# Supplementary material for: Cryo‐EM structure of antibacterial efflux transporter QacA from Staphylococcus aureus reveals a novel extracellular loop with allosteric role
Source: EMBO J. 2023 Jul 17;42(16):e113418. doi: 10.15252/embj.2023113418 (PMC10425836; doi:10.15252/embj.2023113418)
Supplement: Supplementary file 4 — Source Data for Expanded View [file EMBJ-42-e113418-s008.zip › Expanded view source data/Figure EV2/AF2 models/AF-P23054-TetB.pdb]

HEADER                                            01-JUN-22                     
TITLE     ALPHAFOLD MONOMER V2.0 PREDICTION FOR TETRACYCLINE RESISTANCE PROTEIN 
TITLE    2 (P23054)                                                             
COMPND    MOL_ID: 1;                                                            
COMPND   2 MOLECULE: TETRACYCLINE RESISTANCE PROTEIN;                           
COMPND   3 CHAIN: A                                                             
SOURCE    MOL_ID: 1;                                                            
SOURCE   2 ORGANISM_SCIENTIFIC: BACILLUS SUBTILIS (STRAIN 168);                 
SOURCE   3 ORGANISM_TAXID: 224308                                               
REMARK   1                                                                      
REMARK   1 REFERENCE 1                                                          
REMARK   1  AUTH   JOHN JUMPER, RICHARD EVANS, ALEXANDER PRITZEL, TIM GREEN,    
REMARK   1  AUTH 2 MICHAEL FIGURNOV, OLAF RONNEBERGER, KATHRYN TUNYASUVUNAKOOL, 
REMARK   1  AUTH 3 RUSS BATES, AUGUSTIN ZIDEK, ANNA POTAPENKO, ALEX BRIDGLAND,  
REMARK   1  AUTH 4 CLEMENS MEYER, SIMON A A KOHL, ANDREW J BALLARD,             
REMARK   1  AUTH 5 ANDREW COWIE, BERNARDINO ROMERA-PAREDES, STANISLAV NIKOLOV,  
REMARK   1  AUTH 6 RISHUB JAIN, JONAS ADLER, TREVOR BACK, STIG PETERSEN,        
REMARK   1  AUTH 7 DAVID REIMAN, ELLEN CLANCY, MICHAL ZIELINSKI,                
REMARK   1  AUTH 8 MARTIN STEINEGGER, MICHALINA PACHOLSKA, TAMAS BERGHAMMER,    
REMARK   1  AUTH 9 DAVID SILVER, ORIOL VINYALS, ANDREW W SENIOR,                
REMARK   1  AUTH10 KORAY KAVUKCUOGLU, PUSHMEET KOHLI, DEMIS HASSABIS            
REMARK   1  TITL   HIGHLY ACCURATE PROTEIN STRUCTURE PREDICTION WITH ALPHAFOLD  
REMARK   1  REF    NATURE                        V. 596   583 2021              
REMARK   1  REFN                   ISSN 0028-0836                               
REMARK   1  PMID   34265844                                                     
REMARK   1  DOI    10.1038/s41586-021-03819-2                                   
REMARK   1                                                                      
REMARK   1 DISCLAIMERS                                                          
REMARK   1 ALPHAFOLD DATA, COPYRIGHT (2021) DEEPMIND TECHNOLOGIES LIMITED. THE  
REMARK   1 INFORMATION PROVIDED IS THEORETICAL MODELLING ONLY AND CAUTION SHOULD
REMARK   1 BE EXERCISED IN ITS USE. IT IS PROVIDED "AS-IS" WITHOUT ANY WARRANTY 
REMARK   1 OF ANY KIND, WHETHER EXPRESSED OR IMPLIED. NO WARRANTY IS GIVEN THAT 
REMARK   1 USE OF THE INFORMATION SHALL NOT INFRINGE THE RIGHTS OF ANY THIRD    
REMARK   1 PARTY. THE INFORMATION IS NOT INTENDED TO BE A SUBSTITUTE FOR        
REMARK   1 PROFESSIONAL MEDICAL ADVICE, DIAGNOSIS, OR TREATMENT, AND DOES NOT   
REMARK   1 CONSTITUTE MEDICAL OR OTHER PROFESSIONAL ADVICE. IT IS AVAILABLE FOR 
REMARK   1 ACADEMIC AND COMMERCIAL PURPOSES, UNDER CC-BY 4.0 LICENCE.           
DBREF  XXXX A    1   458  UNP    P23054   TCRB_BACSU       1    458             
SEQRES   1 A  458  MET ASN THR SER TYR SER GLN SER THR LEU ARG HIS ASN          
SEQRES   2 A  458  GLN VAL LEU ILE TRP LEU CYS VAL LEU SER PHE PHE SER          
SEQRES   3 A  458  VAL LEU ASN GLU MET VAL LEU ASN VAL SER LEU PRO ASP          
SEQRES   4 A  458  ILE ALA ASN GLU PHE ASN LYS LEU PRO ALA SER ALA ASN          
SEQRES   5 A  458  TRP VAL ASN THR ALA PHE MET LEU THR PHE SER ILE GLY          
SEQRES   6 A  458  THR ALA LEU TYR GLY LYS LEU SER ASP GLN LEU GLY ILE          
SEQRES   7 A  458  LYS ASN LEU LEU LEU PHE GLY ILE MET VAL ASN GLY LEU          
SEQRES   8 A  458  GLY SER ILE ILE GLY PHE VAL GLY HIS SER PHE PHE PRO          
SEQRES   9 A  458  ILE LEU ILE LEU ALA ARG PHE ILE GLN GLY ILE GLY ALA          
SEQRES  10 A  458  ALA ALA PHE PRO ALA LEU VAL MET VAL VAL VAL ALA ARG          
SEQRES  11 A  458  TYR ILE PRO LYS GLU ASN ARG GLY LYS ALA PHE GLY LEU          
SEQRES  12 A  458  ILE GLY SER LEU VAL ALA MET GLY GLU GLY VAL GLY PRO          
SEQRES  13 A  458  ALA ILE GLY GLY MET VAL ALA HIS TYR ILE HIS TRP SER          
SEQRES  14 A  458  TYR LEU LEU LEU ILE PRO THR ALA THR ILE ILE THR VAL          
SEQRES  15 A  458  PRO PHE LEU ILE LYS LEU LEU LYS LYS GLU GLU ARG ILE          
SEQRES  16 A  458  ARG GLY HIS ILE ASP MET ALA GLY ILE ILE LEU MET SER          
SEQRES  17 A  458  ALA GLY ILE VAL PHE PHE MET LEU PHE THR THR SER TYR          
SEQRES  18 A  458  ARG PHE SER PHE LEU ILE ILE SER ILE LEU ALA PHE PHE          
SEQRES  19 A  458  ILE PHE VAL GLN HIS ILE ARG LYS ALA GLN ASP PRO PHE          
SEQRES  20 A  458  VAL ASP PRO GLU LEU GLY LYS ASN VAL PHE PHE VAL ILE          
SEQRES  21 A  458  GLY THR LEU CYS GLY GLY LEU ILE PHE GLY THR VAL ALA          
SEQRES  22 A  458  GLY PHE VAL SER MET VAL PRO TYR MET MET LYS ASP VAL          
SEQRES  23 A  458  HIS HIS LEU SER THR ALA ALA ILE GLY SER GLY ILE ILE          
SEQRES  24 A  458  PHE PRO GLY THR MET SER VAL ILE ILE PHE GLY TYR ILE          
SEQRES  25 A  458  GLY GLY LEU LEU VAL ASP ARG LYS GLY SER LEU TYR VAL          
SEQRES  26 A  458  LEU THR ILE GLY SER ALA LEU LEU SER SER GLY PHE LEU          
SEQRES  27 A  458  ILE ALA ALA PHE PHE ILE ASP ALA ALA PRO TRP ILE MET          
SEQRES  28 A  458  THR ILE ILE VAL ILE PHE VAL PHE GLY GLY LEU SER PHE          
SEQRES  29 A  458  THR LYS THR VAL ILE SER THR VAL VAL SER SER SER LEU          
SEQRES  30 A  458  LYS GLU LYS GLU ALA GLY ALA GLY MET SER LEU LEU ASN          
SEQRES  31 A  458  PHE THR SER PHE LEU SER GLU GLY THR GLY ILE ALA ILE          
SEQRES  32 A  458  VAL GLY GLY LEU LEU SER ILE GLY PHE LEU ASP HIS ARG          
SEQRES  33 A  458  LEU LEU PRO ILE ASP VAL ASP HIS SER THR TYR LEU TYR          
SEQRES  34 A  458  SER ASN MET LEU ILE LEU PHE ALA GLY ILE ILE VAL ILE          
SEQRES  35 A  458  CYS TRP LEU VAL ILE LEU ASN VAL TYR LYS ARG SER ARG          
SEQRES  36 A  458  ARG HIS GLY                                                  
CRYST1    1.000    1.000    1.000  90.00  90.00  90.00 P 1           1          
ORIGX1      1.000000  0.000000  0.000000        0.00000                         
ORIGX2      0.000000  1.000000  0.000000        0.00000                         
ORIGX3      0.000000  0.000000  1.000000        0.00000                         
SCALE1      1.000000  0.000000  0.000000        0.00000                         
SCALE2      0.000000  1.000000  0.000000        0.00000                         
SCALE3      0.000000  0.000000  1.000000        0.00000                         
MODEL        1                                                                  
ATOM      1  N   MET A   1       2.943 -14.661  46.200  1.00 43.97           N  
ATOM      2  CA  MET A   1       2.134 -13.831  45.273  1.00 43.97           C  
ATOM      3  C   MET A   1       2.945 -13.158  44.149  1.00 43.97           C  
ATOM      4  CB  MET A   1       1.248 -12.840  46.044  1.00 43.97           C  
ATOM      5  O   MET A   1       2.368 -12.925  43.097  1.00 43.97           O  
ATOM      6  CG  MET A   1       0.017 -13.560  46.615  1.00 43.97           C  
ATOM      7  SD  MET A   1      -1.036 -12.498  47.628  1.00 43.97           S  
ATOM      8  CE  MET A   1      -2.445 -13.600  47.940  1.00 43.97           C  
ATOM      9  N   ASN A   2       4.264 -12.930  44.275  1.00 49.28           N  
ATOM     10  CA  ASN A   2       5.064 -12.249  43.229  1.00 49.28           C  
ATOM     11  C   ASN A   2       5.369 -13.068  41.956  1.00 49.28           C  
ATOM     12  CB  ASN A   2       6.370 -11.722  43.863  1.00 49.28           C  
ATOM     13  O   ASN A   2       5.683 -12.490  40.917  1.00 49.28           O  
ATOM     14  CG  ASN A   2       6.143 -10.513  44.753  1.00 49.28           C  
ATOM     15  ND2 ASN A   2       7.145 -10.058  45.464  1.00 49.28           N  
ATOM     16  OD1 ASN A   2       5.048  -9.992  44.842  1.00 49.28           O  
ATOM     17  N   THR A   3       5.262 -14.398  41.993  1.00 52.59           N  
ATOM     18  CA  THR A   3       5.629 -15.269  40.861  1.00 52.59           C  
ATOM     19  C   THR A   3       4.626 -15.203  39.707  1.00 52.59           C  
ATOM     20  CB  THR A   3       5.799 -16.720  41.332  1.00 52.59           C  
ATOM     21  O   THR A   3       5.036 -15.081  38.557  1.00 52.59           O  
ATOM     22  CG2 THR A   3       7.055 -16.887  42.185  1.00 52.59           C  
ATOM     23  OG1 THR A   3       4.698 -17.093  42.137  1.00 52.59           O  
ATOM     24  N   SER A   4       3.318 -15.198  39.991  1.00 53.07           N  
ATOM     25  CA  SER A   4       2.281 -15.095  38.950  1.00 53.07           C  
ATOM     26  C   SER A   4       2.280 -13.724  38.267  1.00 53.07           C  
ATOM     27  CB  SER A   4       0.899 -15.378  39.547  1.00 53.07           C  
ATOM     28  O   SER A   4       2.119 -13.643  37.049  1.00 53.07           O  
ATOM     29  OG  SER A   4      -0.076 -15.453  38.528  1.00 53.07           O  
ATOM     30  N   TYR A   5       2.491 -12.642  39.028  1.00 50.91           N  
ATOM     31  CA  TYR A   5       2.559 -11.290  38.468  1.00 50.91           C  
ATOM     32  C   TYR A   5       3.799 -11.134  37.576  1.00 50.91           C  
ATOM     33  CB  TYR A   5       2.514 -10.246  39.592  1.00 50.91           C  
ATOM     34  O   TYR A   5       3.671 -10.711  36.429  1.00 50.91           O  
ATOM     35  CG  TYR A   5       2.153  -8.856  39.102  1.00 50.91           C  
ATOM     36  CD1 TYR A   5       3.155  -7.894  38.859  1.00 50.91           C  
ATOM     37  CD2 TYR A   5       0.800  -8.527  38.884  1.00 50.91           C  
ATOM     38  CE1 TYR A   5       2.804  -6.603  38.416  1.00 50.91           C  
ATOM     39  CE2 TYR A   5       0.447  -7.241  38.435  1.00 50.91           C  
ATOM     40  OH  TYR A   5       1.093  -5.032  37.785  1.00 50.91           O  
ATOM     41  CZ  TYR A   5       1.446  -6.274  38.206  1.00 50.91           C  
ATOM     42  N   SER A   6       4.968 -11.593  38.046  1.00 55.71           N  
ATOM     43  CA  SER A   6       6.219 -11.612  37.273  1.00 55.71           C  
ATOM     44  C   SER A   6       6.116 -12.440  35.983  1.00 55.71           C  
ATOM     45  CB  SER A   6       7.348 -12.145  38.164  1.00 55.71           C  
ATOM     46  O   SER A   6       6.540 -11.985  34.923  1.00 55.71           O  
ATOM     47  OG  SER A   6       8.555 -12.271  37.443  1.00 55.71           O  
ATOM     48  N   GLN A   7       5.488 -13.620  36.024  1.00 60.64           N  
ATOM     49  CA  GLN A   7       5.264 -14.428  34.820  1.00 60.64           C  
ATOM     50  C   GLN A   7       4.322 -13.739  33.823  1.00 60.64           C  
ATOM     51  CB  GLN A   7       4.701 -15.800  35.208  1.00 60.64           C  
ATOM     52  O   GLN A   7       4.550 -13.812  32.613  1.00 60.64           O  
ATOM     53  CG  GLN A   7       5.775 -16.731  35.789  1.00 60.64           C  
ATOM     54  CD  GLN A   7       5.214 -18.098  36.169  1.00 60.64           C  
ATOM     55  NE2 GLN A   7       6.039 -18.997  36.658  1.00 60.64           N  
ATOM     56  OE1 GLN A   7       4.041 -18.397  36.020  1.00 60.64           O  
ATOM     57  N   SER A   8       3.285 -13.046  34.308  1.00 71.79           N  
ATOM     58  CA  SER A   8       2.369 -12.304  33.438  1.00 71.79           C  
ATOM     59  C   SER A   8       3.074 -11.138  32.735  1.00 71.79           C  
ATOM     60  CB  SER A   8       1.120 -11.856  34.206  1.00 71.79           C  
ATOM     61  O   SER A   8       2.977 -11.020  31.515  1.00 71.79           O  
ATOM     62  OG  SER A   8       1.352 -10.719  35.012  1.00 71.79           O  
ATOM     63  N   THR A   9       3.863 -10.330  33.455  1.00 71.35           N  
ATOM     64  CA  THR A   9       4.590  -9.186  32.880  1.00 71.35           C  
ATOM     65  C   THR A   9       5.675  -9.624  31.900  1.00 71.35           C  
ATOM     66  CB  THR A   9       5.195  -8.286  33.967  1.00 71.35           C  
ATOM     67  O   THR A   9       5.779  -9.044  30.820  1.00 71.35           O  
ATOM     68  CG2 THR A   9       4.123  -7.613  34.824  1.00 71.35           C  
ATOM     69  OG1 THR A   9       6.017  -9.026  34.833  1.00 71.35           O  
ATOM     70  N   LEU A  10       6.416 -10.696  32.208  1.00 71.96           N  
ATOM     71  CA  LEU A  10       7.372 -11.304  31.277  1.00 71.96           C  
ATOM     72  C   LEU A  10       6.691 -11.738  29.974  1.00 71.96           C  
ATOM     73  CB  LEU A  10       8.057 -12.506  31.954  1.00 71.96           C  
ATOM     74  O   LEU A  10       7.200 -11.457  28.889  1.00 71.96           O  
ATOM     75  CG  LEU A  10       9.132 -12.118  32.986  1.00 71.96           C  
ATOM     76  CD1 LEU A  10       9.531 -13.352  33.796  1.00 71.96           C  
ATOM     77  CD2 LEU A  10      10.391 -11.562  32.313  1.00 71.96           C  
ATOM     78  N   ARG A  11       5.511 -12.363  30.061  1.00 82.78           N  
ATOM     79  CA  ARG A  11       4.742 -12.773  28.881  1.00 82.78           C  
ATOM     80  C   ARG A  11       4.247 -11.573  28.069  1.00 82.78           C  
ATOM     81  CB  ARG A  11       3.598 -13.690  29.323  1.00 82.78           C  
ATOM     82  O   ARG A  11       4.334 -11.615  26.846  1.00 82.78           O  
ATOM     83  CG  ARG A  11       2.903 -14.346  28.124  1.00 82.78           C  
ATOM     84  CD  ARG A  11       1.797 -15.277  28.622  1.00 82.78           C  
ATOM     85  NE  ARG A  11       1.121 -15.959  27.502  1.00 82.78           N  
ATOM     86  NH1 ARG A  11       0.282 -17.722  28.703  1.00 82.78           N  
ATOM     87  NH2 ARG A  11       0.040 -17.672  26.479  1.00 82.78           N  
ATOM     88  CZ  ARG A  11       0.479 -17.108  27.566  1.00 82.78           C  
ATOM     89  N   HIS A  12       3.773 -10.506  28.716  1.00 85.27           N  
ATOM     90  CA  HIS A  12       3.346  -9.279  28.029  1.00 85.27           C  
ATOM     91  C   HIS A  12       4.496  -8.631  27.248  1.00 85.27           C  
ATOM     92  CB  HIS A  12       2.760  -8.274  29.034  1.00 85.27           C  
ATOM     93  O   HIS A  12       4.323  -8.282  26.081  1.00 85.27           O  
ATOM     94  CG  HIS A  12       1.529  -8.758  29.756  1.00 85.27           C  
ATOM     95  CD2 HIS A  12       0.439  -9.363  29.197  1.00 85.27           C  
ATOM     96  ND1 HIS A  12       1.297  -8.702  31.111  1.00 85.27           N  
ATOM     97  CE1 HIS A  12       0.114  -9.282  31.362  1.00 85.27           C  
ATOM     98  NE2 HIS A  12      -0.452  -9.695  30.222  1.00 85.27           N  
ATOM     99  N   ASN A  13       5.683  -8.538  27.853  1.00 86.99           N  
ATOM    100  CA  ASN A  13       6.866  -7.986  27.191  1.00 86.99           C  
ATOM    101  C   ASN A  13       7.306  -8.851  26.002  1.00 86.99           C  
ATOM    102  CB  ASN A  13       7.994  -7.829  28.223  1.00 86.99           C  
ATOM    103  O   ASN A  13       7.633  -8.319  24.945  1.00 86.99           O  
ATOM    104  CG  ASN A  13       7.742  -6.716  29.227  1.00 86.99           C  
ATOM    105  ND2 ASN A  13       8.566  -6.615  30.242  1.00 86.99           N  
ATOM    106  OD1 ASN A  13       6.829  -5.916  29.116  1.00 86.99           O  
ATOM    107  N   GLN A  14       7.259 -10.180  26.136  1.00 89.96           N  
ATOM    108  CA  GLN A  14       7.561 -11.100  25.034  1.00 89.96           C  
ATOM    109  C   GLN A  14       6.576 -10.958  23.867  1.00 89.96           C  
ATOM    110  CB  GLN A  14       7.550 -12.544  25.546  1.00 89.96           C  
ATOM    111  O   GLN A  14       7.005 -10.936  22.716  1.00 89.96           O  
ATOM    112  CG  GLN A  14       8.784 -12.867  26.396  1.00 89.96           C  
ATOM    113  CD  GLN A  14       8.716 -14.242  27.053  1.00 89.96           C  
ATOM    114  NE2 GLN A  14       9.821 -14.720  27.580  1.00 89.96           N  
ATOM    115  OE1 GLN A  14       7.700 -14.922  27.108  1.00 89.96           O  
ATOM    116  N   VAL A  15       5.274 -10.828  24.153  1.00 90.53           N  
ATOM    117  CA  VAL A  15       4.252 -10.561  23.126  1.00 90.53           C  
ATOM    118  C   VAL A  15       4.536  -9.236  22.431  1.00 90.53           C  
ATOM    119  CB  VAL A  15       2.829 -10.575  23.721  1.00 90.53           C  
ATOM    120  O   VAL A  15       4.529  -9.189  21.205  1.00 90.53           O  
ATOM    121  CG1 VAL A  15       1.762 -10.100  22.723  1.00 90.53           C  
ATOM    122  CG2 VAL A  15       2.426 -11.995  24.136  1.00 90.53           C  
ATOM    123  N   LEU A  16       4.836  -8.178  23.187  1.00 90.86           N  
ATOM    124  CA  LEU A  16       5.115  -6.865  22.617  1.00 90.86           C  
ATOM    125  C   LEU A  16       6.345  -6.883  21.699  1.00 90.86           C  
ATOM    126  CB  LEU A  16       5.253  -5.842  23.755  1.00 90.86           C  
ATOM    127  O   LEU A  16       6.254  -6.401  20.574  1.00 90.86           O  
ATOM    128  CG  LEU A  16       5.526  -4.408  23.265  1.00 90.86           C  
ATOM    129  CD1 LEU A  16       4.421  -3.893  22.341  1.00 90.86           C  
ATOM    130  CD2 LEU A  16       5.623  -3.475  24.471  1.00 90.86           C  
ATOM    131  N   ILE A  17       7.462  -7.473  22.138  1.00 91.78           N  
ATOM    132  CA  ILE A  17       8.684  -7.595  21.323  1.00 91.78           C  
ATOM    133  C   ILE A  17       8.402  -8.390  20.045  1.00 91.78           C  
ATOM    134  CB  ILE A  17       9.823  -8.243  22.145  1.00 91.78           C  
ATOM    135  O   ILE A  17       8.817  -7.992  18.960  1.00 91.78           O  
ATOM    136  CG1 ILE A  17      10.285  -7.284  23.266  1.00 91.78           C  
ATOM    137  CG2 ILE A  17      11.024  -8.613  21.251  1.00 91.78           C  
ATOM    138  CD1 ILE A  17      11.161  -7.959  24.331  1.00 91.78           C  
ATOM    139  N   TRP A  18       7.661  -9.492  20.146  1.00 93.24           N  
ATOM    140  CA  TRP A  18       7.294 -10.293  18.982  1.00 93.24           C  
ATOM    141  C   TRP A  18       6.414  -9.513  17.987  1.00 93.24           C  
ATOM    142  CB  TRP A  18       6.635 -11.584  19.469  1.00 93.24           C  
ATOM    143  O   TRP A  18       6.700  -9.529  16.791  1.00 93.24           O  
ATOM    144  CG  TRP A  18       5.883 -12.315  18.412  1.00 93.24           C  
ATOM    145  CD1 TRP A  18       6.413 -13.012  17.387  1.00 93.24           C  
ATOM    146  CD2 TRP A  18       4.446 -12.326  18.204  1.00 93.24           C  
ATOM    147  CE2 TRP A  18       4.168 -13.032  16.999  1.00 93.24           C  
ATOM    148  CE3 TRP A  18       3.359 -11.783  18.914  1.00 93.24           C  
ATOM    149  NE1 TRP A  18       5.400 -13.453  16.555  1.00 93.24           N  
ATOM    150  CH2 TRP A  18       1.805 -12.633  17.249  1.00 93.24           C  
ATOM    151  CZ2 TRP A  18       2.866 -13.171  16.504  1.00 93.24           C  
ATOM    152  CZ3 TRP A  18       2.049 -11.955  18.449  1.00 93.24           C  
ATOM    153  N   LEU A  19       5.403  -8.776  18.463  1.00 92.94           N  
ATOM    154  CA  LEU A  19       4.567  -7.911  17.618  1.00 92.94           C  
ATOM    155  C   LEU A  19       5.383  -6.809  16.941  1.00 92.94           C  
ATOM    156  CB  LEU A  19       3.474  -7.245  18.468  1.00 92.94           C  
ATOM    157  O   LEU A  19       5.153  -6.501  15.775  1.00 92.94           O  
ATOM    158  CG  LEU A  19       2.351  -8.173  18.947  1.00 92.94           C  
ATOM    159  CD1 LEU A  19       1.447  -7.367  19.876  1.00 92.94           C  
ATOM    160  CD2 LEU A  19       1.512  -8.711  17.790  1.00 92.94           C  
ATOM    161  N   CYS A  20       6.339  -6.238  17.667  1.00 92.71           N  
ATOM    162  CA  CYS A  20       7.266  -5.230  17.173  1.00 92.71           C  
ATOM    163  C   CYS A  20       8.108  -5.764  16.005  1.00 92.71           C  
ATOM    164  CB  CYS A  20       8.127  -4.807  18.369  1.00 92.71           C  
ATOM    165  O   CYS A  20       8.135  -5.154  14.939  1.00 92.71           O  
ATOM    166  SG  CYS A  20       7.185  -3.682  19.438  1.00 92.71           S  
ATOM    167  N   VAL A  21       8.722  -6.941  16.174  1.00 93.40           N  
ATOM    168  CA  VAL A  21       9.500  -7.608  15.118  1.00 93.40           C  
ATOM    169  C   VAL A  21       8.617  -7.945  13.914  1.00 93.40           C  
ATOM    170  CB  VAL A  21      10.193  -8.868  15.676  1.00 93.40           C  
ATOM    171  O   VAL A  21       8.984  -7.650  12.780  1.00 93.40           O  
ATOM    172  CG1 VAL A  21      10.881  -9.697  14.587  1.00 93.40           C  
ATOM    173  CG2 VAL A  21      11.275  -8.488  16.696  1.00 93.40           C  
ATOM    174  N   LEU A  22       7.433  -8.521  14.147  1.00 94.59           N  
ATOM    175  CA  LEU A  22       6.502  -8.879  13.076  1.00 94.59           C  
ATOM    176  C   LEU A  22       6.047  -7.649  12.273  1.00 94.59           C  
ATOM    177  CB  LEU A  22       5.310  -9.631  13.695  1.00 94.59           C  
ATOM    178  O   LEU A  22       6.046  -7.687  11.046  1.00 94.59           O  
ATOM    179  CG  LEU A  22       4.264 -10.104  12.668  1.00 94.59           C  
ATOM    180  CD1 LEU A  22       4.847 -11.120  11.682  1.00 94.59           C  
ATOM    181  CD2 LEU A  22       3.095 -10.760  13.402  1.00 94.59           C  
ATOM    182  N   SER A  23       5.698  -6.556  12.957  1.00 92.91           N  
ATOM    183  CA  SER A  23       5.228  -5.316  12.321  1.00 92.91           C  
ATOM    184  C   SER A  23       6.338  -4.627  11.531  1.00 92.91           C  
ATOM    185  CB  SER A  23       4.678  -4.332  13.355  1.00 92.91           C  
ATOM    186  O   SER A  23       6.098  -4.165  10.420  1.00 92.91           O  
ATOM    187  OG  SER A  23       3.691  -4.949  14.153  1.00 92.91           O  
ATOM    188  N   PHE A  24       7.564  -4.614  12.062  1.00 93.48           N  
ATOM    189  CA  PHE A  24       8.729  -4.092  11.351  1.00 93.48           C  
ATOM    190  C   PHE A  24       8.954  -4.838  10.028  1.00 93.48           C  
ATOM    191  CB  PHE A  24       9.956  -4.184  12.267  1.00 93.48           C  
ATOM    192  O   PHE A  24       9.000  -4.213   8.973  1.00 93.48           O  
ATOM    193  CG  PHE A  24      11.249  -3.798  11.578  1.00 93.48           C  
ATOM    194  CD1 PHE A  24      12.063  -4.788  10.993  1.00 93.48           C  
ATOM    195  CD2 PHE A  24      11.621  -2.446  11.484  1.00 93.48           C  
ATOM    196  CE1 PHE A  24      13.235  -4.421  10.309  1.00 93.48           C  
ATOM    197  CE2 PHE A  24      12.793  -2.080  10.802  1.00 93.48           C  
ATOM    198  CZ  PHE A  24      13.597  -3.067  10.209  1.00 93.48           C  
ATOM    199  N   PHE A  25       9.026  -6.176  10.054  1.00 91.97           N  
ATOM    200  CA  PHE A  25       9.247  -6.967   8.837  1.00 91.97           C  
ATOM    201  C   PHE A  25       8.067  -6.923   7.859  1.00 91.97           C  
ATOM    202  CB  PHE A  25       9.584  -8.419   9.198  1.00 91.97           C  
ATOM    203  O   PHE A  25       8.283  -6.981   6.649  1.00 91.97           O  
ATOM    204  CG  PHE A  25      11.027  -8.628   9.607  1.00 91.97           C  
ATOM    205  CD1 PHE A  25      12.047  -8.487   8.648  1.00 91.97           C  
ATOM    206  CD2 PHE A  25      11.357  -8.981  10.927  1.00 91.97           C  
ATOM    207  CE1 PHE A  25      13.391  -8.678   9.012  1.00 91.97           C  
ATOM    208  CE2 PHE A  25      12.702  -9.172  11.292  1.00 91.97           C  
ATOM    209  CZ  PHE A  25      13.719  -9.017  10.336  1.00 91.97           C  
ATOM    210  N   SER A  26       6.835  -6.803   8.365  1.00 90.64           N  
ATOM    211  CA  SER A  26       5.635  -6.597   7.545  1.00 90.64           C  
ATOM    212  C   SER A  26       5.788  -5.382   6.640  1.00 90.64           C  
ATOM    213  CB  SER A  26       4.420  -6.361   8.450  1.00 90.64           C  
ATOM    214  O   SER A  26       5.591  -5.471   5.433  1.00 90.64           O  
ATOM    215  OG  SER A  26       3.265  -6.033   7.700  1.00 90.64           O  
ATOM    216  N   VAL A  27       6.133  -4.249   7.240  1.00 90.89           N  
ATOM    217  CA  VAL A  27       6.166  -2.964   6.546  1.00 90.89           C  
ATOM    218  C   VAL A  27       7.465  -2.792   5.760  1.00 90.89           C  
ATOM    219  CB  VAL A  27       5.925  -1.856   7.572  1.00 90.89           C  
ATOM    220  O   VAL A  27       7.481  -2.199   4.686  1.00 90.89           O  
ATOM    221  CG1 VAL A  27       5.955  -0.508   6.886  1.00 90.89           C  
ATOM    222  CG2 VAL A  27       4.539  -2.030   8.215  1.00 90.89           C  
ATOM    223  N   LEU A  28       8.549  -3.422   6.214  1.00 91.68           N  
ATOM    224  CA  LEU A  28       9.766  -3.544   5.422  1.00 91.68           C  
ATOM    225  C   LEU A  28       9.492  -4.258   4.084  1.00 91.68           C  
ATOM    226  CB  LEU A  28      10.822  -4.276   6.268  1.00 91.68           C  
ATOM    227  O   LEU A  28       9.870  -3.742   3.038  1.00 91.68           O  
ATOM    228  CG  LEU A  28      12.216  -4.308   5.627  1.00 91.68           C  
ATOM    229  CD1 LEU A  28      12.884  -2.938   5.695  1.00 91.68           C  
ATOM    230  CD2 LEU A  28      13.112  -5.292   6.377  1.00 91.68           C  
ATOM    231  N   ASN A  29       8.799  -5.406   4.099  1.00 88.50           N  
ATOM    232  CA  ASN A  29       8.412  -6.150   2.885  1.00 88.50           C  
ATOM    233  C   ASN A  29       7.609  -5.292   1.896  1.00 88.50           C  
ATOM    234  CB  ASN A  29       7.566  -7.361   3.315  1.00 88.50           C  
ATOM    235  O   ASN A  29       7.795  -5.370   0.682  1.00 88.50           O  
ATOM    236  CG  ASN A  29       6.883  -8.091   2.161  1.00 88.50           C  
ATOM    237  ND2 ASN A  29       5.779  -8.739   2.433  1.00 88.50           N  
ATOM    238  OD1 ASN A  29       7.342  -8.161   1.034  1.00 88.50           O  
ATOM    239  N   GLU A  30       6.708  -4.474   2.425  1.00 89.50           N  
ATOM    240  CA  GLU A  30       5.901  -3.567   1.624  1.00 89.50           C  
ATOM    241  C   GLU A  30       6.772  -2.570   0.845  1.00 89.50           C  
ATOM    242  CB  GLU A  30       4.940  -2.875   2.587  1.00 89.50           C  
ATOM    243  O   GLU A  30       6.565  -2.383  -0.352  1.00 89.50           O  
ATOM    244  CG  GLU A  30       3.947  -1.966   1.882  1.00 89.50           C  
ATOM    245  CD  GLU A  30       3.076  -1.217   2.899  1.00 89.50           C  
ATOM    246  OE1 GLU A  30       2.678  -0.083   2.564  1.00 89.50           O  
ATOM    247  OE2 GLU A  30       2.808  -1.780   3.987  1.00 89.50           O  
ATOM    248  N   MET A  31       7.786  -1.990   1.496  1.00 91.24           N  
ATOM    249  CA  MET A  31       8.530  -0.849   0.955  1.00 91.24           C  
ATOM    250  C   MET A  31       9.787  -1.206   0.150  1.00 91.24           C  
ATOM    251  CB  MET A  31       8.886   0.108   2.100  1.00 91.24           C  
ATOM    252  O   MET A  31      10.229  -0.400  -0.671  1.00 91.24           O  
ATOM    253  CG  MET A  31       7.657   0.697   2.794  1.00 91.24           C  
ATOM    254  SD  MET A  31       6.582   1.685   1.726  1.00 91.24           S  
ATOM    255  CE  MET A  31       5.230   1.978   2.901  1.00 91.24           C  
ATOM    256  N   VAL A  32      10.386  -2.385   0.359  1.00 93.57           N  
ATOM    257  CA  VAL A  32      11.714  -2.719  -0.202  1.00 93.57           C  
ATOM    258  C   VAL A  32      11.788  -2.688  -1.730  1.00 93.57           C  
ATOM    259  CB  VAL A  32      12.240  -4.079   0.297  1.00 93.57           C  
ATOM    260  O   VAL A  32      12.821  -2.308  -2.268  1.00 93.57           O  
ATOM    261  CG1 VAL A  32      12.800  -3.952   1.719  1.00 93.57           C  
ATOM    262  CG2 VAL A  32      11.217  -5.218   0.209  1.00 93.57           C  
ATOM    263  N   LEU A  33      10.716  -3.048  -2.444  1.00 94.26           N  
ATOM    264  CA  LEU A  33      10.726  -3.112  -3.914  1.00 94.26           C  
ATOM    265  C   LEU A  33      10.413  -1.777  -4.599  1.00 94.26           C  
ATOM    266  CB  LEU A  33       9.758  -4.208  -4.390  1.00 94.26           C  
ATOM    267  O   LEU A  33      10.656  -1.652  -5.798  1.00 94.26           O  
ATOM    268  CG  LEU A  33      10.281  -5.635  -4.166  1.00 94.26           C  
ATOM    269  CD1 LEU A  33       9.152  -6.620  -4.443  1.00 94.26           C  
ATOM    270  CD2 LEU A  33      11.448  -5.996  -5.088  1.00 94.26           C  
ATOM    271  N   ASN A  34       9.905  -0.776  -3.868  1.00 92.24           N  
ATOM    272  CA  ASN A  34       9.438   0.490  -4.450  1.00 92.24           C  
ATOM    273  C   ASN A  34      10.529   1.192  -5.264  1.00 92.24           C  
ATOM    274  CB  ASN A  34       8.936   1.419  -3.323  1.00 92.24           C  
ATOM    275  O   ASN A  34      10.273   1.698  -6.352  1.00 92.24           O  
ATOM    276  CG  ASN A  34       7.656   0.940  -2.665  1.00 92.24           C  
ATOM    277  ND2 ASN A  34       7.208   1.569  -1.609  1.00 92.24           N  
ATOM    278  OD1 ASN A  34       7.032  -0.004  -3.102  1.00 92.24           O  
ATOM    279  N   VAL A  35      11.758   1.187  -4.751  1.00 94.84           N  
ATOM    280  CA  VAL A  35      12.903   1.852  -5.389  1.00 94.84           C  
ATOM    281  C   VAL A  35      13.502   1.061  -6.547  1.00 94.84           C  
ATOM    282  CB  VAL A  35      13.977   2.192  -4.349  1.00 94.84           C  
ATOM    283  O   VAL A  35      14.232   1.626  -7.355  1.00 94.84           O  
ATOM    284  CG1 VAL A  35      13.371   3.082  -3.264  1.00 94.84           C  
ATOM    285  CG2 VAL A  35      14.574   0.956  -3.674  1.00 94.84           C  
ATOM    286  N   SER A  36      13.180  -0.229  -6.642  1.00 95.74           N  
ATOM    287  CA  SER A  36      13.683  -1.142  -7.671  1.00 95.74           C  
ATOM    288  C   SER A  36      12.742  -1.265  -8.869  1.00 95.74           C  
ATOM    289  CB  SER A  36      13.933  -2.528  -7.071  1.00 95.74           C  
ATOM    290  O   SER A  36      13.085  -1.947  -9.828  1.00 95.74           O  
ATOM    291  OG  SER A  36      14.719  -2.429  -5.899  1.00 95.74           O  
ATOM    292  N   LEU A  37      11.570  -0.614  -8.852  1.00 95.24           N  
ATOM    293  CA  LEU A  37      10.615  -0.669  -9.966  1.00 95.24           C  
ATOM    294  C   LEU A  37      11.235  -0.283 -11.323  1.00 95.24           C  
ATOM    295  CB  LEU A  37       9.371   0.191  -9.678  1.00 95.24           C  
ATOM    296  O   LEU A  37      10.989  -1.018 -12.280  1.00 95.24           O  
ATOM    297  CG  LEU A  37       8.497  -0.264  -8.502  1.00 95.24           C  
ATOM    298  CD1 LEU A  37       7.379   0.765  -8.325  1.00 95.24           C  
ATOM    299  CD2 LEU A  37       7.872  -1.641  -8.735  1.00 95.24           C  
ATOM    300  N   PRO A  38      12.084   0.763 -11.437  1.00 94.88           N  
ATOM    301  CA  PRO A  38      12.742   1.078 -12.706  1.00 94.88           C  
ATOM    302  C   PRO A  38      13.744   0.004 -13.154  1.00 94.88           C  
ATOM    303  CB  PRO A  38      13.450   2.421 -12.490  1.00 94.88           C  
ATOM    304  O   PRO A  38      13.934  -0.202 -14.349  1.00 94.88           O  
ATOM    305  CG  PRO A  38      12.743   3.032 -11.285  1.00 94.88           C  
ATOM    306  CD  PRO A  38      12.385   1.804 -10.459  1.00 94.88           C  
ATOM    307  N   ASP A  39      14.399  -0.688 -12.218  1.00 94.94           N  
ATOM    308  CA  ASP A  39      15.320  -1.785 -12.545  1.00 94.94           C  
ATOM    309  C   ASP A  39      14.541  -3.002 -13.061  1.00 94.94           C  
ATOM    310  CB  ASP A  39      16.200  -2.148 -11.332  1.00 94.94           C  
ATOM    311  O   ASP A  39      14.894  -3.562 -14.096  1.00 94.94           O  
ATOM    312  CG  ASP A  39      17.197  -1.055 -10.921  1.00 94.94           C  
ATOM    313  OD1 ASP A  39      17.369  -0.072 -11.686  1.00 94.94           O  
ATOM    314  OD2 ASP A  39      17.785  -1.187  -9.823  1.00 94.94           O  
ATOM    315  N   ILE A  40      13.423  -3.339 -12.409  1.00 96.15           N  
ATOM    316  CA  ILE A  40      12.510  -4.407 -12.842  1.00 96.15           C  
ATOM    317  C   ILE A  40      11.918  -4.084 -14.222  1.00 96.15           C  
ATOM    318  CB  ILE A  40      11.394  -4.615 -11.789  1.00 96.15           C  
ATOM    319  O   ILE A  40      11.844  -4.957 -15.087  1.00 96.15           O  
ATOM    320  CG1 ILE A  40      11.982  -5.095 -10.442  1.00 96.15           C  
ATOM    321  CG2 ILE A  40      10.351  -5.639 -12.281  1.00 96.15           C  
ATOM    322  CD1 ILE A  40      11.004  -5.008  -9.264  1.00 96.15           C  
ATOM    323  N   ALA A  41      11.500  -2.835 -14.448  1.00 95.09           N  
ATOM    324  CA  ALA A  41      10.990  -2.381 -15.740  1.00 95.09           C  
ATOM    325  C   ALA A  41      12.023  -2.608 -16.854  1.00 95.09           C  
ATOM    326  CB  ALA A  41      10.609  -0.898 -15.626  1.00 95.09           C  
ATOM    327  O   ALA A  41      11.701  -3.202 -17.885  1.00 95.09           O  
ATOM    328  N   ASN A  42      13.273  -2.210 -16.607  1.00 94.50           N  
ATOM    329  CA  ASN A  42      14.360  -2.339 -17.571  1.00 94.50           C  
ATOM    330  C   ASN A  42      14.735  -3.803 -17.841  1.00 94.50           C  
ATOM    331  CB  ASN A  42      15.565  -1.524 -17.072  1.00 94.50           C  
ATOM    332  O   ASN A  42      14.883  -4.178 -19.001  1.00 94.50           O  
ATOM    333  CG  ASN A  42      15.347  -0.023 -17.152  1.00 94.50           C  
ATOM    334  ND2 ASN A  42      16.301   0.760 -16.701  1.00 94.50           N  
ATOM    335  OD1 ASN A  42      14.375   0.487 -17.674  1.00 94.50           O  
ATOM    336  N   GLU A  43      14.846  -4.643 -16.808  1.00 95.17           N  
ATOM    337  CA  GLU A  43      15.211  -6.061 -16.959  1.00 95.17           C  
ATOM    338  C   GLU A  43      14.198  -6.841 -17.804  1.00 95.17           C  
ATOM    339  CB  GLU A  43      15.353  -6.691 -15.568  1.00 95.17           C  
ATOM    340  O   GLU A  43      14.577  -7.635 -18.664  1.00 95.17           O  
ATOM    341  CG  GLU A  43      15.821  -8.159 -15.625  1.00 95.17           C  
ATOM    342  CD  GLU A  43      16.025  -8.742 -14.223  1.00 95.17           C  
ATOM    343  OE1 GLU A  43      15.730  -9.943 -14.013  1.00 95.17           O  
ATOM    344  OE2 GLU A  43      16.427  -7.957 -13.341  1.00 95.17           O  
ATOM    345  N   PHE A  44      12.901  -6.579 -17.616  1.00 95.47           N  
ATOM    346  CA  PHE A  44      11.844  -7.232 -18.392  1.00 95.47           C  
ATOM    347  C   PHE A  44      11.493  -6.519 -19.700  1.00 95.47           C  
ATOM    348  CB  PHE A  44      10.614  -7.457 -17.503  1.00 95.47           C  
ATOM    349  O   PHE A  44      10.586  -6.976 -20.404  1.00 95.47           O  
ATOM    350  CG  PHE A  44      10.865  -8.541 -16.495  1.00 95.47           C  
ATOM    351  CD1 PHE A  44      10.964  -9.866 -16.952  1.00 95.47           C  
ATOM    352  CD2 PHE A  44      11.129  -8.227 -15.152  1.00 95.47           C  
ATOM    353  CE1 PHE A  44      11.396 -10.866 -16.079  1.00 95.47           C  
ATOM    354  CE2 PHE A  44      11.560  -9.230 -14.276  1.00 95.47           C  
ATOM    355  CZ  PHE A  44      11.738 -10.533 -14.762  1.00 95.47           C  
ATOM    356  N   ASN A  45      12.170  -5.410 -20.016  1.00 93.74           N  
ATOM    357  CA  ASN A  45      11.831  -4.515 -21.121  1.00 93.74           C  
ATOM    358  C   ASN A  45      10.326  -4.166 -21.126  1.00 93.74           C  
ATOM    359  CB  ASN A  45      12.368  -5.118 -22.428  1.00 93.74           C  
ATOM    360  O   ASN A  45       9.597  -4.357 -22.104  1.00 93.74           O  
ATOM    361  CG  ASN A  45      12.416  -4.110 -23.558  1.00 93.74           C  
ATOM    362  ND2 ASN A  45      12.644  -4.564 -24.767  1.00 93.74           N  
ATOM    363  OD1 ASN A  45      12.285  -2.912 -23.386  1.00 93.74           O  
ATOM    364  N   LYS A  46       9.831  -3.761 -19.954  1.00 92.59           N  
ATOM    365  CA  LYS A  46       8.430  -3.445 -19.681  1.00 92.59           C  
ATOM    366  C   LYS A  46       8.268  -1.960 -19.411  1.00 92.59           C  
ATOM    367  CB  LYS A  46       7.923  -4.254 -18.476  1.00 92.59           C  
ATOM    368  O   LYS A  46       9.110  -1.324 -18.794  1.00 92.59           O  
ATOM    369  CG  LYS A  46       7.729  -5.749 -18.738  1.00 92.59           C  
ATOM    370  CD  LYS A  46       6.652  -6.073 -19.776  1.00 92.59           C  
ATOM    371  CE  LYS A  46       6.570  -7.592 -19.923  1.00 92.59           C  
ATOM    372  NZ  LYS A  46       5.639  -7.965 -21.012  1.00 92.59           N  
ATOM    373  N   LEU A  47       7.109  -1.442 -19.801  1.00 92.02           N  
ATOM    374  CA  LEU A  47       6.703  -0.085 -19.458  1.00 92.02           C  
ATOM    375  C   LEU A  47       6.472   0.056 -17.938  1.00 92.02           C  
ATOM    376  CB  LEU A  47       5.435   0.269 -20.252  1.00 92.02           C  
ATOM    377  O   LEU A  47       6.047  -0.924 -17.305  1.00 92.02           O  
ATOM    378  CG  LEU A  47       5.620   0.299 -21.780  1.00 92.02           C  
ATOM    379  CD1 LEU A  47       4.260   0.417 -22.466  1.00 92.02           C  
ATOM    380  CD2 LEU A  47       6.495   1.470 -22.223  1.00 92.02           C  
ATOM    381  N   PRO A  48       6.640   1.264 -17.364  1.00 92.06           N  
ATOM    382  CA  PRO A  48       6.347   1.546 -15.955  1.00 92.06           C  
ATOM    383  C   PRO A  48       4.960   1.073 -15.502  1.00 92.06           C  
ATOM    384  CB  PRO A  48       6.472   3.068 -15.822  1.00 92.06           C  
ATOM    385  O   PRO A  48       4.801   0.576 -14.391  1.00 92.06           O  
ATOM    386  CG  PRO A  48       7.511   3.430 -16.880  1.00 92.06           C  
ATOM    387  CD  PRO A  48       7.200   2.451 -18.008  1.00 92.06           C  
ATOM    388  N   ALA A  49       3.956   1.132 -16.382  1.00 91.71           N  
ATOM    389  CA  ALA A  49       2.599   0.655 -16.127  1.00 91.71           C  
ATOM    390  C   ALA A  49       2.584  -0.826 -15.767  1.00 91.71           C  
ATOM    391  CB  ALA A  49       1.728   0.901 -17.369  1.00 91.71           C  
ATOM    392  O   ALA A  49       1.883  -1.222 -14.845  1.00 91.71           O  
ATOM    393  N   SER A  50       3.371  -1.640 -16.474  1.00 92.61           N  
ATOM    394  CA  SER A  50       3.502  -3.062 -16.170  1.00 92.61           C  
ATOM    395  C   SER A  50       4.332  -3.271 -14.908  1.00 92.61           C  
ATOM    396  CB  SER A  50       4.137  -3.800 -17.345  1.00 92.61           C  
ATOM    397  O   SER A  50       3.896  -4.003 -14.031  1.00 92.61           O  
ATOM    398  OG  SER A  50       3.283  -3.773 -18.472  1.00 92.61           O  
ATOM    399  N   ALA A  51       5.486  -2.614 -14.774  1.00 94.87           N  
ATOM    400  CA  ALA A  51       6.362  -2.792 -13.613  1.00 94.87           C  
ATOM    401  C   ALA A  51       5.687  -2.392 -12.289  1.00 94.87           C  
ATOM    402  CB  ALA A  51       7.644  -2.001 -13.862  1.00 94.87           C  
ATOM    403  O   ALA A  51       5.803  -3.109 -11.296  1.00 94.87           O  
ATOM    404  N   ASN A  52       4.886  -1.325 -12.280  1.00 95.06           N  
ATOM    405  CA  ASN A  52       4.148  -0.880 -11.098  1.00 95.06           C  
ATOM    406  C   ASN A  52       3.123  -1.915 -10.596  1.00 95.06           C  
ATOM    407  CB  ASN A  52       3.507   0.490 -11.385  1.00 95.06           C  
ATOM    408  O   ASN A  52       2.792  -1.900  -9.406  1.00 95.06           O  
ATOM    409  CG  ASN A  52       4.501   1.640 -11.296  1.00 95.06           C  
ATOM    410  ND2 ASN A  52       4.026   2.840 -11.066  1.00 95.06           N  
ATOM    411  OD1 ASN A  52       5.709   1.478 -11.392  1.00 95.06           O  
ATOM    412  N   TRP A  53       2.701  -2.886 -11.426  1.00 94.86           N  
ATOM    413  CA  TRP A  53       1.886  -4.013 -10.953  1.00 94.86           C  
ATOM    414  C   TRP A  53       2.570  -4.857  -9.885  1.00 94.86           C  
ATOM    415  CB  TRP A  53       1.395  -4.931 -12.078  1.00 94.86           C  
ATOM    416  O   TRP A  53       1.866  -5.491  -9.104  1.00 94.86           O  
ATOM    417  CG  TRP A  53       0.114  -4.495 -12.689  1.00 94.86           C  
ATOM    418  CD1 TRP A  53      -0.014  -3.597 -13.680  1.00 94.86           C  
ATOM    419  CD2 TRP A  53      -1.242  -4.878 -12.313  1.00 94.86           C  
ATOM    420  CE2 TRP A  53      -2.153  -4.150 -13.128  1.00 94.86           C  
ATOM    421  CE3 TRP A  53      -1.796  -5.747 -11.351  1.00 94.86           C  
ATOM    422  NE1 TRP A  53      -1.348  -3.376 -13.923  1.00 94.86           N  
ATOM    423  CH2 TRP A  53      -4.065  -5.163 -12.056  1.00 94.86           C  
ATOM    424  CZ2 TRP A  53      -3.541  -4.272 -13.007  1.00 94.86           C  
ATOM    425  CZ3 TRP A  53      -3.192  -5.890 -11.226  1.00 94.86           C  
ATOM    426  N   VAL A  54       3.902  -4.838  -9.786  1.00 95.85           N  
ATOM    427  CA  VAL A  54       4.626  -5.495  -8.687  1.00 95.85           C  
ATOM    428  C   VAL A  54       4.121  -4.987  -7.333  1.00 95.85           C  
ATOM    429  CB  VAL A  54       6.143  -5.265  -8.844  1.00 95.85           C  
ATOM    430  O   VAL A  54       3.925  -5.775  -6.409  1.00 95.85           O  
ATOM    431  CG1 VAL A  54       6.972  -5.779  -7.659  1.00 95.85           C  
ATOM    432  CG2 VAL A  54       6.660  -5.983 -10.099  1.00 95.85           C  
ATOM    433  N   ASN A  55       3.826  -3.693  -7.216  1.00 94.99           N  
ATOM    434  CA  ASN A  55       3.269  -3.118  -5.994  1.00 94.99           C  
ATOM    435  C   ASN A  55       1.748  -3.066  -5.994  1.00 94.99           C  
ATOM    436  CB  ASN A  55       3.895  -1.745  -5.779  1.00 94.99           C  
ATOM    437  O   ASN A  55       1.142  -3.354  -4.965  1.00 94.99           O  
ATOM    438  CG  ASN A  55       5.309  -1.871  -5.267  1.00 94.99           C  
ATOM    439  ND2 ASN A  55       6.064  -0.825  -5.428  1.00 94.99           N  
ATOM    440  OD1 ASN A  55       5.724  -2.883  -4.711  1.00 94.99           O  
ATOM    441  N   THR A  56       1.113  -2.776  -7.130  1.00 94.60           N  
ATOM    442  CA  THR A  56      -0.353  -2.768  -7.212  1.00 94.60           C  
ATOM    443  C   THR A  56      -0.949  -4.139  -6.883  1.00 94.60           C  
ATOM    444  CB  THR A  56      -0.823  -2.300  -8.593  1.00 94.60           C  
ATOM    445  O   THR A  56      -1.920  -4.203  -6.135  1.00 94.60           O  
ATOM    446  CG2 THR A  56      -2.339  -2.197  -8.717  1.00 94.60           C  
ATOM    447  OG1 THR A  56      -0.281  -1.030  -8.867  1.00 94.60           O  
ATOM    448  N   ALA A  57      -0.364  -5.245  -7.362  1.00 95.38           N  
ATOM    449  CA  ALA A  57      -0.830  -6.602  -7.053  1.00 95.38           C  
ATOM    450  C   ALA A  57      -0.740  -6.919  -5.552  1.00 95.38           C  
ATOM    451  CB  ALA A  57      -0.003  -7.608  -7.862  1.00 95.38           C  
ATOM    452  O   ALA A  57      -1.685  -7.456  -4.962  1.00 95.38           O  
ATOM    453  N   PHE A  58       0.376  -6.531  -4.924  1.00 95.62           N  
ATOM    454  CA  PHE A  58       0.548  -6.643  -3.479  1.00 95.62           C  
ATOM    455  C   PHE A  58      -0.521  -5.825  -2.748  1.00 95.62           C  
ATOM    456  CB  PHE A  58       1.967  -6.220  -3.083  1.00 95.62           C  
ATOM    457  O   PHE A  58      -1.300  -6.395  -1.992  1.00 95.62           O  
ATOM    458  CG  PHE A  58       2.222  -6.294  -1.591  1.00 95.62           C  
ATOM    459  CD1 PHE A  58       1.937  -5.187  -0.768  1.00 95.62           C  
ATOM    460  CD2 PHE A  58       2.714  -7.481  -1.019  1.00 95.62           C  
ATOM    461  CE1 PHE A  58       2.135  -5.271   0.621  1.00 95.62           C  
ATOM    462  CE2 PHE A  58       2.925  -7.559   0.370  1.00 95.62           C  
ATOM    463  CZ  PHE A  58       2.637  -6.453   1.189  1.00 95.62           C  
ATOM    464  N   MET A  59      -0.636  -4.525  -3.039  1.00 94.21           N  
ATOM    465  CA  MET A  59      -1.583  -3.611  -2.384  1.00 94.21           C  
ATOM    466  C   MET A  59      -3.043  -4.019  -2.550  1.00 94.21           C  
ATOM    467  CB  MET A  59      -1.397  -2.189  -2.937  1.00 94.21           C  
ATOM    468  O   MET A  59      -3.856  -3.871  -1.637  1.00 94.21           O  
ATOM    469  CG  MET A  59      -0.158  -1.531  -2.340  1.00 94.21           C  
ATOM    470  SD  MET A  59      -0.328  -1.381  -0.552  1.00 94.21           S  
ATOM    471  CE  MET A  59       1.401  -1.246  -0.092  1.00 94.21           C  
ATOM    472  N   LEU A  60      -3.386  -4.581  -3.702  1.00 93.07           N  
ATOM    473  CA  LEU A  60      -4.720  -5.082  -3.977  1.00 93.07           C  
ATOM    474  C   LEU A  60      -5.104  -6.208  -3.013  1.00 93.07           C  
ATOM    475  CB  LEU A  60      -4.740  -5.537  -5.439  1.00 93.07           C  
ATOM    476  O   LEU A  60      -6.107  -6.126  -2.309  1.00 93.07           O  
ATOM    477  CG  LEU A  60      -6.057  -6.199  -5.849  1.00 93.07           C  
ATOM    478  CD1 LEU A  60      -7.224  -5.252  -5.626  1.00 93.07           C  
ATOM    479  CD2 LEU A  60      -6.002  -6.579  -7.323  1.00 93.07           C  
ATOM    480  N   THR A  61      -4.289  -7.257  -2.944  1.00 94.69           N  
ATOM    481  CA  THR A  61      -4.549  -8.351  -1.996  1.00 94.69           C  
ATOM    482  C   THR A  61      -4.337  -7.945  -0.545  1.00 94.69           C  
ATOM    483  CB  THR A  61      -3.713  -9.586  -2.297  1.00 94.69           C  
ATOM    484  O   THR A  61      -5.049  -8.438   0.327  1.00 94.69           O  
ATOM    485  CG2 THR A  61      -4.336 -10.355  -3.455  1.00 94.69           C  
ATOM    486  OG1 THR A  61      -2.367  -9.277  -2.573  1.00 94.69           O  
ATOM    487  N   PHE A  62      -3.425  -7.010  -0.289  1.00 94.60           N  
ATOM    488  CA  PHE A  62      -3.147  -6.484   1.038  1.00 94.60           C  
ATOM    489  C   PHE A  62      -4.330  -5.692   1.610  1.00 94.60           C  
ATOM    490  CB  PHE A  62      -1.872  -5.648   0.985  1.00 94.60           C  
ATOM    491  O   PHE A  62      -4.754  -5.925   2.743  1.00 94.60           O  
ATOM    492  CG  PHE A  62      -1.402  -5.184   2.340  1.00 94.60           C  
ATOM    493  CD1 PHE A  62      -1.565  -3.842   2.722  1.00 94.60           C  
ATOM    494  CD2 PHE A  62      -0.755  -6.090   3.199  1.00 94.60           C  
ATOM    495  CE1 PHE A  62      -1.057  -3.405   3.954  1.00 94.60           C  
ATOM    496  CE2 PHE A  62      -0.255  -5.648   4.437  1.00 94.60           C  
ATOM    497  CZ  PHE A  62      -0.399  -4.302   4.807  1.00 94.60           C  
ATOM    498  N   SER A  63      -4.926  -4.807   0.808  1.00 93.01           N  
ATOM    499  CA  SER A  63      -6.115  -4.036   1.185  1.00 93.01           C  
ATOM    500  C   SER A  63      -7.301  -4.953   1.481  1.00 93.01           C  
ATOM    501  CB  SER A  63      -6.467  -2.993   0.114  1.00 93.01           C  
ATOM    502  O   SER A  63      -7.818  -4.933   2.601  1.00 93.01           O  
ATOM    503  OG  SER A  63      -6.655  -3.571  -1.157  1.00 93.01           O  
ATOM    504  N   ILE A  64      -7.677  -5.822   0.531  1.00 91.49           N  
ATOM    505  CA  ILE A  64      -8.778  -6.792   0.679  1.00 91.49           C  
ATOM    506  C   ILE A  64      -8.540  -7.699   1.890  1.00 91.49           C  
ATOM    507  CB  ILE A  64      -8.945  -7.628  -0.615  1.00 91.49           C  
ATOM    508  O   ILE A  64      -9.428  -7.875   2.730  1.00 91.49           O  
ATOM    509  CG1 ILE A  64      -9.350  -6.740  -1.816  1.00 91.49           C  
ATOM    510  CG2 ILE A  64     -10.007  -8.731  -0.413  1.00 91.49           C  
ATOM    511  CD1 ILE A  64      -9.120  -7.410  -3.178  1.00 91.49           C  
ATOM    512  N   GLY A  65      -7.327  -8.242   2.008  1.00 92.35           N  
ATOM    513  CA  GLY A  65      -6.941  -9.113   3.107  1.00 92.35           C  
ATOM    514  C   GLY A  65      -7.063  -8.420   4.461  1.00 92.35           C  
ATOM    515  O   GLY A  65      -7.564  -9.030   5.397  1.00 92.35           O  
ATOM    516  N   THR A  66      -6.695  -7.141   4.577  1.00 89.25           N  
ATOM    517  CA  THR A  66      -6.711  -6.416   5.859  1.00 89.25           C  
ATOM    518  C   THR A  66      -8.135  -6.303   6.407  1.00 89.25           C  
ATOM    519  CB  THR A  66      -6.079  -5.022   5.709  1.00 89.25           C  
ATOM    520  O   THR A  66      -8.361  -6.499   7.603  1.00 89.25           O  
ATOM    521  CG2 THR A  66      -6.102  -4.221   7.013  1.00 89.25           C  
ATOM    522  OG1 THR A  66      -4.722  -5.148   5.366  1.00 89.25           O  
ATOM    523  N   ALA A  67      -9.114  -6.054   5.533  1.00 85.62           N  
ATOM    524  CA  ALA A  67     -10.524  -6.069   5.915  1.00 85.62           C  
ATOM    525  C   ALA A  67     -11.024  -7.482   6.256  1.00 85.62           C  
ATOM    526  CB  ALA A  67     -11.343  -5.425   4.798  1.00 85.62           C  
ATOM    527  O   ALA A  67     -11.751  -7.676   7.234  1.00 85.62           O  
ATOM    528  N   LEU A  68     -10.603  -8.487   5.484  1.00 88.73           N  
ATOM    529  CA  LEU A  68     -11.045  -9.865   5.674  1.00 88.73           C  
ATOM    530  C   LEU A  68     -10.477 -10.503   6.950  1.00 88.73           C  
ATOM    531  CB  LEU A  68     -10.702 -10.666   4.409  1.00 88.73           C  
ATOM    532  O   LEU A  68     -11.229 -11.111   7.709  1.00 88.73           O  
ATOM    533  CG  LEU A  68     -11.265 -12.096   4.420  1.00 88.73           C  
ATOM    534  CD1 LEU A  68     -12.787 -12.123   4.574  1.00 88.73           C  
ATOM    535  CD2 LEU A  68     -10.884 -12.809   3.125  1.00 88.73           C  
ATOM    536  N   TYR A  69      -9.181 -10.342   7.231  1.00 89.56           N  
ATOM    537  CA  TYR A  69      -8.545 -10.864   8.445  1.00 89.56           C  
ATOM    538  C   TYR A  69      -9.149 -10.269   9.710  1.00 89.56           C  
ATOM    539  CB  TYR A  69      -7.036 -10.606   8.449  1.00 89.56           C  
ATOM    540  O   TYR A  69      -9.288 -10.992  10.694  1.00 89.56           O  
ATOM    541  CG  TYR A  69      -6.255 -11.590   7.612  1.00 89.56           C  
ATOM    542  CD1 TYR A  69      -6.170 -12.943   7.991  1.00 89.56           C  
ATOM    543  CD2 TYR A  69      -5.584 -11.143   6.468  1.00 89.56           C  
ATOM    544  CE1 TYR A  69      -5.417 -13.851   7.217  1.00 89.56           C  
ATOM    545  CE2 TYR A  69      -4.862 -12.046   5.680  1.00 89.56           C  
ATOM    546  OH  TYR A  69      -3.993 -14.223   5.301  1.00 89.56           O  
ATOM    547  CZ  TYR A  69      -4.761 -13.396   6.052  1.00 89.56           C  
ATOM    548  N   GLY A  70      -9.551  -8.993   9.673  1.00 78.33           N  
ATOM    549  CA  GLY A  70     -10.287  -8.361  10.765  1.00 78.33           C  
ATOM    550  C   GLY A  70     -11.534  -9.166  11.135  1.00 78.33           C  
ATOM    551  O   GLY A  70     -11.652  -9.616  12.273  1.00 78.33           O  
ATOM    552  N   LYS A  71     -12.405  -9.446  10.155  1.00 80.63           N  
ATOM    553  CA  LYS A  71     -13.633 -10.240  10.354  1.00 80.63           C  
ATOM    554  C   LYS A  71     -13.362 -11.711  10.681  1.00 80.63           C  
ATOM    555  CB  LYS A  71     -14.530 -10.141   9.107  1.00 80.63           C  
ATOM    556  O   LYS A  71     -14.016 -12.296  11.541  1.00 80.63           O  
ATOM    557  CG  LYS A  71     -15.164  -8.751   8.946  1.00 80.63           C  
ATOM    558  CD  LYS A  71     -16.261  -8.754   7.867  1.00 80.63           C  
ATOM    559  CE  LYS A  71     -17.079  -7.457   7.949  1.00 80.63           C  
ATOM    560  NZ  LYS A  71     -18.336  -7.523   7.160  1.00 80.63           N  
ATOM    561  N   LEU A  72     -12.385 -12.321  10.011  1.00 85.32           N  
ATOM    562  CA  LEU A  72     -12.013 -13.718  10.238  1.00 85.32           C  
ATOM    563  C   LEU A  72     -11.422 -13.954  11.629  1.00 85.32           C  
ATOM    564  CB  LEU A  72     -11.001 -14.161   9.168  1.00 85.32           C  
ATOM    565  O   LEU A  72     -11.481 -15.086  12.117  1.00 85.32           O  
ATOM    566  CG  LEU A  72     -11.599 -14.449   7.784  1.00 85.32           C  
ATOM    567  CD1 LEU A  72     -10.477 -14.841   6.822  1.00 85.32           C  
ATOM    568  CD2 LEU A  72     -12.575 -15.617   7.867  1.00 85.32           C  
ATOM    569  N   SER A  73     -10.846 -12.925  12.261  1.00 81.61           N  
ATOM    570  CA  SER A  73     -10.155 -13.050  13.548  1.00 81.61           C  
ATOM    571  C   SER A  73     -11.039 -13.594  14.665  1.00 81.61           C  
ATOM    572  CB  SER A  73      -9.481 -11.733  13.941  1.00 81.61           C  
ATOM    573  O   SER A  73     -10.568 -14.412  15.459  1.00 81.61           O  
ATOM    574  OG  SER A  73     -10.386 -10.750  14.387  1.00 81.61           O  
ATOM    575  N   ASP A  74     -12.325 -13.245  14.654  1.00 77.20           N  
ATOM    576  CA  ASP A  74     -13.311 -13.729  15.621  1.00 77.20           C  
ATOM    577  C   ASP A  74     -13.771 -15.172  15.336  1.00 77.20           C  
ATOM    578  CB  ASP A  74     -14.490 -12.743  15.641  1.00 77.20           C  
ATOM    579  O   ASP A  74     -14.184 -15.893  16.245  1.00 77.20           O  
ATOM    580  CG  ASP A  74     -14.081 -11.356  16.157  1.00 77.20           C  
ATOM    581  OD1 ASP A  74     -13.220 -11.300  17.076  1.00 77.20           O  
ATOM    582  OD2 ASP A  74     -14.639 -10.364  15.645  1.00 77.20           O  
ATOM    583  N   GLN A  75     -13.652 -15.635  14.085  1.00 82.80           N  
ATOM    584  CA  GLN A  75     -14.142 -16.950  13.651  1.00 82.80           C  
ATOM    585  C   GLN A  75     -13.060 -18.038  13.674  1.00 82.80           C  
ATOM    586  CB  GLN A  75     -14.743 -16.849  12.240  1.00 82.80           C  
ATOM    587  O   GLN A  75     -13.268 -19.142  14.179  1.00 82.80           O  
ATOM    588  CG  GLN A  75     -15.877 -15.818  12.101  1.00 82.80           C  
ATOM    589  CD  GLN A  75     -16.474 -15.804  10.694  1.00 82.80           C  
ATOM    590  NE2 GLN A  75     -17.115 -14.726  10.295  1.00 82.80           N  
ATOM    591  OE1 GLN A  75     -16.376 -16.757   9.937  1.00 82.80           O  
ATOM    592  N   LEU A  76     -11.886 -17.753  13.101  1.00 84.78           N  
ATOM    593  CA  LEU A  76     -10.802 -18.730  12.913  1.00 84.78           C  
ATOM    594  C   LEU A  76      -9.729 -18.660  14.010  1.00 84.78           C  
ATOM    595  CB  LEU A  76     -10.217 -18.562  11.497  1.00 84.78           C  
ATOM    596  O   LEU A  76      -8.909 -19.583  14.144  1.00 84.78           O  
ATOM    597  CG  LEU A  76     -11.210 -18.881  10.358  1.00 84.78           C  
ATOM    598  CD1 LEU A  76     -10.526 -18.712   9.002  1.00 84.78           C  
ATOM    599  CD2 LEU A  76     -11.732 -20.320  10.427  1.00 84.78           C  
ATOM    600  N   GLY A  77      -9.777 -17.602  14.821  1.00 87.07           N  
ATOM    601  CA  GLY A  77      -8.830 -17.308  15.883  1.00 87.07           C  
ATOM    602  C   GLY A  77      -7.540 -16.677  15.357  1.00 87.07           C  
ATOM    603  O   GLY A  77      -6.956 -17.108  14.359  1.00 87.07           O  
ATOM    604  N   ILE A  78      -7.047 -15.687  16.099  1.00 88.67           N  
ATOM    605  CA  ILE A  78      -5.899 -14.845  15.728  1.00 88.67           C  
ATOM    606  C   ILE A  78      -4.640 -15.674  15.446  1.00 88.67           C  
ATOM    607  CB  ILE A  78      -5.637 -13.841  16.869  1.00 88.67           C  
ATOM    608  O   ILE A  78      -3.935 -15.441  14.466  1.00 88.67           O  
ATOM    609  CG1 ILE A  78      -6.868 -12.942  17.124  1.00 88.67           C  
ATOM    610  CG2 ILE A  78      -4.412 -12.975  16.544  1.00 88.67           C  
ATOM    611  CD1 ILE A  78      -6.777 -12.190  18.451  1.00 88.67           C  
ATOM    612  N   LYS A  79      -4.376 -16.684  16.285  1.00 91.10           N  
ATOM    613  CA  LYS A  79      -3.200 -17.557  16.170  1.00 91.10           C  
ATOM    614  C   LYS A  79      -3.104 -18.243  14.805  1.00 91.10           C  
ATOM    615  CB  LYS A  79      -3.239 -18.584  17.312  1.00 91.10           C  
ATOM    616  O   LYS A  79      -2.040 -18.231  14.196  1.00 91.10           O  
ATOM    617  CG  LYS A  79      -2.066 -19.571  17.237  1.00 91.10           C  
ATOM    618  CD  LYS A  79      -2.051 -20.483  18.461  1.00 91.10           C  
ATOM    619  CE  LYS A  79      -0.765 -21.309  18.466  1.00 91.10           C  
ATOM    620  NZ  LYS A  79      -0.458 -21.778  19.837  1.00 91.10           N  
ATOM    621  N   ASN A  80      -4.193 -18.856  14.339  1.00 91.86           N  
ATOM    622  CA  ASN A  80      -4.176 -19.626  13.091  1.00 91.86           C  
ATOM    623  C   ASN A  80      -4.083 -18.704  11.877  1.00 91.86           C  
ATOM    624  CB  ASN A  80      -5.430 -20.504  12.987  1.00 91.86           C  
ATOM    625  O   ASN A  80      -3.407 -19.043  10.913  1.00 91.86           O  
ATOM    626  CG  ASN A  80      -5.548 -21.519  14.102  1.00 91.86           C  
ATOM    627  ND2 ASN A  80      -6.748 -21.717  14.597  1.00 91.86           N  
ATOM    628  OD1 ASN A  80      -4.593 -22.101  14.591  1.00 91.86           O  
ATOM    629  N   LEU A  81      -4.724 -17.536  11.941  1.00 93.04           N  
ATOM    630  CA  LEU A  81      -4.670 -16.554  10.865  1.00 93.04           C  
ATOM    631  C   LEU A  81      -3.291 -15.920  10.727  1.00 93.04           C  
ATOM    632  CB  LEU A  81      -5.705 -15.466  11.119  1.00 93.04           C  
ATOM    633  O   LEU A  81      -2.814 -15.781   9.610  1.00 93.04           O  
ATOM    634  CG  LEU A  81      -7.147 -15.944  10.966  1.00 93.04           C  
ATOM    635  CD1 LEU A  81      -8.046 -14.825  11.452  1.00 93.04           C  
ATOM    636  CD2 LEU A  81      -7.504 -16.282   9.520  1.00 93.04           C  
ATOM    637  N   LEU A  82      -2.622 -15.593  11.836  1.00 94.23           N  
ATOM    638  CA  LEU A  82      -1.243 -15.109  11.775  1.00 94.23           C  
ATOM    639  C   LEU A  82      -0.287 -16.190  11.264  1.00 94.23           C  
ATOM    640  CB  LEU A  82      -0.796 -14.597  13.148  1.00 94.23           C  
ATOM    641  O   LEU A  82       0.584 -15.884  10.458  1.00 94.23           O  
ATOM    642  CG  LEU A  82      -1.292 -13.191  13.499  1.00 94.23           C  
ATOM    643  CD1 LEU A  82      -0.865 -12.875  14.921  1.00 94.23           C  
ATOM    644  CD2 LEU A  82      -0.652 -12.133  12.592  1.00 94.23           C  
ATOM    645  N   LEU A  83      -0.459 -17.453  11.678  1.00 94.88           N  
ATOM    646  CA  LEU A  83       0.324 -18.561  11.119  1.00 94.88           C  
ATOM    647  C   LEU A  83       0.099 -18.693   9.613  1.00 94.88           C  
ATOM    648  CB  LEU A  83      -0.023 -19.884  11.822  1.00 94.88           C  
ATOM    649  O   LEU A  83       1.066 -18.753   8.863  1.00 94.88           O  
ATOM    650  CG  LEU A  83       0.598 -20.024  13.216  1.00 94.88           C  
ATOM    651  CD1 LEU A  83       0.017 -21.247  13.930  1.00 94.88           C  
ATOM    652  CD2 LEU A  83       2.116 -20.193  13.153  1.00 94.88           C  
ATOM    653  N   PHE A  84      -1.157 -18.689   9.171  1.00 95.62           N  
ATOM    654  CA  PHE A  84      -1.500 -18.717   7.755  1.00 95.62           C  
ATOM    655  C   PHE A  84      -0.873 -17.535   7.006  1.00 95.62           C  
ATOM    656  CB  PHE A  84      -3.025 -18.744   7.621  1.00 95.62           C  
ATOM    657  O   PHE A  84      -0.191 -17.749   6.010  1.00 95.62           O  
ATOM    658  CG  PHE A  84      -3.508 -18.683   6.189  1.00 95.62           C  
ATOM    659  CD1 PHE A  84      -3.933 -17.458   5.647  1.00 95.62           C  
ATOM    660  CD2 PHE A  84      -3.514 -19.842   5.392  1.00 95.62           C  
ATOM    661  CE1 PHE A  84      -4.384 -17.393   4.318  1.00 95.62           C  
ATOM    662  CE2 PHE A  84      -3.966 -19.777   4.063  1.00 95.62           C  
ATOM    663  CZ  PHE A  84      -4.411 -18.555   3.528  1.00 95.62           C  
ATOM    664  N   GLY A  85      -1.009 -16.315   7.531  1.00 95.84           N  
ATOM    665  CA  GLY A  85      -0.444 -15.106   6.939  1.00 95.84           C  
ATOM    666  C   GLY A  85       1.076 -15.172   6.774  1.00 95.84           C  
ATOM    667  O   GLY A  85       1.587 -14.918   5.686  1.00 95.84           O  
ATOM    668  N   ILE A  86       1.802 -15.602   7.814  1.00 95.96           N  
ATOM    669  CA  ILE A  86       3.263 -15.783   7.756  1.00 95.96           C  
ATOM    670  C   ILE A  86       3.648 -16.839   6.713  1.00 95.96           C  
ATOM    671  CB  ILE A  86       3.841 -16.138   9.147  1.00 95.96           C  
ATOM    672  O   ILE A  86       4.557 -16.606   5.917  1.00 95.96           O  
ATOM    673  CG1 ILE A  86       3.685 -14.963  10.138  1.00 95.96           C  
ATOM    674  CG2 ILE A  86       5.333 -16.503   9.023  1.00 95.96           C  
ATOM    675  CD1 ILE A  86       3.932 -15.342  11.603  1.00 95.96           C  
ATOM    676  N   MET A  87       2.961 -17.986   6.692  1.00 96.61           N  
ATOM    677  CA  MET A  87       3.279 -19.076   5.762  1.00 96.61           C  
ATOM    678  C   MET A  87       2.998 -18.689   4.312  1.00 96.61           C  
ATOM    679  CB  MET A  87       2.501 -20.350   6.126  1.00 96.61           C  
ATOM    680  O   MET A  87       3.825 -18.943   3.444  1.00 96.61           O  
ATOM    681  CG  MET A  87       2.936 -20.930   7.474  1.00 96.61           C  
ATOM    682  SD  MET A  87       4.679 -21.396   7.595  1.00 96.61           S  
ATOM    683  CE  MET A  87       4.854 -21.289   9.390  1.00 96.61           C  
ATOM    684  N   VAL A  88       1.863 -18.040   4.048  1.00 97.17           N  
ATOM    685  CA  VAL A  88       1.492 -17.575   2.708  1.00 97.17           C  
ATOM    686  C   VAL A  88       2.440 -16.474   2.238  1.00 97.17           C  
ATOM    687  CB  VAL A  88       0.020 -17.127   2.696  1.00 97.17           C  
ATOM    688  O   VAL A  88       2.925 -16.537   1.112  1.00 97.17           O  
ATOM    689  CG1 VAL A  88      -0.389 -16.467   1.381  1.00 97.17           C  
ATOM    690  CG2 VAL A  88      -0.905 -18.335   2.874  1.00 97.17           C  
ATOM    691  N   ASN A  89       2.790 -15.521   3.106  1.00 96.56           N  
ATOM    692  CA  ASN A  89       3.771 -14.483   2.788  1.00 96.56           C  
ATOM    693  C   ASN A  89       5.143 -15.089   2.443  1.00 96.56           C  
ATOM    694  CB  ASN A  89       3.850 -13.507   3.971  1.00 96.56           C  
ATOM    695  O   ASN A  89       5.728 -14.759   1.412  1.00 96.56           O  
ATOM    696  CG  ASN A  89       4.819 -12.373   3.709  1.00 96.56           C  
ATOM    697  ND2 ASN A  89       5.739 -12.134   4.614  1.00 96.56           N  
ATOM    698  OD1 ASN A  89       4.759 -11.688   2.704  1.00 96.56           O  
ATOM    699  N   GLY A  90       5.624 -16.032   3.260  1.00 96.54           N  
ATOM    700  CA  GLY A  90       6.879 -16.741   3.011  1.00 96.54           C  
ATOM    701  C   GLY A  90       6.855 -17.596   1.740  1.00 96.54           C  
ATOM    702  O   GLY A  90       7.827 -17.608   0.988  1.00 96.54           O  
ATOM    703  N   LEU A  91       5.737 -18.266   1.450  1.00 97.24           N  
ATOM    704  CA  LEU A  91       5.564 -19.038   0.220  1.00 97.24           C  
ATOM    705  C   LEU A  91       5.600 -18.132  -1.016  1.00 97.24           C  
ATOM    706  CB  LEU A  91       4.248 -19.831   0.308  1.00 97.24           C  
ATOM    707  O   LEU A  91       6.317 -18.432  -1.968  1.00 97.24           O  
ATOM    708  CG  LEU A  91       3.957 -20.697  -0.930  1.00 97.24           C  
ATOM    709  CD1 LEU A  91       5.001 -21.799  -1.122  1.00 97.24           C  
ATOM    710  CD2 LEU A  91       2.582 -21.348  -0.791  1.00 97.24           C  
ATOM    711  N   GLY A  92       4.878 -17.008  -0.984  1.00 97.76           N  
ATOM    712  CA  GLY A  92       4.904 -16.006  -2.051  1.00 97.76           C  
ATOM    713  C   GLY A  92       6.316 -15.476  -2.297  1.00 97.76           C  
ATOM    714  O   GLY A  92       6.750 -15.403  -3.441  1.00 97.76           O  
ATOM    715  N   SER A  93       7.073 -15.208  -1.233  1.00 96.53           N  
ATOM    716  CA  SER A  93       8.490 -14.840  -1.311  1.00 96.53           C  
ATOM    717  C   SER A  93       9.373 -15.866  -2.008  1.00 96.53           C  
ATOM    718  CB  SER A  93       9.026 -14.642   0.100  1.00 96.53           C  
ATOM    719  O   SER A  93      10.156 -15.498  -2.881  1.00 96.53           O  
ATOM    720  OG  SER A  93       8.696 -13.355   0.532  1.00 96.53           O  
ATOM    721  N   ILE A  94       9.250 -17.147  -1.653  1.00 97.42           N  
ATOM    722  CA  ILE A  94      10.051 -18.214  -2.267  1.00 97.42           C  
ATOM    723  C   ILE A  94       9.682 -18.369  -3.746  1.00 97.42           C  
ATOM    724  CB  ILE A  94       9.885 -19.533  -1.481  1.00 97.42           C  
ATOM    725  O   ILE A  94      10.575 -18.424  -4.589  1.00 97.42           O  
ATOM    726  CG1 ILE A  94      10.495 -19.391  -0.067  1.00 97.42           C  
ATOM    727  CG2 ILE A  94      10.556 -20.706  -2.223  1.00 97.42           C  
ATOM    728  CD1 ILE A  94      10.072 -20.505   0.899  1.00 97.42           C  
ATOM    729  N   ILE A  95       8.383 -18.379  -4.071  1.00 97.48           N  
ATOM    730  CA  ILE A  95       7.893 -18.435  -5.458  1.00 97.48           C  
ATOM    731  C   ILE A  95       8.441 -17.253  -6.263  1.00 97.48           C  
ATOM    732  CB  ILE A  95       6.345 -18.470  -5.483  1.00 97.48           C  
ATOM    733  O   ILE A  95       8.939 -17.444  -7.370  1.00 97.48           O  
ATOM    734  CG1 ILE A  95       5.838 -19.824  -4.935  1.00 97.48           C  
ATOM    735  CG2 ILE A  95       5.791 -18.240  -6.904  1.00 97.48           C  
ATOM    736  CD1 ILE A  95       4.326 -19.858  -4.676  1.00 97.48           C  
ATOM    737  N   GLY A  96       8.389 -16.047  -5.695  1.00 96.66           N  
ATOM    738  CA  GLY A  96       8.890 -14.836  -6.334  1.00 96.66           C  
ATOM    739  C   GLY A  96      10.395 -14.871  -6.559  1.00 96.66           C  
ATOM    740  O   GLY A  96      10.841 -14.533  -7.646  1.00 96.66           O  
ATOM    741  N   PHE A  97      11.179 -15.297  -5.568  1.00 97.17           N  
ATOM    742  CA  PHE A  97      12.633 -15.381  -5.700  1.00 97.17           C  
ATOM    743  C   PHE A  97      13.058 -16.442  -6.717  1.00 97.17           C  
ATOM    744  CB  PHE A  97      13.262 -15.668  -4.335  1.00 97.17           C  
ATOM    745  O   PHE A  97      13.881 -16.164  -7.583  1.00 97.17           O  
ATOM    746  CG  PHE A  97      14.771 -15.822  -4.405  1.00 97.17           C  
ATOM    747  CD1 PHE A  97      15.371 -17.094  -4.342  1.00 97.17           C  
ATOM    748  CD2 PHE A  97      15.579 -14.686  -4.576  1.00 97.17           C  
ATOM    749  CE1 PHE A  97      16.771 -17.217  -4.431  1.00 97.17           C  
ATOM    750  CE2 PHE A  97      16.976 -14.802  -4.660  1.00 97.17           C  
ATOM    751  CZ  PHE A  97      17.573 -16.071  -4.584  1.00 97.17           C  
ATOM    752  N   VAL A  98      12.488 -17.648  -6.655  1.00 97.21           N  
ATOM    753  CA  VAL A  98      12.829 -18.735  -7.589  1.00 97.21           C  
ATOM    754  C   VAL A  98      12.365 -18.403  -9.006  1.00 97.21           C  
ATOM    755  CB  VAL A  98      12.232 -20.071  -7.105  1.00 97.21           C  
ATOM    756  O   VAL A  98      13.087 -18.647  -9.966  1.00 97.21           O  
ATOM    757  CG1 VAL A  98      12.432 -21.209  -8.115  1.00 97.21           C  
ATOM    758  CG2 VAL A  98      12.889 -20.509  -5.788  1.00 97.21           C  
ATOM    759  N   GLY A  99      11.177 -17.815  -9.144  1.00 95.74           N  
ATOM    760  CA  GLY A  99      10.591 -17.439 -10.426  1.00 95.74           C  
ATOM    761  C   GLY A  99      10.842 -15.994 -10.845  1.00 95.74           C  
ATOM    762  O   GLY A  99      10.104 -15.500 -11.698  1.00 95.74           O  
ATOM    763  N   HIS A 100      11.836 -15.308 -10.263  1.00 94.58           N  
ATOM    764  CA  HIS A 100      12.037 -13.873 -10.488  1.00 94.58           C  
ATOM    765  C   HIS A 100      12.231 -13.550 -11.967  1.00 94.58           C  
ATOM    766  CB  HIS A 100      13.203 -13.319  -9.653  1.00 94.58           C  
ATOM    767  O   HIS A 100      11.717 -12.534 -12.403  1.00 94.58           O  
ATOM    768  CG  HIS A 100      14.565 -13.798 -10.085  1.00 94.58           C  
ATOM    769  CD2 HIS A 100      15.426 -13.183 -10.956  1.00 94.58           C  
ATOM    770  ND1 HIS A 100      15.165 -14.967  -9.683  1.00 94.58           N  
ATOM    771  CE1 HIS A 100      16.349 -15.072 -10.299  1.00 94.58           C  
ATOM    772  NE2 HIS A 100      16.555 -14.000 -11.075  1.00 94.58           N  
ATOM    773  N   SER A 101      12.871 -14.441 -12.736  1.00 93.51           N  
ATOM    774  CA  SER A 101      13.160 -14.285 -14.168  1.00 93.51           C  
ATOM    775  C   SER A 101      11.932 -14.378 -15.085  1.00 93.51           C  
ATOM    776  CB  SER A 101      14.175 -15.345 -14.620  1.00 93.51           C  
ATOM    777  O   SER A 101      12.058 -14.181 -16.291  1.00 93.51           O  
ATOM    778  OG  SER A 101      15.166 -15.592 -13.638  1.00 93.51           O  
ATOM    779  N   PHE A 102      10.741 -14.701 -14.566  1.00 95.99           N  
ATOM    780  CA  PHE A 102       9.507 -14.730 -15.351  1.00 95.99           C  
ATOM    781  C   PHE A 102       8.471 -13.776 -14.756  1.00 95.99           C  
ATOM    782  CB  PHE A 102       8.990 -16.166 -15.480  1.00 95.99           C  
ATOM    783  O   PHE A 102       7.829 -14.065 -13.746  1.00 95.99           O  
ATOM    784  CG  PHE A 102       7.799 -16.306 -16.415  1.00 95.99           C  
ATOM    785  CD1 PHE A 102       6.553 -16.723 -15.921  1.00 95.99           C  
ATOM    786  CD2 PHE A 102       7.934 -16.029 -17.788  1.00 95.99           C  
ATOM    787  CE1 PHE A 102       5.453 -16.893 -16.781  1.00 95.99           C  
ATOM    788  CE2 PHE A 102       6.832 -16.175 -18.651  1.00 95.99           C  
ATOM    789  CZ  PHE A 102       5.594 -16.616 -18.151  1.00 95.99           C  
ATOM    790  N   PHE A 103       8.269 -12.639 -15.427  1.00 95.38           N  
ATOM    791  CA  PHE A 103       7.457 -11.528 -14.927  1.00 95.38           C  
ATOM    792  C   PHE A 103       6.051 -11.919 -14.415  1.00 95.38           C  
ATOM    793  CB  PHE A 103       7.400 -10.438 -16.007  1.00 95.38           C  
ATOM    794  O   PHE A 103       5.665 -11.462 -13.340  1.00 95.38           O  
ATOM    795  CG  PHE A 103       6.786  -9.150 -15.517  1.00 95.38           C  
ATOM    796  CD1 PHE A 103       5.456  -8.814 -15.839  1.00 95.38           C  
ATOM    797  CD2 PHE A 103       7.552  -8.306 -14.698  1.00 95.38           C  
ATOM    798  CE1 PHE A 103       4.896  -7.629 -15.330  1.00 95.38           C  
ATOM    799  CE2 PHE A 103       6.994  -7.126 -14.190  1.00 95.38           C  
ATOM    800  CZ  PHE A 103       5.668  -6.797 -14.501  1.00 95.38           C  
ATOM    801  N   PRO A 104       5.270 -12.798 -15.079  1.00 96.21           N  
ATOM    802  CA  PRO A 104       3.983 -13.233 -14.530  1.00 96.21           C  
ATOM    803  C   PRO A 104       4.082 -13.976 -13.187  1.00 96.21           C  
ATOM    804  CB  PRO A 104       3.351 -14.117 -15.608  1.00 96.21           C  
ATOM    805  O   PRO A 104       3.191 -13.818 -12.353  1.00 96.21           O  
ATOM    806  CG  PRO A 104       3.997 -13.615 -16.897  1.00 96.21           C  
ATOM    807  CD  PRO A 104       5.416 -13.284 -16.445  1.00 96.21           C  
ATOM    808  N   ILE A 105       5.152 -14.748 -12.944  1.00 97.18           N  
ATOM    809  CA  ILE A 105       5.380 -15.389 -11.637  1.00 97.18           C  
ATOM    810  C   ILE A 105       5.722 -14.337 -10.582  1.00 97.18           C  
ATOM    811  CB  ILE A 105       6.446 -16.511 -11.698  1.00 97.18           C  
ATOM    812  O   ILE A 105       5.229 -14.444  -9.462  1.00 97.18           O  
ATOM    813  CG1 ILE A 105       5.870 -17.761 -12.398  1.00 97.18           C  
ATOM    814  CG2 ILE A 105       6.876 -16.924 -10.276  1.00 97.18           C  
ATOM    815  CD1 ILE A 105       6.947 -18.759 -12.858  1.00 97.18           C  
ATOM    816  N   LEU A 106       6.479 -13.292 -10.929  1.00 96.82           N  
ATOM    817  CA  LEU A 106       6.732 -12.170 -10.021  1.00 96.82           C  
ATOM    818  C   LEU A 106       5.420 -11.501  -9.574  1.00 96.82           C  
ATOM    819  CB  LEU A 106       7.686 -11.170 -10.701  1.00 96.82           C  
ATOM    820  O   LEU A 106       5.208 -11.289  -8.381  1.00 96.82           O  
ATOM    821  CG  LEU A 106       7.976  -9.910  -9.868  1.00 96.82           C  
ATOM    822  CD1 LEU A 106       8.686 -10.260  -8.563  1.00 96.82           C  
ATOM    823  CD2 LEU A 106       8.844  -8.951 -10.680  1.00 96.82           C  
ATOM    824  N   ILE A 107       4.506 -11.223 -10.507  1.00 96.28           N  
ATOM    825  CA  ILE A 107       3.191 -10.650 -10.177  1.00 96.28           C  
ATOM    826  C   ILE A 107       2.364 -11.613  -9.312  1.00 96.28           C  
ATOM    827  CB  ILE A 107       2.445 -10.235 -11.465  1.00 96.28           C  
ATOM    828  O   ILE A 107       1.796 -11.198  -8.299  1.00 96.28           O  
ATOM    829  CG1 ILE A 107       3.202  -9.161 -12.281  1.00 96.28           C  
ATOM    830  CG2 ILE A 107       1.026  -9.732 -11.144  1.00 96.28           C  
ATOM    831  CD1 ILE A 107       3.610  -7.909 -11.493  1.00 96.28           C  
ATOM    832  N   LEU A 108       2.333 -12.905  -9.656  1.00 97.50           N  
ATOM    833  CA  LEU A 108       1.658 -13.932  -8.856  1.00 97.50           C  
ATOM    834  C   LEU A 108       2.228 -14.013  -7.431  1.00 97.50           C  
ATOM    835  CB  LEU A 108       1.774 -15.282  -9.586  1.00 97.50           C  
ATOM    836  O   LEU A 108       1.473 -14.077  -6.463  1.00 97.50           O  
ATOM    837  CG  LEU A 108       1.137 -16.466  -8.836  1.00 97.50           C  
ATOM    838  CD1 LEU A 108      -0.370 -16.285  -8.641  1.00 97.50           C  
ATOM    839  CD2 LEU A 108       1.377 -17.756  -9.619  1.00 97.50           C  
ATOM    840  N   ALA A 109       3.550 -13.962  -7.287  1.00 97.65           N  
ATOM    841  CA  ALA A 109       4.227 -13.955  -5.999  1.00 97.65           C  
ATOM    842  C   ALA A 109       3.814 -12.751  -5.145  1.00 97.65           C  
ATOM    843  CB  ALA A 109       5.732 -13.963  -6.255  1.00 97.65           C  
ATOM    844  O   ALA A 109       3.556 -12.915  -3.953  1.00 97.65           O  
ATOM    845  N   ARG A 110       3.674 -11.563  -5.747  1.00 96.46           N  
ATOM    846  CA  ARG A 110       3.212 -10.350  -5.050  1.00 96.46           C  
ATOM    847  C   ARG A 110       1.755 -10.441  -4.611  1.00 96.46           C  
ATOM    848  CB  ARG A 110       3.462  -9.107  -5.920  1.00 96.46           C  
ATOM    849  O   ARG A 110       1.450 -10.028  -3.495  1.00 96.46           O  
ATOM    850  CG  ARG A 110       4.956  -8.796  -6.118  1.00 96.46           C  
ATOM    851  CD  ARG A 110       5.703  -8.395  -4.837  1.00 96.46           C  
ATOM    852  NE  ARG A 110       5.358  -7.051  -4.331  1.00 96.46           N  
ATOM    853  NH1 ARG A 110       6.114  -7.299  -2.165  1.00 96.46           N  
ATOM    854  NH2 ARG A 110       5.546  -5.275  -2.906  1.00 96.46           N  
ATOM    855  CZ  ARG A 110       5.661  -6.554  -3.139  1.00 96.46           C  
ATOM    856  N   PHE A 111       0.882 -11.050  -5.416  1.00 96.43           N  
ATOM    857  CA  PHE A 111      -0.479 -11.387  -4.986  1.00 96.43           C  
ATOM    858  C   PHE A 111      -0.476 -12.316  -3.764  1.00 96.43           C  
ATOM    859  CB  PHE A 111      -1.254 -12.043  -6.142  1.00 96.43           C  
ATOM    860  O   PHE A 111      -1.162 -12.055  -2.780  1.00 96.43           O  
ATOM    861  CG  PHE A 111      -1.865 -11.078  -7.133  1.00 96.43           C  
ATOM    862  CD1 PHE A 111      -2.847 -10.187  -6.686  1.00 96.43           C  
ATOM    863  CD2 PHE A 111      -1.517 -11.092  -8.495  1.00 96.43           C  
ATOM    864  CE1 PHE A 111      -3.521  -9.346  -7.578  1.00 96.43           C  
ATOM    865  CE2 PHE A 111      -2.170 -10.227  -9.394  1.00 96.43           C  
ATOM    866  CZ  PHE A 111      -3.182  -9.363  -8.939  1.00 96.43           C  
ATOM    867  N   ILE A 112       0.324 -13.384  -3.791  1.00 97.63           N  
ATOM    868  CA  ILE A 112       0.423 -14.326  -2.667  1.00 97.63           C  
ATOM    869  C   ILE A 112       0.983 -13.616  -1.421  1.00 97.63           C  
ATOM    870  CB  ILE A 112       1.245 -15.567  -3.086  1.00 97.63           C  
ATOM    871  O   ILE A 112       0.421 -13.746  -0.334  1.00 97.63           O  
ATOM    872  CG1 ILE A 112       0.525 -16.354  -4.208  1.00 97.63           C  
ATOM    873  CG2 ILE A 112       1.467 -16.509  -1.893  1.00 97.63           C  
ATOM    874  CD1 ILE A 112       1.393 -17.442  -4.853  1.00 97.63           C  
ATOM    875  N   GLN A 113       2.037 -12.808  -1.570  1.00 96.80           N  
ATOM    876  CA  GLN A 113       2.607 -12.022  -0.473  1.00 96.80           C  
ATOM    877  C   GLN A 113       1.591 -11.066   0.146  1.00 96.80           C  
ATOM    878  CB  GLN A 113       3.816 -11.217  -0.952  1.00 96.80           C  
ATOM    879  O   GLN A 113       1.488 -11.026   1.368  1.00 96.80           O  
ATOM    880  CG  GLN A 113       5.083 -12.064  -1.096  1.00 96.80           C  
ATOM    881  CD  GLN A 113       6.255 -11.232  -1.600  1.00 96.80           C  
ATOM    882  NE2 GLN A 113       7.466 -11.691  -1.433  1.00 96.80           N  
ATOM    883  OE1 GLN A 113       6.120 -10.147  -2.142  1.00 96.80           O  
ATOM    884  N   GLY A 114       0.816 -10.336  -0.661  1.00 95.94           N  
ATOM    885  CA  GLY A 114      -0.192  -9.413  -0.146  1.00 95.94           C  
ATOM    886  C   GLY A 114      -1.293 -10.134   0.637  1.00 95.94           C  
ATOM    887  O   GLY A 114      -1.639  -9.686   1.729  1.00 95.94           O  
ATOM    888  N   ILE A 115      -1.760 -11.306   0.174  1.00 95.76           N  
ATOM    889  CA  ILE A 115      -2.708 -12.160   0.927  1.00 95.76           C  
ATOM    890  C   ILE A 115      -2.129 -12.558   2.289  1.00 95.76           C  
ATOM    891  CB  ILE A 115      -3.090 -13.441   0.138  1.00 95.76           C  
ATOM    892  O   ILE A 115      -2.846 -12.575   3.288  1.00 95.76           O  
ATOM    893  CG1 ILE A 115      -3.865 -13.095  -1.149  1.00 95.76           C  
ATOM    894  CG2 ILE A 115      -3.946 -14.404   0.993  1.00 95.76           C  
ATOM    895  CD1 ILE A 115      -4.032 -14.266  -2.125  1.00 95.76           C  
ATOM    896  N   GLY A 116      -0.846 -12.913   2.348  1.00 95.74           N  
ATOM    897  CA  GLY A 116      -0.202 -13.301   3.600  1.00 95.74           C  
ATOM    898  C   GLY A 116       0.030 -12.116   4.541  1.00 95.74           C  
ATOM    899  O   GLY A 116      -0.354 -12.150   5.711  1.00 95.74           O  
ATOM    900  N   ALA A 117       0.625 -11.046   4.014  1.00 95.46           N  
ATOM    901  CA  ALA A 117       1.052  -9.875   4.770  1.00 95.46           C  
ATOM    902  C   ALA A 117      -0.118  -9.072   5.352  1.00 95.46           C  
ATOM    903  CB  ALA A 117       1.940  -9.012   3.867  1.00 95.46           C  
ATOM    904  O   ALA A 117       0.020  -8.487   6.425  1.00 95.46           O  
ATOM    905  N   ALA A 118      -1.291  -9.098   4.713  1.00 94.36           N  
ATOM    906  CA  ALA A 118      -2.479  -8.393   5.194  1.00 94.36           C  
ATOM    907  C   ALA A 118      -2.949  -8.832   6.591  1.00 94.36           C  
ATOM    908  CB  ALA A 118      -3.600  -8.643   4.200  1.00 94.36           C  
ATOM    909  O   ALA A 118      -3.674  -8.107   7.275  1.00 94.36           O  
ATOM    910  N   ALA A 119      -2.534 -10.025   7.030  1.00 93.88           N  
ATOM    911  CA  ALA A 119      -2.811 -10.524   8.368  1.00 93.88           C  
ATOM    912  C   ALA A 119      -2.167  -9.642   9.447  1.00 93.88           C  
ATOM    913  CB  ALA A 119      -2.282 -11.961   8.447  1.00 93.88           C  
ATOM    914  O   ALA A 119      -2.703  -9.516  10.545  1.00 93.88           O  
ATOM    915  N   PHE A 120      -1.019  -9.032   9.156  1.00 92.79           N  
ATOM    916  CA  PHE A 120      -0.195  -8.354  10.149  1.00 92.79           C  
ATOM    917  C   PHE A 120      -0.841  -7.076  10.698  1.00 92.79           C  
ATOM    918  CB  PHE A 120       1.225  -8.150   9.599  1.00 92.79           C  
ATOM    919  O   PHE A 120      -1.101  -7.053  11.902  1.00 92.79           O  
ATOM    920  CG  PHE A 120       1.890  -9.394   9.021  1.00 92.79           C  
ATOM    921  CD1 PHE A 120       1.601 -10.679   9.521  1.00 92.79           C  
ATOM    922  CD2 PHE A 120       2.782  -9.280   7.939  1.00 92.79           C  
ATOM    923  CE1 PHE A 120       2.186 -11.812   8.935  1.00 92.79           C  
ATOM    924  CE2 PHE A 120       3.438 -10.401   7.412  1.00 92.79           C  
ATOM    925  CZ  PHE A 120       3.127 -11.676   7.902  1.00 92.79           C  
ATOM    926  N   PRO A 121      -1.178  -6.046   9.894  1.00 88.24           N  
ATOM    927  CA  PRO A 121      -1.706  -4.791  10.433  1.00 88.24           C  
ATOM    928  C   PRO A 121      -3.006  -4.996  11.219  1.00 88.24           C  
ATOM    929  CB  PRO A 121      -1.912  -3.878   9.218  1.00 88.24           C  
ATOM    930  O   PRO A 121      -3.156  -4.460  12.317  1.00 88.24           O  
ATOM    931  CG  PRO A 121      -2.069  -4.852   8.052  1.00 88.24           C  
ATOM    932  CD  PRO A 121      -1.108  -5.971   8.437  1.00 88.24           C  
ATOM    933  N   ALA A 122      -3.921  -5.820  10.698  1.00 84.68           N  
ATOM    934  CA  ALA A 122      -5.194  -6.096  11.353  1.00 84.68           C  
ATOM    935  C   ALA A 122      -4.997  -6.863  12.669  1.00 84.68           C  
ATOM    936  CB  ALA A 122      -6.095  -6.861  10.373  1.00 84.68           C  
ATOM    937  O   ALA A 122      -5.457  -6.432  13.727  1.00 84.68           O  
ATOM    938  N   LEU A 123      -4.291  -7.995  12.631  1.00 90.13           N  
ATOM    939  CA  LEU A 123      -4.220  -8.895  13.780  1.00 90.13           C  
ATOM    940  C   LEU A 123      -3.259  -8.395  14.858  1.00 90.13           C  
ATOM    941  CB  LEU A 123      -3.870 -10.314  13.315  1.00 90.13           C  
ATOM    942  O   LEU A 123      -3.520  -8.639  16.033  1.00 90.13           O  
ATOM    943  CG  LEU A 123      -4.873 -10.911  12.309  1.00 90.13           C  
ATOM    944  CD1 LEU A 123      -4.405 -12.279  11.831  1.00 90.13           C  
ATOM    945  CD2 LEU A 123      -6.263 -11.099  12.909  1.00 90.13           C  
ATOM    946  N   VAL A 124      -2.201  -7.653  14.510  1.00 91.27           N  
ATOM    947  CA  VAL A 124      -1.311  -7.013  15.497  1.00 91.27           C  
ATOM    948  C   VAL A 124      -2.115  -6.102  16.421  1.00 91.27           C  
ATOM    949  CB  VAL A 124      -0.177  -6.229  14.800  1.00 91.27           C  
ATOM    950  O   VAL A 124      -1.988  -6.206  17.642  1.00 91.27           O  
ATOM    951  CG1 VAL A 124       0.543  -5.243  15.731  1.00 91.27           C  
ATOM    952  CG2 VAL A 124       0.877  -7.191  14.228  1.00 91.27           C  
ATOM    953  N   MET A 125      -2.997  -5.264  15.864  1.00 86.73           N  
ATOM    954  CA  MET A 125      -3.844  -4.373  16.661  1.00 86.73           C  
ATOM    955  C   MET A 125      -4.781  -5.154  17.591  1.00 86.73           C  
ATOM    956  CB  MET A 125      -4.654  -3.451  15.740  1.00 86.73           C  
ATOM    957  O   MET A 125      -4.927  -4.800  18.765  1.00 86.73           O  
ATOM    958  CG  MET A 125      -3.768  -2.439  15.010  1.00 86.73           C  
ATOM    959  SD  MET A 125      -4.719  -1.234  14.047  1.00 86.73           S  
ATOM    960  CE  MET A 125      -3.372  -0.148  13.512  1.00 86.73           C  
ATOM    961  N   VAL A 126      -5.361  -6.256  17.107  1.00 85.71           N  
ATOM    962  CA  VAL A 126      -6.227  -7.124  17.920  1.00 85.71           C  
ATOM    963  C   VAL A 126      -5.436  -7.805  19.045  1.00 85.71           C  
ATOM    964  CB  VAL A 126      -6.963  -8.162  17.050  1.00 85.71           C  
ATOM    965  O   VAL A 126      -5.915  -7.859  20.181  1.00 85.71           O  
ATOM    966  CG1 VAL A 126      -7.926  -9.004  17.895  1.00 85.71           C  
ATOM    967  CG2 VAL A 126      -7.828  -7.500  15.971  1.00 85.71           C  
ATOM    968  N   VAL A 127      -4.210  -8.277  18.786  1.00 89.61           N  
ATOM    969  CA  VAL A 127      -3.359  -8.869  19.832  1.00 89.61           C  
ATOM    970  C   VAL A 127      -3.026  -7.836  20.903  1.00 89.61           C  
ATOM    971  CB  VAL A 127      -2.059  -9.486  19.284  1.00 89.61           C  
ATOM    972  O   VAL A 127      -3.139  -8.159  22.084  1.00 89.61           O  
ATOM    973  CG1 VAL A 127      -1.197 -10.053  20.426  1.00 89.61           C  
ATOM    974  CG2 VAL A 127      -2.319 -10.679  18.361  1.00 89.61           C  
ATOM    975  N   VAL A 128      -2.671  -6.597  20.538  1.00 89.23           N  
ATOM    976  CA  VAL A 128      -2.429  -5.533  21.530  1.00 89.23           C  
ATOM    977  C   VAL A 128      -3.669  -5.321  22.395  1.00 89.23           C  
ATOM    978  CB  VAL A 128      -2.008  -4.202  20.877  1.00 89.23           C  
ATOM    979  O   VAL A 128      -3.575  -5.301  23.621  1.00 89.23           O  
ATOM    980  CG1 VAL A 128      -1.852  -3.075  21.911  1.00 89.23           C  
ATOM    981  CG2 VAL A 128      -0.658  -4.336  20.174  1.00 89.23           C  
ATOM    982  N   ALA A 129      -4.847  -5.226  21.777  1.00 86.33           N  
ATOM    983  CA  ALA A 129      -6.093  -5.031  22.506  1.00 86.33           C  
ATOM    984  C   ALA A 129      -6.423  -6.197  23.459  1.00 86.33           C  
ATOM    985  CB  ALA A 129      -7.212  -4.785  21.490  1.00 86.33           C  
ATOM    986  O   ALA A 129      -6.929  -5.952  24.550  1.00 86.33           O  
ATOM    987  N   ARG A 130      -6.133  -7.453  23.095  1.00 84.58           N  
ATOM    988  CA  ARG A 130      -6.490  -8.630  23.915  1.00 84.58           C  
ATOM    989  C   ARG A 130      -5.432  -9.020  24.947  1.00 84.58           C  
ATOM    990  CB  ARG A 130      -6.836  -9.823  23.005  1.00 84.58           C  
ATOM    991  O   ARG A 130      -5.787  -9.424  26.049  1.00 84.58           O  
ATOM    992  CG  ARG A 130      -8.154  -9.618  22.243  1.00 84.58           C  
ATOM    993  CD  ARG A 130      -8.566 -10.876  21.458  1.00 84.58           C  
ATOM    994  NE  ARG A 130      -9.769 -10.613  20.642  1.00 84.58           N  
ATOM    995  NH1 ARG A 130     -10.149 -12.693  19.655  1.00 84.58           N  
ATOM    996  NH2 ARG A 130     -11.451 -10.962  19.171  1.00 84.58           N  
ATOM    997  CZ  ARG A 130     -10.435 -11.436  19.839  1.00 84.58           C  
ATOM    998  N   TYR A 131      -4.152  -8.919  24.601  1.00 87.07           N  
ATOM    999  CA  TYR A 131      -3.052  -9.455  25.408  1.00 87.07           C  
ATOM   1000  C   TYR A 131      -2.305  -8.384  26.203  1.00 87.07           C  
ATOM   1001  CB  TYR A 131      -2.086 -10.263  24.525  1.00 87.07           C  
ATOM   1002  O   TYR A 131      -1.620  -8.741  27.152  1.00 87.07           O  
ATOM   1003  CG  TYR A 131      -2.640 -11.589  24.026  1.00 87.07           C  
ATOM   1004  CD1 TYR A 131      -2.255 -12.795  24.646  1.00 87.07           C  
ATOM   1005  CD2 TYR A 131      -3.544 -11.623  22.947  1.00 87.07           C  
ATOM   1006  CE1 TYR A 131      -2.773 -14.025  24.188  1.00 87.07           C  
ATOM   1007  CE2 TYR A 131      -4.089 -12.846  22.505  1.00 87.07           C  
ATOM   1008  OH  TYR A 131      -4.225 -15.242  22.706  1.00 87.07           O  
ATOM   1009  CZ  TYR A 131      -3.704 -14.053  23.125  1.00 87.07           C  
ATOM   1010  N   ILE A 132      -2.404  -7.096  25.856  1.00 87.35           N  
ATOM   1011  CA  ILE A 132      -1.704  -6.033  26.589  1.00 87.35           C  
ATOM   1012  C   ILE A 132      -2.661  -5.363  27.595  1.00 87.35           C  
ATOM   1013  CB  ILE A 132      -1.009  -5.038  25.634  1.00 87.35           C  
ATOM   1014  O   ILE A 132      -3.760  -4.939  27.204  1.00 87.35           O  
ATOM   1015  CG1 ILE A 132      -0.050  -5.746  24.644  1.00 87.35           C  
ATOM   1016  CG2 ILE A 132      -0.253  -3.945  26.409  1.00 87.35           C  
ATOM   1017  CD1 ILE A 132       1.118  -6.529  25.267  1.00 87.35           C  
ATOM   1018  N   PRO A 133      -2.254  -5.228  28.879  1.00 87.46           N  
ATOM   1019  CA  PRO A 133      -3.017  -4.502  29.896  1.00 87.46           C  
ATOM   1020  C   PRO A 133      -3.387  -3.093  29.431  1.00 87.46           C  
ATOM   1021  CB  PRO A 133      -2.127  -4.454  31.141  1.00 87.46           C  
ATOM   1022  O   PRO A 133      -2.583  -2.431  28.769  1.00 87.46           O  
ATOM   1023  CG  PRO A 133      -1.241  -5.687  30.988  1.00 87.46           C  
ATOM   1024  CD  PRO A 133      -1.048  -5.790  29.479  1.00 87.46           C  
ATOM   1025  N   LYS A 134      -4.594  -2.630  29.775  1.00 85.44           N  
ATOM   1026  CA  LYS A 134      -5.189  -1.383  29.260  1.00 85.44           C  
ATOM   1027  C   LYS A 134      -4.266  -0.174  29.454  1.00 85.44           C  
ATOM   1028  CB  LYS A 134      -6.553  -1.177  29.942  1.00 85.44           C  
ATOM   1029  O   LYS A 134      -4.139   0.644  28.548  1.00 85.44           O  
ATOM   1030  CG  LYS A 134      -7.371  -0.029  29.324  1.00 85.44           C  
ATOM   1031  CD  LYS A 134      -8.723   0.130  30.039  1.00 85.44           C  
ATOM   1032  CE  LYS A 134      -9.522   1.299  29.443  1.00 85.44           C  
ATOM   1033  NZ  LYS A 134     -10.818   1.504  30.142  1.00 85.44           N  
ATOM   1034  N   GLU A 135      -3.565  -0.122  30.580  1.00 87.56           N  
ATOM   1035  CA  GLU A 135      -2.644   0.944  30.991  1.00 87.56           C  
ATOM   1036  C   GLU A 135      -1.388   1.006  30.105  1.00 87.56           C  
ATOM   1037  CB  GLU A 135      -2.209   0.722  32.457  1.00 87.56           C  
ATOM   1038  O   GLU A 135      -0.778   2.061  29.943  1.00 87.56           O  
ATOM   1039  CG  GLU A 135      -3.343   0.527  33.485  1.00 87.56           C  
ATOM   1040  CD  GLU A 135      -4.086  -0.818  33.355  1.00 87.56           C  
ATOM   1041  OE1 GLU A 135      -5.299  -0.844  33.649  1.00 87.56           O  
ATOM   1042  OE2 GLU A 135      -3.493  -1.783  32.811  1.00 87.56           O  
ATOM   1043  N   ASN A 136      -1.009  -0.122  29.498  1.00 88.11           N  
ATOM   1044  CA  ASN A 136       0.174  -0.248  28.648  1.00 88.11           C  
ATOM   1045  C   ASN A 136      -0.152  -0.251  27.148  1.00 88.11           C  
ATOM   1046  CB  ASN A 136       0.956  -1.500  29.078  1.00 88.11           C  
ATOM   1047  O   ASN A 136       0.772  -0.186  26.336  1.00 88.11           O  
ATOM   1048  CG  ASN A 136       1.607  -1.335  30.441  1.00 88.11           C  
ATOM   1049  ND2 ASN A 136       1.624  -2.374  31.241  1.00 88.11           N  
ATOM   1050  OD1 ASN A 136       2.135  -0.290  30.793  1.00 88.11           O  
ATOM   1051  N   ARG A 137      -1.433  -0.288  26.750  1.00 86.37           N  
ATOM   1052  CA  ARG A 137      -1.834  -0.320  25.329  1.00 86.37           C  
ATOM   1053  C   ARG A 137      -1.326   0.889  24.553  1.00 86.37           C  
ATOM   1054  CB  ARG A 137      -3.356  -0.426  25.180  1.00 86.37           C  
ATOM   1055  O   ARG A 137      -0.809   0.715  23.459  1.00 86.37           O  
ATOM   1056  CG  ARG A 137      -3.884  -1.804  25.586  1.00 86.37           C  
ATOM   1057  CD  ARG A 137      -5.398  -1.861  25.386  1.00 86.37           C  
ATOM   1058  NE  ARG A 137      -5.965  -3.095  25.952  1.00 86.37           N  
ATOM   1059  NH1 ARG A 137      -8.178  -2.518  25.720  1.00 86.37           N  
ATOM   1060  NH2 ARG A 137      -7.635  -4.440  26.703  1.00 86.37           N  
ATOM   1061  CZ  ARG A 137      -7.251  -3.346  26.121  1.00 86.37           C  
ATOM   1062  N   GLY A 138      -1.401   2.092  25.128  1.00 83.15           N  
ATOM   1063  CA  GLY A 138      -0.881   3.306  24.486  1.00 83.15           C  
ATOM   1064  C   GLY A 138       0.623   3.224  24.206  1.00 83.15           C  
ATOM   1065  O   GLY A 138       1.061   3.515  23.098  1.00 83.15           O  
ATOM   1066  N   LYS A 139       1.409   2.731  25.176  1.00 87.08           N  
ATOM   1067  CA  LYS A 139       2.853   2.495  25.001  1.00 87.08           C  
ATOM   1068  C   LYS A 139       3.130   1.429  23.939  1.00 87.08           C  
ATOM   1069  CB  LYS A 139       3.506   2.085  26.331  1.00 87.08           C  
ATOM   1070  O   LYS A 139       4.047   1.595  23.143  1.00 87.08           O  
ATOM   1071  CG  LYS A 139       3.474   3.198  27.387  1.00 87.08           C  
ATOM   1072  CD  LYS A 139       4.157   2.723  28.676  1.00 87.08           C  
ATOM   1073  CE  LYS A 139       4.107   3.824  29.739  1.00 87.08           C  
ATOM   1074  NZ  LYS A 139       4.662   3.351  31.031  1.00 87.08           N  
ATOM   1075  N   ALA A 140       2.332   0.362  23.910  1.00 88.83           N  
ATOM   1076  CA  ALA A 140       2.451  -0.694  22.911  1.00 88.83           C  
ATOM   1077  C   ALA A 140       2.156  -0.182  21.494  1.00 88.83           C  
ATOM   1078  CB  ALA A 140       1.531  -1.856  23.302  1.00 88.83           C  
ATOM   1079  O   ALA A 140       2.957  -0.409  20.593  1.00 88.83           O  
ATOM   1080  N   PHE A 141       1.056   0.554  21.304  1.00 87.18           N  
ATOM   1081  CA  PHE A 141       0.732   1.180  20.021  1.00 87.18           C  
ATOM   1082  C   PHE A 141       1.798   2.186  19.590  1.00 87.18           C  
ATOM   1083  CB  PHE A 141      -0.643   1.859  20.091  1.00 87.18           C  
ATOM   1084  O   PHE A 141       2.192   2.174  18.429  1.00 87.18           O  
ATOM   1085  CG  PHE A 141      -1.822   0.905  20.100  1.00 87.18           C  
ATOM   1086  CD1 PHE A 141      -1.977  -0.028  19.057  1.00 87.18           C  
ATOM   1087  CD2 PHE A 141      -2.796   0.980  21.114  1.00 87.18           C  
ATOM   1088  CE1 PHE A 141      -3.081  -0.896  19.042  1.00 87.18           C  
ATOM   1089  CE2 PHE A 141      -3.902   0.112  21.099  1.00 87.18           C  
ATOM   1090  CZ  PHE A 141      -4.043  -0.830  20.064  1.00 87.18           C  
ATOM   1091  N   GLY A 142       2.308   3.000  20.521  1.00 84.92           N  
ATOM   1092  CA  GLY A 142       3.401   3.932  20.251  1.00 84.92           C  
ATOM   1093  C   GLY A 142       4.663   3.220  19.764  1.00 84.92           C  
ATOM   1094  O   GLY A 142       5.185   3.566  18.711  1.00 84.92           O  
ATOM   1095  N   LEU A 143       5.110   2.177  20.473  1.00 90.57           N  
ATOM   1096  CA  LEU A 143       6.315   1.424  20.111  1.00 90.57           C  
ATOM   1097  C   LEU A 143       6.168   0.687  18.772  1.00 90.57           C  
ATOM   1098  CB  LEU A 143       6.649   0.447  21.251  1.00 90.57           C  
ATOM   1099  O   LEU A 143       7.072   0.739  17.940  1.00 90.57           O  
ATOM   1100  CG  LEU A 143       7.956  -0.339  21.033  1.00 90.57           C  
ATOM   1101  CD1 LEU A 143       9.184   0.573  21.012  1.00 90.57           C  
ATOM   1102  CD2 LEU A 143       8.131  -1.357  22.161  1.00 90.57           C  
ATOM   1103  N   ILE A 144       5.025   0.028  18.551  1.00 91.11           N  
ATOM   1104  CA  ILE A 144       4.723  -0.637  17.277  1.00 91.11           C  
ATOM   1105  C   ILE A 144       4.704   0.394  16.147  1.00 91.11           C  
ATOM   1106  CB  ILE A 144       3.396  -1.425  17.373  1.00 91.11           C  
ATOM   1107  O   ILE A 144       5.335   0.167  15.122  1.00 91.11           O  
ATOM   1108  CG1 ILE A 144       3.592  -2.658  18.287  1.00 91.11           C  
ATOM   1109  CG2 ILE A 144       2.901  -1.876  15.984  1.00 91.11           C  
ATOM   1110  CD1 ILE A 144       2.276  -3.298  18.738  1.00 91.11           C  
ATOM   1111  N   GLY A 145       4.049   1.541  16.347  1.00 86.88           N  
ATOM   1112  CA  GLY A 145       4.009   2.627  15.369  1.00 86.88           C  
ATOM   1113  C   GLY A 145       5.396   3.177  15.031  1.00 86.88           C  
ATOM   1114  O   GLY A 145       5.707   3.373  13.859  1.00 86.88           O  
ATOM   1115  N   SER A 146       6.266   3.359  16.029  1.00 87.11           N  
ATOM   1116  CA  SER A 146       7.652   3.789  15.804  1.00 87.11           C  
ATOM   1117  C   SER A 146       8.455   2.778  14.985  1.00 87.11           C  
ATOM   1118  CB  SER A 146       8.373   4.023  17.135  1.00 87.11           C  
ATOM   1119  O   SER A 146       9.207   3.172  14.099  1.00 87.11           O  
ATOM   1120  OG  SER A 146       7.729   5.028  17.893  1.00 87.11           O  
ATOM   1121  N   LEU A 147       8.291   1.478  15.246  1.00 90.91           N  
ATOM   1122  CA  LEU A 147       8.986   0.431  14.494  1.00 90.91           C  
ATOM   1123  C   LEU A 147       8.414   0.216  13.097  1.00 90.91           C  
ATOM   1124  CB  LEU A 147       8.950  -0.875  15.286  1.00 90.91           C  
ATOM   1125  O   LEU A 147       9.169  -0.091  12.183  1.00 90.91           O  
ATOM   1126  CG  LEU A 147       9.926  -0.860  16.468  1.00 90.91           C  
ATOM   1127  CD1 LEU A 147       9.666  -2.103  17.291  1.00 90.91           C  
ATOM   1128  CD2 LEU A 147      11.393  -0.908  16.031  1.00 90.91           C  
ATOM   1129  N   VAL A 148       7.110   0.414  12.918  1.00 90.99           N  
ATOM   1130  CA  VAL A 148       6.482   0.478  11.596  1.00 90.99           C  
ATOM   1131  C   VAL A 148       7.125   1.597  10.782  1.00 90.99           C  
ATOM   1132  CB  VAL A 148       4.957   0.633  11.737  1.00 90.99           C  
ATOM   1133  O   VAL A 148       7.674   1.310   9.727  1.00 90.99           O  
ATOM   1134  CG1 VAL A 148       4.278   1.201  10.488  1.00 90.99           C  
ATOM   1135  CG2 VAL A 148       4.338  -0.726  12.090  1.00 90.99           C  
ATOM   1136  N   ALA A 149       7.186   2.824  11.308  1.00 87.12           N  
ATOM   1137  CA  ALA A 149       7.824   3.951  10.621  1.00 87.12           C  
ATOM   1138  C   ALA A 149       9.326   3.718  10.358  1.00 87.12           C  
ATOM   1139  CB  ALA A 149       7.601   5.206  11.471  1.00 87.12           C  
ATOM   1140  O   ALA A 149       9.850   4.075   9.303  1.00 87.12           O  
ATOM   1141  N   MET A 150      10.026   3.069  11.295  1.00 88.86           N  
ATOM   1142  CA  MET A 150      11.411   2.653  11.082  1.00 88.86           C  
ATOM   1143  C   MET A 150      11.525   1.659   9.916  1.00 88.86           C  
ATOM   1144  CB  MET A 150      11.992   2.069  12.375  1.00 88.86           C  
ATOM   1145  O   MET A 150      12.393   1.822   9.062  1.00 88.86           O  
ATOM   1146  CG  MET A 150      13.489   1.780  12.232  1.00 88.86           C  
ATOM   1147  SD  MET A 150      14.222   1.035  13.710  1.00 88.86           S  
ATOM   1148  CE  MET A 150      15.868   0.661  13.053  1.00 88.86           C  
ATOM   1149  N   GLY A 151      10.647   0.653   9.865  1.00 92.14           N  
ATOM   1150  CA  GLY A 151      10.570  -0.318   8.773  1.00 92.14           C  
ATOM   1151  C   GLY A 151      10.245   0.337   7.433  1.00 92.14           C  
ATOM   1152  O   GLY A 151      10.893   0.010   6.438  1.00 92.14           O  
ATOM   1153  N   GLU A 152       9.326   1.312   7.421  1.00 89.56           N  
ATOM   1154  CA  GLU A 152       8.981   2.077   6.218  1.00 89.56           C  
ATOM   1155  C   GLU A 152      10.210   2.759   5.631  1.00 89.56           C  
ATOM   1156  CB  GLU A 152       7.900   3.156   6.463  1.00 89.56           C  
ATOM   1157  O   GLU A 152      10.402   2.716   4.422  1.00 89.56           O  
ATOM   1158  CG  GLU A 152       6.509   2.588   6.744  1.00 89.56           C  
ATOM   1159  CD  GLU A 152       5.393   3.619   6.980  1.00 89.56           C  
ATOM   1160  OE1 GLU A 152       4.237   3.190   7.214  1.00 89.56           O  
ATOM   1161  OE2 GLU A 152       5.687   4.836   7.002  1.00 89.56           O  
ATOM   1162  N   GLY A 153      11.052   3.383   6.462  1.00 87.42           N  
ATOM   1163  CA  GLY A 153      12.186   4.133   5.928  1.00 87.42           C  
ATOM   1164  C   GLY A 153      13.421   3.293   5.673  1.00 87.42           C  
ATOM   1165  O   GLY A 153      14.094   3.510   4.672  1.00 87.42           O  
ATOM   1166  N   VAL A 154      13.690   2.277   6.494  1.00 91.99           N  
ATOM   1167  CA  VAL A 154      14.778   1.323   6.229  1.00 91.99           C  
ATOM   1168  C   VAL A 154      14.524   0.535   4.934  1.00 91.99           C  
ATOM   1169  CB  VAL A 154      14.987   0.408   7.452  1.00 91.99           C  
ATOM   1170  O   VAL A 154      15.483   0.192   4.242  1.00 91.99           O  
ATOM   1171  CG1 VAL A 154      15.962  -0.737   7.179  1.00 91.99           C  
ATOM   1172  CG2 VAL A 154      15.566   1.200   8.633  1.00 91.99           C  
ATOM   1173  N   GLY A 155      13.260   0.304   4.560  1.00 93.59           N  
ATOM   1174  CA  GLY A 155      12.866  -0.413   3.343  1.00 93.59           C  
ATOM   1175  C   GLY A 155      13.511   0.124   2.064  1.00 93.59           C  
ATOM   1176  O   GLY A 155      14.276  -0.615   1.451  1.00 93.59           O  
ATOM   1177  N   PRO A 156      13.279   1.387   1.669  1.00 93.30           N  
ATOM   1178  CA  PRO A 156      13.895   2.006   0.497  1.00 93.30           C  
ATOM   1179  C   PRO A 156      15.426   2.004   0.524  1.00 93.30           C  
ATOM   1180  CB  PRO A 156      13.342   3.436   0.473  1.00 93.30           C  
ATOM   1181  O   PRO A 156      16.049   1.790  -0.514  1.00 93.30           O  
ATOM   1182  CG  PRO A 156      11.957   3.267   1.092  1.00 93.30           C  
ATOM   1183  CD  PRO A 156      12.221   2.235   2.176  1.00 93.30           C  
ATOM   1184  N   ALA A 157      16.051   2.195   1.690  1.00 94.04           N  
ATOM   1185  CA  ALA A 157      17.509   2.152   1.806  1.00 94.04           C  
ATOM   1186  C   ALA A 157      18.063   0.747   1.519  1.00 94.04           C  
ATOM   1187  CB  ALA A 157      17.925   2.650   3.193  1.00 94.04           C  
ATOM   1188  O   ALA A 157      18.949   0.598   0.677  1.00 94.04           O  
ATOM   1189  N   ILE A 158      17.510  -0.285   2.170  1.00 94.97           N  
ATOM   1190  CA  ILE A 158      17.885  -1.686   1.921  1.00 94.97           C  
ATOM   1191  C   ILE A 158      17.549  -2.076   0.480  1.00 94.97           C  
ATOM   1192  CB  ILE A 158      17.206  -2.630   2.943  1.00 94.97           C  
ATOM   1193  O   ILE A 158      18.383  -2.668  -0.200  1.00 94.97           O  
ATOM   1194  CG1 ILE A 158      17.801  -2.378   4.348  1.00 94.97           C  
ATOM   1195  CG2 ILE A 158      17.375  -4.110   2.540  1.00 94.97           C  
ATOM   1196  CD1 ILE A 158      17.260  -3.304   5.446  1.00 94.97           C  
ATOM   1197  N   GLY A 159      16.360  -1.696   0.010  1.00 95.19           N  
ATOM   1198  CA  GLY A 159      15.885  -1.875  -1.358  1.00 95.19           C  
ATOM   1199  C   GLY A 159      16.903  -1.392  -2.381  1.00 95.19           C  
ATOM   1200  O   GLY A 159      17.357  -2.155  -3.230  1.00 95.19           O  
ATOM   1201  N   GLY A 160      17.331  -0.138  -2.237  1.00 95.25           N  
ATOM   1202  CA  GLY A 160      18.285   0.491  -3.141  1.00 95.25           C  
ATOM   1203  C   GLY A 160      19.665  -0.159  -3.084  1.00 95.25           C  
ATOM   1204  O   GLY A 160      20.257  -0.424  -4.125  1.00 95.25           O  
ATOM   1205  N   MET A 161      20.178  -0.453  -1.885  1.00 95.92           N  
ATOM   1206  CA  MET A 161      21.496  -1.079  -1.725  1.00 95.92           C  
ATOM   1207  C   MET A 161      21.541  -2.495  -2.309  1.00 95.92           C  
ATOM   1208  CB  MET A 161      21.892  -1.120  -0.243  1.00 95.92           C  
ATOM   1209  O   MET A 161      22.453  -2.818  -3.066  1.00 95.92           O  
ATOM   1210  CG  MET A 161      22.251   0.260   0.310  1.00 95.92           C  
ATOM   1211  SD  MET A 161      22.748   0.211   2.053  1.00 95.92           S  
ATOM   1212  CE  MET A 161      23.029   1.977   2.340  1.00 95.92           C  
ATOM   1213  N   VAL A 162      20.562  -3.341  -1.983  1.00 96.17           N  
ATOM   1214  CA  VAL A 162      20.525  -4.733  -2.456  1.00 96.17           C  
ATOM   1215  C   VAL A 162      20.286  -4.791  -3.962  1.00 96.17           C  
ATOM   1216  CB  VAL A 162      19.448  -5.529  -1.705  1.00 96.17           C  
ATOM   1217  O   VAL A 162      20.942  -5.582  -4.638  1.00 96.17           O  
ATOM   1218  CG1 VAL A 162      19.232  -6.942  -2.261  1.00 96.17           C  
ATOM   1219  CG2 VAL A 162      19.788  -5.670  -0.215  1.00 96.17           C  
ATOM   1220  N   ALA A 163      19.398  -3.947  -4.500  1.00 95.07           N  
ATOM   1221  CA  ALA A 163      19.163  -3.878  -5.941  1.00 95.07           C  
ATOM   1222  C   ALA A 163      20.412  -3.428  -6.710  1.00 95.07           C  
ATOM   1223  CB  ALA A 163      17.977  -2.951  -6.208  1.00 95.07           C  
ATOM   1224  O   ALA A 163      20.705  -3.990  -7.759  1.00 95.07           O  
ATOM   1225  N   HIS A 164      21.168  -2.470  -6.167  1.00 93.17           N  
ATOM   1226  CA  HIS A 164      22.354  -1.935  -6.827  1.00 93.17           C  
ATOM   1227  C   HIS A 164      23.575  -2.865  -6.765  1.00 93.17           C  
ATOM   1228  CB  HIS A 164      22.678  -0.575  -6.205  1.00 93.17           C  
ATOM   1229  O   HIS A 164      24.277  -3.006  -7.762  1.00 93.17           O  
ATOM   1230  CG  HIS A 164      23.780   0.156  -6.921  1.00 93.17           C  
ATOM   1231  CD2 HIS A 164      24.990   0.532  -6.405  1.00 93.17           C  
ATOM   1232  ND1 HIS A 164      23.764   0.533  -8.242  1.00 93.17           N  
ATOM   1233  CE1 HIS A 164      24.939   1.123  -8.518  1.00 93.17           C  
ATOM   1234  NE2 HIS A 164      25.705   1.179  -7.418  1.00 93.17           N  
ATOM   1235  N   TYR A 165      23.854  -3.479  -5.608  1.00 94.88           N  
ATOM   1236  CA  TYR A 165      25.088  -4.252  -5.397  1.00 94.88           C  
ATOM   1237  C   TYR A 165      24.941  -5.762  -5.598  1.00 94.88           C  
ATOM   1238  CB  TYR A 165      25.639  -3.976  -3.992  1.00 94.88           C  
ATOM   1239  O   TYR A 165      25.949  -6.444  -5.771  1.00 94.88           O  
ATOM   1240  CG  TYR A 165      26.157  -2.568  -3.785  1.00 94.88           C  
ATOM   1241  CD1 TYR A 165      27.298  -2.136  -4.487  1.00 94.88           C  
ATOM   1242  CD2 TYR A 165      25.521  -1.700  -2.876  1.00 94.88           C  
ATOM   1243  CE1 TYR A 165      27.800  -0.838  -4.286  1.00 94.88           C  
ATOM   1244  CE2 TYR A 165      26.017  -0.399  -2.674  1.00 94.88           C  
ATOM   1245  OH  TYR A 165      27.651   1.283  -3.183  1.00 94.88           O  
ATOM   1246  CZ  TYR A 165      27.163   0.031  -3.378  1.00 94.88           C  
ATOM   1247  N   ILE A 166      23.723  -6.303  -5.514  1.00 93.90           N  
ATOM   1248  CA  ILE A 166      23.479  -7.746  -5.613  1.00 93.90           C  
ATOM   1249  C   ILE A 166      22.505  -8.011  -6.758  1.00 93.90           C  
ATOM   1250  CB  ILE A 166      23.038  -8.359  -4.257  1.00 93.90           C  
ATOM   1251  O   ILE A 166      22.928  -8.326  -7.864  1.00 93.90           O  
ATOM   1252  CG1 ILE A 166      24.012  -7.996  -3.111  1.00 93.90           C  
ATOM   1253  CG2 ILE A 166      22.926  -9.889  -4.399  1.00 93.90           C  
ATOM   1254  CD1 ILE A 166      23.590  -8.533  -1.737  1.00 93.90           C  
ATOM   1255  N   HIS A 167      21.207  -7.921  -6.474  1.00 95.46           N  
ATOM   1256  CA  HIS A 167      20.101  -8.048  -7.415  1.00 95.46           C  
ATOM   1257  C   HIS A 167      18.793  -7.787  -6.654  1.00 95.46           C  
ATOM   1258  CB  HIS A 167      20.063  -9.459  -8.029  1.00 95.46           C  
ATOM   1259  O   HIS A 167      18.641  -8.225  -5.508  1.00 95.46           O  
ATOM   1260  CG  HIS A 167      19.141  -9.537  -9.202  1.00 95.46           C  
ATOM   1261  CD2 HIS A 167      19.432  -9.142 -10.475  1.00 95.46           C  
ATOM   1262  ND1 HIS A 167      17.863 -10.037  -9.207  1.00 95.46           N  
ATOM   1263  CE1 HIS A 167      17.381  -9.934 -10.457  1.00 95.46           C  
ATOM   1264  NE2 HIS A 167      18.314  -9.406 -11.252  1.00 95.46           N  
ATOM   1265  N   TRP A 168      17.808  -7.137  -7.276  1.00 96.02           N  
ATOM   1266  CA  TRP A 168      16.530  -6.827  -6.616  1.00 96.02           C  
ATOM   1267  C   TRP A 168      15.742  -8.087  -6.225  1.00 96.02           C  
ATOM   1268  CB  TRP A 168      15.685  -5.930  -7.525  1.00 96.02           C  
ATOM   1269  O   TRP A 168      14.964  -8.045  -5.275  1.00 96.02           O  
ATOM   1270  CG  TRP A 168      15.334  -6.571  -8.827  1.00 96.02           C  
ATOM   1271  CD1 TRP A 168      16.032  -6.432  -9.974  1.00 96.02           C  
ATOM   1272  CD2 TRP A 168      14.269  -7.532  -9.121  1.00 96.02           C  
ATOM   1273  CE2 TRP A 168      14.435  -7.985 -10.460  1.00 96.02           C  
ATOM   1274  CE3 TRP A 168      13.193  -8.084  -8.391  1.00 96.02           C  
ATOM   1275  NE1 TRP A 168      15.505  -7.270 -10.926  1.00 96.02           N  
ATOM   1276  CH2 TRP A 168      12.563  -9.497 -10.291  1.00 96.02           C  
ATOM   1277  CZ2 TRP A 168      13.627  -8.968 -11.037  1.00 96.02           C  
ATOM   1278  CZ3 TRP A 168      12.338  -9.036  -8.982  1.00 96.02           C  
ATOM   1279  N   SER A 169      15.955  -9.228  -6.894  1.00 96.27           N  
ATOM   1280  CA  SER A 169      15.240 -10.474  -6.571  1.00 96.27           C  
ATOM   1281  C   SER A 169      15.470 -10.928  -5.128  1.00 96.27           C  
ATOM   1282  CB  SER A 169      15.575 -11.614  -7.540  1.00 96.27           C  
ATOM   1283  O   SER A 169      14.544 -11.444  -4.509  1.00 96.27           O  
ATOM   1284  OG  SER A 169      16.928 -12.012  -7.421  1.00 96.27           O  
ATOM   1285  N   TYR A 170      16.638 -10.662  -4.530  1.00 96.27           N  
ATOM   1286  CA  TYR A 170      16.909 -10.989  -3.122  1.00 96.27           C  
ATOM   1287  C   TYR A 170      15.993 -10.238  -2.146  1.00 96.27           C  
ATOM   1288  CB  TYR A 170      18.377 -10.706  -2.787  1.00 96.27           C  
ATOM   1289  O   TYR A 170      15.722 -10.735  -1.052  1.00 96.27           O  
ATOM   1290  CG  TYR A 170      19.339 -11.699  -3.403  1.00 96.27           C  
ATOM   1291  CD1 TYR A 170      19.731 -12.847  -2.689  1.00 96.27           C  
ATOM   1292  CD2 TYR A 170      19.835 -11.476  -4.697  1.00 96.27           C  
ATOM   1293  CE1 TYR A 170      20.628 -13.764  -3.271  1.00 96.27           C  
ATOM   1294  CE2 TYR A 170      20.720 -12.396  -5.292  1.00 96.27           C  
ATOM   1295  OH  TYR A 170      21.995 -14.423  -5.124  1.00 96.27           O  
ATOM   1296  CZ  TYR A 170      21.125 -13.539  -4.572  1.00 96.27           C  
ATOM   1297  N   LEU A 171      15.444  -9.084  -2.544  1.00 95.91           N  
ATOM   1298  CA  LEU A 171      14.450  -8.357  -1.751  1.00 95.91           C  
ATOM   1299  C   LEU A 171      13.165  -9.170  -1.568  1.00 95.91           C  
ATOM   1300  CB  LEU A 171      14.127  -7.009  -2.414  1.00 95.91           C  
ATOM   1301  O   LEU A 171      12.503  -9.037  -0.542  1.00 95.91           O  
ATOM   1302  CG  LEU A 171      15.343  -6.082  -2.577  1.00 95.91           C  
ATOM   1303  CD1 LEU A 171      14.960  -4.877  -3.426  1.00 95.91           C  
ATOM   1304  CD2 LEU A 171      15.840  -5.633  -1.201  1.00 95.91           C  
ATOM   1305  N   LEU A 172      12.846 -10.070  -2.507  1.00 96.00           N  
ATOM   1306  CA  LEU A 172      11.700 -10.973  -2.395  1.00 96.00           C  
ATOM   1307  C   LEU A 172      11.867 -12.005  -1.282  1.00 96.00           C  
ATOM   1308  CB  LEU A 172      11.443 -11.704  -3.724  1.00 96.00           C  
ATOM   1309  O   LEU A 172      10.855 -12.545  -0.845  1.00 96.00           O  
ATOM   1310  CG  LEU A 172      11.067 -10.774  -4.886  1.00 96.00           C  
ATOM   1311  CD1 LEU A 172      11.171 -11.535  -6.199  1.00 96.00           C  
ATOM   1312  CD2 LEU A 172       9.621 -10.291  -4.740  1.00 96.00           C  
ATOM   1313  N   LEU A 173      13.088 -12.266  -0.798  1.00 95.32           N  
ATOM   1314  CA  LEU A 173      13.349 -13.174   0.325  1.00 95.32           C  
ATOM   1315  C   LEU A 173      13.255 -12.490   1.691  1.00 95.32           C  
ATOM   1316  CB  LEU A 173      14.729 -13.832   0.174  1.00 95.32           C  
ATOM   1317  O   LEU A 173      12.955 -13.158   2.672  1.00 95.32           O  
ATOM   1318  CG  LEU A 173      14.859 -14.812  -1.001  1.00 95.32           C  
ATOM   1319  CD1 LEU A 173      16.301 -15.314  -1.054  1.00 95.32           C  
ATOM   1320  CD2 LEU A 173      13.923 -16.017  -0.849  1.00 95.32           C  
ATOM   1321  N   ILE A 174      13.428 -11.168   1.787  1.00 92.27           N  
ATOM   1322  CA  ILE A 174      13.270 -10.424   3.056  1.00 92.27           C  
ATOM   1323  C   ILE A 174      11.988 -10.805   3.830  1.00 92.27           C  
ATOM   1324  CB  ILE A 174      13.355  -8.898   2.807  1.00 92.27           C  
ATOM   1325  O   ILE A 174      12.064 -11.004   5.045  1.00 92.27           O  
ATOM   1326  CG1 ILE A 174      14.785  -8.547   2.337  1.00 92.27           C  
ATOM   1327  CG2 ILE A 174      12.977  -8.092   4.067  1.00 92.27           C  
ATOM   1328  CD1 ILE A 174      14.999  -7.070   1.991  1.00 92.27           C  
ATOM   1329  N   PRO A 175      10.817 -10.994   3.195  1.00 88.05           N  
ATOM   1330  CA  PRO A 175       9.583 -11.311   3.906  1.00 88.05           C  
ATOM   1331  C   PRO A 175       9.577 -12.713   4.525  1.00 88.05           C  
ATOM   1332  CB  PRO A 175       8.450 -11.125   2.895  1.00 88.05           C  
ATOM   1333  O   PRO A 175       8.850 -12.929   5.501  1.00 88.05           O  
ATOM   1334  CG  PRO A 175       9.112 -10.351   1.758  1.00 88.05           C  
ATOM   1335  CD  PRO A 175      10.533 -10.826   1.789  1.00 88.05           C  
ATOM   1336  N   THR A 176      10.418 -13.652   4.061  1.00 91.65           N  
ATOM   1337  CA  THR A 176      10.574 -14.957   4.729  1.00 91.65           C  
ATOM   1338  C   THR A 176      11.166 -14.811   6.127  1.00 91.65           C  
ATOM   1339  CB  THR A 176      11.404 -15.992   3.943  1.00 91.65           C  
ATOM   1340  O   THR A 176      10.985 -15.705   6.949  1.00 91.65           O  
ATOM   1341  CG2 THR A 176      10.896 -16.216   2.526  1.00 91.65           C  
ATOM   1342  OG1 THR A 176      12.760 -15.650   3.829  1.00 91.65           O  
ATOM   1343  N   ALA A 177      11.802 -13.678   6.458  1.00 91.03           N  
ATOM   1344  CA  ALA A 177      12.266 -13.389   7.817  1.00 91.03           C  
ATOM   1345  C   ALA A 177      11.125 -13.431   8.851  1.00 91.03           C  
ATOM   1346  CB  ALA A 177      12.960 -12.024   7.828  1.00 91.03           C  
ATOM   1347  O   ALA A 177      11.354 -13.773  10.011  1.00 91.03           O  
ATOM   1348  N   THR A 178       9.875 -13.188   8.436  1.00 92.29           N  
ATOM   1349  CA  THR A 178       8.701 -13.329   9.316  1.00 92.29           C  
ATOM   1350  C   THR A 178       8.511 -14.759   9.842  1.00 92.29           C  
ATOM   1351  CB  THR A 178       7.405 -12.851   8.641  1.00 92.29           C  
ATOM   1352  O   THR A 178       7.971 -14.929  10.936  1.00 92.29           O  
ATOM   1353  CG2 THR A 178       7.441 -11.365   8.292  1.00 92.29           C  
ATOM   1354  OG1 THR A 178       7.137 -13.570   7.459  1.00 92.29           O  
ATOM   1355  N   ILE A 179       9.025 -15.788   9.154  1.00 93.05           N  
ATOM   1356  CA  ILE A 179       8.974 -17.195   9.594  1.00 93.05           C  
ATOM   1357  C   ILE A 179       9.727 -17.392  10.918  1.00 93.05           C  
ATOM   1358  CB  ILE A 179       9.515 -18.137   8.489  1.00 93.05           C  
ATOM   1359  O   ILE A 179       9.299 -18.183  11.758  1.00 93.05           O  
ATOM   1360  CG1 ILE A 179       8.636 -18.034   7.217  1.00 93.05           C  
ATOM   1361  CG2 ILE A 179       9.575 -19.601   8.973  1.00 93.05           C  
ATOM   1362  CD1 ILE A 179       9.191 -18.798   6.008  1.00 93.05           C  
ATOM   1363  N   ILE A 180      10.781 -16.609  11.174  1.00 90.77           N  
ATOM   1364  CA  ILE A 180      11.541 -16.647  12.438  1.00 90.77           C  
ATOM   1365  C   ILE A 180      10.634 -16.326  13.640  1.00 90.77           C  
ATOM   1366  CB  ILE A 180      12.754 -15.685  12.350  1.00 90.77           C  
ATOM   1367  O   ILE A 180      10.884 -16.764  14.762  1.00 90.77           O  
ATOM   1368  CG1 ILE A 180      13.709 -16.129  11.213  1.00 90.77           C  
ATOM   1369  CG2 ILE A 180      13.517 -15.606  13.686  1.00 90.77           C  
ATOM   1370  CD1 ILE A 180      14.817 -15.120  10.886  1.00 90.77           C  
ATOM   1371  N   THR A 181       9.527 -15.614  13.416  1.00 91.61           N  
ATOM   1372  CA  THR A 181       8.571 -15.245  14.466  1.00 91.61           C  
ATOM   1373  C   THR A 181       7.583 -16.368  14.828  1.00 91.61           C  
ATOM   1374  CB  THR A 181       7.827 -13.949  14.108  1.00 91.61           C  
ATOM   1375  O   THR A 181       6.898 -16.278  15.850  1.00 91.61           O  
ATOM   1376  CG2 THR A 181       8.720 -12.821  13.589  1.00 91.61           C  
ATOM   1377  OG1 THR A 181       6.796 -14.184  13.186  1.00 91.61           O  
ATOM   1378  N   VAL A 182       7.518 -17.452  14.043  1.00 93.00           N  
ATOM   1379  CA  VAL A 182       6.536 -18.545  14.192  1.00 93.00           C  
ATOM   1380  C   VAL A 182       6.643 -19.284  15.533  1.00 93.00           C  
ATOM   1381  CB  VAL A 182       6.615 -19.523  12.999  1.00 93.00           C  
ATOM   1382  O   VAL A 182       5.607 -19.459  16.183  1.00 93.00           O  
ATOM   1383  CG1 VAL A 182       5.793 -20.800  13.202  1.00 93.00           C  
ATOM   1384  CG2 VAL A 182       6.123 -18.827  11.729  1.00 93.00           C  
ATOM   1385  N   PRO A 183       7.833 -19.690  16.026  1.00 91.92           N  
ATOM   1386  CA  PRO A 183       7.935 -20.367  17.321  1.00 91.92           C  
ATOM   1387  C   PRO A 183       7.418 -19.500  18.479  1.00 91.92           C  
ATOM   1388  CB  PRO A 183       9.422 -20.709  17.487  1.00 91.92           C  
ATOM   1389  O   PRO A 183       6.742 -19.997  19.384  1.00 91.92           O  
ATOM   1390  CG  PRO A 183       9.947 -20.755  16.053  1.00 91.92           C  
ATOM   1391  CD  PRO A 183       9.139 -19.655  15.379  1.00 91.92           C  
ATOM   1392  N   PHE A 184       7.681 -18.190  18.426  1.00 91.42           N  
ATOM   1393  CA  PHE A 184       7.202 -17.224  19.416  1.00 91.42           C  
ATOM   1394  C   PHE A 184       5.685 -17.079  19.357  1.00 91.42           C  
ATOM   1395  CB  PHE A 184       7.888 -15.869  19.208  1.00 91.42           C  
ATOM   1396  O   PHE A 184       5.028 -17.182  20.391  1.00 91.42           O  
ATOM   1397  CG  PHE A 184       9.388 -15.924  19.395  1.00 91.42           C  
ATOM   1398  CD1 PHE A 184       9.939 -15.791  20.684  1.00 91.42           C  
ATOM   1399  CD2 PHE A 184      10.232 -16.124  18.287  1.00 91.42           C  
ATOM   1400  CE1 PHE A 184      11.333 -15.855  20.862  1.00 91.42           C  
ATOM   1401  CE2 PHE A 184      11.624 -16.189  18.467  1.00 91.42           C  
ATOM   1402  CZ  PHE A 184      12.174 -16.053  19.753  1.00 91.42           C  
ATOM   1403  N   LEU A 185       5.116 -16.943  18.158  1.00 90.38           N  
ATOM   1404  CA  LEU A 185       3.670 -16.924  17.943  1.00 90.38           C  
ATOM   1405  C   LEU A 185       3.011 -18.171  18.558  1.00 90.38           C  
ATOM   1406  CB  LEU A 185       3.436 -16.805  16.428  1.00 90.38           C  
ATOM   1407  O   LEU A 185       2.074 -18.050  19.353  1.00 90.38           O  
ATOM   1408  CG  LEU A 185       1.984 -16.623  15.958  1.00 90.38           C  
ATOM   1409  CD1 LEU A 185       2.012 -16.403  14.450  1.00 90.38           C  
ATOM   1410  CD2 LEU A 185       1.091 -17.839  16.202  1.00 90.38           C  
ATOM   1411  N   ILE A 186       3.520 -19.371  18.245  1.00 91.25           N  
ATOM   1412  CA  ILE A 186       2.955 -20.641  18.727  1.00 91.25           C  
ATOM   1413  C   ILE A 186       2.988 -20.724  20.255  1.00 91.25           C  
ATOM   1414  CB  ILE A 186       3.659 -21.857  18.077  1.00 91.25           C  
ATOM   1415  O   ILE A 186       2.019 -21.201  20.852  1.00 91.25           O  
ATOM   1416  CG1 ILE A 186       3.330 -21.903  16.568  1.00 91.25           C  
ATOM   1417  CG2 ILE A 186       3.227 -23.188  18.733  1.00 91.25           C  
ATOM   1418  CD1 ILE A 186       4.136 -22.942  15.779  1.00 91.25           C  
ATOM   1419  N   LYS A 187       4.072 -20.261  20.881  1.00 89.85           N  
ATOM   1420  CA  LYS A 187       4.257 -20.299  22.336  1.00 89.85           C  
ATOM   1421  C   LYS A 187       3.434 -19.234  23.068  1.00 89.85           C  
ATOM   1422  CB  LYS A 187       5.763 -20.158  22.607  1.00 89.85           C  
ATOM   1423  O   LYS A 187       2.916 -19.495  24.153  1.00 89.85           O  
ATOM   1424  CG  LYS A 187       6.129 -20.360  24.084  1.00 89.85           C  
ATOM   1425  CD  LYS A 187       7.649 -20.267  24.267  1.00 89.85           C  
ATOM   1426  CE  LYS A 187       8.030 -20.486  25.735  1.00 89.85           C  
ATOM   1427  NZ  LYS A 187       9.502 -20.422  25.929  1.00 89.85           N  
ATOM   1428  N   LEU A 188       3.326 -18.034  22.501  1.00 87.14           N  
ATOM   1429  CA  LEU A 188       2.758 -16.868  23.179  1.00 87.14           C  
ATOM   1430  C   LEU A 188       1.240 -16.772  23.024  1.00 87.14           C  
ATOM   1431  CB  LEU A 188       3.456 -15.593  22.677  1.00 87.14           C  
ATOM   1432  O   LEU A 188       0.559 -16.455  24.007  1.00 87.14           O  
ATOM   1433  CG  LEU A 188       4.945 -15.485  23.065  1.00 87.14           C  
ATOM   1434  CD1 LEU A 188       5.586 -14.308  22.334  1.00 87.14           C  
ATOM   1435  CD2 LEU A 188       5.129 -15.281  24.571  1.00 87.14           C  
ATOM   1436  N   LEU A 189       0.703 -17.094  21.843  1.00 86.16           N  
ATOM   1437  CA  LEU A 189      -0.733 -17.026  21.579  1.00 86.16           C  
ATOM   1438  C   LEU A 189      -1.437 -18.334  21.946  1.00 86.16           C  
ATOM   1439  CB  LEU A 189      -1.010 -16.613  20.125  1.00 86.16           C  
ATOM   1440  O   LEU A 189      -1.024 -19.438  21.560  1.00 86.16           O  
ATOM   1441  CG  LEU A 189      -0.470 -15.226  19.725  1.00 86.16           C  
ATOM   1442  CD1 LEU A 189      -0.974 -14.909  18.318  1.00 86.16           C  
ATOM   1443  CD2 LEU A 189      -0.937 -14.102  20.654  1.00 86.16           C  
ATOM   1444  N   LYS A 190      -2.538 -18.201  22.690  1.00 82.15           N  
ATOM   1445  CA  LYS A 190      -3.420 -19.323  23.022  1.00 82.15           C  
ATOM   1446  C   LYS A 190      -4.350 -19.616  21.842  1.00 82.15           C  
ATOM   1447  CB  LYS A 190      -4.193 -19.039  24.319  1.00 82.15           C  
ATOM   1448  O   LYS A 190      -4.584 -18.764  20.989  1.00 82.15           O  
ATOM   1449  CG  LYS A 190      -3.271 -18.982  25.552  1.00 82.15           C  
ATOM   1450  CD  LYS A 190      -4.102 -18.800  26.830  1.00 82.15           C  
ATOM   1451  CE  LYS A 190      -3.235 -18.762  28.095  1.00 82.15           C  
ATOM   1452  NZ  LYS A 190      -4.078 -18.602  29.311  1.00 82.15           N  
ATOM   1453  N   LYS A 191      -4.850 -20.850  21.770  1.00 76.14           N  
ATOM   1454  CA  LYS A 191      -5.929 -21.202  20.842  1.00 76.14           C  
ATOM   1455  C   LYS A 191      -7.236 -20.685  21.444  1.00 76.14           C  
ATOM   1456  CB  LYS A 191      -5.922 -22.718  20.599  1.00 76.14           C  
ATOM   1457  O   LYS A 191      -7.490 -20.940  22.616  1.00 76.14           O  
ATOM   1458  CG  LYS A 191      -6.842 -23.141  19.444  1.00 76.14           C  
ATOM   1459  CD  LYS A 191      -6.693 -24.649  19.188  1.00 76.14           C  
ATOM   1460  CE  LYS A 191      -7.604 -25.117  18.047  1.00 76.14           C  
ATOM   1461  NZ  LYS A 191      -7.490 -26.584  17.831  1.00 76.14           N  
ATOM   1462  N   GLU A 192      -7.999 -19.937  20.662  1.00 76.28           N  
ATOM   1463  CA  GLU A 192      -9.233 -19.281  21.106  1.00 76.28           C  
ATOM   1464  C   GLU A 192     -10.464 -20.095  20.684  1.00 76.28           C  
ATOM   1465  CB  GLU A 192      -9.253 -17.824  20.592  1.00 76.28           C  
ATOM   1466  O   GLU A 192     -10.400 -20.887  19.733  1.00 76.28           O  
ATOM   1467  CG  GLU A 192      -8.160 -16.986  21.291  1.00 76.28           C  
ATOM   1468  CD  GLU A 192      -7.940 -15.572  20.723  1.00 76.28           C  
ATOM   1469  OE1 GLU A 192      -6.865 -14.997  21.028  1.00 76.28           O  
ATOM   1470  OE2 GLU A 192      -8.801 -15.059  19.978  1.00 76.28           O  
ATOM   1471  N   GLU A 193     -11.566 -19.920  21.416  1.00 64.86           N  
ATOM   1472  CA  GLU A 193     -12.870 -20.465  21.041  1.00 64.86           C  
ATOM   1473  C   GLU A 193     -13.411 -19.731  19.813  1.00 64.86           C  
ATOM   1474  CB  GLU A 193     -13.868 -20.411  22.206  1.00 64.86           C  
ATOM   1475  O   GLU A 193     -13.233 -18.525  19.652  1.00 64.86           O  
ATOM   1476  CG  GLU A 193     -13.479 -21.405  23.311  1.00 64.86           C  
ATOM   1477  CD  GLU A 193     -14.520 -21.514  24.435  1.00 64.86           C  
ATOM   1478  OE1 GLU A 193     -14.303 -22.389  25.301  1.00 64.86           O  
ATOM   1479  OE2 GLU A 193     -15.499 -20.737  24.419  1.00 64.86           O  
ATOM   1480  N   ARG A 194     -14.021 -20.495  18.908  1.00 73.04           N  
ATOM   1481  CA  ARG A 194     -14.432 -20.029  17.584  1.00 73.04           C  
ATOM   1482  C   ARG A 194     -15.874 -19.560  17.629  1.00 73.04           C  
ATOM   1483  CB  ARG A 194     -14.277 -21.160  16.563  1.00 73.04           C  
ATOM   1484  O   ARG A 194     -16.749 -20.337  18.011  1.00 73.04           O  
ATOM   1485  CG  ARG A 194     -12.816 -21.587  16.382  1.00 73.04           C  
ATOM   1486  CD  ARG A 194     -12.766 -22.741  15.380  1.00 73.04           C  
ATOM   1487  NE  ARG A 194     -11.381 -23.173  15.124  1.00 73.04           N  
ATOM   1488  NH1 ARG A 194     -11.895 -25.154  14.085  1.00 73.04           N  
ATOM   1489  NH2 ARG A 194      -9.768 -24.487  14.200  1.00 73.04           N  
ATOM   1490  CZ  ARG A 194     -11.024 -24.269  14.481  1.00 73.04           C  
ATOM   1491  N   ILE A 195     -16.129 -18.344  17.166  1.00 73.59           N  
ATOM   1492  CA  ILE A 195     -17.494 -17.862  16.964  1.00 73.59           C  
ATOM   1493  C   ILE A 195     -17.935 -18.254  15.550  1.00 73.59           C  
ATOM   1494  CB  ILE A 195     -17.597 -16.352  17.270  1.00 73.59           C  
ATOM   1495  O   ILE A 195     -17.180 -18.118  14.588  1.00 73.59           O  
ATOM   1496  CG1 ILE A 195     -17.056 -16.058  18.693  1.00 73.59           C  
ATOM   1497  CG2 ILE A 195     -19.063 -15.898  17.145  1.00 73.59           C  
ATOM   1498  CD1 ILE A 195     -17.052 -14.576  19.081  1.00 73.59           C  
ATOM   1499  N   ARG A 196     -19.161 -18.771  15.403  1.00 68.19           N  
ATOM   1500  CA  ARG A 196     -19.758 -18.945  14.073  1.00 68.19           C  
ATOM   1501  C   ARG A 196     -20.105 -17.567  13.523  1.00 68.19           C  
ATOM   1502  CB  ARG A 196     -21.010 -19.833  14.115  1.00 68.19           C  
ATOM   1503  O   ARG A 196     -20.872 -16.845  14.148  1.00 68.19           O  
ATOM   1504  CG  ARG A 196     -20.680 -21.315  14.324  1.00 68.19           C  
ATOM   1505  CD  ARG A 196     -21.963 -22.146  14.207  1.00 68.19           C  
ATOM   1506  NE  ARG A 196     -21.699 -23.590  14.354  1.00 68.19           N  
ATOM   1507  NH1 ARG A 196     -23.860 -24.308  14.043  1.00 68.19           N  
ATOM   1508  NH2 ARG A 196     -22.249 -25.802  14.421  1.00 68.19           N  
ATOM   1509  CZ  ARG A 196     -22.600 -24.556  14.271  1.00 68.19           C  
ATOM   1510  N   GLY A 197     -19.574 -17.237  12.356  1.00 70.74           N  
ATOM   1511  CA  GLY A 197     -19.986 -16.067  11.592  1.00 70.74           C  
ATOM   1512  C   GLY A 197     -20.226 -16.443  10.138  1.00 70.74           C  
ATOM   1513  O   GLY A 197     -19.770 -17.491   9.672  1.00 70.74           O  
ATOM   1514  N   HIS A 198     -20.981 -15.604   9.441  1.00 78.70           N  
ATOM   1515  CA  HIS A 198     -21.115 -15.692   7.998  1.00 78.70           C  
ATOM   1516  C   HIS A 198     -20.043 -14.808   7.351  1.00 78.70           C  
ATOM   1517  CB  HIS A 198     -22.551 -15.332   7.600  1.00 78.70           C  
ATOM   1518  O   HIS A 198     -19.504 -13.894   7.972  1.00 78.70           O  
ATOM   1519  CG  HIS A 198     -22.877 -15.689   6.174  1.00 78.70           C  
ATOM   1520  CD2 HIS A 198     -23.073 -14.814   5.140  1.00 78.70           C  
ATOM   1521  ND1 HIS A 198     -23.035 -16.961   5.669  1.00 78.70           N  
ATOM   1522  CE1 HIS A 198     -23.324 -16.854   4.362  1.00 78.70           C  
ATOM   1523  NE2 HIS A 198     -23.355 -15.567   3.994  1.00 78.70           N  
ATOM   1524  N   ILE A 199     -19.669 -15.121   6.115  1.00 81.98           N  
ATOM   1525  CA  ILE A 199     -18.789 -14.268   5.319  1.00 81.98           C  
ATOM   1526  C   ILE A 199     -19.491 -14.064   3.997  1.00 81.98           C  
ATOM   1527  CB  ILE A 199     -17.388 -14.874   5.112  1.00 81.98           C  
ATOM   1528  O   ILE A 199     -19.781 -15.027   3.286  1.00 81.98           O  
ATOM   1529  CG1 ILE A 199     -16.693 -15.143   6.461  1.00 81.98           C  
ATOM   1530  CG2 ILE A 199     -16.526 -13.946   4.230  1.00 81.98           C  
ATOM   1531  CD1 ILE A 199     -15.405 -15.940   6.284  1.00 81.98           C  
ATOM   1532  N   ASP A 200     -19.720 -12.804   3.660  1.00 88.16           N  
ATOM   1533  CA  ASP A 200     -20.258 -12.402   2.372  1.00 88.16           C  
ATOM   1534  C   ASP A 200     -19.228 -12.607   1.246  1.00 88.16           C  
ATOM   1535  CB  ASP A 200     -20.749 -10.962   2.499  1.00 88.16           C  
ATOM   1536  O   ASP A 200     -18.578 -11.675   0.768  1.00 88.16           O  
ATOM   1537  CG  ASP A 200     -21.339 -10.433   1.204  1.00 88.16           C  
ATOM   1538  OD1 ASP A 200     -21.675 -11.263   0.324  1.00 88.16           O  
ATOM   1539  OD2 ASP A 200     -21.452  -9.192   1.086  1.00 88.16           O  
ATOM   1540  N   MET A 201     -19.061 -13.866   0.831  1.00 88.74           N  
ATOM   1541  CA  MET A 201     -18.141 -14.254  -0.242  1.00 88.74           C  
ATOM   1542  C   MET A 201     -18.520 -13.605  -1.573  1.00 88.74           C  
ATOM   1543  CB  MET A 201     -18.126 -15.783  -0.401  1.00 88.74           C  
ATOM   1544  O   MET A 201     -17.641 -13.201  -2.332  1.00 88.74           O  
ATOM   1545  CG  MET A 201     -17.504 -16.504   0.799  1.00 88.74           C  
ATOM   1546  SD  MET A 201     -15.769 -16.070   1.105  1.00 88.74           S  
ATOM   1547  CE  MET A 201     -15.416 -17.193   2.479  1.00 88.74           C  
ATOM   1548  N   ALA A 202     -19.820 -13.464  -1.846  1.00 90.81           N  
ATOM   1549  CA  ALA A 202     -20.306 -12.812  -3.056  1.00 90.81           C  
ATOM   1550  C   ALA A 202     -19.909 -11.328  -3.083  1.00 90.81           C  
ATOM   1551  CB  ALA A 202     -21.822 -13.009  -3.140  1.00 90.81           C  
ATOM   1552  O   ALA A 202     -19.370 -10.861  -4.086  1.00 90.81           O  
ATOM   1553  N   GLY A 203     -20.088 -10.610  -1.970  1.00 91.35           N  
ATOM   1554  CA  GLY A 203     -19.663  -9.219  -1.834  1.00 91.35           C  
ATOM   1555  C   GLY A 203     -18.155  -9.047  -2.011  1.00 91.35           C  
ATOM   1556  O   GLY A 203     -17.729  -8.165  -2.753  1.00 91.35           O  
ATOM   1557  N   ILE A 204     -17.345  -9.927  -1.411  1.00 90.79           N  
ATOM   1558  CA  ILE A 204     -15.881  -9.903  -1.564  1.00 90.79           C  
ATOM   1559  C   ILE A 204     -15.478 -10.123  -3.024  1.00 90.79           C  
ATOM   1560  CB  ILE A 204     -15.210 -10.945  -0.641  1.00 90.79           C  
ATOM   1561  O   ILE A 204     -14.664  -9.362  -3.545  1.00 90.79           O  
ATOM   1562  CG1 ILE A 204     -15.417 -10.557   0.838  1.00 90.79           C  
ATOM   1563  CG2 ILE A 204     -13.698 -11.066  -0.933  1.00 90.79           C  
ATOM   1564  CD1 ILE A 204     -15.149 -11.716   1.803  1.00 90.79           C  
ATOM   1565  N   ILE A 205     -16.042 -11.128  -3.699  1.00 92.74           N  
ATOM   1566  CA  ILE A 205     -15.719 -11.433  -5.101  1.00 92.74           C  
ATOM   1567  C   ILE A 205     -16.111 -10.266  -6.011  1.00 92.74           C  
ATOM   1568  CB  ILE A 205     -16.388 -12.757  -5.538  1.00 92.74           C  
ATOM   1569  O   ILE A 205     -15.300  -9.841  -6.831  1.00 92.74           O  
ATOM   1570  CG1 ILE A 205     -15.706 -13.950  -4.828  1.00 92.74           C  
ATOM   1571  CG2 ILE A 205     -16.314 -12.953  -7.067  1.00 92.74           C  
ATOM   1572  CD1 ILE A 205     -16.500 -15.259  -4.922  1.00 92.74           C  
ATOM   1573  N   LEU A 206     -17.317  -9.715  -5.848  1.00 93.66           N  
ATOM   1574  CA  LEU A 206     -17.800  -8.591  -6.654  1.00 93.66           C  
ATOM   1575  C   LEU A 206     -16.947  -7.334  -6.451  1.00 93.66           C  
ATOM   1576  CB  LEU A 206     -19.266  -8.301  -6.293  1.00 93.66           C  
ATOM   1577  O   LEU A 206     -16.559  -6.690  -7.425  1.00 93.66           O  
ATOM   1578  CG  LEU A 206     -20.273  -9.338  -6.813  1.00 93.66           C  
ATOM   1579  CD1 LEU A 206     -21.618  -9.113  -6.119  1.00 93.66           C  
ATOM   1580  CD2 LEU A 206     -20.468  -9.211  -8.327  1.00 93.66           C  
ATOM   1581  N   MET A 207     -16.609  -7.013  -5.200  1.00 92.22           N  
ATOM   1582  CA  MET A 207     -15.743  -5.881  -4.874  1.00 92.22           C  
ATOM   1583  C   MET A 207     -14.338  -6.070  -5.450  1.00 92.22           C  
ATOM   1584  CB  MET A 207     -15.688  -5.725  -3.353  1.00 92.22           C  
ATOM   1585  O   MET A 207     -13.806  -5.172  -6.100  1.00 92.22           O  
ATOM   1586  CG  MET A 207     -15.000  -4.424  -2.955  1.00 92.22           C  
ATOM   1587  SD  MET A 207     -14.902  -4.220  -1.166  1.00 92.22           S  
ATOM   1588  CE  MET A 207     -14.713  -2.431  -1.113  1.00 92.22           C  
ATOM   1589  N   SER A 208     -13.760  -7.258  -5.262  1.00 92.75           N  
ATOM   1590  CA  SER A 208     -12.429  -7.602  -5.768  1.00 92.75           C  
ATOM   1591  C   SER A 208     -12.381  -7.529  -7.292  1.00 92.75           C  
ATOM   1592  CB  SER A 208     -12.015  -9.006  -5.318  1.00 92.75           C  
ATOM   1593  O   SER A 208     -11.449  -6.952  -7.844  1.00 92.75           O  
ATOM   1594  OG  SER A 208     -12.047  -9.112  -3.910  1.00 92.75           O  
ATOM   1595  N   ALA A 209     -13.406  -8.044  -7.977  1.00 93.86           N  
ATOM   1596  CA  ALA A 209     -13.531  -7.941  -9.425  1.00 93.86           C  
ATOM   1597  C   ALA A 209     -13.596  -6.472  -9.871  1.00 93.86           C  
ATOM   1598  CB  ALA A 209     -14.762  -8.740  -9.876  1.00 93.86           C  
ATOM   1599  O   ALA A 209     -12.816  -6.065 -10.730  1.00 93.86           O  
ATOM   1600  N   GLY A 210     -14.459  -5.660  -9.248  1.00 94.60           N  
ATOM   1601  CA  GLY A 210     -14.577  -4.228  -9.539  1.00 94.60           C  
ATOM   1602  C   GLY A 210     -13.240  -3.498  -9.450  1.00 94.60           C  
ATOM   1603  O   GLY A 210     -12.878  -2.753 -10.364  1.00 94.60           O  
ATOM   1604  N   ILE A 211     -12.466  -3.785  -8.403  1.00 93.25           N  
ATOM   1605  CA  ILE A 211     -11.139  -3.210  -8.201  1.00 93.25           C  
ATOM   1606  C   ILE A 211     -10.137  -3.717  -9.241  1.00 93.25           C  
ATOM   1607  CB  ILE A 211     -10.646  -3.504  -6.775  1.00 93.25           C  
ATOM   1608  O   ILE A 211      -9.467  -2.905  -9.870  1.00 93.25           O  
ATOM   1609  CG1 ILE A 211     -11.545  -2.830  -5.718  1.00 93.25           C  
ATOM   1610  CG2 ILE A 211      -9.218  -2.970  -6.652  1.00 93.25           C  
ATOM   1611  CD1 ILE A 211     -11.382  -3.425  -4.320  1.00 93.25           C  
ATOM   1612  N   VAL A 212     -10.020  -5.033  -9.447  1.00 93.52           N  
ATOM   1613  CA  VAL A 212      -9.072  -5.615 -10.416  1.00 93.52           C  
ATOM   1614  C   VAL A 212      -9.300  -5.028 -11.805  1.00 93.52           C  
ATOM   1615  CB  VAL A 212      -9.209  -7.150 -10.468  1.00 93.52           C  
ATOM   1616  O   VAL A 212      -8.351  -4.595 -12.454  1.00 93.52           O  
ATOM   1617  CG1 VAL A 212      -8.451  -7.779 -11.648  1.00 93.52           C  
ATOM   1618  CG2 VAL A 212      -8.648  -7.801  -9.203  1.00 93.52           C  
ATOM   1619  N   PHE A 213     -10.556  -4.959 -12.249  1.00 94.93           N  
ATOM   1620  CA  PHE A 213     -10.892  -4.386 -13.549  1.00 94.93           C  
ATOM   1621  C   PHE A 213     -10.640  -2.877 -13.611  1.00 94.93           C  
ATOM   1622  CB  PHE A 213     -12.336  -4.750 -13.913  1.00 94.93           C  
ATOM   1623  O   PHE A 213     -10.186  -2.388 -14.645  1.00 94.93           O  
ATOM   1624  CG  PHE A 213     -12.487  -6.175 -14.407  1.00 94.93           C  
ATOM   1625  CD1 PHE A 213     -11.915  -6.540 -15.638  1.00 94.93           C  
ATOM   1626  CD2 PHE A 213     -13.196  -7.136 -13.664  1.00 94.93           C  
ATOM   1627  CE1 PHE A 213     -12.043  -7.855 -16.119  1.00 94.93           C  
ATOM   1628  CE2 PHE A 213     -13.304  -8.457 -14.127  1.00 94.93           C  
ATOM   1629  CZ  PHE A 213     -12.730  -8.817 -15.358  1.00 94.93           C  
ATOM   1630  N   PHE A 214     -10.847  -2.140 -12.515  1.00 94.38           N  
ATOM   1631  CA  PHE A 214     -10.462  -0.730 -12.453  1.00 94.38           C  
ATOM   1632  C   PHE A 214      -8.946  -0.559 -12.611  1.00 94.38           C  
ATOM   1633  CB  PHE A 214     -10.925  -0.098 -11.137  1.00 94.38           C  
ATOM   1634  O   PHE A 214      -8.495   0.222 -13.444  1.00 94.38           O  
ATOM   1635  CG  PHE A 214     -10.687   1.392 -11.102  1.00 94.38           C  
ATOM   1636  CD1 PHE A 214      -9.700   1.928 -10.256  1.00 94.38           C  
ATOM   1637  CD2 PHE A 214     -11.422   2.241 -11.952  1.00 94.38           C  
ATOM   1638  CE1 PHE A 214      -9.459   3.311 -10.263  1.00 94.38           C  
ATOM   1639  CE2 PHE A 214     -11.169   3.623 -11.960  1.00 94.38           C  
ATOM   1640  CZ  PHE A 214     -10.185   4.158 -11.113  1.00 94.38           C  
ATOM   1641  N   MET A 215      -8.151  -1.348 -11.885  1.00 90.82           N  
ATOM   1642  CA  MET A 215      -6.689  -1.324 -11.988  1.00 90.82           C  
ATOM   1643  C   MET A 215      -6.228  -1.675 -13.408  1.00 90.82           C  
ATOM   1644  CB  MET A 215      -6.065  -2.297 -10.980  1.00 90.82           C  
ATOM   1645  O   MET A 215      -5.415  -0.960 -13.989  1.00 90.82           O  
ATOM   1646  CG  MET A 215      -6.342  -1.926  -9.524  1.00 90.82           C  
ATOM   1647  SD  MET A 215      -5.559  -0.407  -8.952  1.00 90.82           S  
ATOM   1648  CE  MET A 215      -6.059  -0.566  -7.222  1.00 90.82           C  
ATOM   1649  N   LEU A 216      -6.805  -2.715 -14.023  1.00 92.03           N  
ATOM   1650  CA  LEU A 216      -6.515  -3.084 -15.414  1.00 92.03           C  
ATOM   1651  C   LEU A 216      -6.834  -1.953 -16.397  1.00 92.03           C  
ATOM   1652  CB  LEU A 216      -7.305  -4.345 -15.798  1.00 92.03           C  
ATOM   1653  O   LEU A 216      -6.089  -1.759 -17.361  1.00 92.03           O  
ATOM   1654  CG  LEU A 216      -6.784  -5.653 -15.180  1.00 92.03           C  
ATOM   1655  CD1 LEU A 216      -7.767  -6.776 -15.512  1.00 92.03           C  
ATOM   1656  CD2 LEU A 216      -5.411  -6.045 -15.731  1.00 92.03           C  
ATOM   1657  N   PHE A 217      -7.900  -1.185 -16.151  1.00 90.99           N  
ATOM   1658  CA  PHE A 217      -8.187   0.029 -16.910  1.00 90.99           C  
ATOM   1659  C   PHE A 217      -7.092   1.087 -16.725  1.00 90.99           C  
ATOM   1660  CB  PHE A 217      -9.577   0.575 -16.554  1.00 90.99           C  
ATOM   1661  O   PHE A 217      -6.598   1.588 -17.729  1.00 90.99           O  
ATOM   1662  CG  PHE A 217      -9.784   2.003 -17.012  1.00 90.99           C  
ATOM   1663  CD1 PHE A 217      -9.763   3.055 -16.077  1.00 90.99           C  
ATOM   1664  CD2 PHE A 217      -9.931   2.283 -18.383  1.00 90.99           C  
ATOM   1665  CE1 PHE A 217      -9.905   4.383 -16.515  1.00 90.99           C  
ATOM   1666  CE2 PHE A 217     -10.079   3.610 -18.820  1.00 90.99           C  
ATOM   1667  CZ  PHE A 217     -10.065   4.660 -17.884  1.00 90.99           C  
ATOM   1668  N   THR A 218      -6.653   1.377 -15.495  1.00 86.17           N  
ATOM   1669  CA  THR A 218      -5.597   2.386 -15.249  1.00 86.17           C  
ATOM   1670  C   THR A 218      -4.256   2.041 -15.902  1.00 86.17           C  
ATOM   1671  CB  THR A 218      -5.361   2.642 -13.753  1.00 86.17           C  
ATOM   1672  O   THR A 218      -3.457   2.926 -16.180  1.00 86.17           O  
ATOM   1673  CG2 THR A 218      -6.622   3.106 -13.023  1.00 86.17           C  
ATOM   1674  OG1 THR A 218      -4.853   1.513 -13.081  1.00 86.17           O  
ATOM   1675  N   THR A 219      -4.014   0.759 -16.180  1.00 83.65           N  
ATOM   1676  CA  THR A 219      -2.792   0.279 -16.839  1.00 83.65           C  
ATOM   1677  C   THR A 219      -2.935   0.175 -18.353  1.00 83.65           C  
ATOM   1678  CB  THR A 219      -2.445  -1.099 -16.277  1.00 83.65           C  
ATOM   1679  O   THR A 219      -2.013   0.516 -19.084  1.00 83.65           O  
ATOM   1680  CG2 THR A 219      -1.115  -1.678 -16.755  1.00 83.65           C  
ATOM   1681  OG1 THR A 219      -2.387  -1.000 -14.878  1.00 83.65           O  
ATOM   1682  N   SER A 220      -4.067  -0.343 -18.839  1.00 85.15           N  
ATOM   1683  CA  SER A 220      -4.252  -0.668 -20.263  1.00 85.15           C  
ATOM   1684  C   SER A 220      -5.036   0.391 -21.038  1.00 85.15           C  
ATOM   1685  CB  SER A 220      -4.971  -2.012 -20.421  1.00 85.15           C  
ATOM   1686  O   SER A 220      -5.139   0.283 -22.256  1.00 85.15           O  
ATOM   1687  OG  SER A 220      -4.335  -3.050 -19.707  1.00 85.15           O  
ATOM   1688  N   TYR A 221      -5.686   1.333 -20.345  1.00 84.56           N  
ATOM   1689  CA  TYR A 221      -6.615   2.337 -20.885  1.00 84.56           C  
ATOM   1690  C   TYR A 221      -7.728   1.767 -21.784  1.00 84.56           C  
ATOM   1691  CB  TYR A 221      -5.831   3.507 -21.491  1.00 84.56           C  
ATOM   1692  O   TYR A 221      -8.351   2.470 -22.579  1.00 84.56           O  
ATOM   1693  CG  TYR A 221      -5.056   4.283 -20.444  1.00 84.56           C  
ATOM   1694  CD1 TYR A 221      -5.685   5.334 -19.747  1.00 84.56           C  
ATOM   1695  CD2 TYR A 221      -3.724   3.939 -20.143  1.00 84.56           C  
ATOM   1696  CE1 TYR A 221      -4.979   6.057 -18.766  1.00 84.56           C  
ATOM   1697  CE2 TYR A 221      -3.019   4.653 -19.156  1.00 84.56           C  
ATOM   1698  OH  TYR A 221      -2.932   6.437 -17.562  1.00 84.56           O  
ATOM   1699  CZ  TYR A 221      -3.640   5.716 -18.469  1.00 84.56           C  
ATOM   1700  N   ARG A 222      -8.036   0.471 -21.639  1.00 89.03           N  
ATOM   1701  CA  ARG A 222      -9.119  -0.195 -22.369  1.00 89.03           C  
ATOM   1702  C   ARG A 222     -10.447   0.062 -21.672  1.00 89.03           C  
ATOM   1703  CB  ARG A 222      -8.848  -1.698 -22.514  1.00 89.03           C  
ATOM   1704  O   ARG A 222     -10.696  -0.473 -20.592  1.00 89.03           O  
ATOM   1705  CG  ARG A 222      -7.679  -1.991 -23.462  1.00 89.03           C  
ATOM   1706  CD  ARG A 222      -7.550  -3.500 -23.682  1.00 89.03           C  
ATOM   1707  NE  ARG A 222      -6.490  -3.806 -24.659  1.00 89.03           N  
ATOM   1708  NH1 ARG A 222      -6.973  -6.033 -24.947  1.00 89.03           N  
ATOM   1709  NH2 ARG A 222      -5.304  -5.106 -26.103  1.00 89.03           N  
ATOM   1710  CZ  ARG A 222      -6.262  -4.976 -25.230  1.00 89.03           C  
ATOM   1711  N   PHE A 223     -11.332   0.806 -22.331  1.00 91.99           N  
ATOM   1712  CA  PHE A 223     -12.669   1.126 -21.816  1.00 91.99           C  
ATOM   1713  C   PHE A 223     -13.512  -0.109 -21.460  1.00 91.99           C  
ATOM   1714  CB  PHE A 223     -13.408   1.997 -22.839  1.00 91.99           C  
ATOM   1715  O   PHE A 223     -14.346  -0.031 -20.563  1.00 91.99           O  
ATOM   1716  CG  PHE A 223     -12.869   3.410 -22.922  1.00 91.99           C  
ATOM   1717  CD1 PHE A 223     -13.219   4.342 -21.927  1.00 91.99           C  
ATOM   1718  CD2 PHE A 223     -12.018   3.797 -23.975  1.00 91.99           C  
ATOM   1719  CE1 PHE A 223     -12.722   5.656 -21.983  1.00 91.99           C  
ATOM   1720  CE2 PHE A 223     -11.520   5.111 -24.029  1.00 91.99           C  
ATOM   1721  CZ  PHE A 223     -11.873   6.040 -23.035  1.00 91.99           C  
ATOM   1722  N   SER A 224     -13.263  -1.268 -22.081  1.00 95.06           N  
ATOM   1723  CA  SER A 224     -13.918  -2.530 -21.712  1.00 95.06           C  
ATOM   1724  C   SER A 224     -13.710  -2.895 -20.238  1.00 95.06           C  
ATOM   1725  CB  SER A 224     -13.409  -3.664 -22.610  1.00 95.06           C  
ATOM   1726  O   SER A 224     -14.650  -3.323 -19.575  1.00 95.06           O  
ATOM   1727  OG  SER A 224     -11.996  -3.783 -22.536  1.00 95.06           O  
ATOM   1728  N   PHE A 225     -12.504  -2.686 -19.697  1.00 94.24           N  
ATOM   1729  CA  PHE A 225     -12.219  -2.954 -18.287  1.00 94.24           C  
ATOM   1730  C   PHE A 225     -12.925  -1.961 -17.363  1.00 94.24           C  
ATOM   1731  CB  PHE A 225     -10.702  -2.942 -18.053  1.00 94.24           C  
ATOM   1732  O   PHE A 225     -13.451  -2.363 -16.327  1.00 94.24           O  
ATOM   1733  CG  PHE A 225      -9.900  -4.022 -18.755  1.00 94.24           C  
ATOM   1734  CD1 PHE A 225     -10.380  -5.345 -18.833  1.00 94.24           C  
ATOM   1735  CD2 PHE A 225      -8.621  -3.719 -19.258  1.00 94.24           C  
ATOM   1736  CE1 PHE A 225      -9.587  -6.353 -19.406  1.00 94.24           C  
ATOM   1737  CE2 PHE A 225      -7.830  -4.727 -19.837  1.00 94.24           C  
ATOM   1738  CZ  PHE A 225      -8.312  -6.045 -19.907  1.00 94.24           C  
ATOM   1739  N   LEU A 226     -13.029  -0.691 -17.767  1.00 94.74           N  
ATOM   1740  CA  LEU A 226     -13.781   0.311 -17.013  1.00 94.74           C  
ATOM   1741  C   LEU A 226     -15.271  -0.046 -16.933  1.00 94.74           C  
ATOM   1742  CB  LEU A 226     -13.562   1.693 -17.651  1.00 94.74           C  
ATOM   1743  O   LEU A 226     -15.860   0.021 -15.858  1.00 94.74           O  
ATOM   1744  CG  LEU A 226     -14.265   2.843 -16.908  1.00 94.74           C  
ATOM   1745  CD1 LEU A 226     -13.774   2.990 -15.466  1.00 94.74           C  
ATOM   1746  CD2 LEU A 226     -14.010   4.153 -17.649  1.00 94.74           C  
ATOM   1747  N   ILE A 227     -15.870  -0.484 -18.043  1.00 96.75           N  
ATOM   1748  CA  ILE A 227     -17.276  -0.908 -18.079  1.00 96.75           C  
ATOM   1749  C   ILE A 227     -17.507  -2.092 -17.131  1.00 96.75           C  
ATOM   1750  CB  ILE A 227     -17.705  -1.229 -19.529  1.00 96.75           C  
ATOM   1751  O   ILE A 227     -18.432  -2.054 -16.322  1.00 96.75           O  
ATOM   1752  CG1 ILE A 227     -17.700   0.057 -20.389  1.00 96.75           C  
ATOM   1753  CG2 ILE A 227     -19.106  -1.871 -19.563  1.00 96.75           C  
ATOM   1754  CD1 ILE A 227     -17.744  -0.213 -21.899  1.00 96.75           C  
ATOM   1755  N   ILE A 228     -16.648  -3.118 -17.176  1.00 96.97           N  
ATOM   1756  CA  ILE A 228     -16.759  -4.284 -16.284  1.00 96.97           C  
ATOM   1757  C   ILE A 228     -16.597  -3.867 -14.816  1.00 96.97           C  
ATOM   1758  CB  ILE A 228     -15.743  -5.381 -16.675  1.00 96.97           C  
ATOM   1759  O   ILE A 228     -17.346  -4.337 -13.963  1.00 96.97           O  
ATOM   1760  CG1 ILE A 228     -16.018  -5.927 -18.095  1.00 96.97           C  
ATOM   1761  CG2 ILE A 228     -15.822  -6.553 -15.679  1.00 96.97           C  
ATOM   1762  CD1 ILE A 228     -14.842  -6.722 -18.679  1.00 96.97           C  
ATOM   1763  N   SER A 229     -15.668  -2.955 -14.521  1.00 95.89           N  
ATOM   1764  CA  SER A 229     -15.479  -2.410 -13.174  1.00 95.89           C  
ATOM   1765  C   SER A 229     -16.734  -1.700 -12.654  1.00 95.89           C  
ATOM   1766  CB  SER A 229     -14.295  -1.449 -13.180  1.00 95.89           C  
ATOM   1767  O   SER A 229     -17.211  -2.013 -11.562  1.00 95.89           O  
ATOM   1768  OG  SER A 229     -14.134  -0.911 -11.893  1.00 95.89           O  
ATOM   1769  N   ILE A 230     -17.321  -0.805 -13.457  1.00 96.14           N  
ATOM   1770  CA  ILE A 230     -18.553  -0.081 -13.114  1.00 96.14           C  
ATOM   1771  C   ILE A 230     -19.708  -1.060 -12.883  1.00 96.14           C  
ATOM   1772  CB  ILE A 230     -18.891   0.956 -14.212  1.00 96.14           C  
ATOM   1773  O   ILE A 230     -20.433  -0.926 -11.898  1.00 96.14           O  
ATOM   1774  CG1 ILE A 230     -17.843   2.093 -14.213  1.00 96.14           C  
ATOM   1775  CG2 ILE A 230     -20.302   1.549 -14.014  1.00 96.14           C  
ATOM   1776  CD1 ILE A 230     -17.914   3.000 -15.449  1.00 96.14           C  
ATOM   1777  N   LEU A 231     -19.863  -2.067 -13.748  1.00 97.06           N  
ATOM   1778  CA  LEU A 231     -20.888  -3.101 -13.593  1.00 97.06           C  
ATOM   1779  C   LEU A 231     -20.685  -3.912 -12.308  1.00 97.06           C  
ATOM   1780  CB  LEU A 231     -20.884  -4.022 -14.826  1.00 97.06           C  
ATOM   1781  O   LEU A 231     -21.638  -4.111 -11.558  1.00 97.06           O  
ATOM   1782  CG  LEU A 231     -21.452  -3.382 -16.106  1.00 97.06           C  
ATOM   1783  CD1 LEU A 231     -21.216  -4.325 -17.287  1.00 97.06           C  
ATOM   1784  CD2 LEU A 231     -22.956  -3.115 -16.000  1.00 97.06           C  
ATOM   1785  N   ALA A 232     -19.455  -4.336 -12.013  1.00 96.34           N  
ATOM   1786  CA  ALA A 232     -19.138  -5.082 -10.799  1.00 96.34           C  
ATOM   1787  C   ALA A 232     -19.411  -4.256  -9.532  1.00 96.34           C  
ATOM   1788  CB  ALA A 232     -17.683  -5.546 -10.880  1.00 96.34           C  
ATOM   1789  O   ALA A 232     -20.043  -4.763  -8.606  1.00 96.34           O  
ATOM   1790  N   PHE A 233     -19.027  -2.973  -9.504  1.00 95.28           N  
ATOM   1791  CA  PHE A 233     -19.343  -2.077  -8.388  1.00 95.28           C  
ATOM   1792  C   PHE A 233     -20.843  -1.798  -8.263  1.00 95.28           C  
ATOM   1793  CB  PHE A 233     -18.570  -0.758  -8.514  1.00 95.28           C  
ATOM   1794  O   PHE A 233     -21.367  -1.768  -7.151  1.00 95.28           O  
ATOM   1795  CG  PHE A 233     -17.104  -0.845  -8.136  1.00 95.28           C  
ATOM   1796  CD1 PHE A 233     -16.723  -1.358  -6.879  1.00 95.28           C  
ATOM   1797  CD2 PHE A 233     -16.117  -0.368  -9.019  1.00 95.28           C  
ATOM   1798  CE1 PHE A 233     -15.366  -1.408  -6.516  1.00 95.28           C  
ATOM   1799  CE2 PHE A 233     -14.763  -0.401  -8.647  1.00 95.28           C  
ATOM   1800  CZ  PHE A 233     -14.387  -0.921  -7.398  1.00 95.28           C  
ATOM   1801  N   PHE A 234     -21.561  -1.643  -9.377  1.00 95.25           N  
ATOM   1802  CA  PHE A 234     -23.012  -1.483  -9.354  1.00 95.25           C  
ATOM   1803  C   PHE A 234     -23.698  -2.719  -8.757  1.00 95.25           C  
ATOM   1804  CB  PHE A 234     -23.517  -1.175 -10.767  1.00 95.25           C  
ATOM   1805  O   PHE A 234     -24.516  -2.588  -7.846  1.00 95.25           O  
ATOM   1806  CG  PHE A 234     -25.017  -0.973 -10.828  1.00 95.25           C  
ATOM   1807  CD1 PHE A 234     -25.859  -2.027 -11.228  1.00 95.25           C  
ATOM   1808  CD2 PHE A 234     -25.573   0.266 -10.460  1.00 95.25           C  
ATOM   1809  CE1 PHE A 234     -27.252  -1.839 -11.268  1.00 95.25           C  
ATOM   1810  CE2 PHE A 234     -26.966   0.455 -10.502  1.00 95.25           C  
ATOM   1811  CZ  PHE A 234     -27.805  -0.598 -10.908  1.00 95.25           C  
ATOM   1812  N   ILE A 235     -23.323  -3.922  -9.206  1.00 96.15           N  
ATOM   1813  CA  ILE A 235     -23.851  -5.188  -8.677  1.00 96.15           C  
ATOM   1814  C   ILE A 235     -23.465  -5.358  -7.202  1.00 96.15           C  
ATOM   1815  CB  ILE A 235     -23.384  -6.382  -9.542  1.00 96.15           C  
ATOM   1816  O   ILE A 235     -24.318  -5.723  -6.396  1.00 96.15           O  
ATOM   1817  CG1 ILE A 235     -23.956  -6.282 -10.977  1.00 96.15           C  
ATOM   1818  CG2 ILE A 235     -23.843  -7.721  -8.929  1.00 96.15           C  
ATOM   1819  CD1 ILE A 235     -23.267  -7.220 -11.977  1.00 96.15           C  
ATOM   1820  N   PHE A 236     -22.229  -5.024  -6.822  1.00 94.28           N  
ATOM   1821  CA  PHE A 236     -21.772  -5.025  -5.430  1.00 94.28           C  
ATOM   1822  C   PHE A 236     -22.653  -4.139  -4.541  1.00 94.28           C  
ATOM   1823  CB  PHE A 236     -20.309  -4.567  -5.372  1.00 94.28           C  
ATOM   1824  O   PHE A 236     -23.151  -4.607  -3.519  1.00 94.28           O  
ATOM   1825  CG  PHE A 236     -19.796  -4.329  -3.969  1.00 94.28           C  
ATOM   1826  CD1 PHE A 236     -19.571  -3.016  -3.511  1.00 94.28           C  
ATOM   1827  CD2 PHE A 236     -19.571  -5.419  -3.110  1.00 94.28           C  
ATOM   1828  CE1 PHE A 236     -19.111  -2.798  -2.201  1.00 94.28           C  
ATOM   1829  CE2 PHE A 236     -19.115  -5.199  -1.800  1.00 94.28           C  
ATOM   1830  CZ  PHE A 236     -18.880  -3.890  -1.347  1.00 94.28           C  
ATOM   1831  N   VAL A 237     -22.920  -2.893  -4.948  1.00 92.52           N  
ATOM   1832  CA  VAL A 237     -23.772  -1.963  -4.188  1.00 92.52           C  
ATOM   1833  C   VAL A 237     -25.201  -2.497  -4.046  1.00 92.52           C  
ATOM   1834  CB  VAL A 237     -23.761  -0.560  -4.829  1.00 92.52           C  
ATOM   1835  O   VAL A 237     -25.811  -2.349  -2.986  1.00 92.52           O  
ATOM   1836  CG1 VAL A 237     -24.804   0.387  -4.212  1.00 92.52           C  
ATOM   1837  CG2 VAL A 237     -22.393   0.107  -4.633  1.00 92.52           C  
ATOM   1838  N   GLN A 238     -25.751  -3.135  -5.082  1.00 93.89           N  
ATOM   1839  CA  GLN A 238     -27.079  -3.757  -5.007  1.00 93.89           C  
ATOM   1840  C   GLN A 238     -27.094  -4.993  -4.096  1.00 93.89           C  
ATOM   1841  CB  GLN A 238     -27.563  -4.132  -6.416  1.00 93.89           C  
ATOM   1842  O   GLN A 238     -28.076  -5.219  -3.388  1.00 93.89           O  
ATOM   1843  CG  GLN A 238     -27.800  -2.917  -7.326  1.00 93.89           C  
ATOM   1844  CD  GLN A 238     -28.914  -1.986  -6.864  1.00 93.89           C  
ATOM   1845  NE2 GLN A 238     -28.938  -0.773  -7.368  1.00 93.89           N  
ATOM   1846  OE1 GLN A 238     -29.783  -2.315  -6.068  1.00 93.89           O  
ATOM   1847  N   HIS A 239     -26.013  -5.774  -4.099  1.00 94.48           N  
ATOM   1848  CA  HIS A 239     -25.850  -6.978  -3.286  1.00 94.48           C  
ATOM   1849  C   HIS A 239     -25.748  -6.654  -1.794  1.00 94.48           C  
ATOM   1850  CB  HIS A 239     -24.626  -7.753  -3.789  1.00 94.48           C  
ATOM   1851  O   HIS A 239     -26.547  -7.161  -1.008  1.00 94.48           O  
ATOM   1852  CG  HIS A 239     -24.326  -8.946  -2.933  1.00 94.48           C  
ATOM   1853  CD2 HIS A 239     -23.380  -8.996  -1.956  1.00 94.48           C  
ATOM   1854  ND1 HIS A 239     -25.053 -10.136  -2.938  1.00 94.48           N  
ATOM   1855  CE1 HIS A 239     -24.520 -10.884  -1.961  1.00 94.48           C  
ATOM   1856  NE2 HIS A 239     -23.519 -10.223  -1.362  1.00 94.48           N  
ATOM   1857  N   ILE A 240     -24.853  -5.741  -1.397  1.00 91.37           N  
ATOM   1858  CA  ILE A 240     -24.648  -5.403   0.026  1.00 91.37           C  
ATOM   1859  C   ILE A 240     -25.891  -4.795   0.684  1.00 91.37           C  
ATOM   1860  CB  ILE A 240     -23.436  -4.471   0.239  1.00 91.37           C  
ATOM   1861  O   ILE A 240     -26.069  -4.909   1.890  1.00 91.37           O  
ATOM   1862  CG1 ILE A 240     -23.641  -3.090  -0.426  1.00 91.37           C  
ATOM   1863  CG2 ILE A 240     -22.146  -5.176  -0.211  1.00 91.37           C  
ATOM   1864  CD1 ILE A 240     -22.512  -2.088  -0.174  1.00 91.37           C  
ATOM   1865  N   ARG A 241     -26.782  -4.173  -0.099  1.00 90.04           N  
ATOM   1866  CA  ARG A 241     -28.064  -3.641   0.393  1.00 90.04           C  
ATOM   1867  C   ARG A 241     -29.080  -4.732   0.735  1.00 90.04           C  
ATOM   1868  CB  ARG A 241     -28.660  -2.695  -0.656  1.00 90.04           C  
ATOM   1869  O   ARG A 241     -30.039  -4.447   1.443  1.00 90.04           O  
ATOM   1870  CG  ARG A 241     -27.923  -1.354  -0.710  1.00 90.04           C  
ATOM   1871  CD  ARG A 241     -28.484  -0.529  -1.870  1.00 90.04           C  
ATOM   1872  NE  ARG A 241     -27.833   0.790  -1.957  1.00 90.04           N  
ATOM   1873  NH1 ARG A 241     -29.298   1.735  -3.448  1.00 90.04           N  
ATOM   1874  NH2 ARG A 241     -27.568   2.928  -2.690  1.00 90.04           N  
ATOM   1875  CZ  ARG A 241     -28.235   1.808  -2.695  1.00 90.04           C  
ATOM   1876  N   LYS A 242     -28.910  -5.937   0.187  1.00 89.21           N  
ATOM   1877  CA  LYS A 242     -29.819  -7.081   0.358  1.00 89.21           C  
ATOM   1878  C   LYS A 242     -29.210  -8.201   1.206  1.00 89.21           C  
ATOM   1879  CB  LYS A 242     -30.222  -7.616  -1.024  1.00 89.21           C  
ATOM   1880  O   LYS A 242     -29.946  -9.069   1.666  1.00 89.21           O  
ATOM   1881  CG  LYS A 242     -31.018  -6.599  -1.857  1.00 89.21           C  
ATOM   1882  CD  LYS A 242     -31.366  -7.204  -3.222  1.00 89.21           C  
ATOM   1883  CE  LYS A 242     -32.113  -6.181  -4.080  1.00 89.21           C  
ATOM   1884  NZ  LYS A 242     -32.470  -6.749  -5.403  1.00 89.21           N  
ATOM   1885  N   ALA A 243     -27.890  -8.210   1.379  1.00 86.26           N  
ATOM   1886  CA  ALA A 243     -27.179  -9.219   2.150  1.00 86.26           C  
ATOM   1887  C   ALA A 243     -27.478  -9.101   3.655  1.00 86.26           C  
ATOM   1888  CB  ALA A 243     -25.683  -9.103   1.838  1.00 86.26           C  
ATOM   1889  O   ALA A 243     -27.617  -8.003   4.188  1.00 86.26           O  
ATOM   1890  N   GLN A 244     -27.562 -10.247   4.338  1.00 81.11           N  
ATOM   1891  CA  GLN A 244     -27.855 -10.317   5.777  1.00 81.11           C  
ATOM   1892  C   GLN A 244     -26.651  -9.943   6.656  1.00 81.11           C  
ATOM   1893  CB  GLN A 244     -28.339 -11.733   6.128  1.00 81.11           C  
ATOM   1894  O   GLN A 244     -26.835  -9.358   7.716  1.00 81.11           O  
ATOM   1895  CG  GLN A 244     -29.720 -12.057   5.536  1.00 81.11           C  
ATOM   1896  CD  GLN A 244     -30.212 -13.454   5.911  1.00 81.11           C  
ATOM   1897  NE2 GLN A 244     -31.492 -13.722   5.780  1.00 81.11           N  
ATOM   1898  OE1 GLN A 244     -29.473 -14.338   6.309  1.00 81.11           O  
ATOM   1899  N   ASP A 245     -25.434 -10.271   6.213  1.00 83.88           N  
ATOM   1900  CA  ASP A 245     -24.170  -9.942   6.889  1.00 83.88           C  
ATOM   1901  C   ASP A 245     -23.164  -9.422   5.843  1.00 83.88           C  
ATOM   1902  CB  ASP A 245     -23.664 -11.175   7.657  1.00 83.88           C  
ATOM   1903  O   ASP A 245     -22.292 -10.169   5.391  1.00 83.88           O  
ATOM   1904  CG  ASP A 245     -22.425 -10.901   8.524  1.00 83.88           C  
ATOM   1905  OD1 ASP A 245     -22.009  -9.724   8.643  1.00 83.88           O  
ATOM   1906  OD2 ASP A 245     -21.906 -11.896   9.083  1.00 83.88           O  
ATOM   1907  N   PRO A 246     -23.357  -8.188   5.335  1.00 85.43           N  
ATOM   1908  CA  PRO A 246     -22.609  -7.680   4.191  1.00 85.43           C  
ATOM   1909  C   PRO A 246     -21.122  -7.488   4.511  1.00 85.43           C  
ATOM   1910  CB  PRO A 246     -23.294  -6.364   3.808  1.00 85.43           C  
ATOM   1911  O   PRO A 246     -20.728  -7.123   5.625  1.00 85.43           O  
ATOM   1912  CG  PRO A 246     -23.910  -5.883   5.121  1.00 85.43           C  
ATOM   1913  CD  PRO A 246     -24.308  -7.187   5.808  1.00 85.43           C  
ATOM   1914  N   PHE A 247     -20.260  -7.670   3.503  1.00 82.72           N  
ATOM   1915  CA  PHE A 247     -18.821  -7.431   3.672  1.00 82.72           C  
ATOM   1916  C   PHE A 247     -18.529  -5.989   4.120  1.00 82.72           C  
ATOM   1917  CB  PHE A 247     -18.052  -7.765   2.390  1.00 82.72           C  
ATOM   1918  O   PHE A 247     -17.763  -5.790   5.064  1.00 82.72           O  
ATOM   1919  CG  PHE A 247     -16.567  -7.460   2.505  1.00 82.72           C  
ATOM   1920  CD1 PHE A 247     -15.990  -6.447   1.717  1.00 82.72           C  
ATOM   1921  CD2 PHE A 247     -15.766  -8.168   3.424  1.00 82.72           C  
ATOM   1922  CE1 PHE A 247     -14.624  -6.144   1.847  1.00 82.72           C  
ATOM   1923  CE2 PHE A 247     -14.395  -7.875   3.541  1.00 82.72           C  
ATOM   1924  CZ  PHE A 247     -13.825  -6.871   2.741  1.00 82.72           C  
ATOM   1925  N   VAL A 248     -19.203  -5.015   3.506  1.00 85.25           N  
ATOM   1926  CA  VAL A 248     -19.194  -3.600   3.895  1.00 85.25           C  
ATOM   1927  C   VAL A 248     -20.571  -3.238   4.427  1.00 85.25           C  
ATOM   1928  CB  VAL A 248     -18.828  -2.700   2.699  1.00 85.25           C  
ATOM   1929  O   VAL A 248     -21.556  -3.385   3.707  1.00 85.25           O  
ATOM   1930  CG1 VAL A 248     -18.951  -1.211   3.044  1.00 85.25           C  
ATOM   1931  CG2 VAL A 248     -17.389  -2.972   2.248  1.00 85.25           C  
ATOM   1932  N   ASP A 249     -20.632  -2.739   5.659  1.00 86.28           N  
ATOM   1933  CA  ASP A 249     -21.891  -2.296   6.250  1.00 86.28           C  
ATOM   1934  C   ASP A 249     -22.434  -1.064   5.490  1.00 86.28           C  
ATOM   1935  CB  ASP A 249     -21.693  -2.021   7.745  1.00 86.28           C  
ATOM   1936  O   ASP A 249     -21.782  -0.011   5.472  1.00 86.28           O  
ATOM   1937  CG  ASP A 249     -23.000  -1.690   8.474  1.00 86.28           C  
ATOM   1938  OD1 ASP A 249     -24.014  -1.427   7.786  1.00 86.28           O  
ATOM   1939  OD2 ASP A 249     -22.946  -1.679   9.717  1.00 86.28           O  
ATOM   1940  N   PRO A 250     -23.614  -1.156   4.846  1.00 87.42           N  
ATOM   1941  CA  PRO A 250     -24.211  -0.033   4.135  1.00 87.42           C  
ATOM   1942  C   PRO A 250     -24.605   1.132   5.059  1.00 87.42           C  
ATOM   1943  CB  PRO A 250     -25.419  -0.627   3.400  1.00 87.42           C  
ATOM   1944  O   PRO A 250     -24.788   2.244   4.559  1.00 87.42           O  
ATOM   1945  CG  PRO A 250     -25.816  -1.827   4.258  1.00 87.42           C  
ATOM   1946  CD  PRO A 250     -24.476  -2.329   4.772  1.00 87.42           C  
ATOM   1947  N   GLU A 251     -24.729   0.933   6.377  1.00 87.42           N  
ATOM   1948  CA  GLU A 251     -24.967   2.022   7.334  1.00 87.42           C  
ATOM   1949  C   GLU A 251     -23.780   2.984   7.422  1.00 87.42           C  
ATOM   1950  CB  GLU A 251     -25.314   1.490   8.732  1.00 87.42           C  
ATOM   1951  O   GLU A 251     -23.985   4.199   7.483  1.00 87.42           O  
ATOM   1952  CG  GLU A 251     -26.638   0.711   8.732  1.00 87.42           C  
ATOM   1953  CD  GLU A 251     -27.242   0.503  10.131  1.00 87.42           C  
ATOM   1954  OE1 GLU A 251     -28.445   0.152  10.146  1.00 87.42           O  
ATOM   1955  OE2 GLU A 251     -26.602   0.845  11.150  1.00 87.42           O  
ATOM   1956  N   LEU A 252     -22.547   2.477   7.301  1.00 88.29           N  
ATOM   1957  CA  LEU A 252     -21.345   3.315   7.234  1.00 88.29           C  
ATOM   1958  C   LEU A 252     -21.384   4.248   6.017  1.00 88.29           C  
ATOM   1959  CB  LEU A 252     -20.090   2.426   7.179  1.00 88.29           C  
ATOM   1960  O   LEU A 252     -20.992   5.409   6.107  1.00 88.29           O  
ATOM   1961  CG  LEU A 252     -19.839   1.576   8.436  1.00 88.29           C  
ATOM   1962  CD1 LEU A 252     -18.630   0.669   8.194  1.00 88.29           C  
ATOM   1963  CD2 LEU A 252     -19.536   2.450   9.650  1.00 88.29           C  
ATOM   1964  N   GLY A 253     -21.937   3.771   4.897  1.00 87.54           N  
ATOM   1965  CA  GLY A 253     -22.131   4.563   3.680  1.00 87.54           C  
ATOM   1966  C   GLY A 253     -23.158   5.695   3.816  1.00 87.54           C  
ATOM   1967  O   GLY A 253     -23.163   6.615   3.001  1.00 87.54           O  
ATOM   1968  N   LYS A 254     -24.024   5.660   4.838  1.00 89.15           N  
ATOM   1969  CA  LYS A 254     -24.980   6.744   5.131  1.00 89.15           C  
ATOM   1970  C   LYS A 254     -24.352   7.853   5.975  1.00 89.15           C  
ATOM   1971  CB  LYS A 254     -26.220   6.184   5.843  1.00 89.15           C  
ATOM   1972  O   LYS A 254     -24.849   8.979   5.975  1.00 89.15           O  
ATOM   1973  CG  LYS A 254     -26.999   5.158   5.006  1.00 89.15           C  
ATOM   1974  CD  LYS A 254     -28.137   4.567   5.847  1.00 89.15           C  
ATOM   1975  CE  LYS A 254     -28.859   3.447   5.093  1.00 89.15           C  
ATOM   1976  NZ  LYS A 254     -29.774   2.702   5.998  1.00 89.15           N  
ATOM   1977  N   ASN A 255     -23.270   7.555   6.694  1.00 92.31           N  
ATOM   1978  CA  ASN A 255     -22.565   8.533   7.508  1.00 92.31           C  
ATOM   1979  C   ASN A 255     -21.673   9.408   6.617  1.00 92.31           C  
ATOM   1980  CB  ASN A 255     -21.819   7.793   8.626  1.00 92.31           C  
ATOM   1981  O   ASN A 255     -20.571   9.023   6.229  1.00 92.31           O  
ATOM   1982  CG  ASN A 255     -21.116   8.726   9.598  1.00 92.31           C  
ATOM   1983  ND2 ASN A 255     -20.825   8.218  10.769  1.00 92.31           N  
ATOM   1984  OD1 ASN A 255     -20.842   9.889   9.321  1.00 92.31           O  
ATOM   1985  N   VAL A 256     -22.156  10.613   6.298  1.00 93.83           N  
ATOM   1986  CA  VAL A 256     -21.465  11.527   5.376  1.00 93.83           C  
ATOM   1987  C   VAL A 256     -20.056  11.887   5.853  1.00 93.83           C  
ATOM   1988  CB  VAL A 256     -22.325  12.784   5.104  1.00 93.83           C  
ATOM   1989  O   VAL A 256     -19.160  12.043   5.029  1.00 93.83           O  
ATOM   1990  CG1 VAL A 256     -21.935  14.031   5.916  1.00 93.83           C  
ATOM   1991  CG2 VAL A 256     -22.286  13.144   3.617  1.00 93.83           C  
ATOM   1992  N   PHE A 257     -19.840  11.989   7.170  1.00 93.86           N  
ATOM   1993  CA  PHE A 257     -18.528  12.297   7.741  1.00 93.86           C  
ATOM   1994  C   PHE A 257     -17.568  11.134   7.519  1.00 93.86           C  
ATOM   1995  CB  PHE A 257     -18.664  12.622   9.233  1.00 93.86           C  
ATOM   1996  O   PHE A 257     -16.473  11.339   7.001  1.00 93.86           O  
ATOM   1997  CG  PHE A 257     -19.515  13.841   9.506  1.00 93.86           C  
ATOM   1998  CD1 PHE A 257     -19.001  15.118   9.226  1.00 93.86           C  
ATOM   1999  CD2 PHE A 257     -20.825  13.704  10.004  1.00 93.86           C  
ATOM   2000  CE1 PHE A 257     -19.806  16.253   9.411  1.00 93.86           C  
ATOM   2001  CE2 PHE A 257     -21.618  14.844  10.219  1.00 93.86           C  
ATOM   2002  CZ  PHE A 257     -21.110  16.120   9.919  1.00 93.86           C  
ATOM   2003  N   PHE A 258     -18.013   9.913   7.820  1.00 93.98           N  
ATOM   2004  CA  PHE A 258     -17.242   8.702   7.561  1.00 93.98           C  
ATOM   2005  C   PHE A 258     -16.871   8.570   6.077  1.00 93.98           C  
ATOM   2006  CB  PHE A 258     -18.046   7.484   8.032  1.00 93.98           C  
ATOM   2007  O   PHE A 258     -15.700   8.370   5.752  1.00 93.98           O  
ATOM   2008  CG  PHE A 258     -17.339   6.187   7.725  1.00 93.98           C  
ATOM   2009  CD1 PHE A 258     -17.627   5.483   6.542  1.00 93.98           C  
ATOM   2010  CD2 PHE A 258     -16.313   5.748   8.574  1.00 93.98           C  
ATOM   2011  CE1 PHE A 258     -16.860   4.359   6.195  1.00 93.98           C  
ATOM   2012  CE2 PHE A 258     -15.544   4.628   8.225  1.00 93.98           C  
ATOM   2013  CZ  PHE A 258     -15.811   3.940   7.032  1.00 93.98           C  
ATOM   2014  N   VAL A 259     -17.845   8.729   5.172  1.00 95.27           N  
ATOM   2015  CA  VAL A 259     -17.641   8.593   3.721  1.00 95.27           C  
ATOM   2016  C   VAL A 259     -16.672   9.647   3.193  1.00 95.27           C  
ATOM   2017  CB  VAL A 259     -18.982   8.657   2.966  1.00 95.27           C  
ATOM   2018  O   VAL A 259     -15.714   9.299   2.508  1.00 95.27           O  
ATOM   2019  CG1 VAL A 259     -18.805   8.698   1.441  1.00 95.27           C  
ATOM   2020  CG2 VAL A 259     -19.831   7.424   3.286  1.00 95.27           C  
ATOM   2021  N   ILE A 260     -16.877  10.923   3.530  1.00 95.65           N  
ATOM   2022  CA  ILE A 260     -16.001  12.014   3.081  1.00 95.65           C  
ATOM   2023  C   ILE A 260     -14.588  11.834   3.643  1.00 95.65           C  
ATOM   2024  CB  ILE A 260     -16.601  13.383   3.475  1.00 95.65           C  
ATOM   2025  O   ILE A 260     -13.623  11.921   2.888  1.00 95.65           O  
ATOM   2026  CG1 ILE A 260     -17.888  13.694   2.671  1.00 95.65           C  
ATOM   2027  CG2 ILE A 260     -15.568  14.520   3.346  1.00 95.65           C  
ATOM   2028  CD1 ILE A 260     -17.679  14.246   1.255  1.00 95.65           C  
ATOM   2029  N   GLY A 261     -14.451  11.558   4.944  1.00 95.42           N  
ATOM   2030  CA  GLY A 261     -13.150  11.345   5.578  1.00 95.42           C  
ATOM   2031  C   GLY A 261     -12.390  10.171   4.959  1.00 95.42           C  
ATOM   2032  O   GLY A 261     -11.201  10.289   4.674  1.00 95.42           O  
ATOM   2033  N   THR A 262     -13.091   9.074   4.672  1.00 95.76           N  
ATOM   2034  CA  THR A 262     -12.506   7.865   4.080  1.00 95.76           C  
ATOM   2035  C   THR A 262     -12.131   8.058   2.610  1.00 95.76           C  
ATOM   2036  CB  THR A 262     -13.457   6.672   4.257  1.00 95.76           C  
ATOM   2037  O   THR A 262     -11.014   7.725   2.224  1.00 95.76           O  
ATOM   2038  CG2 THR A 262     -12.884   5.366   3.722  1.00 95.76           C  
ATOM   2039  OG1 THR A 262     -13.711   6.474   5.626  1.00 95.76           O  
ATOM   2040  N   LEU A 263     -13.014   8.634   1.785  1.00 96.19           N  
ATOM   2041  CA  LEU A 263     -12.748   8.835   0.356  1.00 96.19           C  
ATOM   2042  C   LEU A 263     -11.698   9.919   0.108  1.00 96.19           C  
ATOM   2043  CB  LEU A 263     -14.049   9.174  -0.393  1.00 96.19           C  
ATOM   2044  O   LEU A 263     -10.753   9.689  -0.640  1.00 96.19           O  
ATOM   2045  CG  LEU A 263     -15.064   8.024  -0.505  1.00 96.19           C  
ATOM   2046  CD1 LEU A 263     -16.298   8.526  -1.258  1.00 96.19           C  
ATOM   2047  CD2 LEU A 263     -14.507   6.816  -1.263  1.00 96.19           C  
ATOM   2048  N   CYS A 264     -11.821  11.088   0.745  1.00 97.28           N  
ATOM   2049  CA  CYS A 264     -10.825  12.149   0.594  1.00 97.28           C  
ATOM   2050  C   CYS A 264      -9.482  11.748   1.216  1.00 97.28           C  
ATOM   2051  CB  CYS A 264     -11.348  13.453   1.208  1.00 97.28           C  
ATOM   2052  O   CYS A 264      -8.441  12.034   0.633  1.00 97.28           O  
ATOM   2053  SG  CYS A 264     -12.733  14.126   0.249  1.00 97.28           S  
ATOM   2054  N   GLY A 265      -9.492  11.057   2.363  1.00 96.91           N  
ATOM   2055  CA  GLY A 265      -8.280  10.494   2.958  1.00 96.91           C  
ATOM   2056  C   GLY A 265      -7.599   9.492   2.027  1.00 96.91           C  
ATOM   2057  O   GLY A 265      -6.413   9.633   1.744  1.00 96.91           O  
ATOM   2058  N   GLY A 266      -8.369   8.552   1.471  1.00 96.70           N  
ATOM   2059  CA  GLY A 266      -7.894   7.597   0.472  1.00 96.70           C  
ATOM   2060  C   GLY A 266      -7.285   8.282  -0.751  1.00 96.70           C  
ATOM   2061  O   GLY A 266      -6.153   7.979  -1.110  1.00 96.70           O  
ATOM   2062  N   LEU A 267      -7.967   9.267  -1.346  1.00 97.03           N  
ATOM   2063  CA  LEU A 267      -7.440  10.027  -2.488  1.00 97.03           C  
ATOM   2064  C   LEU A 267      -6.111  10.725  -2.169  1.00 97.03           C  
ATOM   2065  CB  LEU A 267      -8.474  11.070  -2.943  1.00 97.03           C  
ATOM   2066  O   LEU A 267      -5.199  10.701  -2.997  1.00 97.03           O  
ATOM   2067  CG  LEU A 267      -9.680  10.495  -3.705  1.00 97.03           C  
ATOM   2068  CD1 LEU A 267     -10.699  11.611  -3.943  1.00 97.03           C  
ATOM   2069  CD2 LEU A 267      -9.283   9.911  -5.063  1.00 97.03           C  
ATOM   2070  N   ILE A 268      -5.975  11.307  -0.974  1.00 97.92           N  
ATOM   2071  CA  ILE A 268      -4.715  11.915  -0.533  1.00 97.92           C  
ATOM   2072  C   ILE A 268      -3.613  10.851  -0.425  1.00 97.92           C  
ATOM   2073  CB  ILE A 268      -4.905  12.704   0.784  1.00 97.92           C  
ATOM   2074  O   ILE A 268      -2.536  11.040  -0.989  1.00 97.92           O  
ATOM   2075  CG1 ILE A 268      -5.789  13.955   0.555  1.00 97.92           C  
ATOM   2076  CG2 ILE A 268      -3.526  13.091   1.357  1.00 97.92           C  
ATOM   2077  CD1 ILE A 268      -6.319  14.590   1.848  1.00 97.92           C  
ATOM   2078  N   PHE A 269      -3.872   9.722   0.240  1.00 97.08           N  
ATOM   2079  CA  PHE A 269      -2.878   8.651   0.391  1.00 97.08           C  
ATOM   2080  C   PHE A 269      -2.490   8.034  -0.954  1.00 97.08           C  
ATOM   2081  CB  PHE A 269      -3.399   7.574   1.350  1.00 97.08           C  
ATOM   2082  O   PHE A 269      -1.307   7.848  -1.223  1.00 97.08           O  
ATOM   2083  CG  PHE A 269      -3.827   8.052   2.727  1.00 97.08           C  
ATOM   2084  CD1 PHE A 269      -3.264   9.196   3.330  1.00 97.08           C  
ATOM   2085  CD2 PHE A 269      -4.818   7.331   3.411  1.00 97.08           C  
ATOM   2086  CE1 PHE A 269      -3.713   9.625   4.592  1.00 97.08           C  
ATOM   2087  CE2 PHE A 269      -5.259   7.747   4.676  1.00 97.08           C  
ATOM   2088  CZ  PHE A 269      -4.721   8.904   5.256  1.00 97.08           C  
ATOM   2089  N   GLY A 270      -3.463   7.822  -1.842  1.00 96.51           N  
ATOM   2090  CA  GLY A 270      -3.235   7.370  -3.210  1.00 96.51           C  
ATOM   2091  C   GLY A 270      -2.350   8.320  -4.003  1.00 96.51           C  
ATOM   2092  O   GLY A 270      -1.398   7.890  -4.647  1.00 96.51           O  
ATOM   2093  N   THR A 271      -2.602   9.622  -3.896  1.00 97.40           N  
ATOM   2094  CA  THR A 271      -1.785  10.654  -4.545  1.00 97.40           C  
ATOM   2095  C   THR A 271      -0.333  10.605  -4.058  1.00 97.40           C  
ATOM   2096  CB  THR A 271      -2.395  12.036  -4.278  1.00 97.40           C  
ATOM   2097  O   THR A 271       0.597  10.626  -4.864  1.00 97.40           O  
ATOM   2098  CG2 THR A 271      -1.647  13.141  -4.993  1.00 97.40           C  
ATOM   2099  OG1 THR A 271      -3.716  12.093  -4.769  1.00 97.40           O  
ATOM   2100  N   VAL A 272      -0.123  10.480  -2.743  1.00 96.76           N  
ATOM   2101  CA  VAL A 272       1.224  10.395  -2.160  1.00 96.76           C  
ATOM   2102  C   VAL A 272       1.924   9.089  -2.538  1.00 96.76           C  
ATOM   2103  CB  VAL A 272       1.191  10.589  -0.634  1.00 96.76           C  
ATOM   2104  O   VAL A 272       3.088   9.128  -2.924  1.00 96.76           O  
ATOM   2105  CG1 VAL A 272       2.597  10.473  -0.032  1.00 96.76           C  
ATOM   2106  CG2 VAL A 272       0.672  11.987  -0.274  1.00 96.76           C  
ATOM   2107  N   ALA A 273       1.239   7.946  -2.495  1.00 95.65           N  
ATOM   2108  CA  ALA A 273       1.808   6.666  -2.921  1.00 95.65           C  
ATOM   2109  C   ALA A 273       2.177   6.669  -4.412  1.00 95.65           C  
ATOM   2110  CB  ALA A 273       0.798   5.563  -2.614  1.00 95.65           C  
ATOM   2111  O   ALA A 273       3.250   6.197  -4.789  1.00 95.65           O  
ATOM   2112  N   GLY A 274       1.327   7.274  -5.247  1.00 95.60           N  
ATOM   2113  CA  GLY A 274       1.623   7.540  -6.649  1.00 95.60           C  
ATOM   2114  C   GLY A 274       2.915   8.342  -6.798  1.00 95.60           C  
ATOM   2115  O   GLY A 274       3.843   7.879  -7.461  1.00 95.60           O  
ATOM   2116  N   PHE A 275       3.022   9.490  -6.125  1.00 95.82           N  
ATOM   2117  CA  PHE A 275       4.246  10.294  -6.109  1.00 95.82           C  
ATOM   2118  C   PHE A 275       5.478   9.484  -5.679  1.00 95.82           C  
ATOM   2119  CB  PHE A 275       4.049  11.511  -5.195  1.00 95.82           C  
ATOM   2120  O   PHE A 275       6.481   9.482  -6.386  1.00 95.82           O  
ATOM   2121  CG  PHE A 275       5.342  12.232  -4.871  1.00 95.82           C  
ATOM   2122  CD1 PHE A 275       5.936  12.106  -3.601  1.00 95.82           C  
ATOM   2123  CD2 PHE A 275       5.976  12.997  -5.862  1.00 95.82           C  
ATOM   2124  CE1 PHE A 275       7.139  12.777  -3.316  1.00 95.82           C  
ATOM   2125  CE2 PHE A 275       7.179  13.667  -5.580  1.00 95.82           C  
ATOM   2126  CZ  PHE A 275       7.758  13.564  -4.304  1.00 95.82           C  
ATOM   2127  N   VAL A 276       5.404   8.741  -4.573  1.00 94.07           N  
ATOM   2128  CA  VAL A 276       6.530   7.932  -4.075  1.00 94.07           C  
ATOM   2129  C   VAL A 276       6.951   6.864  -5.089  1.00 94.07           C  
ATOM   2130  CB  VAL A 276       6.189   7.310  -2.706  1.00 94.07           C  
ATOM   2131  O   VAL A 276       8.145   6.627  -5.247  1.00 94.07           O  
ATOM   2132  CG1 VAL A 276       7.254   6.318  -2.216  1.00 94.07           C  
ATOM   2133  CG2 VAL A 276       6.079   8.404  -1.635  1.00 94.07           C  
ATOM   2134  N   SER A 277       6.008   6.262  -5.824  1.00 94.49           N  
ATOM   2135  CA  SER A 277       6.330   5.320  -6.909  1.00 94.49           C  
ATOM   2136  C   SER A 277       6.940   5.984  -8.144  1.00 94.49           C  
ATOM   2137  CB  SER A 277       5.092   4.515  -7.309  1.00 94.49           C  
ATOM   2138  O   SER A 277       7.664   5.337  -8.893  1.00 94.49           O  
ATOM   2139  OG  SER A 277       4.159   5.258  -8.074  1.00 94.49           O  
ATOM   2140  N   MET A 278       6.668   7.274  -8.347  1.00 94.13           N  
ATOM   2141  CA  MET A 278       7.182   8.073  -9.458  1.00 94.13           C  
ATOM   2142  C   MET A 278       8.626   8.529  -9.221  1.00 94.13           C  
ATOM   2143  CB  MET A 278       6.265   9.291  -9.616  1.00 94.13           C  
ATOM   2144  O   MET A 278       9.405   8.604 -10.167  1.00 94.13           O  
ATOM   2145  CG  MET A 278       6.437  10.007 -10.948  1.00 94.13           C  
ATOM   2146  SD  MET A 278       5.384  11.476 -11.062  1.00 94.13           S  
ATOM   2147  CE  MET A 278       6.339  12.599 -10.009  1.00 94.13           C  
ATOM   2148  N   VAL A 279       8.994   8.819  -7.964  1.00 94.76           N  
ATOM   2149  CA  VAL A 279      10.316   9.357  -7.588  1.00 94.76           C  
ATOM   2150  C   VAL A 279      11.486   8.527  -8.139  1.00 94.76           C  
ATOM   2151  CB  VAL A 279      10.423   9.583  -6.061  1.00 94.76           C  
ATOM   2152  O   VAL A 279      12.394   9.134  -8.703  1.00 94.76           O  
ATOM   2153  CG1 VAL A 279      11.856   9.871  -5.587  1.00 94.76           C  
ATOM   2154  CG2 VAL A 279       9.571  10.778  -5.618  1.00 94.76           C  
ATOM   2155  N   PRO A 280      11.503   7.181  -8.053  1.00 94.89           N  
ATOM   2156  CA  PRO A 280      12.595   6.390  -8.613  1.00 94.89           C  
ATOM   2157  C   PRO A 280      12.763   6.534 -10.127  1.00 94.89           C  
ATOM   2158  CB  PRO A 280      12.308   4.939  -8.213  1.00 94.89           C  
ATOM   2159  O   PRO A 280      13.895   6.643 -10.589  1.00 94.89           O  
ATOM   2160  CG  PRO A 280      11.480   5.088  -6.943  1.00 94.89           C  
ATOM   2161  CD  PRO A 280      10.654   6.333  -7.233  1.00 94.89           C  
ATOM   2162  N   TYR A 281      11.664   6.573 -10.889  1.00 93.64           N  
ATOM   2163  CA  TYR A 281      11.719   6.815 -12.335  1.00 93.64           C  
ATOM   2164  C   TYR A 281      12.249   8.220 -12.617  1.00 93.64           C  
ATOM   2165  CB  TYR A 281      10.341   6.611 -12.975  1.00 93.64           C  
ATOM   2166  O   TYR A 281      13.261   8.373 -13.289  1.00 93.64           O  
ATOM   2167  CG  TYR A 281       9.828   5.188 -12.926  1.00 93.64           C  
ATOM   2168  CD1 TYR A 281      10.255   4.258 -13.893  1.00 93.64           C  
ATOM   2169  CD2 TYR A 281       8.906   4.803 -11.936  1.00 93.64           C  
ATOM   2170  CE1 TYR A 281       9.748   2.943 -13.877  1.00 93.64           C  
ATOM   2171  CE2 TYR A 281       8.390   3.495 -11.922  1.00 93.64           C  
ATOM   2172  OH  TYR A 281       8.236   1.333 -12.921  1.00 93.64           O  
ATOM   2173  CZ  TYR A 281       8.801   2.567 -12.901  1.00 93.64           C  
ATOM   2174  N   MET A 282      11.661   9.233 -11.975  1.00 92.39           N  
ATOM   2175  CA  MET A 282      12.058  10.635 -12.126  1.00 92.39           C  
ATOM   2176  C   MET A 282      13.552  10.856 -11.844  1.00 92.39           C  
ATOM   2177  CB  MET A 282      11.184  11.468 -11.178  1.00 92.39           C  
ATOM   2178  O   MET A 282      14.237  11.543 -12.591  1.00 92.39           O  
ATOM   2179  CG  MET A 282      11.437  12.975 -11.285  1.00 92.39           C  
ATOM   2180  SD  MET A 282      10.391  14.018 -10.221  1.00 92.39           S  
ATOM   2181  CE  MET A 282      10.529  13.207  -8.608  1.00 92.39           C  
ATOM   2182  N   MET A 283      14.086  10.262 -10.778  1.00 93.37           N  
ATOM   2183  CA  MET A 283      15.488  10.442 -10.385  1.00 93.37           C  
ATOM   2184  C   MET A 283      16.475   9.662 -11.261  1.00 93.37           C  
ATOM   2185  CB  MET A 283      15.634  10.047  -8.916  1.00 93.37           C  
ATOM   2186  O   MET A 283      17.629  10.071 -11.395  1.00 93.37           O  
ATOM   2187  CG  MET A 283      14.893  11.012  -7.984  1.00 93.37           C  
ATOM   2188  SD  MET A 283      15.574  12.695  -7.928  1.00 93.37           S  
ATOM   2189  CE  MET A 283      14.414  13.586  -8.996  1.00 93.37           C  
ATOM   2190  N   LYS A 284      16.037   8.557 -11.869  1.00 92.02           N  
ATOM   2191  CA  LYS A 284      16.842   7.791 -12.825  1.00 92.02           C  
ATOM   2192  C   LYS A 284      16.842   8.445 -14.210  1.00 92.02           C  
ATOM   2193  CB  LYS A 284      16.310   6.354 -12.849  1.00 92.02           C  
ATOM   2194  O   LYS A 284      17.893   8.514 -14.846  1.00 92.02           O  
ATOM   2195  CG  LYS A 284      17.276   5.390 -13.546  1.00 92.02           C  
ATOM   2196  CD  LYS A 284      16.774   3.950 -13.387  1.00 92.02           C  
ATOM   2197  CE  LYS A 284      17.793   2.961 -13.956  1.00 92.02           C  
ATOM   2198  NZ  LYS A 284      17.351   1.556 -13.770  1.00 92.02           N  
ATOM   2199  N   ASP A 285      15.698   8.969 -14.633  1.00 89.36           N  
ATOM   2200  CA  ASP A 285      15.525   9.599 -15.941  1.00 89.36           C  
ATOM   2201  C   ASP A 285      16.175  10.986 -15.996  1.00 89.36           C  
ATOM   2202  CB  ASP A 285      14.030   9.699 -16.281  1.00 89.36           C  
ATOM   2203  O   ASP A 285      16.882  11.281 -16.953  1.00 89.36           O  
ATOM   2204  CG  ASP A 285      13.336   8.351 -16.506  1.00 89.36           C  
ATOM   2205  OD1 ASP A 285      14.019   7.301 -16.563  1.00 89.36           O  
ATOM   2206  OD2 ASP A 285      12.089   8.394 -16.611  1.00 89.36           O  
ATOM   2207  N   VAL A 286      15.978  11.816 -14.963  1.00 88.71           N  
ATOM   2208  CA  VAL A 286      16.434  13.220 -14.952  1.00 88.71           C  
ATOM   2209  C   VAL A 286      17.855  13.368 -14.406  1.00 88.71           C  
ATOM   2210  CB  VAL A 286      15.450  14.110 -14.159  1.00 88.71           C  
ATOM   2211  O   VAL A 286      18.649  14.131 -14.945  1.00 88.71           O  
ATOM   2212  CG1 VAL A 286      15.870  15.584 -14.145  1.00 88.71           C  
ATOM   2213  CG2 VAL A 286      14.030  14.039 -14.747  1.00 88.71           C  
ATOM   2214  N   HIS A 287      18.193  12.644 -13.333  1.00 89.84           N  
ATOM   2215  CA  HIS A 287      19.471  12.811 -12.618  1.00 89.84           C  
ATOM   2216  C   HIS A 287      20.432  11.632 -12.780  1.00 89.84           C  
ATOM   2217  CB  HIS A 287      19.199  13.126 -11.140  1.00 89.84           C  
ATOM   2218  O   HIS A 287      21.523  11.654 -12.211  1.00 89.84           O  
ATOM   2219  CG  HIS A 287      18.586  14.478 -10.939  1.00 89.84           C  
ATOM   2220  CD2 HIS A 287      17.266  14.743 -10.730  1.00 89.84           C  
ATOM   2221  ND1 HIS A 287      19.285  15.673 -11.054  1.00 89.84           N  
ATOM   2222  CE1 HIS A 287      18.363  16.638 -10.960  1.00 89.84           C  
ATOM   2223  NE2 HIS A 287      17.147  16.115 -10.729  1.00 89.84           N  
ATOM   2224  N   HIS A 288      20.034  10.587 -13.516  1.00 90.47           N  
ATOM   2225  CA  HIS A 288      20.825   9.369 -13.734  1.00 90.47           C  
ATOM   2226  C   HIS A 288      21.368   8.743 -12.442  1.00 90.47           C  
ATOM   2227  CB  HIS A 288      21.890   9.623 -14.804  1.00 90.47           C  
ATOM   2228  O   HIS A 288      22.449   8.149 -12.412  1.00 90.47           O  
ATOM   2229  CG  HIS A 288      21.307  10.153 -16.088  1.00 90.47           C  
ATOM   2230  CD2 HIS A 288      21.753  11.239 -16.787  1.00 90.47           C  
ATOM   2231  ND1 HIS A 288      20.189   9.678 -16.741  1.00 90.47           N  
ATOM   2232  CE1 HIS A 288      19.981  10.458 -17.814  1.00 90.47           C  
ATOM   2233  NE2 HIS A 288      20.927  11.405 -17.898  1.00 90.47           N  
ATOM   2234  N   LEU A 289      20.610   8.877 -11.350  1.00 93.07           N  
ATOM   2235  CA  LEU A 289      21.013   8.351 -10.054  1.00 93.07           C  
ATOM   2236  C   LEU A 289      20.891   6.831 -10.016  1.00 93.07           C  
ATOM   2237  CB  LEU A 289      20.207   9.010  -8.926  1.00 93.07           C  
ATOM   2238  O   LEU A 289      19.976   6.231 -10.585  1.00 93.07           O  
ATOM   2239  CG  LEU A 289      20.463  10.517  -8.789  1.00 93.07           C  
ATOM   2240  CD1 LEU A 289      19.623  11.064  -7.641  1.00 93.07           C  
ATOM   2241  CD2 LEU A 289      21.924  10.870  -8.499  1.00 93.07           C  
ATOM   2242  N   SER A 290      21.800   6.202  -9.273  1.00 94.56           N  
ATOM   2243  CA  SER A 290      21.699   4.779  -8.968  1.00 94.56           C  
ATOM   2244  C   SER A 290      20.538   4.505  -8.009  1.00 94.56           C  
ATOM   2245  CB  SER A 290      23.021   4.250  -8.405  1.00 94.56           C  
ATOM   2246  O   SER A 290      20.163   5.348  -7.188  1.00 94.56           O  
ATOM   2247  OG  SER A 290      23.297   4.771  -7.116  1.00 94.56           O  
ATOM   2248  N   THR A 291      20.001   3.286  -8.040  1.00 93.70           N  
ATOM   2249  CA  THR A 291      18.936   2.867  -7.117  1.00 93.70           C  
ATOM   2250  C   THR A 291      19.358   2.931  -5.648  1.00 93.70           C  
ATOM   2251  CB  THR A 291      18.409   1.473  -7.490  1.00 93.70           C  
ATOM   2252  O   THR A 291      18.547   3.300  -4.796  1.00 93.70           O  
ATOM   2253  CG2 THR A 291      17.510   1.601  -8.717  1.00 93.70           C  
ATOM   2254  OG1 THR A 291      19.458   0.585  -7.817  1.00 93.70           O  
ATOM   2255  N   ALA A 292      20.640   2.704  -5.342  1.00 94.72           N  
ATOM   2256  CA  ALA A 292      21.203   2.917  -4.007  1.00 94.72           C  
ATOM   2257  C   ALA A 292      21.145   4.388  -3.562  1.00 94.72           C  
ATOM   2258  CB  ALA A 292      22.642   2.391  -3.987  1.00 94.72           C  
ATOM   2259  O   ALA A 292      20.771   4.664  -2.418  1.00 94.72           O  
ATOM   2260  N   ALA A 293      21.471   5.332  -4.450  1.00 95.39           N  
ATOM   2261  CA  ALA A 293      21.420   6.761  -4.145  1.00 95.39           C  
ATOM   2262  C   ALA A 293      19.975   7.251  -3.962  1.00 95.39           C  
ATOM   2263  CB  ALA A 293      22.146   7.526  -5.256  1.00 95.39           C  
ATOM   2264  O   ALA A 293      19.699   8.015  -3.040  1.00 95.39           O  
ATOM   2265  N   ILE A 294      19.034   6.753  -4.769  1.00 94.95           N  
ATOM   2266  CA  ILE A 294      17.605   7.076  -4.637  1.00 94.95           C  
ATOM   2267  C   ILE A 294      17.057   6.557  -3.300  1.00 94.95           C  
ATOM   2268  CB  ILE A 294      16.825   6.507  -5.845  1.00 94.95           C  
ATOM   2269  O   ILE A 294      16.432   7.303  -2.541  1.00 94.95           O  
ATOM   2270  CG1 ILE A 294      17.298   7.181  -7.155  1.00 94.95           C  
ATOM   2271  CG2 ILE A 294      15.307   6.703  -5.667  1.00 94.95           C  
ATOM   2272  CD1 ILE A 294      16.816   6.483  -8.434  1.00 94.95           C  
ATOM   2273  N   GLY A 295      17.325   5.288  -2.983  1.00 94.36           N  
ATOM   2274  CA  GLY A 295      16.847   4.650  -1.760  1.00 94.36           C  
ATOM   2275  C   GLY A 295      17.397   5.288  -0.487  1.00 94.36           C  
ATOM   2276  O   GLY A 295      16.628   5.634   0.409  1.00 94.36           O  
ATOM   2277  N   SER A 296      18.717   5.474  -0.412  1.00 93.66           N  
ATOM   2278  CA  SER A 296      19.390   5.972   0.798  1.00 93.66           C  
ATOM   2279  C   SER A 296      19.470   7.501   0.893  1.00 93.66           C  
ATOM   2280  CB  SER A 296      20.786   5.353   0.917  1.00 93.66           C  
ATOM   2281  O   SER A 296      19.389   8.043   1.993  1.00 93.66           O  
ATOM   2282  OG  SER A 296      21.620   5.757  -0.151  1.00 93.66           O  
ATOM   2283  N   GLY A 297      19.607   8.205  -0.234  1.00 91.93           N  
ATOM   2284  CA  GLY A 297      19.814   9.655  -0.274  1.00 91.93           C  
ATOM   2285  C   GLY A 297      18.537  10.482  -0.420  1.00 91.93           C  
ATOM   2286  O   GLY A 297      18.496  11.614   0.061  1.00 91.93           O  
ATOM   2287  N   ILE A 298      17.490   9.941  -1.054  1.00 93.90           N  
ATOM   2288  CA  ILE A 298      16.267  10.701  -1.364  1.00 93.90           C  
ATOM   2289  C   ILE A 298      15.088  10.228  -0.519  1.00 93.90           C  
ATOM   2290  CB  ILE A 298      15.987  10.701  -2.884  1.00 93.90           C  
ATOM   2291  O   ILE A 298      14.487  11.027   0.198  1.00 93.90           O  
ATOM   2292  CG1 ILE A 298      17.140  11.431  -3.612  1.00 93.90           C  
ATOM   2293  CG2 ILE A 298      14.637  11.383  -3.185  1.00 93.90           C  
ATOM   2294  CD1 ILE A 298      17.130  11.256  -5.128  1.00 93.90           C  
ATOM   2295  N   ILE A 299      14.762   8.934  -0.567  1.00 94.21           N  
ATOM   2296  CA  ILE A 299      13.536   8.427   0.064  1.00 94.21           C  
ATOM   2297  C   ILE A 299      13.733   8.177   1.565  1.00 94.21           C  
ATOM   2298  CB  ILE A 299      12.978   7.220  -0.719  1.00 94.21           C  
ATOM   2299  O   ILE A 299      12.913   8.634   2.359  1.00 94.21           O  
ATOM   2300  CG1 ILE A 299      12.607   7.674  -2.154  1.00 94.21           C  
ATOM   2301  CG2 ILE A 299      11.731   6.656  -0.011  1.00 94.21           C  
ATOM   2302  CD1 ILE A 299      12.202   6.540  -3.094  1.00 94.21           C  
ATOM   2303  N   PHE A 300      14.834   7.533   1.975  1.00 94.07           N  
ATOM   2304  CA  PHE A 300      15.104   7.210   3.385  1.00 94.07           C  
ATOM   2305  C   PHE A 300      15.004   8.418   4.341  1.00 94.07           C  
ATOM   2306  CB  PHE A 300      16.455   6.484   3.506  1.00 94.07           C  
ATOM   2307  O   PHE A 300      14.282   8.309   5.339  1.00 94.07           O  
ATOM   2308  CG  PHE A 300      16.957   6.301   4.929  1.00 94.07           C  
ATOM   2309  CD1 PHE A 300      17.748   7.281   5.558  1.00 94.07           C  
ATOM   2310  CD2 PHE A 300      16.629   5.136   5.638  1.00 94.07           C  
ATOM   2311  CE1 PHE A 300      18.146   7.111   6.898  1.00 94.07           C  
ATOM   2312  CE2 PHE A 300      16.991   4.974   6.982  1.00 94.07           C  
ATOM   2313  CZ  PHE A 300      17.749   5.969   7.617  1.00 94.07           C  
ATOM   2314  N   PRO A 301      15.638   9.584   4.072  1.00 93.63           N  
ATOM   2315  CA  PRO A 301      15.519  10.744   4.958  1.00 93.63           C  
ATOM   2316  C   PRO A 301      14.075  11.230   5.084  1.00 93.63           C  
ATOM   2317  CB  PRO A 301      16.412  11.831   4.346  1.00 93.63           C  
ATOM   2318  O   PRO A 301      13.634  11.618   6.168  1.00 93.63           O  
ATOM   2319  CG  PRO A 301      17.423  11.040   3.522  1.00 93.63           C  
ATOM   2320  CD  PRO A 301      16.573   9.889   2.996  1.00 93.63           C  
ATOM   2321  N   GLY A 302      13.322  11.168   3.984  1.00 92.91           N  
ATOM   2322  CA  GLY A 302      11.923  11.552   3.968  1.00 92.91           C  
ATOM   2323  C   GLY A 302      11.044  10.630   4.794  1.00 92.91           C  
ATOM   2324  O   GLY A 302      10.248  11.100   5.599  1.00 92.91           O  
ATOM   2325  N   THR A 303      11.239   9.321   4.694  1.00 91.10           N  
ATOM   2326  CA  THR A 303      10.471   8.382   5.507  1.00 91.10           C  
ATOM   2327  C   THR A 303      10.842   8.455   6.992  1.00 91.10           C  
ATOM   2328  CB  THR A 303      10.644   6.963   4.988  1.00 91.10           C  
ATOM   2329  O   THR A 303       9.966   8.361   7.846  1.00 91.10           O  
ATOM   2330  CG2 THR A 303       9.542   6.070   5.539  1.00 91.10           C  
ATOM   2331  OG1 THR A 303      10.557   6.902   3.584  1.00 91.10           O  
ATOM   2332  N   MET A 304      12.108   8.718   7.337  1.00 91.25           N  
ATOM   2333  CA  MET A 304      12.501   8.969   8.734  1.00 91.25           C  
ATOM   2334  C   MET A 304      11.842  10.225   9.317  1.00 91.25           C  
ATOM   2335  CB  MET A 304      14.028   9.088   8.850  1.00 91.25           C  
ATOM   2336  O   MET A 304      11.540  10.268  10.514  1.00 91.25           O  
ATOM   2337  CG  MET A 304      14.757   7.752   8.681  1.00 91.25           C  
ATOM   2338  SD  MET A 304      14.305   6.483   9.901  1.00 91.25           S  
ATOM   2339  CE  MET A 304      13.273   5.451   8.844  1.00 91.25           C  
ATOM   2340  N   SER A 305      11.559  11.233   8.484  1.00 92.37           N  
ATOM   2341  CA  SER A 305      10.871  12.450   8.923  1.00 92.37           C  
ATOM   2342  C   SER A 305       9.478  12.153   9.498  1.00 92.37           C  
ATOM   2343  CB  SER A 305      10.807  13.482   7.785  1.00 92.37           C  
ATOM   2344  O   SER A 305       9.050  12.834  10.434  1.00 92.37           O  
ATOM   2345  OG  SER A 305       9.572  13.440   7.095  1.00 92.37           O  
ATOM   2346  N   VAL A 306       8.804  11.092   9.026  1.00 90.89           N  
ATOM   2347  CA  VAL A 306       7.465  10.666   9.475  1.00 90.89           C  
ATOM   2348  C   VAL A 306       7.404  10.472  10.985  1.00 90.89           C  
ATOM   2349  CB  VAL A 306       7.037   9.344   8.802  1.00 90.89           C  
ATOM   2350  O   VAL A 306       6.373  10.778  11.577  1.00 90.89           O  
ATOM   2351  CG1 VAL A 306       5.663   8.830   9.258  1.00 90.89           C  
ATOM   2352  CG2 VAL A 306       6.957   9.505   7.285  1.00 90.89           C  
ATOM   2353  N   ILE A 307       8.488  10.020  11.623  1.00 87.76           N  
ATOM   2354  CA  ILE A 307       8.551   9.826  13.079  1.00 87.76           C  
ATOM   2355  C   ILE A 307       8.418  11.174  13.799  1.00 87.76           C  
ATOM   2356  CB  ILE A 307       9.863   9.097  13.468  1.00 87.76           C  
ATOM   2357  O   ILE A 307       7.599  11.330  14.707  1.00 87.76           O  
ATOM   2358  CG1 ILE A 307       9.927   7.705  12.797  1.00 87.76           C  
ATOM   2359  CG2 ILE A 307       9.975   8.964  15.000  1.00 87.76           C  
ATOM   2360  CD1 ILE A 307      11.249   6.952  12.998  1.00 87.76           C  
ATOM   2361  N   ILE A 308       9.195  12.167  13.360  1.00 91.63           N  
ATOM   2362  CA  ILE A 308       9.220  13.512  13.944  1.00 91.63           C  
ATOM   2363  C   ILE A 308       7.885  14.215  13.681  1.00 91.63           C  
ATOM   2364  CB  ILE A 308      10.421  14.315  13.389  1.00 91.63           C  
ATOM   2365  O   ILE A 308       7.250  14.721  14.608  1.00 91.63           O  
ATOM   2366  CG1 ILE A 308      11.758  13.631  13.763  1.00 91.63           C  
ATOM   2367  CG2 ILE A 308      10.389  15.763  13.913  1.00 91.63           C  
ATOM   2368  CD1 ILE A 308      12.982  14.224  13.055  1.00 91.63           C  
ATOM   2369  N   PHE A 309       7.417  14.197  12.431  1.00 92.13           N  
ATOM   2370  CA  PHE A 309       6.129  14.781  12.066  1.00 92.13           C  
ATOM   2371  C   PHE A 309       4.952  14.028  12.698  1.00 92.13           C  
ATOM   2372  CB  PHE A 309       6.002  14.854  10.542  1.00 92.13           C  
ATOM   2373  O   PHE A 309       3.978  14.650  13.087  1.00 92.13           O  
ATOM   2374  CG  PHE A 309       6.809  15.976   9.909  1.00 92.13           C  
ATOM   2375  CD1 PHE A 309       6.320  17.296   9.945  1.00 92.13           C  
ATOM   2376  CD2 PHE A 309       8.012  15.709   9.231  1.00 92.13           C  
ATOM   2377  CE1 PHE A 309       7.037  18.336   9.325  1.00 92.13           C  
ATOM   2378  CE2 PHE A 309       8.732  16.745   8.614  1.00 92.13           C  
ATOM   2379  CZ  PHE A 309       8.247  18.062   8.663  1.00 92.13           C  
ATOM   2380  N   GLY A 310       5.022  12.717  12.904  1.00 87.51           N  
ATOM   2381  CA  GLY A 310       3.958  11.968  13.579  1.00 87.51           C  
ATOM   2382  C   GLY A 310       3.793  12.415  15.028  1.00 87.51           C  
ATOM   2383  O   GLY A 310       2.686  12.729  15.469  1.00 87.51           O  
ATOM   2384  N   TYR A 311       4.913  12.546  15.744  1.00 88.75           N  
ATOM   2385  CA  TYR A 311       4.926  13.058  17.113  1.00 88.75           C  
ATOM   2386  C   TYR A 311       4.396  14.498  17.202  1.00 88.75           C  
ATOM   2387  CB  TYR A 311       6.353  12.955  17.660  1.00 88.75           C  
ATOM   2388  O   TYR A 311       3.502  14.790  17.999  1.00 88.75           O  
ATOM   2389  CG  TYR A 311       6.483  13.493  19.068  1.00 88.75           C  
ATOM   2390  CD1 TYR A 311       7.093  14.742  19.296  1.00 88.75           C  
ATOM   2391  CD2 TYR A 311       5.960  12.754  20.144  1.00 88.75           C  
ATOM   2392  CE1 TYR A 311       7.199  15.242  20.608  1.00 88.75           C  
ATOM   2393  CE2 TYR A 311       6.053  13.256  21.455  1.00 88.75           C  
ATOM   2394  OH  TYR A 311       6.774  14.975  22.957  1.00 88.75           O  
ATOM   2395  CZ  TYR A 311       6.679  14.496  21.689  1.00 88.75           C  
ATOM   2396  N   ILE A 312       4.897  15.395  16.345  1.00 93.21           N  
ATOM   2397  CA  ILE A 312       4.436  16.791  16.289  1.00 93.21           C  
ATOM   2398  C   ILE A 312       2.949  16.857  15.913  1.00 93.21           C  
ATOM   2399  CB  ILE A 312       5.315  17.603  15.307  1.00 93.21           C  
ATOM   2400  O   ILE A 312       2.204  17.650  16.485  1.00 93.21           O  
ATOM   2401  CG1 ILE A 312       6.758  17.727  15.846  1.00 93.21           C  
ATOM   2402  CG2 ILE A 312       4.733  19.009  15.065  1.00 93.21           C  
ATOM   2403  CD1 ILE A 312       7.747  18.297  14.821  1.00 93.21           C  
ATOM   2404  N   GLY A 313       2.508  16.015  14.979  1.00 89.25           N  
ATOM   2405  CA  GLY A 313       1.135  15.950  14.493  1.00 89.25           C  
ATOM   2406  C   GLY A 313       0.165  15.610  15.612  1.00 89.25           C  
ATOM   2407  O   GLY A 313      -0.810  16.333  15.797  1.00 89.25           O  
ATOM   2408  N   GLY A 314       0.478  14.589  16.416  1.00 88.44           N  
ATOM   2409  CA  GLY A 314      -0.305  14.235  17.603  1.00 88.44           C  
ATOM   2410  C   GLY A 314      -0.441  15.406  18.581  1.00 88.44           C  
ATOM   2411  O   GLY A 314      -1.554  15.825  18.895  1.00 88.44           O  
ATOM   2412  N   LEU A 315       0.682  16.023  18.968  1.00 92.59           N  
ATOM   2413  CA  LEU A 315       0.679  17.179  19.876  1.00 92.59           C  
ATOM   2414  C   LEU A 315      -0.124  18.369  19.330  1.00 92.59           C  
ATOM   2415  CB  LEU A 315       2.125  17.638  20.125  1.00 92.59           C  
ATOM   2416  O   LEU A 315      -0.784  19.088  20.086  1.00 92.59           O  
ATOM   2417  CG  LEU A 315       3.001  16.677  20.943  1.00 92.59           C  
ATOM   2418  CD1 LEU A 315       4.406  17.276  21.023  1.00 92.59           C  
ATOM   2419  CD2 LEU A 315       2.480  16.492  22.369  1.00 92.59           C  
ATOM   2420  N   LEU A 316      -0.049  18.620  18.022  1.00 92.34           N  
ATOM   2421  CA  LEU A 316      -0.787  19.706  17.385  1.00 92.34           C  
ATOM   2422  C   LEU A 316      -2.286  19.409  17.288  1.00 92.34           C  
ATOM   2423  CB  LEU A 316      -0.216  19.994  15.991  1.00 92.34           C  
ATOM   2424  O   LEU A 316      -3.075  20.348  17.403  1.00 92.34           O  
ATOM   2425  CG  LEU A 316       1.147  20.697  15.941  1.00 92.34           C  
ATOM   2426  CD1 LEU A 316       1.597  20.773  14.481  1.00 92.34           C  
ATOM   2427  CD2 LEU A 316       1.060  22.132  16.476  1.00 92.34           C  
ATOM   2428  N   VAL A 317      -2.689  18.148  17.100  1.00 91.22           N  
ATOM   2429  CA  VAL A 317      -4.108  17.763  17.107  1.00 91.22           C  
ATOM   2430  C   VAL A 317      -4.696  18.026  18.489  1.00 91.22           C  
ATOM   2431  CB  VAL A 317      -4.316  16.298  16.665  1.00 91.22           C  
ATOM   2432  O   VAL A 317      -5.742  18.669  18.572  1.00 91.22           O  
ATOM   2433  CG1 VAL A 317      -5.752  15.816  16.915  1.00 91.22           C  
ATOM   2434  CG2 VAL A 317      -4.074  16.142  15.157  1.00 91.22           C  
ATOM   2435  N   ASP A 318      -3.989  17.646  19.552  1.00 90.32           N  
ATOM   2436  CA  ASP A 318      -4.441  17.860  20.931  1.00 90.32           C  
ATOM   2437  C   ASP A 318      -4.545  19.352  21.285  1.00 90.32           C  
ATOM   2438  CB  ASP A 318      -3.474  17.161  21.900  1.00 90.32           C  
ATOM   2439  O   ASP A 318      -5.490  19.781  21.945  1.00 90.32           O  
ATOM   2440  CG  ASP A 318      -3.492  15.631  21.803  1.00 90.32           C  
ATOM   2441  OD1 ASP A 318      -4.482  15.082  21.268  1.00 90.32           O  
ATOM   2442  OD2 ASP A 318      -2.512  15.033  22.300  1.00 90.32           O  
ATOM   2443  N   ARG A 319      -3.589  20.173  20.827  1.00 93.11           N  
ATOM   2444  CA  ARG A 319      -3.528  21.604  21.180  1.00 93.11           C  
ATOM   2445  C   ARG A 319      -4.368  22.518  20.293  1.00 93.11           C  
ATOM   2446  CB  ARG A 319      -2.072  22.078  21.186  1.00 93.11           C  
ATOM   2447  O   ARG A 319      -4.908  23.505  20.781  1.00 93.11           O  
ATOM   2448  CG  ARG A 319      -1.294  21.519  22.381  1.00 93.11           C  
ATOM   2449  CD  ARG A 319       0.124  22.095  22.377  1.00 93.11           C  
ATOM   2450  NE  ARG A 319       0.871  21.689  23.579  1.00 93.11           N  
ATOM   2451  NH1 ARG A 319       2.652  23.122  23.337  1.00 93.11           N  
ATOM   2452  NH2 ARG A 319       2.575  21.744  25.088  1.00 93.11           N  
ATOM   2453  CZ  ARG A 319       2.024  22.185  23.993  1.00 93.11           C  
ATOM   2454  N   LYS A 320      -4.405  22.266  18.982  1.00 93.23           N  
ATOM   2455  CA  LYS A 320      -4.997  23.172  17.975  1.00 93.23           C  
ATOM   2456  C   LYS A 320      -6.154  22.544  17.196  1.00 93.23           C  
ATOM   2457  CB  LYS A 320      -3.904  23.701  17.033  1.00 93.23           C  
ATOM   2458  O   LYS A 320      -6.840  23.242  16.448  1.00 93.23           O  
ATOM   2459  CG  LYS A 320      -2.857  24.577  17.747  1.00 93.23           C  
ATOM   2460  CD  LYS A 320      -1.927  25.204  16.703  1.00 93.23           C  
ATOM   2461  CE  LYS A 320      -0.904  26.182  17.286  1.00 93.23           C  
ATOM   2462  NZ  LYS A 320      -0.070  26.783  16.209  1.00 93.23           N  
ATOM   2463  N   GLY A 321      -6.410  21.253  17.392  1.00 92.28           N  
ATOM   2464  CA  GLY A 321      -7.500  20.519  16.763  1.00 92.28           C  
ATOM   2465  C   GLY A 321      -7.162  19.962  15.380  1.00 92.28           C  
ATOM   2466  O   GLY A 321      -6.320  20.479  14.641  1.00 92.28           O  
ATOM   2467  N   SER A 322      -7.894  18.916  14.995  1.00 93.03           N  
ATOM   2468  CA  SER A 322      -7.615  18.113  13.801  1.00 93.03           C  
ATOM   2469  C   SER A 322      -7.631  18.915  12.493  1.00 93.03           C  
ATOM   2470  CB  SER A 322      -8.597  16.932  13.723  1.00 93.03           C  
ATOM   2471  O   SER A 322      -6.755  18.741  11.655  1.00 93.03           O  
ATOM   2472  OG  SER A 322      -8.873  16.418  15.013  1.00 93.03           O  
ATOM   2473  N   LEU A 323      -8.570  19.852  12.314  1.00 93.48           N  
ATOM   2474  CA  LEU A 323      -8.678  20.629  11.065  1.00 93.48           C  
ATOM   2475  C   LEU A 323      -7.511  21.604  10.846  1.00 93.48           C  
ATOM   2476  CB  LEU A 323     -10.014  21.393  11.029  1.00 93.48           C  
ATOM   2477  O   LEU A 323      -7.150  21.887   9.701  1.00 93.48           O  
ATOM   2478  CG  LEU A 323     -11.275  20.513  11.098  1.00 93.48           C  
ATOM   2479  CD1 LEU A 323     -12.513  21.405  10.999  1.00 93.48           C  
ATOM   2480  CD2 LEU A 323     -11.341  19.467   9.986  1.00 93.48           C  
ATOM   2481  N   TYR A 324      -6.910  22.109  11.927  1.00 94.45           N  
ATOM   2482  CA  TYR A 324      -5.716  22.946  11.835  1.00 94.45           C  
ATOM   2483  C   TYR A 324      -4.524  22.116  11.348  1.00 94.45           C  
ATOM   2484  CB  TYR A 324      -5.440  23.591  13.197  1.00 94.45           C  
ATOM   2485  O   TYR A 324      -3.836  22.508  10.408  1.00 94.45           O  
ATOM   2486  CG  TYR A 324      -4.214  24.479  13.195  1.00 94.45           C  
ATOM   2487  CD1 TYR A 324      -2.970  23.955  13.594  1.00 94.45           C  
ATOM   2488  CD2 TYR A 324      -4.311  25.816  12.763  1.00 94.45           C  
ATOM   2489  CE1 TYR A 324      -1.832  24.779  13.588  1.00 94.45           C  
ATOM   2490  CE2 TYR A 324      -3.171  26.641  12.750  1.00 94.45           C  
ATOM   2491  OH  TYR A 324      -0.835  26.928  13.244  1.00 94.45           O  
ATOM   2492  CZ  TYR A 324      -1.930  26.124  13.177  1.00 94.45           C  
ATOM   2493  N   VAL A 325      -4.339  20.924  11.923  1.00 95.02           N  
ATOM   2494  CA  VAL A 325      -3.275  19.993  11.520  1.00 95.02           C  
ATOM   2495  C   VAL A 325      -3.468  19.497  10.092  1.00 95.02           C  
ATOM   2496  CB  VAL A 325      -3.175  18.818  12.505  1.00 95.02           C  
ATOM   2497  O   VAL A 325      -2.502  19.458   9.337  1.00 95.02           O  
ATOM   2498  CG1 VAL A 325      -2.055  17.843  12.125  1.00 95.02           C  
ATOM   2499  CG2 VAL A 325      -2.876  19.383  13.891  1.00 95.02           C  
ATOM   2500  N   LEU A 326      -4.708  19.218   9.678  1.00 96.03           N  
ATOM   2501  CA  LEU A 326      -5.018  18.845   8.296  1.00 96.03           C  
ATOM   2502  C   LEU A 326      -4.635  19.946   7.313  1.00 96.03           C  
ATOM   2503  CB  LEU A 326      -6.520  18.570   8.171  1.00 96.03           C  
ATOM   2504  O   LEU A 326      -4.144  19.653   6.229  1.00 96.03           O  
ATOM   2505  CG  LEU A 326      -6.960  18.096   6.775  1.00 96.03           C  
ATOM   2506  CD1 LEU A 326      -6.402  16.719   6.426  1.00 96.03           C  
ATOM   2507  CD2 LEU A 326      -8.481  18.047   6.732  1.00 96.03           C  
ATOM   2508  N   THR A 327      -4.857  21.206   7.686  1.00 96.70           N  
ATOM   2509  CA  THR A 327      -4.499  22.350   6.844  1.00 96.70           C  
ATOM   2510  C   THR A 327      -2.993  22.455   6.669  1.00 96.70           C  
ATOM   2511  CB  THR A 327      -5.085  23.648   7.409  1.00 96.70           C  
ATOM   2512  O   THR A 327      -2.536  22.649   5.549  1.00 96.70           O  
ATOM   2513  CG2 THR A 327      -4.740  24.863   6.552  1.00 96.70           C  
ATOM   2514  OG1 THR A 327      -6.494  23.526   7.484  1.00 96.70           O  
ATOM   2515  N   ILE A 328      -2.217  22.247   7.736  1.00 97.05           N  
ATOM   2516  CA  ILE A 328      -0.755  22.199   7.620  1.00 97.05           C  
ATOM   2517  C   ILE A 328      -0.324  20.994   6.780  1.00 97.05           C  
ATOM   2518  CB  ILE A 328      -0.067  22.206   9.001  1.00 97.05           C  
ATOM   2519  O   ILE A 328       0.478  21.155   5.869  1.00 97.05           O  
ATOM   2520  CG1 ILE A 328      -0.424  23.493   9.775  1.00 97.05           C  
ATOM   2521  CG2 ILE A 328       1.458  22.134   8.787  1.00 97.05           C  
ATOM   2522  CD1 ILE A 328       0.053  23.500  11.230  1.00 97.05           C  
ATOM   2523  N   GLY A 329      -0.876  19.805   7.039  1.00 96.90           N  
ATOM   2524  CA  GLY A 329      -0.541  18.595   6.288  1.00 96.90           C  
ATOM   2525  C   GLY A 329      -0.825  18.738   4.792  1.00 96.90           C  
ATOM   2526  O   GLY A 329       0.038  18.455   3.968  1.00 96.90           O  
ATOM   2527  N   SER A 330      -1.996  19.273   4.443  1.00 96.98           N  
ATOM   2528  CA  SER A 330      -2.402  19.513   3.052  1.00 96.98           C  
ATOM   2529  C   SER A 330      -1.567  20.608   2.390  1.00 96.98           C  
ATOM   2530  CB  SER A 330      -3.881  19.897   2.973  1.00 96.98           C  
ATOM   2531  O   SER A 330      -1.221  20.479   1.218  1.00 96.98           O  
ATOM   2532  OG  SER A 330      -4.684  18.937   3.636  1.00 96.98           O  
ATOM   2533  N   ALA A 331      -1.201  21.660   3.133  1.00 97.17           N  
ATOM   2534  CA  ALA A 331      -0.301  22.696   2.643  1.00 97.17           C  
ATOM   2535  C   ALA A 331       1.086  22.122   2.333  1.00 97.17           C  
ATOM   2536  CB  ALA A 331      -0.231  23.846   3.654  1.00 97.17           C  
ATOM   2537  O   ALA A 331       1.575  22.352   1.237  1.00 97.17           O  
ATOM   2538  N   LEU A 332       1.666  21.321   3.237  1.00 96.84           N  
ATOM   2539  CA  LEU A 332       2.960  20.658   3.029  1.00 96.84           C  
ATOM   2540  C   LEU A 332       2.949  19.730   1.809  1.00 96.84           C  
ATOM   2541  CB  LEU A 332       3.336  19.849   4.285  1.00 96.84           C  
ATOM   2542  O   LEU A 332       3.883  19.756   1.011  1.00 96.84           O  
ATOM   2543  CG  LEU A 332       3.766  20.677   5.507  1.00 96.84           C  
ATOM   2544  CD1 LEU A 332       4.076  19.732   6.671  1.00 96.84           C  
ATOM   2545  CD2 LEU A 332       4.996  21.532   5.206  1.00 96.84           C  
ATOM   2546  N   LEU A 333       1.885  18.938   1.647  1.00 97.26           N  
ATOM   2547  CA  LEU A 333       1.711  18.050   0.497  1.00 97.26           C  
ATOM   2548  C   LEU A 333       1.595  18.840  -0.812  1.00 97.26           C  
ATOM   2549  CB  LEU A 333       0.462  17.178   0.719  1.00 97.26           C  
ATOM   2550  O   LEU A 333       2.362  18.615  -1.744  1.00 97.26           O  
ATOM   2551  CG  LEU A 333       0.615  16.072   1.775  1.00 97.26           C  
ATOM   2552  CD1 LEU A 333      -0.726  15.374   1.996  1.00 97.26           C  
ATOM   2553  CD2 LEU A 333       1.632  15.032   1.330  1.00 97.26           C  
ATOM   2554  N   SER A 334       0.665  19.795  -0.876  1.00 96.16           N  
ATOM   2555  CA  SER A 334       0.418  20.573  -2.090  1.00 96.16           C  
ATOM   2556  C   SER A 334       1.605  21.461  -2.456  1.00 96.16           C  
ATOM   2557  CB  SER A 334      -0.831  21.436  -1.922  1.00 96.16           C  
ATOM   2558  O   SER A 334       1.950  21.542  -3.631  1.00 96.16           O  
ATOM   2559  OG  SER A 334      -1.125  22.105  -3.132  1.00 96.16           O  
ATOM   2560  N   SER A 335       2.237  22.129  -1.486  1.00 95.90           N  
ATOM   2561  CA  SER A 335       3.425  22.942  -1.749  1.00 95.90           C  
ATOM   2562  C   SER A 335       4.609  22.067  -2.133  1.00 95.90           C  
ATOM   2563  CB  SER A 335       3.788  23.838  -0.557  1.00 95.90           C  
ATOM   2564  O   SER A 335       5.348  22.435  -3.033  1.00 95.90           O  
ATOM   2565  OG  SER A 335       4.274  23.107   0.556  1.00 95.90           O  
ATOM   2566  N   GLY A 336       4.769  20.900  -1.498  1.00 95.03           N  
ATOM   2567  CA  GLY A 336       5.795  19.924  -1.855  1.00 95.03           C  
ATOM   2568  C   GLY A 336       5.673  19.488  -3.312  1.00 95.03           C  
ATOM   2569  O   GLY A 336       6.653  19.556  -4.045  1.00 95.03           O  
ATOM   2570  N   PHE A 337       4.465  19.139  -3.764  1.00 94.65           N  
ATOM   2571  CA  PHE A 337       4.226  18.781  -5.163  1.00 94.65           C  
ATOM   2572  C   PHE A 337       4.436  19.949  -6.128  1.00 94.65           C  
ATOM   2573  CB  PHE A 337       2.818  18.197  -5.321  1.00 94.65           C  
ATOM   2574  O   PHE A 337       5.059  19.759  -7.165  1.00 94.65           O  
ATOM   2575  CG  PHE A 337       2.534  16.903  -4.580  1.00 94.65           C  
ATOM   2576  CD1 PHE A 337       3.560  15.985  -4.275  1.00 94.65           C  
ATOM   2577  CD2 PHE A 337       1.207  16.599  -4.222  1.00 94.65           C  
ATOM   2578  CE1 PHE A 337       3.259  14.785  -3.614  1.00 94.65           C  
ATOM   2579  CE2 PHE A 337       0.907  15.388  -3.576  1.00 94.65           C  
ATOM   2580  CZ  PHE A 337       1.933  14.477  -3.279  1.00 94.65           C  
ATOM   2581  N   LEU A 338       3.984  21.160  -5.794  1.00 93.25           N  
ATOM   2582  CA  LEU A 338       4.213  22.327  -6.651  1.00 93.25           C  
ATOM   2583  C   LEU A 338       5.702  22.669  -6.755  1.00 93.25           C  
ATOM   2584  CB  LEU A 338       3.407  23.530  -6.140  1.00 93.25           C  
ATOM   2585  O   LEU A 338       6.206  22.836  -7.857  1.00 93.25           O  
ATOM   2586  CG  LEU A 338       1.889  23.405  -6.357  1.00 93.25           C  
ATOM   2587  CD1 LEU A 338       1.180  24.558  -5.643  1.00 93.25           C  
ATOM   2588  CD2 LEU A 338       1.496  23.436  -7.835  1.00 93.25           C  
ATOM   2589  N   ILE A 339       6.425  22.727  -5.633  1.00 92.69           N  
ATOM   2590  CA  ILE A 339       7.872  22.980  -5.630  1.00 92.69           C  
ATOM   2591  C   ILE A 339       8.589  21.881  -6.416  1.00 92.69           C  
ATOM   2592  CB  ILE A 339       8.412  23.104  -4.186  1.00 92.69           C  
ATOM   2593  O   ILE A 339       9.428  22.195  -7.252  1.00 92.69           O  
ATOM   2594  CG1 ILE A 339       7.821  24.350  -3.484  1.00 92.69           C  
ATOM   2595  CG2 ILE A 339       9.949  23.213  -4.167  1.00 92.69           C  
ATOM   2596  CD1 ILE A 339       8.018  24.344  -1.962  1.00 92.69           C  
ATOM   2597  N   ALA A 340       8.215  20.612  -6.224  1.00 90.87           N  
ATOM   2598  CA  ALA A 340       8.734  19.522  -7.041  1.00 90.87           C  
ATOM   2599  C   ALA A 340       8.508  19.787  -8.525  1.00 90.87           C  
ATOM   2600  CB  ALA A 340       8.096  18.199  -6.609  1.00 90.87           C  
ATOM   2601  O   ALA A 340       9.464  19.704  -9.274  1.00 90.87           O  
ATOM   2602  N   ALA A 341       7.297  20.179  -8.931  1.00 88.41           N  
ATOM   2603  CA  ALA A 341       6.947  20.406 -10.330  1.00 88.41           C  
ATOM   2604  C   ALA A 341       7.818  21.478 -11.009  1.00 88.41           C  
ATOM   2605  CB  ALA A 341       5.460  20.782 -10.407  1.00 88.41           C  
ATOM   2606  O   ALA A 341       8.128  21.343 -12.191  1.00 88.41           O  
ATOM   2607  N   PHE A 342       8.216  22.521 -10.273  1.00 86.17           N  
ATOM   2608  CA  PHE A 342       9.053  23.611 -10.789  1.00 86.17           C  
ATOM   2609  C   PHE A 342      10.559  23.332 -10.731  1.00 86.17           C  
ATOM   2610  CB  PHE A 342       8.736  24.902 -10.020  1.00 86.17           C  
ATOM   2611  O   PHE A 342      11.300  23.946 -11.489  1.00 86.17           O  
ATOM   2612  CG  PHE A 342       7.431  25.555 -10.426  1.00 86.17           C  
ATOM   2613  CD1 PHE A 342       7.356  26.271 -11.634  1.00 86.17           C  
ATOM   2614  CD2 PHE A 342       6.298  25.478  -9.598  1.00 86.17           C  
ATOM   2615  CE1 PHE A 342       6.152  26.891 -12.009  1.00 86.17           C  
ATOM   2616  CE2 PHE A 342       5.078  26.048  -9.996  1.00 86.17           C  
ATOM   2617  CZ  PHE A 342       5.006  26.759 -11.206  1.00 86.17           C  
ATOM   2618  N   PHE A 343      11.012  22.452  -9.834  1.00 86.14           N  
ATOM   2619  CA  PHE A 343      12.432  22.227  -9.539  1.00 86.14           C  
ATOM   2620  C   PHE A 343      12.844  20.756  -9.741  1.00 86.14           C  
ATOM   2621  CB  PHE A 343      12.749  22.753  -8.124  1.00 86.14           C  
ATOM   2622  O   PHE A 343      13.657  20.230  -8.981  1.00 86.14           O  
ATOM   2623  CG  PHE A 343      12.642  24.258  -7.946  1.00 86.14           C  
ATOM   2624  CD1 PHE A 343      13.730  25.082  -8.286  1.00 86.14           C  
ATOM   2625  CD2 PHE A 343      11.473  24.842  -7.423  1.00 86.14           C  
ATOM   2626  CE1 PHE A 343      13.649  26.474  -8.101  1.00 86.14           C  
ATOM   2627  CE2 PHE A 343      11.386  26.232  -7.243  1.00 86.14           C  
ATOM   2628  CZ  PHE A 343      12.478  27.050  -7.580  1.00 86.14           C  
ATOM   2629  N   ILE A 344      12.267  20.070 -10.735  1.00 82.39           N  
ATOM   2630  CA  ILE A 344      12.550  18.647 -11.017  1.00 82.39           C  
ATOM   2631  C   ILE A 344      14.004  18.436 -11.456  1.00 82.39           C  
ATOM   2632  CB  ILE A 344      11.599  18.093 -12.106  1.00 82.39           C  
ATOM   2633  O   ILE A 344      14.655  17.485 -11.028  1.00 82.39           O  
ATOM   2634  CG1 ILE A 344      10.142  18.214 -11.640  1.00 82.39           C  
ATOM   2635  CG2 ILE A 344      11.950  16.633 -12.450  1.00 82.39           C  
ATOM   2636  CD1 ILE A 344       9.089  17.600 -12.547  1.00 82.39           C  
ATOM   2637  N   ASP A 345      14.492  19.325 -12.312  1.00 79.74           N  
ATOM   2638  CA  ASP A 345      15.827  19.348 -12.914  1.00 79.74           C  
ATOM   2639  C   ASP A 345      16.878  20.028 -12.027  1.00 79.74           C  
ATOM   2640  CB  ASP A 345      15.711  20.071 -14.263  1.00 79.74           C  
ATOM   2641  O   ASP A 345      18.080  19.942 -12.281  1.00 79.74           O  
ATOM   2642  CG  ASP A 345      15.305  21.552 -14.146  1.00 79.74           C  
ATOM   2643  OD1 ASP A 345      14.542  21.887 -13.204  1.00 79.74           O  
ATOM   2644  OD2 ASP A 345      15.737  22.339 -15.012  1.00 79.74           O  
ATOM   2645  N   ALA A 346      16.436  20.680 -10.953  1.00 83.44           N  
ATOM   2646  CA  ALA A 346      17.323  21.256  -9.962  1.00 83.44           C  
ATOM   2647  C   ALA A 346      18.069  20.159  -9.178  1.00 83.44           C  
ATOM   2648  CB  ALA A 346      16.502  22.193  -9.075  1.00 83.44           C  
ATOM   2649  O   ALA A 346      17.815  18.967  -9.319  1.00 83.44           O  
ATOM   2650  N   ALA A 347      19.014  20.551  -8.324  1.00 86.76           N  
ATOM   2651  CA  ALA A 347      19.910  19.596  -7.679  1.00 86.76           C  
ATOM   2652  C   ALA A 347      19.165  18.481  -6.895  1.00 86.76           C  
ATOM   2653  CB  ALA A 347      20.860  20.379  -6.779  1.00 86.76           C  
ATOM   2654  O   ALA A 347      18.242  18.790  -6.137  1.00 86.76           O  
ATOM   2655  N   PRO A 348      19.609  17.206  -6.965  1.00 87.23           N  
ATOM   2656  CA  PRO A 348      18.911  16.064  -6.358  1.00 87.23           C  
ATOM   2657  C   PRO A 348      18.545  16.205  -4.875  1.00 87.23           C  
ATOM   2658  CB  PRO A 348      19.873  14.890  -6.518  1.00 87.23           C  
ATOM   2659  O   PRO A 348      17.527  15.684  -4.424  1.00 87.23           O  
ATOM   2660  CG  PRO A 348      20.614  15.203  -7.811  1.00 87.23           C  
ATOM   2661  CD  PRO A 348      20.703  16.728  -7.807  1.00 87.23           C  
ATOM   2662  N   TRP A 349      19.357  16.927  -4.097  1.00 89.95           N  
ATOM   2663  CA  TRP A 349      19.111  17.154  -2.670  1.00 89.95           C  
ATOM   2664  C   TRP A 349      17.852  17.994  -2.404  1.00 89.95           C  
ATOM   2665  CB  TRP A 349      20.353  17.801  -2.048  1.00 89.95           C  
ATOM   2666  O   TRP A 349      17.263  17.889  -1.327  1.00 89.95           O  
ATOM   2667  CG  TRP A 349      20.731  19.142  -2.605  1.00 89.95           C  
ATOM   2668  CD1 TRP A 349      21.668  19.369  -3.552  1.00 89.95           C  
ATOM   2669  CD2 TRP A 349      20.200  20.457  -2.249  1.00 89.95           C  
ATOM   2670  CE2 TRP A 349      20.847  21.439  -3.056  1.00 89.95           C  
ATOM   2671  CE3 TRP A 349      19.239  20.920  -1.325  1.00 89.95           C  
ATOM   2672  NE1 TRP A 349      21.752  20.724  -3.805  1.00 89.95           N  
ATOM   2673  CH2 TRP A 349      19.574  23.231  -2.053  1.00 89.95           C  
ATOM   2674  CZ2 TRP A 349      20.539  22.804  -2.978  1.00 89.95           C  
ATOM   2675  CZ3 TRP A 349      18.935  22.293  -1.223  1.00 89.95           C  
ATOM   2676  N   ILE A 350      17.395  18.788  -3.379  1.00 92.39           N  
ATOM   2677  CA  ILE A 350      16.120  19.512  -3.304  1.00 92.39           C  
ATOM   2678  C   ILE A 350      14.967  18.506  -3.264  1.00 92.39           C  
ATOM   2679  CB  ILE A 350      15.984  20.511  -4.478  1.00 92.39           C  
ATOM   2680  O   ILE A 350      14.054  18.660  -2.451  1.00 92.39           O  
ATOM   2681  CG1 ILE A 350      17.113  21.565  -4.390  1.00 92.39           C  
ATOM   2682  CG2 ILE A 350      14.605  21.198  -4.465  1.00 92.39           C  
ATOM   2683  CD1 ILE A 350      17.172  22.526  -5.576  1.00 92.39           C  
ATOM   2684  N   MET A 351      15.046  17.423  -4.047  1.00 93.63           N  
ATOM   2685  CA  MET A 351      14.061  16.342  -3.995  1.00 93.63           C  
ATOM   2686  C   MET A 351      14.047  15.663  -2.623  1.00 93.63           C  
ATOM   2687  CB  MET A 351      14.299  15.331  -5.128  1.00 93.63           C  
ATOM   2688  O   MET A 351      12.973  15.416  -2.087  1.00 93.63           O  
ATOM   2689  CG  MET A 351      13.144  14.328  -5.257  1.00 93.63           C  
ATOM   2690  SD  MET A 351      11.482  15.028  -5.501  1.00 93.63           S  
ATOM   2691  CE  MET A 351      11.736  15.979  -7.029  1.00 93.63           C  
ATOM   2692  N   THR A 352      15.203  15.440  -1.989  1.00 94.79           N  
ATOM   2693  CA  THR A 352      15.257  14.925  -0.607  1.00 94.79           C  
ATOM   2694  C   THR A 352      14.478  15.822   0.363  1.00 94.79           C  
ATOM   2695  CB  THR A 352      16.707  14.789  -0.116  1.00 94.79           C  
ATOM   2696  O   THR A 352      13.678  15.327   1.157  1.00 94.79           O  
ATOM   2697  CG2 THR A 352      16.797  14.101   1.244  1.00 94.79           C  
ATOM   2698  OG1 THR A 352      17.465  14.025  -1.022  1.00 94.79           O  
ATOM   2699  N   ILE A 353      14.657  17.147   0.282  1.00 95.18           N  
ATOM   2700  CA  ILE A 353      13.931  18.110   1.128  1.00 95.18           C  
ATOM   2701  C   ILE A 353      12.424  18.056   0.851  1.00 95.18           C  
ATOM   2702  CB  ILE A 353      14.494  19.537   0.937  1.00 95.18           C  
ATOM   2703  O   ILE A 353      11.623  18.020   1.785  1.00 95.18           O  
ATOM   2704  CG1 ILE A 353      15.948  19.602   1.454  1.00 95.18           C  
ATOM   2705  CG2 ILE A 353      13.627  20.578   1.672  1.00 95.18           C  
ATOM   2706  CD1 ILE A 353      16.640  20.938   1.166  1.00 95.18           C  
ATOM   2707  N   ILE A 354      12.025  18.011  -0.418  1.00 94.77           N  
ATOM   2708  CA  ILE A 354      10.618  17.894  -0.814  1.00 94.77           C  
ATOM   2709  C   ILE A 354      10.005  16.621  -0.237  1.00 94.77           C  
ATOM   2710  CB  ILE A 354      10.515  17.913  -2.348  1.00 94.77           C  
ATOM   2711  O   ILE A 354       8.947  16.681   0.387  1.00 94.77           O  
ATOM   2712  CG1 ILE A 354      10.836  19.330  -2.874  1.00 94.77           C  
ATOM   2713  CG2 ILE A 354       9.133  17.447  -2.841  1.00 94.77           C  
ATOM   2714  CD1 ILE A 354      11.155  19.330  -4.368  1.00 94.77           C  
ATOM   2715  N   VAL A 355      10.671  15.478  -0.406  1.00 94.78           N  
ATOM   2716  CA  VAL A 355      10.196  14.185   0.090  1.00 94.78           C  
ATOM   2717  C   VAL A 355      10.056  14.231   1.618  1.00 94.78           C  
ATOM   2718  CB  VAL A 355      11.112  13.052  -0.419  1.00 94.78           C  
ATOM   2719  O   VAL A 355       9.035  13.788   2.137  1.00 94.78           O  
ATOM   2720  CG1 VAL A 355      10.693  11.683   0.111  1.00 94.78           C  
ATOM   2721  CG2 VAL A 355      11.028  12.895  -1.948  1.00 94.78           C  
ATOM   2722  N   ILE A 356      10.979  14.871   2.349  1.00 95.48           N  
ATOM   2723  CA  ILE A 356      10.843  15.118   3.798  1.00 95.48           C  
ATOM   2724  C   ILE A 356       9.539  15.842   4.143  1.00 95.48           C  
ATOM   2725  CB  ILE A 356      12.090  15.859   4.346  1.00 95.48           C  
ATOM   2726  O   ILE A 356       8.830  15.403   5.054  1.00 95.48           O  
ATOM   2727  CG1 ILE A 356      13.298  14.899   4.410  1.00 95.48           C  
ATOM   2728  CG2 ILE A 356      11.844  16.488   5.732  1.00 95.48           C  
ATOM   2729  CD1 ILE A 356      14.648  15.606   4.588  1.00 95.48           C  
ATOM   2730  N   PHE A 357       9.200  16.918   3.432  1.00 94.93           N  
ATOM   2731  CA  PHE A 357       7.971  17.670   3.688  1.00 94.93           C  
ATOM   2732  C   PHE A 357       6.709  16.935   3.229  1.00 94.93           C  
ATOM   2733  CB  PHE A 357       8.062  19.059   3.050  1.00 94.93           C  
ATOM   2734  O   PHE A 357       5.697  16.999   3.925  1.00 94.93           O  
ATOM   2735  CG  PHE A 357       8.935  20.025   3.827  1.00 94.93           C  
ATOM   2736  CD1 PHE A 357       8.508  20.504   5.080  1.00 94.93           C  
ATOM   2737  CD2 PHE A 357      10.165  20.459   3.304  1.00 94.93           C  
ATOM   2738  CE1 PHE A 357       9.289  21.431   5.791  1.00 94.93           C  
ATOM   2739  CE2 PHE A 357      10.959  21.367   4.026  1.00 94.93           C  
ATOM   2740  CZ  PHE A 357      10.520  21.859   5.265  1.00 94.93           C  
ATOM   2741  N   VAL A 358       6.759  16.199   2.115  1.00 96.42           N  
ATOM   2742  CA  VAL A 358       5.637  15.385   1.625  1.00 96.42           C  
ATOM   2743  C   VAL A 358       5.307  14.277   2.626  1.00 96.42           C  
ATOM   2744  CB  VAL A 358       5.933  14.816   0.222  1.00 96.42           C  
ATOM   2745  O   VAL A 358       4.155  14.139   3.032  1.00 96.42           O  
ATOM   2746  CG1 VAL A 358       4.916  13.754  -0.220  1.00 96.42           C  
ATOM   2747  CG2 VAL A 358       5.906  15.931  -0.833  1.00 96.42           C  
ATOM   2748  N   PHE A 359       6.305  13.532   3.104  1.00 94.78           N  
ATOM   2749  CA  PHE A 359       6.104  12.504   4.130  1.00 94.78           C  
ATOM   2750  C   PHE A 359       5.667  13.102   5.477  1.00 94.78           C  
ATOM   2751  CB  PHE A 359       7.383  11.676   4.270  1.00 94.78           C  
ATOM   2752  O   PHE A 359       4.813  12.534   6.165  1.00 94.78           O  
ATOM   2753  CG  PHE A 359       7.463  10.497   3.318  1.00 94.78           C  
ATOM   2754  CD1 PHE A 359       6.938   9.247   3.695  1.00 94.78           C  
ATOM   2755  CD2 PHE A 359       8.058  10.630   2.053  1.00 94.78           C  
ATOM   2756  CE1 PHE A 359       7.049   8.139   2.839  1.00 94.78           C  
ATOM   2757  CE2 PHE A 359       8.176   9.523   1.196  1.00 94.78           C  
ATOM   2758  CZ  PHE A 359       7.681   8.273   1.592  1.00 94.78           C  
ATOM   2759  N   GLY A 360       6.163  14.290   5.831  1.00 94.26           N  
ATOM   2760  CA  GLY A 360       5.671  15.032   6.990  1.00 94.26           C  
ATOM   2761  C   GLY A 360       4.192  15.417   6.871  1.00 94.26           C  
ATOM   2762  O   GLY A 360       3.402  15.189   7.792  1.00 94.26           O  
ATOM   2763  N   GLY A 361       3.791  15.933   5.707  1.00 96.19           N  
ATOM   2764  CA  GLY A 361       2.405  16.268   5.390  1.00 96.19           C  
ATOM   2765  C   GLY A 361       1.485  15.045   5.347  1.00 96.19           C  
ATOM   2766  O   GLY A 361       0.358  15.105   5.852  1.00 96.19           O  
ATOM   2767  N   LEU A 362       1.981  13.913   4.833  1.00 95.52           N  
ATOM   2768  CA  LEU A 362       1.307  12.615   4.886  1.00 95.52           C  
ATOM   2769  C   LEU A 362       1.054  12.198   6.337  1.00 95.52           C  
ATOM   2770  CB  LEU A 362       2.150  11.556   4.145  1.00 95.52           C  
ATOM   2771  O   LEU A 362      -0.069  11.836   6.669  1.00 95.52           O  
ATOM   2772  CG  LEU A 362       1.587  10.121   4.227  1.00 95.52           C  
ATOM   2773  CD1 LEU A 362       0.273   9.986   3.458  1.00 95.52           C  
ATOM   2774  CD2 LEU A 362       2.596   9.111   3.687  1.00 95.52           C  
ATOM   2775  N   SER A 363       2.059  12.297   7.211  1.00 93.55           N  
ATOM   2776  CA  SER A 363       1.955  11.913   8.624  1.00 93.55           C  
ATOM   2777  C   SER A 363       0.882  12.717   9.373  1.00 93.55           C  
ATOM   2778  CB  SER A 363       3.325  12.084   9.286  1.00 93.55           C  
ATOM   2779  O   SER A 363       0.003  12.150  10.035  1.00 93.55           O  
ATOM   2780  OG  SER A 363       3.304  11.486  10.562  1.00 93.55           O  
ATOM   2781  N   PHE A 364       0.876  14.043   9.197  1.00 94.56           N  
ATOM   2782  CA  PHE A 364      -0.169  14.920   9.738  1.00 94.56           C  
ATOM   2783  C   PHE A 364      -1.556  14.555   9.204  1.00 94.56           C  
ATOM   2784  CB  PHE A 364       0.147  16.375   9.367  1.00 94.56           C  
ATOM   2785  O   PHE A 364      -2.511  14.433   9.972  1.00 94.56           O  
ATOM   2786  CG  PHE A 364       1.207  17.096  10.179  1.00 94.56           C  
ATOM   2787  CD1 PHE A 364       1.974  16.468  11.183  1.00 94.56           C  
ATOM   2788  CD2 PHE A 364       1.415  18.461   9.913  1.00 94.56           C  
ATOM   2789  CE1 PHE A 364       2.914  17.225  11.908  1.00 94.56           C  
ATOM   2790  CE2 PHE A 364       2.374  19.194  10.631  1.00 94.56           C  
ATOM   2791  CZ  PHE A 364       3.121  18.576  11.634  1.00 94.56           C  
ATOM   2792  N   THR A 365      -1.669  14.352   7.891  1.00 95.82           N  
ATOM   2793  CA  THR A 365      -2.947  14.035   7.251  1.00 95.82           C  
ATOM   2794  C   THR A 365      -3.469  12.675   7.706  1.00 95.82           C  
ATOM   2795  CB  THR A 365      -2.830  14.104   5.726  1.00 95.82           C  
ATOM   2796  O   THR A 365      -4.620  12.578   8.116  1.00 95.82           O  
ATOM   2797  CG2 THR A 365      -4.190  13.888   5.066  1.00 95.82           C  
ATOM   2798  OG1 THR A 365      -2.359  15.382   5.360  1.00 95.82           O  
ATOM   2799  N   LYS A 366      -2.620  11.642   7.740  1.00 93.73           N  
ATOM   2800  CA  LYS A 366      -2.967  10.289   8.197  1.00 93.73           C  
ATOM   2801  C   LYS A 366      -3.455  10.287   9.642  1.00 93.73           C  
ATOM   2802  CB  LYS A 366      -1.760   9.361   7.957  1.00 93.73           C  
ATOM   2803  O   LYS A 366      -4.485   9.682   9.941  1.00 93.73           O  
ATOM   2804  CG  LYS A 366      -2.071   7.861   8.117  1.00 93.73           C  
ATOM   2805  CD  LYS A 366      -0.875   7.015   7.632  1.00 93.73           C  
ATOM   2806  CE  LYS A 366      -1.149   5.500   7.657  1.00 93.73           C  
ATOM   2807  NZ  LYS A 366      -0.073   4.721   6.970  1.00 93.73           N  
ATOM   2808  N   THR A 367      -2.781  11.045  10.508  1.00 91.57           N  
ATOM   2809  CA  THR A 367      -3.199  11.249  11.903  1.00 91.57           C  
ATOM   2810  C   THR A 367      -4.594  11.865  11.971  1.00 91.57           C  
ATOM   2811  CB  THR A 367      -2.194  12.142  12.649  1.00 91.57           C  
ATOM   2812  O   THR A 367      -5.470  11.350  12.660  1.00 91.57           O  
ATOM   2813  CG2 THR A 367      -2.558  12.333  14.124  1.00 91.57           C  
ATOM   2814  OG1 THR A 367      -0.916  11.552  12.611  1.00 91.57           O  
ATOM   2815  N   VAL A 368      -4.838  12.941  11.218  1.00 93.92           N  
ATOM   2816  CA  VAL A 368      -6.131  13.631  11.252  1.00 93.92           C  
ATOM   2817  C   VAL A 368      -7.254  12.778  10.681  1.00 93.92           C  
ATOM   2818  CB  VAL A 368      -6.071  14.991  10.544  1.00 93.92           C  
ATOM   2819  O   VAL A 368      -8.298  12.695  11.324  1.00 93.92           O  
ATOM   2820  CG1 VAL A 368      -7.483  15.588  10.407  1.00 93.92           C  
ATOM   2821  CG2 VAL A 368      -5.189  15.941  11.357  1.00 93.92           C  
ATOM   2822  N   ILE A 369      -7.060  12.151   9.518  1.00 95.33           N  
ATOM   2823  CA  ILE A 369      -8.074  11.301   8.880  1.00 95.33           C  
ATOM   2824  C   ILE A 369      -8.507  10.192   9.840  1.00 95.33           C  
ATOM   2825  CB  ILE A 369      -7.554  10.748   7.536  1.00 95.33           C  
ATOM   2826  O   ILE A 369      -9.701  10.017  10.066  1.00 95.33           O  
ATOM   2827  CG1 ILE A 369      -7.359  11.855   6.471  1.00 95.33           C  
ATOM   2828  CG2 ILE A 369      -8.478   9.653   6.978  1.00 95.33           C  
ATOM   2829  CD1 ILE A 369      -8.605  12.654   6.072  1.00 95.33           C  
ATOM   2830  N   SER A 370      -7.552   9.519  10.487  1.00 92.75           N  
ATOM   2831  CA  SER A 370      -7.847   8.503  11.502  1.00 92.75           C  
ATOM   2832  C   SER A 370      -8.683   9.065  12.660  1.00 92.75           C  
ATOM   2833  CB  SER A 370      -6.526   7.928  12.014  1.00 92.75           C  
ATOM   2834  O   SER A 370      -9.711   8.493  13.029  1.00 92.75           O  
ATOM   2835  OG  SER A 370      -6.769   6.860  12.903  1.00 92.75           O  
ATOM   2836  N   THR A 371      -8.316  10.233  13.196  1.00 91.51           N  
ATOM   2837  CA  THR A 371      -9.046  10.875  14.302  1.00 91.51           C  
ATOM   2838  C   THR A 371     -10.462  11.298  13.909  1.00 91.51           C  
ATOM   2839  CB  THR A 371      -8.262  12.083  14.832  1.00 91.51           C  
ATOM   2840  O   THR A 371     -11.408  11.039  14.646  1.00 91.51           O  
ATOM   2841  CG2 THR A 371      -8.937  12.773  16.018  1.00 91.51           C  
ATOM   2842  OG1 THR A 371      -7.009  11.643  15.289  1.00 91.51           O  
ATOM   2843  N   VAL A 372     -10.647  11.943  12.754  1.00 92.65           N  
ATOM   2844  CA  VAL A 372     -11.973  12.451  12.359  1.00 92.65           C  
ATOM   2845  C   VAL A 372     -12.914  11.333  11.921  1.00 92.65           C  
ATOM   2846  CB  VAL A 372     -11.902  13.556  11.293  1.00 92.65           C  
ATOM   2847  O   VAL A 372     -14.111  11.404  12.201  1.00 92.65           O  
ATOM   2848  CG1 VAL A 372     -11.102  14.760  11.803  1.00 92.65           C  
ATOM   2849  CG2 VAL A 372     -11.355  13.093   9.940  1.00 92.65           C  
ATOM   2850  N   VAL A 373     -12.383  10.283  11.288  1.00 93.33           N  
ATOM   2851  CA  VAL A 373     -13.157   9.097  10.910  1.00 93.33           C  
ATOM   2852  C   VAL A 373     -13.548   8.317  12.161  1.00 93.33           C  
ATOM   2853  CB  VAL A 373     -12.391   8.231   9.893  1.00 93.33           C  
ATOM   2854  O   VAL A 373     -14.736   8.066  12.353  1.00 93.33           O  
ATOM   2855  CG1 VAL A 373     -13.098   6.902   9.625  1.00 93.33           C  
ATOM   2856  CG2 VAL A 373     -12.296   8.962   8.544  1.00 93.33           C  
ATOM   2857  N   SER A 374     -12.606   8.029  13.065  1.00 92.22           N  
ATOM   2858  CA  SER A 374     -12.920   7.338  14.325  1.00 92.22           C  
ATOM   2859  C   SER A 374     -13.930   8.105  15.181  1.00 92.22           C  
ATOM   2860  CB  SER A 374     -11.662   7.035  15.141  1.00 92.22           C  
ATOM   2861  O   SER A 374     -14.869   7.498  15.685  1.00 92.22           O  
ATOM   2862  OG  SER A 374     -10.954   8.210  15.457  1.00 92.22           O  
ATOM   2863  N   SER A 375     -13.822   9.437  15.276  1.00 91.31           N  
ATOM   2864  CA  SER A 375     -14.787  10.258  16.025  1.00 91.31           C  
ATOM   2865  C   SER A 375     -16.189  10.293  15.415  1.00 91.31           C  
ATOM   2866  CB  SER A 375     -14.274  11.693  16.176  1.00 91.31           C  
ATOM   2867  O   SER A 375     -17.149  10.624  16.104  1.00 91.31           O  
ATOM   2868  OG  SER A 375     -14.283  12.410  14.949  1.00 91.31           O  
ATOM   2869  N   SER A 376     -16.317   9.980  14.121  1.00 90.46           N  
ATOM   2870  CA  SER A 376     -17.612   9.954  13.434  1.00 90.46           C  
ATOM   2871  C   SER A 376     -18.370   8.639  13.628  1.00 90.46           C  
ATOM   2872  CB  SER A 376     -17.435  10.276  11.947  1.00 90.46           C  
ATOM   2873  O   SER A 376     -19.537   8.555  13.249  1.00 90.46           O  
ATOM   2874  OG  SER A 376     -16.858   9.216  11.208  1.00 90.46           O  
ATOM   2875  N   LEU A 377     -17.715   7.620  14.191  1.00 91.30           N  
ATOM   2876  CA  LEU A 377     -18.246   6.272  14.357  1.00 91.30           C  
ATOM   2877  C   LEU A 377     -18.764   6.057  15.777  1.00 91.30           C  
ATOM   2878  CB  LEU A 377     -17.147   5.251  14.015  1.00 91.30           C  
ATOM   2879  O   LEU A 377     -18.183   6.534  16.752  1.00 91.30           O  
ATOM   2880  CG  LEU A 377     -16.731   5.260  12.535  1.00 91.30           C  
ATOM   2881  CD1 LEU A 377     -15.454   4.442  12.340  1.00 91.30           C  
ATOM   2882  CD2 LEU A 377     -17.829   4.667  11.658  1.00 91.30           C  
ATOM   2883  N   LYS A 378     -19.834   5.268  15.910  1.00 90.50           N  
ATOM   2884  CA  LYS A 378     -20.264   4.770  17.222  1.00 90.50           C  
ATOM   2885  C   LYS A 378     -19.277   3.716  17.723  1.00 90.50           C  
ATOM   2886  CB  LYS A 378     -21.682   4.193  17.141  1.00 90.50           C  
ATOM   2887  O   LYS A 378     -18.663   3.009  16.930  1.00 90.50           O  
ATOM   2888  CG  LYS A 378     -22.716   5.207  16.628  1.00 90.50           C  
ATOM   2889  CD  LYS A 378     -24.108   4.564  16.619  1.00 90.50           C  
ATOM   2890  CE  LYS A 378     -25.025   5.249  15.601  1.00 90.50           C  
ATOM   2891  NZ  LYS A 378     -25.576   4.242  14.662  1.00 90.50           N  
ATOM   2892  N   GLU A 379     -19.199   3.519  19.038  1.00 84.90           N  
ATOM   2893  CA  GLU A 379     -18.287   2.540  19.657  1.00 84.90           C  
ATOM   2894  C   GLU A 379     -18.436   1.117  19.078  1.00 84.90           C  
ATOM   2895  CB  GLU A 379     -18.537   2.556  21.172  1.00 84.90           C  
ATOM   2896  O   GLU A 379     -17.442   0.434  18.846  1.00 84.90           O  
ATOM   2897  CG  GLU A 379     -17.496   1.748  21.963  1.00 84.90           C  
ATOM   2898  CD  GLU A 379     -17.674   1.862  23.487  1.00 84.90           C  
ATOM   2899  OE1 GLU A 379     -16.796   1.331  24.205  1.00 84.90           O  
ATOM   2900  OE2 GLU A 379     -18.686   2.456  23.924  1.00 84.90           O  
ATOM   2901  N   LYS A 380     -19.669   0.700  18.753  1.00 83.74           N  
ATOM   2902  CA  LYS A 380     -19.957  -0.603  18.122  1.00 83.74           C  
ATOM   2903  C   LYS A 380     -19.499  -0.701  16.661  1.00 83.74           C  
ATOM   2904  CB  LYS A 380     -21.461  -0.907  18.207  1.00 83.74           C  
ATOM   2905  O   LYS A 380     -19.201  -1.791  16.190  1.00 83.74           O  
ATOM   2906  CG  LYS A 380     -21.960  -1.078  19.650  1.00 83.74           C  
ATOM   2907  CD  LYS A 380     -23.439  -1.484  19.655  1.00 83.74           C  
ATOM   2908  CE  LYS A 380     -23.939  -1.668  21.091  1.00 83.74           C  
ATOM   2909  NZ  LYS A 380     -25.359  -2.099  21.116  1.00 83.74           N  
ATOM   2910  N   GLU A 381     -19.449   0.423  15.953  1.00 85.65           N  
ATOM   2911  CA  GLU A 381     -19.098   0.511  14.528  1.00 85.65           C  
ATOM   2912  C   GLU A 381     -17.600   0.795  14.329  1.00 85.65           C  
ATOM   2913  CB  GLU A 381     -19.931   1.631  13.881  1.00 85.65           C  
ATOM   2914  O   GLU A 381     -17.059   0.531  13.257  1.00 85.65           O  
ATOM   2915  CG  GLU A 381     -21.450   1.355  13.849  1.00 85.65           C  
ATOM   2916  CD  GLU A 381     -22.288   2.626  13.593  1.00 85.65           C  
ATOM   2917  OE1 GLU A 381     -23.525   2.590  13.813  1.00 85.65           O  
ATOM   2918  OE2 GLU A 381     -21.703   3.711  13.372  1.00 85.65           O  
ATOM   2919  N   ALA A 382     -16.914   1.307  15.358  1.00 85.62           N  
ATOM   2920  CA  ALA A 382     -15.536   1.787  15.288  1.00 85.62           C  
ATOM   2921  C   ALA A 382     -14.567   0.753  14.696  1.00 85.62           C  
ATOM   2922  CB  ALA A 382     -15.109   2.221  16.695  1.00 85.62           C  
ATOM   2923  O   ALA A 382     -13.759   1.091  13.835  1.00 85.62           O  
ATOM   2924  N   GLY A 383     -14.668  -0.518  15.098  1.00 82.73           N  
ATOM   2925  CA  GLY A 383     -13.809  -1.581  14.565  1.00 82.73           C  
ATOM   2926  C   GLY A 383     -14.004  -1.806  13.062  1.00 82.73           C  
ATOM   2927  O   GLY A 383     -13.036  -1.784  12.299  1.00 82.73           O  
ATOM   2928  N   ALA A 384     -15.256  -1.971  12.628  1.00 84.87           N  
ATOM   2929  CA  ALA A 384     -15.595  -2.185  11.222  1.00 84.87           C  
ATOM   2930  C   ALA A 384     -15.274  -0.952  10.362  1.00 84.87           C  
ATOM   2931  CB  ALA A 384     -17.078  -2.567  11.133  1.00 84.87           C  
ATOM   2932  O   ALA A 384     -14.678  -1.081   9.293  1.00 84.87           O  
ATOM   2933  N   GLY A 385     -15.597   0.248  10.849  1.00 89.95           N  
ATOM   2934  CA  GLY A 385     -15.319   1.497  10.145  1.00 89.95           C  
ATOM   2935  C   GLY A 385     -13.822   1.782  10.007  1.00 89.95           C  
ATOM   2936  O   GLY A 385     -13.371   2.139   8.922  1.00 89.95           O  
ATOM   2937  N   MET A 386     -13.016   1.547  11.049  1.00 89.52           N  
ATOM   2938  CA  MET A 386     -11.557   1.703  10.954  1.00 89.52           C  
ATOM   2939  C   MET A 386     -10.912   0.643  10.054  1.00 89.52           C  
ATOM   2940  CB  MET A 386     -10.918   1.680  12.350  1.00 89.52           C  
ATOM   2941  O   MET A 386      -9.961   0.939   9.330  1.00 89.52           O  
ATOM   2942  CG  MET A 386     -11.272   2.923  13.179  1.00 89.52           C  
ATOM   2943  SD  MET A 386     -10.880   4.526  12.427  1.00 89.52           S  
ATOM   2944  CE  MET A 386      -9.074   4.428  12.345  1.00 89.52           C  
ATOM   2945  N   SER A 387     -11.445  -0.581  10.045  1.00 88.68           N  
ATOM   2946  CA  SER A 387     -11.025  -1.617   9.096  1.00 88.68           C  
ATOM   2947  C   SER A 387     -11.301  -1.195   7.648  1.00 88.68           C  
ATOM   2948  CB  SER A 387     -11.737  -2.927   9.432  1.00 88.68           C  
ATOM   2949  O   SER A 387     -10.419  -1.308   6.795  1.00 88.68           O  
ATOM   2950  OG  SER A 387     -11.286  -3.964   8.591  1.00 88.68           O  
ATOM   2951  N   LEU A 388     -12.479  -0.622   7.386  1.00 90.63           N  
ATOM   2952  CA  LEU A 388     -12.854  -0.103   6.073  1.00 90.63           C  
ATOM   2953  C   LEU A 388     -12.024   1.124   5.658  1.00 90.63           C  
ATOM   2954  CB  LEU A 388     -14.360   0.191   6.092  1.00 90.63           C  
ATOM   2955  O   LEU A 388     -11.690   1.264   4.479  1.00 90.63           O  
ATOM   2956  CG  LEU A 388     -14.938   0.654   4.743  1.00 90.63           C  
ATOM   2957  CD1 LEU A 388     -14.728  -0.388   3.642  1.00 90.63           C  
ATOM   2958  CD2 LEU A 388     -16.439   0.870   4.909  1.00 90.63           C  
ATOM   2959  N   LEU A 389     -11.639   1.983   6.607  1.00 93.17           N  
ATOM   2960  CA  LEU A 389     -10.702   3.080   6.359  1.00 93.17           C  
ATOM   2961  C   LEU A 389      -9.340   2.551   5.895  1.00 93.17           C  
ATOM   2962  CB  LEU A 389     -10.560   3.952   7.620  1.00 93.17           C  
ATOM   2963  O   LEU A 389      -8.825   3.017   4.881  1.00 93.17           O  
ATOM   2964  CG  LEU A 389      -9.497   5.064   7.489  1.00 93.17           C  
ATOM   2965  CD1 LEU A 389      -9.867   6.080   6.408  1.00 93.17           C  
ATOM   2966  CD2 LEU A 389      -9.324   5.788   8.822  1.00 93.17           C  
ATOM   2967  N   ASN A 390      -8.771   1.568   6.598  1.00 92.14           N  
ATOM   2968  CA  ASN A 390      -7.485   0.971   6.224  1.00 92.14           C  
ATOM   2969  C   ASN A 390      -7.564   0.278   4.863  1.00 92.14           C  
ATOM   2970  CB  ASN A 390      -7.045  -0.024   7.306  1.00 92.14           C  
ATOM   2971  O   ASN A 390      -6.711   0.501   4.010  1.00 92.14           O  
ATOM   2972  CG  ASN A 390      -6.552   0.648   8.571  1.00 92.14           C  
ATOM   2973  ND2 ASN A 390      -6.503  -0.077   9.662  1.00 92.14           N  
ATOM   2974  OD1 ASN A 390      -6.177   1.807   8.608  1.00 92.14           O  
ATOM   2975  N   PHE A 391      -8.625  -0.501   4.636  1.00 91.83           N  
ATOM   2976  CA  PHE A 391      -8.916  -1.096   3.335  1.00 91.83           C  
ATOM   2977  C   PHE A 391      -8.910  -0.039   2.227  1.00 91.83           C  
ATOM   2978  CB  PHE A 391     -10.273  -1.807   3.411  1.00 91.83           C  
ATOM   2979  O   PHE A 391      -8.200  -0.187   1.237  1.00 91.83           O  
ATOM   2980  CG  PHE A 391     -10.836  -2.164   2.054  1.00 91.83           C  
ATOM   2981  CD1 PHE A 391     -11.625  -1.236   1.351  1.00 91.83           C  
ATOM   2982  CD2 PHE A 391     -10.475  -3.375   1.446  1.00 91.83           C  
ATOM   2983  CE1 PHE A 391     -11.972  -1.485   0.018  1.00 91.83           C  
ATOM   2984  CE2 PHE A 391     -10.842  -3.638   0.119  1.00 91.83           C  
ATOM   2985  CZ  PHE A 391     -11.580  -2.688  -0.593  1.00 91.83           C  
ATOM   2986  N   THR A 392      -9.660   1.052   2.414  1.00 93.67           N  
ATOM   2987  CA  THR A 392      -9.781   2.110   1.403  1.00 93.67           C  
ATOM   2988  C   THR A 392      -8.455   2.835   1.202  1.00 93.67           C  
ATOM   2989  CB  THR A 392     -10.874   3.123   1.771  1.00 93.67           C  
ATOM   2990  O   THR A 392      -8.114   3.177   0.074  1.00 93.67           O  
ATOM   2991  CG2 THR A 392     -11.103   4.126   0.637  1.00 93.67           C  
ATOM   2992  OG1 THR A 392     -12.094   2.455   2.010  1.00 93.67           O  
ATOM   2993  N   SER A 393      -7.688   3.032   2.275  1.00 95.20           N  
ATOM   2994  CA  SER A 393      -6.370   3.671   2.242  1.00 95.20           C  
ATOM   2995  C   SER A 393      -5.384   2.855   1.410  1.00 95.20           C  
ATOM   2996  CB  SER A 393      -5.834   3.882   3.662  1.00 95.20           C  
ATOM   2997  O   SER A 393      -4.912   3.350   0.393  1.00 95.20           O  
ATOM   2998  OG  SER A 393      -6.738   4.686   4.404  1.00 95.20           O  
ATOM   2999  N   PHE A 394      -5.173   1.579   1.748  1.00 93.88           N  
ATOM   3000  CA  PHE A 394      -4.266   0.694   1.007  1.00 93.88           C  
ATOM   3001  C   PHE A 394      -4.719   0.461  -0.437  1.00 93.88           C  
ATOM   3002  CB  PHE A 394      -4.170  -0.649   1.742  1.00 93.88           C  
ATOM   3003  O   PHE A 394      -3.906   0.412  -1.359  1.00 93.88           O  
ATOM   3004  CG  PHE A 394      -3.560  -0.589   3.127  1.00 93.88           C  
ATOM   3005  CD1 PHE A 394      -2.396   0.169   3.358  1.00 93.88           C  
ATOM   3006  CD2 PHE A 394      -4.129  -1.330   4.182  1.00 93.88           C  
ATOM   3007  CE1 PHE A 394      -1.823   0.211   4.637  1.00 93.88           C  
ATOM   3008  CE2 PHE A 394      -3.546  -1.296   5.461  1.00 93.88           C  
ATOM   3009  CZ  PHE A 394      -2.398  -0.518   5.692  1.00 93.88           C  
ATOM   3010  N   LEU A 395      -6.033   0.365  -0.659  1.00 94.35           N  
ATOM   3011  CA  LEU A 395      -6.587   0.289  -2.005  1.00 94.35           C  
ATOM   3012  C   LEU A 395      -6.248   1.549  -2.812  1.00 94.35           C  
ATOM   3013  CB  LEU A 395      -8.106   0.079  -1.902  1.00 94.35           C  
ATOM   3014  O   LEU A 395      -5.841   1.455  -3.971  1.00 94.35           O  
ATOM   3015  CG  LEU A 395      -8.822   0.146  -3.256  1.00 94.35           C  
ATOM   3016  CD1 LEU A 395      -8.285  -0.905  -4.215  1.00 94.35           C  
ATOM   3017  CD2 LEU A 395     -10.320  -0.079  -3.071  1.00 94.35           C  
ATOM   3018  N   SER A 396      -6.407   2.725  -2.207  1.00 96.12           N  
ATOM   3019  CA  SER A 396      -6.114   4.001  -2.860  1.00 96.12           C  
ATOM   3020  C   SER A 396      -4.621   4.165  -3.126  1.00 96.12           C  
ATOM   3021  CB  SER A 396      -6.610   5.180  -2.031  1.00 96.12           C  
ATOM   3022  O   SER A 396      -4.257   4.635  -4.198  1.00 96.12           O  
ATOM   3023  OG  SER A 396      -7.998   5.083  -1.777  1.00 96.12           O  
ATOM   3024  N   GLU A 397      -3.760   3.719  -2.211  1.00 95.71           N  
ATOM   3025  CA  GLU A 397      -2.306   3.675  -2.398  1.00 95.71           C  
ATOM   3026  C   GLU A 397      -1.928   2.809  -3.608  1.00 95.71           C  
ATOM   3027  CB  GLU A 397      -1.623   3.194  -1.110  1.00 95.71           C  
ATOM   3028  O   GLU A 397      -1.276   3.292  -4.535  1.00 95.71           O  
ATOM   3029  CG  GLU A 397      -1.711   4.240   0.022  1.00 95.71           C  
ATOM   3030  CD  GLU A 397      -1.214   3.716   1.379  1.00 95.71           C  
ATOM   3031  OE1 GLU A 397      -1.482   4.395   2.402  1.00 95.71           O  
ATOM   3032  OE2 GLU A 397      -0.603   2.631   1.400  1.00 95.71           O  
ATOM   3033  N   GLY A 398      -2.439   1.574  -3.681  1.00 94.59           N  
ATOM   3034  CA  GLY A 398      -2.246   0.702  -4.846  1.00 94.59           C  
ATOM   3035  C   GLY A 398      -2.795   1.291  -6.150  1.00 94.59           C  
ATOM   3036  O   GLY A 398      -2.187   1.125  -7.210  1.00 94.59           O  
ATOM   3037  N   THR A 399      -3.916   2.015  -6.064  1.00 94.89           N  
ATOM   3038  CA  THR A 399      -4.554   2.693  -7.202  1.00 94.89           C  
ATOM   3039  C   THR A 399      -3.694   3.846  -7.704  1.00 94.89           C  
ATOM   3040  CB  THR A 399      -5.945   3.232  -6.829  1.00 94.89           C  
ATOM   3041  O   THR A 399      -3.478   3.974  -8.906  1.00 94.89           O  
ATOM   3042  CG2 THR A 399      -6.654   3.854  -8.021  1.00 94.89           C  
ATOM   3043  OG1 THR A 399      -6.803   2.221  -6.358  1.00 94.89           O  
ATOM   3044  N   GLY A 400      -3.167   4.666  -6.796  1.00 95.77           N  
ATOM   3045  CA  GLY A 400      -2.278   5.771  -7.133  1.00 95.77           C  
ATOM   3046  C   GLY A 400      -1.009   5.295  -7.831  1.00 95.77           C  
ATOM   3047  O   GLY A 400      -0.634   5.849  -8.861  1.00 95.77           O  
ATOM   3048  N   ILE A 401      -0.406   4.210  -7.335  1.00 95.18           N  
ATOM   3049  CA  ILE A 401       0.758   3.563  -7.960  1.00 95.18           C  
ATOM   3050  C   ILE A 401       0.432   3.081  -9.386  1.00 95.18           C  
ATOM   3051  CB  ILE A 401       1.249   2.404  -7.059  1.00 95.18           C  
ATOM   3052  O   ILE A 401       1.230   3.275 -10.308  1.00 95.18           O  
ATOM   3053  CG1 ILE A 401       1.769   2.938  -5.705  1.00 95.18           C  
ATOM   3054  CG2 ILE A 401       2.346   1.585  -7.763  1.00 95.18           C  
ATOM   3055  CD1 ILE A 401       1.989   1.849  -4.644  1.00 95.18           C  
ATOM   3056  N   ALA A 402      -0.747   2.483  -9.589  1.00 93.84           N  
ATOM   3057  CA  ALA A 402      -1.182   1.984 -10.894  1.00 93.84           C  
ATOM   3058  C   ALA A 402      -1.433   3.117 -11.902  1.00 93.84           C  
ATOM   3059  CB  ALA A 402      -2.444   1.135 -10.704  1.00 93.84           C  
ATOM   3060  O   ALA A 402      -0.959   3.048 -13.036  1.00 93.84           O  
ATOM   3061  N   ILE A 403      -2.127   4.178 -11.474  1.00 93.08           N  
ATOM   3062  CA  ILE A 403      -2.399   5.367 -12.294  1.00 93.08           C  
ATOM   3063  C   ILE A 403      -1.092   6.042 -12.704  1.00 93.08           C  
ATOM   3064  CB  ILE A 403      -3.329   6.349 -11.541  1.00 93.08           C  
ATOM   3065  O   ILE A 403      -0.929   6.380 -13.873  1.00 93.08           O  
ATOM   3066  CG1 ILE A 403      -4.747   5.747 -11.441  1.00 93.08           C  
ATOM   3067  CG2 ILE A 403      -3.388   7.724 -12.238  1.00 93.08           C  
ATOM   3068  CD1 ILE A 403      -5.696   6.530 -10.526  1.00 93.08           C  
ATOM   3069  N   VAL A 404      -0.150   6.208 -11.771  1.00 93.90           N  
ATOM   3070  CA  VAL A 404       1.169   6.776 -12.076  1.00 93.90           C  
ATOM   3071  C   VAL A 404       1.906   5.935 -13.100  1.00 93.90           C  
ATOM   3072  CB  VAL A 404       2.006   6.941 -10.797  1.00 93.90           C  
ATOM   3073  O   VAL A 404       2.384   6.482 -14.085  1.00 93.90           O  
ATOM   3074  CG1 VAL A 404       3.506   7.159 -11.034  1.00 93.90           C  
ATOM   3075  CG2 VAL A 404       1.467   8.167 -10.074  1.00 93.90           C  
ATOM   3076  N   GLY A 405       1.948   4.613 -12.922  1.00 92.48           N  
ATOM   3077  CA  GLY A 405       2.583   3.728 -13.899  1.00 92.48           C  
ATOM   3078  C   GLY A 405       1.950   3.860 -15.287  1.00 92.48           C  
ATOM   3079  O   GLY A 405       2.667   3.945 -16.285  1.00 92.48           O  
ATOM   3080  N   GLY A 406       0.616   3.920 -15.345  1.00 90.52           N  
ATOM   3081  CA  GLY A 406      -0.154   4.176 -16.563  1.00 90.52           C  
ATOM   3082  C   GLY A 406       0.253   5.479 -17.246  1.00 90.52           C  
ATOM   3083  O   GLY A 406       0.683   5.449 -18.398  1.00 90.52           O  
ATOM   3084  N   LEU A 407       0.190   6.596 -16.515  1.00 89.84           N  
ATOM   3085  CA  LEU A 407       0.538   7.931 -17.009  1.00 89.84           C  
ATOM   3086  C   LEU A 407       1.988   8.003 -17.495  1.00 89.84           C  
ATOM   3087  CB  LEU A 407       0.272   8.976 -15.909  1.00 89.84           C  
ATOM   3088  O   LEU A 407       2.223   8.532 -18.579  1.00 89.84           O  
ATOM   3089  CG  LEU A 407      -1.219   9.235 -15.626  1.00 89.84           C  
ATOM   3090  CD1 LEU A 407      -1.368  10.156 -14.414  1.00 89.84           C  
ATOM   3091  CD2 LEU A 407      -1.931   9.901 -16.807  1.00 89.84           C  
ATOM   3092  N   LEU A 408       2.922   7.388 -16.760  1.00 88.94           N  
ATOM   3093  CA  LEU A 408       4.332   7.292 -17.148  1.00 88.94           C  
ATOM   3094  C   LEU A 408       4.559   6.502 -18.444  1.00 88.94           C  
ATOM   3095  CB  LEU A 408       5.155   6.662 -16.009  1.00 88.94           C  
ATOM   3096  O   LEU A 408       5.587   6.660 -19.088  1.00 88.94           O  
ATOM   3097  CG  LEU A 408       5.371   7.546 -14.768  1.00 88.94           C  
ATOM   3098  CD1 LEU A 408       6.135   6.736 -13.716  1.00 88.94           C  
ATOM   3099  CD2 LEU A 408       6.159   8.816 -15.070  1.00 88.94           C  
ATOM   3100  N   SER A 409       3.624   5.631 -18.827  1.00 86.57           N  
ATOM   3101  CA  SER A 409       3.777   4.758 -19.998  1.00 86.57           C  
ATOM   3102  C   SER A 409       3.117   5.297 -21.254  1.00 86.57           C  
ATOM   3103  CB  SER A 409       3.174   3.395 -19.706  1.00 86.57           C  
ATOM   3104  O   SER A 409       3.569   4.992 -22.353  1.00 86.57           O  
ATOM   3105  OG  SER A 409       3.793   2.875 -18.556  1.00 86.57           O  
ATOM   3106  N   ILE A 410       2.017   6.039 -21.107  1.00 82.04           N  
ATOM   3107  CA  ILE A 410       1.297   6.598 -22.255  1.00 82.04           C  
ATOM   3108  C   ILE A 410       1.857   7.945 -22.706  1.00 82.04           C  
ATOM   3109  CB  ILE A 410      -0.223   6.677 -22.003  1.00 82.04           C  
ATOM   3110  O   ILE A 410       1.528   8.369 -23.809  1.00 82.04           O  
ATOM   3111  CG1 ILE A 410      -0.590   7.589 -20.812  1.00 82.04           C  
ATOM   3112  CG2 ILE A 410      -0.792   5.257 -21.835  1.00 82.04           C  
ATOM   3113  CD1 ILE A 410      -2.093   7.861 -20.704  1.00 82.04           C  
ATOM   3114  N   GLY A 411       2.625   8.641 -21.857  1.00 68.56           N  
ATOM   3115  CA  GLY A 411       3.163   9.965 -22.186  1.00 68.56           C  
ATOM   3116  C   GLY A 411       2.077  11.006 -22.494  1.00 68.56           C  
ATOM   3117  O   GLY A 411       2.324  12.015 -23.140  1.00 68.56           O  
ATOM   3118  N   PHE A 412       0.827  10.789 -22.066  1.00 59.99           N  
ATOM   3119  CA  PHE A 412      -0.299  11.684 -22.386  1.00 59.99           C  
ATOM   3120  C   PHE A 412      -0.114  13.094 -21.810  1.00 59.99           C  
ATOM   3121  CB  PHE A 412      -1.594  11.051 -21.869  1.00 59.99           C  
ATOM   3122  O   PHE A 412      -0.711  14.056 -22.285  1.00 59.99           O  
ATOM   3123  CG  PHE A 412      -2.849  11.864 -22.124  1.00 59.99           C  
ATOM   3124  CD1 PHE A 412      -3.385  12.694 -21.120  1.00 59.99           C  
ATOM   3125  CD2 PHE A 412      -3.460  11.818 -23.390  1.00 59.99           C  
ATOM   3126  CE1 PHE A 412      -4.523  13.477 -21.385  1.00 59.99           C  
ATOM   3127  CE2 PHE A 412      -4.600  12.596 -23.654  1.00 59.99           C  
ATOM   3128  CZ  PHE A 412      -5.131  13.428 -22.653  1.00 59.99           C  
ATOM   3129  N   LEU A 413       0.718  13.212 -20.776  1.00 61.11           N  
ATOM   3130  CA  LEU A 413       1.101  14.479 -20.172  1.00 61.11           C  
ATOM   3131  C   LEU A 413       2.465  14.981 -20.688  1.00 61.11           C  
ATOM   3132  CB  LEU A 413       1.020  14.355 -18.639  1.00 61.11           C  
ATOM   3133  O   LEU A 413       3.014  15.893 -20.078  1.00 61.11           O  
ATOM   3134  CG  LEU A 413      -0.368  14.018 -18.062  1.00 61.11           C  
ATOM   3135  CD1 LEU A 413      -0.247  13.715 -16.568  1.00 61.11           C  
ATOM   3136  CD2 LEU A 413      -1.361  15.168 -18.239  1.00 61.11           C  
ATOM   3137  N   ASP A 414       2.986  14.474 -21.814  1.00 59.19           N  
ATOM   3138  CA  ASP A 414       4.237  14.927 -22.466  1.00 59.19           C  
ATOM   3139  C   ASP A 414       4.040  16.244 -23.242  1.00 59.19           C  
ATOM   3140  CB  ASP A 414       4.847  13.838 -23.374  1.00 59.19           C  
ATOM   3141  O   ASP A 414       4.518  16.450 -24.362  1.00 59.19           O  
ATOM   3142  CG  ASP A 414       5.333  12.591 -22.635  1.00 59.19           C  
ATOM   3143  OD1 ASP A 414       5.360  12.621 -21.387  1.00 59.19           O  
ATOM   3144  OD2 ASP A 414       5.666  11.604 -23.324  1.00 59.19           O  
ATOM   3145  N   HIS A 415       3.277  17.164 -22.658  1.00 61.73           N  
ATOM   3146  CA  HIS A 415       2.978  18.467 -23.229  1.00 61.73           C  
ATOM   3147  C   HIS A 415       3.416  19.573 -22.274  1.00 61.73           C  
ATOM   3148  CB  HIS A 415       1.491  18.551 -23.594  1.00 61.73           C  
ATOM   3149  O   HIS A 415       3.239  19.493 -21.057  1.00 61.73           O  
ATOM   3150  CG  HIS A 415       1.066  17.564 -24.656  1.00 61.73           C  
ATOM   3151  CD2 HIS A 415      -0.131  16.902 -24.718  1.00 61.73           C  
ATOM   3152  ND1 HIS A 415       1.819  17.135 -25.727  1.00 61.73           N  
ATOM   3153  CE1 HIS A 415       1.081  16.258 -26.427  1.00 61.73           C  
ATOM   3154  NE2 HIS A 415      -0.124  16.098 -25.862  1.00 61.73           N  
ATOM   3155  N   ARG A 416       3.978  20.640 -22.841  1.00 55.23           N  
ATOM   3156  CA  ARG A 416       4.480  21.788 -22.088  1.00 55.23           C  
ATOM   3157  C   ARG A 416       3.314  22.596 -21.502  1.00 55.23           C  
ATOM   3158  CB  ARG A 416       5.383  22.607 -23.027  1.00 55.23           C  
ATOM   3159  O   ARG A 416       2.733  23.423 -22.197  1.00 55.23           O  
ATOM   3160  CG  ARG A 416       6.128  23.716 -22.280  1.00 55.23           C  
ATOM   3161  CD  ARG A 416       7.057  24.487 -23.223  1.00 55.23           C  
ATOM   3162  NE  ARG A 416       7.936  25.376 -22.450  1.00 55.23           N  
ATOM   3163  NH1 ARG A 416       8.745  26.703 -24.155  1.00 55.23           N  
ATOM   3164  NH2 ARG A 416       9.590  26.859 -22.101  1.00 55.23           N  
ATOM   3165  CZ  ARG A 416       8.741  26.313 -22.913  1.00 55.23           C  
ATOM   3166  N   LEU A 417       2.971  22.361 -20.232  1.00 58.31           N  
ATOM   3167  CA  LEU A 417       2.030  23.206 -19.474  1.00 58.31           C  
ATOM   3168  C   LEU A 417       2.745  24.333 -18.717  1.00 58.31           C  
ATOM   3169  CB  LEU A 417       1.216  22.346 -18.490  1.00 58.31           C  
ATOM   3170  O   LEU A 417       2.201  25.427 -18.591  1.00 58.31           O  
ATOM   3171  CG  LEU A 417       0.061  21.553 -19.127  1.00 58.31           C  
ATOM   3172  CD1 LEU A 417      -0.479  20.479 -18.181  1.00 58.31           C  
ATOM   3173  CD2 LEU A 417      -1.119  22.477 -19.441  1.00 58.31           C  
ATOM   3174  N   LEU A 418       3.959  24.078 -18.222  1.00 57.36           N  
ATOM   3175  CA  LEU A 418       4.773  25.067 -17.520  1.00 57.36           C  
ATOM   3176  C   LEU A 418       5.855  25.657 -18.440  1.00 57.36           C  
ATOM   3177  CB  LEU A 418       5.375  24.437 -16.255  1.00 57.36           C  
ATOM   3178  O   LEU A 418       6.426  24.931 -19.261  1.00 57.36           O  
ATOM   3179  CG  LEU A 418       4.369  24.227 -15.111  1.00 57.36           C  
ATOM   3180  CD1 LEU A 418       5.013  23.373 -14.026  1.00 57.36           C  
ATOM   3181  CD2 LEU A 418       3.930  25.556 -14.493  1.00 57.36           C  
ATOM   3182  N   PRO A 419       6.192  26.954 -18.298  1.00 54.37           N  
ATOM   3183  CA  PRO A 419       7.256  27.601 -19.057  1.00 54.37           C  
ATOM   3184  C   PRO A 419       8.631  27.233 -18.476  1.00 54.37           C  
ATOM   3185  CB  PRO A 419       6.926  29.097 -18.989  1.00 54.37           C  
ATOM   3186  O   PRO A 419       9.388  28.102 -18.062  1.00 54.37           O  
ATOM   3187  CG  PRO A 419       6.339  29.236 -17.585  1.00 54.37           C  
ATOM   3188  CD  PRO A 419       5.588  27.918 -17.385  1.00 54.37           C  
ATOM   3189  N   ILE A 420       8.942  25.937 -18.406  1.00 52.44           N  
ATOM   3190  CA  ILE A 420      10.280  25.442 -18.062  1.00 52.44           C  
ATOM   3191  C   ILE A 420      10.973  25.045 -19.373  1.00 52.44           C  
ATOM   3192  CB  ILE A 420      10.261  24.312 -16.996  1.00 52.44           C  
ATOM   3193  O   ILE A 420      10.364  24.367 -20.208  1.00 52.44           O  
ATOM   3194  CG1 ILE A 420       9.089  24.404 -15.991  1.00 52.44           C  
ATOM   3195  CG2 ILE A 420      11.576  24.398 -16.205  1.00 52.44           C  
ATOM   3196  CD1 ILE A 420       9.081  23.317 -14.906  1.00 52.44           C  
ATOM   3197  N   ASP A 421      12.184  25.548 -19.612  1.00 51.18           N  
ATOM   3198  CA  ASP A 421      13.029  25.201 -20.767  1.00 51.18           C  
ATOM   3199  C   ASP A 421      13.866  23.954 -20.419  1.00 51.18           C  
ATOM   3200  CB  ASP A 421      13.912  26.402 -21.183  1.00 51.18           C  
ATOM   3201  O   ASP A 421      15.066  24.051 -20.179  1.00 51.18           O  
ATOM   3202  CG  ASP A 421      13.165  27.543 -21.887  1.00 51.18           C  
ATOM   3203  OD1 ASP A 421      12.180  27.265 -22.620  1.00 51.18           O  
ATOM   3204  OD2 ASP A 421      13.561  28.710 -21.692  1.00 51.18           O  
ATOM   3205  N   VAL A 422      13.220  22.786 -20.330  1.00 54.40           N  
ATOM   3206  CA  VAL A 422      13.870  21.504 -19.981  1.00 54.40           C  
ATOM   3207  C   VAL A 422      13.454  20.408 -20.955  1.00 54.40           C  
ATOM   3208  CB  VAL A 422      13.591  21.017 -18.537  1.00 54.40           C  
ATOM   3209  O   VAL A 422      12.497  20.558 -21.714  1.00 54.40           O  
ATOM   3210  CG1 VAL A 422      14.781  20.261 -17.931  1.00 54.40           C  
ATOM   3211  CG2 VAL A 422      13.279  22.145 -17.571  1.00 54.40           C  
ATOM   3212  N   ASP A 423      14.190  19.302 -20.903  1.00 57.67           N  
ATOM   3213  CA  ASP A 423      13.993  18.094 -21.691  1.00 57.67           C  
ATOM   3214  C   ASP A 423      12.556  17.543 -21.610  1.00 57.67           C  
ATOM   3215  CB  ASP A 423      15.031  17.054 -21.227  1.00 57.67           C  
ATOM   3216  O   ASP A 423      11.889  17.630 -20.572  1.00 57.67           O  
ATOM   3217  CG  ASP A 423      15.365  16.017 -22.300  1.00 57.67           C  
ATOM   3218  OD1 ASP A 423      14.861  16.173 -23.437  1.00 57.67           O  
ATOM   3219  OD2 ASP A 423      16.114  15.075 -21.971  1.00 57.67           O  
ATOM   3220  N   HIS A 424      12.091  16.939 -22.708  1.00 54.42           N  
ATOM   3221  CA  HIS A 424      10.696  16.517 -22.907  1.00 54.42           C  
ATOM   3222  C   HIS A 424      10.170  15.575 -21.808  1.00 54.42           C  
ATOM   3223  CB  HIS A 424      10.555  15.854 -24.289  1.00 54.42           C  
ATOM   3224  O   HIS A 424       8.990  15.639 -21.460  1.00 54.42           O  
ATOM   3225  CG  HIS A 424      10.211  16.819 -25.396  1.00 54.42           C  
ATOM   3226  CD2 HIS A 424      11.075  17.462 -26.243  1.00 54.42           C  
ATOM   3227  ND1 HIS A 424       8.936  17.183 -25.763  1.00 54.42           N  
ATOM   3228  CE1 HIS A 424       9.028  18.023 -26.806  1.00 54.42           C  
ATOM   3229  NE2 HIS A 424      10.311  18.225 -27.139  1.00 54.42           N  
ATOM   3230  N   SER A 425      11.043  14.748 -21.225  1.00 62.30           N  
ATOM   3231  CA  SER A 425      10.728  13.810 -20.137  1.00 62.30           C  
ATOM   3232  C   SER A 425      10.311  14.504 -18.833  1.00 62.30           C  
ATOM   3233  CB  SER A 425      11.958  12.929 -19.881  1.00 62.30           C  
ATOM   3234  O   SER A 425       9.571  13.933 -18.033  1.00 62.30           O  
ATOM   3235  OG  SER A 425      13.078  13.752 -19.606  1.00 62.30           O  
ATOM   3236  N   THR A 426      10.725  15.755 -18.617  1.00 72.60           N  
ATOM   3237  CA  THR A 426      10.468  16.498 -17.371  1.00 72.60           C  
ATOM   3238  C   THR A 426       9.015  16.974 -17.276  1.00 72.60           C  
ATOM   3239  CB  THR A 426      11.431  17.690 -17.252  1.00 72.60           C  
ATOM   3240  O   THR A 426       8.446  17.053 -16.182  1.00 72.60           O  
ATOM   3241  CG2 THR A 426      11.389  18.342 -15.872  1.00 72.60           C  
ATOM   3242  OG1 THR A 426      12.756  17.255 -17.436  1.00 72.60           O  
ATOM   3243  N   TYR A 427       8.380  17.257 -18.419  1.00 79.72           N  
ATOM   3244  CA  TYR A 427       7.006  17.766 -18.468  1.00 79.72           C  
ATOM   3245  C   TYR A 427       5.994  16.770 -17.904  1.00 79.72           C  
ATOM   3246  CB  TYR A 427       6.641  18.147 -19.909  1.00 79.72           C  
ATOM   3247  O   TYR A 427       5.099  17.165 -17.157  1.00 79.72           O  
ATOM   3248  CG  TYR A 427       7.483  19.268 -20.492  1.00 79.72           C  
ATOM   3249  CD1 TYR A 427       7.639  20.474 -19.779  1.00 79.72           C  
ATOM   3250  CD2 TYR A 427       8.115  19.105 -21.740  1.00 79.72           C  
ATOM   3251  CE1 TYR A 427       8.442  21.505 -20.299  1.00 79.72           C  
ATOM   3252  CE2 TYR A 427       8.900  20.147 -22.275  1.00 79.72           C  
ATOM   3253  OH  TYR A 427       9.787  22.377 -22.073  1.00 79.72           O  
ATOM   3254  CZ  TYR A 427       9.068  21.348 -21.553  1.00 79.72           C  
ATOM   3255  N   LEU A 428       6.188  15.481 -18.186  1.00 84.05           N  
ATOM   3256  CA  LEU A 428       5.364  14.386 -17.682  1.00 84.05           C  
ATOM   3257  C   LEU A 428       5.251  14.418 -16.155  1.00 84.05           C  
ATOM   3258  CB  LEU A 428       6.038  13.092 -18.157  1.00 84.05           C  
ATOM   3259  O   LEU A 428       4.155  14.505 -15.596  1.00 84.05           O  
ATOM   3260  CG  LEU A 428       5.306  11.782 -17.834  1.00 84.05           C  
ATOM   3261  CD1 LEU A 428       3.847  11.777 -18.281  1.00 84.05           C  
ATOM   3262  CD2 LEU A 428       6.068  10.654 -18.521  1.00 84.05           C  
ATOM   3263  N   TYR A 429       6.406  14.423 -15.488  1.00 88.09           N  
ATOM   3264  CA  TYR A 429       6.516  14.452 -14.034  1.00 88.09           C  
ATOM   3265  C   TYR A 429       5.906  15.729 -13.447  1.00 88.09           C  
ATOM   3266  CB  TYR A 429       8.002  14.327 -13.667  1.00 88.09           C  
ATOM   3267  O   TYR A 429       5.120  15.674 -12.499  1.00 88.09           O  
ATOM   3268  CG  TYR A 429       8.636  13.010 -14.068  1.00 88.09           C  
ATOM   3269  CD1 TYR A 429       8.197  11.838 -13.441  1.00 88.09           C  
ATOM   3270  CD2 TYR A 429       9.642  12.937 -15.052  1.00 88.09           C  
ATOM   3271  CE1 TYR A 429       8.746  10.595 -13.791  1.00 88.09           C  
ATOM   3272  CE2 TYR A 429      10.182  11.686 -15.428  1.00 88.09           C  
ATOM   3273  OH  TYR A 429      10.191   9.267 -15.081  1.00 88.09           O  
ATOM   3274  CZ  TYR A 429       9.724  10.509 -14.797  1.00 88.09           C  
ATOM   3275  N   SER A 430       6.215  16.881 -14.045  1.00 86.15           N  
ATOM   3276  CA  SER A 430       5.732  18.188 -13.594  1.00 86.15           C  
ATOM   3277  C   SER A 430       4.205  18.299 -13.654  1.00 86.15           C  
ATOM   3278  CB  SER A 430       6.404  19.257 -14.455  1.00 86.15           C  
ATOM   3279  O   SER A 430       3.550  18.703 -12.689  1.00 86.15           O  
ATOM   3280  OG  SER A 430       6.211  20.513 -13.866  1.00 86.15           O  
ATOM   3281  N   ASN A 431       3.609  17.830 -14.748  1.00 88.66           N  
ATOM   3282  CA  ASN A 431       2.166  17.855 -14.960  1.00 88.66           C  
ATOM   3283  C   ASN A 431       1.418  16.937 -13.986  1.00 88.66           C  
ATOM   3284  CB  ASN A 431       1.918  17.459 -16.420  1.00 88.66           C  
ATOM   3285  O   ASN A 431       0.369  17.311 -13.453  1.00 88.66           O  
ATOM   3286  CG  ASN A 431       2.404  18.516 -17.393  1.00 88.66           C  
ATOM   3287  ND2 ASN A 431       2.481  18.190 -18.657  1.00 88.66           N  
ATOM   3288  OD1 ASN A 431       2.645  19.658 -17.043  1.00 88.66           O  
ATOM   3289  N   MET A 432       1.973  15.755 -13.704  1.00 90.37           N  
ATOM   3290  CA  MET A 432       1.425  14.841 -12.698  1.00 90.37           C  
ATOM   3291  C   MET A 432       1.455  15.465 -11.300  1.00 90.37           C  
ATOM   3292  CB  MET A 432       2.202  13.518 -12.722  1.00 90.37           C  
ATOM   3293  O   MET A 432       0.472  15.378 -10.565  1.00 90.37           O  
ATOM   3294  CG  MET A 432       1.910  12.749 -14.013  1.00 90.37           C  
ATOM   3295  SD  MET A 432       2.890  11.254 -14.282  1.00 90.37           S  
ATOM   3296  CE  MET A 432       2.278  10.229 -12.937  1.00 90.37           C  
ATOM   3297  N   LEU A 433       2.537  16.161 -10.949  1.00 92.27           N  
ATOM   3298  CA  LEU A 433       2.674  16.845  -9.663  1.00 92.27           C  
ATOM   3299  C   LEU A 433       1.676  17.999  -9.495  1.00 92.27           C  
ATOM   3300  CB  LEU A 433       4.116  17.346  -9.532  1.00 92.27           C  
ATOM   3301  O   LEU A 433       1.099  18.154  -8.417  1.00 92.27           O  
ATOM   3302  CG  LEU A 433       5.131  16.221  -9.311  1.00 92.27           C  
ATOM   3303  CD1 LEU A 433       6.547  16.718  -9.585  1.00 92.27           C  
ATOM   3304  CD2 LEU A 433       5.075  15.693  -7.881  1.00 92.27           C  
ATOM   3305  N   ILE A 434       1.405  18.770 -10.552  1.00 91.42           N  
ATOM   3306  CA  ILE A 434       0.354  19.801 -10.526  1.00 91.42           C  
ATOM   3307  C   ILE A 434      -1.022  19.167 -10.301  1.00 91.42           C  
ATOM   3308  CB  ILE A 434       0.367  20.644 -11.820  1.00 91.42           C  
ATOM   3309  O   ILE A 434      -1.791  19.644  -9.461  1.00 91.42           O  
ATOM   3310  CG1 ILE A 434       1.641  21.509 -11.865  1.00 91.42           C  
ATOM   3311  CG2 ILE A 434      -0.882  21.554 -11.889  1.00 91.42           C  
ATOM   3312  CD1 ILE A 434       1.885  22.142 -13.237  1.00 91.42           C  
ATOM   3313  N   LEU A 435      -1.333  18.082 -11.018  1.00 92.64           N  
ATOM   3314  CA  LEU A 435      -2.590  17.352 -10.842  1.00 92.64           C  
ATOM   3315  C   LEU A 435      -2.739  16.865  -9.394  1.00 92.64           C  
ATOM   3316  CB  LEU A 435      -2.629  16.186 -11.845  1.00 92.64           C  
ATOM   3317  O   LEU A 435      -3.795  17.030  -8.782  1.00 92.64           O  
ATOM   3318  CG  LEU A 435      -3.909  15.335 -11.769  1.00 92.64           C  
ATOM   3319  CD1 LEU A 435      -5.139  16.112 -12.244  1.00 92.64           C  
ATOM   3320  CD2 LEU A 435      -3.753  14.085 -12.635  1.00 92.64           C  
ATOM   3321  N   PHE A 436      -1.665  16.321  -8.825  1.00 95.19           N  
ATOM   3322  CA  PHE A 436      -1.614  15.863  -7.441  1.00 95.19           C  
ATOM   3323  C   PHE A 436      -1.844  16.999  -6.452  1.00 95.19           C  
ATOM   3324  CB  PHE A 436      -0.269  15.162  -7.217  1.00 95.19           C  
ATOM   3325  O   PHE A 436      -2.690  16.864  -5.569  1.00 95.19           O  
ATOM   3326  CG  PHE A 436      -0.092  13.834  -7.934  1.00 95.19           C  
ATOM   3327  CD1 PHE A 436      -1.152  13.219  -8.641  1.00 95.19           C  
ATOM   3328  CD2 PHE A 436       1.161  13.196  -7.870  1.00 95.19           C  
ATOM   3329  CE1 PHE A 436      -0.963  11.985  -9.268  1.00 95.19           C  
ATOM   3330  CE2 PHE A 436       1.354  11.961  -8.509  1.00 95.19           C  
ATOM   3331  CZ  PHE A 436       0.287  11.364  -9.200  1.00 95.19           C  
ATOM   3332  N   ALA A 437      -1.183  18.144  -6.631  1.00 94.76           N  
ATOM   3333  CA  ALA A 437      -1.427  19.333  -5.818  1.00 94.76           C  
ATOM   3334  C   ALA A 437      -2.908  19.753  -5.860  1.00 94.76           C  
ATOM   3335  CB  ALA A 437      -0.502  20.453  -6.306  1.00 94.76           C  
ATOM   3336  O   ALA A 437      -3.520  19.978  -4.814  1.00 94.76           O  
ATOM   3337  N   GLY A 438      -3.516  19.767  -7.051  1.00 94.99           N  
ATOM   3338  CA  GLY A 438      -4.941  20.050  -7.228  1.00 94.99           C  
ATOM   3339  C   GLY A 438      -5.847  19.079  -6.464  1.00 94.99           C  
ATOM   3340  O   GLY A 438      -6.748  19.514  -5.746  1.00 94.99           O  
ATOM   3341  N   ILE A 439      -5.582  17.770  -6.550  1.00 95.94           N  
ATOM   3342  CA  ILE A 439      -6.344  16.735  -5.830  1.00 95.94           C  
ATOM   3343  C   ILE A 439      -6.243  16.934  -4.312  1.00 95.94           C  
ATOM   3344  CB  ILE A 439      -5.883  15.319  -6.255  1.00 95.94           C  
ATOM   3345  O   ILE A 439      -7.268  16.873  -3.625  1.00 95.94           O  
ATOM   3346  CG1 ILE A 439      -6.280  15.047  -7.725  1.00 95.94           C  
ATOM   3347  CG2 ILE A 439      -6.496  14.231  -5.346  1.00 95.94           C  
ATOM   3348  CD1 ILE A 439      -5.585  13.824  -8.337  1.00 95.94           C  
ATOM   3349  N   ILE A 440      -5.044  17.221  -3.787  1.00 96.52           N  
ATOM   3350  CA  ILE A 440      -4.836  17.498  -2.358  1.00 96.52           C  
ATOM   3351  C   ILE A 440      -5.664  18.707  -1.915  1.00 96.52           C  
ATOM   3352  CB  ILE A 440      -3.336  17.709  -2.040  1.00 96.52           C  
ATOM   3353  O   ILE A 440      -6.383  18.619  -0.918  1.00 96.52           O  
ATOM   3354  CG1 ILE A 440      -2.471  16.451  -2.273  1.00 96.52           C  
ATOM   3355  CG2 ILE A 440      -3.129  18.203  -0.594  1.00 96.52           C  
ATOM   3356  CD1 ILE A 440      -2.898  15.189  -1.523  1.00 96.52           C  
ATOM   3357  N   VAL A 441      -5.609  19.816  -2.659  1.00 96.52           N  
ATOM   3358  CA  VAL A 441      -6.353  21.041  -2.328  1.00 96.52           C  
ATOM   3359  C   VAL A 441      -7.862  20.798  -2.360  1.00 96.52           C  
ATOM   3360  CB  VAL A 441      -5.949  22.199  -3.261  1.00 96.52           C  
ATOM   3361  O   VAL A 441      -8.562  21.210  -1.436  1.00 96.52           O  
ATOM   3362  CG1 VAL A 441      -6.829  23.444  -3.075  1.00 96.52           C  
ATOM   3363  CG2 VAL A 441      -4.504  22.627  -2.979  1.00 96.52           C  
ATOM   3364  N   ILE A 442      -8.375  20.089  -3.369  1.00 96.94           N  
ATOM   3365  CA  ILE A 442      -9.804  19.758  -3.467  1.00 96.94           C  
ATOM   3366  C   ILE A 442     -10.238  18.899  -2.274  1.00 96.94           C  
ATOM   3367  CB  ILE A 442     -10.113  19.078  -4.821  1.00 96.94           C  
ATOM   3368  O   ILE A 442     -11.212  19.237  -1.599  1.00 96.94           O  
ATOM   3369  CG1 ILE A 442      -9.948  20.094  -5.976  1.00 96.94           C  
ATOM   3370  CG2 ILE A 442     -11.544  18.500  -4.840  1.00 96.94           C  
ATOM   3371  CD1 ILE A 442      -9.887  19.440  -7.363  1.00 96.94           C  
ATOM   3372  N   CYS A 443      -9.504  17.826  -1.967  1.00 96.34           N  
ATOM   3373  CA  CYS A 443      -9.815  16.949  -0.835  1.00 96.34           C  
ATOM   3374  C   CYS A 443      -9.776  17.711   0.495  1.00 96.34           C  
ATOM   3375  CB  CYS A 443      -8.828  15.776  -0.818  1.00 96.34           C  
ATOM   3376  O   CYS A 443     -10.681  17.575   1.320  1.00 96.34           O  
ATOM   3377  SG  CYS A 443      -9.151  14.682  -2.226  1.00 96.34           S  
ATOM   3378  N   TRP A 444      -8.769  18.563   0.683  1.00 95.70           N  
ATOM   3379  CA  TRP A 444      -8.645  19.430   1.850  1.00 95.70           C  
ATOM   3380  C   TRP A 444      -9.849  20.365   2.009  1.00 95.70           C  
ATOM   3381  CB  TRP A 444      -7.343  20.222   1.727  1.00 95.70           C  
ATOM   3382  O   TRP A 444     -10.449  20.413   3.087  1.00 95.70           O  
ATOM   3383  CG  TRP A 444      -7.198  21.337   2.711  1.00 95.70           C  
ATOM   3384  CD1 TRP A 444      -7.160  21.204   4.053  1.00 95.70           C  
ATOM   3385  CD2 TRP A 444      -7.117  22.768   2.444  1.00 95.70           C  
ATOM   3386  CE2 TRP A 444      -7.032  23.451   3.691  1.00 95.70           C  
ATOM   3387  CE3 TRP A 444      -7.113  23.558   1.276  1.00 95.70           C  
ATOM   3388  NE1 TRP A 444      -7.057  22.450   4.638  1.00 95.70           N  
ATOM   3389  CH2 TRP A 444      -6.952  25.607   2.598  1.00 95.70           C  
ATOM   3390  CZ2 TRP A 444      -6.965  24.848   3.780  1.00 95.70           C  
ATOM   3391  CZ3 TRP A 444      -7.024  24.961   1.351  1.00 95.70           C  
ATOM   3392  N   LEU A 445     -10.253  21.065   0.944  1.00 96.10           N  
ATOM   3393  CA  LEU A 445     -11.409  21.965   0.961  1.00 96.10           C  
ATOM   3394  C   LEU A 445     -12.711  21.218   1.269  1.00 96.10           C  
ATOM   3395  CB  LEU A 445     -11.521  22.692  -0.392  1.00 96.10           C  
ATOM   3396  O   LEU A 445     -13.521  21.697   2.064  1.00 96.10           O  
ATOM   3397  CG  LEU A 445     -10.451  23.769  -0.642  1.00 96.10           C  
ATOM   3398  CD1 LEU A 445     -10.596  24.295  -2.071  1.00 96.10           C  
ATOM   3399  CD2 LEU A 445     -10.581  24.949   0.324  1.00 96.10           C  
ATOM   3400  N   VAL A 446     -12.908  20.034   0.682  1.00 95.93           N  
ATOM   3401  CA  VAL A 446     -14.085  19.192   0.937  1.00 95.93           C  
ATOM   3402  C   VAL A 446     -14.139  18.766   2.406  1.00 95.93           C  
ATOM   3403  CB  VAL A 446     -14.108  17.984  -0.021  1.00 95.93           C  
ATOM   3404  O   VAL A 446     -15.162  18.985   3.062  1.00 95.93           O  
ATOM   3405  CG1 VAL A 446     -15.202  16.979   0.350  1.00 95.93           C  
ATOM   3406  CG2 VAL A 446     -14.394  18.439  -1.458  1.00 95.93           C  
ATOM   3407  N   ILE A 447     -13.039  18.241   2.960  1.00 94.24           N  
ATOM   3408  CA  ILE A 447     -12.976  17.834   4.372  1.00 94.24           C  
ATOM   3409  C   ILE A 447     -13.219  19.042   5.287  1.00 94.24           C  
ATOM   3410  CB  ILE A 447     -11.633  17.140   4.697  1.00 94.24           C  
ATOM   3411  O   ILE A 447     -14.034  18.965   6.209  1.00 94.24           O  
ATOM   3412  CG1 ILE A 447     -11.471  15.805   3.934  1.00 94.24           C  
ATOM   3413  CG2 ILE A 447     -11.544  16.847   6.211  1.00 94.24           C  
ATOM   3414  CD1 ILE A 447     -10.012  15.322   3.899  1.00 94.24           C  
ATOM   3415  N   LEU A 448     -12.572  20.183   5.028  1.00 93.29           N  
ATOM   3416  CA  LEU A 448     -12.782  21.394   5.822  1.00 93.29           C  
ATOM   3417  C   LEU A 448     -14.246  21.839   5.814  1.00 93.29           C  
ATOM   3418  CB  LEU A 448     -11.910  22.548   5.301  1.00 93.29           C  
ATOM   3419  O   LEU A 448     -14.784  22.165   6.871  1.00 93.29           O  
ATOM   3420  CG  LEU A 448     -10.434  22.553   5.734  1.00 93.29           C  
ATOM   3421  CD1 LEU A 448      -9.855  23.904   5.315  1.00 93.29           C  
ATOM   3422  CD2 LEU A 448     -10.251  22.425   7.250  1.00 93.29           C  
ATOM   3423  N   ASN A 449     -14.891  21.858   4.648  1.00 92.82           N  
ATOM   3424  CA  ASN A 449     -16.273  22.308   4.515  1.00 92.82           C  
ATOM   3425  C   ASN A 449     -17.253  21.390   5.249  1.00 92.82           C  
ATOM   3426  CB  ASN A 449     -16.612  22.424   3.020  1.00 92.82           C  
ATOM   3427  O   ASN A 449     -18.162  21.878   5.923  1.00 92.82           O  
ATOM   3428  CG  ASN A 449     -16.035  23.683   2.398  1.00 92.82           C  
ATOM   3429  ND2 ASN A 449     -15.730  23.659   1.124  1.00 92.82           N  
ATOM   3430  OD1 ASN A 449     -15.904  24.714   3.040  1.00 92.82           O  
ATOM   3431  N   VAL A 450     -17.059  20.074   5.161  1.00 92.00           N  
ATOM   3432  CA  VAL A 450     -17.933  19.092   5.813  1.00 92.00           C  
ATOM   3433  C   VAL A 450     -17.748  19.126   7.332  1.00 92.00           C  
ATOM   3434  CB  VAL A 450     -17.703  17.697   5.197  1.00 92.00           C  
ATOM   3435  O   VAL A 450     -18.715  19.307   8.072  1.00 92.00           O  
ATOM   3436  CG1 VAL A 450     -18.446  16.593   5.954  1.00 92.00           C  
ATOM   3437  CG2 VAL A 450     -18.203  17.689   3.745  1.00 92.00           C  
ATOM   3438  N   TYR A 451     -16.513  19.060   7.827  1.00 89.83           N  
ATOM   3439  CA  TYR A 451     -16.265  18.962   9.269  1.00 89.83           C  
ATOM   3440  C   TYR A 451     -16.401  20.296  10.021  1.00 89.83           C  
ATOM   3441  CB  TYR A 451     -14.910  18.299   9.506  1.00 89.83           C  
ATOM   3442  O   TYR A 451     -16.761  20.291  11.200  1.00 89.83           O  
ATOM   3443  CG  TYR A 451     -14.937  16.795   9.317  1.00 89.83           C  
ATOM   3444  CD1 TYR A 451     -15.248  15.966  10.411  1.00 89.83           C  
ATOM   3445  CD2 TYR A 451     -14.660  16.218   8.062  1.00 89.83           C  
ATOM   3446  CE1 TYR A 451     -15.228  14.566  10.267  1.00 89.83           C  
ATOM   3447  CE2 TYR A 451     -14.612  14.819   7.920  1.00 89.83           C  
ATOM   3448  OH  TYR A 451     -14.741  12.647   8.917  1.00 89.83           O  
ATOM   3449  CZ  TYR A 451     -14.869  13.991   9.031  1.00 89.83           C  
ATOM   3450  N   LYS A 452     -16.207  21.456   9.370  1.00 86.19           N  
ATOM   3451  CA  LYS A 452     -16.554  22.753   9.988  1.00 86.19           C  
ATOM   3452  C   LYS A 452     -18.059  22.893  10.223  1.00 86.19           C  
ATOM   3453  CB  LYS A 452     -16.057  23.943   9.152  1.00 86.19           C  
ATOM   3454  O   LYS A 452     -18.446  23.500  11.218  1.00 86.19           O  
ATOM   3455  CG  LYS A 452     -14.551  24.202   9.309  1.00 86.19           C  
ATOM   3456  CD  LYS A 452     -14.127  25.409   8.459  1.00 86.19           C  
ATOM   3457  CE  LYS A 452     -12.628  25.690   8.615  1.00 86.19           C  
ATOM   3458  NZ  LYS A 452     -12.187  26.828   7.766  1.00 86.19           N  
ATOM   3459  N   ARG A 453     -18.904  22.332   9.346  1.00 79.44           N  
ATOM   3460  CA  ARG A 453     -20.367  22.332   9.534  1.00 79.44           C  
ATOM   3461  C   ARG A 453     -20.781  21.498  10.744  1.00 79.44           C  
ATOM   3462  CB  ARG A 453     -21.084  21.851   8.264  1.00 79.44           C  
ATOM   3463  O   ARG A 453     -21.643  21.943  11.491  1.00 79.44           O  
ATOM   3464  CG  ARG A 453     -21.054  22.899   7.142  1.00 79.44           C  
ATOM   3465  CD  ARG A 453     -21.678  22.312   5.871  1.00 79.44           C  
ATOM   3466  NE  ARG A 453     -21.635  23.265   4.744  1.00 79.44           N  
ATOM   3467  NH1 ARG A 453     -23.107  22.159   3.367  1.00 79.44           N  
ATOM   3468  NH2 ARG A 453     -22.160  24.052   2.669  1.00 79.44           N  
ATOM   3469  CZ  ARG A 453     -22.299  23.155   3.605  1.00 79.44           C  
ATOM   3470  N   SER A 454     -20.114  20.370  11.000  1.00 73.53           N  
ATOM   3471  CA  SER A 454     -20.366  19.556  12.200  1.00 73.53           C  
ATOM   3472  C   SER A 454     -20.198  20.350  13.497  1.00 73.53           C  
ATOM   3473  CB  SER A 454     -19.410  18.367  12.260  1.00 73.53           C  
ATOM   3474  O   SER A 454     -21.043  20.254  14.376  1.00 73.53           O  
ATOM   3475  OG  SER A 454     -19.840  17.434  13.226  1.00 73.53           O  
ATOM   3476  N   ARG A 455     -19.141  21.171  13.606  1.00 61.99           N  
ATOM   3477  CA  ARG A 455     -18.870  21.994  14.803  1.00 61.99           C  
ATOM   3478  C   ARG A 455     -19.842  23.161  15.011  1.00 61.99           C  
ATOM   3479  CB  ARG A 455     -17.430  22.533  14.768  1.00 61.99           C  
ATOM   3480  O   ARG A 455     -19.778  23.800  16.050  1.00 61.99           O  
ATOM   3481  CG  ARG A 455     -16.383  21.482  15.151  1.00 61.99           C  
ATOM   3482  CD  ARG A 455     -15.029  22.176  15.350  1.00 61.99           C  
ATOM   3483  NE  ARG A 455     -14.015  21.260  15.904  1.00 61.99           N  
ATOM   3484  NH1 ARG A 455     -12.417  22.840  16.393  1.00 61.99           N  
ATOM   3485  NH2 ARG A 455     -12.058  20.707  16.933  1.00 61.99           N  
ATOM   3486  CZ  ARG A 455     -12.839  21.605  16.402  1.00 61.99           C  
ATOM   3487  N   ARG A 456     -20.675  23.500  14.021  1.00 57.00           N  
ATOM   3488  CA  ARG A 456     -21.709  24.541  14.163  1.00 57.00           C  
ATOM   3489  C   ARG A 456     -23.059  23.983  14.623  1.00 57.00           C  
ATOM   3490  CB  ARG A 456     -21.866  25.328  12.851  1.00 57.00           C  
ATOM   3491  O   ARG A 456     -23.914  24.776  14.994  1.00 57.00           O  
ATOM   3492  CG  ARG A 456     -20.704  26.295  12.586  1.00 57.00           C  
ATOM   3493  CD  ARG A 456     -21.020  27.139  11.343  1.00 57.00           C  
ATOM   3494  NE  ARG A 456     -19.999  28.179  11.099  1.00 57.00           N  
ATOM   3495  NH1 ARG A 456     -20.990  29.120   9.252  1.00 57.00           N  
ATOM   3496  NH2 ARG A 456     -19.094  29.988  10.042  1.00 57.00           N  
ATOM   3497  CZ  ARG A 456     -20.030  29.085  10.135  1.00 57.00           C  
ATOM   3498  N   HIS A 457     -23.260  22.666  14.550  1.00 47.00           N  
ATOM   3499  CA  HIS A 457     -24.549  22.012  14.814  1.00 47.00           C  
ATOM   3500  C   HIS A 457     -24.541  21.034  16.000  1.00 47.00           C  
ATOM   3501  CB  HIS A 457     -25.024  21.306  13.534  1.00 47.00           C  
ATOM   3502  O   HIS A 457     -25.605  20.527  16.344  1.00 47.00           O  
ATOM   3503  CG  HIS A 457     -25.500  22.254  12.466  1.00 47.00           C  
ATOM   3504  CD2 HIS A 457     -24.968  22.423  11.218  1.00 47.00           C  
ATOM   3505  ND1 HIS A 457     -26.592  23.084  12.557  1.00 47.00           N  
ATOM   3506  CE1 HIS A 457     -26.714  23.740  11.392  1.00 47.00           C  
ATOM   3507  NE2 HIS A 457     -25.738  23.377  10.540  1.00 47.00           N  
ATOM   3508  N   GLY A 458     -23.380  20.760  16.599  1.00 43.73           N  
ATOM   3509  CA  GLY A 458     -23.252  20.093  17.897  1.00 43.73           C  
ATOM   3510  C   GLY A 458     -22.718  21.079  18.914  1.00 43.73           C  
ATOM   3511  O   GLY A 458     -23.143  20.975  20.081  1.00 43.73           O  
ATOM   3512  OXT GLY A 458     -21.879  21.897  18.466  1.00 43.73           O  
TER    3513      GLY A 458                                                      
ENDMDL                                                                          
END                                                                             
