# Supplementary material for: Cryo‐EM structure of antibacterial efflux transporter QacA from Staphylococcus aureus reveals a novel extracellular loop with allosteric role
Source: EMBO J. 2023 Jul 17;42(16):e113418. doi: 10.15252/embj.2023113418 (PMC10425836; doi:10.15252/embj.2023113418)
Supplement: Supplementary file 4 — Source Data for Expanded View [file EMBJ-42-e113418-s008.zip › Expanded view source data/Figure EV2/AF2 models/AF-P31474-HsrA.pdb]

HEADER                                            01-JUN-22                     
TITLE     ALPHAFOLD MONOMER V2.0 PREDICTION FOR PROBABLE TRANSPORT PROTEIN HSRA 
TITLE    2 (P31474)                                                             
COMPND    MOL_ID: 1;                                                            
COMPND   2 MOLECULE: PROBABLE TRANSPORT PROTEIN HSRA;                           
COMPND   3 CHAIN: A                                                             
SOURCE    MOL_ID: 1;                                                            
SOURCE   2 ORGANISM_SCIENTIFIC: ESCHERICHIA COLI (STRAIN K12);                  
SOURCE   3 ORGANISM_TAXID: 83333                                                
REMARK   1                                                                      
REMARK   1 REFERENCE 1                                                          
REMARK   1  AUTH   JOHN JUMPER, RICHARD EVANS, ALEXANDER PRITZEL, TIM GREEN,    
REMARK   1  AUTH 2 MICHAEL FIGURNOV, OLAF RONNEBERGER, KATHRYN TUNYASUVUNAKOOL, 
REMARK   1  AUTH 3 RUSS BATES, AUGUSTIN ZIDEK, ANNA POTAPENKO, ALEX BRIDGLAND,  
REMARK   1  AUTH 4 CLEMENS MEYER, SIMON A A KOHL, ANDREW J BALLARD,             
REMARK   1  AUTH 5 ANDREW COWIE, BERNARDINO ROMERA-PAREDES, STANISLAV NIKOLOV,  
REMARK   1  AUTH 6 RISHUB JAIN, JONAS ADLER, TREVOR BACK, STIG PETERSEN,        
REMARK   1  AUTH 7 DAVID REIMAN, ELLEN CLANCY, MICHAL ZIELINSKI,                
REMARK   1  AUTH 8 MARTIN STEINEGGER, MICHALINA PACHOLSKA, TAMAS BERGHAMMER,    
REMARK   1  AUTH 9 DAVID SILVER, ORIOL VINYALS, ANDREW W SENIOR,                
REMARK   1  AUTH10 KORAY KAVUKCUOGLU, PUSHMEET KOHLI, DEMIS HASSABIS            
REMARK   1  TITL   HIGHLY ACCURATE PROTEIN STRUCTURE PREDICTION WITH ALPHAFOLD  
REMARK   1  REF    NATURE                        V. 596   583 2021              
REMARK   1  REFN                   ISSN 0028-0836                               
REMARK   1  PMID   34265844                                                     
REMARK   1  DOI    10.1038/s41586-021-03819-2                                   
REMARK   1                                                                      
REMARK   1 DISCLAIMERS                                                          
REMARK   1 ALPHAFOLD DATA, COPYRIGHT (2021) DEEPMIND TECHNOLOGIES LIMITED. THE  
REMARK   1 INFORMATION PROVIDED IS THEORETICAL MODELLING ONLY AND CAUTION SHOULD
REMARK   1 BE EXERCISED IN ITS USE. IT IS PROVIDED "AS-IS" WITHOUT ANY WARRANTY 
REMARK   1 OF ANY KIND, WHETHER EXPRESSED OR IMPLIED. NO WARRANTY IS GIVEN THAT 
REMARK   1 USE OF THE INFORMATION SHALL NOT INFRINGE THE RIGHTS OF ANY THIRD    
REMARK   1 PARTY. THE INFORMATION IS NOT INTENDED TO BE A SUBSTITUTE FOR        
REMARK   1 PROFESSIONAL MEDICAL ADVICE, DIAGNOSIS, OR TREATMENT, AND DOES NOT   
REMARK   1 CONSTITUTE MEDICAL OR OTHER PROFESSIONAL ADVICE. IT IS AVAILABLE FOR 
REMARK   1 ACADEMIC AND COMMERCIAL PURPOSES, UNDER CC-BY 4.0 LICENCE.           
DBREF  XXXX A    1   475  UNP    P31474   HSRA_ECOLI       1    475             
SEQRES   1 A  475  MET SER ASP LYS LYS LYS ARG SER MET ALA GLY LEU PRO          
SEQRES   2 A  475  TRP ILE ALA ALA MET ALA PHE PHE MET GLN ALA LEU ASP          
SEQRES   3 A  475  ALA THR ILE LEU ASN THR ALA LEU PRO ALA ILE ALA HIS          
SEQRES   4 A  475  SER LEU ASN ARG SER PRO LEU ALA MET GLN SER ALA ILE          
SEQRES   5 A  475  ILE SER TYR THR LEU THR VAL ALA MET LEU ILE PRO VAL          
SEQRES   6 A  475  SER GLY TRP LEU ALA ASP ARG PHE GLY THR ARG ARG ILE          
SEQRES   7 A  475  PHE THR LEU ALA VAL SER LEU PHE THR LEU GLY SER LEU          
SEQRES   8 A  475  ALA CYS ALA LEU SER ASN SER LEU PRO GLN LEU VAL VAL          
SEQRES   9 A  475  PHE ARG VAL ILE GLN GLY ILE GLY GLY ALA MET MET MET          
SEQRES  10 A  475  PRO VAL ALA ARG LEU ALA LEU LEU ARG ALA TYR PRO ARG          
SEQRES  11 A  475  ASN GLU LEU LEU PRO VAL LEU ASN PHE VAL ALA MET PRO          
SEQRES  12 A  475  GLY LEU VAL GLY PRO ILE LEU GLY PRO VAL LEU GLY GLY          
SEQRES  13 A  475  VAL LEU VAL THR TRP ALA THR TRP HIS TRP ILE PHE LEU          
SEQRES  14 A  475  ILE ASN ILE PRO ILE GLY ILE ALA GLY LEU LEU TYR ALA          
SEQRES  15 A  475  ARG LYS HIS MET PRO ASN PHE THR THR ALA ARG ARG ARG          
SEQRES  16 A  475  PHE ASP ILE THR GLY PHE LEU LEU PHE GLY LEU SER LEU          
SEQRES  17 A  475  VAL LEU PHE SER SER GLY ILE GLU LEU PHE GLY GLU LYS          
SEQRES  18 A  475  ILE VAL ALA SER TRP ILE ALA LEU THR VAL ILE VAL THR          
SEQRES  19 A  475  SER ILE GLY LEU LEU LEU LEU TYR ILE LEU HIS ALA ARG          
SEQRES  20 A  475  ARG THR PRO ASN PRO LEU ILE SER LEU ASP LEU PHE LYS          
SEQRES  21 A  475  THR ARG THR PHE SER ILE GLY ILE VAL GLY ASN ILE ALA          
SEQRES  22 A  475  THR ARG LEU GLY THR GLY CYS VAL PRO PHE LEU MET PRO          
SEQRES  23 A  475  LEU MET LEU GLN VAL GLY PHE GLY TYR GLN ALA PHE ILE          
SEQRES  24 A  475  ALA GLY CYS MET MET ALA PRO THR ALA LEU GLY SER ILE          
SEQRES  25 A  475  ILE ALA LYS SER MET VAL THR GLN VAL LEU ARG ARG LEU          
SEQRES  26 A  475  GLY TYR ARG HIS THR LEU VAL GLY ILE THR VAL ILE ILE          
SEQRES  27 A  475  GLY LEU MET ILE ALA GLN PHE SER LEU GLN SER PRO ALA          
SEQRES  28 A  475  MET ALA ILE TRP MET LEU ILE LEU PRO LEU PHE ILE LEU          
SEQRES  29 A  475  GLY MET ALA MET SER THR GLN PHE THR ALA MET ASN THR          
SEQRES  30 A  475  ILE THR LEU ALA ASP LEU THR ASP ASP ASN ALA SER SER          
SEQRES  31 A  475  GLY ASN SER VAL LEU ALA VAL THR GLN GLN LEU SER ILE          
SEQRES  32 A  475  SER LEU GLY VAL ALA VAL SER ALA ALA VAL LEU ARG VAL          
SEQRES  33 A  475  TYR GLU GLY MET GLU GLY THR THR THR VAL GLU GLN PHE          
SEQRES  34 A  475  HIS TYR THR PHE ILE THR MET GLY ILE ILE THR VAL ALA          
SEQRES  35 A  475  SER ALA ALA MET PHE MET LEU LEU LYS THR THR ASP GLY          
SEQRES  36 A  475  ASN ASN LEU ILE LYS ARG GLN ARG LYS SER LYS PRO ASN          
SEQRES  37 A  475  ARG VAL PRO SER GLU SER GLU                                  
CRYST1    1.000    1.000    1.000  90.00  90.00  90.00 P 1           1          
ORIGX1      1.000000  0.000000  0.000000        0.00000                         
ORIGX2      0.000000  1.000000  0.000000        0.00000                         
ORIGX3      0.000000  0.000000  1.000000        0.00000                         
SCALE1      1.000000  0.000000  0.000000        0.00000                         
SCALE2      0.000000  1.000000  0.000000        0.00000                         
SCALE3      0.000000  0.000000  1.000000        0.00000                         
MODEL        1                                                                  
ATOM      1  N   MET A   1     -33.017   5.128  15.198  1.00 45.79           N  
ATOM      2  CA  MET A   1     -31.730   5.865  15.170  1.00 45.79           C  
ATOM      3  C   MET A   1     -32.055   7.352  15.095  1.00 45.79           C  
ATOM      4  CB  MET A   1     -30.868   5.382  13.979  1.00 45.79           C  
ATOM      5  O   MET A   1     -32.644   7.741  14.098  1.00 45.79           O  
ATOM      6  CG  MET A   1     -29.375   5.683  14.137  1.00 45.79           C  
ATOM      7  SD  MET A   1     -28.295   4.506  13.277  1.00 45.79           S  
ATOM      8  CE  MET A   1     -27.870   5.401  11.757  1.00 45.79           C  
ATOM      9  N   SER A   2     -31.785   8.142  16.146  1.00 43.39           N  
ATOM     10  CA  SER A   2     -32.090   9.591  16.168  1.00 43.39           C  
ATOM     11  C   SER A   2     -31.416  10.310  14.990  1.00 43.39           C  
ATOM     12  CB  SER A   2     -31.628  10.199  17.505  1.00 43.39           C  
ATOM     13  O   SER A   2     -30.286   9.961  14.636  1.00 43.39           O  
ATOM     14  OG  SER A   2     -31.690  11.612  17.499  1.00 43.39           O  
ATOM     15  N   ASP A   3     -32.075  11.309  14.396  1.00 47.71           N  
ATOM     16  CA  ASP A   3     -31.569  12.054  13.232  1.00 47.71           C  
ATOM     17  C   ASP A   3     -30.193  12.687  13.464  1.00 47.71           C  
ATOM     18  CB  ASP A   3     -32.576  13.141  12.829  1.00 47.71           C  
ATOM     19  O   ASP A   3     -29.382  12.760  12.538  1.00 47.71           O  
ATOM     20  CG  ASP A   3     -33.785  12.570  12.088  1.00 47.71           C  
ATOM     21  OD1 ASP A   3     -33.607  11.528  11.407  1.00 47.71           O  
ATOM     22  OD2 ASP A   3     -34.860  13.173  12.239  1.00 47.71           O  
ATOM     23  N   LYS A   4     -29.860  13.039  14.716  1.00 46.22           N  
ATOM     24  CA  LYS A   4     -28.500  13.464  15.092  1.00 46.22           C  
ATOM     25  C   LYS A   4     -27.454  12.382  14.813  1.00 46.22           C  
ATOM     26  CB  LYS A   4     -28.447  13.896  16.572  1.00 46.22           C  
ATOM     27  O   LYS A   4     -26.383  12.699  14.307  1.00 46.22           O  
ATOM     28  CG  LYS A   4     -28.593  15.418  16.736  1.00 46.22           C  
ATOM     29  CD  LYS A   4     -28.451  15.841  18.209  1.00 46.22           C  
ATOM     30  CE  LYS A   4     -28.535  17.370  18.350  1.00 46.22           C  
ATOM     31  NZ  LYS A   4     -28.512  17.817  19.770  1.00 46.22           N  
ATOM     32  N   LYS A   5     -27.762  11.111  15.097  1.00 53.36           N  
ATOM     33  CA  LYS A   5     -26.850   9.974  14.882  1.00 53.36           C  
ATOM     34  C   LYS A   5     -26.691   9.672  13.387  1.00 53.36           C  
ATOM     35  CB  LYS A   5     -27.330   8.763  15.711  1.00 53.36           C  
ATOM     36  O   LYS A   5     -25.579   9.433  12.937  1.00 53.36           O  
ATOM     37  CG  LYS A   5     -26.187   7.807  16.104  1.00 53.36           C  
ATOM     38  CD  LYS A   5     -26.674   6.672  17.028  1.00 53.36           C  
ATOM     39  CE  LYS A   5     -25.491   5.838  17.548  1.00 53.36           C  
ATOM     40  NZ  LYS A   5     -25.916   4.685  18.392  1.00 53.36           N  
ATOM     41  N   LYS A   6     -27.769   9.784  12.596  1.00 53.64           N  
ATOM     42  CA  LYS A   6     -27.695   9.686  11.123  1.00 53.64           C  
ATOM     43  C   LYS A   6     -26.847  10.810  10.514  1.00 53.64           C  
ATOM     44  CB  LYS A   6     -29.097   9.695  10.496  1.00 53.64           C  
ATOM     45  O   LYS A   6     -25.954  10.529   9.719  1.00 53.64           O  
ATOM     46  CG  LYS A   6     -29.848   8.363  10.638  1.00 53.64           C  
ATOM     47  CD  LYS A   6     -31.205   8.494   9.935  1.00 53.64           C  
ATOM     48  CE  LYS A   6     -32.040   7.214  10.003  1.00 53.64           C  
ATOM     49  NZ  LYS A   6     -33.378   7.459   9.407  1.00 53.64           N  
ATOM     50  N   ARG A   7     -27.075  12.069  10.920  1.00 55.08           N  
ATOM     51  CA  ARG A   7     -26.276  13.220  10.457  1.00 55.08           C  
ATOM     52  C   ARG A   7     -24.809  13.124  10.879  1.00 55.08           C  
ATOM     53  CB  ARG A   7     -26.887  14.553  10.928  1.00 55.08           C  
ATOM     54  O   ARG A   7     -23.944  13.428  10.065  1.00 55.08           O  
ATOM     55  CG  ARG A   7     -27.980  15.080   9.983  1.00 55.08           C  
ATOM     56  CD  ARG A   7     -28.467  16.466  10.440  1.00 55.08           C  
ATOM     57  NE  ARG A   7     -29.315  17.127   9.426  1.00 55.08           N  
ATOM     58  NH1 ARG A   7     -29.819  19.036  10.614  1.00 55.08           N  
ATOM     59  NH2 ARG A   7     -30.590  18.805   8.542  1.00 55.08           N  
ATOM     60  CZ  ARG A   7     -29.901  18.313   9.531  1.00 55.08           C  
ATOM     61  N   SER A   8     -24.507  12.683  12.106  1.00 58.96           N  
ATOM     62  CA  SER A   8     -23.108  12.527  12.538  1.00 58.96           C  
ATOM     63  C   SER A   8     -22.390  11.450  11.724  1.00 58.96           C  
ATOM     64  CB  SER A   8     -22.982  12.276  14.049  1.00 58.96           C  
ATOM     65  O   SER A   8     -21.240  11.633  11.341  1.00 58.96           O  
ATOM     66  OG  SER A   8     -23.053  10.906  14.400  1.00 58.96           O  
ATOM     67  N   MET A   9     -23.077  10.352  11.399  1.00 67.52           N  
ATOM     68  CA  MET A   9     -22.501   9.273  10.599  1.00 67.52           C  
ATOM     69  C   MET A   9     -22.174   9.715   9.172  1.00 67.52           C  
ATOM     70  CB  MET A   9     -23.436   8.061  10.611  1.00 67.52           C  
ATOM     71  O   MET A   9     -21.116   9.336   8.673  1.00 67.52           O  
ATOM     72  CG  MET A   9     -23.369   7.358  11.971  1.00 67.52           C  
ATOM     73  SD  MET A   9     -24.522   5.981  12.173  1.00 67.52           S  
ATOM     74  CE  MET A   9     -23.932   4.906  10.836  1.00 67.52           C  
ATOM     75  N   ALA A  10     -23.001  10.562   8.548  1.00 73.64           N  
ATOM     76  CA  ALA A  10     -22.794  11.028   7.172  1.00 73.64           C  
ATOM     77  C   ALA A  10     -21.461  11.776   6.955  1.00 73.64           C  
ATOM     78  CB  ALA A  10     -23.988  11.908   6.784  1.00 73.64           C  
ATOM     79  O   ALA A  10     -20.913  11.745   5.856  1.00 73.64           O  
ATOM     80  N   GLY A  11     -20.909  12.415   7.993  1.00 85.01           N  
ATOM     81  CA  GLY A  11     -19.613  13.103   7.920  1.00 85.01           C  
ATOM     82  C   GLY A  11     -18.394  12.188   8.100  1.00 85.01           C  
ATOM     83  O   GLY A  11     -17.284  12.559   7.722  1.00 85.01           O  
ATOM     84  N   LEU A  12     -18.570  10.987   8.660  1.00 89.67           N  
ATOM     85  CA  LEU A  12     -17.462  10.077   8.968  1.00 89.67           C  
ATOM     86  C   LEU A  12     -16.692   9.583   7.723  1.00 89.67           C  
ATOM     87  CB  LEU A  12     -17.985   8.936   9.859  1.00 89.67           C  
ATOM     88  O   LEU A  12     -15.461   9.548   7.782  1.00 89.67           O  
ATOM     89  CG  LEU A  12     -16.892   8.014  10.427  1.00 89.67           C  
ATOM     90  CD1 LEU A  12     -15.909   8.756  11.330  1.00 89.67           C  
ATOM     91  CD2 LEU A  12     -17.558   6.907  11.245  1.00 89.67           C  
ATOM     92  N   PRO A  13     -17.346   9.259   6.586  1.00 91.24           N  
ATOM     93  CA  PRO A  13     -16.640   8.911   5.356  1.00 91.24           C  
ATOM     94  C   PRO A  13     -15.759  10.053   4.840  1.00 91.24           C  
ATOM     95  CB  PRO A  13     -17.724   8.523   4.345  1.00 91.24           C  
ATOM     96  O   PRO A  13     -14.645   9.799   4.402  1.00 91.24           O  
ATOM     97  CG  PRO A  13     -18.910   8.119   5.215  1.00 91.24           C  
ATOM     98  CD  PRO A  13     -18.775   9.058   6.401  1.00 91.24           C  
ATOM     99  N   TRP A  14     -16.198  11.311   4.951  1.00 90.42           N  
ATOM    100  CA  TRP A  14     -15.392  12.472   4.552  1.00 90.42           C  
ATOM    101  C   TRP A  14     -14.137  12.638   5.408  1.00 90.42           C  
ATOM    102  CB  TRP A  14     -16.249  13.738   4.607  1.00 90.42           C  
ATOM    103  O   TRP A  14     -13.065  12.915   4.876  1.00 90.42           O  
ATOM    104  CG  TRP A  14     -17.200  13.874   3.466  1.00 90.42           C  
ATOM    105  CD1 TRP A  14     -18.538  13.679   3.495  1.00 90.42           C  
ATOM    106  CD2 TRP A  14     -16.871  14.236   2.093  1.00 90.42           C  
ATOM    107  CE2 TRP A  14     -18.082  14.288   1.341  1.00 90.42           C  
ATOM    108  CE3 TRP A  14     -15.668  14.519   1.410  1.00 90.42           C  
ATOM    109  NE1 TRP A  14     -19.062  13.927   2.240  1.00 90.42           N  
ATOM    110  CH2 TRP A  14     -16.888  14.898  -0.674  1.00 90.42           C  
ATOM    111  CZ2 TRP A  14     -18.103  14.621  -0.022  1.00 90.42           C  
ATOM    112  CZ3 TRP A  14     -15.676  14.842   0.039  1.00 90.42           C  
ATOM    113  N   ILE A  15     -14.243  12.399   6.718  1.00 90.72           N  
ATOM    114  CA  ILE A  15     -13.091  12.424   7.630  1.00 90.72           C  
ATOM    115  C   ILE A  15     -12.049  11.379   7.209  1.00 90.72           C  
ATOM    116  CB  ILE A  15     -13.563  12.203   9.085  1.00 90.72           C  
ATOM    117  O   ILE A  15     -10.863  11.689   7.100  1.00 90.72           O  
ATOM    118  CG1 ILE A  15     -14.402  13.405   9.570  1.00 90.72           C  
ATOM    119  CG2 ILE A  15     -12.360  12.009  10.023  1.00 90.72           C  
ATOM    120  CD1 ILE A  15     -15.216  13.111  10.834  1.00 90.72           C  
ATOM    121  N   ALA A  16     -12.492  10.148   6.942  1.00 91.94           N  
ATOM    122  CA  ALA A  16     -11.607   9.074   6.508  1.00 91.94           C  
ATOM    123  C   ALA A  16     -11.014   9.338   5.114  1.00 91.94           C  
ATOM    124  CB  ALA A  16     -12.401   7.766   6.554  1.00 91.94           C  
ATOM    125  O   ALA A  16      -9.835   9.077   4.891  1.00 91.94           O  
ATOM    126  N   ALA A  17     -11.812   9.884   4.192  1.00 91.76           N  
ATOM    127  CA  ALA A  17     -11.372  10.222   2.844  1.00 91.76           C  
ATOM    128  C   ALA A  17     -10.284  11.300   2.858  1.00 91.76           C  
ATOM    129  CB  ALA A  17     -12.589  10.687   2.041  1.00 91.76           C  
ATOM    130  O   ALA A  17      -9.274  11.169   2.173  1.00 91.76           O  
ATOM    131  N   MET A  18     -10.461  12.332   3.683  1.00 90.28           N  
ATOM    132  CA  MET A  18      -9.488  13.407   3.824  1.00 90.28           C  
ATOM    133  C   MET A  18      -8.198  12.925   4.492  1.00 90.28           C  
ATOM    134  CB  MET A  18     -10.145  14.548   4.595  1.00 90.28           C  
ATOM    135  O   MET A  18      -7.116  13.281   4.039  1.00 90.28           O  
ATOM    136  CG  MET A  18      -9.316  15.825   4.481  1.00 90.28           C  
ATOM    137  SD  MET A  18     -10.245  17.307   4.924  1.00 90.28           S  
ATOM    138  CE  MET A  18     -10.393  16.992   6.677  1.00 90.28           C  
ATOM    139  N   ALA A  19      -8.299  12.058   5.506  1.00 91.46           N  
ATOM    140  CA  ALA A  19      -7.133  11.416   6.110  1.00 91.46           C  
ATOM    141  C   ALA A  19      -6.347  10.573   5.095  1.00 91.46           C  
ATOM    142  CB  ALA A  19      -7.601  10.555   7.289  1.00 91.46           C  
ATOM    143  O   ALA A  19      -5.122  10.649   5.056  1.00 91.46           O  
ATOM    144  N   PHE A  20      -7.040   9.792   4.259  1.00 90.90           N  
ATOM    145  CA  PHE A  20      -6.379   8.984   3.240  1.00 90.90           C  
ATOM    146  C   PHE A  20      -5.739   9.853   2.151  1.00 90.90           C  
ATOM    147  CB  PHE A  20      -7.371   7.982   2.635  1.00 90.90           C  
ATOM    148  O   PHE A  20      -4.577   9.645   1.811  1.00 90.90           O  
ATOM    149  CG  PHE A  20      -6.772   6.904   1.742  1.00 90.90           C  
ATOM    150  CD1 PHE A  20      -7.641   6.121   0.961  1.00 90.90           C  
ATOM    151  CD2 PHE A  20      -5.382   6.666   1.662  1.00 90.90           C  
ATOM    152  CE1 PHE A  20      -7.129   5.151   0.078  1.00 90.90           C  
ATOM    153  CE2 PHE A  20      -4.871   5.709   0.773  1.00 90.90           C  
ATOM    154  CZ  PHE A  20      -5.742   4.955  -0.025  1.00 90.90           C  
ATOM    155  N   PHE A  21      -6.464  10.854   1.645  1.00 90.96           N  
ATOM    156  CA  PHE A  21      -5.937  11.812   0.674  1.00 90.96           C  
ATOM    157  C   PHE A  21      -4.674  12.503   1.188  1.00 90.96           C  
ATOM    158  CB  PHE A  21      -7.017  12.844   0.337  1.00 90.96           C  
ATOM    159  O   PHE A  21      -3.667  12.510   0.494  1.00 90.96           O  
ATOM    160  CG  PHE A  21      -6.503  13.980  -0.526  1.00 90.96           C  
ATOM    161  CD1 PHE A  21      -6.349  15.274   0.009  1.00 90.96           C  
ATOM    162  CD2 PHE A  21      -6.119  13.732  -1.856  1.00 90.96           C  
ATOM    163  CE1 PHE A  21      -5.846  16.311  -0.798  1.00 90.96           C  
ATOM    164  CE2 PHE A  21      -5.628  14.768  -2.664  1.00 90.96           C  
ATOM    165  CZ  PHE A  21      -5.495  16.061  -2.136  1.00 90.96           C  
ATOM    166  N   MET A  22      -4.708  13.014   2.419  1.00 89.48           N  
ATOM    167  CA  MET A  22      -3.585  13.708   3.047  1.00 89.48           C  
ATOM    168  C   MET A  22      -2.334  12.824   3.136  1.00 89.48           C  
ATOM    169  CB  MET A  22      -4.055  14.154   4.433  1.00 89.48           C  
ATOM    170  O   MET A  22      -1.252  13.262   2.765  1.00 89.48           O  
ATOM    171  CG  MET A  22      -3.086  15.062   5.178  1.00 89.48           C  
ATOM    172  SD  MET A  22      -3.710  15.366   6.852  1.00 89.48           S  
ATOM    173  CE  MET A  22      -2.718  16.797   7.259  1.00 89.48           C  
ATOM    174  N   GLN A  23      -2.477  11.564   3.560  1.00 89.82           N  
ATOM    175  CA  GLN A  23      -1.344  10.632   3.619  1.00 89.82           C  
ATOM    176  C   GLN A  23      -0.802  10.275   2.236  1.00 89.82           C  
ATOM    177  CB  GLN A  23      -1.755   9.337   4.323  1.00 89.82           C  
ATOM    178  O   GLN A  23       0.409  10.243   2.033  1.00 89.82           O  
ATOM    179  CG  GLN A  23      -1.951   9.543   5.824  1.00 89.82           C  
ATOM    180  CD  GLN A  23      -2.158   8.232   6.566  1.00 89.82           C  
ATOM    181  NE2 GLN A  23      -2.587   8.309   7.798  1.00 89.82           N  
ATOM    182  OE1 GLN A  23      -1.917   7.131   6.106  1.00 89.82           O  
ATOM    183  N   ALA A  24      -1.693   9.994   1.285  1.00 88.27           N  
ATOM    184  CA  ALA A  24      -1.293   9.604  -0.060  1.00 88.27           C  
ATOM    185  C   ALA A  24      -0.638  10.769  -0.820  1.00 88.27           C  
ATOM    186  CB  ALA A  24      -2.527   9.054  -0.778  1.00 88.27           C  
ATOM    187  O   ALA A  24       0.322  10.563  -1.565  1.00 88.27           O  
ATOM    188  N   LEU A  25      -1.128  11.992  -0.601  1.00 89.65           N  
ATOM    189  CA  LEU A  25      -0.522  13.212  -1.113  1.00 89.65           C  
ATOM    190  C   LEU A  25       0.864  13.422  -0.493  1.00 89.65           C  
ATOM    191  CB  LEU A  25      -1.467  14.403  -0.862  1.00 89.65           C  
ATOM    192  O   LEU A  25       1.821  13.506  -1.252  1.00 89.65           O  
ATOM    193  CG  LEU A  25      -0.956  15.725  -1.465  1.00 89.65           C  
ATOM    194  CD1 LEU A  25      -1.039  15.711  -2.991  1.00 89.65           C  
ATOM    195  CD2 LEU A  25      -1.796  16.895  -0.956  1.00 89.65           C  
ATOM    196  N   ASP A  26       0.992  13.431   0.842  1.00 90.98           N  
ATOM    197  CA  ASP A  26       2.266  13.665   1.553  1.00 90.98           C  
ATOM    198  C   ASP A  26       3.373  12.688   1.122  1.00 90.98           C  
ATOM    199  CB  ASP A  26       2.048  13.580   3.072  1.00 90.98           C  
ATOM    200  O   ASP A  26       4.502  13.101   0.848  1.00 90.98           O  
ATOM    201  CG  ASP A  26       3.315  13.942   3.866  1.00 90.98           C  
ATOM    202  OD1 ASP A  26       3.555  15.151   4.082  1.00 90.98           O  
ATOM    203  OD2 ASP A  26       4.046  13.030   4.309  1.00 90.98           O  
ATOM    204  N   ALA A  27       3.033  11.404   0.978  1.00 85.89           N  
ATOM    205  CA  ALA A  27       3.984  10.382   0.557  1.00 85.89           C  
ATOM    206  C   ALA A  27       4.503  10.596  -0.877  1.00 85.89           C  
ATOM    207  CB  ALA A  27       3.304   9.016   0.702  1.00 85.89           C  
ATOM    208  O   ALA A  27       5.646  10.265  -1.180  1.00 85.89           O  
ATOM    209  N   THR A  28       3.689  11.141  -1.783  1.00 84.68           N  
ATOM    210  CA  THR A  28       4.044  11.250  -3.211  1.00 84.68           C  
ATOM    211  C   THR A  28       4.617  12.611  -3.588  1.00 84.68           C  
ATOM    212  CB  THR A  28       2.854  10.887  -4.103  1.00 84.68           C  
ATOM    213  O   THR A  28       5.547  12.690  -4.393  1.00 84.68           O  
ATOM    214  CG2 THR A  28       2.530   9.399  -3.957  1.00 84.68           C  
ATOM    215  OG1 THR A  28       1.704  11.624  -3.758  1.00 84.68           O  
ATOM    216  N   ILE A  29       4.134  13.680  -2.957  1.00 87.15           N  
ATOM    217  CA  ILE A  29       4.639  15.039  -3.162  1.00 87.15           C  
ATOM    218  C   ILE A  29       6.098  15.179  -2.712  1.00 87.15           C  
ATOM    219  CB  ILE A  29       3.693  16.036  -2.459  1.00 87.15           C  
ATOM    220  O   ILE A  29       6.898  15.819  -3.395  1.00 87.15           O  
ATOM    221  CG1 ILE A  29       3.940  17.461  -2.971  1.00 87.15           C  
ATOM    222  CG2 ILE A  29       3.783  15.952  -0.926  1.00 87.15           C  
ATOM    223  CD1 ILE A  29       2.848  18.451  -2.554  1.00 87.15           C  
ATOM    224  N   LEU A  30       6.472  14.526  -1.604  1.00 87.88           N  
ATOM    225  CA  LEU A  30       7.819  14.616  -1.048  1.00 87.88           C  
ATOM    226  C   LEU A  30       8.857  13.970  -1.966  1.00 87.88           C  
ATOM    227  CB  LEU A  30       7.831  13.953   0.334  1.00 87.88           C  
ATOM    228  O   LEU A  30       9.910  14.557  -2.193  1.00 87.88           O  
ATOM    229  CG  LEU A  30       9.184  14.106   1.055  1.00 87.88           C  
ATOM    230  CD1 LEU A  30       9.439  15.555   1.475  1.00 87.88           C  
ATOM    231  CD2 LEU A  30       9.196  13.174   2.258  1.00 87.88           C  
ATOM    232  N   ASN A  31       8.541  12.796  -2.521  1.00 83.20           N  
ATOM    233  CA  ASN A  31       9.428  12.070  -3.432  1.00 83.20           C  
ATOM    234  C   ASN A  31       9.832  12.922  -4.644  1.00 83.20           C  
ATOM    235  CB  ASN A  31       8.720  10.776  -3.874  1.00 83.20           C  
ATOM    236  O   ASN A  31      10.985  12.903  -5.062  1.00 83.20           O  
ATOM    237  CG  ASN A  31       8.934   9.653  -2.881  1.00 83.20           C  
ATOM    238  ND2 ASN A  31       7.912   9.090  -2.288  1.00 83.20           N  
ATOM    239  OD1 ASN A  31      10.048   9.266  -2.605  1.00 83.20           O  
ATOM    240  N   THR A  32       8.903  13.725  -5.165  1.00 79.35           N  
ATOM    241  CA  THR A  32       9.156  14.577  -6.339  1.00 79.35           C  
ATOM    242  C   THR A  32      10.010  15.800  -6.003  1.00 79.35           C  
ATOM    243  CB  THR A  32       7.824  15.007  -6.961  1.00 79.35           C  
ATOM    244  O   THR A  32      10.791  16.271  -6.823  1.00 79.35           O  
ATOM    245  CG2 THR A  32       8.008  15.782  -8.264  1.00 79.35           C  
ATOM    246  OG1 THR A  32       7.074  13.846  -7.249  1.00 79.35           O  
ATOM    247  N   ALA A  33       9.892  16.311  -4.782  1.00 85.08           N  
ATOM    248  CA  ALA A  33      10.600  17.504  -4.336  1.00 85.08           C  
ATOM    249  C   ALA A  33      11.949  17.235  -3.664  1.00 85.08           C  
ATOM    250  CB  ALA A  33       9.678  18.183  -3.355  1.00 85.08           C  
ATOM    251  O   ALA A  33      12.689  18.171  -3.352  1.00 85.08           O  
ATOM    252  N   LEU A  34      12.260  15.967  -3.410  1.00 86.85           N  
ATOM    253  CA  LEU A  34      13.415  15.547  -2.634  1.00 86.85           C  
ATOM    254  C   LEU A  34      14.751  16.132  -3.138  1.00 86.85           C  
ATOM    255  CB  LEU A  34      13.364  14.016  -2.550  1.00 86.85           C  
ATOM    256  O   LEU A  34      15.510  16.612  -2.292  1.00 86.85           O  
ATOM    257  CG  LEU A  34      14.372  13.427  -1.556  1.00 86.85           C  
ATOM    258  CD1 LEU A  34      13.736  12.265  -0.814  1.00 86.85           C  
ATOM    259  CD2 LEU A  34      15.609  12.904  -2.274  1.00 86.85           C  
ATOM    260  N   PRO A  35      15.031  16.218  -4.459  1.00 85.62           N  
ATOM    261  CA  PRO A  35      16.248  16.866  -4.957  1.00 85.62           C  
ATOM    262  C   PRO A  35      16.356  18.351  -4.583  1.00 85.62           C  
ATOM    263  CB  PRO A  35      16.219  16.684  -6.481  1.00 85.62           C  
ATOM    264  O   PRO A  35      17.437  18.829  -4.246  1.00 85.62           O  
ATOM    265  CG  PRO A  35      15.345  15.449  -6.681  1.00 85.62           C  
ATOM    266  CD  PRO A  35      14.312  15.601  -5.571  1.00 85.62           C  
ATOM    267  N   ALA A  36      15.243  19.085  -4.588  1.00 85.94           N  
ATOM    268  CA  ALA A  36      15.248  20.505  -4.251  1.00 85.94           C  
ATOM    269  C   ALA A  36      15.370  20.757  -2.745  1.00 85.94           C  
ATOM    270  CB  ALA A  36      13.987  21.132  -4.811  1.00 85.94           C  
ATOM    271  O   ALA A  36      16.058  21.692  -2.334  1.00 85.94           O  
ATOM    272  N   ILE A  37      14.765  19.899  -1.913  1.00 89.62           N  
ATOM    273  CA  ILE A  37      14.980  19.941  -0.459  1.00 89.62           C  
ATOM    274  C   ILE A  37      16.459  19.670  -0.160  1.00 89.62           C  
ATOM    275  CB  ILE A  37      14.069  18.945   0.295  1.00 89.62           C  
ATOM    276  O   ILE A  37      17.071  20.417   0.604  1.00 89.62           O  
ATOM    277  CG1 ILE A  37      12.578  19.212   0.008  1.00 89.62           C  
ATOM    278  CG2 ILE A  37      14.304  19.087   1.813  1.00 89.62           C  
ATOM    279  CD1 ILE A  37      11.634  18.102   0.477  1.00 89.62           C  
ATOM    280  N   ALA A  38      17.049  18.664  -0.817  1.00 89.89           N  
ATOM    281  CA  ALA A  38      18.465  18.324  -0.688  1.00 89.89           C  
ATOM    282  C   ALA A  38      19.365  19.527  -1.003  1.00 89.89           C  
ATOM    283  CB  ALA A  38      18.779  17.140  -1.615  1.00 89.89           C  
ATOM    284  O   ALA A  38      20.213  19.892  -0.189  1.00 89.89           O  
ATOM    285  N   HIS A  39      19.108  20.194  -2.132  1.00 89.95           N  
ATOM    286  CA  HIS A  39      19.828  21.399  -2.533  1.00 89.95           C  
ATOM    287  C   HIS A  39      19.695  22.524  -1.492  1.00 89.95           C  
ATOM    288  CB  HIS A  39      19.317  21.835  -3.912  1.00 89.95           C  
ATOM    289  O   HIS A  39      20.691  23.120  -1.095  1.00 89.95           O  
ATOM    290  CG  HIS A  39      20.087  22.998  -4.478  1.00 89.95           C  
ATOM    291  CD2 HIS A  39      21.187  22.926  -5.290  1.00 89.95           C  
ATOM    292  ND1 HIS A  39      19.837  24.333  -4.252  1.00 89.95           N  
ATOM    293  CE1 HIS A  39      20.766  25.046  -4.910  1.00 89.95           C  
ATOM    294  NE2 HIS A  39      21.605  24.230  -5.562  1.00 89.95           N  
ATOM    295  N   SER A  40      18.483  22.779  -0.983  1.00 89.68           N  
ATOM    296  CA  SER A  40      18.243  23.840   0.009  1.00 89.68           C  
ATOM    297  C   SER A  40      18.914  23.594   1.367  1.00 89.68           C  
ATOM    298  CB  SER A  40      16.741  24.045   0.195  1.00 89.68           C  
ATOM    299  O   SER A  40      19.299  24.545   2.040  1.00 89.68           O  
ATOM    300  OG  SER A  40      16.154  22.999   0.946  1.00 89.68           O  
ATOM    301  N   LEU A  41      19.084  22.327   1.761  1.00 90.96           N  
ATOM    302  CA  LEU A  41      19.746  21.925   3.007  1.00 90.96           C  
ATOM    303  C   LEU A  41      21.236  21.599   2.811  1.00 90.96           C  
ATOM    304  CB  LEU A  41      18.974  20.753   3.643  1.00 90.96           C  
ATOM    305  O   LEU A  41      21.879  21.118   3.747  1.00 90.96           O  
ATOM    306  CG  LEU A  41      17.534  21.083   4.083  1.00 90.96           C  
ATOM    307  CD1 LEU A  41      16.913  19.838   4.718  1.00 90.96           C  
ATOM    308  CD2 LEU A  41      17.476  22.215   5.111  1.00 90.96           C  
ATOM    309  N   ASN A  42      21.774  21.835   1.609  1.00 91.63           N  
ATOM    310  CA  ASN A  42      23.148  21.528   1.216  1.00 91.63           C  
ATOM    311  C   ASN A  42      23.546  20.066   1.517  1.00 91.63           C  
ATOM    312  CB  ASN A  42      24.085  22.600   1.799  1.00 91.63           C  
ATOM    313  O   ASN A  42      24.575  19.770   2.131  1.00 91.63           O  
ATOM    314  CG  ASN A  42      25.389  22.713   1.034  1.00 91.63           C  
ATOM    315  ND2 ASN A  42      26.362  23.399   1.583  1.00 91.63           N  
ATOM    316  OD1 ASN A  42      25.547  22.227  -0.071  1.00 91.63           O  
ATOM    317  N   ARG A  43      22.670  19.129   1.139  1.00 91.65           N  
ATOM    318  CA  ARG A  43      22.852  17.679   1.285  1.00 91.65           C  
ATOM    319  C   ARG A  43      22.654  16.980  -0.052  1.00 91.65           C  
ATOM    320  CB  ARG A  43      21.891  17.125   2.356  1.00 91.65           C  
ATOM    321  O   ARG A  43      22.016  17.501  -0.960  1.00 91.65           O  
ATOM    322  CG  ARG A  43      22.210  17.573   3.791  1.00 91.65           C  
ATOM    323  CD  ARG A  43      23.603  17.121   4.250  1.00 91.65           C  
ATOM    324  NE  ARG A  43      23.862  17.492   5.653  1.00 91.65           N  
ATOM    325  NH1 ARG A  43      25.882  16.417   5.856  1.00 91.65           N  
ATOM    326  NH2 ARG A  43      25.063  17.550   7.591  1.00 91.65           N  
ATOM    327  CZ  ARG A  43      24.927  17.151   6.358  1.00 91.65           C  
ATOM    328  N   SER A  44      23.181  15.764  -0.165  1.00 88.98           N  
ATOM    329  CA  SER A  44      22.888  14.916  -1.318  1.00 88.98           C  
ATOM    330  C   SER A  44      21.432  14.421  -1.268  1.00 88.98           C  
ATOM    331  CB  SER A  44      23.872  13.744  -1.396  1.00 88.98           C  
ATOM    332  O   SER A  44      20.909  14.178  -0.175  1.00 88.98           O  
ATOM    333  OG  SER A  44      23.747  12.891  -0.272  1.00 88.98           O  
ATOM    334  N   PRO A  45      20.774  14.202  -2.423  1.00 82.19           N  
ATOM    335  CA  PRO A  45      19.450  13.578  -2.472  1.00 82.19           C  
ATOM    336  C   PRO A  45      19.408  12.228  -1.744  1.00 82.19           C  
ATOM    337  CB  PRO A  45      19.125  13.442  -3.963  1.00 82.19           C  
ATOM    338  O   PRO A  45      18.460  11.941  -1.025  1.00 82.19           O  
ATOM    339  CG  PRO A  45      19.906  14.592  -4.596  1.00 82.19           C  
ATOM    340  CD  PRO A  45      21.175  14.648  -3.751  1.00 82.19           C  
ATOM    341  N   LEU A  46      20.481  11.436  -1.822  1.00 81.65           N  
ATOM    342  CA  LEU A  46      20.567  10.165  -1.102  1.00 81.65           C  
ATOM    343  C   LEU A  46      20.476  10.346   0.424  1.00 81.65           C  
ATOM    344  CB  LEU A  46      21.867   9.455  -1.515  1.00 81.65           C  
ATOM    345  O   LEU A  46      19.765   9.601   1.088  1.00 81.65           O  
ATOM    346  CG  LEU A  46      22.002   8.029  -0.947  1.00 81.65           C  
ATOM    347  CD1 LEU A  46      20.926   7.088  -1.487  1.00 81.65           C  
ATOM    348  CD2 LEU A  46      23.373   7.471  -1.325  1.00 81.65           C  
ATOM    349  N   ALA A  47      21.125  11.367   0.995  1.00 86.40           N  
ATOM    350  CA  ALA A  47      21.027  11.636   2.432  1.00 86.40           C  
ATOM    351  C   ALA A  47      19.598  12.027   2.856  1.00 86.40           C  
ATOM    352  CB  ALA A  47      22.041  12.725   2.799  1.00 86.40           C  
ATOM    353  O   ALA A  47      19.167  11.703   3.967  1.00 86.40           O  
ATOM    354  N   MET A  48      18.841  12.677   1.966  1.00 87.79           N  
ATOM    355  CA  MET A  48      17.450  13.058   2.219  1.00 87.79           C  
ATOM    356  C   MET A  48      16.501  11.861   2.326  1.00 87.79           C  
ATOM    357  CB  MET A  48      16.940  14.012   1.134  1.00 87.79           C  
ATOM    358  O   MET A  48      15.449  12.001   2.952  1.00 87.79           O  
ATOM    359  CG  MET A  48      17.674  15.351   1.081  1.00 87.79           C  
ATOM    360  SD  MET A  48      17.707  16.328   2.604  1.00 87.79           S  
ATOM    361  CE  MET A  48      15.932  16.360   2.965  1.00 87.79           C  
ATOM    362  N   GLN A  49      16.870  10.682   1.808  1.00 85.52           N  
ATOM    363  CA  GLN A  49      16.063   9.463   1.963  1.00 85.52           C  
ATOM    364  C   GLN A  49      15.815   9.112   3.432  1.00 85.52           C  
ATOM    365  CB  GLN A  49      16.724   8.268   1.255  1.00 85.52           C  
ATOM    366  O   GLN A  49      14.746   8.619   3.781  1.00 85.52           O  
ATOM    367  CG  GLN A  49      16.642   8.349  -0.278  1.00 85.52           C  
ATOM    368  CD  GLN A  49      15.204   8.283  -0.794  1.00 85.52           C  
ATOM    369  NE2 GLN A  49      14.971   8.556  -2.055  1.00 85.52           N  
ATOM    370  OE1 GLN A  49      14.252   8.043  -0.072  1.00 85.52           O  
ATOM    371  N   SER A  50      16.733   9.476   4.334  1.00 89.73           N  
ATOM    372  CA  SER A  50      16.533   9.312   5.780  1.00 89.73           C  
ATOM    373  C   SER A  50      15.242   9.971   6.302  1.00 89.73           C  
ATOM    374  CB  SER A  50      17.749   9.846   6.543  1.00 89.73           C  
ATOM    375  O   SER A  50      14.629   9.459   7.241  1.00 89.73           O  
ATOM    376  OG  SER A  50      17.929  11.232   6.329  1.00 89.73           O  
ATOM    377  N   ALA A  51      14.766  11.055   5.677  1.00 91.91           N  
ATOM    378  CA  ALA A  51      13.502  11.709   6.024  1.00 91.91           C  
ATOM    379  C   ALA A  51      12.266  10.891   5.589  1.00 91.91           C  
ATOM    380  CB  ALA A  51      13.508  13.114   5.408  1.00 91.91           C  
ATOM    381  O   ALA A  51      11.274  10.850   6.317  1.00 91.91           O  
ATOM    382  N   ILE A  52      12.329  10.209   4.438  1.00 89.13           N  
ATOM    383  CA  ILE A  52      11.276   9.290   3.967  1.00 89.13           C  
ATOM    384  C   ILE A  52      11.269   8.016   4.808  1.00 89.13           C  
ATOM    385  CB  ILE A  52      11.474   8.945   2.470  1.00 89.13           C  
ATOM    386  O   ILE A  52      10.215   7.588   5.289  1.00 89.13           O  
ATOM    387  CG1 ILE A  52      11.130  10.171   1.611  1.00 89.13           C  
ATOM    388  CG2 ILE A  52      10.567   7.770   2.042  1.00 89.13           C  
ATOM    389  CD1 ILE A  52      11.610  10.071   0.167  1.00 89.13           C  
ATOM    390  N   ILE A  53      12.449   7.429   5.010  1.00 88.98           N  
ATOM    391  CA  ILE A  53      12.630   6.170   5.732  1.00 88.98           C  
ATOM    392  C   ILE A  53      12.167   6.332   7.181  1.00 88.98           C  
ATOM    393  CB  ILE A  53      14.103   5.711   5.624  1.00 88.98           C  
ATOM    394  O   ILE A  53      11.355   5.545   7.659  1.00 88.98           O  
ATOM    395  CG1 ILE A  53      14.440   5.333   4.165  1.00 88.98           C  
ATOM    396  CG2 ILE A  53      14.372   4.509   6.548  1.00 88.98           C  
ATOM    397  CD1 ILE A  53      15.936   5.136   3.892  1.00 88.98           C  
ATOM    398  N   SER A  54      12.598   7.388   7.879  1.00 92.51           N  
ATOM    399  CA  SER A  54      12.186   7.635   9.270  1.00 92.51           C  
ATOM    400  C   SER A  54      10.668   7.763   9.431  1.00 92.51           C  
ATOM    401  CB  SER A  54      12.874   8.878   9.834  1.00 92.51           C  
ATOM    402  O   SER A  54      10.099   7.158  10.344  1.00 92.51           O  
ATOM    403  OG  SER A  54      12.645  10.004   9.014  1.00 92.51           O  
ATOM    404  N   TYR A  55       9.990   8.475   8.525  1.00 93.28           N  
ATOM    405  CA  TYR A  55       8.528   8.542   8.491  1.00 93.28           C  
ATOM    406  C   TYR A  55       7.907   7.157   8.262  1.00 93.28           C  
ATOM    407  CB  TYR A  55       8.093   9.531   7.402  1.00 93.28           C  
ATOM    408  O   TYR A  55       7.057   6.716   9.038  1.00 93.28           O  
ATOM    409  CG  TYR A  55       6.595   9.580   7.181  1.00 93.28           C  
ATOM    410  CD1 TYR A  55       5.990   8.712   6.249  1.00 93.28           C  
ATOM    411  CD2 TYR A  55       5.805  10.479   7.923  1.00 93.28           C  
ATOM    412  CE1 TYR A  55       4.594   8.718   6.083  1.00 93.28           C  
ATOM    413  CE2 TYR A  55       4.410  10.505   7.742  1.00 93.28           C  
ATOM    414  OH  TYR A  55       2.454   9.614   6.681  1.00 93.28           O  
ATOM    415  CZ  TYR A  55       3.803   9.613   6.829  1.00 93.28           C  
ATOM    416  N   THR A  56       8.363   6.446   7.230  1.00 89.93           N  
ATOM    417  CA  THR A  56       7.798   5.160   6.800  1.00 89.93           C  
ATOM    418  C   THR A  56       7.971   4.075   7.861  1.00 89.93           C  
ATOM    419  CB  THR A  56       8.427   4.723   5.469  1.00 89.93           C  
ATOM    420  O   THR A  56       7.020   3.352   8.161  1.00 89.93           O  
ATOM    421  CG2 THR A  56       7.788   3.453   4.913  1.00 89.93           C  
ATOM    422  OG1 THR A  56       8.206   5.740   4.520  1.00 89.93           O  
ATOM    423  N   LEU A  57       9.145   3.997   8.493  1.00 90.79           N  
ATOM    424  CA  LEU A  57       9.419   3.059   9.583  1.00 90.79           C  
ATOM    425  C   LEU A  57       8.601   3.386  10.833  1.00 90.79           C  
ATOM    426  CB  LEU A  57      10.921   3.060   9.914  1.00 90.79           C  
ATOM    427  O   LEU A  57       8.069   2.476  11.468  1.00 90.79           O  
ATOM    428  CG  LEU A  57      11.838   2.518   8.802  1.00 90.79           C  
ATOM    429  CD1 LEU A  57      13.283   2.558   9.301  1.00 90.79           C  
ATOM    430  CD2 LEU A  57      11.481   1.095   8.373  1.00 90.79           C  
ATOM    431  N   THR A  58       8.432   4.671  11.157  1.00 94.64           N  
ATOM    432  CA  THR A  58       7.571   5.088  12.274  1.00 94.64           C  
ATOM    433  C   THR A  58       6.122   4.668  12.033  1.00 94.64           C  
ATOM    434  CB  THR A  58       7.632   6.604  12.492  1.00 94.64           C  
ATOM    435  O   THR A  58       5.476   4.108  12.922  1.00 94.64           O  
ATOM    436  CG2 THR A  58       6.811   7.015  13.709  1.00 94.64           C  
ATOM    437  OG1 THR A  58       8.952   7.012  12.748  1.00 94.64           O  
ATOM    438  N   VAL A  59       5.620   4.883  10.813  1.00 93.11           N  
ATOM    439  CA  VAL A  59       4.289   4.434  10.397  1.00 93.11           C  
ATOM    440  C   VAL A  59       4.178   2.912  10.514  1.00 93.11           C  
ATOM    441  CB  VAL A  59       3.946   4.963   8.990  1.00 93.11           C  
ATOM    442  O   VAL A  59       3.279   2.422  11.198  1.00 93.11           O  
ATOM    443  CG1 VAL A  59       2.689   4.312   8.405  1.00 93.11           C  
ATOM    444  CG2 VAL A  59       3.696   6.475   9.031  1.00 93.11           C  
ATOM    445  N   ALA A  60       5.114   2.160   9.932  1.00 90.51           N  
ATOM    446  CA  ALA A  60       5.121   0.698   9.972  1.00 90.51           C  
ATOM    447  C   ALA A  60       5.112   0.144  11.409  1.00 90.51           C  
ATOM    448  CB  ALA A  60       6.339   0.199   9.186  1.00 90.51           C  
ATOM    449  O   ALA A  60       4.333  -0.760  11.714  1.00 90.51           O  
ATOM    450  N   MET A  61       5.920   0.721  12.304  1.00 92.90           N  
ATOM    451  CA  MET A  61       6.026   0.294  13.701  1.00 92.90           C  
ATOM    452  C   MET A  61       4.742   0.545  14.498  1.00 92.90           C  
ATOM    453  CB  MET A  61       7.195   1.042  14.358  1.00 92.90           C  
ATOM    454  O   MET A  61       4.390  -0.257  15.363  1.00 92.90           O  
ATOM    455  CG  MET A  61       7.548   0.474  15.736  1.00 92.90           C  
ATOM    456  SD  MET A  61       8.943   1.323  16.517  1.00 92.90           S  
ATOM    457  CE  MET A  61       9.095   0.361  18.044  1.00 92.90           C  
ATOM    458  N   LEU A  62       4.044   1.655  14.238  1.00 94.96           N  
ATOM    459  CA  LEU A  62       2.943   2.128  15.085  1.00 94.96           C  
ATOM    460  C   LEU A  62       1.544   1.789  14.562  1.00 94.96           C  
ATOM    461  CB  LEU A  62       3.115   3.632  15.332  1.00 94.96           C  
ATOM    462  O   LEU A  62       0.593   1.795  15.351  1.00 94.96           O  
ATOM    463  CG  LEU A  62       4.374   3.997  16.135  1.00 94.96           C  
ATOM    464  CD1 LEU A  62       4.445   5.511  16.255  1.00 94.96           C  
ATOM    465  CD2 LEU A  62       4.370   3.416  17.552  1.00 94.96           C  
ATOM    466  N   ILE A  63       1.394   1.417  13.284  1.00 92.82           N  
ATOM    467  CA  ILE A  63       0.120   0.905  12.746  1.00 92.82           C  
ATOM    468  C   ILE A  63      -0.477  -0.207  13.635  1.00 92.82           C  
ATOM    469  CB  ILE A  63       0.260   0.440  11.274  1.00 92.82           C  
ATOM    470  O   ILE A  63      -1.665  -0.102  13.959  1.00 92.82           O  
ATOM    471  CG1 ILE A  63       0.340   1.636  10.304  1.00 92.82           C  
ATOM    472  CG2 ILE A  63      -0.953  -0.411  10.838  1.00 92.82           C  
ATOM    473  CD1 ILE A  63       0.924   1.255   8.934  1.00 92.82           C  
ATOM    474  N   PRO A  64       0.273  -1.239  14.086  1.00 91.06           N  
ATOM    475  CA  PRO A  64      -0.283  -2.324  14.901  1.00 91.06           C  
ATOM    476  C   PRO A  64      -0.961  -1.829  16.185  1.00 91.06           C  
ATOM    477  CB  PRO A  64       0.904  -3.239  15.228  1.00 91.06           C  
ATOM    478  O   PRO A  64      -2.014  -2.336  16.579  1.00 91.06           O  
ATOM    479  CG  PRO A  64       1.907  -2.965  14.115  1.00 91.06           C  
ATOM    480  CD  PRO A  64       1.678  -1.499  13.803  1.00 91.06           C  
ATOM    481  N   VAL A  65      -0.386  -0.794  16.803  1.00 92.68           N  
ATOM    482  CA  VAL A  65      -0.821  -0.218  18.084  1.00 92.68           C  
ATOM    483  C   VAL A  65      -2.061   0.664  17.934  1.00 92.68           C  
ATOM    484  CB  VAL A  65       0.348   0.566  18.713  1.00 92.68           C  
ATOM    485  O   VAL A  65      -2.836   0.802  18.883  1.00 92.68           O  
ATOM    486  CG1 VAL A  65      -0.008   1.201  20.057  1.00 92.68           C  
ATOM    487  CG2 VAL A  65       1.532  -0.364  18.956  1.00 92.68           C  
ATOM    488  N   SER A  66      -2.294   1.220  16.742  1.00 93.12           N  
ATOM    489  CA  SER A  66      -3.404   2.144  16.470  1.00 93.12           C  
ATOM    490  C   SER A  66      -4.776   1.577  16.866  1.00 93.12           C  
ATOM    491  CB  SER A  66      -3.395   2.546  14.990  1.00 93.12           C  
ATOM    492  O   SER A  66      -5.582   2.280  17.480  1.00 93.12           O  
ATOM    493  OG  SER A  66      -3.776   1.468  14.158  1.00 93.12           O  
ATOM    494  N   GLY A  67      -5.022   0.290  16.587  1.00 90.28           N  
ATOM    495  CA  GLY A  67      -6.256  -0.406  16.954  1.00 90.28           C  
ATOM    496  C   GLY A  67      -6.458  -0.496  18.469  1.00 90.28           C  
ATOM    497  O   GLY A  67      -7.524  -0.137  18.969  1.00 90.28           O  
ATOM    498  N   TRP A  68      -5.419  -0.894  19.214  1.00 91.45           N  
ATOM    499  CA  TRP A  68      -5.477  -0.981  20.678  1.00 91.45           C  
ATOM    500  C   TRP A  68      -5.678   0.395  21.327  1.00 91.45           C  
ATOM    501  CB  TRP A  68      -4.209  -1.656  21.220  1.00 91.45           C  
ATOM    502  O   TRP A  68      -6.505   0.539  22.231  1.00 91.45           O  
ATOM    503  CG  TRP A  68      -4.179  -1.754  22.716  1.00 91.45           C  
ATOM    504  CD1 TRP A  68      -4.652  -2.787  23.450  1.00 91.45           C  
ATOM    505  CD2 TRP A  68      -3.703  -0.766  23.682  1.00 91.45           C  
ATOM    506  CE2 TRP A  68      -3.988  -1.248  24.995  1.00 91.45           C  
ATOM    507  CE3 TRP A  68      -3.042   0.478  23.586  1.00 91.45           C  
ATOM    508  NE1 TRP A  68      -4.534  -2.497  24.797  1.00 91.45           N  
ATOM    509  CH2 TRP A  68      -3.025   0.721  26.018  1.00 91.45           C  
ATOM    510  CZ2 TRP A  68      -3.694  -0.509  26.150  1.00 91.45           C  
ATOM    511  CZ3 TRP A  68      -2.690   1.203  24.741  1.00 91.45           C  
ATOM    512  N   LEU A  69      -4.974   1.426  20.843  1.00 93.43           N  
ATOM    513  CA  LEU A  69      -5.147   2.798  21.328  1.00 93.43           C  
ATOM    514  C   LEU A  69      -6.587   3.274  21.127  1.00 93.43           C  
ATOM    515  CB  LEU A  69      -4.174   3.747  20.602  1.00 93.43           C  
ATOM    516  O   LEU A  69      -7.185   3.837  22.048  1.00 93.43           O  
ATOM    517  CG  LEU A  69      -2.715   3.649  21.068  1.00 93.43           C  
ATOM    518  CD1 LEU A  69      -1.828   4.486  20.148  1.00 93.43           C  
ATOM    519  CD2 LEU A  69      -2.529   4.169  22.492  1.00 93.43           C  
ATOM    520  N   ALA A  70      -7.155   3.035  19.943  1.00 92.75           N  
ATOM    521  CA  ALA A  70      -8.529   3.412  19.635  1.00 92.75           C  
ATOM    522  C   ALA A  70      -9.545   2.665  20.507  1.00 92.75           C  
ATOM    523  CB  ALA A  70      -8.776   3.173  18.148  1.00 92.75           C  
ATOM    524  O   ALA A  70     -10.498   3.281  20.981  1.00 92.75           O  
ATOM    525  N   ASP A  71      -9.325   1.379  20.782  1.00 90.86           N  
ATOM    526  CA  ASP A  71     -10.184   0.597  21.675  1.00 90.86           C  
ATOM    527  C   ASP A  71     -10.141   1.112  23.113  1.00 90.86           C  
ATOM    528  CB  ASP A  71      -9.770  -0.882  21.632  1.00 90.86           C  
ATOM    529  O   ASP A  71     -11.186   1.246  23.755  1.00 90.86           O  
ATOM    530  CG  ASP A  71     -10.182  -1.568  20.334  1.00 90.86           C  
ATOM    531  OD1 ASP A  71     -10.953  -0.961  19.557  1.00 90.86           O  
ATOM    532  OD2 ASP A  71      -9.814  -2.742  20.136  1.00 90.86           O  
ATOM    533  N   ARG A  72      -8.940   1.438  23.607  1.00 91.45           N  
ATOM    534  CA  ARG A  72      -8.702   1.843  24.996  1.00 91.45           C  
ATOM    535  C   ARG A  72      -9.138   3.275  25.292  1.00 91.45           C  
ATOM    536  CB  ARG A  72      -7.206   1.638  25.304  1.00 91.45           C  
ATOM    537  O   ARG A  72      -9.731   3.528  26.341  1.00 91.45           O  
ATOM    538  CG  ARG A  72      -6.795   2.025  26.732  1.00 91.45           C  
ATOM    539  CD  ARG A  72      -7.505   1.160  27.775  1.00 91.45           C  
ATOM    540  NE  ARG A  72      -7.163   1.582  29.148  1.00 91.45           N  
ATOM    541  NH1 ARG A  72      -7.230  -0.480  30.125  1.00 91.45           N  
ATOM    542  NH2 ARG A  72      -6.834   1.305  31.391  1.00 91.45           N  
ATOM    543  CZ  ARG A  72      -7.083   0.808  30.212  1.00 91.45           C  
ATOM    544  N   PHE A  73      -8.788   4.214  24.417  1.00 93.64           N  
ATOM    545  CA  PHE A  73      -8.959   5.654  24.646  1.00 93.64           C  
ATOM    546  C   PHE A  73     -10.094   6.267  23.823  1.00 93.64           C  
ATOM    547  CB  PHE A  73      -7.634   6.363  24.366  1.00 93.64           C  
ATOM    548  O   PHE A  73     -10.553   7.370  24.133  1.00 93.64           O  
ATOM    549  CG  PHE A  73      -6.503   5.934  25.280  1.00 93.64           C  
ATOM    550  CD1 PHE A  73      -6.499   6.347  26.626  1.00 93.64           C  
ATOM    551  CD2 PHE A  73      -5.456   5.127  24.797  1.00 93.64           C  
ATOM    552  CE1 PHE A  73      -5.450   5.966  27.482  1.00 93.64           C  
ATOM    553  CE2 PHE A  73      -4.410   4.744  25.655  1.00 93.64           C  
ATOM    554  CZ  PHE A  73      -4.403   5.167  26.994  1.00 93.64           C  
ATOM    555  N   GLY A  74     -10.577   5.544  22.817  1.00 93.07           N  
ATOM    556  CA  GLY A  74     -11.695   5.932  21.978  1.00 93.07           C  
ATOM    557  C   GLY A  74     -11.274   6.459  20.611  1.00 93.07           C  
ATOM    558  O   GLY A  74     -10.336   7.252  20.483  1.00 93.07           O  
ATOM    559  N   THR A  75     -12.022   6.061  19.580  1.00 93.08           N  
ATOM    560  CA  THR A  75     -11.751   6.407  18.174  1.00 93.08           C  
ATOM    561  C   THR A  75     -11.641   7.911  17.930  1.00 93.08           C  
ATOM    562  CB  THR A  75     -12.834   5.829  17.247  1.00 93.08           C  
ATOM    563  O   THR A  75     -10.730   8.347  17.232  1.00 93.08           O  
ATOM    564  CG2 THR A  75     -12.746   4.307  17.152  1.00 93.08           C  
ATOM    565  OG1 THR A  75     -14.130   6.149  17.720  1.00 93.08           O  
ATOM    566  N   ARG A  76     -12.517   8.734  18.530  1.00 94.96           N  
ATOM    567  CA  ARG A  76     -12.494  10.193  18.327  1.00 94.96           C  
ATOM    568  C   ARG A  76     -11.236  10.817  18.923  1.00 94.96           C  
ATOM    569  CB  ARG A  76     -13.772  10.849  18.882  1.00 94.96           C  
ATOM    570  O   ARG A  76     -10.619  11.660  18.276  1.00 94.96           O  
ATOM    571  CG  ARG A  76     -13.771  12.378  18.684  1.00 94.96           C  
ATOM    572  CD  ARG A  76     -15.047  13.071  19.175  1.00 94.96           C  
ATOM    573  NE  ARG A  76     -15.269  12.913  20.627  1.00 94.96           N  
ATOM    574  NH1 ARG A  76     -17.313  13.958  20.678  1.00 94.96           N  
ATOM    575  NH2 ARG A  76     -16.424  13.190  22.575  1.00 94.96           N  
ATOM    576  CZ  ARG A  76     -16.331  13.350  21.284  1.00 94.96           C  
ATOM    577  N   ARG A  77     -10.865  10.435  20.152  1.00 95.20           N  
ATOM    578  CA  ARG A  77      -9.706  11.018  20.852  1.00 95.20           C  
ATOM    579  C   ARG A  77      -8.405  10.674  20.138  1.00 95.20           C  
ATOM    580  CB  ARG A  77      -9.647  10.556  22.315  1.00 95.20           C  
ATOM    581  O   ARG A  77      -7.622  11.577  19.867  1.00 95.20           O  
ATOM    582  CG  ARG A  77     -10.764  11.166  23.173  1.00 95.20           C  
ATOM    583  CD  ARG A  77     -10.548  10.782  24.640  1.00 95.20           C  
ATOM    584  NE  ARG A  77     -11.600  11.320  25.527  1.00 95.20           N  
ATOM    585  NH1 ARG A  77     -11.203   9.903  27.290  1.00 95.20           N  
ATOM    586  NH2 ARG A  77     -12.765  11.479  27.487  1.00 95.20           N  
ATOM    587  CZ  ARG A  77     -11.853  10.899  26.756  1.00 95.20           C  
ATOM    588  N   ILE A  78      -8.222   9.405  19.776  1.00 95.91           N  
ATOM    589  CA  ILE A  78      -7.013   8.958  19.079  1.00 95.91           C  
ATOM    590  C   ILE A  78      -6.925   9.550  17.676  1.00 95.91           C  
ATOM    591  CB  ILE A  78      -6.930   7.421  19.072  1.00 95.91           C  
ATOM    592  O   ILE A  78      -5.857  10.007  17.291  1.00 95.91           O  
ATOM    593  CG1 ILE A  78      -6.817   6.861  20.505  1.00 95.91           C  
ATOM    594  CG2 ILE A  78      -5.745   6.921  18.230  1.00 95.91           C  
ATOM    595  CD1 ILE A  78      -5.650   7.407  21.347  1.00 95.91           C  
ATOM    596  N   PHE A  79      -8.029   9.633  16.931  1.00 95.38           N  
ATOM    597  CA  PHE A  79      -8.001  10.279  15.617  1.00 95.38           C  
ATOM    598  C   PHE A  79      -7.684  11.778  15.709  1.00 95.38           C  
ATOM    599  CB  PHE A  79      -9.335  10.046  14.920  1.00 95.38           C  
ATOM    600  O   PHE A  79      -6.867  12.283  14.948  1.00 95.38           O  
ATOM    601  CG  PHE A  79      -9.359  10.592  13.510  1.00 95.38           C  
ATOM    602  CD1 PHE A  79      -9.827  11.895  13.263  1.00 95.38           C  
ATOM    603  CD2 PHE A  79      -8.840   9.821  12.453  1.00 95.38           C  
ATOM    604  CE1 PHE A  79      -9.773  12.427  11.965  1.00 95.38           C  
ATOM    605  CE2 PHE A  79      -8.785  10.359  11.156  1.00 95.38           C  
ATOM    606  CZ  PHE A  79      -9.252  11.659  10.911  1.00 95.38           C  
ATOM    607  N   THR A  80      -8.281  12.484  16.675  1.00 95.93           N  
ATOM    608  CA  THR A  80      -7.985  13.904  16.945  1.00 95.93           C  
ATOM    609  C   THR A  80      -6.499  14.090  17.265  1.00 95.93           C  
ATOM    610  CB  THR A  80      -8.844  14.418  18.114  1.00 95.93           C  
ATOM    611  O   THR A  80      -5.863  14.970  16.697  1.00 95.93           O  
ATOM    612  CG2 THR A  80      -8.681  15.895  18.464  1.00 95.93           C  
ATOM    613  OG1 THR A  80     -10.216  14.261  17.820  1.00 95.93           O  
ATOM    614  N   LEU A  81      -5.932  13.235  18.123  1.00 96.78           N  
ATOM    615  CA  LEU A  81      -4.503  13.242  18.441  1.00 96.78           C  
ATOM    616  C   LEU A  81      -3.645  12.968  17.199  1.00 96.78           C  
ATOM    617  CB  LEU A  81      -4.244  12.201  19.546  1.00 96.78           C  
ATOM    618  O   LEU A  81      -2.672  13.677  16.968  1.00 96.78           O  
ATOM    619  CG  LEU A  81      -2.772  12.099  19.989  1.00 96.78           C  
ATOM    620  CD1 LEU A  81      -2.303  13.374  20.692  1.00 96.78           C  
ATOM    621  CD2 LEU A  81      -2.613  10.920  20.948  1.00 96.78           C  
ATOM    622  N   ALA A  82      -4.023  11.980  16.389  1.00 96.73           N  
ATOM    623  CA  ALA A  82      -3.304  11.599  15.179  1.00 96.73           C  
ATOM    624  C   ALA A  82      -3.231  12.751  14.166  1.00 96.73           C  
ATOM    625  CB  ALA A  82      -3.991  10.365  14.587  1.00 96.73           C  
ATOM    626  O   ALA A  82      -2.148  13.079  13.687  1.00 96.73           O  
ATOM    627  N   VAL A  83      -4.362  13.412  13.896  1.00 95.51           N  
ATOM    628  CA  VAL A  83      -4.419  14.581  13.004  1.00 95.51           C  
ATOM    629  C   VAL A  83      -3.623  15.752  13.578  1.00 95.51           C  
ATOM    630  CB  VAL A  83      -5.876  14.996  12.723  1.00 95.51           C  
ATOM    631  O   VAL A  83      -2.895  16.406  12.832  1.00 95.51           O  
ATOM    632  CG1 VAL A  83      -5.965  16.269  11.873  1.00 95.51           C  
ATOM    633  CG2 VAL A  83      -6.624  13.899  11.955  1.00 95.51           C  
ATOM    634  N   SER A  84      -3.701  16.007  14.889  1.00 96.53           N  
ATOM    635  CA  SER A  84      -2.905  17.057  15.534  1.00 96.53           C  
ATOM    636  C   SER A  84      -1.403  16.798  15.413  1.00 96.53           C  
ATOM    637  CB  SER A  84      -3.263  17.193  17.014  1.00 96.53           C  
ATOM    638  O   SER A  84      -0.672  17.698  15.013  1.00 96.53           O  
ATOM    639  OG  SER A  84      -4.578  17.687  17.182  1.00 96.53           O  
ATOM    640  N   LEU A  85      -0.940  15.577  15.705  1.00 97.24           N  
ATOM    641  CA  LEU A  85       0.472  15.201  15.582  1.00 97.24           C  
ATOM    642  C   LEU A  85       0.958  15.291  14.136  1.00 97.24           C  
ATOM    643  CB  LEU A  85       0.690  13.776  16.121  1.00 97.24           C  
ATOM    644  O   LEU A  85       2.035  15.822  13.892  1.00 97.24           O  
ATOM    645  CG  LEU A  85       0.622  13.653  17.653  1.00 97.24           C  
ATOM    646  CD1 LEU A  85       0.708  12.177  18.039  1.00 97.24           C  
ATOM    647  CD2 LEU A  85       1.767  14.392  18.348  1.00 97.24           C  
ATOM    648  N   PHE A  86       0.148  14.847  13.172  1.00 96.20           N  
ATOM    649  CA  PHE A  86       0.485  14.977  11.757  1.00 96.20           C  
ATOM    650  C   PHE A  86       0.586  16.450  11.337  1.00 96.20           C  
ATOM    651  CB  PHE A  86      -0.553  14.228  10.914  1.00 96.20           C  
ATOM    652  O   PHE A  86       1.535  16.842  10.664  1.00 96.20           O  
ATOM    653  CG  PHE A  86      -0.134  14.081   9.467  1.00 96.20           C  
ATOM    654  CD1 PHE A  86      -0.226  15.169   8.582  1.00 96.20           C  
ATOM    655  CD2 PHE A  86       0.410  12.868   9.012  1.00 96.20           C  
ATOM    656  CE1 PHE A  86       0.229  15.041   7.257  1.00 96.20           C  
ATOM    657  CE2 PHE A  86       0.826  12.736   7.677  1.00 96.20           C  
ATOM    658  CZ  PHE A  86       0.735  13.821   6.798  1.00 96.20           C  
ATOM    659  N   THR A  87      -0.370  17.285  11.749  1.00 95.79           N  
ATOM    660  CA  THR A  87      -0.424  18.709  11.378  1.00 95.79           C  
ATOM    661  C   THR A  87       0.729  19.495  12.003  1.00 95.79           C  
ATOM    662  CB  THR A  87      -1.766  19.331  11.794  1.00 95.79           C  
ATOM    663  O   THR A  87       1.419  20.234  11.304  1.00 95.79           O  
ATOM    664  CG2 THR A  87      -1.917  20.770  11.310  1.00 95.79           C  
ATOM    665  OG1 THR A  87      -2.835  18.595  11.244  1.00 95.79           O  
ATOM    666  N   LEU A  88       0.983  19.303  13.301  1.00 97.04           N  
ATOM    667  CA  LEU A  88       2.097  19.938  14.009  1.00 97.04           C  
ATOM    668  C   LEU A  88       3.449  19.415  13.519  1.00 97.04           C  
ATOM    669  CB  LEU A  88       1.954  19.704  15.523  1.00 97.04           C  
ATOM    670  O   LEU A  88       4.368  20.204  13.339  1.00 97.04           O  
ATOM    671  CG  LEU A  88       0.767  20.431  16.180  1.00 97.04           C  
ATOM    672  CD1 LEU A  88       0.649  19.984  17.638  1.00 97.04           C  
ATOM    673  CD2 LEU A  88       0.928  21.952  16.152  1.00 97.04           C  
ATOM    674  N   GLY A  89       3.559  18.111  13.248  1.00 97.00           N  
ATOM    675  CA  GLY A  89       4.746  17.511  12.642  1.00 97.00           C  
ATOM    676  C   GLY A  89       5.026  18.078  11.251  1.00 97.00           C  
ATOM    677  O   GLY A  89       6.168  18.407  10.955  1.00 97.00           O  
ATOM    678  N   SER A  90       3.988  18.284  10.431  1.00 95.81           N  
ATOM    679  CA  SER A  90       4.114  18.937   9.118  1.00 95.81           C  
ATOM    680  C   SER A  90       4.604  20.380   9.262  1.00 95.81           C  
ATOM    681  CB  SER A  90       2.787  18.945   8.346  1.00 95.81           C  
ATOM    682  O   SER A  90       5.556  20.770   8.597  1.00 95.81           O  
ATOM    683  OG  SER A  90       2.235  17.649   8.210  1.00 95.81           O  
ATOM    684  N   LEU A  91       4.014  21.162  10.173  1.00 96.82           N  
ATOM    685  CA  LEU A  91       4.471  22.527  10.455  1.00 96.82           C  
ATOM    686  C   LEU A  91       5.934  22.548  10.923  1.00 96.82           C  
ATOM    687  CB  LEU A  91       3.534  23.162  11.497  1.00 96.82           C  
ATOM    688  O   LEU A  91       6.723  23.346  10.431  1.00 96.82           O  
ATOM    689  CG  LEU A  91       3.947  24.581  11.939  1.00 96.82           C  
ATOM    690  CD1 LEU A  91       3.963  25.584  10.783  1.00 96.82           C  
ATOM    691  CD2 LEU A  91       2.967  25.081  13.000  1.00 96.82           C  
ATOM    692  N   ALA A  92       6.310  21.650  11.832  1.00 96.99           N  
ATOM    693  CA  ALA A  92       7.678  21.547  12.318  1.00 96.99           C  
ATOM    694  C   ALA A  92       8.655  21.167  11.191  1.00 96.99           C  
ATOM    695  CB  ALA A  92       7.694  20.557  13.488  1.00 96.99           C  
ATOM    696  O   ALA A  92       9.719  21.770  11.087  1.00 96.99           O  
ATOM    697  N   CYS A  93       8.278  20.240  10.300  1.00 95.59           N  
ATOM    698  CA  CYS A  93       9.062  19.908   9.107  1.00 95.59           C  
ATOM    699  C   CYS A  93       9.222  21.108   8.166  1.00 95.59           C  
ATOM    700  CB  CYS A  93       8.392  18.780   8.322  1.00 95.59           C  
ATOM    701  O   CYS A  93      10.310  21.324   7.646  1.00 95.59           O  
ATOM    702  SG  CYS A  93       8.411  17.188   9.183  1.00 95.59           S  
ATOM    703  N   ALA A  94       8.169  21.905   7.965  1.00 95.16           N  
ATOM    704  CA  ALA A  94       8.270  23.132   7.180  1.00 95.16           C  
ATOM    705  C   ALA A  94       9.284  24.104   7.802  1.00 95.16           C  
ATOM    706  CB  ALA A  94       6.888  23.788   7.062  1.00 95.16           C  
ATOM    707  O   ALA A  94      10.016  24.754   7.081  1.00 95.16           O  
ATOM    708  N   LEU A  95       9.364  24.182   9.131  1.00 95.07           N  
ATOM    709  CA  LEU A  95      10.281  25.072   9.853  1.00 95.07           C  
ATOM    710  C   LEU A  95      11.689  24.484  10.069  1.00 95.07           C  
ATOM    711  CB  LEU A  95       9.624  25.466  11.190  1.00 95.07           C  
ATOM    712  O   LEU A  95      12.490  25.063  10.807  1.00 95.07           O  
ATOM    713  CG  LEU A  95       8.309  26.255  11.061  1.00 95.07           C  
ATOM    714  CD1 LEU A  95       7.694  26.434  12.451  1.00 95.07           C  
ATOM    715  CD2 LEU A  95       8.515  27.636  10.438  1.00 95.07           C  
ATOM    716  N   SER A  96      12.001  23.315   9.502  1.00 94.19           N  
ATOM    717  CA  SER A  96      13.294  22.668   9.729  1.00 94.19           C  
ATOM    718  C   SER A  96      14.408  23.320   8.908  1.00 94.19           C  
ATOM    719  CB  SER A  96      13.218  21.167   9.454  1.00 94.19           C  
ATOM    720  O   SER A  96      14.280  23.448   7.694  1.00 94.19           O  
ATOM    721  OG  SER A  96      13.180  20.900   8.073  1.00 94.19           O  
ATOM    722  N   ASN A  97      15.536  23.626   9.553  1.00 93.01           N  
ATOM    723  CA  ASN A  97      16.708  24.238   8.911  1.00 93.01           C  
ATOM    724  C   ASN A  97      17.865  23.247   8.699  1.00 93.01           C  
ATOM    725  CB  ASN A  97      17.148  25.450   9.746  1.00 93.01           C  
ATOM    726  O   ASN A  97      18.944  23.620   8.249  1.00 93.01           O  
ATOM    727  CG  ASN A  97      16.078  26.522   9.788  1.00 93.01           C  
ATOM    728  ND2 ASN A  97      15.626  26.907  10.958  1.00 93.01           N  
ATOM    729  OD1 ASN A  97      15.626  27.019   8.777  1.00 93.01           O  
ATOM    730  N   SER A  98      17.682  21.978   9.070  1.00 94.48           N  
ATOM    731  CA  SER A  98      18.702  20.941   8.921  1.00 94.48           C  
ATOM    732  C   SER A  98      18.079  19.561   8.731  1.00 94.48           C  
ATOM    733  CB  SER A  98      19.646  20.944  10.131  1.00 94.48           C  
ATOM    734  O   SER A  98      16.966  19.296   9.189  1.00 94.48           O  
ATOM    735  OG  SER A  98      18.981  20.498  11.299  1.00 94.48           O  
ATOM    736  N   LEU A  99      18.822  18.654   8.092  1.00 92.65           N  
ATOM    737  CA  LEU A  99      18.375  17.278   7.867  1.00 92.65           C  
ATOM    738  C   LEU A  99      18.049  16.519   9.174  1.00 92.65           C  
ATOM    739  CB  LEU A  99      19.394  16.553   6.966  1.00 92.65           C  
ATOM    740  O   LEU A  99      16.971  15.933   9.237  1.00 92.65           O  
ATOM    741  CG  LEU A  99      19.099  15.056   6.752  1.00 92.65           C  
ATOM    742  CD1 LEU A  99      17.748  14.840   6.072  1.00 92.65           C  
ATOM    743  CD2 LEU A  99      20.199  14.451   5.882  1.00 92.65           C  
ATOM    744  N   PRO A 100      18.879  16.538  10.239  1.00 95.44           N  
ATOM    745  CA  PRO A 100      18.533  15.852  11.488  1.00 95.44           C  
ATOM    746  C   PRO A 100      17.234  16.373  12.113  1.00 95.44           C  
ATOM    747  CB  PRO A 100      19.726  16.068  12.427  1.00 95.44           C  
ATOM    748  O   PRO A 100      16.413  15.589  12.586  1.00 95.44           O  
ATOM    749  CG  PRO A 100      20.891  16.314  11.472  1.00 95.44           C  
ATOM    750  CD  PRO A 100      20.228  17.079  10.332  1.00 95.44           C  
ATOM    751  N   GLN A 101      17.012  17.690  12.063  1.00 96.49           N  
ATOM    752  CA  GLN A 101      15.780  18.307  12.548  1.00 96.49           C  
ATOM    753  C   GLN A 101      14.566  17.849  11.726  1.00 96.49           C  
ATOM    754  CB  GLN A 101      15.970  19.829  12.512  1.00 96.49           C  
ATOM    755  O   GLN A 101      13.542  17.473  12.298  1.00 96.49           O  
ATOM    756  CG  GLN A 101      14.785  20.587  13.113  1.00 96.49           C  
ATOM    757  CD  GLN A 101      14.945  22.101  13.020  1.00 96.49           C  
ATOM    758  NE2 GLN A 101      14.108  22.862  13.687  1.00 96.49           N  
ATOM    759  OE1 GLN A 101      15.786  22.629  12.306  1.00 96.49           O  
ATOM    760  N   LEU A 102      14.695  17.814  10.395  1.00 95.29           N  
ATOM    761  CA  LEU A 102      13.652  17.311   9.501  1.00 95.29           C  
ATOM    762  C   LEU A 102      13.311  15.843   9.794  1.00 95.29           C  
ATOM    763  CB  LEU A 102      14.114  17.503   8.045  1.00 95.29           C  
ATOM    764  O   LEU A 102      12.136  15.491   9.849  1.00 95.29           O  
ATOM    765  CG  LEU A 102      13.073  17.065   6.999  1.00 95.29           C  
ATOM    766  CD1 LEU A 102      11.776  17.869   7.072  1.00 95.29           C  
ATOM    767  CD2 LEU A 102      13.665  17.217   5.601  1.00 95.29           C  
ATOM    768  N   VAL A 103      14.318  14.997  10.034  1.00 96.11           N  
ATOM    769  CA  VAL A 103      14.140  13.578  10.385  1.00 96.11           C  
ATOM    770  C   VAL A 103      13.355  13.421  11.692  1.00 96.11           C  
ATOM    771  CB  VAL A 103      15.508  12.867  10.452  1.00 96.11           C  
ATOM    772  O   VAL A 103      12.385  12.668  11.736  1.00 96.11           O  
ATOM    773  CG1 VAL A 103      15.432  11.464  11.066  1.00 96.11           C  
ATOM    774  CG2 VAL A 103      16.101  12.711   9.045  1.00 96.11           C  
ATOM    775  N   VAL A 104      13.704  14.168  12.745  1.00 97.38           N  
ATOM    776  CA  VAL A 104      12.973  14.126  14.027  1.00 97.38           C  
ATOM    777  C   VAL A 104      11.508  14.532  13.844  1.00 97.38           C  
ATOM    778  CB  VAL A 104      13.665  15.017  15.078  1.00 97.38           C  
ATOM    779  O   VAL A 104      10.602  13.871  14.354  1.00 97.38           O  
ATOM    780  CG1 VAL A 104      12.834  15.180  16.360  1.00 97.38           C  
ATOM    781  CG2 VAL A 104      15.014  14.413  15.486  1.00 97.38           C  
ATOM    782  N   PHE A 105      11.244  15.591  13.080  1.00 97.30           N  
ATOM    783  CA  PHE A 105       9.875  16.044  12.836  1.00 97.30           C  
ATOM    784  C   PHE A 105       9.084  15.103  11.923  1.00 97.30           C  
ATOM    785  CB  PHE A 105       9.918  17.474  12.305  1.00 97.30           C  
ATOM    786  O   PHE A 105       7.883  14.923  12.136  1.00 97.30           O  
ATOM    787  CG  PHE A 105      10.520  18.505  13.246  1.00 97.30           C  
ATOM    788  CD1 PHE A 105      10.444  18.381  14.650  1.00 97.30           C  
ATOM    789  CD2 PHE A 105      11.097  19.658  12.695  1.00 97.30           C  
ATOM    790  CE1 PHE A 105      10.925  19.405  15.483  1.00 97.30           C  
ATOM    791  CE2 PHE A 105      11.519  20.709  13.523  1.00 97.30           C  
ATOM    792  CZ  PHE A 105      11.451  20.579  14.921  1.00 97.30           C  
ATOM    793  N   ARG A 106       9.751  14.418  10.988  1.00 96.00           N  
ATOM    794  CA  ARG A 106       9.170  13.337  10.180  1.00 96.00           C  
ATOM    795  C   ARG A 106       8.760  12.138  11.030  1.00 96.00           C  
ATOM    796  CB  ARG A 106      10.168  12.930   9.080  1.00 96.00           C  
ATOM    797  O   ARG A 106       7.699  11.573  10.775  1.00 96.00           O  
ATOM    798  CG  ARG A 106      10.072  13.832   7.839  1.00 96.00           C  
ATOM    799  CD  ARG A 106       8.872  13.405   6.984  1.00 96.00           C  
ATOM    800  NE  ARG A 106       8.630  14.260   5.806  1.00 96.00           N  
ATOM    801  NH1 ARG A 106       6.709  13.173   5.148  1.00 96.00           N  
ATOM    802  NH2 ARG A 106       7.290  14.995   4.077  1.00 96.00           N  
ATOM    803  CZ  ARG A 106       7.565  14.142   5.019  1.00 96.00           C  
ATOM    804  N   VAL A 107       9.511  11.801  12.082  1.00 97.07           N  
ATOM    805  CA  VAL A 107       9.087  10.793  13.073  1.00 97.07           C  
ATOM    806  C   VAL A 107       7.801  11.243  13.773  1.00 97.07           C  
ATOM    807  CB  VAL A 107      10.209  10.480  14.085  1.00 97.07           C  
ATOM    808  O   VAL A 107       6.826  10.496  13.795  1.00 97.07           O  
ATOM    809  CG1 VAL A 107       9.742   9.565  15.225  1.00 97.07           C  
ATOM    810  CG2 VAL A 107      11.389   9.789  13.392  1.00 97.07           C  
ATOM    811  N   ILE A 108       7.729  12.484  14.269  1.00 97.28           N  
ATOM    812  CA  ILE A 108       6.508  13.012  14.914  1.00 97.28           C  
ATOM    813  C   ILE A 108       5.309  12.982  13.951  1.00 97.28           C  
ATOM    814  CB  ILE A 108       6.750  14.434  15.476  1.00 97.28           C  
ATOM    815  O   ILE A 108       4.218  12.539  14.322  1.00 97.28           O  
ATOM    816  CG1 ILE A 108       7.843  14.394  16.570  1.00 97.28           C  
ATOM    817  CG2 ILE A 108       5.445  15.036  16.039  1.00 97.28           C  
ATOM    818  CD1 ILE A 108       8.241  15.775  17.105  1.00 97.28           C  
ATOM    819  N   GLN A 109       5.516  13.401  12.701  1.00 95.69           N  
ATOM    820  CA  GLN A 109       4.501  13.350  11.649  1.00 95.69           C  
ATOM    821  C   GLN A 109       4.062  11.900  11.366  1.00 95.69           C  
ATOM    822  CB  GLN A 109       5.075  14.024  10.391  1.00 95.69           C  
ATOM    823  O   GLN A 109       2.866  11.628  11.230  1.00 95.69           O  
ATOM    824  CG  GLN A 109       4.001  14.392   9.353  1.00 95.69           C  
ATOM    825  CD  GLN A 109       4.591  14.821   8.007  1.00 95.69           C  
ATOM    826  NE2 GLN A 109       3.821  15.458   7.152  1.00 95.69           N  
ATOM    827  OE1 GLN A 109       5.738  14.553   7.691  1.00 95.69           O  
ATOM    828  N   GLY A 110       5.012  10.960  11.346  1.00 96.00           N  
ATOM    829  CA  GLY A 110       4.792   9.525  11.166  1.00 96.00           C  
ATOM    830  C   GLY A 110       3.960   8.892  12.281  1.00 96.00           C  
ATOM    831  O   GLY A 110       3.087   8.078  11.987  1.00 96.00           O  
ATOM    832  N   ILE A 111       4.127   9.320  13.541  1.00 97.06           N  
ATOM    833  CA  ILE A 111       3.271   8.886  14.664  1.00 97.06           C  
ATOM    834  C   ILE A 111       1.803   9.230  14.374  1.00 97.06           C  
ATOM    835  CB  ILE A 111       3.731   9.508  16.009  1.00 97.06           C  
ATOM    836  O   ILE A 111       0.916   8.392  14.548  1.00 97.06           O  
ATOM    837  CG1 ILE A 111       5.155   9.056  16.401  1.00 97.06           C  
ATOM    838  CG2 ILE A 111       2.754   9.139  17.145  1.00 97.06           C  
ATOM    839  CD1 ILE A 111       5.788   9.837  17.558  1.00 97.06           C  
ATOM    840  N   GLY A 112       1.537  10.447  13.887  1.00 96.11           N  
ATOM    841  CA  GLY A 112       0.201  10.843  13.438  1.00 96.11           C  
ATOM    842  C   GLY A 112      -0.282  10.006  12.249  1.00 96.11           C  
ATOM    843  O   GLY A 112      -1.378   9.437  12.284  1.00 96.11           O  
ATOM    844  N   GLY A 113       0.565   9.861  11.225  1.00 94.61           N  
ATOM    845  CA  GLY A 113       0.280   9.092  10.009  1.00 94.61           C  
ATOM    846  C   GLY A 113      -0.097   7.633  10.287  1.00 94.61           C  
ATOM    847  O   GLY A 113      -1.060   7.122   9.718  1.00 94.61           O  
ATOM    848  N   ALA A 114       0.565   6.993  11.250  1.00 94.38           N  
ATOM    849  CA  ALA A 114       0.314   5.606  11.634  1.00 94.38           C  
ATOM    850  C   ALA A 114      -1.122   5.345  12.114  1.00 94.38           C  
ATOM    851  CB  ALA A 114       1.286   5.254  12.761  1.00 94.38           C  
ATOM    852  O   ALA A 114      -1.607   4.217  12.047  1.00 94.38           O  
ATOM    853  N   MET A 115      -1.805   6.373  12.627  1.00 94.48           N  
ATOM    854  CA  MET A 115      -3.098   6.225  13.292  1.00 94.48           C  
ATOM    855  C   MET A 115      -4.272   6.798  12.497  1.00 94.48           C  
ATOM    856  CB  MET A 115      -3.023   6.869  14.679  1.00 94.48           C  
ATOM    857  O   MET A 115      -5.373   6.268  12.625  1.00 94.48           O  
ATOM    858  CG  MET A 115      -2.073   6.140  15.633  1.00 94.48           C  
ATOM    859  SD  MET A 115      -2.107   6.822  17.313  1.00 94.48           S  
ATOM    860  CE  MET A 115      -1.151   8.343  17.062  1.00 94.48           C  
ATOM    861  N   MET A 116      -4.093   7.841  11.674  1.00 92.99           N  
ATOM    862  CA  MET A 116      -5.240   8.522  11.047  1.00 92.99           C  
ATOM    863  C   MET A 116      -6.103   7.562  10.217  1.00 92.99           C  
ATOM    864  CB  MET A 116      -4.809   9.687  10.152  1.00 92.99           C  
ATOM    865  O   MET A 116      -7.292   7.404  10.503  1.00 92.99           O  
ATOM    866  CG  MET A 116      -4.100  10.848  10.844  1.00 92.99           C  
ATOM    867  SD  MET A 116      -3.218  11.904   9.668  1.00 92.99           S  
ATOM    868  CE  MET A 116      -4.590  12.718   8.805  1.00 92.99           C  
ATOM    869  N   MET A 117      -5.520   6.888   9.220  1.00 90.75           N  
ATOM    870  CA  MET A 117      -6.290   6.011   8.339  1.00 90.75           C  
ATOM    871  C   MET A 117      -6.780   4.729   9.037  1.00 90.75           C  
ATOM    872  CB  MET A 117      -5.538   5.753   7.017  1.00 90.75           C  
ATOM    873  O   MET A 117      -7.969   4.412   8.907  1.00 90.75           O  
ATOM    874  CG  MET A 117      -6.426   5.009   6.014  1.00 90.75           C  
ATOM    875  SD  MET A 117      -7.980   5.884   5.670  1.00 90.75           S  
ATOM    876  CE  MET A 117      -9.094   4.510   5.341  1.00 90.75           C  
ATOM    877  N   PRO A 118      -5.955   4.005   9.824  1.00 92.66           N  
ATOM    878  CA  PRO A 118      -6.428   2.825  10.545  1.00 92.66           C  
ATOM    879  C   PRO A 118      -7.568   3.128  11.520  1.00 92.66           C  
ATOM    880  CB  PRO A 118      -5.201   2.260  11.264  1.00 92.66           C  
ATOM    881  O   PRO A 118      -8.558   2.396  11.536  1.00 92.66           O  
ATOM    882  CG  PRO A 118      -4.062   2.681  10.344  1.00 92.66           C  
ATOM    883  CD  PRO A 118      -4.499   4.085   9.936  1.00 92.66           C  
ATOM    884  N   VAL A 119      -7.487   4.224  12.282  1.00 94.38           N  
ATOM    885  CA  VAL A 119      -8.520   4.594  13.262  1.00 94.38           C  
ATOM    886  C   VAL A 119      -9.780   5.116  12.577  1.00 94.38           C  
ATOM    887  CB  VAL A 119      -7.976   5.604  14.289  1.00 94.38           C  
ATOM    888  O   VAL A 119     -10.887   4.791  13.010  1.00 94.38           O  
ATOM    889  CG1 VAL A 119      -9.042   6.041  15.303  1.00 94.38           C  
ATOM    890  CG2 VAL A 119      -6.826   4.955  15.073  1.00 94.38           C  
ATOM    891  N   ALA A 120      -9.648   5.867  11.480  1.00 93.37           N  
ATOM    892  CA  ALA A 120     -10.799   6.284  10.685  1.00 93.37           C  
ATOM    893  C   ALA A 120     -11.533   5.078  10.078  1.00 93.37           C  
ATOM    894  CB  ALA A 120     -10.334   7.261   9.606  1.00 93.37           C  
ATOM    895  O   ALA A 120     -12.757   4.987  10.180  1.00 93.37           O  
ATOM    896  N   ARG A 121     -10.794   4.107   9.519  1.00 91.76           N  
ATOM    897  CA  ARG A 121     -11.364   2.853   9.002  1.00 91.76           C  
ATOM    898  C   ARG A 121     -12.053   2.058  10.108  1.00 91.76           C  
ATOM    899  CB  ARG A 121     -10.273   2.024   8.303  1.00 91.76           C  
ATOM    900  O   ARG A 121     -13.188   1.629   9.921  1.00 91.76           O  
ATOM    901  CG  ARG A 121     -10.875   0.889   7.456  1.00 91.76           C  
ATOM    902  CD  ARG A 121      -9.826   0.029   6.728  1.00 91.76           C  
ATOM    903  NE  ARG A 121      -9.063   0.742   5.683  1.00 91.76           N  
ATOM    904  NH1 ARG A 121      -7.366  -0.818   5.472  1.00 91.76           N  
ATOM    905  NH2 ARG A 121      -7.285   1.011   4.254  1.00 91.76           N  
ATOM    906  CZ  ARG A 121      -7.926   0.313   5.147  1.00 91.76           C  
ATOM    907  N   LEU A 122     -11.421   1.927  11.273  1.00 91.87           N  
ATOM    908  CA  LEU A 122     -12.009   1.250  12.430  1.00 91.87           C  
ATOM    909  C   LEU A 122     -13.311   1.922  12.894  1.00 91.87           C  
ATOM    910  CB  LEU A 122     -10.960   1.205  13.552  1.00 91.87           C  
ATOM    911  O   LEU A 122     -14.290   1.240  13.195  1.00 91.87           O  
ATOM    912  CG  LEU A 122     -11.435   0.497  14.833  1.00 91.87           C  
ATOM    913  CD1 LEU A 122     -11.855  -0.950  14.567  1.00 91.87           C  
ATOM    914  CD2 LEU A 122     -10.306   0.515  15.860  1.00 91.87           C  
ATOM    915  N   ALA A 123     -13.361   3.255  12.906  1.00 92.73           N  
ATOM    916  CA  ALA A 123     -14.580   3.986  13.236  1.00 92.73           C  
ATOM    917  C   ALA A 123     -15.706   3.716  12.226  1.00 92.73           C  
ATOM    918  CB  ALA A 123     -14.253   5.478  13.340  1.00 92.73           C  
ATOM    919  O   ALA A 123     -16.858   3.579  12.633  1.00 92.73           O  
ATOM    920  N   LEU A 124     -15.393   3.594  10.931  1.00 91.09           N  
ATOM    921  CA  LEU A 124     -16.374   3.220   9.907  1.00 91.09           C  
ATOM    922  C   LEU A 124     -16.907   1.802  10.125  1.00 91.09           C  
ATOM    923  CB  LEU A 124     -15.763   3.350   8.502  1.00 91.09           C  
ATOM    924  O   LEU A 124     -18.121   1.614  10.086  1.00 91.09           O  
ATOM    925  CG  LEU A 124     -15.433   4.793   8.095  1.00 91.09           C  
ATOM    926  CD1 LEU A 124     -14.582   4.781   6.832  1.00 91.09           C  
ATOM    927  CD2 LEU A 124     -16.693   5.603   7.804  1.00 91.09           C  
ATOM    928  N   LEU A 125     -16.023   0.840  10.423  1.00 89.41           N  
ATOM    929  CA  LEU A 125     -16.394  -0.553  10.710  1.00 89.41           C  
ATOM    930  C   LEU A 125     -17.369  -0.681  11.886  1.00 89.41           C  
ATOM    931  CB  LEU A 125     -15.134  -1.390  11.006  1.00 89.41           C  
ATOM    932  O   LEU A 125     -18.212  -1.573  11.874  1.00 89.41           O  
ATOM    933  CG  LEU A 125     -14.200  -1.638   9.810  1.00 89.41           C  
ATOM    934  CD1 LEU A 125     -12.960  -2.396  10.284  1.00 89.41           C  
ATOM    935  CD2 LEU A 125     -14.894  -2.439   8.711  1.00 89.41           C  
ATOM    936  N   ARG A 126     -17.258   0.200  12.886  1.00 89.03           N  
ATOM    937  CA  ARG A 126     -18.142   0.217  14.064  1.00 89.03           C  
ATOM    938  C   ARG A 126     -19.389   1.077  13.891  1.00 89.03           C  
ATOM    939  CB  ARG A 126     -17.343   0.687  15.282  1.00 89.03           C  
ATOM    940  O   ARG A 126     -20.394   0.844  14.555  1.00 89.03           O  
ATOM    941  CG  ARG A 126     -16.335  -0.380  15.710  1.00 89.03           C  
ATOM    942  CD  ARG A 126     -15.659   0.035  17.014  1.00 89.03           C  
ATOM    943  NE  ARG A 126     -14.871  -1.085  17.540  1.00 89.03           N  
ATOM    944  NH1 ARG A 126     -13.369   0.067  18.850  1.00 89.03           N  
ATOM    945  NH2 ARG A 126     -13.149  -2.122  18.550  1.00 89.03           N  
ATOM    946  CZ  ARG A 126     -13.816  -1.034  18.319  1.00 89.03           C  
ATOM    947  N   ALA A 127     -19.331   2.098  13.040  1.00 89.02           N  
ATOM    948  CA  ALA A 127     -20.460   2.993  12.817  1.00 89.02           C  
ATOM    949  C   ALA A 127     -21.487   2.406  11.847  1.00 89.02           C  
ATOM    950  CB  ALA A 127     -19.942   4.348  12.318  1.00 89.02           C  
ATOM    951  O   ALA A 127     -22.683   2.565  12.076  1.00 89.02           O  
ATOM    952  N   TYR A 128     -21.033   1.773  10.766  1.00 88.06           N  
ATOM    953  CA  TYR A 128     -21.891   1.371   9.656  1.00 88.06           C  
ATOM    954  C   TYR A 128     -22.225  -0.125   9.686  1.00 88.06           C  
ATOM    955  CB  TYR A 128     -21.237   1.767   8.332  1.00 88.06           C  
ATOM    956  O   TYR A 128     -21.353  -0.950   9.976  1.00 88.06           O  
ATOM    957  CG  TYR A 128     -21.342   3.245   8.027  1.00 88.06           C  
ATOM    958  CD1 TYR A 128     -22.434   3.713   7.276  1.00 88.06           C  
ATOM    959  CD2 TYR A 128     -20.365   4.148   8.494  1.00 88.06           C  
ATOM    960  CE1 TYR A 128     -22.540   5.078   6.967  1.00 88.06           C  
ATOM    961  CE2 TYR A 128     -20.481   5.525   8.206  1.00 88.06           C  
ATOM    962  OH  TYR A 128     -21.713   7.293   7.107  1.00 88.06           O  
ATOM    963  CZ  TYR A 128     -21.568   5.983   7.427  1.00 88.06           C  
ATOM    964  N   PRO A 129     -23.466  -0.506   9.330  1.00 85.51           N  
ATOM    965  CA  PRO A 129     -23.812  -1.907   9.142  1.00 85.51           C  
ATOM    966  C   PRO A 129     -23.035  -2.501   7.956  1.00 85.51           C  
ATOM    967  CB  PRO A 129     -25.328  -1.918   8.931  1.00 85.51           C  
ATOM    968  O   PRO A 129     -22.670  -1.801   7.009  1.00 85.51           O  
ATOM    969  CG  PRO A 129     -25.594  -0.572   8.259  1.00 85.51           C  
ATOM    970  CD  PRO A 129     -24.574   0.352   8.920  1.00 85.51           C  
ATOM    971  N   ARG A 130     -22.786  -3.817   7.989  1.00 83.25           N  
ATOM    972  CA  ARG A 130     -21.906  -4.515   7.029  1.00 83.25           C  
ATOM    973  C   ARG A 130     -22.303  -4.287   5.559  1.00 83.25           C  
ATOM    974  CB  ARG A 130     -21.830  -6.018   7.388  1.00 83.25           C  
ATOM    975  O   ARG A 130     -21.439  -4.038   4.724  1.00 83.25           O  
ATOM    976  CG  ARG A 130     -21.220  -6.347   8.772  1.00 83.25           C  
ATOM    977  CD  ARG A 130     -19.735  -5.961   8.885  1.00 83.25           C  
ATOM    978  NE  ARG A 130     -19.136  -6.278  10.205  1.00 83.25           N  
ATOM    979  NH1 ARG A 130     -18.781  -4.138  10.958  1.00 83.25           N  
ATOM    980  NH2 ARG A 130     -18.157  -5.846  12.230  1.00 83.25           N  
ATOM    981  CZ  ARG A 130     -18.692  -5.425  11.120  1.00 83.25           C  
ATOM    982  N   ASN A 131     -23.597  -4.256   5.254  1.00 82.71           N  
ATOM    983  CA  ASN A 131     -24.134  -4.014   3.907  1.00 82.71           C  
ATOM    984  C   ASN A 131     -23.941  -2.575   3.376  1.00 82.71           C  
ATOM    985  CB  ASN A 131     -25.619  -4.412   3.900  1.00 82.71           C  
ATOM    986  O   ASN A 131     -24.140  -2.329   2.185  1.00 82.71           O  
ATOM    987  CG  ASN A 131     -26.487  -3.557   4.810  1.00 82.71           C  
ATOM    988  ND2 ASN A 131     -27.782  -3.597   4.621  1.00 82.71           N  
ATOM    989  OD1 ASN A 131     -26.040  -2.892   5.726  1.00 82.71           O  
ATOM    990  N   GLU A 132     -23.566  -1.626   4.236  1.00 86.03           N  
ATOM    991  CA  GLU A 132     -23.242  -0.241   3.871  1.00 86.03           C  
ATOM    992  C   GLU A 132     -21.728   0.019   3.857  1.00 86.03           C  
ATOM    993  CB  GLU A 132     -23.958   0.734   4.819  1.00 86.03           C  
ATOM    994  O   GLU A 132     -21.282   1.023   3.302  1.00 86.03           O  
ATOM    995  CG  GLU A 132     -25.487   0.708   4.640  1.00 86.03           C  
ATOM    996  CD  GLU A 132     -26.234   1.645   5.605  1.00 86.03           C  
ATOM    997  OE1 GLU A 132     -27.475   1.493   5.701  1.00 86.03           O  
ATOM    998  OE2 GLU A 132     -25.585   2.515   6.230  1.00 86.03           O  
ATOM    999  N   LEU A 133     -20.909  -0.893   4.395  1.00 85.86           N  
ATOM   1000  CA  LEU A 133     -19.458  -0.705   4.459  1.00 85.86           C  
ATOM   1001  C   LEU A 133     -18.801  -0.639   3.083  1.00 85.86           C  
ATOM   1002  CB  LEU A 133     -18.797  -1.831   5.265  1.00 85.86           C  
ATOM   1003  O   LEU A 133     -17.929   0.198   2.877  1.00 85.86           O  
ATOM   1004  CG  LEU A 133     -19.024  -1.771   6.779  1.00 85.86           C  
ATOM   1005  CD1 LEU A 133     -18.340  -2.986   7.399  1.00 85.86           C  
ATOM   1006  CD2 LEU A 133     -18.413  -0.522   7.413  1.00 85.86           C  
ATOM   1007  N   LEU A 134     -19.203  -1.493   2.139  1.00 84.91           N  
ATOM   1008  CA  LEU A 134     -18.613  -1.525   0.797  1.00 84.91           C  
ATOM   1009  C   LEU A 134     -18.698  -0.162   0.074  1.00 84.91           C  
ATOM   1010  CB  LEU A 134     -19.223  -2.690  -0.006  1.00 84.91           C  
ATOM   1011  O   LEU A 134     -17.647   0.355  -0.315  1.00 84.91           O  
ATOM   1012  CG  LEU A 134     -18.805  -2.737  -1.489  1.00 84.91           C  
ATOM   1013  CD1 LEU A 134     -17.301  -2.931  -1.678  1.00 84.91           C  
ATOM   1014  CD2 LEU A 134     -19.524  -3.897  -2.175  1.00 84.91           C  
ATOM   1015  N   PRO A 135     -19.884   0.461  -0.101  1.00 86.36           N  
ATOM   1016  CA  PRO A 135     -19.964   1.770  -0.749  1.00 86.36           C  
ATOM   1017  C   PRO A 135     -19.235   2.863   0.044  1.00 86.36           C  
ATOM   1018  CB  PRO A 135     -21.459   2.063  -0.914  1.00 86.36           C  
ATOM   1019  O   PRO A 135     -18.595   3.722  -0.559  1.00 86.36           O  
ATOM   1020  CG  PRO A 135     -22.134   1.198   0.147  1.00 86.36           C  
ATOM   1021  CD  PRO A 135     -21.221  -0.023   0.223  1.00 86.36           C  
ATOM   1022  N   VAL A 136     -19.260   2.809   1.379  1.00 88.48           N  
ATOM   1023  CA  VAL A 136     -18.576   3.786   2.237  1.00 88.48           C  
ATOM   1024  C   VAL A 136     -17.052   3.693   2.114  1.00 88.48           C  
ATOM   1025  CB  VAL A 136     -19.053   3.605   3.688  1.00 88.48           C  
ATOM   1026  O   VAL A 136     -16.387   4.704   1.904  1.00 88.48           O  
ATOM   1027  CG1 VAL A 136     -18.198   4.383   4.680  1.00 88.48           C  
ATOM   1028  CG2 VAL A 136     -20.498   4.096   3.842  1.00 88.48           C  
ATOM   1029  N   LEU A 137     -16.476   2.491   2.180  1.00 88.11           N  
ATOM   1030  CA  LEU A 137     -15.036   2.275   2.008  1.00 88.11           C  
ATOM   1031  C   LEU A 137     -14.576   2.615   0.584  1.00 88.11           C  
ATOM   1032  CB  LEU A 137     -14.691   0.817   2.367  1.00 88.11           C  
ATOM   1033  O   LEU A 137     -13.457   3.092   0.395  1.00 88.11           O  
ATOM   1034  CG  LEU A 137     -14.827   0.478   3.865  1.00 88.11           C  
ATOM   1035  CD1 LEU A 137     -14.635  -1.025   4.072  1.00 88.11           C  
ATOM   1036  CD2 LEU A 137     -13.792   1.207   4.725  1.00 88.11           C  
ATOM   1037  N   ASN A 138     -15.442   2.422  -0.415  1.00 86.46           N  
ATOM   1038  CA  ASN A 138     -15.178   2.861  -1.784  1.00 86.46           C  
ATOM   1039  C   ASN A 138     -15.111   4.374  -1.913  1.00 86.46           C  
ATOM   1040  CB  ASN A 138     -16.225   2.260  -2.737  1.00 86.46           C  
ATOM   1041  O   ASN A 138     -14.156   4.876  -2.503  1.00 86.46           O  
ATOM   1042  CG  ASN A 138     -15.855   0.851  -3.123  1.00 86.46           C  
ATOM   1043  ND2 ASN A 138     -16.767   0.074  -3.657  1.00 86.46           N  
ATOM   1044  OD1 ASN A 138     -14.704   0.461  -2.991  1.00 86.46           O  
ATOM   1045  N   PHE A 139     -16.071   5.076  -1.317  1.00 89.18           N  
ATOM   1046  CA  PHE A 139     -16.066   6.530  -1.265  1.00 89.18           C  
ATOM   1047  C   PHE A 139     -14.789   7.064  -0.600  1.00 89.18           C  
ATOM   1048  CB  PHE A 139     -17.329   6.986  -0.529  1.00 89.18           C  
ATOM   1049  O   PHE A 139     -14.137   7.946  -1.144  1.00 89.18           O  
ATOM   1050  CG  PHE A 139     -17.338   8.473  -0.291  1.00 89.18           C  
ATOM   1051  CD1 PHE A 139     -16.850   8.991   0.924  1.00 89.18           C  
ATOM   1052  CD2 PHE A 139     -17.725   9.338  -1.329  1.00 89.18           C  
ATOM   1053  CE1 PHE A 139     -16.739  10.378   1.097  1.00 89.18           C  
ATOM   1054  CE2 PHE A 139     -17.610  10.725  -1.157  1.00 89.18           C  
ATOM   1055  CZ  PHE A 139     -17.104  11.235   0.048  1.00 89.18           C  
ATOM   1056  N   VAL A 140     -14.375   6.473   0.524  1.00 89.81           N  
ATOM   1057  CA  VAL A 140     -13.148   6.861   1.243  1.00 89.81           C  
ATOM   1058  C   VAL A 140     -11.891   6.681   0.397  1.00 89.81           C  
ATOM   1059  CB  VAL A 140     -13.038   6.049   2.542  1.00 89.81           C  
ATOM   1060  O   VAL A 140     -10.975   7.497   0.460  1.00 89.81           O  
ATOM   1061  CG1 VAL A 140     -11.690   6.189   3.257  1.00 89.81           C  
ATOM   1062  CG2 VAL A 140     -14.127   6.507   3.510  1.00 89.81           C  
ATOM   1063  N   ALA A 141     -11.836   5.613  -0.400  1.00 86.22           N  
ATOM   1064  CA  ALA A 141     -10.681   5.320  -1.233  1.00 86.22           C  
ATOM   1065  C   ALA A 141     -10.539   6.264  -2.436  1.00 86.22           C  
ATOM   1066  CB  ALA A 141     -10.753   3.851  -1.655  1.00 86.22           C  
ATOM   1067  O   ALA A 141      -9.416   6.481  -2.879  1.00 86.22           O  
ATOM   1068  N   MET A 142     -11.638   6.818  -2.964  1.00 85.77           N  
ATOM   1069  CA  MET A 142     -11.606   7.650  -4.173  1.00 85.77           C  
ATOM   1070  C   MET A 142     -10.714   8.893  -4.010  1.00 85.77           C  
ATOM   1071  CB  MET A 142     -13.028   8.000  -4.643  1.00 85.77           C  
ATOM   1072  O   MET A 142      -9.779   9.018  -4.798  1.00 85.77           O  
ATOM   1073  CG  MET A 142     -13.695   6.874  -5.430  1.00 85.77           C  
ATOM   1074  SD  MET A 142     -15.416   7.264  -5.857  1.00 85.77           S  
ATOM   1075  CE  MET A 142     -15.364   7.210  -7.671  1.00 85.77           C  
ATOM   1076  N   PRO A 143     -10.885   9.759  -2.987  1.00 85.56           N  
ATOM   1077  CA  PRO A 143      -9.965  10.877  -2.771  1.00 85.56           C  
ATOM   1078  C   PRO A 143      -8.532  10.424  -2.484  1.00 85.56           C  
ATOM   1079  CB  PRO A 143     -10.556  11.690  -1.615  1.00 85.56           C  
ATOM   1080  O   PRO A 143      -7.596  11.026  -2.991  1.00 85.56           O  
ATOM   1081  CG  PRO A 143     -12.047  11.416  -1.782  1.00 85.56           C  
ATOM   1082  CD  PRO A 143     -12.043   9.931  -2.120  1.00 85.56           C  
ATOM   1083  N   GLY A 144      -8.344   9.319  -1.753  1.00 85.34           N  
ATOM   1084  CA  GLY A 144      -7.015   8.745  -1.513  1.00 85.34           C  
ATOM   1085  C   GLY A 144      -6.245   8.406  -2.795  1.00 85.34           C  
ATOM   1086  O   GLY A 144      -5.042   8.630  -2.859  1.00 85.34           O  
ATOM   1087  N   LEU A 145      -6.937   7.934  -3.838  1.00 82.82           N  
ATOM   1088  CA  LEU A 145      -6.341   7.619  -5.145  1.00 82.82           C  
ATOM   1089  C   LEU A 145      -5.979   8.860  -5.974  1.00 82.82           C  
ATOM   1090  CB  LEU A 145      -7.310   6.729  -5.942  1.00 82.82           C  
ATOM   1091  O   LEU A 145      -5.167   8.759  -6.888  1.00 82.82           O  
ATOM   1092  CG  LEU A 145      -7.498   5.312  -5.377  1.00 82.82           C  
ATOM   1093  CD1 LEU A 145      -8.657   4.628  -6.108  1.00 82.82           C  
ATOM   1094  CD2 LEU A 145      -6.243   4.452  -5.532  1.00 82.82           C  
ATOM   1095  N   VAL A 146      -6.552  10.024  -5.657  1.00 84.32           N  
ATOM   1096  CA  VAL A 146      -6.201  11.297  -6.304  1.00 84.32           C  
ATOM   1097  C   VAL A 146      -4.855  11.819  -5.790  1.00 84.32           C  
ATOM   1098  CB  VAL A 146      -7.327  12.333  -6.099  1.00 84.32           C  
ATOM   1099  O   VAL A 146      -4.120  12.452  -6.545  1.00 84.32           O  
ATOM   1100  CG1 VAL A 146      -7.003  13.678  -6.747  1.00 84.32           C  
ATOM   1101  CG2 VAL A 146      -8.653  11.859  -6.706  1.00 84.32           C  
ATOM   1102  N   GLY A 147      -4.498  11.512  -4.535  1.00 83.74           N  
ATOM   1103  CA  GLY A 147      -3.243  11.936  -3.902  1.00 83.74           C  
ATOM   1104  C   GLY A 147      -2.000  11.633  -4.750  1.00 83.74           C  
ATOM   1105  O   GLY A 147      -1.300  12.576  -5.100  1.00 83.74           O  
ATOM   1106  N   PRO A 148      -1.761  10.375  -5.174  1.00 78.06           N  
ATOM   1107  CA  PRO A 148      -0.611  10.013  -6.005  1.00 78.06           C  
ATOM   1108  C   PRO A 148      -0.570  10.652  -7.396  1.00 78.06           C  
ATOM   1109  CB  PRO A 148      -0.653   8.484  -6.114  1.00 78.06           C  
ATOM   1110  O   PRO A 148       0.504  10.736  -7.981  1.00 78.06           O  
ATOM   1111  CG  PRO A 148      -1.369   8.064  -4.833  1.00 78.06           C  
ATOM   1112  CD  PRO A 148      -2.407   9.171  -4.684  1.00 78.06           C  
ATOM   1113  N   ILE A 149      -1.713  11.101  -7.930  1.00 79.25           N  
ATOM   1114  CA  ILE A 149      -1.765  11.847  -9.197  1.00 79.25           C  
ATOM   1115  C   ILE A 149      -1.326  13.291  -8.957  1.00 79.25           C  
ATOM   1116  CB  ILE A 149      -3.184  11.842  -9.813  1.00 79.25           C  
ATOM   1117  O   ILE A 149      -0.479  13.823  -9.670  1.00 79.25           O  
ATOM   1118  CG1 ILE A 149      -3.769  10.424  -9.938  1.00 79.25           C  
ATOM   1119  CG2 ILE A 149      -3.167  12.540 -11.189  1.00 79.25           C  
ATOM   1120  CD1 ILE A 149      -5.207  10.432 -10.485  1.00 79.25           C  
ATOM   1121  N   LEU A 150      -1.923  13.934  -7.950  1.00 84.06           N  
ATOM   1122  CA  LEU A 150      -1.673  15.341  -7.655  1.00 84.06           C  
ATOM   1123  C   LEU A 150      -0.311  15.569  -7.006  1.00 84.06           C  
ATOM   1124  CB  LEU A 150      -2.790  15.896  -6.757  1.00 84.06           C  
ATOM   1125  O   LEU A 150       0.255  16.639  -7.190  1.00 84.06           O  
ATOM   1126  CG  LEU A 150      -4.165  16.022  -7.429  1.00 84.06           C  
ATOM   1127  CD1 LEU A 150      -5.148  16.626  -6.423  1.00 84.06           C  
ATOM   1128  CD2 LEU A 150      -4.146  16.929  -8.660  1.00 84.06           C  
ATOM   1129  N   GLY A 151       0.217  14.593  -6.268  1.00 84.87           N  
ATOM   1130  CA  GLY A 151       1.460  14.709  -5.511  1.00 84.87           C  
ATOM   1131  C   GLY A 151       2.634  15.169  -6.369  1.00 84.87           C  
ATOM   1132  O   GLY A 151       3.149  16.252  -6.109  1.00 84.87           O  
ATOM   1133  N   PRO A 152       3.035  14.428  -7.417  1.00 81.11           N  
ATOM   1134  CA  PRO A 152       4.146  14.840  -8.271  1.00 81.11           C  
ATOM   1135  C   PRO A 152       3.913  16.169  -8.993  1.00 81.11           C  
ATOM   1136  CB  PRO A 152       4.364  13.678  -9.248  1.00 81.11           C  
ATOM   1137  O   PRO A 152       4.817  17.000  -9.062  1.00 81.11           O  
ATOM   1138  CG  PRO A 152       3.818  12.470  -8.486  1.00 81.11           C  
ATOM   1139  CD  PRO A 152       2.635  13.065  -7.727  1.00 81.11           C  
ATOM   1140  N   VAL A 153       2.688  16.412  -9.470  1.00 81.74           N  
ATOM   1141  CA  VAL A 153       2.331  17.660 -10.165  1.00 81.74           C  
ATOM   1142  C   VAL A 153       2.461  18.861  -9.227  1.00 81.74           C  
ATOM   1143  CB  VAL A 153       0.911  17.570 -10.757  1.00 81.74           C  
ATOM   1144  O   VAL A 153       3.156  19.825  -9.543  1.00 81.74           O  
ATOM   1145  CG1 VAL A 153       0.497  18.875 -11.450  1.00 81.74           C  
ATOM   1146  CG2 VAL A 153       0.813  16.438 -11.788  1.00 81.74           C  
ATOM   1147  N   LEU A 154       1.838  18.797  -8.049  1.00 85.08           N  
ATOM   1148  CA  LEU A 154       1.914  19.854  -7.043  1.00 85.08           C  
ATOM   1149  C   LEU A 154       3.329  19.988  -6.478  1.00 85.08           C  
ATOM   1150  CB  LEU A 154       0.905  19.583  -5.913  1.00 85.08           C  
ATOM   1151  O   LEU A 154       3.775  21.103  -6.245  1.00 85.08           O  
ATOM   1152  CG  LEU A 154      -0.574  19.715  -6.320  1.00 85.08           C  
ATOM   1153  CD1 LEU A 154      -1.462  19.338  -5.133  1.00 85.08           C  
ATOM   1154  CD2 LEU A 154      -0.936  21.141  -6.743  1.00 85.08           C  
ATOM   1155  N   GLY A 155       4.051  18.882  -6.293  1.00 83.24           N  
ATOM   1156  CA  GLY A 155       5.432  18.882  -5.815  1.00 83.24           C  
ATOM   1157  C   GLY A 155       6.359  19.634  -6.762  1.00 83.24           C  
ATOM   1158  O   GLY A 155       7.089  20.517  -6.319  1.00 83.24           O  
ATOM   1159  N   GLY A 156       6.267  19.350  -8.065  1.00 77.99           N  
ATOM   1160  CA  GLY A 156       7.004  20.086  -9.092  1.00 77.99           C  
ATOM   1161  C   GLY A 156       6.646  21.573  -9.105  1.00 77.99           C  
ATOM   1162  O   GLY A 156       7.528  22.418  -8.998  1.00 77.99           O  
ATOM   1163  N   VAL A 157       5.351  21.907  -9.146  1.00 84.17           N  
ATOM   1164  CA  VAL A 157       4.891  23.309  -9.168  1.00 84.17           C  
ATOM   1165  C   VAL A 157       5.343  24.082  -7.924  1.00 84.17           C  
ATOM   1166  CB  VAL A 157       3.360  23.379  -9.342  1.00 84.17           C  
ATOM   1167  O   VAL A 157       5.889  25.175  -8.056  1.00 84.17           O  
ATOM   1168  CG1 VAL A 157       2.803  24.797  -9.159  1.00 84.17           C  
ATOM   1169  CG2 VAL A 157       2.957  22.916 -10.749  1.00 84.17           C  
ATOM   1170  N   LEU A 158       5.160  23.529  -6.721  1.00 88.11           N  
ATOM   1171  CA  LEU A 158       5.504  24.206  -5.465  1.00 88.11           C  
ATOM   1172  C   LEU A 158       7.007  24.440  -5.321  1.00 88.11           C  
ATOM   1173  CB  LEU A 158       5.006  23.381  -4.266  1.00 88.11           C  
ATOM   1174  O   LEU A 158       7.415  25.488  -4.829  1.00 88.11           O  
ATOM   1175  CG  LEU A 158       3.483  23.387  -4.055  1.00 88.11           C  
ATOM   1176  CD1 LEU A 158       3.150  22.462  -2.885  1.00 88.11           C  
ATOM   1177  CD2 LEU A 158       2.942  24.784  -3.747  1.00 88.11           C  
ATOM   1178  N   VAL A 159       7.833  23.487  -5.750  1.00 86.02           N  
ATOM   1179  CA  VAL A 159       9.291  23.640  -5.709  1.00 86.02           C  
ATOM   1180  C   VAL A 159       9.784  24.643  -6.746  1.00 86.02           C  
ATOM   1181  CB  VAL A 159       9.951  22.274  -5.915  1.00 86.02           C  
ATOM   1182  O   VAL A 159      10.710  25.394  -6.458  1.00 86.02           O  
ATOM   1183  CG1 VAL A 159      11.450  22.368  -6.167  1.00 86.02           C  
ATOM   1184  CG2 VAL A 159       9.753  21.409  -4.669  1.00 86.02           C  
ATOM   1185  N   THR A 160       9.183  24.665  -7.937  1.00 84.92           N  
ATOM   1186  CA  THR A 160       9.611  25.556  -9.021  1.00 84.92           C  
ATOM   1187  C   THR A 160       9.127  26.999  -8.826  1.00 84.92           C  
ATOM   1188  CB  THR A 160       9.165  24.973 -10.373  1.00 84.92           C  
ATOM   1189  O   THR A 160       9.860  27.919  -9.170  1.00 84.92           O  
ATOM   1190  CG2 THR A 160       9.554  25.825 -11.581  1.00 84.92           C  
ATOM   1191  OG1 THR A 160       9.756  23.717 -10.588  1.00 84.92           O  
ATOM   1192  N   TRP A 161       7.920  27.215  -8.286  1.00 86.13           N  
ATOM   1193  CA  TRP A 161       7.276  28.544  -8.235  1.00 86.13           C  
ATOM   1194  C   TRP A 161       7.136  29.123  -6.825  1.00 86.13           C  
ATOM   1195  CB  TRP A 161       5.889  28.480  -8.893  1.00 86.13           C  
ATOM   1196  O   TRP A 161       6.868  30.313  -6.677  1.00 86.13           O  
ATOM   1197  CG  TRP A 161       5.868  28.199 -10.364  1.00 86.13           C  
ATOM   1198  CD1 TRP A 161       6.359  27.094 -10.958  1.00 86.13           C  
ATOM   1199  CD2 TRP A 161       5.261  28.975 -11.440  1.00 86.13           C  
ATOM   1200  CE2 TRP A 161       5.508  28.303 -12.676  1.00 86.13           C  
ATOM   1201  CE3 TRP A 161       4.488  30.154 -11.492  1.00 86.13           C  
ATOM   1202  NE1 TRP A 161       6.221  27.181 -12.325  1.00 86.13           N  
ATOM   1203  CH2 TRP A 161       4.264  29.957 -13.919  1.00 86.13           C  
ATOM   1204  CZ2 TRP A 161       5.034  28.783 -13.903  1.00 86.13           C  
ATOM   1205  CZ3 TRP A 161       3.989  30.635 -12.717  1.00 86.13           C  
ATOM   1206  N   ALA A 162       7.270  28.299  -5.788  1.00 86.82           N  
ATOM   1207  CA  ALA A 162       7.184  28.732  -4.402  1.00 86.82           C  
ATOM   1208  C   ALA A 162       8.445  28.287  -3.651  1.00 86.82           C  
ATOM   1209  CB  ALA A 162       5.838  28.266  -3.815  1.00 86.82           C  
ATOM   1210  O   ALA A 162       9.551  28.710  -3.972  1.00 86.82           O  
ATOM   1211  N   THR A 163       8.294  27.443  -2.636  1.00 89.41           N  
ATOM   1212  CA  THR A 163       9.405  26.829  -1.912  1.00 89.41           C  
ATOM   1213  C   THR A 163       9.011  25.423  -1.486  1.00 89.41           C  
ATOM   1214  CB  THR A 163       9.831  27.643  -0.673  1.00 89.41           C  
ATOM   1215  O   THR A 163       7.828  25.106  -1.333  1.00 89.41           O  
ATOM   1216  CG2 THR A 163      10.204  29.096  -0.952  1.00 89.41           C  
ATOM   1217  OG1 THR A 163       8.815  27.655   0.302  1.00 89.41           O  
ATOM   1218  N   TRP A 164      10.002  24.578  -1.201  1.00 90.01           N  
ATOM   1219  CA  TRP A 164       9.749  23.225  -0.702  1.00 90.01           C  
ATOM   1220  C   TRP A 164       8.975  23.199   0.629  1.00 90.01           C  
ATOM   1221  CB  TRP A 164      11.082  22.492  -0.562  1.00 90.01           C  
ATOM   1222  O   TRP A 164       8.324  22.208   0.945  1.00 90.01           O  
ATOM   1223  CG  TRP A 164      11.953  22.969   0.563  1.00 90.01           C  
ATOM   1224  CD1 TRP A 164      12.992  23.827   0.453  1.00 90.01           C  
ATOM   1225  CD2 TRP A 164      11.897  22.595   1.979  1.00 90.01           C  
ATOM   1226  CE2 TRP A 164      12.922  23.300   2.673  1.00 90.01           C  
ATOM   1227  CE3 TRP A 164      11.087  21.726   2.744  1.00 90.01           C  
ATOM   1228  NE1 TRP A 164      13.565  24.019   1.694  1.00 90.01           N  
ATOM   1229  CH2 TRP A 164      12.278  22.336   4.789  1.00 90.01           C  
ATOM   1230  CZ2 TRP A 164      13.123  23.177   4.053  1.00 90.01           C  
ATOM   1231  CZ3 TRP A 164      11.272  21.605   4.136  1.00 90.01           C  
ATOM   1232  N   HIS A 165       8.980  24.291   1.397  1.00 93.08           N  
ATOM   1233  CA  HIS A 165       8.272  24.395   2.674  1.00 93.08           C  
ATOM   1234  C   HIS A 165       6.757  24.212   2.476  1.00 93.08           C  
ATOM   1235  CB  HIS A 165       8.574  25.763   3.307  1.00 93.08           C  
ATOM   1236  O   HIS A 165       6.083  23.588   3.297  1.00 93.08           O  
ATOM   1237  CG  HIS A 165      10.038  26.042   3.574  1.00 93.08           C  
ATOM   1238  CD2 HIS A 165      10.581  26.385   4.781  1.00 93.08           C  
ATOM   1239  ND1 HIS A 165      11.063  26.135   2.655  1.00 93.08           N  
ATOM   1240  CE1 HIS A 165      12.187  26.476   3.306  1.00 93.08           C  
ATOM   1241  NE2 HIS A 165      11.941  26.636   4.606  1.00 93.08           N  
ATOM   1242  N   TRP A 166       6.219  24.676   1.341  1.00 92.39           N  
ATOM   1243  CA  TRP A 166       4.797  24.559   1.004  1.00 92.39           C  
ATOM   1244  C   TRP A 166       4.303  23.122   0.865  1.00 92.39           C  
ATOM   1245  CB  TRP A 166       4.506  25.340  -0.273  1.00 92.39           C  
ATOM   1246  O   TRP A 166       3.121  22.861   1.081  1.00 92.39           O  
ATOM   1247  CG  TRP A 166       4.463  26.811  -0.050  1.00 92.39           C  
ATOM   1248  CD1 TRP A 166       5.467  27.686  -0.272  1.00 92.39           C  
ATOM   1249  CD2 TRP A 166       3.363  27.588   0.505  1.00 92.39           C  
ATOM   1250  CE2 TRP A 166       3.764  28.955   0.561  1.00 92.39           C  
ATOM   1251  CE3 TRP A 166       2.072  27.266   0.979  1.00 92.39           C  
ATOM   1252  NE1 TRP A 166       5.050  28.959   0.065  1.00 92.39           N  
ATOM   1253  CH2 TRP A 166       1.637  29.611   1.510  1.00 92.39           C  
ATOM   1254  CZ2 TRP A 166       2.919  29.960   1.051  1.00 92.39           C  
ATOM   1255  CZ3 TRP A 166       1.218  28.268   1.477  1.00 92.39           C  
ATOM   1256  N   ILE A 167       5.205  22.184   0.589  1.00 90.76           N  
ATOM   1257  CA  ILE A 167       4.904  20.750   0.532  1.00 90.76           C  
ATOM   1258  C   ILE A 167       4.391  20.249   1.878  1.00 90.76           C  
ATOM   1259  CB  ILE A 167       6.181  19.987   0.152  1.00 90.76           C  
ATOM   1260  O   ILE A 167       3.518  19.390   1.944  1.00 90.76           O  
ATOM   1261  CG1 ILE A 167       6.640  20.455  -1.243  1.00 90.76           C  
ATOM   1262  CG2 ILE A 167       5.929  18.477   0.191  1.00 90.76           C  
ATOM   1263  CD1 ILE A 167       8.040  19.955  -1.526  1.00 90.76           C  
ATOM   1264  N   PHE A 168       4.919  20.814   2.958  1.00 93.54           N  
ATOM   1265  CA  PHE A 168       4.485  20.512   4.307  1.00 93.54           C  
ATOM   1266  C   PHE A 168       3.322  21.405   4.743  1.00 93.54           C  
ATOM   1267  CB  PHE A 168       5.690  20.678   5.219  1.00 93.54           C  
ATOM   1268  O   PHE A 168       2.407  20.936   5.420  1.00 93.54           O  
ATOM   1269  CG  PHE A 168       6.771  19.650   4.998  1.00 93.54           C  
ATOM   1270  CD1 PHE A 168       6.646  18.395   5.610  1.00 93.54           C  
ATOM   1271  CD2 PHE A 168       7.908  19.945   4.223  1.00 93.54           C  
ATOM   1272  CE1 PHE A 168       7.688  17.469   5.512  1.00 93.54           C  
ATOM   1273  CE2 PHE A 168       8.916  18.978   4.060  1.00 93.54           C  
ATOM   1274  CZ  PHE A 168       8.815  17.741   4.714  1.00 93.54           C  
ATOM   1275  N   LEU A 169       3.313  22.680   4.336  1.00 94.55           N  
ATOM   1276  CA  LEU A 169       2.252  23.622   4.711  1.00 94.55           C  
ATOM   1277  C   LEU A 169       0.894  23.286   4.073  1.00 94.55           C  
ATOM   1278  CB  LEU A 169       2.661  25.068   4.379  1.00 94.55           C  
ATOM   1279  O   LEU A 169      -0.131  23.559   4.694  1.00 94.55           O  
ATOM   1280  CG  LEU A 169       3.925  25.587   5.091  1.00 94.55           C  
ATOM   1281  CD1 LEU A 169       4.285  26.971   4.555  1.00 94.55           C  
ATOM   1282  CD2 LEU A 169       3.745  25.685   6.605  1.00 94.55           C  
ATOM   1283  N   ILE A 170       0.851  22.644   2.896  1.00 92.14           N  
ATOM   1284  CA  ILE A 170      -0.406  22.239   2.228  1.00 92.14           C  
ATOM   1285  C   ILE A 170      -1.259  21.296   3.092  1.00 92.14           C  
ATOM   1286  CB  ILE A 170      -0.101  21.605   0.850  1.00 92.14           C  
ATOM   1287  O   ILE A 170      -2.488  21.292   3.015  1.00 92.14           O  
ATOM   1288  CG1 ILE A 170      -1.360  21.613  -0.041  1.00 92.14           C  
ATOM   1289  CG2 ILE A 170       0.471  20.182   0.981  1.00 92.14           C  
ATOM   1290  CD1 ILE A 170      -1.082  21.201  -1.493  1.00 92.14           C  
ATOM   1291  N   ASN A 171      -0.609  20.535   3.973  1.00 90.67           N  
ATOM   1292  CA  ASN A 171      -1.268  19.650   4.920  1.00 90.67           C  
ATOM   1293  C   ASN A 171      -1.989  20.424   6.034  1.00 90.67           C  
ATOM   1294  CB  ASN A 171      -0.195  18.710   5.487  1.00 90.67           C  
ATOM   1295  O   ASN A 171      -2.952  19.918   6.603  1.00 90.67           O  
ATOM   1296  CG  ASN A 171       0.223  17.624   4.510  1.00 90.67           C  
ATOM   1297  ND2 ASN A 171       1.488  17.273   4.517  1.00 90.67           N  
ATOM   1298  OD1 ASN A 171      -0.595  17.060   3.801  1.00 90.67           O  
ATOM   1299  N   ILE A 172      -1.572  21.649   6.361  1.00 93.38           N  
ATOM   1300  CA  ILE A 172      -2.091  22.374   7.527  1.00 93.38           C  
ATOM   1301  C   ILE A 172      -3.576  22.740   7.373  1.00 93.38           C  
ATOM   1302  CB  ILE A 172      -1.182  23.563   7.914  1.00 93.38           C  
ATOM   1303  O   ILE A 172      -4.351  22.376   8.263  1.00 93.38           O  
ATOM   1304  CG1 ILE A 172       0.229  23.051   8.275  1.00 93.38           C  
ATOM   1305  CG2 ILE A 172      -1.806  24.360   9.076  1.00 93.38           C  
ATOM   1306  CD1 ILE A 172       1.219  24.181   8.559  1.00 93.38           C  
ATOM   1307  N   PRO A 173      -4.035  23.368   6.268  1.00 93.68           N  
ATOM   1308  CA  PRO A 173      -5.459  23.648   6.072  1.00 93.68           C  
ATOM   1309  C   PRO A 173      -6.327  22.384   6.120  1.00 93.68           C  
ATOM   1310  CB  PRO A 173      -5.558  24.338   4.705  1.00 93.68           C  
ATOM   1311  O   PRO A 173      -7.388  22.373   6.746  1.00 93.68           O  
ATOM   1312  CG  PRO A 173      -4.181  24.966   4.514  1.00 93.68           C  
ATOM   1313  CD  PRO A 173      -3.258  23.960   5.186  1.00 93.68           C  
ATOM   1314  N   ILE A 174      -5.845  21.295   5.511  1.00 90.94           N  
ATOM   1315  CA  ILE A 174      -6.532  19.998   5.457  1.00 90.94           C  
ATOM   1316  C   ILE A 174      -6.609  19.372   6.858  1.00 90.94           C  
ATOM   1317  CB  ILE A 174      -5.811  19.069   4.449  1.00 90.94           C  
ATOM   1318  O   ILE A 174      -7.666  18.900   7.280  1.00 90.94           O  
ATOM   1319  CG1 ILE A 174      -5.758  19.708   3.038  1.00 90.94           C  
ATOM   1320  CG2 ILE A 174      -6.512  17.702   4.378  1.00 90.94           C  
ATOM   1321  CD1 ILE A 174      -4.930  18.909   2.024  1.00 90.94           C  
ATOM   1322  N   GLY A 175      -5.511  19.412   7.612  1.00 93.09           N  
ATOM   1323  CA  GLY A 175      -5.426  18.915   8.982  1.00 93.09           C  
ATOM   1324  C   GLY A 175      -6.338  19.679   9.940  1.00 93.09           C  
ATOM   1325  O   GLY A 175      -7.092  19.064  10.698  1.00 93.09           O  
ATOM   1326  N   ILE A 176      -6.360  21.014   9.854  1.00 94.00           N  
ATOM   1327  CA  ILE A 176      -7.265  21.866  10.641  1.00 94.00           C  
ATOM   1328  C   ILE A 176      -8.724  21.554  10.298  1.00 94.00           C  
ATOM   1329  CB  ILE A 176      -6.934  23.364  10.438  1.00 94.00           C  
ATOM   1330  O   ILE A 176      -9.529  21.315  11.203  1.00 94.00           O  
ATOM   1331  CG1 ILE A 176      -5.555  23.689  11.057  1.00 94.00           C  
ATOM   1332  CG2 ILE A 176      -8.020  24.261  11.072  1.00 94.00           C  
ATOM   1333  CD1 ILE A 176      -5.034  25.088  10.707  1.00 94.00           C  
ATOM   1334  N   ALA A 177      -9.071  21.482   9.008  1.00 92.09           N  
ATOM   1335  CA  ALA A 177     -10.409  21.084   8.580  1.00 92.09           C  
ATOM   1336  C   ALA A 177     -10.785  19.701   9.141  1.00 92.09           C  
ATOM   1337  CB  ALA A 177     -10.472  21.118   7.049  1.00 92.09           C  
ATOM   1338  O   ALA A 177     -11.895  19.512   9.645  1.00 92.09           O  
ATOM   1339  N   GLY A 178      -9.844  18.752   9.140  1.00 90.31           N  
ATOM   1340  CA  GLY A 178     -10.033  17.399   9.669  1.00 90.31           C  
ATOM   1341  C   GLY A 178     -10.286  17.378  11.161  1.00 90.31           C  
ATOM   1342  O   GLY A 178     -11.191  16.682  11.621  1.00 90.31           O  
ATOM   1343  N   LEU A 179      -9.553  18.195  11.910  1.00 92.14           N  
ATOM   1344  CA  LEU A 179      -9.722  18.349  13.347  1.00 92.14           C  
ATOM   1345  C   LEU A 179     -11.107  18.917  13.693  1.00 92.14           C  
ATOM   1346  CB  LEU A 179      -8.584  19.254  13.847  1.00 92.14           C  
ATOM   1347  O   LEU A 179     -11.801  18.383  14.564  1.00 92.14           O  
ATOM   1348  CG  LEU A 179      -8.471  19.316  15.373  1.00 92.14           C  
ATOM   1349  CD1 LEU A 179      -7.987  17.983  15.934  1.00 92.14           C  
ATOM   1350  CD2 LEU A 179      -7.468  20.388  15.790  1.00 92.14           C  
ATOM   1351  N   LEU A 180     -11.534  19.967  12.983  1.00 91.98           N  
ATOM   1352  CA  LEU A 180     -12.848  20.592  13.163  1.00 91.98           C  
ATOM   1353  C   LEU A 180     -13.983  19.613  12.827  1.00 91.98           C  
ATOM   1354  CB  LEU A 180     -12.936  21.860  12.291  1.00 91.98           C  
ATOM   1355  O   LEU A 180     -14.923  19.448  13.612  1.00 91.98           O  
ATOM   1356  CG  LEU A 180     -11.994  23.009  12.703  1.00 91.98           C  
ATOM   1357  CD1 LEU A 180     -12.114  24.147  11.691  1.00 91.98           C  
ATOM   1358  CD2 LEU A 180     -12.319  23.555  14.095  1.00 91.98           C  
ATOM   1359  N   TYR A 181     -13.874  18.904  11.701  1.00 89.84           N  
ATOM   1360  CA  TYR A 181     -14.866  17.909  11.296  1.00 89.84           C  
ATOM   1361  C   TYR A 181     -14.924  16.716  12.253  1.00 89.84           C  
ATOM   1362  CB  TYR A 181     -14.612  17.445   9.856  1.00 89.84           C  
ATOM   1363  O   TYR A 181     -16.027  16.286  12.606  1.00 89.84           O  
ATOM   1364  CG  TYR A 181     -15.461  18.185   8.845  1.00 89.84           C  
ATOM   1365  CD1 TYR A 181     -16.645  17.590   8.365  1.00 89.84           C  
ATOM   1366  CD2 TYR A 181     -15.086  19.467   8.399  1.00 89.84           C  
ATOM   1367  CE1 TYR A 181     -17.450  18.277   7.438  1.00 89.84           C  
ATOM   1368  CE2 TYR A 181     -15.882  20.150   7.460  1.00 89.84           C  
ATOM   1369  OH  TYR A 181     -17.847  20.198   6.074  1.00 89.84           O  
ATOM   1370  CZ  TYR A 181     -17.065  19.553   6.976  1.00 89.84           C  
ATOM   1371  N   ALA A 182     -13.777  16.206  12.710  1.00 89.71           N  
ATOM   1372  CA  ALA A 182     -13.702  15.074  13.629  1.00 89.71           C  
ATOM   1373  C   ALA A 182     -14.330  15.387  14.988  1.00 89.71           C  
ATOM   1374  CB  ALA A 182     -12.244  14.641  13.780  1.00 89.71           C  
ATOM   1375  O   ALA A 182     -15.094  14.574  15.511  1.00 89.71           O  
ATOM   1376  N   ARG A 183     -14.091  16.587  15.535  1.00 88.17           N  
ATOM   1377  CA  ARG A 183     -14.730  17.027  16.786  1.00 88.17           C  
ATOM   1378  C   ARG A 183     -16.259  17.010  16.693  1.00 88.17           C  
ATOM   1379  CB  ARG A 183     -14.218  18.425  17.168  1.00 88.17           C  
ATOM   1380  O   ARG A 183     -16.913  16.629  17.664  1.00 88.17           O  
ATOM   1381  CG  ARG A 183     -12.802  18.375  17.763  1.00 88.17           C  
ATOM   1382  CD  ARG A 183     -12.331  19.789  18.121  1.00 88.17           C  
ATOM   1383  NE  ARG A 183     -10.989  19.779  18.737  1.00 88.17           N  
ATOM   1384  NH1 ARG A 183     -10.942  21.985  19.394  1.00 88.17           N  
ATOM   1385  NH2 ARG A 183      -9.182  20.684  19.795  1.00 88.17           N  
ATOM   1386  CZ  ARG A 183     -10.382  20.810  19.305  1.00 88.17           C  
ATOM   1387  N   LYS A 184     -16.814  17.374  15.531  1.00 86.13           N  
ATOM   1388  CA  LYS A 184     -18.263  17.483  15.300  1.00 86.13           C  
ATOM   1389  C   LYS A 184     -18.942  16.160  14.921  1.00 86.13           C  
ATOM   1390  CB  LYS A 184     -18.493  18.590  14.258  1.00 86.13           C  
ATOM   1391  O   LYS A 184     -20.050  15.908  15.386  1.00 86.13           O  
ATOM   1392  CG  LYS A 184     -19.981  18.883  14.003  1.00 86.13           C  
ATOM   1393  CD  LYS A 184     -20.140  20.104  13.085  1.00 86.13           C  
ATOM   1394  CE  LYS A 184     -21.607  20.302  12.685  1.00 86.13           C  
ATOM   1395  NZ  LYS A 184     -21.768  21.464  11.771  1.00 86.13           N  
ATOM   1396  N   HIS A 185     -18.315  15.328  14.088  1.00 86.08           N  
ATOM   1397  CA  HIS A 185     -18.990  14.181  13.460  1.00 86.08           C  
ATOM   1398  C   HIS A 185     -18.462  12.812  13.901  1.00 86.08           C  
ATOM   1399  CB  HIS A 185     -18.922  14.317  11.933  1.00 86.08           C  
ATOM   1400  O   HIS A 185     -19.187  11.826  13.768  1.00 86.08           O  
ATOM   1401  CG  HIS A 185     -19.513  15.600  11.413  1.00 86.08           C  
ATOM   1402  CD2 HIS A 185     -20.828  15.858  11.129  1.00 86.08           C  
ATOM   1403  ND1 HIS A 185     -18.802  16.735  11.111  1.00 86.08           N  
ATOM   1404  CE1 HIS A 185     -19.660  17.646  10.628  1.00 86.08           C  
ATOM   1405  NE2 HIS A 185     -20.918  17.177  10.665  1.00 86.08           N  
ATOM   1406  N   MET A 186     -17.238  12.715  14.435  1.00 87.42           N  
ATOM   1407  CA  MET A 186     -16.646  11.414  14.743  1.00 87.42           C  
ATOM   1408  C   MET A 186     -17.219  10.831  16.044  1.00 87.42           C  
ATOM   1409  CB  MET A 186     -15.118  11.505  14.781  1.00 87.42           C  
ATOM   1410  O   MET A 186     -17.020  11.409  17.114  1.00 87.42           O  
ATOM   1411  CG  MET A 186     -14.472  10.121  14.784  1.00 87.42           C  
ATOM   1412  SD  MET A 186     -12.716  10.213  14.390  1.00 87.42           S  
ATOM   1413  CE  MET A 186     -12.339   8.460  14.152  1.00 87.42           C  
ATOM   1414  N   PRO A 187     -17.909   9.678  16.005  1.00 87.28           N  
ATOM   1415  CA  PRO A 187     -18.317   8.983  17.221  1.00 87.28           C  
ATOM   1416  C   PRO A 187     -17.094   8.458  17.987  1.00 87.28           C  
ATOM   1417  CB  PRO A 187     -19.247   7.862  16.754  1.00 87.28           C  
ATOM   1418  O   PRO A 187     -16.053   8.148  17.402  1.00 87.28           O  
ATOM   1419  CG  PRO A 187     -18.721   7.558  15.352  1.00 87.28           C  
ATOM   1420  CD  PRO A 187     -18.290   8.916  14.826  1.00 87.28           C  
ATOM   1421  N   ASN A 188     -17.224   8.351  19.310  1.00 89.28           N  
ATOM   1422  CA  ASN A 188     -16.169   7.841  20.182  1.00 89.28           C  
ATOM   1423  C   ASN A 188     -16.479   6.404  20.613  1.00 89.28           C  
ATOM   1424  CB  ASN A 188     -15.980   8.805  21.366  1.00 89.28           C  
ATOM   1425  O   ASN A 188     -17.092   6.195  21.656  1.00 89.28           O  
ATOM   1426  CG  ASN A 188     -14.681   8.504  22.087  1.00 89.28           C  
ATOM   1427  ND2 ASN A 188     -14.705   8.251  23.373  1.00 89.28           N  
ATOM   1428  OD1 ASN A 188     -13.619   8.531  21.489  1.00 89.28           O  
ATOM   1429  N   PHE A 189     -16.077   5.431  19.798  1.00 86.82           N  
ATOM   1430  CA  PHE A 189     -16.212   4.013  20.121  1.00 86.82           C  
ATOM   1431  C   PHE A 189     -15.049   3.553  20.995  1.00 86.82           C  
ATOM   1432  CB  PHE A 189     -16.260   3.177  18.841  1.00 86.82           C  
ATOM   1433  O   PHE A 189     -13.902   3.859  20.680  1.00 86.82           O  
ATOM   1434  CG  PHE A 189     -17.386   3.543  17.902  1.00 86.82           C  
ATOM   1435  CD1 PHE A 189     -18.719   3.283  18.268  1.00 86.82           C  
ATOM   1436  CD2 PHE A 189     -17.100   4.110  16.648  1.00 86.82           C  
ATOM   1437  CE1 PHE A 189     -19.766   3.601  17.388  1.00 86.82           C  
ATOM   1438  CE2 PHE A 189     -18.145   4.392  15.757  1.00 86.82           C  
ATOM   1439  CZ  PHE A 189     -19.479   4.162  16.133  1.00 86.82           C  
ATOM   1440  N   THR A 190     -15.351   2.795  22.045  1.00 87.18           N  
ATOM   1441  CA  THR A 190     -14.388   2.166  22.961  1.00 87.18           C  
ATOM   1442  C   THR A 190     -14.800   0.719  23.198  1.00 87.18           C  
ATOM   1443  CB  THR A 190     -14.346   2.872  24.326  1.00 87.18           C  
ATOM   1444  O   THR A 190     -15.997   0.443  23.274  1.00 87.18           O  
ATOM   1445  CG2 THR A 190     -13.764   4.281  24.245  1.00 87.18           C  
ATOM   1446  OG1 THR A 190     -15.642   2.994  24.872  1.00 87.18           O  
ATOM   1447  N   THR A 191     -13.830  -0.170  23.386  1.00 82.73           N  
ATOM   1448  CA  THR A 191     -14.064  -1.583  23.732  1.00 82.73           C  
ATOM   1449  C   THR A 191     -13.485  -1.873  25.119  1.00 82.73           C  
ATOM   1450  CB  THR A 191     -13.519  -2.512  22.628  1.00 82.73           C  
ATOM   1451  O   THR A 191     -12.755  -1.052  25.683  1.00 82.73           O  
ATOM   1452  CG2 THR A 191     -13.835  -3.998  22.809  1.00 82.73           C  
ATOM   1453  OG1 THR A 191     -14.129  -2.157  21.413  1.00 82.73           O  
ATOM   1454  N   ALA A 192     -13.846  -3.014  25.714  1.00 73.34           N  
ATOM   1455  CA  ALA A 192     -13.371  -3.423  27.031  1.00 73.34           C  
ATOM   1456  C   ALA A 192     -11.841  -3.309  27.166  1.00 73.34           C  
ATOM   1457  CB  ALA A 192     -13.862  -4.842  27.331  1.00 73.34           C  
ATOM   1458  O   ALA A 192     -11.064  -3.600  26.255  1.00 73.34           O  
ATOM   1459  N   ARG A 193     -11.416  -2.866  28.350  1.00 67.51           N  
ATOM   1460  CA  ARG A 193     -10.037  -2.520  28.697  1.00 67.51           C  
ATOM   1461  C   ARG A 193      -9.116  -3.754  28.695  1.00 67.51           C  
ATOM   1462  CB  ARG A 193     -10.092  -1.819  30.072  1.00 67.51           C  
ATOM   1463  O   ARG A 193      -8.876  -4.336  29.746  1.00 67.51           O  
ATOM   1464  CG  ARG A 193     -10.454  -0.326  29.969  1.00 67.51           C  
ATOM   1465  CD  ARG A 193     -10.346   0.353  31.343  1.00 67.51           C  
ATOM   1466  NE  ARG A 193     -10.601   1.806  31.269  1.00 67.51           N  
ATOM   1467  NH1 ARG A 193      -9.962   2.347  33.418  1.00 67.51           N  
ATOM   1468  NH2 ARG A 193     -10.812   3.922  32.096  1.00 67.51           N  
ATOM   1469  CZ  ARG A 193     -10.456   2.679  32.256  1.00 67.51           C  
ATOM   1470  N   ARG A 194      -8.531  -4.104  27.544  1.00 75.87           N  
ATOM   1471  CA  ARG A 194      -7.432  -5.090  27.455  1.00 75.87           C  
ATOM   1472  C   ARG A 194      -6.104  -4.463  27.906  1.00 75.87           C  
ATOM   1473  CB  ARG A 194      -7.352  -5.709  26.043  1.00 75.87           C  
ATOM   1474  O   ARG A 194      -5.864  -3.274  27.667  1.00 75.87           O  
ATOM   1475  CG  ARG A 194      -8.621  -6.507  25.676  1.00 75.87           C  
ATOM   1476  CD  ARG A 194      -8.511  -7.181  24.298  1.00 75.87           C  
ATOM   1477  NE  ARG A 194      -9.773  -7.853  23.911  1.00 75.87           N  
ATOM   1478  NH1 ARG A 194      -9.538  -7.790  21.609  1.00 75.87           N  
ATOM   1479  NH2 ARG A 194     -11.409  -8.563  22.471  1.00 75.87           N  
ATOM   1480  CZ  ARG A 194     -10.223  -8.070  22.681  1.00 75.87           C  
ATOM   1481  N   ARG A 195      -5.249  -5.239  28.585  1.00 85.46           N  
ATOM   1482  CA  ARG A 195      -3.866  -4.829  28.903  1.00 85.46           C  
ATOM   1483  C   ARG A 195      -3.060  -4.718  27.603  1.00 85.46           C  
ATOM   1484  CB  ARG A 195      -3.204  -5.803  29.898  1.00 85.46           C  
ATOM   1485  O   ARG A 195      -3.364  -5.420  26.644  1.00 85.46           O  
ATOM   1486  CG  ARG A 195      -3.796  -5.702  31.316  1.00 85.46           C  
ATOM   1487  CD  ARG A 195      -3.036  -6.603  32.304  1.00 85.46           C  
ATOM   1488  NE  ARG A 195      -3.533  -6.456  33.691  1.00 85.46           N  
ATOM   1489  NH1 ARG A 195      -1.976  -7.807  34.720  1.00 85.46           N  
ATOM   1490  NH2 ARG A 195      -3.531  -6.799  35.952  1.00 85.46           N  
ATOM   1491  CZ  ARG A 195      -3.013  -7.018  34.775  1.00 85.46           C  
ATOM   1492  N   PHE A 196      -2.091  -3.806  27.560  1.00 89.19           N  
ATOM   1493  CA  PHE A 196      -1.218  -3.656  26.397  1.00 89.19           C  
ATOM   1494  C   PHE A 196      -0.116  -4.716  26.426  1.00 89.19           C  
ATOM   1495  CB  PHE A 196      -0.614  -2.249  26.357  1.00 89.19           C  
ATOM   1496  O   PHE A 196       0.528  -4.910  27.456  1.00 89.19           O  
ATOM   1497  CG  PHE A 196       0.165  -1.951  25.091  1.00 89.19           C  
ATOM   1498  CD1 PHE A 196       1.530  -1.637  25.174  1.00 89.19           C  
ATOM   1499  CD2 PHE A 196      -0.458  -1.993  23.829  1.00 89.19           C  
ATOM   1500  CE1 PHE A 196       2.280  -1.392  24.011  1.00 89.19           C  
ATOM   1501  CE2 PHE A 196       0.282  -1.723  22.665  1.00 89.19           C  
ATOM   1502  CZ  PHE A 196       1.653  -1.428  22.755  1.00 89.19           C  
ATOM   1503  N   ASP A 197       0.099  -5.376  25.295  1.00 92.38           N  
ATOM   1504  CA  ASP A 197       1.149  -6.371  25.103  1.00 92.38           C  
ATOM   1505  C   ASP A 197       2.437  -5.684  24.622  1.00 92.38           C  
ATOM   1506  CB  ASP A 197       0.614  -7.429  24.128  1.00 92.38           C  
ATOM   1507  O   ASP A 197       2.692  -5.588  23.422  1.00 92.38           O  
ATOM   1508  CG  ASP A 197       1.625  -8.525  23.803  1.00 92.38           C  
ATOM   1509  OD1 ASP A 197       2.619  -8.684  24.551  1.00 92.38           O  
ATOM   1510  OD2 ASP A 197       1.399  -9.220  22.787  1.00 92.38           O  
ATOM   1511  N   ILE A 198       3.228  -5.154  25.565  1.00 93.97           N  
ATOM   1512  CA  ILE A 198       4.481  -4.434  25.262  1.00 93.97           C  
ATOM   1513  C   ILE A 198       5.479  -5.360  24.563  1.00 93.97           C  
ATOM   1514  CB  ILE A 198       5.113  -3.824  26.539  1.00 93.97           C  
ATOM   1515  O   ILE A 198       6.086  -4.971  23.569  1.00 93.97           O  
ATOM   1516  CG1 ILE A 198       4.170  -2.777  27.167  1.00 93.97           C  
ATOM   1517  CG2 ILE A 198       6.474  -3.169  26.223  1.00 93.97           C  
ATOM   1518  CD1 ILE A 198       4.595  -2.276  28.552  1.00 93.97           C  
ATOM   1519  N   THR A 199       5.630  -6.592  25.053  1.00 94.61           N  
ATOM   1520  CA  THR A 199       6.556  -7.571  24.473  1.00 94.61           C  
ATOM   1521  C   THR A 199       6.149  -7.926  23.049  1.00 94.61           C  
ATOM   1522  CB  THR A 199       6.615  -8.840  25.331  1.00 94.61           C  
ATOM   1523  O   THR A 199       6.981  -7.882  22.146  1.00 94.61           O  
ATOM   1524  CG2 THR A 199       7.733  -9.784  24.896  1.00 94.61           C  
ATOM   1525  OG1 THR A 199       6.861  -8.488  26.673  1.00 94.61           O  
ATOM   1526  N   GLY A 200       4.864  -8.206  22.812  1.00 94.28           N  
ATOM   1527  CA  GLY A 200       4.367  -8.477  21.467  1.00 94.28           C  
ATOM   1528  C   GLY A 200       4.468  -7.267  20.543  1.00 94.28           C  
ATOM   1529  O   GLY A 200       4.787  -7.434  19.370  1.00 94.28           O  
ATOM   1530  N   PHE A 201       4.276  -6.051  21.063  1.00 94.46           N  
ATOM   1531  CA  PHE A 201       4.532  -4.820  20.319  1.00 94.46           C  
ATOM   1532  C   PHE A 201       5.994  -4.690  19.898  1.00 94.46           C  
ATOM   1533  CB  PHE A 201       4.096  -3.598  21.137  1.00 94.46           C  
ATOM   1534  O   PHE A 201       6.247  -4.415  18.730  1.00 94.46           O  
ATOM   1535  CG  PHE A 201       4.639  -2.291  20.592  1.00 94.46           C  
ATOM   1536  CD1 PHE A 201       5.594  -1.553  21.319  1.00 94.46           C  
ATOM   1537  CD2 PHE A 201       4.249  -1.852  19.316  1.00 94.46           C  
ATOM   1538  CE1 PHE A 201       6.111  -0.355  20.792  1.00 94.46           C  
ATOM   1539  CE2 PHE A 201       4.765  -0.655  18.791  1.00 94.46           C  
ATOM   1540  CZ  PHE A 201       5.679   0.105  19.536  1.00 94.46           C  
ATOM   1541  N   LEU A 202       6.946  -4.908  20.806  1.00 95.43           N  
ATOM   1542  CA  LEU A 202       8.367  -4.820  20.475  1.00 95.43           C  
ATOM   1543  C   LEU A 202       8.764  -5.894  19.460  1.00 95.43           C  
ATOM   1544  CB  LEU A 202       9.216  -4.907  21.753  1.00 95.43           C  
ATOM   1545  O   LEU A 202       9.385  -5.562  18.459  1.00 95.43           O  
ATOM   1546  CG  LEU A 202       9.121  -3.669  22.664  1.00 95.43           C  
ATOM   1547  CD1 LEU A 202       9.902  -3.933  23.951  1.00 95.43           C  
ATOM   1548  CD2 LEU A 202       9.685  -2.407  22.007  1.00 95.43           C  
ATOM   1549  N   LEU A 203       8.352  -7.150  19.659  1.00 96.28           N  
ATOM   1550  CA  LEU A 203       8.665  -8.242  18.730  1.00 96.28           C  
ATOM   1551  C   LEU A 203       8.072  -7.997  17.336  1.00 96.28           C  
ATOM   1552  CB  LEU A 203       8.154  -9.576  19.305  1.00 96.28           C  
ATOM   1553  O   LEU A 203       8.784  -8.072  16.337  1.00 96.28           O  
ATOM   1554  CG  LEU A 203       8.907 -10.089  20.544  1.00 96.28           C  
ATOM   1555  CD1 LEU A 203       8.180 -11.315  21.099  1.00 96.28           C  
ATOM   1556  CD2 LEU A 203      10.346 -10.488  20.211  1.00 96.28           C  
ATOM   1557  N   PHE A 204       6.778  -7.674  17.261  1.00 95.00           N  
ATOM   1558  CA  PHE A 204       6.091  -7.472  15.988  1.00 95.00           C  
ATOM   1559  C   PHE A 204       6.496  -6.157  15.319  1.00 95.00           C  
ATOM   1560  CB  PHE A 204       4.577  -7.537  16.209  1.00 95.00           C  
ATOM   1561  O   PHE A 204       6.839  -6.143  14.144  1.00 95.00           O  
ATOM   1562  CG  PHE A 204       3.784  -7.572  14.923  1.00 95.00           C  
ATOM   1563  CD1 PHE A 204       3.057  -6.446  14.501  1.00 95.00           C  
ATOM   1564  CD2 PHE A 204       3.779  -8.741  14.141  1.00 95.00           C  
ATOM   1565  CE1 PHE A 204       2.313  -6.507  13.310  1.00 95.00           C  
ATOM   1566  CE2 PHE A 204       3.052  -8.789  12.941  1.00 95.00           C  
ATOM   1567  CZ  PHE A 204       2.315  -7.670  12.525  1.00 95.00           C  
ATOM   1568  N   GLY A 205       6.503  -5.052  16.064  1.00 93.88           N  
ATOM   1569  CA  GLY A 205       6.884  -3.735  15.560  1.00 93.88           C  
ATOM   1570  C   GLY A 205       8.328  -3.703  15.063  1.00 93.88           C  
ATOM   1571  O   GLY A 205       8.572  -3.225  13.958  1.00 93.88           O  
ATOM   1572  N   LEU A 206       9.274  -4.273  15.820  1.00 94.41           N  
ATOM   1573  CA  LEU A 206      10.672  -4.358  15.388  1.00 94.41           C  
ATOM   1574  C   LEU A 206      10.839  -5.301  14.192  1.00 94.41           C  
ATOM   1575  CB  LEU A 206      11.555  -4.783  16.572  1.00 94.41           C  
ATOM   1576  O   LEU A 206      11.600  -4.985  13.283  1.00 94.41           O  
ATOM   1577  CG  LEU A 206      13.069  -4.719  16.307  1.00 94.41           C  
ATOM   1578  CD1 LEU A 206      13.539  -3.295  16.006  1.00 94.41           C  
ATOM   1579  CD2 LEU A 206      13.815  -5.222  17.543  1.00 94.41           C  
ATOM   1580  N   SER A 207      10.095  -6.411  14.144  1.00 95.54           N  
ATOM   1581  CA  SER A 207      10.051  -7.275  12.960  1.00 95.54           C  
ATOM   1582  C   SER A 207       9.608  -6.500  11.714  1.00 95.54           C  
ATOM   1583  CB  SER A 207       9.121  -8.464  13.203  1.00 95.54           C  
ATOM   1584  O   SER A 207      10.287  -6.563  10.695  1.00 95.54           O  
ATOM   1585  OG  SER A 207       9.007  -9.239  12.033  1.00 95.54           O  
ATOM   1586  N   LEU A 208       8.537  -5.705  11.793  1.00 92.85           N  
ATOM   1587  CA  LEU A 208       8.064  -4.897  10.663  1.00 92.85           C  
ATOM   1588  C   LEU A 208       9.084  -3.853  10.212  1.00 92.85           C  
ATOM   1589  CB  LEU A 208       6.762  -4.175  11.038  1.00 92.85           C  
ATOM   1590  O   LEU A 208       9.303  -3.697   9.012  1.00 92.85           O  
ATOM   1591  CG  LEU A 208       5.543  -5.077  11.251  1.00 92.85           C  
ATOM   1592  CD1 LEU A 208       4.359  -4.184  11.612  1.00 92.85           C  
ATOM   1593  CD2 LEU A 208       5.204  -5.878  10.006  1.00 92.85           C  
ATOM   1594  N   VAL A 209       9.702  -3.152  11.166  1.00 92.83           N  
ATOM   1595  CA  VAL A 209      10.737  -2.149  10.887  1.00 92.83           C  
ATOM   1596  C   VAL A 209      11.921  -2.803  10.187  1.00 92.83           C  
ATOM   1597  CB  VAL A 209      11.167  -1.439  12.184  1.00 92.83           C  
ATOM   1598  O   VAL A 209      12.297  -2.365   9.106  1.00 92.83           O  
ATOM   1599  CG1 VAL A 209      12.432  -0.583  12.039  1.00 92.83           C  
ATOM   1600  CG2 VAL A 209      10.047  -0.511  12.662  1.00 92.83           C  
ATOM   1601  N   LEU A 210      12.468  -3.884  10.749  1.00 93.90           N  
ATOM   1602  CA  LEU A 210      13.605  -4.580  10.152  1.00 93.90           C  
ATOM   1603  C   LEU A 210      13.249  -5.199   8.799  1.00 93.90           C  
ATOM   1604  CB  LEU A 210      14.143  -5.652  11.112  1.00 93.90           C  
ATOM   1605  O   LEU A 210      14.053  -5.117   7.881  1.00 93.90           O  
ATOM   1606  CG  LEU A 210      14.809  -5.127  12.395  1.00 93.90           C  
ATOM   1607  CD1 LEU A 210      15.346  -6.321  13.181  1.00 93.90           C  
ATOM   1608  CD2 LEU A 210      15.980  -4.179  12.132  1.00 93.90           C  
ATOM   1609  N   PHE A 211      12.055  -5.769   8.635  1.00 92.74           N  
ATOM   1610  CA  PHE A 211      11.648  -6.339   7.352  1.00 92.74           C  
ATOM   1611  C   PHE A 211      11.546  -5.249   6.282  1.00 92.74           C  
ATOM   1612  CB  PHE A 211      10.327  -7.103   7.499  1.00 92.74           C  
ATOM   1613  O   PHE A 211      12.118  -5.397   5.206  1.00 92.74           O  
ATOM   1614  CG  PHE A 211       9.963  -7.904   6.264  1.00 92.74           C  
ATOM   1615  CD1 PHE A 211       9.230  -7.309   5.223  1.00 92.74           C  
ATOM   1616  CD2 PHE A 211      10.382  -9.241   6.136  1.00 92.74           C  
ATOM   1617  CE1 PHE A 211       8.879  -8.056   4.084  1.00 92.74           C  
ATOM   1618  CE2 PHE A 211      10.063  -9.981   4.986  1.00 92.74           C  
ATOM   1619  CZ  PHE A 211       9.299  -9.392   3.965  1.00 92.74           C  
ATOM   1620  N   SER A 212      10.876  -4.132   6.588  1.00 87.94           N  
ATOM   1621  CA  SER A 212      10.762  -2.996   5.668  1.00 87.94           C  
ATOM   1622  C   SER A 212      12.136  -2.430   5.307  1.00 87.94           C  
ATOM   1623  CB  SER A 212       9.879  -1.903   6.276  1.00 87.94           C  
ATOM   1624  O   SER A 212      12.432  -2.283   4.124  1.00 87.94           O  
ATOM   1625  OG  SER A 212       9.545  -0.933   5.301  1.00 87.94           O  
ATOM   1626  N   SER A 213      12.997  -2.190   6.303  1.00 87.54           N  
ATOM   1627  CA  SER A 213      14.363  -1.706   6.078  1.00 87.54           C  
ATOM   1628  C   SER A 213      15.195  -2.695   5.266  1.00 87.54           C  
ATOM   1629  CB  SER A 213      15.085  -1.471   7.409  1.00 87.54           C  
ATOM   1630  O   SER A 213      15.906  -2.299   4.353  1.00 87.54           O  
ATOM   1631  OG  SER A 213      14.439  -0.477   8.175  1.00 87.54           O  
ATOM   1632  N   GLY A 214      15.116  -3.991   5.569  1.00 89.87           N  
ATOM   1633  CA  GLY A 214      15.880  -5.025   4.875  1.00 89.87           C  
ATOM   1634  C   GLY A 214      15.497  -5.143   3.400  1.00 89.87           C  
ATOM   1635  O   GLY A 214      16.373  -5.240   2.546  1.00 89.87           O  
ATOM   1636  N   ILE A 215      14.198  -5.068   3.099  1.00 86.60           N  
ATOM   1637  CA  ILE A 215      13.655  -5.044   1.733  1.00 86.60           C  
ATOM   1638  C   ILE A 215      14.181  -3.833   0.950  1.00 86.60           C  
ATOM   1639  CB  ILE A 215      12.110  -5.038   1.825  1.00 86.60           C  
ATOM   1640  O   ILE A 215      14.619  -3.977  -0.191  1.00 86.60           O  
ATOM   1641  CG1 ILE A 215      11.554  -6.397   2.311  1.00 86.60           C  
ATOM   1642  CG2 ILE A 215      11.425  -4.629   0.516  1.00 86.60           C  
ATOM   1643  CD1 ILE A 215      11.430  -7.486   1.245  1.00 86.60           C  
ATOM   1644  N   GLU A 216      14.165  -2.651   1.563  1.00 80.31           N  
ATOM   1645  CA  GLU A 216      14.614  -1.398   0.948  1.00 80.31           C  
ATOM   1646  C   GLU A 216      16.132  -1.394   0.709  1.00 80.31           C  
ATOM   1647  CB  GLU A 216      14.141  -0.263   1.863  1.00 80.31           C  
ATOM   1648  O   GLU A 216      16.589  -1.152  -0.408  1.00 80.31           O  
ATOM   1649  CG  GLU A 216      14.288   1.143   1.271  1.00 80.31           C  
ATOM   1650  CD  GLU A 216      13.542   2.195   2.117  1.00 80.31           C  
ATOM   1651  OE1 GLU A 216      13.409   3.341   1.644  1.00 80.31           O  
ATOM   1652  OE2 GLU A 216      13.066   1.856   3.231  1.00 80.31           O  
ATOM   1653  N   LEU A 217      16.914  -1.805   1.715  1.00 82.71           N  
ATOM   1654  CA  LEU A 217      18.367  -1.977   1.614  1.00 82.71           C  
ATOM   1655  C   LEU A 217      18.757  -2.985   0.523  1.00 82.71           C  
ATOM   1656  CB  LEU A 217      18.908  -2.452   2.976  1.00 82.71           C  
ATOM   1657  O   LEU A 217      19.744  -2.786  -0.187  1.00 82.71           O  
ATOM   1658  CG  LEU A 217      18.915  -1.384   4.085  1.00 82.71           C  
ATOM   1659  CD1 LEU A 217      19.257  -2.055   5.419  1.00 82.71           C  
ATOM   1660  CD2 LEU A 217      19.935  -0.275   3.827  1.00 82.71           C  
ATOM   1661  N   PHE A 218      17.981  -4.062   0.371  1.00 78.80           N  
ATOM   1662  CA  PHE A 218      18.184  -5.049  -0.688  1.00 78.80           C  
ATOM   1663  C   PHE A 218      17.847  -4.486  -2.077  1.00 78.80           C  
ATOM   1664  CB  PHE A 218      17.331  -6.289  -0.392  1.00 78.80           C  
ATOM   1665  O   PHE A 218      18.501  -4.831  -3.069  1.00 78.80           O  
ATOM   1666  CG  PHE A 218      17.649  -7.451  -1.304  1.00 78.80           C  
ATOM   1667  CD1 PHE A 218      16.918  -7.644  -2.491  1.00 78.80           C  
ATOM   1668  CD2 PHE A 218      18.701  -8.327  -0.976  1.00 78.80           C  
ATOM   1669  CE1 PHE A 218      17.242  -8.710  -3.348  1.00 78.80           C  
ATOM   1670  CE2 PHE A 218      19.020  -9.396  -1.830  1.00 78.80           C  
ATOM   1671  CZ  PHE A 218      18.291  -9.587  -3.017  1.00 78.80           C  
ATOM   1672  N   GLY A 219      16.819  -3.636  -2.154  1.00 70.46           N  
ATOM   1673  CA  GLY A 219      16.364  -2.957  -3.363  1.00 70.46           C  
ATOM   1674  C   GLY A 219      17.396  -1.973  -3.909  1.00 70.46           C  
ATOM   1675  O   GLY A 219      17.796  -2.101  -5.065  1.00 70.46           O  
ATOM   1676  N   GLU A 220      17.864  -1.050  -3.067  1.00 68.38           N  
ATOM   1677  CA  GLU A 220      18.701   0.085  -3.481  1.00 68.38           C  
ATOM   1678  C   GLU A 220      20.214  -0.208  -3.531  1.00 68.38           C  
ATOM   1679  CB  GLU A 220      18.410   1.303  -2.585  1.00 68.38           C  
ATOM   1680  O   GLU A 220      20.981   0.635  -3.987  1.00 68.38           O  
ATOM   1681  CG  GLU A 220      16.959   1.808  -2.688  1.00 68.38           C  
ATOM   1682  CD  GLU A 220      16.784   3.271  -2.235  1.00 68.38           C  
ATOM   1683  OE1 GLU A 220      15.737   3.854  -2.591  1.00 68.38           O  
ATOM   1684  OE2 GLU A 220      17.709   3.821  -1.595  1.00 68.38           O  
ATOM   1685  N   LYS A 221      20.677  -1.386  -3.074  1.00 69.27           N  
ATOM   1686  CA  LYS A 221      22.115  -1.744  -2.966  1.00 69.27           C  
ATOM   1687  C   LYS A 221      22.964  -0.703  -2.207  1.00 69.27           C  
ATOM   1688  CB  LYS A 221      22.733  -2.076  -4.344  1.00 69.27           C  
ATOM   1689  O   LYS A 221      24.168  -0.606  -2.429  1.00 69.27           O  
ATOM   1690  CG  LYS A 221      22.246  -3.375  -5.002  1.00 69.27           C  
ATOM   1691  CD  LYS A 221      23.090  -3.632  -6.265  1.00 69.27           C  
ATOM   1692  CE  LYS A 221      22.733  -4.954  -6.956  1.00 69.27           C  
ATOM   1693  NZ  LYS A 221      23.524  -5.146  -8.204  1.00 69.27           N  
ATOM   1694  N   ILE A 222      22.366   0.036  -1.266  1.00 69.03           N  
ATOM   1695  CA  ILE A 222      23.097   0.988  -0.406  1.00 69.03           C  
ATOM   1696  C   ILE A 222      24.165   0.260   0.426  1.00 69.03           C  
ATOM   1697  CB  ILE A 222      22.121   1.736   0.533  1.00 69.03           C  
ATOM   1698  O   ILE A 222      25.230   0.800   0.713  1.00 69.03           O  
ATOM   1699  CG1 ILE A 222      21.074   2.563  -0.241  1.00 69.03           C  
ATOM   1700  CG2 ILE A 222      22.899   2.688   1.468  1.00 69.03           C  
ATOM   1701  CD1 ILE A 222      19.850   2.902   0.623  1.00 69.03           C  
ATOM   1702  N   VAL A 223      23.868  -0.979   0.819  1.00 78.01           N  
ATOM   1703  CA  VAL A 223      24.744  -1.847   1.608  1.00 78.01           C  
ATOM   1704  C   VAL A 223      24.985  -3.162   0.878  1.00 78.01           C  
ATOM   1705  CB  VAL A 223      24.181  -2.085   3.023  1.00 78.01           C  
ATOM   1706  O   VAL A 223      24.231  -3.548  -0.019  1.00 78.01           O  
ATOM   1707  CG1 VAL A 223      24.048  -0.770   3.800  1.00 78.01           C  
ATOM   1708  CG2 VAL A 223      22.829  -2.810   3.012  1.00 78.01           C  
ATOM   1709  N   ALA A 224      26.022  -3.889   1.294  1.00 83.58           N  
ATOM   1710  CA  ALA A 224      26.280  -5.229   0.789  1.00 83.58           C  
ATOM   1711  C   ALA A 224      25.052  -6.135   0.987  1.00 83.58           C  
ATOM   1712  CB  ALA A 224      27.521  -5.785   1.491  1.00 83.58           C  
ATOM   1713  O   ALA A 224      24.419  -6.122   2.045  1.00 83.58           O  
ATOM   1714  N   SER A 225      24.728  -6.958  -0.016  1.00 83.92           N  
ATOM   1715  CA  SER A 225      23.501  -7.769  -0.022  1.00 83.92           C  
ATOM   1716  C   SER A 225      23.382  -8.703   1.183  1.00 83.92           C  
ATOM   1717  CB  SER A 225      23.425  -8.597  -1.307  1.00 83.92           C  
ATOM   1718  O   SER A 225      22.272  -8.965   1.639  1.00 83.92           O  
ATOM   1719  OG  SER A 225      23.520  -7.742  -2.430  1.00 83.92           O  
ATOM   1720  N   TRP A 226      24.506  -9.155   1.744  1.00 88.66           N  
ATOM   1721  CA  TRP A 226      24.508  -9.977   2.952  1.00 88.66           C  
ATOM   1722  C   TRP A 226      23.983  -9.219   4.184  1.00 88.66           C  
ATOM   1723  CB  TRP A 226      25.911 -10.550   3.183  1.00 88.66           C  
ATOM   1724  O   TRP A 226      23.305  -9.830   4.999  1.00 88.66           O  
ATOM   1725  CG  TRP A 226      26.933  -9.575   3.680  1.00 88.66           C  
ATOM   1726  CD1 TRP A 226      27.837  -8.907   2.929  1.00 88.66           C  
ATOM   1727  CD2 TRP A 226      27.191  -9.181   5.062  1.00 88.66           C  
ATOM   1728  CE2 TRP A 226      28.264  -8.242   5.070  1.00 88.66           C  
ATOM   1729  CE3 TRP A 226      26.627  -9.531   6.308  1.00 88.66           C  
ATOM   1730  NE1 TRP A 226      28.615  -8.108   3.745  1.00 88.66           N  
ATOM   1731  CH2 TRP A 226      28.169  -8.039   7.478  1.00 88.66           C  
ATOM   1732  CZ2 TRP A 226      28.750  -7.669   6.253  1.00 88.66           C  
ATOM   1733  CZ3 TRP A 226      27.113  -8.968   7.504  1.00 88.66           C  
ATOM   1734  N   ILE A 227      24.209  -7.902   4.299  1.00 91.39           N  
ATOM   1735  CA  ILE A 227      23.681  -7.070   5.400  1.00 91.39           C  
ATOM   1736  C   ILE A 227      22.163  -6.938   5.270  1.00 91.39           C  
ATOM   1737  CB  ILE A 227      24.345  -5.670   5.432  1.00 91.39           C  
ATOM   1738  O   ILE A 227      21.426  -7.091   6.240  1.00 91.39           O  
ATOM   1739  CG1 ILE A 227      25.870  -5.802   5.627  1.00 91.39           C  
ATOM   1740  CG2 ILE A 227      23.733  -4.796   6.546  1.00 91.39           C  
ATOM   1741  CD1 ILE A 227      26.661  -4.490   5.543  1.00 91.39           C  
ATOM   1742  N   ALA A 228      21.668  -6.692   4.057  1.00 89.28           N  
ATOM   1743  CA  ALA A 228      20.230  -6.637   3.822  1.00 89.28           C  
ATOM   1744  C   ALA A 228      19.565  -7.991   4.140  1.00 89.28           C  
ATOM   1745  CB  ALA A 228      19.995  -6.187   2.381  1.00 89.28           C  
ATOM   1746  O   ALA A 228      18.535  -8.041   4.812  1.00 89.28           O  
ATOM   1747  N   LEU A 229      20.197  -9.100   3.740  1.00 91.00           N  
ATOM   1748  CA  LEU A 229      19.726 -10.451   4.043  1.00 91.00           C  
ATOM   1749  C   LEU A 229      19.753 -10.765   5.544  1.00 91.00           C  
ATOM   1750  CB  LEU A 229      20.554 -11.480   3.255  1.00 91.00           C  
ATOM   1751  O   LEU A 229      18.783 -11.331   6.040  1.00 91.00           O  
ATOM   1752  CG  LEU A 229      20.216 -11.538   1.755  1.00 91.00           C  
ATOM   1753  CD1 LEU A 229      21.289 -12.341   1.019  1.00 91.00           C  
ATOM   1754  CD2 LEU A 229      18.863 -12.208   1.500  1.00 91.00           C  
ATOM   1755  N   THR A 230      20.793 -10.383   6.293  1.00 94.40           N  
ATOM   1756  CA  THR A 230      20.826 -10.603   7.751  1.00 94.40           C  
ATOM   1757  C   THR A 230      19.735  -9.813   8.464  1.00 94.40           C  
ATOM   1758  CB  THR A 230      22.183 -10.263   8.385  1.00 94.40           C  
ATOM   1759  O   THR A 230      19.093 -10.347   9.371  1.00 94.40           O  
ATOM   1760  CG2 THR A 230      23.289 -11.234   7.976  1.00 94.40           C  
ATOM   1761  OG1 THR A 230      22.591  -8.964   8.057  1.00 94.40           O  
ATOM   1762  N   VAL A 231      19.449  -8.585   8.022  1.00 94.20           N  
ATOM   1763  CA  VAL A 231      18.332  -7.778   8.533  1.00 94.20           C  
ATOM   1764  C   VAL A 231      16.986  -8.458   8.247  1.00 94.20           C  
ATOM   1765  CB  VAL A 231      18.406  -6.349   7.958  1.00 94.20           C  
ATOM   1766  O   VAL A 231      16.168  -8.598   9.160  1.00 94.20           O  
ATOM   1767  CG1 VAL A 231      17.160  -5.532   8.291  1.00 94.20           C  
ATOM   1768  CG2 VAL A 231      19.604  -5.583   8.530  1.00 94.20           C  
ATOM   1769  N   ILE A 232      16.771  -8.964   7.025  1.00 93.17           N  
ATOM   1770  CA  ILE A 232      15.553  -9.710   6.664  1.00 93.17           C  
ATOM   1771  C   ILE A 232      15.431 -10.993   7.500  1.00 93.17           C  
ATOM   1772  CB  ILE A 232      15.501 -10.008   5.145  1.00 93.17           C  
ATOM   1773  O   ILE A 232      14.384 -11.236   8.097  1.00 93.17           O  
ATOM   1774  CG1 ILE A 232      15.335  -8.700   4.339  1.00 93.17           C  
ATOM   1775  CG2 ILE A 232      14.340 -10.966   4.809  1.00 93.17           C  
ATOM   1776  CD1 ILE A 232      15.558  -8.858   2.828  1.00 93.17           C  
ATOM   1777  N   VAL A 233      16.488 -11.797   7.616  1.00 96.27           N  
ATOM   1778  CA  VAL A 233      16.476 -13.040   8.409  1.00 96.27           C  
ATOM   1779  C   VAL A 233      16.184 -12.750   9.883  1.00 96.27           C  
ATOM   1780  CB  VAL A 233      17.802 -13.807   8.232  1.00 96.27           C  
ATOM   1781  O   VAL A 233      15.344 -13.419  10.487  1.00 96.27           O  
ATOM   1782  CG1 VAL A 233      17.944 -14.980   9.211  1.00 96.27           C  
ATOM   1783  CG2 VAL A 233      17.893 -14.391   6.815  1.00 96.27           C  
ATOM   1784  N   THR A 234      16.790 -11.704  10.447  1.00 97.47           N  
ATOM   1785  CA  THR A 234      16.518 -11.261  11.825  1.00 97.47           C  
ATOM   1786  C   THR A 234      15.057 -10.845  11.991  1.00 97.47           C  
ATOM   1787  CB  THR A 234      17.436 -10.095  12.221  1.00 97.47           C  
ATOM   1788  O   THR A 234      14.408 -11.225  12.967  1.00 97.47           O  
ATOM   1789  CG2 THR A 234      17.272  -9.700  13.689  1.00 97.47           C  
ATOM   1790  OG1 THR A 234      18.781 -10.468  12.053  1.00 97.47           O  
ATOM   1791  N   SER A 235      14.500 -10.121  11.016  1.00 96.24           N  
ATOM   1792  CA  SER A 235      13.095  -9.708  11.036  1.00 96.24           C  
ATOM   1793  C   SER A 235      12.125 -10.897  11.020  1.00 96.24           C  
ATOM   1794  CB  SER A 235      12.815  -8.749   9.879  1.00 96.24           C  
ATOM   1795  O   SER A 235      11.140 -10.892  11.764  1.00 96.24           O  
ATOM   1796  OG  SER A 235      12.634  -9.407   8.649  1.00 96.24           O  
ATOM   1797  N   ILE A 236      12.432 -11.947  10.248  1.00 96.24           N  
ATOM   1798  CA  ILE A 236      11.663 -13.197  10.208  1.00 96.24           C  
ATOM   1799  C   ILE A 236      11.785 -13.926  11.551  1.00 96.24           C  
ATOM   1800  CB  ILE A 236      12.120 -14.079   9.020  1.00 96.24           C  
ATOM   1801  O   ILE A 236      10.777 -14.379  12.091  1.00 96.24           O  
ATOM   1802  CG1 ILE A 236      11.780 -13.396   7.674  1.00 96.24           C  
ATOM   1803  CG2 ILE A 236      11.459 -15.472   9.081  1.00 96.24           C  
ATOM   1804  CD1 ILE A 236      12.458 -14.045   6.460  1.00 96.24           C  
ATOM   1805  N   GLY A 237      12.985 -13.978  12.139  1.00 97.84           N  
ATOM   1806  CA  GLY A 237      13.204 -14.533  13.477  1.00 97.84           C  
ATOM   1807  C   GLY A 237      12.345 -13.852  14.547  1.00 97.84           C  
ATOM   1808  O   GLY A 237      11.663 -14.528  15.316  1.00 97.84           O  
ATOM   1809  N   LEU A 238      12.288 -12.517  14.549  1.00 97.64           N  
ATOM   1810  CA  LEU A 238      11.424 -11.752  15.457  1.00 97.64           C  
ATOM   1811  C   LEU A 238       9.931 -12.010  15.216  1.00 97.64           C  
ATOM   1812  CB  LEU A 238      11.717 -10.254  15.310  1.00 97.64           C  
ATOM   1813  O   LEU A 238       9.167 -12.097  16.178  1.00 97.64           O  
ATOM   1814  CG  LEU A 238      13.079  -9.793  15.851  1.00 97.64           C  
ATOM   1815  CD1 LEU A 238      13.225  -8.312  15.521  1.00 97.64           C  
ATOM   1816  CD2 LEU A 238      13.197  -9.950  17.367  1.00 97.64           C  
ATOM   1817  N   LEU A 239       9.508 -12.184  13.959  1.00 96.09           N  
ATOM   1818  CA  LEU A 239       8.125 -12.547  13.642  1.00 96.09           C  
ATOM   1819  C   LEU A 239       7.774 -13.941  14.178  1.00 96.09           C  
ATOM   1820  CB  LEU A 239       7.899 -12.487  12.122  1.00 96.09           C  
ATOM   1821  O   LEU A 239       6.694 -14.140  14.732  1.00 96.09           O  
ATOM   1822  CG  LEU A 239       6.434 -12.696  11.698  1.00 96.09           C  
ATOM   1823  CD1 LEU A 239       5.488 -11.646  12.290  1.00 96.09           C  
ATOM   1824  CD2 LEU A 239       6.337 -12.626  10.175  1.00 96.09           C  
ATOM   1825  N   LEU A 240       8.687 -14.907  14.055  1.00 97.00           N  
ATOM   1826  CA  LEU A 240       8.505 -16.247  14.614  1.00 97.00           C  
ATOM   1827  C   LEU A 240       8.429 -16.201  16.145  1.00 97.00           C  
ATOM   1828  CB  LEU A 240       9.634 -17.172  14.131  1.00 97.00           C  
ATOM   1829  O   LEU A 240       7.531 -16.809  16.728  1.00 97.00           O  
ATOM   1830  CG  LEU A 240       9.602 -17.497  12.626  1.00 97.00           C  
ATOM   1831  CD1 LEU A 240      10.856 -18.285  12.252  1.00 97.00           C  
ATOM   1832  CD2 LEU A 240       8.377 -18.328  12.237  1.00 97.00           C  
ATOM   1833  N   LEU A 241       9.294 -15.418  16.798  1.00 97.14           N  
ATOM   1834  CA  LEU A 241       9.221 -15.175  18.242  1.00 97.14           C  
ATOM   1835  C   LEU A 241       7.894 -14.522  18.643  1.00 97.14           C  
ATOM   1836  CB  LEU A 241      10.404 -14.300  18.687  1.00 97.14           C  
ATOM   1837  O   LEU A 241       7.298 -14.925  19.642  1.00 97.14           O  
ATOM   1838  CG  LEU A 241      11.774 -15.000  18.652  1.00 97.14           C  
ATOM   1839  CD1 LEU A 241      12.862 -13.979  18.977  1.00 97.14           C  
ATOM   1840  CD2 LEU A 241      11.867 -16.141  19.667  1.00 97.14           C  
ATOM   1841  N   TYR A 242       7.386 -13.579  17.846  1.00 96.38           N  
ATOM   1842  CA  TYR A 242       6.063 -12.999  18.054  1.00 96.38           C  
ATOM   1843  C   TYR A 242       4.956 -14.055  17.973  1.00 96.38           C  
ATOM   1844  CB  TYR A 242       5.796 -11.874  17.047  1.00 96.38           C  
ATOM   1845  O   TYR A 242       4.084 -14.089  18.837  1.00 96.38           O  
ATOM   1846  CG  TYR A 242       4.391 -11.342  17.191  1.00 96.38           C  
ATOM   1847  CD1 TYR A 242       3.383 -11.688  16.266  1.00 96.38           C  
ATOM   1848  CD2 TYR A 242       4.084 -10.592  18.336  1.00 96.38           C  
ATOM   1849  CE1 TYR A 242       2.057 -11.269  16.492  1.00 96.38           C  
ATOM   1850  CE2 TYR A 242       2.768 -10.181  18.571  1.00 96.38           C  
ATOM   1851  OH  TYR A 242       0.509 -10.148  17.966  1.00 96.38           O  
ATOM   1852  CZ  TYR A 242       1.762 -10.524  17.654  1.00 96.38           C  
ATOM   1853  N   ILE A 243       4.995 -14.953  16.985  1.00 95.75           N  
ATOM   1854  CA  ILE A 243       4.007 -16.035  16.852  1.00 95.75           C  
ATOM   1855  C   ILE A 243       4.053 -16.960  18.076  1.00 95.75           C  
ATOM   1856  CB  ILE A 243       4.221 -16.805  15.527  1.00 95.75           C  
ATOM   1857  O   ILE A 243       3.005 -17.333  18.606  1.00 95.75           O  
ATOM   1858  CG1 ILE A 243       3.880 -15.898  14.322  1.00 95.75           C  
ATOM   1859  CG2 ILE A 243       3.356 -18.083  15.474  1.00 95.75           C  
ATOM   1860  CD1 ILE A 243       4.411 -16.427  12.983  1.00 95.75           C  
ATOM   1861  N   LEU A 244       5.248 -17.308  18.561  1.00 95.95           N  
ATOM   1862  CA  LEU A 244       5.417 -18.122  19.769  1.00 95.95           C  
ATOM   1863  C   LEU A 244       4.886 -17.408  21.022  1.00 95.95           C  
ATOM   1864  CB  LEU A 244       6.903 -18.491  19.932  1.00 95.95           C  
ATOM   1865  O   LEU A 244       4.179 -18.021  21.824  1.00 95.95           O  
ATOM   1866  CG  LEU A 244       7.468 -19.417  18.838  1.00 95.95           C  
ATOM   1867  CD1 LEU A 244       8.973 -19.580  19.044  1.00 95.95           C  
ATOM   1868  CD2 LEU A 244       6.817 -20.802  18.859  1.00 95.95           C  
ATOM   1869  N   HIS A 245       5.172 -16.112  21.164  1.00 96.55           N  
ATOM   1870  CA  HIS A 245       4.660 -15.260  22.242  1.00 96.55           C  
ATOM   1871  C   HIS A 245       3.132 -15.136  22.201  1.00 96.55           C  
ATOM   1872  CB  HIS A 245       5.327 -13.882  22.132  1.00 96.55           C  
ATOM   1873  O   HIS A 245       2.460 -15.315  23.218  1.00 96.55           O  
ATOM   1874  CG  HIS A 245       4.771 -12.886  23.112  1.00 96.55           C  
ATOM   1875  CD2 HIS A 245       3.908 -11.873  22.817  1.00 96.55           C  
ATOM   1876  ND1 HIS A 245       5.012 -12.898  24.484  1.00 96.55           N  
ATOM   1877  CE1 HIS A 245       4.298 -11.879  24.985  1.00 96.55           C  
ATOM   1878  NE2 HIS A 245       3.632 -11.243  24.007  1.00 96.55           N  
ATOM   1879  N   ALA A 246       2.566 -14.902  21.017  1.00 93.82           N  
ATOM   1880  CA  ALA A 246       1.134 -14.718  20.820  1.00 93.82           C  
ATOM   1881  C   ALA A 246       0.326 -15.988  21.115  1.00 93.82           C  
ATOM   1882  CB  ALA A 246       0.893 -14.210  19.394  1.00 93.82           C  
ATOM   1883  O   ALA A 246      -0.811 -15.890  21.562  1.00 93.82           O  
ATOM   1884  N   ARG A 247       0.913 -17.179  20.928  1.00 93.25           N  
ATOM   1885  CA  ARG A 247       0.293 -18.456  21.329  1.00 93.25           C  
ATOM   1886  C   ARG A 247       0.211 -18.643  22.845  1.00 93.25           C  
ATOM   1887  CB  ARG A 247       1.065 -19.635  20.720  1.00 93.25           C  
ATOM   1888  O   ARG A 247      -0.650 -19.380  23.309  1.00 93.25           O  
ATOM   1889  CG  ARG A 247       0.812 -19.782  19.217  1.00 93.25           C  
ATOM   1890  CD  ARG A 247       1.651 -20.931  18.655  1.00 93.25           C  
ATOM   1891  NE  ARG A 247       1.469 -21.067  17.199  1.00 93.25           N  
ATOM   1892  NH1 ARG A 247       2.518 -23.097  16.958  1.00 93.25           N  
ATOM   1893  NH2 ARG A 247       1.685 -22.070  15.164  1.00 93.25           N  
ATOM   1894  CZ  ARG A 247       1.888 -22.073  16.451  1.00 93.25           C  
ATOM   1895  N   ARG A 248       1.121 -18.027  23.606  1.00 92.29           N  
ATOM   1896  CA  ARG A 248       1.208 -18.162  25.072  1.00 92.29           C  
ATOM   1897  C   ARG A 248       0.516 -17.021  25.817  1.00 92.29           C  
ATOM   1898  CB  ARG A 248       2.684 -18.264  25.484  1.00 92.29           C  
ATOM   1899  O   ARG A 248       0.231 -17.150  27.003  1.00 92.29           O  
ATOM   1900  CG  ARG A 248       3.356 -19.539  24.950  1.00 92.29           C  
ATOM   1901  CD  ARG A 248       4.833 -19.559  25.355  1.00 92.29           C  
ATOM   1902  NE  ARG A 248       5.527 -20.753  24.834  1.00 92.29           N  
ATOM   1903  NH1 ARG A 248       7.633 -20.208  25.573  1.00 92.29           N  
ATOM   1904  NH2 ARG A 248       7.324 -22.102  24.440  1.00 92.29           N  
ATOM   1905  CZ  ARG A 248       6.819 -21.014  24.950  1.00 92.29           C  
ATOM   1906  N   THR A 249       0.257 -15.908  25.138  1.00 90.87           N  
ATOM   1907  CA  THR A 249      -0.275 -14.692  25.753  1.00 90.87           C  
ATOM   1908  C   THR A 249      -1.797 -14.631  25.610  1.00 90.87           C  
ATOM   1909  CB  THR A 249       0.399 -13.456  25.151  1.00 90.87           C  
ATOM   1910  O   THR A 249      -2.287 -14.746  24.493  1.00 90.87           O  
ATOM   1911  CG2 THR A 249      -0.079 -12.145  25.780  1.00 90.87           C  
ATOM   1912  OG1 THR A 249       1.773 -13.556  25.420  1.00 90.87           O  
ATOM   1913  N   PRO A 250      -2.571 -14.393  26.689  1.00 85.49           N  
ATOM   1914  CA  PRO A 250      -4.037 -14.333  26.607  1.00 85.49           C  
ATOM   1915  C   PRO A 250      -4.594 -13.166  25.778  1.00 85.49           C  
ATOM   1916  CB  PRO A 250      -4.518 -14.222  28.058  1.00 85.49           C  
ATOM   1917  O   PRO A 250      -5.677 -13.266  25.214  1.00 85.49           O  
ATOM   1918  CG  PRO A 250      -3.395 -14.868  28.865  1.00 85.49           C  
ATOM   1919  CD  PRO A 250      -2.146 -14.482  28.081  1.00 85.49           C  
ATOM   1920  N   ASN A 251      -3.883 -12.036  25.732  1.00 85.42           N  
ATOM   1921  CA  ASN A 251      -4.295 -10.835  24.998  1.00 85.42           C  
ATOM   1922  C   ASN A 251      -3.126 -10.316  24.148  1.00 85.42           C  
ATOM   1923  CB  ASN A 251      -4.809  -9.766  25.981  1.00 85.42           C  
ATOM   1924  O   ASN A 251      -2.560  -9.272  24.479  1.00 85.42           O  
ATOM   1925  CG  ASN A 251      -6.116 -10.138  26.646  1.00 85.42           C  
ATOM   1926  ND2 ASN A 251      -6.096 -10.475  27.914  1.00 85.42           N  
ATOM   1927  OD1 ASN A 251      -7.180 -10.065  26.061  1.00 85.42           O  
ATOM   1928  N   PRO A 252      -2.714 -11.052  23.103  1.00 90.32           N  
ATOM   1929  CA  PRO A 252      -1.631 -10.609  22.241  1.00 90.32           C  
ATOM   1930  C   PRO A 252      -2.072  -9.380  21.442  1.00 90.32           C  
ATOM   1931  CB  PRO A 252      -1.323 -11.809  21.349  1.00 90.32           C  
ATOM   1932  O   PRO A 252      -3.266  -9.193  21.190  1.00 90.32           O  
ATOM   1933  CG  PRO A 252      -2.694 -12.458  21.182  1.00 90.32           C  
ATOM   1934  CD  PRO A 252      -3.365 -12.227  22.534  1.00 90.32           C  
ATOM   1935  N   LEU A 253      -1.116  -8.556  21.002  1.00 86.99           N  
ATOM   1936  CA  LEU A 253      -1.425  -7.350  20.215  1.00 86.99           C  
ATOM   1937  C   LEU A 253      -2.305  -7.649  18.979  1.00 86.99           C  
ATOM   1938  CB  LEU A 253      -0.095  -6.689  19.809  1.00 86.99           C  
ATOM   1939  O   LEU A 253      -3.276  -6.944  18.696  1.00 86.99           O  
ATOM   1940  CG  LEU A 253      -0.262  -5.339  19.088  1.00 86.99           C  
ATOM   1941  CD1 LEU A 253      -0.861  -4.268  20.004  1.00 86.99           C  
ATOM   1942  CD2 LEU A 253       1.105  -4.848  18.625  1.00 86.99           C  
ATOM   1943  N   ILE A 254      -1.974  -8.728  18.269  1.00 88.14           N  
ATOM   1944  CA  ILE A 254      -2.699  -9.297  17.137  1.00 88.14           C  
ATOM   1945  C   ILE A 254      -3.006 -10.753  17.489  1.00 88.14           C  
ATOM   1946  CB  ILE A 254      -1.863  -9.169  15.843  1.00 88.14           C  
ATOM   1947  O   ILE A 254      -2.107 -11.582  17.626  1.00 88.14           O  
ATOM   1948  CG1 ILE A 254      -1.691  -7.684  15.449  1.00 88.14           C  
ATOM   1949  CG2 ILE A 254      -2.515  -9.972  14.708  1.00 88.14           C  
ATOM   1950  CD1 ILE A 254      -0.568  -7.448  14.438  1.00 88.14           C  
ATOM   1951  N   SER A 255      -4.287 -11.084  17.639  1.00 87.51           N  
ATOM   1952  CA  SER A 255      -4.690 -12.453  17.947  1.00 87.51           C  
ATOM   1953  C   SER A 255      -4.545 -13.369  16.734  1.00 87.51           C  
ATOM   1954  CB  SER A 255      -6.093 -12.502  18.557  1.00 87.51           C  
ATOM   1955  O   SER A 255      -5.043 -13.088  15.645  1.00 87.51           O  
ATOM   1956  OG  SER A 255      -7.057 -11.908  17.712  1.00 87.51           O  
ATOM   1957  N   LEU A 256      -3.899 -14.519  16.939  1.00 89.34           N  
ATOM   1958  CA  LEU A 256      -3.774 -15.556  15.909  1.00 89.34           C  
ATOM   1959  C   LEU A 256      -5.133 -16.175  15.547  1.00 89.34           C  
ATOM   1960  CB  LEU A 256      -2.779 -16.627  16.380  1.00 89.34           C  
ATOM   1961  O   LEU A 256      -5.305 -16.695  14.448  1.00 89.34           O  
ATOM   1962  CG  LEU A 256      -1.341 -16.113  16.583  1.00 89.34           C  
ATOM   1963  CD1 LEU A 256      -0.486 -17.247  17.140  1.00 89.34           C  
ATOM   1964  CD2 LEU A 256      -0.705 -15.618  15.283  1.00 89.34           C  
ATOM   1965  N   ASP A 257      -6.124 -16.052  16.433  1.00 89.34           N  
ATOM   1966  CA  ASP A 257      -7.504 -16.472  16.185  1.00 89.34           C  
ATOM   1967  C   ASP A 257      -8.166 -15.726  15.020  1.00 89.34           C  
ATOM   1968  CB  ASP A 257      -8.335 -16.280  17.458  1.00 89.34           C  
ATOM   1969  O   ASP A 257      -9.091 -16.261  14.409  1.00 89.34           O  
ATOM   1970  CG  ASP A 257      -7.955 -17.260  18.566  1.00 89.34           C  
ATOM   1971  OD1 ASP A 257      -7.564 -18.407  18.236  1.00 89.34           O  
ATOM   1972  OD2 ASP A 257      -8.103 -16.877  19.738  1.00 89.34           O  
ATOM   1973  N   LEU A 258      -7.666 -14.541  14.641  1.00 90.17           N  
ATOM   1974  CA  LEU A 258      -8.096 -13.862  13.414  1.00 90.17           C  
ATOM   1975  C   LEU A 258      -7.952 -14.774  12.194  1.00 90.17           C  
ATOM   1976  CB  LEU A 258      -7.239 -12.611  13.185  1.00 90.17           C  
ATOM   1977  O   LEU A 258      -8.838 -14.809  11.343  1.00 90.17           O  
ATOM   1978  CG  LEU A 258      -7.482 -11.469  14.177  1.00 90.17           C  
ATOM   1979  CD1 LEU A 258      -6.393 -10.419  13.986  1.00 90.17           C  
ATOM   1980  CD2 LEU A 258      -8.836 -10.800  13.947  1.00 90.17           C  
ATOM   1981  N   PHE A 259      -6.881 -15.571  12.147  1.00 92.82           N  
ATOM   1982  CA  PHE A 259      -6.599 -16.461  11.026  1.00 92.82           C  
ATOM   1983  C   PHE A 259      -7.481 -17.723  11.000  1.00 92.82           C  
ATOM   1984  CB  PHE A 259      -5.105 -16.801  10.979  1.00 92.82           C  
ATOM   1985  O   PHE A 259      -7.493 -18.455  10.007  1.00 92.82           O  
ATOM   1986  CG  PHE A 259      -4.214 -15.603  10.711  1.00 92.82           C  
ATOM   1987  CD1 PHE A 259      -3.990 -15.176   9.388  1.00 92.82           C  
ATOM   1988  CD2 PHE A 259      -3.608 -14.912  11.777  1.00 92.82           C  
ATOM   1989  CE1 PHE A 259      -3.155 -14.074   9.133  1.00 92.82           C  
ATOM   1990  CE2 PHE A 259      -2.776 -13.807  11.523  1.00 92.82           C  
ATOM   1991  CZ  PHE A 259      -2.546 -13.390  10.200  1.00 92.82           C  
ATOM   1992  N   LYS A 260      -8.279 -17.968  12.049  1.00 91.46           N  
ATOM   1993  CA  LYS A 260      -9.367 -18.960  12.002  1.00 91.46           C  
ATOM   1994  C   LYS A 260     -10.549 -18.452  11.171  1.00 91.46           C  
ATOM   1995  CB  LYS A 260      -9.823 -19.333  13.422  1.00 91.46           C  
ATOM   1996  O   LYS A 260     -11.306 -19.252  10.622  1.00 91.46           O  
ATOM   1997  CG  LYS A 260      -8.720 -20.003  14.257  1.00 91.46           C  
ATOM   1998  CD  LYS A 260      -9.197 -20.231  15.697  1.00 91.46           C  
ATOM   1999  CE  LYS A 260      -8.145 -21.005  16.500  1.00 91.46           C  
ATOM   2000  NZ  LYS A 260      -8.413 -20.936  17.956  1.00 91.46           N  
ATOM   2001  N   THR A 261     -10.699 -17.131  11.033  1.00 92.91           N  
ATOM   2002  CA  THR A 261     -11.703 -16.533  10.148  1.00 92.91           C  
ATOM   2003  C   THR A 261     -11.229 -16.674   8.707  1.00 92.91           C  
ATOM   2004  CB  THR A 261     -11.994 -15.067  10.497  1.00 92.91           C  
ATOM   2005  O   THR A 261     -10.325 -15.981   8.247  1.00 92.91           O  
ATOM   2006  CG2 THR A 261     -13.162 -14.513   9.681  1.00 92.91           C  
ATOM   2007  OG1 THR A 261     -12.354 -14.978  11.855  1.00 92.91           O  
ATOM   2008  N   ARG A 262     -11.835 -17.606   7.974  1.00 93.86           N  
ATOM   2009  CA  ARG A 262     -11.374 -18.000   6.638  1.00 93.86           C  
ATOM   2010  C   ARG A 262     -11.290 -16.839   5.638  1.00 93.86           C  
ATOM   2011  CB  ARG A 262     -12.303 -19.108   6.148  1.00 93.86           C  
ATOM   2012  O   ARG A 262     -10.310 -16.748   4.905  1.00 93.86           O  
ATOM   2013  CG  ARG A 262     -11.836 -19.678   4.806  1.00 93.86           C  
ATOM   2014  CD  ARG A 262     -12.775 -20.784   4.347  1.00 93.86           C  
ATOM   2015  NE  ARG A 262     -14.114 -20.235   4.073  1.00 93.86           N  
ATOM   2016  NH1 ARG A 262     -14.436 -21.272   2.079  1.00 93.86           N  
ATOM   2017  NH2 ARG A 262     -15.947 -19.819   2.843  1.00 93.86           N  
ATOM   2018  CZ  ARG A 262     -14.828 -20.444   2.999  1.00 93.86           C  
ATOM   2019  N   THR A 263     -12.294 -15.963   5.601  1.00 93.84           N  
ATOM   2020  CA  THR A 263     -12.327 -14.790   4.707  1.00 93.84           C  
ATOM   2021  C   THR A 263     -11.216 -13.795   5.026  1.00 93.84           C  
ATOM   2022  CB  THR A 263     -13.687 -14.079   4.793  1.00 93.84           C  
ATOM   2023  O   THR A 263     -10.593 -13.268   4.106  1.00 93.84           O  
ATOM   2024  CG2 THR A 263     -14.757 -14.894   4.070  1.00 93.84           C  
ATOM   2025  OG1 THR A 263     -14.074 -13.965   6.143  1.00 93.84           O  
ATOM   2026  N   PHE A 264     -10.896 -13.619   6.310  1.00 94.74           N  
ATOM   2027  CA  PHE A 264      -9.754 -12.829   6.760  1.00 94.74           C  
ATOM   2028  C   PHE A 264      -8.427 -13.437   6.285  1.00 94.74           C  
ATOM   2029  CB  PHE A 264      -9.807 -12.678   8.284  1.00 94.74           C  
ATOM   2030  O   PHE A 264      -7.650 -12.753   5.625  1.00 94.74           O  
ATOM   2031  CG  PHE A 264      -8.655 -11.881   8.842  1.00 94.74           C  
ATOM   2032  CD1 PHE A 264      -7.484 -12.535   9.268  1.00 94.74           C  
ATOM   2033  CD2 PHE A 264      -8.739 -10.481   8.900  1.00 94.74           C  
ATOM   2034  CE1 PHE A 264      -6.404 -11.786   9.758  1.00 94.74           C  
ATOM   2035  CE2 PHE A 264      -7.656  -9.730   9.374  1.00 94.74           C  
ATOM   2036  CZ  PHE A 264      -6.499 -10.389   9.819  1.00 94.74           C  
ATOM   2037  N   SER A 265      -8.189 -14.728   6.538  1.00 95.55           N  
ATOM   2038  CA  SER A 265      -6.949 -15.410   6.131  1.00 95.55           C  
ATOM   2039  C   SER A 265      -6.722 -15.382   4.626  1.00 95.55           C  
ATOM   2040  CB  SER A 265      -6.963 -16.866   6.591  1.00 95.55           C  
ATOM   2041  O   SER A 265      -5.645 -14.995   4.176  1.00 95.55           O  
ATOM   2042  OG  SER A 265      -6.919 -16.832   7.987  1.00 95.55           O  
ATOM   2043  N   ILE A 266      -7.741 -15.739   3.837  1.00 95.02           N  
ATOM   2044  CA  ILE A 266      -7.648 -15.691   2.372  1.00 95.02           C  
ATOM   2045  C   ILE A 266      -7.440 -14.251   1.900  1.00 95.02           C  
ATOM   2046  CB  ILE A 266      -8.898 -16.310   1.711  1.00 95.02           C  
ATOM   2047  O   ILE A 266      -6.650 -14.010   0.993  1.00 95.02           O  
ATOM   2048  CG1 ILE A 266      -9.021 -17.813   2.048  1.00 95.02           C  
ATOM   2049  CG2 ILE A 266      -8.811 -16.111   0.184  1.00 95.02           C  
ATOM   2050  CD1 ILE A 266     -10.403 -18.379   1.703  1.00 95.02           C  
ATOM   2051  N   GLY A 267      -8.115 -13.289   2.529  1.00 94.62           N  
ATOM   2052  CA  GLY A 267      -7.966 -11.876   2.221  1.00 94.62           C  
ATOM   2053  C   GLY A 267      -6.548 -11.353   2.464  1.00 94.62           C  
ATOM   2054  O   GLY A 267      -6.007 -10.671   1.598  1.00 94.62           O  
ATOM   2055  N   ILE A 268      -5.918 -11.709   3.590  1.00 94.88           N  
ATOM   2056  CA  ILE A 268      -4.536 -11.322   3.917  1.00 94.88           C  
ATOM   2057  C   ILE A 268      -3.527 -11.996   2.986  1.00 94.88           C  
ATOM   2058  CB  ILE A 268      -4.223 -11.610   5.407  1.00 94.88           C  
ATOM   2059  O   ILE A 268      -2.713 -11.300   2.379  1.00 94.88           O  
ATOM   2060  CG1 ILE A 268      -5.033 -10.706   6.365  1.00 94.88           C  
ATOM   2061  CG2 ILE A 268      -2.721 -11.481   5.726  1.00 94.88           C  
ATOM   2062  CD1 ILE A 268      -4.838  -9.193   6.190  1.00 94.88           C  
ATOM   2063  N   VAL A 269      -3.590 -13.323   2.831  1.00 93.96           N  
ATOM   2064  CA  VAL A 269      -2.641 -14.048   1.970  1.00 93.96           C  
ATOM   2065  C   VAL A 269      -2.814 -13.632   0.511  1.00 93.96           C  
ATOM   2066  CB  VAL A 269      -2.767 -15.575   2.121  1.00 93.96           C  
ATOM   2067  O   VAL A 269      -1.826 -13.394  -0.178  1.00 93.96           O  
ATOM   2068  CG1 VAL A 269      -1.719 -16.286   1.254  1.00 93.96           C  
ATOM   2069  CG2 VAL A 269      -2.509 -16.025   3.566  1.00 93.96           C  
ATOM   2070  N   GLY A 270      -4.058 -13.457   0.062  1.00 94.06           N  
ATOM   2071  CA  GLY A 270      -4.373 -12.913  -1.253  1.00 94.06           C  
ATOM   2072  C   GLY A 270      -3.784 -11.518  -1.455  1.00 94.06           C  
ATOM   2073  O   GLY A 270      -3.153 -11.291  -2.478  1.00 94.06           O  
ATOM   2074  N   ASN A 271      -3.900 -10.615  -0.468  1.00 92.98           N  
ATOM   2075  CA  ASN A 271      -3.336  -9.263  -0.562  1.00 92.98           C  
ATOM   2076  C   ASN A 271      -1.817  -9.282  -0.761  1.00 92.98           C  
ATOM   2077  CB  ASN A 271      -3.684  -8.438   0.694  1.00 92.98           C  
ATOM   2078  O   ASN A 271      -1.320  -8.534  -1.597  1.00 92.98           O  
ATOM   2079  CG  ASN A 271      -3.851  -6.962   0.393  1.00 92.98           C  
ATOM   2080  ND2 ASN A 271      -5.037  -6.588  -0.029  1.00 92.98           N  
ATOM   2081  OD1 ASN A 271      -2.971  -6.124   0.552  1.00 92.98           O  
ATOM   2082  N   ILE A 272      -1.104 -10.133  -0.013  1.00 92.84           N  
ATOM   2083  CA  ILE A 272       0.351 -10.295  -0.139  1.00 92.84           C  
ATOM   2084  C   ILE A 272       0.681 -10.868  -1.518  1.00 92.84           C  
ATOM   2085  CB  ILE A 272       0.924 -11.173   1.003  1.00 92.84           C  
ATOM   2086  O   ILE A 272       1.418 -10.245  -2.277  1.00 92.84           O  
ATOM   2087  CG1 ILE A 272       0.702 -10.483   2.366  1.00 92.84           C  
ATOM   2088  CG2 ILE A 272       2.425 -11.448   0.790  1.00 92.84           C  
ATOM   2089  CD1 ILE A 272       1.052 -11.332   3.594  1.00 92.84           C  
ATOM   2090  N   ALA A 273       0.091 -12.014  -1.869  1.00 92.96           N  
ATOM   2091  CA  ALA A 273       0.416 -12.750  -3.086  1.00 92.96           C  
ATOM   2092  C   ALA A 273       0.151 -11.934  -4.360  1.00 92.96           C  
ATOM   2093  CB  ALA A 273      -0.369 -14.067  -3.075  1.00 92.96           C  
ATOM   2094  O   ALA A 273       1.009 -11.874  -5.236  1.00 92.96           O  
ATOM   2095  N   THR A 274      -0.992 -11.245  -4.456  1.00 92.17           N  
ATOM   2096  CA  THR A 274      -1.287 -10.403  -5.626  1.00 92.17           C  
ATOM   2097  C   THR A 274      -0.374  -9.191  -5.701  1.00 92.17           C  
ATOM   2098  CB  THR A 274      -2.727  -9.880  -5.628  1.00 92.17           C  
ATOM   2099  O   THR A 274      -0.020  -8.755  -6.792  1.00 92.17           O  
ATOM   2100  CG2 THR A 274      -3.755 -10.992  -5.746  1.00 92.17           C  
ATOM   2101  OG1 THR A 274      -3.030  -9.143  -4.463  1.00 92.17           O  
ATOM   2102  N   ARG A 275       0.005  -8.620  -4.550  1.00 87.79           N  
ATOM   2103  CA  ARG A 275       0.834  -7.414  -4.518  1.00 87.79           C  
ATOM   2104  C   ARG A 275       2.293  -7.662  -4.826  1.00 87.79           C  
ATOM   2105  CB  ARG A 275       0.714  -6.702  -3.185  1.00 87.79           C  
ATOM   2106  O   ARG A 275       2.928  -6.731  -5.310  1.00 87.79           O  
ATOM   2107  CG  ARG A 275      -0.537  -5.826  -3.169  1.00 87.79           C  
ATOM   2108  CD  ARG A 275      -0.524  -5.023  -1.880  1.00 87.79           C  
ATOM   2109  NE  ARG A 275      -1.165  -3.712  -2.047  1.00 87.79           N  
ATOM   2110  NH1 ARG A 275      -1.868  -3.534   0.084  1.00 87.79           N  
ATOM   2111  NH2 ARG A 275      -1.664  -1.687  -1.121  1.00 87.79           N  
ATOM   2112  CZ  ARG A 275      -1.563  -2.981  -1.036  1.00 87.79           C  
ATOM   2113  N   LEU A 276       2.786  -8.886  -4.629  1.00 86.89           N  
ATOM   2114  CA  LEU A 276       4.068  -9.299  -5.198  1.00 86.89           C  
ATOM   2115  C   LEU A 276       4.099  -8.985  -6.691  1.00 86.89           C  
ATOM   2116  CB  LEU A 276       4.302 -10.804  -4.980  1.00 86.89           C  
ATOM   2117  O   LEU A 276       5.003  -8.307  -7.155  1.00 86.89           O  
ATOM   2118  CG  LEU A 276       4.521 -11.208  -3.519  1.00 86.89           C  
ATOM   2119  CD1 LEU A 276       4.791 -12.706  -3.412  1.00 86.89           C  
ATOM   2120  CD2 LEU A 276       5.701 -10.454  -2.934  1.00 86.89           C  
ATOM   2121  N   GLY A 277       3.049  -9.398  -7.400  1.00 86.43           N  
ATOM   2122  CA  GLY A 277       2.862  -9.149  -8.821  1.00 86.43           C  
ATOM   2123  C   GLY A 277       2.590  -7.683  -9.155  1.00 86.43           C  
ATOM   2124  O   GLY A 277       3.371  -7.038  -9.843  1.00 86.43           O  
ATOM   2125  N   THR A 278       1.503  -7.109  -8.630  1.00 89.30           N  
ATOM   2126  CA  THR A 278       1.076  -5.750  -9.014  1.00 89.30           C  
ATOM   2127  C   THR A 278       2.016  -4.641  -8.547  1.00 89.30           C  
ATOM   2128  CB  THR A 278      -0.331  -5.417  -8.507  1.00 89.30           C  
ATOM   2129  O   THR A 278       1.978  -3.539  -9.090  1.00 89.30           O  
ATOM   2130  CG2 THR A 278      -1.381  -6.403  -8.999  1.00 89.30           C  
ATOM   2131  OG1 THR A 278      -0.383  -5.360  -7.095  1.00 89.30           O  
ATOM   2132  N   GLY A 279       2.831  -4.895  -7.518  1.00 85.31           N  
ATOM   2133  CA  GLY A 279       3.820  -3.941  -7.015  1.00 85.31           C  
ATOM   2134  C   GLY A 279       4.934  -3.633  -8.017  1.00 85.31           C  
ATOM   2135  O   GLY A 279       5.604  -2.618  -7.865  1.00 85.31           O  
ATOM   2136  N   CYS A 280       5.087  -4.441  -9.074  1.00 87.63           N  
ATOM   2137  CA  CYS A 280       6.066  -4.195 -10.127  1.00 87.63           C  
ATOM   2138  C   CYS A 280       5.694  -3.007 -11.024  1.00 87.63           C  
ATOM   2139  CB  CYS A 280       6.242  -5.493 -10.932  1.00 87.63           C  
ATOM   2140  O   CYS A 280       6.575  -2.342 -11.549  1.00 87.63           O  
ATOM   2141  SG  CYS A 280       4.969  -5.734 -12.211  1.00 87.63           S  
ATOM   2142  N   VAL A 281       4.402  -2.716 -11.199  1.00 90.84           N  
ATOM   2143  CA  VAL A 281       3.901  -1.738 -12.180  1.00 90.84           C  
ATOM   2144  C   VAL A 281       4.443  -0.323 -11.937  1.00 90.84           C  
ATOM   2145  CB  VAL A 281       2.361  -1.753 -12.243  1.00 90.84           C  
ATOM   2146  O   VAL A 281       5.040   0.224 -12.861  1.00 90.84           O  
ATOM   2147  CG1 VAL A 281       1.813  -0.783 -13.298  1.00 90.84           C  
ATOM   2148  CG2 VAL A 281       1.826  -3.153 -12.569  1.00 90.84           C  
ATOM   2149  N   PRO A 282       4.303   0.288 -10.739  1.00 85.03           N  
ATOM   2150  CA  PRO A 282       4.794   1.651 -10.508  1.00 85.03           C  
ATOM   2151  C   PRO A 282       6.321   1.783 -10.574  1.00 85.03           C  
ATOM   2152  CB  PRO A 282       4.263   2.044  -9.125  1.00 85.03           C  
ATOM   2153  O   PRO A 282       6.813   2.896 -10.722  1.00 85.03           O  
ATOM   2154  CG  PRO A 282       4.124   0.704  -8.406  1.00 85.03           C  
ATOM   2155  CD  PRO A 282       3.659  -0.215  -9.528  1.00 85.03           C  
ATOM   2156  N   PHE A 283       7.061   0.677 -10.461  1.00 85.44           N  
ATOM   2157  CA  PHE A 283       8.520   0.661 -10.543  1.00 85.44           C  
ATOM   2158  C   PHE A 283       9.007   0.372 -11.969  1.00 85.44           C  
ATOM   2159  CB  PHE A 283       9.052  -0.353  -9.521  1.00 85.44           C  
ATOM   2160  O   PHE A 283       9.686   1.197 -12.576  1.00 85.44           O  
ATOM   2161  CG  PHE A 283      10.533  -0.639  -9.663  1.00 85.44           C  
ATOM   2162  CD1 PHE A 283      10.967  -1.900 -10.109  1.00 85.44           C  
ATOM   2163  CD2 PHE A 283      11.477   0.368  -9.392  1.00 85.44           C  
ATOM   2164  CE1 PHE A 283      12.337  -2.156 -10.288  1.00 85.44           C  
ATOM   2165  CE2 PHE A 283      12.848   0.112  -9.572  1.00 85.44           C  
ATOM   2166  CZ  PHE A 283      13.278  -1.149 -10.022  1.00 85.44           C  
ATOM   2167  N   LEU A 284       8.623  -0.776 -12.530  1.00 91.50           N  
ATOM   2168  CA  LEU A 284       9.100  -1.248 -13.826  1.00 91.50           C  
ATOM   2169  C   LEU A 284       8.562  -0.423 -14.992  1.00 91.50           C  
ATOM   2170  CB  LEU A 284       8.711  -2.719 -14.048  1.00 91.50           C  
ATOM   2171  O   LEU A 284       9.295  -0.235 -15.954  1.00 91.50           O  
ATOM   2172  CG  LEU A 284       9.332  -3.753 -13.099  1.00 91.50           C  
ATOM   2173  CD1 LEU A 284       8.814  -5.129 -13.514  1.00 91.50           C  
ATOM   2174  CD2 LEU A 284      10.858  -3.782 -13.169  1.00 91.50           C  
ATOM   2175  N   MET A 285       7.318   0.076 -14.945  1.00 91.15           N  
ATOM   2176  CA  MET A 285       6.758   0.800 -16.095  1.00 91.15           C  
ATOM   2177  C   MET A 285       7.492   2.118 -16.366  1.00 91.15           C  
ATOM   2178  CB  MET A 285       5.235   1.009 -15.998  1.00 91.15           C  
ATOM   2179  O   MET A 285       7.980   2.289 -17.485  1.00 91.15           O  
ATOM   2180  CG  MET A 285       4.441  -0.270 -16.252  1.00 91.15           C  
ATOM   2181  SD  MET A 285       4.692  -1.022 -17.880  1.00 91.15           S  
ATOM   2182  CE  MET A 285       4.280   0.329 -19.015  1.00 91.15           C  
ATOM   2183  N   PRO A 286       7.655   3.040 -15.394  1.00 88.26           N  
ATOM   2184  CA  PRO A 286       8.427   4.254 -15.639  1.00 88.26           C  
ATOM   2185  C   PRO A 286       9.894   3.966 -15.967  1.00 88.26           C  
ATOM   2186  CB  PRO A 286       8.307   5.100 -14.368  1.00 88.26           C  
ATOM   2187  O   PRO A 286      10.498   4.716 -16.731  1.00 88.26           O  
ATOM   2188  CG  PRO A 286       7.026   4.586 -13.720  1.00 88.26           C  
ATOM   2189  CD  PRO A 286       7.064   3.101 -14.062  1.00 88.26           C  
ATOM   2190  N   LEU A 287      10.467   2.898 -15.401  1.00 89.63           N  
ATOM   2191  CA  LEU A 287      11.856   2.521 -15.642  1.00 89.63           C  
ATOM   2192  C   LEU A 287      12.063   1.969 -17.062  1.00 89.63           C  
ATOM   2193  CB  LEU A 287      12.293   1.534 -14.547  1.00 89.63           C  
ATOM   2194  O   LEU A 287      12.982   2.412 -17.744  1.00 89.63           O  
ATOM   2195  CG  LEU A 287      13.808   1.266 -14.521  1.00 89.63           C  
ATOM   2196  CD1 LEU A 287      14.613   2.506 -14.126  1.00 89.63           C  
ATOM   2197  CD2 LEU A 287      14.115   0.162 -13.506  1.00 89.63           C  
ATOM   2198  N   MET A 288      11.173   1.097 -17.548  1.00 93.89           N  
ATOM   2199  CA  MET A 288      11.183   0.600 -18.929  1.00 93.89           C  
ATOM   2200  C   MET A 288      11.004   1.747 -19.926  1.00 93.89           C  
ATOM   2201  CB  MET A 288      10.068  -0.443 -19.130  1.00 93.89           C  
ATOM   2202  O   MET A 288      11.724   1.817 -20.917  1.00 93.89           O  
ATOM   2203  CG  MET A 288      10.085  -1.021 -20.555  1.00 93.89           C  
ATOM   2204  SD  MET A 288       8.746  -2.175 -20.959  1.00 93.89           S  
ATOM   2205  CE  MET A 288       7.318  -1.058 -21.021  1.00 93.89           C  
ATOM   2206  N   LEU A 289      10.081   2.676 -19.661  1.00 90.79           N  
ATOM   2207  CA  LEU A 289       9.858   3.821 -20.544  1.00 90.79           C  
ATOM   2208  C   LEU A 289      11.097   4.723 -20.638  1.00 90.79           C  
ATOM   2209  CB  LEU A 289       8.634   4.616 -20.063  1.00 90.79           C  
ATOM   2210  O   LEU A 289      11.422   5.187 -21.726  1.00 90.79           O  
ATOM   2211  CG  LEU A 289       7.287   3.897 -20.265  1.00 90.79           C  
ATOM   2212  CD1 LEU A 289       6.187   4.723 -19.601  1.00 90.79           C  
ATOM   2213  CD2 LEU A 289       6.931   3.721 -21.741  1.00 90.79           C  
ATOM   2214  N   GLN A 290      11.801   4.952 -19.528  1.00 88.74           N  
ATOM   2215  CA  GLN A 290      13.001   5.794 -19.511  1.00 88.74           C  
ATOM   2216  C   GLN A 290      14.223   5.086 -20.093  1.00 88.74           C  
ATOM   2217  CB  GLN A 290      13.293   6.259 -18.078  1.00 88.74           C  
ATOM   2218  O   GLN A 290      14.845   5.593 -21.019  1.00 88.74           O  
ATOM   2219  CG  GLN A 290      12.303   7.339 -17.642  1.00 88.74           C  
ATOM   2220  CD  GLN A 290      12.458   7.673 -16.170  1.00 88.74           C  
ATOM   2221  NE2 GLN A 290      11.661   7.078 -15.314  1.00 88.74           N  
ATOM   2222  OE1 GLN A 290      13.285   8.469 -15.765  1.00 88.74           O  
ATOM   2223  N   VAL A 291      14.568   3.919 -19.549  1.00 90.97           N  
ATOM   2224  CA  VAL A 291      15.828   3.227 -19.852  1.00 90.97           C  
ATOM   2225  C   VAL A 291      15.693   2.335 -21.084  1.00 90.97           C  
ATOM   2226  CB  VAL A 291      16.310   2.419 -18.629  1.00 90.97           C  
ATOM   2227  O   VAL A 291      16.614   2.258 -21.887  1.00 90.97           O  
ATOM   2228  CG1 VAL A 291      17.685   1.790 -18.867  1.00 90.97           C  
ATOM   2229  CG2 VAL A 291      16.439   3.304 -17.380  1.00 90.97           C  
ATOM   2230  N   GLY A 292      14.546   1.677 -21.256  1.00 90.35           N  
ATOM   2231  CA  GLY A 292      14.289   0.810 -22.405  1.00 90.35           C  
ATOM   2232  C   GLY A 292      13.855   1.581 -23.651  1.00 90.35           C  
ATOM   2233  O   GLY A 292      14.348   1.312 -24.741  1.00 90.35           O  
ATOM   2234  N   PHE A 293      12.917   2.524 -23.514  1.00 92.39           N  
ATOM   2235  CA  PHE A 293      12.322   3.226 -24.663  1.00 92.39           C  
ATOM   2236  C   PHE A 293      12.874   4.649 -24.874  1.00 92.39           C  
ATOM   2237  CB  PHE A 293      10.789   3.233 -24.543  1.00 92.39           C  
ATOM   2238  O   PHE A 293      12.556   5.273 -25.884  1.00 92.39           O  
ATOM   2239  CG  PHE A 293      10.020   1.919 -24.583  1.00 92.39           C  
ATOM   2240  CD1 PHE A 293      10.655   0.663 -24.663  1.00 92.39           C  
ATOM   2241  CD2 PHE A 293       8.613   1.967 -24.526  1.00 92.39           C  
ATOM   2242  CE1 PHE A 293       9.899  -0.518 -24.657  1.00 92.39           C  
ATOM   2243  CE2 PHE A 293       7.854   0.783 -24.519  1.00 92.39           C  
ATOM   2244  CZ  PHE A 293       8.501  -0.462 -24.576  1.00 92.39           C  
ATOM   2245  N   GLY A 294      13.689   5.176 -23.954  1.00 88.01           N  
ATOM   2246  CA  GLY A 294      14.320   6.495 -24.092  1.00 88.01           C  
ATOM   2247  C   GLY A 294      13.391   7.692 -23.851  1.00 88.01           C  
ATOM   2248  O   GLY A 294      13.722   8.813 -24.240  1.00 88.01           O  
ATOM   2249  N   TYR A 295      12.224   7.497 -23.230  1.00 86.43           N  
ATOM   2250  CA  TYR A 295      11.335   8.607 -22.884  1.00 86.43           C  
ATOM   2251  C   TYR A 295      11.925   9.477 -21.774  1.00 86.43           C  
ATOM   2252  CB  TYR A 295       9.933   8.128 -22.479  1.00 86.43           C  
ATOM   2253  O   TYR A 295      12.577   9.007 -20.843  1.00 86.43           O  
ATOM   2254  CG  TYR A 295       9.069   7.691 -23.641  1.00 86.43           C  
ATOM   2255  CD1 TYR A 295       8.249   8.623 -24.305  1.00 86.43           C  
ATOM   2256  CD2 TYR A 295       9.095   6.355 -24.068  1.00 86.43           C  
ATOM   2257  CE1 TYR A 295       7.456   8.217 -25.396  1.00 86.43           C  
ATOM   2258  CE2 TYR A 295       8.304   5.941 -25.156  1.00 86.43           C  
ATOM   2259  OH  TYR A 295       6.729   6.459 -26.870  1.00 86.43           O  
ATOM   2260  CZ  TYR A 295       7.485   6.870 -25.822  1.00 86.43           C  
ATOM   2261  N   GLN A 296      11.600  10.768 -21.818  1.00 82.07           N  
ATOM   2262  CA  GLN A 296      11.908  11.679 -20.721  1.00 82.07           C  
ATOM   2263  C   GLN A 296      11.184  11.258 -19.434  1.00 82.07           C  
ATOM   2264  CB  GLN A 296      11.518  13.112 -21.100  1.00 82.07           C  
ATOM   2265  O   GLN A 296      10.021  10.842 -19.469  1.00 82.07           O  
ATOM   2266  CG  GLN A 296      12.328  13.658 -22.287  1.00 82.07           C  
ATOM   2267  CD  GLN A 296      11.963  15.102 -22.620  1.00 82.07           C  
ATOM   2268  NE2 GLN A 296      12.532  15.665 -23.662  1.00 82.07           N  
ATOM   2269  OE1 GLN A 296      11.164  15.744 -21.958  1.00 82.07           O  
ATOM   2270  N   ALA A 297      11.838  11.462 -18.286  1.00 72.44           N  
ATOM   2271  CA  ALA A 297      11.299  11.142 -16.961  1.00 72.44           C  
ATOM   2272  C   ALA A 297       9.903  11.741 -16.710  1.00 72.44           C  
ATOM   2273  CB  ALA A 297      12.300  11.639 -15.911  1.00 72.44           C  
ATOM   2274  O   ALA A 297       9.042  11.086 -16.126  1.00 72.44           O  
ATOM   2275  N   PHE A 298       9.648  12.956 -17.212  1.00 77.10           N  
ATOM   2276  CA  PHE A 298       8.339  13.606 -17.116  1.00 77.10           C  
ATOM   2277  C   PHE A 298       7.231  12.786 -17.794  1.00 77.10           C  
ATOM   2278  CB  PHE A 298       8.433  15.013 -17.721  1.00 77.10           C  
ATOM   2279  O   PHE A 298       6.201  12.514 -17.180  1.00 77.10           O  
ATOM   2280  CG  PHE A 298       7.119  15.769 -17.678  1.00 77.10           C  
ATOM   2281  CD1 PHE A 298       6.334  15.900 -18.840  1.00 77.10           C  
ATOM   2282  CD2 PHE A 298       6.663  16.313 -16.463  1.00 77.10           C  
ATOM   2283  CE1 PHE A 298       5.102  16.576 -18.786  1.00 77.10           C  
ATOM   2284  CE2 PHE A 298       5.432  16.990 -16.410  1.00 77.10           C  
ATOM   2285  CZ  PHE A 298       4.651  17.121 -17.571  1.00 77.10           C  
ATOM   2286  N   ILE A 299       7.459  12.327 -19.028  1.00 81.81           N  
ATOM   2287  CA  ILE A 299       6.479  11.532 -19.782  1.00 81.81           C  
ATOM   2288  C   ILE A 299       6.276  10.172 -19.110  1.00 81.81           C  
ATOM   2289  CB  ILE A 299       6.901  11.386 -21.263  1.00 81.81           C  
ATOM   2290  O   ILE A 299       5.137   9.755 -18.905  1.00 81.81           O  
ATOM   2291  CG1 ILE A 299       6.985  12.776 -21.938  1.00 81.81           C  
ATOM   2292  CG2 ILE A 299       5.907  10.473 -22.011  1.00 81.81           C  
ATOM   2293  CD1 ILE A 299       7.544  12.750 -23.366  1.00 81.81           C  
ATOM   2294  N   ALA A 300       7.362   9.506 -18.707  1.00 81.03           N  
ATOM   2295  CA  ALA A 300       7.296   8.229 -18.000  1.00 81.03           C  
ATOM   2296  C   ALA A 300       6.520   8.329 -16.673  1.00 81.03           C  
ATOM   2297  CB  ALA A 300       8.728   7.743 -17.783  1.00 81.03           C  
ATOM   2298  O   ALA A 300       5.754   7.429 -16.332  1.00 81.03           O  
ATOM   2299  N   GLY A 301       6.654   9.451 -15.957  1.00 73.27           N  
ATOM   2300  CA  GLY A 301       5.845   9.761 -14.779  1.00 73.27           C  
ATOM   2301  C   GLY A 301       4.369   9.989 -15.120  1.00 73.27           C  
ATOM   2302  O   GLY A 301       3.489   9.379 -14.508  1.00 73.27           O  
ATOM   2303  N   CYS A 302       4.074  10.810 -16.134  1.00 81.09           N  
ATOM   2304  CA  CYS A 302       2.703  11.077 -16.587  1.00 81.09           C  
ATOM   2305  C   CYS A 302       1.972   9.816 -17.077  1.00 81.09           C  
ATOM   2306  CB  CYS A 302       2.729  12.139 -17.694  1.00 81.09           C  
ATOM   2307  O   CYS A 302       0.753   9.722 -16.923  1.00 81.09           O  
ATOM   2308  SG  CYS A 302       3.107  13.770 -16.995  1.00 81.09           S  
ATOM   2309  N   MET A 303       2.696   8.820 -17.594  1.00 84.83           N  
ATOM   2310  CA  MET A 303       2.137   7.530 -18.013  1.00 84.83           C  
ATOM   2311  C   MET A 303       1.495   6.733 -16.870  1.00 84.83           C  
ATOM   2312  CB  MET A 303       3.227   6.705 -18.715  1.00 84.83           C  
ATOM   2313  O   MET A 303       0.669   5.860 -17.123  1.00 84.83           O  
ATOM   2314  CG  MET A 303       3.438   7.183 -20.158  1.00 84.83           C  
ATOM   2315  SD  MET A 303       2.011   6.973 -21.254  1.00 84.83           S  
ATOM   2316  CE  MET A 303       2.014   5.172 -21.395  1.00 84.83           C  
ATOM   2317  N   MET A 304       1.771   7.067 -15.608  1.00 84.48           N  
ATOM   2318  CA  MET A 304       1.074   6.459 -14.472  1.00 84.48           C  
ATOM   2319  C   MET A 304      -0.318   7.059 -14.223  1.00 84.48           C  
ATOM   2320  CB  MET A 304       1.961   6.534 -13.222  1.00 84.48           C  
ATOM   2321  O   MET A 304      -1.171   6.383 -13.643  1.00 84.48           O  
ATOM   2322  CG  MET A 304       3.262   5.733 -13.392  1.00 84.48           C  
ATOM   2323  SD  MET A 304       3.066   3.975 -13.825  1.00 84.48           S  
ATOM   2324  CE  MET A 304       2.057   3.401 -12.435  1.00 84.48           C  
ATOM   2325  N   ALA A 305      -0.608   8.278 -14.695  1.00 84.13           N  
ATOM   2326  CA  ALA A 305      -1.905   8.929 -14.488  1.00 84.13           C  
ATOM   2327  C   ALA A 305      -3.106   8.130 -15.052  1.00 84.13           C  
ATOM   2328  CB  ALA A 305      -1.846  10.371 -15.012  1.00 84.13           C  
ATOM   2329  O   ALA A 305      -4.104   8.004 -14.336  1.00 84.13           O  
ATOM   2330  N   PRO A 306      -3.035   7.507 -16.250  1.00 89.05           N  
ATOM   2331  CA  PRO A 306      -4.063   6.587 -16.743  1.00 89.05           C  
ATOM   2332  C   PRO A 306      -4.452   5.474 -15.761  1.00 89.05           C  
ATOM   2333  CB  PRO A 306      -3.490   5.991 -18.033  1.00 89.05           C  
ATOM   2334  O   PRO A 306      -5.642   5.200 -15.604  1.00 89.05           O  
ATOM   2335  CG  PRO A 306      -2.601   7.109 -18.567  1.00 89.05           C  
ATOM   2336  CD  PRO A 306      -2.059   7.761 -17.302  1.00 89.05           C  
ATOM   2337  N   THR A 307      -3.489   4.871 -15.048  1.00 89.71           N  
ATOM   2338  CA  THR A 307      -3.780   3.817 -14.052  1.00 89.71           C  
ATOM   2339  C   THR A 307      -4.641   4.348 -12.905  1.00 89.71           C  
ATOM   2340  CB  THR A 307      -2.511   3.175 -13.455  1.00 89.71           C  
ATOM   2341  O   THR A 307      -5.570   3.687 -12.429  1.00 89.71           O  
ATOM   2342  CG2 THR A 307      -1.504   2.677 -14.482  1.00 89.71           C  
ATOM   2343  OG1 THR A 307      -1.816   4.044 -12.592  1.00 89.71           O  
ATOM   2344  N   ALA A 308      -4.385   5.582 -12.484  1.00 85.77           N  
ATOM   2345  CA  ALA A 308      -5.114   6.216 -11.405  1.00 85.77           C  
ATOM   2346  C   ALA A 308      -6.500   6.699 -11.871  1.00 85.77           C  
ATOM   2347  CB  ALA A 308      -4.213   7.311 -10.855  1.00 85.77           C  
ATOM   2348  O   ALA A 308      -7.488   6.490 -11.165  1.00 85.77           O  
ATOM   2349  N   LEU A 309      -6.615   7.226 -13.097  1.00 88.44           N  
ATOM   2350  CA  LEU A 309      -7.899   7.566 -13.725  1.00 88.44           C  
ATOM   2351  C   LEU A 309      -8.800   6.335 -13.885  1.00 88.44           C  
ATOM   2352  CB  LEU A 309      -7.655   8.223 -15.095  1.00 88.44           C  
ATOM   2353  O   LEU A 309      -9.953   6.357 -13.448  1.00 88.44           O  
ATOM   2354  CG  LEU A 309      -7.071   9.646 -15.039  1.00 88.44           C  
ATOM   2355  CD1 LEU A 309      -6.757  10.113 -16.460  1.00 88.44           C  
ATOM   2356  CD2 LEU A 309      -8.050  10.641 -14.409  1.00 88.44           C  
ATOM   2357  N   GLY A 310      -8.265   5.239 -14.430  1.00 92.97           N  
ATOM   2358  CA  GLY A 310      -8.978   3.964 -14.521  1.00 92.97           C  
ATOM   2359  C   GLY A 310      -9.420   3.474 -13.141  1.00 92.97           C  
ATOM   2360  O   GLY A 310     -10.570   3.073 -12.949  1.00 92.97           O  
ATOM   2361  N   SER A 311      -8.552   3.607 -12.133  1.00 91.22           N  
ATOM   2362  CA  SER A 311      -8.878   3.231 -10.756  1.00 91.22           C  
ATOM   2363  C   SER A 311     -10.050   4.027 -10.172  1.00 91.22           C  
ATOM   2364  CB  SER A 311      -7.666   3.394  -9.832  1.00 91.22           C  
ATOM   2365  O   SER A 311     -10.915   3.443  -9.509  1.00 91.22           O  
ATOM   2366  OG  SER A 311      -6.620   2.523 -10.190  1.00 91.22           O  
ATOM   2367  N   ILE A 312     -10.094   5.340 -10.418  1.00 87.96           N  
ATOM   2368  CA  ILE A 312     -11.160   6.241  -9.958  1.00 87.96           C  
ATOM   2369  C   ILE A 312     -12.480   5.918 -10.663  1.00 87.96           C  
ATOM   2370  CB  ILE A 312     -10.742   7.717 -10.170  1.00 87.96           C  
ATOM   2371  O   ILE A 312     -13.507   5.777  -9.999  1.00 87.96           O  
ATOM   2372  CG1 ILE A 312      -9.588   8.094  -9.211  1.00 87.96           C  
ATOM   2373  CG2 ILE A 312     -11.928   8.679  -9.943  1.00 87.96           C  
ATOM   2374  CD1 ILE A 312      -8.851   9.376  -9.617  1.00 87.96           C  
ATOM   2375  N   ILE A 313     -12.467   5.744 -11.986  1.00 89.86           N  
ATOM   2376  CA  ILE A 313     -13.679   5.441 -12.763  1.00 89.86           C  
ATOM   2377  C   ILE A 313     -14.263   4.092 -12.333  1.00 89.86           C  
ATOM   2378  CB  ILE A 313     -13.368   5.505 -14.275  1.00 89.86           C  
ATOM   2379  O   ILE A 313     -15.461   3.991 -12.041  1.00 89.86           O  
ATOM   2380  CG1 ILE A 313     -13.083   6.974 -14.667  1.00 89.86           C  
ATOM   2381  CG2 ILE A 313     -14.535   4.949 -15.115  1.00 89.86           C  
ATOM   2382  CD1 ILE A 313     -12.492   7.133 -16.068  1.00 89.86           C  
ATOM   2383  N   ALA A 314     -13.411   3.073 -12.188  1.00 91.95           N  
ATOM   2384  CA  ALA A 314     -13.834   1.739 -11.781  1.00 91.95           C  
ATOM   2385  C   ALA A 314     -14.521   1.715 -10.411  1.00 91.95           C  
ATOM   2386  CB  ALA A 314     -12.623   0.810 -11.801  1.00 91.95           C  
ATOM   2387  O   ALA A 314     -15.429   0.906 -10.217  1.00 91.95           O  
ATOM   2388  N   LYS A 315     -14.175   2.618  -9.474  1.00 86.85           N  
ATOM   2389  CA  LYS A 315     -14.773   2.658  -8.123  1.00 86.85           C  
ATOM   2390  C   LYS A 315     -16.294   2.774  -8.122  1.00 86.85           C  
ATOM   2391  CB  LYS A 315     -14.166   3.800  -7.291  1.00 86.85           C  
ATOM   2392  O   LYS A 315     -16.937   2.165  -7.265  1.00 86.85           O  
ATOM   2393  CG  LYS A 315     -12.856   3.438  -6.596  1.00 86.85           C  
ATOM   2394  CD  LYS A 315     -13.066   2.344  -5.549  1.00 86.85           C  
ATOM   2395  CE  LYS A 315     -11.806   2.225  -4.710  1.00 86.85           C  
ATOM   2396  NZ  LYS A 315     -12.002   1.210  -3.658  1.00 86.85           N  
ATOM   2397  N   SER A 316     -16.867   3.492  -9.087  1.00 84.00           N  
ATOM   2398  CA  SER A 316     -18.323   3.597  -9.249  1.00 84.00           C  
ATOM   2399  C   SER A 316     -18.973   2.254  -9.627  1.00 84.00           C  
ATOM   2400  CB  SER A 316     -18.644   4.670 -10.295  1.00 84.00           C  
ATOM   2401  O   SER A 316     -20.099   1.962  -9.223  1.00 84.00           O  
ATOM   2402  OG  SER A 316     -18.221   4.267 -11.583  1.00 84.00           O  
ATOM   2403  N   MET A 317     -18.232   1.395 -10.332  1.00 89.71           N  
ATOM   2404  CA  MET A 317     -18.704   0.120 -10.869  1.00 89.71           C  
ATOM   2405  C   MET A 317     -18.427  -1.065  -9.940  1.00 89.71           C  
ATOM   2406  CB  MET A 317     -18.072  -0.120 -12.248  1.00 89.71           C  
ATOM   2407  O   MET A 317     -19.174  -2.043  -9.983  1.00 89.71           O  
ATOM   2408  CG  MET A 317     -18.360   1.018 -13.235  1.00 89.71           C  
ATOM   2409  SD  MET A 317     -17.678   0.748 -14.890  1.00 89.71           S  
ATOM   2410  CE  MET A 317     -18.859  -0.453 -15.560  1.00 89.71           C  
ATOM   2411  N   VAL A 318     -17.415  -0.993  -9.061  1.00 90.67           N  
ATOM   2412  CA  VAL A 318     -16.997  -2.137  -8.224  1.00 90.67           C  
ATOM   2413  C   VAL A 318     -18.152  -2.725  -7.415  1.00 90.67           C  
ATOM   2414  CB  VAL A 318     -15.859  -1.779  -7.247  1.00 90.67           C  
ATOM   2415  O   VAL A 318     -18.332  -3.941  -7.378  1.00 90.67           O  
ATOM   2416  CG1 VAL A 318     -15.484  -3.019  -6.430  1.00 90.67           C  
ATOM   2417  CG2 VAL A 318     -14.595  -1.298  -7.954  1.00 90.67           C  
ATOM   2418  N   THR A 319     -18.972  -1.874  -6.792  1.00 89.03           N  
ATOM   2419  CA  THR A 319     -20.124  -2.330  -5.996  1.00 89.03           C  
ATOM   2420  C   THR A 319     -21.102  -3.147  -6.843  1.00 89.03           C  
ATOM   2421  CB  THR A 319     -20.865  -1.135  -5.378  1.00 89.03           C  
ATOM   2422  O   THR A 319     -21.652  -4.142  -6.373  1.00 89.03           O  
ATOM   2423  CG2 THR A 319     -21.966  -1.561  -4.405  1.00 89.03           C  
ATOM   2424  OG1 THR A 319     -19.967  -0.315  -4.658  1.00 89.03           O  
ATOM   2425  N   GLN A 320     -21.311  -2.748  -8.098  1.00 89.83           N  
ATOM   2426  CA  GLN A 320     -22.205  -3.438  -9.021  1.00 89.83           C  
ATOM   2427  C   GLN A 320     -21.592  -4.747  -9.529  1.00 89.83           C  
ATOM   2428  CB  GLN A 320     -22.556  -2.480 -10.170  1.00 89.83           C  
ATOM   2429  O   GLN A 320     -22.293  -5.757  -9.591  1.00 89.83           O  
ATOM   2430  CG  GLN A 320     -23.618  -3.033 -11.130  1.00 89.83           C  
ATOM   2431  CD  GLN A 320     -25.006  -3.198 -10.514  1.00 89.83           C  
ATOM   2432  NE2 GLN A 320     -25.976  -3.590 -11.310  1.00 89.83           N  
ATOM   2433  OE1 GLN A 320     -25.272  -2.967  -9.343  1.00 89.83           O  
ATOM   2434  N   VAL A 321     -20.292  -4.751  -9.837  1.00 93.08           N  
ATOM   2435  CA  VAL A 321     -19.550  -5.956 -10.239  1.00 93.08           C  
ATOM   2436  C   VAL A 321     -19.617  -7.010  -9.134  1.00 93.08           C  
ATOM   2437  CB  VAL A 321     -18.090  -5.604 -10.594  1.00 93.08           C  
ATOM   2438  O   VAL A 321     -20.049  -8.134  -9.384  1.00 93.08           O  
ATOM   2439  CG1 VAL A 321     -17.249  -6.849 -10.888  1.00 93.08           C  
ATOM   2440  CG2 VAL A 321     -18.034  -4.715 -11.844  1.00 93.08           C  
ATOM   2441  N   LEU A 322     -19.313  -6.627  -7.890  1.00 92.95           N  
ATOM   2442  CA  LEU A 322     -19.364  -7.531  -6.738  1.00 92.95           C  
ATOM   2443  C   LEU A 322     -20.777  -8.045  -6.450  1.00 92.95           C  
ATOM   2444  CB  LEU A 322     -18.794  -6.816  -5.501  1.00 92.95           C  
ATOM   2445  O   LEU A 322     -20.937  -9.201  -6.069  1.00 92.95           O  
ATOM   2446  CG  LEU A 322     -17.268  -6.635  -5.533  1.00 92.95           C  
ATOM   2447  CD1 LEU A 322     -16.839  -5.751  -4.362  1.00 92.95           C  
ATOM   2448  CD2 LEU A 322     -16.544  -7.975  -5.405  1.00 92.95           C  
ATOM   2449  N   ARG A 323     -21.813  -7.225  -6.662  1.00 89.98           N  
ATOM   2450  CA  ARG A 323     -23.213  -7.663  -6.533  1.00 89.98           C  
ATOM   2451  C   ARG A 323     -23.621  -8.690  -7.585  1.00 89.98           C  
ATOM   2452  CB  ARG A 323     -24.151  -6.455  -6.611  1.00 89.98           C  
ATOM   2453  O   ARG A 323     -24.434  -9.553  -7.274  1.00 89.98           O  
ATOM   2454  CG  ARG A 323     -24.269  -5.759  -5.256  1.00 89.98           C  
ATOM   2455  CD  ARG A 323     -25.104  -4.492  -5.403  1.00 89.98           C  
ATOM   2456  NE  ARG A 323     -25.313  -3.852  -4.095  1.00 89.98           N  
ATOM   2457  NH1 ARG A 323     -26.330  -1.964  -4.890  1.00 89.98           N  
ATOM   2458  NH2 ARG A 323     -25.827  -2.128  -2.710  1.00 89.98           N  
ATOM   2459  CZ  ARG A 323     -25.826  -2.654  -3.903  1.00 89.98           C  
ATOM   2460  N   ARG A 324     -23.107  -8.574  -8.813  1.00 92.89           N  
ATOM   2461  CA  ARG A 324     -23.467  -9.458  -9.931  1.00 92.89           C  
ATOM   2462  C   ARG A 324     -22.674 -10.761  -9.934  1.00 92.89           C  
ATOM   2463  CB  ARG A 324     -23.302  -8.718 -11.267  1.00 92.89           C  
ATOM   2464  O   ARG A 324     -23.262 -11.814 -10.134  1.00 92.89           O  
ATOM   2465  CG  ARG A 324     -24.398  -7.667 -11.491  1.00 92.89           C  
ATOM   2466  CD  ARG A 324     -24.244  -7.039 -12.880  1.00 92.89           C  
ATOM   2467  NE  ARG A 324     -25.319  -6.069 -13.163  1.00 92.89           N  
ATOM   2468  NH1 ARG A 324     -24.854  -5.753 -15.395  1.00 92.89           N  
ATOM   2469  NH2 ARG A 324     -26.569  -4.676 -14.468  1.00 92.89           N  
ATOM   2470  CZ  ARG A 324     -25.574  -5.510 -14.336  1.00 92.89           C  
ATOM   2471  N   LEU A 325     -21.362 -10.690  -9.719  1.00 94.09           N  
ATOM   2472  CA  LEU A 325     -20.456 -11.838  -9.854  1.00 94.09           C  
ATOM   2473  C   LEU A 325     -20.103 -12.493  -8.507  1.00 94.09           C  
ATOM   2474  CB  LEU A 325     -19.192 -11.373 -10.602  1.00 94.09           C  
ATOM   2475  O   LEU A 325     -19.641 -13.636  -8.465  1.00 94.09           O  
ATOM   2476  CG  LEU A 325     -19.425 -10.770 -12.001  1.00 94.09           C  
ATOM   2477  CD1 LEU A 325     -18.082 -10.383 -12.618  1.00 94.09           C  
ATOM   2478  CD2 LEU A 325     -20.129 -11.741 -12.950  1.00 94.09           C  
ATOM   2479  N   GLY A 326     -20.313 -11.785  -7.395  1.00 94.05           N  
ATOM   2480  CA  GLY A 326     -19.843 -12.199  -6.074  1.00 94.05           C  
ATOM   2481  C   GLY A 326     -18.331 -12.023  -5.903  1.00 94.05           C  
ATOM   2482  O   GLY A 326     -17.589 -11.779  -6.859  1.00 94.05           O  
ATOM   2483  N   TYR A 327     -17.851 -12.152  -4.665  1.00 94.61           N  
ATOM   2484  CA  TYR A 327     -16.447 -11.897  -4.328  1.00 94.61           C  
ATOM   2485  C   TYR A 327     -15.483 -12.900  -4.958  1.00 94.61           C  
ATOM   2486  CB  TYR A 327     -16.279 -11.870  -2.807  1.00 94.61           C  
ATOM   2487  O   TYR A 327     -14.491 -12.485  -5.550  1.00 94.61           O  
ATOM   2488  CG  TYR A 327     -16.565 -10.506  -2.229  1.00 94.61           C  
ATOM   2489  CD1 TYR A 327     -15.493  -9.625  -2.009  1.00 94.61           C  
ATOM   2490  CD2 TYR A 327     -17.881 -10.108  -1.925  1.00 94.61           C  
ATOM   2491  CE1 TYR A 327     -15.733  -8.359  -1.455  1.00 94.61           C  
ATOM   2492  CE2 TYR A 327     -18.120  -8.827  -1.388  1.00 94.61           C  
ATOM   2493  OH  TYR A 327     -17.250  -6.707  -0.644  1.00 94.61           O  
ATOM   2494  CZ  TYR A 327     -17.043  -7.949  -1.152  1.00 94.61           C  
ATOM   2495  N   ARG A 328     -15.786 -14.202  -4.875  1.00 95.69           N  
ATOM   2496  CA  ARG A 328     -14.924 -15.268  -5.408  1.00 95.69           C  
ATOM   2497  C   ARG A 328     -14.652 -15.079  -6.902  1.00 95.69           C  
ATOM   2498  CB  ARG A 328     -15.550 -16.640  -5.112  1.00 95.69           C  
ATOM   2499  O   ARG A 328     -13.497 -14.957  -7.292  1.00 95.69           O  
ATOM   2500  CG  ARG A 328     -14.688 -17.804  -5.634  1.00 95.69           C  
ATOM   2501  CD  ARG A 328     -15.494 -19.101  -5.600  1.00 95.69           C  
ATOM   2502  NE  ARG A 328     -14.766 -20.210  -6.242  1.00 95.69           N  
ATOM   2503  NH1 ARG A 328     -15.226 -21.851  -4.712  1.00 95.69           N  
ATOM   2504  NH2 ARG A 328     -14.305 -22.399  -6.666  1.00 95.69           N  
ATOM   2505  CZ  ARG A 328     -14.771 -21.478  -5.871  1.00 95.69           C  
ATOM   2506  N   HIS A 329     -15.700 -15.038  -7.730  1.00 96.44           N  
ATOM   2507  CA  HIS A 329     -15.533 -14.939  -9.184  1.00 96.44           C  
ATOM   2508  C   HIS A 329     -14.900 -13.610  -9.591  1.00 96.44           C  
ATOM   2509  CB  HIS A 329     -16.872 -15.116  -9.906  1.00 96.44           C  
ATOM   2510  O   HIS A 329     -14.039 -13.602 -10.466  1.00 96.44           O  
ATOM   2511  CG  HIS A 329     -17.591 -16.384  -9.540  1.00 96.44           C  
ATOM   2512  CD2 HIS A 329     -17.258 -17.657  -9.915  1.00 96.44           C  
ATOM   2513  ND1 HIS A 329     -18.731 -16.459  -8.778  1.00 96.44           N  
ATOM   2514  CE1 HIS A 329     -19.082 -17.754  -8.697  1.00 96.44           C  
ATOM   2515  NE2 HIS A 329     -18.192 -18.524  -9.340  1.00 96.44           N  
ATOM   2516  N   THR A 330     -15.265 -12.508  -8.922  1.00 96.79           N  
ATOM   2517  CA  THR A 330     -14.638 -11.203  -9.177  1.00 96.79           C  
ATOM   2518  C   THR A 330     -13.144 -11.254  -8.884  1.00 96.79           C  
ATOM   2519  CB  THR A 330     -15.275 -10.072  -8.357  1.00 96.79           C  
ATOM   2520  O   THR A 330     -12.358 -10.866  -9.736  1.00 96.79           O  
ATOM   2521  CG2 THR A 330     -14.700  -8.700  -8.711  1.00 96.79           C  
ATOM   2522  OG1 THR A 330     -16.658  -9.999  -8.601  1.00 96.79           O  
ATOM   2523  N   LEU A 331     -12.736 -11.750  -7.711  1.00 96.70           N  
ATOM   2524  CA  LEU A 331     -11.329 -11.793  -7.311  1.00 96.70           C  
ATOM   2525  C   LEU A 331     -10.502 -12.729  -8.189  1.00 96.70           C  
ATOM   2526  CB  LEU A 331     -11.215 -12.192  -5.832  1.00 96.70           C  
ATOM   2527  O   LEU A 331      -9.429 -12.331  -8.626  1.00 96.70           O  
ATOM   2528  CG  LEU A 331     -11.495 -11.035  -4.863  1.00 96.70           C  
ATOM   2529  CD1 LEU A 331     -11.658 -11.558  -3.436  1.00 96.70           C  
ATOM   2530  CD2 LEU A 331     -10.341 -10.031  -4.865  1.00 96.70           C  
ATOM   2531  N   VAL A 332     -10.995 -13.932  -8.492  1.00 97.16           N  
ATOM   2532  CA  VAL A 332     -10.290 -14.859  -9.390  1.00 97.16           C  
ATOM   2533  C   VAL A 332     -10.166 -14.246 -10.786  1.00 97.16           C  
ATOM   2534  CB  VAL A 332     -10.983 -16.235  -9.427  1.00 97.16           C  
ATOM   2535  O   VAL A 332      -9.055 -14.072 -11.279  1.00 97.16           O  
ATOM   2536  CG1 VAL A 332     -10.343 -17.177 -10.453  1.00 97.16           C  
ATOM   2537  CG2 VAL A 332     -10.904 -16.930  -8.060  1.00 97.16           C  
ATOM   2538  N   GLY A 333     -11.288 -13.848 -11.395  1.00 97.28           N  
ATOM   2539  CA  GLY A 333     -11.306 -13.334 -12.765  1.00 97.28           C  
ATOM   2540  C   GLY A 333     -10.482 -12.059 -12.932  1.00 97.28           C  
ATOM   2541  O   GLY A 333      -9.665 -11.971 -13.845  1.00 97.28           O  
ATOM   2542  N   ILE A 334     -10.628 -11.092 -12.020  1.00 96.97           N  
ATOM   2543  CA  ILE A 334      -9.891  -9.831 -12.123  1.00 96.97           C  
ATOM   2544  C   ILE A 334      -8.394 -10.020 -11.872  1.00 96.97           C  
ATOM   2545  CB  ILE A 334     -10.518  -8.740 -11.226  1.00 96.97           C  
ATOM   2546  O   ILE A 334      -7.595  -9.344 -12.505  1.00 96.97           O  
ATOM   2547  CG1 ILE A 334     -10.276  -7.323 -11.776  1.00 96.97           C  
ATOM   2548  CG2 ILE A 334     -10.008  -8.797  -9.775  1.00 96.97           C  
ATOM   2549  CD1 ILE A 334     -10.974  -7.074 -13.122  1.00 96.97           C  
ATOM   2550  N   THR A 335      -7.997 -10.955 -11.002  1.00 97.53           N  
ATOM   2551  CA  THR A 335      -6.575 -11.237 -10.750  1.00 97.53           C  
ATOM   2552  C   THR A 335      -5.912 -11.865 -11.972  1.00 97.53           C  
ATOM   2553  CB  THR A 335      -6.392 -12.141  -9.526  1.00 97.53           C  
ATOM   2554  O   THR A 335      -4.801 -11.478 -12.322  1.00 97.53           O  
ATOM   2555  CG2 THR A 335      -4.929 -12.389  -9.181  1.00 97.53           C  
ATOM   2556  OG1 THR A 335      -6.973 -11.522  -8.400  1.00 97.53           O  
ATOM   2557  N   VAL A 336      -6.609 -12.771 -12.668  1.00 97.83           N  
ATOM   2558  CA  VAL A 336      -6.128 -13.325 -13.943  1.00 97.83           C  
ATOM   2559  C   VAL A 336      -5.992 -12.222 -14.992  1.00 97.83           C  
ATOM   2560  CB  VAL A 336      -7.043 -14.462 -14.438  1.00 97.83           C  
ATOM   2561  O   VAL A 336      -4.943 -12.117 -15.618  1.00 97.83           O  
ATOM   2562  CG1 VAL A 336      -6.646 -14.963 -15.832  1.00 97.83           C  
ATOM   2563  CG2 VAL A 336      -6.984 -15.661 -13.482  1.00 97.83           C  
ATOM   2564  N   ILE A 337      -6.998 -11.350 -15.137  1.00 97.72           N  
ATOM   2565  CA  ILE A 337      -6.939 -10.205 -16.062  1.00 97.72           C  
ATOM   2566  C   ILE A 337      -5.740  -9.306 -15.744  1.00 97.72           C  
ATOM   2567  CB  ILE A 337      -8.266  -9.410 -16.043  1.00 97.72           C  
ATOM   2568  O   ILE A 337      -5.008  -8.937 -16.653  1.00 97.72           O  
ATOM   2569  CG1 ILE A 337      -9.392 -10.251 -16.687  1.00 97.72           C  
ATOM   2570  CG2 ILE A 337      -8.134  -8.062 -16.783  1.00 97.72           C  
ATOM   2571  CD1 ILE A 337     -10.804  -9.717 -16.410  1.00 97.72           C  
ATOM   2572  N   ILE A 338      -5.502  -8.981 -14.470  1.00 97.59           N  
ATOM   2573  CA  ILE A 338      -4.348  -8.170 -14.056  1.00 97.59           C  
ATOM   2574  C   ILE A 338      -3.039  -8.857 -14.450  1.00 97.59           C  
ATOM   2575  CB  ILE A 338      -4.406  -7.890 -12.540  1.00 97.59           C  
ATOM   2576  O   ILE A 338      -2.179  -8.208 -15.034  1.00 97.59           O  
ATOM   2577  CG1 ILE A 338      -5.559  -6.920 -12.216  1.00 97.59           C  
ATOM   2578  CG2 ILE A 338      -3.115  -7.270 -11.987  1.00 97.59           C  
ATOM   2579  CD1 ILE A 338      -5.926  -6.892 -10.730  1.00 97.59           C  
ATOM   2580  N   GLY A 339      -2.884 -10.154 -14.175  1.00 97.39           N  
ATOM   2581  CA  GLY A 339      -1.670 -10.883 -14.540  1.00 97.39           C  
ATOM   2582  C   GLY A 339      -1.432 -10.931 -16.052  1.00 97.39           C  
ATOM   2583  O   GLY A 339      -0.308 -10.712 -16.495  1.00 97.39           O  
ATOM   2584  N   LEU A 340      -2.492 -11.114 -16.846  1.00 97.69           N  
ATOM   2585  CA  LEU A 340      -2.425 -11.039 -18.309  1.00 97.69           C  
ATOM   2586  C   LEU A 340      -2.080  -9.628 -18.803  1.00 97.69           C  
ATOM   2587  CB  LEU A 340      -3.759 -11.504 -18.919  1.00 97.69           C  
ATOM   2588  O   LEU A 340      -1.297  -9.496 -19.733  1.00 97.69           O  
ATOM   2589  CG  LEU A 340      -4.075 -12.999 -18.735  1.00 97.69           C  
ATOM   2590  CD1 LEU A 340      -5.476 -13.285 -19.280  1.00 97.69           C  
ATOM   2591  CD2 LEU A 340      -3.079 -13.904 -19.460  1.00 97.69           C  
ATOM   2592  N   MET A 341      -2.619  -8.576 -18.180  1.00 96.60           N  
ATOM   2593  CA  MET A 341      -2.289  -7.183 -18.513  1.00 96.60           C  
ATOM   2594  C   MET A 341      -0.842  -6.831 -18.163  1.00 96.60           C  
ATOM   2595  CB  MET A 341      -3.259  -6.223 -17.809  1.00 96.60           C  
ATOM   2596  O   MET A 341      -0.175  -6.169 -18.949  1.00 96.60           O  
ATOM   2597  CG  MET A 341      -4.684  -6.241 -18.376  1.00 96.60           C  
ATOM   2598  SD  MET A 341      -4.869  -5.585 -20.056  1.00 96.60           S  
ATOM   2599  CE  MET A 341      -4.792  -7.114 -21.038  1.00 96.60           C  
ATOM   2600  N   ILE A 342      -0.331  -7.311 -17.026  1.00 96.64           N  
ATOM   2601  CA  ILE A 342       1.082  -7.148 -16.663  1.00 96.64           C  
ATOM   2602  C   ILE A 342       1.967  -7.879 -17.678  1.00 96.64           C  
ATOM   2603  CB  ILE A 342       1.332  -7.610 -15.208  1.00 96.64           C  
ATOM   2604  O   ILE A 342       2.901  -7.279 -18.198  1.00 96.64           O  
ATOM   2605  CG1 ILE A 342       0.634  -6.648 -14.218  1.00 96.64           C  
ATOM   2606  CG2 ILE A 342       2.836  -7.659 -14.879  1.00 96.64           C  
ATOM   2607  CD1 ILE A 342       0.637  -7.140 -12.765  1.00 96.64           C  
ATOM   2608  N   ALA A 343       1.648  -9.131 -18.024  1.00 96.92           N  
ATOM   2609  CA  ALA A 343       2.395  -9.878 -19.036  1.00 96.92           C  
ATOM   2610  C   ALA A 343       2.305  -9.225 -20.426  1.00 96.92           C  
ATOM   2611  CB  ALA A 343       1.884 -11.323 -19.067  1.00 96.92           C  
ATOM   2612  O   ALA A 343       3.285  -9.231 -21.163  1.00 96.92           O  
ATOM   2613  N   GLN A 344       1.170  -8.613 -20.777  1.00 95.90           N  
ATOM   2614  CA  GLN A 344       0.971  -7.921 -22.053  1.00 95.90           C  
ATOM   2615  C   GLN A 344       1.950  -6.758 -22.255  1.00 95.90           C  
ATOM   2616  CB  GLN A 344      -0.498  -7.472 -22.161  1.00 95.90           C  
ATOM   2617  O   GLN A 344       2.274  -6.459 -23.404  1.00 95.90           O  
ATOM   2618  CG  GLN A 344      -0.870  -6.807 -23.497  1.00 95.90           C  
ATOM   2619  CD  GLN A 344      -0.589  -5.306 -23.550  1.00 95.90           C  
ATOM   2620  NE2 GLN A 344       0.174  -4.830 -24.507  1.00 95.90           N  
ATOM   2621  OE1 GLN A 344      -1.082  -4.526 -22.757  1.00 95.90           O  
ATOM   2622  N   PHE A 345       2.487  -6.149 -21.190  1.00 94.64           N  
ATOM   2623  CA  PHE A 345       3.542  -5.137 -21.320  1.00 94.64           C  
ATOM   2624  C   PHE A 345       4.806  -5.660 -22.018  1.00 94.64           C  
ATOM   2625  CB  PHE A 345       3.873  -4.519 -19.954  1.00 94.64           C  
ATOM   2626  O   PHE A 345       5.506  -4.868 -22.636  1.00 94.64           O  
ATOM   2627  CG  PHE A 345       2.756  -3.736 -19.279  1.00 94.64           C  
ATOM   2628  CD1 PHE A 345       1.856  -2.958 -20.031  1.00 94.64           C  
ATOM   2629  CD2 PHE A 345       2.663  -3.721 -17.875  1.00 94.64           C  
ATOM   2630  CE1 PHE A 345       0.894  -2.164 -19.391  1.00 94.64           C  
ATOM   2631  CE2 PHE A 345       1.686  -2.939 -17.232  1.00 94.64           C  
ATOM   2632  CZ  PHE A 345       0.799  -2.161 -17.994  1.00 94.64           C  
ATOM   2633  N   SER A 346       5.045  -6.977 -22.037  1.00 94.30           N  
ATOM   2634  CA  SER A 346       6.125  -7.599 -22.826  1.00 94.30           C  
ATOM   2635  C   SER A 346       5.949  -7.512 -24.346  1.00 94.30           C  
ATOM   2636  CB  SER A 346       6.280  -9.070 -22.450  1.00 94.30           C  
ATOM   2637  O   SER A 346       6.883  -7.764 -25.097  1.00 94.30           O  
ATOM   2638  OG  SER A 346       5.159  -9.831 -22.859  1.00 94.30           O  
ATOM   2639  N   LEU A 347       4.748  -7.169 -24.815  1.00 93.53           N  
ATOM   2640  CA  LEU A 347       4.469  -6.940 -26.233  1.00 93.53           C  
ATOM   2641  C   LEU A 347       4.674  -5.472 -26.620  1.00 93.53           C  
ATOM   2642  CB  LEU A 347       3.042  -7.415 -26.558  1.00 93.53           C  
ATOM   2643  O   LEU A 347       4.419  -5.100 -27.766  1.00 93.53           O  
ATOM   2644  CG  LEU A 347       2.752  -8.882 -26.196  1.00 93.53           C  
ATOM   2645  CD1 LEU A 347       1.297  -9.204 -26.539  1.00 93.53           C  
ATOM   2646  CD2 LEU A 347       3.653  -9.856 -26.956  1.00 93.53           C  
ATOM   2647  N   GLN A 348       5.060  -4.617 -25.667  1.00 92.90           N  
ATOM   2648  CA  GLN A 348       5.266  -3.209 -25.945  1.00 92.90           C  
ATOM   2649  C   GLN A 348       6.608  -2.965 -26.635  1.00 92.90           C  
ATOM   2650  CB  GLN A 348       5.008  -2.323 -24.715  1.00 92.90           C  
ATOM   2651  O   GLN A 348       7.571  -3.688 -26.436  1.00 92.90           O  
ATOM   2652  CG  GLN A 348       3.533  -2.395 -24.272  1.00 92.90           C  
ATOM   2653  CD  GLN A 348       3.178  -1.428 -23.146  1.00 92.90           C  
ATOM   2654  NE2 GLN A 348       1.908  -1.146 -22.938  1.00 92.90           N  
ATOM   2655  OE1 GLN A 348       4.006  -0.875 -22.446  1.00 92.90           O  
ATOM   2656  N   SER A 349       6.678  -1.952 -27.492  1.00 91.32           N  
ATOM   2657  CA  SER A 349       7.917  -1.581 -28.169  1.00 91.32           C  
ATOM   2658  C   SER A 349       7.997  -0.064 -28.330  1.00 91.32           C  
ATOM   2659  CB  SER A 349       8.049  -2.296 -29.520  1.00 91.32           C  
ATOM   2660  O   SER A 349       6.948   0.591 -28.386  1.00 91.32           O  
ATOM   2661  OG  SER A 349       7.141  -1.783 -30.475  1.00 91.32           O  
ATOM   2662  N   PRO A 350       9.212   0.502 -28.456  1.00 86.07           N  
ATOM   2663  CA  PRO A 350       9.399   1.937 -28.679  1.00 86.07           C  
ATOM   2664  C   PRO A 350       8.710   2.461 -29.949  1.00 86.07           C  
ATOM   2665  CB  PRO A 350      10.916   2.141 -28.787  1.00 86.07           C  
ATOM   2666  O   PRO A 350       8.403   3.644 -30.040  1.00 86.07           O  
ATOM   2667  CG  PRO A 350      11.529   0.923 -28.104  1.00 86.07           C  
ATOM   2668  CD  PRO A 350      10.498  -0.175 -28.326  1.00 86.07           C  
ATOM   2669  N   ALA A 351       8.464   1.589 -30.934  1.00 88.21           N  
ATOM   2670  CA  ALA A 351       7.844   1.950 -32.207  1.00 88.21           C  
ATOM   2671  C   ALA A 351       6.316   2.124 -32.120  1.00 88.21           C  
ATOM   2672  CB  ALA A 351       8.227   0.878 -33.235  1.00 88.21           C  
ATOM   2673  O   ALA A 351       5.699   2.623 -33.062  1.00 88.21           O  
ATOM   2674  N   MET A 352       5.682   1.699 -31.022  1.00 89.54           N  
ATOM   2675  CA  MET A 352       4.236   1.834 -30.872  1.00 89.54           C  
ATOM   2676  C   MET A 352       3.816   3.260 -30.534  1.00 89.54           C  
ATOM   2677  CB  MET A 352       3.680   0.856 -29.839  1.00 89.54           C  
ATOM   2678  O   MET A 352       4.475   3.987 -29.793  1.00 89.54           O  
ATOM   2679  CG  MET A 352       3.666  -0.569 -30.397  1.00 89.54           C  
ATOM   2680  SD  MET A 352       2.524  -1.688 -29.553  1.00 89.54           S  
ATOM   2681  CE  MET A 352       3.082  -1.422 -27.872  1.00 89.54           C  
ATOM   2682  N   ALA A 353       2.642   3.641 -31.030  1.00 88.95           N  
ATOM   2683  CA  ALA A 353       2.046   4.919 -30.692  1.00 88.95           C  
ATOM   2684  C   ALA A 353       1.704   4.990 -29.193  1.00 88.95           C  
ATOM   2685  CB  ALA A 353       0.819   5.129 -31.578  1.00 88.95           C  
ATOM   2686  O   ALA A 353       1.191   4.037 -28.606  1.00 88.95           O  
ATOM   2687  N   ILE A 354       1.911   6.160 -28.580  1.00 85.41           N  
ATOM   2688  CA  ILE A 354       1.759   6.353 -27.128  1.00 85.41           C  
ATOM   2689  C   ILE A 354       0.362   5.977 -26.601  1.00 85.41           C  
ATOM   2690  CB  ILE A 354       2.150   7.803 -26.767  1.00 85.41           C  
ATOM   2691  O   ILE A 354       0.229   5.465 -25.491  1.00 85.41           O  
ATOM   2692  CG1 ILE A 354       2.490   7.922 -25.267  1.00 85.41           C  
ATOM   2693  CG2 ILE A 354       1.072   8.822 -27.192  1.00 85.41           C  
ATOM   2694  CD1 ILE A 354       3.235   9.217 -24.917  1.00 85.41           C  
ATOM   2695  N   TRP A 355      -0.690   6.152 -27.409  1.00 85.49           N  
ATOM   2696  CA  TRP A 355      -2.060   5.786 -27.033  1.00 85.49           C  
ATOM   2697  C   TRP A 355      -2.231   4.272 -26.818  1.00 85.49           C  
ATOM   2698  CB  TRP A 355      -3.042   6.333 -28.078  1.00 85.49           C  
ATOM   2699  O   TRP A 355      -3.027   3.865 -25.969  1.00 85.49           O  
ATOM   2700  CG  TRP A 355      -2.957   5.707 -29.437  1.00 85.49           C  
ATOM   2701  CD1 TRP A 355      -2.313   6.216 -30.512  1.00 85.49           C  
ATOM   2702  CD2 TRP A 355      -3.556   4.452 -29.889  1.00 85.49           C  
ATOM   2703  CE2 TRP A 355      -3.195   4.246 -31.253  1.00 85.49           C  
ATOM   2704  CE3 TRP A 355      -4.365   3.467 -29.280  1.00 85.49           C  
ATOM   2705  NE1 TRP A 355      -2.450   5.355 -31.584  1.00 85.49           N  
ATOM   2706  CH2 TRP A 355      -4.396   2.149 -31.339  1.00 85.49           C  
ATOM   2707  CZ2 TRP A 355      -3.595   3.113 -31.973  1.00 85.49           C  
ATOM   2708  CZ3 TRP A 355      -4.783   2.329 -29.998  1.00 85.49           C  
ATOM   2709  N   MET A 356      -1.442   3.440 -27.513  1.00 90.54           N  
ATOM   2710  CA  MET A 356      -1.420   1.982 -27.333  1.00 90.54           C  
ATOM   2711  C   MET A 356      -0.774   1.577 -26.005  1.00 90.54           C  
ATOM   2712  CB  MET A 356      -0.658   1.297 -28.480  1.00 90.54           C  
ATOM   2713  O   MET A 356      -1.066   0.504 -25.487  1.00 90.54           O  
ATOM   2714  CG  MET A 356      -1.264   1.577 -29.857  1.00 90.54           C  
ATOM   2715  SD  MET A 356      -0.372   0.828 -31.245  1.00 90.54           S  
ATOM   2716  CE  MET A 356      -0.843  -0.914 -31.049  1.00 90.54           C  
ATOM   2717  N   LEU A 357       0.078   2.435 -25.435  1.00 90.65           N  
ATOM   2718  CA  LEU A 357       0.679   2.236 -24.114  1.00 90.65           C  
ATOM   2719  C   LEU A 357      -0.273   2.695 -22.995  1.00 90.65           C  
ATOM   2720  CB  LEU A 357       2.028   2.982 -24.045  1.00 90.65           C  
ATOM   2721  O   LEU A 357      -0.334   2.084 -21.929  1.00 90.65           O  
ATOM   2722  CG  LEU A 357       3.021   2.712 -25.193  1.00 90.65           C  
ATOM   2723  CD1 LEU A 357       4.290   3.535 -24.974  1.00 90.65           C  
ATOM   2724  CD2 LEU A 357       3.418   1.242 -25.285  1.00 90.65           C  
ATOM   2725  N   ILE A 358      -1.047   3.756 -23.252  1.00 90.62           N  
ATOM   2726  CA  ILE A 358      -1.992   4.360 -22.298  1.00 90.62           C  
ATOM   2727  C   ILE A 358      -3.187   3.440 -22.015  1.00 90.62           C  
ATOM   2728  CB  ILE A 358      -2.444   5.745 -22.826  1.00 90.62           C  
ATOM   2729  O   ILE A 358      -3.591   3.296 -20.857  1.00 90.62           O  
ATOM   2730  CG1 ILE A 358      -1.275   6.751 -22.727  1.00 90.62           C  
ATOM   2731  CG2 ILE A 358      -3.676   6.281 -22.071  1.00 90.62           C  
ATOM   2732  CD1 ILE A 358      -1.501   8.071 -23.476  1.00 90.62           C  
ATOM   2733  N   LEU A 359      -3.768   2.820 -23.048  1.00 93.64           N  
ATOM   2734  CA  LEU A 359      -4.994   2.027 -22.909  1.00 93.64           C  
ATOM   2735  C   LEU A 359      -4.829   0.813 -21.962  1.00 93.64           C  
ATOM   2736  CB  LEU A 359      -5.535   1.678 -24.312  1.00 93.64           C  
ATOM   2737  O   LEU A 359      -5.660   0.664 -21.061  1.00 93.64           O  
ATOM   2738  CG  LEU A 359      -6.793   0.791 -24.304  1.00 93.64           C  
ATOM   2739  CD1 LEU A 359      -7.996   1.536 -23.722  1.00 93.64           C  
ATOM   2740  CD2 LEU A 359      -7.131   0.354 -25.727  1.00 93.64           C  
ATOM   2741  N   PRO A 360      -3.770  -0.015 -22.066  1.00 95.22           N  
ATOM   2742  CA  PRO A 360      -3.529  -1.097 -21.114  1.00 95.22           C  
ATOM   2743  C   PRO A 360      -3.347  -0.618 -19.672  1.00 95.22           C  
ATOM   2744  CB  PRO A 360      -2.267  -1.795 -21.611  1.00 95.22           C  
ATOM   2745  O   PRO A 360      -3.896  -1.224 -18.756  1.00 95.22           O  
ATOM   2746  CG  PRO A 360      -2.281  -1.545 -23.111  1.00 95.22           C  
ATOM   2747  CD  PRO A 360      -2.827  -0.123 -23.170  1.00 95.22           C  
ATOM   2748  N   LEU A 361      -2.646   0.501 -19.453  1.00 93.41           N  
ATOM   2749  CA  LEU A 361      -2.469   1.090 -18.119  1.00 93.41           C  
ATOM   2750  C   LEU A 361      -3.803   1.551 -17.522  1.00 93.41           C  
ATOM   2751  CB  LEU A 361      -1.472   2.259 -18.216  1.00 93.41           C  
ATOM   2752  O   LEU A 361      -4.069   1.331 -16.339  1.00 93.41           O  
ATOM   2753  CG  LEU A 361      -0.018   1.788 -18.384  1.00 93.41           C  
ATOM   2754  CD1 LEU A 361       0.855   2.946 -18.841  1.00 93.41           C  
ATOM   2755  CD2 LEU A 361       0.570   1.261 -17.072  1.00 93.41           C  
ATOM   2756  N   PHE A 362      -4.673   2.137 -18.343  1.00 94.29           N  
ATOM   2757  CA  PHE A 362      -6.023   2.507 -17.932  1.00 94.29           C  
ATOM   2758  C   PHE A 362      -6.855   1.283 -17.509  1.00 94.29           C  
ATOM   2759  CB  PHE A 362      -6.684   3.283 -19.074  1.00 94.29           C  
ATOM   2760  O   PHE A 362      -7.422   1.271 -16.412  1.00 94.29           O  
ATOM   2761  CG  PHE A 362      -8.089   3.726 -18.747  1.00 94.29           C  
ATOM   2762  CD1 PHE A 362      -9.188   2.935 -19.128  1.00 94.29           C  
ATOM   2763  CD2 PHE A 362      -8.292   4.924 -18.044  1.00 94.29           C  
ATOM   2764  CE1 PHE A 362     -10.493   3.349 -18.810  1.00 94.29           C  
ATOM   2765  CE2 PHE A 362      -9.596   5.343 -17.738  1.00 94.29           C  
ATOM   2766  CZ  PHE A 362     -10.697   4.554 -18.116  1.00 94.29           C  
ATOM   2767  N   ILE A 363      -6.881   0.228 -18.334  1.00 96.13           N  
ATOM   2768  CA  ILE A 363      -7.607  -1.023 -18.046  1.00 96.13           C  
ATOM   2769  C   ILE A 363      -7.040  -1.708 -16.795  1.00 96.13           C  
ATOM   2770  CB  ILE A 363      -7.567  -1.964 -19.276  1.00 96.13           C  
ATOM   2771  O   ILE A 363      -7.798  -2.131 -15.918  1.00 96.13           O  
ATOM   2772  CG1 ILE A 363      -8.345  -1.335 -20.456  1.00 96.13           C  
ATOM   2773  CG2 ILE A 363      -8.154  -3.350 -18.937  1.00 96.13           C  
ATOM   2774  CD1 ILE A 363      -8.143  -2.064 -21.791  1.00 96.13           C  
ATOM   2775  N   LEU A 364      -5.713  -1.762 -16.669  1.00 95.76           N  
ATOM   2776  CA  LEU A 364      -5.020  -2.292 -15.498  1.00 95.76           C  
ATOM   2777  C   LEU A 364      -5.413  -1.528 -14.229  1.00 95.76           C  
ATOM   2778  CB  LEU A 364      -3.508  -2.221 -15.766  1.00 95.76           C  
ATOM   2779  O   LEU A 364      -5.728  -2.148 -13.214  1.00 95.76           O  
ATOM   2780  CG  LEU A 364      -2.634  -2.738 -14.615  1.00 95.76           C  
ATOM   2781  CD1 LEU A 364      -2.842  -4.228 -14.347  1.00 95.76           C  
ATOM   2782  CD2 LEU A 364      -1.171  -2.522 -14.977  1.00 95.76           C  
ATOM   2783  N   GLY A 365      -5.489  -0.197 -14.299  1.00 94.19           N  
ATOM   2784  CA  GLY A 365      -6.001   0.647 -13.221  1.00 94.19           C  
ATOM   2785  C   GLY A 365      -7.422   0.273 -12.790  1.00 94.19           C  
ATOM   2786  O   GLY A 365      -7.698   0.090 -11.600  1.00 94.19           O  
ATOM   2787  N   MET A 366      -8.328   0.080 -13.755  1.00 95.21           N  
ATOM   2788  CA  MET A 366      -9.701  -0.354 -13.466  1.00 95.21           C  
ATOM   2789  C   MET A 366      -9.739  -1.718 -12.761  1.00 95.21           C  
ATOM   2790  CB  MET A 366     -10.543  -0.433 -14.752  1.00 95.21           C  
ATOM   2791  O   MET A 366     -10.475  -1.916 -11.782  1.00 95.21           O  
ATOM   2792  CG  MET A 366     -10.766   0.915 -15.441  1.00 95.21           C  
ATOM   2793  SD  MET A 366     -11.925   0.850 -16.829  1.00 95.21           S  
ATOM   2794  CE  MET A 366     -13.504   0.915 -15.942  1.00 95.21           C  
ATOM   2795  N   ALA A 367      -8.919  -2.654 -13.237  1.00 96.51           N  
ATOM   2796  CA  ALA A 367      -8.834  -4.000 -12.698  1.00 96.51           C  
ATOM   2797  C   ALA A 367      -8.248  -4.013 -11.275  1.00 96.51           C  
ATOM   2798  CB  ALA A 367      -8.051  -4.855 -13.702  1.00 96.51           C  
ATOM   2799  O   ALA A 367      -8.867  -4.564 -10.359  1.00 96.51           O  
ATOM   2800  N   MET A 368      -7.123  -3.326 -11.051  1.00 93.86           N  
ATOM   2801  CA  MET A 368      -6.469  -3.208  -9.742  1.00 93.86           C  
ATOM   2802  C   MET A 368      -7.375  -2.536  -8.705  1.00 93.86           C  
ATOM   2803  CB  MET A 368      -5.152  -2.428  -9.877  1.00 93.86           C  
ATOM   2804  O   MET A 368      -7.469  -3.005  -7.571  1.00 93.86           O  
ATOM   2805  CG  MET A 368      -4.060  -3.259 -10.562  1.00 93.86           C  
ATOM   2806  SD  MET A 368      -2.466  -2.416 -10.761  1.00 93.86           S  
ATOM   2807  CE  MET A 368      -1.961  -2.191  -9.038  1.00 93.86           C  
ATOM   2808  N   SER A 369      -8.118  -1.490  -9.078  1.00 92.80           N  
ATOM   2809  CA  SER A 369      -9.075  -0.839  -8.168  1.00 92.80           C  
ATOM   2810  C   SER A 369     -10.195  -1.784  -7.727  1.00 92.80           C  
ATOM   2811  CB  SER A 369      -9.652   0.389  -8.859  1.00 92.80           C  
ATOM   2812  O   SER A 369     -10.549  -1.839  -6.540  1.00 92.80           O  
ATOM   2813  OG  SER A 369     -10.547   1.106  -8.026  1.00 92.80           O  
ATOM   2814  N   THR A 370     -10.717  -2.587  -8.657  1.00 94.80           N  
ATOM   2815  CA  THR A 370     -11.726  -3.613  -8.363  1.00 94.80           C  
ATOM   2816  C   THR A 370     -11.163  -4.682  -7.427  1.00 94.80           C  
ATOM   2817  CB  THR A 370     -12.256  -4.239  -9.662  1.00 94.80           C  
ATOM   2818  O   THR A 370     -11.775  -4.982  -6.398  1.00 94.80           O  
ATOM   2819  CG2 THR A 370     -13.403  -5.220  -9.408  1.00 94.80           C  
ATOM   2820  OG1 THR A 370     -12.762  -3.226 -10.501  1.00 94.80           O  
ATOM   2821  N   GLN A 371      -9.964  -5.190  -7.724  1.00 95.09           N  
ATOM   2822  CA  GLN A 371      -9.272  -6.190  -6.914  1.00 95.09           C  
ATOM   2823  C   GLN A 371      -8.995  -5.678  -5.493  1.00 95.09           C  
ATOM   2824  CB  GLN A 371      -7.967  -6.570  -7.622  1.00 95.09           C  
ATOM   2825  O   GLN A 371      -9.411  -6.312  -4.525  1.00 95.09           O  
ATOM   2826  CG  GLN A 371      -7.383  -7.910  -7.144  1.00 95.09           C  
ATOM   2827  CD  GLN A 371      -5.896  -8.025  -7.470  1.00 95.09           C  
ATOM   2828  NE2 GLN A 371      -5.430  -9.162  -7.921  1.00 95.09           N  
ATOM   2829  OE1 GLN A 371      -5.131  -7.088  -7.329  1.00 95.09           O  
ATOM   2830  N   PHE A 372      -8.371  -4.503  -5.338  1.00 91.58           N  
ATOM   2831  CA  PHE A 372      -8.044  -3.931  -4.027  1.00 91.58           C  
ATOM   2832  C   PHE A 372      -9.282  -3.701  -3.172  1.00 91.58           C  
ATOM   2833  CB  PHE A 372      -7.297  -2.596  -4.186  1.00 91.58           C  
ATOM   2834  O   PHE A 372      -9.278  -3.973  -1.972  1.00 91.58           O  
ATOM   2835  CG  PHE A 372      -5.864  -2.691  -4.671  1.00 91.58           C  
ATOM   2836  CD1 PHE A 372      -5.008  -3.700  -4.187  1.00 91.58           C  
ATOM   2837  CD2 PHE A 372      -5.362  -1.739  -5.578  1.00 91.58           C  
ATOM   2838  CE1 PHE A 372      -3.691  -3.807  -4.660  1.00 91.58           C  
ATOM   2839  CE2 PHE A 372      -4.029  -1.820  -6.018  1.00 91.58           C  
ATOM   2840  CZ  PHE A 372      -3.200  -2.865  -5.578  1.00 91.58           C  
ATOM   2841  N   THR A 373     -10.365  -3.225  -3.778  1.00 91.56           N  
ATOM   2842  CA  THR A 373     -11.644  -3.067  -3.084  1.00 91.56           C  
ATOM   2843  C   THR A 373     -12.167  -4.397  -2.567  1.00 91.56           C  
ATOM   2844  CB  THR A 373     -12.695  -2.529  -4.041  1.00 91.56           C  
ATOM   2845  O   THR A 373     -12.532  -4.512  -1.395  1.00 91.56           O  
ATOM   2846  CG2 THR A 373     -14.036  -2.345  -3.335  1.00 91.56           C  
ATOM   2847  OG1 THR A 373     -12.263  -1.317  -4.595  1.00 91.56           O  
ATOM   2848  N   ALA A 374     -12.227  -5.391  -3.452  1.00 94.13           N  
ATOM   2849  CA  ALA A 374     -12.764  -6.698  -3.135  1.00 94.13           C  
ATOM   2850  C   ALA A 374     -11.929  -7.368  -2.034  1.00 94.13           C  
ATOM   2851  CB  ALA A 374     -12.828  -7.503  -4.433  1.00 94.13           C  
ATOM   2852  O   ALA A 374     -12.492  -7.812  -1.039  1.00 94.13           O  
ATOM   2853  N   MET A 375     -10.598  -7.328  -2.141  1.00 92.98           N  
ATOM   2854  CA  MET A 375      -9.682  -7.857  -1.126  1.00 92.98           C  
ATOM   2855  C   MET A 375      -9.849  -7.150   0.219  1.00 92.98           C  
ATOM   2856  CB  MET A 375      -8.228  -7.728  -1.595  1.00 92.98           C  
ATOM   2857  O   MET A 375     -10.051  -7.794   1.240  1.00 92.98           O  
ATOM   2858  CG  MET A 375      -7.914  -8.686  -2.741  1.00 92.98           C  
ATOM   2859  SD  MET A 375      -6.165  -8.777  -3.169  1.00 92.98           S  
ATOM   2860  CE  MET A 375      -5.869  -7.203  -3.999  1.00 92.98           C  
ATOM   2861  N   ASN A 376      -9.827  -5.817   0.243  1.00 91.20           N  
ATOM   2862  CA  ASN A 376      -9.888  -5.082   1.506  1.00 91.20           C  
ATOM   2863  C   ASN A 376     -11.225  -5.270   2.227  1.00 91.20           C  
ATOM   2864  CB  ASN A 376      -9.636  -3.596   1.226  1.00 91.20           C  
ATOM   2865  O   ASN A 376     -11.263  -5.310   3.453  1.00 91.20           O  
ATOM   2866  CG  ASN A 376      -8.220  -3.315   0.765  1.00 91.20           C  
ATOM   2867  ND2 ASN A 376      -7.985  -2.147   0.216  1.00 91.20           N  
ATOM   2868  OD1 ASN A 376      -7.292  -4.090   0.939  1.00 91.20           O  
ATOM   2869  N   THR A 377     -12.323  -5.364   1.478  1.00 91.92           N  
ATOM   2870  CA  THR A 377     -13.653  -5.521   2.073  1.00 91.92           C  
ATOM   2871  C   THR A 377     -13.931  -6.958   2.495  1.00 91.92           C  
ATOM   2872  CB  THR A 377     -14.764  -4.962   1.178  1.00 91.92           C  
ATOM   2873  O   THR A 377     -14.475  -7.146   3.580  1.00 91.92           O  
ATOM   2874  CG2 THR A 377     -14.636  -3.448   1.023  1.00 91.92           C  
ATOM   2875  OG1 THR A 377     -14.746  -5.508  -0.119  1.00 91.92           O  
ATOM   2876  N   ILE A 378     -13.498  -7.967   1.726  1.00 93.31           N  
ATOM   2877  CA  ILE A 378     -13.689  -9.373   2.111  1.00 93.31           C  
ATOM   2878  C   ILE A 378     -12.884  -9.743   3.358  1.00 93.31           C  
ATOM   2879  CB  ILE A 378     -13.421 -10.339   0.934  1.00 93.31           C  
ATOM   2880  O   ILE A 378     -13.407 -10.447   4.217  1.00 93.31           O  
ATOM   2881  CG1 ILE A 378     -14.056 -11.729   1.130  1.00 93.31           C  
ATOM   2882  CG2 ILE A 378     -11.933 -10.556   0.632  1.00 93.31           C  
ATOM   2883  CD1 ILE A 378     -15.581 -11.700   1.262  1.00 93.31           C  
ATOM   2884  N   THR A 379     -11.671  -9.197   3.518  1.00 93.80           N  
ATOM   2885  CA  THR A 379     -10.848  -9.408   4.721  1.00 93.80           C  
ATOM   2886  C   THR A 379     -11.567  -8.952   5.990  1.00 93.80           C  
ATOM   2887  CB  THR A 379      -9.517  -8.643   4.612  1.00 93.80           C  
ATOM   2888  O   THR A 379     -11.387  -9.537   7.051  1.00 93.80           O  
ATOM   2889  CG2 THR A 379      -8.565  -8.902   5.776  1.00 93.80           C  
ATOM   2890  OG1 THR A 379      -8.823  -9.046   3.463  1.00 93.80           O  
ATOM   2891  N   LEU A 380     -12.396  -7.909   5.895  1.00 90.08           N  
ATOM   2892  CA  LEU A 380     -13.093  -7.314   7.037  1.00 90.08           C  
ATOM   2893  C   LEU A 380     -14.543  -7.809   7.183  1.00 90.08           C  
ATOM   2894  CB  LEU A 380     -13.024  -5.779   6.919  1.00 90.08           C  
ATOM   2895  O   LEU A 380     -15.219  -7.412   8.130  1.00 90.08           O  
ATOM   2896  CG  LEU A 380     -11.601  -5.194   6.812  1.00 90.08           C  
ATOM   2897  CD1 LEU A 380     -11.679  -3.693   6.527  1.00 90.08           C  
ATOM   2898  CD2 LEU A 380     -10.767  -5.404   8.076  1.00 90.08           C  
ATOM   2899  N   ALA A 381     -15.036  -8.636   6.255  1.00 87.50           N  
ATOM   2900  CA  ALA A 381     -16.458  -8.961   6.129  1.00 87.50           C  
ATOM   2901  C   ALA A 381     -17.028  -9.668   7.366  1.00 87.50           C  
ATOM   2902  CB  ALA A 381     -16.649  -9.832   4.880  1.00 87.50           C  
ATOM   2903  O   ALA A 381     -18.104  -9.303   7.842  1.00 87.50           O  
ATOM   2904  N   ASP A 382     -16.287 -10.647   7.891  1.00 89.62           N  
ATOM   2905  CA  ASP A 382     -16.736 -11.535   8.971  1.00 89.62           C  
ATOM   2906  C   ASP A 382     -16.044 -11.235  10.311  1.00 89.62           C  
ATOM   2907  CB  ASP A 382     -16.590 -12.998   8.534  1.00 89.62           C  
ATOM   2908  O   ASP A 382     -16.098 -12.034  11.245  1.00 89.62           O  
ATOM   2909  CG  ASP A 382     -17.330 -13.291   7.225  1.00 89.62           C  
ATOM   2910  OD1 ASP A 382     -18.483 -12.826   7.059  1.00 89.62           O  
ATOM   2911  OD2 ASP A 382     -16.705 -13.950   6.362  1.00 89.62           O  
ATOM   2912  N   LEU A 383     -15.398 -10.069  10.420  1.00 87.95           N  
ATOM   2913  CA  LEU A 383     -14.848  -9.592  11.685  1.00 87.95           C  
ATOM   2914  C   LEU A 383     -15.973  -9.094  12.606  1.00 87.95           C  
ATOM   2915  CB  LEU A 383     -13.770  -8.522  11.438  1.00 87.95           C  
ATOM   2916  O   LEU A 383     -16.888  -8.369  12.193  1.00 87.95           O  
ATOM   2917  CG  LEU A 383     -12.510  -9.021  10.703  1.00 87.95           C  
ATOM   2918  CD1 LEU A 383     -11.523  -7.859  10.596  1.00 87.95           C  
ATOM   2919  CD2 LEU A 383     -11.786 -10.172  11.407  1.00 87.95           C  
ATOM   2920  N   THR A 384     -15.883  -9.467  13.877  1.00 85.14           N  
ATOM   2921  CA  THR A 384     -16.741  -8.998  14.967  1.00 85.14           C  
ATOM   2922  C   THR A 384     -16.172  -7.712  15.565  1.00 85.14           C  
ATOM   2923  CB  THR A 384     -16.895 -10.073  16.056  1.00 85.14           C  
ATOM   2924  O   THR A 384     -15.018  -7.354  15.335  1.00 85.14           O  
ATOM   2925  CG2 THR A 384     -17.459 -11.383  15.505  1.00 85.14           C  
ATOM   2926  OG1 THR A 384     -15.656 -10.357  16.665  1.00 85.14           O  
ATOM   2927  N   ASP A 385     -16.951  -6.987  16.365  1.00 79.99           N  
ATOM   2928  CA  ASP A 385     -16.475  -5.730  16.963  1.00 79.99           C  
ATOM   2929  C   ASP A 385     -15.281  -5.919  17.923  1.00 79.99           C  
ATOM   2930  CB  ASP A 385     -17.648  -5.023  17.654  1.00 79.99           C  
ATOM   2931  O   ASP A 385     -14.479  -4.991  18.102  1.00 79.99           O  
ATOM   2932  CG  ASP A 385     -18.698  -4.510  16.659  1.00 79.99           C  
ATOM   2933  OD1 ASP A 385     -18.330  -4.249  15.485  1.00 79.99           O  
ATOM   2934  OD2 ASP A 385     -19.860  -4.361  17.085  1.00 79.99           O  
ATOM   2935  N   ASP A 386     -15.131  -7.132  18.470  1.00 81.32           N  
ATOM   2936  CA  ASP A 386     -14.056  -7.543  19.383  1.00 81.32           C  
ATOM   2937  C   ASP A 386     -12.710  -7.793  18.700  1.00 81.32           C  
ATOM   2938  CB  ASP A 386     -14.459  -8.850  20.080  1.00 81.32           C  
ATOM   2939  O   ASP A 386     -11.665  -7.748  19.363  1.00 81.32           O  
ATOM   2940  CG  ASP A 386     -15.576  -8.664  21.097  1.00 81.32           C  
ATOM   2941  OD1 ASP A 386     -15.594  -7.589  21.738  1.00 81.32           O  
ATOM   2942  OD2 ASP A 386     -16.361  -9.621  21.241  1.00 81.32           O  
ATOM   2943  N   ASN A 387     -12.736  -8.103  17.401  1.00 86.26           N  
ATOM   2944  CA  ASN A 387     -11.550  -8.422  16.611  1.00 86.26           C  
ATOM   2945  C   ASN A 387     -11.351  -7.469  15.415  1.00 86.26           C  
ATOM   2946  CB  ASN A 387     -11.578  -9.926  16.268  1.00 86.26           C  
ATOM   2947  O   ASN A 387     -10.292  -7.494  14.790  1.00 86.26           O  
ATOM   2948  CG  ASN A 387     -12.525 -10.326  15.149  1.00 86.26           C  
ATOM   2949  ND2 ASN A 387     -12.617 -11.597  14.840  1.00 86.26           N  
ATOM   2950  OD1 ASN A 387     -13.177  -9.518  14.521  1.00 86.26           O  
ATOM   2951  N   ALA A 388     -12.311  -6.577  15.143  1.00 87.05           N  
ATOM   2952  CA  ALA A 388     -12.244  -5.585  14.075  1.00 87.05           C  
ATOM   2953  C   ALA A 388     -11.015  -4.677  14.186  1.00 87.05           C  
ATOM   2954  CB  ALA A 388     -13.528  -4.742  14.091  1.00 87.05           C  
ATOM   2955  O   ALA A 388     -10.425  -4.346  13.164  1.00 87.05           O  
ATOM   2956  N   SER A 389     -10.603  -4.289  15.398  1.00 86.92           N  
ATOM   2957  CA  SER A 389      -9.406  -3.466  15.613  1.00 86.92           C  
ATOM   2958  C   SER A 389      -8.131  -4.214  15.232  1.00 86.92           C  
ATOM   2959  CB  SER A 389      -9.350  -2.972  17.059  1.00 86.92           C  
ATOM   2960  O   SER A 389      -7.381  -3.730  14.385  1.00 86.92           O  
ATOM   2961  OG  SER A 389      -9.402  -4.058  17.958  1.00 86.92           O  
ATOM   2962  N   SER A 390      -7.921  -5.415  15.776  1.00 88.94           N  
ATOM   2963  CA  SER A 390      -6.762  -6.256  15.460  1.00 88.94           C  
ATOM   2964  C   SER A 390      -6.733  -6.655  13.980  1.00 88.94           C  
ATOM   2965  CB  SER A 390      -6.745  -7.506  16.347  1.00 88.94           C  
ATOM   2966  O   SER A 390      -5.697  -6.519  13.336  1.00 88.94           O  
ATOM   2967  OG  SER A 390      -6.717  -7.166  17.719  1.00 88.94           O  
ATOM   2968  N   GLY A 391      -7.864  -7.070  13.402  1.00 91.91           N  
ATOM   2969  CA  GLY A 391      -7.951  -7.417  11.982  1.00 91.91           C  
ATOM   2970  C   GLY A 391      -7.712  -6.217  11.059  1.00 91.91           C  
ATOM   2971  O   GLY A 391      -7.012  -6.334  10.055  1.00 91.91           O  
ATOM   2972  N   ASN A 392      -8.211  -5.033  11.425  1.00 91.13           N  
ATOM   2973  CA  ASN A 392      -7.930  -3.790  10.708  1.00 91.13           C  
ATOM   2974  C   ASN A 392      -6.447  -3.400  10.778  1.00 91.13           C  
ATOM   2975  CB  ASN A 392      -8.834  -2.698  11.288  1.00 91.13           C  
ATOM   2976  O   ASN A 392      -5.882  -3.010   9.756  1.00 91.13           O  
ATOM   2977  CG  ASN A 392      -8.616  -1.344  10.663  1.00 91.13           C  
ATOM   2978  ND2 ASN A 392      -7.949  -0.448  11.349  1.00 91.13           N  
ATOM   2979  OD1 ASN A 392      -9.083  -1.072   9.573  1.00 91.13           O  
ATOM   2980  N   SER A 393      -5.816  -3.538  11.949  1.00 91.45           N  
ATOM   2981  CA  SER A 393      -4.376  -3.319  12.117  1.00 91.45           C  
ATOM   2982  C   SER A 393      -3.565  -4.265  11.234  1.00 91.45           C  
ATOM   2983  CB  SER A 393      -3.949  -3.514  13.576  1.00 91.45           C  
ATOM   2984  O   SER A 393      -2.695  -3.802  10.503  1.00 91.45           O  
ATOM   2985  OG  SER A 393      -4.383  -2.455  14.407  1.00 91.45           O  
ATOM   2986  N   VAL A 394      -3.876  -5.567  11.230  1.00 93.10           N  
ATOM   2987  CA  VAL A 394      -3.192  -6.545  10.364  1.00 93.10           C  
ATOM   2988  C   VAL A 394      -3.374  -6.193   8.898  1.00 93.10           C  
ATOM   2989  CB  VAL A 394      -3.703  -7.970  10.596  1.00 93.10           C  
ATOM   2990  O   VAL A 394      -2.391  -6.156   8.172  1.00 93.10           O  
ATOM   2991  CG1 VAL A 394      -3.098  -8.990   9.616  1.00 93.10           C  
ATOM   2992  CG2 VAL A 394      -3.332  -8.463  11.986  1.00 93.10           C  
ATOM   2993  N   LEU A 395      -4.594  -5.868   8.459  1.00 92.93           N  
ATOM   2994  CA  LEU A 395      -4.823  -5.456   7.076  1.00 92.93           C  
ATOM   2995  C   LEU A 395      -3.980  -4.226   6.716  1.00 92.93           C  
ATOM   2996  CB  LEU A 395      -6.324  -5.210   6.853  1.00 92.93           C  
ATOM   2997  O   LEU A 395      -3.389  -4.200   5.644  1.00 92.93           O  
ATOM   2998  CG  LEU A 395      -6.662  -4.693   5.440  1.00 92.93           C  
ATOM   2999  CD1 LEU A 395      -6.284  -5.676   4.330  1.00 92.93           C  
ATOM   3000  CD2 LEU A 395      -8.159  -4.413   5.342  1.00 92.93           C  
ATOM   3001  N   ALA A 396      -3.901  -3.219   7.586  1.00 90.40           N  
ATOM   3002  CA  ALA A 396      -3.083  -2.031   7.343  1.00 90.40           C  
ATOM   3003  C   ALA A 396      -1.578  -2.359   7.283  1.00 90.40           C  
ATOM   3004  CB  ALA A 396      -3.418  -0.991   8.415  1.00 90.40           C  
ATOM   3005  O   ALA A 396      -0.890  -1.892   6.378  1.00 90.40           O  
ATOM   3006  N   VAL A 397      -1.080  -3.217   8.177  1.00 90.06           N  
ATOM   3007  CA  VAL A 397       0.312  -3.699   8.172  1.00 90.06           C  
ATOM   3008  C   VAL A 397       0.621  -4.478   6.901  1.00 90.06           C  
ATOM   3009  CB  VAL A 397       0.575  -4.594   9.392  1.00 90.06           C  
ATOM   3010  O   VAL A 397       1.593  -4.184   6.211  1.00 90.06           O  
ATOM   3011  CG1 VAL A 397       1.913  -5.327   9.305  1.00 90.06           C  
ATOM   3012  CG2 VAL A 397       0.582  -3.772  10.677  1.00 90.06           C  
ATOM   3013  N   THR A 398      -0.230  -5.445   6.553  1.00 91.35           N  
ATOM   3014  CA  THR A 398      -0.126  -6.202   5.308  1.00 91.35           C  
ATOM   3015  C   THR A 398      -0.123  -5.253   4.122  1.00 91.35           C  
ATOM   3016  CB  THR A 398      -1.297  -7.186   5.178  1.00 91.35           C  
ATOM   3017  O   THR A 398       0.665  -5.442   3.198  1.00 91.35           O  
ATOM   3018  CG2 THR A 398      -1.268  -7.950   3.861  1.00 91.35           C  
ATOM   3019  OG1 THR A 398      -1.231  -8.143   6.205  1.00 91.35           O  
ATOM   3020  N   GLN A 399      -0.954  -4.207   4.154  1.00 87.35           N  
ATOM   3021  CA  GLN A 399      -0.999  -3.242   3.072  1.00 87.35           C  
ATOM   3022  C   GLN A 399       0.306  -2.464   2.914  1.00 87.35           C  
ATOM   3023  CB  GLN A 399      -2.198  -2.278   3.199  1.00 87.35           C  
ATOM   3024  O   GLN A 399       0.734  -2.280   1.778  1.00 87.35           O  
ATOM   3025  CG  GLN A 399      -3.558  -2.890   2.822  1.00 87.35           C  
ATOM   3026  CD  GLN A 399      -4.764  -1.997   3.110  1.00 87.35           C  
ATOM   3027  NE2 GLN A 399      -5.886  -2.298   2.510  1.00 87.35           N  
ATOM   3028  OE1 GLN A 399      -4.789  -1.017   3.844  1.00 87.35           O  
ATOM   3029  N   GLN A 400       0.912  -2.047   4.024  1.00 83.91           N  
ATOM   3030  CA  GLN A 400       2.184  -1.334   4.040  1.00 83.91           C  
ATOM   3031  C   GLN A 400       3.332  -2.225   3.547  1.00 83.91           C  
ATOM   3032  CB  GLN A 400       2.428  -0.813   5.469  1.00 83.91           C  
ATOM   3033  O   GLN A 400       4.044  -1.855   2.621  1.00 83.91           O  
ATOM   3034  CG  GLN A 400       3.662   0.097   5.569  1.00 83.91           C  
ATOM   3035  CD  GLN A 400       3.535   1.369   4.734  1.00 83.91           C  
ATOM   3036  NE2 GLN A 400       4.632   1.958   4.323  1.00 83.91           N  
ATOM   3037  OE1 GLN A 400       2.449   1.846   4.438  1.00 83.91           O  
ATOM   3038  N   LEU A 401       3.466  -3.431   4.110  1.00 84.42           N  
ATOM   3039  CA  LEU A 401       4.534  -4.374   3.761  1.00 84.42           C  
ATOM   3040  C   LEU A 401       4.483  -4.823   2.299  1.00 84.42           C  
ATOM   3041  CB  LEU A 401       4.397  -5.626   4.638  1.00 84.42           C  
ATOM   3042  O   LEU A 401       5.511  -4.941   1.634  1.00 84.42           O  
ATOM   3043  CG  LEU A 401       4.834  -5.492   6.104  1.00 84.42           C  
ATOM   3044  CD1 LEU A 401       4.548  -6.854   6.742  1.00 84.42           C  
ATOM   3045  CD2 LEU A 401       6.323  -5.179   6.227  1.00 84.42           C  
ATOM   3046  N   SER A 402       3.279  -5.098   1.797  1.00 85.71           N  
ATOM   3047  CA  SER A 402       3.114  -5.710   0.479  1.00 85.71           C  
ATOM   3048  C   SER A 402       3.493  -4.768  -0.670  1.00 85.71           C  
ATOM   3049  CB  SER A 402       1.678  -6.187   0.295  1.00 85.71           C  
ATOM   3050  O   SER A 402       3.814  -5.249  -1.752  1.00 85.71           O  
ATOM   3051  OG  SER A 402       1.280  -7.116   1.275  1.00 85.71           O  
ATOM   3052  N   ILE A 403       3.463  -3.444  -0.459  1.00 77.42           N  
ATOM   3053  CA  ILE A 403       3.896  -2.461  -1.467  1.00 77.42           C  
ATOM   3054  C   ILE A 403       5.410  -2.570  -1.683  1.00 77.42           C  
ATOM   3055  CB  ILE A 403       3.457  -1.029  -1.072  1.00 77.42           C  
ATOM   3056  O   ILE A 403       5.845  -2.792  -2.811  1.00 77.42           O  
ATOM   3057  CG1 ILE A 403       1.915  -0.913  -1.122  1.00 77.42           C  
ATOM   3058  CG2 ILE A 403       4.087   0.024  -2.004  1.00 77.42           C  
ATOM   3059  CD1 ILE A 403       1.368   0.357  -0.455  1.00 77.42           C  
ATOM   3060  N   SER A 404       6.201  -2.487  -0.608  1.00 78.00           N  
ATOM   3061  CA  SER A 404       7.666  -2.560  -0.684  1.00 78.00           C  
ATOM   3062  C   SER A 404       8.147  -3.919  -1.189  1.00 78.00           C  
ATOM   3063  CB  SER A 404       8.286  -2.286   0.692  1.00 78.00           C  
ATOM   3064  O   SER A 404       9.069  -4.000  -1.998  1.00 78.00           O  
ATOM   3065  OG  SER A 404       7.743  -1.104   1.249  1.00 78.00           O  
ATOM   3066  N   LEU A 405       7.485  -4.996  -0.755  1.00 86.05           N  
ATOM   3067  CA  LEU A 405       7.831  -6.355  -1.160  1.00 86.05           C  
ATOM   3068  C   LEU A 405       7.650  -6.576  -2.671  1.00 86.05           C  
ATOM   3069  CB  LEU A 405       6.990  -7.323  -0.314  1.00 86.05           C  
ATOM   3070  O   LEU A 405       8.510  -7.187  -3.297  1.00 86.05           O  
ATOM   3071  CG  LEU A 405       7.364  -8.804  -0.484  1.00 86.05           C  
ATOM   3072  CD1 LEU A 405       8.769  -9.138  -0.009  1.00 86.05           C  
ATOM   3073  CD2 LEU A 405       6.379  -9.657   0.320  1.00 86.05           C  
ATOM   3074  N   GLY A 406       6.574  -6.052  -3.272  1.00 88.28           N  
ATOM   3075  CA  GLY A 406       6.348  -6.172  -4.716  1.00 88.28           C  
ATOM   3076  C   GLY A 406       7.408  -5.454  -5.554  1.00 88.28           C  
ATOM   3077  O   GLY A 406       7.904  -6.017  -6.530  1.00 88.28           O  
ATOM   3078  N   VAL A 407       7.828  -4.256  -5.132  1.00 84.63           N  
ATOM   3079  CA  VAL A 407       8.922  -3.521  -5.788  1.00 84.63           C  
ATOM   3080  C   VAL A 407      10.236  -4.298  -5.674  1.00 84.63           C  
ATOM   3081  CB  VAL A 407       9.067  -2.097  -5.219  1.00 84.63           C  
ATOM   3082  O   VAL A 407      10.898  -4.531  -6.683  1.00 84.63           O  
ATOM   3083  CG1 VAL A 407      10.255  -1.354  -5.842  1.00 84.63           C  
ATOM   3084  CG2 VAL A 407       7.801  -1.274  -5.493  1.00 84.63           C  
ATOM   3085  N   ALA A 408      10.592  -4.783  -4.483  1.00 85.84           N  
ATOM   3086  CA  ALA A 408      11.847  -5.506  -4.287  1.00 85.84           C  
ATOM   3087  C   ALA A 408      11.912  -6.836  -5.046  1.00 85.84           C  
ATOM   3088  CB  ALA A 408      12.053  -5.712  -2.794  1.00 85.84           C  
ATOM   3089  O   ALA A 408      12.945  -7.141  -5.641  1.00 85.84           O  
ATOM   3090  N   VAL A 409      10.817  -7.604  -5.084  1.00 88.91           N  
ATOM   3091  CA  VAL A 409      10.748  -8.828  -5.898  1.00 88.91           C  
ATOM   3092  C   VAL A 409      10.887  -8.487  -7.378  1.00 88.91           C  
ATOM   3093  CB  VAL A 409       9.466  -9.633  -5.609  1.00 88.91           C  
ATOM   3094  O   VAL A 409      11.673  -9.129  -8.065  1.00 88.91           O  
ATOM   3095  CG1 VAL A 409       9.261 -10.795  -6.592  1.00 88.91           C  
ATOM   3096  CG2 VAL A 409       9.554 -10.241  -4.202  1.00 88.91           C  
ATOM   3097  N   SER A 410      10.214  -7.438  -7.865  1.00 91.04           N  
ATOM   3098  CA  SER A 410      10.350  -7.021  -9.265  1.00 91.04           C  
ATOM   3099  C   SER A 410      11.772  -6.584  -9.629  1.00 91.04           C  
ATOM   3100  CB  SER A 410       9.327  -5.938  -9.597  1.00 91.04           C  
ATOM   3101  O   SER A 410      12.278  -6.969 -10.679  1.00 91.04           O  
ATOM   3102  OG  SER A 410       9.562  -4.689  -8.986  1.00 91.04           O  
ATOM   3103  N   ALA A 411      12.456  -5.864  -8.735  1.00 88.77           N  
ATOM   3104  CA  ALA A 411      13.851  -5.480  -8.915  1.00 88.77           C  
ATOM   3105  C   ALA A 411      14.798  -6.690  -8.860  1.00 88.77           C  
ATOM   3106  CB  ALA A 411      14.203  -4.446  -7.838  1.00 88.77           C  
ATOM   3107  O   ALA A 411      15.791  -6.724  -9.579  1.00 88.77           O  
ATOM   3108  N   ALA A 412      14.511  -7.686  -8.018  1.00 88.02           N  
ATOM   3109  CA  ALA A 412      15.292  -8.918  -7.951  1.00 88.02           C  
ATOM   3110  C   ALA A 412      15.134  -9.763  -9.223  1.00 88.02           C  
ATOM   3111  CB  ALA A 412      14.880  -9.699  -6.699  1.00 88.02           C  
ATOM   3112  O   ALA A 412      16.127 -10.257  -9.744  1.00 88.02           O  
ATOM   3113  N   VAL A 413      13.908  -9.892  -9.742  1.00 92.80           N  
ATOM   3114  CA  VAL A 413      13.630 -10.602 -11.000  1.00 92.80           C  
ATOM   3115  C   VAL A 413      14.293  -9.889 -12.180  1.00 92.80           C  
ATOM   3116  CB  VAL A 413      12.112 -10.762 -11.214  1.00 92.80           C  
ATOM   3117  O   VAL A 413      14.965 -10.547 -12.968  1.00 92.80           O  
ATOM   3118  CG1 VAL A 413      11.772 -11.369 -12.577  1.00 92.80           C  
ATOM   3119  CG2 VAL A 413      11.497 -11.698 -10.163  1.00 92.80           C  
ATOM   3120  N   LEU A 414      14.186  -8.558 -12.263  1.00 92.88           N  
ATOM   3121  CA  LEU A 414      14.858  -7.777 -13.307  1.00 92.88           C  
ATOM   3122  C   LEU A 414      16.372  -8.012 -13.299  1.00 92.88           C  
ATOM   3123  CB  LEU A 414      14.503  -6.289 -13.139  1.00 92.88           C  
ATOM   3124  O   LEU A 414      16.949  -8.293 -14.342  1.00 92.88           O  
ATOM   3125  CG  LEU A 414      15.111  -5.371 -14.220  1.00 92.88           C  
ATOM   3126  CD1 LEU A 414      14.589  -5.693 -15.622  1.00 92.88           C  
ATOM   3127  CD2 LEU A 414      14.753  -3.920 -13.896  1.00 92.88           C  
ATOM   3128  N   ARG A 415      16.996  -8.017 -12.115  1.00 88.94           N  
ATOM   3129  CA  ARG A 415      18.430  -8.306 -11.959  1.00 88.94           C  
ATOM   3130  C   ARG A 415      18.842  -9.691 -12.451  1.00 88.94           C  
ATOM   3131  CB  ARG A 415      18.828  -8.176 -10.489  1.00 88.94           C  
ATOM   3132  O   ARG A 415      19.962  -9.852 -12.925  1.00 88.94           O  
ATOM   3133  CG  ARG A 415      19.026  -6.721 -10.066  1.00 88.94           C  
ATOM   3134  CD  ARG A 415      19.432  -6.687  -8.584  1.00 88.94           C  
ATOM   3135  NE  ARG A 415      18.448  -5.991  -7.737  1.00 88.94           N  
ATOM   3136  NH1 ARG A 415      19.244  -6.647  -5.674  1.00 88.94           N  
ATOM   3137  NH2 ARG A 415      17.748  -5.034  -5.790  1.00 88.94           N  
ATOM   3138  CZ  ARG A 415      18.475  -5.902  -6.419  1.00 88.94           C  
ATOM   3139  N   VAL A 416      17.979 -10.698 -12.306  1.00 91.42           N  
ATOM   3140  CA  VAL A 416      18.261 -12.041 -12.838  1.00 91.42           C  
ATOM   3141  C   VAL A 416      18.361 -11.983 -14.361  1.00 91.42           C  
ATOM   3142  CB  VAL A 416      17.212 -13.071 -12.374  1.00 91.42           C  
ATOM   3143  O   VAL A 416      19.291 -12.555 -14.919  1.00 91.42           O  
ATOM   3144  CG1 VAL A 416      17.368 -14.430 -13.069  1.00 91.42           C  
ATOM   3145  CG2 VAL A 416      17.334 -13.322 -10.864  1.00 91.42           C  
ATOM   3146  N   TYR A 417      17.461 -11.250 -15.019  1.00 93.74           N  
ATOM   3147  CA  TYR A 417      17.489 -11.085 -16.473  1.00 93.74           C  
ATOM   3148  C   TYR A 417      18.608 -10.153 -16.954  1.00 93.74           C  
ATOM   3149  CB  TYR A 417      16.110 -10.632 -16.966  1.00 93.74           C  
ATOM   3150  O   TYR A 417      19.207 -10.436 -17.983  1.00 93.74           O  
ATOM   3151  CG  TYR A 417      15.024 -11.670 -16.751  1.00 93.74           C  
ATOM   3152  CD1 TYR A 417      15.125 -12.918 -17.392  1.00 93.74           C  
ATOM   3153  CD2 TYR A 417      13.922 -11.399 -15.919  1.00 93.74           C  
ATOM   3154  CE1 TYR A 417      14.156 -13.914 -17.177  1.00 93.74           C  
ATOM   3155  CE2 TYR A 417      12.928 -12.378 -15.730  1.00 93.74           C  
ATOM   3156  OH  TYR A 417      12.106 -14.584 -16.135  1.00 93.74           O  
ATOM   3157  CZ  TYR A 417      13.056 -13.640 -16.340  1.00 93.74           C  
ATOM   3158  N   GLU A 418      18.961  -9.105 -16.201  1.00 89.54           N  
ATOM   3159  CA  GLU A 418      20.140  -8.262 -16.479  1.00 89.54           C  
ATOM   3160  C   GLU A 418      21.449  -9.069 -16.493  1.00 89.54           C  
ATOM   3161  CB  GLU A 418      20.266  -7.154 -15.420  1.00 89.54           C  
ATOM   3162  O   GLU A 418      22.376  -8.736 -17.227  1.00 89.54           O  
ATOM   3163  CG  GLU A 418      19.232  -6.024 -15.556  1.00 89.54           C  
ATOM   3164  CD  GLU A 418      19.282  -5.014 -14.390  1.00 89.54           C  
ATOM   3165  OE1 GLU A 418      18.652  -3.940 -14.520  1.00 89.54           O  
ATOM   3166  OE2 GLU A 418      19.897  -5.315 -13.333  1.00 89.54           O  
ATOM   3167  N   GLY A 419      21.528 -10.137 -15.692  1.00 88.42           N  
ATOM   3168  CA  GLY A 419      22.672 -11.049 -15.661  1.00 88.42           C  
ATOM   3169  C   GLY A 419      22.719 -12.064 -16.809  1.00 88.42           C  
ATOM   3170  O   GLY A 419      23.688 -12.815 -16.893  1.00 88.42           O  
ATOM   3171  N   MET A 420      21.697 -12.128 -17.672  1.00 91.03           N  
ATOM   3172  CA  MET A 420      21.663 -13.052 -18.808  1.00 91.03           C  
ATOM   3173  C   MET A 420      22.329 -12.433 -20.041  1.00 91.03           C  
ATOM   3174  CB  MET A 420      20.225 -13.491 -19.126  1.00 91.03           C  
ATOM   3175  O   MET A 420      21.806 -11.484 -20.636  1.00 91.03           O  
ATOM   3176  CG  MET A 420      19.620 -14.365 -18.020  1.00 91.03           C  
ATOM   3177  SD  MET A 420      17.943 -14.990 -18.345  1.00 91.03           S  
ATOM   3178  CE  MET A 420      18.230 -16.015 -19.814  1.00 91.03           C  
ATOM   3179  N   GLU A 421      23.460 -13.007 -20.458  1.00 86.83           N  
ATOM   3180  CA  GLU A 421      24.172 -12.606 -21.676  1.00 86.83           C  
ATOM   3181  C   GLU A 421      23.276 -12.716 -22.924  1.00 86.83           C  
ATOM   3182  CB  GLU A 421      25.453 -13.437 -21.870  1.00 86.83           C  
ATOM   3183  O   GLU A 421      22.490 -13.652 -23.072  1.00 86.83           O  
ATOM   3184  CG  GLU A 421      26.511 -13.169 -20.785  1.00 86.83           C  
ATOM   3185  CD  GLU A 421      27.840 -13.911 -21.025  1.00 86.83           C  
ATOM   3186  OE1 GLU A 421      28.770 -13.683 -20.219  1.00 86.83           O  
ATOM   3187  OE2 GLU A 421      27.925 -14.694 -21.998  1.00 86.83           O  
ATOM   3188  N   GLY A 422      23.396 -11.744 -23.833  1.00 86.27           N  
ATOM   3189  CA  GLY A 422      22.667 -11.718 -25.107  1.00 86.27           C  
ATOM   3190  C   GLY A 422      21.253 -11.128 -25.058  1.00 86.27           C  
ATOM   3191  O   GLY A 422      20.631 -11.009 -26.108  1.00 86.27           O  
ATOM   3192  N   THR A 423      20.751 -10.723 -23.888  1.00 89.72           N  
ATOM   3193  CA  THR A 423      19.455 -10.034 -23.774  1.00 89.72           C  
ATOM   3194  C   THR A 423      19.609  -8.519 -23.905  1.00 89.72           C  
ATOM   3195  CB  THR A 423      18.714 -10.391 -22.479  1.00 89.72           C  
ATOM   3196  O   THR A 423      20.498  -7.908 -23.313  1.00 89.72           O  
ATOM   3197  CG2 THR A 423      18.409 -11.886 -22.383  1.00 89.72           C  
ATOM   3198  OG1 THR A 423      19.442 -10.024 -21.325  1.00 89.72           O  
ATOM   3199  N   THR A 424      18.725  -7.887 -24.672  1.00 92.77           N  
ATOM   3200  CA  THR A 424      18.608  -6.425 -24.716  1.00 92.77           C  
ATOM   3201  C   THR A 424      17.901  -5.901 -23.466  1.00 92.77           C  
ATOM   3202  CB  THR A 424      17.868  -5.938 -25.969  1.00 92.77           C  
ATOM   3203  O   THR A 424      17.102  -6.599 -22.842  1.00 92.77           O  
ATOM   3204  CG2 THR A 424      18.526  -6.386 -27.272  1.00 92.77           C  
ATOM   3205  OG1 THR A 424      16.547  -6.410 -25.968  1.00 92.77           O  
ATOM   3206  N   THR A 425      18.120  -4.630 -23.122  1.00 92.09           N  
ATOM   3207  CA  THR A 425      17.453  -3.989 -21.976  1.00 92.09           C  
ATOM   3208  C   THR A 425      15.929  -4.100 -22.047  1.00 92.09           C  
ATOM   3209  CB  THR A 425      17.858  -2.513 -21.908  1.00 92.09           C  
ATOM   3210  O   THR A 425      15.273  -4.361 -21.043  1.00 92.09           O  
ATOM   3211  CG2 THR A 425      17.333  -1.808 -20.665  1.00 92.09           C  
ATOM   3212  OG1 THR A 425      19.261  -2.409 -21.897  1.00 92.09           O  
ATOM   3213  N   VAL A 426      15.346  -3.956 -23.240  1.00 93.15           N  
ATOM   3214  CA  VAL A 426      13.897  -4.093 -23.445  1.00 93.15           C  
ATOM   3215  C   VAL A 426      13.432  -5.533 -23.196  1.00 93.15           C  
ATOM   3216  CB  VAL A 426      13.512  -3.590 -24.848  1.00 93.15           C  
ATOM   3217  O   VAL A 426      12.446  -5.737 -22.491  1.00 93.15           O  
ATOM   3218  CG1 VAL A 426      12.040  -3.852 -25.164  1.00 93.15           C  
ATOM   3219  CG2 VAL A 426      13.754  -2.078 -24.963  1.00 93.15           C  
ATOM   3220  N   GLU A 427      14.163  -6.537 -23.686  1.00 94.90           N  
ATOM   3221  CA  GLU A 427      13.849  -7.950 -23.430  1.00 94.90           C  
ATOM   3222  C   GLU A 427      13.926  -8.303 -21.942  1.00 94.90           C  
ATOM   3223  CB  GLU A 427      14.806  -8.854 -24.207  1.00 94.90           C  
ATOM   3224  O   GLU A 427      13.071  -9.031 -21.441  1.00 94.90           O  
ATOM   3225  CG  GLU A 427      14.496  -8.853 -25.712  1.00 94.90           C  
ATOM   3226  CD  GLU A 427      15.635  -9.468 -26.530  1.00 94.90           C  
ATOM   3227  OE1 GLU A 427      15.340 -10.069 -27.581  1.00 94.90           O  
ATOM   3228  OE2 GLU A 427      16.801  -9.266 -26.119  1.00 94.90           O  
ATOM   3229  N   GLN A 428      14.883  -7.739 -21.204  1.00 94.93           N  
ATOM   3230  CA  GLN A 428      14.991  -7.925 -19.752  1.00 94.93           C  
ATOM   3231  C   GLN A 428      13.734  -7.425 -19.030  1.00 94.93           C  
ATOM   3232  CB  GLN A 428      16.234  -7.195 -19.228  1.00 94.93           C  
ATOM   3233  O   GLN A 428      13.176  -8.130 -18.181  1.00 94.93           O  
ATOM   3234  CG  GLN A 428      17.533  -7.801 -19.774  1.00 94.93           C  
ATOM   3235  CD  GLN A 428      18.745  -6.891 -19.615  1.00 94.93           C  
ATOM   3236  NE2 GLN A 428      19.900  -7.360 -20.019  1.00 94.93           N  
ATOM   3237  OE1 GLN A 428      18.680  -5.761 -19.154  1.00 94.93           O  
ATOM   3238  N   PHE A 429      13.219  -6.248 -19.407  1.00 95.14           N  
ATOM   3239  CA  PHE A 429      11.931  -5.761 -18.904  1.00 95.14           C  
ATOM   3240  C   PHE A 429      10.776  -6.671 -19.326  1.00 95.14           C  
ATOM   3241  CB  PHE A 429      11.669  -4.316 -19.355  1.00 95.14           C  
ATOM   3242  O   PHE A 429       9.933  -7.003 -18.493  1.00 95.14           O  
ATOM   3243  CG  PHE A 429      12.440  -3.293 -18.551  1.00 95.14           C  
ATOM   3244  CD1 PHE A 429      12.081  -3.047 -17.213  1.00 95.14           C  
ATOM   3245  CD2 PHE A 429      13.524  -2.606 -19.120  1.00 95.14           C  
ATOM   3246  CE1 PHE A 429      12.844  -2.162 -16.433  1.00 95.14           C  
ATOM   3247  CE2 PHE A 429      14.302  -1.740 -18.335  1.00 95.14           C  
ATOM   3248  CZ  PHE A 429      13.975  -1.538 -16.987  1.00 95.14           C  
ATOM   3249  N   HIS A 430      10.742  -7.121 -20.580  1.00 96.57           N  
ATOM   3250  CA  HIS A 430       9.693  -8.004 -21.092  1.00 96.57           C  
ATOM   3251  C   HIS A 430       9.625  -9.331 -20.333  1.00 96.57           C  
ATOM   3252  CB  HIS A 430       9.920  -8.246 -22.588  1.00 96.57           C  
ATOM   3253  O   HIS A 430       8.549  -9.713 -19.867  1.00 96.57           O  
ATOM   3254  CG  HIS A 430       9.680  -7.045 -23.462  1.00 96.57           C  
ATOM   3255  CD2 HIS A 430       9.259  -5.797 -23.079  1.00 96.57           C  
ATOM   3256  ND1 HIS A 430       9.768  -7.037 -24.833  1.00 96.57           N  
ATOM   3257  CE1 HIS A 430       9.365  -5.833 -25.264  1.00 96.57           C  
ATOM   3258  NE2 HIS A 430       9.058  -5.040 -24.227  1.00 96.57           N  
ATOM   3259  N   TYR A 431      10.760 -10.004 -20.135  1.00 96.63           N  
ATOM   3260  CA  TYR A 431      10.830 -11.232 -19.346  1.00 96.63           C  
ATOM   3261  C   TYR A 431      10.433 -10.994 -17.890  1.00 96.63           C  
ATOM   3262  CB  TYR A 431      12.240 -11.828 -19.432  1.00 96.63           C  
ATOM   3263  O   TYR A 431       9.703 -11.798 -17.307  1.00 96.63           O  
ATOM   3264  CG  TYR A 431      12.697 -12.243 -20.818  1.00 96.63           C  
ATOM   3265  CD1 TYR A 431      11.803 -12.870 -21.711  1.00 96.63           C  
ATOM   3266  CD2 TYR A 431      14.035 -12.029 -21.207  1.00 96.63           C  
ATOM   3267  CE1 TYR A 431      12.236 -13.255 -22.992  1.00 96.63           C  
ATOM   3268  CE2 TYR A 431      14.471 -12.415 -22.489  1.00 96.63           C  
ATOM   3269  OH  TYR A 431      13.962 -13.395 -24.630  1.00 96.63           O  
ATOM   3270  CZ  TYR A 431      13.568 -13.024 -23.386  1.00 96.63           C  
ATOM   3271  N   THR A 432      10.817  -9.849 -17.323  1.00 96.04           N  
ATOM   3272  CA  THR A 432      10.379  -9.456 -15.981  1.00 96.04           C  
ATOM   3273  C   THR A 432       8.857  -9.306 -15.920  1.00 96.04           C  
ATOM   3274  CB  THR A 432      11.070  -8.168 -15.516  1.00 96.04           C  
ATOM   3275  O   THR A 432       8.224  -9.880 -15.036  1.00 96.04           O  
ATOM   3276  CG2 THR A 432      10.782  -7.871 -14.046  1.00 96.04           C  
ATOM   3277  OG1 THR A 432      12.461  -8.316 -15.601  1.00 96.04           O  
ATOM   3278  N   PHE A 433       8.236  -8.606 -16.872  1.00 97.03           N  
ATOM   3279  CA  PHE A 433       6.780  -8.449 -16.932  1.00 97.03           C  
ATOM   3280  C   PHE A 433       6.044  -9.778 -17.113  1.00 97.03           C  
ATOM   3281  CB  PHE A 433       6.404  -7.466 -18.048  1.00 97.03           C  
ATOM   3282  O   PHE A 433       5.035 -10.003 -16.444  1.00 97.03           O  
ATOM   3283  CG  PHE A 433       6.574  -6.011 -17.664  1.00 97.03           C  
ATOM   3284  CD1 PHE A 433       5.876  -5.489 -16.557  1.00 97.03           C  
ATOM   3285  CD2 PHE A 433       7.421  -5.173 -18.409  1.00 97.03           C  
ATOM   3286  CE1 PHE A 433       6.038  -4.144 -16.183  1.00 97.03           C  
ATOM   3287  CE2 PHE A 433       7.599  -3.836 -18.019  1.00 97.03           C  
ATOM   3288  CZ  PHE A 433       6.907  -3.320 -16.915  1.00 97.03           C  
ATOM   3289  N   ILE A 434       6.559 -10.687 -17.946  1.00 97.38           N  
ATOM   3290  CA  ILE A 434       6.001 -12.039 -18.103  1.00 97.38           C  
ATOM   3291  C   ILE A 434       6.034 -12.779 -16.763  1.00 97.38           C  
ATOM   3292  CB  ILE A 434       6.744 -12.813 -19.216  1.00 97.38           C  
ATOM   3293  O   ILE A 434       5.000 -13.271 -16.307  1.00 97.38           O  
ATOM   3294  CG1 ILE A 434       6.411 -12.193 -20.590  1.00 97.38           C  
ATOM   3295  CG2 ILE A 434       6.359 -14.305 -19.213  1.00 97.38           C  
ATOM   3296  CD1 ILE A 434       7.358 -12.625 -21.717  1.00 97.38           C  
ATOM   3297  N   THR A 435       7.181 -12.799 -16.085  1.00 97.02           N  
ATOM   3298  CA  THR A 435       7.344 -13.480 -14.794  1.00 97.02           C  
ATOM   3299  C   THR A 435       6.438 -12.891 -13.712  1.00 97.02           C  
ATOM   3300  CB  THR A 435       8.826 -13.465 -14.395  1.00 97.02           C  
ATOM   3301  O   THR A 435       5.733 -13.632 -13.024  1.00 97.02           O  
ATOM   3302  CG2 THR A 435       9.100 -14.059 -13.014  1.00 97.02           C  
ATOM   3303  OG1 THR A 435       9.470 -14.294 -15.325  1.00 97.02           O  
ATOM   3304  N   MET A 436       6.359 -11.561 -13.599  1.00 95.83           N  
ATOM   3305  CA  MET A 436       5.465 -10.893 -12.642  1.00 95.83           C  
ATOM   3306  C   MET A 436       3.981 -11.110 -12.982  1.00 95.83           C  
ATOM   3307  CB  MET A 436       5.793  -9.392 -12.573  1.00 95.83           C  
ATOM   3308  O   MET A 436       3.143 -11.253 -12.083  1.00 95.83           O  
ATOM   3309  CG  MET A 436       7.209  -9.089 -12.055  1.00 95.83           C  
ATOM   3310  SD  MET A 436       7.716  -9.937 -10.536  1.00 95.83           S  
ATOM   3311  CE  MET A 436       6.733  -9.037  -9.329  1.00 95.83           C  
ATOM   3312  N   GLY A 437       3.645 -11.192 -14.271  1.00 97.20           N  
ATOM   3313  CA  GLY A 437       2.318 -11.559 -14.753  1.00 97.20           C  
ATOM   3314  C   GLY A 437       1.934 -12.984 -14.351  1.00 97.20           C  
ATOM   3315  O   GLY A 437       0.869 -13.180 -13.765  1.00 97.20           O  
ATOM   3316  N   ILE A 438       2.825 -13.961 -14.553  1.00 96.88           N  
ATOM   3317  CA  ILE A 438       2.632 -15.362 -14.136  1.00 96.88           C  
ATOM   3318  C   ILE A 438       2.446 -15.462 -12.619  1.00 96.88           C  
ATOM   3319  CB  ILE A 438       3.805 -16.249 -14.620  1.00 96.88           C  
ATOM   3320  O   ILE A 438       1.499 -16.106 -12.167  1.00 96.88           O  
ATOM   3321  CG1 ILE A 438       3.774 -16.381 -16.160  1.00 96.88           C  
ATOM   3322  CG2 ILE A 438       3.751 -17.653 -13.979  1.00 96.88           C  
ATOM   3323  CD1 ILE A 438       5.060 -16.969 -16.755  1.00 96.88           C  
ATOM   3324  N   ILE A 439       3.284 -14.784 -11.827  1.00 95.75           N  
ATOM   3325  CA  ILE A 439       3.154 -14.745 -10.359  1.00 95.75           C  
ATOM   3326  C   ILE A 439       1.778 -14.194  -9.957  1.00 95.75           C  
ATOM   3327  CB  ILE A 439       4.311 -13.921  -9.741  1.00 95.75           C  
ATOM   3328  O   ILE A 439       1.119 -14.733  -9.063  1.00 95.75           O  
ATOM   3329  CG1 ILE A 439       5.644 -14.688  -9.901  1.00 95.75           C  
ATOM   3330  CG2 ILE A 439       4.062 -13.614  -8.249  1.00 95.75           C  
ATOM   3331  CD1 ILE A 439       6.892 -13.840  -9.622  1.00 95.75           C  
ATOM   3332  N   THR A 440       1.300 -13.158 -10.653  1.00 96.02           N  
ATOM   3333  CA  THR A 440      -0.024 -12.579 -10.403  1.00 96.02           C  
ATOM   3334  C   THR A 440      -1.139 -13.561 -10.761  1.00 96.02           C  
ATOM   3335  CB  THR A 440      -0.246 -11.282 -11.190  1.00 96.02           C  
ATOM   3336  O   THR A 440      -2.047 -13.758  -9.956  1.00 96.02           O  
ATOM   3337  CG2 THR A 440      -1.554 -10.613 -10.766  1.00 96.02           C  
ATOM   3338  OG1 THR A 440       0.775 -10.340 -10.986  1.00 96.02           O  
ATOM   3339  N   VAL A 441      -1.084 -14.223 -11.921  1.00 96.90           N  
ATOM   3340  CA  VAL A 441      -2.079 -15.241 -12.302  1.00 96.90           C  
ATOM   3341  C   VAL A 441      -2.087 -16.391 -11.291  1.00 96.90           C  
ATOM   3342  CB  VAL A 441      -1.838 -15.765 -13.733  1.00 96.90           C  
ATOM   3343  O   VAL A 441      -3.156 -16.780 -10.824  1.00 96.90           O  
ATOM   3344  CG1 VAL A 441      -2.791 -16.913 -14.088  1.00 96.90           C  
ATOM   3345  CG2 VAL A 441      -2.065 -14.663 -14.777  1.00 96.90           C  
ATOM   3346  N   ALA A 442      -0.916 -16.880 -10.877  1.00 96.15           N  
ATOM   3347  CA  ALA A 442      -0.794 -17.927  -9.864  1.00 96.15           C  
ATOM   3348  C   ALA A 442      -1.414 -17.502  -8.521  1.00 96.15           C  
ATOM   3349  CB  ALA A 442       0.688 -18.289  -9.717  1.00 96.15           C  
ATOM   3350  O   ALA A 442      -2.092 -18.297  -7.868  1.00 96.15           O  
ATOM   3351  N   SER A 443      -1.282 -16.226  -8.137  1.00 94.86           N  
ATOM   3352  CA  SER A 443      -1.907 -15.696  -6.918  1.00 94.86           C  
ATOM   3353  C   SER A 443      -3.443 -15.754  -6.937  1.00 94.86           C  
ATOM   3354  CB  SER A 443      -1.412 -14.276  -6.626  1.00 94.86           C  
ATOM   3355  O   SER A 443      -4.065 -15.796  -5.872  1.00 94.86           O  
ATOM   3356  OG  SER A 443      -2.069 -13.305  -7.409  1.00 94.86           O  
ATOM   3357  N   ALA A 444      -4.077 -15.851  -8.116  1.00 95.19           N  
ATOM   3358  CA  ALA A 444      -5.526 -16.025  -8.231  1.00 95.19           C  
ATOM   3359  C   ALA A 444      -6.017 -17.336  -7.590  1.00 95.19           C  
ATOM   3360  CB  ALA A 444      -5.944 -15.956  -9.706  1.00 95.19           C  
ATOM   3361  O   ALA A 444      -7.161 -17.397  -7.127  1.00 95.19           O  
ATOM   3362  N   ALA A 445      -5.154 -18.359  -7.499  1.00 94.45           N  
ATOM   3363  CA  ALA A 445      -5.458 -19.623  -6.830  1.00 94.45           C  
ATOM   3364  C   ALA A 445      -5.844 -19.419  -5.355  1.00 94.45           C  
ATOM   3365  CB  ALA A 445      -4.247 -20.551  -6.960  1.00 94.45           C  
ATOM   3366  O   ALA A 445      -6.731 -20.107  -4.847  1.00 94.45           O  
ATOM   3367  N   MET A 446      -5.278 -18.405  -4.686  1.00 93.01           N  
ATOM   3368  CA  MET A 446      -5.625 -18.078  -3.299  1.00 93.01           C  
ATOM   3369  C   MET A 446      -7.109 -17.727  -3.149  1.00 93.01           C  
ATOM   3370  CB  MET A 446      -4.768 -16.908  -2.789  1.00 93.01           C  
ATOM   3371  O   MET A 446      -7.748 -18.116  -2.171  1.00 93.01           O  
ATOM   3372  CG  MET A 446      -3.263 -17.205  -2.785  1.00 93.01           C  
ATOM   3373  SD  MET A 446      -2.737 -18.724  -1.936  1.00 93.01           S  
ATOM   3374  CE  MET A 446      -3.565 -18.559  -0.335  1.00 93.01           C  
ATOM   3375  N   PHE A 447      -7.695 -17.045  -4.136  1.00 94.29           N  
ATOM   3376  CA  PHE A 447      -9.106 -16.656  -4.102  1.00 94.29           C  
ATOM   3377  C   PHE A 447     -10.059 -17.786  -4.486  1.00 94.29           C  
ATOM   3378  CB  PHE A 447      -9.334 -15.429  -4.985  1.00 94.29           C  
ATOM   3379  O   PHE A 447     -11.249 -17.696  -4.182  1.00 94.29           O  
ATOM   3380  CG  PHE A 447      -8.470 -14.251  -4.607  1.00 94.29           C  
ATOM   3381  CD1 PHE A 447      -8.532 -13.701  -3.311  1.00 94.29           C  
ATOM   3382  CD2 PHE A 447      -7.585 -13.720  -5.556  1.00 94.29           C  
ATOM   3383  CE1 PHE A 447      -7.683 -12.638  -2.959  1.00 94.29           C  
ATOM   3384  CE2 PHE A 447      -6.734 -12.668  -5.201  1.00 94.29           C  
ATOM   3385  CZ  PHE A 447      -6.766 -12.141  -3.901  1.00 94.29           C  
ATOM   3386  N   MET A 448      -9.570 -18.876  -5.087  1.00 93.86           N  
ATOM   3387  CA  MET A 448     -10.395 -20.063  -5.343  1.00 93.86           C  
ATOM   3388  C   MET A 448     -10.839 -20.752  -4.043  1.00 93.86           C  
ATOM   3389  CB  MET A 448      -9.656 -21.058  -6.245  1.00 93.86           C  
ATOM   3390  O   MET A 448     -11.870 -21.424  -4.029  1.00 93.86           O  
ATOM   3391  CG  MET A 448      -9.322 -20.470  -7.618  1.00 93.86           C  
ATOM   3392  SD  MET A 448      -8.631 -21.704  -8.745  1.00 93.86           S  
ATOM   3393  CE  MET A 448      -8.250 -20.660 -10.176  1.00 93.86           C  
ATOM   3394  N   LEU A 449     -10.115 -20.518  -2.941  1.00 93.28           N  
ATOM   3395  CA  LEU A 449     -10.448 -21.009  -1.599  1.00 93.28           C  
ATOM   3396  C   LEU A 449     -11.680 -20.314  -0.982  1.00 93.28           C  
ATOM   3397  CB  LEU A 449      -9.213 -20.840  -0.693  1.00 93.28           C  
ATOM   3398  O   LEU A 449     -12.237 -20.801   0.011  1.00 93.28           O  
ATOM   3399  CG  LEU A 449      -7.941 -21.575  -1.161  1.00 93.28           C  
ATOM   3400  CD1 LEU A 449      -6.777 -21.209  -0.241  1.00 93.28           C  
ATOM   3401  CD2 LEU A 449      -8.122 -23.094  -1.137  1.00 93.28           C  
ATOM   3402  N   LEU A 450     -12.134 -19.190  -1.552  1.00 92.84           N  
ATOM   3403  CA  LEU A 450     -13.381 -18.538  -1.139  1.00 92.84           C  
ATOM   3404  C   LEU A 450     -14.586 -19.411  -1.521  1.00 92.84           C  
ATOM   3405  CB  LEU A 450     -13.494 -17.125  -1.749  1.00 92.84           C  
ATOM   3406  O   LEU A 450     -14.645 -20.012  -2.597  1.00 92.84           O  
ATOM   3407  CG  LEU A 450     -12.523 -16.099  -1.137  1.00 92.84           C  
ATOM   3408  CD1 LEU A 450     -12.350 -14.893  -2.059  1.00 92.84           C  
ATOM   3409  CD2 LEU A 450     -13.021 -15.586   0.218  1.00 92.84           C  
ATOM   3410  N   LYS A 451     -15.601 -19.455  -0.654  1.00 92.41           N  
ATOM   3411  CA  LYS A 451     -16.931 -19.960  -1.037  1.00 92.41           C  
ATOM   3412  C   LYS A 451     -17.640 -18.893  -1.862  1.00 92.41           C  
ATOM   3413  CB  LYS A 451     -17.791 -20.383   0.171  1.00 92.41           C  
ATOM   3414  O   LYS A 451     -17.452 -17.697  -1.662  1.00 92.41           O  
ATOM   3415  CG  LYS A 451     -17.420 -21.778   0.705  1.00 92.41           C  
ATOM   3416  CD  LYS A 451     -18.034 -22.099   2.085  1.00 92.41           C  
ATOM   3417  CE  LYS A 451     -17.261 -23.226   2.794  1.00 92.41           C  
ATOM   3418  NZ  LYS A 451     -17.870 -23.591   4.100  1.00 92.41           N  
ATOM   3419  N   THR A 452     -18.523 -19.329  -2.752  1.00 88.75           N  
ATOM   3420  CA  THR A 452     -19.388 -18.439  -3.544  1.00 88.75           C  
ATOM   3421  C   THR A 452     -20.307 -17.572  -2.677  1.00 88.75           C  
ATOM   3422  CB  THR A 452     -20.249 -19.274  -4.501  1.00 88.75           C  
ATOM   3423  O   THR A 452     -20.756 -16.522  -3.123  1.00 88.75           O  
ATOM   3424  CG2 THR A 452     -19.396 -19.928  -5.588  1.00 88.75           C  
ATOM   3425  OG1 THR A 452     -20.873 -20.311  -3.775  1.00 88.75           O  
ATOM   3426  N   THR A 453     -20.560 -17.983  -1.432  1.00 89.19           N  
ATOM   3427  CA  THR A 453     -21.385 -17.258  -0.460  1.00 89.19           C  
ATOM   3428  C   THR A 453     -20.637 -16.196   0.346  1.00 89.19           C  
ATOM   3429  CB  THR A 453     -22.036 -18.247   0.517  1.00 89.19           C  
ATOM   3430  O   THR A 453     -21.290 -15.409   1.035  1.00 89.19           O  
ATOM   3431  CG2 THR A 453     -23.020 -19.177  -0.195  1.00 89.19           C  
ATOM   3432  OG1 THR A 453     -21.048 -19.051   1.130  1.00 89.19           O  
ATOM   3433  N   ASP A 454     -19.302 -16.178   0.307  1.00 91.31           N  
ATOM   3434  CA  ASP A 454     -18.502 -15.250   1.110  1.00 91.31           C  
ATOM   3435  C   ASP A 454     -18.723 -13.799   0.647  1.00 91.31           C  
ATOM   3436  CB  ASP A 454     -17.012 -15.628   1.077  1.00 91.31           C  
ATOM   3437  O   ASP A 454     -18.800 -13.509  -0.549  1.00 91.31           O  
ATOM   3438  CG  ASP A 454     -16.686 -16.977   1.728  1.00 91.31           C  
ATOM   3439  OD1 ASP A 454     -17.452 -17.485   2.577  1.00 91.31           O  
ATOM   3440  OD2 ASP A 454     -15.656 -17.585   1.357  1.00 91.31           O  
ATOM   3441  N   GLY A 455     -18.863 -12.876   1.603  1.00 87.36           N  
ATOM   3442  CA  GLY A 455     -19.138 -11.459   1.333  1.00 87.36           C  
ATOM   3443  C   GLY A 455     -20.600 -11.127   1.003  1.00 87.36           C  
ATOM   3444  O   GLY A 455     -20.923  -9.961   0.773  1.00 87.36           O  
ATOM   3445  N   ASN A 456     -21.522 -12.101   1.028  1.00 88.47           N  
ATOM   3446  CA  ASN A 456     -22.957 -11.860   0.804  1.00 88.47           C  
ATOM   3447  C   ASN A 456     -23.568 -10.829   1.772  1.00 88.47           C  
ATOM   3448  CB  ASN A 456     -23.717 -13.195   0.905  1.00 88.47           C  
ATOM   3449  O   ASN A 456     -24.486 -10.098   1.395  1.00 88.47           O  
ATOM   3450  CG  ASN A 456     -23.786 -13.952  -0.408  1.00 88.47           C  
ATOM   3451  ND2 ASN A 456     -24.177 -15.202  -0.375  1.00 88.47           N  
ATOM   3452  OD1 ASN A 456     -23.618 -13.418  -1.484  1.00 88.47           O  
ATOM   3453  N   ASN A 457     -23.058 -10.755   3.003  1.00 86.12           N  
ATOM   3454  CA  ASN A 457     -23.435  -9.767   4.020  1.00 86.12           C  
ATOM   3455  C   ASN A 457     -23.071  -8.318   3.634  1.00 86.12           C  
ATOM   3456  CB  ASN A 457     -22.799 -10.175   5.370  1.00 86.12           C  
ATOM   3457  O   ASN A 457     -23.721  -7.389   4.111  1.00 86.12           O  
ATOM   3458  CG  ASN A 457     -21.280 -10.328   5.348  1.00 86.12           C  
ATOM   3459  ND2 ASN A 457     -20.688 -10.718   6.451  1.00 86.12           N  
ATOM   3460  OD1 ASN A 457     -20.640 -10.155   4.323  1.00 86.12           O  
ATOM   3461  N   LEU A 458     -22.086  -8.121   2.752  1.00 84.45           N  
ATOM   3462  CA  LEU A 458     -21.667  -6.810   2.249  1.00 84.45           C  
ATOM   3463  C   LEU A 458     -22.487  -6.354   1.033  1.00 84.45           C  
ATOM   3464  CB  LEU A 458     -20.168  -6.851   1.891  1.00 84.45           C  
ATOM   3465  O   LEU A 458     -22.664  -5.156   0.822  1.00 84.45           O  
ATOM   3466  CG  LEU A 458     -19.206  -7.204   3.041  1.00 84.45           C  
ATOM   3467  CD1 LEU A 458     -17.779  -7.239   2.514  1.00 84.45           C  
ATOM   3468  CD2 LEU A 458     -19.258  -6.188   4.178  1.00 84.45           C  
ATOM   3469  N   ILE A 459     -22.992  -7.293   0.221  1.00 85.24           N  
ATOM   3470  CA  ILE A 459     -23.660  -6.979  -1.056  1.00 85.24           C  
ATOM   3471  C   ILE A 459     -25.191  -7.045  -1.007  1.00 85.24           C  
ATOM   3472  CB  ILE A 459     -23.095  -7.833  -2.213  1.00 85.24           C  
ATOM   3473  O   ILE A 459     -25.842  -6.310  -1.760  1.00 85.24           O  
ATOM   3474  CG1 ILE A 459     -23.173  -9.345  -1.928  1.00 85.24           C  
ATOM   3475  CG2 ILE A 459     -21.663  -7.374  -2.533  1.00 85.24           C  
ATOM   3476  CD1 ILE A 459     -22.873 -10.223  -3.147  1.00 85.24           C  
ATOM   3477  N   LYS A 460     -25.790  -7.882  -0.143  1.00 74.33           N  
ATOM   3478  CA  LYS A 460     -27.252  -8.036  -0.065  1.00 74.33           C  
ATOM   3479  C   LYS A 460     -27.901  -6.806   0.581  1.00 74.33           C  
ATOM   3480  CB  LYS A 460     -27.650  -9.336   0.664  1.00 74.33           C  
ATOM   3481  O   LYS A 460     -27.650  -6.469   1.736  1.00 74.33           O  
ATOM   3482  CG  LYS A 460     -27.441 -10.593  -0.203  1.00 74.33           C  
ATOM   3483  CD  LYS A 460     -27.934 -11.869   0.503  1.00 74.33           C  
ATOM   3484  CE  LYS A 460     -27.742 -13.093  -0.407  1.00 74.33           C  
ATOM   3485  NZ  LYS A 460     -28.234 -14.351   0.217  1.00 74.33           N  
ATOM   3486  N   ARG A 461     -28.811  -6.157  -0.154  1.00 57.02           N  
ATOM   3487  CA  ARG A 461     -29.734  -5.153   0.402  1.00 57.02           C  
ATOM   3488  C   ARG A 461     -30.676  -5.890   1.361  1.00 57.02           C  
ATOM   3489  CB  ARG A 461     -30.486  -4.447  -0.754  1.00 57.02           C  
ATOM   3490  O   ARG A 461     -31.333  -6.834   0.927  1.00 57.02           O  
ATOM   3491  CG  ARG A 461     -30.444  -2.912  -0.664  1.00 57.02           C  
ATOM   3492  CD  ARG A 461     -31.142  -2.281  -1.882  1.00 57.02           C  
ATOM   3493  NE  ARG A 461     -31.161  -0.803  -1.814  1.00 57.02           N  
ATOM   3494  NH1 ARG A 461     -32.273  -0.408  -3.794  1.00 57.02           N  
ATOM   3495  NH2 ARG A 461     -31.659   1.310  -2.519  1.00 57.02           N  
ATOM   3496  CZ  ARG A 461     -31.696   0.020  -2.705  1.00 57.02           C  
ATOM   3497  N   GLN A 462     -30.750  -5.499   2.638  1.00 46.65           N  
ATOM   3498  CA  GLN A 462     -31.790  -6.035   3.522  1.00 46.65           C  
ATOM   3499  C   GLN A 462     -33.142  -5.760   2.854  1.00 46.65           C  
ATOM   3500  CB  GLN A 462     -31.737  -5.414   4.933  1.00 46.65           C  
ATOM   3501  O   GLN A 462     -33.477  -4.606   2.570  1.00 46.65           O  
ATOM   3502  CG  GLN A 462     -30.812  -6.166   5.909  1.00 46.65           C  
ATOM   3503  CD  GLN A 462     -30.905  -5.622   7.338  1.00 46.65           C  
ATOM   3504  NE2 GLN A 462     -30.550  -6.394   8.341  1.00 46.65           N  
ATOM   3505  OE1 GLN A 462     -31.297  -4.493   7.573  1.00 46.65           O  
ATOM   3506  N   ARG A 463     -33.903  -6.820   2.558  1.00 35.89           N  
ATOM   3507  CA  ARG A 463     -35.335  -6.701   2.269  1.00 35.89           C  
ATOM   3508  C   ARG A 463     -35.897  -5.982   3.495  1.00 35.89           C  
ATOM   3509  CB  ARG A 463     -35.949  -8.113   2.073  1.00 35.89           C  
ATOM   3510  O   ARG A 463     -35.810  -6.544   4.583  1.00 35.89           O  
ATOM   3511  CG  ARG A 463     -36.721  -8.287   0.754  1.00 35.89           C  
ATOM   3512  CD  ARG A 463     -37.249  -9.728   0.628  1.00 35.89           C  
ATOM   3513  NE  ARG A 463     -38.082  -9.921  -0.580  1.00 35.89           N  
ATOM   3514  NH1 ARG A 463     -38.490 -12.177  -0.325  1.00 35.89           N  
ATOM   3515  NH2 ARG A 463     -39.381 -11.096  -2.051  1.00 35.89           N  
ATOM   3516  CZ  ARG A 463     -38.642 -11.057  -0.977  1.00 35.89           C  
ATOM   3517  N   LYS A 464     -36.355  -4.729   3.347  1.00 36.62           N  
ATOM   3518  CA  LYS A 464     -37.072  -4.012   4.416  1.00 36.62           C  
ATOM   3519  C   LYS A 464     -38.062  -5.015   5.005  1.00 36.62           C  
ATOM   3520  CB  LYS A 464     -37.844  -2.799   3.854  1.00 36.62           C  
ATOM   3521  O   LYS A 464     -38.904  -5.511   4.252  1.00 36.62           O  
ATOM   3522  CG  LYS A 464     -37.022  -1.505   3.730  1.00 36.62           C  
ATOM   3523  CD  LYS A 464     -37.903  -0.378   3.157  1.00 36.62           C  
ATOM   3524  CE  LYS A 464     -37.194   0.983   3.174  1.00 36.62           C  
ATOM   3525  NZ  LYS A 464     -38.065   2.060   2.625  1.00 36.62           N  
ATOM   3526  N   SER A 465     -37.909  -5.374   6.279  1.00 35.43           N  
ATOM   3527  CA  SER A 465     -38.916  -6.181   6.955  1.00 35.43           C  
ATOM   3528  C   SER A 465     -40.235  -5.438   6.768  1.00 35.43           C  
ATOM   3529  CB  SER A 465     -38.577  -6.400   8.438  1.00 35.43           C  
ATOM   3530  O   SER A 465     -40.338  -4.250   7.086  1.00 35.43           O  
ATOM   3531  OG  SER A 465     -38.258  -5.185   9.087  1.00 35.43           O  
ATOM   3532  N   LYS A 466     -41.211  -6.086   6.121  1.00 31.86           N  
ATOM   3533  CA  LYS A 466     -42.571  -5.549   6.102  1.00 31.86           C  
ATOM   3534  C   LYS A 466     -42.955  -5.359   7.574  1.00 31.86           C  
ATOM   3535  CB  LYS A 466     -43.547  -6.499   5.390  1.00 31.86           C  
ATOM   3536  O   LYS A 466     -42.727  -6.292   8.345  1.00 31.86           O  
ATOM   3537  CG  LYS A 466     -43.610  -6.270   3.871  1.00 31.86           C  
ATOM   3538  CD  LYS A 466     -44.627  -7.232   3.231  1.00 31.86           C  
ATOM   3539  CE  LYS A 466     -44.870  -6.916   1.748  1.00 31.86           C  
ATOM   3540  NZ  LYS A 466     -45.877  -7.835   1.150  1.00 31.86           N  
ATOM   3541  N   PRO A 467     -43.446  -4.178   7.982  1.00 41.76           N  
ATOM   3542  CA  PRO A 467     -43.891  -3.988   9.352  1.00 41.76           C  
ATOM   3543  C   PRO A 467     -44.951  -5.052   9.635  1.00 41.76           C  
ATOM   3544  CB  PRO A 467     -44.421  -2.552   9.427  1.00 41.76           C  
ATOM   3545  O   PRO A 467     -45.871  -5.221   8.829  1.00 41.76           O  
ATOM   3546  CG  PRO A 467     -44.772  -2.210   7.978  1.00 41.76           C  
ATOM   3547  CD  PRO A 467     -43.784  -3.032   7.157  1.00 41.76           C  
ATOM   3548  N   ASN A 468     -44.760  -5.810  10.719  1.00 40.11           N  
ATOM   3549  CA  ASN A 468     -45.747  -6.760  11.215  1.00 40.11           C  
ATOM   3550  C   ASN A 468     -47.087  -6.026  11.275  1.00 40.11           C  
ATOM   3551  CB  ASN A 468     -45.336  -7.277  12.613  1.00 40.11           C  
ATOM   3552  O   ASN A 468     -47.236  -5.071  12.037  1.00 40.11           O  
ATOM   3553  CG  ASN A 468     -44.428  -8.495  12.596  1.00 40.11           C  
ATOM   3554  ND2 ASN A 468     -43.925  -8.900  13.737  1.00 40.11           N  
ATOM   3555  OD1 ASN A 468     -44.162  -9.098  11.571  1.00 40.11           O  
ATOM   3556  N   ARG A 469     -48.036  -6.440  10.430  1.00 38.57           N  
ATOM   3557  CA  ARG A 469     -49.440  -6.107  10.637  1.00 38.57           C  
ATOM   3558  C   ARG A 469     -49.804  -6.761  11.961  1.00 38.57           C  
ATOM   3559  CB  ARG A 469     -50.318  -6.639   9.492  1.00 38.57           C  
ATOM   3560  O   ARG A 469     -49.893  -7.982  12.028  1.00 38.57           O  
ATOM   3561  CG  ARG A 469     -50.279  -5.753   8.238  1.00 38.57           C  
ATOM   3562  CD  ARG A 469     -51.228  -6.324   7.175  1.00 38.57           C  
ATOM   3563  NE  ARG A 469     -51.351  -5.439   5.998  1.00 38.57           N  
ATOM   3564  NH1 ARG A 469     -52.864  -6.728   4.841  1.00 38.57           N  
ATOM   3565  NH2 ARG A 469     -52.246  -4.754   4.012  1.00 38.57           N  
ATOM   3566  CZ  ARG A 469     -52.147  -5.646   4.959  1.00 38.57           C  
ATOM   3567  N   VAL A 470     -49.907  -5.951  13.007  1.00 40.99           N  
ATOM   3568  CA  VAL A 470     -50.602  -6.344  14.230  1.00 40.99           C  
ATOM   3569  C   VAL A 470     -52.023  -6.705  13.785  1.00 40.99           C  
ATOM   3570  CB  VAL A 470     -50.596  -5.194  15.255  1.00 40.99           C  
ATOM   3571  O   VAL A 470     -52.640  -5.879  13.102  1.00 40.99           O  
ATOM   3572  CG1 VAL A 470     -51.312  -5.590  16.547  1.00 40.99           C  
ATOM   3573  CG2 VAL A 470     -49.154  -4.797  15.614  1.00 40.99           C  
ATOM   3574  N   PRO A 471     -52.507  -7.932  14.036  1.00 45.21           N  
ATOM   3575  CA  PRO A 471     -53.891  -8.270  13.761  1.00 45.21           C  
ATOM   3576  C   PRO A 471     -54.756  -7.344  14.609  1.00 45.21           C  
ATOM   3577  CB  PRO A 471     -54.072  -9.747  14.141  1.00 45.21           C  
ATOM   3578  O   PRO A 471     -54.554  -7.242  15.815  1.00 45.21           O  
ATOM   3579  CG  PRO A 471     -52.646 -10.273  14.297  1.00 45.21           C  
ATOM   3580  CD  PRO A 471     -51.845  -9.040  14.697  1.00 45.21           C  
ATOM   3581  N   SER A 472     -55.668  -6.628  13.961  1.00 44.07           N  
ATOM   3582  CA  SER A 472     -56.792  -6.014  14.648  1.00 44.07           C  
ATOM   3583  C   SER A 472     -57.561  -7.143  15.323  1.00 44.07           C  
ATOM   3584  CB  SER A 472     -57.677  -5.287  13.626  1.00 44.07           C  
ATOM   3585  O   SER A 472     -58.162  -7.961  14.626  1.00 44.07           O  
ATOM   3586  OG  SER A 472     -57.942  -6.135  12.519  1.00 44.07           O  
ATOM   3587  N   GLU A 473     -57.481  -7.216  16.647  1.00 45.94           N  
ATOM   3588  CA  GLU A 473     -58.456  -7.940  17.451  1.00 45.94           C  
ATOM   3589  C   GLU A 473     -59.807  -7.272  17.184  1.00 45.94           C  
ATOM   3590  CB  GLU A 473     -58.038  -7.940  18.932  1.00 45.94           C  
ATOM   3591  O   GLU A 473     -60.063  -6.125  17.550  1.00 45.94           O  
ATOM   3592  CG  GLU A 473     -56.894  -8.948  19.158  1.00 45.94           C  
ATOM   3593  CD  GLU A 473     -56.283  -8.918  20.571  1.00 45.94           C  
ATOM   3594  OE1 GLU A 473     -55.620  -9.923  20.924  1.00 45.94           O  
ATOM   3595  OE2 GLU A 473     -56.356  -7.861  21.237  1.00 45.94           O  
ATOM   3596  N   SER A 474     -60.573  -7.947  16.338  1.00 37.64           N  
ATOM   3597  CA  SER A 474     -62.005  -7.794  16.188  1.00 37.64           C  
ATOM   3598  C   SER A 474     -62.684  -8.582  17.300  1.00 37.64           C  
ATOM   3599  CB  SER A 474     -62.434  -8.361  14.830  1.00 37.64           C  
ATOM   3600  O   SER A 474     -62.268  -9.717  17.543  1.00 37.64           O  
ATOM   3601  OG  SER A 474     -61.884  -9.655  14.635  1.00 37.64           O  
ATOM   3602  N   GLU A 475     -63.768  -7.989  17.807  1.00 39.85           N  
ATOM   3603  CA  GLU A 475     -64.651  -8.435  18.905  1.00 39.85           C  
ATOM   3604  C   GLU A 475     -64.160  -8.060  20.306  1.00 39.85           C  
ATOM   3605  CB  GLU A 475     -65.093  -9.904  18.755  1.00 39.85           C  
ATOM   3606  O   GLU A 475     -65.023  -7.564  21.068  1.00 39.85           O  
ATOM   3607  CG  GLU A 475     -65.732 -10.174  17.378  1.00 39.85           C  
ATOM   3608  CD  GLU A 475     -66.259 -11.607  17.178  1.00 39.85           C  
ATOM   3609  OE1 GLU A 475     -66.938 -11.811  16.142  1.00 39.85           O  
ATOM   3610  OE2 GLU A 475     -65.985 -12.502  18.011  1.00 39.85           O  
ATOM   3611  OXT GLU A 475     -62.936  -8.161  20.541  1.00 39.85           O  
TER    3612      GLU A 475                                                      
ENDMDL                                                                          
END                                                                             
