# Supplementary material for: Cryo‐EM structure of antibacterial efflux transporter QacA from Staphylococcus aureus reveals a novel extracellular loop with allosteric role
Source: EMBO J. 2023 Jul 17;42(16):e113418. doi: 10.15252/embj.2023113418 (PMC10425836; doi:10.15252/embj.2023113418)
Supplement: Supplementary file 4 — Source Data for Expanded View [file EMBJ-42-e113418-s008.zip › Expanded view source data/Figure EV2/AF2 models/AF-P32369-BaiG.pdb]

HEADER                                            01-JUN-22                     
TITLE     ALPHAFOLD MONOMER V2.0 PREDICTION FOR BILE ACID TRANSPORTER (P32369)  
COMPND    MOL_ID: 1;                                                            
COMPND   2 MOLECULE: BILE ACID TRANSPORTER;                                     
COMPND   3 CHAIN: A                                                             
SOURCE    MOL_ID: 1;                                                            
SOURCE   2 ORGANISM_SCIENTIFIC: CLOSTRIDIUM SCINDENS (STRAIN JCM 10418 / VPI    
SOURCE   3 12708);                                                              
SOURCE   4 ORGANISM_TAXID: 29347                                                
REMARK   1                                                                      
REMARK   1 REFERENCE 1                                                          
REMARK   1  AUTH   JOHN JUMPER, RICHARD EVANS, ALEXANDER PRITZEL, TIM GREEN,    
REMARK   1  AUTH 2 MICHAEL FIGURNOV, OLAF RONNEBERGER, KATHRYN TUNYASUVUNAKOOL, 
REMARK   1  AUTH 3 RUSS BATES, AUGUSTIN ZIDEK, ANNA POTAPENKO, ALEX BRIDGLAND,  
REMARK   1  AUTH 4 CLEMENS MEYER, SIMON A A KOHL, ANDREW J BALLARD,             
REMARK   1  AUTH 5 ANDREW COWIE, BERNARDINO ROMERA-PAREDES, STANISLAV NIKOLOV,  
REMARK   1  AUTH 6 RISHUB JAIN, JONAS ADLER, TREVOR BACK, STIG PETERSEN,        
REMARK   1  AUTH 7 DAVID REIMAN, ELLEN CLANCY, MICHAL ZIELINSKI,                
REMARK   1  AUTH 8 MARTIN STEINEGGER, MICHALINA PACHOLSKA, TAMAS BERGHAMMER,    
REMARK   1  AUTH 9 DAVID SILVER, ORIOL VINYALS, ANDREW W SENIOR,                
REMARK   1  AUTH10 KORAY KAVUKCUOGLU, PUSHMEET KOHLI, DEMIS HASSABIS            
REMARK   1  TITL   HIGHLY ACCURATE PROTEIN STRUCTURE PREDICTION WITH ALPHAFOLD  
REMARK   1  REF    NATURE                        V. 596   583 2021              
REMARK   1  REFN                   ISSN 0028-0836                               
REMARK   1  PMID   34265844                                                     
REMARK   1  DOI    10.1038/s41586-021-03819-2                                   
REMARK   1                                                                      
REMARK   1 DISCLAIMERS                                                          
REMARK   1 ALPHAFOLD DATA, COPYRIGHT (2021) DEEPMIND TECHNOLOGIES LIMITED. THE  
REMARK   1 INFORMATION PROVIDED IS THEORETICAL MODELLING ONLY AND CAUTION SHOULD
REMARK   1 BE EXERCISED IN ITS USE. IT IS PROVIDED "AS-IS" WITHOUT ANY WARRANTY 
REMARK   1 OF ANY KIND, WHETHER EXPRESSED OR IMPLIED. NO WARRANTY IS GIVEN THAT 
REMARK   1 USE OF THE INFORMATION SHALL NOT INFRINGE THE RIGHTS OF ANY THIRD    
REMARK   1 PARTY. THE INFORMATION IS NOT INTENDED TO BE A SUBSTITUTE FOR        
REMARK   1 PROFESSIONAL MEDICAL ADVICE, DIAGNOSIS, OR TREATMENT, AND DOES NOT   
REMARK   1 CONSTITUTE MEDICAL OR OTHER PROFESSIONAL ADVICE. IT IS AVAILABLE FOR 
REMARK   1 ACADEMIC AND COMMERCIAL PURPOSES, UNDER CC-BY 4.0 LICENCE.           
DBREF  XXXX A    1   477  UNP    P32369   BAIG_CLOSV       1    477             
SEQRES   1 A  477  MET SER THR VAL ALA ASN PRO ASN TYR LYS LYS GLY PHE          
SEQRES   2 A  477  VAL PRO PHE ALA ILE ALA ALA LEU LEU VAL SER LEU ILE          
SEQRES   3 A  477  GLY GLY PHE THR ALA VAL LEU GLY PRO ALA PHE VAL ALA          
SEQRES   4 A  477  ASP GLN GLY ILE ASP TYR ASN ASN THR THR TRP ILE SER          
SEQRES   5 A  477  LEU ALA LEU ALA MET SER SER ALA ALA CYS ALA PRO ILE          
SEQRES   6 A  477  LEU GLY LYS LEU GLY ASP VAL LEU GLY ARG ARG THR THR          
SEQRES   7 A  477  LEU LEU LEU GLY ILE VAL ILE PHE ALA ALA GLY ASN VAL          
SEQRES   8 A  477  LEU THR ALA VAL ALA THR SER LEU ILE PHE MET LEU ALA          
SEQRES   9 A  477  ALA ARG PHE ILE VAL GLY ILE GLY THR ALA ALA ILE SER          
SEQRES  10 A  477  PRO ILE VAL MET ALA TYR ILE VAL THR GLU TYR PRO GLN          
SEQRES  11 A  477  GLU GLU THR GLY LYS ALA PHE GLY LEU TYR MET LEU ILE          
SEQRES  12 A  477  SER SER GLY ALA VAL VAL VAL GLY PRO THR CYS GLY GLY          
SEQRES  13 A  477  LEU ILE MET ASN ALA ALA GLY TRP ARG VAL MET MET TRP          
SEQRES  14 A  477  VAL CYS VAL ALA LEU CYS VAL VAL VAL PHE LEU ILE CYS          
SEQRES  15 A  477  THR PHE SER ILE LYS LYS THR ALA PHE GLU LYS LYS SER          
SEQRES  16 A  477  MET ALA GLY PHE ASP LYS PRO GLY ALA ALA LEU VAL VAL          
SEQRES  17 A  477  VAL PHE PHE SER LEU PHE LEU CYS ILE PRO SER PHE GLY          
SEQRES  18 A  477  GLN ASN ILE GLY TRP SER SER THR ALA PHE ILE ALA ALA          
SEQRES  19 A  477  ALA ALA VAL ALA LEU VAL ALA LEU PHE ILE LEU VAL MET          
SEQRES  20 A  477  VAL GLU LYS LYS ALA LYS SER PRO ILE MET ASN GLY LYS          
SEQRES  21 A  477  PHE MET ALA ARG LYS GLU PHE VAL LEU PRO VAL LEU ILE          
SEQRES  22 A  477  LEU PHE LEU THR GLN GLY LEU MET MET ALA ASN MET THR          
SEQRES  23 A  477  ASN VAL ILE VAL PHE VAL ARG TYR THR GLN PRO ASP ASN          
SEQRES  24 A  477  VAL ILE ILE SER SER PHE ALA ILE SER ILE MET TYR ILE          
SEQRES  25 A  477  GLY MET SER LEU GLY SER VAL ILE ILE GLY PRO VAL ALA          
SEQRES  26 A  477  ASP LYS LYS GLU PRO LYS THR VAL LEU THR PHE SER LEU          
SEQRES  27 A  477  VAL LEU THR ALA ILE GLY CYS ALA LEU MET TYR LEU PHE          
SEQRES  28 A  477  LYS ALA ASP SER SER VAL ALA ILE PHE ALA ALA SER LEU          
SEQRES  29 A  477  GLY ILE LEU GLY PHE GLY LEU GLY GLY ASN ALA THR ILE          
SEQRES  30 A  477  PHE MET LYS VAL ALA LEU SER GLY LEU SER SER GLU VAL          
SEQRES  31 A  477  ALA GLY SER GLY THR GLY THR TYR GLY LEU PHE ARG ASP          
SEQRES  32 A  477  ILE SER ALA PRO PHE GLY VAL ALA VAL PHE VAL PRO MET          
SEQRES  33 A  477  PHE ALA ASN GLY VAL THR ALA ASN ILE ALA LYS TYR ALA          
SEQRES  34 A  477  SER GLY GLY MET GLU GLU GLY ALA ALA THR VAL LYS ALA          
SEQRES  35 A  477  ALA ILE SER SER ILE GLN THR LEU THR LEU VAL GLU LEU          
SEQRES  36 A  477  GLY CYS ILE VAL VAL GLY ILE ILE LEU VAL ARG MET LEU          
SEQRES  37 A  477  PRO ARG ILE TYR GLN LYS LYS GLU ALA                          
CRYST1    1.000    1.000    1.000  90.00  90.00  90.00 P 1           1          
ORIGX1      1.000000  0.000000  0.000000        0.00000                         
ORIGX2      0.000000  1.000000  0.000000        0.00000                         
ORIGX3      0.000000  0.000000  1.000000        0.00000                         
SCALE1      1.000000  0.000000  0.000000        0.00000                         
SCALE2      0.000000  1.000000  0.000000        0.00000                         
SCALE3      0.000000  0.000000  1.000000        0.00000                         
MODEL        1                                                                  
ATOM      1  N   MET A   1     -30.983 -10.787  13.761  1.00 34.61           N  
ATOM      2  CA  MET A   1     -31.285  -9.555  14.517  1.00 34.61           C  
ATOM      3  C   MET A   1     -30.574  -8.415  13.820  1.00 34.61           C  
ATOM      4  CB  MET A   1     -30.816  -9.668  15.978  1.00 34.61           C  
ATOM      5  O   MET A   1     -29.352  -8.404  13.825  1.00 34.61           O  
ATOM      6  CG  MET A   1     -31.747 -10.545  16.820  1.00 34.61           C  
ATOM      7  SD  MET A   1     -31.102 -10.865  18.479  1.00 34.61           S  
ATOM      8  CE  MET A   1     -32.497 -11.767  19.208  1.00 34.61           C  
ATOM      9  N   SER A   2     -31.305  -7.529  13.140  1.00 41.88           N  
ATOM     10  CA  SER A   2     -30.729  -6.297  12.600  1.00 41.88           C  
ATOM     11  C   SER A   2     -30.206  -5.487  13.781  1.00 41.88           C  
ATOM     12  CB  SER A   2     -31.800  -5.505  11.834  1.00 41.88           C  
ATOM     13  O   SER A   2     -30.997  -4.969  14.569  1.00 41.88           O  
ATOM     14  OG  SER A   2     -32.940  -5.319  12.653  1.00 41.88           O  
ATOM     15  N   THR A   3     -28.890  -5.436  13.962  1.00 48.84           N  
ATOM     16  CA  THR A   3     -28.264  -4.460  14.852  1.00 48.84           C  
ATOM     17  C   THR A   3     -28.797  -3.096  14.439  1.00 48.84           C  
ATOM     18  CB  THR A   3     -26.732  -4.506  14.713  1.00 48.84           C  
ATOM     19  O   THR A   3     -28.536  -2.657  13.321  1.00 48.84           O  
ATOM     20  CG2 THR A   3     -26.144  -5.641  15.548  1.00 48.84           C  
ATOM     21  OG1 THR A   3     -26.368  -4.748  13.371  1.00 48.84           O  
ATOM     22  N   VAL A   4     -29.627  -2.485  15.289  1.00 48.30           N  
ATOM     23  CA  VAL A   4     -30.148  -1.132  15.078  1.00 48.30           C  
ATOM     24  C   VAL A   4     -28.928  -0.256  14.827  1.00 48.30           C  
ATOM     25  CB  VAL A   4     -30.953  -0.652  16.304  1.00 48.30           C  
ATOM     26  O   VAL A   4     -28.096  -0.103  15.722  1.00 48.30           O  
ATOM     27  CG1 VAL A   4     -31.437   0.795  16.142  1.00 48.30           C  
ATOM     28  CG2 VAL A   4     -32.186  -1.540  16.525  1.00 48.30           C  
ATOM     29  N   ALA A   5     -28.765   0.212  13.587  1.00 57.08           N  
ATOM     30  CA  ALA A   5     -27.591   0.976  13.196  1.00 57.08           C  
ATOM     31  C   ALA A   5     -27.467   2.162  14.153  1.00 57.08           C  
ATOM     32  CB  ALA A   5     -27.714   1.407  11.729  1.00 57.08           C  
ATOM     33  O   ALA A   5     -28.429   2.906  14.350  1.00 57.08           O  
ATOM     34  N   ASN A   6     -26.304   2.297  14.792  1.00 63.30           N  
ATOM     35  CA  ASN A   6     -26.039   3.345  15.767  1.00 63.30           C  
ATOM     36  C   ASN A   6     -26.388   4.700  15.132  1.00 63.30           C  
ATOM     37  CB  ASN A   6     -24.550   3.237  16.131  1.00 63.30           C  
ATOM     38  O   ASN A   6     -25.678   5.105  14.220  1.00 63.30           O  
ATOM     39  CG  ASN A   6     -24.024   4.311  17.061  1.00 63.30           C  
ATOM     40  ND2 ASN A   6     -22.796   4.126  17.485  1.00 63.30           N  
ATOM     41  OD1 ASN A   6     -24.663   5.305  17.397  1.00 63.30           O  
ATOM     42  N   PRO A   7     -27.420   5.442  15.573  1.00 70.89           N  
ATOM     43  CA  PRO A   7     -27.917   6.613  14.839  1.00 70.89           C  
ATOM     44  C   PRO A   7     -26.856   7.709  14.631  1.00 70.89           C  
ATOM     45  CB  PRO A   7     -29.122   7.107  15.648  1.00 70.89           C  
ATOM     46  O   PRO A   7     -27.019   8.595  13.796  1.00 70.89           O  
ATOM     47  CG  PRO A   7     -28.918   6.516  17.044  1.00 70.89           C  
ATOM     48  CD  PRO A   7     -28.212   5.194  16.763  1.00 70.89           C  
ATOM     49  N   ASN A   8     -25.740   7.638  15.363  1.00 83.95           N  
ATOM     50  CA  ASN A   8     -24.606   8.543  15.257  1.00 83.95           C  
ATOM     51  C   ASN A   8     -23.376   7.946  14.542  1.00 83.95           C  
ATOM     52  CB  ASN A   8     -24.295   9.070  16.666  1.00 83.95           C  
ATOM     53  O   ASN A   8     -22.300   8.530  14.665  1.00 83.95           O  
ATOM     54  CG  ASN A   8     -25.409   9.955  17.186  1.00 83.95           C  
ATOM     55  ND2 ASN A   8     -26.003   9.620  18.306  1.00 83.95           N  
ATOM     56  OD1 ASN A   8     -25.734  10.979  16.608  1.00 83.95           O  
ATOM     57  N   TYR A   9     -23.488   6.844  13.784  1.00 86.09           N  
ATOM     58  CA  TYR A   9     -22.345   6.179  13.124  1.00 86.09           C  
ATOM     59  C   TYR A   9     -21.522   7.141  12.240  1.00 86.09           C  
ATOM     60  CB  TYR A   9     -22.814   4.932  12.341  1.00 86.09           C  
ATOM     61  O   TYR A   9     -20.293   7.108  12.253  1.00 86.09           O  
ATOM     62  CG  TYR A   9     -23.723   5.195  11.150  1.00 86.09           C  
ATOM     63  CD1 TYR A   9     -25.115   5.000  11.236  1.00 86.09           C  
ATOM     64  CD2 TYR A   9     -23.171   5.583   9.918  1.00 86.09           C  
ATOM     65  CE1 TYR A   9     -25.968   5.358  10.181  1.00 86.09           C  
ATOM     66  CE2 TYR A   9     -24.011   5.847   8.822  1.00 86.09           C  
ATOM     67  OH  TYR A   9     -26.229   6.118   7.940  1.00 86.09           O  
ATOM     68  CZ  TYR A   9     -25.413   5.792   8.969  1.00 86.09           C  
ATOM     69  N   LYS A  10     -22.174   8.095  11.554  1.00 88.51           N  
ATOM     70  CA  LYS A  10     -21.492   9.137  10.754  1.00 88.51           C  
ATOM     71  C   LYS A  10     -20.625  10.055  11.617  1.00 88.51           C  
ATOM     72  CB  LYS A  10     -22.503   9.971   9.939  1.00 88.51           C  
ATOM     73  O   LYS A  10     -19.472  10.307  11.284  1.00 88.51           O  
ATOM     74  CG  LYS A  10     -23.202   9.111   8.882  1.00 88.51           C  
ATOM     75  CD  LYS A  10     -24.223   9.840   7.990  1.00 88.51           C  
ATOM     76  CE  LYS A  10     -24.644   8.815   6.923  1.00 88.51           C  
ATOM     77  NZ  LYS A  10     -26.005   8.964   6.350  1.00 88.51           N  
ATOM     78  N   LYS A  11     -21.166  10.533  12.744  1.00 88.17           N  
ATOM     79  CA  LYS A  11     -20.428  11.380  13.699  1.00 88.17           C  
ATOM     80  C   LYS A  11     -19.318  10.592  14.393  1.00 88.17           C  
ATOM     81  CB  LYS A  11     -21.381  11.995  14.739  1.00 88.17           C  
ATOM     82  O   LYS A  11     -18.229  11.116  14.589  1.00 88.17           O  
ATOM     83  CG  LYS A  11     -22.308  13.068  14.148  1.00 88.17           C  
ATOM     84  CD  LYS A  11     -23.177  13.699  15.248  1.00 88.17           C  
ATOM     85  CE  LYS A  11     -24.080  14.795  14.667  1.00 88.17           C  
ATOM     86  NZ  LYS A  11     -24.974  15.378  15.700  1.00 88.17           N  
ATOM     87  N   GLY A  12     -19.577   9.329  14.728  1.00 88.85           N  
ATOM     88  CA  GLY A  12     -18.597   8.447  15.352  1.00 88.85           C  
ATOM     89  C   GLY A  12     -17.438   8.064  14.428  1.00 88.85           C  
ATOM     90  O   GLY A  12     -16.352   7.797  14.931  1.00 88.85           O  
ATOM     91  N   PHE A  13     -17.623   8.112  13.103  1.00 92.86           N  
ATOM     92  CA  PHE A  13     -16.560   7.863  12.127  1.00 92.86           C  
ATOM     93  C   PHE A  13     -15.529   8.994  12.032  1.00 92.86           C  
ATOM     94  CB  PHE A  13     -17.183   7.616  10.748  1.00 92.86           C  
ATOM     95  O   PHE A  13     -14.383   8.728  11.687  1.00 92.86           O  
ATOM     96  CG  PHE A  13     -16.186   7.209   9.673  1.00 92.86           C  
ATOM     97  CD1 PHE A  13     -16.042   7.980   8.502  1.00 92.86           C  
ATOM     98  CD2 PHE A  13     -15.374   6.073   9.856  1.00 92.86           C  
ATOM     99  CE1 PHE A  13     -15.100   7.610   7.525  1.00 92.86           C  
ATOM    100  CE2 PHE A  13     -14.431   5.707   8.881  1.00 92.86           C  
ATOM    101  CZ  PHE A  13     -14.293   6.477   7.714  1.00 92.86           C  
ATOM    102  N   VAL A  14     -15.895  10.239  12.359  1.00 94.43           N  
ATOM    103  CA  VAL A  14     -15.019  11.421  12.229  1.00 94.43           C  
ATOM    104  C   VAL A  14     -13.619  11.218  12.839  1.00 94.43           C  
ATOM    105  CB  VAL A  14     -15.700  12.685  12.795  1.00 94.43           C  
ATOM    106  O   VAL A  14     -12.643  11.413  12.116  1.00 94.43           O  
ATOM    107  CG1 VAL A  14     -14.781  13.912  12.745  1.00 94.43           C  
ATOM    108  CG2 VAL A  14     -16.970  13.020  12.000  1.00 94.43           C  
ATOM    109  N   PRO A  15     -13.449  10.777  14.102  1.00 94.46           N  
ATOM    110  CA  PRO A  15     -12.111  10.540  14.650  1.00 94.46           C  
ATOM    111  C   PRO A  15     -11.338   9.423  13.926  1.00 94.46           C  
ATOM    112  CB  PRO A  15     -12.333  10.225  16.132  1.00 94.46           C  
ATOM    113  O   PRO A  15     -10.125   9.531  13.769  1.00 94.46           O  
ATOM    114  CG  PRO A  15     -13.773   9.715  16.190  1.00 94.46           C  
ATOM    115  CD  PRO A  15     -14.460  10.564  15.129  1.00 94.46           C  
ATOM    116  N   PHE A  16     -12.011   8.380  13.427  1.00 94.21           N  
ATOM    117  CA  PHE A  16     -11.366   7.315  12.644  1.00 94.21           C  
ATOM    118  C   PHE A  16     -10.938   7.809  11.258  1.00 94.21           C  
ATOM    119  CB  PHE A  16     -12.303   6.107  12.514  1.00 94.21           C  
ATOM    120  O   PHE A  16      -9.862   7.456  10.785  1.00 94.21           O  
ATOM    121  CG  PHE A  16     -12.627   5.436  13.830  1.00 94.21           C  
ATOM    122  CD1 PHE A  16     -11.792   4.428  14.347  1.00 94.21           C  
ATOM    123  CD2 PHE A  16     -13.758   5.842  14.554  1.00 94.21           C  
ATOM    124  CE1 PHE A  16     -12.095   3.836  15.587  1.00 94.21           C  
ATOM    125  CE2 PHE A  16     -14.055   5.260  15.796  1.00 94.21           C  
ATOM    126  CZ  PHE A  16     -13.226   4.250  16.311  1.00 94.21           C  
ATOM    127  N   ALA A  17     -11.745   8.667  10.634  1.00 95.35           N  
ATOM    128  CA  ALA A  17     -11.413   9.341   9.386  1.00 95.35           C  
ATOM    129  C   ALA A  17     -10.184  10.253   9.548  1.00 95.35           C  
ATOM    130  CB  ALA A  17     -12.658  10.116   8.937  1.00 95.35           C  
ATOM    131  O   ALA A  17      -9.294  10.239   8.703  1.00 95.35           O  
ATOM    132  N   ILE A  18     -10.085  10.984  10.664  1.00 96.66           N  
ATOM    133  CA  ILE A  18      -8.908  11.803  10.998  1.00 96.66           C  
ATOM    134  C   ILE A  18      -7.673  10.920  11.243  1.00 96.66           C  
ATOM    135  CB  ILE A  18      -9.222  12.720  12.203  1.00 96.66           C  
ATOM    136  O   ILE A  18      -6.581  11.255  10.791  1.00 96.66           O  
ATOM    137  CG1 ILE A  18     -10.299  13.763  11.827  1.00 96.66           C  
ATOM    138  CG2 ILE A  18      -7.959  13.451  12.691  1.00 96.66           C  
ATOM    139  CD1 ILE A  18     -10.878  14.516  13.032  1.00 96.66           C  
ATOM    140  N   ALA A  19      -7.824   9.772  11.908  1.00 96.83           N  
ATOM    141  CA  ALA A  19      -6.725   8.821  12.085  1.00 96.83           C  
ATOM    142  C   ALA A  19      -6.260   8.201  10.752  1.00 96.83           C  
ATOM    143  CB  ALA A  19      -7.153   7.754  13.097  1.00 96.83           C  
ATOM    144  O   ALA A  19      -5.061   8.029  10.540  1.00 96.83           O  
ATOM    145  N   ALA A  20      -7.182   7.916   9.827  1.00 95.65           N  
ATOM    146  CA  ALA A  20      -6.837   7.501   8.469  1.00 95.65           C  
ATOM    147  C   ALA A  20      -6.091   8.604   7.709  1.00 95.65           C  
ATOM    148  CB  ALA A  20      -8.112   7.096   7.730  1.00 95.65           C  
ATOM    149  O   ALA A  20      -5.063   8.328   7.095  1.00 95.65           O  
ATOM    150  N   LEU A  21      -6.562   9.853   7.812  1.00 96.27           N  
ATOM    151  CA  LEU A  21      -5.899  11.017   7.226  1.00 96.27           C  
ATOM    152  C   LEU A  21      -4.467  11.161   7.750  1.00 96.27           C  
ATOM    153  CB  LEU A  21      -6.730  12.283   7.513  1.00 96.27           C  
ATOM    154  O   LEU A  21      -3.559  11.354   6.951  1.00 96.27           O  
ATOM    155  CG  LEU A  21      -6.120  13.584   6.959  1.00 96.27           C  
ATOM    156  CD1 LEU A  21      -6.019  13.589   5.435  1.00 96.27           C  
ATOM    157  CD2 LEU A  21      -6.980  14.772   7.385  1.00 96.27           C  
ATOM    158  N   LEU A  22      -4.256  11.019   9.064  1.00 96.78           N  
ATOM    159  CA  LEU A  22      -2.929  11.061   9.687  1.00 96.78           C  
ATOM    160  C   LEU A  22      -1.973  10.053   9.041  1.00 96.78           C  
ATOM    161  CB  LEU A  22      -3.073  10.764  11.192  1.00 96.78           C  
ATOM    162  O   LEU A  22      -0.887  10.425   8.600  1.00 96.78           O  
ATOM    163  CG  LEU A  22      -1.740  10.744  11.966  1.00 96.78           C  
ATOM    164  CD1 LEU A  22      -1.185  12.156  12.148  1.00 96.78           C  
ATOM    165  CD2 LEU A  22      -1.925  10.097  13.337  1.00 96.78           C  
ATOM    166  N   VAL A  23      -2.385   8.783   8.991  1.00 95.92           N  
ATOM    167  CA  VAL A  23      -1.567   7.688   8.456  1.00 95.92           C  
ATOM    168  C   VAL A  23      -1.264   7.910   6.978  1.00 95.92           C  
ATOM    169  CB  VAL A  23      -2.278   6.342   8.678  1.00 95.92           C  
ATOM    170  O   VAL A  23      -0.114   7.777   6.566  1.00 95.92           O  
ATOM    171  CG1 VAL A  23      -1.634   5.179   7.921  1.00 95.92           C  
ATOM    172  CG2 VAL A  23      -2.263   5.974  10.165  1.00 95.92           C  
ATOM    173  N   SER A  24      -2.267   8.274   6.177  1.00 94.22           N  
ATOM    174  CA  SER A  24      -2.087   8.472   4.738  1.00 94.22           C  
ATOM    175  C   SER A  24      -1.261   9.720   4.411  1.00 94.22           C  
ATOM    176  CB  SER A  24      -3.446   8.516   4.040  1.00 94.22           C  
ATOM    177  O   SER A  24      -0.410   9.665   3.526  1.00 94.22           O  
ATOM    178  OG  SER A  24      -4.159   7.308   4.259  1.00 94.22           O  
ATOM    179  N   LEU A  25      -1.443  10.819   5.150  1.00 94.33           N  
ATOM    180  CA  LEU A  25      -0.686  12.058   4.952  1.00 94.33           C  
ATOM    181  C   LEU A  25       0.787  11.863   5.313  1.00 94.33           C  
ATOM    182  CB  LEU A  25      -1.328  13.179   5.790  1.00 94.33           C  
ATOM    183  O   LEU A  25       1.665  12.197   4.519  1.00 94.33           O  
ATOM    184  CG  LEU A  25      -0.667  14.557   5.614  1.00 94.33           C  
ATOM    185  CD1 LEU A  25      -0.915  15.123   4.214  1.00 94.33           C  
ATOM    186  CD2 LEU A  25      -1.244  15.535   6.638  1.00 94.33           C  
ATOM    187  N   ILE A  26       1.060  11.267   6.478  1.00 94.83           N  
ATOM    188  CA  ILE A  26       2.430  10.963   6.905  1.00 94.83           C  
ATOM    189  C   ILE A  26       3.052   9.914   5.979  1.00 94.83           C  
ATOM    190  CB  ILE A  26       2.465  10.581   8.402  1.00 94.83           C  
ATOM    191  O   ILE A  26       4.217  10.051   5.617  1.00 94.83           O  
ATOM    192  CG1 ILE A  26       2.148  11.859   9.217  1.00 94.83           C  
ATOM    193  CG2 ILE A  26       3.840  10.005   8.799  1.00 94.83           C  
ATOM    194  CD1 ILE A  26       1.963  11.688  10.725  1.00 94.83           C  
ATOM    195  N   GLY A  27       2.276   8.936   5.499  1.00 90.74           N  
ATOM    196  CA  GLY A  27       2.698   8.035   4.425  1.00 90.74           C  
ATOM    197  C   GLY A  27       3.187   8.796   3.187  1.00 90.74           C  
ATOM    198  O   GLY A  27       4.268   8.513   2.676  1.00 90.74           O  
ATOM    199  N   GLY A  28       2.475   9.841   2.762  1.00 88.29           N  
ATOM    200  CA  GLY A  28       2.933  10.722   1.686  1.00 88.29           C  
ATOM    201  C   GLY A  28       4.226  11.484   2.013  1.00 88.29           C  
ATOM    202  O   GLY A  28       5.110  11.569   1.166  1.00 88.29           O  
ATOM    203  N   PHE A  29       4.401  11.972   3.246  1.00 90.01           N  
ATOM    204  CA  PHE A  29       5.648  12.636   3.673  1.00 90.01           C  
ATOM    205  C   PHE A  29       6.841  11.672   3.616  1.00 90.01           C  
ATOM    206  CB  PHE A  29       5.519  13.192   5.103  1.00 90.01           C  
ATOM    207  O   PHE A  29       7.961  12.073   3.298  1.00 90.01           O  
ATOM    208  CG  PHE A  29       4.728  14.476   5.294  1.00 90.01           C  
ATOM    209  CD1 PHE A  29       3.588  14.778   4.525  1.00 90.01           C  
ATOM    210  CD2 PHE A  29       5.132  15.382   6.293  1.00 90.01           C  
ATOM    211  CE1 PHE A  29       2.877  15.969   4.736  1.00 90.01           C  
ATOM    212  CE2 PHE A  29       4.419  16.573   6.511  1.00 90.01           C  
ATOM    213  CZ  PHE A  29       3.292  16.870   5.728  1.00 90.01           C  
ATOM    214  N   THR A  30       6.619  10.381   3.887  1.00 85.75           N  
ATOM    215  CA  THR A  30       7.693   9.380   3.811  1.00 85.75           C  
ATOM    216  C   THR A  30       8.216   9.147   2.392  1.00 85.75           C  
ATOM    217  CB  THR A  30       7.340   8.040   4.475  1.00 85.75           C  
ATOM    218  O   THR A  30       9.348   8.687   2.255  1.00 85.75           O  
ATOM    219  CG2 THR A  30       7.037   8.171   5.968  1.00 85.75           C  
ATOM    220  OG1 THR A  30       6.282   7.340   3.870  1.00 85.75           O  
ATOM    221  N   ALA A  31       7.477   9.536   1.345  1.00 85.95           N  
ATOM    222  CA  ALA A  31       7.918   9.378  -0.042  1.00 85.95           C  
ATOM    223  C   ALA A  31       9.173  10.208  -0.381  1.00 85.95           C  
ATOM    224  CB  ALA A  31       6.753   9.738  -0.971  1.00 85.95           C  
ATOM    225  O   ALA A  31       9.982   9.783  -1.201  1.00 85.95           O  
ATOM    226  N   VAL A  32       9.370  11.364   0.268  1.00 90.89           N  
ATOM    227  CA  VAL A  32      10.564  12.217   0.066  1.00 90.89           C  
ATOM    228  C   VAL A  32      11.682  11.937   1.074  1.00 90.89           C  
ATOM    229  CB  VAL A  32      10.200  13.714   0.057  1.00 90.89           C  
ATOM    230  O   VAL A  32      12.821  12.360   0.891  1.00 90.89           O  
ATOM    231  CG1 VAL A  32       9.232  14.040  -1.088  1.00 90.89           C  
ATOM    232  CG2 VAL A  32       9.576  14.199   1.371  1.00 90.89           C  
ATOM    233  N   LEU A  33      11.378  11.196   2.140  1.00 94.79           N  
ATOM    234  CA  LEU A  33      12.286  10.984   3.262  1.00 94.79           C  
ATOM    235  C   LEU A  33      13.475  10.090   2.922  1.00 94.79           C  
ATOM    236  CB  LEU A  33      11.461  10.371   4.387  1.00 94.79           C  
ATOM    237  O   LEU A  33      14.589  10.387   3.341  1.00 94.79           O  
ATOM    238  CG  LEU A  33      12.270   9.963   5.621  1.00 94.79           C  
ATOM    239  CD1 LEU A  33      12.999  11.122   6.303  1.00 94.79           C  
ATOM    240  CD2 LEU A  33      11.256   9.356   6.571  1.00 94.79           C  
ATOM    241  N   GLY A  34      13.239   8.988   2.206  1.00 93.83           N  
ATOM    242  CA  GLY A  34      14.297   8.042   1.855  1.00 93.83           C  
ATOM    243  C   GLY A  34      15.434   8.713   1.074  1.00 93.83           C  
ATOM    244  O   GLY A  34      16.556   8.707   1.581  1.00 93.83           O  
ATOM    245  N   PRO A  35      15.148   9.384  -0.063  1.00 93.26           N  
ATOM    246  CA  PRO A  35      16.150  10.136  -0.820  1.00 93.26           C  
ATOM    247  C   PRO A  35      16.866  11.211   0.009  1.00 93.26           C  
ATOM    248  CB  PRO A  35      15.390  10.764  -1.993  1.00 93.26           C  
ATOM    249  O   PRO A  35      18.082  11.356  -0.089  1.00 93.26           O  
ATOM    250  CG  PRO A  35      14.234   9.793  -2.217  1.00 93.26           C  
ATOM    251  CD  PRO A  35      13.882   9.388  -0.789  1.00 93.26           C  
ATOM    252  N   ALA A  36      16.134  11.942   0.856  1.00 94.87           N  
ATOM    253  CA  ALA A  36      16.715  12.985   1.699  1.00 94.87           C  
ATOM    254  C   ALA A  36      17.681  12.425   2.749  1.00 94.87           C  
ATOM    255  CB  ALA A  36      15.570  13.743   2.366  1.00 94.87           C  
ATOM    256  O   ALA A  36      18.749  12.988   2.972  1.00 94.87           O  
ATOM    257  N   PHE A  37      17.320  11.306   3.378  1.00 96.62           N  
ATOM    258  CA  PHE A  37      18.157  10.658   4.379  1.00 96.62           C  
ATOM    259  C   PHE A  37      19.425  10.062   3.764  1.00 96.62           C  
ATOM    260  CB  PHE A  37      17.342   9.582   5.100  1.00 96.62           C  
ATOM    261  O   PHE A  37      20.506  10.262   4.305  1.00 96.62           O  
ATOM    262  CG  PHE A  37      18.174   8.767   6.068  1.00 96.62           C  
ATOM    263  CD1 PHE A  37      18.675   7.510   5.685  1.00 96.62           C  
ATOM    264  CD2 PHE A  37      18.504   9.295   7.327  1.00 96.62           C  
ATOM    265  CE1 PHE A  37      19.450   6.756   6.581  1.00 96.62           C  
ATOM    266  CE2 PHE A  37      19.279   8.545   8.226  1.00 96.62           C  
ATOM    267  CZ  PHE A  37      19.736   7.269   7.857  1.00 96.62           C  
ATOM    268  N   VAL A  38      19.324   9.345   2.639  1.00 96.58           N  
ATOM    269  CA  VAL A  38      20.516   8.739   2.018  1.00 96.58           C  
ATOM    270  C   VAL A  38      21.498   9.803   1.522  1.00 96.58           C  
ATOM    271  CB  VAL A  38      20.179   7.729   0.905  1.00 96.58           C  
ATOM    272  O   VAL A  38      22.703   9.618   1.666  1.00 96.58           O  
ATOM    273  CG1 VAL A  38      19.331   6.569   1.446  1.00 96.58           C  
ATOM    274  CG2 VAL A  38      19.449   8.352  -0.285  1.00 96.58           C  
ATOM    275  N   ALA A  39      20.988  10.942   1.034  1.00 95.47           N  
ATOM    276  CA  ALA A  39      21.802  12.094   0.659  1.00 95.47           C  
ATOM    277  C   ALA A  39      22.487  12.745   1.875  1.00 95.47           C  
ATOM    278  CB  ALA A  39      20.916  13.091  -0.098  1.00 95.47           C  
ATOM    279  O   ALA A  39      23.688  12.985   1.830  1.00 95.47           O  
ATOM    280  N   ASP A  40      21.753  12.972   2.972  1.00 95.59           N  
ATOM    281  CA  ASP A  40      22.288  13.512   4.237  1.00 95.59           C  
ATOM    282  C   ASP A  40      23.383  12.620   4.845  1.00 95.59           C  
ATOM    283  CB  ASP A  40      21.111  13.664   5.216  1.00 95.59           C  
ATOM    284  O   ASP A  40      24.348  13.111   5.421  1.00 95.59           O  
ATOM    285  CG  ASP A  40      21.495  14.175   6.609  1.00 95.59           C  
ATOM    286  OD1 ASP A  40      21.819  15.373   6.716  1.00 95.59           O  
ATOM    287  OD2 ASP A  40      21.279  13.415   7.590  1.00 95.59           O  
ATOM    288  N   GLN A  41      23.253  11.301   4.695  1.00 95.46           N  
ATOM    289  CA  GLN A  41      24.207  10.325   5.225  1.00 95.46           C  
ATOM    290  C   GLN A  41      25.344   9.974   4.253  1.00 95.46           C  
ATOM    291  CB  GLN A  41      23.437   9.067   5.652  1.00 95.46           C  
ATOM    292  O   GLN A  41      26.253   9.239   4.635  1.00 95.46           O  
ATOM    293  CG  GLN A  41      22.422   9.328   6.776  1.00 95.46           C  
ATOM    294  CD  GLN A  41      23.069   9.845   8.049  1.00 95.46           C  
ATOM    295  NE2 GLN A  41      22.742  11.031   8.520  1.00 95.46           N  
ATOM    296  OE1 GLN A  41      23.875   9.170   8.662  1.00 95.46           O  
ATOM    297  N   GLY A  42      25.297  10.447   3.003  1.00 94.53           N  
ATOM    298  CA  GLY A  42      26.287  10.103   1.978  1.00 94.53           C  
ATOM    299  C   GLY A  42      26.334   8.608   1.632  1.00 94.53           C  
ATOM    300  O   GLY A  42      27.403   8.085   1.327  1.00 94.53           O  
ATOM    301  N   ILE A  43      25.197   7.907   1.708  1.00 95.33           N  
ATOM    302  CA  ILE A  43      25.087   6.473   1.390  1.00 95.33           C  
ATOM    303  C   ILE A  43      24.354   6.246   0.063  1.00 95.33           C  
ATOM    304  CB  ILE A  43      24.467   5.660   2.551  1.00 95.33           C  
ATOM    305  O   ILE A  43      23.653   7.119  -0.442  1.00 95.33           O  
ATOM    306  CG1 ILE A  43      23.011   6.082   2.836  1.00 95.33           C  
ATOM    307  CG2 ILE A  43      25.359   5.752   3.801  1.00 95.33           C  
ATOM    308  CD1 ILE A  43      22.320   5.271   3.939  1.00 95.33           C  
ATOM    309  N   ASP A  44      24.499   5.043  -0.496  1.00 92.51           N  
ATOM    310  CA  ASP A  44      23.957   4.688  -1.811  1.00 92.51           C  
ATOM    311  C   ASP A  44      22.428   4.874  -1.915  1.00 92.51           C  
ATOM    312  CB  ASP A  44      24.372   3.249  -2.142  1.00 92.51           C  
ATOM    313  O   ASP A  44      21.679   4.518  -0.995  1.00 92.51           O  
ATOM    314  CG  ASP A  44      23.934   2.872  -3.552  1.00 92.51           C  
ATOM    315  OD1 ASP A  44      22.792   2.385  -3.688  1.00 92.51           O  
ATOM    316  OD2 ASP A  44      24.698   3.139  -4.495  1.00 92.51           O  
ATOM    317  N   TYR A  45      21.964   5.390  -3.060  1.00 87.25           N  
ATOM    318  CA  TYR A  45      20.555   5.710  -3.312  1.00 87.25           C  
ATOM    319  C   TYR A  45      19.627   4.490  -3.213  1.00 87.25           C  
ATOM    320  CB  TYR A  45      20.416   6.377  -4.689  1.00 87.25           C  
ATOM    321  O   TYR A  45      18.481   4.638  -2.774  1.00 87.25           O  
ATOM    322  CG  TYR A  45      19.000   6.817  -5.026  1.00 87.25           C  
ATOM    323  CD1 TYR A  45      18.159   5.984  -5.793  1.00 87.25           C  
ATOM    324  CD2 TYR A  45      18.517   8.055  -4.556  1.00 87.25           C  
ATOM    325  CE1 TYR A  45      16.843   6.388  -6.090  1.00 87.25           C  
ATOM    326  CE2 TYR A  45      17.204   8.466  -4.859  1.00 87.25           C  
ATOM    327  OH  TYR A  45      15.098   8.025  -5.925  1.00 87.25           O  
ATOM    328  CZ  TYR A  45      16.364   7.630  -5.627  1.00 87.25           C  
ATOM    329  N   ASN A  46      20.113   3.281  -3.528  1.00 86.41           N  
ATOM    330  CA  ASN A  46      19.333   2.043  -3.433  1.00 86.41           C  
ATOM    331  C   ASN A  46      18.865   1.761  -1.996  1.00 86.41           C  
ATOM    332  CB  ASN A  46      20.137   0.853  -3.985  1.00 86.41           C  
ATOM    333  O   ASN A  46      17.863   1.071  -1.796  1.00 86.41           O  
ATOM    334  CG  ASN A  46      20.488   1.006  -5.455  1.00 86.41           C  
ATOM    335  ND2 ASN A  46      21.736   0.851  -5.812  1.00 86.41           N  
ATOM    336  OD1 ASN A  46      19.641   1.291  -6.285  1.00 86.41           O  
ATOM    337  N   ASN A  47      19.504   2.361  -0.980  1.00 90.62           N  
ATOM    338  CA  ASN A  47      19.046   2.265   0.407  1.00 90.62           C  
ATOM    339  C   ASN A  47      17.682   2.928   0.656  1.00 90.62           C  
ATOM    340  CB  ASN A  47      20.127   2.781   1.366  1.00 90.62           C  
ATOM    341  O   ASN A  47      16.996   2.566   1.614  1.00 90.62           O  
ATOM    342  CG  ASN A  47      21.358   1.900   1.346  1.00 90.62           C  
ATOM    343  ND2 ASN A  47      22.459   2.396   0.841  1.00 90.62           N  
ATOM    344  OD1 ASN A  47      21.323   0.756   1.764  1.00 90.62           O  
ATOM    345  N   THR A  48      17.228   3.816  -0.234  1.00 89.79           N  
ATOM    346  CA  THR A  48      15.862   4.372  -0.227  1.00 89.79           C  
ATOM    347  C   THR A  48      14.799   3.271  -0.283  1.00 89.79           C  
ATOM    348  CB  THR A  48      15.677   5.301  -1.436  1.00 89.79           C  
ATOM    349  O   THR A  48      13.769   3.349   0.400  1.00 89.79           O  
ATOM    350  CG2 THR A  48      14.271   5.887  -1.531  1.00 89.79           C  
ATOM    351  OG1 THR A  48      16.585   6.372  -1.353  1.00 89.79           O  
ATOM    352  N   THR A  49      15.067   2.213  -1.054  1.00 85.94           N  
ATOM    353  CA  THR A  49      14.186   1.049  -1.183  1.00 85.94           C  
ATOM    354  C   THR A  49      14.051   0.328   0.152  1.00 85.94           C  
ATOM    355  CB  THR A  49      14.719   0.091  -2.259  1.00 85.94           C  
ATOM    356  O   THR A  49      12.935   0.036   0.579  1.00 85.94           O  
ATOM    357  CG2 THR A  49      13.778  -1.085  -2.521  1.00 85.94           C  
ATOM    358  OG1 THR A  49      14.849   0.798  -3.470  1.00 85.94           O  
ATOM    359  N   TRP A  50      15.161   0.111   0.865  1.00 90.37           N  
ATOM    360  CA  TRP A  50      15.159  -0.570   2.164  1.00 90.37           C  
ATOM    361  C   TRP A  50      14.412   0.223   3.243  1.00 90.37           C  
ATOM    362  CB  TRP A  50      16.603  -0.879   2.589  1.00 90.37           C  
ATOM    363  O   TRP A  50      13.673  -0.364   4.033  1.00 90.37           O  
ATOM    364  CG  TRP A  50      17.398  -1.679   1.598  1.00 90.37           C  
ATOM    365  CD1 TRP A  50      18.630  -1.374   1.135  1.00 90.37           C  
ATOM    366  CD2 TRP A  50      17.063  -2.958   0.978  1.00 90.37           C  
ATOM    367  CE2 TRP A  50      18.115  -3.326   0.086  1.00 90.37           C  
ATOM    368  CE3 TRP A  50      15.987  -3.861   1.102  1.00 90.37           C  
ATOM    369  NE1 TRP A  50      19.027  -2.302   0.195  1.00 90.37           N  
ATOM    370  CH2 TRP A  50      17.003  -5.386  -0.515  1.00 90.37           C  
ATOM    371  CZ2 TRP A  50      18.098  -4.518  -0.651  1.00 90.37           C  
ATOM    372  CZ3 TRP A  50      15.947  -5.049   0.352  1.00 90.37           C  
ATOM    373  N   ILE A  51      14.535   1.556   3.240  1.00 93.89           N  
ATOM    374  CA  ILE A  51      13.821   2.450   4.171  1.00 93.89           C  
ATOM    375  C   ILE A  51      12.305   2.338   3.986  1.00 93.89           C  
ATOM    376  CB  ILE A  51      14.319   3.904   3.990  1.00 93.89           C  
ATOM    377  O   ILE A  51      11.564   2.227   4.966  1.00 93.89           O  
ATOM    378  CG1 ILE A  51      15.801   4.007   4.412  1.00 93.89           C  
ATOM    379  CG2 ILE A  51      13.495   4.927   4.800  1.00 93.89           C  
ATOM    380  CD1 ILE A  51      16.468   5.315   3.982  1.00 93.89           C  
ATOM    381  N   SER A  52      11.845   2.336   2.734  1.00 89.66           N  
ATOM    382  CA  SER A  52      10.422   2.192   2.406  1.00 89.66           C  
ATOM    383  C   SER A  52       9.916   0.780   2.720  1.00 89.66           C  
ATOM    384  CB  SER A  52      10.193   2.531   0.930  1.00 89.66           C  
ATOM    385  O   SER A  52       8.828   0.610   3.275  1.00 89.66           O  
ATOM    386  OG  SER A  52      10.697   3.822   0.642  1.00 89.66           O  
ATOM    387  N   LEU A  53      10.738  -0.236   2.433  1.00 89.44           N  
ATOM    388  CA  LEU A  53      10.413  -1.639   2.672  1.00 89.44           C  
ATOM    389  C   LEU A  53      10.242  -1.947   4.166  1.00 89.44           C  
ATOM    390  CB  LEU A  53      11.494  -2.515   2.015  1.00 89.44           C  
ATOM    391  O   LEU A  53       9.277  -2.611   4.527  1.00 89.44           O  
ATOM    392  CG  LEU A  53      11.188  -4.024   2.022  1.00 89.44           C  
ATOM    393  CD1 LEU A  53       9.944  -4.373   1.202  1.00 89.44           C  
ATOM    394  CD2 LEU A  53      12.383  -4.774   1.439  1.00 89.44           C  
ATOM    395  N   ALA A  54      11.095  -1.418   5.049  1.00 93.74           N  
ATOM    396  CA  ALA A  54      11.003  -1.664   6.495  1.00 93.74           C  
ATOM    397  C   ALA A  54       9.649  -1.234   7.104  1.00 93.74           C  
ATOM    398  CB  ALA A  54      12.170  -0.939   7.175  1.00 93.74           C  
ATOM    399  O   ALA A  54       9.083  -1.937   7.951  1.00 93.74           O  
ATOM    400  N   LEU A  55       9.099  -0.103   6.647  1.00 94.10           N  
ATOM    401  CA  LEU A  55       7.755   0.347   7.025  1.00 94.10           C  
ATOM    402  C   LEU A  55       6.681  -0.568   6.435  1.00 94.10           C  
ATOM    403  CB  LEU A  55       7.582   1.814   6.590  1.00 94.10           C  
ATOM    404  O   LEU A  55       5.759  -0.970   7.144  1.00 94.10           O  
ATOM    405  CG  LEU A  55       6.201   2.433   6.898  1.00 94.10           C  
ATOM    406  CD1 LEU A  55       6.344   3.955   6.974  1.00 94.10           C  
ATOM    407  CD2 LEU A  55       5.139   2.149   5.827  1.00 94.10           C  
ATOM    408  N   ALA A  56       6.793  -0.910   5.151  1.00 91.09           N  
ATOM    409  CA  ALA A  56       5.809  -1.749   4.477  1.00 91.09           C  
ATOM    410  C   ALA A  56       5.728  -3.158   5.096  1.00 91.09           C  
ATOM    411  CB  ALA A  56       6.147  -1.775   2.983  1.00 91.09           C  
ATOM    412  O   ALA A  56       4.629  -3.673   5.290  1.00 91.09           O  
ATOM    413  N   MET A  57       6.870  -3.745   5.483  1.00 90.68           N  
ATOM    414  CA  MET A  57       6.963  -5.066   6.122  1.00 90.68           C  
ATOM    415  C   MET A  57       6.138  -5.131   7.404  1.00 90.68           C  
ATOM    416  CB  MET A  57       8.428  -5.391   6.457  1.00 90.68           C  
ATOM    417  O   MET A  57       5.268  -5.985   7.548  1.00 90.68           O  
ATOM    418  CG  MET A  57       9.302  -5.711   5.241  1.00 90.68           C  
ATOM    419  SD  MET A  57      11.074  -5.635   5.616  1.00 90.68           S  
ATOM    420  CE  MET A  57      11.253  -7.138   6.604  1.00 90.68           C  
ATOM    421  N   SER A  58       6.381  -4.199   8.323  1.00 94.32           N  
ATOM    422  CA  SER A  58       5.665  -4.128   9.600  1.00 94.32           C  
ATOM    423  C   SER A  58       4.203  -3.714   9.421  1.00 94.32           C  
ATOM    424  CB  SER A  58       6.379  -3.169  10.547  1.00 94.32           C  
ATOM    425  O   SER A  58       3.329  -4.306  10.051  1.00 94.32           O  
ATOM    426  OG  SER A  58       6.715  -1.979   9.864  1.00 94.32           O  
ATOM    427  N   SER A  59       3.911  -2.765   8.524  1.00 93.80           N  
ATOM    428  CA  SER A  59       2.538  -2.347   8.209  1.00 93.80           C  
ATOM    429  C   SER A  59       1.685  -3.509   7.703  1.00 93.80           C  
ATOM    430  CB  SER A  59       2.546  -1.218   7.178  1.00 93.80           C  
ATOM    431  O   SER A  59       0.575  -3.721   8.184  1.00 93.80           O  
ATOM    432  OG  SER A  59       1.229  -0.769   6.921  1.00 93.80           O  
ATOM    433  N   ALA A  60       2.207  -4.289   6.759  1.00 91.13           N  
ATOM    434  CA  ALA A  60       1.486  -5.409   6.180  1.00 91.13           C  
ATOM    435  C   ALA A  60       1.412  -6.584   7.171  1.00 91.13           C  
ATOM    436  CB  ALA A  60       2.170  -5.759   4.851  1.00 91.13           C  
ATOM    437  O   ALA A  60       0.325  -7.064   7.497  1.00 91.13           O  
ATOM    438  N   ALA A  61       2.554  -7.024   7.708  1.00 90.28           N  
ATOM    439  CA  ALA A  61       2.631  -8.247   8.504  1.00 90.28           C  
ATOM    440  C   ALA A  61       1.984  -8.113   9.894  1.00 90.28           C  
ATOM    441  CB  ALA A  61       4.097  -8.682   8.581  1.00 90.28           C  
ATOM    442  O   ALA A  61       1.399  -9.072  10.400  1.00 90.28           O  
ATOM    443  N   CYS A  62       2.027  -6.930  10.516  1.00 94.82           N  
ATOM    444  CA  CYS A  62       1.391  -6.715  11.816  1.00 94.82           C  
ATOM    445  C   CYS A  62      -0.107  -6.387  11.717  1.00 94.82           C  
ATOM    446  CB  CYS A  62       2.154  -5.659  12.627  1.00 94.82           C  
ATOM    447  O   CYS A  62      -0.793  -6.461  12.736  1.00 94.82           O  
ATOM    448  SG  CYS A  62       3.875  -6.174  12.911  1.00 94.82           S  
ATOM    449  N   ALA A  63      -0.641  -6.059  10.533  1.00 95.13           N  
ATOM    450  CA  ALA A  63      -2.045  -5.674  10.362  1.00 95.13           C  
ATOM    451  C   ALA A  63      -3.052  -6.705  10.909  1.00 95.13           C  
ATOM    452  CB  ALA A  63      -2.321  -5.346   8.890  1.00 95.13           C  
ATOM    453  O   ALA A  63      -3.911  -6.313  11.702  1.00 95.13           O  
ATOM    454  N   PRO A  64      -2.985  -8.012  10.577  1.00 92.71           N  
ATOM    455  CA  PRO A  64      -3.931  -8.988  11.128  1.00 92.71           C  
ATOM    456  C   PRO A  64      -3.763  -9.178  12.643  1.00 92.71           C  
ATOM    457  CB  PRO A  64      -3.679 -10.272  10.336  1.00 92.71           C  
ATOM    458  O   PRO A  64      -4.748  -9.364  13.355  1.00 92.71           O  
ATOM    459  CG  PRO A  64      -2.214 -10.157   9.927  1.00 92.71           C  
ATOM    460  CD  PRO A  64      -2.077  -8.666   9.638  1.00 92.71           C  
ATOM    461  N   ILE A  65      -2.534  -9.061  13.155  1.00 93.93           N  
ATOM    462  CA  ILE A  65      -2.205  -9.220  14.579  1.00 93.93           C  
ATOM    463  C   ILE A  65      -2.800  -8.071  15.393  1.00 93.93           C  
ATOM    464  CB  ILE A  65      -0.670  -9.288  14.763  1.00 93.93           C  
ATOM    465  O   ILE A  65      -3.475  -8.292  16.398  1.00 93.93           O  
ATOM    466  CG1 ILE A  65      -0.076 -10.458  13.952  1.00 93.93           C  
ATOM    467  CG2 ILE A  65      -0.276  -9.441  16.242  1.00 93.93           C  
ATOM    468  CD1 ILE A  65       1.446 -10.430  13.868  1.00 93.93           C  
ATOM    469  N   LEU A  66      -2.575  -6.834  14.954  1.00 94.11           N  
ATOM    470  CA  LEU A  66      -3.050  -5.639  15.647  1.00 94.11           C  
ATOM    471  C   LEU A  66      -4.543  -5.403  15.406  1.00 94.11           C  
ATOM    472  CB  LEU A  66      -2.192  -4.440  15.233  1.00 94.11           C  
ATOM    473  O   LEU A  66      -5.242  -4.943  16.306  1.00 94.11           O  
ATOM    474  CG  LEU A  66      -0.714  -4.585  15.635  1.00 94.11           C  
ATOM    475  CD1 LEU A  66       0.122  -3.479  15.016  1.00 94.11           C  
ATOM    476  CD2 LEU A  66      -0.516  -4.532  17.152  1.00 94.11           C  
ATOM    477  N   GLY A  67      -5.063  -5.828  14.255  1.00 92.55           N  
ATOM    478  CA  GLY A  67      -6.495  -5.957  14.019  1.00 92.55           C  
ATOM    479  C   GLY A  67      -7.155  -6.893  15.035  1.00 92.55           C  
ATOM    480  O   GLY A  67      -8.098  -6.493  15.719  1.00 92.55           O  
ATOM    481  N   LYS A  68      -6.602  -8.099  15.223  1.00 90.60           N  
ATOM    482  CA  LYS A  68      -7.057  -9.050  16.251  1.00 90.60           C  
ATOM    483  C   LYS A  68      -6.933  -8.476  17.662  1.00 90.60           C  
ATOM    484  CB  LYS A  68      -6.241 -10.349  16.130  1.00 90.60           C  
ATOM    485  O   LYS A  68      -7.822  -8.667  18.487  1.00 90.60           O  
ATOM    486  CG  LYS A  68      -6.739 -11.477  17.043  1.00 90.60           C  
ATOM    487  CD  LYS A  68      -8.080 -12.035  16.560  1.00 90.60           C  
ATOM    488  CE  LYS A  68      -8.484 -13.210  17.442  1.00 90.60           C  
ATOM    489  NZ  LYS A  68      -9.521 -14.027  16.778  1.00 90.60           N  
ATOM    490  N   LEU A  69      -5.856  -7.748  17.949  1.00 89.82           N  
ATOM    491  CA  LEU A  69      -5.686  -7.062  19.229  1.00 89.82           C  
ATOM    492  C   LEU A  69      -6.796  -6.023  19.461  1.00 89.82           C  
ATOM    493  CB  LEU A  69      -4.286  -6.427  19.261  1.00 89.82           C  
ATOM    494  O   LEU A  69      -7.268  -5.868  20.583  1.00 89.82           O  
ATOM    495  CG  LEU A  69      -3.860  -5.948  20.655  1.00 89.82           C  
ATOM    496  CD1 LEU A  69      -3.653  -7.124  21.612  1.00 89.82           C  
ATOM    497  CD2 LEU A  69      -2.552  -5.166  20.549  1.00 89.82           C  
ATOM    498  N   GLY A  70      -7.255  -5.355  18.400  1.00 88.04           N  
ATOM    499  CA  GLY A  70      -8.450  -4.507  18.374  1.00 88.04           C  
ATOM    500  C   GLY A  70      -9.739  -5.208  18.772  1.00 88.04           C  
ATOM    501  O   GLY A  70     -10.518  -4.646  19.545  1.00 88.04           O  
ATOM    502  N   ASP A  71      -9.938  -6.428  18.276  1.00 87.05           N  
ATOM    503  CA  ASP A  71     -11.102  -7.257  18.606  1.00 87.05           C  
ATOM    504  C   ASP A  71     -11.108  -7.676  20.090  1.00 87.05           C  
ATOM    505  CB  ASP A  71     -11.148  -8.500  17.690  1.00 87.05           C  
ATOM    506  O   ASP A  71     -12.169  -7.889  20.672  1.00 87.05           O  
ATOM    507  CG  ASP A  71     -11.345  -8.195  16.196  1.00 87.05           C  
ATOM    508  OD1 ASP A  71     -11.966  -7.154  15.881  1.00 87.05           O  
ATOM    509  OD2 ASP A  71     -10.876  -9.002  15.349  1.00 87.05           O  
ATOM    510  N   VAL A  72      -9.929  -7.775  20.722  1.00 86.24           N  
ATOM    511  CA  VAL A  72      -9.768  -8.262  22.105  1.00 86.24           C  
ATOM    512  C   VAL A  72      -9.700  -7.127  23.137  1.00 86.24           C  
ATOM    513  CB  VAL A  72      -8.545  -9.197  22.200  1.00 86.24           C  
ATOM    514  O   VAL A  72     -10.460  -7.125  24.104  1.00 86.24           O  
ATOM    515  CG1 VAL A  72      -8.336  -9.733  23.618  1.00 86.24           C  
ATOM    516  CG2 VAL A  72      -8.700 -10.431  21.296  1.00 86.24           C  
ATOM    517  N   LEU A  73      -8.805  -6.147  22.949  1.00 85.48           N  
ATOM    518  CA  LEU A  73      -8.601  -5.019  23.878  1.00 85.48           C  
ATOM    519  C   LEU A  73      -9.627  -3.890  23.706  1.00 85.48           C  
ATOM    520  CB  LEU A  73      -7.185  -4.437  23.702  1.00 85.48           C  
ATOM    521  O   LEU A  73      -9.710  -2.983  24.544  1.00 85.48           O  
ATOM    522  CG  LEU A  73      -6.013  -5.382  24.010  1.00 85.48           C  
ATOM    523  CD1 LEU A  73      -4.712  -4.579  23.940  1.00 85.48           C  
ATOM    524  CD2 LEU A  73      -6.103  -5.995  25.410  1.00 85.48           C  
ATOM    525  N   GLY A  74     -10.380  -3.933  22.609  1.00 86.83           N  
ATOM    526  CA  GLY A  74     -11.294  -2.888  22.186  1.00 86.83           C  
ATOM    527  C   GLY A  74     -10.629  -1.870  21.259  1.00 86.83           C  
ATOM    528  O   GLY A  74      -9.503  -1.408  21.463  1.00 86.83           O  
ATOM    529  N   ARG A  75     -11.394  -1.452  20.250  1.00 86.26           N  
ATOM    530  CA  ARG A  75     -10.936  -0.609  19.135  1.00 86.26           C  
ATOM    531  C   ARG A  75     -10.331   0.724  19.551  1.00 86.26           C  
ATOM    532  CB  ARG A  75     -12.121  -0.364  18.201  1.00 86.26           C  
ATOM    533  O   ARG A  75      -9.310   1.121  19.005  1.00 86.26           O  
ATOM    534  CG  ARG A  75     -12.561  -1.673  17.544  1.00 86.26           C  
ATOM    535  CD  ARG A  75     -13.722  -1.367  16.618  1.00 86.26           C  
ATOM    536  NE  ARG A  75     -14.260  -2.598  16.042  1.00 86.26           N  
ATOM    537  NH1 ARG A  75     -15.932  -1.550  14.909  1.00 86.26           N  
ATOM    538  NH2 ARG A  75     -15.681  -3.739  14.705  1.00 86.26           N  
ATOM    539  CZ  ARG A  75     -15.285  -2.627  15.227  1.00 86.26           C  
ATOM    540  N   ARG A  76     -10.932   1.408  20.532  1.00 90.59           N  
ATOM    541  CA  ARG A  76     -10.420   2.691  21.044  1.00 90.59           C  
ATOM    542  C   ARG A  76      -9.011   2.536  21.610  1.00 90.59           C  
ATOM    543  CB  ARG A  76     -11.384   3.256  22.101  1.00 90.59           C  
ATOM    544  O   ARG A  76      -8.141   3.338  21.297  1.00 90.59           O  
ATOM    545  CG  ARG A  76     -10.921   4.613  22.661  1.00 90.59           C  
ATOM    546  CD  ARG A  76     -11.895   5.100  23.742  1.00 90.59           C  
ATOM    547  NE  ARG A  76     -11.507   6.411  24.295  1.00 90.59           N  
ATOM    548  NH1 ARG A  76      -9.975   5.696  25.844  1.00 90.59           N  
ATOM    549  NH2 ARG A  76     -10.332   7.884  25.572  1.00 90.59           N  
ATOM    550  CZ  ARG A  76     -10.612   6.659  25.232  1.00 90.59           C  
ATOM    551  N   THR A  77      -8.797   1.520  22.443  1.00 91.72           N  
ATOM    552  CA  THR A  77      -7.502   1.270  23.088  1.00 91.72           C  
ATOM    553  C   THR A  77      -6.440   0.980  22.038  1.00 91.72           C  
ATOM    554  CB  THR A  77      -7.593   0.089  24.063  1.00 91.72           C  
ATOM    555  O   THR A  77      -5.393   1.619  22.039  1.00 91.72           O  
ATOM    556  CG2 THR A  77      -6.332  -0.053  24.913  1.00 91.72           C  
ATOM    557  OG1 THR A  77      -8.690   0.253  24.937  1.00 91.72           O  
ATOM    558  N   THR A  78      -6.736   0.079  21.101  1.00 92.78           N  
ATOM    559  CA  THR A  78      -5.795  -0.303  20.044  1.00 92.78           C  
ATOM    560  C   THR A  78      -5.488   0.854  19.098  1.00 92.78           C  
ATOM    561  CB  THR A  78      -6.329  -1.517  19.282  1.00 92.78           C  
ATOM    562  O   THR A  78      -4.327   1.049  18.759  1.00 92.78           O  
ATOM    563  CG2 THR A  78      -5.346  -2.055  18.248  1.00 92.78           C  
ATOM    564  OG1 THR A  78      -6.548  -2.538  20.228  1.00 92.78           O  
ATOM    565  N   LEU A  79      -6.481   1.678  18.741  1.00 95.10           N  
ATOM    566  CA  LEU A  79      -6.261   2.881  17.933  1.00 95.10           C  
ATOM    567  C   LEU A  79      -5.315   3.866  18.634  1.00 95.10           C  
ATOM    568  CB  LEU A  79      -7.616   3.551  17.642  1.00 95.10           C  
ATOM    569  O   LEU A  79      -4.359   4.336  18.026  1.00 95.10           O  
ATOM    570  CG  LEU A  79      -7.510   4.769  16.703  1.00 95.10           C  
ATOM    571  CD1 LEU A  79      -7.297   4.335  15.257  1.00 95.10           C  
ATOM    572  CD2 LEU A  79      -8.790   5.592  16.778  1.00 95.10           C  
ATOM    573  N   LEU A  80      -5.563   4.169  19.912  1.00 96.65           N  
ATOM    574  CA  LEU A  80      -4.743   5.113  20.676  1.00 96.65           C  
ATOM    575  C   LEU A  80      -3.315   4.594  20.880  1.00 96.65           C  
ATOM    576  CB  LEU A  80      -5.420   5.418  22.023  1.00 96.65           C  
ATOM    577  O   LEU A  80      -2.368   5.353  20.695  1.00 96.65           O  
ATOM    578  CG  LEU A  80      -6.719   6.239  21.922  1.00 96.65           C  
ATOM    579  CD1 LEU A  80      -7.320   6.408  23.321  1.00 96.65           C  
ATOM    580  CD2 LEU A  80      -6.507   7.625  21.316  1.00 96.65           C  
ATOM    581  N   LEU A  81      -3.152   3.304  21.195  1.00 96.62           N  
ATOM    582  CA  LEU A  81      -1.834   2.665  21.249  1.00 96.62           C  
ATOM    583  C   LEU A  81      -1.138   2.712  19.885  1.00 96.62           C  
ATOM    584  CB  LEU A  81      -1.972   1.209  21.727  1.00 96.62           C  
ATOM    585  O   LEU A  81       0.047   3.020  19.819  1.00 96.62           O  
ATOM    586  CG  LEU A  81      -2.332   1.046  23.214  1.00 96.62           C  
ATOM    587  CD1 LEU A  81      -2.559  -0.437  23.516  1.00 96.62           C  
ATOM    588  CD2 LEU A  81      -1.230   1.562  24.142  1.00 96.62           C  
ATOM    589  N   GLY A  82      -1.880   2.482  18.801  1.00 97.80           N  
ATOM    590  CA  GLY A  82      -1.385   2.610  17.435  1.00 97.80           C  
ATOM    591  C   GLY A  82      -0.845   4.003  17.136  1.00 97.80           C  
ATOM    592  O   GLY A  82       0.269   4.119  16.639  1.00 97.80           O  
ATOM    593  N   ILE A  83      -1.576   5.059  17.511  1.00 98.24           N  
ATOM    594  CA  ILE A  83      -1.128   6.451  17.339  1.00 98.24           C  
ATOM    595  C   ILE A  83       0.128   6.737  18.172  1.00 98.24           C  
ATOM    596  CB  ILE A  83      -2.268   7.447  17.657  1.00 98.24           C  
ATOM    597  O   ILE A  83       1.039   7.396  17.680  1.00 98.24           O  
ATOM    598  CG1 ILE A  83      -3.449   7.297  16.670  1.00 98.24           C  
ATOM    599  CG2 ILE A  83      -1.744   8.895  17.583  1.00 98.24           C  
ATOM    600  CD1 ILE A  83      -4.750   7.946  17.165  1.00 98.24           C  
ATOM    601  N   VAL A  84       0.222   6.217  19.401  1.00 98.44           N  
ATOM    602  CA  VAL A  84       1.422   6.375  20.244  1.00 98.44           C  
ATOM    603  C   VAL A  84       2.635   5.685  19.620  1.00 98.44           C  
ATOM    604  CB  VAL A  84       1.167   5.858  21.673  1.00 98.44           C  
ATOM    605  O   VAL A  84       3.700   6.290  19.531  1.00 98.44           O  
ATOM    606  CG1 VAL A  84       2.441   5.798  22.527  1.00 98.44           C  
ATOM    607  CG2 VAL A  84       0.181   6.778  22.400  1.00 98.44           C  
ATOM    608  N   ILE A  85       2.482   4.447  19.142  1.00 98.40           N  
ATOM    609  CA  ILE A  85       3.556   3.703  18.467  1.00 98.40           C  
ATOM    610  C   ILE A  85       3.964   4.417  17.172  1.00 98.40           C  
ATOM    611  CB  ILE A  85       3.106   2.247  18.208  1.00 98.40           C  
ATOM    612  O   ILE A  85       5.152   4.585  16.901  1.00 98.40           O  
ATOM    613  CG1 ILE A  85       2.929   1.484  19.542  1.00 98.40           C  
ATOM    614  CG2 ILE A  85       4.129   1.505  17.332  1.00 98.40           C  
ATOM    615  CD1 ILE A  85       2.161   0.164  19.397  1.00 98.40           C  
ATOM    616  N   PHE A  86       2.986   4.902  16.406  1.00 98.19           N  
ATOM    617  CA  PHE A  86       3.213   5.668  15.186  1.00 98.19           C  
ATOM    618  C   PHE A  86       3.995   6.961  15.468  1.00 98.19           C  
ATOM    619  CB  PHE A  86       1.854   5.957  14.534  1.00 98.19           C  
ATOM    620  O   PHE A  86       4.973   7.257  14.781  1.00 98.19           O  
ATOM    621  CG  PHE A  86       1.957   6.418  13.104  1.00 98.19           C  
ATOM    622  CD1 PHE A  86       1.725   7.759  12.768  1.00 98.19           C  
ATOM    623  CD2 PHE A  86       2.265   5.495  12.094  1.00 98.19           C  
ATOM    624  CE1 PHE A  86       1.816   8.166  11.429  1.00 98.19           C  
ATOM    625  CE2 PHE A  86       2.365   5.911  10.758  1.00 98.19           C  
ATOM    626  CZ  PHE A  86       2.144   7.251  10.420  1.00 98.19           C  
ATOM    627  N   ALA A  87       3.625   7.699  16.519  1.00 98.42           N  
ATOM    628  CA  ALA A  87       4.342   8.890  16.968  1.00 98.42           C  
ATOM    629  C   ALA A  87       5.774   8.554  17.407  1.00 98.42           C  
ATOM    630  CB  ALA A  87       3.561   9.546  18.112  1.00 98.42           C  
ATOM    631  O   ALA A  87       6.713   9.211  16.966  1.00 98.42           O  
ATOM    632  N   ALA A  88       5.956   7.501  18.211  1.00 98.57           N  
ATOM    633  CA  ALA A  88       7.269   7.056  18.673  1.00 98.57           C  
ATOM    634  C   ALA A  88       8.191   6.678  17.502  1.00 98.57           C  
ATOM    635  CB  ALA A  88       7.080   5.887  19.646  1.00 98.57           C  
ATOM    636  O   ALA A  88       9.344   7.100  17.470  1.00 98.57           O  
ATOM    637  N   GLY A  89       7.681   5.965  16.493  1.00 98.49           N  
ATOM    638  CA  GLY A  89       8.437   5.661  15.276  1.00 98.49           C  
ATOM    639  C   GLY A  89       8.857   6.918  14.500  1.00 98.49           C  
ATOM    640  O   GLY A  89       9.979   6.991  13.991  1.00 98.49           O  
ATOM    641  N   ASN A  90       7.997   7.941  14.447  1.00 98.15           N  
ATOM    642  CA  ASN A  90       8.330   9.228  13.825  1.00 98.15           C  
ATOM    643  C   ASN A  90       9.347  10.037  14.651  1.00 98.15           C  
ATOM    644  CB  ASN A  90       7.048  10.026  13.536  1.00 98.15           C  
ATOM    645  O   ASN A  90      10.245  10.635  14.063  1.00 98.15           O  
ATOM    646  CG  ASN A  90       6.331   9.529  12.295  1.00 98.15           C  
ATOM    647  ND2 ASN A  90       5.285   8.752  12.435  1.00 98.15           N  
ATOM    648  OD1 ASN A  90       6.723   9.809  11.176  1.00 98.15           O  
ATOM    649  N   VAL A  91       9.284   9.995  15.988  1.00 98.58           N  
ATOM    650  CA  VAL A  91      10.316  10.578  16.870  1.00 98.58           C  
ATOM    651  C   VAL A  91      11.664   9.913  16.618  1.00 98.58           C  
ATOM    652  CB  VAL A  91       9.939  10.449  18.362  1.00 98.58           C  
ATOM    653  O   VAL A  91      12.642  10.598  16.336  1.00 98.58           O  
ATOM    654  CG1 VAL A  91      11.094  10.836  19.297  1.00 98.58           C  
ATOM    655  CG2 VAL A  91       8.757  11.354  18.718  1.00 98.58           C  
ATOM    656  N   LEU A  92      11.706   8.577  16.656  1.00 98.49           N  
ATOM    657  CA  LEU A  92      12.921   7.806  16.389  1.00 98.49           C  
ATOM    658  C   LEU A  92      13.476   8.130  15.004  1.00 98.49           C  
ATOM    659  CB  LEU A  92      12.612   6.307  16.523  1.00 98.49           C  
ATOM    660  O   LEU A  92      14.673   8.327  14.835  1.00 98.49           O  
ATOM    661  CG  LEU A  92      12.350   5.857  17.970  1.00 98.49           C  
ATOM    662  CD1 LEU A  92      11.894   4.403  17.954  1.00 98.49           C  
ATOM    663  CD2 LEU A  92      13.594   5.956  18.852  1.00 98.49           C  
ATOM    664  N   THR A  93      12.604   8.283  14.015  1.00 98.19           N  
ATOM    665  CA  THR A  93      13.039   8.723  12.695  1.00 98.19           C  
ATOM    666  C   THR A  93      13.707  10.086  12.744  1.00 98.19           C  
ATOM    667  CB  THR A  93      11.869   8.800  11.737  1.00 98.19           C  
ATOM    668  O   THR A  93      14.785  10.240  12.180  1.00 98.19           O  
ATOM    669  CG2 THR A  93      12.373   9.356  10.398  1.00 98.19           C  
ATOM    670  OG1 THR A  93      11.344   7.498  11.623  1.00 98.19           O  
ATOM    671  N   ALA A  94      13.074  11.078  13.373  1.00 97.74           N  
ATOM    672  CA  ALA A  94      13.570  12.450  13.397  1.00 97.74           C  
ATOM    673  C   ALA A  94      14.984  12.552  13.995  1.00 97.74           C  
ATOM    674  CB  ALA A  94      12.576  13.306  14.188  1.00 97.74           C  
ATOM    675  O   ALA A  94      15.743  13.447  13.620  1.00 97.74           O  
ATOM    676  N   VAL A  95      15.351  11.616  14.878  1.00 97.84           N  
ATOM    677  CA  VAL A  95      16.670  11.530  15.526  1.00 97.84           C  
ATOM    678  C   VAL A  95      17.592  10.462  14.928  1.00 97.84           C  
ATOM    679  CB  VAL A  95      16.540  11.359  17.052  1.00 97.84           C  
ATOM    680  O   VAL A  95      18.700  10.284  15.418  1.00 97.84           O  
ATOM    681  CG1 VAL A  95      15.696  12.486  17.665  1.00 97.84           C  
ATOM    682  CG2 VAL A  95      15.935  10.009  17.455  1.00 97.84           C  
ATOM    683  N   ALA A  96      17.186   9.762  13.865  1.00 97.22           N  
ATOM    684  CA  ALA A  96      17.981   8.683  13.284  1.00 97.22           C  
ATOM    685  C   ALA A  96      19.320   9.198  12.728  1.00 97.22           C  
ATOM    686  CB  ALA A  96      17.159   7.978  12.201  1.00 97.22           C  
ATOM    687  O   ALA A  96      19.360  10.222  12.040  1.00 97.22           O  
ATOM    688  N   THR A  97      20.403   8.476  13.012  1.00 95.63           N  
ATOM    689  CA  THR A  97      21.788   8.829  12.632  1.00 95.63           C  
ATOM    690  C   THR A  97      22.500   7.739  11.836  1.00 95.63           C  
ATOM    691  CB  THR A  97      22.631   9.118  13.883  1.00 95.63           C  
ATOM    692  O   THR A  97      23.662   7.889  11.488  1.00 95.63           O  
ATOM    693  CG2 THR A  97      22.171  10.370  14.624  1.00 95.63           C  
ATOM    694  OG1 THR A  97      22.526   8.029  14.776  1.00 95.63           O  
ATOM    695  N   SER A  98      21.838   6.614  11.571  1.00 96.97           N  
ATOM    696  CA  SER A  98      22.394   5.519  10.779  1.00 96.97           C  
ATOM    697  C   SER A  98      21.285   4.782  10.043  1.00 96.97           C  
ATOM    698  CB  SER A  98      23.189   4.556  11.669  1.00 96.97           C  
ATOM    699  O   SER A  98      20.116   4.843  10.440  1.00 96.97           O  
ATOM    700  OG  SER A  98      22.340   3.755  12.477  1.00 96.97           O  
ATOM    701  N   LEU A  99      21.639   4.069   8.972  1.00 96.14           N  
ATOM    702  CA  LEU A  99      20.668   3.311   8.185  1.00 96.14           C  
ATOM    703  C   LEU A  99      19.933   2.280   9.049  1.00 96.14           C  
ATOM    704  CB  LEU A  99      21.377   2.658   6.988  1.00 96.14           C  
ATOM    705  O   LEU A  99      18.711   2.249   9.034  1.00 96.14           O  
ATOM    706  CG  LEU A  99      20.442   1.825   6.089  1.00 96.14           C  
ATOM    707  CD1 LEU A  99      19.343   2.671   5.440  1.00 96.14           C  
ATOM    708  CD2 LEU A  99      21.266   1.159   4.994  1.00 96.14           C  
ATOM    709  N   ILE A 100      20.644   1.488   9.856  1.00 97.20           N  
ATOM    710  CA  ILE A 100      20.024   0.461  10.712  1.00 97.20           C  
ATOM    711  C   ILE A 100      19.032   1.093  11.696  1.00 97.20           C  
ATOM    712  CB  ILE A 100      21.107  -0.360  11.448  1.00 97.20           C  
ATOM    713  O   ILE A 100      17.919   0.588  11.857  1.00 97.20           O  
ATOM    714  CG1 ILE A 100      21.962  -1.143  10.423  1.00 97.20           C  
ATOM    715  CG2 ILE A 100      20.472  -1.325  12.470  1.00 97.20           C  
ATOM    716  CD1 ILE A 100      23.179  -1.849  11.032  1.00 97.20           C  
ATOM    717  N   PHE A 101      19.397   2.227  12.305  1.00 98.22           N  
ATOM    718  CA  PHE A 101      18.489   2.967  13.180  1.00 98.22           C  
ATOM    719  C   PHE A 101      17.250   3.436  12.406  1.00 98.22           C  
ATOM    720  CB  PHE A 101      19.236   4.151  13.812  1.00 98.22           C  
ATOM    721  O   PHE A 101      16.124   3.270  12.872  1.00 98.22           O  
ATOM    722  CG  PHE A 101      18.508   4.778  14.985  1.00 98.22           C  
ATOM    723  CD1 PHE A 101      17.288   5.455  14.800  1.00 98.22           C  
ATOM    724  CD2 PHE A 101      19.043   4.665  16.282  1.00 98.22           C  
ATOM    725  CE1 PHE A 101      16.601   5.977  15.905  1.00 98.22           C  
ATOM    726  CE2 PHE A 101      18.368   5.224  17.381  1.00 98.22           C  
ATOM    727  CZ  PHE A 101      17.143   5.881  17.193  1.00 98.22           C  
ATOM    728  N   MET A 102      17.446   3.981  11.203  1.00 97.92           N  
ATOM    729  CA  MET A 102      16.363   4.422  10.326  1.00 97.92           C  
ATOM    730  C   MET A 102      15.419   3.266   9.964  1.00 97.92           C  
ATOM    731  CB  MET A 102      16.969   5.089   9.077  1.00 97.92           C  
ATOM    732  O   MET A 102      14.202   3.430  10.043  1.00 97.92           O  
ATOM    733  CG  MET A 102      15.907   5.631   8.120  1.00 97.92           C  
ATOM    734  SD  MET A 102      14.801   6.850   8.865  1.00 97.92           S  
ATOM    735  CE  MET A 102      15.851   8.322   8.816  1.00 97.92           C  
ATOM    736  N   LEU A 103      15.950   2.085   9.632  1.00 97.06           N  
ATOM    737  CA  LEU A 103      15.150   0.893   9.336  1.00 97.06           C  
ATOM    738  C   LEU A 103      14.325   0.454  10.555  1.00 97.06           C  
ATOM    739  CB  LEU A 103      16.050  -0.258   8.842  1.00 97.06           C  
ATOM    740  O   LEU A 103      13.129   0.197  10.421  1.00 97.06           O  
ATOM    741  CG  LEU A 103      16.822  -0.018   7.528  1.00 97.06           C  
ATOM    742  CD1 LEU A 103      17.550  -1.292   7.108  1.00 97.06           C  
ATOM    743  CD2 LEU A 103      15.933   0.449   6.382  1.00 97.06           C  
ATOM    744  N   ALA A 104      14.921   0.433  11.752  1.00 97.82           N  
ATOM    745  CA  ALA A 104      14.209   0.104  12.988  1.00 97.82           C  
ATOM    746  C   ALA A 104      13.099   1.124  13.306  1.00 97.82           C  
ATOM    747  CB  ALA A 104      15.229   0.003  14.128  1.00 97.82           C  
ATOM    748  O   ALA A 104      11.973   0.743  13.629  1.00 97.82           O  
ATOM    749  N   ALA A 105      13.379   2.420  13.147  1.00 98.29           N  
ATOM    750  CA  ALA A 105      12.392   3.480  13.335  1.00 98.29           C  
ATOM    751  C   ALA A 105      11.219   3.348  12.349  1.00 98.29           C  
ATOM    752  CB  ALA A 105      13.099   4.831  13.200  1.00 98.29           C  
ATOM    753  O   ALA A 105      10.057   3.425  12.749  1.00 98.29           O  
ATOM    754  N   ARG A 106      11.506   3.074  11.069  1.00 97.40           N  
ATOM    755  CA  ARG A 106      10.497   2.811  10.029  1.00 97.40           C  
ATOM    756  C   ARG A 106       9.647   1.588  10.325  1.00 97.40           C  
ATOM    757  CB  ARG A 106      11.194   2.615   8.678  1.00 97.40           C  
ATOM    758  O   ARG A 106       8.434   1.642  10.133  1.00 97.40           O  
ATOM    759  CG  ARG A 106      11.705   3.911   8.055  1.00 97.40           C  
ATOM    760  CD  ARG A 106      10.563   4.809   7.571  1.00 97.40           C  
ATOM    761  NE  ARG A 106      10.054   5.728   8.602  1.00 97.40           N  
ATOM    762  NH1 ARG A 106      11.786   7.156   8.475  1.00 97.40           N  
ATOM    763  NH2 ARG A 106       9.819   7.845   9.343  1.00 97.40           N  
ATOM    764  CZ  ARG A 106      10.565   6.912   8.828  1.00 97.40           C  
ATOM    765  N   PHE A 107      10.264   0.529  10.836  1.00 96.70           N  
ATOM    766  CA  PHE A 107       9.548  -0.662  11.271  1.00 96.70           C  
ATOM    767  C   PHE A 107       8.547  -0.332  12.392  1.00 96.70           C  
ATOM    768  CB  PHE A 107      10.569  -1.726  11.684  1.00 96.70           C  
ATOM    769  O   PHE A 107       7.398  -0.758  12.356  1.00 96.70           O  
ATOM    770  CG  PHE A 107       9.973  -3.108  11.817  1.00 96.70           C  
ATOM    771  CD1 PHE A 107       9.395  -3.518  13.033  1.00 96.70           C  
ATOM    772  CD2 PHE A 107       9.986  -3.984  10.715  1.00 96.70           C  
ATOM    773  CE1 PHE A 107       8.837  -4.804  13.146  1.00 96.70           C  
ATOM    774  CE2 PHE A 107       9.428  -5.269  10.830  1.00 96.70           C  
ATOM    775  CZ  PHE A 107       8.853  -5.679  12.045  1.00 96.70           C  
ATOM    776  N   ILE A 108       8.924   0.513  13.357  1.00 98.14           N  
ATOM    777  CA  ILE A 108       8.007   0.965  14.418  1.00 98.14           C  
ATOM    778  C   ILE A 108       6.859   1.814  13.846  1.00 98.14           C  
ATOM    779  CB  ILE A 108       8.798   1.694  15.526  1.00 98.14           C  
ATOM    780  O   ILE A 108       5.708   1.641  14.250  1.00 98.14           O  
ATOM    781  CG1 ILE A 108       9.753   0.695  16.222  1.00 98.14           C  
ATOM    782  CG2 ILE A 108       7.861   2.318  16.577  1.00 98.14           C  
ATOM    783  CD1 ILE A 108      10.823   1.366  17.085  1.00 98.14           C  
ATOM    784  N   VAL A 109       7.133   2.683  12.864  1.00 98.08           N  
ATOM    785  CA  VAL A 109       6.080   3.438  12.155  1.00 98.08           C  
ATOM    786  C   VAL A 109       5.078   2.486  11.496  1.00 98.08           C  
ATOM    787  CB  VAL A 109       6.672   4.418  11.118  1.00 98.08           C  
ATOM    788  O   VAL A 109       3.873   2.670  11.657  1.00 98.08           O  
ATOM    789  CG1 VAL A 109       5.596   5.153  10.314  1.00 98.08           C  
ATOM    790  CG2 VAL A 109       7.497   5.519  11.792  1.00 98.08           C  
ATOM    791  N   GLY A 110       5.539   1.436  10.812  1.00 96.96           N  
ATOM    792  CA  GLY A 110       4.635   0.470  10.188  1.00 96.96           C  
ATOM    793  C   GLY A 110       3.791  -0.315  11.200  1.00 96.96           C  
ATOM    794  O   GLY A 110       2.605  -0.516  10.948  1.00 96.96           O  
ATOM    795  N   ILE A 111       4.313  -0.648  12.391  1.00 97.24           N  
ATOM    796  CA  ILE A 111       3.498  -1.212  13.492  1.00 97.24           C  
ATOM    797  C   ILE A 111       2.357  -0.250  13.868  1.00 97.24           C  
ATOM    798  CB  ILE A 111       4.365  -1.541  14.735  1.00 97.24           C  
ATOM    799  O   ILE A 111       1.211  -0.672  14.031  1.00 97.24           O  
ATOM    800  CG1 ILE A 111       5.417  -2.625  14.418  1.00 97.24           C  
ATOM    801  CG2 ILE A 111       3.519  -2.027  15.932  1.00 97.24           C  
ATOM    802  CD1 ILE A 111       6.427  -2.855  15.551  1.00 97.24           C  
ATOM    803  N   GLY A 112       2.639   1.052  13.965  1.00 97.87           N  
ATOM    804  CA  GLY A 112       1.614   2.070  14.205  1.00 97.87           C  
ATOM    805  C   GLY A 112       0.538   2.096  13.110  1.00 97.87           C  
ATOM    806  O   GLY A 112      -0.657   2.058  13.413  1.00 97.87           O  
ATOM    807  N   THR A 113       0.943   2.063  11.836  1.00 96.89           N  
ATOM    808  CA  THR A 113       0.026   1.979  10.681  1.00 96.89           C  
ATOM    809  C   THR A 113      -0.853   0.728  10.730  1.00 96.89           C  
ATOM    810  CB  THR A 113       0.814   1.980   9.361  1.00 96.89           C  
ATOM    811  O   THR A 113      -2.067   0.811  10.507  1.00 96.89           O  
ATOM    812  CG2 THR A 113      -0.070   1.839   8.125  1.00 96.89           C  
ATOM    813  OG1 THR A 113       1.471   3.208   9.212  1.00 96.89           O  
ATOM    814  N   ALA A 114      -0.253  -0.416  11.063  1.00 96.50           N  
ATOM    815  CA  ALA A 114      -0.912  -1.708  11.202  1.00 96.50           C  
ATOM    816  C   ALA A 114      -1.916  -1.755  12.366  1.00 96.50           C  
ATOM    817  CB  ALA A 114       0.181  -2.758  11.400  1.00 96.50           C  
ATOM    818  O   ALA A 114      -2.871  -2.524  12.311  1.00 96.50           O  
ATOM    819  N   ALA A 115      -1.742  -0.937  13.408  1.00 96.43           N  
ATOM    820  CA  ALA A 115      -2.724  -0.801  14.484  1.00 96.43           C  
ATOM    821  C   ALA A 115      -3.896   0.112  14.111  1.00 96.43           C  
ATOM    822  CB  ALA A 115      -2.024  -0.280  15.742  1.00 96.43           C  
ATOM    823  O   ALA A 115      -5.016  -0.120  14.557  1.00 96.43           O  
ATOM    824  N   ILE A 116      -3.661   1.157  13.316  1.00 97.01           N  
ATOM    825  CA  ILE A 116      -4.681   2.167  13.009  1.00 97.01           C  
ATOM    826  C   ILE A 116      -5.600   1.695  11.877  1.00 97.01           C  
ATOM    827  CB  ILE A 116      -3.999   3.522  12.706  1.00 97.01           C  
ATOM    828  O   ILE A 116      -6.824   1.683  12.026  1.00 97.01           O  
ATOM    829  CG1 ILE A 116      -3.281   4.067  13.965  1.00 97.01           C  
ATOM    830  CG2 ILE A 116      -5.021   4.551  12.181  1.00 97.01           C  
ATOM    831  CD1 ILE A 116      -2.265   5.172  13.654  1.00 97.01           C  
ATOM    832  N   SER A 117      -5.024   1.282  10.748  1.00 94.52           N  
ATOM    833  CA  SER A 117      -5.772   1.073   9.499  1.00 94.52           C  
ATOM    834  C   SER A 117      -6.841  -0.028   9.594  1.00 94.52           C  
ATOM    835  CB  SER A 117      -4.827   0.823   8.316  1.00 94.52           C  
ATOM    836  O   SER A 117      -7.985   0.224   9.198  1.00 94.52           O  
ATOM    837  OG  SER A 117      -3.794   1.785   8.305  1.00 94.52           O  
ATOM    838  N   PRO A 118      -6.554  -1.216  10.172  1.00 94.69           N  
ATOM    839  CA  PRO A 118      -7.564  -2.261  10.357  1.00 94.69           C  
ATOM    840  C   PRO A 118      -8.735  -1.808  11.224  1.00 94.69           C  
ATOM    841  CB  PRO A 118      -6.834  -3.441  11.005  1.00 94.69           C  
ATOM    842  O   PRO A 118      -9.876  -2.176  10.953  1.00 94.69           O  
ATOM    843  CG  PRO A 118      -5.399  -3.244  10.538  1.00 94.69           C  
ATOM    844  CD  PRO A 118      -5.261  -1.727  10.612  1.00 94.69           C  
ATOM    845  N   ILE A 119      -8.474  -0.975  12.233  1.00 93.46           N  
ATOM    846  CA  ILE A 119      -9.490  -0.486  13.166  1.00 93.46           C  
ATOM    847  C   ILE A 119     -10.433   0.508  12.492  1.00 93.46           C  
ATOM    848  CB  ILE A 119      -8.813   0.125  14.410  1.00 93.46           C  
ATOM    849  O   ILE A 119     -11.642   0.442  12.718  1.00 93.46           O  
ATOM    850  CG1 ILE A 119      -7.919  -0.893  15.141  1.00 93.46           C  
ATOM    851  CG2 ILE A 119      -9.863   0.699  15.367  1.00 93.46           C  
ATOM    852  CD1 ILE A 119      -8.618  -2.121  15.717  1.00 93.46           C  
ATOM    853  N   VAL A 120      -9.909   1.389  11.635  1.00 94.80           N  
ATOM    854  CA  VAL A 120     -10.736   2.300  10.828  1.00 94.80           C  
ATOM    855  C   VAL A 120     -11.666   1.503   9.914  1.00 94.80           C  
ATOM    856  CB  VAL A 120      -9.869   3.265   9.997  1.00 94.80           C  
ATOM    857  O   VAL A 120     -12.872   1.748   9.893  1.00 94.80           O  
ATOM    858  CG1 VAL A 120     -10.747   4.160   9.113  1.00 94.80           C  
ATOM    859  CG2 VAL A 120      -9.011   4.167  10.895  1.00 94.80           C  
ATOM    860  N   MET A 121     -11.132   0.505   9.205  1.00 94.58           N  
ATOM    861  CA  MET A 121     -11.942  -0.366   8.350  1.00 94.58           C  
ATOM    862  C   MET A 121     -12.962  -1.171   9.168  1.00 94.58           C  
ATOM    863  CB  MET A 121     -11.030  -1.298   7.542  1.00 94.58           C  
ATOM    864  O   MET A 121     -14.117  -1.283   8.770  1.00 94.58           O  
ATOM    865  CG  MET A 121     -10.215  -0.555   6.478  1.00 94.58           C  
ATOM    866  SD  MET A 121      -9.226  -1.653   5.425  1.00 94.58           S  
ATOM    867  CE  MET A 121      -7.692  -1.731   6.385  1.00 94.58           C  
ATOM    868  N   ALA A 122     -12.578  -1.684  10.340  1.00 93.35           N  
ATOM    869  CA  ALA A 122     -13.468  -2.461  11.201  1.00 93.35           C  
ATOM    870  C   ALA A 122     -14.622  -1.608  11.747  1.00 93.35           C  
ATOM    871  CB  ALA A 122     -12.649  -3.088  12.333  1.00 93.35           C  
ATOM    872  O   ALA A 122     -15.734  -2.111  11.892  1.00 93.35           O  
ATOM    873  N   TYR A 123     -14.383  -0.317  12.006  1.00 92.60           N  
ATOM    874  CA  TYR A 123     -15.445   0.634  12.335  1.00 92.60           C  
ATOM    875  C   TYR A 123     -16.477   0.724  11.210  1.00 92.60           C  
ATOM    876  CB  TYR A 123     -14.851   2.010  12.662  1.00 92.60           C  
ATOM    877  O   TYR A 123     -17.672   0.604  11.470  1.00 92.60           O  
ATOM    878  CG  TYR A 123     -15.893   2.976  13.185  1.00 92.60           C  
ATOM    879  CD1 TYR A 123     -16.719   3.686  12.291  1.00 92.60           C  
ATOM    880  CD2 TYR A 123     -16.086   3.104  14.573  1.00 92.60           C  
ATOM    881  CE1 TYR A 123     -17.746   4.511  12.784  1.00 92.60           C  
ATOM    882  CE2 TYR A 123     -17.108   3.932  15.070  1.00 92.60           C  
ATOM    883  OH  TYR A 123     -19.010   5.318  14.650  1.00 92.60           O  
ATOM    884  CZ  TYR A 123     -17.952   4.618  14.172  1.00 92.60           C  
ATOM    885  N   ILE A 124     -16.025   0.875   9.961  1.00 93.39           N  
ATOM    886  CA  ILE A 124     -16.921   0.929   8.799  1.00 93.39           C  
ATOM    887  C   ILE A 124     -17.754  -0.351   8.705  1.00 93.39           C  
ATOM    888  CB  ILE A 124     -16.135   1.195   7.495  1.00 93.39           C  
ATOM    889  O   ILE A 124     -18.970  -0.280   8.587  1.00 93.39           O  
ATOM    890  CG1 ILE A 124     -15.475   2.590   7.553  1.00 93.39           C  
ATOM    891  CG2 ILE A 124     -17.077   1.065   6.284  1.00 93.39           C  
ATOM    892  CD1 ILE A 124     -14.484   2.850   6.412  1.00 93.39           C  
ATOM    893  N   VAL A 125     -17.112  -1.513   8.808  1.00 91.58           N  
ATOM    894  CA  VAL A 125     -17.765  -2.819   8.633  1.00 91.58           C  
ATOM    895  C   VAL A 125     -18.868  -3.082   9.657  1.00 91.58           C  
ATOM    896  CB  VAL A 125     -16.701  -3.927   8.688  1.00 91.58           C  
ATOM    897  O   VAL A 125     -19.836  -3.757   9.323  1.00 91.58           O  
ATOM    898  CG1 VAL A 125     -17.253  -5.352   8.717  1.00 91.58           C  
ATOM    899  CG2 VAL A 125     -15.788  -3.845   7.462  1.00 91.58           C  
ATOM    900  N   THR A 126     -18.739  -2.585  10.890  1.00 89.70           N  
ATOM    901  CA  THR A 126     -19.668  -2.968  11.968  1.00 89.70           C  
ATOM    902  C   THR A 126     -20.600  -1.868  12.442  1.00 89.70           C  
ATOM    903  CB  THR A 126     -18.927  -3.530  13.175  1.00 89.70           C  
ATOM    904  O   THR A 126     -21.602  -2.184  13.071  1.00 89.70           O  
ATOM    905  CG2 THR A 126     -17.957  -4.638  12.774  1.00 89.70           C  
ATOM    906  OG1 THR A 126     -18.225  -2.507  13.836  1.00 89.70           O  
ATOM    907  N   GLU A 127     -20.274  -0.595  12.212  1.00 90.26           N  
ATOM    908  CA  GLU A 127     -21.108   0.526  12.668  1.00 90.26           C  
ATOM    909  C   GLU A 127     -21.964   1.109  11.546  1.00 90.26           C  
ATOM    910  CB  GLU A 127     -20.239   1.638  13.267  1.00 90.26           C  
ATOM    911  O   GLU A 127     -23.051   1.623  11.816  1.00 90.26           O  
ATOM    912  CG  GLU A 127     -19.402   1.187  14.469  1.00 90.26           C  
ATOM    913  CD  GLU A 127     -20.230   0.811  15.701  1.00 90.26           C  
ATOM    914  OE1 GLU A 127     -19.858  -0.220  16.307  1.00 90.26           O  
ATOM    915  OE2 GLU A 127     -21.136   1.600  16.079  1.00 90.26           O  
ATOM    916  N   TYR A 128     -21.493   1.050  10.294  1.00 91.17           N  
ATOM    917  CA  TYR A 128     -22.303   1.499   9.168  1.00 91.17           C  
ATOM    918  C   TYR A 128     -23.333   0.432   8.790  1.00 91.17           C  
ATOM    919  CB  TYR A 128     -21.462   1.894   7.948  1.00 91.17           C  
ATOM    920  O   TYR A 128     -23.017  -0.760   8.787  1.00 91.17           O  
ATOM    921  CG  TYR A 128     -20.868   3.283   8.036  1.00 91.17           C  
ATOM    922  CD1 TYR A 128     -21.387   4.309   7.225  1.00 91.17           C  
ATOM    923  CD2 TYR A 128     -19.819   3.557   8.933  1.00 91.17           C  
ATOM    924  CE1 TYR A 128     -20.859   5.610   7.307  1.00 91.17           C  
ATOM    925  CE2 TYR A 128     -19.272   4.851   9.002  1.00 91.17           C  
ATOM    926  OH  TYR A 128     -19.299   7.143   8.265  1.00 91.17           O  
ATOM    927  CZ  TYR A 128     -19.799   5.883   8.193  1.00 91.17           C  
ATOM    928  N   PRO A 129     -24.551   0.845   8.401  1.00 88.99           N  
ATOM    929  CA  PRO A 129     -25.486  -0.061   7.755  1.00 88.99           C  
ATOM    930  C   PRO A 129     -24.878  -0.580   6.445  1.00 88.99           C  
ATOM    931  CB  PRO A 129     -26.762   0.756   7.548  1.00 88.99           C  
ATOM    932  O   PRO A 129     -24.122   0.129   5.770  1.00 88.99           O  
ATOM    933  CG  PRO A 129     -26.259   2.193   7.437  1.00 88.99           C  
ATOM    934  CD  PRO A 129     -25.040   2.217   8.354  1.00 88.99           C  
ATOM    935  N   GLN A 130     -25.207  -1.817   6.073  1.00 84.95           N  
ATOM    936  CA  GLN A 130     -24.626  -2.501   4.913  1.00 84.95           C  
ATOM    937  C   GLN A 130     -24.792  -1.689   3.614  1.00 84.95           C  
ATOM    938  CB  GLN A 130     -25.280  -3.888   4.814  1.00 84.95           C  
ATOM    939  O   GLN A 130     -23.909  -1.700   2.751  1.00 84.95           O  
ATOM    940  CG  GLN A 130     -24.677  -4.759   3.701  1.00 84.95           C  
ATOM    941  CD  GLN A 130     -25.252  -6.175   3.673  1.00 84.95           C  
ATOM    942  NE2 GLN A 130     -25.033  -6.919   2.611  1.00 84.95           N  
ATOM    943  OE1 GLN A 130     -25.880  -6.660   4.596  1.00 84.95           O  
ATOM    944  N   GLU A 131     -25.885  -0.936   3.508  1.00 87.68           N  
ATOM    945  CA  GLU A 131     -26.262  -0.067   2.393  1.00 87.68           C  
ATOM    946  C   GLU A 131     -25.521   1.279   2.371  1.00 87.68           C  
ATOM    947  CB  GLU A 131     -27.781   0.201   2.408  1.00 87.68           C  
ATOM    948  O   GLU A 131     -25.736   2.061   1.457  1.00 87.68           O  
ATOM    949  CG  GLU A 131     -28.679  -1.045   2.498  1.00 87.68           C  
ATOM    950  CD  GLU A 131     -28.753  -1.684   3.898  1.00 87.68           C  
ATOM    951  OE1 GLU A 131     -29.237  -2.831   3.968  1.00 87.68           O  
ATOM    952  OE2 GLU A 131     -28.276  -1.063   4.878  1.00 87.68           O  
ATOM    953  N   GLU A 132     -24.664   1.588   3.346  1.00 90.83           N  
ATOM    954  CA  GLU A 132     -23.794   2.777   3.307  1.00 90.83           C  
ATOM    955  C   GLU A 132     -22.297   2.434   3.411  1.00 90.83           C  
ATOM    956  CB  GLU A 132     -24.204   3.812   4.371  1.00 90.83           C  
ATOM    957  O   GLU A 132     -21.447   3.331   3.430  1.00 90.83           O  
ATOM    958  CG  GLU A 132     -25.578   4.488   4.161  1.00 90.83           C  
ATOM    959  CD  GLU A 132     -25.685   5.831   4.920  1.00 90.83           C  
ATOM    960  OE1 GLU A 132     -26.566   6.685   4.660  1.00 90.83           O  
ATOM    961  OE2 GLU A 132     -24.832   6.146   5.778  1.00 90.83           O  
ATOM    962  N   THR A 133     -21.941   1.147   3.468  1.00 90.68           N  
ATOM    963  CA  THR A 133     -20.536   0.712   3.577  1.00 90.68           C  
ATOM    964  C   THR A 133     -19.699   1.119   2.365  1.00 90.68           C  
ATOM    965  CB  THR A 133     -20.403  -0.804   3.775  1.00 90.68           C  
ATOM    966  O   THR A 133     -18.544   1.507   2.529  1.00 90.68           O  
ATOM    967  CG2 THR A 133     -20.892  -1.255   5.147  1.00 90.68           C  
ATOM    968  OG1 THR A 133     -21.107  -1.522   2.781  1.00 90.68           O  
ATOM    969  N   GLY A 134     -20.263   1.095   1.153  1.00 90.79           N  
ATOM    970  CA  GLY A 134     -19.584   1.527  -0.069  1.00 90.79           C  
ATOM    971  C   GLY A 134     -19.263   3.016  -0.037  1.00 90.79           C  
ATOM    972  O   GLY A 134     -18.141   3.413  -0.340  1.00 90.79           O  
ATOM    973  N   LYS A 135     -20.201   3.845   0.423  1.00 92.30           N  
ATOM    974  CA  LYS A 135     -19.987   5.275   0.661  1.00 92.30           C  
ATOM    975  C   LYS A 135     -18.919   5.529   1.726  1.00 92.30           C  
ATOM    976  CB  LYS A 135     -21.334   5.904   1.036  1.00 92.30           C  
ATOM    977  O   LYS A 135     -18.080   6.407   1.538  1.00 92.30           O  
ATOM    978  CG  LYS A 135     -21.218   7.418   1.245  1.00 92.30           C  
ATOM    979  CD  LYS A 135     -22.587   8.013   1.572  1.00 92.30           C  
ATOM    980  CE  LYS A 135     -22.439   9.523   1.764  1.00 92.30           C  
ATOM    981  NZ  LYS A 135     -23.753  10.153   2.032  1.00 92.30           N  
ATOM    982  N   ALA A 136     -18.928   4.778   2.823  1.00 93.89           N  
ATOM    983  CA  ALA A 136     -17.948   4.926   3.898  1.00 93.89           C  
ATOM    984  C   ALA A 136     -16.530   4.530   3.456  1.00 93.89           C  
ATOM    985  CB  ALA A 136     -18.427   4.094   5.082  1.00 93.89           C  
ATOM    986  O   ALA A 136     -15.582   5.280   3.685  1.00 93.89           O  
ATOM    987  N   PHE A 137     -16.382   3.402   2.754  1.00 94.13           N  
ATOM    988  CA  PHE A 137     -15.109   3.013   2.146  1.00 94.13           C  
ATOM    989  C   PHE A 137     -14.686   3.958   1.018  1.00 94.13           C  
ATOM    990  CB  PHE A 137     -15.187   1.570   1.633  1.00 94.13           C  
ATOM    991  O   PHE A 137     -13.494   4.176   0.830  1.00 94.13           O  
ATOM    992  CG  PHE A 137     -15.081   0.512   2.708  1.00 94.13           C  
ATOM    993  CD1 PHE A 137     -13.965   0.489   3.567  1.00 94.13           C  
ATOM    994  CD2 PHE A 137     -16.071  -0.482   2.820  1.00 94.13           C  
ATOM    995  CE1 PHE A 137     -13.850  -0.513   4.542  1.00 94.13           C  
ATOM    996  CE2 PHE A 137     -15.954  -1.487   3.795  1.00 94.13           C  
ATOM    997  CZ  PHE A 137     -14.842  -1.499   4.652  1.00 94.13           C  
ATOM    998  N   GLY A 138     -15.637   4.546   0.289  1.00 94.19           N  
ATOM    999  CA  GLY A 138     -15.378   5.600  -0.691  1.00 94.19           C  
ATOM   1000  C   GLY A 138     -14.782   6.842  -0.035  1.00 94.19           C  
ATOM   1001  O   GLY A 138     -13.771   7.354  -0.496  1.00 94.19           O  
ATOM   1002  N   LEU A 139     -15.339   7.275   1.099  1.00 94.09           N  
ATOM   1003  CA  LEU A 139     -14.789   8.381   1.885  1.00 94.09           C  
ATOM   1004  C   LEU A 139     -13.413   8.046   2.479  1.00 94.09           C  
ATOM   1005  CB  LEU A 139     -15.802   8.769   2.976  1.00 94.09           C  
ATOM   1006  O   LEU A 139     -12.519   8.885   2.447  1.00 94.09           O  
ATOM   1007  CG  LEU A 139     -15.338   9.927   3.881  1.00 94.09           C  
ATOM   1008  CD1 LEU A 139     -15.064  11.209   3.094  1.00 94.09           C  
ATOM   1009  CD2 LEU A 139     -16.420  10.227   4.918  1.00 94.09           C  
ATOM   1010  N   TYR A 140     -13.225   6.830   2.996  1.00 94.20           N  
ATOM   1011  CA  TYR A 140     -11.914   6.370   3.460  1.00 94.20           C  
ATOM   1012  C   TYR A 140     -10.875   6.421   2.333  1.00 94.20           C  
ATOM   1013  CB  TYR A 140     -12.042   4.956   4.038  1.00 94.20           C  
ATOM   1014  O   TYR A 140      -9.804   6.992   2.519  1.00 94.20           O  
ATOM   1015  CG  TYR A 140     -10.714   4.296   4.350  1.00 94.20           C  
ATOM   1016  CD1 TYR A 140     -10.204   3.306   3.488  1.00 94.20           C  
ATOM   1017  CD2 TYR A 140      -9.968   4.699   5.475  1.00 94.20           C  
ATOM   1018  CE1 TYR A 140      -8.955   2.713   3.750  1.00 94.20           C  
ATOM   1019  CE2 TYR A 140      -8.715   4.111   5.737  1.00 94.20           C  
ATOM   1020  OH  TYR A 140      -6.992   2.555   5.118  1.00 94.20           O  
ATOM   1021  CZ  TYR A 140      -8.203   3.121   4.871  1.00 94.20           C  
ATOM   1022  N   MET A 141     -11.216   5.909   1.146  1.00 92.30           N  
ATOM   1023  CA  MET A 141     -10.330   5.966  -0.016  1.00 92.30           C  
ATOM   1024  C   MET A 141     -10.063   7.396  -0.467  1.00 92.30           C  
ATOM   1025  CB  MET A 141     -10.894   5.159  -1.187  1.00 92.30           C  
ATOM   1026  O   MET A 141      -8.908   7.695  -0.720  1.00 92.30           O  
ATOM   1027  CG  MET A 141     -10.731   3.652  -1.005  1.00 92.30           C  
ATOM   1028  SD  MET A 141      -9.045   3.034  -0.708  1.00 92.30           S  
ATOM   1029  CE  MET A 141      -8.211   3.589  -2.217  1.00 92.30           C  
ATOM   1030  N   LEU A 142     -11.065   8.281  -0.496  1.00 93.02           N  
ATOM   1031  CA  LEU A 142     -10.876   9.703  -0.796  1.00 93.02           C  
ATOM   1032  C   LEU A 142      -9.855  10.347   0.141  1.00 93.02           C  
ATOM   1033  CB  LEU A 142     -12.227  10.429  -0.658  1.00 93.02           C  
ATOM   1034  O   LEU A 142      -8.968  11.066  -0.311  1.00 93.02           O  
ATOM   1035  CG  LEU A 142     -12.144  11.961  -0.828  1.00 93.02           C  
ATOM   1036  CD1 LEU A 142     -11.723  12.345  -2.243  1.00 93.02           C  
ATOM   1037  CD2 LEU A 142     -13.467  12.631  -0.455  1.00 93.02           C  
ATOM   1038  N   ILE A 143      -9.994  10.102   1.446  1.00 92.29           N  
ATOM   1039  CA  ILE A 143      -9.072  10.618   2.458  1.00 92.29           C  
ATOM   1040  C   ILE A 143      -7.669  10.073   2.193  1.00 92.29           C  
ATOM   1041  CB  ILE A 143      -9.583  10.258   3.869  1.00 92.29           C  
ATOM   1042  O   ILE A 143      -6.710  10.841   2.168  1.00 92.29           O  
ATOM   1043  CG1 ILE A 143     -10.842  11.092   4.192  1.00 92.29           C  
ATOM   1044  CG2 ILE A 143      -8.498  10.495   4.933  1.00 92.29           C  
ATOM   1045  CD1 ILE A 143     -11.617  10.558   5.399  1.00 92.29           C  
ATOM   1046  N   SER A 144      -7.549   8.767   1.955  1.00 90.32           N  
ATOM   1047  CA  SER A 144      -6.257   8.128   1.737  1.00 90.32           C  
ATOM   1048  C   SER A 144      -5.584   8.557   0.433  1.00 90.32           C  
ATOM   1049  CB  SER A 144      -6.391   6.607   1.828  1.00 90.32           C  
ATOM   1050  O   SER A 144      -4.423   8.953   0.463  1.00 90.32           O  
ATOM   1051  OG  SER A 144      -6.653   6.240   3.168  1.00 90.32           O  
ATOM   1052  N   SER A 145      -6.282   8.539  -0.704  1.00 86.24           N  
ATOM   1053  CA  SER A 145      -5.726   8.950  -1.998  1.00 86.24           C  
ATOM   1054  C   SER A 145      -5.503  10.457  -2.077  1.00 86.24           C  
ATOM   1055  CB  SER A 145      -6.609   8.471  -3.156  1.00 86.24           C  
ATOM   1056  O   SER A 145      -4.481  10.888  -2.603  1.00 86.24           O  
ATOM   1057  OG  SER A 145      -7.925   8.976  -3.074  1.00 86.24           O  
ATOM   1058  N   GLY A 146      -6.397  11.265  -1.499  1.00 86.13           N  
ATOM   1059  CA  GLY A 146      -6.218  12.713  -1.401  1.00 86.13           C  
ATOM   1060  C   GLY A 146      -4.984  13.080  -0.576  1.00 86.13           C  
ATOM   1061  O   GLY A 146      -4.192  13.930  -0.980  1.00 86.13           O  
ATOM   1062  N   ALA A 147      -4.755  12.379   0.536  1.00 90.08           N  
ATOM   1063  CA  ALA A 147      -3.562  12.571   1.352  1.00 90.08           C  
ATOM   1064  C   ALA A 147      -2.268  12.136   0.646  1.00 90.08           C  
ATOM   1065  CB  ALA A 147      -3.760  11.815   2.658  1.00 90.08           C  
ATOM   1066  O   ALA A 147      -1.228  12.737   0.894  1.00 90.08           O  
ATOM   1067  N   VAL A 148      -2.315  11.150  -0.257  1.00 78.04           N  
ATOM   1068  CA  VAL A 148      -1.153  10.753  -1.076  1.00 78.04           C  
ATOM   1069  C   VAL A 148      -0.799  11.806  -2.132  1.00 78.04           C  
ATOM   1070  CB  VAL A 148      -1.364   9.362  -1.708  1.00 78.04           C  
ATOM   1071  O   VAL A 148       0.368  11.919  -2.484  1.00 78.04           O  
ATOM   1072  CG1 VAL A 148      -0.271   8.984  -2.714  1.00 78.04           C  
ATOM   1073  CG2 VAL A 148      -1.337   8.274  -0.626  1.00 78.04           C  
ATOM   1074  N   VAL A 149      -1.751  12.623  -2.597  1.00 80.23           N  
ATOM   1075  CA  VAL A 149      -1.439  13.784  -3.457  1.00 80.23           C  
ATOM   1076  C   VAL A 149      -0.799  14.902  -2.641  1.00 80.23           C  
ATOM   1077  CB  VAL A 149      -2.692  14.315  -4.183  1.00 80.23           C  
ATOM   1078  O   VAL A 149       0.236  15.442  -3.017  1.00 80.23           O  
ATOM   1079  CG1 VAL A 149      -2.384  15.524  -5.076  1.00 80.23           C  
ATOM   1080  CG2 VAL A 149      -3.282  13.236  -5.084  1.00 80.23           C  
ATOM   1081  N   VAL A 150      -1.405  15.244  -1.503  1.00 87.80           N  
ATOM   1082  CA  VAL A 150      -0.972  16.382  -0.676  1.00 87.80           C  
ATOM   1083  C   VAL A 150       0.331  16.080   0.071  1.00 87.80           C  
ATOM   1084  CB  VAL A 150      -2.110  16.773   0.288  1.00 87.80           C  
ATOM   1085  O   VAL A 150       1.173  16.958   0.243  1.00 87.80           O  
ATOM   1086  CG1 VAL A 150      -1.722  17.905   1.244  1.00 87.80           C  
ATOM   1087  CG2 VAL A 150      -3.346  17.247  -0.493  1.00 87.80           C  
ATOM   1088  N   GLY A 151       0.521  14.835   0.503  1.00 90.38           N  
ATOM   1089  CA  GLY A 151       1.598  14.421   1.394  1.00 90.38           C  
ATOM   1090  C   GLY A 151       3.002  14.646   0.831  1.00 90.38           C  
ATOM   1091  O   GLY A 151       3.758  15.384   1.457  1.00 90.38           O  
ATOM   1092  N   PRO A 152       3.376  14.080  -0.332  1.00 88.13           N  
ATOM   1093  CA  PRO A 152       4.697  14.286  -0.923  1.00 88.13           C  
ATOM   1094  C   PRO A 152       4.973  15.756  -1.250  1.00 88.13           C  
ATOM   1095  CB  PRO A 152       4.733  13.417  -2.186  1.00 88.13           C  
ATOM   1096  O   PRO A 152       6.093  16.217  -1.051  1.00 88.13           O  
ATOM   1097  CG  PRO A 152       3.671  12.352  -1.924  1.00 88.13           C  
ATOM   1098  CD  PRO A 152       2.628  13.123  -1.121  1.00 88.13           C  
ATOM   1099  N   THR A 153       3.963  16.514  -1.694  1.00 88.33           N  
ATOM   1100  CA  THR A 153       4.102  17.951  -1.970  1.00 88.33           C  
ATOM   1101  C   THR A 153       4.383  18.737  -0.692  1.00 88.33           C  
ATOM   1102  CB  THR A 153       2.852  18.503  -2.670  1.00 88.33           C  
ATOM   1103  O   THR A 153       5.375  19.459  -0.624  1.00 88.33           O  
ATOM   1104  CG2 THR A 153       3.010  19.960  -3.101  1.00 88.33           C  
ATOM   1105  OG1 THR A 153       2.593  17.758  -3.834  1.00 88.33           O  
ATOM   1106  N   CYS A 154       3.565  18.573   0.350  1.00 91.83           N  
ATOM   1107  CA  CYS A 154       3.789  19.234   1.636  1.00 91.83           C  
ATOM   1108  C   CYS A 154       5.102  18.785   2.289  1.00 91.83           C  
ATOM   1109  CB  CYS A 154       2.602  18.950   2.563  1.00 91.83           C  
ATOM   1110  O   CYS A 154       5.854  19.623   2.782  1.00 91.83           O  
ATOM   1111  SG  CYS A 154       1.136  19.863   2.009  1.00 91.83           S  
ATOM   1112  N   GLY A 155       5.403  17.486   2.251  1.00 92.48           N  
ATOM   1113  CA  GLY A 155       6.654  16.928   2.753  1.00 92.48           C  
ATOM   1114  C   GLY A 155       7.866  17.518   2.034  1.00 92.48           C  
ATOM   1115  O   GLY A 155       8.791  17.988   2.688  1.00 92.48           O  
ATOM   1116  N   GLY A 156       7.834  17.586   0.701  1.00 91.10           N  
ATOM   1117  CA  GLY A 156       8.893  18.186  -0.110  1.00 91.10           C  
ATOM   1118  C   GLY A 156       9.112  19.671   0.188  1.00 91.10           C  
ATOM   1119  O   GLY A 156      10.256  20.101   0.311  1.00 91.10           O  
ATOM   1120  N   LEU A 157       8.038  20.445   0.383  1.00 94.51           N  
ATOM   1121  CA  LEU A 157       8.127  21.863   0.753  1.00 94.51           C  
ATOM   1122  C   LEU A 157       8.753  22.063   2.141  1.00 94.51           C  
ATOM   1123  CB  LEU A 157       6.730  22.507   0.696  1.00 94.51           C  
ATOM   1124  O   LEU A 157       9.662  22.878   2.290  1.00 94.51           O  
ATOM   1125  CG  LEU A 157       6.150  22.679  -0.720  1.00 94.51           C  
ATOM   1126  CD1 LEU A 157       4.700  23.156  -0.615  1.00 94.51           C  
ATOM   1127  CD2 LEU A 157       6.935  23.693  -1.553  1.00 94.51           C  
ATOM   1128  N   ILE A 158       8.307  21.303   3.148  1.00 95.63           N  
ATOM   1129  CA  ILE A 158       8.857  21.392   4.512  1.00 95.63           C  
ATOM   1130  C   ILE A 158      10.316  20.924   4.529  1.00 95.63           C  
ATOM   1131  CB  ILE A 158       7.998  20.583   5.512  1.00 95.63           C  
ATOM   1132  O   ILE A 158      11.164  21.564   5.147  1.00 95.63           O  
ATOM   1133  CG1 ILE A 158       6.560  21.148   5.605  1.00 95.63           C  
ATOM   1134  CG2 ILE A 158       8.638  20.617   6.916  1.00 95.63           C  
ATOM   1135  CD1 ILE A 158       5.570  20.179   6.265  1.00 95.63           C  
ATOM   1136  N   MET A 159      10.620  19.835   3.822  1.00 94.65           N  
ATOM   1137  CA  MET A 159      11.974  19.309   3.678  1.00 94.65           C  
ATOM   1138  C   MET A 159      12.910  20.333   3.033  1.00 94.65           C  
ATOM   1139  CB  MET A 159      11.914  18.030   2.839  1.00 94.65           C  
ATOM   1140  O   MET A 159      14.017  20.519   3.526  1.00 94.65           O  
ATOM   1141  CG  MET A 159      13.284  17.397   2.590  1.00 94.65           C  
ATOM   1142  SD  MET A 159      13.225  16.155   1.281  1.00 94.65           S  
ATOM   1143  CE  MET A 159      13.193  17.224  -0.184  1.00 94.65           C  
ATOM   1144  N   ASN A 160      12.480  21.010   1.967  1.00 93.84           N  
ATOM   1145  CA  ASN A 160      13.296  22.020   1.298  1.00 93.84           C  
ATOM   1146  C   ASN A 160      13.524  23.265   2.174  1.00 93.84           C  
ATOM   1147  CB  ASN A 160      12.614  22.377  -0.031  1.00 93.84           C  
ATOM   1148  O   ASN A 160      14.592  23.861   2.131  1.00 93.84           O  
ATOM   1149  CG  ASN A 160      13.510  23.233  -0.906  1.00 93.84           C  
ATOM   1150  ND2 ASN A 160      13.004  24.309  -1.460  1.00 93.84           N  
ATOM   1151  OD1 ASN A 160      14.665  22.928  -1.131  1.00 93.84           O  
ATOM   1152  N   ALA A 161      12.534  23.652   2.984  1.00 96.03           N  
ATOM   1153  CA  ALA A 161      12.626  24.838   3.834  1.00 96.03           C  
ATOM   1154  C   ALA A 161      13.418  24.613   5.135  1.00 96.03           C  
ATOM   1155  CB  ALA A 161      11.199  25.313   4.130  1.00 96.03           C  
ATOM   1156  O   ALA A 161      14.113  25.517   5.589  1.00 96.03           O  
ATOM   1157  N   ALA A 162      13.284  23.440   5.763  1.00 96.03           N  
ATOM   1158  CA  ALA A 162      13.784  23.195   7.122  1.00 96.03           C  
ATOM   1159  C   ALA A 162      14.445  21.817   7.322  1.00 96.03           C  
ATOM   1160  CB  ALA A 162      12.616  23.414   8.090  1.00 96.03           C  
ATOM   1161  O   ALA A 162      14.841  21.467   8.435  1.00 96.03           O  
ATOM   1162  N   GLY A 163      14.570  21.015   6.265  1.00 95.75           N  
ATOM   1163  CA  GLY A 163      15.164  19.684   6.313  1.00 95.75           C  
ATOM   1164  C   GLY A 163      14.197  18.573   6.736  1.00 95.75           C  
ATOM   1165  O   GLY A 163      13.130  18.781   7.323  1.00 95.75           O  
ATOM   1166  N   TRP A 164      14.595  17.333   6.447  1.00 95.75           N  
ATOM   1167  CA  TRP A 164      13.771  16.145   6.685  1.00 95.75           C  
ATOM   1168  C   TRP A 164      13.532  15.861   8.180  1.00 95.75           C  
ATOM   1169  CB  TRP A 164      14.423  14.951   5.979  1.00 95.75           C  
ATOM   1170  O   TRP A 164      12.501  15.291   8.538  1.00 95.75           O  
ATOM   1171  CG  TRP A 164      15.740  14.518   6.549  1.00 95.75           C  
ATOM   1172  CD1 TRP A 164      16.972  14.868   6.106  1.00 95.75           C  
ATOM   1173  CD2 TRP A 164      15.969  13.623   7.678  1.00 95.75           C  
ATOM   1174  CE2 TRP A 164      17.374  13.474   7.863  1.00 95.75           C  
ATOM   1175  CE3 TRP A 164      15.122  12.917   8.558  1.00 95.75           C  
ATOM   1176  NE1 TRP A 164      17.938  14.270   6.894  1.00 95.75           N  
ATOM   1177  CH2 TRP A 164      17.047  11.933   9.696  1.00 95.75           C  
ATOM   1178  CZ2 TRP A 164      17.916  12.644   8.850  1.00 95.75           C  
ATOM   1179  CZ3 TRP A 164      15.657  12.083   9.555  1.00 95.75           C  
ATOM   1180  N   ARG A 165      14.438  16.287   9.075  1.00 97.28           N  
ATOM   1181  CA  ARG A 165      14.267  16.125  10.531  1.00 97.28           C  
ATOM   1182  C   ARG A 165      13.108  16.963  11.060  1.00 97.28           C  
ATOM   1183  CB  ARG A 165      15.561  16.464  11.288  1.00 97.28           C  
ATOM   1184  O   ARG A 165      12.268  16.444  11.791  1.00 97.28           O  
ATOM   1185  CG  ARG A 165      16.695  15.483  10.970  1.00 97.28           C  
ATOM   1186  CD  ARG A 165      17.893  15.722  11.898  1.00 97.28           C  
ATOM   1187  NE  ARG A 165      19.011  14.824  11.566  1.00 97.28           N  
ATOM   1188  NH1 ARG A 165      18.259  12.894  12.596  1.00 97.28           N  
ATOM   1189  NH2 ARG A 165      20.132  12.856  11.438  1.00 97.28           N  
ATOM   1190  CZ  ARG A 165      19.125  13.546  11.877  1.00 97.28           C  
ATOM   1191  N   VAL A 166      13.020  18.230  10.650  1.00 97.23           N  
ATOM   1192  CA  VAL A 166      11.906  19.118  11.019  1.00 97.23           C  
ATOM   1193  C   VAL A 166      10.596  18.600  10.431  1.00 97.23           C  
ATOM   1194  CB  VAL A 166      12.178  20.572  10.591  1.00 97.23           C  
ATOM   1195  O   VAL A 166       9.597  18.543  11.144  1.00 97.23           O  
ATOM   1196  CG1 VAL A 166      10.987  21.486  10.908  1.00 97.23           C  
ATOM   1197  CG2 VAL A 166      13.404  21.115  11.337  1.00 97.23           C  
ATOM   1198  N   MET A 167      10.606  18.114   9.184  1.00 96.93           N  
ATOM   1199  CA  MET A 167       9.442  17.447   8.585  1.00 96.93           C  
ATOM   1200  C   MET A 167       8.925  16.288   9.455  1.00 96.93           C  
ATOM   1201  CB  MET A 167       9.805  16.970   7.170  1.00 96.93           C  
ATOM   1202  O   MET A 167       7.720  16.163   9.660  1.00 96.93           O  
ATOM   1203  CG  MET A 167       8.646  16.242   6.481  1.00 96.93           C  
ATOM   1204  SD  MET A 167       9.038  15.569   4.846  1.00 96.93           S  
ATOM   1205  CE  MET A 167      10.246  14.274   5.222  1.00 96.93           C  
ATOM   1206  N   MET A 168       9.813  15.465  10.019  1.00 97.56           N  
ATOM   1207  CA  MET A 168       9.409  14.368  10.906  1.00 97.56           C  
ATOM   1208  C   MET A 168       8.877  14.865  12.257  1.00 97.56           C  
ATOM   1209  CB  MET A 168      10.571  13.384  11.084  1.00 97.56           C  
ATOM   1210  O   MET A 168       7.916  14.297  12.772  1.00 97.56           O  
ATOM   1211  CG  MET A 168      10.887  12.660   9.772  1.00 97.56           C  
ATOM   1212  SD  MET A 168       9.612  11.487   9.228  1.00 97.56           S  
ATOM   1213  CE  MET A 168       9.301  12.129   7.567  1.00 97.56           C  
ATOM   1214  N   TRP A 169       9.411  15.959  12.807  1.00 97.90           N  
ATOM   1215  CA  TRP A 169       8.829  16.598  13.995  1.00 97.90           C  
ATOM   1216  C   TRP A 169       7.429  17.171  13.737  1.00 97.90           C  
ATOM   1217  CB  TRP A 169       9.778  17.669  14.539  1.00 97.90           C  
ATOM   1218  O   TRP A 169       6.566  17.077  14.610  1.00 97.90           O  
ATOM   1219  CG  TRP A 169      10.969  17.113  15.251  1.00 97.90           C  
ATOM   1220  CD1 TRP A 169      12.261  17.246  14.877  1.00 97.90           C  
ATOM   1221  CD2 TRP A 169      10.988  16.327  16.482  1.00 97.90           C  
ATOM   1222  CE2 TRP A 169      12.343  16.010  16.792  1.00 97.90           C  
ATOM   1223  CE3 TRP A 169       9.994  15.861  17.372  1.00 97.90           C  
ATOM   1224  NE1 TRP A 169      13.076  16.597  15.783  1.00 97.90           N  
ATOM   1225  CH2 TRP A 169      11.688  14.813  18.789  1.00 97.90           C  
ATOM   1226  CZ2 TRP A 169      12.699  15.262  17.922  1.00 97.90           C  
ATOM   1227  CZ3 TRP A 169      10.341  15.113  18.514  1.00 97.90           C  
ATOM   1228  N   VAL A 170       7.153  17.671  12.526  1.00 97.06           N  
ATOM   1229  CA  VAL A 170       5.789  18.042  12.109  1.00 97.06           C  
ATOM   1230  C   VAL A 170       4.872  16.815  12.112  1.00 97.06           C  
ATOM   1231  CB  VAL A 170       5.781  18.754  10.740  1.00 97.06           C  
ATOM   1232  O   VAL A 170       3.770  16.885  12.657  1.00 97.06           O  
ATOM   1233  CG1 VAL A 170       4.357  19.025  10.238  1.00 97.06           C  
ATOM   1234  CG2 VAL A 170       6.506  20.103  10.819  1.00 97.06           C  
ATOM   1235  N   CYS A 171       5.328  15.664  11.601  1.00 96.96           N  
ATOM   1236  CA  CYS A 171       4.572  14.408  11.694  1.00 96.96           C  
ATOM   1237  C   CYS A 171       4.252  14.041  13.153  1.00 96.96           C  
ATOM   1238  CB  CYS A 171       5.347  13.258  11.030  1.00 96.96           C  
ATOM   1239  O   CYS A 171       3.122  13.658  13.458  1.00 96.96           O  
ATOM   1240  SG  CYS A 171       5.630  13.575   9.271  1.00 96.96           S  
ATOM   1241  N   VAL A 172       5.216  14.189  14.068  1.00 98.10           N  
ATOM   1242  CA  VAL A 172       5.015  13.935  15.506  1.00 98.10           C  
ATOM   1243  C   VAL A 172       3.962  14.879  16.092  1.00 98.10           C  
ATOM   1244  CB  VAL A 172       6.342  14.036  16.285  1.00 98.10           C  
ATOM   1245  O   VAL A 172       3.054  14.416  16.782  1.00 98.10           O  
ATOM   1246  CG1 VAL A 172       6.144  13.882  17.799  1.00 98.10           C  
ATOM   1247  CG2 VAL A 172       7.319  12.940  15.846  1.00 98.10           C  
ATOM   1248  N   ALA A 173       4.023  16.176  15.779  1.00 98.10           N  
ATOM   1249  CA  ALA A 173       3.029  17.150  16.231  1.00 98.10           C  
ATOM   1250  C   ALA A 173       1.613  16.789  15.745  1.00 98.10           C  
ATOM   1251  CB  ALA A 173       3.458  18.544  15.759  1.00 98.10           C  
ATOM   1252  O   ALA A 173       0.665  16.796  16.534  1.00 98.10           O  
ATOM   1253  N   LEU A 174       1.473  16.379  14.479  1.00 97.76           N  
ATOM   1254  CA  LEU A 174       0.204  15.891  13.932  1.00 97.76           C  
ATOM   1255  C   LEU A 174      -0.300  14.647  14.675  1.00 97.76           C  
ATOM   1256  CB  LEU A 174       0.359  15.596  12.429  1.00 97.76           C  
ATOM   1257  O   LEU A 174      -1.489  14.558  14.982  1.00 97.76           O  
ATOM   1258  CG  LEU A 174       0.578  16.831  11.538  1.00 97.76           C  
ATOM   1259  CD1 LEU A 174       0.851  16.371  10.106  1.00 97.76           C  
ATOM   1260  CD2 LEU A 174      -0.643  17.754  11.528  1.00 97.76           C  
ATOM   1261  N   CYS A 175       0.588  13.711  15.027  1.00 98.47           N  
ATOM   1262  CA  CYS A 175       0.211  12.535  15.812  1.00 98.47           C  
ATOM   1263  C   CYS A 175      -0.348  12.923  17.185  1.00 98.47           C  
ATOM   1264  CB  CYS A 175       1.403  11.592  15.999  1.00 98.47           C  
ATOM   1265  O   CYS A 175      -1.360  12.365  17.604  1.00 98.47           O  
ATOM   1266  SG  CYS A 175       1.987  10.925  14.423  1.00 98.47           S  
ATOM   1267  N   VAL A 176       0.270  13.891  17.871  1.00 98.25           N  
ATOM   1268  CA  VAL A 176      -0.203  14.384  19.175  1.00 98.25           C  
ATOM   1269  C   VAL A 176      -1.589  15.016  19.045  1.00 98.25           C  
ATOM   1270  CB  VAL A 176       0.803  15.374  19.796  1.00 98.25           C  
ATOM   1271  O   VAL A 176      -2.490  14.676  19.810  1.00 98.25           O  
ATOM   1272  CG1 VAL A 176       0.272  16.002  21.092  1.00 98.25           C  
ATOM   1273  CG2 VAL A 176       2.120  14.666  20.138  1.00 98.25           C  
ATOM   1274  N   VAL A 177      -1.801  15.874  18.043  1.00 98.32           N  
ATOM   1275  CA  VAL A 177      -3.111  16.499  17.792  1.00 98.32           C  
ATOM   1276  C   VAL A 177      -4.187  15.437  17.556  1.00 98.32           C  
ATOM   1277  CB  VAL A 177      -3.025  17.479  16.605  1.00 98.32           C  
ATOM   1278  O   VAL A 177      -5.238  15.453  18.199  1.00 98.32           O  
ATOM   1279  CG1 VAL A 177      -4.401  18.005  16.178  1.00 98.32           C  
ATOM   1280  CG2 VAL A 177      -2.163  18.693  16.971  1.00 98.32           C  
ATOM   1281  N   VAL A 178      -3.917  14.464  16.685  1.00 98.01           N  
ATOM   1282  CA  VAL A 178      -4.874  13.396  16.368  1.00 98.01           C  
ATOM   1283  C   VAL A 178      -5.105  12.463  17.556  1.00 98.01           C  
ATOM   1284  CB  VAL A 178      -4.423  12.639  15.111  1.00 98.01           C  
ATOM   1285  O   VAL A 178      -6.242  12.042  17.781  1.00 98.01           O  
ATOM   1286  CG1 VAL A 178      -5.294  11.407  14.827  1.00 98.01           C  
ATOM   1287  CG2 VAL A 178      -4.511  13.591  13.910  1.00 98.01           C  
ATOM   1288  N   PHE A 179      -4.078  12.189  18.365  1.00 98.18           N  
ATOM   1289  CA  PHE A 179      -4.211  11.440  19.613  1.00 98.18           C  
ATOM   1290  C   PHE A 179      -5.187  12.122  20.575  1.00 98.18           C  
ATOM   1291  CB  PHE A 179      -2.839  11.283  20.281  1.00 98.18           C  
ATOM   1292  O   PHE A 179      -6.080  11.461  21.112  1.00 98.18           O  
ATOM   1293  CG  PHE A 179      -2.898  10.514  21.582  1.00 98.18           C  
ATOM   1294  CD1 PHE A 179      -3.026  11.203  22.802  1.00 98.18           C  
ATOM   1295  CD2 PHE A 179      -2.848   9.109  21.571  1.00 98.18           C  
ATOM   1296  CE1 PHE A 179      -3.107  10.488  24.009  1.00 98.18           C  
ATOM   1297  CE2 PHE A 179      -2.921   8.395  22.779  1.00 98.18           C  
ATOM   1298  CZ  PHE A 179      -3.051   9.084  23.997  1.00 98.18           C  
ATOM   1299  N   LEU A 180      -5.058  13.439  20.767  1.00 97.91           N  
ATOM   1300  CA  LEU A 180      -5.958  14.217  21.620  1.00 97.91           C  
ATOM   1301  C   LEU A 180      -7.389  14.186  21.069  1.00 97.91           C  
ATOM   1302  CB  LEU A 180      -5.429  15.657  21.765  1.00 97.91           C  
ATOM   1303  O   LEU A 180      -8.313  13.812  21.793  1.00 97.91           O  
ATOM   1304  CG  LEU A 180      -4.093  15.785  22.523  1.00 97.91           C  
ATOM   1305  CD1 LEU A 180      -3.599  17.229  22.447  1.00 97.91           C  
ATOM   1306  CD2 LEU A 180      -4.208  15.390  23.997  1.00 97.91           C  
ATOM   1307  N   ILE A 181      -7.573  14.466  19.773  1.00 96.91           N  
ATOM   1308  CA  ILE A 181      -8.891  14.419  19.117  1.00 96.91           C  
ATOM   1309  C   ILE A 181      -9.549  13.048  19.312  1.00 96.91           C  
ATOM   1310  CB  ILE A 181      -8.773  14.777  17.616  1.00 96.91           C  
ATOM   1311  O   ILE A 181     -10.700  12.973  19.748  1.00 96.91           O  
ATOM   1312  CG1 ILE A 181      -8.387  16.264  17.443  1.00 96.91           C  
ATOM   1313  CG2 ILE A 181     -10.094  14.492  16.872  1.00 96.91           C  
ATOM   1314  CD1 ILE A 181      -7.965  16.629  16.013  1.00 96.91           C  
ATOM   1315  N   CYS A 182      -8.832  11.955  19.038  1.00 95.60           N  
ATOM   1316  CA  CYS A 182      -9.358  10.597  19.185  1.00 95.60           C  
ATOM   1317  C   CYS A 182      -9.663  10.254  20.648  1.00 95.60           C  
ATOM   1318  CB  CYS A 182      -8.359   9.595  18.593  1.00 95.60           C  
ATOM   1319  O   CYS A 182     -10.679   9.618  20.935  1.00 95.60           O  
ATOM   1320  SG  CYS A 182      -8.290   9.780  16.793  1.00 95.60           S  
ATOM   1321  N   THR A 183      -8.820  10.697  21.584  1.00 94.58           N  
ATOM   1322  CA  THR A 183      -8.990  10.440  23.020  1.00 94.58           C  
ATOM   1323  C   THR A 183     -10.283  11.047  23.554  1.00 94.58           C  
ATOM   1324  CB  THR A 183      -7.783  10.957  23.816  1.00 94.58           C  
ATOM   1325  O   THR A 183     -10.990  10.367  24.306  1.00 94.58           O  
ATOM   1326  CG2 THR A 183      -7.927  10.780  25.329  1.00 94.58           C  
ATOM   1327  OG1 THR A 183      -6.665  10.189  23.458  1.00 94.58           O  
ATOM   1328  N   PHE A 184     -10.600  12.280  23.148  1.00 93.42           N  
ATOM   1329  CA  PHE A 184     -11.783  13.012  23.610  1.00 93.42           C  
ATOM   1330  C   PHE A 184     -13.048  12.729  22.786  1.00 93.42           C  
ATOM   1331  CB  PHE A 184     -11.455  14.512  23.657  1.00 93.42           C  
ATOM   1332  O   PHE A 184     -14.147  12.797  23.330  1.00 93.42           O  
ATOM   1333  CG  PHE A 184     -10.366  14.870  24.654  1.00 93.42           C  
ATOM   1334  CD1 PHE A 184     -10.564  14.636  26.029  1.00 93.42           C  
ATOM   1335  CD2 PHE A 184      -9.158  15.449  24.221  1.00 93.42           C  
ATOM   1336  CE1 PHE A 184      -9.553  14.950  26.955  1.00 93.42           C  
ATOM   1337  CE2 PHE A 184      -8.142  15.749  25.144  1.00 93.42           C  
ATOM   1338  CZ  PHE A 184      -8.338  15.497  26.511  1.00 93.42           C  
ATOM   1339  N   SER A 185     -12.919  12.361  21.508  1.00 90.91           N  
ATOM   1340  CA  SER A 185     -14.075  12.134  20.622  1.00 90.91           C  
ATOM   1341  C   SER A 185     -14.598  10.695  20.651  1.00 90.91           C  
ATOM   1342  CB  SER A 185     -13.734  12.504  19.177  1.00 90.91           C  
ATOM   1343  O   SER A 185     -15.796  10.465  20.481  1.00 90.91           O  
ATOM   1344  OG  SER A 185     -13.230  13.819  19.098  1.00 90.91           O  
ATOM   1345  N   ILE A 186     -13.723   9.703  20.857  1.00 88.13           N  
ATOM   1346  CA  ILE A 186     -14.122   8.290  20.875  1.00 88.13           C  
ATOM   1347  C   ILE A 186     -14.559   7.922  22.294  1.00 88.13           C  
ATOM   1348  CB  ILE A 186     -13.012   7.363  20.331  1.00 88.13           C  
ATOM   1349  O   ILE A 186     -13.739   7.848  23.217  1.00 88.13           O  
ATOM   1350  CG1 ILE A 186     -12.582   7.792  18.909  1.00 88.13           C  
ATOM   1351  CG2 ILE A 186     -13.518   5.906  20.297  1.00 88.13           C  
ATOM   1352  CD1 ILE A 186     -11.372   7.021  18.378  1.00 88.13           C  
ATOM   1353  N   LYS A 187     -15.861   7.659  22.469  1.00 79.50           N  
ATOM   1354  CA  LYS A 187     -16.443   7.230  23.750  1.00 79.50           C  
ATOM   1355  C   LYS A 187     -15.782   5.939  24.253  1.00 79.50           C  
ATOM   1356  CB  LYS A 187     -17.970   7.061  23.631  1.00 79.50           C  
ATOM   1357  O   LYS A 187     -15.414   5.065  23.472  1.00 79.50           O  
ATOM   1358  CG  LYS A 187     -18.696   8.397  23.393  1.00 79.50           C  
ATOM   1359  CD  LYS A 187     -20.222   8.217  23.421  1.00 79.50           C  
ATOM   1360  CE  LYS A 187     -20.926   9.565  23.211  1.00 79.50           C  
ATOM   1361  NZ  LYS A 187     -22.404   9.439  23.308  1.00 79.50           N  
ATOM   1362  N   LYS A 188     -15.654   5.804  25.580  1.00 68.67           N  
ATOM   1363  CA  LYS A 188     -15.070   4.614  26.238  1.00 68.67           C  
ATOM   1364  C   LYS A 188     -15.945   3.351  26.142  1.00 68.67           C  
ATOM   1365  CB  LYS A 188     -14.709   4.932  27.704  1.00 68.67           C  
ATOM   1366  O   LYS A 188     -15.495   2.282  26.534  1.00 68.67           O  
ATOM   1367  CG  LYS A 188     -13.413   5.751  27.841  1.00 68.67           C  
ATOM   1368  CD  LYS A 188     -13.059   5.969  29.324  1.00 68.67           C  
ATOM   1369  CE  LYS A 188     -11.754   6.763  29.487  1.00 68.67           C  
ATOM   1370  NZ  LYS A 188     -11.448   7.044  30.917  1.00 68.67           N  
ATOM   1371  N   THR A 189     -17.156   3.456  25.613  1.00 48.90           N  
ATOM   1372  CA  THR A 189     -18.162   2.389  25.579  1.00 48.90           C  
ATOM   1373  C   THR A 189     -18.330   1.856  24.156  1.00 48.90           C  
ATOM   1374  CB  THR A 189     -19.523   2.915  26.097  1.00 48.90           C  
ATOM   1375  O   THR A 189     -18.591   2.663  23.268  1.00 48.90           O  
ATOM   1376  CG2 THR A 189     -20.099   1.993  27.167  1.00 48.90           C  
ATOM   1377  OG1 THR A 189     -19.432   4.203  26.684  1.00 48.90           O  
ATOM   1378  N   ALA A 190     -18.184   0.535  23.956  1.00 50.40           N  
ATOM   1379  CA  ALA A 190     -18.923  -0.273  22.959  1.00 50.40           C  
ATOM   1380  C   ALA A 190     -18.435  -1.732  22.833  1.00 50.40           C  
ATOM   1381  CB  ALA A 190     -18.892   0.352  21.555  1.00 50.40           C  
ATOM   1382  O   ALA A 190     -19.178  -2.559  22.322  1.00 50.40           O  
ATOM   1383  N   PHE A 191     -17.228  -2.087  23.280  1.00 53.47           N  
ATOM   1384  CA  PHE A 191     -16.697  -3.434  23.032  1.00 53.47           C  
ATOM   1385  C   PHE A 191     -16.273  -4.067  24.352  1.00 53.47           C  
ATOM   1386  CB  PHE A 191     -15.593  -3.355  21.963  1.00 53.47           C  
ATOM   1387  O   PHE A 191     -15.319  -3.603  24.980  1.00 53.47           O  
ATOM   1388  CG  PHE A 191     -16.050  -2.637  20.698  1.00 53.47           C  
ATOM   1389  CD1 PHE A 191     -16.949  -3.264  19.812  1.00 53.47           C  
ATOM   1390  CD2 PHE A 191     -15.672  -1.299  20.466  1.00 53.47           C  
ATOM   1391  CE1 PHE A 191     -17.475  -2.555  18.717  1.00 53.47           C  
ATOM   1392  CE2 PHE A 191     -16.198  -0.590  19.369  1.00 53.47           C  
ATOM   1393  CZ  PHE A 191     -17.109  -1.217  18.500  1.00 53.47           C  
ATOM   1394  N   GLU A 192     -17.026  -5.073  24.805  1.00 49.12           N  
ATOM   1395  CA  GLU A 192     -16.639  -5.895  25.951  1.00 49.12           C  
ATOM   1396  C   GLU A 192     -15.216  -6.402  25.725  1.00 49.12           C  
ATOM   1397  CB  GLU A 192     -17.586  -7.089  26.137  1.00 49.12           C  
ATOM   1398  O   GLU A 192     -14.926  -7.047  24.715  1.00 49.12           O  
ATOM   1399  CG  GLU A 192     -18.963  -6.680  26.679  1.00 49.12           C  
ATOM   1400  CD  GLU A 192     -19.816  -7.895  27.079  1.00 49.12           C  
ATOM   1401  OE1 GLU A 192     -20.767  -7.678  27.858  1.00 49.12           O  
ATOM   1402  OE2 GLU A 192     -19.503  -9.014  26.610  1.00 49.12           O  
ATOM   1403  N   LYS A 193     -14.312  -6.069  26.651  1.00 52.47           N  
ATOM   1404  CA  LYS A 193     -12.950  -6.599  26.641  1.00 52.47           C  
ATOM   1405  C   LYS A 193     -13.057  -8.115  26.714  1.00 52.47           C  
ATOM   1406  CB  LYS A 193     -12.145  -6.072  27.835  1.00 52.47           C  
ATOM   1407  O   LYS A 193     -13.439  -8.655  27.751  1.00 52.47           O  
ATOM   1408  CG  LYS A 193     -11.791  -4.585  27.717  1.00 52.47           C  
ATOM   1409  CD  LYS A 193     -10.990  -4.174  28.957  1.00 52.47           C  
ATOM   1410  CE  LYS A 193     -10.597  -2.699  28.890  1.00 52.47           C  
ATOM   1411  NZ  LYS A 193      -9.846  -2.306  30.109  1.00 52.47           N  
ATOM   1412  N   LYS A 194     -12.723  -8.803  25.626  1.00 59.04           N  
ATOM   1413  CA  LYS A 194     -12.620 -10.259  25.657  1.00 59.04           C  
ATOM   1414  C   LYS A 194     -11.304 -10.648  26.313  1.00 59.04           C  
ATOM   1415  CB  LYS A 194     -12.849 -10.873  24.269  1.00 59.04           C  
ATOM   1416  O   LYS A 194     -10.315  -9.917  26.272  1.00 59.04           O  
ATOM   1417  CG  LYS A 194     -14.350 -10.840  23.942  1.00 59.04           C  
ATOM   1418  CD  LYS A 194     -14.687 -11.585  22.648  1.00 59.04           C  
ATOM   1419  CE  LYS A 194     -16.207 -11.531  22.459  1.00 59.04           C  
ATOM   1420  NZ  LYS A 194     -16.650 -12.250  21.244  1.00 59.04           N  
ATOM   1421  N   SER A 195     -11.306 -11.812  26.952  1.00 59.25           N  
ATOM   1422  CA  SER A 195     -10.096 -12.370  27.544  1.00 59.25           C  
ATOM   1423  C   SER A 195      -9.025 -12.563  26.467  1.00 59.25           C  
ATOM   1424  CB  SER A 195     -10.427 -13.692  28.234  1.00 59.25           C  
ATOM   1425  O   SER A 195      -9.317 -13.066  25.383  1.00 59.25           O  
ATOM   1426  OG  SER A 195      -9.268 -14.199  28.857  1.00 59.25           O  
ATOM   1427  N   MET A 196      -7.769 -12.226  26.781  1.00 65.04           N  
ATOM   1428  CA  MET A 196      -6.618 -12.614  25.951  1.00 65.04           C  
ATOM   1429  C   MET A 196      -6.360 -14.133  25.974  1.00 65.04           C  
ATOM   1430  CB  MET A 196      -5.347 -11.851  26.365  1.00 65.04           C  
ATOM   1431  O   MET A 196      -5.445 -14.609  25.298  1.00 65.04           O  
ATOM   1432  CG  MET A 196      -5.388 -10.360  26.015  1.00 65.04           C  
ATOM   1433  SD  MET A 196      -3.769  -9.647  25.601  1.00 65.04           S  
ATOM   1434  CE  MET A 196      -2.945  -9.680  27.213  1.00 65.04           C  
ATOM   1435  N   ALA A 197      -7.136 -14.902  26.750  1.00 59.38           N  
ATOM   1436  CA  ALA A 197      -7.049 -16.354  26.792  1.00 59.38           C  
ATOM   1437  C   ALA A 197      -7.225 -16.942  25.382  1.00 59.38           C  
ATOM   1438  CB  ALA A 197      -8.085 -16.903  27.781  1.00 59.38           C  
ATOM   1439  O   ALA A 197      -8.298 -16.879  24.788  1.00 59.38           O  
ATOM   1440  N   GLY A 198      -6.143 -17.515  24.850  1.00 69.05           N  
ATOM   1441  CA  GLY A 198      -6.114 -18.134  23.525  1.00 69.05           C  
ATOM   1442  C   GLY A 198      -5.571 -17.261  22.391  1.00 69.05           C  
ATOM   1443  O   GLY A 198      -5.669 -17.697  21.248  1.00 69.05           O  
ATOM   1444  N   PHE A 199      -5.001 -16.076  22.662  1.00 79.76           N  
ATOM   1445  CA  PHE A 199      -4.270 -15.322  21.636  1.00 79.76           C  
ATOM   1446  C   PHE A 199      -3.097 -16.153  21.096  1.00 79.76           C  
ATOM   1447  CB  PHE A 199      -3.780 -13.973  22.184  1.00 79.76           C  
ATOM   1448  O   PHE A 199      -2.207 -16.553  21.854  1.00 79.76           O  
ATOM   1449  CG  PHE A 199      -3.185 -13.069  21.116  1.00 79.76           C  
ATOM   1450  CD1 PHE A 199      -1.812 -13.130  20.805  1.00 79.76           C  
ATOM   1451  CD2 PHE A 199      -4.017 -12.174  20.415  1.00 79.76           C  
ATOM   1452  CE1 PHE A 199      -1.272 -12.288  19.815  1.00 79.76           C  
ATOM   1453  CE2 PHE A 199      -3.479 -11.332  19.427  1.00 79.76           C  
ATOM   1454  CZ  PHE A 199      -2.107 -11.383  19.137  1.00 79.76           C  
ATOM   1455  N   ASP A 200      -3.100 -16.410  19.790  1.00 82.30           N  
ATOM   1456  CA  ASP A 200      -2.116 -17.259  19.125  1.00 82.30           C  
ATOM   1457  C   ASP A 200      -0.782 -16.520  18.922  1.00 82.30           C  
ATOM   1458  CB  ASP A 200      -2.723 -17.807  17.825  1.00 82.30           C  
ATOM   1459  O   ASP A 200      -0.512 -15.940  17.870  1.00 82.30           O  
ATOM   1460  CG  ASP A 200      -1.793 -18.802  17.125  1.00 82.30           C  
ATOM   1461  OD1 ASP A 200      -0.794 -19.225  17.754  1.00 82.30           O  
ATOM   1462  OD2 ASP A 200      -2.089 -19.158  15.971  1.00 82.30           O  
ATOM   1463  N   LYS A 201       0.058 -16.504  19.968  1.00 86.55           N  
ATOM   1464  CA  LYS A 201       1.400 -15.895  19.914  1.00 86.55           C  
ATOM   1465  C   LYS A 201       2.317 -16.585  18.889  1.00 86.55           C  
ATOM   1466  CB  LYS A 201       2.082 -15.833  21.293  1.00 86.55           C  
ATOM   1467  O   LYS A 201       2.983 -15.855  18.154  1.00 86.55           O  
ATOM   1468  CG  LYS A 201       1.281 -15.101  22.376  1.00 86.55           C  
ATOM   1469  CD  LYS A 201       2.043 -15.177  23.707  1.00 86.55           C  
ATOM   1470  CE  LYS A 201       1.228 -14.545  24.838  1.00 86.55           C  
ATOM   1471  NZ  LYS A 201       1.925 -14.684  26.142  1.00 86.55           N  
ATOM   1472  N   PRO A 202       2.374 -17.934  18.805  1.00 85.77           N  
ATOM   1473  CA  PRO A 202       3.142 -18.611  17.760  1.00 85.77           C  
ATOM   1474  C   PRO A 202       2.675 -18.241  16.350  1.00 85.77           C  
ATOM   1475  CB  PRO A 202       2.989 -20.113  18.025  1.00 85.77           C  
ATOM   1476  O   PRO A 202       3.508 -17.890  15.517  1.00 85.77           O  
ATOM   1477  CG  PRO A 202       2.677 -20.184  19.514  1.00 85.77           C  
ATOM   1478  CD  PRO A 202       1.843 -18.928  19.735  1.00 85.77           C  
ATOM   1479  N   GLY A 203       1.361 -18.246  16.098  1.00 86.49           N  
ATOM   1480  CA  GLY A 203       0.789 -17.814  14.822  1.00 86.49           C  
ATOM   1481  C   GLY A 203       1.152 -16.368  14.498  1.00 86.49           C  
ATOM   1482  O   GLY A 203       1.661 -16.096  13.417  1.00 86.49           O  
ATOM   1483  N   ALA A 204       1.017 -15.450  15.459  1.00 88.38           N  
ATOM   1484  CA  ALA A 204       1.409 -14.051  15.285  1.00 88.38           C  
ATOM   1485  C   ALA A 204       2.893 -13.898  14.900  1.00 88.38           C  
ATOM   1486  CB  ALA A 204       1.075 -13.284  16.571  1.00 88.38           C  
ATOM   1487  O   ALA A 204       3.209 -13.175  13.956  1.00 88.38           O  
ATOM   1488  N   ALA A 205       3.806 -14.602  15.577  1.00 90.18           N  
ATOM   1489  CA  ALA A 205       5.227 -14.571  15.233  1.00 90.18           C  
ATOM   1490  C   ALA A 205       5.484 -15.105  13.813  1.00 90.18           C  
ATOM   1491  CB  ALA A 205       6.007 -15.363  16.289  1.00 90.18           C  
ATOM   1492  O   ALA A 205       6.222 -14.490  13.044  1.00 90.18           O  
ATOM   1493  N   LEU A 206       4.830 -16.207  13.436  1.00 89.48           N  
ATOM   1494  CA  LEU A 206       4.954 -16.805  12.105  1.00 89.48           C  
ATOM   1495  C   LEU A 206       4.367 -15.922  11.000  1.00 89.48           C  
ATOM   1496  CB  LEU A 206       4.280 -18.183  12.113  1.00 89.48           C  
ATOM   1497  O   LEU A 206       4.957 -15.847   9.927  1.00 89.48           O  
ATOM   1498  CG  LEU A 206       5.077 -19.248  12.878  1.00 89.48           C  
ATOM   1499  CD1 LEU A 206       4.171 -20.443  13.158  1.00 89.48           C  
ATOM   1500  CD2 LEU A 206       6.290 -19.730  12.078  1.00 89.48           C  
ATOM   1501  N   VAL A 207       3.261 -15.217  11.258  1.00 89.68           N  
ATOM   1502  CA  VAL A 207       2.701 -14.210  10.342  1.00 89.68           C  
ATOM   1503  C   VAL A 207       3.725 -13.104  10.098  1.00 89.68           C  
ATOM   1504  CB  VAL A 207       1.376 -13.630  10.887  1.00 89.68           C  
ATOM   1505  O   VAL A 207       3.996 -12.780   8.942  1.00 89.68           O  
ATOM   1506  CG1 VAL A 207       0.876 -12.399  10.124  1.00 89.68           C  
ATOM   1507  CG2 VAL A 207       0.237 -14.650  10.801  1.00 89.68           C  
ATOM   1508  N   VAL A 208       4.342 -12.562  11.157  1.00 90.11           N  
ATOM   1509  CA  VAL A 208       5.382 -11.531  11.008  1.00 90.11           C  
ATOM   1510  C   VAL A 208       6.543 -12.053  10.174  1.00 90.11           C  
ATOM   1511  CB  VAL A 208       5.880 -10.967  12.351  1.00 90.11           C  
ATOM   1512  O   VAL A 208       6.924 -11.398   9.208  1.00 90.11           O  
ATOM   1513  CG1 VAL A 208       7.025  -9.961  12.164  1.00 90.11           C  
ATOM   1514  CG2 VAL A 208       4.756 -10.214  13.065  1.00 90.11           C  
ATOM   1515  N   VAL A 209       7.079 -13.229  10.507  1.00 89.48           N  
ATOM   1516  CA  VAL A 209       8.232 -13.812   9.805  1.00 89.48           C  
ATOM   1517  C   VAL A 209       7.906 -14.082   8.337  1.00 89.48           C  
ATOM   1518  CB  VAL A 209       8.717 -15.089  10.518  1.00 89.48           C  
ATOM   1519  O   VAL A 209       8.622 -13.605   7.458  1.00 89.48           O  
ATOM   1520  CG1 VAL A 209       9.789 -15.838   9.716  1.00 89.48           C  
ATOM   1521  CG2 VAL A 209       9.337 -14.744  11.879  1.00 89.48           C  
ATOM   1522  N   PHE A 210       6.816 -14.802   8.057  1.00 92.71           N  
ATOM   1523  CA  PHE A 210       6.452 -15.175   6.695  1.00 92.71           C  
ATOM   1524  C   PHE A 210       6.176 -13.948   5.831  1.00 92.71           C  
ATOM   1525  CB  PHE A 210       5.239 -16.116   6.684  1.00 92.71           C  
ATOM   1526  O   PHE A 210       6.806 -13.798   4.790  1.00 92.71           O  
ATOM   1527  CG  PHE A 210       4.688 -16.327   5.285  1.00 92.71           C  
ATOM   1528  CD1 PHE A 210       3.393 -15.892   4.954  1.00 92.71           C  
ATOM   1529  CD2 PHE A 210       5.515 -16.850   4.278  1.00 92.71           C  
ATOM   1530  CE1 PHE A 210       2.931 -15.988   3.629  1.00 92.71           C  
ATOM   1531  CE2 PHE A 210       5.054 -16.959   2.955  1.00 92.71           C  
ATOM   1532  CZ  PHE A 210       3.758 -16.527   2.629  1.00 92.71           C  
ATOM   1533  N   PHE A 211       5.270 -13.056   6.246  1.00 89.85           N  
ATOM   1534  CA  PHE A 211       4.876 -11.938   5.390  1.00 89.85           C  
ATOM   1535  C   PHE A 211       5.957 -10.869   5.271  1.00 89.85           C  
ATOM   1536  CB  PHE A 211       3.535 -11.349   5.825  1.00 89.85           C  
ATOM   1537  O   PHE A 211       6.045 -10.240   4.220  1.00 89.85           O  
ATOM   1538  CG  PHE A 211       2.370 -12.244   5.466  1.00 89.85           C  
ATOM   1539  CD1 PHE A 211       1.921 -12.329   4.133  1.00 89.85           C  
ATOM   1540  CD2 PHE A 211       1.740 -13.007   6.459  1.00 89.85           C  
ATOM   1541  CE1 PHE A 211       0.822 -13.144   3.807  1.00 89.85           C  
ATOM   1542  CE2 PHE A 211       0.663 -13.843   6.132  1.00 89.85           C  
ATOM   1543  CZ  PHE A 211       0.194 -13.909   4.807  1.00 89.85           C  
ATOM   1544  N   SER A 212       6.826 -10.707   6.274  1.00 88.20           N  
ATOM   1545  CA  SER A 212       8.011  -9.853   6.135  1.00 88.20           C  
ATOM   1546  C   SER A 212       8.962 -10.400   5.071  1.00 88.20           C  
ATOM   1547  CB  SER A 212       8.761  -9.715   7.459  1.00 88.20           C  
ATOM   1548  O   SER A 212       9.375  -9.656   4.189  1.00 88.20           O  
ATOM   1549  OG  SER A 212       7.950  -9.083   8.424  1.00 88.20           O  
ATOM   1550  N   LEU A 213       9.268 -11.704   5.101  1.00 87.79           N  
ATOM   1551  CA  LEU A 213      10.121 -12.331   4.086  1.00 87.79           C  
ATOM   1552  C   LEU A 213       9.458 -12.335   2.707  1.00 87.79           C  
ATOM   1553  CB  LEU A 213      10.463 -13.768   4.502  1.00 87.79           C  
ATOM   1554  O   LEU A 213      10.106 -12.019   1.716  1.00 87.79           O  
ATOM   1555  CG  LEU A 213      11.416 -13.878   5.698  1.00 87.79           C  
ATOM   1556  CD1 LEU A 213      11.493 -15.338   6.133  1.00 87.79           C  
ATOM   1557  CD2 LEU A 213      12.830 -13.411   5.345  1.00 87.79           C  
ATOM   1558  N   PHE A 214       8.164 -12.646   2.648  1.00 87.77           N  
ATOM   1559  CA  PHE A 214       7.390 -12.673   1.412  1.00 87.77           C  
ATOM   1560  C   PHE A 214       7.350 -11.297   0.740  1.00 87.77           C  
ATOM   1561  CB  PHE A 214       5.981 -13.192   1.718  1.00 87.77           C  
ATOM   1562  O   PHE A 214       7.523 -11.206  -0.472  1.00 87.77           O  
ATOM   1563  CG  PHE A 214       5.143 -13.468   0.490  1.00 87.77           C  
ATOM   1564  CD1 PHE A 214       4.039 -12.653   0.174  1.00 87.77           C  
ATOM   1565  CD2 PHE A 214       5.469 -14.557  -0.340  1.00 87.77           C  
ATOM   1566  CE1 PHE A 214       3.260 -12.937  -0.963  1.00 87.77           C  
ATOM   1567  CE2 PHE A 214       4.700 -14.830  -1.484  1.00 87.77           C  
ATOM   1568  CZ  PHE A 214       3.590 -14.025  -1.790  1.00 87.77           C  
ATOM   1569  N   LEU A 215       7.200 -10.220   1.518  1.00 85.53           N  
ATOM   1570  CA  LEU A 215       7.254  -8.851   1.004  1.00 85.53           C  
ATOM   1571  C   LEU A 215       8.645  -8.470   0.480  1.00 85.53           C  
ATOM   1572  CB  LEU A 215       6.827  -7.885   2.120  1.00 85.53           C  
ATOM   1573  O   LEU A 215       8.752  -7.685  -0.459  1.00 85.53           O  
ATOM   1574  CG  LEU A 215       6.486  -6.482   1.591  1.00 85.53           C  
ATOM   1575  CD1 LEU A 215       5.196  -6.520   0.778  1.00 85.53           C  
ATOM   1576  CD2 LEU A 215       6.284  -5.531   2.757  1.00 85.53           C  
ATOM   1577  N   CYS A 216       9.706  -9.033   1.061  1.00 84.13           N  
ATOM   1578  CA  CYS A 216      11.076  -8.803   0.615  1.00 84.13           C  
ATOM   1579  C   CYS A 216      11.424  -9.519  -0.696  1.00 84.13           C  
ATOM   1580  CB  CYS A 216      12.055  -9.222   1.718  1.00 84.13           C  
ATOM   1581  O   CYS A 216      12.385  -9.106  -1.337  1.00 84.13           O  
ATOM   1582  SG  CYS A 216      11.955  -8.079   3.120  1.00 84.13           S  
ATOM   1583  N   ILE A 217      10.677 -10.551  -1.117  1.00 85.20           N  
ATOM   1584  CA  ILE A 217      10.983 -11.347  -2.323  1.00 85.20           C  
ATOM   1585  C   ILE A 217      11.159 -10.452  -3.565  1.00 85.20           C  
ATOM   1586  CB  ILE A 217       9.949 -12.488  -2.524  1.00 85.20           C  
ATOM   1587  O   ILE A 217      12.233 -10.522  -4.166  1.00 85.20           O  
ATOM   1588  CG1 ILE A 217      10.142 -13.579  -1.452  1.00 85.20           C  
ATOM   1589  CG2 ILE A 217       9.996 -13.123  -3.929  1.00 85.20           C  
ATOM   1590  CD1 ILE A 217       9.064 -14.669  -1.476  1.00 85.20           C  
ATOM   1591  N   PRO A 218      10.198  -9.572  -3.930  1.00 81.07           N  
ATOM   1592  CA  PRO A 218      10.376  -8.605  -5.014  1.00 81.07           C  
ATOM   1593  C   PRO A 218      11.667  -7.791  -4.923  1.00 81.07           C  
ATOM   1594  CB  PRO A 218       9.166  -7.674  -4.901  1.00 81.07           C  
ATOM   1595  O   PRO A 218      12.452  -7.749  -5.869  1.00 81.07           O  
ATOM   1596  CG  PRO A 218       8.063  -8.615  -4.434  1.00 81.07           C  
ATOM   1597  CD  PRO A 218       8.818  -9.502  -3.447  1.00 81.07           C  
ATOM   1598  N   SER A 219      11.902  -7.160  -3.771  1.00 81.27           N  
ATOM   1599  CA  SER A 219      13.034  -6.257  -3.577  1.00 81.27           C  
ATOM   1600  C   SER A 219      14.365  -7.005  -3.588  1.00 81.27           C  
ATOM   1601  CB  SER A 219      12.870  -5.483  -2.267  1.00 81.27           C  
ATOM   1602  O   SER A 219      15.326  -6.518  -4.175  1.00 81.27           O  
ATOM   1603  OG  SER A 219      11.646  -4.771  -2.269  1.00 81.27           O  
ATOM   1604  N   PHE A 220      14.438  -8.197  -2.996  1.00 81.13           N  
ATOM   1605  CA  PHE A 220      15.650  -9.016  -2.971  1.00 81.13           C  
ATOM   1606  C   PHE A 220      15.972  -9.551  -4.365  1.00 81.13           C  
ATOM   1607  CB  PHE A 220      15.488 -10.178  -1.978  1.00 81.13           C  
ATOM   1608  O   PHE A 220      17.117  -9.455  -4.800  1.00 81.13           O  
ATOM   1609  CG  PHE A 220      15.709  -9.865  -0.507  1.00 81.13           C  
ATOM   1610  CD1 PHE A 220      15.458  -8.589   0.038  1.00 81.13           C  
ATOM   1611  CD2 PHE A 220      16.192 -10.886   0.333  1.00 81.13           C  
ATOM   1612  CE1 PHE A 220      15.712  -8.335   1.398  1.00 81.13           C  
ATOM   1613  CE2 PHE A 220      16.440 -10.633   1.693  1.00 81.13           C  
ATOM   1614  CZ  PHE A 220      16.208  -9.354   2.224  1.00 81.13           C  
ATOM   1615  N   GLY A 221      14.967 -10.054  -5.087  1.00 79.87           N  
ATOM   1616  CA  GLY A 221      15.138 -10.534  -6.456  1.00 79.87           C  
ATOM   1617  C   GLY A 221      15.640  -9.434  -7.395  1.00 79.87           C  
ATOM   1618  O   GLY A 221      16.566  -9.668  -8.167  1.00 79.87           O  
ATOM   1619  N   GLN A 222      15.090  -8.219  -7.276  1.00 75.70           N  
ATOM   1620  CA  GLN A 222      15.489  -7.069  -8.094  1.00 75.70           C  
ATOM   1621  C   GLN A 222      16.860  -6.481  -7.724  1.00 75.70           C  
ATOM   1622  CB  GLN A 222      14.412  -5.977  -8.011  1.00 75.70           C  
ATOM   1623  O   GLN A 222      17.593  -6.090  -8.625  1.00 75.70           O  
ATOM   1624  CG  GLN A 222      13.137  -6.346  -8.786  1.00 75.70           C  
ATOM   1625  CD  GLN A 222      12.072  -5.253  -8.729  1.00 75.70           C  
ATOM   1626  NE2 GLN A 222      11.066  -5.322  -9.572  1.00 75.70           N  
ATOM   1627  OE1 GLN A 222      12.110  -4.322  -7.942  1.00 75.70           O  
ATOM   1628  N   ASN A 223      17.214  -6.402  -6.434  1.00 78.75           N  
ATOM   1629  CA  ASN A 223      18.438  -5.711  -5.995  1.00 78.75           C  
ATOM   1630  C   ASN A 223      19.649  -6.640  -5.813  1.00 78.75           C  
ATOM   1631  CB  ASN A 223      18.164  -4.916  -4.703  1.00 78.75           C  
ATOM   1632  O   ASN A 223      20.778  -6.209  -6.017  1.00 78.75           O  
ATOM   1633  CG  ASN A 223      17.267  -3.713  -4.927  1.00 78.75           C  
ATOM   1634  ND2 ASN A 223      15.972  -3.860  -4.792  1.00 78.75           N  
ATOM   1635  OD1 ASN A 223      17.707  -2.622  -5.228  1.00 78.75           O  
ATOM   1636  N   ILE A 224      19.440  -7.897  -5.404  1.00 79.08           N  
ATOM   1637  CA  ILE A 224      20.516  -8.864  -5.095  1.00 79.08           C  
ATOM   1638  C   ILE A 224      20.579  -9.978  -6.158  1.00 79.08           C  
ATOM   1639  CB  ILE A 224      20.355  -9.423  -3.653  1.00 79.08           C  
ATOM   1640  O   ILE A 224      21.580 -10.681  -6.282  1.00 79.08           O  
ATOM   1641  CG1 ILE A 224      20.048  -8.303  -2.623  1.00 79.08           C  
ATOM   1642  CG2 ILE A 224      21.623 -10.185  -3.214  1.00 79.08           C  
ATOM   1643  CD1 ILE A 224      19.776  -8.796  -1.195  1.00 79.08           C  
ATOM   1644  N   GLY A 225      19.523 -10.127  -6.962  1.00 81.32           N  
ATOM   1645  CA  GLY A 225      19.423 -11.117  -8.028  1.00 81.32           C  
ATOM   1646  C   GLY A 225      18.693 -12.389  -7.594  1.00 81.32           C  
ATOM   1647  O   GLY A 225      18.938 -12.951  -6.522  1.00 81.32           O  
ATOM   1648  N   TRP A 226      17.818 -12.875  -8.476  1.00 82.83           N  
ATOM   1649  CA  TRP A 226      16.957 -14.050  -8.276  1.00 82.83           C  
ATOM   1650  C   TRP A 226      17.714 -15.374  -8.089  1.00 82.83           C  
ATOM   1651  CB  TRP A 226      16.012 -14.151  -9.480  1.00 82.83           C  
ATOM   1652  O   TRP A 226      17.170 -16.313  -7.517  1.00 82.83           O  
ATOM   1653  CG  TRP A 226      15.117 -12.964  -9.671  1.00 82.83           C  
ATOM   1654  CD1 TRP A 226      15.363 -11.890 -10.457  1.00 82.83           C  
ATOM   1655  CD2 TRP A 226      13.828 -12.704  -9.040  1.00 82.83           C  
ATOM   1656  CE2 TRP A 226      13.355 -11.431  -9.474  1.00 82.83           C  
ATOM   1657  CE3 TRP A 226      13.015 -13.419  -8.138  1.00 82.83           C  
ATOM   1658  NE1 TRP A 226      14.329 -10.982 -10.339  1.00 82.83           N  
ATOM   1659  CH2 TRP A 226      11.365 -11.618  -8.111  1.00 82.83           C  
ATOM   1660  CZ2 TRP A 226      12.145 -10.885  -9.022  1.00 82.83           C  
ATOM   1661  CZ3 TRP A 226      11.799 -12.883  -7.673  1.00 82.83           C  
ATOM   1662  N   SER A 227      18.969 -15.450  -8.538  1.00 87.39           N  
ATOM   1663  CA  SER A 227      19.826 -16.636  -8.378  1.00 87.39           C  
ATOM   1664  C   SER A 227      20.800 -16.524  -7.202  1.00 87.39           C  
ATOM   1665  CB  SER A 227      20.598 -16.927  -9.669  1.00 87.39           C  
ATOM   1666  O   SER A 227      21.621 -17.415  -7.003  1.00 87.39           O  
ATOM   1667  OG  SER A 227      19.712 -16.995 -10.771  1.00 87.39           O  
ATOM   1668  N   SER A 228      20.758 -15.428  -6.436  1.00 88.35           N  
ATOM   1669  CA  SER A 228      21.658 -15.256  -5.296  1.00 88.35           C  
ATOM   1670  C   SER A 228      21.315 -16.237  -4.173  1.00 88.35           C  
ATOM   1671  CB  SER A 228      21.668 -13.809  -4.788  1.00 88.35           C  
ATOM   1672  O   SER A 228      20.146 -16.480  -3.862  1.00 88.35           O  
ATOM   1673  OG  SER A 228      20.436 -13.456  -4.190  1.00 88.35           O  
ATOM   1674  N   THR A 229      22.341 -16.764  -3.503  1.00 90.35           N  
ATOM   1675  CA  THR A 229      22.171 -17.653  -2.343  1.00 90.35           C  
ATOM   1676  C   THR A 229      21.323 -17.000  -1.250  1.00 90.35           C  
ATOM   1677  CB  THR A 229      23.540 -18.036  -1.761  1.00 90.35           C  
ATOM   1678  O   THR A 229      20.504 -17.668  -0.626  1.00 90.35           O  
ATOM   1679  CG2 THR A 229      23.457 -19.169  -0.741  1.00 90.35           C  
ATOM   1680  OG1 THR A 229      24.386 -18.466  -2.801  1.00 90.35           O  
ATOM   1681  N   ALA A 230      21.468 -15.684  -1.054  1.00 86.66           N  
ATOM   1682  CA  ALA A 230      20.684 -14.919  -0.088  1.00 86.66           C  
ATOM   1683  C   ALA A 230      19.188 -14.884  -0.444  1.00 86.66           C  
ATOM   1684  CB  ALA A 230      21.271 -13.506   0.000  1.00 86.66           C  
ATOM   1685  O   ALA A 230      18.349 -15.100   0.432  1.00 86.66           O  
ATOM   1686  N   PHE A 231      18.845 -14.668  -1.720  1.00 87.54           N  
ATOM   1687  CA  PHE A 231      17.459 -14.724  -2.184  1.00 87.54           C  
ATOM   1688  C   PHE A 231      16.868 -16.128  -2.019  1.00 87.54           C  
ATOM   1689  CB  PHE A 231      17.376 -14.272  -3.647  1.00 87.54           C  
ATOM   1690  O   PHE A 231      15.790 -16.273  -1.445  1.00 87.54           O  
ATOM   1691  CG  PHE A 231      15.998 -14.469  -4.239  1.00 87.54           C  
ATOM   1692  CD1 PHE A 231      15.701 -15.640  -4.958  1.00 87.54           C  
ATOM   1693  CD2 PHE A 231      14.994 -13.514  -4.018  1.00 87.54           C  
ATOM   1694  CE1 PHE A 231      14.406 -15.858  -5.454  1.00 87.54           C  
ATOM   1695  CE2 PHE A 231      13.701 -13.726  -4.517  1.00 87.54           C  
ATOM   1696  CZ  PHE A 231      13.400 -14.907  -5.218  1.00 87.54           C  
ATOM   1697  N   ILE A 232      17.589 -17.163  -2.465  1.00 90.61           N  
ATOM   1698  CA  ILE A 232      17.134 -18.558  -2.372  1.00 90.61           C  
ATOM   1699  C   ILE A 232      16.921 -18.955  -0.906  1.00 90.61           C  
ATOM   1700  CB  ILE A 232      18.126 -19.500  -3.094  1.00 90.61           C  
ATOM   1701  O   ILE A 232      15.899 -19.554  -0.576  1.00 90.61           O  
ATOM   1702  CG1 ILE A 232      18.139 -19.198  -4.612  1.00 90.61           C  
ATOM   1703  CG2 ILE A 232      17.760 -20.979  -2.849  1.00 90.61           C  
ATOM   1704  CD1 ILE A 232      19.268 -19.898  -5.379  1.00 90.61           C  
ATOM   1705  N   ALA A 233      17.835 -18.569  -0.010  1.00 89.03           N  
ATOM   1706  CA  ALA A 233      17.690 -18.799   1.423  1.00 89.03           C  
ATOM   1707  C   ALA A 233      16.462 -18.074   1.996  1.00 89.03           C  
ATOM   1708  CB  ALA A 233      18.984 -18.378   2.128  1.00 89.03           C  
ATOM   1709  O   ALA A 233      15.661 -18.694   2.692  1.00 89.03           O  
ATOM   1710  N   ALA A 234      16.259 -16.792   1.673  1.00 87.52           N  
ATOM   1711  CA  ALA A 234      15.094 -16.034   2.131  1.00 87.52           C  
ATOM   1712  C   ALA A 234      13.771 -16.635   1.621  1.00 87.52           C  
ATOM   1713  CB  ALA A 234      15.257 -14.572   1.695  1.00 87.52           C  
ATOM   1714  O   ALA A 234      12.817 -16.766   2.391  1.00 87.52           O  
ATOM   1715  N   ALA A 235      13.725 -17.061   0.356  1.00 89.09           N  
ATOM   1716  CA  ALA A 235      12.570 -17.725  -0.241  1.00 89.09           C  
ATOM   1717  C   ALA A 235      12.294 -19.091   0.409  1.00 89.09           C  
ATOM   1718  CB  ALA A 235      12.810 -17.852  -1.751  1.00 89.09           C  
ATOM   1719  O   ALA A 235      11.144 -19.402   0.721  1.00 89.09           O  
ATOM   1720  N   ALA A 236      13.335 -19.883   0.681  1.00 91.55           N  
ATOM   1721  CA  ALA A 236      13.208 -21.157   1.382  1.00 91.55           C  
ATOM   1722  C   ALA A 236      12.678 -20.967   2.813  1.00 91.55           C  
ATOM   1723  CB  ALA A 236      14.564 -21.872   1.364  1.00 91.55           C  
ATOM   1724  O   ALA A 236      11.743 -21.658   3.216  1.00 91.55           O  
ATOM   1725  N   VAL A 237      13.203 -19.989   3.562  1.00 91.62           N  
ATOM   1726  CA  VAL A 237      12.711 -19.665   4.912  1.00 91.62           C  
ATOM   1727  C   VAL A 237      11.264 -19.168   4.865  1.00 91.62           C  
ATOM   1728  CB  VAL A 237      13.627 -18.650   5.626  1.00 91.62           C  
ATOM   1729  O   VAL A 237      10.466 -19.580   5.703  1.00 91.62           O  
ATOM   1730  CG1 VAL A 237      13.099 -18.272   7.019  1.00 91.62           C  
ATOM   1731  CG2 VAL A 237      15.028 -19.231   5.866  1.00 91.62           C  
ATOM   1732  N   ALA A 238      10.887 -18.353   3.873  1.00 91.29           N  
ATOM   1733  CA  ALA A 238       9.500 -17.925   3.688  1.00 91.29           C  
ATOM   1734  C   ALA A 238       8.570 -19.121   3.427  1.00 91.29           C  
ATOM   1735  CB  ALA A 238       9.427 -16.904   2.546  1.00 91.29           C  
ATOM   1736  O   ALA A 238       7.520 -19.234   4.057  1.00 91.29           O  
ATOM   1737  N   LEU A 239       8.962 -20.055   2.555  1.00 92.58           N  
ATOM   1738  CA  LEU A 239       8.177 -21.263   2.287  1.00 92.58           C  
ATOM   1739  C   LEU A 239       8.019 -22.127   3.541  1.00 92.58           C  
ATOM   1740  CB  LEU A 239       8.825 -22.065   1.145  1.00 92.58           C  
ATOM   1741  O   LEU A 239       6.903 -22.523   3.873  1.00 92.58           O  
ATOM   1742  CG  LEU A 239       8.614 -21.459  -0.254  1.00 92.58           C  
ATOM   1743  CD1 LEU A 239       9.432 -22.252  -1.273  1.00 92.58           C  
ATOM   1744  CD2 LEU A 239       7.145 -21.504  -0.684  1.00 92.58           C  
ATOM   1745  N   VAL A 240       9.104 -22.373   4.280  1.00 93.24           N  
ATOM   1746  CA  VAL A 240       9.055 -23.129   5.542  1.00 93.24           C  
ATOM   1747  C   VAL A 240       8.157 -22.426   6.563  1.00 93.24           C  
ATOM   1748  CB  VAL A 240      10.475 -23.354   6.094  1.00 93.24           C  
ATOM   1749  O   VAL A 240       7.290 -23.065   7.160  1.00 93.24           O  
ATOM   1750  CG1 VAL A 240      10.462 -23.976   7.497  1.00 93.24           C  
ATOM   1751  CG2 VAL A 240      11.264 -24.309   5.187  1.00 93.24           C  
ATOM   1752  N   ALA A 241       8.299 -21.108   6.722  1.00 91.89           N  
ATOM   1753  CA  ALA A 241       7.462 -20.314   7.614  1.00 91.89           C  
ATOM   1754  C   ALA A 241       5.978 -20.391   7.226  1.00 91.89           C  
ATOM   1755  CB  ALA A 241       7.968 -18.866   7.629  1.00 91.89           C  
ATOM   1756  O   ALA A 241       5.138 -20.520   8.113  1.00 91.89           O  
ATOM   1757  N   LEU A 242       5.648 -20.396   5.929  1.00 92.72           N  
ATOM   1758  CA  LEU A 242       4.278 -20.576   5.441  1.00 92.72           C  
ATOM   1759  C   LEU A 242       3.711 -21.951   5.808  1.00 92.72           C  
ATOM   1760  CB  LEU A 242       4.244 -20.366   3.919  1.00 92.72           C  
ATOM   1761  O   LEU A 242       2.588 -22.033   6.305  1.00 92.72           O  
ATOM   1762  CG  LEU A 242       2.856 -20.539   3.275  1.00 92.72           C  
ATOM   1763  CD1 LEU A 242       1.813 -19.577   3.848  1.00 92.72           C  
ATOM   1764  CD2 LEU A 242       2.963 -20.308   1.768  1.00 92.72           C  
ATOM   1765  N   PHE A 243       4.469 -23.031   5.595  1.00 92.27           N  
ATOM   1766  CA  PHE A 243       4.019 -24.379   5.960  1.00 92.27           C  
ATOM   1767  C   PHE A 243       3.738 -24.485   7.462  1.00 92.27           C  
ATOM   1768  CB  PHE A 243       5.044 -25.434   5.515  1.00 92.27           C  
ATOM   1769  O   PHE A 243       2.667 -24.954   7.856  1.00 92.27           O  
ATOM   1770  CG  PHE A 243       4.968 -25.782   4.041  1.00 92.27           C  
ATOM   1771  CD1 PHE A 243       3.869 -26.513   3.551  1.00 92.27           C  
ATOM   1772  CD2 PHE A 243       5.996 -25.404   3.159  1.00 92.27           C  
ATOM   1773  CE1 PHE A 243       3.788 -26.839   2.186  1.00 92.27           C  
ATOM   1774  CE2 PHE A 243       5.906 -25.709   1.791  1.00 92.27           C  
ATOM   1775  CZ  PHE A 243       4.801 -26.427   1.303  1.00 92.27           C  
ATOM   1776  N   ILE A 244       4.652 -23.986   8.300  1.00 92.32           N  
ATOM   1777  CA  ILE A 244       4.481 -23.988   9.758  1.00 92.32           C  
ATOM   1778  C   ILE A 244       3.298 -23.096  10.158  1.00 92.32           C  
ATOM   1779  CB  ILE A 244       5.789 -23.578  10.471  1.00 92.32           C  
ATOM   1780  O   ILE A 244       2.470 -23.519  10.964  1.00 92.32           O  
ATOM   1781  CG1 ILE A 244       6.943 -24.549  10.124  1.00 92.32           C  
ATOM   1782  CG2 ILE A 244       5.598 -23.580  12.000  1.00 92.32           C  
ATOM   1783  CD1 ILE A 244       8.317 -24.068  10.609  1.00 92.32           C  
ATOM   1784  N   LEU A 245       3.160 -21.908   9.559  1.00 91.02           N  
ATOM   1785  CA  LEU A 245       2.044 -20.991   9.798  1.00 91.02           C  
ATOM   1786  C   LEU A 245       0.698 -21.668   9.530  1.00 91.02           C  
ATOM   1787  CB  LEU A 245       2.229 -19.735   8.925  1.00 91.02           C  
ATOM   1788  O   LEU A 245      -0.182 -21.643  10.385  1.00 91.02           O  
ATOM   1789  CG  LEU A 245       1.083 -18.714   8.994  1.00 91.02           C  
ATOM   1790  CD1 LEU A 245       0.862 -18.178  10.406  1.00 91.02           C  
ATOM   1791  CD2 LEU A 245       1.411 -17.540   8.071  1.00 91.02           C  
ATOM   1792  N   VAL A 246       0.552 -22.341   8.386  1.00 89.38           N  
ATOM   1793  CA  VAL A 246      -0.678 -23.069   8.039  1.00 89.38           C  
ATOM   1794  C   VAL A 246      -0.961 -24.193   9.039  1.00 89.38           C  
ATOM   1795  CB  VAL A 246      -0.593 -23.610   6.597  1.00 89.38           C  
ATOM   1796  O   VAL A 246      -2.117 -24.413   9.403  1.00 89.38           O  
ATOM   1797  CG1 VAL A 246      -1.761 -24.547   6.245  1.00 89.38           C  
ATOM   1798  CG2 VAL A 246      -0.629 -22.459   5.583  1.00 89.38           C  
ATOM   1799  N   MET A 247       0.064 -24.913   9.502  1.00 89.56           N  
ATOM   1800  CA  MET A 247      -0.099 -25.985  10.490  1.00 89.56           C  
ATOM   1801  C   MET A 247      -0.498 -25.460  11.875  1.00 89.56           C  
ATOM   1802  CB  MET A 247       1.198 -26.797  10.597  1.00 89.56           C  
ATOM   1803  O   MET A 247      -1.320 -26.091  12.543  1.00 89.56           O  
ATOM   1804  CG  MET A 247       1.468 -27.630   9.342  1.00 89.56           C  
ATOM   1805  SD  MET A 247       3.068 -28.479   9.354  1.00 89.56           S  
ATOM   1806  CE  MET A 247       2.774 -29.767  10.592  1.00 89.56           C  
ATOM   1807  N   VAL A 248       0.071 -24.330  12.302  1.00 88.72           N  
ATOM   1808  CA  VAL A 248      -0.207 -23.690  13.596  1.00 88.72           C  
ATOM   1809  C   VAL A 248      -1.600 -23.065  13.600  1.00 88.72           C  
ATOM   1810  CB  VAL A 248       0.896 -22.668  13.942  1.00 88.72           C  
ATOM   1811  O   VAL A 248      -2.412 -23.412  14.456  1.00 88.72           O  
ATOM   1812  CG1 VAL A 248       0.546 -21.790  15.148  1.00 88.72           C  
ATOM   1813  CG2 VAL A 248       2.198 -23.408  14.287  1.00 88.72           C  
ATOM   1814  N   GLU A 249      -1.929 -22.254  12.592  1.00 86.57           N  
ATOM   1815  CA  GLU A 249      -3.230 -21.575  12.477  1.00 86.57           C  
ATOM   1816  C   GLU A 249      -4.394 -22.573  12.362  1.00 86.57           C  
ATOM   1817  CB  GLU A 249      -3.209 -20.650  11.247  1.00 86.57           C  
ATOM   1818  O   GLU A 249      -5.471 -22.348  12.910  1.00 86.57           O  
ATOM   1819  CG  GLU A 249      -2.367 -19.376  11.450  1.00 86.57           C  
ATOM   1820  CD  GLU A 249      -3.122 -18.251  12.178  1.00 86.57           C  
ATOM   1821  OE1 GLU A 249      -2.745 -17.070  12.029  1.00 86.57           O  
ATOM   1822  OE2 GLU A 249      -4.150 -18.521  12.824  1.00 86.57           O  
ATOM   1823  N   LYS A 250      -4.185 -23.734  11.718  1.00 85.92           N  
ATOM   1824  CA  LYS A 250      -5.191 -24.814  11.672  1.00 85.92           C  
ATOM   1825  C   LYS A 250      -5.493 -25.428  13.042  1.00 85.92           C  
ATOM   1826  CB  LYS A 250      -4.744 -25.922  10.707  1.00 85.92           C  
ATOM   1827  O   LYS A 250      -6.583 -25.965  13.227  1.00 85.92           O  
ATOM   1828  CG  LYS A 250      -5.069 -25.588   9.245  1.00 85.92           C  
ATOM   1829  CD  LYS A 250      -4.572 -26.713   8.329  1.00 85.92           C  
ATOM   1830  CE  LYS A 250      -4.932 -26.410   6.871  1.00 85.92           C  
ATOM   1831  NZ  LYS A 250      -4.502 -27.503   5.962  1.00 85.92           N  
ATOM   1832  N   LYS A 251      -4.537 -25.400  13.974  1.00 86.02           N  
ATOM   1833  CA  LYS A 251      -4.677 -25.948  15.335  1.00 86.02           C  
ATOM   1834  C   LYS A 251      -5.063 -24.879  16.363  1.00 86.02           C  
ATOM   1835  CB  LYS A 251      -3.372 -26.652  15.738  1.00 86.02           C  
ATOM   1836  O   LYS A 251      -5.464 -25.226  17.475  1.00 86.02           O  
ATOM   1837  CG  LYS A 251      -3.092 -27.917  14.911  1.00 86.02           C  
ATOM   1838  CD  LYS A 251      -1.771 -28.558  15.355  1.00 86.02           C  
ATOM   1839  CE  LYS A 251      -1.469 -29.810  14.523  1.00 86.02           C  
ATOM   1840  NZ  LYS A 251      -0.218 -30.473  14.972  1.00 86.02           N  
ATOM   1841  N   ALA A 252      -4.936 -23.600  16.017  1.00 83.39           N  
ATOM   1842  CA  ALA A 252      -5.208 -22.489  16.913  1.00 83.39           C  
ATOM   1843  C   ALA A 252      -6.704 -22.379  17.250  1.00 83.39           C  
ATOM   1844  CB  ALA A 252      -4.666 -21.204  16.281  1.00 83.39           C  
ATOM   1845  O   ALA A 252      -7.575 -22.462  16.386  1.00 83.39           O  
ATOM   1846  N   LYS A 253      -7.012 -22.137  18.531  1.00 81.11           N  
ATOM   1847  CA  LYS A 253      -8.393 -21.887  18.987  1.00 81.11           C  
ATOM   1848  C   LYS A 253      -8.915 -20.521  18.531  1.00 81.11           C  
ATOM   1849  CB  LYS A 253      -8.489 -22.001  20.517  1.00 81.11           C  
ATOM   1850  O   LYS A 253     -10.102 -20.376  18.259  1.00 81.11           O  
ATOM   1851  CG  LYS A 253      -8.281 -23.435  21.028  1.00 81.11           C  
ATOM   1852  CD  LYS A 253      -8.515 -23.503  22.545  1.00 81.11           C  
ATOM   1853  CE  LYS A 253      -8.321 -24.938  23.051  1.00 81.11           C  
ATOM   1854  NZ  LYS A 253      -8.571 -25.054  24.512  1.00 81.11           N  
ATOM   1855  N   SER A 254      -8.033 -19.524  18.473  1.00 83.10           N  
ATOM   1856  CA  SER A 254      -8.332 -18.164  18.018  1.00 83.10           C  
ATOM   1857  C   SER A 254      -7.273 -17.752  16.992  1.00 83.10           C  
ATOM   1858  CB  SER A 254      -8.402 -17.213  19.217  1.00 83.10           C  
ATOM   1859  O   SER A 254      -6.353 -17.012  17.345  1.00 83.10           O  
ATOM   1860  OG  SER A 254      -9.047 -15.992  18.885  1.00 83.10           O  
ATOM   1861  N   PRO A 255      -7.367 -18.276  15.754  1.00 85.54           N  
ATOM   1862  CA  PRO A 255      -6.390 -18.004  14.707  1.00 85.54           C  
ATOM   1863  C   PRO A 255      -6.260 -16.498  14.448  1.00 85.54           C  
ATOM   1864  CB  PRO A 255      -6.883 -18.779  13.475  1.00 85.54           C  
ATOM   1865  O   PRO A 255      -7.257 -15.762  14.545  1.00 85.54           O  
ATOM   1866  CG  PRO A 255      -8.375 -18.957  13.707  1.00 85.54           C  
ATOM   1867  CD  PRO A 255      -8.451 -19.097  15.222  1.00 85.54           C  
ATOM   1868  N   ILE A 256      -5.046 -16.037  14.128  1.00 86.61           N  
ATOM   1869  CA  ILE A 256      -4.798 -14.636  13.753  1.00 86.61           C  
ATOM   1870  C   ILE A 256      -5.388 -14.392  12.367  1.00 86.61           C  
ATOM   1871  CB  ILE A 256      -3.293 -14.279  13.799  1.00 86.61           C  
ATOM   1872  O   ILE A 256      -6.133 -13.431  12.170  1.00 86.61           O  
ATOM   1873  CG1 ILE A 256      -2.649 -14.479  15.186  1.00 86.61           C  
ATOM   1874  CG2 ILE A 256      -3.050 -12.846  13.298  1.00 86.61           C  
ATOM   1875  CD1 ILE A 256      -3.259 -13.657  16.329  1.00 86.61           C  
ATOM   1876  N   MET A 257      -5.117 -15.301  11.428  1.00 86.50           N  
ATOM   1877  CA  MET A 257      -5.722 -15.305  10.100  1.00 86.50           C  
ATOM   1878  C   MET A 257      -6.721 -16.452   9.970  1.00 86.50           C  
ATOM   1879  CB  MET A 257      -4.644 -15.409   9.031  1.00 86.50           C  
ATOM   1880  O   MET A 257      -6.371 -17.610   9.740  1.00 86.50           O  
ATOM   1881  CG  MET A 257      -3.680 -14.222   9.040  1.00 86.50           C  
ATOM   1882  SD  MET A 257      -2.620 -14.171   7.574  1.00 86.50           S  
ATOM   1883  CE  MET A 257      -1.951 -15.860   7.628  1.00 86.50           C  
ATOM   1884  N   ASN A 258      -8.008 -16.131  10.076  1.00 85.93           N  
ATOM   1885  CA  ASN A 258      -9.056 -17.141   9.998  1.00 85.93           C  
ATOM   1886  C   ASN A 258      -9.167 -17.728   8.576  1.00 85.93           C  
ATOM   1887  CB  ASN A 258     -10.359 -16.531  10.532  1.00 85.93           C  
ATOM   1888  O   ASN A 258      -9.731 -17.112   7.670  1.00 85.93           O  
ATOM   1889  CG  ASN A 258     -11.504 -17.528  10.604  1.00 85.93           C  
ATOM   1890  ND2 ASN A 258     -12.488 -17.249  11.422  1.00 85.93           N  
ATOM   1891  OD1 ASN A 258     -11.547 -18.552   9.936  1.00 85.93           O  
ATOM   1892  N   GLY A 259      -8.686 -18.962   8.397  1.00 85.93           N  
ATOM   1893  CA  GLY A 259      -8.722 -19.670   7.114  1.00 85.93           C  
ATOM   1894  C   GLY A 259     -10.127 -19.844   6.527  1.00 85.93           C  
ATOM   1895  O   GLY A 259     -10.287 -19.763   5.313  1.00 85.93           O  
ATOM   1896  N   LYS A 260     -11.168 -20.006   7.361  1.00 87.68           N  
ATOM   1897  CA  LYS A 260     -12.559 -20.100   6.878  1.00 87.68           C  
ATOM   1898  C   LYS A 260     -13.043 -18.777   6.292  1.00 87.68           C  
ATOM   1899  CB  LYS A 260     -13.522 -20.541   7.992  1.00 87.68           C  
ATOM   1900  O   LYS A 260     -13.743 -18.785   5.287  1.00 87.68           O  
ATOM   1901  CG  LYS A 260     -13.273 -21.968   8.499  1.00 87.68           C  
ATOM   1902  CD  LYS A 260     -14.336 -22.350   9.541  1.00 87.68           C  
ATOM   1903  CE  LYS A 260     -14.119 -23.785  10.035  1.00 87.68           C  
ATOM   1904  NZ  LYS A 260     -15.139 -24.185  11.038  1.00 87.68           N  
ATOM   1905  N   PHE A 261     -12.659 -17.653   6.902  1.00 89.29           N  
ATOM   1906  CA  PHE A 261     -12.955 -16.319   6.376  1.00 89.29           C  
ATOM   1907  C   PHE A 261     -12.217 -16.076   5.059  1.00 89.29           C  
ATOM   1908  CB  PHE A 261     -12.593 -15.256   7.421  1.00 89.29           C  
ATOM   1909  O   PHE A 261     -12.841 -15.650   4.087  1.00 89.29           O  
ATOM   1910  CG  PHE A 261     -12.512 -13.848   6.868  1.00 89.29           C  
ATOM   1911  CD1 PHE A 261     -11.258 -13.283   6.569  1.00 89.29           C  
ATOM   1912  CD2 PHE A 261     -13.682 -13.098   6.653  1.00 89.29           C  
ATOM   1913  CE1 PHE A 261     -11.172 -11.977   6.066  1.00 89.29           C  
ATOM   1914  CE2 PHE A 261     -13.585 -11.792   6.137  1.00 89.29           C  
ATOM   1915  CZ  PHE A 261     -12.338 -11.233   5.839  1.00 89.29           C  
ATOM   1916  N   MET A 262     -10.924 -16.415   5.014  1.00 91.82           N  
ATOM   1917  CA  MET A 262     -10.119 -16.260   3.805  1.00 91.82           C  
ATOM   1918  C   MET A 262     -10.622 -17.129   2.656  1.00 91.82           C  
ATOM   1919  CB  MET A 262      -8.644 -16.574   4.073  1.00 91.82           C  
ATOM   1920  O   MET A 262     -10.532 -16.695   1.523  1.00 91.82           O  
ATOM   1921  CG  MET A 262      -7.984 -15.525   4.969  1.00 91.82           C  
ATOM   1922  SD  MET A 262      -6.183 -15.689   5.083  1.00 91.82           S  
ATOM   1923  CE  MET A 262      -6.016 -17.243   5.995  1.00 91.82           C  
ATOM   1924  N   ALA A 263     -11.182 -18.312   2.923  1.00 92.39           N  
ATOM   1925  CA  ALA A 263     -11.707 -19.215   1.896  1.00 92.39           C  
ATOM   1926  C   ALA A 263     -13.051 -18.770   1.284  1.00 92.39           C  
ATOM   1927  CB  ALA A 263     -11.809 -20.617   2.507  1.00 92.39           C  
ATOM   1928  O   ALA A 263     -13.511 -19.373   0.311  1.00 92.39           O  
ATOM   1929  N   ARG A 264     -13.707 -17.737   1.833  1.00 94.41           N  
ATOM   1930  CA  ARG A 264     -14.962 -17.212   1.278  1.00 94.41           C  
ATOM   1931  C   ARG A 264     -14.714 -16.625  -0.108  1.00 94.41           C  
ATOM   1932  CB  ARG A 264     -15.584 -16.163   2.208  1.00 94.41           C  
ATOM   1933  O   ARG A 264     -13.737 -15.905  -0.314  1.00 94.41           O  
ATOM   1934  CG  ARG A 264     -15.984 -16.753   3.568  1.00 94.41           C  
ATOM   1935  CD  ARG A 264     -16.795 -15.771   4.421  1.00 94.41           C  
ATOM   1936  NE  ARG A 264     -16.111 -14.473   4.590  1.00 94.41           N  
ATOM   1937  NH1 ARG A 264     -17.842 -13.350   5.618  1.00 94.41           N  
ATOM   1938  NH2 ARG A 264     -16.213 -12.194   4.715  1.00 94.41           N  
ATOM   1939  CZ  ARG A 264     -16.708 -13.361   4.981  1.00 94.41           C  
ATOM   1940  N   LYS A 265     -15.624 -16.872  -1.053  1.00 93.27           N  
ATOM   1941  CA  LYS A 265     -15.517 -16.335  -2.422  1.00 93.27           C  
ATOM   1942  C   LYS A 265     -15.521 -14.808  -2.427  1.00 93.27           C  
ATOM   1943  CB  LYS A 265     -16.663 -16.861  -3.293  1.00 93.27           C  
ATOM   1944  O   LYS A 265     -14.835 -14.195  -3.237  1.00 93.27           O  
ATOM   1945  CG  LYS A 265     -16.535 -18.363  -3.570  1.00 93.27           C  
ATOM   1946  CD  LYS A 265     -17.609 -18.810  -4.568  1.00 93.27           C  
ATOM   1947  CE  LYS A 265     -17.458 -20.306  -4.861  1.00 93.27           C  
ATOM   1948  NZ  LYS A 265     -18.450 -20.769  -5.864  1.00 93.27           N  
ATOM   1949  N   GLU A 266     -16.254 -14.220  -1.489  1.00 93.07           N  
ATOM   1950  CA  GLU A 266     -16.296 -12.794  -1.202  1.00 93.07           C  
ATOM   1951  C   GLU A 266     -14.915 -12.244  -0.848  1.00 93.07           C  
ATOM   1952  CB  GLU A 266     -17.253 -12.513  -0.027  1.00 93.07           C  
ATOM   1953  O   GLU A 266     -14.649 -11.100  -1.173  1.00 93.07           O  
ATOM   1954  CG  GLU A 266     -18.728 -12.853  -0.293  1.00 93.07           C  
ATOM   1955  CD  GLU A 266     -19.110 -14.335  -0.087  1.00 93.07           C  
ATOM   1956  OE1 GLU A 266     -20.318 -14.634  -0.170  1.00 93.07           O  
ATOM   1957  OE2 GLU A 266     -18.209 -15.191   0.091  1.00 93.07           O  
ATOM   1958  N   PHE A 267     -14.029 -13.035  -0.234  1.00 94.32           N  
ATOM   1959  CA  PHE A 267     -12.681 -12.611   0.146  1.00 94.32           C  
ATOM   1960  C   PHE A 267     -11.625 -12.968  -0.910  1.00 94.32           C  
ATOM   1961  CB  PHE A 267     -12.332 -13.207   1.513  1.00 94.32           C  
ATOM   1962  O   PHE A 267     -10.885 -12.089  -1.351  1.00 94.32           O  
ATOM   1963  CG  PHE A 267     -11.018 -12.683   2.048  1.00 94.32           C  
ATOM   1964  CD1 PHE A 267      -9.809 -13.343   1.755  1.00 94.32           C  
ATOM   1965  CD2 PHE A 267     -11.001 -11.495   2.798  1.00 94.32           C  
ATOM   1966  CE1 PHE A 267      -8.591 -12.829   2.230  1.00 94.32           C  
ATOM   1967  CE2 PHE A 267      -9.783 -10.979   3.267  1.00 94.32           C  
ATOM   1968  CZ  PHE A 267      -8.581 -11.641   2.980  1.00 94.32           C  
ATOM   1969  N   VAL A 268     -11.563 -14.235  -1.347  1.00 95.15           N  
ATOM   1970  CA  VAL A 268     -10.522 -14.710  -2.282  1.00 95.15           C  
ATOM   1971  C   VAL A 268     -10.578 -13.962  -3.607  1.00 95.15           C  
ATOM   1972  CB  VAL A 268     -10.629 -16.222  -2.582  1.00 95.15           C  
ATOM   1973  O   VAL A 268      -9.540 -13.543  -4.110  1.00 95.15           O  
ATOM   1974  CG1 VAL A 268      -9.542 -16.704  -3.551  1.00 95.15           C  
ATOM   1975  CG2 VAL A 268     -10.494 -17.079  -1.333  1.00 95.15           C  
ATOM   1976  N   LEU A 269     -11.770 -13.791  -4.192  1.00 94.91           N  
ATOM   1977  CA  LEU A 269     -11.883 -13.220  -5.535  1.00 94.91           C  
ATOM   1978  C   LEU A 269     -11.431 -11.751  -5.570  1.00 94.91           C  
ATOM   1979  CB  LEU A 269     -13.287 -13.443  -6.127  1.00 94.91           C  
ATOM   1980  O   LEU A 269     -10.582 -11.446  -6.405  1.00 94.91           O  
ATOM   1981  CG  LEU A 269     -13.657 -14.914  -6.378  1.00 94.91           C  
ATOM   1982  CD1 LEU A 269     -15.135 -15.010  -6.755  1.00 94.91           C  
ATOM   1983  CD2 LEU A 269     -12.847 -15.527  -7.519  1.00 94.91           C  
ATOM   1984  N   PRO A 270     -11.880 -10.846  -4.671  1.00 93.77           N  
ATOM   1985  CA  PRO A 270     -11.339  -9.490  -4.623  1.00 93.77           C  
ATOM   1986  C   PRO A 270      -9.839  -9.448  -4.353  1.00 93.77           C  
ATOM   1987  CB  PRO A 270     -12.107  -8.766  -3.519  1.00 93.77           C  
ATOM   1988  O   PRO A 270      -9.155  -8.645  -4.973  1.00 93.77           O  
ATOM   1989  CG  PRO A 270     -13.444  -9.484  -3.541  1.00 93.77           C  
ATOM   1990  CD  PRO A 270     -13.000 -10.933  -3.743  1.00 93.77           C  
ATOM   1991  N   VAL A 271      -9.309 -10.324  -3.491  1.00 93.97           N  
ATOM   1992  CA  VAL A 271      -7.860 -10.403  -3.252  1.00 93.97           C  
ATOM   1993  C   VAL A 271      -7.110 -10.793  -4.527  1.00 93.97           C  
ATOM   1994  CB  VAL A 271      -7.538 -11.332  -2.066  1.00 93.97           C  
ATOM   1995  O   VAL A 271      -6.170 -10.102  -4.901  1.00 93.97           O  
ATOM   1996  CG1 VAL A 271      -6.044 -11.660  -1.979  1.00 93.97           C  
ATOM   1997  CG2 VAL A 271      -7.948 -10.650  -0.753  1.00 93.97           C  
ATOM   1998  N   LEU A 272      -7.546 -11.826  -5.252  1.00 92.95           N  
ATOM   1999  CA  LEU A 272      -6.933 -12.206  -6.532  1.00 92.95           C  
ATOM   2000  C   LEU A 272      -6.991 -11.064  -7.555  1.00 92.95           C  
ATOM   2001  CB  LEU A 272      -7.631 -13.456  -7.095  1.00 92.95           C  
ATOM   2002  O   LEU A 272      -6.002 -10.788  -8.229  1.00 92.95           O  
ATOM   2003  CG  LEU A 272      -7.346 -14.764  -6.336  1.00 92.95           C  
ATOM   2004  CD1 LEU A 272      -8.184 -15.885  -6.954  1.00 92.95           C  
ATOM   2005  CD2 LEU A 272      -5.875 -15.174  -6.399  1.00 92.95           C  
ATOM   2006  N   ILE A 273      -8.123 -10.360  -7.642  1.00 92.87           N  
ATOM   2007  CA  ILE A 273      -8.263  -9.216  -8.548  1.00 92.87           C  
ATOM   2008  C   ILE A 273      -7.362  -8.051  -8.102  1.00 92.87           C  
ATOM   2009  CB  ILE A 273      -9.742  -8.793  -8.691  1.00 92.87           C  
ATOM   2010  O   ILE A 273      -6.786  -7.381  -8.956  1.00 92.87           O  
ATOM   2011  CG1 ILE A 273     -10.650  -9.938  -9.201  1.00 92.87           C  
ATOM   2012  CG2 ILE A 273      -9.846  -7.635  -9.702  1.00 92.87           C  
ATOM   2013  CD1 ILE A 273     -12.116  -9.741  -8.795  1.00 92.87           C  
ATOM   2014  N   LEU A 274      -7.169  -7.822  -6.797  1.00 90.76           N  
ATOM   2015  CA  LEU A 274      -6.214  -6.831  -6.285  1.00 90.76           C  
ATOM   2016  C   LEU A 274      -4.787  -7.145  -6.744  1.00 90.76           C  
ATOM   2017  CB  LEU A 274      -6.263  -6.753  -4.748  1.00 90.76           C  
ATOM   2018  O   LEU A 274      -4.111  -6.245  -7.228  1.00 90.76           O  
ATOM   2019  CG  LEU A 274      -7.442  -5.956  -4.174  1.00 90.76           C  
ATOM   2020  CD1 LEU A 274      -7.536  -6.222  -2.672  1.00 90.76           C  
ATOM   2021  CD2 LEU A 274      -7.249  -4.451  -4.375  1.00 90.76           C  
ATOM   2022  N   PHE A 275      -4.341  -8.403  -6.693  1.00 88.64           N  
ATOM   2023  CA  PHE A 275      -3.029  -8.777  -7.244  1.00 88.64           C  
ATOM   2024  C   PHE A 275      -2.912  -8.480  -8.745  1.00 88.64           C  
ATOM   2025  CB  PHE A 275      -2.721 -10.247  -6.945  1.00 88.64           C  
ATOM   2026  O   PHE A 275      -1.868  -8.012  -9.190  1.00 88.64           O  
ATOM   2027  CG  PHE A 275      -2.150 -10.469  -5.560  1.00 88.64           C  
ATOM   2028  CD1 PHE A 275      -0.766 -10.336  -5.341  1.00 88.64           C  
ATOM   2029  CD2 PHE A 275      -2.991 -10.823  -4.494  1.00 88.64           C  
ATOM   2030  CE1 PHE A 275      -0.230 -10.579  -4.064  1.00 88.64           C  
ATOM   2031  CE2 PHE A 275      -2.464 -11.044  -3.214  1.00 88.64           C  
ATOM   2032  CZ  PHE A 275      -1.080 -10.943  -3.006  1.00 88.64           C  
ATOM   2033  N   LEU A 276      -3.986  -8.684  -9.513  1.00 87.86           N  
ATOM   2034  CA  LEU A 276      -4.004  -8.405 -10.953  1.00 87.86           C  
ATOM   2035  C   LEU A 276      -4.080  -6.905 -11.293  1.00 87.86           C  
ATOM   2036  CB  LEU A 276      -5.180  -9.166 -11.592  1.00 87.86           C  
ATOM   2037  O   LEU A 276      -3.583  -6.497 -12.336  1.00 87.86           O  
ATOM   2038  CG  LEU A 276      -5.057 -10.701 -11.541  1.00 87.86           C  
ATOM   2039  CD1 LEU A 276      -6.355 -11.331 -12.049  1.00 87.86           C  
ATOM   2040  CD2 LEU A 276      -3.900 -11.221 -12.394  1.00 87.86           C  
ATOM   2041  N   THR A 277      -4.713  -6.083 -10.446  1.00 85.83           N  
ATOM   2042  CA  THR A 277      -5.086  -4.687 -10.776  1.00 85.83           C  
ATOM   2043  C   THR A 277      -4.399  -3.616  -9.929  1.00 85.83           C  
ATOM   2044  CB  THR A 277      -6.599  -4.466 -10.660  1.00 85.83           C  
ATOM   2045  O   THR A 277      -4.116  -2.525 -10.414  1.00 85.83           O  
ATOM   2046  CG2 THR A 277      -7.381  -5.337 -11.640  1.00 85.83           C  
ATOM   2047  OG1 THR A 277      -7.065  -4.740  -9.355  1.00 85.83           O  
ATOM   2048  N   GLN A 278      -4.115  -3.893  -8.661  1.00 80.18           N  
ATOM   2049  CA  GLN A 278      -3.390  -2.973  -7.787  1.00 80.18           C  
ATOM   2050  C   GLN A 278      -1.891  -3.035  -8.101  1.00 80.18           C  
ATOM   2051  CB  GLN A 278      -3.704  -3.313  -6.320  1.00 80.18           C  
ATOM   2052  O   GLN A 278      -1.244  -2.005  -8.270  1.00 80.18           O  
ATOM   2053  CG  GLN A 278      -3.854  -2.066  -5.444  1.00 80.18           C  
ATOM   2054  CD  GLN A 278      -2.593  -1.219  -5.370  1.00 80.18           C  
ATOM   2055  NE2 GLN A 278      -2.705   0.085  -5.323  1.00 80.18           N  
ATOM   2056  OE1 GLN A 278      -1.484  -1.704  -5.339  1.00 80.18           O  
ATOM   2057  N   GLY A 279      -1.374  -4.245  -8.321  1.00 75.08           N  
ATOM   2058  CA  GLY A 279      -0.024  -4.451  -8.827  1.00 75.08           C  
ATOM   2059  C   GLY A 279       0.252  -3.720 -10.151  1.00 75.08           C  
ATOM   2060  O   GLY A 279       1.294  -3.087 -10.314  1.00 75.08           O  
ATOM   2061  N   LEU A 280      -0.737  -3.740 -11.047  1.00 77.85           N  
ATOM   2062  CA  LEU A 280      -0.788  -2.975 -12.292  1.00 77.85           C  
ATOM   2063  C   LEU A 280      -0.666  -1.455 -12.059  1.00 77.85           C  
ATOM   2064  CB  LEU A 280      -2.124  -3.361 -12.955  1.00 77.85           C  
ATOM   2065  O   LEU A 280       0.091  -0.783 -12.750  1.00 77.85           O  
ATOM   2066  CG  LEU A 280      -2.587  -2.451 -14.092  1.00 77.85           C  
ATOM   2067  CD1 LEU A 280      -1.738  -2.768 -15.275  1.00 77.85           C  
ATOM   2068  CD2 LEU A 280      -4.038  -2.701 -14.489  1.00 77.85           C  
ATOM   2069  N   MET A 281      -1.383  -0.902 -11.073  1.00 78.32           N  
ATOM   2070  CA  MET A 281      -1.343   0.532 -10.747  1.00 78.32           C  
ATOM   2071  C   MET A 281       0.073   1.013 -10.437  1.00 78.32           C  
ATOM   2072  CB  MET A 281      -2.203   0.795  -9.504  1.00 78.32           C  
ATOM   2073  O   MET A 281       0.549   1.996 -11.003  1.00 78.32           O  
ATOM   2074  CG  MET A 281      -2.360   2.289  -9.194  1.00 78.32           C  
ATOM   2075  SD  MET A 281      -3.075   2.578  -7.555  1.00 78.32           S  
ATOM   2076  CE  MET A 281      -1.535   2.672  -6.599  1.00 78.32           C  
ATOM   2077  N   MET A 282       0.724   0.324  -9.501  1.00 80.26           N  
ATOM   2078  CA  MET A 282       2.023   0.729  -8.980  1.00 80.26           C  
ATOM   2079  C   MET A 282       3.109   0.551 -10.046  1.00 80.26           C  
ATOM   2080  CB  MET A 282       2.293  -0.094  -7.716  1.00 80.26           C  
ATOM   2081  O   MET A 282       3.981   1.404 -10.191  1.00 80.26           O  
ATOM   2082  CG  MET A 282       3.384   0.511  -6.832  1.00 80.26           C  
ATOM   2083  SD  MET A 282       2.826   1.979  -5.923  1.00 80.26           S  
ATOM   2084  CE  MET A 282       3.807   1.792  -4.414  1.00 80.26           C  
ATOM   2085  N   ALA A 283       3.004  -0.510 -10.851  1.00 82.67           N  
ATOM   2086  CA  ALA A 283       3.876  -0.710 -11.997  1.00 82.67           C  
ATOM   2087  C   ALA A 283       3.702   0.372 -13.068  1.00 82.67           C  
ATOM   2088  CB  ALA A 283       3.596  -2.086 -12.575  1.00 82.67           C  
ATOM   2089  O   ALA A 283       4.701   0.880 -13.566  1.00 82.67           O  
ATOM   2090  N   ASN A 284       2.467   0.780 -13.374  1.00 86.41           N  
ATOM   2091  CA  ASN A 284       2.206   1.833 -14.354  1.00 86.41           C  
ATOM   2092  C   ASN A 284       2.771   3.188 -13.938  1.00 86.41           C  
ATOM   2093  CB  ASN A 284       0.695   1.882 -14.670  1.00 86.41           C  
ATOM   2094  O   ASN A 284       3.311   3.899 -14.782  1.00 86.41           O  
ATOM   2095  CG  ASN A 284       0.362   0.896 -15.773  1.00 86.41           C  
ATOM   2096  ND2 ASN A 284      -0.836   0.383 -15.868  1.00 86.41           N  
ATOM   2097  OD1 ASN A 284       1.197   0.607 -16.601  1.00 86.41           O  
ATOM   2098  N   MET A 285       2.753   3.526 -12.647  1.00 84.43           N  
ATOM   2099  CA  MET A 285       3.452   4.721 -12.164  1.00 84.43           C  
ATOM   2100  C   MET A 285       4.950   4.665 -12.483  1.00 84.43           C  
ATOM   2101  CB  MET A 285       3.281   4.875 -10.653  1.00 84.43           C  
ATOM   2102  O   MET A 285       5.494   5.597 -13.072  1.00 84.43           O  
ATOM   2103  CG  MET A 285       1.853   5.209 -10.226  1.00 84.43           C  
ATOM   2104  SD  MET A 285       1.654   5.215  -8.421  1.00 84.43           S  
ATOM   2105  CE  MET A 285       2.641   6.660  -7.956  1.00 84.43           C  
ATOM   2106  N   THR A 286       5.618   3.566 -12.123  1.00 84.48           N  
ATOM   2107  CA  THR A 286       7.055   3.402 -12.372  1.00 84.48           C  
ATOM   2108  C   THR A 286       7.364   3.372 -13.867  1.00 84.48           C  
ATOM   2109  CB  THR A 286       7.576   2.127 -11.695  1.00 84.48           C  
ATOM   2110  O   THR A 286       8.249   4.091 -14.326  1.00 84.48           O  
ATOM   2111  CG2 THR A 286       9.089   1.968 -11.835  1.00 84.48           C  
ATOM   2112  OG1 THR A 286       7.303   2.167 -10.313  1.00 84.48           O  
ATOM   2113  N   ASN A 287       6.610   2.600 -14.646  1.00 89.62           N  
ATOM   2114  CA  ASN A 287       6.838   2.428 -16.075  1.00 89.62           C  
ATOM   2115  C   ASN A 287       6.580   3.717 -16.860  1.00 89.62           C  
ATOM   2116  CB  ASN A 287       5.999   1.242 -16.582  1.00 89.62           C  
ATOM   2117  O   ASN A 287       7.336   3.998 -17.780  1.00 89.62           O  
ATOM   2118  CG  ASN A 287       6.534  -0.094 -16.091  1.00 89.62           C  
ATOM   2119  ND2 ASN A 287       5.728  -1.129 -16.080  1.00 89.62           N  
ATOM   2120  OD1 ASN A 287       7.693  -0.236 -15.735  1.00 89.62           O  
ATOM   2121  N   VAL A 288       5.602   4.548 -16.477  1.00 90.91           N  
ATOM   2122  CA  VAL A 288       5.392   5.863 -17.112  1.00 90.91           C  
ATOM   2123  C   VAL A 288       6.539   6.830 -16.814  1.00 90.91           C  
ATOM   2124  CB  VAL A 288       4.023   6.466 -16.739  1.00 90.91           C  
ATOM   2125  O   VAL A 288       6.971   7.538 -17.721  1.00 90.91           O  
ATOM   2126  CG1 VAL A 288       3.874   7.927 -17.194  1.00 90.91           C  
ATOM   2127  CG2 VAL A 288       2.915   5.668 -17.438  1.00 90.91           C  
ATOM   2128  N   ILE A 289       7.086   6.839 -15.591  1.00 89.29           N  
ATOM   2129  CA  ILE A 289       8.280   7.648 -15.274  1.00 89.29           C  
ATOM   2130  C   ILE A 289       9.455   7.220 -16.156  1.00 89.29           C  
ATOM   2131  CB  ILE A 289       8.653   7.544 -13.775  1.00 89.29           C  
ATOM   2132  O   ILE A 289      10.110   8.059 -16.774  1.00 89.29           O  
ATOM   2133  CG1 ILE A 289       7.569   8.207 -12.903  1.00 89.29           C  
ATOM   2134  CG2 ILE A 289      10.015   8.207 -13.488  1.00 89.29           C  
ATOM   2135  CD1 ILE A 289       7.651   7.816 -11.421  1.00 89.29           C  
ATOM   2136  N   VAL A 290       9.713   5.912 -16.232  1.00 89.45           N  
ATOM   2137  CA  VAL A 290      10.824   5.369 -17.022  1.00 89.45           C  
ATOM   2138  C   VAL A 290      10.597   5.602 -18.521  1.00 89.45           C  
ATOM   2139  CB  VAL A 290      11.047   3.881 -16.690  1.00 89.45           C  
ATOM   2140  O   VAL A 290      11.523   6.005 -19.218  1.00 89.45           O  
ATOM   2141  CG1 VAL A 290      12.203   3.294 -17.504  1.00 89.45           C  
ATOM   2142  CG2 VAL A 290      11.429   3.672 -15.218  1.00 89.45           C  
ATOM   2143  N   PHE A 291       9.369   5.427 -19.013  1.00 93.88           N  
ATOM   2144  CA  PHE A 291       8.990   5.699 -20.399  1.00 93.88           C  
ATOM   2145  C   PHE A 291       9.290   7.147 -20.790  1.00 93.88           C  
ATOM   2146  CB  PHE A 291       7.502   5.381 -20.598  1.00 93.88           C  
ATOM   2147  O   PHE A 291      10.033   7.376 -21.739  1.00 93.88           O  
ATOM   2148  CG  PHE A 291       7.016   5.663 -22.002  1.00 93.88           C  
ATOM   2149  CD1 PHE A 291       6.475   6.919 -22.341  1.00 93.88           C  
ATOM   2150  CD2 PHE A 291       7.164   4.677 -22.990  1.00 93.88           C  
ATOM   2151  CE1 PHE A 291       6.092   7.185 -23.668  1.00 93.88           C  
ATOM   2152  CE2 PHE A 291       6.776   4.949 -24.309  1.00 93.88           C  
ATOM   2153  CZ  PHE A 291       6.238   6.197 -24.653  1.00 93.88           C  
ATOM   2154  N   VAL A 292       8.786   8.116 -20.016  1.00 92.90           N  
ATOM   2155  CA  VAL A 292       9.028   9.546 -20.264  1.00 92.90           C  
ATOM   2156  C   VAL A 292      10.518   9.866 -20.199  1.00 92.90           C  
ATOM   2157  CB  VAL A 292       8.231  10.404 -19.267  1.00 92.90           C  
ATOM   2158  O   VAL A 292      11.004  10.672 -20.986  1.00 92.90           O  
ATOM   2159  CG1 VAL A 292       8.628  11.882 -19.294  1.00 92.90           C  
ATOM   2160  CG2 VAL A 292       6.731  10.320 -19.583  1.00 92.90           C  
ATOM   2161  N   ARG A 293      11.274   9.213 -19.311  1.00 90.56           N  
ATOM   2162  CA  ARG A 293      12.724   9.408 -19.232  1.00 90.56           C  
ATOM   2163  C   ARG A 293      13.462   8.938 -20.488  1.00 90.56           C  
ATOM   2164  CB  ARG A 293      13.254   8.738 -17.961  1.00 90.56           C  
ATOM   2165  O   ARG A 293      14.458   9.557 -20.845  1.00 90.56           O  
ATOM   2166  CG  ARG A 293      14.683   9.207 -17.676  1.00 90.56           C  
ATOM   2167  CD  ARG A 293      15.094   8.897 -16.235  1.00 90.56           C  
ATOM   2168  NE  ARG A 293      15.897  10.005 -15.691  1.00 90.56           N  
ATOM   2169  NH1 ARG A 293      16.187   9.178 -13.573  1.00 90.56           N  
ATOM   2170  NH2 ARG A 293      16.982  11.201 -14.096  1.00 90.56           N  
ATOM   2171  CZ  ARG A 293      16.350  10.122 -14.459  1.00 90.56           C  
ATOM   2172  N   TYR A 294      12.982   7.888 -21.153  1.00 91.53           N  
ATOM   2173  CA  TYR A 294      13.544   7.426 -22.424  1.00 91.53           C  
ATOM   2174  C   TYR A 294      13.088   8.255 -23.628  1.00 91.53           C  
ATOM   2175  CB  TYR A 294      13.199   5.946 -22.649  1.00 91.53           C  
ATOM   2176  O   TYR A 294      13.862   8.419 -24.566  1.00 91.53           O  
ATOM   2177  CG  TYR A 294      14.024   4.969 -21.834  1.00 91.53           C  
ATOM   2178  CD1 TYR A 294      15.426   4.965 -21.964  1.00 91.53           C  
ATOM   2179  CD2 TYR A 294      13.398   4.029 -20.993  1.00 91.53           C  
ATOM   2180  CE1 TYR A 294      16.207   4.035 -21.256  1.00 91.53           C  
ATOM   2181  CE2 TYR A 294      14.177   3.092 -20.285  1.00 91.53           C  
ATOM   2182  OH  TYR A 294      16.321   2.196 -19.715  1.00 91.53           O  
ATOM   2183  CZ  TYR A 294      15.580   3.099 -20.408  1.00 91.53           C  
ATOM   2184  N   THR A 295      11.849   8.756 -23.640  1.00 92.75           N  
ATOM   2185  CA  THR A 295      11.292   9.455 -24.811  1.00 92.75           C  
ATOM   2186  C   THR A 295      11.488  10.967 -24.782  1.00 92.75           C  
ATOM   2187  CB  THR A 295       9.803   9.136 -24.996  1.00 92.75           C  
ATOM   2188  O   THR A 295      11.658  11.578 -25.831  1.00 92.75           O  
ATOM   2189  CG2 THR A 295       9.558   7.643 -25.228  1.00 92.75           C  
ATOM   2190  OG1 THR A 295       9.039   9.528 -23.877  1.00 92.75           O  
ATOM   2191  N   GLN A 296      11.426  11.580 -23.599  1.00 90.89           N  
ATOM   2192  CA  GLN A 296      11.422  13.031 -23.383  1.00 90.89           C  
ATOM   2193  C   GLN A 296      12.267  13.391 -22.137  1.00 90.89           C  
ATOM   2194  CB  GLN A 296       9.962  13.523 -23.264  1.00 90.89           C  
ATOM   2195  O   GLN A 296      11.728  13.920 -21.158  1.00 90.89           O  
ATOM   2196  CG  GLN A 296       9.159  13.351 -24.565  1.00 90.89           C  
ATOM   2197  CD  GLN A 296       7.672  13.637 -24.400  1.00 90.89           C  
ATOM   2198  NE2 GLN A 296       7.036  14.349 -25.302  1.00 90.89           N  
ATOM   2199  OE1 GLN A 296       7.035  13.189 -23.467  1.00 90.89           O  
ATOM   2200  N   PRO A 297      13.590  13.114 -22.141  1.00 86.68           N  
ATOM   2201  CA  PRO A 297      14.466  13.292 -20.976  1.00 86.68           C  
ATOM   2202  C   PRO A 297      14.532  14.736 -20.455  1.00 86.68           C  
ATOM   2203  CB  PRO A 297      15.850  12.803 -21.423  1.00 86.68           C  
ATOM   2204  O   PRO A 297      14.754  14.935 -19.262  1.00 86.68           O  
ATOM   2205  CG  PRO A 297      15.820  12.960 -22.942  1.00 86.68           C  
ATOM   2206  CD  PRO A 297      14.367  12.638 -23.279  1.00 86.68           C  
ATOM   2207  N   ASP A 298      14.272  15.732 -21.303  1.00 88.91           N  
ATOM   2208  CA  ASP A 298      14.249  17.148 -20.912  1.00 88.91           C  
ATOM   2209  C   ASP A 298      12.941  17.567 -20.215  1.00 88.91           C  
ATOM   2210  CB  ASP A 298      14.499  18.018 -22.152  1.00 88.91           C  
ATOM   2211  O   ASP A 298      12.862  18.644 -19.626  1.00 88.91           O  
ATOM   2212  CG  ASP A 298      15.826  17.682 -22.838  1.00 88.91           C  
ATOM   2213  OD1 ASP A 298      16.828  17.509 -22.111  1.00 88.91           O  
ATOM   2214  OD2 ASP A 298      15.797  17.554 -24.080  1.00 88.91           O  
ATOM   2215  N   ASN A 299      11.896  16.729 -20.255  1.00 89.09           N  
ATOM   2216  CA  ASN A 299      10.559  17.060 -19.755  1.00 89.09           C  
ATOM   2217  C   ASN A 299       9.977  15.976 -18.827  1.00 89.09           C  
ATOM   2218  CB  ASN A 299       9.653  17.426 -20.945  1.00 89.09           C  
ATOM   2219  O   ASN A 299       8.788  15.664 -18.872  1.00 89.09           O  
ATOM   2220  CG  ASN A 299       8.439  18.245 -20.536  1.00 89.09           C  
ATOM   2221  ND2 ASN A 299       7.595  18.589 -21.479  1.00 89.09           N  
ATOM   2222  OD1 ASN A 299       8.229  18.613 -19.391  1.00 89.09           O  
ATOM   2223  N   VAL A 300      10.800  15.403 -17.939  1.00 85.27           N  
ATOM   2224  CA  VAL A 300      10.395  14.298 -17.036  1.00 85.27           C  
ATOM   2225  C   VAL A 300       9.217  14.662 -16.119  1.00 85.27           C  
ATOM   2226  CB  VAL A 300      11.594  13.768 -16.218  1.00 85.27           C  
ATOM   2227  O   VAL A 300       8.460  13.783 -15.698  1.00 85.27           O  
ATOM   2228  CG1 VAL A 300      11.252  12.530 -15.375  1.00 85.27           C  
ATOM   2229  CG2 VAL A 300      12.744  13.356 -17.141  1.00 85.27           C  
ATOM   2230  N   ILE A 301       8.999  15.956 -15.856  1.00 87.59           N  
ATOM   2231  CA  ILE A 301       7.923  16.459 -14.990  1.00 87.59           C  
ATOM   2232  C   ILE A 301       6.514  16.079 -15.475  1.00 87.59           C  
ATOM   2233  CB  ILE A 301       8.078  17.985 -14.792  1.00 87.59           C  
ATOM   2234  O   ILE A 301       5.606  15.958 -14.649  1.00 87.59           O  
ATOM   2235  CG1 ILE A 301       7.251  18.466 -13.580  1.00 87.59           C  
ATOM   2236  CG2 ILE A 301       7.725  18.769 -16.067  1.00 87.59           C  
ATOM   2237  CD1 ILE A 301       7.616  19.881 -13.116  1.00 87.59           C  
ATOM   2238  N   ILE A 302       6.319  15.816 -16.775  1.00 89.05           N  
ATOM   2239  CA  ILE A 302       5.009  15.396 -17.303  1.00 89.05           C  
ATOM   2240  C   ILE A 302       4.542  14.069 -16.693  1.00 89.05           C  
ATOM   2241  CB  ILE A 302       4.996  15.308 -18.844  1.00 89.05           C  
ATOM   2242  O   ILE A 302       3.345  13.892 -16.475  1.00 89.05           O  
ATOM   2243  CG1 ILE A 302       5.843  14.125 -19.350  1.00 89.05           C  
ATOM   2244  CG2 ILE A 302       5.404  16.653 -19.460  1.00 89.05           C  
ATOM   2245  CD1 ILE A 302       5.948  14.023 -20.864  1.00 89.05           C  
ATOM   2246  N   SER A 303       5.473  13.160 -16.369  1.00 86.85           N  
ATOM   2247  CA  SER A 303       5.149  11.877 -15.734  1.00 86.85           C  
ATOM   2248  C   SER A 303       4.621  12.096 -14.316  1.00 86.85           C  
ATOM   2249  CB  SER A 303       6.358  10.931 -15.735  1.00 86.85           C  
ATOM   2250  O   SER A 303       3.565  11.575 -13.960  1.00 86.85           O  
ATOM   2251  OG  SER A 303       7.426  11.409 -14.939  1.00 86.85           O  
ATOM   2252  N   SER A 304       5.285  12.959 -13.543  1.00 85.19           N  
ATOM   2253  CA  SER A 304       4.865  13.357 -12.196  1.00 85.19           C  
ATOM   2254  C   SER A 304       3.494  14.034 -12.202  1.00 85.19           C  
ATOM   2255  CB  SER A 304       5.896  14.316 -11.593  1.00 85.19           C  
ATOM   2256  O   SER A 304       2.644  13.739 -11.356  1.00 85.19           O  
ATOM   2257  OG  SER A 304       7.180  13.727 -11.606  1.00 85.19           O  
ATOM   2258  N   PHE A 305       3.243  14.912 -13.178  1.00 88.77           N  
ATOM   2259  CA  PHE A 305       1.932  15.536 -13.349  1.00 88.77           C  
ATOM   2260  C   PHE A 305       0.853  14.496 -13.680  1.00 88.77           C  
ATOM   2261  CB  PHE A 305       2.008  16.629 -14.420  1.00 88.77           C  
ATOM   2262  O   PHE A 305      -0.180  14.453 -13.015  1.00 88.77           O  
ATOM   2263  CG  PHE A 305       0.692  17.359 -14.598  1.00 88.77           C  
ATOM   2264  CD1 PHE A 305      -0.207  16.960 -15.604  1.00 88.77           C  
ATOM   2265  CD2 PHE A 305       0.343  18.408 -13.728  1.00 88.77           C  
ATOM   2266  CE1 PHE A 305      -1.435  17.627 -15.763  1.00 88.77           C  
ATOM   2267  CE2 PHE A 305      -0.891  19.066 -13.876  1.00 88.77           C  
ATOM   2268  CZ  PHE A 305      -1.776  18.681 -14.898  1.00 88.77           C  
ATOM   2269  N   ALA A 306       1.098  13.604 -14.641  1.00 90.77           N  
ATOM   2270  CA  ALA A 306       0.142  12.567 -15.024  1.00 90.77           C  
ATOM   2271  C   ALA A 306      -0.165  11.587 -13.875  1.00 90.77           C  
ATOM   2272  CB  ALA A 306       0.697  11.852 -16.256  1.00 90.77           C  
ATOM   2273  O   ALA A 306      -1.319  11.208 -13.673  1.00 90.77           O  
ATOM   2274  N   ILE A 307       0.836  11.237 -13.065  1.00 89.22           N  
ATOM   2275  CA  ILE A 307       0.656  10.436 -11.846  1.00 89.22           C  
ATOM   2276  C   ILE A 307      -0.206  11.179 -10.819  1.00 89.22           C  
ATOM   2277  CB  ILE A 307       2.039  10.060 -11.276  1.00 89.22           C  
ATOM   2278  O   ILE A 307      -1.054  10.573 -10.165  1.00 89.22           O  
ATOM   2279  CG1 ILE A 307       2.684   8.996 -12.187  1.00 89.22           C  
ATOM   2280  CG2 ILE A 307       1.929   9.529  -9.838  1.00 89.22           C  
ATOM   2281  CD1 ILE A 307       4.171   8.773 -11.914  1.00 89.22           C  
ATOM   2282  N   SER A 308      -0.051  12.498 -10.700  1.00 87.74           N  
ATOM   2283  CA  SER A 308      -0.906  13.311  -9.826  1.00 87.74           C  
ATOM   2284  C   SER A 308      -2.366  13.277 -10.299  1.00 87.74           C  
ATOM   2285  CB  SER A 308      -0.389  14.751  -9.748  1.00 87.74           C  
ATOM   2286  O   SER A 308      -3.277  13.088  -9.490  1.00 87.74           O  
ATOM   2287  OG  SER A 308       0.957  14.781  -9.310  1.00 87.74           O  
ATOM   2288  N   ILE A 309      -2.594  13.351 -11.617  1.00 92.63           N  
ATOM   2289  CA  ILE A 309      -3.923  13.169 -12.221  1.00 92.63           C  
ATOM   2290  C   ILE A 309      -4.478  11.758 -11.961  1.00 92.63           C  
ATOM   2291  CB  ILE A 309      -3.899  13.513 -13.730  1.00 92.63           C  
ATOM   2292  O   ILE A 309      -5.675  11.627 -11.703  1.00 92.63           O  
ATOM   2293  CG1 ILE A 309      -3.472  14.971 -14.023  1.00 92.63           C  
ATOM   2294  CG2 ILE A 309      -5.269  13.246 -14.376  1.00 92.63           C  
ATOM   2295  CD1 ILE A 309      -4.290  16.063 -13.324  1.00 92.63           C  
ATOM   2296  N   MET A 310      -3.638  10.716 -11.936  1.00 92.52           N  
ATOM   2297  CA  MET A 310      -4.049   9.354 -11.558  1.00 92.52           C  
ATOM   2298  C   MET A 310      -4.702   9.323 -10.175  1.00 92.52           C  
ATOM   2299  CB  MET A 310      -2.843   8.399 -11.542  1.00 92.52           C  
ATOM   2300  O   MET A 310      -5.792   8.776 -10.013  1.00 92.52           O  
ATOM   2301  CG  MET A 310      -3.268   6.928 -11.594  1.00 92.52           C  
ATOM   2302  SD  MET A 310      -1.910   5.740 -11.504  1.00 92.52           S  
ATOM   2303  CE  MET A 310      -1.462   5.931  -9.762  1.00 92.52           C  
ATOM   2304  N   TYR A 311      -4.068   9.938  -9.175  1.00 89.84           N  
ATOM   2305  CA  TYR A 311      -4.585   9.965  -7.806  1.00 89.84           C  
ATOM   2306  C   TYR A 311      -5.846  10.819  -7.655  1.00 89.84           C  
ATOM   2307  CB  TYR A 311      -3.508  10.488  -6.865  1.00 89.84           C  
ATOM   2308  O   TYR A 311      -6.730  10.476  -6.863  1.00 89.84           O  
ATOM   2309  CG  TYR A 311      -2.421   9.497  -6.536  1.00 89.84           C  
ATOM   2310  CD1 TYR A 311      -2.741   8.365  -5.764  1.00 89.84           C  
ATOM   2311  CD2 TYR A 311      -1.096   9.720  -6.955  1.00 89.84           C  
ATOM   2312  CE1 TYR A 311      -1.739   7.443  -5.422  1.00 89.84           C  
ATOM   2313  CE2 TYR A 311      -0.086   8.808  -6.598  1.00 89.84           C  
ATOM   2314  OH  TYR A 311       0.547   6.782  -5.457  1.00 89.84           O  
ATOM   2315  CZ  TYR A 311      -0.410   7.665  -5.834  1.00 89.84           C  
ATOM   2316  N   ILE A 312      -5.972  11.900  -8.431  1.00 91.70           N  
ATOM   2317  CA  ILE A 312      -7.229  12.655  -8.532  1.00 91.70           C  
ATOM   2318  C   ILE A 312      -8.320  11.750  -9.109  1.00 91.70           C  
ATOM   2319  CB  ILE A 312      -7.040  13.941  -9.365  1.00 91.70           C  
ATOM   2320  O   ILE A 312      -9.398  11.648  -8.524  1.00 91.70           O  
ATOM   2321  CG1 ILE A 312      -6.094  14.909  -8.619  1.00 91.70           C  
ATOM   2322  CG2 ILE A 312      -8.398  14.620  -9.638  1.00 91.70           C  
ATOM   2323  CD1 ILE A 312      -5.669  16.121  -9.453  1.00 91.70           C  
ATOM   2324  N   GLY A 313      -8.015  11.024 -10.188  1.00 94.59           N  
ATOM   2325  CA  GLY A 313      -8.878   9.992 -10.754  1.00 94.59           C  
ATOM   2326  C   GLY A 313      -9.326   8.990  -9.692  1.00 94.59           C  
ATOM   2327  O   GLY A 313     -10.524   8.829  -9.485  1.00 94.59           O  
ATOM   2328  N   MET A 314      -8.391   8.387  -8.950  1.00 92.54           N  
ATOM   2329  CA  MET A 314      -8.689   7.433  -7.868  1.00 92.54           C  
ATOM   2330  C   MET A 314      -9.608   8.016  -6.798  1.00 92.54           C  
ATOM   2331  CB  MET A 314      -7.396   6.956  -7.194  1.00 92.54           C  
ATOM   2332  O   MET A 314     -10.578   7.375  -6.387  1.00 92.54           O  
ATOM   2333  CG  MET A 314      -6.527   6.064  -8.081  1.00 92.54           C  
ATOM   2334  SD  MET A 314      -4.965   5.582  -7.309  1.00 92.54           S  
ATOM   2335  CE  MET A 314      -5.571   4.436  -6.043  1.00 92.54           C  
ATOM   2336  N   SER A 315      -9.333   9.248  -6.380  1.00 91.71           N  
ATOM   2337  CA  SER A 315     -10.139   9.966  -5.396  1.00 91.71           C  
ATOM   2338  C   SER A 315     -11.577  10.129  -5.893  1.00 91.71           C  
ATOM   2339  CB  SER A 315      -9.500  11.329  -5.114  1.00 91.71           C  
ATOM   2340  O   SER A 315     -12.518   9.717  -5.215  1.00 91.71           O  
ATOM   2341  OG  SER A 315      -8.181  11.169  -4.624  1.00 91.71           O  
ATOM   2342  N   LEU A 316     -11.757  10.629  -7.117  1.00 94.23           N  
ATOM   2343  CA  LEU A 316     -13.072  10.801  -7.737  1.00 94.23           C  
ATOM   2344  C   LEU A 316     -13.794   9.465  -7.946  1.00 94.23           C  
ATOM   2345  CB  LEU A 316     -12.900  11.544  -9.072  1.00 94.23           C  
ATOM   2346  O   LEU A 316     -14.969   9.342  -7.604  1.00 94.23           O  
ATOM   2347  CG  LEU A 316     -12.445  13.009  -8.945  1.00 94.23           C  
ATOM   2348  CD1 LEU A 316     -12.246  13.589 -10.345  1.00 94.23           C  
ATOM   2349  CD2 LEU A 316     -13.469  13.871  -8.203  1.00 94.23           C  
ATOM   2350  N   GLY A 317     -13.088   8.447  -8.439  1.00 94.31           N  
ATOM   2351  CA  GLY A 317     -13.622   7.106  -8.653  1.00 94.31           C  
ATOM   2352  C   GLY A 317     -14.166   6.490  -7.368  1.00 94.31           C  
ATOM   2353  O   GLY A 317     -15.278   5.966  -7.356  1.00 94.31           O  
ATOM   2354  N   SER A 318     -13.443   6.626  -6.255  1.00 92.38           N  
ATOM   2355  CA  SER A 318     -13.883   6.097  -4.958  1.00 92.38           C  
ATOM   2356  C   SER A 318     -15.167   6.759  -4.432  1.00 92.38           C  
ATOM   2357  CB  SER A 318     -12.750   6.215  -3.940  1.00 92.38           C  
ATOM   2358  O   SER A 318     -16.051   6.075  -3.912  1.00 92.38           O  
ATOM   2359  OG  SER A 318     -12.498   7.547  -3.539  1.00 92.38           O  
ATOM   2360  N   VAL A 319     -15.319   8.073  -4.627  1.00 91.69           N  
ATOM   2361  CA  VAL A 319     -16.475   8.856  -4.150  1.00 91.69           C  
ATOM   2362  C   VAL A 319     -17.682   8.723  -5.069  1.00 91.69           C  
ATOM   2363  CB  VAL A 319     -16.104  10.343  -4.024  1.00 91.69           C  
ATOM   2364  O   VAL A 319     -18.815   8.736  -4.595  1.00 91.69           O  
ATOM   2365  CG1 VAL A 319     -17.267  11.224  -3.545  1.00 91.69           C  
ATOM   2366  CG2 VAL A 319     -14.977  10.530  -3.017  1.00 91.69           C  
ATOM   2367  N   ILE A 320     -17.456   8.608  -6.377  1.00 94.43           N  
ATOM   2368  CA  ILE A 320     -18.528   8.544  -7.373  1.00 94.43           C  
ATOM   2369  C   ILE A 320     -19.023   7.106  -7.527  1.00 94.43           C  
ATOM   2370  CB  ILE A 320     -18.063   9.177  -8.705  1.00 94.43           C  
ATOM   2371  O   ILE A 320     -20.228   6.867  -7.488  1.00 94.43           O  
ATOM   2372  CG1 ILE A 320     -17.850  10.697  -8.501  1.00 94.43           C  
ATOM   2373  CG2 ILE A 320     -19.098   8.932  -9.821  1.00 94.43           C  
ATOM   2374  CD1 ILE A 320     -17.114  11.397  -9.646  1.00 94.43           C  
ATOM   2375  N   ILE A 321     -18.115   6.137  -7.670  1.00 91.71           N  
ATOM   2376  CA  ILE A 321     -18.472   4.734  -7.908  1.00 91.71           C  
ATOM   2377  C   ILE A 321     -18.830   4.024  -6.590  1.00 91.71           C  
ATOM   2378  CB  ILE A 321     -17.351   4.006  -8.693  1.00 91.71           C  
ATOM   2379  O   ILE A 321     -19.758   3.212  -6.570  1.00 91.71           O  
ATOM   2380  CG1 ILE A 321     -16.991   4.731 -10.015  1.00 91.71           C  
ATOM   2381  CG2 ILE A 321     -17.774   2.566  -9.007  1.00 91.71           C  
ATOM   2382  CD1 ILE A 321     -15.892   4.025 -10.826  1.00 91.71           C  
ATOM   2383  N   GLY A 322     -18.163   4.346  -5.475  1.00 87.47           N  
ATOM   2384  CA  GLY A 322     -18.387   3.703  -4.172  1.00 87.47           C  
ATOM   2385  C   GLY A 322     -19.862   3.657  -3.736  1.00 87.47           C  
ATOM   2386  O   GLY A 322     -20.397   2.563  -3.541  1.00 87.47           O  
ATOM   2387  N   PRO A 323     -20.572   4.800  -3.669  1.00 89.99           N  
ATOM   2388  CA  PRO A 323     -22.000   4.847  -3.338  1.00 89.99           C  
ATOM   2389  C   PRO A 323     -22.916   4.178  -4.374  1.00 89.99           C  
ATOM   2390  CB  PRO A 323     -22.343   6.337  -3.223  1.00 89.99           C  
ATOM   2391  O   PRO A 323     -24.064   3.853  -4.075  1.00 89.99           O  
ATOM   2392  CG  PRO A 323     -21.002   7.010  -2.949  1.00 89.99           C  
ATOM   2393  CD  PRO A 323     -20.029   6.145  -3.741  1.00 89.99           C  
ATOM   2394  N   VAL A 324     -22.462   3.962  -5.613  1.00 91.96           N  
ATOM   2395  CA  VAL A 324     -23.252   3.218  -6.610  1.00 91.96           C  
ATOM   2396  C   VAL A 324     -23.300   1.735  -6.243  1.00 91.96           C  
ATOM   2397  CB  VAL A 324     -22.724   3.436  -8.042  1.00 91.96           C  
ATOM   2398  O   VAL A 324     -24.344   1.103  -6.413  1.00 91.96           O  
ATOM   2399  CG1 VAL A 324     -23.538   2.654  -9.082  1.00 91.96           C  
ATOM   2400  CG2 VAL A 324     -22.814   4.915  -8.430  1.00 91.96           C  
ATOM   2401  N   ALA A 325     -22.224   1.195  -5.663  1.00 87.93           N  
ATOM   2402  CA  ALA A 325     -22.181  -0.177  -5.152  1.00 87.93           C  
ATOM   2403  C   ALA A 325     -23.025  -0.394  -3.888  1.00 87.93           C  
ATOM   2404  CB  ALA A 325     -20.722  -0.567  -4.927  1.00 87.93           C  
ATOM   2405  O   ALA A 325     -23.184  -1.532  -3.455  1.00 87.93           O  
ATOM   2406  N   ASP A 326     -23.568   0.672  -3.297  1.00 88.37           N  
ATOM   2407  CA  ASP A 326     -24.569   0.615  -2.227  1.00 88.37           C  
ATOM   2408  C   ASP A 326     -25.996   0.404  -2.734  1.00 88.37           C  
ATOM   2409  CB  ASP A 326     -24.464   1.876  -1.370  1.00 88.37           C  
ATOM   2410  O   ASP A 326     -26.830  -0.152  -2.019  1.00 88.37           O  
ATOM   2411  CG  ASP A 326     -23.263   1.862  -0.416  1.00 88.37           C  
ATOM   2412  OD1 ASP A 326     -22.763   0.756  -0.089  1.00 88.37           O  
ATOM   2413  OD2 ASP A 326     -22.775   2.956  -0.062  1.00 88.37           O  
ATOM   2414  N   LYS A 327     -26.265   0.796  -3.981  1.00 88.27           N  
ATOM   2415  CA  LYS A 327     -27.594   0.713  -4.603  1.00 88.27           C  
ATOM   2416  C   LYS A 327     -27.702  -0.402  -5.640  1.00 88.27           C  
ATOM   2417  CB  LYS A 327     -27.926   2.066  -5.242  1.00 88.27           C  
ATOM   2418  O   LYS A 327     -28.801  -0.847  -5.953  1.00 88.27           O  
ATOM   2419  CG  LYS A 327     -27.962   3.208  -4.217  1.00 88.27           C  
ATOM   2420  CD  LYS A 327     -28.310   4.527  -4.911  1.00 88.27           C  
ATOM   2421  CE  LYS A 327     -28.336   5.657  -3.879  1.00 88.27           C  
ATOM   2422  NZ  LYS A 327     -28.703   6.954  -4.502  1.00 88.27           N  
ATOM   2423  N   LYS A 328     -26.574  -0.809  -6.224  1.00 90.04           N  
ATOM   2424  CA  LYS A 328     -26.488  -1.828  -7.274  1.00 90.04           C  
ATOM   2425  C   LYS A 328     -25.594  -2.973  -6.829  1.00 90.04           C  
ATOM   2426  CB  LYS A 328     -25.951  -1.214  -8.577  1.00 90.04           C  
ATOM   2427  O   LYS A 328     -24.654  -2.775  -6.069  1.00 90.04           O  
ATOM   2428  CG  LYS A 328     -26.908  -0.187  -9.199  1.00 90.04           C  
ATOM   2429  CD  LYS A 328     -26.395   0.261 -10.576  1.00 90.04           C  
ATOM   2430  CE  LYS A 328     -27.380   1.250 -11.215  1.00 90.04           C  
ATOM   2431  NZ  LYS A 328     -26.947   1.674 -12.573  1.00 90.04           N  
ATOM   2432  N   GLU A 329     -25.844  -4.153  -7.391  1.00 90.78           N  
ATOM   2433  CA  GLU A 329     -25.005  -5.331  -7.171  1.00 90.78           C  
ATOM   2434  C   GLU A 329     -23.518  -5.030  -7.416  1.00 90.78           C  
ATOM   2435  CB  GLU A 329     -25.437  -6.472  -8.098  1.00 90.78           C  
ATOM   2436  O   GLU A 329     -23.170  -4.601  -8.527  1.00 90.78           O  
ATOM   2437  CG  GLU A 329     -26.729  -7.138  -7.621  1.00 90.78           C  
ATOM   2438  CD  GLU A 329     -26.562  -7.973  -6.342  1.00 90.78           C  
ATOM   2439  OE1 GLU A 329     -27.581  -8.553  -5.948  1.00 90.78           O  
ATOM   2440  OE2 GLU A 329     -25.436  -8.102  -5.800  1.00 90.78           O  
ATOM   2441  N   PRO A 330     -22.630  -5.313  -6.442  1.00 89.29           N  
ATOM   2442  CA  PRO A 330     -21.205  -5.005  -6.537  1.00 89.29           C  
ATOM   2443  C   PRO A 330     -20.543  -5.566  -7.791  1.00 89.29           C  
ATOM   2444  CB  PRO A 330     -20.582  -5.589  -5.267  1.00 89.29           C  
ATOM   2445  O   PRO A 330     -19.694  -4.904  -8.372  1.00 89.29           O  
ATOM   2446  CG  PRO A 330     -21.713  -5.436  -4.260  1.00 89.29           C  
ATOM   2447  CD  PRO A 330     -22.935  -5.782  -5.095  1.00 89.29           C  
ATOM   2448  N   LYS A 331     -20.985  -6.732  -8.281  1.00 91.54           N  
ATOM   2449  CA  LYS A 331     -20.490  -7.323  -9.535  1.00 91.54           C  
ATOM   2450  C   LYS A 331     -20.626  -6.404 -10.746  1.00 91.54           C  
ATOM   2451  CB  LYS A 331     -21.285  -8.577  -9.872  1.00 91.54           C  
ATOM   2452  O   LYS A 331     -19.721  -6.325 -11.575  1.00 91.54           O  
ATOM   2453  CG  LYS A 331     -21.131  -9.705  -8.861  1.00 91.54           C  
ATOM   2454  CD  LYS A 331     -21.780 -10.912  -9.532  1.00 91.54           C  
ATOM   2455  CE  LYS A 331     -21.762 -12.122  -8.636  1.00 91.54           C  
ATOM   2456  NZ  LYS A 331     -22.074 -13.338  -9.426  1.00 91.54           N  
ATOM   2457  N   THR A 332     -21.779  -5.752 -10.877  1.00 92.47           N  
ATOM   2458  CA  THR A 332     -22.090  -4.893 -12.026  1.00 92.47           C  
ATOM   2459  C   THR A 332     -21.240  -3.633 -11.967  1.00 92.47           C  
ATOM   2460  CB  THR A 332     -23.578  -4.516 -12.035  1.00 92.47           C  
ATOM   2461  O   THR A 332     -20.668  -3.220 -12.972  1.00 92.47           O  
ATOM   2462  CG2 THR A 332     -23.997  -3.827 -13.333  1.00 92.47           C  
ATOM   2463  OG1 THR A 332     -24.364  -5.679 -11.897  1.00 92.47           O  
ATOM   2464  N   VAL A 333     -21.109  -3.065 -10.767  1.00 93.09           N  
ATOM   2465  CA  VAL A 333     -20.327  -1.849 -10.537  1.00 93.09           C  
ATOM   2466  C   VAL A 333     -18.825  -2.119 -10.694  1.00 93.09           C  
ATOM   2467  CB  VAL A 333     -20.670  -1.232  -9.169  1.00 93.09           C  
ATOM   2468  O   VAL A 333     -18.148  -1.356 -11.373  1.00 93.09           O  
ATOM   2469  CG1 VAL A 333     -20.084   0.173  -9.074  1.00 93.09           C  
ATOM   2470  CG2 VAL A 333     -22.186  -1.095  -8.968  1.00 93.09           C  
ATOM   2471  N   LEU A 334     -18.321  -3.244 -10.174  1.00 93.08           N  
ATOM   2472  CA  LEU A 334     -16.939  -3.695 -10.376  1.00 93.08           C  
ATOM   2473  C   LEU A 334     -16.619  -3.935 -11.848  1.00 93.08           C  
ATOM   2474  CB  LEU A 334     -16.691  -5.007  -9.611  1.00 93.08           C  
ATOM   2475  O   LEU A 334     -15.571  -3.513 -12.316  1.00 93.08           O  
ATOM   2476  CG  LEU A 334     -16.403  -4.824  -8.120  1.00 93.08           C  
ATOM   2477  CD1 LEU A 334     -16.379  -6.189  -7.427  1.00 93.08           C  
ATOM   2478  CD2 LEU A 334     -15.064  -4.121  -7.903  1.00 93.08           C  
ATOM   2479  N   THR A 335     -17.521  -4.578 -12.596  1.00 94.57           N  
ATOM   2480  CA  THR A 335     -17.309  -4.793 -14.036  1.00 94.57           C  
ATOM   2481  C   THR A 335     -17.155  -3.456 -14.759  1.00 94.57           C  
ATOM   2482  CB  THR A 335     -18.459  -5.583 -14.674  1.00 94.57           C  
ATOM   2483  O   THR A 335     -16.221  -3.287 -15.533  1.00 94.57           O  
ATOM   2484  CG2 THR A 335     -18.212  -5.840 -16.161  1.00 94.57           C  
ATOM   2485  OG1 THR A 335     -18.631  -6.850 -14.071  1.00 94.57           O  
ATOM   2486  N   PHE A 336     -18.035  -2.490 -14.480  1.00 94.92           N  
ATOM   2487  CA  PHE A 336     -17.941  -1.149 -15.056  1.00 94.92           C  
ATOM   2488  C   PHE A 336     -16.625  -0.450 -14.680  1.00 94.92           C  
ATOM   2489  CB  PHE A 336     -19.160  -0.342 -14.594  1.00 94.92           C  
ATOM   2490  O   PHE A 336     -15.938   0.089 -15.542  1.00 94.92           O  
ATOM   2491  CG  PHE A 336     -19.124   1.107 -15.024  1.00 94.92           C  
ATOM   2492  CD1 PHE A 336     -18.723   2.105 -14.115  1.00 94.92           C  
ATOM   2493  CD2 PHE A 336     -19.459   1.454 -16.345  1.00 94.92           C  
ATOM   2494  CE1 PHE A 336     -18.675   3.448 -14.525  1.00 94.92           C  
ATOM   2495  CE2 PHE A 336     -19.401   2.796 -16.756  1.00 94.92           C  
ATOM   2496  CZ  PHE A 336     -19.012   3.793 -15.846  1.00 94.92           C  
ATOM   2497  N   SER A 337     -16.240  -0.514 -13.406  1.00 94.87           N  
ATOM   2498  CA  SER A 337     -15.015   0.108 -12.900  1.00 94.87           C  
ATOM   2499  C   SER A 337     -13.748  -0.531 -13.493  1.00 94.87           C  
ATOM   2500  CB  SER A 337     -15.058   0.034 -11.374  1.00 94.87           C  
ATOM   2501  O   SER A 337     -12.822   0.184 -13.864  1.00 94.87           O  
ATOM   2502  OG  SER A 337     -14.216   0.987 -10.769  1.00 94.87           O  
ATOM   2503  N   LEU A 338     -13.723  -1.856 -13.686  1.00 94.72           N  
ATOM   2504  CA  LEU A 338     -12.649  -2.567 -14.393  1.00 94.72           C  
ATOM   2505  C   LEU A 338     -12.597  -2.236 -15.887  1.00 94.72           C  
ATOM   2506  CB  LEU A 338     -12.819  -4.086 -14.222  1.00 94.72           C  
ATOM   2507  O   LEU A 338     -11.505  -2.146 -16.436  1.00 94.72           O  
ATOM   2508  CG  LEU A 338     -12.434  -4.627 -12.838  1.00 94.72           C  
ATOM   2509  CD1 LEU A 338     -12.852  -6.092 -12.735  1.00 94.72           C  
ATOM   2510  CD2 LEU A 338     -10.927  -4.582 -12.594  1.00 94.72           C  
ATOM   2511  N   VAL A 339     -13.739  -2.017 -16.546  1.00 96.14           N  
ATOM   2512  CA  VAL A 339     -13.761  -1.548 -17.942  1.00 96.14           C  
ATOM   2513  C   VAL A 339     -13.135  -0.157 -18.052  1.00 96.14           C  
ATOM   2514  CB  VAL A 339     -15.187  -1.582 -18.526  1.00 96.14           C  
ATOM   2515  O   VAL A 339     -12.348   0.074 -18.963  1.00 96.14           O  
ATOM   2516  CG1 VAL A 339     -15.308  -0.841 -19.865  1.00 96.14           C  
ATOM   2517  CG2 VAL A 339     -15.625  -3.032 -18.775  1.00 96.14           C  
ATOM   2518  N   LEU A 340     -13.397   0.749 -17.105  1.00 95.43           N  
ATOM   2519  CA  LEU A 340     -12.704   2.042 -17.064  1.00 95.43           C  
ATOM   2520  C   LEU A 340     -11.196   1.869 -16.840  1.00 95.43           C  
ATOM   2521  CB  LEU A 340     -13.322   2.956 -15.995  1.00 95.43           C  
ATOM   2522  O   LEU A 340     -10.408   2.482 -17.555  1.00 95.43           O  
ATOM   2523  CG  LEU A 340     -14.772   3.383 -16.282  1.00 95.43           C  
ATOM   2524  CD1 LEU A 340     -15.266   4.264 -15.140  1.00 95.43           C  
ATOM   2525  CD2 LEU A 340     -14.908   4.194 -17.574  1.00 95.43           C  
ATOM   2526  N   THR A 341     -10.779   0.982 -15.929  1.00 94.82           N  
ATOM   2527  CA  THR A 341      -9.355   0.638 -15.765  1.00 94.82           C  
ATOM   2528  C   THR A 341      -8.748   0.109 -17.071  1.00 94.82           C  
ATOM   2529  CB  THR A 341      -9.145  -0.376 -14.628  1.00 94.82           C  
ATOM   2530  O   THR A 341      -7.651   0.527 -17.435  1.00 94.82           O  
ATOM   2531  CG2 THR A 341      -7.671  -0.641 -14.326  1.00 94.82           C  
ATOM   2532  OG1 THR A 341      -9.673   0.122 -13.420  1.00 94.82           O  
ATOM   2533  N   ALA A 342      -9.471  -0.741 -17.811  1.00 95.35           N  
ATOM   2534  CA  ALA A 342      -9.038  -1.252 -19.112  1.00 95.35           C  
ATOM   2535  C   ALA A 342      -8.903  -0.137 -20.152  1.00 95.35           C  
ATOM   2536  CB  ALA A 342     -10.008  -2.335 -19.602  1.00 95.35           C  
ATOM   2537  O   ALA A 342      -7.923  -0.122 -20.881  1.00 95.35           O  
ATOM   2538  N   ILE A 343      -9.832   0.820 -20.204  1.00 96.18           N  
ATOM   2539  CA  ILE A 343      -9.747   1.965 -21.124  1.00 96.18           C  
ATOM   2540  C   ILE A 343      -8.517   2.822 -20.804  1.00 96.18           C  
ATOM   2541  CB  ILE A 343     -11.055   2.789 -21.088  1.00 96.18           C  
ATOM   2542  O   ILE A 343      -7.755   3.157 -21.708  1.00 96.18           O  
ATOM   2543  CG1 ILE A 343     -12.218   1.970 -21.696  1.00 96.18           C  
ATOM   2544  CG2 ILE A 343     -10.904   4.114 -21.863  1.00 96.18           C  
ATOM   2545  CD1 ILE A 343     -13.605   2.522 -21.345  1.00 96.18           C  
ATOM   2546  N   GLY A 344      -8.289   3.141 -19.526  1.00 94.83           N  
ATOM   2547  CA  GLY A 344      -7.120   3.917 -19.103  1.00 94.83           C  
ATOM   2548  C   GLY A 344      -5.798   3.232 -19.458  1.00 94.83           C  
ATOM   2549  O   GLY A 344      -4.898   3.877 -19.994  1.00 94.83           O  
ATOM   2550  N   CYS A 345      -5.720   1.915 -19.243  1.00 93.99           N  
ATOM   2551  CA  CYS A 345      -4.588   1.081 -19.650  1.00 93.99           C  
ATOM   2552  C   CYS A 345      -4.444   1.024 -21.184  1.00 93.99           C  
ATOM   2553  CB  CYS A 345      -4.785  -0.301 -19.009  1.00 93.99           C  
ATOM   2554  O   CYS A 345      -3.364   1.276 -21.704  1.00 93.99           O  
ATOM   2555  SG  CYS A 345      -3.460  -1.448 -19.468  1.00 93.99           S  
ATOM   2556  N   ALA A 346      -5.527   0.811 -21.937  1.00 95.43           N  
ATOM   2557  CA  ALA A 346      -5.503   0.738 -23.402  1.00 95.43           C  
ATOM   2558  C   ALA A 346      -4.989   2.028 -24.061  1.00 95.43           C  
ATOM   2559  CB  ALA A 346      -6.910   0.405 -23.912  1.00 95.43           C  
ATOM   2560  O   ALA A 346      -4.329   1.966 -25.096  1.00 95.43           O  
ATOM   2561  N   LEU A 347      -5.236   3.195 -23.455  1.00 95.55           N  
ATOM   2562  CA  LEU A 347      -4.696   4.470 -23.940  1.00 95.55           C  
ATOM   2563  C   LEU A 347      -3.160   4.531 -23.898  1.00 95.55           C  
ATOM   2564  CB  LEU A 347      -5.306   5.632 -23.139  1.00 95.55           C  
ATOM   2565  O   LEU A 347      -2.579   5.281 -24.680  1.00 95.55           O  
ATOM   2566  CG  LEU A 347      -6.780   5.932 -23.458  1.00 95.55           C  
ATOM   2567  CD1 LEU A 347      -7.299   6.985 -22.480  1.00 95.55           C  
ATOM   2568  CD2 LEU A 347      -6.971   6.467 -24.879  1.00 95.55           C  
ATOM   2569  N   MET A 348      -2.494   3.721 -23.069  1.00 93.34           N  
ATOM   2570  CA  MET A 348      -1.028   3.624 -23.056  1.00 93.34           C  
ATOM   2571  C   MET A 348      -0.470   3.051 -24.364  1.00 93.34           C  
ATOM   2572  CB  MET A 348      -0.548   2.764 -21.883  1.00 93.34           C  
ATOM   2573  O   MET A 348       0.656   3.365 -24.745  1.00 93.34           O  
ATOM   2574  CG  MET A 348      -0.970   3.323 -20.522  1.00 93.34           C  
ATOM   2575  SD  MET A 348      -0.460   2.338 -19.093  1.00 93.34           S  
ATOM   2576  CE  MET A 348       1.330   2.249 -19.377  1.00 93.34           C  
ATOM   2577  N   TYR A 349      -1.275   2.292 -25.117  1.00 95.03           N  
ATOM   2578  CA  TYR A 349      -0.898   1.800 -26.444  1.00 95.03           C  
ATOM   2579  C   TYR A 349      -0.649   2.942 -27.448  1.00 95.03           C  
ATOM   2580  CB  TYR A 349      -2.005   0.868 -26.955  1.00 95.03           C  
ATOM   2581  O   TYR A 349       0.089   2.781 -28.422  1.00 95.03           O  
ATOM   2582  CG  TYR A 349      -1.573   0.005 -28.119  1.00 95.03           C  
ATOM   2583  CD1 TYR A 349      -1.785   0.435 -29.443  1.00 95.03           C  
ATOM   2584  CD2 TYR A 349      -0.930  -1.222 -27.866  1.00 95.03           C  
ATOM   2585  CE1 TYR A 349      -1.341  -0.357 -30.517  1.00 95.03           C  
ATOM   2586  CE2 TYR A 349      -0.489  -2.019 -28.938  1.00 95.03           C  
ATOM   2587  OH  TYR A 349      -0.259  -2.340 -31.307  1.00 95.03           O  
ATOM   2588  CZ  TYR A 349      -0.690  -1.582 -30.266  1.00 95.03           C  
ATOM   2589  N   LEU A 350      -1.257   4.110 -27.202  1.00 94.72           N  
ATOM   2590  CA  LEU A 350      -1.134   5.310 -28.028  1.00 94.72           C  
ATOM   2591  C   LEU A 350       0.071   6.183 -27.651  1.00 94.72           C  
ATOM   2592  CB  LEU A 350      -2.435   6.127 -27.945  1.00 94.72           C  
ATOM   2593  O   LEU A 350       0.266   7.227 -28.276  1.00 94.72           O  
ATOM   2594  CG  LEU A 350      -3.724   5.383 -28.329  1.00 94.72           C  
ATOM   2595  CD1 LEU A 350      -4.912   6.335 -28.183  1.00 94.72           C  
ATOM   2596  CD2 LEU A 350      -3.685   4.875 -29.771  1.00 94.72           C  
ATOM   2597  N   PHE A 351       0.865   5.797 -26.647  1.00 95.04           N  
ATOM   2598  CA  PHE A 351       2.051   6.554 -26.266  1.00 95.04           C  
ATOM   2599  C   PHE A 351       3.110   6.501 -27.374  1.00 95.04           C  
ATOM   2600  CB  PHE A 351       2.609   6.076 -24.920  1.00 95.04           C  
ATOM   2601  O   PHE A 351       3.546   5.445 -27.828  1.00 95.04           O  
ATOM   2602  CG  PHE A 351       1.781   6.348 -23.673  1.00 95.04           C  
ATOM   2603  CD1 PHE A 351       0.568   7.073 -23.703  1.00 95.04           C  
ATOM   2604  CD2 PHE A 351       2.261   5.869 -22.441  1.00 95.04           C  
ATOM   2605  CE1 PHE A 351      -0.155   7.301 -22.519  1.00 95.04           C  
ATOM   2606  CE2 PHE A 351       1.532   6.089 -21.260  1.00 95.04           C  
ATOM   2607  CZ  PHE A 351       0.324   6.804 -21.297  1.00 95.04           C  
ATOM   2608  N   LYS A 352       3.520   7.689 -27.802  1.00 93.46           N  
ATOM   2609  CA  LYS A 352       4.568   7.992 -28.780  1.00 93.46           C  
ATOM   2610  C   LYS A 352       5.704   8.790 -28.135  1.00 93.46           C  
ATOM   2611  CB  LYS A 352       3.947   8.795 -29.932  1.00 93.46           C  
ATOM   2612  O   LYS A 352       5.577   9.246 -26.998  1.00 93.46           O  
ATOM   2613  CG  LYS A 352       2.846   8.021 -30.667  1.00 93.46           C  
ATOM   2614  CD  LYS A 352       2.249   8.904 -31.760  1.00 93.46           C  
ATOM   2615  CE  LYS A 352       1.074   8.188 -32.425  1.00 93.46           C  
ATOM   2616  NZ  LYS A 352       0.487   9.044 -33.483  1.00 93.46           N  
ATOM   2617  N   ALA A 353       6.780   8.996 -28.892  1.00 91.08           N  
ATOM   2618  CA  ALA A 353       7.961   9.748 -28.467  1.00 91.08           C  
ATOM   2619  C   ALA A 353       7.638  11.191 -28.038  1.00 91.08           C  
ATOM   2620  CB  ALA A 353       8.942   9.762 -29.642  1.00 91.08           C  
ATOM   2621  O   ALA A 353       8.188  11.692 -27.068  1.00 91.08           O  
ATOM   2622  N   ASP A 354       6.710  11.832 -28.742  1.00 89.66           N  
ATOM   2623  CA  ASP A 354       6.288  13.224 -28.588  1.00 89.66           C  
ATOM   2624  C   ASP A 354       4.917  13.355 -27.904  1.00 89.66           C  
ATOM   2625  CB  ASP A 354       6.311  13.888 -29.973  1.00 89.66           C  
ATOM   2626  O   ASP A 354       4.237  14.374 -28.032  1.00 89.66           O  
ATOM   2627  CG  ASP A 354       5.299  13.283 -30.963  1.00 89.66           C  
ATOM   2628  OD1 ASP A 354       4.912  12.095 -30.795  1.00 89.66           O  
ATOM   2629  OD2 ASP A 354       4.946  13.994 -31.925  1.00 89.66           O  
ATOM   2630  N   SER A 355       4.496  12.318 -27.172  1.00 91.28           N  
ATOM   2631  CA  SER A 355       3.221  12.309 -26.452  1.00 91.28           C  
ATOM   2632  C   SER A 355       3.056  13.562 -25.598  1.00 91.28           C  
ATOM   2633  CB  SER A 355       3.125  11.106 -25.524  1.00 91.28           C  
ATOM   2634  O   SER A 355       3.943  13.938 -24.831  1.00 91.28           O  
ATOM   2635  OG  SER A 355       3.078   9.935 -26.288  1.00 91.28           O  
ATOM   2636  N   SER A 356       1.896  14.202 -25.707  1.00 91.96           N  
ATOM   2637  CA  SER A 356       1.579  15.374 -24.899  1.00 91.96           C  
ATOM   2638  C   SER A 356       1.224  14.974 -23.467  1.00 91.96           C  
ATOM   2639  CB  SER A 356       0.457  16.181 -25.557  1.00 91.96           C  
ATOM   2640  O   SER A 356       0.725  13.881 -23.206  1.00 91.96           O  
ATOM   2641  OG  SER A 356      -0.769  15.472 -25.531  1.00 91.96           O  
ATOM   2642  N   VAL A 357       1.378  15.895 -22.514  1.00 90.84           N  
ATOM   2643  CA  VAL A 357       0.939  15.665 -21.125  1.00 90.84           C  
ATOM   2644  C   VAL A 357      -0.542  15.261 -21.031  1.00 90.84           C  
ATOM   2645  CB  VAL A 357       1.253  16.903 -20.266  1.00 90.84           C  
ATOM   2646  O   VAL A 357      -0.923  14.509 -20.137  1.00 90.84           O  
ATOM   2647  CG1 VAL A 357       0.385  18.119 -20.620  1.00 90.84           C  
ATOM   2648  CG2 VAL A 357       1.106  16.598 -18.776  1.00 90.84           C  
ATOM   2649  N   ALA A 358      -1.374  15.696 -21.986  1.00 94.14           N  
ATOM   2650  CA  ALA A 358      -2.797  15.384 -22.032  1.00 94.14           C  
ATOM   2651  C   ALA A 358      -3.080  13.888 -22.236  1.00 94.14           C  
ATOM   2652  CB  ALA A 358      -3.450  16.230 -23.132  1.00 94.14           C  
ATOM   2653  O   ALA A 358      -3.989  13.370 -21.590  1.00 94.14           O  
ATOM   2654  N   ILE A 359      -2.310  13.173 -23.071  1.00 94.91           N  
ATOM   2655  CA  ILE A 359      -2.550  11.734 -23.284  1.00 94.91           C  
ATOM   2656  C   ILE A 359      -2.138  10.912 -22.061  1.00 94.91           C  
ATOM   2657  CB  ILE A 359      -1.924  11.221 -24.601  1.00 94.91           C  
ATOM   2658  O   ILE A 359      -2.879  10.017 -21.652  1.00 94.91           O  
ATOM   2659  CG1 ILE A 359      -2.632   9.921 -25.034  1.00 94.91           C  
ATOM   2660  CG2 ILE A 359      -0.408  10.985 -24.534  1.00 94.91           C  
ATOM   2661  CD1 ILE A 359      -2.247   9.460 -26.444  1.00 94.91           C  
ATOM   2662  N   PHE A 360      -1.019  11.268 -21.418  1.00 92.97           N  
ATOM   2663  CA  PHE A 360      -0.597  10.650 -20.160  1.00 92.97           C  
ATOM   2664  C   PHE A 360      -1.619  10.906 -19.049  1.00 92.97           C  
ATOM   2665  CB  PHE A 360       0.777  11.186 -19.738  1.00 92.97           C  
ATOM   2666  O   PHE A 360      -2.031   9.975 -18.359  1.00 92.97           O  
ATOM   2667  CG  PHE A 360       1.926  10.799 -20.640  1.00 92.97           C  
ATOM   2668  CD1 PHE A 360       2.389   9.470 -20.645  1.00 92.97           C  
ATOM   2669  CD2 PHE A 360       2.576  11.770 -21.422  1.00 92.97           C  
ATOM   2670  CE1 PHE A 360       3.492   9.112 -21.438  1.00 92.97           C  
ATOM   2671  CE2 PHE A 360       3.690  11.417 -22.199  1.00 92.97           C  
ATOM   2672  CZ  PHE A 360       4.146  10.089 -22.208  1.00 92.97           C  
ATOM   2673  N   ALA A 361      -2.071  12.155 -18.905  1.00 94.25           N  
ATOM   2674  CA  ALA A 361      -3.074  12.543 -17.919  1.00 94.25           C  
ATOM   2675  C   ALA A 361      -4.430  11.865 -18.167  1.00 94.25           C  
ATOM   2676  CB  ALA A 361      -3.202  14.070 -17.938  1.00 94.25           C  
ATOM   2677  O   ALA A 361      -5.065  11.423 -17.214  1.00 94.25           O  
ATOM   2678  N   ALA A 362      -4.870  11.737 -19.423  1.00 96.05           N  
ATOM   2679  CA  ALA A 362      -6.107  11.038 -19.765  1.00 96.05           C  
ATOM   2680  C   ALA A 362      -6.009   9.535 -19.461  1.00 96.05           C  
ATOM   2681  CB  ALA A 362      -6.437  11.294 -21.240  1.00 96.05           C  
ATOM   2682  O   ALA A 362      -6.890   8.984 -18.803  1.00 96.05           O  
ATOM   2683  N   SER A 363      -4.918   8.887 -19.883  1.00 95.53           N  
ATOM   2684  CA  SER A 363      -4.665   7.466 -19.622  1.00 95.53           C  
ATOM   2685  C   SER A 363      -4.630   7.170 -18.122  1.00 95.53           C  
ATOM   2686  CB  SER A 363      -3.356   7.051 -20.300  1.00 95.53           C  
ATOM   2687  O   SER A 363      -5.455   6.399 -17.622  1.00 95.53           O  
ATOM   2688  OG  SER A 363      -2.957   5.762 -19.893  1.00 95.53           O  
ATOM   2689  N   LEU A 364      -3.741   7.841 -17.383  1.00 93.71           N  
ATOM   2690  CA  LEU A 364      -3.584   7.616 -15.951  1.00 93.71           C  
ATOM   2691  C   LEU A 364      -4.791   8.117 -15.150  1.00 93.71           C  
ATOM   2692  CB  LEU A 364      -2.270   8.244 -15.461  1.00 93.71           C  
ATOM   2693  O   LEU A 364      -5.195   7.465 -14.194  1.00 93.71           O  
ATOM   2694  CG  LEU A 364      -0.972   7.579 -15.961  1.00 93.71           C  
ATOM   2695  CD1 LEU A 364       0.214   8.182 -15.205  1.00 93.71           C  
ATOM   2696  CD2 LEU A 364      -0.950   6.069 -15.708  1.00 93.71           C  
ATOM   2697  N   GLY A 365      -5.434   9.214 -15.546  1.00 95.30           N  
ATOM   2698  CA  GLY A 365      -6.643   9.716 -14.891  1.00 95.30           C  
ATOM   2699  C   GLY A 365      -7.814   8.735 -14.968  1.00 95.30           C  
ATOM   2700  O   GLY A 365      -8.438   8.441 -13.946  1.00 95.30           O  
ATOM   2701  N   ILE A 366      -8.086   8.175 -16.154  1.00 96.32           N  
ATOM   2702  CA  ILE A 366      -9.146   7.172 -16.353  1.00 96.32           C  
ATOM   2703  C   ILE A 366      -8.796   5.864 -15.630  1.00 96.32           C  
ATOM   2704  CB  ILE A 366      -9.398   6.946 -17.863  1.00 96.32           C  
ATOM   2705  O   ILE A 366      -9.648   5.284 -14.950  1.00 96.32           O  
ATOM   2706  CG1 ILE A 366      -9.996   8.214 -18.514  1.00 96.32           C  
ATOM   2707  CG2 ILE A 366     -10.353   5.760 -18.091  1.00 96.32           C  
ATOM   2708  CD1 ILE A 366     -10.009   8.172 -20.048  1.00 96.32           C  
ATOM   2709  N   LEU A 367      -7.535   5.427 -15.725  1.00 93.91           N  
ATOM   2710  CA  LEU A 367      -7.030   4.254 -15.010  1.00 93.91           C  
ATOM   2711  C   LEU A 367      -7.224   4.417 -13.499  1.00 93.91           C  
ATOM   2712  CB  LEU A 367      -5.559   4.039 -15.411  1.00 93.91           C  
ATOM   2713  O   LEU A 367      -7.806   3.546 -12.848  1.00 93.91           O  
ATOM   2714  CG  LEU A 367      -4.859   2.875 -14.685  1.00 93.91           C  
ATOM   2715  CD1 LEU A 367      -3.876   2.172 -15.617  1.00 93.91           C  
ATOM   2716  CD2 LEU A 367      -4.054   3.367 -13.482  1.00 93.91           C  
ATOM   2717  N   GLY A 368      -6.813   5.567 -12.964  1.00 93.51           N  
ATOM   2718  CA  GLY A 368      -6.980   5.937 -11.569  1.00 93.51           C  
ATOM   2719  C   GLY A 368      -8.446   5.922 -11.154  1.00 93.51           C  
ATOM   2720  O   GLY A 368      -8.790   5.298 -10.155  1.00 93.51           O  
ATOM   2721  N   PHE A 369      -9.336   6.515 -11.952  1.00 94.70           N  
ATOM   2722  CA  PHE A 369     -10.777   6.515 -11.691  1.00 94.70           C  
ATOM   2723  C   PHE A 369     -11.362   5.106 -11.557  1.00 94.70           C  
ATOM   2724  CB  PHE A 369     -11.472   7.337 -12.779  1.00 94.70           C  
ATOM   2725  O   PHE A 369     -12.060   4.814 -10.581  1.00 94.70           O  
ATOM   2726  CG  PHE A 369     -12.927   7.625 -12.491  1.00 94.70           C  
ATOM   2727  CD1 PHE A 369     -13.921   6.704 -12.862  1.00 94.70           C  
ATOM   2728  CD2 PHE A 369     -13.292   8.836 -11.881  1.00 94.70           C  
ATOM   2729  CE1 PHE A 369     -15.279   7.009 -12.659  1.00 94.70           C  
ATOM   2730  CE2 PHE A 369     -14.647   9.129 -11.658  1.00 94.70           C  
ATOM   2731  CZ  PHE A 369     -15.643   8.217 -12.042  1.00 94.70           C  
ATOM   2732  N   GLY A 370     -11.024   4.202 -12.478  1.00 95.12           N  
ATOM   2733  CA  GLY A 370     -11.437   2.802 -12.383  1.00 95.12           C  
ATOM   2734  C   GLY A 370     -10.861   2.095 -11.149  1.00 95.12           C  
ATOM   2735  O   GLY A 370     -11.578   1.382 -10.445  1.00 95.12           O  
ATOM   2736  N   LEU A 371      -9.586   2.324 -10.824  1.00 91.27           N  
ATOM   2737  CA  LEU A 371      -8.938   1.710  -9.659  1.00 91.27           C  
ATOM   2738  C   LEU A 371      -9.486   2.213  -8.321  1.00 91.27           C  
ATOM   2739  CB  LEU A 371      -7.433   1.965  -9.723  1.00 91.27           C  
ATOM   2740  O   LEU A 371      -9.640   1.421  -7.392  1.00 91.27           O  
ATOM   2741  CG  LEU A 371      -6.708   1.165 -10.815  1.00 91.27           C  
ATOM   2742  CD1 LEU A 371      -5.270   1.633 -10.778  1.00 91.27           C  
ATOM   2743  CD2 LEU A 371      -6.734  -0.345 -10.570  1.00 91.27           C  
ATOM   2744  N   GLY A 372      -9.820   3.500  -8.225  1.00 92.06           N  
ATOM   2745  CA  GLY A 372     -10.438   4.087  -7.039  1.00 92.06           C  
ATOM   2746  C   GLY A 372     -11.785   3.446  -6.716  1.00 92.06           C  
ATOM   2747  O   GLY A 372     -12.018   3.030  -5.581  1.00 92.06           O  
ATOM   2748  N   GLY A 373     -12.640   3.287  -7.733  1.00 93.01           N  
ATOM   2749  CA  GLY A 373     -13.906   2.566  -7.589  1.00 93.01           C  
ATOM   2750  C   GLY A 373     -13.702   1.101  -7.198  1.00 93.01           C  
ATOM   2751  O   GLY A 373     -14.335   0.615  -6.260  1.00 93.01           O  
ATOM   2752  N   ASN A 374     -12.764   0.413  -7.855  1.00 92.56           N  
ATOM   2753  CA  ASN A 374     -12.431  -0.982  -7.566  1.00 92.56           C  
ATOM   2754  C   ASN A 374     -11.990  -1.181  -6.109  1.00 92.56           C  
ATOM   2755  CB  ASN A 374     -11.345  -1.450  -8.550  1.00 92.56           C  
ATOM   2756  O   ASN A 374     -12.550  -2.029  -5.416  1.00 92.56           O  
ATOM   2757  CG  ASN A 374     -11.870  -1.712  -9.948  1.00 92.56           C  
ATOM   2758  ND2 ASN A 374     -11.056  -1.543 -10.961  1.00 92.56           N  
ATOM   2759  OD1 ASN A 374     -13.012  -2.085 -10.146  1.00 92.56           O  
ATOM   2760  N   ALA A 375     -11.050  -0.370  -5.614  1.00 90.21           N  
ATOM   2761  CA  ALA A 375     -10.526  -0.472  -4.251  1.00 90.21           C  
ATOM   2762  C   ALA A 375     -11.628  -0.344  -3.186  1.00 90.21           C  
ATOM   2763  CB  ALA A 375      -9.453   0.608  -4.073  1.00 90.21           C  
ATOM   2764  O   ALA A 375     -11.677  -1.132  -2.238  1.00 90.21           O  
ATOM   2765  N   THR A 376     -12.550   0.606  -3.370  1.00 92.51           N  
ATOM   2766  CA  THR A 376     -13.707   0.794  -2.486  1.00 92.51           C  
ATOM   2767  C   THR A 376     -14.628  -0.423  -2.478  1.00 92.51           C  
ATOM   2768  CB  THR A 376     -14.484   2.044  -2.917  1.00 92.51           C  
ATOM   2769  O   THR A 376     -15.042  -0.889  -1.414  1.00 92.51           O  
ATOM   2770  CG2 THR A 376     -15.764   2.261  -2.120  1.00 92.51           C  
ATOM   2771  OG1 THR A 376     -13.681   3.178  -2.716  1.00 92.51           O  
ATOM   2772  N   ILE A 377     -14.950  -0.964  -3.653  1.00 92.77           N  
ATOM   2773  CA  ILE A 377     -15.903  -2.071  -3.751  1.00 92.77           C  
ATOM   2774  C   ILE A 377     -15.273  -3.387  -3.291  1.00 92.77           C  
ATOM   2775  CB  ILE A 377     -16.486  -2.186  -5.167  1.00 92.77           C  
ATOM   2776  O   ILE A 377     -15.952  -4.185  -2.648  1.00 92.77           O  
ATOM   2777  CG1 ILE A 377     -17.135  -0.873  -5.637  1.00 92.77           C  
ATOM   2778  CG2 ILE A 377     -17.557  -3.296  -5.161  1.00 92.77           C  
ATOM   2779  CD1 ILE A 377     -17.326  -0.843  -7.155  1.00 92.77           C  
ATOM   2780  N   PHE A 378     -13.981  -3.611  -3.542  1.00 93.16           N  
ATOM   2781  CA  PHE A 378     -13.268  -4.775  -3.017  1.00 93.16           C  
ATOM   2782  C   PHE A 378     -13.283  -4.806  -1.493  1.00 93.16           C  
ATOM   2783  CB  PHE A 378     -11.828  -4.809  -3.541  1.00 93.16           C  
ATOM   2784  O   PHE A 378     -13.573  -5.861  -0.937  1.00 93.16           O  
ATOM   2785  CG  PHE A 378     -11.667  -5.025  -5.034  1.00 93.16           C  
ATOM   2786  CD1 PHE A 378     -12.575  -5.813  -5.775  1.00 93.16           C  
ATOM   2787  CD2 PHE A 378     -10.566  -4.446  -5.688  1.00 93.16           C  
ATOM   2788  CE1 PHE A 378     -12.403  -5.972  -7.159  1.00 93.16           C  
ATOM   2789  CE2 PHE A 378     -10.382  -4.624  -7.067  1.00 93.16           C  
ATOM   2790  CZ  PHE A 378     -11.328  -5.346  -7.808  1.00 93.16           C  
ATOM   2791  N   MET A 379     -13.090  -3.664  -0.821  1.00 93.87           N  
ATOM   2792  CA  MET A 379     -13.247  -3.584   0.635  1.00 93.87           C  
ATOM   2793  C   MET A 379     -14.661  -3.961   1.066  1.00 93.87           C  
ATOM   2794  CB  MET A 379     -12.918  -2.177   1.145  1.00 93.87           C  
ATOM   2795  O   MET A 379     -14.829  -4.830   1.919  1.00 93.87           O  
ATOM   2796  CG  MET A 379     -11.410  -1.994   1.233  1.00 93.87           C  
ATOM   2797  SD  MET A 379     -10.850  -0.435   1.945  1.00 93.87           S  
ATOM   2798  CE  MET A 379     -11.259   0.675   0.586  1.00 93.87           C  
ATOM   2799  N   LYS A 380     -15.681  -3.367   0.436  1.00 93.25           N  
ATOM   2800  CA  LYS A 380     -17.081  -3.681   0.739  1.00 93.25           C  
ATOM   2801  C   LYS A 380     -17.383  -5.177   0.599  1.00 93.25           C  
ATOM   2802  CB  LYS A 380     -17.996  -2.824  -0.149  1.00 93.25           C  
ATOM   2803  O   LYS A 380     -18.021  -5.756   1.471  1.00 93.25           O  
ATOM   2804  CG  LYS A 380     -19.460  -3.200   0.092  1.00 93.25           C  
ATOM   2805  CD  LYS A 380     -20.435  -2.284  -0.639  1.00 93.25           C  
ATOM   2806  CE  LYS A 380     -21.826  -2.772  -0.248  1.00 93.25           C  
ATOM   2807  NZ  LYS A 380     -22.868  -1.856  -0.719  1.00 93.25           N  
ATOM   2808  N   VAL A 381     -16.946  -5.797  -0.496  1.00 93.79           N  
ATOM   2809  CA  VAL A 381     -17.225  -7.206  -0.806  1.00 93.79           C  
ATOM   2810  C   VAL A 381     -16.420  -8.132   0.108  1.00 93.79           C  
ATOM   2811  CB  VAL A 381     -16.969  -7.487  -2.300  1.00 93.79           C  
ATOM   2812  O   VAL A 381     -17.015  -8.961   0.793  1.00 93.79           O  
ATOM   2813  CG1 VAL A 381     -17.095  -8.971  -2.665  1.00 93.79           C  
ATOM   2814  CG2 VAL A 381     -17.957  -6.723  -3.196  1.00 93.79           C  
ATOM   2815  N   ALA A 382     -15.099  -7.955   0.192  1.00 94.43           N  
ATOM   2816  CA  ALA A 382     -14.207  -8.820   0.970  1.00 94.43           C  
ATOM   2817  C   ALA A 382     -14.516  -8.823   2.465  1.00 94.43           C  
ATOM   2818  CB  ALA A 382     -12.758  -8.403   0.697  1.00 94.43           C  
ATOM   2819  O   ALA A 382     -14.394  -9.855   3.132  1.00 94.43           O  
ATOM   2820  N   LEU A 383     -14.955  -7.678   2.982  1.00 93.60           N  
ATOM   2821  CA  LEU A 383     -15.236  -7.483   4.397  1.00 93.60           C  
ATOM   2822  C   LEU A 383     -16.719  -7.664   4.743  1.00 93.60           C  
ATOM   2823  CB  LEU A 383     -14.688  -6.113   4.814  1.00 93.60           C  
ATOM   2824  O   LEU A 383     -17.096  -7.554   5.908  1.00 93.60           O  
ATOM   2825  CG  LEU A 383     -13.192  -5.912   4.498  1.00 93.60           C  
ATOM   2826  CD1 LEU A 383     -12.798  -4.462   4.772  1.00 93.60           C  
ATOM   2827  CD2 LEU A 383     -12.332  -6.869   5.322  1.00 93.60           C  
ATOM   2828  N   SER A 384     -17.565  -7.978   3.758  1.00 91.17           N  
ATOM   2829  CA  SER A 384     -18.988  -8.220   3.993  1.00 91.17           C  
ATOM   2830  C   SER A 384     -19.224  -9.421   4.922  1.00 91.17           C  
ATOM   2831  CB  SER A 384     -19.767  -8.364   2.681  1.00 91.17           C  
ATOM   2832  O   SER A 384     -18.481 -10.415   4.932  1.00 91.17           O  
ATOM   2833  OG  SER A 384     -19.381  -9.513   1.959  1.00 91.17           O  
ATOM   2834  N   GLY A 385     -20.266  -9.312   5.752  1.00 86.17           N  
ATOM   2835  CA  GLY A 385     -20.685 -10.361   6.687  1.00 86.17           C  
ATOM   2836  C   GLY A 385     -19.698 -10.657   7.822  1.00 86.17           C  
ATOM   2837  O   GLY A 385     -19.833 -11.688   8.475  1.00 86.17           O  
ATOM   2838  N   LEU A 386     -18.686  -9.811   8.042  1.00 87.75           N  
ATOM   2839  CA  LEU A 386     -17.834  -9.903   9.226  1.00 87.75           C  
ATOM   2840  C   LEU A 386     -18.626  -9.490  10.465  1.00 87.75           C  
ATOM   2841  CB  LEU A 386     -16.598  -9.008   9.061  1.00 87.75           C  
ATOM   2842  O   LEU A 386     -19.221  -8.414  10.508  1.00 87.75           O  
ATOM   2843  CG  LEU A 386     -15.444  -9.652   8.284  1.00 87.75           C  
ATOM   2844  CD1 LEU A 386     -14.376  -8.604   7.971  1.00 87.75           C  
ATOM   2845  CD2 LEU A 386     -14.778 -10.758   9.107  1.00 87.75           C  
ATOM   2846  N   SER A 387     -18.601 -10.342  11.483  1.00 85.22           N  
ATOM   2847  CA  SER A 387     -19.163 -10.014  12.786  1.00 85.22           C  
ATOM   2848  C   SER A 387     -18.202  -9.123  13.580  1.00 85.22           C  
ATOM   2849  CB  SER A 387     -19.552 -11.301  13.510  1.00 85.22           C  
ATOM   2850  O   SER A 387     -17.005  -9.039  13.278  1.00 85.22           O  
ATOM   2851  OG  SER A 387     -18.424 -11.950  14.051  1.00 85.22           O  
ATOM   2852  N   SER A 388     -18.709  -8.438  14.605  1.00 82.27           N  
ATOM   2853  CA  SER A 388     -17.916  -7.490  15.398  1.00 82.27           C  
ATOM   2854  C   SER A 388     -16.750  -8.136  16.144  1.00 82.27           C  
ATOM   2855  CB  SER A 388     -18.825  -6.727  16.365  1.00 82.27           C  
ATOM   2856  O   SER A 388     -15.767  -7.458  16.425  1.00 82.27           O  
ATOM   2857  OG  SER A 388     -19.491  -7.656  17.191  1.00 82.27           O  
ATOM   2858  N   GLU A 389     -16.824  -9.443  16.395  1.00 82.48           N  
ATOM   2859  CA  GLU A 389     -15.824 -10.235  17.110  1.00 82.48           C  
ATOM   2860  C   GLU A 389     -14.575 -10.563  16.288  1.00 82.48           C  
ATOM   2861  CB  GLU A 389     -16.438 -11.574  17.554  1.00 82.48           C  
ATOM   2862  O   GLU A 389     -13.561 -10.964  16.860  1.00 82.48           O  
ATOM   2863  CG  GLU A 389     -17.694 -11.467  18.430  1.00 82.48           C  
ATOM   2864  CD  GLU A 389     -18.993 -11.147  17.687  1.00 82.48           C  
ATOM   2865  OE1 GLU A 389     -19.984 -10.894  18.394  1.00 82.48           O  
ATOM   2866  OE2 GLU A 389     -18.983 -11.198  16.436  1.00 82.48           O  
ATOM   2867  N   VAL A 390     -14.663 -10.474  14.960  1.00 87.00           N  
ATOM   2868  CA  VAL A 390     -13.570 -10.824  14.037  1.00 87.00           C  
ATOM   2869  C   VAL A 390     -13.315  -9.736  12.997  1.00 87.00           C  
ATOM   2870  CB  VAL A 390     -13.805 -12.194  13.368  1.00 87.00           C  
ATOM   2871  O   VAL A 390     -12.533  -9.940  12.070  1.00 87.00           O  
ATOM   2872  CG1 VAL A 390     -13.802 -13.335  14.394  1.00 87.00           C  
ATOM   2873  CG2 VAL A 390     -15.124 -12.253  12.587  1.00 87.00           C  
ATOM   2874  N   ALA A 391     -13.979  -8.586  13.117  1.00 89.79           N  
ATOM   2875  CA  ALA A 391     -13.873  -7.509  12.146  1.00 89.79           C  
ATOM   2876  C   ALA A 391     -12.439  -6.978  12.043  1.00 89.79           C  
ATOM   2877  CB  ALA A 391     -14.863  -6.402  12.516  1.00 89.79           C  
ATOM   2878  O   ALA A 391     -11.953  -6.811  10.934  1.00 89.79           O  
ATOM   2879  N   GLY A 392     -11.747  -6.759  13.164  1.00 90.20           N  
ATOM   2880  CA  GLY A 392     -10.375  -6.258  13.189  1.00 90.20           C  
ATOM   2881  C   GLY A 392      -9.382  -7.236  12.571  1.00 90.20           C  
ATOM   2882  O   GLY A 392      -8.576  -6.846  11.731  1.00 90.20           O  
ATOM   2883  N   SER A 393      -9.452  -8.517  12.932  1.00 90.47           N  
ATOM   2884  CA  SER A 393      -8.632  -9.550  12.281  1.00 90.47           C  
ATOM   2885  C   SER A 393      -8.937  -9.667  10.784  1.00 90.47           C  
ATOM   2886  CB  SER A 393      -8.751 -10.903  12.988  1.00 90.47           C  
ATOM   2887  O   SER A 393      -8.008  -9.645   9.983  1.00 90.47           O  
ATOM   2888  OG  SER A 393     -10.093 -11.283  13.237  1.00 90.47           O  
ATOM   2889  N   GLY A 394     -10.212  -9.687  10.381  1.00 93.94           N  
ATOM   2890  CA  GLY A 394     -10.619  -9.759   8.974  1.00 93.94           C  
ATOM   2891  C   GLY A 394     -10.166  -8.557   8.137  1.00 93.94           C  
ATOM   2892  O   GLY A 394      -9.647  -8.735   7.032  1.00 93.94           O  
ATOM   2893  N   THR A 395     -10.297  -7.335   8.663  1.00 94.29           N  
ATOM   2894  CA  THR A 395      -9.805  -6.118   7.996  1.00 94.29           C  
ATOM   2895  C   THR A 395      -8.288  -6.042   7.980  1.00 94.29           C  
ATOM   2896  CB  THR A 395     -10.348  -4.835   8.631  1.00 94.29           C  
ATOM   2897  O   THR A 395      -7.719  -5.576   6.995  1.00 94.29           O  
ATOM   2898  CG2 THR A 395     -11.860  -4.733   8.472  1.00 94.29           C  
ATOM   2899  OG1 THR A 395     -10.015  -4.750   9.992  1.00 94.29           O  
ATOM   2900  N   GLY A 396      -7.622  -6.542   9.021  1.00 95.40           N  
ATOM   2901  CA  GLY A 396      -6.171  -6.670   9.066  1.00 95.40           C  
ATOM   2902  C   GLY A 396      -5.646  -7.667   8.035  1.00 95.40           C  
ATOM   2903  O   GLY A 396      -4.701  -7.359   7.317  1.00 95.40           O  
ATOM   2904  N   THR A 397      -6.301  -8.822   7.883  1.00 94.65           N  
ATOM   2905  CA  THR A 397      -5.971  -9.807   6.843  1.00 94.65           C  
ATOM   2906  C   THR A 397      -6.203  -9.240   5.442  1.00 94.65           C  
ATOM   2907  CB  THR A 397      -6.781 -11.101   7.023  1.00 94.65           C  
ATOM   2908  O   THR A 397      -5.340  -9.384   4.582  1.00 94.65           O  
ATOM   2909  CG2 THR A 397      -6.330 -12.214   6.086  1.00 94.65           C  
ATOM   2910  OG1 THR A 397      -6.620 -11.637   8.313  1.00 94.65           O  
ATOM   2911  N   TYR A 398      -7.323  -8.550   5.197  1.00 94.98           N  
ATOM   2912  CA  TYR A 398      -7.532  -7.856   3.920  1.00 94.98           C  
ATOM   2913  C   TYR A 398      -6.452  -6.798   3.663  1.00 94.98           C  
ATOM   2914  CB  TYR A 398      -8.910  -7.190   3.898  1.00 94.98           C  
ATOM   2915  O   TYR A 398      -5.900  -6.740   2.567  1.00 94.98           O  
ATOM   2916  CG  TYR A 398      -9.162  -6.394   2.633  1.00 94.98           C  
ATOM   2917  CD1 TYR A 398      -8.903  -5.010   2.619  1.00 94.98           C  
ATOM   2918  CD2 TYR A 398      -9.599  -7.040   1.461  1.00 94.98           C  
ATOM   2919  CE1 TYR A 398      -9.081  -4.272   1.436  1.00 94.98           C  
ATOM   2920  CE2 TYR A 398      -9.817  -6.295   0.285  1.00 94.98           C  
ATOM   2921  OH  TYR A 398      -9.816  -4.181  -0.848  1.00 94.98           O  
ATOM   2922  CZ  TYR A 398      -9.567  -4.907   0.274  1.00 94.98           C  
ATOM   2923  N   GLY A 399      -6.136  -5.981   4.674  1.00 92.60           N  
ATOM   2924  CA  GLY A 399      -5.107  -4.946   4.604  1.00 92.60           C  
ATOM   2925  C   GLY A 399      -3.743  -5.515   4.227  1.00 92.60           C  
ATOM   2926  O   GLY A 399      -3.118  -5.001   3.308  1.00 92.60           O  
ATOM   2927  N   LEU A 400      -3.352  -6.630   4.846  1.00 93.25           N  
ATOM   2928  CA  LEU A 400      -2.148  -7.380   4.502  1.00 93.25           C  
ATOM   2929  C   LEU A 400      -2.122  -7.769   3.016  1.00 93.25           C  
ATOM   2930  CB  LEU A 400      -2.078  -8.596   5.440  1.00 93.25           C  
ATOM   2931  O   LEU A 400      -1.184  -7.407   2.312  1.00 93.25           O  
ATOM   2932  CG  LEU A 400      -1.082  -9.689   5.032  1.00 93.25           C  
ATOM   2933  CD1 LEU A 400       0.364  -9.214   5.067  1.00 93.25           C  
ATOM   2934  CD2 LEU A 400      -1.244 -10.850   5.999  1.00 93.25           C  
ATOM   2935  N   PHE A 401      -3.152  -8.458   2.511  1.00 92.45           N  
ATOM   2936  CA  PHE A 401      -3.190  -8.866   1.100  1.00 92.45           C  
ATOM   2937  C   PHE A 401      -3.239  -7.673   0.136  1.00 92.45           C  
ATOM   2938  CB  PHE A 401      -4.362  -9.813   0.843  1.00 92.45           C  
ATOM   2939  O   PHE A 401      -2.621  -7.707  -0.928  1.00 92.45           O  
ATOM   2940  CG  PHE A 401      -4.104 -11.234   1.304  1.00 92.45           C  
ATOM   2941  CD1 PHE A 401      -3.188 -12.048   0.612  1.00 92.45           C  
ATOM   2942  CD2 PHE A 401      -4.771 -11.747   2.427  1.00 92.45           C  
ATOM   2943  CE1 PHE A 401      -2.941 -13.363   1.044  1.00 92.45           C  
ATOM   2944  CE2 PHE A 401      -4.519 -13.056   2.868  1.00 92.45           C  
ATOM   2945  CZ  PHE A 401      -3.605 -13.866   2.176  1.00 92.45           C  
ATOM   2946  N   ARG A 402      -3.936  -6.596   0.516  1.00 91.10           N  
ATOM   2947  CA  ARG A 402      -3.952  -5.339  -0.236  1.00 91.10           C  
ATOM   2948  C   ARG A 402      -2.550  -4.728  -0.307  1.00 91.10           C  
ATOM   2949  CB  ARG A 402      -4.972  -4.379   0.400  1.00 91.10           C  
ATOM   2950  O   ARG A 402      -2.115  -4.383  -1.400  1.00 91.10           O  
ATOM   2951  CG  ARG A 402      -5.099  -3.062  -0.384  1.00 91.10           C  
ATOM   2952  CD  ARG A 402      -5.949  -2.001   0.342  1.00 91.10           C  
ATOM   2953  NE  ARG A 402      -5.382  -1.580   1.643  1.00 91.10           N  
ATOM   2954  NH1 ARG A 402      -3.527  -0.436   0.890  1.00 91.10           N  
ATOM   2955  NH2 ARG A 402      -3.750  -0.834   3.044  1.00 91.10           N  
ATOM   2956  CZ  ARG A 402      -4.246  -0.936   1.849  1.00 91.10           C  
ATOM   2957  N   ASP A 403      -1.842  -4.610   0.811  1.00 88.19           N  
ATOM   2958  CA  ASP A 403      -0.532  -3.949   0.868  1.00 88.19           C  
ATOM   2959  C   ASP A 403       0.566  -4.747   0.158  1.00 88.19           C  
ATOM   2960  CB  ASP A 403      -0.147  -3.649   2.329  1.00 88.19           C  
ATOM   2961  O   ASP A 403       1.439  -4.149  -0.467  1.00 88.19           O  
ATOM   2962  CG  ASP A 403      -0.926  -2.465   2.917  1.00 88.19           C  
ATOM   2963  OD1 ASP A 403      -1.323  -1.552   2.149  1.00 88.19           O  
ATOM   2964  OD2 ASP A 403      -1.160  -2.428   4.144  1.00 88.19           O  
ATOM   2965  N   ILE A 404       0.504  -6.083   0.173  1.00 87.73           N  
ATOM   2966  CA  ILE A 404       1.471  -6.907  -0.568  1.00 87.73           C  
ATOM   2967  C   ILE A 404       1.164  -6.976  -2.074  1.00 87.73           C  
ATOM   2968  CB  ILE A 404       1.646  -8.304   0.068  1.00 87.73           C  
ATOM   2969  O   ILE A 404       2.065  -7.238  -2.862  1.00 87.73           O  
ATOM   2970  CG1 ILE A 404       0.418  -9.194  -0.190  1.00 87.73           C  
ATOM   2971  CG2 ILE A 404       1.974  -8.205   1.572  1.00 87.73           C  
ATOM   2972  CD1 ILE A 404       0.441 -10.549   0.529  1.00 87.73           C  
ATOM   2973  N   SER A 405      -0.072  -6.706  -2.511  1.00 88.37           N  
ATOM   2974  CA  SER A 405      -0.428  -6.777  -3.939  1.00 88.37           C  
ATOM   2975  C   SER A 405       0.339  -5.771  -4.814  1.00 88.37           C  
ATOM   2976  CB  SER A 405      -1.942  -6.636  -4.129  1.00 88.37           C  
ATOM   2977  O   SER A 405       0.728  -6.105  -5.935  1.00 88.37           O  
ATOM   2978  OG  SER A 405      -2.426  -5.341  -3.834  1.00 88.37           O  
ATOM   2979  N   ALA A 406       0.629  -4.577  -4.284  1.00 84.63           N  
ATOM   2980  CA  ALA A 406       1.349  -3.518  -4.993  1.00 84.63           C  
ATOM   2981  C   ALA A 406       2.808  -3.895  -5.333  1.00 84.63           C  
ATOM   2982  CB  ALA A 406       1.248  -2.198  -4.206  1.00 84.63           C  
ATOM   2983  O   ALA A 406       3.147  -3.927  -6.519  1.00 84.63           O  
ATOM   2984  N   PRO A 407       3.684  -4.221  -4.354  1.00 83.95           N  
ATOM   2985  CA  PRO A 407       5.076  -4.571  -4.639  1.00 83.95           C  
ATOM   2986  C   PRO A 407       5.203  -5.845  -5.474  1.00 83.95           C  
ATOM   2987  CB  PRO A 407       5.765  -4.722  -3.281  1.00 83.95           C  
ATOM   2988  O   PRO A 407       6.124  -5.940  -6.279  1.00 83.95           O  
ATOM   2989  CG  PRO A 407       4.621  -5.039  -2.327  1.00 83.95           C  
ATOM   2990  CD  PRO A 407       3.461  -4.253  -2.915  1.00 83.95           C  
ATOM   2991  N   PHE A 408       4.275  -6.798  -5.346  1.00 81.78           N  
ATOM   2992  CA  PHE A 408       4.258  -7.985  -6.203  1.00 81.78           C  
ATOM   2993  C   PHE A 408       3.993  -7.642  -7.670  1.00 81.78           C  
ATOM   2994  CB  PHE A 408       3.239  -9.002  -5.676  1.00 81.78           C  
ATOM   2995  O   PHE A 408       4.679  -8.165  -8.544  1.00 81.78           O  
ATOM   2996  CG  PHE A 408       3.872  -9.981  -4.712  1.00 81.78           C  
ATOM   2997  CD1 PHE A 408       4.280 -11.245  -5.175  1.00 81.78           C  
ATOM   2998  CD2 PHE A 408       4.153  -9.602  -3.386  1.00 81.78           C  
ATOM   2999  CE1 PHE A 408       4.972 -12.118  -4.319  1.00 81.78           C  
ATOM   3000  CE2 PHE A 408       4.828 -10.478  -2.526  1.00 81.78           C  
ATOM   3001  CZ  PHE A 408       5.259 -11.725  -3.002  1.00 81.78           C  
ATOM   3002  N   GLY A 409       3.057  -6.735  -7.960  1.00 84.46           N  
ATOM   3003  CA  GLY A 409       2.863  -6.278  -9.336  1.00 84.46           C  
ATOM   3004  C   GLY A 409       4.061  -5.519  -9.883  1.00 84.46           C  
ATOM   3005  O   GLY A 409       4.498  -5.801 -10.994  1.00 84.46           O  
ATOM   3006  N   VAL A 410       4.657  -4.627  -9.086  1.00 83.73           N  
ATOM   3007  CA  VAL A 410       5.908  -3.941  -9.455  1.00 83.73           C  
ATOM   3008  C   VAL A 410       7.008  -4.955  -9.783  1.00 83.73           C  
ATOM   3009  CB  VAL A 410       6.364  -2.989  -8.333  1.00 83.73           C  
ATOM   3010  O   VAL A 410       7.710  -4.786 -10.776  1.00 83.73           O  
ATOM   3011  CG1 VAL A 410       7.735  -2.351  -8.576  1.00 83.73           C  
ATOM   3012  CG2 VAL A 410       5.367  -1.844  -8.171  1.00 83.73           C  
ATOM   3013  N   ALA A 411       7.117  -6.039  -9.008  1.00 83.49           N  
ATOM   3014  CA  ALA A 411       8.092  -7.112  -9.219  1.00 83.49           C  
ATOM   3015  C   ALA A 411       7.996  -7.772 -10.598  1.00 83.49           C  
ATOM   3016  CB  ALA A 411       7.899  -8.197  -8.155  1.00 83.49           C  
ATOM   3017  O   ALA A 411       9.005  -8.229 -11.127  1.00 83.49           O  
ATOM   3018  N   VAL A 412       6.785  -7.848 -11.153  1.00 85.42           N  
ATOM   3019  CA  VAL A 412       6.495  -8.527 -12.420  1.00 85.42           C  
ATOM   3020  C   VAL A 412       6.532  -7.535 -13.579  1.00 85.42           C  
ATOM   3021  CB  VAL A 412       5.136  -9.254 -12.327  1.00 85.42           C  
ATOM   3022  O   VAL A 412       7.276  -7.717 -14.541  1.00 85.42           O  
ATOM   3023  CG1 VAL A 412       4.735  -9.904 -13.656  1.00 85.42           C  
ATOM   3024  CG2 VAL A 412       5.177 -10.360 -11.261  1.00 85.42           C  
ATOM   3025  N   PHE A 413       5.753  -6.461 -13.483  1.00 88.60           N  
ATOM   3026  CA  PHE A 413       5.478  -5.563 -14.601  1.00 88.60           C  
ATOM   3027  C   PHE A 413       6.592  -4.537 -14.852  1.00 88.60           C  
ATOM   3028  CB  PHE A 413       4.140  -4.873 -14.328  1.00 88.60           C  
ATOM   3029  O   PHE A 413       6.799  -4.151 -16.003  1.00 88.60           O  
ATOM   3030  CG  PHE A 413       2.917  -5.768 -14.351  1.00 88.60           C  
ATOM   3031  CD1 PHE A 413       2.501  -6.360 -15.554  1.00 88.60           C  
ATOM   3032  CD2 PHE A 413       2.160  -5.978 -13.183  1.00 88.60           C  
ATOM   3033  CE1 PHE A 413       1.374  -7.197 -15.583  1.00 88.60           C  
ATOM   3034  CE2 PHE A 413       1.036  -6.821 -13.205  1.00 88.60           C  
ATOM   3035  CZ  PHE A 413       0.649  -7.437 -14.405  1.00 88.60           C  
ATOM   3036  N   VAL A 414       7.342  -4.109 -13.826  1.00 88.23           N  
ATOM   3037  CA  VAL A 414       8.461  -3.167 -14.031  1.00 88.23           C  
ATOM   3038  C   VAL A 414       9.643  -3.845 -14.729  1.00 88.23           C  
ATOM   3039  CB  VAL A 414       8.861  -2.398 -12.755  1.00 88.23           C  
ATOM   3040  O   VAL A 414      10.082  -3.330 -15.757  1.00 88.23           O  
ATOM   3041  CG1 VAL A 414      10.080  -1.498 -12.986  1.00 88.23           C  
ATOM   3042  CG2 VAL A 414       7.690  -1.529 -12.292  1.00 88.23           C  
ATOM   3043  N   PRO A 415      10.133  -5.024 -14.288  1.00 86.77           N  
ATOM   3044  CA  PRO A 415      11.160  -5.746 -15.034  1.00 86.77           C  
ATOM   3045  C   PRO A 415      10.693  -6.187 -16.417  1.00 86.77           C  
ATOM   3046  CB  PRO A 415      11.543  -6.954 -14.180  1.00 86.77           C  
ATOM   3047  O   PRO A 415      11.489  -6.164 -17.347  1.00 86.77           O  
ATOM   3048  CG  PRO A 415      11.211  -6.475 -12.775  1.00 86.77           C  
ATOM   3049  CD  PRO A 415       9.930  -5.678 -13.004  1.00 86.77           C  
ATOM   3050  N   MET A 416       9.417  -6.553 -16.588  1.00 90.16           N  
ATOM   3051  CA  MET A 416       8.885  -6.884 -17.913  1.00 90.16           C  
ATOM   3052  C   MET A 416       9.020  -5.703 -18.883  1.00 90.16           C  
ATOM   3053  CB  MET A 416       7.430  -7.338 -17.779  1.00 90.16           C  
ATOM   3054  O   MET A 416       9.462  -5.895 -20.015  1.00 90.16           O  
ATOM   3055  CG  MET A 416       6.862  -7.837 -19.111  1.00 90.16           C  
ATOM   3056  SD  MET A 416       5.203  -8.546 -18.977  1.00 90.16           S  
ATOM   3057  CE  MET A 416       4.294  -7.028 -18.658  1.00 90.16           C  
ATOM   3058  N   PHE A 417       8.720  -4.483 -18.427  1.00 91.90           N  
ATOM   3059  CA  PHE A 417       8.942  -3.276 -19.216  1.00 91.90           C  
ATOM   3060  C   PHE A 417      10.435  -3.003 -19.441  1.00 91.90           C  
ATOM   3061  CB  PHE A 417       8.255  -2.088 -18.538  1.00 91.90           C  
ATOM   3062  O   PHE A 417      10.863  -2.873 -20.587  1.00 91.90           O  
ATOM   3063  CG  PHE A 417       8.509  -0.771 -19.242  1.00 91.90           C  
ATOM   3064  CD1 PHE A 417       9.367   0.182 -18.666  1.00 91.90           C  
ATOM   3065  CD2 PHE A 417       7.929  -0.518 -20.500  1.00 91.90           C  
ATOM   3066  CE1 PHE A 417       9.640   1.380 -19.348  1.00 91.90           C  
ATOM   3067  CE2 PHE A 417       8.217   0.678 -21.180  1.00 91.90           C  
ATOM   3068  CZ  PHE A 417       9.072   1.630 -20.605  1.00 91.90           C  
ATOM   3069  N   ALA A 418      11.241  -2.955 -18.377  1.00 89.56           N  
ATOM   3070  CA  ALA A 418      12.662  -2.614 -18.460  1.00 89.56           C  
ATOM   3071  C   ALA A 418      13.456  -3.607 -19.330  1.00 89.56           C  
ATOM   3072  CB  ALA A 418      13.224  -2.526 -17.037  1.00 89.56           C  
ATOM   3073  O   ALA A 418      14.158  -3.198 -20.253  1.00 89.56           O  
ATOM   3074  N   ASN A 419      13.275  -4.912 -19.116  1.00 91.04           N  
ATOM   3075  CA  ASN A 419      13.913  -5.954 -19.925  1.00 91.04           C  
ATOM   3076  C   ASN A 419      13.405  -5.928 -21.370  1.00 91.04           C  
ATOM   3077  CB  ASN A 419      13.651  -7.334 -19.299  1.00 91.04           C  
ATOM   3078  O   ASN A 419      14.178  -6.159 -22.299  1.00 91.04           O  
ATOM   3079  CG  ASN A 419      14.276  -7.516 -17.927  1.00 91.04           C  
ATOM   3080  ND2 ASN A 419      13.835  -8.498 -17.178  1.00 91.04           N  
ATOM   3081  OD1 ASN A 419      15.183  -6.818 -17.512  1.00 91.04           O  
ATOM   3082  N   GLY A 420      12.120  -5.612 -21.570  1.00 93.82           N  
ATOM   3083  CA  GLY A 420      11.550  -5.387 -22.894  1.00 93.82           C  
ATOM   3084  C   GLY A 420      12.216  -4.219 -23.624  1.00 93.82           C  
ATOM   3085  O   GLY A 420      12.476  -4.323 -24.821  1.00 93.82           O  
ATOM   3086  N   VAL A 421      12.562  -3.134 -22.920  1.00 93.07           N  
ATOM   3087  CA  VAL A 421      13.340  -2.025 -23.494  1.00 93.07           C  
ATOM   3088  C   VAL A 421      14.735  -2.507 -23.886  1.00 93.07           C  
ATOM   3089  CB  VAL A 421      13.397  -0.795 -22.562  1.00 93.07           C  
ATOM   3090  O   VAL A 421      15.104  -2.381 -25.050  1.00 93.07           O  
ATOM   3091  CG1 VAL A 421      14.292   0.308 -23.139  1.00 93.07           C  
ATOM   3092  CG2 VAL A 421      11.999  -0.195 -22.386  1.00 93.07           C  
ATOM   3093  N   THR A 422      15.482  -3.134 -22.974  1.00 93.29           N  
ATOM   3094  CA  THR A 422      16.845  -3.626 -23.250  1.00 93.29           C  
ATOM   3095  C   THR A 422      16.892  -4.593 -24.438  1.00 93.29           C  
ATOM   3096  CB  THR A 422      17.422  -4.313 -22.004  1.00 93.29           C  
ATOM   3097  O   THR A 422      17.723  -4.433 -25.334  1.00 93.29           O  
ATOM   3098  CG2 THR A 422      18.884  -4.724 -22.167  1.00 93.29           C  
ATOM   3099  OG1 THR A 422      17.364  -3.439 -20.903  1.00 93.29           O  
ATOM   3100  N   ALA A 423      15.974  -5.563 -24.495  1.00 93.76           N  
ATOM   3101  CA  ALA A 423      15.903  -6.527 -25.592  1.00 93.76           C  
ATOM   3102  C   ALA A 423      15.567  -5.857 -26.936  1.00 93.76           C  
ATOM   3103  CB  ALA A 423      14.867  -7.596 -25.226  1.00 93.76           C  
ATOM   3104  O   ALA A 423      16.150  -6.193 -27.969  1.00 93.76           O  
ATOM   3105  N   ASN A 424      14.653  -4.881 -26.932  1.00 95.02           N  
ATOM   3106  CA  ASN A 424      14.285  -4.155 -28.144  1.00 95.02           C  
ATOM   3107  C   ASN A 424      15.388  -3.194 -28.619  1.00 95.02           C  
ATOM   3108  CB  ASN A 424      12.943  -3.445 -27.930  1.00 95.02           C  
ATOM   3109  O   ASN A 424      15.558  -3.060 -29.828  1.00 95.02           O  
ATOM   3110  CG  ASN A 424      11.750  -4.381 -28.021  1.00 95.02           C  
ATOM   3111  ND2 ASN A 424      10.808  -4.263 -27.119  1.00 95.02           N  
ATOM   3112  OD1 ASN A 424      11.630  -5.196 -28.924  1.00 95.02           O  
ATOM   3113  N   ILE A 425      16.175  -2.583 -27.721  1.00 93.34           N  
ATOM   3114  CA  ILE A 425      17.346  -1.767 -28.100  1.00 93.34           C  
ATOM   3115  C   ILE A 425      18.336  -2.616 -28.898  1.00 93.34           C  
ATOM   3116  CB  ILE A 425      18.025  -1.123 -26.865  1.00 93.34           C  
ATOM   3117  O   ILE A 425      18.682  -2.252 -30.020  1.00 93.34           O  
ATOM   3118  CG1 ILE A 425      17.122  -0.008 -26.306  1.00 93.34           C  
ATOM   3119  CG2 ILE A 425      19.403  -0.528 -27.225  1.00 93.34           C  
ATOM   3120  CD1 ILE A 425      17.578   0.585 -24.967  1.00 93.34           C  
ATOM   3121  N   ALA A 426      18.726  -3.783 -28.375  1.00 92.50           N  
ATOM   3122  CA  ALA A 426      19.650  -4.690 -29.059  1.00 92.50           C  
ATOM   3123  C   ALA A 426      19.116  -5.138 -30.436  1.00 92.50           C  
ATOM   3124  CB  ALA A 426      19.901  -5.885 -28.132  1.00 92.50           C  
ATOM   3125  O   ALA A 426      19.855  -5.205 -31.424  1.00 92.50           O  
ATOM   3126  N   LYS A 427      17.804  -5.387 -30.528  1.00 94.45           N  
ATOM   3127  CA  LYS A 427      17.133  -5.747 -31.782  1.00 94.45           C  
ATOM   3128  C   LYS A 427      17.131  -4.603 -32.803  1.00 94.45           C  
ATOM   3129  CB  LYS A 427      15.713  -6.219 -31.452  1.00 94.45           C  
ATOM   3130  O   LYS A 427      17.356  -4.850 -33.982  1.00 94.45           O  
ATOM   3131  CG  LYS A 427      14.969  -6.717 -32.697  1.00 94.45           C  
ATOM   3132  CD  LYS A 427      13.543  -7.120 -32.323  1.00 94.45           C  
ATOM   3133  CE  LYS A 427      12.784  -7.541 -33.582  1.00 94.45           C  
ATOM   3134  NZ  LYS A 427      11.372  -7.855 -33.259  1.00 94.45           N  
ATOM   3135  N   TYR A 428      16.865  -3.364 -32.391  1.00 94.06           N  
ATOM   3136  CA  TYR A 428      16.824  -2.226 -33.316  1.00 94.06           C  
ATOM   3137  C   TYR A 428      18.222  -1.738 -33.714  1.00 94.06           C  
ATOM   3138  CB  TYR A 428      15.960  -1.097 -32.734  1.00 94.06           C  
ATOM   3139  O   TYR A 428      18.425  -1.413 -34.882  1.00 94.06           O  
ATOM   3140  CG  TYR A 428      14.483  -1.428 -32.572  1.00 94.06           C  
ATOM   3141  CD1 TYR A 428      13.769  -2.053 -33.616  1.00 94.06           C  
ATOM   3142  CD2 TYR A 428      13.815  -1.097 -31.375  1.00 94.06           C  
ATOM   3143  CE1 TYR A 428      12.412  -2.386 -33.448  1.00 94.06           C  
ATOM   3144  CE2 TYR A 428      12.456  -1.431 -31.204  1.00 94.06           C  
ATOM   3145  OH  TYR A 428      10.449  -2.425 -32.093  1.00 94.06           O  
ATOM   3146  CZ  TYR A 428      11.758  -2.089 -32.235  1.00 94.06           C  
ATOM   3147  N   ALA A 429      19.189  -1.770 -32.793  1.00 90.65           N  
ATOM   3148  CA  ALA A 429      20.585  -1.442 -33.075  1.00 90.65           C  
ATOM   3149  C   ALA A 429      21.211  -2.424 -34.080  1.00 90.65           C  
ATOM   3150  CB  ALA A 429      21.354  -1.424 -31.749  1.00 90.65           C  
ATOM   3151  O   ALA A 429      21.845  -2.003 -35.044  1.00 90.65           O  
ATOM   3152  N   SER A 430      20.959  -3.733 -33.934  1.00 91.94           N  
ATOM   3153  CA  SER A 430      21.413  -4.730 -34.923  1.00 91.94           C  
ATOM   3154  C   SER A 430      20.735  -4.585 -36.294  1.00 91.94           C  
ATOM   3155  CB  SER A 430      21.253  -6.157 -34.389  1.00 91.94           C  
ATOM   3156  O   SER A 430      21.290  -5.018 -37.300  1.00 91.94           O  
ATOM   3157  OG  SER A 430      19.915  -6.435 -34.026  1.00 91.94           O  
ATOM   3158  N   GLY A 431      19.575  -3.923 -36.355  1.00 91.96           N  
ATOM   3159  CA  GLY A 431      18.903  -3.528 -37.596  1.00 91.96           C  
ATOM   3160  C   GLY A 431      19.424  -2.232 -38.234  1.00 91.96           C  
ATOM   3161  O   GLY A 431      18.812  -1.763 -39.190  1.00 91.96           O  
ATOM   3162  N   GLY A 432      20.502  -1.632 -37.712  1.00 91.38           N  
ATOM   3163  CA  GLY A 432      21.119  -0.416 -38.258  1.00 91.38           C  
ATOM   3164  C   GLY A 432      20.477   0.900 -37.807  1.00 91.38           C  
ATOM   3165  O   GLY A 432      20.762   1.945 -38.386  1.00 91.38           O  
ATOM   3166  N   MET A 433      19.601   0.875 -36.798  1.00 92.21           N  
ATOM   3167  CA  MET A 433      19.030   2.094 -36.220  1.00 92.21           C  
ATOM   3168  C   MET A 433      20.040   2.778 -35.290  1.00 92.21           C  
ATOM   3169  CB  MET A 433      17.724   1.746 -35.492  1.00 92.21           C  
ATOM   3170  O   MET A 433      20.697   2.110 -34.495  1.00 92.21           O  
ATOM   3171  CG  MET A 433      16.927   2.981 -35.056  1.00 92.21           C  
ATOM   3172  SD  MET A 433      15.234   2.624 -34.494  1.00 92.21           S  
ATOM   3173  CE  MET A 433      14.473   2.228 -36.084  1.00 92.21           C  
ATOM   3174  N   GLU A 434      20.118   4.108 -35.352  1.00 91.66           N  
ATOM   3175  CA  GLU A 434      20.916   4.913 -34.422  1.00 91.66           C  
ATOM   3176  C   GLU A 434      20.466   4.697 -32.964  1.00 91.66           C  
ATOM   3177  CB  GLU A 434      20.804   6.389 -34.827  1.00 91.66           C  
ATOM   3178  O   GLU A 434      19.274   4.536 -32.688  1.00 91.66           O  
ATOM   3179  CG  GLU A 434      21.807   7.291 -34.091  1.00 91.66           C  
ATOM   3180  CD  GLU A 434      21.651   8.776 -34.450  1.00 91.66           C  
ATOM   3181  OE1 GLU A 434      22.347   9.584 -33.800  1.00 91.66           O  
ATOM   3182  OE2 GLU A 434      20.813   9.091 -35.326  1.00 91.66           O  
ATOM   3183  N   GLU A 435      21.412   4.713 -32.023  1.00 87.60           N  
ATOM   3184  CA  GLU A 435      21.205   4.334 -30.618  1.00 87.60           C  
ATOM   3185  C   GLU A 435      20.067   5.113 -29.927  1.00 87.60           C  
ATOM   3186  CB  GLU A 435      22.544   4.525 -29.888  1.00 87.60           C  
ATOM   3187  O   GLU A 435      19.216   4.520 -29.252  1.00 87.60           O  
ATOM   3188  CG  GLU A 435      22.523   3.974 -28.456  1.00 87.60           C  
ATOM   3189  CD  GLU A 435      23.883   4.077 -27.744  1.00 87.60           C  
ATOM   3190  OE1 GLU A 435      23.937   3.637 -26.574  1.00 87.60           O  
ATOM   3191  OE2 GLU A 435      24.849   4.574 -28.364  1.00 87.60           O  
ATOM   3192  N   GLY A 436      19.986   6.431 -30.150  1.00 88.59           N  
ATOM   3193  CA  GLY A 436      18.920   7.273 -29.597  1.00 88.59           C  
ATOM   3194  C   GLY A 436      17.532   6.896 -30.130  1.00 88.59           C  
ATOM   3195  O   GLY A 436      16.595   6.679 -29.356  1.00 88.59           O  
ATOM   3196  N   ALA A 437      17.402   6.728 -31.450  1.00 91.59           N  
ATOM   3197  CA  ALA A 437      16.149   6.318 -32.086  1.00 91.59           C  
ATOM   3198  C   ALA A 437      15.733   4.891 -31.679  1.00 91.59           C  
ATOM   3199  CB  ALA A 437      16.312   6.453 -33.604  1.00 91.59           C  
ATOM   3200  O   ALA A 437      14.549   4.630 -31.436  1.00 91.59           O  
ATOM   3201  N   ALA A 438      16.704   3.982 -31.542  1.00 93.59           N  
ATOM   3202  CA  ALA A 438      16.489   2.617 -31.071  1.00 93.59           C  
ATOM   3203  C   ALA A 438      15.927   2.596 -29.643  1.00 93.59           C  
ATOM   3204  CB  ALA A 438      17.813   1.849 -31.172  1.00 93.59           C  
ATOM   3205  O   ALA A 438      14.976   1.860 -29.373  1.00 93.59           O  
ATOM   3206  N   THR A 439      16.453   3.443 -28.756  1.00 93.76           N  
ATOM   3207  CA  THR A 439      16.005   3.573 -27.359  1.00 93.76           C  
ATOM   3208  C   THR A 439      14.558   4.048 -27.258  1.00 93.76           C  
ATOM   3209  CB  THR A 439      16.951   4.505 -26.592  1.00 93.76           C  
ATOM   3210  O   THR A 439      13.738   3.416 -26.587  1.00 93.76           O  
ATOM   3211  CG2 THR A 439      16.556   4.649 -25.124  1.00 93.76           C  
ATOM   3212  OG1 THR A 439      18.245   3.952 -26.612  1.00 93.76           O  
ATOM   3213  N   VAL A 440      14.201   5.105 -27.991  1.00 94.00           N  
ATOM   3214  CA  VAL A 440      12.829   5.637 -28.025  1.00 94.00           C  
ATOM   3215  C   VAL A 440      11.849   4.598 -28.577  1.00 94.00           C  
ATOM   3216  CB  VAL A 440      12.798   6.928 -28.862  1.00 94.00           C  
ATOM   3217  O   VAL A 440      10.804   4.331 -27.978  1.00 94.00           O  
ATOM   3218  CG1 VAL A 440      11.379   7.458 -29.079  1.00 94.00           C  
ATOM   3219  CG2 VAL A 440      13.606   8.039 -28.183  1.00 94.00           C  
ATOM   3220  N   LYS A 441      12.190   3.953 -29.699  1.00 95.05           N  
ATOM   3221  CA  LYS A 441      11.342   2.921 -30.312  1.00 95.05           C  
ATOM   3222  C   LYS A 441      11.201   1.684 -29.422  1.00 95.05           C  
ATOM   3223  CB  LYS A 441      11.916   2.575 -31.691  1.00 95.05           C  
ATOM   3224  O   LYS A 441      10.130   1.076 -29.383  1.00 95.05           O  
ATOM   3225  CG  LYS A 441      10.945   1.708 -32.503  1.00 95.05           C  
ATOM   3226  CD  LYS A 441      11.517   1.454 -33.897  1.00 95.05           C  
ATOM   3227  CE  LYS A 441      10.549   0.595 -34.713  1.00 95.05           C  
ATOM   3228  NZ  LYS A 441      11.065   0.377 -36.087  1.00 95.05           N  
ATOM   3229  N   ALA A 442      12.251   1.318 -28.689  1.00 95.82           N  
ATOM   3230  CA  ALA A 442      12.223   0.237 -27.712  1.00 95.82           C  
ATOM   3231  C   ALA A 442      11.289   0.540 -26.536  1.00 95.82           C  
ATOM   3232  CB  ALA A 442      13.651  -0.036 -27.244  1.00 95.82           C  
ATOM   3233  O   ALA A 442      10.493  -0.326 -26.171  1.00 95.82           O  
ATOM   3234  N   ALA A 443      11.316   1.764 -25.999  1.00 94.97           N  
ATOM   3235  CA  ALA A 443      10.387   2.204 -24.958  1.00 94.97           C  
ATOM   3236  C   ALA A 443       8.921   2.117 -25.418  1.00 94.97           C  
ATOM   3237  CB  ALA A 443      10.783   3.614 -24.508  1.00 94.97           C  
ATOM   3238  O   ALA A 443       8.088   1.559 -24.704  1.00 94.97           O  
ATOM   3239  N   ILE A 444       8.617   2.577 -26.639  1.00 96.05           N  
ATOM   3240  CA  ILE A 444       7.273   2.493 -27.243  1.00 96.05           C  
ATOM   3241  C   ILE A 444       6.836   1.038 -27.439  1.00 96.05           C  
ATOM   3242  CB  ILE A 444       7.223   3.304 -28.557  1.00 96.05           C  
ATOM   3243  O   ILE A 444       5.754   0.644 -27.009  1.00 96.05           O  
ATOM   3244  CG1 ILE A 444       7.450   4.809 -28.279  1.00 96.05           C  
ATOM   3245  CG2 ILE A 444       5.873   3.104 -29.273  1.00 96.05           C  
ATOM   3246  CD1 ILE A 444       7.761   5.619 -29.543  1.00 96.05           C  
ATOM   3247  N   SER A 445       7.682   0.200 -28.036  1.00 95.78           N  
ATOM   3248  CA  SER A 445       7.341  -1.211 -28.246  1.00 95.78           C  
ATOM   3249  C   SER A 445       7.148  -1.962 -26.923  1.00 95.78           C  
ATOM   3250  CB  SER A 445       8.445  -1.876 -29.062  1.00 95.78           C  
ATOM   3251  O   SER A 445       6.289  -2.843 -26.830  1.00 95.78           O  
ATOM   3252  OG  SER A 445       8.060  -3.171 -29.476  1.00 95.78           O  
ATOM   3253  N   SER A 446       7.940  -1.625 -25.901  1.00 95.08           N  
ATOM   3254  CA  SER A 446       7.855  -2.254 -24.585  1.00 95.08           C  
ATOM   3255  C   SER A 446       6.589  -1.828 -23.841  1.00 95.08           C  
ATOM   3256  CB  SER A 446       9.108  -1.955 -23.758  1.00 95.08           C  
ATOM   3257  O   SER A 446       5.885  -2.689 -23.315  1.00 95.08           O  
ATOM   3258  OG  SER A 446       9.119  -2.842 -22.663  1.00 95.08           O  
ATOM   3259  N   ILE A 447       6.227  -0.534 -23.870  1.00 94.38           N  
ATOM   3260  CA  ILE A 447       4.996  -0.060 -23.218  1.00 94.38           C  
ATOM   3261  C   ILE A 447       3.756  -0.662 -23.883  1.00 94.38           C  
ATOM   3262  CB  ILE A 447       4.933   1.487 -23.102  1.00 94.38           C  
ATOM   3263  O   ILE A 447       2.859  -1.116 -23.187  1.00 94.38           O  
ATOM   3264  CG1 ILE A 447       4.063   1.921 -21.904  1.00 94.38           C  
ATOM   3265  CG2 ILE A 447       4.398   2.206 -24.349  1.00 94.38           C  
ATOM   3266  CD1 ILE A 447       4.792   1.773 -20.564  1.00 94.38           C  
ATOM   3267  N   GLN A 448       3.738  -0.781 -25.214  1.00 94.79           N  
ATOM   3268  CA  GLN A 448       2.643  -1.426 -25.945  1.00 94.79           C  
ATOM   3269  C   GLN A 448       2.497  -2.910 -25.589  1.00 94.79           C  
ATOM   3270  CB  GLN A 448       2.904  -1.285 -27.448  1.00 94.79           C  
ATOM   3271  O   GLN A 448       1.382  -3.399 -25.411  1.00 94.79           O  
ATOM   3272  CG  GLN A 448       2.648   0.146 -27.932  1.00 94.79           C  
ATOM   3273  CD  GLN A 448       3.054   0.361 -29.383  1.00 94.79           C  
ATOM   3274  NE2 GLN A 448       2.587   1.431 -29.984  1.00 94.79           N  
ATOM   3275  OE1 GLN A 448       3.778  -0.407 -30.003  1.00 94.79           O  
ATOM   3276  N   THR A 449       3.618  -3.626 -25.461  1.00 94.32           N  
ATOM   3277  CA  THR A 449       3.614  -5.038 -25.046  1.00 94.32           C  
ATOM   3278  C   THR A 449       3.098  -5.178 -23.617  1.00 94.32           C  
ATOM   3279  CB  THR A 449       5.014  -5.655 -25.162  1.00 94.32           C  
ATOM   3280  O   THR A 449       2.228  -6.009 -23.360  1.00 94.32           O  
ATOM   3281  CG2 THR A 449       5.011  -7.154 -24.864  1.00 94.32           C  
ATOM   3282  OG1 THR A 449       5.495  -5.508 -26.481  1.00 94.32           O  
ATOM   3283  N   LEU A 450       3.577  -4.324 -22.707  1.00 93.11           N  
ATOM   3284  CA  LEU A 450       3.091  -4.242 -21.334  1.00 93.11           C  
ATOM   3285  C   LEU A 450       1.575  -4.015 -21.310  1.00 93.11           C  
ATOM   3286  CB  LEU A 450       3.877  -3.137 -20.605  1.00 93.11           C  
ATOM   3287  O   LEU A 450       0.867  -4.810 -20.703  1.00 93.11           O  
ATOM   3288  CG  LEU A 450       3.356  -2.825 -19.194  1.00 93.11           C  
ATOM   3289  CD1 LEU A 450       3.645  -3.954 -18.216  1.00 93.11           C  
ATOM   3290  CD2 LEU A 450       3.989  -1.545 -18.675  1.00 93.11           C  
ATOM   3291  N   THR A 451       1.067  -3.018 -22.041  1.00 93.83           N  
ATOM   3292  CA  THR A 451      -0.369  -2.714 -22.117  1.00 93.83           C  
ATOM   3293  C   THR A 451      -1.206  -3.934 -22.501  1.00 93.83           C  
ATOM   3294  CB  THR A 451      -0.631  -1.595 -23.137  1.00 93.83           C  
ATOM   3295  O   THR A 451      -2.252  -4.173 -21.904  1.00 93.83           O  
ATOM   3296  CG2 THR A 451      -2.105  -1.207 -23.222  1.00 93.83           C  
ATOM   3297  OG1 THR A 451       0.072  -0.430 -22.792  1.00 93.83           O  
ATOM   3298  N   LEU A 452      -0.763  -4.752 -23.462  1.00 94.36           N  
ATOM   3299  CA  LEU A 452      -1.500  -5.959 -23.856  1.00 94.36           C  
ATOM   3300  C   LEU A 452      -1.570  -7.000 -22.727  1.00 94.36           C  
ATOM   3301  CB  LEU A 452      -0.863  -6.569 -25.114  1.00 94.36           C  
ATOM   3302  O   LEU A 452      -2.625  -7.600 -22.509  1.00 94.36           O  
ATOM   3303  CG  LEU A 452      -1.005  -5.714 -26.385  1.00 94.36           C  
ATOM   3304  CD1 LEU A 452      -0.215  -6.365 -27.520  1.00 94.36           C  
ATOM   3305  CD2 LEU A 452      -2.461  -5.569 -26.834  1.00 94.36           C  
ATOM   3306  N   VAL A 453      -0.475  -7.195 -21.989  1.00 93.16           N  
ATOM   3307  CA  VAL A 453      -0.440  -8.105 -20.831  1.00 93.16           C  
ATOM   3308  C   VAL A 453      -1.353  -7.590 -19.719  1.00 93.16           C  
ATOM   3309  CB  VAL A 453       1.001  -8.289 -20.314  1.00 93.16           C  
ATOM   3310  O   VAL A 453      -2.146  -8.346 -19.158  1.00 93.16           O  
ATOM   3311  CG1 VAL A 453       1.051  -9.228 -19.101  1.00 93.16           C  
ATOM   3312  CG2 VAL A 453       1.906  -8.906 -21.390  1.00 93.16           C  
ATOM   3313  N   GLU A 454      -1.292  -6.291 -19.440  1.00 92.32           N  
ATOM   3314  CA  GLU A 454      -2.110  -5.620 -18.433  1.00 92.32           C  
ATOM   3315  C   GLU A 454      -3.610  -5.703 -18.747  1.00 92.32           C  
ATOM   3316  CB  GLU A 454      -1.675  -4.159 -18.365  1.00 92.32           C  
ATOM   3317  O   GLU A 454      -4.414  -6.040 -17.873  1.00 92.32           O  
ATOM   3318  CG  GLU A 454      -0.272  -3.989 -17.760  1.00 92.32           C  
ATOM   3319  CD  GLU A 454       0.112  -2.517 -17.551  1.00 92.32           C  
ATOM   3320  OE1 GLU A 454       1.105  -2.320 -16.820  1.00 92.32           O  
ATOM   3321  OE2 GLU A 454      -0.635  -1.613 -18.011  1.00 92.32           O  
ATOM   3322  N   LEU A 455      -3.995  -5.491 -20.009  1.00 93.93           N  
ATOM   3323  CA  LEU A 455      -5.363  -5.714 -20.475  1.00 93.93           C  
ATOM   3324  C   LEU A 455      -5.793  -7.167 -20.253  1.00 93.93           C  
ATOM   3325  CB  LEU A 455      -5.482  -5.327 -21.959  1.00 93.93           C  
ATOM   3326  O   LEU A 455      -6.901  -7.400 -19.769  1.00 93.93           O  
ATOM   3327  CG  LEU A 455      -5.454  -3.812 -22.229  1.00 93.93           C  
ATOM   3328  CD1 LEU A 455      -5.428  -3.568 -23.739  1.00 93.93           C  
ATOM   3329  CD2 LEU A 455      -6.679  -3.103 -21.652  1.00 93.93           C  
ATOM   3330  N   GLY A 456      -4.914  -8.137 -20.520  1.00 94.27           N  
ATOM   3331  CA  GLY A 456      -5.147  -9.546 -20.198  1.00 94.27           C  
ATOM   3332  C   GLY A 456      -5.456  -9.770 -18.712  1.00 94.27           C  
ATOM   3333  O   GLY A 456      -6.453 -10.416 -18.379  1.00 94.27           O  
ATOM   3334  N   CYS A 457      -4.673  -9.173 -17.809  1.00 93.29           N  
ATOM   3335  CA  CYS A 457      -4.915  -9.232 -16.363  1.00 93.29           C  
ATOM   3336  C   CYS A 457      -6.267  -8.616 -15.968  1.00 93.29           C  
ATOM   3337  CB  CYS A 457      -3.765  -8.531 -15.626  1.00 93.29           C  
ATOM   3338  O   CYS A 457      -6.978  -9.181 -15.133  1.00 93.29           O  
ATOM   3339  SG  CYS A 457      -2.229  -9.475 -15.831  1.00 93.29           S  
ATOM   3340  N   ILE A 458      -6.662  -7.500 -16.589  1.00 93.65           N  
ATOM   3341  CA  ILE A 458      -7.961  -6.863 -16.330  1.00 93.65           C  
ATOM   3342  C   ILE A 458      -9.114  -7.730 -16.851  1.00 93.65           C  
ATOM   3343  CB  ILE A 458      -8.017  -5.434 -16.910  1.00 93.65           C  
ATOM   3344  O   ILE A 458     -10.114  -7.879 -16.147  1.00 93.65           O  
ATOM   3345  CG1 ILE A 458      -6.948  -4.521 -16.266  1.00 93.65           C  
ATOM   3346  CG2 ILE A 458      -9.415  -4.832 -16.664  1.00 93.65           C  
ATOM   3347  CD1 ILE A 458      -6.712  -3.244 -17.079  1.00 93.65           C  
ATOM   3348  N   VAL A 459      -8.984  -8.356 -18.028  1.00 94.71           N  
ATOM   3349  CA  VAL A 459      -9.992  -9.296 -18.553  1.00 94.71           C  
ATOM   3350  C   VAL A 459     -10.167 -10.486 -17.610  1.00 94.71           C  
ATOM   3351  CB  VAL A 459      -9.659  -9.766 -19.986  1.00 94.71           C  
ATOM   3352  O   VAL A 459     -11.302 -10.818 -17.260  1.00 94.71           O  
ATOM   3353  CG1 VAL A 459     -10.614 -10.874 -20.459  1.00 94.71           C  
ATOM   3354  CG2 VAL A 459      -9.800  -8.610 -20.986  1.00 94.71           C  
ATOM   3355  N   VAL A 460      -9.072 -11.080 -17.123  1.00 94.83           N  
ATOM   3356  CA  VAL A 460      -9.130 -12.130 -16.091  1.00 94.83           C  
ATOM   3357  C   VAL A 460      -9.826 -11.604 -14.833  1.00 94.83           C  
ATOM   3358  CB  VAL A 460      -7.725 -12.677 -15.767  1.00 94.83           C  
ATOM   3359  O   VAL A 460     -10.714 -12.269 -14.299  1.00 94.83           O  
ATOM   3360  CG1 VAL A 460      -7.752 -13.677 -14.602  1.00 94.83           C  
ATOM   3361  CG2 VAL A 460      -7.137 -13.417 -16.976  1.00 94.83           C  
ATOM   3362  N   GLY A 461      -9.511 -10.380 -14.403  1.00 94.25           N  
ATOM   3363  CA  GLY A 461     -10.193  -9.713 -13.296  1.00 94.25           C  
ATOM   3364  C   GLY A 461     -11.709  -9.604 -13.502  1.00 94.25           C  
ATOM   3365  O   GLY A 461     -12.479  -9.948 -12.606  1.00 94.25           O  
ATOM   3366  N   ILE A 462     -12.161  -9.204 -14.695  1.00 94.29           N  
ATOM   3367  CA  ILE A 462     -13.588  -9.114 -15.046  1.00 94.29           C  
ATOM   3368  C   ILE A 462     -14.256 -10.495 -14.988  1.00 94.29           C  
ATOM   3369  CB  ILE A 462     -13.773  -8.440 -16.430  1.00 94.29           C  
ATOM   3370  O   ILE A 462     -15.367 -10.615 -14.464  1.00 94.29           O  
ATOM   3371  CG1 ILE A 462     -13.383  -6.946 -16.356  1.00 94.29           C  
ATOM   3372  CG2 ILE A 462     -15.231  -8.577 -16.917  1.00 94.29           C  
ATOM   3373  CD1 ILE A 462     -13.265  -6.247 -17.717  1.00 94.29           C  
ATOM   3374  N   ILE A 463     -13.588 -11.545 -15.476  1.00 94.89           N  
ATOM   3375  CA  ILE A 463     -14.090 -12.925 -15.401  1.00 94.89           C  
ATOM   3376  C   ILE A 463     -14.267 -13.346 -13.935  1.00 94.89           C  
ATOM   3377  CB  ILE A 463     -13.164 -13.885 -16.188  1.00 94.89           C  
ATOM   3378  O   ILE A 463     -15.343 -13.813 -13.554  1.00 94.89           O  
ATOM   3379  CG1 ILE A 463     -13.214 -13.565 -17.701  1.00 94.89           C  
ATOM   3380  CG2 ILE A 463     -13.567 -15.354 -15.951  1.00 94.89           C  
ATOM   3381  CD1 ILE A 463     -12.095 -14.228 -18.514  1.00 94.89           C  
ATOM   3382  N   LEU A 464     -13.266 -13.098 -13.083  1.00 94.30           N  
ATOM   3383  CA  LEU A 464     -13.335 -13.391 -11.647  1.00 94.30           C  
ATOM   3384  C   LEU A 464     -14.458 -12.608 -10.945  1.00 94.30           C  
ATOM   3385  CB  LEU A 464     -11.974 -13.095 -10.991  1.00 94.30           C  
ATOM   3386  O   LEU A 464     -15.159 -13.164 -10.098  1.00 94.30           O  
ATOM   3387  CG  LEU A 464     -10.812 -14.011 -11.424  1.00 94.30           C  
ATOM   3388  CD1 LEU A 464      -9.524 -13.530 -10.754  1.00 94.30           C  
ATOM   3389  CD2 LEU A 464     -11.036 -15.475 -11.043  1.00 94.30           C  
ATOM   3390  N   VAL A 465     -14.712 -11.352 -11.334  1.00 93.54           N  
ATOM   3391  CA  VAL A 465     -15.846 -10.563 -10.813  1.00 93.54           C  
ATOM   3392  C   VAL A 465     -17.187 -11.235 -11.110  1.00 93.54           C  
ATOM   3393  CB  VAL A 465     -15.827  -9.121 -11.365  1.00 93.54           C  
ATOM   3394  O   VAL A 465     -18.091 -11.215 -10.268  1.00 93.54           O  
ATOM   3395  CG1 VAL A 465     -17.131  -8.348 -11.126  1.00 93.54           C  
ATOM   3396  CG2 VAL A 465     -14.724  -8.314 -10.684  1.00 93.54           C  
ATOM   3397  N   ARG A 466     -17.353 -11.875 -12.274  1.00 91.79           N  
ATOM   3398  CA  ARG A 466     -18.602 -12.589 -12.596  1.00 91.79           C  
ATOM   3399  C   ARG A 466     -18.838 -13.790 -11.674  1.00 91.79           C  
ATOM   3400  CB  ARG A 466     -18.634 -12.985 -14.085  1.00 91.79           C  
ATOM   3401  O   ARG A 466     -20.000 -14.066 -11.352  1.00 91.79           O  
ATOM   3402  CG  ARG A 466     -18.629 -11.789 -15.056  1.00 91.79           C  
ATOM   3403  CD  ARG A 466     -19.808 -10.833 -14.819  1.00 91.79           C  
ATOM   3404  NE  ARG A 466     -19.819  -9.719 -15.785  1.00 91.79           N  
ATOM   3405  NH1 ARG A 466     -21.818 -10.167 -16.845  1.00 91.79           N  
ATOM   3406  NH2 ARG A 466     -20.606  -8.413 -17.476  1.00 91.79           N  
ATOM   3407  CZ  ARG A 466     -20.745  -9.441 -16.689  1.00 91.79           C  
ATOM   3408  N   MET A 467     -17.768 -14.411 -11.174  1.00 93.01           N  
ATOM   3409  CA  MET A 467     -17.797 -15.552 -10.248  1.00 93.01           C  
ATOM   3410  C   MET A 467     -18.114 -15.194  -8.790  1.00 93.01           C  
ATOM   3411  CB  MET A 467     -16.453 -16.291 -10.273  1.00 93.01           C  
ATOM   3412  O   MET A 467     -18.347 -16.105  -7.992  1.00 93.01           O  
ATOM   3413  CG  MET A 467     -16.080 -16.840 -11.650  1.00 93.01           C  
ATOM   3414  SD  MET A 467     -14.442 -17.612 -11.684  1.00 93.01           S  
ATOM   3415  CE  MET A 467     -14.700 -19.057 -10.618  1.00 93.01           C  
ATOM   3416  N   LEU A 468     -18.143 -13.905  -8.426  1.00 90.77           N  
ATOM   3417  CA  LEU A 468     -18.542 -13.478  -7.078  1.00 90.77           C  
ATOM   3418  C   LEU A 468     -19.937 -14.031  -6.711  1.00 90.77           C  
ATOM   3419  CB  LEU A 468     -18.481 -11.937  -6.993  1.00 90.77           C  
ATOM   3420  O   LEU A 468     -20.702 -14.435  -7.580  1.00 90.77           O  
ATOM   3421  CG  LEU A 468     -17.062 -11.366  -6.823  1.00 90.77           C  
ATOM   3422  CD1 LEU A 468     -17.065  -9.853  -7.056  1.00 90.77           C  
ATOM   3423  CD2 LEU A 468     -16.553 -11.608  -5.404  1.00 90.77           C  
ATOM   3424  N   PRO A 469     -20.343 -14.077  -5.447  1.00 86.46           N  
ATOM   3425  CA  PRO A 469     -21.749 -14.272  -5.093  1.00 86.46           C  
ATOM   3426  C   PRO A 469     -22.538 -12.955  -5.236  1.00 86.46           C  
ATOM   3427  CB  PRO A 469     -21.718 -14.855  -3.687  1.00 86.46           C  
ATOM   3428  O   PRO A 469     -21.952 -11.884  -5.414  1.00 86.46           O  
ATOM   3429  CG  PRO A 469     -20.385 -14.378  -3.118  1.00 86.46           C  
ATOM   3430  CD  PRO A 469     -19.485 -14.019  -4.289  1.00 86.46           C  
ATOM   3431  N   ARG A 470     -23.878 -13.018  -5.251  1.00 82.04           N  
ATOM   3432  CA  ARG A 470     -24.713 -11.805  -5.129  1.00 82.04           C  
ATOM   3433  C   ARG A 470     -24.739 -11.382  -3.666  1.00 82.04           C  
ATOM   3434  CB  ARG A 470     -26.148 -12.018  -5.633  1.00 82.04           C  
ATOM   3435  O   ARG A 470     -24.895 -12.241  -2.805  1.00 82.04           O  
ATOM   3436  CG  ARG A 470     -26.234 -12.021  -7.162  1.00 82.04           C  
ATOM   3437  CD  ARG A 470     -27.702 -11.998  -7.599  1.00 82.04           C  
ATOM   3438  NE  ARG A 470     -27.830 -11.994  -9.072  1.00 82.04           N  
ATOM   3439  NH1 ARG A 470     -29.941 -12.878  -9.188  1.00 82.04           N  
ATOM   3440  NH2 ARG A 470     -28.825 -12.449 -11.076  1.00 82.04           N  
ATOM   3441  CZ  ARG A 470     -28.863 -12.433  -9.770  1.00 82.04           C  
ATOM   3442  N   ILE A 471     -24.587 -10.085  -3.409  1.00 76.24           N  
ATOM   3443  CA  ILE A 471     -24.605  -9.554  -2.037  1.00 76.24           C  
ATOM   3444  C   ILE A 471     -26.016  -9.129  -1.650  1.00 76.24           C  
ATOM   3445  CB  ILE A 471     -23.566  -8.424  -1.856  1.00 76.24           C  
ATOM   3446  O   ILE A 471     -26.430  -9.356  -0.515  1.00 76.24           O  
ATOM   3447  CG1 ILE A 471     -22.156  -9.024  -2.082  1.00 76.24           C  
ATOM   3448  CG2 ILE A 471     -23.708  -7.754  -0.475  1.00 76.24           C  
ATOM   3449  CD1 ILE A 471     -20.983  -8.249  -1.476  1.00 76.24           C  
ATOM   3450  N   TYR A 472     -26.775  -8.559  -2.586  1.00 72.74           N  
ATOM   3451  CA  TYR A 472     -28.182  -8.290  -2.348  1.00 72.74           C  
ATOM   3452  C   TYR A 472     -28.958  -9.570  -2.661  1.00 72.74           C  
ATOM   3453  CB  TYR A 472     -28.634  -7.044  -3.121  1.00 72.74           C  
ATOM   3454  O   TYR A 472     -29.076  -9.997  -3.812  1.00 72.74           O  
ATOM   3455  CG  TYR A 472     -27.808  -5.814  -2.788  1.00 72.74           C  
ATOM   3456  CD1 TYR A 472     -28.030  -5.142  -1.572  1.00 72.74           C  
ATOM   3457  CD2 TYR A 472     -26.795  -5.368  -3.660  1.00 72.74           C  
ATOM   3458  CE1 TYR A 472     -27.260  -4.017  -1.232  1.00 72.74           C  
ATOM   3459  CE2 TYR A 472     -26.003  -4.255  -3.311  1.00 72.74           C  
ATOM   3460  OH  TYR A 472     -25.504  -2.499  -1.764  1.00 72.74           O  
ATOM   3461  CZ  TYR A 472     -26.241  -3.583  -2.098  1.00 72.74           C  
ATOM   3462  N   GLN A 473     -29.473 -10.233  -1.625  1.00 57.97           N  
ATOM   3463  CA  GLN A 473     -30.506 -11.237  -1.851  1.00 57.97           C  
ATOM   3464  C   GLN A 473     -31.648 -10.517  -2.574  1.00 57.97           C  
ATOM   3465  CB  GLN A 473     -30.953 -11.888  -0.532  1.00 57.97           C  
ATOM   3466  O   GLN A 473     -32.114  -9.474  -2.107  1.00 57.97           O  
ATOM   3467  CG  GLN A 473     -29.871 -12.831   0.024  1.00 57.97           C  
ATOM   3468  CD  GLN A 473     -30.314 -13.587   1.276  1.00 57.97           C  
ATOM   3469  NE2 GLN A 473     -29.612 -14.628   1.666  1.00 57.97           N  
ATOM   3470  OE1 GLN A 473     -31.280 -13.259   1.937  1.00 57.97           O  
ATOM   3471  N   LYS A 474     -32.056 -11.018  -3.752  1.00 39.68           N  
ATOM   3472  CA  LYS A 474     -33.316 -10.570  -4.353  1.00 39.68           C  
ATOM   3473  C   LYS A 474     -34.346 -10.726  -3.241  1.00 39.68           C  
ATOM   3474  CB  LYS A 474     -33.727 -11.436  -5.560  1.00 39.68           C  
ATOM   3475  O   LYS A 474     -34.481 -11.839  -2.743  1.00 39.68           O  
ATOM   3476  CG  LYS A 474     -33.151 -10.964  -6.905  1.00 39.68           C  
ATOM   3477  CD  LYS A 474     -33.763 -11.799  -8.043  1.00 39.68           C  
ATOM   3478  CE  LYS A 474     -33.406 -11.253  -9.431  1.00 39.68           C  
ATOM   3479  NZ  LYS A 474     -34.204 -11.939 -10.483  1.00 39.68           N  
ATOM   3480  N   LYS A 475     -35.005  -9.634  -2.835  1.00 38.21           N  
ATOM   3481  CA  LYS A 475     -36.242  -9.749  -2.062  1.00 38.21           C  
ATOM   3482  C   LYS A 475     -37.074 -10.780  -2.815  1.00 38.21           C  
ATOM   3483  CB  LYS A 475     -36.989  -8.406  -1.978  1.00 38.21           C  
ATOM   3484  O   LYS A 475     -37.338 -10.567  -4.001  1.00 38.21           O  
ATOM   3485  CG  LYS A 475     -36.398  -7.447  -0.934  1.00 38.21           C  
ATOM   3486  CD  LYS A 475     -37.247  -6.170  -0.842  1.00 38.21           C  
ATOM   3487  CE  LYS A 475     -36.761  -5.271   0.301  1.00 38.21           C  
ATOM   3488  NZ  LYS A 475     -37.635  -4.080   0.458  1.00 38.21           N  
ATOM   3489  N   GLU A 476     -37.325 -11.925  -2.190  1.00 33.83           N  
ATOM   3490  CA  GLU A 476     -38.338 -12.844  -2.686  1.00 33.83           C  
ATOM   3491  C   GLU A 476     -39.596 -11.991  -2.861  1.00 33.83           C  
ATOM   3492  CB  GLU A 476     -38.517 -14.028  -1.723  1.00 33.83           C  
ATOM   3493  O   GLU A 476     -39.974 -11.245  -1.953  1.00 33.83           O  
ATOM   3494  CG  GLU A 476     -37.312 -14.984  -1.811  1.00 33.83           C  
ATOM   3495  CD  GLU A 476     -37.392 -16.181  -0.849  1.00 33.83           C  
ATOM   3496  OE1 GLU A 476     -36.731 -17.198  -1.164  1.00 33.83           O  
ATOM   3497  OE2 GLU A 476     -38.035 -16.048   0.215  1.00 33.83           O  
ATOM   3498  N   ALA A 477     -40.069 -11.947  -4.105  1.00 32.87           N  
ATOM   3499  CA  ALA A 477     -41.271 -11.227  -4.484  1.00 32.87           C  
ATOM   3500  C   ALA A 477     -42.490 -12.010  -4.010  1.00 32.87           C  
ATOM   3501  CB  ALA A 477     -41.273 -11.005  -6.003  1.00 32.87           C  
ATOM   3502  O   ALA A 477     -42.426 -13.259  -4.102  1.00 32.87           O  
ATOM   3503  OXT ALA A 477     -43.445 -11.307  -3.617  1.00 32.87           O  
TER    3504      ALA A 477                                                      
ENDMDL                                                                          
END                                                                             
