# Supplementary material for: Cryo‐EM structure of antibacterial efflux transporter QacA from Staphylococcus aureus reveals a novel extracellular loop with allosteric role
Source: EMBO J. 2023 Jul 17;42(16):e113418. doi: 10.15252/embj.2023113418 (PMC10425836; doi:10.15252/embj.2023113418)
Supplement: Supplementary file 4 — Source Data for Expanded View [file EMBJ-42-e113418-s008.zip › Expanded view source data/Figure EV2/AF2 models/AF-P33335-Sge1.pdb]

HEADER                                            01-JUN-22                     
TITLE     ALPHAFOLD MONOMER V2.0 PREDICTION FOR PROTEIN SGE1 (P33335)           
COMPND    MOL_ID: 1;                                                            
COMPND   2 MOLECULE: PROTEIN SGE1;                                              
COMPND   3 CHAIN: A                                                             
SOURCE    MOL_ID: 1;                                                            
SOURCE   2 ORGANISM_SCIENTIFIC: SACCHAROMYCES CEREVISIAE (STRAIN ATCC 204508 /  
SOURCE   3 S288C);                                                              
SOURCE   4 ORGANISM_TAXID: 559292                                               
REMARK   1                                                                      
REMARK   1 REFERENCE 1                                                          
REMARK   1  AUTH   JOHN JUMPER, RICHARD EVANS, ALEXANDER PRITZEL, TIM GREEN,    
REMARK   1  AUTH 2 MICHAEL FIGURNOV, OLAF RONNEBERGER, KATHRYN TUNYASUVUNAKOOL, 
REMARK   1  AUTH 3 RUSS BATES, AUGUSTIN ZIDEK, ANNA POTAPENKO, ALEX BRIDGLAND,  
REMARK   1  AUTH 4 CLEMENS MEYER, SIMON A A KOHL, ANDREW J BALLARD,             
REMARK   1  AUTH 5 ANDREW COWIE, BERNARDINO ROMERA-PAREDES, STANISLAV NIKOLOV,  
REMARK   1  AUTH 6 RISHUB JAIN, JONAS ADLER, TREVOR BACK, STIG PETERSEN,        
REMARK   1  AUTH 7 DAVID REIMAN, ELLEN CLANCY, MICHAL ZIELINSKI,                
REMARK   1  AUTH 8 MARTIN STEINEGGER, MICHALINA PACHOLSKA, TAMAS BERGHAMMER,    
REMARK   1  AUTH 9 DAVID SILVER, ORIOL VINYALS, ANDREW W SENIOR,                
REMARK   1  AUTH10 KORAY KAVUKCUOGLU, PUSHMEET KOHLI, DEMIS HASSABIS            
REMARK   1  TITL   HIGHLY ACCURATE PROTEIN STRUCTURE PREDICTION WITH ALPHAFOLD  
REMARK   1  REF    NATURE                        V. 596   583 2021              
REMARK   1  REFN                   ISSN 0028-0836                               
REMARK   1  PMID   34265844                                                     
REMARK   1  DOI    10.1038/s41586-021-03819-2                                   
REMARK   1                                                                      
REMARK   1 DISCLAIMERS                                                          
REMARK   1 ALPHAFOLD DATA, COPYRIGHT (2021) DEEPMIND TECHNOLOGIES LIMITED. THE  
REMARK   1 INFORMATION PROVIDED IS THEORETICAL MODELLING ONLY AND CAUTION SHOULD
REMARK   1 BE EXERCISED IN ITS USE. IT IS PROVIDED "AS-IS" WITHOUT ANY WARRANTY 
REMARK   1 OF ANY KIND, WHETHER EXPRESSED OR IMPLIED. NO WARRANTY IS GIVEN THAT 
REMARK   1 USE OF THE INFORMATION SHALL NOT INFRINGE THE RIGHTS OF ANY THIRD    
REMARK   1 PARTY. THE INFORMATION IS NOT INTENDED TO BE A SUBSTITUTE FOR        
REMARK   1 PROFESSIONAL MEDICAL ADVICE, DIAGNOSIS, OR TREATMENT, AND DOES NOT   
REMARK   1 CONSTITUTE MEDICAL OR OTHER PROFESSIONAL ADVICE. IT IS AVAILABLE FOR 
REMARK   1 ACADEMIC AND COMMERCIAL PURPOSES, UNDER CC-BY 4.0 LICENCE.           
DBREF  XXXX A    1   543  UNP    P33335   SGE1_YEAST       1    543             
SEQRES   1 A  543  MET LYS SER THR LEU SER LEU THR LEU CYS VAL ILE SER          
SEQRES   2 A  543  LEU LEU LEU THR LEU PHE LEU ALA ALA LEU ASP ILE VAL          
SEQRES   3 A  543  ILE VAL VAL THR LEU TYR ASP THR ILE GLY ILE LYS PHE          
SEQRES   4 A  543  HIS ASP PHE GLY ASN ILE GLY TRP LEU VAL THR GLY TYR          
SEQRES   5 A  543  ALA LEU SER ASN ALA VAL PHE MET LEU LEU TRP GLY ARG          
SEQRES   6 A  543  LEU ALA GLU ILE LEU GLY THR LYS GLU CYS LEU MET ILE          
SEQRES   7 A  543  SER VAL ILE VAL PHE GLU ILE GLY SER LEU ILE SER ALA          
SEQRES   8 A  543  LEU SER ASN SER MET ALA THR LEU ILE SER GLY ARG VAL          
SEQRES   9 A  543  VAL ALA GLY PHE GLY GLY SER GLY ILE GLU SER LEU ALA          
SEQRES  10 A  543  PHE VAL VAL GLY THR SER ILE VAL ARG GLU ASN HIS ARG          
SEQRES  11 A  543  GLY ILE MET ILE THR ALA LEU ALA ILE SER TYR VAL ILE          
SEQRES  12 A  543  ALA GLU GLY VAL GLY PRO PHE ILE GLY GLY ALA PHE ASN          
SEQRES  13 A  543  GLU HIS LEU SER TRP ARG TRP CYS PHE TYR ILE ASN LEU          
SEQRES  14 A  543  PRO ILE GLY ALA PHE ALA PHE ILE ILE LEU ALA PHE CYS          
SEQRES  15 A  543  ASN THR SER GLY GLU PRO HIS GLN LYS MET TRP LEU PRO          
SEQRES  16 A  543  SER LYS ILE LYS LYS ILE MET ASN TYR ASP TYR GLY GLU          
SEQRES  17 A  543  LEU LEU LYS ALA SER PHE TRP LYS ASN THR PHE GLU VAL          
SEQRES  18 A  543  LEU VAL PHE LYS LEU ASP MET VAL GLY ILE ILE LEU SER          
SEQRES  19 A  543  SER ALA GLY PHE THR LEU LEU MET LEU GLY LEU SER PHE          
SEQRES  20 A  543  GLY GLY ASN ASN PHE PRO TRP ASN SER GLY ILE ILE ILE          
SEQRES  21 A  543  CYS PHE PHE THR VAL GLY PRO ILE LEU LEU LEU LEU PHE          
SEQRES  22 A  543  CYS ALA TYR ASP PHE HIS PHE LEU SER LEU SER GLY LEU          
SEQRES  23 A  543  HIS TYR ASP ASN LYS ARG ILE LYS PRO LEU LEU THR TRP          
SEQRES  24 A  543  ASN ILE ALA SER ASN CYS GLY ILE PHE THR SER SER ILE          
SEQRES  25 A  543  THR GLY PHE LEU SER CYS PHE ALA TYR GLU LEU GLN SER          
SEQRES  26 A  543  ALA TYR LEU VAL GLN LEU TYR GLN LEU VAL PHE LYS LYS          
SEQRES  27 A  543  LYS PRO THR LEU ALA SER ILE HIS LEU TRP GLU LEU SER          
SEQRES  28 A  543  ILE PRO ALA MET ILE ALA THR MET ALA ILE ALA TYR LEU          
SEQRES  29 A  543  ASN SER LYS TYR GLY ILE ILE LYS PRO ALA ILE VAL PHE          
SEQRES  30 A  543  GLY VAL LEU CYS GLY ILE VAL GLY SER GLY LEU PHE THR          
SEQRES  31 A  543  LEU ILE ASN GLY GLU LEU SER GLN SER ILE GLY TYR SER          
SEQRES  32 A  543  ILE LEU PRO GLY ILE ALA PHE GLY SER ILE PHE GLN ALA          
SEQRES  33 A  543  THR LEU LEU SER SER GLN VAL GLN ILE THR SER ASP ASP          
SEQRES  34 A  543  PRO ASP PHE GLN ASN LYS PHE ILE GLU VAL THR ALA PHE          
SEQRES  35 A  543  ASN SER PHE ALA LYS SER LEU GLY PHE ALA PHE GLY GLY          
SEQRES  36 A  543  ASN MET GLY ALA MET ILE PHE THR ALA SER LEU LYS ASN          
SEQRES  37 A  543  GLN MET ARG SER SER GLN LEU ASN ILE PRO GLN PHE THR          
SEQRES  38 A  543  SER VAL GLU THR LEU LEU ALA TYR SER THR GLU HIS TYR          
SEQRES  39 A  543  ASP GLY PRO GLN SER SER LEU SER LYS PHE ILE ASN THR          
SEQRES  40 A  543  ALA ILE HIS ASP VAL PHE TYR CYS ALA LEU GLY CYS TYR          
SEQRES  41 A  543  ALA LEU SER PHE PHE PHE GLY ILE PHE THR SER SER LYS          
SEQRES  42 A  543  LYS THR THR ILE SER ALA LYS LYS GLN GLN                      
CRYST1    1.000    1.000    1.000  90.00  90.00  90.00 P 1           1          
ORIGX1      1.000000  0.000000  0.000000        0.00000                         
ORIGX2      0.000000  1.000000  0.000000        0.00000                         
ORIGX3      0.000000  0.000000  1.000000        0.00000                         
SCALE1      1.000000  0.000000  0.000000        0.00000                         
SCALE2      0.000000  1.000000  0.000000        0.00000                         
SCALE3      0.000000  0.000000  1.000000        0.00000                         
MODEL        1                                                                  
ATOM      1  N   MET A   1     -20.755 -25.105  12.580  1.00 35.09           N  
ATOM      2  CA  MET A   1     -19.502 -25.044  11.793  1.00 35.09           C  
ATOM      3  C   MET A   1     -19.842 -24.443  10.441  1.00 35.09           C  
ATOM      4  CB  MET A   1     -18.904 -26.451  11.604  1.00 35.09           C  
ATOM      5  O   MET A   1     -20.692 -25.012   9.769  1.00 35.09           O  
ATOM      6  CG  MET A   1     -18.077 -26.904  12.811  1.00 35.09           C  
ATOM      7  SD  MET A   1     -17.734 -28.683  12.879  1.00 35.09           S  
ATOM      8  CE  MET A   1     -16.813 -28.961  11.338  1.00 35.09           C  
ATOM      9  N   LYS A   2     -19.256 -23.300  10.048  1.00 51.47           N  
ATOM     10  CA  LYS A   2     -19.308 -22.876   8.635  1.00 51.47           C  
ATOM     11  C   LYS A   2     -18.819 -24.063   7.791  1.00 51.47           C  
ATOM     12  CB  LYS A   2     -18.434 -21.621   8.390  1.00 51.47           C  
ATOM     13  O   LYS A   2     -17.896 -24.748   8.229  1.00 51.47           O  
ATOM     14  CG  LYS A   2     -18.976 -20.333   9.049  1.00 51.47           C  
ATOM     15  CD  LYS A   2     -18.169 -19.072   8.662  1.00 51.47           C  
ATOM     16  CE  LYS A   2     -18.744 -17.798   9.316  1.00 51.47           C  
ATOM     17  NZ  LYS A   2     -18.188 -16.540   8.739  1.00 51.47           N  
ATOM     18  N   SER A   3     -19.444 -24.343   6.644  1.00 61.46           N  
ATOM     19  CA  SER A   3     -18.909 -25.353   5.722  1.00 61.46           C  
ATOM     20  C   SER A   3     -17.445 -25.003   5.464  1.00 61.46           C  
ATOM     21  CB  SER A   3     -19.703 -25.368   4.410  1.00 61.46           C  
ATOM     22  O   SER A   3     -17.168 -23.870   5.070  1.00 61.46           O  
ATOM     23  OG  SER A   3     -19.028 -26.149   3.448  1.00 61.46           O  
ATOM     24  N   THR A   4     -16.516 -25.924   5.732  1.00 74.41           N  
ATOM     25  CA  THR A   4     -15.077 -25.720   5.496  1.00 74.41           C  
ATOM     26  C   THR A   4     -14.840 -25.158   4.093  1.00 74.41           C  
ATOM     27  CB  THR A   4     -14.329 -27.051   5.666  1.00 74.41           C  
ATOM     28  O   THR A   4     -14.050 -24.236   3.933  1.00 74.41           O  
ATOM     29  CG2 THR A   4     -12.811 -26.906   5.622  1.00 74.41           C  
ATOM     30  OG1 THR A   4     -14.657 -27.614   6.918  1.00 74.41           O  
ATOM     31  N   LEU A   5     -15.640 -25.603   3.115  1.00 75.82           N  
ATOM     32  CA  LEU A   5     -15.647 -25.090   1.748  1.00 75.82           C  
ATOM     33  C   LEU A   5     -15.951 -23.586   1.666  1.00 75.82           C  
ATOM     34  CB  LEU A   5     -16.683 -25.900   0.946  1.00 75.82           C  
ATOM     35  O   LEU A   5     -15.242 -22.864   0.979  1.00 75.82           O  
ATOM     36  CG  LEU A   5     -16.715 -25.573  -0.557  1.00 75.82           C  
ATOM     37  CD1 LEU A   5     -15.432 -26.018  -1.255  1.00 75.82           C  
ATOM     38  CD2 LEU A   5     -17.904 -26.281  -1.203  1.00 75.82           C  
ATOM     39  N   SER A   6     -16.967 -23.090   2.381  1.00 77.07           N  
ATOM     40  CA  SER A   6     -17.304 -21.657   2.380  1.00 77.07           C  
ATOM     41  C   SER A   6     -16.188 -20.807   2.982  1.00 77.07           C  
ATOM     42  CB  SER A   6     -18.601 -21.394   3.151  1.00 77.07           C  
ATOM     43  O   SER A   6     -15.996 -19.676   2.541  1.00 77.07           O  
ATOM     44  OG  SER A   6     -18.890 -20.006   3.191  1.00 77.07           O  
ATOM     45  N   LEU A   7     -15.466 -21.325   3.980  1.00 81.75           N  
ATOM     46  CA  LEU A   7     -14.321 -20.625   4.556  1.00 81.75           C  
ATOM     47  C   LEU A   7     -13.153 -20.616   3.566  1.00 81.75           C  
ATOM     48  CB  LEU A   7     -13.981 -21.244   5.922  1.00 81.75           C  
ATOM     49  O   LEU A   7     -12.602 -19.553   3.303  1.00 81.75           O  
ATOM     50  CG  LEU A   7     -12.960 -20.422   6.737  1.00 81.75           C  
ATOM     51  CD1 LEU A   7     -13.172 -20.680   8.230  1.00 81.75           C  
ATOM     52  CD2 LEU A   7     -11.506 -20.776   6.414  1.00 81.75           C  
ATOM     53  N   THR A   8     -12.821 -21.762   2.967  1.00 85.12           N  
ATOM     54  CA  THR A   8     -11.751 -21.867   1.964  1.00 85.12           C  
ATOM     55  C   THR A   8     -12.009 -20.963   0.760  1.00 85.12           C  
ATOM     56  CB  THR A   8     -11.593 -23.323   1.502  1.00 85.12           C  
ATOM     57  O   THR A   8     -11.115 -20.224   0.360  1.00 85.12           O  
ATOM     58  CG2 THR A   8     -10.424 -23.518   0.540  1.00 85.12           C  
ATOM     59  OG1 THR A   8     -11.330 -24.152   2.608  1.00 85.12           O  
ATOM     60  N   LEU A   9     -13.232 -20.956   0.223  1.00 86.41           N  
ATOM     61  CA  LEU A   9     -13.621 -20.075  -0.882  1.00 86.41           C  
ATOM     62  C   LEU A   9     -13.488 -18.596  -0.505  1.00 86.41           C  
ATOM     63  CB  LEU A   9     -15.066 -20.396  -1.299  1.00 86.41           C  
ATOM     64  O   LEU A   9     -12.961 -17.810  -1.287  1.00 86.41           O  
ATOM     65  CG  LEU A   9     -15.234 -21.717  -2.070  1.00 86.41           C  
ATOM     66  CD1 LEU A   9     -16.726 -21.984  -2.279  1.00 86.41           C  
ATOM     67  CD2 LEU A   9     -14.553 -21.685  -3.439  1.00 86.41           C  
ATOM     68  N   CYS A  10     -13.892 -18.224   0.713  1.00 86.81           N  
ATOM     69  CA  CYS A  10     -13.732 -16.858   1.198  1.00 86.81           C  
ATOM     70  C   CYS A  10     -12.257 -16.456   1.243  1.00 86.81           C  
ATOM     71  CB  CYS A  10     -14.365 -16.746   2.586  1.00 86.81           C  
ATOM     72  O   CYS A  10     -11.906 -15.376   0.784  1.00 86.81           O  
ATOM     73  SG  CYS A  10     -14.306 -15.016   3.116  1.00 86.81           S  
ATOM     74  N   VAL A  11     -11.390 -17.323   1.765  1.00 90.02           N  
ATOM     75  CA  VAL A  11      -9.949 -17.053   1.835  1.00 90.02           C  
ATOM     76  C   VAL A  11      -9.354 -16.913   0.437  1.00 90.02           C  
ATOM     77  CB  VAL A  11      -9.232 -18.137   2.654  1.00 90.02           C  
ATOM     78  O   VAL A  11      -8.643 -15.948   0.191  1.00 90.02           O  
ATOM     79  CG1 VAL A  11      -7.709 -17.959   2.652  1.00 90.02           C  
ATOM     80  CG2 VAL A  11      -9.697 -18.073   4.112  1.00 90.02           C  
ATOM     81  N   ILE A  12      -9.695 -17.806  -0.498  1.00 91.04           N  
ATOM     82  CA  ILE A  12      -9.251 -17.713  -1.899  1.00 91.04           C  
ATOM     83  C   ILE A  12      -9.667 -16.373  -2.511  1.00 91.04           C  
ATOM     84  CB  ILE A  12      -9.797 -18.905  -2.720  1.00 91.04           C  
ATOM     85  O   ILE A  12      -8.852 -15.714  -3.148  1.00 91.04           O  
ATOM     86  CG1 ILE A  12      -9.101 -20.211  -2.275  1.00 91.04           C  
ATOM     87  CG2 ILE A  12      -9.591 -18.690  -4.233  1.00 91.04           C  
ATOM     88  CD1 ILE A  12      -9.796 -21.481  -2.782  1.00 91.04           C  
ATOM     89  N   SER A  13     -10.908 -15.941  -2.281  1.00 91.75           N  
ATOM     90  CA  SER A  13     -11.383 -14.646  -2.763  1.00 91.75           C  
ATOM     91  C   SER A  13     -10.566 -13.480  -2.207  1.00 91.75           C  
ATOM     92  CB  SER A  13     -12.848 -14.467  -2.391  1.00 91.75           C  
ATOM     93  O   SER A  13     -10.199 -12.605  -2.983  1.00 91.75           O  
ATOM     94  OG  SER A  13     -13.302 -13.196  -2.777  1.00 91.75           O  
ATOM     95  N   LEU A  14     -10.268 -13.473  -0.904  1.00 93.00           N  
ATOM     96  CA  LEU A  14      -9.478 -12.408  -0.275  1.00 93.00           C  
ATOM     97  C   LEU A  14      -8.048 -12.357  -0.829  1.00 93.00           C  
ATOM     98  CB  LEU A  14      -9.445 -12.614   1.249  1.00 93.00           C  
ATOM     99  O   LEU A  14      -7.533 -11.274  -1.108  1.00 93.00           O  
ATOM    100  CG  LEU A  14     -10.793 -12.469   1.972  1.00 93.00           C  
ATOM    101  CD1 LEU A  14     -10.604 -12.768   3.459  1.00 93.00           C  
ATOM    102  CD2 LEU A  14     -11.389 -11.078   1.806  1.00 93.00           C  
ATOM    103  N   LEU A  15      -7.433 -13.528  -1.021  1.00 94.34           N  
ATOM    104  CA  LEU A  15      -6.100 -13.654  -1.611  1.00 94.34           C  
ATOM    105  C   LEU A  15      -6.075 -13.119  -3.041  1.00 94.34           C  
ATOM    106  CB  LEU A  15      -5.657 -15.129  -1.592  1.00 94.34           C  
ATOM    107  O   LEU A  15      -5.176 -12.361  -3.386  1.00 94.34           O  
ATOM    108  CG  LEU A  15      -5.418 -15.710  -0.190  1.00 94.34           C  
ATOM    109  CD1 LEU A  15      -5.209 -17.224  -0.273  1.00 94.34           C  
ATOM    110  CD2 LEU A  15      -4.190 -15.113   0.476  1.00 94.34           C  
ATOM    111  N   LEU A  16      -7.074 -13.466  -3.856  1.00 93.34           N  
ATOM    112  CA  LEU A  16      -7.179 -12.971  -5.228  1.00 93.34           C  
ATOM    113  C   LEU A  16      -7.375 -11.453  -5.272  1.00 93.34           C  
ATOM    114  CB  LEU A  16      -8.324 -13.690  -5.959  1.00 93.34           C  
ATOM    115  O   LEU A  16      -6.696 -10.788  -6.046  1.00 93.34           O  
ATOM    116  CG  LEU A  16      -8.029 -15.157  -6.318  1.00 93.34           C  
ATOM    117  CD1 LEU A  16      -9.306 -15.795  -6.868  1.00 93.34           C  
ATOM    118  CD2 LEU A  16      -6.933 -15.289  -7.378  1.00 93.34           C  
ATOM    119  N   THR A  17      -8.246 -10.888  -4.428  1.00 92.38           N  
ATOM    120  CA  THR A  17      -8.463  -9.432  -4.412  1.00 92.38           C  
ATOM    121  C   THR A  17      -7.211  -8.660  -4.001  1.00 92.38           C  
ATOM    122  CB  THR A  17      -9.634  -9.015  -3.508  1.00 92.38           C  
ATOM    123  O   THR A  17      -6.887  -7.660  -4.633  1.00 92.38           O  
ATOM    124  CG2 THR A  17     -10.983  -9.414  -4.097  1.00 92.38           C  
ATOM    125  OG1 THR A  17      -9.582  -9.603  -2.225  1.00 92.38           O  
ATOM    126  N   LEU A  18      -6.478  -9.128  -2.983  1.00 92.78           N  
ATOM    127  CA  LEU A  18      -5.231  -8.482  -2.558  1.00 92.78           C  
ATOM    128  C   LEU A  18      -4.118  -8.649  -3.589  1.00 92.78           C  
ATOM    129  CB  LEU A  18      -4.761  -9.072  -1.224  1.00 92.78           C  
ATOM    130  O   LEU A  18      -3.397  -7.694  -3.860  1.00 92.78           O  
ATOM    131  CG  LEU A  18      -5.516  -8.535  -0.004  1.00 92.78           C  
ATOM    132  CD1 LEU A  18      -5.067  -9.341   1.206  1.00 92.78           C  
ATOM    133  CD2 LEU A  18      -5.189  -7.074   0.299  1.00 92.78           C  
ATOM    134  N   PHE A  19      -3.997  -9.844  -4.173  1.00 94.16           N  
ATOM    135  CA  PHE A  19      -3.047 -10.108  -5.248  1.00 94.16           C  
ATOM    136  C   PHE A  19      -3.257  -9.138  -6.413  1.00 94.16           C  
ATOM    137  CB  PHE A  19      -3.197 -11.562  -5.715  1.00 94.16           C  
ATOM    138  O   PHE A  19      -2.289  -8.574  -6.903  1.00 94.16           O  
ATOM    139  CG  PHE A  19      -2.329 -11.910  -6.905  1.00 94.16           C  
ATOM    140  CD1 PHE A  19      -2.848 -11.812  -8.209  1.00 94.16           C  
ATOM    141  CD2 PHE A  19      -0.989 -12.291  -6.714  1.00 94.16           C  
ATOM    142  CE1 PHE A  19      -2.025 -12.084  -9.315  1.00 94.16           C  
ATOM    143  CE2 PHE A  19      -0.161 -12.538  -7.821  1.00 94.16           C  
ATOM    144  CZ  PHE A  19      -0.678 -12.433  -9.123  1.00 94.16           C  
ATOM    145  N   LEU A  20      -4.506  -8.899  -6.823  1.00 92.41           N  
ATOM    146  CA  LEU A  20      -4.816  -7.960  -7.902  1.00 92.41           C  
ATOM    147  C   LEU A  20      -4.476  -6.512  -7.566  1.00 92.41           C  
ATOM    148  CB  LEU A  20      -6.302  -8.049  -8.246  1.00 92.41           C  
ATOM    149  O   LEU A  20      -3.844  -5.846  -8.380  1.00 92.41           O  
ATOM    150  CG  LEU A  20      -6.688  -9.304  -9.028  1.00 92.41           C  
ATOM    151  CD1 LEU A  20      -8.198  -9.224  -9.226  1.00 92.41           C  
ATOM    152  CD2 LEU A  20      -5.945  -9.373 -10.363  1.00 92.41           C  
ATOM    153  N   ALA A  21      -4.858  -6.038  -6.378  1.00 92.24           N  
ATOM    154  CA  ALA A  21      -4.535  -4.679  -5.942  1.00 92.24           C  
ATOM    155  C   ALA A  21      -3.015  -4.434  -5.938  1.00 92.24           C  
ATOM    156  CB  ALA A  21      -5.169  -4.453  -4.563  1.00 92.24           C  
ATOM    157  O   ALA A  21      -2.536  -3.421  -6.446  1.00 92.24           O  
ATOM    158  N   ALA A  22      -2.252  -5.413  -5.448  1.00 91.52           N  
ATOM    159  CA  ALA A  22      -0.794  -5.384  -5.444  1.00 91.52           C  
ATOM    160  C   ALA A  22      -0.193  -5.475  -6.859  1.00 91.52           C  
ATOM    161  CB  ALA A  22      -0.342  -6.555  -4.575  1.00 91.52           C  
ATOM    162  O   ALA A  22       0.737  -4.749  -7.205  1.00 91.52           O  
ATOM    163  N   LEU A  23      -0.735  -6.346  -7.710  1.00 91.78           N  
ATOM    164  CA  LEU A  23      -0.265  -6.532  -9.080  1.00 91.78           C  
ATOM    165  C   LEU A  23      -0.435  -5.247  -9.908  1.00 91.78           C  
ATOM    166  CB  LEU A  23      -1.045  -7.714  -9.689  1.00 91.78           C  
ATOM    167  O   LEU A  23       0.466  -4.861 -10.653  1.00 91.78           O  
ATOM    168  CG  LEU A  23      -0.547  -8.122 -11.077  1.00 91.78           C  
ATOM    169  CD1 LEU A  23       0.801  -8.836 -10.981  1.00 91.78           C  
ATOM    170  CD2 LEU A  23      -1.539  -9.062 -11.761  1.00 91.78           C  
ATOM    171  N   ASP A  24      -1.572  -4.571  -9.746  1.00 92.39           N  
ATOM    172  CA  ASP A  24      -1.947  -3.363 -10.483  1.00 92.39           C  
ATOM    173  C   ASP A  24      -1.035  -2.163 -10.203  1.00 92.39           C  
ATOM    174  CB  ASP A  24      -3.390  -3.025 -10.105  1.00 92.39           C  
ATOM    175  O   ASP A  24      -0.796  -1.352 -11.100  1.00 92.39           O  
ATOM    176  CG  ASP A  24      -3.902  -1.769 -10.803  1.00 92.39           C  
ATOM    177  OD1 ASP A  24      -4.094  -1.800 -12.038  1.00 92.39           O  
ATOM    178  OD2 ASP A  24      -4.026  -0.714 -10.141  1.00 92.39           O  
ATOM    179  N   ILE A  25      -0.514  -2.021  -8.980  1.00 89.37           N  
ATOM    180  CA  ILE A  25       0.477  -0.981  -8.671  1.00 89.37           C  
ATOM    181  C   ILE A  25       1.868  -1.349  -9.200  1.00 89.37           C  
ATOM    182  CB  ILE A  25       0.432  -0.583  -7.177  1.00 89.37           C  
ATOM    183  O   ILE A  25       2.550  -0.495  -9.766  1.00 89.37           O  
ATOM    184  CG1 ILE A  25       1.298   0.674  -6.941  1.00 89.37           C  
ATOM    185  CG2 ILE A  25       0.798  -1.725  -6.223  1.00 89.37           C  
ATOM    186  CD1 ILE A  25       1.331   1.159  -5.487  1.00 89.37           C  
ATOM    187  N   VAL A  26       2.263  -2.620  -9.105  1.00 87.56           N  
ATOM    188  CA  VAL A  26       3.616  -3.078  -9.461  1.00 87.56           C  
ATOM    189  C   VAL A  26       3.842  -3.105 -10.974  1.00 87.56           C  
ATOM    190  CB  VAL A  26       3.863  -4.462  -8.838  1.00 87.56           C  
ATOM    191  O   VAL A  26       4.898  -2.687 -11.454  1.00 87.56           O  
ATOM    192  CG1 VAL A  26       5.202  -5.063  -9.275  1.00 87.56           C  
ATOM    193  CG2 VAL A  26       3.863  -4.387  -7.304  1.00 87.56           C  
ATOM    194  N   ILE A  27       2.860  -3.567 -11.756  1.00 88.45           N  
ATOM    195  CA  ILE A  27       3.002  -3.685 -13.215  1.00 88.45           C  
ATOM    196  C   ILE A  27       3.271  -2.323 -13.872  1.00 88.45           C  
ATOM    197  CB  ILE A  27       1.757  -4.378 -13.818  1.00 88.45           C  
ATOM    198  O   ILE A  27       4.012  -2.244 -14.853  1.00 88.45           O  
ATOM    199  CG1 ILE A  27       1.795  -5.895 -13.539  1.00 88.45           C  
ATOM    200  CG2 ILE A  27       1.715  -4.142 -15.333  1.00 88.45           C  
ATOM    201  CD1 ILE A  27       0.588  -6.687 -14.064  1.00 88.45           C  
ATOM    202  N   VAL A  28       2.702  -1.244 -13.336  1.00 87.39           N  
ATOM    203  CA  VAL A  28       2.759   0.095 -13.939  1.00 87.39           C  
ATOM    204  C   VAL A  28       4.186   0.610 -14.113  1.00 87.39           C  
ATOM    205  CB  VAL A  28       1.912   1.058 -13.096  1.00 87.39           C  
ATOM    206  O   VAL A  28       4.457   1.291 -15.101  1.00 87.39           O  
ATOM    207  CG1 VAL A  28       2.088   2.533 -13.446  1.00 87.39           C  
ATOM    208  CG2 VAL A  28       0.434   0.737 -13.320  1.00 87.39           C  
ATOM    209  N   VAL A  29       5.114   0.227 -13.232  1.00 80.39           N  
ATOM    210  CA  VAL A  29       6.532   0.615 -13.340  1.00 80.39           C  
ATOM    211  C   VAL A  29       7.151   0.122 -14.654  1.00 80.39           C  
ATOM    212  CB  VAL A  29       7.325   0.099 -12.124  1.00 80.39           C  
ATOM    213  O   VAL A  29       7.966   0.814 -15.255  1.00 80.39           O  
ATOM    214  CG1 VAL A  29       8.810   0.479 -12.202  1.00 80.39           C  
ATOM    215  CG2 VAL A  29       6.765   0.684 -10.820  1.00 80.39           C  
ATOM    216  N   THR A  30       6.717  -1.035 -15.165  1.00 82.03           N  
ATOM    217  CA  THR A  30       7.199  -1.569 -16.456  1.00 82.03           C  
ATOM    218  C   THR A  30       6.663  -0.819 -17.674  1.00 82.03           C  
ATOM    219  CB  THR A  30       6.886  -3.061 -16.623  1.00 82.03           C  
ATOM    220  O   THR A  30       7.143  -1.030 -18.786  1.00 82.03           O  
ATOM    221  CG2 THR A  30       7.409  -3.888 -15.456  1.00 82.03           C  
ATOM    222  OG1 THR A  30       5.505  -3.318 -16.754  1.00 82.03           O  
ATOM    223  N   LEU A  31       5.668   0.051 -17.481  1.00 84.60           N  
ATOM    224  CA  LEU A  31       4.985   0.764 -18.555  1.00 84.60           C  
ATOM    225  C   LEU A  31       5.482   2.199 -18.747  1.00 84.60           C  
ATOM    226  CB  LEU A  31       3.471   0.746 -18.298  1.00 84.60           C  
ATOM    227  O   LEU A  31       4.996   2.875 -19.654  1.00 84.60           O  
ATOM    228  CG  LEU A  31       2.840  -0.640 -18.127  1.00 84.60           C  
ATOM    229  CD1 LEU A  31       1.329  -0.464 -17.958  1.00 84.60           C  
ATOM    230  CD2 LEU A  31       3.148  -1.527 -19.338  1.00 84.60           C  
ATOM    231  N   TYR A  32       6.419   2.671 -17.917  1.00 82.26           N  
ATOM    232  CA  TYR A  32       6.881   4.061 -17.930  1.00 82.26           C  
ATOM    233  C   TYR A  32       7.348   4.496 -19.322  1.00 82.26           C  
ATOM    234  CB  TYR A  32       7.988   4.249 -16.882  1.00 82.26           C  
ATOM    235  O   TYR A  32       6.797   5.438 -19.885  1.00 82.26           O  
ATOM    236  CG  TYR A  32       7.553   4.342 -15.426  1.00 82.26           C  
ATOM    237  CD1 TYR A  32       6.220   4.115 -15.015  1.00 82.26           C  
ATOM    238  CD2 TYR A  32       8.518   4.713 -14.470  1.00 82.26           C  
ATOM    239  CE1 TYR A  32       5.861   4.286 -13.667  1.00 82.26           C  
ATOM    240  CE2 TYR A  32       8.164   4.866 -13.117  1.00 82.26           C  
ATOM    241  OH  TYR A  32       6.476   4.827 -11.419  1.00 82.26           O  
ATOM    242  CZ  TYR A  32       6.830   4.658 -12.717  1.00 82.26           C  
ATOM    243  N   ASP A  33       8.271   3.763 -19.941  1.00 76.70           N  
ATOM    244  CA  ASP A  33       8.785   4.150 -21.259  1.00 76.70           C  
ATOM    245  C   ASP A  33       7.689   4.120 -22.332  1.00 76.70           C  
ATOM    246  CB  ASP A  33       9.952   3.233 -21.646  1.00 76.70           C  
ATOM    247  O   ASP A  33       7.523   5.061 -23.110  1.00 76.70           O  
ATOM    248  CG  ASP A  33      11.161   3.389 -20.720  1.00 76.70           C  
ATOM    249  OD1 ASP A  33      11.336   4.498 -20.171  1.00 76.70           O  
ATOM    250  OD2 ASP A  33      11.885   2.382 -20.568  1.00 76.70           O  
ATOM    251  N   THR A  34       6.871   3.067 -22.349  1.00 83.64           N  
ATOM    252  CA  THR A  34       5.823   2.890 -23.361  1.00 83.64           C  
ATOM    253  C   THR A  34       4.748   3.966 -23.283  1.00 83.64           C  
ATOM    254  CB  THR A  34       5.183   1.508 -23.212  1.00 83.64           C  
ATOM    255  O   THR A  34       4.305   4.474 -24.317  1.00 83.64           O  
ATOM    256  CG2 THR A  34       4.144   1.224 -24.299  1.00 83.64           C  
ATOM    257  OG1 THR A  34       6.206   0.552 -23.326  1.00 83.64           O  
ATOM    258  N   ILE A  35       4.314   4.325 -22.075  1.00 86.54           N  
ATOM    259  CA  ILE A  35       3.282   5.342 -21.869  1.00 86.54           C  
ATOM    260  C   ILE A  35       3.858   6.739 -22.113  1.00 86.54           C  
ATOM    261  CB  ILE A  35       2.648   5.182 -20.472  1.00 86.54           C  
ATOM    262  O   ILE A  35       3.201   7.551 -22.772  1.00 86.54           O  
ATOM    263  CG1 ILE A  35       1.889   3.835 -20.394  1.00 86.54           C  
ATOM    264  CG2 ILE A  35       1.667   6.332 -20.196  1.00 86.54           C  
ATOM    265  CD1 ILE A  35       1.465   3.468 -18.971  1.00 86.54           C  
ATOM    266  N   GLY A  36       5.089   6.997 -21.664  1.00 78.33           N  
ATOM    267  CA  GLY A  36       5.787   8.262 -21.891  1.00 78.33           C  
ATOM    268  C   GLY A  36       5.940   8.566 -23.379  1.00 78.33           C  
ATOM    269  O   GLY A  36       5.598   9.662 -23.823  1.00 78.33           O  
ATOM    270  N   ILE A  37       6.318   7.562 -24.180  1.00 82.51           N  
ATOM    271  CA  ILE A  37       6.375   7.672 -25.645  1.00 82.51           C  
ATOM    272  C   ILE A  37       4.973   7.848 -26.243  1.00 82.51           C  
ATOM    273  CB  ILE A  37       7.102   6.449 -26.257  1.00 82.51           C  
ATOM    274  O   ILE A  37       4.780   8.697 -27.110  1.00 82.51           O  
ATOM    275  CG1 ILE A  37       8.587   6.434 -25.829  1.00 82.51           C  
ATOM    276  CG2 ILE A  37       7.009   6.455 -27.797  1.00 82.51           C  
ATOM    277  CD1 ILE A  37       9.324   5.128 -26.151  1.00 82.51           C  
ATOM    278  N   LYS A  38       3.980   7.062 -25.800  1.00 87.40           N  
ATOM    279  CA  LYS A  38       2.631   7.064 -26.391  1.00 87.40           C  
ATOM    280  C   LYS A  38       1.888   8.387 -26.202  1.00 87.40           C  
ATOM    281  CB  LYS A  38       1.817   5.893 -25.809  1.00 87.40           C  
ATOM    282  O   LYS A  38       1.143   8.782 -27.100  1.00 87.40           O  
ATOM    283  CG  LYS A  38       0.365   5.796 -26.316  1.00 87.40           C  
ATOM    284  CD  LYS A  38       0.287   5.625 -27.839  1.00 87.40           C  
ATOM    285  CE  LYS A  38      -1.167   5.600 -28.312  1.00 87.40           C  
ATOM    286  NZ  LYS A  38      -1.234   5.522 -29.792  1.00 87.40           N  
ATOM    287  N   PHE A  39       2.032   9.016 -25.039  1.00 89.33           N  
ATOM    288  CA  PHE A  39       1.360  10.276 -24.712  1.00 89.33           C  
ATOM    289  C   PHE A  39       2.273  11.500 -24.811  1.00 89.33           C  
ATOM    290  CB  PHE A  39       0.666  10.161 -23.343  1.00 89.33           C  
ATOM    291  O   PHE A  39       1.787  12.608 -24.605  1.00 89.33           O  
ATOM    292  CG  PHE A  39      -0.453   9.132 -23.265  1.00 89.33           C  
ATOM    293  CD1 PHE A  39      -1.402   9.009 -24.301  1.00 89.33           C  
ATOM    294  CD2 PHE A  39      -0.573   8.316 -22.126  1.00 89.33           C  
ATOM    295  CE1 PHE A  39      -2.431   8.056 -24.215  1.00 89.33           C  
ATOM    296  CE2 PHE A  39      -1.611   7.370 -22.034  1.00 89.33           C  
ATOM    297  CZ  PHE A  39      -2.541   7.236 -23.078  1.00 89.33           C  
ATOM    298  N   HIS A  40       3.551  11.316 -25.161  1.00 82.92           N  
ATOM    299  CA  HIS A  40       4.559  12.380 -25.224  1.00 82.92           C  
ATOM    300  C   HIS A  40       4.647  13.200 -23.924  1.00 82.92           C  
ATOM    301  CB  HIS A  40       4.354  13.235 -26.485  1.00 82.92           C  
ATOM    302  O   HIS A  40       4.848  14.412 -23.957  1.00 82.92           O  
ATOM    303  CG  HIS A  40       4.393  12.440 -27.764  1.00 82.92           C  
ATOM    304  CD2 HIS A  40       3.364  12.250 -28.647  1.00 82.92           C  
ATOM    305  ND1 HIS A  40       5.480  11.760 -28.259  1.00 82.92           N  
ATOM    306  CE1 HIS A  40       5.114  11.172 -29.408  1.00 82.92           C  
ATOM    307  NE2 HIS A  40       3.832  11.451 -29.696  1.00 82.92           N  
ATOM    308  N   ASP A  41       4.480  12.535 -22.779  1.00 77.73           N  
ATOM    309  CA  ASP A  41       4.371  13.173 -21.465  1.00 77.73           C  
ATOM    310  C   ASP A  41       5.152  12.382 -20.406  1.00 77.73           C  
ATOM    311  CB  ASP A  41       2.887  13.363 -21.100  1.00 77.73           C  
ATOM    312  O   ASP A  41       4.591  11.619 -19.623  1.00 77.73           O  
ATOM    313  CG  ASP A  41       2.691  14.211 -19.836  1.00 77.73           C  
ATOM    314  OD1 ASP A  41       3.686  14.725 -19.274  1.00 77.73           O  
ATOM    315  OD2 ASP A  41       1.522  14.363 -19.412  1.00 77.73           O  
ATOM    316  N   PHE A  42       6.478  12.529 -20.408  1.00 73.17           N  
ATOM    317  CA  PHE A  42       7.344  11.896 -19.406  1.00 73.17           C  
ATOM    318  C   PHE A  42       7.270  12.600 -18.045  1.00 73.17           C  
ATOM    319  CB  PHE A  42       8.783  11.839 -19.927  1.00 73.17           C  
ATOM    320  O   PHE A  42       7.287  11.935 -17.015  1.00 73.17           O  
ATOM    321  CG  PHE A  42       8.966  10.884 -21.089  1.00 73.17           C  
ATOM    322  CD1 PHE A  42       9.222   9.523 -20.835  1.00 73.17           C  
ATOM    323  CD2 PHE A  42       8.888  11.347 -22.416  1.00 73.17           C  
ATOM    324  CE1 PHE A  42       9.427   8.633 -21.903  1.00 73.17           C  
ATOM    325  CE2 PHE A  42       9.086  10.455 -23.484  1.00 73.17           C  
ATOM    326  CZ  PHE A  42       9.369   9.103 -23.225  1.00 73.17           C  
ATOM    327  N   GLY A  43       7.058  13.921 -18.028  1.00 69.33           N  
ATOM    328  CA  GLY A  43       7.036  14.703 -16.788  1.00 69.33           C  
ATOM    329  C   GLY A  43       5.910  14.318 -15.822  1.00 69.33           C  
ATOM    330  O   GLY A  43       6.046  14.515 -14.614  1.00 69.33           O  
ATOM    331  N   ASN A  44       4.816  13.739 -16.328  1.00 78.01           N  
ATOM    332  CA  ASN A  44       3.719  13.228 -15.506  1.00 78.01           C  
ATOM    333  C   ASN A  44       3.745  11.702 -15.311  1.00 78.01           C  
ATOM    334  CB  ASN A  44       2.385  13.732 -16.072  1.00 78.01           C  
ATOM    335  O   ASN A  44       2.806  11.153 -14.738  1.00 78.01           O  
ATOM    336  CG  ASN A  44       2.246  15.239 -15.985  1.00 78.01           C  
ATOM    337  ND2 ASN A  44       1.824  15.875 -17.048  1.00 78.01           N  
ATOM    338  OD1 ASN A  44       2.487  15.856 -14.956  1.00 78.01           O  
ATOM    339  N   ILE A  45       4.797  10.992 -15.732  1.00 77.33           N  
ATOM    340  CA  ILE A  45       4.826   9.523 -15.667  1.00 77.33           C  
ATOM    341  C   ILE A  45       4.780   8.994 -14.226  1.00 77.33           C  
ATOM    342  CB  ILE A  45       6.045   8.976 -16.438  1.00 77.33           C  
ATOM    343  O   ILE A  45       4.091   8.016 -13.936  1.00 77.33           O  
ATOM    344  CG1 ILE A  45       5.729   7.577 -16.996  1.00 77.33           C  
ATOM    345  CG2 ILE A  45       7.354   8.938 -15.633  1.00 77.33           C  
ATOM    346  CD1 ILE A  45       5.469   7.672 -18.496  1.00 77.33           C  
ATOM    347  N   GLY A  46       5.447   9.689 -13.296  1.00 76.65           N  
ATOM    348  CA  GLY A  46       5.470   9.323 -11.877  1.00 76.65           C  
ATOM    349  C   GLY A  46       4.077   9.324 -11.238  1.00 76.65           C  
ATOM    350  O   GLY A  46       3.806   8.539 -10.330  1.00 76.65           O  
ATOM    351  N   TRP A  47       3.141  10.118 -11.777  1.00 85.76           N  
ATOM    352  CA  TRP A  47       1.759  10.172 -11.299  1.00 85.76           C  
ATOM    353  C   TRP A  47       0.974   8.879 -11.506  1.00 85.76           C  
ATOM    354  CB  TRP A  47       1.021  11.357 -11.927  1.00 85.76           C  
ATOM    355  O   TRP A  47      -0.051   8.692 -10.850  1.00 85.76           O  
ATOM    356  CG  TRP A  47       1.346  12.648 -11.268  1.00 85.76           C  
ATOM    357  CD1 TRP A  47       2.177  13.618 -11.708  1.00 85.76           C  
ATOM    358  CD2 TRP A  47       0.877  13.070  -9.963  1.00 85.76           C  
ATOM    359  CE2 TRP A  47       1.523  14.290  -9.623  1.00 85.76           C  
ATOM    360  CE3 TRP A  47      -0.001  12.495  -9.022  1.00 85.76           C  
ATOM    361  NE1 TRP A  47       2.276  14.598 -10.739  1.00 85.76           N  
ATOM    362  CH2 TRP A  47       0.489  14.264  -7.434  1.00 85.76           C  
ATOM    363  CZ2 TRP A  47       1.348  14.876  -8.363  1.00 85.76           C  
ATOM    364  CZ3 TRP A  47      -0.204  13.095  -7.770  1.00 85.76           C  
ATOM    365  N   LEU A  48       1.443   7.962 -12.353  1.00 88.82           N  
ATOM    366  CA  LEU A  48       0.794   6.664 -12.528  1.00 88.82           C  
ATOM    367  C   LEU A  48       0.870   5.801 -11.261  1.00 88.82           C  
ATOM    368  CB  LEU A  48       1.432   5.937 -13.718  1.00 88.82           C  
ATOM    369  O   LEU A  48      -0.109   5.136 -10.903  1.00 88.82           O  
ATOM    370  CG  LEU A  48       1.316   6.663 -15.064  1.00 88.82           C  
ATOM    371  CD1 LEU A  48       2.014   5.830 -16.138  1.00 88.82           C  
ATOM    372  CD2 LEU A  48      -0.150   6.835 -15.449  1.00 88.82           C  
ATOM    373  N   VAL A  49       2.008   5.854 -10.564  1.00 87.08           N  
ATOM    374  CA  VAL A  49       2.208   5.179  -9.275  1.00 87.08           C  
ATOM    375  C   VAL A  49       1.775   6.090  -8.134  1.00 87.08           C  
ATOM    376  CB  VAL A  49       3.659   4.689  -9.120  1.00 87.08           C  
ATOM    377  O   VAL A  49       0.974   5.669  -7.300  1.00 87.08           O  
ATOM    378  CG1 VAL A  49       3.924   4.094  -7.732  1.00 87.08           C  
ATOM    379  CG2 VAL A  49       3.933   3.594 -10.157  1.00 87.08           C  
ATOM    380  N   THR A  50       2.206   7.357  -8.128  1.00 84.67           N  
ATOM    381  CA  THR A  50       1.873   8.303  -7.052  1.00 84.67           C  
ATOM    382  C   THR A  50       0.367   8.533  -6.932  1.00 84.67           C  
ATOM    383  CB  THR A  50       2.602   9.644  -7.243  1.00 84.67           C  
ATOM    384  O   THR A  50      -0.147   8.548  -5.818  1.00 84.67           O  
ATOM    385  CG2 THR A  50       2.349  10.642  -6.114  1.00 84.67           C  
ATOM    386  OG1 THR A  50       3.992   9.430  -7.293  1.00 84.67           O  
ATOM    387  N   GLY A  51      -0.372   8.654  -8.041  1.00 90.30           N  
ATOM    388  CA  GLY A  51      -1.825   8.856  -8.020  1.00 90.30           C  
ATOM    389  C   GLY A  51      -2.585   7.684  -7.392  1.00 90.30           C  
ATOM    390  O   GLY A  51      -3.520   7.901  -6.621  1.00 90.30           O  
ATOM    391  N   TYR A  52      -2.142   6.450  -7.656  1.00 93.16           N  
ATOM    392  CA  TYR A  52      -2.678   5.261  -6.994  1.00 93.16           C  
ATOM    393  C   TYR A  52      -2.272   5.222  -5.518  1.00 93.16           C  
ATOM    394  CB  TYR A  52      -2.220   3.993  -7.726  1.00 93.16           C  
ATOM    395  O   TYR A  52      -3.140   5.154  -4.655  1.00 93.16           O  
ATOM    396  CG  TYR A  52      -2.736   2.708  -7.100  1.00 93.16           C  
ATOM    397  CD1 TYR A  52      -2.099   2.155  -5.970  1.00 93.16           C  
ATOM    398  CD2 TYR A  52      -3.862   2.064  -7.642  1.00 93.16           C  
ATOM    399  CE1 TYR A  52      -2.597   0.982  -5.368  1.00 93.16           C  
ATOM    400  CE2 TYR A  52      -4.356   0.887  -7.049  1.00 93.16           C  
ATOM    401  OH  TYR A  52      -4.231  -0.777  -5.317  1.00 93.16           O  
ATOM    402  CZ  TYR A  52      -3.732   0.342  -5.905  1.00 93.16           C  
ATOM    403  N   ALA A  53      -0.970   5.298  -5.221  1.00 89.48           N  
ATOM    404  CA  ALA A  53      -0.434   5.133  -3.870  1.00 89.48           C  
ATOM    405  C   ALA A  53      -0.966   6.196  -2.899  1.00 89.48           C  
ATOM    406  CB  ALA A  53       1.097   5.178  -3.952  1.00 89.48           C  
ATOM    407  O   ALA A  53      -1.312   5.886  -1.760  1.00 89.48           O  
ATOM    408  N   LEU A  54      -1.087   7.442  -3.364  1.00 88.46           N  
ATOM    409  CA  LEU A  54      -1.625   8.541  -2.574  1.00 88.46           C  
ATOM    410  C   LEU A  54      -3.103   8.330  -2.247  1.00 88.46           C  
ATOM    411  CB  LEU A  54      -1.413   9.853  -3.344  1.00 88.46           C  
ATOM    412  O   LEU A  54      -3.490   8.410  -1.083  1.00 88.46           O  
ATOM    413  CG  LEU A  54      -1.938  11.089  -2.600  1.00 88.46           C  
ATOM    414  CD1 LEU A  54      -1.210  11.262  -1.273  1.00 88.46           C  
ATOM    415  CD2 LEU A  54      -1.693  12.325  -3.458  1.00 88.46           C  
ATOM    416  N   SER A  55      -3.916   8.036  -3.266  1.00 92.75           N  
ATOM    417  CA  SER A  55      -5.340   7.727  -3.094  1.00 92.75           C  
ATOM    418  C   SER A  55      -5.523   6.526  -2.158  1.00 92.75           C  
ATOM    419  CB  SER A  55      -5.944   7.454  -4.474  1.00 92.75           C  
ATOM    420  O   SER A  55      -6.333   6.565  -1.230  1.00 92.75           O  
ATOM    421  OG  SER A  55      -7.339   7.272  -4.402  1.00 92.75           O  
ATOM    422  N   ASN A  56      -4.687   5.500  -2.334  1.00 93.44           N  
ATOM    423  CA  ASN A  56      -4.691   4.290  -1.526  1.00 93.44           C  
ATOM    424  C   ASN A  56      -4.435   4.579  -0.034  1.00 93.44           C  
ATOM    425  CB  ASN A  56      -3.673   3.295  -2.110  1.00 93.44           C  
ATOM    426  O   ASN A  56      -5.197   4.158   0.837  1.00 93.44           O  
ATOM    427  CG  ASN A  56      -3.766   1.948  -1.430  1.00 93.44           C  
ATOM    428  ND2 ASN A  56      -2.663   1.358  -1.037  1.00 93.44           N  
ATOM    429  OD1 ASN A  56      -4.841   1.425  -1.243  1.00 93.44           O  
ATOM    430  N   ALA A  57      -3.394   5.352   0.276  1.00 88.63           N  
ATOM    431  CA  ALA A  57      -3.070   5.697   1.656  1.00 88.63           C  
ATOM    432  C   ALA A  57      -4.154   6.580   2.291  1.00 88.63           C  
ATOM    433  CB  ALA A  57      -1.694   6.371   1.676  1.00 88.63           C  
ATOM    434  O   ALA A  57      -4.593   6.329   3.410  1.00 88.63           O  
ATOM    435  N   VAL A  58      -4.618   7.600   1.570  1.00 89.68           N  
ATOM    436  CA  VAL A  58      -5.530   8.622   2.095  1.00 89.68           C  
ATOM    437  C   VAL A  58      -6.922   8.073   2.419  1.00 89.68           C  
ATOM    438  CB  VAL A  58      -5.587   9.775   1.081  1.00 89.68           C  
ATOM    439  O   VAL A  58      -7.504   8.432   3.443  1.00 89.68           O  
ATOM    440  CG1 VAL A  58      -6.789  10.678   1.294  1.00 89.68           C  
ATOM    441  CG2 VAL A  58      -4.315  10.629   1.183  1.00 89.68           C  
ATOM    442  N   PHE A  59      -7.468   7.195   1.577  1.00 92.95           N  
ATOM    443  CA  PHE A  59      -8.844   6.717   1.737  1.00 92.95           C  
ATOM    444  C   PHE A  59      -8.982   5.436   2.569  1.00 92.95           C  
ATOM    445  CB  PHE A  59      -9.491   6.585   0.365  1.00 92.95           C  
ATOM    446  O   PHE A  59     -10.100   4.990   2.839  1.00 92.95           O  
ATOM    447  CG  PHE A  59      -9.678   7.904  -0.368  1.00 92.95           C  
ATOM    448  CD1 PHE A  59     -10.482   8.918   0.187  1.00 92.95           C  
ATOM    449  CD2 PHE A  59      -9.083   8.107  -1.627  1.00 92.95           C  
ATOM    450  CE1 PHE A  59     -10.679  10.124  -0.506  1.00 92.95           C  
ATOM    451  CE2 PHE A  59      -9.273   9.314  -2.318  1.00 92.95           C  
ATOM    452  CZ  PHE A  59     -10.072  10.325  -1.758  1.00 92.95           C  
ATOM    453  N   MET A  60      -7.876   4.870   3.051  1.00 92.02           N  
ATOM    454  CA  MET A  60      -7.890   3.648   3.858  1.00 92.02           C  
ATOM    455  C   MET A  60      -8.757   3.772   5.126  1.00 92.02           C  
ATOM    456  CB  MET A  60      -6.440   3.309   4.215  1.00 92.02           C  
ATOM    457  O   MET A  60      -9.534   2.865   5.439  1.00 92.02           O  
ATOM    458  CG  MET A  60      -6.323   1.967   4.945  1.00 92.02           C  
ATOM    459  SD  MET A  60      -5.634   0.598   3.995  1.00 92.02           S  
ATOM    460  CE  MET A  60      -3.991   1.210   3.679  1.00 92.02           C  
ATOM    461  N   LEU A  61      -8.668   4.900   5.845  1.00 91.48           N  
ATOM    462  CA  LEU A  61      -9.469   5.135   7.057  1.00 91.48           C  
ATOM    463  C   LEU A  61     -10.964   5.278   6.740  1.00 91.48           C  
ATOM    464  CB  LEU A  61      -8.962   6.386   7.796  1.00 91.48           C  
ATOM    465  O   LEU A  61     -11.808   4.771   7.482  1.00 91.48           O  
ATOM    466  CG  LEU A  61      -7.535   6.291   8.361  1.00 91.48           C  
ATOM    467  CD1 LEU A  61      -7.160   7.611   9.035  1.00 91.48           C  
ATOM    468  CD2 LEU A  61      -7.388   5.171   9.394  1.00 91.48           C  
ATOM    469  N   LEU A  62     -11.294   5.901   5.604  1.00 91.91           N  
ATOM    470  CA  LEU A  62     -12.674   6.057   5.140  1.00 91.91           C  
ATOM    471  C   LEU A  62     -13.344   4.693   4.928  1.00 91.91           C  
ATOM    472  CB  LEU A  62     -12.679   6.941   3.875  1.00 91.91           C  
ATOM    473  O   LEU A  62     -14.485   4.502   5.348  1.00 91.91           O  
ATOM    474  CG  LEU A  62     -13.972   6.889   3.040  1.00 91.91           C  
ATOM    475  CD1 LEU A  62     -15.216   7.355   3.795  1.00 91.91           C  
ATOM    476  CD2 LEU A  62     -13.826   7.781   1.810  1.00 91.91           C  
ATOM    477  N   TRP A  63     -12.648   3.717   4.344  1.00 93.48           N  
ATOM    478  CA  TRP A  63     -13.204   2.369   4.191  1.00 93.48           C  
ATOM    479  C   TRP A  63     -13.442   1.658   5.518  1.00 93.48           C  
ATOM    480  CB  TRP A  63     -12.308   1.528   3.296  1.00 93.48           C  
ATOM    481  O   TRP A  63     -14.456   0.970   5.653  1.00 93.48           O  
ATOM    482  CG  TRP A  63     -12.467   1.870   1.859  1.00 93.48           C  
ATOM    483  CD1 TRP A  63     -11.573   2.546   1.118  1.00 93.48           C  
ATOM    484  CD2 TRP A  63     -13.588   1.586   0.974  1.00 93.48           C  
ATOM    485  CE2 TRP A  63     -13.265   2.068  -0.327  1.00 93.48           C  
ATOM    486  CE3 TRP A  63     -14.848   0.975   1.146  1.00 93.48           C  
ATOM    487  NE1 TRP A  63     -12.022   2.632  -0.181  1.00 93.48           N  
ATOM    488  CH2 TRP A  63     -15.375   1.315  -1.214  1.00 93.48           C  
ATOM    489  CZ2 TRP A  63     -14.130   1.930  -1.416  1.00 93.48           C  
ATOM    490  CZ3 TRP A  63     -15.737   0.843   0.061  1.00 93.48           C  
ATOM    491  N   GLY A  64     -12.563   1.856   6.505  1.00 90.25           N  
ATOM    492  CA  GLY A  64     -12.790   1.378   7.871  1.00 90.25           C  
ATOM    493  C   GLY A  64     -14.087   1.948   8.450  1.00 90.25           C  
ATOM    494  O   GLY A  64     -14.949   1.203   8.917  1.00 90.25           O  
ATOM    495  N   ARG A  65     -14.281   3.262   8.305  1.00 89.08           N  
ATOM    496  CA  ARG A  65     -15.477   3.966   8.777  1.00 89.08           C  
ATOM    497  C   ARG A  65     -16.756   3.532   8.058  1.00 89.08           C  
ATOM    498  CB  ARG A  65     -15.217   5.474   8.619  1.00 89.08           C  
ATOM    499  O   ARG A  65     -17.781   3.296   8.697  1.00 89.08           O  
ATOM    500  CG  ARG A  65     -16.250   6.338   9.341  1.00 89.08           C  
ATOM    501  CD  ARG A  65     -16.058   6.272  10.855  1.00 89.08           C  
ATOM    502  NE  ARG A  65     -17.240   6.819  11.516  1.00 89.08           N  
ATOM    503  NH1 ARG A  65     -17.238   5.457  13.350  1.00 89.08           N  
ATOM    504  NH2 ARG A  65     -19.040   6.709  12.829  1.00 89.08           N  
ATOM    505  CZ  ARG A  65     -17.830   6.314  12.566  1.00 89.08           C  
ATOM    506  N   LEU A  66     -16.705   3.390   6.735  1.00 89.92           N  
ATOM    507  CA  LEU A  66     -17.817   2.877   5.931  1.00 89.92           C  
ATOM    508  C   LEU A  66     -18.204   1.459   6.364  1.00 89.92           C  
ATOM    509  CB  LEU A  66     -17.422   2.890   4.443  1.00 89.92           C  
ATOM    510  O   LEU A  66     -19.395   1.160   6.478  1.00 89.92           O  
ATOM    511  CG  LEU A  66     -17.509   4.266   3.771  1.00 89.92           C  
ATOM    512  CD1 LEU A  66     -16.758   4.239   2.439  1.00 89.92           C  
ATOM    513  CD2 LEU A  66     -18.964   4.629   3.459  1.00 89.92           C  
ATOM    514  N   ALA A  67     -17.217   0.607   6.648  1.00 89.45           N  
ATOM    515  CA  ALA A  67     -17.441  -0.779   7.039  1.00 89.45           C  
ATOM    516  C   ALA A  67     -18.125  -0.924   8.407  1.00 89.45           C  
ATOM    517  CB  ALA A  67     -16.102  -1.511   6.985  1.00 89.45           C  
ATOM    518  O   ALA A  67     -18.900  -1.864   8.585  1.00 89.45           O  
ATOM    519  N   GLU A  68     -17.921   0.012   9.340  1.00 86.49           N  
ATOM    520  CA  GLU A  68     -18.685   0.062  10.599  1.00 86.49           C  
ATOM    521  C   GLU A  68     -20.178   0.360  10.383  1.00 86.49           C  
ATOM    522  CB  GLU A  68     -18.141   1.162  11.516  1.00 86.49           C  
ATOM    523  O   GLU A  68     -21.020  -0.054  11.179  1.00 86.49           O  
ATOM    524  CG  GLU A  68     -16.757   0.882  12.103  1.00 86.49           C  
ATOM    525  CD  GLU A  68     -16.311   2.036  13.014  1.00 86.49           C  
ATOM    526  OE1 GLU A  68     -15.091   2.206  13.163  1.00 86.49           O  
ATOM    527  OE2 GLU A  68     -17.189   2.756  13.573  1.00 86.49           O  
ATOM    528  N   ILE A  69     -20.520   1.106   9.326  1.00 83.51           N  
ATOM    529  CA  ILE A  69     -21.892   1.573   9.075  1.00 83.51           C  
ATOM    530  C   ILE A  69     -22.650   0.611   8.158  1.00 83.51           C  
ATOM    531  CB  ILE A  69     -21.875   3.005   8.492  1.00 83.51           C  
ATOM    532  O   ILE A  69     -23.807   0.282   8.424  1.00 83.51           O  
ATOM    533  CG1 ILE A  69     -21.195   4.001   9.460  1.00 83.51           C  
ATOM    534  CG2 ILE A  69     -23.308   3.486   8.174  1.00 83.51           C  
ATOM    535  CD1 ILE A  69     -20.845   5.326   8.780  1.00 83.51           C  
ATOM    536  N   LEU A  70     -22.025   0.208   7.050  1.00 84.02           N  
ATOM    537  CA  LEU A  70     -22.655  -0.562   5.973  1.00 84.02           C  
ATOM    538  C   LEU A  70     -22.379  -2.066   6.064  1.00 84.02           C  
ATOM    539  CB  LEU A  70     -22.166  -0.016   4.619  1.00 84.02           C  
ATOM    540  O   LEU A  70     -23.101  -2.844   5.438  1.00 84.02           O  
ATOM    541  CG  LEU A  70     -22.499   1.460   4.338  1.00 84.02           C  
ATOM    542  CD1 LEU A  70     -21.880   1.875   3.003  1.00 84.02           C  
ATOM    543  CD2 LEU A  70     -24.010   1.705   4.265  1.00 84.02           C  
ATOM    544  N   GLY A  71     -21.360  -2.459   6.831  1.00 86.10           N  
ATOM    545  CA  GLY A  71     -20.853  -3.824   6.913  1.00 86.10           C  
ATOM    546  C   GLY A  71     -19.555  -4.024   6.126  1.00 86.10           C  
ATOM    547  O   GLY A  71     -19.322  -3.437   5.069  1.00 86.10           O  
ATOM    548  N   THR A  72     -18.688  -4.894   6.645  1.00 88.25           N  
ATOM    549  CA  THR A  72     -17.361  -5.171   6.070  1.00 88.25           C  
ATOM    550  C   THR A  72     -17.438  -5.861   4.713  1.00 88.25           C  
ATOM    551  CB  THR A  72     -16.529  -6.046   7.019  1.00 88.25           C  
ATOM    552  O   THR A  72     -16.668  -5.531   3.814  1.00 88.25           O  
ATOM    553  CG2 THR A  72     -16.182  -5.330   8.321  1.00 88.25           C  
ATOM    554  OG1 THR A  72     -17.243  -7.210   7.381  1.00 88.25           O  
ATOM    555  N   LYS A  73     -18.383  -6.794   4.539  1.00 86.28           N  
ATOM    556  CA  LYS A  73     -18.584  -7.512   3.273  1.00 86.28           C  
ATOM    557  C   LYS A  73     -19.012  -6.554   2.169  1.00 86.28           C  
ATOM    558  CB  LYS A  73     -19.642  -8.611   3.458  1.00 86.28           C  
ATOM    559  O   LYS A  73     -18.462  -6.587   1.075  1.00 86.28           O  
ATOM    560  CG  LYS A  73     -19.724  -9.492   2.200  1.00 86.28           C  
ATOM    561  CD  LYS A  73     -20.849 -10.531   2.256  1.00 86.28           C  
ATOM    562  CE  LYS A  73     -20.891 -11.224   0.894  1.00 86.28           C  
ATOM    563  NZ  LYS A  73     -21.707 -12.454   0.916  1.00 86.28           N  
ATOM    564  N   GLU A  74     -20.001  -5.722   2.467  1.00 86.56           N  
ATOM    565  CA  GLU A  74     -20.559  -4.716   1.573  1.00 86.56           C  
ATOM    566  C   GLU A  74     -19.477  -3.774   1.081  1.00 86.56           C  
ATOM    567  CB  GLU A  74     -21.598  -3.875   2.326  1.00 86.56           C  
ATOM    568  O   GLU A  74     -19.309  -3.610  -0.123  1.00 86.56           O  
ATOM    569  CG  GLU A  74     -22.918  -4.583   2.581  1.00 86.56           C  
ATOM    570  CD  GLU A  74     -22.929  -5.743   3.586  1.00 86.56           C  
ATOM    571  OE1 GLU A  74     -23.964  -6.454   3.502  1.00 86.56           O  
ATOM    572  OE2 GLU A  74     -21.957  -5.969   4.335  1.00 86.56           O  
ATOM    573  N   CYS A  75     -18.729  -3.193   2.015  1.00 91.67           N  
ATOM    574  CA  CYS A  75     -17.680  -2.245   1.691  1.00 91.67           C  
ATOM    575  C   CYS A  75     -16.558  -2.893   0.883  1.00 91.67           C  
ATOM    576  CB  CYS A  75     -17.195  -1.619   2.994  1.00 91.67           C  
ATOM    577  O   CYS A  75     -16.144  -2.308  -0.109  1.00 91.67           O  
ATOM    578  SG  CYS A  75     -18.489  -0.502   3.578  1.00 91.67           S  
ATOM    579  N   LEU A  76     -16.142  -4.118   1.219  1.00 92.09           N  
ATOM    580  CA  LEU A  76     -15.145  -4.847   0.433  1.00 92.09           C  
ATOM    581  C   LEU A  76     -15.641  -5.149  -0.993  1.00 92.09           C  
ATOM    582  CB  LEU A  76     -14.768  -6.124   1.201  1.00 92.09           C  
ATOM    583  O   LEU A  76     -14.894  -5.045  -1.958  1.00 92.09           O  
ATOM    584  CG  LEU A  76     -13.718  -6.998   0.494  1.00 92.09           C  
ATOM    585  CD1 LEU A  76     -12.383  -6.287   0.280  1.00 92.09           C  
ATOM    586  CD2 LEU A  76     -13.455  -8.245   1.336  1.00 92.09           C  
ATOM    587  N   MET A  77     -16.918  -5.495  -1.162  1.00 91.31           N  
ATOM    588  CA  MET A  77     -17.489  -5.720  -2.494  1.00 91.31           C  
ATOM    589  C   MET A  77     -17.579  -4.425  -3.310  1.00 91.31           C  
ATOM    590  CB  MET A  77     -18.863  -6.386  -2.362  1.00 91.31           C  
ATOM    591  O   MET A  77     -17.279  -4.433  -4.502  1.00 91.31           O  
ATOM    592  CG  MET A  77     -18.711  -7.859  -1.968  1.00 91.31           C  
ATOM    593  SD  MET A  77     -20.247  -8.816  -1.909  1.00 91.31           S  
ATOM    594  CE  MET A  77     -20.566  -8.889  -3.690  1.00 91.31           C  
ATOM    595  N   ILE A  78     -17.966  -3.312  -2.681  1.00 93.88           N  
ATOM    596  CA  ILE A  78     -17.990  -1.996  -3.335  1.00 93.88           C  
ATOM    597  C   ILE A  78     -16.564  -1.572  -3.704  1.00 93.88           C  
ATOM    598  CB  ILE A  78     -18.695  -0.945  -2.445  1.00 93.88           C  
ATOM    599  O   ILE A  78     -16.359  -1.070  -4.806  1.00 93.88           O  
ATOM    600  CG1 ILE A  78     -20.183  -1.310  -2.222  1.00 93.88           C  
ATOM    601  CG2 ILE A  78     -18.650   0.460  -3.081  1.00 93.88           C  
ATOM    602  CD1 ILE A  78     -20.831  -0.543  -1.061  1.00 93.88           C  
ATOM    603  N   SER A  79     -15.576  -1.807  -2.838  1.00 95.62           N  
ATOM    604  CA  SER A  79     -14.188  -1.427  -3.104  1.00 95.62           C  
ATOM    605  C   SER A  79     -13.597  -2.196  -4.288  1.00 95.62           C  
ATOM    606  CB  SER A  79     -13.342  -1.557  -1.834  1.00 95.62           C  
ATOM    607  O   SER A  79     -12.914  -1.589  -5.107  1.00 95.62           O  
ATOM    608  OG  SER A  79     -13.009  -2.893  -1.526  1.00 95.62           O  
ATOM    609  N   VAL A  80     -13.936  -3.484  -4.451  1.00 94.99           N  
ATOM    610  CA  VAL A  80     -13.591  -4.263  -5.657  1.00 94.99           C  
ATOM    611  C   VAL A  80     -14.224  -3.655  -6.909  1.00 94.99           C  
ATOM    612  CB  VAL A  80     -13.972  -5.750  -5.504  1.00 94.99           C  
ATOM    613  O   VAL A  80     -13.526  -3.436  -7.890  1.00 94.99           O  
ATOM    614  CG1 VAL A  80     -13.773  -6.552  -6.799  1.00 94.99           C  
ATOM    615  CG2 VAL A  80     -13.112  -6.427  -4.430  1.00 94.99           C  
ATOM    616  N   ILE A  81     -15.515  -3.305  -6.884  1.00 96.06           N  
ATOM    617  CA  ILE A  81     -16.172  -2.670  -8.043  1.00 96.06           C  
ATOM    618  C   ILE A  81     -15.485  -1.347  -8.412  1.00 96.06           C  
ATOM    619  CB  ILE A  81     -17.680  -2.456  -7.773  1.00 96.06           C  
ATOM    620  O   ILE A  81     -15.225  -1.093  -9.584  1.00 96.06           O  
ATOM    621  CG1 ILE A  81     -18.414  -3.811  -7.675  1.00 96.06           C  
ATOM    622  CG2 ILE A  81     -18.327  -1.593  -8.876  1.00 96.06           C  
ATOM    623  CD1 ILE A  81     -19.828  -3.691  -7.086  1.00 96.06           C  
ATOM    624  N   VAL A  82     -15.190  -0.504  -7.420  1.00 97.14           N  
ATOM    625  CA  VAL A  82     -14.512   0.785  -7.627  1.00 97.14           C  
ATOM    626  C   VAL A  82     -13.111   0.584  -8.207  1.00 97.14           C  
ATOM    627  CB  VAL A  82     -14.458   1.562  -6.301  1.00 97.14           C  
ATOM    628  O   VAL A  82     -12.737   1.295  -9.139  1.00 97.14           O  
ATOM    629  CG1 VAL A  82     -13.571   2.805  -6.364  1.00 97.14           C  
ATOM    630  CG2 VAL A  82     -15.858   2.038  -5.886  1.00 97.14           C  
ATOM    631  N   PHE A  83     -12.366  -0.399  -7.696  1.00 97.23           N  
ATOM    632  CA  PHE A  83     -11.045  -0.759  -8.206  1.00 97.23           C  
ATOM    633  C   PHE A  83     -11.112  -1.159  -9.687  1.00 97.23           C  
ATOM    634  CB  PHE A  83     -10.464  -1.874  -7.329  1.00 97.23           C  
ATOM    635  O   PHE A  83     -10.400  -0.582 -10.507  1.00 97.23           O  
ATOM    636  CG  PHE A  83      -9.110  -2.364  -7.784  1.00 97.23           C  
ATOM    637  CD1 PHE A  83      -9.020  -3.478  -8.638  1.00 97.23           C  
ATOM    638  CD2 PHE A  83      -7.940  -1.715  -7.351  1.00 97.23           C  
ATOM    639  CE1 PHE A  83      -7.765  -3.943  -9.052  1.00 97.23           C  
ATOM    640  CE2 PHE A  83      -6.683  -2.179  -7.771  1.00 97.23           C  
ATOM    641  CZ  PHE A  83      -6.601  -3.295  -8.618  1.00 97.23           C  
ATOM    642  N   GLU A  84     -12.045  -2.044 -10.049  1.00 97.15           N  
ATOM    643  CA  GLU A  84     -12.230  -2.489 -11.435  1.00 97.15           C  
ATOM    644  C   GLU A  84     -12.681  -1.361 -12.375  1.00 97.15           C  
ATOM    645  CB  GLU A  84     -13.250  -3.641 -11.486  1.00 97.15           C  
ATOM    646  O   GLU A  84     -12.228  -1.287 -13.518  1.00 97.15           O  
ATOM    647  CG  GLU A  84     -12.802  -4.952 -10.815  1.00 97.15           C  
ATOM    648  CD  GLU A  84     -11.409  -5.433 -11.236  1.00 97.15           C  
ATOM    649  OE1 GLU A  84     -10.762  -6.102 -10.405  1.00 97.15           O  
ATOM    650  OE2 GLU A  84     -10.999  -5.144 -12.378  1.00 97.15           O  
ATOM    651  N   ILE A  85     -13.529  -0.437 -11.907  1.00 97.63           N  
ATOM    652  CA  ILE A  85     -13.881   0.773 -12.670  1.00 97.63           C  
ATOM    653  C   ILE A  85     -12.624   1.610 -12.934  1.00 97.63           C  
ATOM    654  CB  ILE A  85     -14.977   1.591 -11.945  1.00 97.63           C  
ATOM    655  O   ILE A  85     -12.417   2.056 -14.063  1.00 97.63           O  
ATOM    656  CG1 ILE A  85     -16.328   0.841 -11.998  1.00 97.63           C  
ATOM    657  CG2 ILE A  85     -15.144   2.992 -12.572  1.00 97.63           C  
ATOM    658  CD1 ILE A  85     -17.384   1.406 -11.038  1.00 97.63           C  
ATOM    659  N   GLY A  86     -11.770   1.798 -11.926  1.00 97.48           N  
ATOM    660  CA  GLY A  86     -10.491   2.494 -12.076  1.00 97.48           C  
ATOM    661  C   GLY A  86      -9.583   1.828 -13.110  1.00 97.48           C  
ATOM    662  O   GLY A  86      -9.127   2.493 -14.044  1.00 97.48           O  
ATOM    663  N   SER A  87      -9.399   0.507 -13.014  1.00 96.65           N  
ATOM    664  CA  SER A  87      -8.627  -0.271 -13.991  1.00 96.65           C  
ATOM    665  C   SER A  87      -9.215  -0.179 -15.403  1.00 96.65           C  
ATOM    666  CB  SER A  87      -8.525  -1.739 -13.561  1.00 96.65           C  
ATOM    667  O   SER A  87      -8.465  -0.022 -16.366  1.00 96.65           O  
ATOM    668  OG  SER A  87      -7.857  -1.859 -12.320  1.00 96.65           O  
ATOM    669  N   LEU A  88     -10.544  -0.185 -15.559  1.00 97.68           N  
ATOM    670  CA  LEU A  88     -11.197  -0.017 -16.861  1.00 97.68           C  
ATOM    671  C   LEU A  88     -10.943   1.373 -17.467  1.00 97.68           C  
ATOM    672  CB  LEU A  88     -12.703  -0.297 -16.711  1.00 97.68           C  
ATOM    673  O   LEU A  88     -10.626   1.472 -18.655  1.00 97.68           O  
ATOM    674  CG  LEU A  88     -13.494  -0.229 -18.030  1.00 97.68           C  
ATOM    675  CD1 LEU A  88     -13.033  -1.274 -19.049  1.00 97.68           C  
ATOM    676  CD2 LEU A  88     -14.979  -0.460 -17.752  1.00 97.68           C  
ATOM    677  N   ILE A  89     -11.045   2.442 -16.667  1.00 97.79           N  
ATOM    678  CA  ILE A  89     -10.725   3.816 -17.101  1.00 97.79           C  
ATOM    679  C   ILE A  89      -9.261   3.888 -17.554  1.00 97.79           C  
ATOM    680  CB  ILE A  89     -11.017   4.835 -15.971  1.00 97.79           C  
ATOM    681  O   ILE A  89      -8.970   4.452 -18.611  1.00 97.79           O  
ATOM    682  CG1 ILE A  89     -12.531   4.902 -15.657  1.00 97.79           C  
ATOM    683  CG2 ILE A  89     -10.532   6.261 -16.324  1.00 97.79           C  
ATOM    684  CD1 ILE A  89     -12.848   5.634 -14.344  1.00 97.79           C  
ATOM    685  N   SER A  90      -8.342   3.281 -16.799  1.00 96.12           N  
ATOM    686  CA  SER A  90      -6.923   3.216 -17.159  1.00 96.12           C  
ATOM    687  C   SER A  90      -6.686   2.439 -18.459  1.00 96.12           C  
ATOM    688  CB  SER A  90      -6.115   2.611 -16.005  1.00 96.12           C  
ATOM    689  O   SER A  90      -5.983   2.933 -19.343  1.00 96.12           O  
ATOM    690  OG  SER A  90      -6.100   3.509 -14.909  1.00 96.12           O  
ATOM    691  N   ALA A  91      -7.326   1.282 -18.639  1.00 95.55           N  
ATOM    692  CA  ALA A  91      -7.212   0.471 -19.853  1.00 95.55           C  
ATOM    693  C   ALA A  91      -7.727   1.198 -21.111  1.00 95.55           C  
ATOM    694  CB  ALA A  91      -7.998  -0.827 -19.635  1.00 95.55           C  
ATOM    695  O   ALA A  91      -7.134   1.100 -22.188  1.00 95.55           O  
ATOM    696  N   LEU A  92      -8.822   1.951 -20.980  1.00 96.69           N  
ATOM    697  CA  LEU A  92      -9.457   2.692 -22.076  1.00 96.69           C  
ATOM    698  C   LEU A  92      -8.881   4.099 -22.285  1.00 96.69           C  
ATOM    699  CB  LEU A  92     -10.974   2.739 -21.828  1.00 96.69           C  
ATOM    700  O   LEU A  92      -9.310   4.815 -23.191  1.00 96.69           O  
ATOM    701  CG  LEU A  92     -11.675   1.371 -21.913  1.00 96.69           C  
ATOM    702  CD1 LEU A  92     -13.143   1.540 -21.523  1.00 96.69           C  
ATOM    703  CD2 LEU A  92     -11.640   0.795 -23.331  1.00 96.69           C  
ATOM    704  N   SER A  93      -7.913   4.510 -21.468  1.00 95.43           N  
ATOM    705  CA  SER A  93      -7.362   5.860 -21.512  1.00 95.43           C  
ATOM    706  C   SER A  93      -6.676   6.176 -22.851  1.00 95.43           C  
ATOM    707  CB  SER A  93      -6.425   6.101 -20.329  1.00 95.43           C  
ATOM    708  O   SER A  93      -5.955   5.362 -23.440  1.00 95.43           O  
ATOM    709  OG  SER A  93      -5.286   5.284 -20.432  1.00 95.43           O  
ATOM    710  N   ASN A  94      -6.908   7.402 -23.329  1.00 93.90           N  
ATOM    711  CA  ASN A  94      -6.298   7.967 -24.540  1.00 93.90           C  
ATOM    712  C   ASN A  94      -5.508   9.254 -24.257  1.00 93.90           C  
ATOM    713  CB  ASN A  94      -7.385   8.177 -25.608  1.00 93.90           C  
ATOM    714  O   ASN A  94      -5.052   9.913 -25.186  1.00 93.90           O  
ATOM    715  CG  ASN A  94      -7.925   6.871 -26.159  1.00 93.90           C  
ATOM    716  ND2 ASN A  94      -9.210   6.798 -26.409  1.00 93.90           N  
ATOM    717  OD1 ASN A  94      -7.197   5.919 -26.399  1.00 93.90           O  
ATOM    718  N   SER A  95      -5.342   9.611 -22.984  1.00 94.14           N  
ATOM    719  CA  SER A  95      -4.503  10.719 -22.536  1.00 94.14           C  
ATOM    720  C   SER A  95      -3.866  10.376 -21.192  1.00 94.14           C  
ATOM    721  CB  SER A  95      -5.319  12.016 -22.425  1.00 94.14           C  
ATOM    722  O   SER A  95      -4.420   9.571 -20.434  1.00 94.14           O  
ATOM    723  OG  SER A  95      -6.111  12.045 -21.249  1.00 94.14           O  
ATOM    724  N   MET A  96      -2.747  11.031 -20.874  1.00 89.98           N  
ATOM    725  CA  MET A  96      -2.081  10.879 -19.580  1.00 89.98           C  
ATOM    726  C   MET A  96      -3.008  11.263 -18.415  1.00 89.98           C  
ATOM    727  CB  MET A  96      -0.793  11.719 -19.577  1.00 89.98           C  
ATOM    728  O   MET A  96      -3.130  10.519 -17.446  1.00 89.98           O  
ATOM    729  CG  MET A  96       0.009  11.494 -18.295  1.00 89.98           C  
ATOM    730  SD  MET A  96       0.542   9.781 -18.036  1.00 89.98           S  
ATOM    731  CE  MET A  96       2.060   9.840 -19.014  1.00 89.98           C  
ATOM    732  N   ALA A  97      -3.749  12.368 -18.538  1.00 94.06           N  
ATOM    733  CA  ALA A  97      -4.683  12.818 -17.505  1.00 94.06           C  
ATOM    734  C   ALA A  97      -5.801  11.794 -17.231  1.00 94.06           C  
ATOM    735  CB  ALA A  97      -5.259  14.171 -17.934  1.00 94.06           C  
ATOM    736  O   ALA A  97      -6.097  11.491 -16.075  1.00 94.06           O  
ATOM    737  N   THR A  98      -6.395  11.212 -18.282  1.00 96.71           N  
ATOM    738  CA  THR A  98      -7.409  10.154 -18.129  1.00 96.71           C  
ATOM    739  C   THR A  98      -6.809   8.919 -17.464  1.00 96.71           C  
ATOM    740  CB  THR A  98      -8.016   9.739 -19.476  1.00 96.71           C  
ATOM    741  O   THR A  98      -7.428   8.343 -16.570  1.00 96.71           O  
ATOM    742  CG2 THR A  98      -9.202   8.787 -19.318  1.00 96.71           C  
ATOM    743  OG1 THR A  98      -8.484  10.859 -20.193  1.00 96.71           O  
ATOM    744  N   LEU A  99      -5.593   8.532 -17.853  1.00 95.92           N  
ATOM    745  CA  LEU A  99      -4.915   7.385 -17.266  1.00 95.92           C  
ATOM    746  C   LEU A  99      -4.658   7.589 -15.765  1.00 95.92           C  
ATOM    747  CB  LEU A  99      -3.627   7.124 -18.059  1.00 95.92           C  
ATOM    748  O   LEU A  99      -5.030   6.724 -14.972  1.00 95.92           O  
ATOM    749  CG  LEU A  99      -2.832   5.930 -17.525  1.00 95.92           C  
ATOM    750  CD1 LEU A  99      -3.590   4.608 -17.500  1.00 95.92           C  
ATOM    751  CD2 LEU A  99      -1.584   5.722 -18.363  1.00 95.92           C  
ATOM    752  N   ILE A 100      -4.111   8.746 -15.372  1.00 94.14           N  
ATOM    753  CA  ILE A 100      -3.883   9.120 -13.966  1.00 94.14           C  
ATOM    754  C   ILE A 100      -5.207   9.144 -13.193  1.00 94.14           C  
ATOM    755  CB  ILE A 100      -3.152  10.481 -13.872  1.00 94.14           C  
ATOM    756  O   ILE A 100      -5.273   8.627 -12.080  1.00 94.14           O  
ATOM    757  CG1 ILE A 100      -1.723  10.384 -14.455  1.00 94.14           C  
ATOM    758  CG2 ILE A 100      -3.070  10.966 -12.408  1.00 94.14           C  
ATOM    759  CD1 ILE A 100      -1.093  11.752 -14.744  1.00 94.14           C  
ATOM    760  N   SER A 101      -6.288   9.674 -13.777  1.00 96.37           N  
ATOM    761  CA  SER A 101      -7.603   9.670 -13.121  1.00 96.37           C  
ATOM    762  C   SER A 101      -8.110   8.250 -12.840  1.00 96.37           C  
ATOM    763  CB  SER A 101      -8.619  10.491 -13.922  1.00 96.37           C  
ATOM    764  O   SER A 101      -8.598   7.981 -11.743  1.00 96.37           O  
ATOM    765  OG  SER A 101      -9.074   9.841 -15.094  1.00 96.37           O  
ATOM    766  N   GLY A 102      -7.902   7.314 -13.777  1.00 97.42           N  
ATOM    767  CA  GLY A 102      -8.196   5.895 -13.570  1.00 97.42           C  
ATOM    768  C   GLY A 102      -7.364   5.293 -12.436  1.00 97.42           C  
ATOM    769  O   GLY A 102      -7.912   4.597 -11.584  1.00 97.42           O  
ATOM    770  N   ARG A 103      -6.077   5.659 -12.338  1.00 95.52           N  
ATOM    771  CA  ARG A 103      -5.184   5.238 -11.241  1.00 95.52           C  
ATOM    772  C   ARG A 103      -5.637   5.754  -9.877  1.00 95.52           C  
ATOM    773  CB  ARG A 103      -3.735   5.683 -11.511  1.00 95.52           C  
ATOM    774  O   ARG A 103      -5.578   5.009  -8.905  1.00 95.52           O  
ATOM    775  CG  ARG A 103      -3.076   5.026 -12.734  1.00 95.52           C  
ATOM    776  CD  ARG A 103      -2.995   3.501 -12.655  1.00 95.52           C  
ATOM    777  NE  ARG A 103      -2.259   3.048 -11.462  1.00 95.52           N  
ATOM    778  NH1 ARG A 103      -2.663   0.826 -11.784  1.00 95.52           N  
ATOM    779  NH2 ARG A 103      -1.620   1.442  -9.965  1.00 95.52           N  
ATOM    780  CZ  ARG A 103      -2.193   1.790 -11.069  1.00 95.52           C  
ATOM    781  N   VAL A 104      -6.123   6.993  -9.797  1.00 95.96           N  
ATOM    782  CA  VAL A 104      -6.667   7.566  -8.553  1.00 95.96           C  
ATOM    783  C   VAL A 104      -7.929   6.818  -8.110  1.00 95.96           C  
ATOM    784  CB  VAL A 104      -6.938   9.074  -8.719  1.00 95.96           C  
ATOM    785  O   VAL A 104      -8.056   6.486  -6.930  1.00 95.96           O  
ATOM    786  CG1 VAL A 104      -7.685   9.680  -7.523  1.00 95.96           C  
ATOM    787  CG2 VAL A 104      -5.622   9.850  -8.872  1.00 95.96           C  
ATOM    788  N   VAL A 105      -8.837   6.505  -9.043  1.00 97.71           N  
ATOM    789  CA  VAL A 105     -10.048   5.709  -8.760  1.00 97.71           C  
ATOM    790  C   VAL A 105      -9.683   4.282  -8.343  1.00 97.71           C  
ATOM    791  CB  VAL A 105     -11.001   5.705  -9.973  1.00 97.71           C  
ATOM    792  O   VAL A 105     -10.238   3.770  -7.370  1.00 97.71           O  
ATOM    793  CG1 VAL A 105     -12.224   4.803  -9.756  1.00 97.71           C  
ATOM    794  CG2 VAL A 105     -11.540   7.113 -10.261  1.00 97.71           C  
ATOM    795  N   ALA A 106      -8.708   3.664  -9.015  1.00 97.04           N  
ATOM    796  CA  ALA A 106      -8.198   2.348  -8.647  1.00 97.04           C  
ATOM    797  C   ALA A 106      -7.592   2.367  -7.238  1.00 97.04           C  
ATOM    798  CB  ALA A 106      -7.200   1.865  -9.705  1.00 97.04           C  
ATOM    799  O   ALA A 106      -7.960   1.531  -6.423  1.00 97.04           O  
ATOM    800  N   GLY A 107      -6.769   3.364  -6.897  1.00 96.06           N  
ATOM    801  CA  GLY A 107      -6.209   3.515  -5.548  1.00 96.06           C  
ATOM    802  C   GLY A 107      -7.287   3.685  -4.475  1.00 96.06           C  
ATOM    803  O   GLY A 107      -7.187   3.109  -3.393  1.00 96.06           O  
ATOM    804  N   PHE A 108      -8.381   4.385  -4.796  1.00 96.16           N  
ATOM    805  CA  PHE A 108      -9.518   4.509  -3.886  1.00 96.16           C  
ATOM    806  C   PHE A 108     -10.156   3.142  -3.604  1.00 96.16           C  
ATOM    807  CB  PHE A 108     -10.544   5.518  -4.431  1.00 96.16           C  
ATOM    808  O   PHE A 108     -10.368   2.801  -2.441  1.00 96.16           O  
ATOM    809  CG  PHE A 108     -11.796   5.643  -3.580  1.00 96.16           C  
ATOM    810  CD1 PHE A 108     -13.078   5.520  -4.142  1.00 96.16           C  
ATOM    811  CD2 PHE A 108     -11.677   5.850  -2.201  1.00 96.16           C  
ATOM    812  CE1 PHE A 108     -14.222   5.563  -3.322  1.00 96.16           C  
ATOM    813  CE2 PHE A 108     -12.812   5.917  -1.379  1.00 96.16           C  
ATOM    814  CZ  PHE A 108     -14.089   5.768  -1.938  1.00 96.16           C  
ATOM    815  N   GLY A 109     -10.405   2.324  -4.630  1.00 96.72           N  
ATOM    816  CA  GLY A 109     -10.886   0.948  -4.449  1.00 96.72           C  
ATOM    817  C   GLY A 109      -9.864   0.033  -3.759  1.00 96.72           C  
ATOM    818  O   GLY A 109     -10.224  -0.733  -2.863  1.00 96.72           O  
ATOM    819  N   GLY A 110      -8.585   0.171  -4.114  1.00 96.45           N  
ATOM    820  CA  GLY A 110      -7.452  -0.564  -3.551  1.00 96.45           C  
ATOM    821  C   GLY A 110      -7.358  -0.408  -2.038  1.00 96.45           C  
ATOM    822  O   GLY A 110      -7.227  -1.405  -1.336  1.00 96.45           O  
ATOM    823  N   SER A 111      -7.594   0.798  -1.517  1.00 95.40           N  
ATOM    824  CA  SER A 111      -7.537   1.054  -0.068  1.00 95.40           C  
ATOM    825  C   SER A 111      -8.586   0.285   0.725  1.00 95.40           C  
ATOM    826  CB  SER A 111      -7.659   2.550   0.196  1.00 95.40           C  
ATOM    827  O   SER A 111      -8.326  -0.195   1.830  1.00 95.40           O  
ATOM    828  OG  SER A 111      -8.913   3.083  -0.164  1.00 95.40           O  
ATOM    829  N   GLY A 112      -9.771   0.098   0.142  1.00 95.79           N  
ATOM    830  CA  GLY A 112     -10.814  -0.727   0.735  1.00 95.79           C  
ATOM    831  C   GLY A 112     -10.447  -2.204   0.707  1.00 95.79           C  
ATOM    832  O   GLY A 112     -10.656  -2.896   1.700  1.00 95.79           O  
ATOM    833  N   ILE A 113      -9.835  -2.676  -0.382  1.00 95.56           N  
ATOM    834  CA  ILE A 113      -9.357  -4.058  -0.498  1.00 95.56           C  
ATOM    835  C   ILE A 113      -8.238  -4.320   0.522  1.00 95.56           C  
ATOM    836  CB  ILE A 113      -8.918  -4.363  -1.950  1.00 95.56           C  
ATOM    837  O   ILE A 113      -8.348  -5.241   1.333  1.00 95.56           O  
ATOM    838  CG1 ILE A 113     -10.100  -4.217  -2.940  1.00 95.56           C  
ATOM    839  CG2 ILE A 113      -8.335  -5.782  -2.037  1.00 95.56           C  
ATOM    840  CD1 ILE A 113      -9.680  -4.281  -4.414  1.00 95.56           C  
ATOM    841  N   GLU A 114      -7.202  -3.482   0.538  1.00 94.30           N  
ATOM    842  CA  GLU A 114      -6.016  -3.606   1.394  1.00 94.30           C  
ATOM    843  C   GLU A 114      -6.307  -3.402   2.884  1.00 94.30           C  
ATOM    844  CB  GLU A 114      -4.945  -2.608   0.942  1.00 94.30           C  
ATOM    845  O   GLU A 114      -5.578  -3.912   3.732  1.00 94.30           O  
ATOM    846  CG  GLU A 114      -4.299  -3.009  -0.394  1.00 94.30           C  
ATOM    847  CD  GLU A 114      -3.238  -1.995  -0.849  1.00 94.30           C  
ATOM    848  OE1 GLU A 114      -2.909  -2.000  -2.055  1.00 94.30           O  
ATOM    849  OE2 GLU A 114      -2.752  -1.208   0.000  1.00 94.30           O  
ATOM    850  N   SER A 115      -7.387  -2.706   3.235  1.00 94.83           N  
ATOM    851  CA  SER A 115      -7.853  -2.599   4.619  1.00 94.83           C  
ATOM    852  C   SER A 115      -8.775  -3.763   4.992  1.00 94.83           C  
ATOM    853  CB  SER A 115      -8.573  -1.262   4.799  1.00 94.83           C  
ATOM    854  O   SER A 115      -8.507  -4.551   5.908  1.00 94.83           O  
ATOM    855  OG  SER A 115      -8.868  -1.028   6.159  1.00 94.83           O  
ATOM    856  N   LEU A 116      -9.882  -3.906   4.258  1.00 94.90           N  
ATOM    857  CA  LEU A 116     -11.004  -4.748   4.661  1.00 94.90           C  
ATOM    858  C   LEU A 116     -10.745  -6.232   4.420  1.00 94.90           C  
ATOM    859  CB  LEU A 116     -12.300  -4.292   3.970  1.00 94.90           C  
ATOM    860  O   LEU A 116     -11.338  -7.058   5.117  1.00 94.90           O  
ATOM    861  CG  LEU A 116     -12.686  -2.825   4.229  1.00 94.90           C  
ATOM    862  CD1 LEU A 116     -13.931  -2.486   3.415  1.00 94.90           C  
ATOM    863  CD2 LEU A 116     -12.985  -2.573   5.708  1.00 94.90           C  
ATOM    864  N   ALA A 117      -9.838  -6.603   3.511  1.00 95.01           N  
ATOM    865  CA  ALA A 117      -9.454  -8.002   3.356  1.00 95.01           C  
ATOM    866  C   ALA A 117      -8.808  -8.553   4.634  1.00 95.01           C  
ATOM    867  CB  ALA A 117      -8.530  -8.161   2.149  1.00 95.01           C  
ATOM    868  O   ALA A 117      -9.127  -9.670   5.051  1.00 95.01           O  
ATOM    869  N   PHE A 118      -7.978  -7.754   5.317  1.00 95.18           N  
ATOM    870  CA  PHE A 118      -7.424  -8.148   6.611  1.00 95.18           C  
ATOM    871  C   PHE A 118      -8.500  -8.197   7.689  1.00 95.18           C  
ATOM    872  CB  PHE A 118      -6.264  -7.241   7.024  1.00 95.18           C  
ATOM    873  O   PHE A 118      -8.532  -9.172   8.431  1.00 95.18           O  
ATOM    874  CG  PHE A 118      -5.014  -7.469   6.200  1.00 95.18           C  
ATOM    875  CD1 PHE A 118      -4.110  -8.501   6.514  1.00 95.18           C  
ATOM    876  CD2 PHE A 118      -4.779  -6.664   5.081  1.00 95.18           C  
ATOM    877  CE1 PHE A 118      -2.972  -8.707   5.710  1.00 95.18           C  
ATOM    878  CE2 PHE A 118      -3.639  -6.853   4.284  1.00 95.18           C  
ATOM    879  CZ  PHE A 118      -2.734  -7.880   4.598  1.00 95.18           C  
ATOM    880  N   VAL A 119      -9.419  -7.226   7.742  1.00 94.00           N  
ATOM    881  CA  VAL A 119     -10.552  -7.232   8.689  1.00 94.00           C  
ATOM    882  C   VAL A 119     -11.400  -8.497   8.541  1.00 94.00           C  
ATOM    883  CB  VAL A 119     -11.450  -6.002   8.458  1.00 94.00           C  
ATOM    884  O   VAL A 119     -11.675  -9.202   9.517  1.00 94.00           O  
ATOM    885  CG1 VAL A 119     -12.721  -6.022   9.308  1.00 94.00           C  
ATOM    886  CG2 VAL A 119     -10.731  -4.692   8.773  1.00 94.00           C  
ATOM    887  N   VAL A 120     -11.838  -8.800   7.317  1.00 92.23           N  
ATOM    888  CA  VAL A 120     -12.682  -9.965   7.033  1.00 92.23           C  
ATOM    889  C   VAL A 120     -11.900 -11.247   7.298  1.00 92.23           C  
ATOM    890  CB  VAL A 120     -13.235  -9.915   5.597  1.00 92.23           C  
ATOM    891  O   VAL A 120     -12.404 -12.131   7.985  1.00 92.23           O  
ATOM    892  CG1 VAL A 120     -14.015 -11.190   5.245  1.00 92.23           C  
ATOM    893  CG2 VAL A 120     -14.213  -8.741   5.431  1.00 92.23           C  
ATOM    894  N   GLY A 121     -10.653 -11.337   6.833  1.00 91.88           N  
ATOM    895  CA  GLY A 121      -9.812 -12.515   7.032  1.00 91.88           C  
ATOM    896  C   GLY A 121      -9.571 -12.830   8.509  1.00 91.88           C  
ATOM    897  O   GLY A 121      -9.740 -13.973   8.940  1.00 91.88           O  
ATOM    898  N   THR A 122      -9.201 -11.839   9.320  1.00 92.76           N  
ATOM    899  CA  THR A 122      -8.871 -12.064  10.737  1.00 92.76           C  
ATOM    900  C   THR A 122     -10.099 -12.194  11.640  1.00 92.76           C  
ATOM    901  CB  THR A 122      -7.940 -10.981  11.286  1.00 92.76           C  
ATOM    902  O   THR A 122      -9.986 -12.766  12.727  1.00 92.76           O  
ATOM    903  CG2 THR A 122      -6.603 -10.953  10.552  1.00 92.76           C  
ATOM    904  OG1 THR A 122      -8.562  -9.734  11.173  1.00 92.76           O  
ATOM    905  N   SER A 123     -11.272 -11.721  11.204  1.00 89.28           N  
ATOM    906  CA  SER A 123     -12.537 -11.879  11.941  1.00 89.28           C  
ATOM    907  C   SER A 123     -13.190 -13.253  11.756  1.00 89.28           C  
ATOM    908  CB  SER A 123     -13.533 -10.772  11.583  1.00 89.28           C  
ATOM    909  O   SER A 123     -13.897 -13.714  12.651  1.00 89.28           O  
ATOM    910  OG  SER A 123     -13.846 -10.790  10.210  1.00 89.28           O  
ATOM    911  N   ILE A 124     -12.933 -13.948  10.640  1.00 87.12           N  
ATOM    912  CA  ILE A 124     -13.465 -15.305  10.401  1.00 87.12           C  
ATOM    913  C   ILE A 124     -12.634 -16.419  11.053  1.00 87.12           C  
ATOM    914  CB  ILE A 124     -13.693 -15.583   8.898  1.00 87.12           C  
ATOM    915  O   ILE A 124     -13.057 -17.578  11.039  1.00 87.12           O  
ATOM    916  CG1 ILE A 124     -12.370 -15.557   8.103  1.00 87.12           C  
ATOM    917  CG2 ILE A 124     -14.755 -14.618   8.339  1.00 87.12           C  
ATOM    918  CD1 ILE A 124     -12.482 -15.990   6.639  1.00 87.12           C  
ATOM    919  N   VAL A 125     -11.468 -16.095  11.620  1.00 88.71           N  
ATOM    920  CA  VAL A 125     -10.584 -17.046  12.307  1.00 88.71           C  
ATOM    921  C   VAL A 125     -10.460 -16.738  13.795  1.00 88.71           C  
ATOM    922  CB  VAL A 125      -9.193 -17.151  11.656  1.00 88.71           C  
ATOM    923  O   VAL A 125     -10.693 -15.625  14.262  1.00 88.71           O  
ATOM    924  CG1 VAL A 125      -9.294 -17.629  10.209  1.00 88.71           C  
ATOM    925  CG2 VAL A 125      -8.398 -15.845  11.705  1.00 88.71           C  
ATOM    926  N   ARG A 126     -10.054 -17.753  14.560  1.00 88.47           N  
ATOM    927  CA  ARG A 126      -9.725 -17.593  15.980  1.00 88.47           C  
ATOM    928  C   ARG A 126      -8.474 -16.733  16.142  1.00 88.47           C  
ATOM    929  CB  ARG A 126      -9.517 -18.956  16.644  1.00 88.47           C  
ATOM    930  O   ARG A 126      -7.606 -16.726  15.273  1.00 88.47           O  
ATOM    931  CG  ARG A 126     -10.742 -19.874  16.527  1.00 88.47           C  
ATOM    932  CD  ARG A 126     -10.487 -21.206  17.237  1.00 88.47           C  
ATOM    933  NE  ARG A 126     -10.499 -21.039  18.699  1.00 88.47           N  
ATOM    934  NH1 ARG A 126      -9.697 -23.113  19.294  1.00 88.47           N  
ATOM    935  NH2 ARG A 126     -10.318 -21.661  20.863  1.00 88.47           N  
ATOM    936  CZ  ARG A 126     -10.169 -21.938  19.602  1.00 88.47           C  
ATOM    937  N   GLU A 127      -8.356 -16.079  17.291  1.00 89.71           N  
ATOM    938  CA  GLU A 127      -7.257 -15.166  17.618  1.00 89.71           C  
ATOM    939  C   GLU A 127      -5.861 -15.775  17.388  1.00 89.71           C  
ATOM    940  CB  GLU A 127      -7.448 -14.737  19.071  1.00 89.71           C  
ATOM    941  O   GLU A 127      -5.037 -15.175  16.704  1.00 89.71           O  
ATOM    942  CG  GLU A 127      -6.547 -13.566  19.468  1.00 89.71           C  
ATOM    943  CD  GLU A 127      -6.695 -13.260  20.958  1.00 89.71           C  
ATOM    944  OE1 GLU A 127      -5.666 -12.925  21.571  1.00 89.71           O  
ATOM    945  OE2 GLU A 127      -7.790 -13.477  21.517  1.00 89.71           O  
ATOM    946  N   ASN A 128      -5.630 -17.009  17.844  1.00 89.74           N  
ATOM    947  CA  ASN A 128      -4.375 -17.749  17.653  1.00 89.74           C  
ATOM    948  C   ASN A 128      -4.077 -18.148  16.191  1.00 89.74           C  
ATOM    949  CB  ASN A 128      -4.417 -19.005  18.540  1.00 89.74           C  
ATOM    950  O   ASN A 128      -2.988 -18.628  15.890  1.00 89.74           O  
ATOM    951  CG  ASN A 128      -5.392 -20.056  18.028  1.00 89.74           C  
ATOM    952  ND2 ASN A 128      -4.952 -21.285  17.906  1.00 89.74           N  
ATOM    953  OD1 ASN A 128      -6.540 -19.788  17.702  1.00 89.74           O  
ATOM    954  N   HIS A 129      -5.039 -18.020  15.279  1.00 92.70           N  
ATOM    955  CA  HIS A 129      -4.857 -18.292  13.850  1.00 92.70           C  
ATOM    956  C   HIS A 129      -4.892 -17.015  13.000  1.00 92.70           C  
ATOM    957  CB  HIS A 129      -5.874 -19.343  13.387  1.00 92.70           C  
ATOM    958  O   HIS A 129      -4.660 -17.089  11.793  1.00 92.70           O  
ATOM    959  CG  HIS A 129      -5.659 -20.697  14.021  1.00 92.70           C  
ATOM    960  CD2 HIS A 129      -6.526 -21.363  14.842  1.00 92.70           C  
ATOM    961  ND1 HIS A 129      -4.542 -21.492  13.897  1.00 92.70           N  
ATOM    962  CE1 HIS A 129      -4.732 -22.602  14.626  1.00 92.70           C  
ATOM    963  NE2 HIS A 129      -5.931 -22.567  15.234  1.00 92.70           N  
ATOM    964  N   ARG A 130      -5.107 -15.839  13.612  1.00 94.43           N  
ATOM    965  CA  ARG A 130      -5.046 -14.548  12.909  1.00 94.43           C  
ATOM    966  C   ARG A 130      -3.685 -14.325  12.271  1.00 94.43           C  
ATOM    967  CB  ARG A 130      -5.374 -13.385  13.854  1.00 94.43           C  
ATOM    968  O   ARG A 130      -3.643 -13.910  11.121  1.00 94.43           O  
ATOM    969  CG  ARG A 130      -6.852 -13.361  14.245  1.00 94.43           C  
ATOM    970  CD  ARG A 130      -7.130 -12.183  15.180  1.00 94.43           C  
ATOM    971  NE  ARG A 130      -8.538 -12.181  15.616  1.00 94.43           N  
ATOM    972  NH1 ARG A 130      -8.272 -10.896  17.509  1.00 94.43           N  
ATOM    973  NH2 ARG A 130     -10.267 -11.769  17.029  1.00 94.43           N  
ATOM    974  CZ  ARG A 130      -9.015 -11.612  16.710  1.00 94.43           C  
ATOM    975  N   GLY A 131      -2.595 -14.682  12.958  1.00 94.87           N  
ATOM    976  CA  GLY A 131      -1.247 -14.620  12.388  1.00 94.87           C  
ATOM    977  C   GLY A 131      -1.143 -15.375  11.058  1.00 94.87           C  
ATOM    978  O   GLY A 131      -0.713 -14.802  10.062  1.00 94.87           O  
ATOM    979  N   ILE A 132      -1.617 -16.623  11.003  1.00 95.38           N  
ATOM    980  CA  ILE A 132      -1.592 -17.439   9.775  1.00 95.38           C  
ATOM    981  C   ILE A 132      -2.414 -16.789   8.657  1.00 95.38           C  
ATOM    982  CB  ILE A 132      -2.068 -18.879  10.074  1.00 95.38           C  
ATOM    983  O   ILE A 132      -1.964 -16.757   7.514  1.00 95.38           O  
ATOM    984  CG1 ILE A 132      -1.078 -19.595  11.022  1.00 95.38           C  
ATOM    985  CG2 ILE A 132      -2.213 -19.695   8.774  1.00 95.38           C  
ATOM    986  CD1 ILE A 132      -1.695 -20.800  11.741  1.00 95.38           C  
ATOM    987  N   MET A 133      -3.585 -16.234   8.979  1.00 95.03           N  
ATOM    988  CA  MET A 133      -4.404 -15.538   7.987  1.00 95.03           C  
ATOM    989  C   MET A 133      -3.712 -14.286   7.440  1.00 95.03           C  
ATOM    990  CB  MET A 133      -5.759 -15.172   8.596  1.00 95.03           C  
ATOM    991  O   MET A 133      -3.635 -14.113   6.229  1.00 95.03           O  
ATOM    992  CG  MET A 133      -6.684 -14.586   7.526  1.00 95.03           C  
ATOM    993  SD  MET A 133      -7.122 -15.690   6.155  1.00 95.03           S  
ATOM    994  CE  MET A 133      -8.159 -16.868   7.049  1.00 95.03           C  
ATOM    995  N   ILE A 134      -3.172 -13.436   8.320  1.00 96.04           N  
ATOM    996  CA  ILE A 134      -2.437 -12.225   7.926  1.00 96.04           C  
ATOM    997  C   ILE A 134      -1.258 -12.601   7.029  1.00 96.04           C  
ATOM    998  CB  ILE A 134      -1.960 -11.445   9.174  1.00 96.04           C  
ATOM    999  O   ILE A 134      -1.026 -11.941   6.024  1.00 96.04           O  
ATOM   1000  CG1 ILE A 134      -3.162 -10.901   9.978  1.00 96.04           C  
ATOM   1001  CG2 ILE A 134      -1.041 -10.270   8.790  1.00 96.04           C  
ATOM   1002  CD1 ILE A 134      -2.800 -10.445  11.399  1.00 96.04           C  
ATOM   1003  N   THR A 135      -0.547 -13.681   7.353  1.00 96.37           N  
ATOM   1004  CA  THR A 135       0.556 -14.189   6.536  1.00 96.37           C  
ATOM   1005  C   THR A 135       0.100 -14.672   5.168  1.00 96.37           C  
ATOM   1006  CB  THR A 135       1.275 -15.310   7.278  1.00 96.37           C  
ATOM   1007  O   THR A 135       0.746 -14.337   4.184  1.00 96.37           O  
ATOM   1008  CG2 THR A 135       2.279 -16.082   6.436  1.00 96.37           C  
ATOM   1009  OG1 THR A 135       1.968 -14.714   8.333  1.00 96.37           O  
ATOM   1010  N   ALA A 136      -1.006 -15.414   5.072  1.00 96.07           N  
ATOM   1011  CA  ALA A 136      -1.530 -15.840   3.776  1.00 96.07           C  
ATOM   1012  C   ALA A 136      -1.844 -14.626   2.879  1.00 96.07           C  
ATOM   1013  CB  ALA A 136      -2.755 -16.732   4.010  1.00 96.07           C  
ATOM   1014  O   ALA A 136      -1.415 -14.583   1.728  1.00 96.07           O  
ATOM   1015  N   LEU A 137      -2.515 -13.614   3.441  1.00 95.20           N  
ATOM   1016  CA  LEU A 137      -2.844 -12.357   2.759  1.00 95.20           C  
ATOM   1017  C   LEU A 137      -1.586 -11.550   2.379  1.00 95.20           C  
ATOM   1018  CB  LEU A 137      -3.786 -11.549   3.673  1.00 95.20           C  
ATOM   1019  O   LEU A 137      -1.474 -11.056   1.259  1.00 95.20           O  
ATOM   1020  CG  LEU A 137      -5.164 -12.186   3.958  1.00 95.20           C  
ATOM   1021  CD1 LEU A 137      -5.915 -11.326   4.977  1.00 95.20           C  
ATOM   1022  CD2 LEU A 137      -6.083 -12.361   2.750  1.00 95.20           C  
ATOM   1023  N   ALA A 138      -0.597 -11.461   3.269  1.00 94.00           N  
ATOM   1024  CA  ALA A 138       0.663 -10.769   2.991  1.00 94.00           C  
ATOM   1025  C   ALA A 138       1.477 -11.470   1.890  1.00 94.00           C  
ATOM   1026  CB  ALA A 138       1.462 -10.666   4.294  1.00 94.00           C  
ATOM   1027  O   ALA A 138       2.020 -10.812   1.010  1.00 94.00           O  
ATOM   1028  N   ILE A 139       1.518 -12.805   1.890  1.00 94.85           N  
ATOM   1029  CA  ILE A 139       2.207 -13.582   0.853  1.00 94.85           C  
ATOM   1030  C   ILE A 139       1.579 -13.339  -0.521  1.00 94.85           C  
ATOM   1031  CB  ILE A 139       2.230 -15.080   1.224  1.00 94.85           C  
ATOM   1032  O   ILE A 139       2.321 -13.214  -1.490  1.00 94.85           O  
ATOM   1033  CG1 ILE A 139       3.250 -15.310   2.359  1.00 94.85           C  
ATOM   1034  CG2 ILE A 139       2.575 -15.953   0.005  1.00 94.85           C  
ATOM   1035  CD1 ILE A 139       3.157 -16.704   2.983  1.00 94.85           C  
ATOM   1036  N   SER A 140       0.247 -13.223  -0.625  1.00 93.93           N  
ATOM   1037  CA  SER A 140      -0.369 -12.877  -1.915  1.00 93.93           C  
ATOM   1038  C   SER A 140       0.119 -11.533  -2.458  1.00 93.93           C  
ATOM   1039  CB  SER A 140      -1.902 -12.926  -1.892  1.00 93.93           C  
ATOM   1040  O   SER A 140       0.361 -11.429  -3.656  1.00 93.93           O  
ATOM   1041  OG  SER A 140      -2.539 -12.200  -0.861  1.00 93.93           O  
ATOM   1042  N   TYR A 141       0.343 -10.545  -1.587  1.00 91.30           N  
ATOM   1043  CA  TYR A 141       0.908  -9.254  -1.980  1.00 91.30           C  
ATOM   1044  C   TYR A 141       2.366  -9.400  -2.449  1.00 91.30           C  
ATOM   1045  CB  TYR A 141       0.773  -8.275  -0.803  1.00 91.30           C  
ATOM   1046  O   TYR A 141       2.714  -8.957  -3.537  1.00 91.30           O  
ATOM   1047  CG  TYR A 141       1.085  -6.838  -1.158  1.00 91.30           C  
ATOM   1048  CD1 TYR A 141       2.421  -6.422  -1.331  1.00 91.30           C  
ATOM   1049  CD2 TYR A 141       0.036  -5.914  -1.335  1.00 91.30           C  
ATOM   1050  CE1 TYR A 141       2.706  -5.102  -1.724  1.00 91.30           C  
ATOM   1051  CE2 TYR A 141       0.317  -4.595  -1.740  1.00 91.30           C  
ATOM   1052  OH  TYR A 141       1.920  -2.920  -2.341  1.00 91.30           O  
ATOM   1053  CZ  TYR A 141       1.652  -4.189  -1.943  1.00 91.30           C  
ATOM   1054  N   VAL A 142       3.204 -10.099  -1.674  1.00 90.97           N  
ATOM   1055  CA  VAL A 142       4.632 -10.296  -1.995  1.00 90.97           C  
ATOM   1056  C   VAL A 142       4.830 -11.089  -3.296  1.00 90.97           C  
ATOM   1057  CB  VAL A 142       5.345 -10.980  -0.812  1.00 90.97           C  
ATOM   1058  O   VAL A 142       5.719 -10.791  -4.089  1.00 90.97           O  
ATOM   1059  CG1 VAL A 142       6.805 -11.292  -1.131  1.00 90.97           C  
ATOM   1060  CG2 VAL A 142       5.350 -10.087   0.437  1.00 90.97           C  
ATOM   1061  N   ILE A 143       3.977 -12.081  -3.570  1.00 91.80           N  
ATOM   1062  CA  ILE A 143       4.008 -12.806  -4.848  1.00 91.80           C  
ATOM   1063  C   ILE A 143       3.628 -11.874  -6.004  1.00 91.80           C  
ATOM   1064  CB  ILE A 143       3.103 -14.058  -4.798  1.00 91.80           C  
ATOM   1065  O   ILE A 143       4.258 -11.940  -7.058  1.00 91.80           O  
ATOM   1066  CG1 ILE A 143       3.677 -15.095  -3.805  1.00 91.80           C  
ATOM   1067  CG2 ILE A 143       2.973 -14.719  -6.187  1.00 91.80           C  
ATOM   1068  CD1 ILE A 143       2.716 -16.251  -3.501  1.00 91.80           C  
ATOM   1069  N   ALA A 144       2.624 -11.011  -5.830  1.00 91.28           N  
ATOM   1070  CA  ALA A 144       2.250 -10.037  -6.854  1.00 91.28           C  
ATOM   1071  C   ALA A 144       3.389  -9.049  -7.149  1.00 91.28           C  
ATOM   1072  CB  ALA A 144       0.994  -9.298  -6.400  1.00 91.28           C  
ATOM   1073  O   ALA A 144       3.651  -8.761  -8.314  1.00 91.28           O  
ATOM   1074  N   GLU A 145       4.111  -8.605  -6.119  1.00 86.01           N  
ATOM   1075  CA  GLU A 145       5.303  -7.757  -6.242  1.00 86.01           C  
ATOM   1076  C   GLU A 145       6.416  -8.438  -7.050  1.00 86.01           C  
ATOM   1077  CB  GLU A 145       5.770  -7.367  -4.831  1.00 86.01           C  
ATOM   1078  O   GLU A 145       6.971  -7.851  -7.980  1.00 86.01           O  
ATOM   1079  CG  GLU A 145       6.822  -6.249  -4.826  1.00 86.01           C  
ATOM   1080  CD  GLU A 145       7.390  -5.983  -3.419  1.00 86.01           C  
ATOM   1081  OE1 GLU A 145       8.497  -5.411  -3.338  1.00 86.01           O  
ATOM   1082  OE2 GLU A 145       6.771  -6.398  -2.409  1.00 86.01           O  
ATOM   1083  N   GLY A 146       6.697  -9.709  -6.762  1.00 83.65           N  
ATOM   1084  CA  GLY A 146       7.725 -10.462  -7.474  1.00 83.65           C  
ATOM   1085  C   GLY A 146       7.340 -10.859  -8.906  1.00 83.65           C  
ATOM   1086  O   GLY A 146       8.198 -10.882  -9.788  1.00 83.65           O  
ATOM   1087  N   VAL A 147       6.071 -11.193  -9.163  1.00 86.93           N  
ATOM   1088  CA  VAL A 147       5.587 -11.658 -10.481  1.00 86.93           C  
ATOM   1089  C   VAL A 147       5.184 -10.493 -11.394  1.00 86.93           C  
ATOM   1090  CB  VAL A 147       4.432 -12.668 -10.304  1.00 86.93           C  
ATOM   1091  O   VAL A 147       5.297 -10.603 -12.619  1.00 86.93           O  
ATOM   1092  CG1 VAL A 147       3.838 -13.120 -11.639  1.00 86.93           C  
ATOM   1093  CG2 VAL A 147       4.899 -13.947  -9.597  1.00 86.93           C  
ATOM   1094  N   GLY A 148       4.751  -9.369 -10.822  1.00 88.48           N  
ATOM   1095  CA  GLY A 148       4.216  -8.215 -11.540  1.00 88.48           C  
ATOM   1096  C   GLY A 148       5.086  -7.747 -12.701  1.00 88.48           C  
ATOM   1097  O   GLY A 148       4.592  -7.718 -13.827  1.00 88.48           O  
ATOM   1098  N   PRO A 149       6.388  -7.479 -12.512  1.00 84.20           N  
ATOM   1099  CA  PRO A 149       7.220  -6.973 -13.596  1.00 84.20           C  
ATOM   1100  C   PRO A 149       7.370  -7.946 -14.775  1.00 84.20           C  
ATOM   1101  CB  PRO A 149       8.564  -6.652 -12.947  1.00 84.20           C  
ATOM   1102  O   PRO A 149       7.510  -7.515 -15.918  1.00 84.20           O  
ATOM   1103  CG  PRO A 149       8.206  -6.395 -11.482  1.00 84.20           C  
ATOM   1104  CD  PRO A 149       7.106  -7.422 -11.248  1.00 84.20           C  
ATOM   1105  N   PHE A 150       7.293  -9.257 -14.527  1.00 85.56           N  
ATOM   1106  CA  PHE A 150       7.330 -10.268 -15.587  1.00 85.56           C  
ATOM   1107  C   PHE A 150       6.041 -10.265 -16.407  1.00 85.56           C  
ATOM   1108  CB  PHE A 150       7.574 -11.660 -14.992  1.00 85.56           C  
ATOM   1109  O   PHE A 150       6.100 -10.295 -17.635  1.00 85.56           O  
ATOM   1110  CG  PHE A 150       8.890 -11.780 -14.259  1.00 85.56           C  
ATOM   1111  CD1 PHE A 150      10.065 -12.088 -14.970  1.00 85.56           C  
ATOM   1112  CD2 PHE A 150       8.947 -11.537 -12.876  1.00 85.56           C  
ATOM   1113  CE1 PHE A 150      11.297 -12.149 -14.294  1.00 85.56           C  
ATOM   1114  CE2 PHE A 150      10.177 -11.591 -12.205  1.00 85.56           C  
ATOM   1115  CZ  PHE A 150      11.346 -11.895 -12.913  1.00 85.56           C  
ATOM   1116  N   ILE A 151       4.887 -10.186 -15.737  1.00 88.67           N  
ATOM   1117  CA  ILE A 151       3.582 -10.084 -16.406  1.00 88.67           C  
ATOM   1118  C   ILE A 151       3.493  -8.769 -17.190  1.00 88.67           C  
ATOM   1119  CB  ILE A 151       2.432 -10.238 -15.380  1.00 88.67           C  
ATOM   1120  O   ILE A 151       3.119  -8.775 -18.361  1.00 88.67           O  
ATOM   1121  CG1 ILE A 151       2.431 -11.675 -14.811  1.00 88.67           C  
ATOM   1122  CG2 ILE A 151       1.071  -9.923 -16.027  1.00 88.67           C  
ATOM   1123  CD1 ILE A 151       1.339 -11.947 -13.764  1.00 88.67           C  
ATOM   1124  N   GLY A 152       3.889  -7.657 -16.567  1.00 85.73           N  
ATOM   1125  CA  GLY A 152       3.900  -6.331 -17.180  1.00 85.73           C  
ATOM   1126  C   GLY A 152       4.783  -6.257 -18.421  1.00 85.73           C  
ATOM   1127  O   GLY A 152       4.322  -5.831 -19.480  1.00 85.73           O  
ATOM   1128  N   GLY A 153       6.017  -6.761 -18.320  1.00 81.12           N  
ATOM   1129  CA  GLY A 153       6.938  -6.856 -19.451  1.00 81.12           C  
ATOM   1130  C   GLY A 153       6.382  -7.714 -20.590  1.00 81.12           C  
ATOM   1131  O   GLY A 153       6.354  -7.265 -21.732  1.00 81.12           O  
ATOM   1132  N   ALA A 154       5.850  -8.902 -20.283  1.00 87.01           N  
ATOM   1133  CA  ALA A 154       5.283  -9.798 -21.292  1.00 87.01           C  
ATOM   1134  C   ALA A 154       4.083  -9.178 -22.033  1.00 87.01           C  
ATOM   1135  CB  ALA A 154       4.890 -11.113 -20.608  1.00 87.01           C  
ATOM   1136  O   ALA A 154       3.967  -9.308 -23.253  1.00 87.01           O  
ATOM   1137  N   PHE A 155       3.195  -8.475 -21.324  1.00 89.22           N  
ATOM   1138  CA  PHE A 155       2.079  -7.764 -21.953  1.00 89.22           C  
ATOM   1139  C   PHE A 155       2.527  -6.586 -22.803  1.00 89.22           C  
ATOM   1140  CB  PHE A 155       1.097  -7.289 -20.877  1.00 89.22           C  
ATOM   1141  O   PHE A 155       1.939  -6.349 -23.861  1.00 89.22           O  
ATOM   1142  CG  PHE A 155       0.271  -8.366 -20.203  1.00 89.22           C  
ATOM   1143  CD1 PHE A 155       0.023  -9.608 -20.823  1.00 89.22           C  
ATOM   1144  CD2 PHE A 155      -0.307  -8.094 -18.951  1.00 89.22           C  
ATOM   1145  CE1 PHE A 155      -0.823 -10.548 -20.222  1.00 89.22           C  
ATOM   1146  CE2 PHE A 155      -1.152  -9.038 -18.344  1.00 89.22           C  
ATOM   1147  CZ  PHE A 155      -1.417 -10.260 -18.987  1.00 89.22           C  
ATOM   1148  N   ASN A 156       3.563  -5.874 -22.366  1.00 80.01           N  
ATOM   1149  CA  ASN A 156       4.121  -4.762 -23.114  1.00 80.01           C  
ATOM   1150  C   ASN A 156       4.797  -5.221 -24.419  1.00 80.01           C  
ATOM   1151  CB  ASN A 156       5.089  -4.017 -22.185  1.00 80.01           C  
ATOM   1152  O   ASN A 156       4.626  -4.582 -25.453  1.00 80.01           O  
ATOM   1153  CG  ASN A 156       5.380  -2.625 -22.689  1.00 80.01           C  
ATOM   1154  ND2 ASN A 156       6.550  -2.108 -22.408  1.00 80.01           N  
ATOM   1155  OD1 ASN A 156       4.536  -1.973 -23.286  1.00 80.01           O  
ATOM   1156  N   GLU A 157       5.515  -6.348 -24.384  1.00 82.03           N  
ATOM   1157  CA  GLU A 157       6.254  -6.890 -25.532  1.00 82.03           C  
ATOM   1158  C   GLU A 157       5.365  -7.633 -26.543  1.00 82.03           C  
ATOM   1159  CB  GLU A 157       7.372  -7.825 -25.030  1.00 82.03           C  
ATOM   1160  O   GLU A 157       5.598  -7.538 -27.749  1.00 82.03           O  
ATOM   1161  CG  GLU A 157       8.523  -7.069 -24.338  1.00 82.03           C  
ATOM   1162  CD  GLU A 157       9.644  -7.986 -23.803  1.00 82.03           C  
ATOM   1163  OE1 GLU A 157      10.543  -7.462 -23.100  1.00 82.03           O  
ATOM   1164  OE2 GLU A 157       9.652  -9.196 -24.121  1.00 82.03           O  
ATOM   1165  N   HIS A 158       4.357  -8.385 -26.083  1.00 85.51           N  
ATOM   1166  CA  HIS A 158       3.614  -9.320 -26.945  1.00 85.51           C  
ATOM   1167  C   HIS A 158       2.166  -8.929 -27.243  1.00 85.51           C  
ATOM   1168  CB  HIS A 158       3.657 -10.717 -26.320  1.00 85.51           C  
ATOM   1169  O   HIS A 158       1.564  -9.494 -28.157  1.00 85.51           O  
ATOM   1170  CG  HIS A 158       5.051 -11.254 -26.150  1.00 85.51           C  
ATOM   1171  CD2 HIS A 158       5.594 -11.760 -25.001  1.00 85.51           C  
ATOM   1172  ND1 HIS A 158       6.022 -11.314 -27.122  1.00 85.51           N  
ATOM   1173  CE1 HIS A 158       7.124 -11.850 -26.571  1.00 85.51           C  
ATOM   1174  NE2 HIS A 158       6.899 -12.167 -25.288  1.00 85.51           N  
ATOM   1175  N   LEU A 159       1.576  -8.013 -26.474  1.00 87.59           N  
ATOM   1176  CA  LEU A 159       0.170  -7.639 -26.616  1.00 87.59           C  
ATOM   1177  C   LEU A 159       0.019  -6.116 -26.684  1.00 87.59           C  
ATOM   1178  CB  LEU A 159      -0.667  -8.291 -25.489  1.00 87.59           C  
ATOM   1179  O   LEU A 159       0.158  -5.495 -27.733  1.00 87.59           O  
ATOM   1180  CG  LEU A 159      -0.817  -9.820 -25.544  1.00 87.59           C  
ATOM   1181  CD1 LEU A 159      -1.525 -10.298 -24.276  1.00 87.59           C  
ATOM   1182  CD2 LEU A 159      -1.669 -10.267 -26.734  1.00 87.59           C  
ATOM   1183  N   SER A 160      -0.334  -5.509 -25.560  1.00 90.65           N  
ATOM   1184  CA  SER A 160      -0.493  -4.076 -25.388  1.00 90.65           C  
ATOM   1185  C   SER A 160      -0.379  -3.780 -23.904  1.00 90.65           C  
ATOM   1186  CB  SER A 160      -1.873  -3.624 -25.887  1.00 90.65           C  
ATOM   1187  O   SER A 160      -0.946  -4.512 -23.092  1.00 90.65           O  
ATOM   1188  OG  SER A 160      -2.014  -2.217 -25.768  1.00 90.65           O  
ATOM   1189  N   TRP A 161       0.234  -2.650 -23.553  1.00 90.69           N  
ATOM   1190  CA  TRP A 161       0.276  -2.150 -22.177  1.00 90.69           C  
ATOM   1191  C   TRP A 161      -1.111  -2.042 -21.520  1.00 90.69           C  
ATOM   1192  CB  TRP A 161       0.966  -0.783 -22.179  1.00 90.69           C  
ATOM   1193  O   TRP A 161      -1.223  -2.089 -20.302  1.00 90.69           O  
ATOM   1194  CG  TRP A 161       0.221   0.332 -22.849  1.00 90.69           C  
ATOM   1195  CD1 TRP A 161       0.441   0.798 -24.097  1.00 90.69           C  
ATOM   1196  CD2 TRP A 161      -0.804   1.196 -22.274  1.00 90.69           C  
ATOM   1197  CE2 TRP A 161      -1.158   2.183 -23.240  1.00 90.69           C  
ATOM   1198  CE3 TRP A 161      -1.447   1.261 -21.023  1.00 90.69           C  
ATOM   1199  NE1 TRP A 161      -0.359   1.901 -24.329  1.00 90.69           N  
ATOM   1200  CH2 TRP A 161      -2.723   3.221 -21.720  1.00 90.69           C  
ATOM   1201  CZ2 TRP A 161      -2.095   3.191 -22.975  1.00 90.69           C  
ATOM   1202  CZ3 TRP A 161      -2.405   2.258 -20.751  1.00 90.69           C  
ATOM   1203  N   ARG A 162      -2.197  -1.945 -22.302  1.00 94.38           N  
ATOM   1204  CA  ARG A 162      -3.575  -1.931 -21.780  1.00 94.38           C  
ATOM   1205  C   ARG A 162      -3.966  -3.231 -21.075  1.00 94.38           C  
ATOM   1206  CB  ARG A 162      -4.563  -1.643 -22.913  1.00 94.38           C  
ATOM   1207  O   ARG A 162      -4.792  -3.200 -20.166  1.00 94.38           O  
ATOM   1208  CG  ARG A 162      -4.413  -0.210 -23.424  1.00 94.38           C  
ATOM   1209  CD  ARG A 162      -5.419   0.051 -24.549  1.00 94.38           C  
ATOM   1210  NE  ARG A 162      -5.569   1.495 -24.791  1.00 94.38           N  
ATOM   1211  NH1 ARG A 162      -3.604   1.824 -25.909  1.00 94.38           N  
ATOM   1212  NH2 ARG A 162      -4.939   3.568 -25.485  1.00 94.38           N  
ATOM   1213  CZ  ARG A 162      -4.713   2.288 -25.400  1.00 94.38           C  
ATOM   1214  N   TRP A 163      -3.374  -4.364 -21.461  1.00 93.56           N  
ATOM   1215  CA  TRP A 163      -3.640  -5.661 -20.830  1.00 93.56           C  
ATOM   1216  C   TRP A 163      -3.183  -5.729 -19.377  1.00 93.56           C  
ATOM   1217  CB  TRP A 163      -3.040  -6.795 -21.659  1.00 93.56           C  
ATOM   1218  O   TRP A 163      -3.782  -6.461 -18.594  1.00 93.56           O  
ATOM   1219  CG  TRP A 163      -3.879  -7.146 -22.841  1.00 93.56           C  
ATOM   1220  CD1 TRP A 163      -3.665  -6.764 -24.118  1.00 93.56           C  
ATOM   1221  CD2 TRP A 163      -5.100  -7.941 -22.856  1.00 93.56           C  
ATOM   1222  CE2 TRP A 163      -5.565  -8.026 -24.201  1.00 93.56           C  
ATOM   1223  CE3 TRP A 163      -5.858  -8.598 -21.863  1.00 93.56           C  
ATOM   1224  NE1 TRP A 163      -4.650  -7.295 -24.930  1.00 93.56           N  
ATOM   1225  CH2 TRP A 163      -7.452  -9.387 -23.538  1.00 93.56           C  
ATOM   1226  CZ2 TRP A 163      -6.720  -8.740 -24.550  1.00 93.56           C  
ATOM   1227  CZ3 TRP A 163      -7.023  -9.311 -22.200  1.00 93.56           C  
ATOM   1228  N   CYS A 164      -2.224  -4.888 -18.995  1.00 92.15           N  
ATOM   1229  CA  CYS A 164      -1.826  -4.689 -17.607  1.00 92.15           C  
ATOM   1230  C   CYS A 164      -2.972  -4.211 -16.710  1.00 92.15           C  
ATOM   1231  CB  CYS A 164      -0.712  -3.651 -17.601  1.00 92.15           C  
ATOM   1232  O   CYS A 164      -2.950  -4.476 -15.517  1.00 92.15           O  
ATOM   1233  SG  CYS A 164       0.709  -4.306 -18.533  1.00 92.15           S  
ATOM   1234  N   PHE A 165      -3.973  -3.543 -17.287  1.00 94.99           N  
ATOM   1235  CA  PHE A 165      -5.172  -3.099 -16.582  1.00 94.99           C  
ATOM   1236  C   PHE A 165      -6.367  -4.021 -16.856  1.00 94.99           C  
ATOM   1237  CB  PHE A 165      -5.466  -1.659 -17.001  1.00 94.99           C  
ATOM   1238  O   PHE A 165      -7.157  -4.295 -15.956  1.00 94.99           O  
ATOM   1239  CG  PHE A 165      -4.341  -0.681 -16.740  1.00 94.99           C  
ATOM   1240  CD1 PHE A 165      -4.032  -0.309 -15.420  1.00 94.99           C  
ATOM   1241  CD2 PHE A 165      -3.577  -0.166 -17.806  1.00 94.99           C  
ATOM   1242  CE1 PHE A 165      -2.979   0.586 -15.178  1.00 94.99           C  
ATOM   1243  CE2 PHE A 165      -2.509   0.712 -17.544  1.00 94.99           C  
ATOM   1244  CZ  PHE A 165      -2.216   1.099 -16.232  1.00 94.99           C  
ATOM   1245  N   TYR A 166      -6.494  -4.558 -18.078  1.00 95.52           N  
ATOM   1246  CA  TYR A 166      -7.573  -5.501 -18.401  1.00 95.52           C  
ATOM   1247  C   TYR A 166      -7.478  -6.830 -17.649  1.00 95.52           C  
ATOM   1248  CB  TYR A 166      -7.641  -5.799 -19.905  1.00 95.52           C  
ATOM   1249  O   TYR A 166      -8.515  -7.455 -17.456  1.00 95.52           O  
ATOM   1250  CG  TYR A 166      -8.174  -4.687 -20.784  1.00 95.52           C  
ATOM   1251  CD1 TYR A 166      -9.408  -4.089 -20.471  1.00 95.52           C  
ATOM   1252  CD2 TYR A 166      -7.496  -4.320 -21.961  1.00 95.52           C  
ATOM   1253  CE1 TYR A 166      -9.973  -3.126 -21.321  1.00 95.52           C  
ATOM   1254  CE2 TYR A 166      -8.053  -3.350 -22.817  1.00 95.52           C  
ATOM   1255  OH  TYR A 166      -9.845  -1.841 -23.326  1.00 95.52           O  
ATOM   1256  CZ  TYR A 166      -9.294  -2.758 -22.496  1.00 95.52           C  
ATOM   1257  N   ILE A 167      -6.285  -7.269 -17.229  1.00 93.76           N  
ATOM   1258  CA  ILE A 167      -6.114  -8.508 -16.450  1.00 93.76           C  
ATOM   1259  C   ILE A 167      -6.871  -8.473 -15.114  1.00 93.76           C  
ATOM   1260  CB  ILE A 167      -4.613  -8.824 -16.243  1.00 93.76           C  
ATOM   1261  O   ILE A 167      -7.336  -9.519 -14.657  1.00 93.76           O  
ATOM   1262  CG1 ILE A 167      -4.454 -10.238 -15.638  1.00 93.76           C  
ATOM   1263  CG2 ILE A 167      -3.916  -7.765 -15.370  1.00 93.76           C  
ATOM   1264  CD1 ILE A 167      -3.015 -10.749 -15.514  1.00 93.76           C  
ATOM   1265  N   ASN A 168      -7.049  -7.287 -14.526  1.00 92.99           N  
ATOM   1266  CA  ASN A 168      -7.767  -7.130 -13.264  1.00 92.99           C  
ATOM   1267  C   ASN A 168      -9.241  -7.514 -13.423  1.00 92.99           C  
ATOM   1268  CB  ASN A 168      -7.589  -5.699 -12.740  1.00 92.99           C  
ATOM   1269  O   ASN A 168      -9.724  -8.352 -12.671  1.00 92.99           O  
ATOM   1270  CG  ASN A 168      -6.149  -5.345 -12.415  1.00 92.99           C  
ATOM   1271  ND2 ASN A 168      -5.869  -4.067 -12.383  1.00 92.99           N  
ATOM   1272  OD1 ASN A 168      -5.290  -6.192 -12.217  1.00 92.99           O  
ATOM   1273  N   LEU A 169      -9.908  -7.049 -14.486  1.00 94.31           N  
ATOM   1274  CA  LEU A 169     -11.352  -7.224 -14.699  1.00 94.31           C  
ATOM   1275  C   LEU A 169     -11.858  -8.674 -14.564  1.00 94.31           C  
ATOM   1276  CB  LEU A 169     -11.769  -6.620 -16.052  1.00 94.31           C  
ATOM   1277  O   LEU A 169     -12.777  -8.903 -13.775  1.00 94.31           O  
ATOM   1278  CG  LEU A 169     -11.509  -5.115 -16.215  1.00 94.31           C  
ATOM   1279  CD1 LEU A 169     -11.804  -4.729 -17.664  1.00 94.31           C  
ATOM   1280  CD2 LEU A 169     -12.412  -4.252 -15.342  1.00 94.31           C  
ATOM   1281  N   PRO A 170     -11.328  -9.680 -15.293  1.00 93.79           N  
ATOM   1282  CA  PRO A 170     -11.828 -11.048 -15.192  1.00 93.79           C  
ATOM   1283  C   PRO A 170     -11.523 -11.685 -13.832  1.00 93.79           C  
ATOM   1284  CB  PRO A 170     -11.159 -11.811 -16.341  1.00 93.79           C  
ATOM   1285  O   PRO A 170     -12.367 -12.400 -13.289  1.00 93.79           O  
ATOM   1286  CG  PRO A 170      -9.863 -11.042 -16.590  1.00 93.79           C  
ATOM   1287  CD  PRO A 170     -10.270  -9.607 -16.288  1.00 93.79           C  
ATOM   1288  N   ILE A 171     -10.341 -11.431 -13.266  1.00 91.95           N  
ATOM   1289  CA  ILE A 171      -9.928 -12.025 -11.989  1.00 91.95           C  
ATOM   1290  C   ILE A 171     -10.696 -11.365 -10.835  1.00 91.95           C  
ATOM   1291  CB  ILE A 171      -8.399 -11.913 -11.813  1.00 91.95           C  
ATOM   1292  O   ILE A 171     -11.156 -12.053  -9.924  1.00 91.95           O  
ATOM   1293  CG1 ILE A 171      -7.623 -12.539 -12.996  1.00 91.95           C  
ATOM   1294  CG2 ILE A 171      -7.952 -12.601 -10.500  1.00 91.95           C  
ATOM   1295  CD1 ILE A 171      -6.100 -12.351 -12.934  1.00 91.95           C  
ATOM   1296  N   GLY A 172     -10.899 -10.052 -10.896  1.00 91.83           N  
ATOM   1297  CA  GLY A 172     -11.660  -9.270  -9.933  1.00 91.83           C  
ATOM   1298  C   GLY A 172     -13.140  -9.601  -9.982  1.00 91.83           C  
ATOM   1299  O   GLY A 172     -13.745  -9.823  -8.935  1.00 91.83           O  
ATOM   1300  N   ALA A 173     -13.713  -9.770 -11.178  1.00 92.60           N  
ATOM   1301  CA  ALA A 173     -15.069 -10.291 -11.339  1.00 92.60           C  
ATOM   1302  C   ALA A 173     -15.206 -11.699 -10.739  1.00 92.60           C  
ATOM   1303  CB  ALA A 173     -15.444 -10.284 -12.825  1.00 92.60           C  
ATOM   1304  O   ALA A 173     -16.164 -11.975 -10.016  1.00 92.60           O  
ATOM   1305  N   PHE A 174     -14.235 -12.585 -10.976  1.00 92.42           N  
ATOM   1306  CA  PHE A 174     -14.228 -13.924 -10.387  1.00 92.42           C  
ATOM   1307  C   PHE A 174     -14.147 -13.880  -8.853  1.00 92.42           C  
ATOM   1308  CB  PHE A 174     -13.080 -14.730 -11.002  1.00 92.42           C  
ATOM   1309  O   PHE A 174     -14.947 -14.525  -8.170  1.00 92.42           O  
ATOM   1310  CG  PHE A 174     -12.992 -16.150 -10.489  1.00 92.42           C  
ATOM   1311  CD1 PHE A 174     -11.943 -16.531  -9.634  1.00 92.42           C  
ATOM   1312  CD2 PHE A 174     -13.955 -17.096 -10.883  1.00 92.42           C  
ATOM   1313  CE1 PHE A 174     -11.840 -17.863  -9.198  1.00 92.42           C  
ATOM   1314  CE2 PHE A 174     -13.862 -18.425 -10.435  1.00 92.42           C  
ATOM   1315  CZ  PHE A 174     -12.798 -18.811  -9.602  1.00 92.42           C  
ATOM   1316  N   ALA A 175     -13.246 -13.068  -8.297  1.00 90.26           N  
ATOM   1317  CA  ALA A 175     -13.119 -12.883  -6.856  1.00 90.26           C  
ATOM   1318  C   ALA A 175     -14.394 -12.272  -6.248  1.00 90.26           C  
ATOM   1319  CB  ALA A 175     -11.877 -12.032  -6.585  1.00 90.26           C  
ATOM   1320  O   ALA A 175     -14.886 -12.755  -5.229  1.00 90.26           O  
ATOM   1321  N   PHE A 176     -14.993 -11.281  -6.910  1.00 90.14           N  
ATOM   1322  CA  PHE A 176     -16.261 -10.671  -6.515  1.00 90.14           C  
ATOM   1323  C   PHE A 176     -17.396 -11.696  -6.451  1.00 90.14           C  
ATOM   1324  CB  PHE A 176     -16.604  -9.552  -7.507  1.00 90.14           C  
ATOM   1325  O   PHE A 176     -18.146 -11.730  -5.472  1.00 90.14           O  
ATOM   1326  CG  PHE A 176     -17.904  -8.845  -7.195  1.00 90.14           C  
ATOM   1327  CD1 PHE A 176     -19.122  -9.334  -7.707  1.00 90.14           C  
ATOM   1328  CD2 PHE A 176     -17.892  -7.692  -6.393  1.00 90.14           C  
ATOM   1329  CE1 PHE A 176     -20.326  -8.670  -7.417  1.00 90.14           C  
ATOM   1330  CE2 PHE A 176     -19.093  -7.022  -6.117  1.00 90.14           C  
ATOM   1331  CZ  PHE A 176     -20.310  -7.506  -6.630  1.00 90.14           C  
ATOM   1332  N   ILE A 177     -17.512 -12.561  -7.465  1.00 90.09           N  
ATOM   1333  CA  ILE A 177     -18.520 -13.626  -7.509  1.00 90.09           C  
ATOM   1334  C   ILE A 177     -18.335 -14.574  -6.320  1.00 90.09           C  
ATOM   1335  CB  ILE A 177     -18.465 -14.354  -8.874  1.00 90.09           C  
ATOM   1336  O   ILE A 177     -19.302 -14.866  -5.614  1.00 90.09           O  
ATOM   1337  CG1 ILE A 177     -19.004 -13.432  -9.993  1.00 90.09           C  
ATOM   1338  CG2 ILE A 177     -19.305 -15.642  -8.864  1.00 90.09           C  
ATOM   1339  CD1 ILE A 177     -18.670 -13.924 -11.408  1.00 90.09           C  
ATOM   1340  N   ILE A 178     -17.105 -15.014  -6.038  1.00 87.84           N  
ATOM   1341  CA  ILE A 178     -16.834 -15.887  -4.887  1.00 87.84           C  
ATOM   1342  C   ILE A 178     -17.207 -15.188  -3.574  1.00 87.84           C  
ATOM   1343  CB  ILE A 178     -15.365 -16.360  -4.879  1.00 87.84           C  
ATOM   1344  O   ILE A 178     -17.916 -15.773  -2.747  1.00 87.84           O  
ATOM   1345  CG1 ILE A 178     -15.063 -17.233  -6.115  1.00 87.84           C  
ATOM   1346  CG2 ILE A 178     -15.103 -17.194  -3.609  1.00 87.84           C  
ATOM   1347  CD1 ILE A 178     -13.571 -17.521  -6.306  1.00 87.84           C  
ATOM   1348  N   LEU A 179     -16.785 -13.934  -3.384  1.00 85.24           N  
ATOM   1349  CA  LEU A 179     -17.086 -13.157  -2.180  1.00 85.24           C  
ATOM   1350  C   LEU A 179     -18.595 -12.976  -1.981  1.00 85.24           C  
ATOM   1351  CB  LEU A 179     -16.393 -11.787  -2.278  1.00 85.24           C  
ATOM   1352  O   LEU A 179     -19.098 -13.093  -0.859  1.00 85.24           O  
ATOM   1353  CG  LEU A 179     -16.401 -10.984  -0.967  1.00 85.24           C  
ATOM   1354  CD1 LEU A 179     -15.691 -11.709   0.184  1.00 85.24           C  
ATOM   1355  CD2 LEU A 179     -15.699  -9.648  -1.185  1.00 85.24           C  
ATOM   1356  N   ALA A 180     -19.337 -12.756  -3.068  1.00 83.52           N  
ATOM   1357  CA  ALA A 180     -20.787 -12.619  -3.048  1.00 83.52           C  
ATOM   1358  C   ALA A 180     -21.472 -13.858  -2.448  1.00 83.52           C  
ATOM   1359  CB  ALA A 180     -21.277 -12.359  -4.476  1.00 83.52           C  
ATOM   1360  O   ALA A 180     -22.402 -13.713  -1.642  1.00 83.52           O  
ATOM   1361  N   PHE A 181     -20.971 -15.055  -2.771  1.00 78.61           N  
ATOM   1362  CA  PHE A 181     -21.483 -16.335  -2.270  1.00 78.61           C  
ATOM   1363  C   PHE A 181     -20.941 -16.742  -0.890  1.00 78.61           C  
ATOM   1364  CB  PHE A 181     -21.234 -17.424  -3.323  1.00 78.61           C  
ATOM   1365  O   PHE A 181     -21.515 -17.621  -0.248  1.00 78.61           O  
ATOM   1366  CG  PHE A 181     -22.072 -17.257  -4.578  1.00 78.61           C  
ATOM   1367  CD1 PHE A 181     -23.474 -17.370  -4.506  1.00 78.61           C  
ATOM   1368  CD2 PHE A 181     -21.463 -17.017  -5.823  1.00 78.61           C  
ATOM   1369  CE1 PHE A 181     -24.262 -17.203  -5.659  1.00 78.61           C  
ATOM   1370  CE2 PHE A 181     -22.252 -16.851  -6.974  1.00 78.61           C  
ATOM   1371  CZ  PHE A 181     -23.650 -16.930  -6.893  1.00 78.61           C  
ATOM   1372  N   CYS A 182     -19.885 -16.099  -0.385  1.00 74.51           N  
ATOM   1373  CA  CYS A 182     -19.322 -16.410   0.930  1.00 74.51           C  
ATOM   1374  C   CYS A 182     -20.082 -15.716   2.074  1.00 74.51           C  
ATOM   1375  CB  CYS A 182     -17.831 -16.057   0.935  1.00 74.51           C  
ATOM   1376  O   CYS A 182     -20.276 -14.499   2.065  1.00 74.51           O  
ATOM   1377  SG  CYS A 182     -16.953 -17.238  -0.123  1.00 74.51           S  
ATOM   1378  N   ASN A 183     -20.461 -16.462   3.116  1.00 64.03           N  
ATOM   1379  CA  ASN A 183     -21.014 -15.886   4.350  1.00 64.03           C  
ATOM   1380  C   ASN A 183     -19.883 -15.427   5.283  1.00 64.03           C  
ATOM   1381  CB  ASN A 183     -22.011 -16.862   5.003  1.00 64.03           C  
ATOM   1382  O   ASN A 183     -19.413 -16.163   6.160  1.00 64.03           O  
ATOM   1383  CG  ASN A 183     -23.386 -16.807   4.356  1.00 64.03           C  
ATOM   1384  ND2 ASN A 183     -24.317 -17.601   4.823  1.00 64.03           N  
ATOM   1385  OD1 ASN A 183     -23.660 -16.033   3.456  1.00 64.03           O  
ATOM   1386  N   THR A 184     -19.418 -14.199   5.061  1.00 58.09           N  
ATOM   1387  CA  THR A 184     -18.396 -13.534   5.884  1.00 58.09           C  
ATOM   1388  C   THR A 184     -18.980 -13.003   7.185  1.00 58.09           C  
ATOM   1389  CB  THR A 184     -17.735 -12.385   5.122  1.00 58.09           C  
ATOM   1390  O   THR A 184     -18.389 -13.249   8.236  1.00 58.09           O  
ATOM   1391  CG2 THR A 184     -16.868 -12.898   3.984  1.00 58.09           C  
ATOM   1392  OG1 THR A 184     -18.720 -11.581   4.544  1.00 58.09           O  
ATOM   1393  N   SER A 185     -20.167 -12.387   7.135  1.00 51.51           N  
ATOM   1394  CA  SER A 185     -20.907 -11.926   8.310  1.00 51.51           C  
ATOM   1395  C   SER A 185     -21.047 -13.084   9.295  1.00 51.51           C  
ATOM   1396  CB  SER A 185     -22.287 -11.376   7.907  1.00 51.51           C  
ATOM   1397  O   SER A 185     -21.451 -14.184   8.917  1.00 51.51           O  
ATOM   1398  OG  SER A 185     -22.156 -10.516   6.789  1.00 51.51           O  
ATOM   1399  N   GLY A 186     -20.692 -12.878  10.561  1.00 47.22           N  
ATOM   1400  CA  GLY A 186     -20.838 -13.880  11.626  1.00 47.22           C  
ATOM   1401  C   GLY A 186     -22.284 -14.327  11.885  1.00 47.22           C  
ATOM   1402  O   GLY A 186     -22.522 -15.082  12.820  1.00 47.22           O  
ATOM   1403  N   GLU A 187     -23.240 -13.881  11.071  1.00 43.17           N  
ATOM   1404  CA  GLU A 187     -24.647 -14.239  11.121  1.00 43.17           C  
ATOM   1405  C   GLU A 187     -24.860 -15.663  10.572  1.00 43.17           C  
ATOM   1406  CB  GLU A 187     -25.467 -13.222  10.324  1.00 43.17           C  
ATOM   1407  O   GLU A 187     -24.647 -15.919   9.382  1.00 43.17           O  
ATOM   1408  CG  GLU A 187     -25.367 -11.814  10.932  1.00 43.17           C  
ATOM   1409  CD  GLU A 187     -26.270 -10.797  10.222  1.00 43.17           C  
ATOM   1410  OE1 GLU A 187     -26.253  -9.630  10.663  1.00 43.17           O  
ATOM   1411  OE2 GLU A 187     -26.953 -11.193   9.251  1.00 43.17           O  
ATOM   1412  N   PRO A 188     -25.294 -16.623  11.407  1.00 38.87           N  
ATOM   1413  CA  PRO A 188     -25.339 -18.035  11.031  1.00 38.87           C  
ATOM   1414  C   PRO A 188     -26.359 -18.398   9.933  1.00 38.87           C  
ATOM   1415  CB  PRO A 188     -25.564 -18.798  12.347  1.00 38.87           C  
ATOM   1416  O   PRO A 188     -26.345 -19.541   9.478  1.00 38.87           O  
ATOM   1417  CG  PRO A 188     -26.164 -17.768  13.301  1.00 38.87           C  
ATOM   1418  CD  PRO A 188     -25.568 -16.452  12.826  1.00 38.87           C  
ATOM   1419  N   HIS A 189     -27.221 -17.481   9.466  1.00 37.93           N  
ATOM   1420  CA  HIS A 189     -28.396 -17.859   8.664  1.00 37.93           C  
ATOM   1421  C   HIS A 189     -28.764 -17.004   7.440  1.00 37.93           C  
ATOM   1422  CB  HIS A 189     -29.587 -18.098   9.610  1.00 37.93           C  
ATOM   1423  O   HIS A 189     -29.833 -17.228   6.869  1.00 37.93           O  
ATOM   1424  CG  HIS A 189     -29.551 -19.485  10.194  1.00 37.93           C  
ATOM   1425  CD2 HIS A 189     -29.439 -19.826  11.514  1.00 37.93           C  
ATOM   1426  ND1 HIS A 189     -29.580 -20.656   9.473  1.00 37.93           N  
ATOM   1427  CE1 HIS A 189     -29.480 -21.679  10.335  1.00 37.93           C  
ATOM   1428  NE2 HIS A 189     -29.391 -21.222  11.590  1.00 37.93           N  
ATOM   1429  N   GLN A 190     -27.907 -16.118   6.925  1.00 43.92           N  
ATOM   1430  CA  GLN A 190     -28.233 -15.448   5.657  1.00 43.92           C  
ATOM   1431  C   GLN A 190     -27.842 -16.335   4.461  1.00 43.92           C  
ATOM   1432  CB  GLN A 190     -27.678 -14.019   5.636  1.00 43.92           C  
ATOM   1433  O   GLN A 190     -26.712 -16.321   3.991  1.00 43.92           O  
ATOM   1434  CG  GLN A 190     -28.567 -13.120   4.757  1.00 43.92           C  
ATOM   1435  CD  GLN A 190     -28.265 -11.639   4.951  1.00 43.92           C  
ATOM   1436  NE2 GLN A 190     -29.188 -10.754   4.648  1.00 43.92           N  
ATOM   1437  OE1 GLN A 190     -27.186 -11.241   5.332  1.00 43.92           O  
ATOM   1438  N   LYS A 191     -28.765 -17.186   3.993  1.00 45.50           N  
ATOM   1439  CA  LYS A 191     -28.483 -18.252   3.008  1.00 45.50           C  
ATOM   1440  C   LYS A 191     -28.040 -17.795   1.608  1.00 45.50           C  
ATOM   1441  CB  LYS A 191     -29.660 -19.250   2.936  1.00 45.50           C  
ATOM   1442  O   LYS A 191     -27.604 -18.647   0.849  1.00 45.50           O  
ATOM   1443  CG  LYS A 191     -29.449 -20.453   3.871  1.00 45.50           C  
ATOM   1444  CD  LYS A 191     -30.588 -21.476   3.730  1.00 45.50           C  
ATOM   1445  CE  LYS A 191     -30.319 -22.722   4.585  1.00 45.50           C  
ATOM   1446  NZ  LYS A 191     -31.420 -23.715   4.472  1.00 45.50           N  
ATOM   1447  N   MET A 192     -28.106 -16.513   1.244  1.00 52.28           N  
ATOM   1448  CA  MET A 192     -27.488 -15.999   0.009  1.00 52.28           C  
ATOM   1449  C   MET A 192     -27.586 -14.466  -0.019  1.00 52.28           C  
ATOM   1450  CB  MET A 192     -28.162 -16.650  -1.233  1.00 52.28           C  
ATOM   1451  O   MET A 192     -28.669 -13.909  -0.203  1.00 52.28           O  
ATOM   1452  CG  MET A 192     -27.153 -17.346  -2.161  1.00 52.28           C  
ATOM   1453  SD  MET A 192     -27.741 -18.880  -2.940  1.00 52.28           S  
ATOM   1454  CE  MET A 192     -29.031 -18.299  -4.068  1.00 52.28           C  
ATOM   1455  N   TRP A 193     -26.465 -13.769   0.185  1.00 58.99           N  
ATOM   1456  CA  TRP A 193     -26.418 -12.298   0.233  1.00 58.99           C  
ATOM   1457  C   TRP A 193     -26.891 -11.662  -1.085  1.00 58.99           C  
ATOM   1458  CB  TRP A 193     -24.982 -11.881   0.578  1.00 58.99           C  
ATOM   1459  O   TRP A 193     -27.772 -10.801  -1.080  1.00 58.99           O  
ATOM   1460  CG  TRP A 193     -24.704 -10.411   0.664  1.00 58.99           C  
ATOM   1461  CD1 TRP A 193     -24.774  -9.658   1.785  1.00 58.99           C  
ATOM   1462  CD2 TRP A 193     -24.254  -9.504  -0.392  1.00 58.99           C  
ATOM   1463  CE2 TRP A 193     -24.064  -8.207   0.174  1.00 58.99           C  
ATOM   1464  CE3 TRP A 193     -23.965  -9.654  -1.766  1.00 58.99           C  
ATOM   1465  NE1 TRP A 193     -24.357  -8.372   1.511  1.00 58.99           N  
ATOM   1466  CH2 TRP A 193     -23.390  -7.284  -1.959  1.00 58.99           C  
ATOM   1467  CZ2 TRP A 193     -23.625  -7.114  -0.588  1.00 58.99           C  
ATOM   1468  CZ3 TRP A 193     -23.567  -8.548  -2.541  1.00 58.99           C  
ATOM   1469  N   LEU A 194     -26.375 -12.149  -2.220  1.00 60.18           N  
ATOM   1470  CA  LEU A 194     -26.537 -11.503  -3.526  1.00 60.18           C  
ATOM   1471  C   LEU A 194     -28.000 -11.433  -4.018  1.00 60.18           C  
ATOM   1472  CB  LEU A 194     -25.560 -12.155  -4.531  1.00 60.18           C  
ATOM   1473  O   LEU A 194     -28.464 -10.328  -4.284  1.00 60.18           O  
ATOM   1474  CG  LEU A 194     -25.339 -11.340  -5.813  1.00 60.18           C  
ATOM   1475  CD1 LEU A 194     -24.494 -10.094  -5.566  1.00 60.18           C  
ATOM   1476  CD2 LEU A 194     -24.645 -12.188  -6.876  1.00 60.18           C  
ATOM   1477  N   PRO A 195     -28.790 -12.527  -4.067  1.00 60.71           N  
ATOM   1478  CA  PRO A 195     -30.170 -12.466  -4.558  1.00 60.71           C  
ATOM   1479  C   PRO A 195     -31.076 -11.627  -3.657  1.00 60.71           C  
ATOM   1480  CB  PRO A 195     -30.677 -13.912  -4.615  1.00 60.71           C  
ATOM   1481  O   PRO A 195     -31.944 -10.911  -4.148  1.00 60.71           O  
ATOM   1482  CG  PRO A 195     -29.415 -14.757  -4.513  1.00 60.71           C  
ATOM   1483  CD  PRO A 195     -28.462 -13.889  -3.706  1.00 60.71           C  
ATOM   1484  N   SER A 196     -30.870 -11.693  -2.336  1.00 64.18           N  
ATOM   1485  CA  SER A 196     -31.676 -10.928  -1.379  1.00 64.18           C  
ATOM   1486  C   SER A 196     -31.454  -9.420  -1.524  1.00 64.18           C  
ATOM   1487  CB  SER A 196     -31.418 -11.411   0.053  1.00 64.18           C  
ATOM   1488  O   SER A 196     -32.421  -8.656  -1.506  1.00 64.18           O  
ATOM   1489  OG  SER A 196     -30.131 -11.064   0.526  1.00 64.18           O  
ATOM   1490  N   LYS A 197     -30.206  -8.987  -1.755  1.00 67.90           N  
ATOM   1491  CA  LYS A 197     -29.889  -7.578  -2.006  1.00 67.90           C  
ATOM   1492  C   LYS A 197     -30.234  -7.126  -3.415  1.00 67.90           C  
ATOM   1493  CB  LYS A 197     -28.426  -7.258  -1.690  1.00 67.90           C  
ATOM   1494  O   LYS A 197     -30.788  -6.044  -3.534  1.00 67.90           O  
ATOM   1495  CG  LYS A 197     -28.177  -7.175  -0.177  1.00 67.90           C  
ATOM   1496  CD  LYS A 197     -27.120  -6.108   0.134  1.00 67.90           C  
ATOM   1497  CE  LYS A 197     -26.815  -6.131   1.631  1.00 67.90           C  
ATOM   1498  NZ  LYS A 197     -25.818  -5.113   2.021  1.00 67.90           N  
ATOM   1499  N   ILE A 198     -29.995  -7.932  -4.453  1.00 67.80           N  
ATOM   1500  CA  ILE A 198     -30.436  -7.609  -5.821  1.00 67.80           C  
ATOM   1501  C   ILE A 198     -31.950  -7.409  -5.838  1.00 67.80           C  
ATOM   1502  CB  ILE A 198     -29.993  -8.686  -6.838  1.00 67.80           C  
ATOM   1503  O   ILE A 198     -32.421  -6.405  -6.354  1.00 67.80           O  
ATOM   1504  CG1 ILE A 198     -28.467  -8.597  -7.056  1.00 67.80           C  
ATOM   1505  CG2 ILE A 198     -30.725  -8.513  -8.185  1.00 67.80           C  
ATOM   1506  CD1 ILE A 198     -27.902  -9.723  -7.931  1.00 67.80           C  
ATOM   1507  N   LYS A 199     -32.715  -8.294  -5.186  1.00 71.24           N  
ATOM   1508  CA  LYS A 199     -34.167  -8.132  -5.049  1.00 71.24           C  
ATOM   1509  C   LYS A 199     -34.533  -6.861  -4.280  1.00 71.24           C  
ATOM   1510  CB  LYS A 199     -34.750  -9.395  -4.403  1.00 71.24           C  
ATOM   1511  O   LYS A 199     -35.475  -6.179  -4.660  1.00 71.24           O  
ATOM   1512  CG  LYS A 199     -36.282  -9.402  -4.443  1.00 71.24           C  
ATOM   1513  CD  LYS A 199     -36.831 -10.734  -3.919  1.00 71.24           C  
ATOM   1514  CE  LYS A 199     -38.358 -10.735  -4.041  1.00 71.24           C  
ATOM   1515  NZ  LYS A 199     -38.953 -12.020  -3.596  1.00 71.24           N  
ATOM   1516  N   LYS A 200     -33.786  -6.517  -3.225  1.00 74.13           N  
ATOM   1517  CA  LYS A 200     -33.978  -5.263  -2.477  1.00 74.13           C  
ATOM   1518  C   LYS A 200     -33.657  -4.019  -3.315  1.00 74.13           C  
ATOM   1519  CB  LYS A 200     -33.164  -5.308  -1.173  1.00 74.13           C  
ATOM   1520  O   LYS A 200     -34.344  -3.025  -3.150  1.00 74.13           O  
ATOM   1521  CG  LYS A 200     -33.493  -4.124  -0.251  1.00 74.13           C  
ATOM   1522  CD  LYS A 200     -32.745  -4.216   1.086  1.00 74.13           C  
ATOM   1523  CE  LYS A 200     -33.108  -2.992   1.935  1.00 74.13           C  
ATOM   1524  NZ  LYS A 200     -32.449  -3.004   3.266  1.00 74.13           N  
ATOM   1525  N   ILE A 201     -32.647  -4.077  -4.185  1.00 74.34           N  
ATOM   1526  CA  ILE A 201     -32.260  -2.995  -5.104  1.00 74.34           C  
ATOM   1527  C   ILE A 201     -33.296  -2.856  -6.221  1.00 74.34           C  
ATOM   1528  CB  ILE A 201     -30.837  -3.240  -5.665  1.00 74.34           C  
ATOM   1529  O   ILE A 201     -33.795  -1.765  -6.447  1.00 74.34           O  
ATOM   1530  CG1 ILE A 201     -29.775  -3.073  -4.553  1.00 74.34           C  
ATOM   1531  CG2 ILE A 201     -30.519  -2.279  -6.827  1.00 74.34           C  
ATOM   1532  CD1 ILE A 201     -28.429  -3.729  -4.894  1.00 74.34           C  
ATOM   1533  N   MET A 202     -33.673  -3.959  -6.872  1.00 74.37           N  
ATOM   1534  CA  MET A 202     -34.692  -3.967  -7.926  1.00 74.37           C  
ATOM   1535  C   MET A 202     -36.054  -3.482  -7.427  1.00 74.37           C  
ATOM   1536  CB  MET A 202     -34.874  -5.389  -8.462  1.00 74.37           C  
ATOM   1537  O   MET A 202     -36.763  -2.800  -8.157  1.00 74.37           O  
ATOM   1538  CG  MET A 202     -33.750  -5.851  -9.391  1.00 74.37           C  
ATOM   1539  SD  MET A 202     -33.897  -7.583  -9.925  1.00 74.37           S  
ATOM   1540  CE  MET A 202     -35.658  -7.689 -10.355  1.00 74.37           C  
ATOM   1541  N   ASN A 203     -36.415  -3.835  -6.191  1.00 78.24           N  
ATOM   1542  CA  ASN A 203     -37.659  -3.405  -5.557  1.00 78.24           C  
ATOM   1543  C   ASN A 203     -37.488  -2.113  -4.746  1.00 78.24           C  
ATOM   1544  CB  ASN A 203     -38.206  -4.536  -4.671  1.00 78.24           C  
ATOM   1545  O   ASN A 203     -38.376  -1.771  -3.963  1.00 78.24           O  
ATOM   1546  CG  ASN A 203     -38.578  -5.809  -5.407  1.00 78.24           C  
ATOM   1547  ND2 ASN A 203     -39.014  -6.809  -4.679  1.00 78.24           N  
ATOM   1548  OD1 ASN A 203     -38.556  -5.948  -6.614  1.00 78.24           O  
ATOM   1549  N   TYR A 204     -36.342  -1.438  -4.853  1.00 74.57           N  
ATOM   1550  CA  TYR A 204     -36.145  -0.165  -4.183  1.00 74.57           C  
ATOM   1551  C   TYR A 204     -37.031   0.877  -4.860  1.00 74.57           C  
ATOM   1552  CB  TYR A 204     -34.668   0.240  -4.200  1.00 74.57           C  
ATOM   1553  O   TYR A 204     -37.050   0.984  -6.086  1.00 74.57           O  
ATOM   1554  CG  TYR A 204     -34.363   1.399  -3.277  1.00 74.57           C  
ATOM   1555  CD1 TYR A 204     -34.108   2.676  -3.810  1.00 74.57           C  
ATOM   1556  CD2 TYR A 204     -34.385   1.204  -1.882  1.00 74.57           C  
ATOM   1557  CE1 TYR A 204     -33.870   3.760  -2.946  1.00 74.57           C  
ATOM   1558  CE2 TYR A 204     -34.176   2.294  -1.015  1.00 74.57           C  
ATOM   1559  OH  TYR A 204     -33.750   4.641  -0.728  1.00 74.57           O  
ATOM   1560  CZ  TYR A 204     -33.920   3.576  -1.551  1.00 74.57           C  
ATOM   1561  N   ASP A 205     -37.775   1.644  -4.069  1.00 76.60           N  
ATOM   1562  CA  ASP A 205     -38.552   2.753  -4.603  1.00 76.60           C  
ATOM   1563  C   ASP A 205     -37.590   3.880  -4.996  1.00 76.60           C  
ATOM   1564  CB  ASP A 205     -39.631   3.185  -3.597  1.00 76.60           C  
ATOM   1565  O   ASP A 205     -37.220   4.725  -4.184  1.00 76.60           O  
ATOM   1566  CG  ASP A 205     -40.555   4.277  -4.154  1.00 76.60           C  
ATOM   1567  OD1 ASP A 205     -40.382   4.654  -5.339  1.00 76.60           O  
ATOM   1568  OD2 ASP A 205     -41.425   4.739  -3.382  1.00 76.60           O  
ATOM   1569  N   TYR A 206     -37.152   3.884  -6.256  1.00 78.60           N  
ATOM   1570  CA  TYR A 206     -36.291   4.933  -6.804  1.00 78.60           C  
ATOM   1571  C   TYR A 206     -36.949   6.324  -6.741  1.00 78.60           C  
ATOM   1572  CB  TYR A 206     -35.882   4.570  -8.239  1.00 78.60           C  
ATOM   1573  O   TYR A 206     -36.242   7.327  -6.828  1.00 78.60           O  
ATOM   1574  CG  TYR A 206     -35.001   3.335  -8.353  1.00 78.60           C  
ATOM   1575  CD1 TYR A 206     -33.605   3.452  -8.215  1.00 78.60           C  
ATOM   1576  CD2 TYR A 206     -35.568   2.071  -8.607  1.00 78.60           C  
ATOM   1577  CE1 TYR A 206     -32.777   2.319  -8.328  1.00 78.60           C  
ATOM   1578  CE2 TYR A 206     -34.746   0.933  -8.721  1.00 78.60           C  
ATOM   1579  OH  TYR A 206     -32.543  -0.030  -8.741  1.00 78.60           O  
ATOM   1580  CZ  TYR A 206     -33.349   1.055  -8.590  1.00 78.60           C  
ATOM   1581  N   GLY A 207     -38.269   6.410  -6.517  1.00 77.38           N  
ATOM   1582  CA  GLY A 207     -38.955   7.661  -6.197  1.00 77.38           C  
ATOM   1583  C   GLY A 207     -38.490   8.285  -4.876  1.00 77.38           C  
ATOM   1584  O   GLY A 207     -38.510   9.508  -4.742  1.00 77.38           O  
ATOM   1585  N   GLU A 208     -37.990   7.492  -3.920  1.00 73.84           N  
ATOM   1586  CA  GLU A 208     -37.359   7.995  -2.690  1.00 73.84           C  
ATOM   1587  C   GLU A 208     -36.118   8.844  -2.988  1.00 73.84           C  
ATOM   1588  CB  GLU A 208     -36.944   6.843  -1.761  1.00 73.84           C  
ATOM   1589  O   GLU A 208     -35.898   9.845  -2.308  1.00 73.84           O  
ATOM   1590  CG  GLU A 208     -38.116   6.053  -1.153  1.00 73.84           C  
ATOM   1591  CD  GLU A 208     -38.274   6.334   0.344  1.00 73.84           C  
ATOM   1592  OE1 GLU A 208     -39.321   6.937   0.702  1.00 73.84           O  
ATOM   1593  OE2 GLU A 208     -37.339   6.001   1.107  1.00 73.84           O  
ATOM   1594  N   LEU A 209     -35.353   8.510  -4.037  1.00 75.99           N  
ATOM   1595  CA  LEU A 209     -34.157   9.263  -4.440  1.00 75.99           C  
ATOM   1596  C   LEU A 209     -34.488  10.676  -4.932  1.00 75.99           C  
ATOM   1597  CB  LEU A 209     -33.397   8.525  -5.556  1.00 75.99           C  
ATOM   1598  O   LEU A 209     -33.610  11.530  -4.966  1.00 75.99           O  
ATOM   1599  CG  LEU A 209     -32.915   7.107  -5.219  1.00 75.99           C  
ATOM   1600  CD1 LEU A 209     -32.276   6.486  -6.457  1.00 75.99           C  
ATOM   1601  CD2 LEU A 209     -31.877   7.107  -4.100  1.00 75.99           C  
ATOM   1602  N   LEU A 210     -35.737  10.944  -5.318  1.00 79.84           N  
ATOM   1603  CA  LEU A 210     -36.187  12.279  -5.719  1.00 79.84           C  
ATOM   1604  C   LEU A 210     -36.644  13.119  -4.517  1.00 79.84           C  
ATOM   1605  CB  LEU A 210     -37.305  12.133  -6.765  1.00 79.84           C  
ATOM   1606  O   LEU A 210     -36.788  14.337  -4.632  1.00 79.84           O  
ATOM   1607  CG  LEU A 210     -36.842  11.511  -8.097  1.00 79.84           C  
ATOM   1608  CD1 LEU A 210     -38.059  11.094  -8.921  1.00 79.84           C  
ATOM   1609  CD2 LEU A 210     -36.019  12.501  -8.926  1.00 79.84           C  
ATOM   1610  N   LYS A 211     -36.875  12.501  -3.350  1.00 80.46           N  
ATOM   1611  CA  LYS A 211     -37.340  13.209  -2.154  1.00 80.46           C  
ATOM   1612  C   LYS A 211     -36.178  13.954  -1.499  1.00 80.46           C  
ATOM   1613  CB  LYS A 211     -38.018  12.248  -1.162  1.00 80.46           C  
ATOM   1614  O   LYS A 211     -35.144  13.372  -1.172  1.00 80.46           O  
ATOM   1615  CG  LYS A 211     -39.267  11.550  -1.730  1.00 80.46           C  
ATOM   1616  CD  LYS A 211     -39.862  10.584  -0.693  1.00 80.46           C  
ATOM   1617  CE  LYS A 211     -40.949   9.696  -1.311  1.00 80.46           C  
ATOM   1618  NZ  LYS A 211     -41.290   8.552  -0.421  1.00 80.46           N  
ATOM   1619  N   ALA A 212     -36.387  15.233  -1.191  1.00 80.51           N  
ATOM   1620  CA  ALA A 212     -35.409  16.046  -0.464  1.00 80.51           C  
ATOM   1621  C   ALA A 212     -35.043  15.453   0.912  1.00 80.51           C  
ATOM   1622  CB  ALA A 212     -35.973  17.464  -0.321  1.00 80.51           C  
ATOM   1623  O   ALA A 212     -33.911  15.600   1.365  1.00 80.51           O  
ATOM   1624  N   SER A 213     -35.968  14.735   1.562  1.00 79.39           N  
ATOM   1625  CA  SER A 213     -35.712  14.044   2.832  1.00 79.39           C  
ATOM   1626  C   SER A 213     -34.652  12.948   2.712  1.00 79.39           C  
ATOM   1627  CB  SER A 213     -37.012  13.440   3.373  1.00 79.39           C  
ATOM   1628  O   SER A 213     -33.856  12.781   3.630  1.00 79.39           O  
ATOM   1629  OG  SER A 213     -37.591  12.561   2.422  1.00 79.39           O  
ATOM   1630  N   PHE A 214     -34.599  12.227   1.587  1.00 81.56           N  
ATOM   1631  CA  PHE A 214     -33.583  11.201   1.351  1.00 81.56           C  
ATOM   1632  C   PHE A 214     -32.190  11.825   1.241  1.00 81.56           C  
ATOM   1633  CB  PHE A 214     -33.926  10.411   0.083  1.00 81.56           C  
ATOM   1634  O   PHE A 214     -31.254  11.371   1.900  1.00 81.56           O  
ATOM   1635  CG  PHE A 214     -32.865   9.392  -0.274  1.00 81.56           C  
ATOM   1636  CD1 PHE A 214     -31.803   9.748  -1.129  1.00 81.56           C  
ATOM   1637  CD2 PHE A 214     -32.904   8.109   0.300  1.00 81.56           C  
ATOM   1638  CE1 PHE A 214     -30.769   8.832  -1.384  1.00 81.56           C  
ATOM   1639  CE2 PHE A 214     -31.874   7.191   0.034  1.00 81.56           C  
ATOM   1640  CZ  PHE A 214     -30.804   7.553  -0.802  1.00 81.56           C  
ATOM   1641  N   TRP A 215     -32.056  12.898   0.458  1.00 82.76           N  
ATOM   1642  CA  TRP A 215     -30.788  13.616   0.313  1.00 82.76           C  
ATOM   1643  C   TRP A 215     -30.364  14.313   1.596  1.00 82.76           C  
ATOM   1644  CB  TRP A 215     -30.879  14.617  -0.834  1.00 82.76           C  
ATOM   1645  O   TRP A 215     -29.181  14.294   1.918  1.00 82.76           O  
ATOM   1646  CG  TRP A 215     -30.853  13.951  -2.164  1.00 82.76           C  
ATOM   1647  CD1 TRP A 215     -31.927  13.692  -2.938  1.00 82.76           C  
ATOM   1648  CD2 TRP A 215     -29.704  13.370  -2.855  1.00 82.76           C  
ATOM   1649  CE2 TRP A 215     -30.163  12.784  -4.070  1.00 82.76           C  
ATOM   1650  CE3 TRP A 215     -28.326  13.256  -2.566  1.00 82.76           C  
ATOM   1651  NE1 TRP A 215     -31.518  13.016  -4.065  1.00 82.76           N  
ATOM   1652  CH2 TRP A 215     -27.939  12.041  -4.654  1.00 82.76           C  
ATOM   1653  CZ2 TRP A 215     -29.307  12.126  -4.962  1.00 82.76           C  
ATOM   1654  CZ3 TRP A 215     -27.453  12.602  -3.457  1.00 82.76           C  
ATOM   1655  N   LYS A 216     -31.314  14.854   2.365  1.00 80.45           N  
ATOM   1656  CA  LYS A 216     -31.043  15.406   3.693  1.00 80.45           C  
ATOM   1657  C   LYS A 216     -30.497  14.330   4.637  1.00 80.45           C  
ATOM   1658  CB  LYS A 216     -32.306  16.089   4.229  1.00 80.45           C  
ATOM   1659  O   LYS A 216     -29.410  14.511   5.171  1.00 80.45           O  
ATOM   1660  CG  LYS A 216     -32.008  16.777   5.563  1.00 80.45           C  
ATOM   1661  CD  LYS A 216     -33.241  17.485   6.123  1.00 80.45           C  
ATOM   1662  CE  LYS A 216     -32.860  17.980   7.518  1.00 80.45           C  
ATOM   1663  NZ  LYS A 216     -33.992  18.619   8.221  1.00 80.45           N  
ATOM   1664  N   ASN A 217     -31.170  13.181   4.742  1.00 77.41           N  
ATOM   1665  CA  ASN A 217     -30.708  12.059   5.565  1.00 77.41           C  
ATOM   1666  C   ASN A 217     -29.349  11.521   5.091  1.00 77.41           C  
ATOM   1667  CB  ASN A 217     -31.746  10.923   5.507  1.00 77.41           C  
ATOM   1668  O   ASN A 217     -28.491  11.183   5.902  1.00 77.41           O  
ATOM   1669  CG  ASN A 217     -33.054  11.221   6.218  1.00 77.41           C  
ATOM   1670  ND2 ASN A 217     -34.018  10.338   6.099  1.00 77.41           N  
ATOM   1671  OD1 ASN A 217     -33.251  12.211   6.891  1.00 77.41           O  
ATOM   1672  N   THR A 218     -29.141  11.439   3.775  1.00 78.55           N  
ATOM   1673  CA  THR A 218     -27.871  11.000   3.183  1.00 78.55           C  
ATOM   1674  C   THR A 218     -26.761  11.980   3.534  1.00 78.55           C  
ATOM   1675  CB  THR A 218     -27.980  10.847   1.660  1.00 78.55           C  
ATOM   1676  O   THR A 218     -25.719  11.563   4.023  1.00 78.55           O  
ATOM   1677  CG2 THR A 218     -26.683  10.344   1.025  1.00 78.55           C  
ATOM   1678  OG1 THR A 218     -28.968   9.893   1.357  1.00 78.55           O  
ATOM   1679  N   PHE A 219     -26.995  13.280   3.357  1.00 78.39           N  
ATOM   1680  CA  PHE A 219     -26.053  14.330   3.727  1.00 78.39           C  
ATOM   1681  C   PHE A 219     -25.729  14.297   5.224  1.00 78.39           C  
ATOM   1682  CB  PHE A 219     -26.638  15.682   3.309  1.00 78.39           C  
ATOM   1683  O   PHE A 219     -24.564  14.366   5.595  1.00 78.39           O  
ATOM   1684  CG  PHE A 219     -25.723  16.846   3.611  1.00 78.39           C  
ATOM   1685  CD1 PHE A 219     -25.914  17.613   4.775  1.00 78.39           C  
ATOM   1686  CD2 PHE A 219     -24.664  17.146   2.735  1.00 78.39           C  
ATOM   1687  CE1 PHE A 219     -25.057  18.693   5.050  1.00 78.39           C  
ATOM   1688  CE2 PHE A 219     -23.806  18.223   3.013  1.00 78.39           C  
ATOM   1689  CZ  PHE A 219     -24.006  19.000   4.167  1.00 78.39           C  
ATOM   1690  N   GLU A 220     -26.727  14.104   6.083  1.00 73.26           N  
ATOM   1691  CA  GLU A 220     -26.530  13.962   7.527  1.00 73.26           C  
ATOM   1692  C   GLU A 220     -25.709  12.711   7.878  1.00 73.26           C  
ATOM   1693  CB  GLU A 220     -27.897  13.913   8.218  1.00 73.26           C  
ATOM   1694  O   GLU A 220     -24.816  12.774   8.720  1.00 73.26           O  
ATOM   1695  CG  GLU A 220     -28.598  15.286   8.251  1.00 73.26           C  
ATOM   1696  CD  GLU A 220     -30.099  15.230   8.598  1.00 73.26           C  
ATOM   1697  OE1 GLU A 220     -30.670  16.312   8.887  1.00 73.26           O  
ATOM   1698  OE2 GLU A 220     -30.705  14.143   8.481  1.00 73.26           O  
ATOM   1699  N   VAL A 221     -25.942  11.578   7.207  1.00 73.62           N  
ATOM   1700  CA  VAL A 221     -25.117  10.369   7.366  1.00 73.62           C  
ATOM   1701  C   VAL A 221     -23.683  10.614   6.899  1.00 73.62           C  
ATOM   1702  CB  VAL A 221     -25.752   9.170   6.632  1.00 73.62           C  
ATOM   1703  O   VAL A 221     -22.750  10.215   7.594  1.00 73.62           O  
ATOM   1704  CG1 VAL A 221     -24.802   7.969   6.488  1.00 73.62           C  
ATOM   1705  CG2 VAL A 221     -26.988   8.678   7.398  1.00 73.62           C  
ATOM   1706  N   LEU A 222     -23.489  11.283   5.764  1.00 75.67           N  
ATOM   1707  CA  LEU A 222     -22.159  11.625   5.267  1.00 75.67           C  
ATOM   1708  C   LEU A 222     -21.440  12.539   6.269  1.00 75.67           C  
ATOM   1709  CB  LEU A 222     -22.264  12.269   3.869  1.00 75.67           C  
ATOM   1710  O   LEU A 222     -20.380  12.186   6.773  1.00 75.67           O  
ATOM   1711  CG  LEU A 222     -22.738  11.337   2.734  1.00 75.67           C  
ATOM   1712  CD1 LEU A 222     -22.947  12.146   1.455  1.00 75.67           C  
ATOM   1713  CD2 LEU A 222     -21.754  10.212   2.435  1.00 75.67           C  
ATOM   1714  N   VAL A 223     -22.036  13.672   6.634  1.00 74.43           N  
ATOM   1715  CA  VAL A 223     -21.396  14.665   7.507  1.00 74.43           C  
ATOM   1716  C   VAL A 223     -21.168  14.122   8.918  1.00 74.43           C  
ATOM   1717  CB  VAL A 223     -22.202  15.977   7.517  1.00 74.43           C  
ATOM   1718  O   VAL A 223     -20.057  14.228   9.427  1.00 74.43           O  
ATOM   1719  CG1 VAL A 223     -21.641  17.003   8.511  1.00 74.43           C  
ATOM   1720  CG2 VAL A 223     -22.165  16.630   6.129  1.00 74.43           C  
ATOM   1721  N   PHE A 224     -22.181  13.512   9.542  1.00 72.72           N  
ATOM   1722  CA  PHE A 224     -22.123  13.145  10.960  1.00 72.72           C  
ATOM   1723  C   PHE A 224     -21.699  11.700  11.231  1.00 72.72           C  
ATOM   1724  CB  PHE A 224     -23.473  13.433  11.634  1.00 72.72           C  
ATOM   1725  O   PHE A 224     -21.174  11.430  12.308  1.00 72.72           O  
ATOM   1726  CG  PHE A 224     -23.919  14.882  11.592  1.00 72.72           C  
ATOM   1727  CD1 PHE A 224     -23.128  15.877  12.193  1.00 72.72           C  
ATOM   1728  CD2 PHE A 224     -25.137  15.241  10.988  1.00 72.72           C  
ATOM   1729  CE1 PHE A 224     -23.566  17.210  12.237  1.00 72.72           C  
ATOM   1730  CE2 PHE A 224     -25.565  16.581  11.002  1.00 72.72           C  
ATOM   1731  CZ  PHE A 224     -24.786  17.563  11.639  1.00 72.72           C  
ATOM   1732  N   LYS A 225     -21.922  10.743  10.315  1.00 73.42           N  
ATOM   1733  CA  LYS A 225     -21.473   9.353  10.532  1.00 73.42           C  
ATOM   1734  C   LYS A 225     -20.136   9.045   9.877  1.00 73.42           C  
ATOM   1735  CB  LYS A 225     -22.514   8.293  10.146  1.00 73.42           C  
ATOM   1736  O   LYS A 225     -19.387   8.287  10.488  1.00 73.42           O  
ATOM   1737  CG  LYS A 225     -23.827   8.392  10.927  1.00 73.42           C  
ATOM   1738  CD  LYS A 225     -24.714   7.180  10.607  1.00 73.42           C  
ATOM   1739  CE  LYS A 225     -26.018   7.273  11.402  1.00 73.42           C  
ATOM   1740  NZ  LYS A 225     -27.006   6.254  10.971  1.00 73.42           N  
ATOM   1741  N   LEU A 226     -19.836   9.575   8.687  1.00 76.07           N  
ATOM   1742  CA  LEU A 226     -18.540   9.332   8.033  1.00 76.07           C  
ATOM   1743  C   LEU A 226     -17.436  10.279   8.473  1.00 76.07           C  
ATOM   1744  CB  LEU A 226     -18.643   9.357   6.499  1.00 76.07           C  
ATOM   1745  O   LEU A 226     -16.285   9.977   8.190  1.00 76.07           O  
ATOM   1746  CG  LEU A 226     -19.472   8.226   5.896  1.00 76.07           C  
ATOM   1747  CD1 LEU A 226     -19.511   8.398   4.381  1.00 76.07           C  
ATOM   1748  CD2 LEU A 226     -18.849   6.862   6.189  1.00 76.07           C  
ATOM   1749  N   ASP A 227     -17.776  11.367   9.163  1.00 81.80           N  
ATOM   1750  CA  ASP A 227     -16.811  12.402   9.513  1.00 81.80           C  
ATOM   1751  C   ASP A 227     -16.130  12.987   8.258  1.00 81.80           C  
ATOM   1752  CB  ASP A 227     -15.852  11.882  10.594  1.00 81.80           C  
ATOM   1753  O   ASP A 227     -14.923  12.890   8.026  1.00 81.80           O  
ATOM   1754  CG  ASP A 227     -14.952  12.990  11.116  1.00 81.80           C  
ATOM   1755  OD1 ASP A 227     -15.141  14.148  10.669  1.00 81.80           O  
ATOM   1756  OD2 ASP A 227     -14.120  12.656  11.980  1.00 81.80           O  
ATOM   1757  N   MET A 228     -16.951  13.590   7.392  1.00 82.10           N  
ATOM   1758  CA  MET A 228     -16.472  14.209   6.150  1.00 82.10           C  
ATOM   1759  C   MET A 228     -15.440  15.310   6.400  1.00 82.10           C  
ATOM   1760  CB  MET A 228     -17.651  14.796   5.361  1.00 82.10           C  
ATOM   1761  O   MET A 228     -14.559  15.511   5.568  1.00 82.10           O  
ATOM   1762  CG  MET A 228     -18.424  13.718   4.596  1.00 82.10           C  
ATOM   1763  SD  MET A 228     -17.510  12.814   3.315  1.00 82.10           S  
ATOM   1764  CE  MET A 228     -17.124  14.139   2.140  1.00 82.10           C  
ATOM   1765  N   VAL A 229     -15.534  16.019   7.528  1.00 85.05           N  
ATOM   1766  CA  VAL A 229     -14.565  17.060   7.890  1.00 85.05           C  
ATOM   1767  C   VAL A 229     -13.205  16.423   8.162  1.00 85.05           C  
ATOM   1768  CB  VAL A 229     -15.055  17.884   9.093  1.00 85.05           C  
ATOM   1769  O   VAL A 229     -12.217  16.854   7.565  1.00 85.05           O  
ATOM   1770  CG1 VAL A 229     -14.033  18.953   9.499  1.00 85.05           C  
ATOM   1771  CG2 VAL A 229     -16.376  18.597   8.767  1.00 85.05           C  
ATOM   1772  N   GLY A 230     -13.156  15.357   8.966  1.00 85.41           N  
ATOM   1773  CA  GLY A 230     -11.930  14.611   9.228  1.00 85.41           C  
ATOM   1774  C   GLY A 230     -11.324  14.014   7.955  1.00 85.41           C  
ATOM   1775  O   GLY A 230     -10.120  14.137   7.715  1.00 85.41           O  
ATOM   1776  N   ILE A 231     -12.154  13.458   7.066  1.00 87.55           N  
ATOM   1777  CA  ILE A 231     -11.704  12.931   5.767  1.00 87.55           C  
ATOM   1778  C   ILE A 231     -11.120  14.040   4.891  1.00 87.55           C  
ATOM   1779  CB  ILE A 231     -12.846  12.200   5.035  1.00 87.55           C  
ATOM   1780  O   ILE A 231     -10.040  13.865   4.338  1.00 87.55           O  
ATOM   1781  CG1 ILE A 231     -13.261  10.936   5.817  1.00 87.55           C  
ATOM   1782  CG2 ILE A 231     -12.428  11.799   3.601  1.00 87.55           C  
ATOM   1783  CD1 ILE A 231     -14.685  10.506   5.471  1.00 87.55           C  
ATOM   1784  N   ILE A 232     -11.792  15.186   4.754  1.00 89.94           N  
ATOM   1785  CA  ILE A 232     -11.306  16.300   3.924  1.00 89.94           C  
ATOM   1786  C   ILE A 232      -9.989  16.851   4.480  1.00 89.94           C  
ATOM   1787  CB  ILE A 232     -12.390  17.393   3.788  1.00 89.94           C  
ATOM   1788  O   ILE A 232      -9.048  17.054   3.716  1.00 89.94           O  
ATOM   1789  CG1 ILE A 232     -13.539  16.880   2.889  1.00 89.94           C  
ATOM   1790  CG2 ILE A 232     -11.812  18.693   3.190  1.00 89.94           C  
ATOM   1791  CD1 ILE A 232     -14.818  17.724   2.978  1.00 89.94           C  
ATOM   1792  N   LEU A 233      -9.892  17.054   5.797  1.00 90.91           N  
ATOM   1793  CA  LEU A 233      -8.681  17.582   6.428  1.00 90.91           C  
ATOM   1794  C   LEU A 233      -7.498  16.614   6.297  1.00 90.91           C  
ATOM   1795  CB  LEU A 233      -8.961  17.898   7.906  1.00 90.91           C  
ATOM   1796  O   LEU A 233      -6.413  17.027   5.885  1.00 90.91           O  
ATOM   1797  CG  LEU A 233      -9.895  19.091   8.163  1.00 90.91           C  
ATOM   1798  CD1 LEU A 233     -10.224  19.166   9.654  1.00 90.91           C  
ATOM   1799  CD2 LEU A 233      -9.243  20.411   7.748  1.00 90.91           C  
ATOM   1800  N   SER A 234      -7.707  15.329   6.597  1.00 89.55           N  
ATOM   1801  CA  SER A 234      -6.661  14.305   6.481  1.00 89.55           C  
ATOM   1802  C   SER A 234      -6.236  14.092   5.026  1.00 89.55           C  
ATOM   1803  CB  SER A 234      -7.098  12.985   7.126  1.00 89.55           C  
ATOM   1804  O   SER A 234      -5.042  14.137   4.723  1.00 89.55           O  
ATOM   1805  OG  SER A 234      -8.280  12.488   6.538  1.00 89.55           O  
ATOM   1806  N   SER A 235      -7.194  13.938   4.106  1.00 89.36           N  
ATOM   1807  CA  SER A 235      -6.916  13.728   2.682  1.00 89.36           C  
ATOM   1808  C   SER A 235      -6.190  14.899   2.043  1.00 89.36           C  
ATOM   1809  CB  SER A 235      -8.190  13.406   1.884  1.00 89.36           C  
ATOM   1810  O   SER A 235      -5.159  14.689   1.402  1.00 89.36           O  
ATOM   1811  OG  SER A 235      -9.138  14.441   1.951  1.00 89.36           O  
ATOM   1812  N   ALA A 236      -6.664  16.128   2.254  1.00 91.79           N  
ATOM   1813  CA  ALA A 236      -6.005  17.320   1.742  1.00 91.79           C  
ATOM   1814  C   ALA A 236      -4.626  17.513   2.389  1.00 91.79           C  
ATOM   1815  CB  ALA A 236      -6.923  18.525   1.962  1.00 91.79           C  
ATOM   1816  O   ALA A 236      -3.659  17.795   1.684  1.00 91.79           O  
ATOM   1817  N   GLY A 237      -4.503  17.292   3.702  1.00 92.94           N  
ATOM   1818  CA  GLY A 237      -3.241  17.419   4.430  1.00 92.94           C  
ATOM   1819  C   GLY A 237      -2.148  16.483   3.911  1.00 92.94           C  
ATOM   1820  O   GLY A 237      -1.059  16.942   3.556  1.00 92.94           O  
ATOM   1821  N   PHE A 238      -2.446  15.183   3.793  1.00 90.08           N  
ATOM   1822  CA  PHE A 238      -1.496  14.208   3.246  1.00 90.08           C  
ATOM   1823  C   PHE A 238      -1.232  14.424   1.758  1.00 90.08           C  
ATOM   1824  CB  PHE A 238      -1.981  12.774   3.500  1.00 90.08           C  
ATOM   1825  O   PHE A 238      -0.086  14.303   1.332  1.00 90.08           O  
ATOM   1826  CG  PHE A 238      -1.779  12.311   4.927  1.00 90.08           C  
ATOM   1827  CD1 PHE A 238      -0.479  12.239   5.462  1.00 90.08           C  
ATOM   1828  CD2 PHE A 238      -2.883  11.970   5.729  1.00 90.08           C  
ATOM   1829  CE1 PHE A 238      -0.285  11.852   6.799  1.00 90.08           C  
ATOM   1830  CE2 PHE A 238      -2.691  11.607   7.071  1.00 90.08           C  
ATOM   1831  CZ  PHE A 238      -1.392  11.539   7.605  1.00 90.08           C  
ATOM   1832  N   THR A 239      -2.248  14.802   0.979  1.00 90.00           N  
ATOM   1833  CA  THR A 239      -2.090  15.116  -0.449  1.00 90.00           C  
ATOM   1834  C   THR A 239      -1.124  16.272  -0.662  1.00 90.00           C  
ATOM   1835  CB  THR A 239      -3.445  15.411  -1.104  1.00 90.00           C  
ATOM   1836  O   THR A 239      -0.192  16.140  -1.450  1.00 90.00           O  
ATOM   1837  CG2 THR A 239      -3.356  15.861  -2.561  1.00 90.00           C  
ATOM   1838  OG1 THR A 239      -4.229  14.246  -1.069  1.00 90.00           O  
ATOM   1839  N   LEU A 240      -1.281  17.378   0.069  1.00 91.97           N  
ATOM   1840  CA  LEU A 240      -0.375  18.524  -0.041  1.00 91.97           C  
ATOM   1841  C   LEU A 240       1.043  18.173   0.410  1.00 91.97           C  
ATOM   1842  CB  LEU A 240      -0.920  19.704   0.773  1.00 91.97           C  
ATOM   1843  O   LEU A 240       1.999  18.532  -0.271  1.00 91.97           O  
ATOM   1844  CG  LEU A 240      -2.212  20.328   0.218  1.00 91.97           C  
ATOM   1845  CD1 LEU A 240      -2.664  21.426   1.177  1.00 91.97           C  
ATOM   1846  CD2 LEU A 240      -2.052  20.962  -1.163  1.00 91.97           C  
ATOM   1847  N   LEU A 241       1.195  17.429   1.507  1.00 90.27           N  
ATOM   1848  CA  LEU A 241       2.513  17.001   1.976  1.00 90.27           C  
ATOM   1849  C   LEU A 241       3.209  16.106   0.934  1.00 90.27           C  
ATOM   1850  CB  LEU A 241       2.324  16.348   3.356  1.00 90.27           C  
ATOM   1851  O   LEU A 241       4.376  16.326   0.609  1.00 90.27           O  
ATOM   1852  CG  LEU A 241       3.634  16.102   4.127  1.00 90.27           C  
ATOM   1853  CD1 LEU A 241       3.330  15.988   5.622  1.00 90.27           C  
ATOM   1854  CD2 LEU A 241       4.327  14.808   3.706  1.00 90.27           C  
ATOM   1855  N   MET A 242       2.479  15.154   0.350  1.00 86.51           N  
ATOM   1856  CA  MET A 242       2.978  14.268  -0.708  1.00 86.51           C  
ATOM   1857  C   MET A 242       3.319  15.017  -1.995  1.00 86.51           C  
ATOM   1858  CB  MET A 242       1.937  13.172  -0.983  1.00 86.51           C  
ATOM   1859  O   MET A 242       4.355  14.752  -2.600  1.00 86.51           O  
ATOM   1860  CG  MET A 242       1.968  12.155   0.155  1.00 86.51           C  
ATOM   1861  SD  MET A 242       3.465  11.158   0.099  1.00 86.51           S  
ATOM   1862  CE  MET A 242       3.790  11.212   1.847  1.00 86.51           C  
ATOM   1863  N   LEU A 243       2.501  15.996  -2.383  1.00 87.31           N  
ATOM   1864  CA  LEU A 243       2.775  16.896  -3.505  1.00 87.31           C  
ATOM   1865  C   LEU A 243       4.058  17.705  -3.285  1.00 87.31           C  
ATOM   1866  CB  LEU A 243       1.577  17.846  -3.677  1.00 87.31           C  
ATOM   1867  O   LEU A 243       4.868  17.834  -4.202  1.00 87.31           O  
ATOM   1868  CG  LEU A 243       0.370  17.216  -4.387  1.00 87.31           C  
ATOM   1869  CD1 LEU A 243      -0.870  18.091  -4.209  1.00 87.31           C  
ATOM   1870  CD2 LEU A 243       0.636  17.164  -5.880  1.00 87.31           C  
ATOM   1871  N   GLY A 244       4.268  18.209  -2.066  1.00 87.97           N  
ATOM   1872  CA  GLY A 244       5.499  18.895  -1.671  1.00 87.97           C  
ATOM   1873  C   GLY A 244       6.737  18.020  -1.841  1.00 87.97           C  
ATOM   1874  O   GLY A 244       7.724  18.473  -2.419  1.00 87.97           O  
ATOM   1875  N   LEU A 245       6.667  16.762  -1.393  1.00 85.51           N  
ATOM   1876  CA  LEU A 245       7.760  15.792  -1.529  1.00 85.51           C  
ATOM   1877  C   LEU A 245       7.999  15.370  -2.985  1.00 85.51           C  
ATOM   1878  CB  LEU A 245       7.460  14.554  -0.665  1.00 85.51           C  
ATOM   1879  O   LEU A 245       9.145  15.208  -3.390  1.00 85.51           O  
ATOM   1880  CG  LEU A 245       7.484  14.801   0.854  1.00 85.51           C  
ATOM   1881  CD1 LEU A 245       6.992  13.545   1.574  1.00 85.51           C  
ATOM   1882  CD2 LEU A 245       8.886  15.120   1.378  1.00 85.51           C  
ATOM   1883  N   SER A 246       6.934  15.210  -3.770  1.00 79.99           N  
ATOM   1884  CA  SER A 246       7.014  14.755  -5.162  1.00 79.99           C  
ATOM   1885  C   SER A 246       7.535  15.843  -6.110  1.00 79.99           C  
ATOM   1886  CB  SER A 246       5.627  14.267  -5.591  1.00 79.99           C  
ATOM   1887  O   SER A 246       8.357  15.575  -6.987  1.00 79.99           O  
ATOM   1888  OG  SER A 246       5.658  13.714  -6.888  1.00 79.99           O  
ATOM   1889  N   PHE A 247       7.096  17.093  -5.932  1.00 82.53           N  
ATOM   1890  CA  PHE A 247       7.459  18.194  -6.829  1.00 82.53           C  
ATOM   1891  C   PHE A 247       8.653  19.025  -6.368  1.00 82.53           C  
ATOM   1892  CB  PHE A 247       6.241  19.094  -7.033  1.00 82.53           C  
ATOM   1893  O   PHE A 247       9.281  19.699  -7.195  1.00 82.53           O  
ATOM   1894  CG  PHE A 247       5.069  18.479  -7.769  1.00 82.53           C  
ATOM   1895  CD1 PHE A 247       5.277  17.592  -8.845  1.00 82.53           C  
ATOM   1896  CD2 PHE A 247       3.762  18.893  -7.455  1.00 82.53           C  
ATOM   1897  CE1 PHE A 247       4.196  17.156  -9.622  1.00 82.53           C  
ATOM   1898  CE2 PHE A 247       2.684  18.482  -8.256  1.00 82.53           C  
ATOM   1899  CZ  PHE A 247       2.902  17.627  -9.347  1.00 82.53           C  
ATOM   1900  N   GLY A 248       8.966  18.999  -5.073  1.00 80.35           N  
ATOM   1901  CA  GLY A 248      10.084  19.733  -4.503  1.00 80.35           C  
ATOM   1902  C   GLY A 248      11.411  19.286  -5.109  1.00 80.35           C  
ATOM   1903  O   GLY A 248      11.748  18.107  -5.142  1.00 80.35           O  
ATOM   1904  N   GLY A 249      12.166  20.234  -5.659  1.00 73.90           N  
ATOM   1905  CA  GLY A 249      13.462  19.964  -6.278  1.00 73.90           C  
ATOM   1906  C   GLY A 249      13.400  19.283  -7.647  1.00 73.90           C  
ATOM   1907  O   GLY A 249      14.438  19.233  -8.313  1.00 73.90           O  
ATOM   1908  N   ASN A 250      12.231  18.811  -8.094  1.00 70.89           N  
ATOM   1909  CA  ASN A 250      12.023  18.276  -9.438  1.00 70.89           C  
ATOM   1910  C   ASN A 250      11.418  19.343 -10.364  1.00 70.89           C  
ATOM   1911  CB  ASN A 250      11.236  16.952  -9.387  1.00 70.89           C  
ATOM   1912  O   ASN A 250      12.160  19.976 -11.115  1.00 70.89           O  
ATOM   1913  CG  ASN A 250      11.322  16.204 -10.711  1.00 70.89           C  
ATOM   1914  ND2 ASN A 250      10.415  15.294 -10.965  1.00 70.89           N  
ATOM   1915  OD1 ASN A 250      12.232  16.418 -11.501  1.00 70.89           O  
ATOM   1916  N   ASN A 251      10.111  19.596 -10.239  1.00 75.35           N  
ATOM   1917  CA  ASN A 251       9.358  20.533 -11.083  1.00 75.35           C  
ATOM   1918  C   ASN A 251       9.481  21.975 -10.581  1.00 75.35           C  
ATOM   1919  CB  ASN A 251       7.869  20.125 -11.134  1.00 75.35           C  
ATOM   1920  O   ASN A 251       9.527  22.911 -11.377  1.00 75.35           O  
ATOM   1921  CG  ASN A 251       7.616  18.763 -11.761  1.00 75.35           C  
ATOM   1922  ND2 ASN A 251       6.512  18.581 -12.446  1.00 75.35           N  
ATOM   1923  OD1 ASN A 251       8.384  17.833 -11.611  1.00 75.35           O  
ATOM   1924  N   PHE A 252       9.544  22.156  -9.259  1.00 80.78           N  
ATOM   1925  CA  PHE A 252       9.671  23.468  -8.634  1.00 80.78           C  
ATOM   1926  C   PHE A 252      10.891  23.515  -7.708  1.00 80.78           C  
ATOM   1927  CB  PHE A 252       8.391  23.832  -7.875  1.00 80.78           C  
ATOM   1928  O   PHE A 252      11.164  22.550  -6.989  1.00 80.78           O  
ATOM   1929  CG  PHE A 252       7.149  23.897  -8.743  1.00 80.78           C  
ATOM   1930  CD1 PHE A 252       6.943  24.982  -9.616  1.00 80.78           C  
ATOM   1931  CD2 PHE A 252       6.209  22.853  -8.698  1.00 80.78           C  
ATOM   1932  CE1 PHE A 252       5.802  25.018 -10.437  1.00 80.78           C  
ATOM   1933  CE2 PHE A 252       5.076  22.880  -9.527  1.00 80.78           C  
ATOM   1934  CZ  PHE A 252       4.871  23.965 -10.396  1.00 80.78           C  
ATOM   1935  N   PRO A 253      11.620  24.644  -7.663  1.00 83.52           N  
ATOM   1936  CA  PRO A 253      12.653  24.863  -6.658  1.00 83.52           C  
ATOM   1937  C   PRO A 253      12.106  24.720  -5.231  1.00 83.52           C  
ATOM   1938  CB  PRO A 253      13.150  26.286  -6.916  1.00 83.52           C  
ATOM   1939  O   PRO A 253      10.977  25.121  -4.954  1.00 83.52           O  
ATOM   1940  CG  PRO A 253      12.862  26.522  -8.394  1.00 83.52           C  
ATOM   1941  CD  PRO A 253      11.550  25.771  -8.583  1.00 83.52           C  
ATOM   1942  N   TRP A 254      12.925  24.220  -4.301  1.00 85.64           N  
ATOM   1943  CA  TRP A 254      12.550  24.077  -2.884  1.00 85.64           C  
ATOM   1944  C   TRP A 254      12.147  25.398  -2.216  1.00 85.64           C  
ATOM   1945  CB  TRP A 254      13.728  23.461  -2.123  1.00 85.64           C  
ATOM   1946  O   TRP A 254      11.323  25.408  -1.310  1.00 85.64           O  
ATOM   1947  CG  TRP A 254      13.988  22.029  -2.456  1.00 85.64           C  
ATOM   1948  CD1 TRP A 254      15.038  21.534  -3.152  1.00 85.64           C  
ATOM   1949  CD2 TRP A 254      13.170  20.881  -2.087  1.00 85.64           C  
ATOM   1950  CE2 TRP A 254      13.773  19.709  -2.631  1.00 85.64           C  
ATOM   1951  CE3 TRP A 254      11.984  20.717  -1.341  1.00 85.64           C  
ATOM   1952  NE1 TRP A 254      14.918  20.161  -3.248  1.00 85.64           N  
ATOM   1953  CH2 TRP A 254      11.987  18.322  -1.803  1.00 85.64           C  
ATOM   1954  CZ2 TRP A 254      13.199  18.442  -2.499  1.00 85.64           C  
ATOM   1955  CZ3 TRP A 254      11.409  19.442  -1.192  1.00 85.64           C  
ATOM   1956  N   ASN A 255      12.703  26.517  -2.685  1.00 89.86           N  
ATOM   1957  CA  ASN A 255      12.378  27.864  -2.219  1.00 89.86           C  
ATOM   1958  C   ASN A 255      11.169  28.492  -2.940  1.00 89.86           C  
ATOM   1959  CB  ASN A 255      13.634  28.748  -2.328  1.00 89.86           C  
ATOM   1960  O   ASN A 255      10.855  29.654  -2.692  1.00 89.86           O  
ATOM   1961  CG  ASN A 255      14.075  29.009  -3.761  1.00 89.86           C  
ATOM   1962  ND2 ASN A 255      14.831  30.053  -3.997  1.00 89.86           N  
ATOM   1963  OD1 ASN A 255      13.790  28.264  -4.680  1.00 89.86           O  
ATOM   1964  N   SER A 256      10.504  27.767  -3.844  1.00 91.00           N  
ATOM   1965  CA  SER A 256       9.280  28.242  -4.491  1.00 91.00           C  
ATOM   1966  C   SER A 256       8.158  28.386  -3.465  1.00 91.00           C  
ATOM   1967  CB  SER A 256       8.846  27.280  -5.599  1.00 91.00           C  
ATOM   1968  O   SER A 256       7.933  27.489  -2.649  1.00 91.00           O  
ATOM   1969  OG  SER A 256       7.640  27.727  -6.194  1.00 91.00           O  
ATOM   1970  N   GLY A 257       7.388  29.474  -3.562  1.00 92.44           N  
ATOM   1971  CA  GLY A 257       6.216  29.699  -2.711  1.00 92.44           C  
ATOM   1972  C   GLY A 257       5.194  28.556  -2.772  1.00 92.44           C  
ATOM   1973  O   GLY A 257       4.537  28.282  -1.774  1.00 92.44           O  
ATOM   1974  N   ILE A 258       5.115  27.833  -3.897  1.00 91.38           N  
ATOM   1975  CA  ILE A 258       4.238  26.660  -4.062  1.00 91.38           C  
ATOM   1976  C   ILE A 258       4.671  25.515  -3.132  1.00 91.38           C  
ATOM   1977  CB  ILE A 258       4.215  26.206  -5.544  1.00 91.38           C  
ATOM   1978  O   ILE A 258       3.848  24.965  -2.406  1.00 91.38           O  
ATOM   1979  CG1 ILE A 258       3.664  27.329  -6.456  1.00 91.38           C  
ATOM   1980  CG2 ILE A 258       3.382  24.922  -5.712  1.00 91.38           C  
ATOM   1981  CD1 ILE A 258       3.780  27.033  -7.957  1.00 91.38           C  
ATOM   1982  N   ILE A 259       5.964  25.181  -3.109  1.00 90.95           N  
ATOM   1983  CA  ILE A 259       6.498  24.086  -2.283  1.00 90.95           C  
ATOM   1984  C   ILE A 259       6.427  24.445  -0.796  1.00 90.95           C  
ATOM   1985  CB  ILE A 259       7.934  23.733  -2.735  1.00 90.95           C  
ATOM   1986  O   ILE A 259       6.025  23.620   0.024  1.00 90.95           O  
ATOM   1987  CG1 ILE A 259       7.986  23.246  -4.201  1.00 90.95           C  
ATOM   1988  CG2 ILE A 259       8.563  22.673  -1.820  1.00 90.95           C  
ATOM   1989  CD1 ILE A 259       7.120  22.015  -4.518  1.00 90.95           C  
ATOM   1990  N   ILE A 260       6.734  25.698  -0.447  1.00 92.70           N  
ATOM   1991  CA  ILE A 260       6.577  26.200   0.924  1.00 92.70           C  
ATOM   1992  C   ILE A 260       5.104  26.126   1.354  1.00 92.70           C  
ATOM   1993  CB  ILE A 260       7.154  27.629   1.044  1.00 92.70           C  
ATOM   1994  O   ILE A 260       4.817  25.705   2.473  1.00 92.70           O  
ATOM   1995  CG1 ILE A 260       8.675  27.622   0.753  1.00 92.70           C  
ATOM   1996  CG2 ILE A 260       6.883  28.209   2.448  1.00 92.70           C  
ATOM   1997  CD1 ILE A 260       9.288  29.019   0.594  1.00 92.70           C  
ATOM   1998  N   CYS A 261       4.159  26.467   0.471  1.00 94.00           N  
ATOM   1999  CA  CYS A 261       2.724  26.331   0.731  1.00 94.00           C  
ATOM   2000  C   CYS A 261       2.343  24.871   1.025  1.00 94.00           C  
ATOM   2001  CB  CYS A 261       1.948  26.907  -0.461  1.00 94.00           C  
ATOM   2002  O   CYS A 261       1.685  24.598   2.024  1.00 94.00           O  
ATOM   2003  SG  CYS A 261       0.166  26.861  -0.129  1.00 94.00           S  
ATOM   2004  N   PHE A 262       2.829  23.913   0.235  1.00 92.69           N  
ATOM   2005  CA  PHE A 262       2.587  22.488   0.478  1.00 92.69           C  
ATOM   2006  C   PHE A 262       3.089  22.015   1.850  1.00 92.69           C  
ATOM   2007  CB  PHE A 262       3.211  21.686  -0.672  1.00 92.69           C  
ATOM   2008  O   PHE A 262       2.334  21.380   2.590  1.00 92.69           O  
ATOM   2009  CG  PHE A 262       2.568  21.850  -2.043  1.00 92.69           C  
ATOM   2010  CD1 PHE A 262       1.242  22.307  -2.196  1.00 92.69           C  
ATOM   2011  CD2 PHE A 262       3.308  21.520  -3.192  1.00 92.69           C  
ATOM   2012  CE1 PHE A 262       0.660  22.402  -3.470  1.00 92.69           C  
ATOM   2013  CE2 PHE A 262       2.733  21.624  -4.469  1.00 92.69           C  
ATOM   2014  CZ  PHE A 262       1.404  22.057  -4.609  1.00 92.69           C  
ATOM   2015  N   PHE A 263       4.311  22.390   2.241  1.00 92.37           N  
ATOM   2016  CA  PHE A 263       4.888  22.017   3.542  1.00 92.37           C  
ATOM   2017  C   PHE A 263       4.399  22.843   4.733  1.00 92.37           C  
ATOM   2018  CB  PHE A 263       6.417  22.053   3.468  1.00 92.37           C  
ATOM   2019  O   PHE A 263       4.739  22.524   5.869  1.00 92.37           O  
ATOM   2020  CG  PHE A 263       6.999  20.938   2.636  1.00 92.37           C  
ATOM   2021  CD1 PHE A 263       6.792  19.595   3.008  1.00 92.37           C  
ATOM   2022  CD2 PHE A 263       7.748  21.241   1.490  1.00 92.37           C  
ATOM   2023  CE1 PHE A 263       7.331  18.558   2.229  1.00 92.37           C  
ATOM   2024  CE2 PHE A 263       8.279  20.205   0.711  1.00 92.37           C  
ATOM   2025  CZ  PHE A 263       8.081  18.866   1.082  1.00 92.37           C  
ATOM   2026  N   THR A 264       3.597  23.881   4.512  1.00 94.35           N  
ATOM   2027  CA  THR A 264       2.975  24.659   5.593  1.00 94.35           C  
ATOM   2028  C   THR A 264       1.502  24.302   5.726  1.00 94.35           C  
ATOM   2029  CB  THR A 264       3.177  26.168   5.404  1.00 94.35           C  
ATOM   2030  O   THR A 264       1.077  23.832   6.779  1.00 94.35           O  
ATOM   2031  CG2 THR A 264       4.633  26.578   5.627  1.00 94.35           C  
ATOM   2032  OG1 THR A 264       2.834  26.567   4.103  1.00 94.35           O  
ATOM   2033  N   VAL A 265       0.730  24.430   4.646  1.00 95.32           N  
ATOM   2034  CA  VAL A 265      -0.705  24.130   4.621  1.00 95.32           C  
ATOM   2035  C   VAL A 265      -0.965  22.644   4.861  1.00 95.32           C  
ATOM   2036  CB  VAL A 265      -1.352  24.603   3.303  1.00 95.32           C  
ATOM   2037  O   VAL A 265      -1.862  22.322   5.633  1.00 95.32           O  
ATOM   2038  CG1 VAL A 265      -2.861  24.328   3.280  1.00 95.32           C  
ATOM   2039  CG2 VAL A 265      -1.168  26.116   3.113  1.00 95.32           C  
ATOM   2040  N   GLY A 266      -0.169  21.737   4.282  1.00 93.60           N  
ATOM   2041  CA  GLY A 266      -0.326  20.291   4.486  1.00 93.60           C  
ATOM   2042  C   GLY A 266      -0.277  19.896   5.969  1.00 93.60           C  
ATOM   2043  O   GLY A 266      -1.275  19.403   6.497  1.00 93.60           O  
ATOM   2044  N   PRO A 267       0.830  20.169   6.685  1.00 94.56           N  
ATOM   2045  CA  PRO A 267       0.918  19.929   8.124  1.00 94.56           C  
ATOM   2046  C   PRO A 267      -0.119  20.689   8.954  1.00 94.56           C  
ATOM   2047  CB  PRO A 267       2.344  20.317   8.517  1.00 94.56           C  
ATOM   2048  O   PRO A 267      -0.638  20.119   9.909  1.00 94.56           O  
ATOM   2049  CG  PRO A 267       3.122  20.037   7.236  1.00 94.56           C  
ATOM   2050  CD  PRO A 267       2.145  20.501   6.157  1.00 94.56           C  
ATOM   2051  N   ILE A 268      -0.474  21.930   8.596  1.00 96.10           N  
ATOM   2052  CA  ILE A 268      -1.542  22.671   9.289  1.00 96.10           C  
ATOM   2053  C   ILE A 268      -2.880  21.932   9.172  1.00 96.10           C  
ATOM   2054  CB  ILE A 268      -1.636  24.128   8.778  1.00 96.10           C  
ATOM   2055  O   ILE A 268      -3.566  21.779  10.177  1.00 96.10           O  
ATOM   2056  CG1 ILE A 268      -0.425  24.944   9.287  1.00 96.10           C  
ATOM   2057  CG2 ILE A 268      -2.941  24.815   9.232  1.00 96.10           C  
ATOM   2058  CD1 ILE A 268      -0.241  26.290   8.570  1.00 96.10           C  
ATOM   2059  N   LEU A 269      -3.241  21.424   7.991  1.00 94.87           N  
ATOM   2060  CA  LEU A 269      -4.465  20.639   7.807  1.00 94.87           C  
ATOM   2061  C   LEU A 269      -4.433  19.324   8.594  1.00 94.87           C  
ATOM   2062  CB  LEU A 269      -4.695  20.360   6.315  1.00 94.87           C  
ATOM   2063  O   LEU A 269      -5.450  18.946   9.166  1.00 94.87           O  
ATOM   2064  CG  LEU A 269      -5.080  21.586   5.472  1.00 94.87           C  
ATOM   2065  CD1 LEU A 269      -5.164  21.162   4.008  1.00 94.87           C  
ATOM   2066  CD2 LEU A 269      -6.436  22.176   5.858  1.00 94.87           C  
ATOM   2067  N   LEU A 270      -3.276  18.661   8.694  1.00 91.68           N  
ATOM   2068  CA  LEU A 270      -3.117  17.463   9.529  1.00 91.68           C  
ATOM   2069  C   LEU A 270      -3.219  17.778  11.029  1.00 91.68           C  
ATOM   2070  CB  LEU A 270      -1.779  16.773   9.217  1.00 91.68           C  
ATOM   2071  O   LEU A 270      -3.807  17.007  11.784  1.00 91.68           O  
ATOM   2072  CG  LEU A 270      -1.668  16.187   7.799  1.00 91.68           C  
ATOM   2073  CD1 LEU A 270      -0.285  15.565   7.607  1.00 91.68           C  
ATOM   2074  CD2 LEU A 270      -2.728  15.120   7.530  1.00 91.68           C  
ATOM   2075  N   LEU A 271      -2.693  18.921  11.474  1.00 92.57           N  
ATOM   2076  CA  LEU A 271      -2.869  19.392  12.849  1.00 92.57           C  
ATOM   2077  C   LEU A 271      -4.329  19.758  13.129  1.00 92.57           C  
ATOM   2078  CB  LEU A 271      -1.947  20.592  13.119  1.00 92.57           C  
ATOM   2079  O   LEU A 271      -4.833  19.429  14.199  1.00 92.57           O  
ATOM   2080  CG  LEU A 271      -0.451  20.249  13.220  1.00 92.57           C  
ATOM   2081  CD1 LEU A 271       0.351  21.546  13.335  1.00 92.57           C  
ATOM   2082  CD2 LEU A 271      -0.134  19.378  14.438  1.00 92.57           C  
ATOM   2083  N   LEU A 272      -5.017  20.386  12.172  1.00 92.72           N  
ATOM   2084  CA  LEU A 272      -6.450  20.668  12.255  1.00 92.72           C  
ATOM   2085  C   LEU A 272      -7.276  19.383  12.276  1.00 92.72           C  
ATOM   2086  CB  LEU A 272      -6.891  21.565  11.087  1.00 92.72           C  
ATOM   2087  O   LEU A 272      -8.220  19.312  13.049  1.00 92.72           O  
ATOM   2088  CG  LEU A 272      -6.441  23.032  11.197  1.00 92.72           C  
ATOM   2089  CD1 LEU A 272      -6.807  23.765   9.907  1.00 92.72           C  
ATOM   2090  CD2 LEU A 272      -7.109  23.758  12.367  1.00 92.72           C  
ATOM   2091  N   PHE A 273      -6.903  18.367  11.497  1.00 90.22           N  
ATOM   2092  CA  PHE A 273      -7.500  17.033  11.556  1.00 90.22           C  
ATOM   2093  C   PHE A 273      -7.355  16.430  12.959  1.00 90.22           C  
ATOM   2094  CB  PHE A 273      -6.850  16.140  10.487  1.00 90.22           C  
ATOM   2095  O   PHE A 273      -8.353  16.098  13.589  1.00 90.22           O  
ATOM   2096  CG  PHE A 273      -7.164  14.671  10.640  1.00 90.22           C  
ATOM   2097  CD1 PHE A 273      -6.134  13.743  10.884  1.00 90.22           C  
ATOM   2098  CD2 PHE A 273      -8.499  14.242  10.600  1.00 90.22           C  
ATOM   2099  CE1 PHE A 273      -6.447  12.385  11.079  1.00 90.22           C  
ATOM   2100  CE2 PHE A 273      -8.809  12.889  10.793  1.00 90.22           C  
ATOM   2101  CZ  PHE A 273      -7.786  11.959  11.035  1.00 90.22           C  
ATOM   2102  N   CYS A 274      -6.136  16.387  13.505  1.00 88.10           N  
ATOM   2103  CA  CYS A 274      -5.899  15.891  14.862  1.00 88.10           C  
ATOM   2104  C   CYS A 274      -6.660  16.704  15.924  1.00 88.10           C  
ATOM   2105  CB  CYS A 274      -4.392  15.931  15.145  1.00 88.10           C  
ATOM   2106  O   CYS A 274      -7.229  16.131  16.849  1.00 88.10           O  
ATOM   2107  SG  CYS A 274      -3.528  14.671  14.165  1.00 88.10           S  
ATOM   2108  N   ALA A 275      -6.687  18.035  15.813  1.00 87.89           N  
ATOM   2109  CA  ALA A 275      -7.432  18.895  16.730  1.00 87.89           C  
ATOM   2110  C   ALA A 275      -8.948  18.681  16.603  1.00 87.89           C  
ATOM   2111  CB  ALA A 275      -7.046  20.354  16.461  1.00 87.89           C  
ATOM   2112  O   ALA A 275      -9.666  18.694  17.602  1.00 87.89           O  
ATOM   2113  N   TYR A 276      -9.445  18.451  15.392  1.00 86.80           N  
ATOM   2114  CA  TYR A 276     -10.851  18.190  15.136  1.00 86.80           C  
ATOM   2115  C   TYR A 276     -11.285  16.835  15.714  1.00 86.80           C  
ATOM   2116  CB  TYR A 276     -11.116  18.319  13.635  1.00 86.80           C  
ATOM   2117  O   TYR A 276     -12.194  16.797  16.545  1.00 86.80           O  
ATOM   2118  CG  TYR A 276     -12.565  18.112  13.290  1.00 86.80           C  
ATOM   2119  CD1 TYR A 276     -12.986  16.862  12.818  1.00 86.80           C  
ATOM   2120  CD2 TYR A 276     -13.500  19.144  13.502  1.00 86.80           C  
ATOM   2121  CE1 TYR A 276     -14.344  16.649  12.558  1.00 86.80           C  
ATOM   2122  CE2 TYR A 276     -14.863  18.929  13.226  1.00 86.80           C  
ATOM   2123  OH  TYR A 276     -16.604  17.455  12.482  1.00 86.80           O  
ATOM   2124  CZ  TYR A 276     -15.289  17.671  12.749  1.00 86.80           C  
ATOM   2125  N   ASP A 277     -10.585  15.750  15.383  1.00 82.87           N  
ATOM   2126  CA  ASP A 277     -10.914  14.399  15.852  1.00 82.87           C  
ATOM   2127  C   ASP A 277     -10.705  14.255  17.369  1.00 82.87           C  
ATOM   2128  CB  ASP A 277     -10.063  13.357  15.099  1.00 82.87           C  
ATOM   2129  O   ASP A 277     -11.579  13.761  18.090  1.00 82.87           O  
ATOM   2130  CG  ASP A 277     -10.592  13.007  13.701  1.00 82.87           C  
ATOM   2131  OD1 ASP A 277     -11.129  13.916  13.036  1.00 82.87           O  
ATOM   2132  OD2 ASP A 277     -10.447  11.820  13.318  1.00 82.87           O  
ATOM   2133  N   PHE A 278      -9.556  14.707  17.888  1.00 82.30           N  
ATOM   2134  CA  PHE A 278      -9.159  14.434  19.273  1.00 82.30           C  
ATOM   2135  C   PHE A 278      -9.630  15.469  20.284  1.00 82.30           C  
ATOM   2136  CB  PHE A 278      -7.639  14.277  19.383  1.00 82.30           C  
ATOM   2137  O   PHE A 278      -9.829  15.112  21.444  1.00 82.30           O  
ATOM   2138  CG  PHE A 278      -7.011  13.225  18.491  1.00 82.30           C  
ATOM   2139  CD1 PHE A 278      -7.694  12.030  18.180  1.00 82.30           C  
ATOM   2140  CD2 PHE A 278      -5.697  13.415  18.026  1.00 82.30           C  
ATOM   2141  CE1 PHE A 278      -7.056  11.027  17.435  1.00 82.30           C  
ATOM   2142  CE2 PHE A 278      -5.063  12.414  17.270  1.00 82.30           C  
ATOM   2143  CZ  PHE A 278      -5.740  11.217  16.985  1.00 82.30           C  
ATOM   2144  N   HIS A 279      -9.804  16.729  19.880  1.00 81.14           N  
ATOM   2145  CA  HIS A 279     -10.245  17.785  20.787  1.00 81.14           C  
ATOM   2146  C   HIS A 279     -11.695  18.181  20.514  1.00 81.14           C  
ATOM   2147  CB  HIS A 279      -9.258  18.961  20.762  1.00 81.14           C  
ATOM   2148  O   HIS A 279     -12.511  18.111  21.425  1.00 81.14           O  
ATOM   2149  CG  HIS A 279      -9.553  20.002  21.805  1.00 81.14           C  
ATOM   2150  CD2 HIS A 279      -8.972  20.109  23.038  1.00 81.14           C  
ATOM   2151  ND1 HIS A 279     -10.452  21.036  21.685  1.00 81.14           N  
ATOM   2152  CE1 HIS A 279     -10.415  21.749  22.822  1.00 81.14           C  
ATOM   2153  NE2 HIS A 279      -9.525  21.223  23.677  1.00 81.14           N  
ATOM   2154  N   PHE A 280     -12.059  18.550  19.285  1.00 78.00           N  
ATOM   2155  CA  PHE A 280     -13.408  19.050  18.999  1.00 78.00           C  
ATOM   2156  C   PHE A 280     -14.476  17.954  19.126  1.00 78.00           C  
ATOM   2157  CB  PHE A 280     -13.429  19.754  17.637  1.00 78.00           C  
ATOM   2158  O   PHE A 280     -15.347  18.049  19.986  1.00 78.00           O  
ATOM   2159  CG  PHE A 280     -14.714  20.500  17.357  1.00 78.00           C  
ATOM   2160  CD1 PHE A 280     -15.714  19.908  16.562  1.00 78.00           C  
ATOM   2161  CD2 PHE A 280     -14.913  21.787  17.890  1.00 78.00           C  
ATOM   2162  CE1 PHE A 280     -16.907  20.603  16.300  1.00 78.00           C  
ATOM   2163  CE2 PHE A 280     -16.105  22.482  17.626  1.00 78.00           C  
ATOM   2164  CZ  PHE A 280     -17.102  21.890  16.831  1.00 78.00           C  
ATOM   2165  N   LEU A 281     -14.393  16.872  18.350  1.00 75.42           N  
ATOM   2166  CA  LEU A 281     -15.399  15.804  18.380  1.00 75.42           C  
ATOM   2167  C   LEU A 281     -15.398  15.025  19.700  1.00 75.42           C  
ATOM   2168  CB  LEU A 281     -15.174  14.856  17.192  1.00 75.42           C  
ATOM   2169  O   LEU A 281     -16.466  14.729  20.242  1.00 75.42           O  
ATOM   2170  CG  LEU A 281     -15.590  15.419  15.821  1.00 75.42           C  
ATOM   2171  CD1 LEU A 281     -15.361  14.331  14.776  1.00 75.42           C  
ATOM   2172  CD2 LEU A 281     -17.074  15.807  15.789  1.00 75.42           C  
ATOM   2173  N   SER A 282     -14.210  14.739  20.238  1.00 71.05           N  
ATOM   2174  CA  SER A 282     -14.060  14.039  21.519  1.00 71.05           C  
ATOM   2175  C   SER A 282     -14.657  14.829  22.694  1.00 71.05           C  
ATOM   2176  CB  SER A 282     -12.577  13.777  21.766  1.00 71.05           C  
ATOM   2177  O   SER A 282     -15.363  14.252  23.523  1.00 71.05           O  
ATOM   2178  OG  SER A 282     -12.371  12.891  22.848  1.00 71.05           O  
ATOM   2179  N   LEU A 283     -14.427  16.151  22.756  1.00 68.17           N  
ATOM   2180  CA  LEU A 283     -14.887  17.005  23.859  1.00 68.17           C  
ATOM   2181  C   LEU A 283     -16.340  17.460  23.688  1.00 68.17           C  
ATOM   2182  CB  LEU A 283     -13.961  18.227  23.977  1.00 68.17           C  
ATOM   2183  O   LEU A 283     -17.088  17.489  24.663  1.00 68.17           O  
ATOM   2184  CG  LEU A 283     -14.081  18.981  25.314  1.00 68.17           C  
ATOM   2185  CD1 LEU A 283     -12.900  18.636  26.223  1.00 68.17           C  
ATOM   2186  CD2 LEU A 283     -14.090  20.494  25.093  1.00 68.17           C  
ATOM   2187  N   SER A 284     -16.758  17.817  22.468  1.00 63.44           N  
ATOM   2188  CA  SER A 284     -18.110  18.337  22.229  1.00 63.44           C  
ATOM   2189  C   SER A 284     -19.194  17.296  22.490  1.00 63.44           C  
ATOM   2190  CB  SER A 284     -18.262  18.889  20.807  1.00 63.44           C  
ATOM   2191  O   SER A 284     -20.345  17.677  22.700  1.00 63.44           O  
ATOM   2192  OG  SER A 284     -17.414  19.996  20.590  1.00 63.44           O  
ATOM   2193  N   GLY A 285     -18.854  15.998  22.480  1.00 62.55           N  
ATOM   2194  CA  GLY A 285     -19.799  14.924  22.776  1.00 62.55           C  
ATOM   2195  C   GLY A 285     -21.068  15.038  21.934  1.00 62.55           C  
ATOM   2196  O   GLY A 285     -22.158  14.784  22.439  1.00 62.55           O  
ATOM   2197  N   LEU A 286     -20.944  15.498  20.686  1.00 63.58           N  
ATOM   2198  CA  LEU A 286     -22.084  15.767  19.820  1.00 63.58           C  
ATOM   2199  C   LEU A 286     -22.844  14.461  19.575  1.00 63.58           C  
ATOM   2200  CB  LEU A 286     -21.607  16.416  18.511  1.00 63.58           C  
ATOM   2201  O   LEU A 286     -22.264  13.439  19.199  1.00 63.58           O  
ATOM   2202  CG  LEU A 286     -21.208  17.896  18.642  1.00 63.58           C  
ATOM   2203  CD1 LEU A 286     -20.340  18.324  17.459  1.00 63.58           C  
ATOM   2204  CD2 LEU A 286     -22.434  18.811  18.697  1.00 63.58           C  
ATOM   2205  N   HIS A 287     -24.152  14.496  19.818  1.00 60.67           N  
ATOM   2206  CA  HIS A 287     -25.048  13.378  19.557  1.00 60.67           C  
ATOM   2207  C   HIS A 287     -25.860  13.692  18.303  1.00 60.67           C  
ATOM   2208  CB  HIS A 287     -25.942  13.079  20.773  1.00 60.67           C  
ATOM   2209  O   HIS A 287     -26.459  14.760  18.195  1.00 60.67           O  
ATOM   2210  CG  HIS A 287     -25.189  12.604  21.996  1.00 60.67           C  
ATOM   2211  CD2 HIS A 287     -25.115  11.328  22.491  1.00 60.67           C  
ATOM   2212  ND1 HIS A 287     -24.434  13.388  22.829  1.00 60.67           N  
ATOM   2213  CE1 HIS A 287     -23.897  12.615  23.779  1.00 60.67           C  
ATOM   2214  NE2 HIS A 287     -24.272  11.335  23.617  1.00 60.67           N  
ATOM   2215  N   TYR A 288     -25.892  12.746  17.374  1.00 58.76           N  
ATOM   2216  CA  TYR A 288     -26.765  12.763  16.213  1.00 58.76           C  
ATOM   2217  C   TYR A 288     -27.638  11.505  16.255  1.00 58.76           C  
ATOM   2218  CB  TYR A 288     -25.922  12.862  14.936  1.00 58.76           C  
ATOM   2219  O   TYR A 288     -27.113  10.395  16.350  1.00 58.76           O  
ATOM   2220  CG  TYR A 288     -26.800  12.937  13.711  1.00 58.76           C  
ATOM   2221  CD1 TYR A 288     -27.075  11.773  12.967  1.00 58.76           C  
ATOM   2222  CD2 TYR A 288     -27.440  14.151  13.406  1.00 58.76           C  
ATOM   2223  CE1 TYR A 288     -28.030  11.812  11.934  1.00 58.76           C  
ATOM   2224  CE2 TYR A 288     -28.404  14.190  12.389  1.00 58.76           C  
ATOM   2225  OH  TYR A 288     -29.731  13.077  10.796  1.00 58.76           O  
ATOM   2226  CZ  TYR A 288     -28.716  13.018  11.679  1.00 58.76           C  
ATOM   2227  N   ASP A 289     -28.964  11.671  16.230  1.00 61.13           N  
ATOM   2228  CA  ASP A 289     -29.940  10.569  16.309  1.00 61.13           C  
ATOM   2229  C   ASP A 289     -29.679   9.611  17.498  1.00 61.13           C  
ATOM   2230  CB  ASP A 289     -30.027   9.881  14.934  1.00 61.13           C  
ATOM   2231  O   ASP A 289     -29.489   8.403  17.344  1.00 61.13           O  
ATOM   2232  CG  ASP A 289     -31.202   8.908  14.815  1.00 61.13           C  
ATOM   2233  OD1 ASP A 289     -32.232   9.151  15.482  1.00 61.13           O  
ATOM   2234  OD2 ASP A 289     -31.052   7.940  14.028  1.00 61.13           O  
ATOM   2235  N   ASN A 290     -29.564  10.180  18.708  1.00 57.84           N  
ATOM   2236  CA  ASN A 290     -29.250   9.484  19.971  1.00 57.84           C  
ATOM   2237  C   ASN A 290     -27.930   8.684  20.000  1.00 57.84           C  
ATOM   2238  CB  ASN A 290     -30.465   8.644  20.414  1.00 57.84           C  
ATOM   2239  O   ASN A 290     -27.657   7.985  20.978  1.00 57.84           O  
ATOM   2240  CG  ASN A 290     -31.651   9.490  20.833  1.00 57.84           C  
ATOM   2241  ND2 ASN A 290     -32.845   8.953  20.758  1.00 57.84           N  
ATOM   2242  OD1 ASN A 290     -31.525  10.625  21.255  1.00 57.84           O  
ATOM   2243  N   LYS A 291     -27.074   8.796  18.978  1.00 62.46           N  
ATOM   2244  CA  LYS A 291     -25.744   8.175  18.936  1.00 62.46           C  
ATOM   2245  C   LYS A 291     -24.667   9.251  18.915  1.00 62.46           C  
ATOM   2246  CB  LYS A 291     -25.641   7.229  17.731  1.00 62.46           C  
ATOM   2247  O   LYS A 291     -24.820  10.283  18.269  1.00 62.46           O  
ATOM   2248  CG  LYS A 291     -26.579   6.023  17.898  1.00 62.46           C  
ATOM   2249  CD  LYS A 291     -26.432   5.023  16.746  1.00 62.46           C  
ATOM   2250  CE  LYS A 291     -27.410   3.869  16.982  1.00 62.46           C  
ATOM   2251  NZ  LYS A 291     -27.302   2.819  15.940  1.00 62.46           N  
ATOM   2252  N   ARG A 292     -23.559   9.021  19.621  1.00 63.06           N  
ATOM   2253  CA  ARG A 292     -22.400   9.920  19.546  1.00 63.06           C  
ATOM   2254  C   ARG A 292     -21.821   9.905  18.136  1.00 63.06           C  
ATOM   2255  CB  ARG A 292     -21.328   9.553  20.579  1.00 63.06           C  
ATOM   2256  O   ARG A 292     -21.643   8.830  17.558  1.00 63.06           O  
ATOM   2257  CG  ARG A 292     -21.778   9.947  21.988  1.00 63.06           C  
ATOM   2258  CD  ARG A 292     -20.650   9.729  22.994  1.00 63.06           C  
ATOM   2259  NE  ARG A 292     -21.090  10.077  24.356  1.00 63.06           N  
ATOM   2260  NH1 ARG A 292     -19.009  10.093  25.333  1.00 63.06           N  
ATOM   2261  NH2 ARG A 292     -20.818  10.503  26.575  1.00 63.06           N  
ATOM   2262  CZ  ARG A 292     -20.307  10.219  25.411  1.00 63.06           C  
ATOM   2263  N   ILE A 293     -21.510  11.090  17.620  1.00 66.60           N  
ATOM   2264  CA  ILE A 293     -20.656  11.244  16.444  1.00 66.60           C  
ATOM   2265  C   ILE A 293     -19.311  10.607  16.792  1.00 66.60           C  
ATOM   2266  CB  ILE A 293     -20.518  12.734  16.066  1.00 66.60           C  
ATOM   2267  O   ILE A 293     -18.730  10.913  17.833  1.00 66.60           O  
ATOM   2268  CG1 ILE A 293     -21.909  13.284  15.671  1.00 66.60           C  
ATOM   2269  CG2 ILE A 293     -19.477  12.914  14.944  1.00 66.60           C  
ATOM   2270  CD1 ILE A 293     -21.890  14.767  15.306  1.00 66.60           C  
ATOM   2271  N   LYS A 294     -18.856   9.672  15.959  1.00 73.07           N  
ATOM   2272  CA  LYS A 294     -17.547   9.040  16.132  1.00 73.07           C  
ATOM   2273  C   LYS A 294     -16.577   9.667  15.127  1.00 73.07           C  
ATOM   2274  CB  LYS A 294     -17.608   7.528  15.935  1.00 73.07           C  
ATOM   2275  O   LYS A 294     -16.964   9.760  13.959  1.00 73.07           O  
ATOM   2276  CG  LYS A 294     -18.443   6.731  16.947  1.00 73.07           C  
ATOM   2277  CD  LYS A 294     -18.327   5.236  16.602  1.00 73.07           C  
ATOM   2278  CE  LYS A 294     -19.025   4.331  17.618  1.00 73.07           C  
ATOM   2279  NZ  LYS A 294     -18.722   2.904  17.331  1.00 73.07           N  
ATOM   2280  N   PRO A 295     -15.378  10.075  15.570  1.00 79.63           N  
ATOM   2281  CA  PRO A 295     -14.351  10.611  14.683  1.00 79.63           C  
ATOM   2282  C   PRO A 295     -13.859   9.543  13.698  1.00 79.63           C  
ATOM   2283  CB  PRO A 295     -13.234  11.089  15.618  1.00 79.63           C  
ATOM   2284  O   PRO A 295     -14.096   8.345  13.901  1.00 79.63           O  
ATOM   2285  CG  PRO A 295     -13.346  10.132  16.799  1.00 79.63           C  
ATOM   2286  CD  PRO A 295     -14.849   9.920  16.920  1.00 79.63           C  
ATOM   2287  N   LEU A 296     -13.148   9.973  12.655  1.00 79.87           N  
ATOM   2288  CA  LEU A 296     -12.459   9.070  11.732  1.00 79.87           C  
ATOM   2289  C   LEU A 296     -11.410   8.214  12.460  1.00 79.87           C  
ATOM   2290  CB  LEU A 296     -11.820   9.913  10.616  1.00 79.87           C  
ATOM   2291  O   LEU A 296     -11.267   7.029  12.152  1.00 79.87           O  
ATOM   2292  CG  LEU A 296     -11.192   9.081   9.484  1.00 79.87           C  
ATOM   2293  CD1 LEU A 296     -12.251   8.294   8.704  1.00 79.87           C  
ATOM   2294  CD2 LEU A 296     -10.457  10.001   8.510  1.00 79.87           C  
ATOM   2295  N   LEU A 297     -10.709   8.802  13.436  1.00 81.94           N  
ATOM   2296  CA  LEU A 297      -9.802   8.095  14.337  1.00 81.94           C  
ATOM   2297  C   LEU A 297     -10.114   8.422  15.804  1.00 81.94           C  
ATOM   2298  CB  LEU A 297      -8.360   8.456  13.944  1.00 81.94           C  
ATOM   2299  O   LEU A 297      -9.941   9.546  16.277  1.00 81.94           O  
ATOM   2300  CG  LEU A 297      -7.288   7.746  14.785  1.00 81.94           C  
ATOM   2301  CD1 LEU A 297      -7.309   6.224  14.614  1.00 81.94           C  
ATOM   2302  CD2 LEU A 297      -5.906   8.255  14.376  1.00 81.94           C  
ATOM   2303  N   THR A 298     -10.518   7.418  16.576  1.00 85.01           N  
ATOM   2304  CA  THR A 298     -10.857   7.602  17.989  1.00 85.01           C  
ATOM   2305  C   THR A 298      -9.606   7.782  18.845  1.00 85.01           C  
ATOM   2306  CB  THR A 298     -11.708   6.443  18.525  1.00 85.01           C  
ATOM   2307  O   THR A 298      -8.700   6.943  18.844  1.00 85.01           O  
ATOM   2308  CG2 THR A 298     -12.247   6.730  19.928  1.00 85.01           C  
ATOM   2309  OG1 THR A 298     -12.839   6.241  17.722  1.00 85.01           O  
ATOM   2310  N   TRP A 299      -9.600   8.822  19.687  1.00 83.33           N  
ATOM   2311  CA  TRP A 299      -8.496   9.108  20.612  1.00 83.33           C  
ATOM   2312  C   TRP A 299      -8.095   7.903  21.473  1.00 83.33           C  
ATOM   2313  CB  TRP A 299      -8.868  10.276  21.528  1.00 83.33           C  
ATOM   2314  O   TRP A 299      -6.911   7.625  21.623  1.00 83.33           O  
ATOM   2315  CG  TRP A 299      -7.819  10.577  22.554  1.00 83.33           C  
ATOM   2316  CD1 TRP A 299      -7.900  10.313  23.879  1.00 83.33           C  
ATOM   2317  CD2 TRP A 299      -6.489  11.139  22.342  1.00 83.33           C  
ATOM   2318  CE2 TRP A 299      -5.831  11.240  23.602  1.00 83.33           C  
ATOM   2319  CE3 TRP A 299      -5.764  11.557  21.208  1.00 83.33           C  
ATOM   2320  NE1 TRP A 299      -6.731  10.708  24.501  1.00 83.33           N  
ATOM   2321  CH2 TRP A 299      -3.864  12.221  22.587  1.00 83.33           C  
ATOM   2322  CZ2 TRP A 299      -4.539  11.771  23.735  1.00 83.33           C  
ATOM   2323  CZ3 TRP A 299      -4.474  12.105  21.326  1.00 83.33           C  
ATOM   2324  N   ASN A 300      -9.052   7.138  22.004  1.00 83.89           N  
ATOM   2325  CA  ASN A 300      -8.764   5.964  22.843  1.00 83.89           C  
ATOM   2326  C   ASN A 300      -7.972   4.872  22.107  1.00 83.89           C  
ATOM   2327  CB  ASN A 300     -10.090   5.380  23.356  1.00 83.89           C  
ATOM   2328  O   ASN A 300      -7.239   4.109  22.734  1.00 83.89           O  
ATOM   2329  CG  ASN A 300     -10.794   6.274  24.359  1.00 83.89           C  
ATOM   2330  ND2 ASN A 300     -12.003   5.935  24.734  1.00 83.89           N  
ATOM   2331  OD1 ASN A 300     -10.287   7.280  24.818  1.00 83.89           O  
ATOM   2332  N   ILE A 301      -8.127   4.785  20.787  1.00 86.95           N  
ATOM   2333  CA  ILE A 301      -7.409   3.828  19.948  1.00 86.95           C  
ATOM   2334  C   ILE A 301      -6.050   4.401  19.555  1.00 86.95           C  
ATOM   2335  CB  ILE A 301      -8.284   3.432  18.741  1.00 86.95           C  
ATOM   2336  O   ILE A 301      -5.036   3.725  19.726  1.00 86.95           O  
ATOM   2337  CG1 ILE A 301      -9.516   2.671  19.288  1.00 86.95           C  
ATOM   2338  CG2 ILE A 301      -7.462   2.614  17.733  1.00 86.95           C  
ATOM   2339  CD1 ILE A 301     -10.417   2.073  18.215  1.00 86.95           C  
ATOM   2340  N   ALA A 302      -6.016   5.662  19.118  1.00 86.34           N  
ATOM   2341  CA  ALA A 302      -4.786   6.350  18.734  1.00 86.34           C  
ATOM   2342  C   ALA A 302      -3.798   6.514  19.900  1.00 86.34           C  
ATOM   2343  CB  ALA A 302      -5.173   7.713  18.158  1.00 86.34           C  
ATOM   2344  O   ALA A 302      -2.595   6.368  19.714  1.00 86.34           O  
ATOM   2345  N   SER A 303      -4.298   6.778  21.110  1.00 86.43           N  
ATOM   2346  CA  SER A 303      -3.490   6.941  22.327  1.00 86.43           C  
ATOM   2347  C   SER A 303      -3.115   5.616  22.992  1.00 86.43           C  
ATOM   2348  CB  SER A 303      -4.199   7.848  23.339  1.00 86.43           C  
ATOM   2349  O   SER A 303      -2.272   5.593  23.893  1.00 86.43           O  
ATOM   2350  OG  SER A 303      -5.410   7.267  23.777  1.00 86.43           O  
ATOM   2351  N   ASN A 304      -3.694   4.489  22.559  1.00 91.51           N  
ATOM   2352  CA  ASN A 304      -3.317   3.188  23.090  1.00 91.51           C  
ATOM   2353  C   ASN A 304      -1.878   2.876  22.675  1.00 91.51           C  
ATOM   2354  CB  ASN A 304      -4.311   2.113  22.633  1.00 91.51           C  
ATOM   2355  O   ASN A 304      -1.608   2.563  21.516  1.00 91.51           O  
ATOM   2356  CG  ASN A 304      -4.039   0.746  23.244  1.00 91.51           C  
ATOM   2357  ND2 ASN A 304      -5.076  -0.010  23.505  1.00 91.51           N  
ATOM   2358  OD1 ASN A 304      -2.914   0.323  23.487  1.00 91.51           O  
ATOM   2359  N   CYS A 305      -0.966   2.902  23.648  1.00 90.98           N  
ATOM   2360  CA  CYS A 305       0.462   2.689  23.429  1.00 90.98           C  
ATOM   2361  C   CYS A 305       0.751   1.421  22.606  1.00 90.98           C  
ATOM   2362  CB  CYS A 305       1.144   2.659  24.805  1.00 90.98           C  
ATOM   2363  O   CYS A 305       1.593   1.454  21.712  1.00 90.98           O  
ATOM   2364  SG  CYS A 305       2.940   2.500  24.608  1.00 90.98           S  
ATOM   2365  N   GLY A 306       0.011   0.326  22.820  1.00 90.87           N  
ATOM   2366  CA  GLY A 306       0.183  -0.909  22.051  1.00 90.87           C  
ATOM   2367  C   GLY A 306      -0.171  -0.771  20.568  1.00 90.87           C  
ATOM   2368  O   GLY A 306       0.519  -1.338  19.721  1.00 90.87           O  
ATOM   2369  N   ILE A 307      -1.212  -0.003  20.248  1.00 94.76           N  
ATOM   2370  CA  ILE A 307      -1.693   0.237  18.878  1.00 94.76           C  
ATOM   2371  C   ILE A 307      -0.819   1.284  18.192  1.00 94.76           C  
ATOM   2372  CB  ILE A 307      -3.176   0.673  18.884  1.00 94.76           C  
ATOM   2373  O   ILE A 307      -0.374   1.073  17.066  1.00 94.76           O  
ATOM   2374  CG1 ILE A 307      -4.016  -0.373  19.649  1.00 94.76           C  
ATOM   2375  CG2 ILE A 307      -3.678   0.886  17.445  1.00 94.76           C  
ATOM   2376  CD1 ILE A 307      -5.513  -0.092  19.719  1.00 94.76           C  
ATOM   2377  N   PHE A 308      -0.516   2.375  18.892  1.00 94.60           N  
ATOM   2378  CA  PHE A 308       0.320   3.460  18.396  1.00 94.60           C  
ATOM   2379  C   PHE A 308       1.725   2.971  18.036  1.00 94.60           C  
ATOM   2380  CB  PHE A 308       0.376   4.557  19.462  1.00 94.60           C  
ATOM   2381  O   PHE A 308       2.150   3.086  16.890  1.00 94.60           O  
ATOM   2382  CG  PHE A 308       1.196   5.749  19.024  1.00 94.60           C  
ATOM   2383  CD1 PHE A 308       2.507   5.922  19.508  1.00 94.60           C  
ATOM   2384  CD2 PHE A 308       0.663   6.661  18.095  1.00 94.60           C  
ATOM   2385  CE1 PHE A 308       3.282   7.006  19.061  1.00 94.60           C  
ATOM   2386  CE2 PHE A 308       1.442   7.740  17.644  1.00 94.60           C  
ATOM   2387  CZ  PHE A 308       2.751   7.913  18.127  1.00 94.60           C  
ATOM   2388  N   THR A 309       2.427   2.344  18.986  1.00 95.91           N  
ATOM   2389  CA  THR A 309       3.803   1.863  18.765  1.00 95.91           C  
ATOM   2390  C   THR A 309       3.872   0.813  17.660  1.00 95.91           C  
ATOM   2391  CB  THR A 309       4.427   1.275  20.037  1.00 95.91           C  
ATOM   2392  O   THR A 309       4.769   0.877  16.821  1.00 95.91           O  
ATOM   2393  CG2 THR A 309       4.651   2.331  21.118  1.00 95.91           C  
ATOM   2394  OG1 THR A 309       3.602   0.260  20.558  1.00 95.91           O  
ATOM   2395  N   SER A 310       2.915  -0.121  17.598  1.00 96.02           N  
ATOM   2396  CA  SER A 310       2.868  -1.128  16.529  1.00 96.02           C  
ATOM   2397  C   SER A 310       2.570  -0.514  15.160  1.00 96.02           C  
ATOM   2398  CB  SER A 310       1.880  -2.257  16.844  1.00 96.02           C  
ATOM   2399  O   SER A 310       3.186  -0.920  14.176  1.00 96.02           O  
ATOM   2400  OG  SER A 310       0.572  -1.798  17.114  1.00 96.02           O  
ATOM   2401  N   SER A 311       1.696   0.490  15.088  1.00 96.45           N  
ATOM   2402  CA  SER A 311       1.358   1.170  13.831  1.00 96.45           C  
ATOM   2403  C   SER A 311       2.511   2.031  13.316  1.00 96.45           C  
ATOM   2404  CB  SER A 311       0.072   1.986  13.982  1.00 96.45           C  
ATOM   2405  O   SER A 311       2.842   1.936  12.139  1.00 96.45           O  
ATOM   2406  OG  SER A 311      -0.962   1.122  14.417  1.00 96.45           O  
ATOM   2407  N   ILE A 312       3.202   2.777  14.187  1.00 96.95           N  
ATOM   2408  CA  ILE A 312       4.395   3.555  13.806  1.00 96.95           C  
ATOM   2409  C   ILE A 312       5.558   2.643  13.394  1.00 96.95           C  
ATOM   2410  CB  ILE A 312       4.802   4.520  14.944  1.00 96.95           C  
ATOM   2411  O   ILE A 312       6.221   2.908  12.394  1.00 96.95           O  
ATOM   2412  CG1 ILE A 312       3.720   5.586  15.235  1.00 96.95           C  
ATOM   2413  CG2 ILE A 312       6.144   5.211  14.643  1.00 96.95           C  
ATOM   2414  CD1 ILE A 312       3.355   6.510  14.064  1.00 96.95           C  
ATOM   2415  N   THR A 313       5.773   1.532  14.106  1.00 97.90           N  
ATOM   2416  CA  THR A 313       6.759   0.511  13.702  1.00 97.90           C  
ATOM   2417  C   THR A 313       6.418  -0.049  12.314  1.00 97.90           C  
ATOM   2418  CB  THR A 313       6.805  -0.640  14.721  1.00 97.90           C  
ATOM   2419  O   THR A 313       7.296  -0.191  11.465  1.00 97.90           O  
ATOM   2420  CG2 THR A 313       7.902  -1.667  14.461  1.00 97.90           C  
ATOM   2421  OG1 THR A 313       7.065  -0.159  16.018  1.00 97.90           O  
ATOM   2422  N   GLY A 314       5.133  -0.329  12.060  1.00 97.18           N  
ATOM   2423  CA  GLY A 314       4.637  -0.783  10.760  1.00 97.18           C  
ATOM   2424  C   GLY A 314       4.859   0.241   9.644  1.00 97.18           C  
ATOM   2425  O   GLY A 314       5.390  -0.130   8.600  1.00 97.18           O  
ATOM   2426  N   PHE A 315       4.525   1.514   9.885  1.00 96.93           N  
ATOM   2427  CA  PHE A 315       4.779   2.634   8.970  1.00 96.93           C  
ATOM   2428  C   PHE A 315       6.262   2.719   8.594  1.00 96.93           C  
ATOM   2429  CB  PHE A 315       4.290   3.951   9.611  1.00 96.93           C  
ATOM   2430  O   PHE A 315       6.597   2.641   7.416  1.00 96.93           O  
ATOM   2431  CG  PHE A 315       4.750   5.220   8.906  1.00 96.93           C  
ATOM   2432  CD1 PHE A 315       5.920   5.877   9.328  1.00 96.93           C  
ATOM   2433  CD2 PHE A 315       4.034   5.754   7.822  1.00 96.93           C  
ATOM   2434  CE1 PHE A 315       6.399   7.004   8.640  1.00 96.93           C  
ATOM   2435  CE2 PHE A 315       4.515   6.871   7.122  1.00 96.93           C  
ATOM   2436  CZ  PHE A 315       5.703   7.493   7.524  1.00 96.93           C  
ATOM   2437  N   LEU A 316       7.155   2.803   9.586  1.00 97.86           N  
ATOM   2438  CA  LEU A 316       8.594   2.972   9.354  1.00 97.86           C  
ATOM   2439  C   LEU A 316       9.225   1.770   8.648  1.00 97.86           C  
ATOM   2440  CB  LEU A 316       9.303   3.217  10.697  1.00 97.86           C  
ATOM   2441  O   LEU A 316      10.127   1.941   7.833  1.00 97.86           O  
ATOM   2442  CG  LEU A 316       9.025   4.588  11.332  1.00 97.86           C  
ATOM   2443  CD1 LEU A 316       9.611   4.640  12.738  1.00 97.86           C  
ATOM   2444  CD2 LEU A 316       9.641   5.737  10.528  1.00 97.86           C  
ATOM   2445  N   SER A 317       8.746   0.559   8.935  1.00 96.93           N  
ATOM   2446  CA  SER A 317       9.264  -0.655   8.298  1.00 96.93           C  
ATOM   2447  C   SER A 317       8.785  -0.807   6.857  1.00 96.93           C  
ATOM   2448  CB  SER A 317       8.883  -1.885   9.109  1.00 96.93           C  
ATOM   2449  O   SER A 317       9.577  -1.192   6.005  1.00 96.93           O  
ATOM   2450  OG  SER A 317       9.437  -1.763  10.401  1.00 96.93           O  
ATOM   2451  N   CYS A 318       7.522  -0.474   6.558  1.00 95.73           N  
ATOM   2452  CA  CYS A 318       7.030  -0.461   5.174  1.00 95.73           C  
ATOM   2453  C   CYS A 318       7.695   0.658   4.368  1.00 95.73           C  
ATOM   2454  CB  CYS A 318       5.501  -0.329   5.142  1.00 95.73           C  
ATOM   2455  O   CYS A 318       8.076   0.440   3.226  1.00 95.73           O  
ATOM   2456  SG  CYS A 318       4.742  -1.756   5.970  1.00 95.73           S  
ATOM   2457  N   PHE A 319       7.925   1.818   4.990  1.00 96.03           N  
ATOM   2458  CA  PHE A 319       8.702   2.905   4.401  1.00 96.03           C  
ATOM   2459  C   PHE A 319      10.123   2.441   4.042  1.00 96.03           C  
ATOM   2460  CB  PHE A 319       8.675   4.095   5.383  1.00 96.03           C  
ATOM   2461  O   PHE A 319      10.544   2.544   2.890  1.00 96.03           O  
ATOM   2462  CG  PHE A 319       9.333   5.395   4.956  1.00 96.03           C  
ATOM   2463  CD1 PHE A 319       9.391   6.470   5.860  1.00 96.03           C  
ATOM   2464  CD2 PHE A 319       9.880   5.560   3.675  1.00 96.03           C  
ATOM   2465  CE1 PHE A 319      10.020   7.674   5.493  1.00 96.03           C  
ATOM   2466  CE2 PHE A 319      10.502   6.759   3.304  1.00 96.03           C  
ATOM   2467  CZ  PHE A 319      10.594   7.806   4.220  1.00 96.03           C  
ATOM   2468  N   ALA A 320      10.855   1.864   4.993  1.00 97.45           N  
ATOM   2469  CA  ALA A 320      12.206   1.379   4.739  1.00 97.45           C  
ATOM   2470  C   ALA A 320      12.257   0.271   3.671  1.00 97.45           C  
ATOM   2471  CB  ALA A 320      12.783   0.884   6.061  1.00 97.45           C  
ATOM   2472  O   ALA A 320      13.143   0.285   2.816  1.00 97.45           O  
ATOM   2473  N   TYR A 321      11.304  -0.666   3.706  1.00 95.63           N  
ATOM   2474  CA  TYR A 321      11.199  -1.738   2.717  1.00 95.63           C  
ATOM   2475  C   TYR A 321      10.918  -1.201   1.311  1.00 95.63           C  
ATOM   2476  CB  TYR A 321      10.112  -2.727   3.144  1.00 95.63           C  
ATOM   2477  O   TYR A 321      11.544  -1.658   0.360  1.00 95.63           O  
ATOM   2478  CG  TYR A 321       9.915  -3.867   2.162  1.00 95.63           C  
ATOM   2479  CD1 TYR A 321       8.977  -3.737   1.119  1.00 95.63           C  
ATOM   2480  CD2 TYR A 321      10.697  -5.035   2.258  1.00 95.63           C  
ATOM   2481  CE1 TYR A 321       8.795  -4.780   0.192  1.00 95.63           C  
ATOM   2482  CE2 TYR A 321      10.498  -6.091   1.346  1.00 95.63           C  
ATOM   2483  OH  TYR A 321       9.369  -6.972  -0.584  1.00 95.63           O  
ATOM   2484  CZ  TYR A 321       9.546  -5.965   0.310  1.00 95.63           C  
ATOM   2485  N   GLU A 322      10.036  -0.210   1.169  1.00 93.65           N  
ATOM   2486  CA  GLU A 322       9.751   0.422  -0.124  1.00 93.65           C  
ATOM   2487  C   GLU A 322      10.989   1.116  -0.699  1.00 93.65           C  
ATOM   2488  CB  GLU A 322       8.631   1.445   0.057  1.00 93.65           C  
ATOM   2489  O   GLU A 322      11.318   0.940  -1.869  1.00 93.65           O  
ATOM   2490  CG  GLU A 322       8.200   2.093  -1.268  1.00 93.65           C  
ATOM   2491  CD  GLU A 322       7.578   1.128  -2.287  1.00 93.65           C  
ATOM   2492  OE1 GLU A 322       7.471   1.545  -3.462  1.00 93.65           O  
ATOM   2493  OE2 GLU A 322       7.170   0.021  -1.871  1.00 93.65           O  
ATOM   2494  N   LEU A 323      11.727   1.863   0.134  1.00 94.38           N  
ATOM   2495  CA  LEU A 323      12.980   2.493  -0.288  1.00 94.38           C  
ATOM   2496  C   LEU A 323      13.972   1.447  -0.805  1.00 94.38           C  
ATOM   2497  CB  LEU A 323      13.608   3.266   0.885  1.00 94.38           C  
ATOM   2498  O   LEU A 323      14.614   1.667  -1.824  1.00 94.38           O  
ATOM   2499  CG  LEU A 323      12.864   4.535   1.325  1.00 94.38           C  
ATOM   2500  CD1 LEU A 323      13.496   5.036   2.627  1.00 94.38           C  
ATOM   2501  CD2 LEU A 323      12.945   5.673   0.311  1.00 94.38           C  
ATOM   2502  N   GLN A 324      14.098   0.308  -0.124  1.00 94.84           N  
ATOM   2503  CA  GLN A 324      15.032  -0.753  -0.506  1.00 94.84           C  
ATOM   2504  C   GLN A 324      14.583  -1.505  -1.757  1.00 94.84           C  
ATOM   2505  CB  GLN A 324      15.210  -1.716   0.671  1.00 94.84           C  
ATOM   2506  O   GLN A 324      15.373  -1.645  -2.684  1.00 94.84           O  
ATOM   2507  CG  GLN A 324      16.056  -1.051   1.759  1.00 94.84           C  
ATOM   2508  CD  GLN A 324      16.036  -1.789   3.087  1.00 94.84           C  
ATOM   2509  NE2 GLN A 324      16.904  -1.386   3.988  1.00 94.84           N  
ATOM   2510  OE1 GLN A 324      15.250  -2.681   3.361  1.00 94.84           O  
ATOM   2511  N   SER A 325      13.336  -1.967  -1.807  1.00 91.57           N  
ATOM   2512  CA  SER A 325      12.791  -2.742  -2.930  1.00 91.57           C  
ATOM   2513  C   SER A 325      12.776  -1.927  -4.226  1.00 91.57           C  
ATOM   2514  CB  SER A 325      11.385  -3.258  -2.594  1.00 91.57           C  
ATOM   2515  O   SER A 325      13.331  -2.371  -5.236  1.00 91.57           O  
ATOM   2516  OG  SER A 325      10.566  -2.182  -2.201  1.00 91.57           O  
ATOM   2517  N   ALA A 326      12.251  -0.698  -4.192  1.00 87.59           N  
ATOM   2518  CA  ALA A 326      12.179   0.165  -5.367  1.00 87.59           C  
ATOM   2519  C   ALA A 326      13.573   0.525  -5.907  1.00 87.59           C  
ATOM   2520  CB  ALA A 326      11.374   1.420  -5.008  1.00 87.59           C  
ATOM   2521  O   ALA A 326      13.796   0.515  -7.122  1.00 87.59           O  
ATOM   2522  N   TYR A 327      14.534   0.814  -5.021  1.00 90.40           N  
ATOM   2523  CA  TYR A 327      15.871   1.250  -5.429  1.00 90.40           C  
ATOM   2524  C   TYR A 327      16.868   0.121  -5.670  1.00 90.40           C  
ATOM   2525  CB  TYR A 327      16.416   2.302  -4.470  1.00 90.40           C  
ATOM   2526  O   TYR A 327      17.832   0.328  -6.404  1.00 90.40           O  
ATOM   2527  CG  TYR A 327      15.847   3.659  -4.777  1.00 90.40           C  
ATOM   2528  CD1 TYR A 327      16.576   4.492  -5.636  1.00 90.40           C  
ATOM   2529  CD2 TYR A 327      14.554   4.017  -4.350  1.00 90.40           C  
ATOM   2530  CE1 TYR A 327      16.012   5.681  -6.101  1.00 90.40           C  
ATOM   2531  CE2 TYR A 327      13.988   5.223  -4.798  1.00 90.40           C  
ATOM   2532  OH  TYR A 327      14.145   7.103  -6.268  1.00 90.40           O  
ATOM   2533  CZ  TYR A 327      14.719   6.036  -5.687  1.00 90.40           C  
ATOM   2534  N   LEU A 328      16.623  -1.086  -5.157  1.00 91.83           N  
ATOM   2535  CA  LEU A 328      17.378  -2.278  -5.549  1.00 91.83           C  
ATOM   2536  C   LEU A 328      17.175  -2.580  -7.034  1.00 91.83           C  
ATOM   2537  CB  LEU A 328      16.921  -3.460  -4.683  1.00 91.83           C  
ATOM   2538  O   LEU A 328      18.129  -2.848  -7.763  1.00 91.83           O  
ATOM   2539  CG  LEU A 328      17.669  -4.776  -4.953  1.00 91.83           C  
ATOM   2540  CD1 LEU A 328      19.158  -4.655  -4.625  1.00 91.83           C  
ATOM   2541  CD2 LEU A 328      17.066  -5.899  -4.112  1.00 91.83           C  
ATOM   2542  N   VAL A 329      15.934  -2.470  -7.509  1.00 86.27           N  
ATOM   2543  CA  VAL A 329      15.633  -2.613  -8.935  1.00 86.27           C  
ATOM   2544  C   VAL A 329      16.315  -1.506  -9.734  1.00 86.27           C  
ATOM   2545  CB  VAL A 329      14.117  -2.620  -9.171  1.00 86.27           C  
ATOM   2546  O   VAL A 329      16.996  -1.797 -10.720  1.00 86.27           O  
ATOM   2547  CG1 VAL A 329      13.776  -2.709 -10.658  1.00 86.27           C  
ATOM   2548  CG2 VAL A 329      13.493  -3.835  -8.500  1.00 86.27           C  
ATOM   2549  N   GLN A 330      16.197  -0.249  -9.293  1.00 84.56           N  
ATOM   2550  CA  GLN A 330      16.845   0.881  -9.969  1.00 84.56           C  
ATOM   2551  C   GLN A 330      18.371   0.751  -9.994  1.00 84.56           C  
ATOM   2552  CB  GLN A 330      16.448   2.213  -9.326  1.00 84.56           C  
ATOM   2553  O   GLN A 330      18.979   1.098 -11.001  1.00 84.56           O  
ATOM   2554  CG  GLN A 330      14.980   2.571  -9.585  1.00 84.56           C  
ATOM   2555  CD  GLN A 330      14.594   3.880  -8.907  1.00 84.56           C  
ATOM   2556  NE2 GLN A 330      13.510   3.907  -8.165  1.00 84.56           N  
ATOM   2557  OE1 GLN A 330      15.261   4.894  -9.034  1.00 84.56           O  
ATOM   2558  N   LEU A 331      19.001   0.193  -8.958  1.00 89.71           N  
ATOM   2559  CA  LEU A 331      20.441  -0.074  -8.932  1.00 89.71           C  
ATOM   2560  C   LEU A 331      20.849  -0.959 -10.110  1.00 89.71           C  
ATOM   2561  CB  LEU A 331      20.789  -0.734  -7.584  1.00 89.71           C  
ATOM   2562  O   LEU A 331      21.741  -0.620 -10.892  1.00 89.71           O  
ATOM   2563  CG  LEU A 331      22.281  -1.021  -7.389  1.00 89.71           C  
ATOM   2564  CD1 LEU A 331      23.115   0.252  -7.367  1.00 89.71           C  
ATOM   2565  CD2 LEU A 331      22.498  -1.766  -6.076  1.00 89.71           C  
ATOM   2566  N   TYR A 332      20.147  -2.075 -10.280  1.00 88.40           N  
ATOM   2567  CA  TYR A 332      20.448  -3.027 -11.338  1.00 88.40           C  
ATOM   2568  C   TYR A 332      20.079  -2.532 -12.737  1.00 88.40           C  
ATOM   2569  CB  TYR A 332      19.829  -4.380 -10.989  1.00 88.40           C  
ATOM   2570  O   TYR A 332      20.785  -2.868 -13.690  1.00 88.40           O  
ATOM   2571  CG  TYR A 332      20.705  -5.148 -10.021  1.00 88.40           C  
ATOM   2572  CD1 TYR A 332      21.948  -5.637 -10.468  1.00 88.40           C  
ATOM   2573  CD2 TYR A 332      20.322  -5.321  -8.677  1.00 88.40           C  
ATOM   2574  CE1 TYR A 332      22.802  -6.320  -9.586  1.00 88.40           C  
ATOM   2575  CE2 TYR A 332      21.172  -6.013  -7.791  1.00 88.40           C  
ATOM   2576  OH  TYR A 332      23.251  -7.187  -7.427  1.00 88.40           O  
ATOM   2577  CZ  TYR A 332      22.407  -6.518  -8.249  1.00 88.40           C  
ATOM   2578  N   GLN A 333      19.039  -1.709 -12.872  1.00 80.58           N  
ATOM   2579  CA  GLN A 333      18.673  -1.110 -14.158  1.00 80.58           C  
ATOM   2580  C   GLN A 333      19.606   0.041 -14.552  1.00 80.58           C  
ATOM   2581  CB  GLN A 333      17.218  -0.623 -14.136  1.00 80.58           C  
ATOM   2582  O   GLN A 333      20.119   0.070 -15.670  1.00 80.58           O  
ATOM   2583  CG  GLN A 333      16.218  -1.780 -14.025  1.00 80.58           C  
ATOM   2584  CD  GLN A 333      14.766  -1.347 -14.177  1.00 80.58           C  
ATOM   2585  NE2 GLN A 333      13.811  -2.126 -13.722  1.00 80.58           N  
ATOM   2586  OE1 GLN A 333      14.446  -0.317 -14.731  1.00 80.58           O  
ATOM   2587  N   LEU A 334      19.849   0.989 -13.646  1.00 81.98           N  
ATOM   2588  CA  LEU A 334      20.514   2.250 -13.972  1.00 81.98           C  
ATOM   2589  C   LEU A 334      22.043   2.144 -13.933  1.00 81.98           C  
ATOM   2590  CB  LEU A 334      19.994   3.373 -13.054  1.00 81.98           C  
ATOM   2591  O   LEU A 334      22.700   2.708 -14.807  1.00 81.98           O  
ATOM   2592  CG  LEU A 334      18.471   3.619 -13.082  1.00 81.98           C  
ATOM   2593  CD1 LEU A 334      18.130   4.772 -12.139  1.00 81.98           C  
ATOM   2594  CD2 LEU A 334      17.972   3.957 -14.489  1.00 81.98           C  
ATOM   2595  N   VAL A 335      22.611   1.399 -12.975  1.00 85.23           N  
ATOM   2596  CA  VAL A 335      24.075   1.271 -12.795  1.00 85.23           C  
ATOM   2597  C   VAL A 335      24.627   0.053 -13.538  1.00 85.23           C  
ATOM   2598  CB  VAL A 335      24.448   1.218 -11.295  1.00 85.23           C  
ATOM   2599  O   VAL A 335      25.628   0.146 -14.254  1.00 85.23           O  
ATOM   2600  CG1 VAL A 335      25.964   1.171 -11.077  1.00 85.23           C  
ATOM   2601  CG2 VAL A 335      23.904   2.441 -10.546  1.00 85.23           C  
ATOM   2602  N   PHE A 336      23.955  -1.094 -13.409  1.00 86.38           N  
ATOM   2603  CA  PHE A 336      24.410  -2.365 -13.993  1.00 86.38           C  
ATOM   2604  C   PHE A 336      23.783  -2.697 -15.357  1.00 86.38           C  
ATOM   2605  CB  PHE A 336      24.235  -3.498 -12.969  1.00 86.38           C  
ATOM   2606  O   PHE A 336      24.074  -3.762 -15.900  1.00 86.38           O  
ATOM   2607  CG  PHE A 336      25.057  -3.294 -11.712  1.00 86.38           C  
ATOM   2608  CD1 PHE A 336      26.451  -3.484 -11.760  1.00 86.38           C  
ATOM   2609  CD2 PHE A 336      24.453  -2.843 -10.522  1.00 86.38           C  
ATOM   2610  CE1 PHE A 336      27.243  -3.169 -10.643  1.00 86.38           C  
ATOM   2611  CE2 PHE A 336      25.246  -2.533  -9.406  1.00 86.38           C  
ATOM   2612  CZ  PHE A 336      26.639  -2.657  -9.483  1.00 86.38           C  
ATOM   2613  N   LYS A 337      22.933  -1.815 -15.911  1.00 81.03           N  
ATOM   2614  CA  LYS A 337      22.260  -1.963 -17.221  1.00 81.03           C  
ATOM   2615  C   LYS A 337      21.591  -3.324 -17.439  1.00 81.03           C  
ATOM   2616  CB  LYS A 337      23.196  -1.560 -18.378  1.00 81.03           C  
ATOM   2617  O   LYS A 337      21.534  -3.841 -18.557  1.00 81.03           O  
ATOM   2618  CG  LYS A 337      23.565  -0.073 -18.398  1.00 81.03           C  
ATOM   2619  CD  LYS A 337      22.377   0.878 -18.612  1.00 81.03           C  
ATOM   2620  CE  LYS A 337      22.898   2.311 -18.759  1.00 81.03           C  
ATOM   2621  NZ  LYS A 337      21.861   3.332 -18.463  1.00 81.03           N  
ATOM   2622  N   LYS A 338      21.044  -3.918 -16.376  1.00 80.29           N  
ATOM   2623  CA  LYS A 338      20.194  -5.103 -16.509  1.00 80.29           C  
ATOM   2624  C   LYS A 338      18.852  -4.696 -17.109  1.00 80.29           C  
ATOM   2625  CB  LYS A 338      20.026  -5.832 -15.170  1.00 80.29           C  
ATOM   2626  O   LYS A 338      18.299  -3.653 -16.769  1.00 80.29           O  
ATOM   2627  CG  LYS A 338      21.363  -6.399 -14.670  1.00 80.29           C  
ATOM   2628  CD  LYS A 338      21.140  -7.407 -13.538  1.00 80.29           C  
ATOM   2629  CE  LYS A 338      22.485  -7.951 -13.055  1.00 80.29           C  
ATOM   2630  NZ  LYS A 338      22.299  -8.868 -11.908  1.00 80.29           N  
ATOM   2631  N   LYS A 339      18.305  -5.554 -17.976  1.00 75.73           N  
ATOM   2632  CA  LYS A 339      16.935  -5.396 -18.488  1.00 75.73           C  
ATOM   2633  C   LYS A 339      15.940  -5.309 -17.321  1.00 75.73           C  
ATOM   2634  CB  LYS A 339      16.550  -6.566 -19.404  1.00 75.73           C  
ATOM   2635  O   LYS A 339      16.187  -5.972 -16.311  1.00 75.73           O  
ATOM   2636  CG  LYS A 339      17.345  -6.571 -20.716  1.00 75.73           C  
ATOM   2637  CD  LYS A 339      16.783  -7.641 -21.661  1.00 75.73           C  
ATOM   2638  CE  LYS A 339      17.508  -7.609 -23.009  1.00 75.73           C  
ATOM   2639  NZ  LYS A 339      16.858  -8.519 -23.986  1.00 75.73           N  
ATOM   2640  N   PRO A 340      14.800  -4.606 -17.468  1.00 69.05           N  
ATOM   2641  CA  PRO A 340      13.805  -4.481 -16.404  1.00 69.05           C  
ATOM   2642  C   PRO A 340      13.408  -5.823 -15.779  1.00 69.05           C  
ATOM   2643  CB  PRO A 340      12.613  -3.762 -17.042  1.00 69.05           C  
ATOM   2644  O   PRO A 340      13.453  -5.965 -14.563  1.00 69.05           O  
ATOM   2645  CG  PRO A 340      13.275  -2.893 -18.109  1.00 69.05           C  
ATOM   2646  CD  PRO A 340      14.426  -3.769 -18.602  1.00 69.05           C  
ATOM   2647  N   THR A 341      13.160  -6.847 -16.600  1.00 74.65           N  
ATOM   2648  CA  THR A 341      12.821  -8.204 -16.139  1.00 74.65           C  
ATOM   2649  C   THR A 341      13.928  -8.855 -15.309  1.00 74.65           C  
ATOM   2650  CB  THR A 341      12.497  -9.112 -17.334  1.00 74.65           C  
ATOM   2651  O   THR A 341      13.650  -9.456 -14.277  1.00 74.65           O  
ATOM   2652  CG2 THR A 341      11.216  -8.680 -18.046  1.00 74.65           C  
ATOM   2653  OG1 THR A 341      13.529  -9.062 -18.302  1.00 74.65           O  
ATOM   2654  N   LEU A 342      15.193  -8.708 -15.717  1.00 79.50           N  
ATOM   2655  CA  LEU A 342      16.347  -9.235 -14.981  1.00 79.50           C  
ATOM   2656  C   LEU A 342      16.622  -8.446 -13.700  1.00 79.50           C  
ATOM   2657  CB  LEU A 342      17.598  -9.216 -15.876  1.00 79.50           C  
ATOM   2658  O   LEU A 342      17.037  -9.029 -12.705  1.00 79.50           O  
ATOM   2659  CG  LEU A 342      17.601 -10.249 -17.014  1.00 79.50           C  
ATOM   2660  CD1 LEU A 342      18.830 -10.012 -17.894  1.00 79.50           C  
ATOM   2661  CD2 LEU A 342      17.659 -11.687 -16.495  1.00 79.50           C  
ATOM   2662  N   ALA A 343      16.395  -7.134 -13.709  1.00 79.86           N  
ATOM   2663  CA  ALA A 343      16.517  -6.312 -12.515  1.00 79.86           C  
ATOM   2664  C   ALA A 343      15.430  -6.656 -11.488  1.00 79.86           C  
ATOM   2665  CB  ALA A 343      16.472  -4.848 -12.925  1.00 79.86           C  
ATOM   2666  O   ALA A 343      15.719  -6.752 -10.300  1.00 79.86           O  
ATOM   2667  N   SER A 344      14.206  -6.932 -11.942  1.00 80.47           N  
ATOM   2668  CA  SER A 344      13.104  -7.370 -11.082  1.00 80.47           C  
ATOM   2669  C   SER A 344      13.325  -8.742 -10.444  1.00 80.47           C  
ATOM   2670  CB  SER A 344      11.803  -7.380 -11.877  1.00 80.47           C  
ATOM   2671  O   SER A 344      12.738  -9.004  -9.400  1.00 80.47           O  
ATOM   2672  OG  SER A 344      11.503  -6.062 -12.289  1.00 80.47           O  
ATOM   2673  N   ILE A 345      14.209  -9.599 -10.979  1.00 87.04           N  
ATOM   2674  CA  ILE A 345      14.624 -10.832 -10.277  1.00 87.04           C  
ATOM   2675  C   ILE A 345      15.217 -10.493  -8.901  1.00 87.04           C  
ATOM   2676  CB  ILE A 345      15.613 -11.681 -11.115  1.00 87.04           C  
ATOM   2677  O   ILE A 345      14.985 -11.230  -7.948  1.00 87.04           O  
ATOM   2678  CG1 ILE A 345      14.930 -12.198 -12.398  1.00 87.04           C  
ATOM   2679  CG2 ILE A 345      16.150 -12.884 -10.314  1.00 87.04           C  
ATOM   2680  CD1 ILE A 345      15.866 -12.867 -13.408  1.00 87.04           C  
ATOM   2681  N   HIS A 346      15.904  -9.355  -8.763  1.00 89.12           N  
ATOM   2682  CA  HIS A 346      16.485  -8.941  -7.487  1.00 89.12           C  
ATOM   2683  C   HIS A 346      15.432  -8.578  -6.423  1.00 89.12           C  
ATOM   2684  CB  HIS A 346      17.510  -7.821  -7.709  1.00 89.12           C  
ATOM   2685  O   HIS A 346      15.728  -8.669  -5.237  1.00 89.12           O  
ATOM   2686  CG  HIS A 346      18.710  -8.286  -8.497  1.00 89.12           C  
ATOM   2687  CD2 HIS A 346      18.986  -8.086  -9.820  1.00 89.12           C  
ATOM   2688  ND1 HIS A 346      19.736  -9.038  -7.993  1.00 89.12           N  
ATOM   2689  CE1 HIS A 346      20.603  -9.291  -8.970  1.00 89.12           C  
ATOM   2690  NE2 HIS A 346      20.199  -8.729 -10.124  1.00 89.12           N  
ATOM   2691  N   LEU A 347      14.172  -8.285  -6.786  1.00 88.64           N  
ATOM   2692  CA  LEU A 347      13.086  -8.139  -5.796  1.00 88.64           C  
ATOM   2693  C   LEU A 347      12.829  -9.436  -5.026  1.00 88.64           C  
ATOM   2694  CB  LEU A 347      11.769  -7.722  -6.473  1.00 88.64           C  
ATOM   2695  O   LEU A 347      12.464  -9.408  -3.847  1.00 88.64           O  
ATOM   2696  CG  LEU A 347      11.752  -6.281  -6.988  1.00 88.64           C  
ATOM   2697  CD1 LEU A 347      10.516  -6.058  -7.859  1.00 88.64           C  
ATOM   2698  CD2 LEU A 347      11.738  -5.276  -5.834  1.00 88.64           C  
ATOM   2699  N   TRP A 348      13.056 -10.588  -5.665  1.00 91.05           N  
ATOM   2700  CA  TRP A 348      12.898 -11.883  -5.009  1.00 91.05           C  
ATOM   2701  C   TRP A 348      13.931 -12.114  -3.902  1.00 91.05           C  
ATOM   2702  CB  TRP A 348      12.876 -13.015  -6.035  1.00 91.05           C  
ATOM   2703  O   TRP A 348      13.660 -12.879  -2.976  1.00 91.05           O  
ATOM   2704  CG  TRP A 348      11.623 -13.067  -6.851  1.00 91.05           C  
ATOM   2705  CD1 TRP A 348      11.446 -12.544  -8.086  1.00 91.05           C  
ATOM   2706  CD2 TRP A 348      10.327 -13.618  -6.466  1.00 91.05           C  
ATOM   2707  CE2 TRP A 348       9.434 -13.482  -7.565  1.00 91.05           C  
ATOM   2708  CE3 TRP A 348       9.804 -14.190  -5.287  1.00 91.05           C  
ATOM   2709  NE1 TRP A 348      10.152 -12.784  -8.510  1.00 91.05           N  
ATOM   2710  CH2 TRP A 348       7.628 -14.527  -6.334  1.00 91.05           C  
ATOM   2711  CZ2 TRP A 348       8.113 -13.944  -7.518  1.00 91.05           C  
ATOM   2712  CZ3 TRP A 348       8.473 -14.640  -5.216  1.00 91.05           C  
ATOM   2713  N   GLU A 349      15.065 -11.408  -3.939  1.00 93.78           N  
ATOM   2714  CA  GLU A 349      16.094 -11.465  -2.895  1.00 93.78           C  
ATOM   2715  C   GLU A 349      15.597 -10.884  -1.563  1.00 93.78           C  
ATOM   2716  CB  GLU A 349      17.370 -10.740  -3.352  1.00 93.78           C  
ATOM   2717  O   GLU A 349      16.021 -11.350  -0.509  1.00 93.78           O  
ATOM   2718  CG  GLU A 349      17.911 -11.286  -4.682  1.00 93.78           C  
ATOM   2719  CD  GLU A 349      19.161 -10.553  -5.184  1.00 93.78           C  
ATOM   2720  OE1 GLU A 349      19.750 -11.021  -6.181  1.00 93.78           O  
ATOM   2721  OE2 GLU A 349      19.551  -9.504  -4.633  1.00 93.78           O  
ATOM   2722  N   LEU A 350      14.658  -9.930  -1.597  1.00 93.43           N  
ATOM   2723  CA  LEU A 350      13.948  -9.397  -0.424  1.00 93.43           C  
ATOM   2724  C   LEU A 350      12.660 -10.182  -0.127  1.00 93.43           C  
ATOM   2725  CB  LEU A 350      13.618  -7.915  -0.693  1.00 93.43           C  
ATOM   2726  O   LEU A 350      12.359 -10.504   1.028  1.00 93.43           O  
ATOM   2727  CG  LEU A 350      14.817  -6.962  -0.550  1.00 93.43           C  
ATOM   2728  CD1 LEU A 350      14.517  -5.624  -1.222  1.00 93.43           C  
ATOM   2729  CD2 LEU A 350      15.114  -6.682   0.923  1.00 93.43           C  
ATOM   2730  N   SER A 351      11.919 -10.533  -1.179  1.00 92.60           N  
ATOM   2731  CA  SER A 351      10.586 -11.137  -1.083  1.00 92.60           C  
ATOM   2732  C   SER A 351      10.606 -12.561  -0.518  1.00 92.60           C  
ATOM   2733  CB  SER A 351       9.936 -11.157  -2.466  1.00 92.60           C  
ATOM   2734  O   SER A 351       9.800 -12.889   0.354  1.00 92.60           O  
ATOM   2735  OG  SER A 351       9.735  -9.853  -2.961  1.00 92.60           O  
ATOM   2736  N   ILE A 352      11.536 -13.423  -0.957  1.00 95.40           N  
ATOM   2737  CA  ILE A 352      11.612 -14.817  -0.477  1.00 95.40           C  
ATOM   2738  C   ILE A 352      11.902 -14.867   1.033  1.00 95.40           C  
ATOM   2739  CB  ILE A 352      12.600 -15.677  -1.311  1.00 95.40           C  
ATOM   2740  O   ILE A 352      11.150 -15.531   1.758  1.00 95.40           O  
ATOM   2741  CG1 ILE A 352      12.095 -15.828  -2.755  1.00 95.40           C  
ATOM   2742  CG2 ILE A 352      12.832 -17.051  -0.652  1.00 95.40           C  
ATOM   2743  CD1 ILE A 352      13.070 -16.540  -3.700  1.00 95.40           C  
ATOM   2744  N   PRO A 353      12.925 -14.161   1.559  1.00 96.60           N  
ATOM   2745  CA  PRO A 353      13.151 -14.090   3.000  1.00 96.60           C  
ATOM   2746  C   PRO A 353      11.954 -13.521   3.767  1.00 96.60           C  
ATOM   2747  CB  PRO A 353      14.398 -13.225   3.189  1.00 96.60           C  
ATOM   2748  O   PRO A 353      11.629 -14.041   4.836  1.00 96.60           O  
ATOM   2749  CG  PRO A 353      15.137 -13.371   1.868  1.00 96.60           C  
ATOM   2750  CD  PRO A 353      14.015 -13.495   0.854  1.00 96.60           C  
ATOM   2751  N   ALA A 354      11.256 -12.518   3.219  1.00 96.12           N  
ATOM   2752  CA  ALA A 354      10.043 -11.977   3.828  1.00 96.12           C  
ATOM   2753  C   ALA A 354       8.936 -13.029   3.958  1.00 96.12           C  
ATOM   2754  CB  ALA A 354       9.571 -10.754   3.033  1.00 96.12           C  
ATOM   2755  O   ALA A 354       8.360 -13.178   5.040  1.00 96.12           O  
ATOM   2756  N   MET A 355       8.685 -13.807   2.899  1.00 95.61           N  
ATOM   2757  CA  MET A 355       7.707 -14.901   2.892  1.00 95.61           C  
ATOM   2758  C   MET A 355       8.045 -15.971   3.939  1.00 95.61           C  
ATOM   2759  CB  MET A 355       7.625 -15.533   1.496  1.00 95.61           C  
ATOM   2760  O   MET A 355       7.196 -16.343   4.751  1.00 95.61           O  
ATOM   2761  CG  MET A 355       6.986 -14.586   0.476  1.00 95.61           C  
ATOM   2762  SD  MET A 355       7.037 -15.162  -1.242  1.00 95.61           S  
ATOM   2763  CE  MET A 355       6.117 -16.715  -1.112  1.00 95.61           C  
ATOM   2764  N   ILE A 356       9.299 -16.431   3.969  1.00 97.05           N  
ATOM   2765  CA  ILE A 356       9.754 -17.456   4.921  1.00 97.05           C  
ATOM   2766  C   ILE A 356       9.634 -16.944   6.361  1.00 97.05           C  
ATOM   2767  CB  ILE A 356      11.198 -17.895   4.584  1.00 97.05           C  
ATOM   2768  O   ILE A 356       9.114 -17.650   7.231  1.00 97.05           O  
ATOM   2769  CG1 ILE A 356      11.240 -18.595   3.205  1.00 97.05           C  
ATOM   2770  CG2 ILE A 356      11.753 -18.840   5.670  1.00 97.05           C  
ATOM   2771  CD1 ILE A 356      12.660 -18.825   2.672  1.00 97.05           C  
ATOM   2772  N   ALA A 357      10.067 -15.707   6.616  1.00 96.64           N  
ATOM   2773  CA  ALA A 357       9.995 -15.097   7.937  1.00 96.64           C  
ATOM   2774  C   ALA A 357       8.550 -14.950   8.417  1.00 96.64           C  
ATOM   2775  CB  ALA A 357      10.705 -13.745   7.902  1.00 96.64           C  
ATOM   2776  O   ALA A 357       8.238 -15.367   9.533  1.00 96.64           O  
ATOM   2777  N   THR A 358       7.645 -14.435   7.577  1.00 95.58           N  
ATOM   2778  CA  THR A 358       6.239 -14.283   7.975  1.00 95.58           C  
ATOM   2779  C   THR A 358       5.579 -15.635   8.267  1.00 95.58           C  
ATOM   2780  CB  THR A 358       5.438 -13.438   6.972  1.00 95.58           C  
ATOM   2781  O   THR A 358       4.835 -15.754   9.238  1.00 95.58           O  
ATOM   2782  CG2 THR A 358       5.156 -14.070   5.615  1.00 95.58           C  
ATOM   2783  OG1 THR A 358       4.203 -13.091   7.553  1.00 95.58           O  
ATOM   2784  N   MET A 359       5.912 -16.698   7.522  1.00 96.44           N  
ATOM   2785  CA  MET A 359       5.426 -18.059   7.801  1.00 96.44           C  
ATOM   2786  C   MET A 359       5.959 -18.603   9.128  1.00 96.44           C  
ATOM   2787  CB  MET A 359       5.813 -19.007   6.658  1.00 96.44           C  
ATOM   2788  O   MET A 359       5.199 -19.179   9.914  1.00 96.44           O  
ATOM   2789  CG  MET A 359       5.038 -18.704   5.376  1.00 96.44           C  
ATOM   2790  SD  MET A 359       5.554 -19.671   3.932  1.00 96.44           S  
ATOM   2791  CE  MET A 359       4.984 -21.325   4.401  1.00 96.44           C  
ATOM   2792  N   ALA A 360       7.247 -18.397   9.410  1.00 96.43           N  
ATOM   2793  CA  ALA A 360       7.859 -18.814  10.666  1.00 96.43           C  
ATOM   2794  C   ALA A 360       7.234 -18.082  11.866  1.00 96.43           C  
ATOM   2795  CB  ALA A 360       9.372 -18.588  10.573  1.00 96.43           C  
ATOM   2796  O   ALA A 360       6.835 -18.727  12.842  1.00 96.43           O  
ATOM   2797  N   ILE A 361       7.072 -16.756  11.781  1.00 95.81           N  
ATOM   2798  CA  ILE A 361       6.426 -15.958  12.831  1.00 95.81           C  
ATOM   2799  C   ILE A 361       4.952 -16.344  12.990  1.00 95.81           C  
ATOM   2800  CB  ILE A 361       6.613 -14.443  12.582  1.00 95.81           C  
ATOM   2801  O   ILE A 361       4.496 -16.483  14.125  1.00 95.81           O  
ATOM   2802  CG1 ILE A 361       8.096 -13.994  12.603  1.00 95.81           C  
ATOM   2803  CG2 ILE A 361       5.837 -13.619  13.627  1.00 95.81           C  
ATOM   2804  CD1 ILE A 361       8.921 -14.423  13.824  1.00 95.81           C  
ATOM   2805  N   ALA A 362       4.220 -16.623  11.906  1.00 95.41           N  
ATOM   2806  CA  ALA A 362       2.843 -17.119  11.976  1.00 95.41           C  
ATOM   2807  C   ALA A 362       2.721 -18.422  12.764  1.00 95.41           C  
ATOM   2808  CB  ALA A 362       2.312 -17.353  10.558  1.00 95.41           C  
ATOM   2809  O   ALA A 362       1.839 -18.559  13.615  1.00 95.41           O  
ATOM   2810  N   TYR A 363       3.613 -19.373  12.494  1.00 94.82           N  
ATOM   2811  CA  TYR A 363       3.637 -20.649  13.194  1.00 94.82           C  
ATOM   2812  C   TYR A 363       3.988 -20.472  14.678  1.00 94.82           C  
ATOM   2813  CB  TYR A 363       4.623 -21.579  12.484  1.00 94.82           C  
ATOM   2814  O   TYR A 363       3.287 -20.994  15.551  1.00 94.82           O  
ATOM   2815  CG  TYR A 363       4.821 -22.885  13.220  1.00 94.82           C  
ATOM   2816  CD1 TYR A 363       5.993 -23.094  13.969  1.00 94.82           C  
ATOM   2817  CD2 TYR A 363       3.817 -23.872  13.185  1.00 94.82           C  
ATOM   2818  CE1 TYR A 363       6.181 -24.304  14.659  1.00 94.82           C  
ATOM   2819  CE2 TYR A 363       3.987 -25.074  13.898  1.00 94.82           C  
ATOM   2820  OH  TYR A 363       5.388 -26.475  15.268  1.00 94.82           O  
ATOM   2821  CZ  TYR A 363       5.176 -25.296  14.624  1.00 94.82           C  
ATOM   2822  N   LEU A 364       5.033 -19.692  14.980  1.00 93.58           N  
ATOM   2823  CA  LEU A 364       5.440 -19.394  16.356  1.00 93.58           C  
ATOM   2824  C   LEU A 364       4.341 -18.659  17.128  1.00 93.58           C  
ATOM   2825  CB  LEU A 364       6.722 -18.546  16.347  1.00 93.58           C  
ATOM   2826  O   LEU A 364       4.084 -18.980  18.290  1.00 93.58           O  
ATOM   2827  CG  LEU A 364       7.995 -19.279  15.892  1.00 93.58           C  
ATOM   2828  CD1 LEU A 364       9.155 -18.286  15.855  1.00 93.58           C  
ATOM   2829  CD2 LEU A 364       8.369 -20.424  16.834  1.00 93.58           C  
ATOM   2830  N   ASN A 365       3.659 -17.717  16.484  1.00 93.94           N  
ATOM   2831  CA  ASN A 365       2.520 -17.023  17.055  1.00 93.94           C  
ATOM   2832  C   ASN A 365       1.363 -17.989  17.338  1.00 93.94           C  
ATOM   2833  CB  ASN A 365       2.095 -15.895  16.112  1.00 93.94           C  
ATOM   2834  O   ASN A 365       0.843 -18.003  18.448  1.00 93.94           O  
ATOM   2835  CG  ASN A 365       0.862 -15.229  16.668  1.00 93.94           C  
ATOM   2836  ND2 ASN A 365       1.030 -14.435  17.700  1.00 93.94           N  
ATOM   2837  OD1 ASN A 365      -0.249 -15.480  16.231  1.00 93.94           O  
ATOM   2838  N   SER A 366       1.011 -18.857  16.389  1.00 92.76           N  
ATOM   2839  CA  SER A 366      -0.102 -19.790  16.580  1.00 92.76           C  
ATOM   2840  C   SER A 366       0.143 -20.794  17.709  1.00 92.76           C  
ATOM   2841  CB  SER A 366      -0.400 -20.512  15.264  1.00 92.76           C  
ATOM   2842  O   SER A 366      -0.792 -21.193  18.409  1.00 92.76           O  
ATOM   2843  OG  SER A 366      -1.686 -21.090  15.333  1.00 92.76           O  
ATOM   2844  N   LYS A 367       1.410 -21.172  17.918  1.00 92.66           N  
ATOM   2845  CA  LYS A 367       1.821 -22.139  18.939  1.00 92.66           C  
ATOM   2846  C   LYS A 367       2.076 -21.523  20.316  1.00 92.66           C  
ATOM   2847  CB  LYS A 367       3.045 -22.892  18.404  1.00 92.66           C  
ATOM   2848  O   LYS A 367       1.702 -22.131  21.315  1.00 92.66           O  
ATOM   2849  CG  LYS A 367       3.444 -24.054  19.321  1.00 92.66           C  
ATOM   2850  CD  LYS A 367       4.540 -24.892  18.661  1.00 92.66           C  
ATOM   2851  CE  LYS A 367       4.934 -26.045  19.585  1.00 92.66           C  
ATOM   2852  NZ  LYS A 367       6.008 -26.867  18.978  1.00 92.66           N  
ATOM   2853  N   TYR A 368       2.734 -20.365  20.382  1.00 93.35           N  
ATOM   2854  CA  TYR A 368       3.217 -19.758  21.634  1.00 93.35           C  
ATOM   2855  C   TYR A 368       2.554 -18.419  21.977  1.00 93.35           C  
ATOM   2856  CB  TYR A 368       4.740 -19.578  21.569  1.00 93.35           C  
ATOM   2857  O   TYR A 368       2.821 -17.850  23.037  1.00 93.35           O  
ATOM   2858  CG  TYR A 368       5.526 -20.839  21.275  1.00 93.35           C  
ATOM   2859  CD1 TYR A 368       5.545 -21.890  22.212  1.00 93.35           C  
ATOM   2860  CD2 TYR A 368       6.259 -20.949  20.078  1.00 93.35           C  
ATOM   2861  CE1 TYR A 368       6.289 -23.056  21.949  1.00 93.35           C  
ATOM   2862  CE2 TYR A 368       7.022 -22.104  19.823  1.00 93.35           C  
ATOM   2863  OH  TYR A 368       7.755 -24.281  20.490  1.00 93.35           O  
ATOM   2864  CZ  TYR A 368       7.034 -23.160  20.757  1.00 93.35           C  
ATOM   2865  N   GLY A 369       1.720 -17.888  21.086  1.00 91.26           N  
ATOM   2866  CA  GLY A 369       1.039 -16.605  21.236  1.00 91.26           C  
ATOM   2867  C   GLY A 369       1.960 -15.394  21.322  1.00 91.26           C  
ATOM   2868  O   GLY A 369       1.542 -14.331  21.776  1.00 91.26           O  
ATOM   2869  N   ILE A 370       3.225 -15.541  20.922  1.00 92.36           N  
ATOM   2870  CA  ILE A 370       4.215 -14.467  20.988  1.00 92.36           C  
ATOM   2871  C   ILE A 370       3.995 -13.461  19.855  1.00 92.36           C  
ATOM   2872  CB  ILE A 370       5.658 -15.017  21.040  1.00 92.36           C  
ATOM   2873  O   ILE A 370       3.750 -13.845  18.713  1.00 92.36           O  
ATOM   2874  CG1 ILE A 370       6.041 -15.846  19.792  1.00 92.36           C  
ATOM   2875  CG2 ILE A 370       5.850 -15.807  22.349  1.00 92.36           C  
ATOM   2876  CD1 ILE A 370       7.508 -16.292  19.791  1.00 92.36           C  
ATOM   2877  N   ILE A 371       4.076 -12.172  20.188  1.00 94.16           N  
ATOM   2878  CA  ILE A 371       3.954 -11.062  19.230  1.00 94.16           C  
ATOM   2879  C   ILE A 371       5.153 -10.122  19.384  1.00 94.16           C  
ATOM   2880  CB  ILE A 371       2.611 -10.312  19.393  1.00 94.16           C  
ATOM   2881  O   ILE A 371       5.960  -9.995  18.469  1.00 94.16           O  
ATOM   2882  CG1 ILE A 371       1.380 -11.247  19.309  1.00 94.16           C  
ATOM   2883  CG2 ILE A 371       2.523  -9.222  18.314  1.00 94.16           C  
ATOM   2884  CD1 ILE A 371       0.063 -10.532  19.641  1.00 94.16           C  
ATOM   2885  N   LYS A 372       5.337  -9.529  20.572  1.00 95.14           N  
ATOM   2886  CA  LYS A 372       6.437  -8.591  20.854  1.00 95.14           C  
ATOM   2887  C   LYS A 372       7.834  -9.119  20.494  1.00 95.14           C  
ATOM   2888  CB  LYS A 372       6.338  -8.105  22.307  1.00 95.14           C  
ATOM   2889  O   LYS A 372       8.554  -8.395  19.813  1.00 95.14           O  
ATOM   2890  CG  LYS A 372       7.513  -7.202  22.701  1.00 95.14           C  
ATOM   2891  CD  LYS A 372       7.281  -6.591  24.083  1.00 95.14           C  
ATOM   2892  CE  LYS A 372       8.356  -5.533  24.326  1.00 95.14           C  
ATOM   2893  NZ  LYS A 372       7.864  -4.462  25.214  1.00 95.14           N  
ATOM   2894  N   PRO A 373       8.233 -10.355  20.864  1.00 94.98           N  
ATOM   2895  CA  PRO A 373       9.541 -10.879  20.467  1.00 94.98           C  
ATOM   2896  C   PRO A 373       9.740 -10.930  18.949  1.00 94.98           C  
ATOM   2897  CB  PRO A 373       9.635 -12.278  21.083  1.00 94.98           C  
ATOM   2898  O   PRO A 373      10.849 -10.700  18.488  1.00 94.98           O  
ATOM   2899  CG  PRO A 373       8.696 -12.198  22.282  1.00 94.98           C  
ATOM   2900  CD  PRO A 373       7.580 -11.293  21.767  1.00 94.98           C  
ATOM   2901  N   ALA A 374       8.676 -11.175  18.173  1.00 94.95           N  
ATOM   2902  CA  ALA A 374       8.747 -11.182  16.715  1.00 94.95           C  
ATOM   2903  C   ALA A 374       8.965  -9.775  16.141  1.00 94.95           C  
ATOM   2904  CB  ALA A 374       7.470 -11.813  16.156  1.00 94.95           C  
ATOM   2905  O   ALA A 374       9.755  -9.613  15.216  1.00 94.95           O  
ATOM   2906  N   ILE A 375       8.324  -8.752  16.724  1.00 96.54           N  
ATOM   2907  CA  ILE A 375       8.555  -7.352  16.340  1.00 96.54           C  
ATOM   2908  C   ILE A 375       9.990  -6.942  16.673  1.00 96.54           C  
ATOM   2909  CB  ILE A 375       7.535  -6.392  16.998  1.00 96.54           C  
ATOM   2910  O   ILE A 375      10.677  -6.414  15.807  1.00 96.54           O  
ATOM   2911  CG1 ILE A 375       6.100  -6.758  16.561  1.00 96.54           C  
ATOM   2912  CG2 ILE A 375       7.868  -4.939  16.609  1.00 96.54           C  
ATOM   2913  CD1 ILE A 375       4.990  -5.919  17.203  1.00 96.54           C  
ATOM   2914  N   VAL A 376      10.454  -7.217  17.899  1.00 96.50           N  
ATOM   2915  CA  VAL A 376      11.815  -6.876  18.353  1.00 96.50           C  
ATOM   2916  C   VAL A 376      12.875  -7.572  17.495  1.00 96.50           C  
ATOM   2917  CB  VAL A 376      12.006  -7.192  19.847  1.00 96.50           C  
ATOM   2918  O   VAL A 376      13.832  -6.936  17.064  1.00 96.50           O  
ATOM   2919  CG1 VAL A 376      13.453  -6.966  20.307  1.00 96.50           C  
ATOM   2920  CG2 VAL A 376      11.112  -6.284  20.705  1.00 96.50           C  
ATOM   2921  N   PHE A 377      12.684  -8.860  17.199  1.00 96.51           N  
ATOM   2922  CA  PHE A 377      13.538  -9.598  16.270  1.00 96.51           C  
ATOM   2923  C   PHE A 377      13.544  -8.952  14.880  1.00 96.51           C  
ATOM   2924  CB  PHE A 377      13.053 -11.051  16.209  1.00 96.51           C  
ATOM   2925  O   PHE A 377      14.612  -8.683  14.334  1.00 96.51           O  
ATOM   2926  CG  PHE A 377      13.779 -11.888  15.179  1.00 96.51           C  
ATOM   2927  CD1 PHE A 377      13.146 -12.225  13.968  1.00 96.51           C  
ATOM   2928  CD2 PHE A 377      15.105 -12.297  15.417  1.00 96.51           C  
ATOM   2929  CE1 PHE A 377      13.834 -12.979  13.003  1.00 96.51           C  
ATOM   2930  CE2 PHE A 377      15.793 -13.048  14.449  1.00 96.51           C  
ATOM   2931  CZ  PHE A 377      15.157 -13.389  13.242  1.00 96.51           C  
ATOM   2932  N   GLY A 378      12.363  -8.623  14.350  1.00 97.03           N  
ATOM   2933  CA  GLY A 378      12.221  -7.964  13.058  1.00 97.03           C  
ATOM   2934  C   GLY A 378      12.958  -6.626  12.980  1.00 97.03           C  
ATOM   2935  O   GLY A 378      13.702  -6.410  12.031  1.00 97.03           O  
ATOM   2936  N   VAL A 379      12.823  -5.741  13.976  1.00 96.93           N  
ATOM   2937  CA  VAL A 379      13.498  -4.425  13.948  1.00 96.93           C  
ATOM   2938  C   VAL A 379      15.017  -4.539  14.095  1.00 96.93           C  
ATOM   2939  CB  VAL A 379      12.938  -3.425  14.978  1.00 96.93           C  
ATOM   2940  O   VAL A 379      15.742  -3.766  13.473  1.00 96.93           O  
ATOM   2941  CG1 VAL A 379      11.483  -3.055  14.669  1.00 96.93           C  
ATOM   2942  CG2 VAL A 379      13.001  -3.925  16.422  1.00 96.93           C  
ATOM   2943  N   LEU A 380      15.515  -5.523  14.853  1.00 97.42           N  
ATOM   2944  CA  LEU A 380      16.951  -5.807  14.951  1.00 97.42           C  
ATOM   2945  C   LEU A 380      17.513  -6.292  13.610  1.00 97.42           C  
ATOM   2946  CB  LEU A 380      17.195  -6.858  16.047  1.00 97.42           C  
ATOM   2947  O   LEU A 380      18.526  -5.767  13.144  1.00 97.42           O  
ATOM   2948  CG  LEU A 380      17.084  -6.321  17.483  1.00 97.42           C  
ATOM   2949  CD1 LEU A 380      17.141  -7.494  18.465  1.00 97.42           C  
ATOM   2950  CD2 LEU A 380      18.234  -5.368  17.813  1.00 97.42           C  
ATOM   2951  N   CYS A 381      16.830  -7.243  12.965  1.00 97.22           N  
ATOM   2952  CA  CYS A 381      17.158  -7.669  11.605  1.00 97.22           C  
ATOM   2953  C   CYS A 381      17.074  -6.500  10.618  1.00 97.22           C  
ATOM   2954  CB  CYS A 381      16.215  -8.800  11.175  1.00 97.22           C  
ATOM   2955  O   CYS A 381      17.922  -6.397   9.740  1.00 97.22           O  
ATOM   2956  SG  CYS A 381      16.600 -10.320  12.088  1.00 97.22           S  
ATOM   2957  N   GLY A 382      16.107  -5.598  10.792  1.00 96.75           N  
ATOM   2958  CA  GLY A 382      15.917  -4.422   9.948  1.00 96.75           C  
ATOM   2959  C   GLY A 382      17.092  -3.455  10.016  1.00 96.75           C  
ATOM   2960  O   GLY A 382      17.610  -3.069   8.974  1.00 96.75           O  
ATOM   2961  N   ILE A 383      17.575  -3.112  11.216  1.00 96.61           N  
ATOM   2962  CA  ILE A 383      18.739  -2.223  11.375  1.00 96.61           C  
ATOM   2963  C   ILE A 383      19.998  -2.861  10.786  1.00 96.61           C  
ATOM   2964  CB  ILE A 383      18.977  -1.854  12.856  1.00 96.61           C  
ATOM   2965  O   ILE A 383      20.655  -2.262   9.935  1.00 96.61           O  
ATOM   2966  CG1 ILE A 383      17.829  -0.986  13.400  1.00 96.61           C  
ATOM   2967  CG2 ILE A 383      20.306  -1.073  12.999  1.00 96.61           C  
ATOM   2968  CD1 ILE A 383      17.843  -0.912  14.931  1.00 96.61           C  
ATOM   2969  N   VAL A 384      20.339  -4.074  11.236  1.00 97.36           N  
ATOM   2970  CA  VAL A 384      21.574  -4.756  10.812  1.00 97.36           C  
ATOM   2971  C   VAL A 384      21.531  -5.037   9.314  1.00 97.36           C  
ATOM   2972  CB  VAL A 384      21.786  -6.061  11.602  1.00 97.36           C  
ATOM   2973  O   VAL A 384      22.486  -4.753   8.596  1.00 97.36           O  
ATOM   2974  CG1 VAL A 384      23.025  -6.830  11.121  1.00 97.36           C  
ATOM   2975  CG2 VAL A 384      21.974  -5.772  13.097  1.00 97.36           C  
ATOM   2976  N   GLY A 385      20.394  -5.542   8.840  1.00 96.94           N  
ATOM   2977  CA  GLY A 385      20.153  -5.823   7.437  1.00 96.94           C  
ATOM   2978  C   GLY A 385      20.256  -4.583   6.575  1.00 96.94           C  
ATOM   2979  O   GLY A 385      20.937  -4.624   5.562  1.00 96.94           O  
ATOM   2980  N   SER A 386      19.659  -3.468   6.993  1.00 96.56           N  
ATOM   2981  CA  SER A 386      19.742  -2.219   6.231  1.00 96.56           C  
ATOM   2982  C   SER A 386      21.159  -1.669   6.187  1.00 96.56           C  
ATOM   2983  CB  SER A 386      18.816  -1.158   6.803  1.00 96.56           C  
ATOM   2984  O   SER A 386      21.562  -1.152   5.154  1.00 96.56           O  
ATOM   2985  OG  SER A 386      17.508  -1.662   6.747  1.00 96.56           O  
ATOM   2986  N   GLY A 387      21.941  -1.823   7.260  1.00 96.52           N  
ATOM   2987  CA  GLY A 387      23.356  -1.453   7.254  1.00 96.52           C  
ATOM   2988  C   GLY A 387      24.159  -2.289   6.258  1.00 96.52           C  
ATOM   2989  O   GLY A 387      24.929  -1.733   5.481  1.00 96.52           O  
ATOM   2990  N   LEU A 388      23.924  -3.604   6.206  1.00 96.66           N  
ATOM   2991  CA  LEU A 388      24.534  -4.475   5.196  1.00 96.66           C  
ATOM   2992  C   LEU A 388      24.052  -4.140   3.779  1.00 96.66           C  
ATOM   2993  CB  LEU A 388      24.233  -5.943   5.536  1.00 96.66           C  
ATOM   2994  O   LEU A 388      24.844  -4.144   2.845  1.00 96.66           O  
ATOM   2995  CG  LEU A 388      24.941  -6.465   6.798  1.00 96.66           C  
ATOM   2996  CD1 LEU A 388      24.460  -7.885   7.093  1.00 96.66           C  
ATOM   2997  CD2 LEU A 388      26.462  -6.510   6.642  1.00 96.66           C  
ATOM   2998  N   PHE A 389      22.778  -3.783   3.621  1.00 93.94           N  
ATOM   2999  CA  PHE A 389      22.181  -3.404   2.339  1.00 93.94           C  
ATOM   3000  C   PHE A 389      22.879  -2.194   1.701  1.00 93.94           C  
ATOM   3001  CB  PHE A 389      20.690  -3.129   2.558  1.00 93.94           C  
ATOM   3002  O   PHE A 389      23.032  -2.136   0.485  1.00 93.94           O  
ATOM   3003  CG  PHE A 389      19.852  -3.346   1.326  1.00 93.94           C  
ATOM   3004  CD1 PHE A 389      19.556  -2.278   0.461  1.00 93.94           C  
ATOM   3005  CD2 PHE A 389      19.355  -4.633   1.055  1.00 93.94           C  
ATOM   3006  CE1 PHE A 389      18.724  -2.498  -0.648  1.00 93.94           C  
ATOM   3007  CE2 PHE A 389      18.520  -4.844  -0.050  1.00 93.94           C  
ATOM   3008  CZ  PHE A 389      18.196  -3.773  -0.891  1.00 93.94           C  
ATOM   3009  N   THR A 390      23.399  -1.263   2.512  1.00 94.83           N  
ATOM   3010  CA  THR A 390      24.208  -0.136   2.011  1.00 94.83           C  
ATOM   3011  C   THR A 390      25.564  -0.541   1.425  1.00 94.83           C  
ATOM   3012  CB  THR A 390      24.446   0.959   3.066  1.00 94.83           C  
ATOM   3013  O   THR A 390      26.236   0.309   0.852  1.00 94.83           O  
ATOM   3014  CG2 THR A 390      23.159   1.507   3.669  1.00 94.83           C  
ATOM   3015  OG1 THR A 390      25.282   0.557   4.128  1.00 94.83           O  
ATOM   3016  N   LEU A 391      25.979  -1.806   1.543  1.00 94.66           N  
ATOM   3017  CA  LEU A 391      27.252  -2.317   1.023  1.00 94.66           C  
ATOM   3018  C   LEU A 391      27.112  -3.033  -0.328  1.00 94.66           C  
ATOM   3019  CB  LEU A 391      27.909  -3.241   2.066  1.00 94.66           C  
ATOM   3020  O   LEU A 391      28.117  -3.496  -0.863  1.00 94.66           O  
ATOM   3021  CG  LEU A 391      28.141  -2.616   3.452  1.00 94.66           C  
ATOM   3022  CD1 LEU A 391      28.708  -3.679   4.396  1.00 94.66           C  
ATOM   3023  CD2 LEU A 391      29.125  -1.444   3.396  1.00 94.66           C  
ATOM   3024  N   ILE A 392      25.899  -3.143  -0.887  1.00 93.02           N  
ATOM   3025  CA  ILE A 392      25.678  -3.797  -2.185  1.00 93.02           C  
ATOM   3026  C   ILE A 392      26.492  -3.080  -3.267  1.00 93.02           C  
ATOM   3027  CB  ILE A 392      24.174  -3.848  -2.549  1.00 93.02           C  
ATOM   3028  O   ILE A 392      26.309  -1.895  -3.511  1.00 93.02           O  
ATOM   3029  CG1 ILE A 392      23.417  -4.754  -1.551  1.00 93.02           C  
ATOM   3030  CG2 ILE A 392      23.974  -4.378  -3.986  1.00 93.02           C  
ATOM   3031  CD1 ILE A 392      21.893  -4.751  -1.717  1.00 93.02           C  
ATOM   3032  N   ASN A 393      27.365  -3.818  -3.950  1.00 87.31           N  
ATOM   3033  CA  ASN A 393      28.269  -3.277  -4.969  1.00 87.31           C  
ATOM   3034  C   ASN A 393      28.046  -3.872  -6.375  1.00 87.31           C  
ATOM   3035  CB  ASN A 393      29.706  -3.478  -4.461  1.00 87.31           C  
ATOM   3036  O   ASN A 393      28.857  -3.652  -7.275  1.00 87.31           O  
ATOM   3037  CG  ASN A 393      30.151  -4.933  -4.503  1.00 87.31           C  
ATOM   3038  ND2 ASN A 393      31.391  -5.199  -4.167  1.00 87.31           N  
ATOM   3039  OD1 ASN A 393      29.424  -5.837  -4.889  1.00 87.31           O  
ATOM   3040  N   GLY A 394      26.976  -4.654  -6.556  1.00 82.30           N  
ATOM   3041  CA  GLY A 394      26.633  -5.334  -7.809  1.00 82.30           C  
ATOM   3042  C   GLY A 394      26.921  -6.830  -7.847  1.00 82.30           C  
ATOM   3043  O   GLY A 394      26.309  -7.533  -8.658  1.00 82.30           O  
ATOM   3044  N   GLU A 395      27.789  -7.344  -6.970  1.00 87.75           N  
ATOM   3045  CA  GLU A 395      28.033  -8.782  -6.866  1.00 87.75           C  
ATOM   3046  C   GLU A 395      26.764  -9.524  -6.437  1.00 87.75           C  
ATOM   3047  CB  GLU A 395      29.156  -9.097  -5.873  1.00 87.75           C  
ATOM   3048  O   GLU A 395      26.138  -9.198  -5.429  1.00 87.75           O  
ATOM   3049  CG  GLU A 395      30.546  -8.757  -6.422  1.00 87.75           C  
ATOM   3050  CD  GLU A 395      31.676  -9.144  -5.454  1.00 87.75           C  
ATOM   3051  OE1 GLU A 395      32.843  -8.893  -5.817  1.00 87.75           O  
ATOM   3052  OE2 GLU A 395      31.383  -9.679  -4.355  1.00 87.75           O  
ATOM   3053  N   LEU A 396      26.411 -10.581  -7.175  1.00 87.45           N  
ATOM   3054  CA  LEU A 396      25.190 -11.349  -6.919  1.00 87.45           C  
ATOM   3055  C   LEU A 396      25.172 -11.958  -5.507  1.00 87.45           C  
ATOM   3056  CB  LEU A 396      25.066 -12.430  -8.008  1.00 87.45           C  
ATOM   3057  O   LEU A 396      24.151 -11.915  -4.830  1.00 87.45           O  
ATOM   3058  CG  LEU A 396      23.773 -13.261  -7.921  1.00 87.45           C  
ATOM   3059  CD1 LEU A 396      22.530 -12.411  -8.185  1.00 87.45           C  
ATOM   3060  CD2 LEU A 396      23.818 -14.380  -8.962  1.00 87.45           C  
ATOM   3061  N   SER A 397      26.312 -12.480  -5.041  1.00 89.85           N  
ATOM   3062  CA  SER A 397      26.439 -13.051  -3.692  1.00 89.85           C  
ATOM   3063  C   SER A 397      26.167 -12.012  -2.601  1.00 89.85           C  
ATOM   3064  CB  SER A 397      27.845 -13.637  -3.517  1.00 89.85           C  
ATOM   3065  O   SER A 397      25.522 -12.321  -1.600  1.00 89.85           O  
ATOM   3066  OG  SER A 397      27.975 -14.296  -2.274  1.00 89.85           O  
ATOM   3067  N   GLN A 398      26.637 -10.777  -2.800  1.00 90.79           N  
ATOM   3068  CA  GLN A 398      26.418  -9.680  -1.861  1.00 90.79           C  
ATOM   3069  C   GLN A 398      24.968  -9.202  -1.894  1.00 90.79           C  
ATOM   3070  CB  GLN A 398      27.363  -8.517  -2.173  1.00 90.79           C  
ATOM   3071  O   GLN A 398      24.365  -9.049  -0.840  1.00 90.79           O  
ATOM   3072  CG  GLN A 398      28.839  -8.894  -1.981  1.00 90.79           C  
ATOM   3073  CD  GLN A 398      29.760  -7.686  -2.084  1.00 90.79           C  
ATOM   3074  NE2 GLN A 398      31.048  -7.886  -2.216  1.00 90.79           N  
ATOM   3075  OE1 GLN A 398      29.349  -6.542  -2.024  1.00 90.79           O  
ATOM   3076  N   SER A 399      24.385  -9.038  -3.084  1.00 90.69           N  
ATOM   3077  CA  SER A 399      22.985  -8.622  -3.233  1.00 90.69           C  
ATOM   3078  C   SER A 399      22.027  -9.596  -2.554  1.00 90.69           C  
ATOM   3079  CB  SER A 399      22.649  -8.482  -4.709  1.00 90.69           C  
ATOM   3080  O   SER A 399      21.241  -9.192  -1.697  1.00 90.69           O  
ATOM   3081  OG  SER A 399      21.432  -7.792  -4.862  1.00 90.69           O  
ATOM   3082  N   ILE A 400      22.178 -10.898  -2.826  1.00 93.40           N  
ATOM   3083  CA  ILE A 400      21.378 -11.937  -2.170  1.00 93.40           C  
ATOM   3084  C   ILE A 400      21.639 -11.923  -0.660  1.00 93.40           C  
ATOM   3085  CB  ILE A 400      21.662 -13.326  -2.791  1.00 93.40           C  
ATOM   3086  O   ILE A 400      20.698 -11.857   0.127  1.00 93.40           O  
ATOM   3087  CG1 ILE A 400      21.240 -13.367  -4.277  1.00 93.40           C  
ATOM   3088  CG2 ILE A 400      20.917 -14.429  -2.009  1.00 93.40           C  
ATOM   3089  CD1 ILE A 400      21.706 -14.622  -5.027  1.00 93.40           C  
ATOM   3090  N   GLY A 401      22.908 -11.959  -0.240  1.00 94.83           N  
ATOM   3091  CA  GLY A 401      23.282 -12.042   1.174  1.00 94.83           C  
ATOM   3092  C   GLY A 401      22.782 -10.863   2.012  1.00 94.83           C  
ATOM   3093  O   GLY A 401      22.258 -11.060   3.110  1.00 94.83           O  
ATOM   3094  N   TYR A 402      22.904  -9.642   1.493  1.00 96.19           N  
ATOM   3095  CA  TYR A 402      22.522  -8.415   2.193  1.00 96.19           C  
ATOM   3096  C   TYR A 402      21.013  -8.142   2.146  1.00 96.19           C  
ATOM   3097  CB  TYR A 402      23.363  -7.241   1.662  1.00 96.19           C  
ATOM   3098  O   TYR A 402      20.500  -7.475   3.042  1.00 96.19           O  
ATOM   3099  CG  TYR A 402      24.880  -7.372   1.805  1.00 96.19           C  
ATOM   3100  CD1 TYR A 402      25.462  -8.199   2.793  1.00 96.19           C  
ATOM   3101  CD2 TYR A 402      25.722  -6.632   0.950  1.00 96.19           C  
ATOM   3102  CE1 TYR A 402      26.860  -8.279   2.926  1.00 96.19           C  
ATOM   3103  CE2 TYR A 402      27.122  -6.713   1.074  1.00 96.19           C  
ATOM   3104  OH  TYR A 402      29.042  -7.611   2.198  1.00 96.19           O  
ATOM   3105  CZ  TYR A 402      27.692  -7.533   2.066  1.00 96.19           C  
ATOM   3106  N   SER A 403      20.282  -8.728   1.192  1.00 95.24           N  
ATOM   3107  CA  SER A 403      18.814  -8.636   1.105  1.00 95.24           C  
ATOM   3108  C   SER A 403      18.066  -9.556   2.079  1.00 95.24           C  
ATOM   3109  CB  SER A 403      18.357  -8.943  -0.319  1.00 95.24           C  
ATOM   3110  O   SER A 403      16.906  -9.298   2.410  1.00 95.24           O  
ATOM   3111  OG  SER A 403      18.890  -7.994  -1.214  1.00 95.24           O  
ATOM   3112  N   ILE A 404      18.718 -10.598   2.613  1.00 97.01           N  
ATOM   3113  CA  ILE A 404      18.065 -11.574   3.503  1.00 97.01           C  
ATOM   3114  C   ILE A 404      17.504 -10.924   4.771  1.00 97.01           C  
ATOM   3115  CB  ILE A 404      19.017 -12.752   3.821  1.00 97.01           C  
ATOM   3116  O   ILE A 404      16.345 -11.145   5.125  1.00 97.01           O  
ATOM   3117  CG1 ILE A 404      19.188 -13.641   2.571  1.00 97.01           C  
ATOM   3118  CG2 ILE A 404      18.492 -13.624   4.980  1.00 97.01           C  
ATOM   3119  CD1 ILE A 404      20.398 -14.581   2.642  1.00 97.01           C  
ATOM   3120  N   LEU A 405      18.312 -10.130   5.476  1.00 97.53           N  
ATOM   3121  CA  LEU A 405      17.909  -9.553   6.760  1.00 97.53           C  
ATOM   3122  C   LEU A 405      16.807  -8.487   6.634  1.00 97.53           C  
ATOM   3123  CB  LEU A 405      19.135  -9.026   7.518  1.00 97.53           C  
ATOM   3124  O   LEU A 405      15.860  -8.563   7.422  1.00 97.53           O  
ATOM   3125  CG  LEU A 405      20.074 -10.080   8.117  1.00 97.53           C  
ATOM   3126  CD1 LEU A 405      21.177  -9.353   8.885  1.00 97.53           C  
ATOM   3127  CD2 LEU A 405      19.371 -11.016   9.102  1.00 97.53           C  
ATOM   3128  N   PRO A 406      16.849  -7.547   5.667  1.00 97.05           N  
ATOM   3129  CA  PRO A 406      15.730  -6.634   5.441  1.00 97.05           C  
ATOM   3130  C   PRO A 406      14.440  -7.345   5.022  1.00 97.05           C  
ATOM   3131  CB  PRO A 406      16.194  -5.652   4.371  1.00 97.05           C  
ATOM   3132  O   PRO A 406      13.366  -6.987   5.507  1.00 97.05           O  
ATOM   3133  CG  PRO A 406      17.712  -5.711   4.430  1.00 97.05           C  
ATOM   3134  CD  PRO A 406      17.977  -7.157   4.829  1.00 97.05           C  
ATOM   3135  N   GLY A 407      14.531  -8.405   4.211  1.00 96.48           N  
ATOM   3136  CA  GLY A 407      13.372  -9.238   3.882  1.00 96.48           C  
ATOM   3137  C   GLY A 407      12.761  -9.886   5.130  1.00 96.48           C  
ATOM   3138  O   GLY A 407      11.564  -9.747   5.390  1.00 96.48           O  
ATOM   3139  N   ILE A 408      13.587 -10.518   5.976  1.00 97.63           N  
ATOM   3140  CA  ILE A 408      13.143 -11.098   7.259  1.00 97.63           C  
ATOM   3141  C   ILE A 408      12.496 -10.038   8.160  1.00 97.63           C  
ATOM   3142  CB  ILE A 408      14.318 -11.800   7.987  1.00 97.63           C  
ATOM   3143  O   ILE A 408      11.470 -10.311   8.796  1.00 97.63           O  
ATOM   3144  CG1 ILE A 408      14.718 -13.088   7.235  1.00 97.63           C  
ATOM   3145  CG2 ILE A 408      13.980 -12.141   9.455  1.00 97.63           C  
ATOM   3146  CD1 ILE A 408      16.031 -13.715   7.718  1.00 97.63           C  
ATOM   3147  N   ALA A 409      13.079  -8.839   8.216  1.00 97.56           N  
ATOM   3148  CA  ALA A 409      12.565  -7.724   9.000  1.00 97.56           C  
ATOM   3149  C   ALA A 409      11.150  -7.343   8.560  1.00 97.56           C  
ATOM   3150  CB  ALA A 409      13.530  -6.545   8.870  1.00 97.56           C  
ATOM   3151  O   ALA A 409      10.228  -7.358   9.381  1.00 97.56           O  
ATOM   3152  N   PHE A 410      10.961  -7.095   7.263  1.00 96.34           N  
ATOM   3153  CA  PHE A 410       9.665  -6.746   6.697  1.00 96.34           C  
ATOM   3154  C   PHE A 410       8.614  -7.830   6.963  1.00 96.34           C  
ATOM   3155  CB  PHE A 410       9.828  -6.467   5.202  1.00 96.34           C  
ATOM   3156  O   PHE A 410       7.572  -7.537   7.552  1.00 96.34           O  
ATOM   3157  CG  PHE A 410       8.509  -6.191   4.514  1.00 96.34           C  
ATOM   3158  CD1 PHE A 410       7.937  -7.162   3.672  1.00 96.34           C  
ATOM   3159  CD2 PHE A 410       7.842  -4.971   4.731  1.00 96.34           C  
ATOM   3160  CE1 PHE A 410       6.694  -6.926   3.064  1.00 96.34           C  
ATOM   3161  CE2 PHE A 410       6.601  -4.732   4.117  1.00 96.34           C  
ATOM   3162  CZ  PHE A 410       6.024  -5.715   3.292  1.00 96.34           C  
ATOM   3163  N   GLY A 411       8.905  -9.096   6.642  1.00 95.02           N  
ATOM   3164  CA  GLY A 411       7.959 -10.202   6.839  1.00 95.02           C  
ATOM   3165  C   GLY A 411       7.534 -10.396   8.301  1.00 95.02           C  
ATOM   3166  O   GLY A 411       6.360 -10.660   8.588  1.00 95.02           O  
ATOM   3167  N   SER A 412       8.474 -10.215   9.234  1.00 95.51           N  
ATOM   3168  CA  SER A 412       8.217 -10.324  10.676  1.00 95.51           C  
ATOM   3169  C   SER A 412       7.364  -9.162  11.191  1.00 95.51           C  
ATOM   3170  CB  SER A 412       9.535 -10.368  11.461  1.00 95.51           C  
ATOM   3171  O   SER A 412       6.377  -9.373  11.900  1.00 95.51           O  
ATOM   3172  OG  SER A 412      10.359 -11.423  11.012  1.00 95.51           O  
ATOM   3173  N   ILE A 413       7.721  -7.927  10.827  1.00 96.88           N  
ATOM   3174  CA  ILE A 413       7.069  -6.715  11.335  1.00 96.88           C  
ATOM   3175  C   ILE A 413       5.697  -6.520  10.694  1.00 96.88           C  
ATOM   3176  CB  ILE A 413       7.973  -5.482  11.121  1.00 96.88           C  
ATOM   3177  O   ILE A 413       4.740  -6.191  11.403  1.00 96.88           O  
ATOM   3178  CG1 ILE A 413       9.282  -5.628  11.930  1.00 96.88           C  
ATOM   3179  CG2 ILE A 413       7.238  -4.202  11.554  1.00 96.88           C  
ATOM   3180  CD1 ILE A 413      10.318  -4.561  11.569  1.00 96.88           C  
ATOM   3181  N   PHE A 414       5.565  -6.748   9.385  1.00 95.20           N  
ATOM   3182  CA  PHE A 414       4.313  -6.545   8.656  1.00 95.20           C  
ATOM   3183  C   PHE A 414       3.174  -7.343   9.295  1.00 95.20           C  
ATOM   3184  CB  PHE A 414       4.500  -6.932   7.182  1.00 95.20           C  
ATOM   3185  O   PHE A 414       2.122  -6.795   9.629  1.00 95.20           O  
ATOM   3186  CG  PHE A 414       3.296  -6.595   6.328  1.00 95.20           C  
ATOM   3187  CD1 PHE A 414       2.230  -7.506   6.192  1.00 95.20           C  
ATOM   3188  CD2 PHE A 414       3.238  -5.348   5.680  1.00 95.20           C  
ATOM   3189  CE1 PHE A 414       1.108  -7.164   5.416  1.00 95.20           C  
ATOM   3190  CE2 PHE A 414       2.121  -5.014   4.896  1.00 95.20           C  
ATOM   3191  CZ  PHE A 414       1.055  -5.919   4.765  1.00 95.20           C  
ATOM   3192  N   GLN A 415       3.404  -8.624   9.570  1.00 94.45           N  
ATOM   3193  CA  GLN A 415       2.412  -9.475  10.215  1.00 94.45           C  
ATOM   3194  C   GLN A 415       2.224  -9.129  11.702  1.00 94.45           C  
ATOM   3195  CB  GLN A 415       2.869 -10.920  10.034  1.00 94.45           C  
ATOM   3196  O   GLN A 415       1.093  -8.952  12.168  1.00 94.45           O  
ATOM   3197  CG  GLN A 415       1.847 -11.936  10.563  1.00 94.45           C  
ATOM   3198  CD  GLN A 415       2.507 -13.222  11.023  1.00 94.45           C  
ATOM   3199  NE2 GLN A 415       1.776 -14.290  11.120  1.00 94.45           N  
ATOM   3200  OE1 GLN A 415       3.674 -13.312  11.344  1.00 94.45           O  
ATOM   3201  N   ALA A 416       3.320  -9.041  12.462  1.00 95.93           N  
ATOM   3202  CA  ALA A 416       3.254  -8.945  13.917  1.00 95.93           C  
ATOM   3203  C   ALA A 416       2.682  -7.608  14.407  1.00 95.93           C  
ATOM   3204  CB  ALA A 416       4.646  -9.215  14.491  1.00 95.93           C  
ATOM   3205  O   ALA A 416       2.015  -7.576  15.440  1.00 95.93           O  
ATOM   3206  N   THR A 417       2.888  -6.512  13.672  1.00 96.89           N  
ATOM   3207  CA  THR A 417       2.334  -5.196  14.033  1.00 96.89           C  
ATOM   3208  C   THR A 417       0.814  -5.175  13.959  1.00 96.89           C  
ATOM   3209  CB  THR A 417       2.892  -4.064  13.167  1.00 96.89           C  
ATOM   3210  O   THR A 417       0.184  -4.763  14.928  1.00 96.89           O  
ATOM   3211  CG2 THR A 417       4.356  -3.803  13.510  1.00 96.89           C  
ATOM   3212  OG1 THR A 417       2.780  -4.376  11.797  1.00 96.89           O  
ATOM   3213  N   LEU A 418       0.224  -5.705  12.882  1.00 96.42           N  
ATOM   3214  CA  LEU A 418      -1.234  -5.784  12.752  1.00 96.42           C  
ATOM   3215  C   LEU A 418      -1.839  -6.656  13.851  1.00 96.42           C  
ATOM   3216  CB  LEU A 418      -1.607  -6.318  11.358  1.00 96.42           C  
ATOM   3217  O   LEU A 418      -2.829  -6.285  14.483  1.00 96.42           O  
ATOM   3218  CG  LEU A 418      -3.116  -6.534  11.156  1.00 96.42           C  
ATOM   3219  CD1 LEU A 418      -3.934  -5.266  11.396  1.00 96.42           C  
ATOM   3220  CD2 LEU A 418      -3.379  -7.008   9.730  1.00 96.42           C  
ATOM   3221  N   LEU A 419      -1.215  -7.803  14.117  1.00 95.43           N  
ATOM   3222  CA  LEU A 419      -1.673  -8.694  15.171  1.00 95.43           C  
ATOM   3223  C   LEU A 419      -1.552  -8.050  16.563  1.00 95.43           C  
ATOM   3224  CB  LEU A 419      -0.884 -10.001  15.062  1.00 95.43           C  
ATOM   3225  O   LEU A 419      -2.459  -8.190  17.381  1.00 95.43           O  
ATOM   3226  CG  LEU A 419      -1.417 -11.094  15.997  1.00 95.43           C  
ATOM   3227  CD1 LEU A 419      -2.868 -11.482  15.703  1.00 95.43           C  
ATOM   3228  CD2 LEU A 419      -0.559 -12.332  15.814  1.00 95.43           C  
ATOM   3229  N   SER A 420      -0.468  -7.310  16.817  1.00 96.07           N  
ATOM   3230  CA  SER A 420      -0.256  -6.545  18.054  1.00 96.07           C  
ATOM   3231  C   SER A 420      -1.343  -5.498  18.274  1.00 96.07           C  
ATOM   3232  CB  SER A 420       1.100  -5.836  18.006  1.00 96.07           C  
ATOM   3233  O   SER A 420      -1.831  -5.352  19.399  1.00 96.07           O  
ATOM   3234  OG  SER A 420       1.402  -5.241  19.253  1.00 96.07           O  
ATOM   3235  N   SER A 421      -1.757  -4.807  17.206  1.00 95.61           N  
ATOM   3236  CA  SER A 421      -2.864  -3.856  17.258  1.00 95.61           C  
ATOM   3237  C   SER A 421      -4.184  -4.582  17.554  1.00 95.61           C  
ATOM   3238  CB  SER A 421      -2.951  -3.042  15.958  1.00 95.61           C  
ATOM   3239  O   SER A 421      -4.869  -4.244  18.518  1.00 95.61           O  
ATOM   3240  OG  SER A 421      -1.706  -2.530  15.519  1.00 95.61           O  
ATOM   3241  N   GLN A 422      -4.505  -5.643  16.806  1.00 94.48           N  
ATOM   3242  CA  GLN A 422      -5.752  -6.408  16.961  1.00 94.48           C  
ATOM   3243  C   GLN A 422      -5.921  -7.043  18.351  1.00 94.48           C  
ATOM   3244  CB  GLN A 422      -5.808  -7.502  15.882  1.00 94.48           C  
ATOM   3245  O   GLN A 422      -7.040  -7.105  18.854  1.00 94.48           O  
ATOM   3246  CG  GLN A 422      -6.205  -6.940  14.508  1.00 94.48           C  
ATOM   3247  CD  GLN A 422      -6.215  -7.993  13.401  1.00 94.48           C  
ATOM   3248  NE2 GLN A 422      -6.701  -7.645  12.228  1.00 94.48           N  
ATOM   3249  OE1 GLN A 422      -5.809  -9.138  13.564  1.00 94.48           O  
ATOM   3250  N   VAL A 423      -4.836  -7.493  18.993  1.00 93.81           N  
ATOM   3251  CA  VAL A 423      -4.886  -8.115  20.333  1.00 93.81           C  
ATOM   3252  C   VAL A 423      -5.200  -7.111  21.453  1.00 93.81           C  
ATOM   3253  CB  VAL A 423      -3.589  -8.915  20.605  1.00 93.81           C  
ATOM   3254  O   VAL A 423      -5.464  -7.498  22.592  1.00 93.81           O  
ATOM   3255  CG1 VAL A 423      -2.569  -8.199  21.499  1.00 93.81           C  
ATOM   3256  CG2 VAL A 423      -3.901 -10.279  21.215  1.00 93.81           C  
ATOM   3257  N   GLN A 424      -5.160  -5.805  21.165  1.00 92.77           N  
ATOM   3258  CA  GLN A 424      -5.555  -4.797  22.147  1.00 92.77           C  
ATOM   3259  C   GLN A 424      -7.061  -4.757  22.377  1.00 92.77           C  
ATOM   3260  CB  GLN A 424      -5.047  -3.399  21.766  1.00 92.77           C  
ATOM   3261  O   GLN A 424      -7.469  -4.335  23.459  1.00 92.77           O  
ATOM   3262  CG  GLN A 424      -3.523  -3.318  21.641  1.00 92.77           C  
ATOM   3263  CD  GLN A 424      -2.782  -3.939  22.812  1.00 92.77           C  
ATOM   3264  NE2 GLN A 424      -1.784  -4.745  22.526  1.00 92.77           N  
ATOM   3265  OE1 GLN A 424      -3.103  -3.738  23.981  1.00 92.77           O  
ATOM   3266  N   ILE A 425      -7.850  -5.212  21.401  1.00 91.93           N  
ATOM   3267  CA  ILE A 425      -9.307  -5.256  21.479  1.00 91.93           C  
ATOM   3268  C   ILE A 425      -9.728  -6.642  21.960  1.00 91.93           C  
ATOM   3269  CB  ILE A 425      -9.942  -4.882  20.123  1.00 91.93           C  
ATOM   3270  O   ILE A 425      -9.435  -7.660  21.328  1.00 91.93           O  
ATOM   3271  CG1 ILE A 425      -9.374  -3.578  19.516  1.00 91.93           C  
ATOM   3272  CG2 ILE A 425     -11.465  -4.749  20.274  1.00 91.93           C  
ATOM   3273  CD1 ILE A 425      -9.392  -2.358  20.457  1.00 91.93           C  
ATOM   3274  N   THR A 426     -10.405  -6.682  23.100  1.00 88.20           N  
ATOM   3275  CA  THR A 426     -10.807  -7.923  23.755  1.00 88.20           C  
ATOM   3276  C   THR A 426     -12.209  -8.339  23.300  1.00 88.20           C  
ATOM   3277  CB  THR A 426     -10.678  -7.786  25.275  1.00 88.20           C  
ATOM   3278  O   THR A 426     -13.059  -7.500  23.014  1.00 88.20           O  
ATOM   3279  CG2 THR A 426      -9.265  -7.420  25.725  1.00 88.20           C  
ATOM   3280  OG1 THR A 426     -11.526  -6.777  25.751  1.00 88.20           O  
ATOM   3281  N   SER A 427     -12.447  -9.647  23.154  1.00 84.38           N  
ATOM   3282  CA  SER A 427     -13.685 -10.171  22.533  1.00 84.38           C  
ATOM   3283  C   SER A 427     -14.947  -9.990  23.391  1.00 84.38           C  
ATOM   3284  CB  SER A 427     -13.521 -11.652  22.180  1.00 84.38           C  
ATOM   3285  O   SER A 427     -16.049 -10.216  22.904  1.00 84.38           O  
ATOM   3286  OG  SER A 427     -12.428 -11.840  21.295  1.00 84.38           O  
ATOM   3287  N   ASP A 428     -14.780  -9.619  24.658  1.00 86.77           N  
ATOM   3288  CA  ASP A 428     -15.818  -9.268  25.631  1.00 86.77           C  
ATOM   3289  C   ASP A 428     -16.309  -7.816  25.502  1.00 86.77           C  
ATOM   3290  CB  ASP A 428     -15.274  -9.535  27.050  1.00 86.77           C  
ATOM   3291  O   ASP A 428     -17.339  -7.466  26.077  1.00 86.77           O  
ATOM   3292  CG  ASP A 428     -13.991  -8.755  27.381  1.00 86.77           C  
ATOM   3293  OD1 ASP A 428     -13.053  -8.809  26.551  1.00 86.77           O  
ATOM   3294  OD2 ASP A 428     -13.903  -8.153  28.467  1.00 86.77           O  
ATOM   3295  N   ASP A 429     -15.607  -6.973  24.738  1.00 85.72           N  
ATOM   3296  CA  ASP A 429     -16.013  -5.590  24.500  1.00 85.72           C  
ATOM   3297  C   ASP A 429     -17.317  -5.546  23.673  1.00 85.72           C  
ATOM   3298  CB  ASP A 429     -14.863  -4.847  23.803  1.00 85.72           C  
ATOM   3299  O   ASP A 429     -17.366  -6.127  22.582  1.00 85.72           O  
ATOM   3300  CG  ASP A 429     -14.994  -3.323  23.829  1.00 85.72           C  
ATOM   3301  OD1 ASP A 429     -16.076  -2.758  23.541  1.00 85.72           O  
ATOM   3302  OD2 ASP A 429     -13.966  -2.645  24.056  1.00 85.72           O  
ATOM   3303  N   PRO A 430     -18.375  -4.844  24.124  1.00 84.76           N  
ATOM   3304  CA  PRO A 430     -19.633  -4.748  23.378  1.00 84.76           C  
ATOM   3305  C   PRO A 430     -19.460  -4.108  21.990  1.00 84.76           C  
ATOM   3306  CB  PRO A 430     -20.566  -3.923  24.272  1.00 84.76           C  
ATOM   3307  O   PRO A 430     -20.226  -4.406  21.077  1.00 84.76           O  
ATOM   3308  CG  PRO A 430     -19.613  -3.101  25.139  1.00 84.76           C  
ATOM   3309  CD  PRO A 430     -18.443  -4.055  25.346  1.00 84.76           C  
ATOM   3310  N   ASP A 431     -18.429  -3.277  21.809  1.00 86.11           N  
ATOM   3311  CA  ASP A 431     -18.074  -2.642  20.537  1.00 86.11           C  
ATOM   3312  C   ASP A 431     -16.941  -3.380  19.795  1.00 86.11           C  
ATOM   3313  CB  ASP A 431     -17.735  -1.160  20.777  1.00 86.11           C  
ATOM   3314  O   ASP A 431     -16.319  -2.800  18.898  1.00 86.11           O  
ATOM   3315  CG  ASP A 431     -18.960  -0.275  20.996  1.00 86.11           C  
ATOM   3316  OD1 ASP A 431     -19.887  -0.351  20.155  1.00 86.11           O  
ATOM   3317  OD2 ASP A 431     -18.879   0.598  21.887  1.00 86.11           O  
ATOM   3318  N   PHE A 432     -16.659  -4.648  20.139  1.00 88.84           N  
ATOM   3319  CA  PHE A 432     -15.538  -5.430  19.596  1.00 88.84           C  
ATOM   3320  C   PHE A 432     -15.419  -5.320  18.073  1.00 88.84           C  
ATOM   3321  CB  PHE A 432     -15.662  -6.913  19.998  1.00 88.84           C  
ATOM   3322  O   PHE A 432     -14.346  -4.999  17.574  1.00 88.84           O  
ATOM   3323  CG  PHE A 432     -14.653  -7.814  19.300  1.00 88.84           C  
ATOM   3324  CD1 PHE A 432     -15.009  -8.557  18.159  1.00 88.84           C  
ATOM   3325  CD2 PHE A 432     -13.327  -7.846  19.753  1.00 88.84           C  
ATOM   3326  CE1 PHE A 432     -14.030  -9.286  17.460  1.00 88.84           C  
ATOM   3327  CE2 PHE A 432     -12.341  -8.568  19.062  1.00 88.84           C  
ATOM   3328  CZ  PHE A 432     -12.694  -9.273  17.899  1.00 88.84           C  
ATOM   3329  N   GLN A 433     -16.507  -5.549  17.328  1.00 86.48           N  
ATOM   3330  CA  GLN A 433     -16.466  -5.547  15.861  1.00 86.48           C  
ATOM   3331  C   GLN A 433     -16.050  -4.185  15.294  1.00 86.48           C  
ATOM   3332  CB  GLN A 433     -17.820  -5.971  15.276  1.00 86.48           C  
ATOM   3333  O   GLN A 433     -15.169  -4.136  14.441  1.00 86.48           O  
ATOM   3334  CG  GLN A 433     -18.112  -7.460  15.504  1.00 86.48           C  
ATOM   3335  CD  GLN A 433     -19.374  -7.930  14.783  1.00 86.48           C  
ATOM   3336  NE2 GLN A 433     -19.570  -9.221  14.635  1.00 86.48           N  
ATOM   3337  OE1 GLN A 433     -20.214  -7.172  14.341  1.00 86.48           O  
ATOM   3338  N   ASN A 434     -16.622  -3.091  15.801  1.00 87.98           N  
ATOM   3339  CA  ASN A 434     -16.312  -1.742  15.326  1.00 87.98           C  
ATOM   3340  C   ASN A 434     -14.864  -1.366  15.654  1.00 87.98           C  
ATOM   3341  CB  ASN A 434     -17.309  -0.744  15.935  1.00 87.98           C  
ATOM   3342  O   ASN A 434     -14.105  -0.998  14.765  1.00 87.98           O  
ATOM   3343  CG  ASN A 434     -18.730  -0.965  15.451  1.00 87.98           C  
ATOM   3344  ND2 ASN A 434     -19.717  -0.710  16.282  1.00 87.98           N  
ATOM   3345  OD1 ASN A 434     -18.986  -1.389  14.341  1.00 87.98           O  
ATOM   3346  N   LYS A 435     -14.443  -1.573  16.909  1.00 90.65           N  
ATOM   3347  CA  LYS A 435     -13.059  -1.308  17.331  1.00 90.65           C  
ATOM   3348  C   LYS A 435     -12.061  -2.170  16.559  1.00 90.65           C  
ATOM   3349  CB  LYS A 435     -12.921  -1.545  18.840  1.00 90.65           C  
ATOM   3350  O   LYS A 435     -10.978  -1.712  16.224  1.00 90.65           O  
ATOM   3351  CG  LYS A 435     -13.663  -0.486  19.666  1.00 90.65           C  
ATOM   3352  CD  LYS A 435     -13.612  -0.833  21.158  1.00 90.65           C  
ATOM   3353  CE  LYS A 435     -14.336   0.242  21.972  1.00 90.65           C  
ATOM   3354  NZ  LYS A 435     -14.721  -0.271  23.305  1.00 90.65           N  
ATOM   3355  N   PHE A 436     -12.408  -3.416  16.248  1.00 91.96           N  
ATOM   3356  CA  PHE A 436     -11.548  -4.312  15.478  1.00 91.96           C  
ATOM   3357  C   PHE A 436     -11.350  -3.840  14.030  1.00 91.96           C  
ATOM   3358  CB  PHE A 436     -12.144  -5.720  15.529  1.00 91.96           C  
ATOM   3359  O   PHE A 436     -10.230  -3.919  13.511  1.00 91.96           O  
ATOM   3360  CG  PHE A 436     -11.235  -6.774  14.959  1.00 91.96           C  
ATOM   3361  CD1 PHE A 436     -11.342  -7.166  13.613  1.00 91.96           C  
ATOM   3362  CD2 PHE A 436     -10.272  -7.361  15.796  1.00 91.96           C  
ATOM   3363  CE1 PHE A 436     -10.499  -8.172  13.113  1.00 91.96           C  
ATOM   3364  CE2 PHE A 436      -9.430  -8.361  15.295  1.00 91.96           C  
ATOM   3365  CZ  PHE A 436      -9.553  -8.777  13.962  1.00 91.96           C  
ATOM   3366  N   ILE A 437     -12.416  -3.335  13.396  1.00 92.01           N  
ATOM   3367  CA  ILE A 437     -12.363  -2.702  12.070  1.00 92.01           C  
ATOM   3368  C   ILE A 437     -11.466  -1.464  12.132  1.00 92.01           C  
ATOM   3369  CB  ILE A 437     -13.784  -2.345  11.566  1.00 92.01           C  
ATOM   3370  O   ILE A 437     -10.505  -1.381  11.370  1.00 92.01           O  
ATOM   3371  CG1 ILE A 437     -14.646  -3.606  11.333  1.00 92.01           C  
ATOM   3372  CG2 ILE A 437     -13.715  -1.548  10.251  1.00 92.01           C  
ATOM   3373  CD1 ILE A 437     -16.154  -3.332  11.294  1.00 92.01           C  
ATOM   3374  N   GLU A 438     -11.725  -0.558  13.077  1.00 91.97           N  
ATOM   3375  CA  GLU A 438     -11.002   0.708  13.239  1.00 91.97           C  
ATOM   3376  C   GLU A 438      -9.499   0.490  13.472  1.00 91.97           C  
ATOM   3377  CB  GLU A 438     -11.646   1.481  14.403  1.00 91.97           C  
ATOM   3378  O   GLU A 438      -8.663   1.072  12.783  1.00 91.97           O  
ATOM   3379  CG  GLU A 438     -11.185   2.944  14.473  1.00 91.97           C  
ATOM   3380  CD  GLU A 438     -11.816   3.726  15.641  1.00 91.97           C  
ATOM   3381  OE1 GLU A 438     -11.301   4.827  15.947  1.00 91.97           O  
ATOM   3382  OE2 GLU A 438     -12.713   3.208  16.346  1.00 91.97           O  
ATOM   3383  N   VAL A 439      -9.132  -0.421  14.379  1.00 94.73           N  
ATOM   3384  CA  VAL A 439      -7.728  -0.746  14.682  1.00 94.73           C  
ATOM   3385  C   VAL A 439      -7.000  -1.353  13.488  1.00 94.73           C  
ATOM   3386  CB  VAL A 439      -7.660  -1.713  15.875  1.00 94.73           C  
ATOM   3387  O   VAL A 439      -5.835  -1.039  13.242  1.00 94.73           O  
ATOM   3388  CG1 VAL A 439      -6.254  -2.256  16.123  1.00 94.73           C  
ATOM   3389  CG2 VAL A 439      -8.039  -0.971  17.151  1.00 94.73           C  
ATOM   3390  N   THR A 440      -7.672  -2.237  12.752  1.00 94.64           N  
ATOM   3391  CA  THR A 440      -7.091  -2.846  11.552  1.00 94.64           C  
ATOM   3392  C   THR A 440      -6.907  -1.794  10.463  1.00 94.64           C  
ATOM   3393  CB  THR A 440      -7.962  -4.000  11.053  1.00 94.64           C  
ATOM   3394  O   THR A 440      -5.821  -1.705   9.898  1.00 94.64           O  
ATOM   3395  CG2 THR A 440      -7.422  -4.660   9.783  1.00 94.64           C  
ATOM   3396  OG1 THR A 440      -8.074  -4.997  12.054  1.00 94.64           O  
ATOM   3397  N   ALA A 441      -7.917  -0.951  10.233  1.00 93.99           N  
ATOM   3398  CA  ALA A 441      -7.855   0.132   9.259  1.00 93.99           C  
ATOM   3399  C   ALA A 441      -6.762   1.150   9.602  1.00 93.99           C  
ATOM   3400  CB  ALA A 441      -9.235   0.793   9.167  1.00 93.99           C  
ATOM   3401  O   ALA A 441      -6.028   1.560   8.710  1.00 93.99           O  
ATOM   3402  N   PHE A 442      -6.589   1.502  10.880  1.00 94.43           N  
ATOM   3403  CA  PHE A 442      -5.521   2.397  11.326  1.00 94.43           C  
ATOM   3404  C   PHE A 442      -4.124   1.798  11.117  1.00 94.43           C  
ATOM   3405  CB  PHE A 442      -5.748   2.768  12.797  1.00 94.43           C  
ATOM   3406  O   PHE A 442      -3.218   2.481  10.637  1.00 94.43           O  
ATOM   3407  CG  PHE A 442      -4.685   3.700  13.347  1.00 94.43           C  
ATOM   3408  CD1 PHE A 442      -3.830   3.277  14.382  1.00 94.43           C  
ATOM   3409  CD2 PHE A 442      -4.528   4.986  12.797  1.00 94.43           C  
ATOM   3410  CE1 PHE A 442      -2.837   4.141  14.878  1.00 94.43           C  
ATOM   3411  CE2 PHE A 442      -3.528   5.845  13.283  1.00 94.43           C  
ATOM   3412  CZ  PHE A 442      -2.686   5.426  14.327  1.00 94.43           C  
ATOM   3413  N   ASN A 443      -3.938   0.508  11.419  1.00 96.03           N  
ATOM   3414  CA  ASN A 443      -2.661  -0.160  11.173  1.00 96.03           C  
ATOM   3415  C   ASN A 443      -2.352  -0.282   9.671  1.00 96.03           C  
ATOM   3416  CB  ASN A 443      -2.659  -1.534  11.856  1.00 96.03           C  
ATOM   3417  O   ASN A 443      -1.222  -0.015   9.258  1.00 96.03           O  
ATOM   3418  CG  ASN A 443      -1.293  -2.185  11.735  1.00 96.03           C  
ATOM   3419  ND2 ASN A 443      -0.373  -1.811  12.590  1.00 96.03           N  
ATOM   3420  OD1 ASN A 443      -1.029  -3.019  10.878  1.00 96.03           O  
ATOM   3421  N   SER A 444      -3.342  -0.655   8.854  1.00 95.28           N  
ATOM   3422  CA  SER A 444      -3.194  -0.711   7.396  1.00 95.28           C  
ATOM   3423  C   SER A 444      -2.915   0.674   6.816  1.00 95.28           C  
ATOM   3424  CB  SER A 444      -4.435  -1.320   6.735  1.00 95.28           C  
ATOM   3425  O   SER A 444      -2.001   0.812   6.006  1.00 95.28           O  
ATOM   3426  OG  SER A 444      -4.578  -2.678   7.106  1.00 95.28           O  
ATOM   3427  N   PHE A 445      -3.617   1.706   7.295  1.00 94.41           N  
ATOM   3428  CA  PHE A 445      -3.378   3.111   6.957  1.00 94.41           C  
ATOM   3429  C   PHE A 445      -1.921   3.492   7.204  1.00 94.41           C  
ATOM   3430  CB  PHE A 445      -4.336   4.008   7.753  1.00 94.41           C  
ATOM   3431  O   PHE A 445      -1.249   3.952   6.286  1.00 94.41           O  
ATOM   3432  CG  PHE A 445      -3.945   5.466   7.717  1.00 94.41           C  
ATOM   3433  CD1 PHE A 445      -3.303   6.061   8.819  1.00 94.41           C  
ATOM   3434  CD2 PHE A 445      -4.152   6.203   6.543  1.00 94.41           C  
ATOM   3435  CE1 PHE A 445      -2.859   7.391   8.732  1.00 94.41           C  
ATOM   3436  CE2 PHE A 445      -3.708   7.530   6.451  1.00 94.41           C  
ATOM   3437  CZ  PHE A 445      -3.054   8.116   7.545  1.00 94.41           C  
ATOM   3438  N   ALA A 446      -1.401   3.219   8.403  1.00 95.22           N  
ATOM   3439  CA  ALA A 446      -0.011   3.504   8.738  1.00 95.22           C  
ATOM   3440  C   ALA A 446       0.969   2.783   7.794  1.00 95.22           C  
ATOM   3441  CB  ALA A 446       0.209   3.126  10.207  1.00 95.22           C  
ATOM   3442  O   ALA A 446       1.944   3.372   7.347  1.00 95.22           O  
ATOM   3443  N   LYS A 447       0.715   1.526   7.424  1.00 95.47           N  
ATOM   3444  CA  LYS A 447       1.591   0.792   6.495  1.00 95.47           C  
ATOM   3445  C   LYS A 447       1.554   1.341   5.072  1.00 95.47           C  
ATOM   3446  CB  LYS A 447       1.205  -0.679   6.487  1.00 95.47           C  
ATOM   3447  O   LYS A 447       2.613   1.563   4.496  1.00 95.47           O  
ATOM   3448  CG  LYS A 447       1.609  -1.345   7.801  1.00 95.47           C  
ATOM   3449  CD  LYS A 447       0.959  -2.716   7.816  1.00 95.47           C  
ATOM   3450  CE  LYS A 447       1.503  -3.515   8.980  1.00 95.47           C  
ATOM   3451  NZ  LYS A 447       0.590  -4.633   9.228  1.00 95.47           N  
ATOM   3452  N   SER A 448       0.364   1.586   4.526  1.00 93.22           N  
ATOM   3453  CA  SER A 448       0.202   2.150   3.177  1.00 93.22           C  
ATOM   3454  C   SER A 448       0.759   3.562   3.081  1.00 93.22           C  
ATOM   3455  CB  SER A 448      -1.263   2.126   2.786  1.00 93.22           C  
ATOM   3456  O   SER A 448       1.447   3.892   2.119  1.00 93.22           O  
ATOM   3457  OG  SER A 448      -1.487   2.669   1.506  1.00 93.22           O  
ATOM   3458  N   LEU A 449       0.581   4.363   4.134  1.00 92.41           N  
ATOM   3459  CA  LEU A 449       1.255   5.645   4.251  1.00 92.41           C  
ATOM   3460  C   LEU A 449       2.781   5.453   4.218  1.00 92.41           C  
ATOM   3461  CB  LEU A 449       0.749   6.342   5.526  1.00 92.41           C  
ATOM   3462  O   LEU A 449       3.460   6.169   3.494  1.00 92.41           O  
ATOM   3463  CG  LEU A 449       1.084   7.836   5.579  1.00 92.41           C  
ATOM   3464  CD1 LEU A 449       0.237   8.635   4.584  1.00 92.41           C  
ATOM   3465  CD2 LEU A 449       0.857   8.381   6.987  1.00 92.41           C  
ATOM   3466  N   GLY A 450       3.317   4.447   4.915  1.00 94.34           N  
ATOM   3467  CA  GLY A 450       4.737   4.086   4.863  1.00 94.34           C  
ATOM   3468  C   GLY A 450       5.229   3.804   3.442  1.00 94.34           C  
ATOM   3469  O   GLY A 450       6.204   4.416   3.012  1.00 94.34           O  
ATOM   3470  N   PHE A 451       4.523   2.958   2.686  1.00 92.73           N  
ATOM   3471  CA  PHE A 451       4.827   2.698   1.272  1.00 92.73           C  
ATOM   3472  C   PHE A 451       4.760   3.978   0.418  1.00 92.73           C  
ATOM   3473  CB  PHE A 451       3.867   1.630   0.721  1.00 92.73           C  
ATOM   3474  O   PHE A 451       5.683   4.279  -0.334  1.00 92.73           O  
ATOM   3475  CG  PHE A 451       4.097   0.229   1.255  1.00 92.73           C  
ATOM   3476  CD1 PHE A 451       5.262  -0.465   0.896  1.00 92.73           C  
ATOM   3477  CD2 PHE A 451       3.127  -0.423   2.038  1.00 92.73           C  
ATOM   3478  CE1 PHE A 451       5.476  -1.780   1.332  1.00 92.73           C  
ATOM   3479  CE2 PHE A 451       3.331  -1.743   2.470  1.00 92.73           C  
ATOM   3480  CZ  PHE A 451       4.508  -2.420   2.118  1.00 92.73           C  
ATOM   3481  N   ALA A 452       3.720   4.800   0.575  1.00 90.09           N  
ATOM   3482  CA  ALA A 452       3.580   6.041  -0.190  1.00 90.09           C  
ATOM   3483  C   ALA A 452       4.705   7.055   0.101  1.00 90.09           C  
ATOM   3484  CB  ALA A 452       2.195   6.632   0.097  1.00 90.09           C  
ATOM   3485  O   ALA A 452       5.231   7.687  -0.820  1.00 90.09           O  
ATOM   3486  N   PHE A 453       5.103   7.201   1.371  1.00 90.39           N  
ATOM   3487  CA  PHE A 453       6.269   8.001   1.756  1.00 90.39           C  
ATOM   3488  C   PHE A 453       7.560   7.406   1.187  1.00 90.39           C  
ATOM   3489  CB  PHE A 453       6.362   8.133   3.286  1.00 90.39           C  
ATOM   3490  O   PHE A 453       8.384   8.159   0.676  1.00 90.39           O  
ATOM   3491  CG  PHE A 453       5.637   9.334   3.871  1.00 90.39           C  
ATOM   3492  CD1 PHE A 453       6.328  10.539   4.088  1.00 90.39           C  
ATOM   3493  CD2 PHE A 453       4.272   9.269   4.193  1.00 90.39           C  
ATOM   3494  CE1 PHE A 453       5.665  11.651   4.639  1.00 90.39           C  
ATOM   3495  CE2 PHE A 453       3.610  10.366   4.773  1.00 90.39           C  
ATOM   3496  CZ  PHE A 453       4.308  11.562   4.994  1.00 90.39           C  
ATOM   3497  N   GLY A 454       7.711   6.080   1.212  1.00 91.00           N  
ATOM   3498  CA  GLY A 454       8.847   5.358   0.637  1.00 91.00           C  
ATOM   3499  C   GLY A 454       9.099   5.664  -0.820  1.00 91.00           C  
ATOM   3500  O   GLY A 454      10.181   6.145  -1.157  1.00 91.00           O  
ATOM   3501  N   GLY A 455       8.089   5.481  -1.664  1.00 86.17           N  
ATOM   3502  CA  GLY A 455       8.224   5.758  -3.090  1.00 86.17           C  
ATOM   3503  C   GLY A 455       8.578   7.225  -3.362  1.00 86.17           C  
ATOM   3504  O   GLY A 455       9.551   7.519  -4.060  1.00 86.17           O  
ATOM   3505  N   ASN A 456       7.834   8.163  -2.762  1.00 85.13           N  
ATOM   3506  CA  ASN A 456       8.009   9.595  -3.036  1.00 85.13           C  
ATOM   3507  C   ASN A 456       9.306  10.166  -2.442  1.00 85.13           C  
ATOM   3508  CB  ASN A 456       6.778  10.367  -2.533  1.00 85.13           C  
ATOM   3509  O   ASN A 456      10.018  10.910  -3.118  1.00 85.13           O  
ATOM   3510  CG  ASN A 456       5.530  10.106  -3.364  1.00 85.13           C  
ATOM   3511  ND2 ASN A 456       4.411   9.870  -2.728  1.00 85.13           N  
ATOM   3512  OD1 ASN A 456       5.527  10.131  -4.585  1.00 85.13           O  
ATOM   3513  N   MET A 457       9.648   9.823  -1.195  1.00 86.15           N  
ATOM   3514  CA  MET A 457      10.898  10.285  -0.584  1.00 86.15           C  
ATOM   3515  C   MET A 457      12.117   9.628  -1.223  1.00 86.15           C  
ATOM   3516  CB  MET A 457      10.929  10.075   0.935  1.00 86.15           C  
ATOM   3517  O   MET A 457      13.133  10.302  -1.366  1.00 86.15           O  
ATOM   3518  CG  MET A 457       9.982  11.048   1.645  1.00 86.15           C  
ATOM   3519  SD  MET A 457      10.105  11.119   3.456  1.00 86.15           S  
ATOM   3520  CE  MET A 457      11.830  11.625   3.697  1.00 86.15           C  
ATOM   3521  N   GLY A 458      12.025   8.370  -1.659  1.00 88.85           N  
ATOM   3522  CA  GLY A 458      13.086   7.730  -2.434  1.00 88.85           C  
ATOM   3523  C   GLY A 458      13.390   8.514  -3.711  1.00 88.85           C  
ATOM   3524  O   GLY A 458      14.531   8.936  -3.913  1.00 88.85           O  
ATOM   3525  N   ALA A 459      12.353   8.814  -4.506  1.00 84.25           N  
ATOM   3526  CA  ALA A 459      12.460   9.625  -5.727  1.00 84.25           C  
ATOM   3527  C   ALA A 459      13.085  11.001  -5.467  1.00 84.25           C  
ATOM   3528  CB  ALA A 459      11.068   9.732  -6.356  1.00 84.25           C  
ATOM   3529  O   ALA A 459      13.980  11.444  -6.199  1.00 84.25           O  
ATOM   3530  N   MET A 460      12.646  11.652  -4.391  1.00 83.92           N  
ATOM   3531  CA  MET A 460      13.148  12.948  -3.951  1.00 83.92           C  
ATOM   3532  C   MET A 460      14.633  12.894  -3.561  1.00 83.92           C  
ATOM   3533  CB  MET A 460      12.280  13.401  -2.774  1.00 83.92           C  
ATOM   3534  O   MET A 460      15.419  13.714  -4.038  1.00 83.92           O  
ATOM   3535  CG  MET A 460      12.665  14.773  -2.222  1.00 83.92           C  
ATOM   3536  SD  MET A 460      11.999  15.091  -0.564  1.00 83.92           S  
ATOM   3537  CE  MET A 460      13.034  13.997   0.441  1.00 83.92           C  
ATOM   3538  N   ILE A 461      15.030  11.939  -2.713  1.00 89.42           N  
ATOM   3539  CA  ILE A 461      16.410  11.784  -2.224  1.00 89.42           C  
ATOM   3540  C   ILE A 461      17.348  11.478  -3.388  1.00 89.42           C  
ATOM   3541  CB  ILE A 461      16.482  10.690  -1.134  1.00 89.42           C  
ATOM   3542  O   ILE A 461      18.369  12.149  -3.535  1.00 89.42           O  
ATOM   3543  CG1 ILE A 461      15.786  11.189   0.151  1.00 89.42           C  
ATOM   3544  CG2 ILE A 461      17.939  10.288  -0.816  1.00 89.42           C  
ATOM   3545  CD1 ILE A 461      15.471  10.063   1.141  1.00 89.42           C  
ATOM   3546  N   PHE A 462      16.968  10.535  -4.252  1.00 88.13           N  
ATOM   3547  CA  PHE A 462      17.737  10.189  -5.442  1.00 88.13           C  
ATOM   3548  C   PHE A 462      17.960  11.411  -6.343  1.00 88.13           C  
ATOM   3549  CB  PHE A 462      16.990   9.082  -6.188  1.00 88.13           C  
ATOM   3550  O   PHE A 462      19.092  11.735  -6.700  1.00 88.13           O  
ATOM   3551  CG  PHE A 462      17.643   8.698  -7.498  1.00 88.13           C  
ATOM   3552  CD1 PHE A 462      17.117   9.164  -8.718  1.00 88.13           C  
ATOM   3553  CD2 PHE A 462      18.806   7.908  -7.491  1.00 88.13           C  
ATOM   3554  CE1 PHE A 462      17.750   8.831  -9.928  1.00 88.13           C  
ATOM   3555  CE2 PHE A 462      19.448   7.596  -8.702  1.00 88.13           C  
ATOM   3556  CZ  PHE A 462      18.916   8.047  -9.919  1.00 88.13           C  
ATOM   3557  N   THR A 463      16.887  12.148  -6.645  1.00 84.53           N  
ATOM   3558  CA  THR A 463      16.941  13.353  -7.486  1.00 84.53           C  
ATOM   3559  C   THR A 463      17.817  14.446  -6.875  1.00 84.53           C  
ATOM   3560  CB  THR A 463      15.523  13.895  -7.713  1.00 84.53           C  
ATOM   3561  O   THR A 463      18.643  15.047  -7.569  1.00 84.53           O  
ATOM   3562  CG2 THR A 463      15.484  15.238  -8.452  1.00 84.53           C  
ATOM   3563  OG1 THR A 463      14.792  12.961  -8.465  1.00 84.53           O  
ATOM   3564  N   ALA A 464      17.647  14.722  -5.581  1.00 85.55           N  
ATOM   3565  CA  ALA A 464      18.406  15.752  -4.881  1.00 85.55           C  
ATOM   3566  C   ALA A 464      19.893  15.393  -4.782  1.00 85.55           C  
ATOM   3567  CB  ALA A 464      17.777  15.966  -3.500  1.00 85.55           C  
ATOM   3568  O   ALA A 464      20.747  16.242  -5.048  1.00 85.55           O  
ATOM   3569  N   SER A 465      20.203  14.136  -4.453  1.00 88.60           N  
ATOM   3570  CA  SER A 465      21.577  13.644  -4.373  1.00 88.60           C  
ATOM   3571  C   SER A 465      22.281  13.745  -5.727  1.00 88.60           C  
ATOM   3572  CB  SER A 465      21.598  12.207  -3.856  1.00 88.60           C  
ATOM   3573  O   SER A 465      23.344  14.361  -5.828  1.00 88.60           O  
ATOM   3574  OG  SER A 465      22.947  11.815  -3.824  1.00 88.60           O  
ATOM   3575  N   LEU A 466      21.642  13.261  -6.795  1.00 84.63           N  
ATOM   3576  CA  LEU A 466      22.208  13.286  -8.142  1.00 84.63           C  
ATOM   3577  C   LEU A 466      22.497  14.720  -8.619  1.00 84.63           C  
ATOM   3578  CB  LEU A 466      21.229  12.536  -9.059  1.00 84.63           C  
ATOM   3579  O   LEU A 466      23.597  15.010  -9.093  1.00 84.63           O  
ATOM   3580  CG  LEU A 466      21.762  12.186 -10.456  1.00 84.63           C  
ATOM   3581  CD1 LEU A 466      22.979  11.262 -10.399  1.00 84.63           C  
ATOM   3582  CD2 LEU A 466      20.645  11.457 -11.201  1.00 84.63           C  
ATOM   3583  N   LYS A 467      21.554  15.654  -8.417  1.00 82.89           N  
ATOM   3584  CA  LYS A 467      21.747  17.078  -8.755  1.00 82.89           C  
ATOM   3585  C   LYS A 467      22.883  17.719  -7.952  1.00 82.89           C  
ATOM   3586  CB  LYS A 467      20.436  17.860  -8.550  1.00 82.89           C  
ATOM   3587  O   LYS A 467      23.646  18.509  -8.510  1.00 82.89           O  
ATOM   3588  CG  LYS A 467      19.408  17.582  -9.660  1.00 82.89           C  
ATOM   3589  CD  LYS A 467      18.115  18.397  -9.479  1.00 82.89           C  
ATOM   3590  CE  LYS A 467      17.139  18.057 -10.616  1.00 82.89           C  
ATOM   3591  NZ  LYS A 467      15.883  18.852 -10.579  1.00 82.89           N  
ATOM   3592  N   ASN A 468      23.007  17.402  -6.664  1.00 85.37           N  
ATOM   3593  CA  ASN A 468      24.064  17.950  -5.812  1.00 85.37           C  
ATOM   3594  C   ASN A 468      25.452  17.439  -6.218  1.00 85.37           C  
ATOM   3595  CB  ASN A 468      23.748  17.632  -4.343  1.00 85.37           C  
ATOM   3596  O   ASN A 468      26.380  18.240  -6.318  1.00 85.37           O  
ATOM   3597  CG  ASN A 468      22.636  18.493  -3.769  1.00 85.37           C  
ATOM   3598  ND2 ASN A 468      22.087  18.090  -2.647  1.00 85.37           N  
ATOM   3599  OD1 ASN A 468      22.277  19.546  -4.281  1.00 85.37           O  
ATOM   3600  N   GLN A 469      25.578  16.144  -6.517  1.00 83.61           N  
ATOM   3601  CA  GLN A 469      26.832  15.538  -6.976  1.00 83.61           C  
ATOM   3602  C   GLN A 469      27.276  16.075  -8.341  1.00 83.61           C  
ATOM   3603  CB  GLN A 469      26.657  14.022  -7.063  1.00 83.61           C  
ATOM   3604  O   GLN A 469      28.460  16.320  -8.568  1.00 83.61           O  
ATOM   3605  CG  GLN A 469      26.520  13.354  -5.687  1.00 83.61           C  
ATOM   3606  CD  GLN A 469      26.323  11.857  -5.859  1.00 83.61           C  
ATOM   3607  NE2 GLN A 469      25.335  11.250  -5.252  1.00 83.61           N  
ATOM   3608  OE1 GLN A 469      27.054  11.209  -6.583  1.00 83.61           O  
ATOM   3609  N   MET A 470      26.330  16.312  -9.250  1.00 78.24           N  
ATOM   3610  CA  MET A 470      26.637  16.935 -10.536  1.00 78.24           C  
ATOM   3611  C   MET A 470      27.109  18.380 -10.388  1.00 78.24           C  
ATOM   3612  CB  MET A 470      25.405  16.912 -11.430  1.00 78.24           C  
ATOM   3613  O   MET A 470      28.054  18.779 -11.055  1.00 78.24           O  
ATOM   3614  CG  MET A 470      25.148  15.528 -12.021  1.00 78.24           C  
ATOM   3615  SD  MET A 470      23.848  15.584 -13.270  1.00 78.24           S  
ATOM   3616  CE  MET A 470      24.758  16.402 -14.610  1.00 78.24           C  
ATOM   3617  N   ARG A 471      26.476  19.168  -9.508  1.00 78.56           N  
ATOM   3618  CA  ARG A 471      26.886  20.558  -9.249  1.00 78.56           C  
ATOM   3619  C   ARG A 471      28.268  20.655  -8.611  1.00 78.56           C  
ATOM   3620  CB  ARG A 471      25.867  21.249  -8.340  1.00 78.56           C  
ATOM   3621  O   ARG A 471      28.985  21.610  -8.892  1.00 78.56           O  
ATOM   3622  CG  ARG A 471      24.589  21.643  -9.084  1.00 78.56           C  
ATOM   3623  CD  ARG A 471      23.608  22.223  -8.066  1.00 78.56           C  
ATOM   3624  NE  ARG A 471      22.345  22.636  -8.700  1.00 78.56           N  
ATOM   3625  NH1 ARG A 471      21.328  23.383  -6.786  1.00 78.56           N  
ATOM   3626  NH2 ARG A 471      20.247  23.513  -8.738  1.00 78.56           N  
ATOM   3627  CZ  ARG A 471      21.316  23.174  -8.074  1.00 78.56           C  
ATOM   3628  N   SER A 472      28.625  19.714  -7.736  1.00 77.61           N  
ATOM   3629  CA  SER A 472      29.947  19.687  -7.101  1.00 77.61           C  
ATOM   3630  C   SER A 472      31.045  19.167  -8.032  1.00 77.61           C  
ATOM   3631  CB  SER A 472      29.903  18.860  -5.815  1.00 77.61           C  
ATOM   3632  O   SER A 472      32.218  19.477  -7.827  1.00 77.61           O  
ATOM   3633  OG  SER A 472      29.543  17.522  -6.081  1.00 77.61           O  
ATOM   3634  N   SER A 473      30.685  18.409  -9.067  1.00 70.97           N  
ATOM   3635  CA  SER A 473      31.634  17.849 -10.024  1.00 70.97           C  
ATOM   3636  C   SER A 473      31.925  18.840 -11.153  1.00 70.97           C  
ATOM   3637  CB  SER A 473      31.088  16.529 -10.568  1.00 70.97           C  
ATOM   3638  O   SER A 473      31.046  19.164 -11.940  1.00 70.97           O  
ATOM   3639  OG  SER A 473      30.922  15.628  -9.494  1.00 70.97           O  
ATOM   3640  N   GLN A 474      33.182  19.271 -11.305  1.00 60.33           N  
ATOM   3641  CA  GLN A 474      33.662  20.125 -12.416  1.00 60.33           C  
ATOM   3642  C   GLN A 474      33.676  19.417 -13.792  1.00 60.33           C  
ATOM   3643  CB  GLN A 474      35.066  20.656 -12.069  1.00 60.33           C  
ATOM   3644  O   GLN A 474      34.424  19.797 -14.691  1.00 60.33           O  
ATOM   3645  CG  GLN A 474      35.053  21.741 -10.986  1.00 60.33           C  
ATOM   3646  CD  GLN A 474      36.461  22.091 -10.510  1.00 60.33           C  
ATOM   3647  NE2 GLN A 474      36.702  23.314 -10.091  1.00 60.33           N  
ATOM   3648  OE1 GLN A 474      37.366  21.278 -10.476  1.00 60.33           O  
ATOM   3649  N   LEU A 475      32.904  18.345 -13.969  1.00 59.42           N  
ATOM   3650  CA  LEU A 475      32.871  17.591 -15.217  1.00 59.42           C  
ATOM   3651  C   LEU A 475      32.088  18.371 -16.283  1.00 59.42           C  
ATOM   3652  CB  LEU A 475      32.272  16.196 -14.958  1.00 59.42           C  
ATOM   3653  O   LEU A 475      31.002  18.875 -16.008  1.00 59.42           O  
ATOM   3654  CG  LEU A 475      33.181  15.260 -14.141  1.00 59.42           C  
ATOM   3655  CD1 LEU A 475      32.373  14.076 -13.623  1.00 59.42           C  
ATOM   3656  CD2 LEU A 475      34.328  14.705 -14.989  1.00 59.42           C  
ATOM   3657  N   ASN A 476      32.604  18.392 -17.519  1.00 56.49           N  
ATOM   3658  CA  ASN A 476      31.933  18.920 -18.719  1.00 56.49           C  
ATOM   3659  C   ASN A 476      30.775  18.008 -19.176  1.00 56.49           C  
ATOM   3660  CB  ASN A 476      32.966  19.125 -19.851  1.00 56.49           C  
ATOM   3661  O   ASN A 476      30.697  17.609 -20.336  1.00 56.49           O  
ATOM   3662  CG  ASN A 476      33.879  20.321 -19.678  1.00 56.49           C  
ATOM   3663  ND2 ASN A 476      34.954  20.372 -20.429  1.00 56.49           N  
ATOM   3664  OD1 ASN A 476      33.640  21.234 -18.911  1.00 56.49           O  
ATOM   3665  N   ILE A 477      29.897  17.619 -18.256  1.00 59.74           N  
ATOM   3666  CA  ILE A 477      28.650  16.939 -18.594  1.00 59.74           C  
ATOM   3667  C   ILE A 477      27.665  18.032 -19.050  1.00 59.74           C  
ATOM   3668  CB  ILE A 477      28.143  16.110 -17.396  1.00 59.74           C  
ATOM   3669  O   ILE A 477      27.570  19.059 -18.370  1.00 59.74           O  
ATOM   3670  CG1 ILE A 477      29.159  15.014 -17.000  1.00 59.74           C  
ATOM   3671  CG2 ILE A 477      26.814  15.431 -17.741  1.00 59.74           C  
ATOM   3672  CD1 ILE A 477      28.864  14.347 -15.649  1.00 59.74           C  
ATOM   3673  N   PRO A 478      26.943  17.858 -20.174  1.00 55.99           N  
ATOM   3674  CA  PRO A 478      25.903  18.794 -20.595  1.00 55.99           C  
ATOM   3675  C   PRO A 478      24.962  19.135 -19.431  1.00 55.99           C  
ATOM   3676  CB  PRO A 478      25.145  18.092 -21.729  1.00 55.99           C  
ATOM   3677  O   PRO A 478      24.578  18.253 -18.662  1.00 55.99           O  
ATOM   3678  CG  PRO A 478      26.135  17.063 -22.273  1.00 55.99           C  
ATOM   3679  CD  PRO A 478      27.024  16.725 -21.081  1.00 55.99           C  
ATOM   3680  N   GLN A 479      24.569  20.405 -19.286  1.00 54.66           N  
ATOM   3681  CA  GLN A 479      23.506  20.752 -18.344  1.00 54.66           C  
ATOM   3682  C   GLN A 479      22.209  20.066 -18.787  1.00 54.66           C  
ATOM   3683  CB  GLN A 479      23.303  22.273 -18.236  1.00 54.66           C  
ATOM   3684  O   GLN A 479      21.587  20.465 -19.769  1.00 54.66           O  
ATOM   3685  CG  GLN A 479      24.139  22.905 -17.114  1.00 54.66           C  
ATOM   3686  CD  GLN A 479      23.767  24.367 -16.863  1.00 54.66           C  
ATOM   3687  NE2 GLN A 479      24.137  24.924 -15.731  1.00 54.66           N  
ATOM   3688  OE1 GLN A 479      23.141  25.045 -17.657  1.00 54.66           O  
ATOM   3689  N   PHE A 480      21.801  19.038 -18.050  1.00 56.82           N  
ATOM   3690  CA  PHE A 480      20.505  18.396 -18.228  1.00 56.82           C  
ATOM   3691  C   PHE A 480      19.423  19.187 -17.492  1.00 56.82           C  
ATOM   3692  CB  PHE A 480      20.583  16.940 -17.765  1.00 56.82           C  
ATOM   3693  O   PHE A 480      19.605  19.602 -16.345  1.00 56.82           O  
ATOM   3694  CG  PHE A 480      21.542  16.109 -18.592  1.00 56.82           C  
ATOM   3695  CD1 PHE A 480      21.258  15.790 -19.932  1.00 56.82           C  
ATOM   3696  CD2 PHE A 480      22.744  15.674 -18.020  1.00 56.82           C  
ATOM   3697  CE1 PHE A 480      22.199  15.083 -20.702  1.00 56.82           C  
ATOM   3698  CE2 PHE A 480      23.659  14.926 -18.773  1.00 56.82           C  
ATOM   3699  CZ  PHE A 480      23.410  14.671 -20.126  1.00 56.82           C  
ATOM   3700  N   THR A 481      18.284  19.390 -18.150  1.00 54.33           N  
ATOM   3701  CA  THR A 481      17.117  20.076 -17.577  1.00 54.33           C  
ATOM   3702  C   THR A 481      16.363  19.194 -16.581  1.00 54.33           C  
ATOM   3703  CB  THR A 481      16.163  20.538 -18.692  1.00 54.33           C  
ATOM   3704  O   THR A 481      15.832  19.711 -15.597  1.00 54.33           O  
ATOM   3705  CG2 THR A 481      16.670  21.803 -19.381  1.00 54.33           C  
ATOM   3706  OG1 THR A 481      16.056  19.539 -19.682  1.00 54.33           O  
ATOM   3707  N   SER A 482      16.354  17.870 -16.781  1.00 61.97           N  
ATOM   3708  CA  SER A 482      15.673  16.907 -15.906  1.00 61.97           C  
ATOM   3709  C   SER A 482      16.527  15.671 -15.602  1.00 61.97           C  
ATOM   3710  CB  SER A 482      14.322  16.499 -16.509  1.00 61.97           C  
ATOM   3711  O   SER A 482      17.413  15.296 -16.372  1.00 61.97           O  
ATOM   3712  OG  SER A 482      14.503  15.643 -17.618  1.00 61.97           O  
ATOM   3713  N   VAL A 483      16.233  15.002 -14.480  1.00 63.38           N  
ATOM   3714  CA  VAL A 483      16.847  13.703 -14.141  1.00 63.38           C  
ATOM   3715  C   VAL A 483      16.566  12.672 -15.234  1.00 63.38           C  
ATOM   3716  CB  VAL A 483      16.343  13.194 -12.776  1.00 63.38           C  
ATOM   3717  O   VAL A 483      17.451  11.905 -15.583  1.00 63.38           O  
ATOM   3718  CG1 VAL A 483      16.838  11.782 -12.441  1.00 63.38           C  
ATOM   3719  CG2 VAL A 483      16.815  14.130 -11.660  1.00 63.38           C  
ATOM   3720  N   GLU A 484      15.382  12.705 -15.844  1.00 63.41           N  
ATOM   3721  CA  GLU A 484      15.011  11.825 -16.957  1.00 63.41           C  
ATOM   3722  C   GLU A 484      15.948  11.986 -18.158  1.00 63.41           C  
ATOM   3723  CB  GLU A 484      13.578  12.141 -17.394  1.00 63.41           C  
ATOM   3724  O   GLU A 484      16.444  10.990 -18.677  1.00 63.41           O  
ATOM   3725  CG  GLU A 484      12.544  11.828 -16.304  1.00 63.41           C  
ATOM   3726  CD  GLU A 484      11.162  12.418 -16.613  1.00 63.41           C  
ATOM   3727  OE1 GLU A 484      10.298  12.289 -15.722  1.00 63.41           O  
ATOM   3728  OE2 GLU A 484      11.010  13.073 -17.671  1.00 63.41           O  
ATOM   3729  N   THR A 485      16.267  13.223 -18.561  1.00 64.46           N  
ATOM   3730  CA  THR A 485      17.206  13.461 -19.676  1.00 64.46           C  
ATOM   3731  C   THR A 485      18.617  12.964 -19.365  1.00 64.46           C  
ATOM   3732  CB  THR A 485      17.263  14.937 -20.099  1.00 64.46           C  
ATOM   3733  O   THR A 485      19.284  12.416 -20.240  1.00 64.46           O  
ATOM   3734  CG2 THR A 485      15.953  15.406 -20.724  1.00 64.46           C  
ATOM   3735  OG1 THR A 485      17.560  15.816 -19.036  1.00 64.46           O  
ATOM   3736  N   LEU A 486      19.051  13.079 -18.108  1.00 68.43           N  
ATOM   3737  CA  LEU A 486      20.321  12.524 -17.645  1.00 68.43           C  
ATOM   3738  C   LEU A 486      20.308  10.988 -17.659  1.00 68.43           C  
ATOM   3739  CB  LEU A 486      20.587  13.085 -16.241  1.00 68.43           C  
ATOM   3740  O   LEU A 486      21.284  10.373 -18.085  1.00 68.43           O  
ATOM   3741  CG  LEU A 486      21.795  12.470 -15.517  1.00 68.43           C  
ATOM   3742  CD1 LEU A 486      23.133  12.904 -16.104  1.00 68.43           C  
ATOM   3743  CD2 LEU A 486      21.739  12.929 -14.070  1.00 68.43           C  
ATOM   3744  N   LEU A 487      19.221  10.356 -17.209  1.00 68.88           N  
ATOM   3745  CA  LEU A 487      19.074   8.899 -17.236  1.00 68.88           C  
ATOM   3746  C   LEU A 487      18.987   8.366 -18.675  1.00 68.88           C  
ATOM   3747  CB  LEU A 487      17.845   8.474 -16.411  1.00 68.88           C  
ATOM   3748  O   LEU A 487      19.598   7.337 -18.975  1.00 68.88           O  
ATOM   3749  CG  LEU A 487      17.952   8.703 -14.891  1.00 68.88           C  
ATOM   3750  CD1 LEU A 487      16.658   8.244 -14.219  1.00 68.88           C  
ATOM   3751  CD2 LEU A 487      19.128   7.960 -14.256  1.00 68.88           C  
ATOM   3752  N   ALA A 488      18.323   9.083 -19.582  1.00 66.35           N  
ATOM   3753  CA  ALA A 488      18.325   8.776 -21.010  1.00 66.35           C  
ATOM   3754  C   ALA A 488      19.748   8.864 -21.588  1.00 66.35           C  
ATOM   3755  CB  ALA A 488      17.344   9.717 -21.719  1.00 66.35           C  
ATOM   3756  O   ALA A 488      20.252   7.885 -22.139  1.00 66.35           O  
ATOM   3757  N   TYR A 489      20.458   9.968 -21.330  1.00 67.84           N  
ATOM   3758  CA  TYR A 489      21.852  10.139 -21.750  1.00 67.84           C  
ATOM   3759  C   TYR A 489      22.775   9.048 -21.190  1.00 67.84           C  
ATOM   3760  CB  TYR A 489      22.338  11.523 -21.318  1.00 67.84           C  
ATOM   3761  O   TYR A 489      23.600   8.504 -21.920  1.00 67.84           O  
ATOM   3762  CG  TYR A 489      23.772  11.798 -21.719  1.00 67.84           C  
ATOM   3763  CD1 TYR A 489      24.829  11.486 -20.840  1.00 67.84           C  
ATOM   3764  CD2 TYR A 489      24.046  12.363 -22.978  1.00 67.84           C  
ATOM   3765  CE1 TYR A 489      26.162  11.722 -21.226  1.00 67.84           C  
ATOM   3766  CE2 TYR A 489      25.376  12.627 -23.355  1.00 67.84           C  
ATOM   3767  OH  TYR A 489      27.719  12.527 -22.869  1.00 67.84           O  
ATOM   3768  CZ  TYR A 489      26.436  12.293 -22.489  1.00 67.84           C  
ATOM   3769  N   SER A 490      22.603   8.667 -19.917  1.00 68.68           N  
ATOM   3770  CA  SER A 490      23.346   7.570 -19.273  1.00 68.68           C  
ATOM   3771  C   SER A 490      23.163   6.222 -19.959  1.00 68.68           C  
ATOM   3772  CB  SER A 490      22.878   7.385 -17.823  1.00 68.68           C  
ATOM   3773  O   SER A 490      23.969   5.308 -19.791  1.00 68.68           O  
ATOM   3774  OG  SER A 490      21.736   6.564 -17.669  1.00 68.68           O  
ATOM   3775  N   THR A 491      22.028   6.054 -20.631  1.00 68.26           N  
ATOM   3776  CA  THR A 491      21.658   4.820 -21.317  1.00 68.26           C  
ATOM   3777  C   THR A 491      22.262   4.779 -22.705  1.00 68.26           C  
ATOM   3778  CB  THR A 491      20.136   4.637 -21.293  1.00 68.26           C  
ATOM   3779  O   THR A 491      22.719   3.718 -23.115  1.00 68.26           O  
ATOM   3780  CG2 THR A 491      19.700   3.298 -21.876  1.00 68.26           C  
ATOM   3781  OG1 THR A 491      19.730   4.637 -19.935  1.00 68.26           O  
ATOM   3782  N   GLU A 492      22.366   5.927 -23.366  1.00 71.82           N  
ATOM   3783  CA  GLU A 492      23.052   6.060 -24.651  1.00 71.82           C  
ATOM   3784  C   GLU A 492      24.587   6.040 -24.518  1.00 71.82           C  
ATOM   3785  CB  GLU A 492      22.576   7.355 -25.322  1.00 71.82           C  
ATOM   3786  O   GLU A 492      25.260   5.443 -25.352  1.00 71.82           O  
ATOM   3787  CG  GLU A 492      21.084   7.308 -25.697  1.00 71.82           C  
ATOM   3788  CD  GLU A 492      20.588   8.609 -26.347  1.00 71.82           C  
ATOM   3789  OE1 GLU A 492      19.434   8.598 -26.830  1.00 71.82           O  
ATOM   3790  OE2 GLU A 492      21.348   9.607 -26.340  1.00 71.82           O  
ATOM   3791  N   HIS A 493      25.145   6.635 -23.455  1.00 73.24           N  
ATOM   3792  CA  HIS A 493      26.593   6.818 -23.244  1.00 73.24           C  
ATOM   3793  C   HIS A 493      27.121   5.952 -22.088  1.00 73.24           C  
ATOM   3794  CB  HIS A 493      26.913   8.309 -23.047  1.00 73.24           C  
ATOM   3795  O   HIS A 493      27.774   6.435 -21.159  1.00 73.24           O  
ATOM   3796  CG  HIS A 493      26.520   9.171 -24.217  1.00 73.24           C  
ATOM   3797  CD2 HIS A 493      27.350   9.693 -25.171  1.00 73.24           C  
ATOM   3798  ND1 HIS A 493      25.241   9.560 -24.536  1.00 73.24           N  
ATOM   3799  CE1 HIS A 493      25.293  10.279 -25.668  1.00 73.24           C  
ATOM   3800  NE2 HIS A 493      26.565  10.407 -26.083  1.00 73.24           N  
ATOM   3801  N   TYR A 494      26.763   4.668 -22.083  1.00 73.06           N  
ATOM   3802  CA  TYR A 494      27.149   3.762 -21.005  1.00 73.06           C  
ATOM   3803  C   TYR A 494      28.568   3.200 -21.179  1.00 73.06           C  
ATOM   3804  CB  TYR A 494      26.123   2.637 -20.872  1.00 73.06           C  
ATOM   3805  O   TYR A 494      28.782   2.277 -21.959  1.00 73.06           O  
ATOM   3806  CG  TYR A 494      26.441   1.704 -19.719  1.00 73.06           C  
ATOM   3807  CD1 TYR A 494      26.963   0.418 -19.963  1.00 73.06           C  
ATOM   3808  CD2 TYR A 494      26.235   2.140 -18.397  1.00 73.06           C  
ATOM   3809  CE1 TYR A 494      27.208  -0.459 -18.888  1.00 73.06           C  
ATOM   3810  CE2 TYR A 494      26.482   1.270 -17.320  1.00 73.06           C  
ATOM   3811  OH  TYR A 494      27.122  -0.885 -16.518  1.00 73.06           O  
ATOM   3812  CZ  TYR A 494      26.940  -0.041 -17.566  1.00 73.06           C  
ATOM   3813  N   ASP A 495      29.502   3.668 -20.346  1.00 75.54           N  
ATOM   3814  CA  ASP A 495      30.899   3.193 -20.310  1.00 75.54           C  
ATOM   3815  C   ASP A 495      31.178   2.185 -19.170  1.00 75.54           C  
ATOM   3816  CB  ASP A 495      31.856   4.392 -20.254  1.00 75.54           C  
ATOM   3817  O   ASP A 495      32.313   2.012 -18.721  1.00 75.54           O  
ATOM   3818  CG  ASP A 495      31.742   5.337 -21.452  1.00 75.54           C  
ATOM   3819  OD1 ASP A 495      31.458   4.849 -22.567  1.00 75.54           O  
ATOM   3820  OD2 ASP A 495      31.976   6.543 -21.219  1.00 75.54           O  
ATOM   3821  N   GLY A 496      30.136   1.534 -18.642  1.00 79.08           N  
ATOM   3822  CA  GLY A 496      30.243   0.588 -17.527  1.00 79.08           C  
ATOM   3823  C   GLY A 496      29.892   1.171 -16.147  1.00 79.08           C  
ATOM   3824  O   GLY A 496      29.653   2.376 -15.996  1.00 79.08           O  
ATOM   3825  N   PRO A 497      29.876   0.329 -15.094  1.00 75.71           N  
ATOM   3826  CA  PRO A 497      29.506   0.742 -13.735  1.00 75.71           C  
ATOM   3827  C   PRO A 497      30.548   1.666 -13.084  1.00 75.71           C  
ATOM   3828  CB  PRO A 497      29.336  -0.568 -12.957  1.00 75.71           C  
ATOM   3829  O   PRO A 497      30.242   2.374 -12.131  1.00 75.71           O  
ATOM   3830  CG  PRO A 497      30.272  -1.542 -13.673  1.00 75.71           C  
ATOM   3831  CD  PRO A 497      30.197  -1.092 -15.131  1.00 75.71           C  
ATOM   3832  N   GLN A 498      31.780   1.685 -13.607  1.00 74.95           N  
ATOM   3833  CA  GLN A 498      32.873   2.525 -13.108  1.00 74.95           C  
ATOM   3834  C   GLN A 498      32.945   3.909 -13.768  1.00 74.95           C  
ATOM   3835  CB  GLN A 498      34.208   1.771 -13.245  1.00 74.95           C  
ATOM   3836  O   GLN A 498      33.799   4.712 -13.375  1.00 74.95           O  
ATOM   3837  CG  GLN A 498      34.271   0.508 -12.371  1.00 74.95           C  
ATOM   3838  CD  GLN A 498      34.116   0.800 -10.879  1.00 74.95           C  
ATOM   3839  NE2 GLN A 498      33.648  -0.154 -10.105  1.00 74.95           N  
ATOM   3840  OE1 GLN A 498      34.413   1.882 -10.386  1.00 74.95           O  
ATOM   3841  N   SER A 499      32.068   4.198 -14.736  1.00 80.07           N  
ATOM   3842  CA  SER A 499      31.973   5.523 -15.348  1.00 80.07           C  
ATOM   3843  C   SER A 499      31.604   6.576 -14.295  1.00 80.07           C  
ATOM   3844  CB  SER A 499      30.980   5.515 -16.521  1.00 80.07           C  
ATOM   3845  O   SER A 499      30.933   6.278 -13.301  1.00 80.07           O  
ATOM   3846  OG  SER A 499      29.649   5.634 -16.063  1.00 80.07           O  
ATOM   3847  N   SER A 500      32.036   7.823 -14.497  1.00 78.78           N  
ATOM   3848  CA  SER A 500      31.747   8.917 -13.557  1.00 78.78           C  
ATOM   3849  C   SER A 500      30.244   9.078 -13.319  1.00 78.78           C  
ATOM   3850  CB  SER A 500      32.313  10.238 -14.087  1.00 78.78           C  
ATOM   3851  O   SER A 500      29.807   9.258 -12.187  1.00 78.78           O  
ATOM   3852  OG  SER A 500      33.696  10.099 -14.349  1.00 78.78           O  
ATOM   3853  N   LEU A 501      29.445   8.939 -14.380  1.00 80.25           N  
ATOM   3854  CA  LEU A 501      27.996   9.068 -14.307  1.00 80.25           C  
ATOM   3855  C   LEU A 501      27.350   7.880 -13.576  1.00 80.25           C  
ATOM   3856  CB  LEU A 501      27.490   9.318 -15.735  1.00 80.25           C  
ATOM   3857  O   LEU A 501      26.510   8.098 -12.703  1.00 80.25           O  
ATOM   3858  CG  LEU A 501      26.005   9.696 -15.789  1.00 80.25           C  
ATOM   3859  CD1 LEU A 501      25.723  10.564 -17.015  1.00 80.25           C  
ATOM   3860  CD2 LEU A 501      25.147   8.455 -15.917  1.00 80.25           C  
ATOM   3861  N   SER A 502      27.780   6.642 -13.851  1.00 82.98           N  
ATOM   3862  CA  SER A 502      27.317   5.456 -13.115  1.00 82.98           C  
ATOM   3863  C   SER A 502      27.639   5.554 -11.623  1.00 82.98           C  
ATOM   3864  CB  SER A 502      27.962   4.182 -13.666  1.00 82.98           C  
ATOM   3865  O   SER A 502      26.810   5.177 -10.801  1.00 82.98           O  
ATOM   3866  OG  SER A 502      27.530   3.913 -14.986  1.00 82.98           O  
ATOM   3867  N   LYS A 503      28.798   6.119 -11.252  1.00 86.10           N  
ATOM   3868  CA  LYS A 503      29.168   6.369  -9.848  1.00 86.10           C  
ATOM   3869  C   LYS A 503      28.260   7.391  -9.170  1.00 86.10           C  
ATOM   3870  CB  LYS A 503      30.628   6.825  -9.752  1.00 86.10           C  
ATOM   3871  O   LYS A 503      27.908   7.190  -8.007  1.00 86.10           O  
ATOM   3872  CG  LYS A 503      31.587   5.654  -9.971  1.00 86.10           C  
ATOM   3873  CD  LYS A 503      33.038   6.136  -9.955  1.00 86.10           C  
ATOM   3874  CE  LYS A 503      33.932   4.906 -10.100  1.00 86.10           C  
ATOM   3875  NZ  LYS A 503      35.350   5.262 -10.308  1.00 86.10           N  
ATOM   3876  N   PHE A 504      27.855   8.449  -9.876  1.00 87.26           N  
ATOM   3877  CA  PHE A 504      26.904   9.416  -9.323  1.00 87.26           C  
ATOM   3878  C   PHE A 504      25.528   8.797  -9.091  1.00 87.26           C  
ATOM   3879  CB  PHE A 504      26.783  10.657 -10.213  1.00 87.26           C  
ATOM   3880  O   PHE A 504      24.961   8.947  -8.008  1.00 87.26           O  
ATOM   3881  CG  PHE A 504      28.050  11.464 -10.406  1.00 87.26           C  
ATOM   3882  CD1 PHE A 504      28.940  11.679  -9.336  1.00 87.26           C  
ATOM   3883  CD2 PHE A 504      28.314  12.045 -11.659  1.00 87.26           C  
ATOM   3884  CE1 PHE A 504      30.103  12.436  -9.527  1.00 87.26           C  
ATOM   3885  CE2 PHE A 504      29.482  12.797 -11.854  1.00 87.26           C  
ATOM   3886  CZ  PHE A 504      30.384  12.975 -10.791  1.00 87.26           C  
ATOM   3887  N   ILE A 505      25.023   8.040 -10.072  1.00 86.83           N  
ATOM   3888  CA  ILE A 505      23.767   7.292  -9.934  1.00 86.83           C  
ATOM   3889  C   ILE A 505      23.874   6.307  -8.770  1.00 86.83           C  
ATOM   3890  CB  ILE A 505      23.402   6.578 -11.254  1.00 86.83           C  
ATOM   3891  O   ILE A 505      23.002   6.295  -7.908  1.00 86.83           O  
ATOM   3892  CG1 ILE A 505      23.081   7.620 -12.351  1.00 86.83           C  
ATOM   3893  CG2 ILE A 505      22.201   5.631 -11.068  1.00 86.83           C  
ATOM   3894  CD1 ILE A 505      22.792   7.003 -13.725  1.00 86.83           C  
ATOM   3895  N   ASN A 506      24.957   5.529  -8.702  1.00 90.90           N  
ATOM   3896  CA  ASN A 506      25.180   4.570  -7.626  1.00 90.90           C  
ATOM   3897  C   ASN A 506      25.129   5.256  -6.257  1.00 90.90           C  
ATOM   3898  CB  ASN A 506      26.521   3.853  -7.860  1.00 90.90           C  
ATOM   3899  O   ASN A 506      24.363   4.858  -5.391  1.00 90.90           O  
ATOM   3900  CG  ASN A 506      26.648   2.658  -6.942  1.00 90.90           C  
ATOM   3901  ND2 ASN A 506      27.530   2.665  -5.973  1.00 90.90           N  
ATOM   3902  OD1 ASN A 506      25.919   1.702  -7.080  1.00 90.90           O  
ATOM   3903  N   THR A 507      25.873   6.345  -6.079  1.00 91.76           N  
ATOM   3904  CA  THR A 507      25.906   7.084  -4.808  1.00 91.76           C  
ATOM   3905  C   THR A 507      24.525   7.633  -4.436  1.00 91.76           C  
ATOM   3906  CB  THR A 507      26.934   8.217  -4.883  1.00 91.76           C  
ATOM   3907  O   THR A 507      24.099   7.483  -3.295  1.00 91.76           O  
ATOM   3908  CG2 THR A 507      27.138   8.922  -3.545  1.00 91.76           C  
ATOM   3909  OG1 THR A 507      28.188   7.702  -5.277  1.00 91.76           O  
ATOM   3910  N   ALA A 508      23.780   8.182  -5.402  1.00 90.98           N  
ATOM   3911  CA  ALA A 508      22.418   8.662  -5.169  1.00 90.98           C  
ATOM   3912  C   ALA A 508      21.451   7.541  -4.746  1.00 90.98           C  
ATOM   3913  CB  ALA A 508      21.936   9.379  -6.436  1.00 90.98           C  
ATOM   3914  O   ALA A 508      20.547   7.778  -3.948  1.00 90.98           O  
ATOM   3915  N   ILE A 509      21.645   6.318  -5.246  1.00 92.02           N  
ATOM   3916  CA  ILE A 509      20.887   5.134  -4.820  1.00 92.02           C  
ATOM   3917  C   ILE A 509      21.283   4.711  -3.398  1.00 92.02           C  
ATOM   3918  CB  ILE A 509      21.071   3.996  -5.848  1.00 92.02           C  
ATOM   3919  O   ILE A 509      20.414   4.437  -2.571  1.00 92.02           O  
ATOM   3920  CG1 ILE A 509      20.397   4.398  -7.177  1.00 92.02           C  
ATOM   3921  CG2 ILE A 509      20.513   2.679  -5.300  1.00 92.02           C  
ATOM   3922  CD1 ILE A 509      20.561   3.399  -8.320  1.00 92.02           C  
ATOM   3923  N   HIS A 510      22.576   4.715  -3.070  1.00 94.90           N  
ATOM   3924  CA  HIS A 510      23.037   4.409  -1.713  1.00 94.90           C  
ATOM   3925  C   HIS A 510      22.539   5.429  -0.674  1.00 94.90           C  
ATOM   3926  CB  HIS A 510      24.564   4.273  -1.690  1.00 94.90           C  
ATOM   3927  O   HIS A 510      22.201   5.032   0.440  1.00 94.90           O  
ATOM   3928  CG  HIS A 510      25.047   2.915  -2.137  1.00 94.90           C  
ATOM   3929  CD2 HIS A 510      25.298   2.498  -3.416  1.00 94.90           C  
ATOM   3930  ND1 HIS A 510      25.368   1.856  -1.319  1.00 94.90           N  
ATOM   3931  CE1 HIS A 510      25.799   0.843  -2.087  1.00 94.90           C  
ATOM   3932  NE2 HIS A 510      25.797   1.201  -3.376  1.00 94.90           N  
ATOM   3933  N   ASP A 511      22.392   6.709  -1.032  1.00 95.25           N  
ATOM   3934  CA  ASP A 511      21.756   7.722  -0.171  1.00 95.25           C  
ATOM   3935  C   ASP A 511      20.308   7.361   0.191  1.00 95.25           C  
ATOM   3936  CB  ASP A 511      21.818   9.103  -0.835  1.00 95.25           C  
ATOM   3937  O   ASP A 511      19.870   7.566   1.329  1.00 95.25           O  
ATOM   3938  CG  ASP A 511      23.216   9.725  -0.835  1.00 95.25           C  
ATOM   3939  OD1 ASP A 511      24.071   9.307  -0.027  1.00 95.25           O  
ATOM   3940  OD2 ASP A 511      23.393  10.685  -1.622  1.00 95.25           O  
ATOM   3941  N   VAL A 512      19.575   6.745  -0.740  1.00 94.75           N  
ATOM   3942  CA  VAL A 512      18.237   6.208  -0.465  1.00 94.75           C  
ATOM   3943  C   VAL A 512      18.307   5.035   0.520  1.00 94.75           C  
ATOM   3944  CB  VAL A 512      17.514   5.817  -1.769  1.00 94.75           C  
ATOM   3945  O   VAL A 512      17.513   4.969   1.463  1.00 94.75           O  
ATOM   3946  CG1 VAL A 512      16.135   5.258  -1.439  1.00 94.75           C  
ATOM   3947  CG2 VAL A 512      17.313   7.032  -2.683  1.00 94.75           C  
ATOM   3948  N   PHE A 513      19.293   4.146   0.382  1.00 96.68           N  
ATOM   3949  CA  PHE A 513      19.499   3.043   1.329  1.00 96.68           C  
ATOM   3950  C   PHE A 513      19.882   3.531   2.735  1.00 96.68           C  
ATOM   3951  CB  PHE A 513      20.540   2.057   0.781  1.00 96.68           C  
ATOM   3952  O   PHE A 513      19.412   2.963   3.726  1.00 96.68           O  
ATOM   3953  CG  PHE A 513      20.239   1.412  -0.561  1.00 96.68           C  
ATOM   3954  CD1 PHE A 513      18.919   1.284  -1.045  1.00 96.68           C  
ATOM   3955  CD2 PHE A 513      21.303   0.878  -1.312  1.00 96.68           C  
ATOM   3956  CE1 PHE A 513      18.675   0.643  -2.271  1.00 96.68           C  
ATOM   3957  CE2 PHE A 513      21.057   0.233  -2.534  1.00 96.68           C  
ATOM   3958  CZ  PHE A 513      19.742   0.117  -3.017  1.00 96.68           C  
ATOM   3959  N   TYR A 514      20.654   4.616   2.855  1.00 97.08           N  
ATOM   3960  CA  TYR A 514      20.930   5.250   4.149  1.00 97.08           C  
ATOM   3961  C   TYR A 514      19.660   5.806   4.807  1.00 97.08           C  
ATOM   3962  CB  TYR A 514      21.984   6.357   3.994  1.00 97.08           C  
ATOM   3963  O   TYR A 514      19.495   5.697   6.026  1.00 97.08           O  
ATOM   3964  CG  TYR A 514      23.395   5.857   3.747  1.00 97.08           C  
ATOM   3965  CD1 TYR A 514      24.004   4.988   4.674  1.00 97.08           C  
ATOM   3966  CD2 TYR A 514      24.117   6.276   2.614  1.00 97.08           C  
ATOM   3967  CE1 TYR A 514      25.302   4.497   4.437  1.00 97.08           C  
ATOM   3968  CE2 TYR A 514      25.415   5.796   2.375  1.00 97.08           C  
ATOM   3969  OH  TYR A 514      27.253   4.417   3.039  1.00 97.08           O  
ATOM   3970  CZ  TYR A 514      26.006   4.897   3.280  1.00 97.08           C  
ATOM   3971  N   CYS A 515      18.720   6.341   4.024  1.00 96.48           N  
ATOM   3972  CA  CYS A 515      17.418   6.754   4.548  1.00 96.48           C  
ATOM   3973  C   CYS A 515      16.612   5.559   5.088  1.00 96.48           C  
ATOM   3974  CB  CYS A 515      16.665   7.513   3.453  1.00 96.48           C  
ATOM   3975  O   CYS A 515      16.051   5.640   6.186  1.00 96.48           O  
ATOM   3976  SG  CYS A 515      15.130   8.208   4.132  1.00 96.48           S  
ATOM   3977  N   ALA A 516      16.622   4.424   4.381  1.00 96.40           N  
ATOM   3978  CA  ALA A 516      15.976   3.194   4.843  1.00 96.40           C  
ATOM   3979  C   ALA A 516      16.573   2.686   6.169  1.00 96.40           C  
ATOM   3980  CB  ALA A 516      16.082   2.136   3.741  1.00 96.40           C  
ATOM   3981  O   ALA A 516      15.832   2.305   7.080  1.00 96.40           O  
ATOM   3982  N   LEU A 517      17.901   2.755   6.323  1.00 97.08           N  
ATOM   3983  CA  LEU A 517      18.581   2.460   7.588  1.00 97.08           C  
ATOM   3984  C   LEU A 517      18.091   3.374   8.722  1.00 97.08           C  
ATOM   3985  CB  LEU A 517      20.103   2.571   7.373  1.00 97.08           C  
ATOM   3986  O   LEU A 517      17.775   2.885   9.809  1.00 97.08           O  
ATOM   3987  CG  LEU A 517      20.944   2.431   8.656  1.00 97.08           C  
ATOM   3988  CD1 LEU A 517      20.801   1.046   9.286  1.00 97.08           C  
ATOM   3989  CD2 LEU A 517      22.417   2.677   8.336  1.00 97.08           C  
ATOM   3990  N   GLY A 518      17.977   4.681   8.468  1.00 96.50           N  
ATOM   3991  CA  GLY A 518      17.421   5.639   9.427  1.00 96.50           C  
ATOM   3992  C   GLY A 518      15.984   5.299   9.841  1.00 96.50           C  
ATOM   3993  O   GLY A 518      15.648   5.352  11.026  1.00 96.50           O  
ATOM   3994  N   CYS A 519      15.152   4.867   8.892  1.00 96.83           N  
ATOM   3995  CA  CYS A 519      13.775   4.447   9.156  1.00 96.83           C  
ATOM   3996  C   CYS A 519      13.711   3.206  10.060  1.00 96.83           C  
ATOM   3997  CB  CYS A 519      13.056   4.211   7.823  1.00 96.83           C  
ATOM   3998  O   CYS A 519      12.961   3.205  11.039  1.00 96.83           O  
ATOM   3999  SG  CYS A 519      12.859   5.775   6.930  1.00 96.83           S  
ATOM   4000  N   TYR A 520      14.534   2.182   9.813  1.00 96.40           N  
ATOM   4001  CA  TYR A 520      14.607   1.015  10.702  1.00 96.40           C  
ATOM   4002  C   TYR A 520      15.194   1.345  12.079  1.00 96.40           C  
ATOM   4003  CB  TYR A 520      15.393  -0.122  10.046  1.00 96.40           C  
ATOM   4004  O   TYR A 520      14.723   0.808  13.083  1.00 96.40           O  
ATOM   4005  CG  TYR A 520      14.557  -0.997   9.137  1.00 96.40           C  
ATOM   4006  CD1 TYR A 520      13.518  -1.787   9.668  1.00 96.40           C  
ATOM   4007  CD2 TYR A 520      14.831  -1.045   7.762  1.00 96.40           C  
ATOM   4008  CE1 TYR A 520      12.781  -2.639   8.823  1.00 96.40           C  
ATOM   4009  CE2 TYR A 520      14.134  -1.935   6.921  1.00 96.40           C  
ATOM   4010  OH  TYR A 520      12.394  -3.568   6.651  1.00 96.40           O  
ATOM   4011  CZ  TYR A 520      13.097  -2.727   7.451  1.00 96.40           C  
ATOM   4012  N   ALA A 521      16.166   2.259  12.154  1.00 95.81           N  
ATOM   4013  CA  ALA A 521      16.701   2.742  13.426  1.00 95.81           C  
ATOM   4014  C   ALA A 521      15.621   3.443  14.265  1.00 95.81           C  
ATOM   4015  CB  ALA A 521      17.902   3.651  13.150  1.00 95.81           C  
ATOM   4016  O   ALA A 521      15.488   3.168  15.456  1.00 95.81           O  
ATOM   4017  N   LEU A 522      14.783   4.279  13.646  1.00 95.75           N  
ATOM   4018  CA  LEU A 522      13.612   4.861  14.309  1.00 95.75           C  
ATOM   4019  C   LEU A 522      12.583   3.786  14.684  1.00 95.75           C  
ATOM   4020  CB  LEU A 522      12.998   5.944  13.408  1.00 95.75           C  
ATOM   4021  O   LEU A 522      12.048   3.794  15.795  1.00 95.75           O  
ATOM   4022  CG  LEU A 522      13.847   7.220  13.284  1.00 95.75           C  
ATOM   4023  CD1 LEU A 522      13.205   8.144  12.250  1.00 95.75           C  
ATOM   4024  CD2 LEU A 522      13.948   7.980  14.611  1.00 95.75           C  
ATOM   4025  N   SER A 523      12.350   2.818  13.793  1.00 94.85           N  
ATOM   4026  CA  SER A 523      11.411   1.716  14.013  1.00 94.85           C  
ATOM   4027  C   SER A 523      11.798   0.859  15.216  1.00 94.85           C  
ATOM   4028  CB  SER A 523      11.333   0.832  12.767  1.00 94.85           C  
ATOM   4029  O   SER A 523      10.922   0.320  15.886  1.00 94.85           O  
ATOM   4030  OG  SER A 523      10.244  -0.056  12.890  1.00 94.85           O  
ATOM   4031  N   PHE A 524      13.088   0.737  15.522  1.00 93.20           N  
ATOM   4032  CA  PHE A 524      13.578   0.004  16.685  1.00 93.20           C  
ATOM   4033  C   PHE A 524      13.131   0.616  18.011  1.00 93.20           C  
ATOM   4034  CB  PHE A 524      15.092  -0.073  16.577  1.00 93.20           C  
ATOM   4035  O   PHE A 524      12.669  -0.120  18.888  1.00 93.20           O  
ATOM   4036  CG  PHE A 524      15.822  -0.587  17.798  1.00 93.20           C  
ATOM   4037  CD1 PHE A 524      16.405   0.315  18.709  1.00 93.20           C  
ATOM   4038  CD2 PHE A 524      15.957  -1.971  17.996  1.00 93.20           C  
ATOM   4039  CE1 PHE A 524      17.144  -0.170  19.802  1.00 93.20           C  
ATOM   4040  CE2 PHE A 524      16.682  -2.454  19.096  1.00 93.20           C  
ATOM   4041  CZ  PHE A 524      17.300  -1.555  19.983  1.00 93.20           C  
ATOM   4042  N   PHE A 525      13.184   1.946  18.138  1.00 93.75           N  
ATOM   4043  CA  PHE A 525      12.723   2.626  19.348  1.00 93.75           C  
ATOM   4044  C   PHE A 525      11.242   2.337  19.604  1.00 93.75           C  
ATOM   4045  CB  PHE A 525      13.002   4.132  19.260  1.00 93.75           C  
ATOM   4046  O   PHE A 525      10.887   1.889  20.692  1.00 93.75           O  
ATOM   4047  CG  PHE A 525      14.478   4.481  19.285  1.00 93.75           C  
ATOM   4048  CD1 PHE A 525      15.201   4.411  20.491  1.00 93.75           C  
ATOM   4049  CD2 PHE A 525      15.136   4.869  18.106  1.00 93.75           C  
ATOM   4050  CE1 PHE A 525      16.571   4.729  20.513  1.00 93.75           C  
ATOM   4051  CE2 PHE A 525      16.505   5.184  18.124  1.00 93.75           C  
ATOM   4052  CZ  PHE A 525      17.224   5.116  19.330  1.00 93.75           C  
ATOM   4053  N   PHE A 526      10.379   2.484  18.595  1.00 93.82           N  
ATOM   4054  CA  PHE A 526       8.951   2.173  18.738  1.00 93.82           C  
ATOM   4055  C   PHE A 526       8.681   0.670  18.897  1.00 93.82           C  
ATOM   4056  CB  PHE A 526       8.176   2.762  17.554  1.00 93.82           C  
ATOM   4057  O   PHE A 526       7.838   0.277  19.707  1.00 93.82           O  
ATOM   4058  CG  PHE A 526       8.174   4.278  17.551  1.00 93.82           C  
ATOM   4059  CD1 PHE A 526       7.318   4.980  18.421  1.00 93.82           C  
ATOM   4060  CD2 PHE A 526       9.041   4.990  16.703  1.00 93.82           C  
ATOM   4061  CE1 PHE A 526       7.333   6.385  18.444  1.00 93.82           C  
ATOM   4062  CE2 PHE A 526       9.059   6.395  16.728  1.00 93.82           C  
ATOM   4063  CZ  PHE A 526       8.205   7.093  17.598  1.00 93.82           C  
ATOM   4064  N   GLY A 527       9.433  -0.176  18.190  1.00 91.10           N  
ATOM   4065  CA  GLY A 527       9.289  -1.630  18.206  1.00 91.10           C  
ATOM   4066  C   GLY A 527       9.507  -2.239  19.592  1.00 91.10           C  
ATOM   4067  O   GLY A 527       8.769  -3.144  19.993  1.00 91.10           O  
ATOM   4068  N   ILE A 528      10.455  -1.709  20.372  1.00 92.81           N  
ATOM   4069  CA  ILE A 528      10.719  -2.155  21.752  1.00 92.81           C  
ATOM   4070  C   ILE A 528       9.564  -1.811  22.699  1.00 92.81           C  
ATOM   4071  CB  ILE A 528      12.054  -1.560  22.253  1.00 92.81           C  
ATOM   4072  O   ILE A 528       9.233  -2.604  23.592  1.00 92.81           O  
ATOM   4073  CG1 ILE A 528      13.212  -2.267  21.522  1.00 92.81           C  
ATOM   4074  CG2 ILE A 528      12.214  -1.743  23.780  1.00 92.81           C  
ATOM   4075  CD1 ILE A 528      14.561  -1.572  21.702  1.00 92.81           C  
ATOM   4076  N   PHE A 529       8.918  -0.662  22.499  1.00 91.95           N  
ATOM   4077  CA  PHE A 529       7.799  -0.208  23.329  1.00 91.95           C  
ATOM   4078  C   PHE A 529       6.454  -0.837  22.948  1.00 91.95           C  
ATOM   4079  CB  PHE A 529       7.758   1.323  23.369  1.00 91.95           C  
ATOM   4080  O   PHE A 529       5.436  -0.534  23.568  1.00 91.95           O  
ATOM   4081  CG  PHE A 529       8.948   1.924  24.092  1.00 91.95           C  
ATOM   4082  CD1 PHE A 529       9.155   1.662  25.460  1.00 91.95           C  
ATOM   4083  CD2 PHE A 529       9.854   2.745  23.401  1.00 91.95           C  
ATOM   4084  CE1 PHE A 529      10.280   2.189  26.119  1.00 91.95           C  
ATOM   4085  CE2 PHE A 529      10.993   3.250  24.049  1.00 91.95           C  
ATOM   4086  CZ  PHE A 529      11.207   2.972  25.409  1.00 91.95           C  
ATOM   4087  N   THR A 530       6.441  -1.778  21.999  1.00 92.32           N  
ATOM   4088  CA  THR A 530       5.227  -2.530  21.675  1.00 92.32           C  
ATOM   4089  C   THR A 530       4.696  -3.334  22.861  1.00 92.32           C  
ATOM   4090  CB  THR A 530       5.375  -3.419  20.435  1.00 92.32           C  
ATOM   4091  O   THR A 530       5.425  -3.742  23.778  1.00 92.32           O  
ATOM   4092  CG2 THR A 530       5.581  -2.577  19.179  1.00 92.32           C  
ATOM   4093  OG1 THR A 530       6.423  -4.348  20.571  1.00 92.32           O  
ATOM   4094  N   SER A 531       3.378  -3.547  22.838  1.00 90.79           N  
ATOM   4095  CA  SER A 531       2.645  -4.248  23.889  1.00 90.79           C  
ATOM   4096  C   SER A 531       3.155  -5.673  24.090  1.00 90.79           C  
ATOM   4097  CB  SER A 531       1.161  -4.300  23.534  1.00 90.79           C  
ATOM   4098  O   SER A 531       3.335  -6.426  23.138  1.00 90.79           O  
ATOM   4099  OG  SER A 531       0.412  -4.865  24.596  1.00 90.79           O  
ATOM   4100  N   SER A 532       3.311  -6.076  25.351  1.00 90.42           N  
ATOM   4101  CA  SER A 532       3.665  -7.452  25.723  1.00 90.42           C  
ATOM   4102  C   SER A 532       2.469  -8.418  25.705  1.00 90.42           C  
ATOM   4103  CB  SER A 532       4.346  -7.471  27.096  1.00 90.42           C  
ATOM   4104  O   SER A 532       2.635  -9.578  26.093  1.00 90.42           O  
ATOM   4105  OG  SER A 532       5.498  -6.642  27.105  1.00 90.42           O  
ATOM   4106  N   LYS A 533       1.269  -7.970  25.291  1.00 90.22           N  
ATOM   4107  CA  LYS A 533       0.092  -8.844  25.176  1.00 90.22           C  
ATOM   4108  C   LYS A 533       0.370  -9.994  24.203  1.00 90.22           C  
ATOM   4109  CB  LYS A 533      -1.170  -8.075  24.751  1.00 90.22           C  
ATOM   4110  O   LYS A 533       1.018  -9.827  23.170  1.00 90.22           O  
ATOM   4111  CG  LYS A 533      -1.803  -7.228  25.869  1.00 90.22           C  
ATOM   4112  CD  LYS A 533      -3.179  -6.710  25.416  1.00 90.22           C  
ATOM   4113  CE  LYS A 533      -3.811  -5.741  26.425  1.00 90.22           C  
ATOM   4114  NZ  LYS A 533      -4.975  -5.035  25.829  1.00 90.22           N  
ATOM   4115  N   LYS A 534      -0.128 -11.173  24.566  1.00 90.56           N  
ATOM   4116  CA  LYS A 534      -0.021 -12.414  23.795  1.00 90.56           C  
ATOM   4117  C   LYS A 534      -1.390 -12.796  23.262  1.00 90.56           C  
ATOM   4118  CB  LYS A 534       0.545 -13.535  24.677  1.00 90.56           C  
ATOM   4119  O   LYS A 534      -2.390 -12.451  23.885  1.00 90.56           O  
ATOM   4120  CG  LYS A 534       2.006 -13.276  25.070  1.00 90.56           C  
ATOM   4121  CD  LYS A 534       2.557 -14.478  25.842  1.00 90.56           C  
ATOM   4122  CE  LYS A 534       3.990 -14.198  26.301  1.00 90.56           C  
ATOM   4123  NZ  LYS A 534       4.543 -15.348  27.057  1.00 90.56           N  
ATOM   4124  N   THR A 535      -1.429 -13.541  22.160  1.00 86.18           N  
ATOM   4125  CA  THR A 535      -2.705 -14.086  21.688  1.00 86.18           C  
ATOM   4126  C   THR A 535      -3.210 -15.167  22.634  1.00 86.18           C  
ATOM   4127  CB  THR A 535      -2.653 -14.666  20.272  1.00 86.18           C  
ATOM   4128  O   THR A 535      -2.417 -15.969  23.141  1.00 86.18           O  
ATOM   4129  CG2 THR A 535      -2.218 -13.658  19.216  1.00 86.18           C  
ATOM   4130  OG1 THR A 535      -1.739 -15.728  20.228  1.00 86.18           O  
ATOM   4131  N   THR A 536      -4.523 -15.262  22.802  1.00 84.23           N  
ATOM   4132  CA  THR A 536      -5.145 -16.359  23.548  1.00 84.23           C  
ATOM   4133  C   THR A 536      -4.902 -17.703  22.844  1.00 84.23           C  
ATOM   4134  CB  THR A 536      -6.641 -16.104  23.803  1.00 84.23           C  
ATOM   4135  O   THR A 536      -5.450 -18.005  21.784  1.00 84.23           O  
ATOM   4136  CG2 THR A 536      -6.864 -14.866  24.669  1.00 84.23           C  
ATOM   4137  OG1 THR A 536      -7.377 -15.946  22.613  1.00 84.23           O  
ATOM   4138  N   ILE A 537      -4.040 -18.544  23.420  1.00 79.73           N  
ATOM   4139  CA  ILE A 537      -3.861 -19.922  22.955  1.00 79.73           C  
ATOM   4140  C   ILE A 537      -5.031 -20.707  23.531  1.00 79.73           C  
ATOM   4141  CB  ILE A 537      -2.504 -20.522  23.383  1.00 79.73           C  
ATOM   4142  O   ILE A 537      -5.162 -20.809  24.750  1.00 79.73           O  
ATOM   4143  CG1 ILE A 537      -1.320 -19.611  22.987  1.00 79.73           C  
ATOM   4144  CG2 ILE A 537      -2.325 -21.923  22.764  1.00 79.73           C  
ATOM   4145  CD1 ILE A 537      -0.015 -20.049  23.656  1.00 79.73           C  
ATOM   4146  N   SER A 538      -5.896 -21.252  22.675  1.00 61.49           N  
ATOM   4147  CA  SER A 538      -6.927 -22.184  23.132  1.00 61.49           C  
ATOM   4148  C   SER A 538      -6.251 -23.262  23.968  1.00 61.49           C  
ATOM   4149  CB  SER A 538      -7.604 -22.844  21.934  1.00 61.49           C  
ATOM   4150  O   SER A 538      -5.401 -23.979  23.435  1.00 61.49           O  
ATOM   4151  OG  SER A 538      -8.793 -23.528  22.310  1.00 61.49           O  
ATOM   4152  N   ALA A 539      -6.622 -23.386  25.247  1.00 50.07           N  
ATOM   4153  CA  ALA A 539      -6.222 -24.533  26.046  1.00 50.07           C  
ATOM   4154  C   ALA A 539      -6.490 -25.783  25.200  1.00 50.07           C  
ATOM   4155  CB  ALA A 539      -6.993 -24.538  27.372  1.00 50.07           C  
ATOM   4156  O   ALA A 539      -7.578 -25.918  24.620  1.00 50.07           O  
ATOM   4157  N   LYS A 540      -5.460 -26.627  25.031  1.00 43.22           N  
ATOM   4158  CA  LYS A 540      -5.612 -27.963  24.447  1.00 43.22           C  
ATOM   4159  C   LYS A 540      -6.893 -28.547  25.026  1.00 43.22           C  
ATOM   4160  CB  LYS A 540      -4.441 -28.871  24.860  1.00 43.22           C  
ATOM   4161  O   LYS A 540      -7.057 -28.478  26.241  1.00 43.22           O  
ATOM   4162  CG  LYS A 540      -3.174 -28.702  24.012  1.00 43.22           C  
ATOM   4163  CD  LYS A 540      -2.079 -29.636  24.551  1.00 43.22           C  
ATOM   4164  CE  LYS A 540      -0.842 -29.646  23.649  1.00 43.22           C  
ATOM   4165  NZ  LYS A 540       0.206 -30.550  24.192  1.00 43.22           N  
ATOM   4166  N   LYS A 541      -7.769 -29.086  24.172  1.00 38.25           N  
ATOM   4167  CA  LYS A 541      -8.874 -29.950  24.594  1.00 38.25           C  
ATOM   4168  C   LYS A 541      -8.351 -30.886  25.692  1.00 38.25           C  
ATOM   4169  CB  LYS A 541      -9.362 -30.797  23.405  1.00 38.25           C  
ATOM   4170  O   LYS A 541      -7.624 -31.827  25.395  1.00 38.25           O  
ATOM   4171  CG  LYS A 541     -10.256 -30.074  22.389  1.00 38.25           C  
ATOM   4172  CD  LYS A 541     -10.620 -31.074  21.282  1.00 38.25           C  
ATOM   4173  CE  LYS A 541     -11.700 -30.545  20.336  1.00 38.25           C  
ATOM   4174  NZ  LYS A 541     -12.104 -31.607  19.382  1.00 38.25           N  
ATOM   4175  N   GLN A 542      -8.649 -30.581  26.950  1.00 30.13           N  
ATOM   4176  CA  GLN A 542      -8.720 -31.581  27.999  1.00 30.13           C  
ATOM   4177  C   GLN A 542     -10.121 -32.163  27.855  1.00 30.13           C  
ATOM   4178  CB  GLN A 542      -8.474 -30.965  29.387  1.00 30.13           C  
ATOM   4179  O   GLN A 542     -11.037 -31.704  28.527  1.00 30.13           O  
ATOM   4180  CG  GLN A 542      -6.987 -30.797  29.724  1.00 30.13           C  
ATOM   4181  CD  GLN A 542      -6.781 -30.305  31.158  1.00 30.13           C  
ATOM   4182  NE2 GLN A 542      -5.680 -30.638  31.796  1.00 30.13           N  
ATOM   4183  OE1 GLN A 542      -7.588 -29.603  31.735  1.00 30.13           O  
ATOM   4184  N   GLN A 543     -10.275 -33.032  26.853  1.00 29.20           N  
ATOM   4185  CA  GLN A 543     -11.303 -34.063  26.675  1.00 29.20           C  
ATOM   4186  C   GLN A 543     -11.126 -34.680  25.291  1.00 29.20           C  
ATOM   4187  CB  GLN A 543     -12.735 -33.559  26.921  1.00 29.20           C  
ATOM   4188  O   GLN A 543     -11.302 -33.958  24.276  1.00 29.20           O  
ATOM   4189  CG  GLN A 543     -13.147 -33.920  28.362  1.00 29.20           C  
ATOM   4190  CD  GLN A 543     -14.434 -33.251  28.836  1.00 29.20           C  
ATOM   4191  NE2 GLN A 543     -14.792 -33.421  30.092  1.00 29.20           N  
ATOM   4192  OE1 GLN A 543     -15.158 -32.590  28.109  1.00 29.20           O  
ATOM   4193  OXT GLN A 543     -10.696 -35.849  25.310  1.00 29.20           O  
TER    4194      GLN A 543                                                      
ENDMDL                                                                          
END                                                                             
