# Supplementary material for: Cryo‐EM structure of antibacterial efflux transporter QacA from Staphylococcus aureus reveals a novel extracellular loop with allosteric role
Source: EMBO J. 2023 Jul 17;42(16):e113418. doi: 10.15252/embj.2023113418 (PMC10425836; doi:10.15252/embj.2023113418)
Supplement: Supplementary file 4 — Source Data for Expanded View [file EMBJ-42-e113418-s008.zip › Expanded view source data/Figure EV2/AF2 models/AF-P36554-MdtD.pdb]

HEADER                                            01-JUN-22                     
TITLE     ALPHAFOLD MONOMER V2.0 PREDICTION FOR PUTATIVE MULTIDRUG RESISTANCE   
TITLE    2 PROTEIN MDTD (P36554)                                                
COMPND    MOL_ID: 1;                                                            
COMPND   2 MOLECULE: PUTATIVE MULTIDRUG RESISTANCE PROTEIN MDTD;                
COMPND   3 CHAIN: A                                                             
SOURCE    MOL_ID: 1;                                                            
SOURCE   2 ORGANISM_SCIENTIFIC: ESCHERICHIA COLI (STRAIN K12);                  
SOURCE   3 ORGANISM_TAXID: 83333                                                
REMARK   1                                                                      
REMARK   1 REFERENCE 1                                                          
REMARK   1  AUTH   JOHN JUMPER, RICHARD EVANS, ALEXANDER PRITZEL, TIM GREEN,    
REMARK   1  AUTH 2 MICHAEL FIGURNOV, OLAF RONNEBERGER, KATHRYN TUNYASUVUNAKOOL, 
REMARK   1  AUTH 3 RUSS BATES, AUGUSTIN ZIDEK, ANNA POTAPENKO, ALEX BRIDGLAND,  
REMARK   1  AUTH 4 CLEMENS MEYER, SIMON A A KOHL, ANDREW J BALLARD,             
REMARK   1  AUTH 5 ANDREW COWIE, BERNARDINO ROMERA-PAREDES, STANISLAV NIKOLOV,  
REMARK   1  AUTH 6 RISHUB JAIN, JONAS ADLER, TREVOR BACK, STIG PETERSEN,        
REMARK   1  AUTH 7 DAVID REIMAN, ELLEN CLANCY, MICHAL ZIELINSKI,                
REMARK   1  AUTH 8 MARTIN STEINEGGER, MICHALINA PACHOLSKA, TAMAS BERGHAMMER,    
REMARK   1  AUTH 9 DAVID SILVER, ORIOL VINYALS, ANDREW W SENIOR,                
REMARK   1  AUTH10 KORAY KAVUKCUOGLU, PUSHMEET KOHLI, DEMIS HASSABIS            
REMARK   1  TITL   HIGHLY ACCURATE PROTEIN STRUCTURE PREDICTION WITH ALPHAFOLD  
REMARK   1  REF    NATURE                        V. 596   583 2021              
REMARK   1  REFN                   ISSN 0028-0836                               
REMARK   1  PMID   34265844                                                     
REMARK   1  DOI    10.1038/s41586-021-03819-2                                   
REMARK   1                                                                      
REMARK   1 DISCLAIMERS                                                          
REMARK   1 ALPHAFOLD DATA, COPYRIGHT (2021) DEEPMIND TECHNOLOGIES LIMITED. THE  
REMARK   1 INFORMATION PROVIDED IS THEORETICAL MODELLING ONLY AND CAUTION SHOULD
REMARK   1 BE EXERCISED IN ITS USE. IT IS PROVIDED "AS-IS" WITHOUT ANY WARRANTY 
REMARK   1 OF ANY KIND, WHETHER EXPRESSED OR IMPLIED. NO WARRANTY IS GIVEN THAT 
REMARK   1 USE OF THE INFORMATION SHALL NOT INFRINGE THE RIGHTS OF ANY THIRD    
REMARK   1 PARTY. THE INFORMATION IS NOT INTENDED TO BE A SUBSTITUTE FOR        
REMARK   1 PROFESSIONAL MEDICAL ADVICE, DIAGNOSIS, OR TREATMENT, AND DOES NOT   
REMARK   1 CONSTITUTE MEDICAL OR OTHER PROFESSIONAL ADVICE. IT IS AVAILABLE FOR 
REMARK   1 ACADEMIC AND COMMERCIAL PURPOSES, UNDER CC-BY 4.0 LICENCE.           
DBREF  XXXX A    1   471  UNP    P36554   MDTD_ECOLI       1    471             
SEQRES   1 A  471  MET THR ASP LEU PRO ASP SER THR ARG TRP GLN LEU TRP          
SEQRES   2 A  471  ILE VAL ALA PHE GLY PHE PHE MET GLN SER LEU ASP THR          
SEQRES   3 A  471  THR ILE VAL ASN THR ALA LEU PRO SER MET ALA GLN SER          
SEQRES   4 A  471  LEU GLY GLU SER PRO LEU HIS MET HIS MET VAL ILE VAL          
SEQRES   5 A  471  SER TYR VAL LEU THR VAL ALA VAL MET LEU PRO ALA SER          
SEQRES   6 A  471  GLY TRP LEU ALA ASP LYS VAL GLY VAL ARG ASN ILE PHE          
SEQRES   7 A  471  PHE THR ALA ILE VAL LEU PHE THR LEU GLY SER LEU PHE          
SEQRES   8 A  471  CYS ALA LEU SER GLY THR LEU ASN GLU LEU LEU LEU ALA          
SEQRES   9 A  471  ARG ALA LEU GLN GLY VAL GLY GLY ALA MET MET VAL PRO          
SEQRES  10 A  471  VAL GLY ARG LEU THR VAL MET LYS ILE VAL PRO ARG GLU          
SEQRES  11 A  471  GLN TYR MET ALA ALA MET THR PHE VAL THR LEU PRO GLY          
SEQRES  12 A  471  GLN VAL GLY PRO LEU LEU GLY PRO ALA LEU GLY GLY LEU          
SEQRES  13 A  471  LEU VAL GLU TYR ALA SER TRP HIS TRP ILE PHE LEU ILE          
SEQRES  14 A  471  ASN ILE PRO VAL GLY ILE ILE GLY ALA ILE ALA THR LEU          
SEQRES  15 A  471  LEU LEU MET PRO ASN TYR THR MET GLN THR ARG ARG PHE          
SEQRES  16 A  471  ASP LEU SER GLY PHE LEU LEU LEU ALA VAL GLY MET ALA          
SEQRES  17 A  471  VAL LEU THR LEU ALA LEU ASP GLY SER LYS GLY THR GLY          
SEQRES  18 A  471  LEU SER PRO LEU THR ILE ALA GLY LEU VAL ALA VAL GLY          
SEQRES  19 A  471  VAL VAL ALA LEU VAL LEU TYR LEU LEU HIS ALA ARG ASN          
SEQRES  20 A  471  ASN ASN ARG ALA LEU PHE SER LEU LYS LEU PHE ARG THR          
SEQRES  21 A  471  ARG THR PHE SER LEU GLY LEU ALA GLY SER PHE ALA GLY          
SEQRES  22 A  471  ARG ILE GLY SER GLY MET LEU PRO PHE MET THR PRO VAL          
SEQRES  23 A  471  PHE LEU GLN ILE GLY LEU GLY PHE SER PRO PHE HIS ALA          
SEQRES  24 A  471  GLY LEU MET MET ILE PRO MET VAL LEU GLY SER MET GLY          
SEQRES  25 A  471  MET LYS ARG ILE VAL VAL GLN VAL VAL ASN ARG PHE GLY          
SEQRES  26 A  471  TYR ARG ARG VAL LEU VAL ALA THR THR LEU GLY LEU SER          
SEQRES  27 A  471  LEU VAL THR LEU LEU PHE MET THR THR ALA LEU LEU GLY          
SEQRES  28 A  471  TRP TYR TYR VAL LEU PRO PHE VAL LEU PHE LEU GLN GLY          
SEQRES  29 A  471  MET VAL ASN SER THR ARG PHE SER SER MET ASN THR LEU          
SEQRES  30 A  471  THR LEU LYS ASP LEU PRO ASP ASN LEU ALA SER SER GLY          
SEQRES  31 A  471  ASN SER LEU LEU SER MET ILE MET GLN LEU SER MET SER          
SEQRES  32 A  471  ILE GLY VAL THR ILE ALA GLY LEU LEU LEU GLY LEU PHE          
SEQRES  33 A  471  GLY SER GLN HIS VAL SER VAL ASP SER GLY THR THR GLN          
SEQRES  34 A  471  THR VAL PHE MET TYR THR TRP LEU SER MET ALA LEU ILE          
SEQRES  35 A  471  ILE ALA LEU PRO ALA PHE ILE PHE ALA ARG VAL PRO ASN          
SEQRES  36 A  471  ASP THR HIS GLN ASN VAL ALA ILE SER ARG ARG LYS ARG          
SEQRES  37 A  471  SER ALA GLN                                                  
CRYST1    1.000    1.000    1.000  90.00  90.00  90.00 P 1           1          
ORIGX1      1.000000  0.000000  0.000000        0.00000                         
ORIGX2      0.000000  1.000000  0.000000        0.00000                         
ORIGX3      0.000000  0.000000  1.000000        0.00000                         
SCALE1      1.000000  0.000000  0.000000        0.00000                         
SCALE2      0.000000  1.000000  0.000000        0.00000                         
SCALE3      0.000000  0.000000  1.000000        0.00000                         
MODEL        1                                                                  
ATOM      1  N   MET A   1     -25.931   6.725  -3.041  1.00 50.17           N  
ATOM      2  CA  MET A   1     -25.520   7.517  -1.867  1.00 50.17           C  
ATOM      3  C   MET A   1     -26.676   8.112  -1.081  1.00 50.17           C  
ATOM      4  CB  MET A   1     -24.508   8.604  -2.243  1.00 50.17           C  
ATOM      5  O   MET A   1     -26.385   8.664  -0.038  1.00 50.17           O  
ATOM      6  CG  MET A   1     -23.122   7.985  -2.332  1.00 50.17           C  
ATOM      7  SD  MET A   1     -21.854   9.228  -2.610  1.00 50.17           S  
ATOM      8  CE  MET A   1     -20.440   8.161  -2.303  1.00 50.17           C  
ATOM      9  N   THR A   2     -27.937   8.023  -1.515  1.00 48.34           N  
ATOM     10  CA  THR A   2     -29.054   8.686  -0.809  1.00 48.34           C  
ATOM     11  C   THR A   2     -29.619   7.892   0.369  1.00 48.34           C  
ATOM     12  CB  THR A   2     -30.174   9.046  -1.797  1.00 48.34           C  
ATOM     13  O   THR A   2     -30.338   8.470   1.167  1.00 48.34           O  
ATOM     14  CG2 THR A   2     -29.764  10.253  -2.642  1.00 48.34           C  
ATOM     15  OG1 THR A   2     -30.387   7.975  -2.701  1.00 48.34           O  
ATOM     16  N   ASP A   3     -29.272   6.609   0.506  1.00 51.31           N  
ATOM     17  CA  ASP A   3     -29.784   5.760   1.598  1.00 51.31           C  
ATOM     18  C   ASP A   3     -28.998   5.932   2.913  1.00 51.31           C  
ATOM     19  CB  ASP A   3     -29.798   4.290   1.133  1.00 51.31           C  
ATOM     20  O   ASP A   3     -29.413   5.438   3.957  1.00 51.31           O  
ATOM     21  CG  ASP A   3     -30.524   4.099  -0.209  1.00 51.31           C  
ATOM     22  OD1 ASP A   3     -31.532   4.796  -0.445  1.00 51.31           O  
ATOM     23  OD2 ASP A   3     -29.971   3.390  -1.089  1.00 51.31           O  
ATOM     24  N   LEU A   4     -27.855   6.628   2.870  1.00 59.07           N  
ATOM     25  CA  LEU A   4     -27.077   6.973   4.058  1.00 59.07           C  
ATOM     26  C   LEU A   4     -27.411   8.407   4.490  1.00 59.07           C  
ATOM     27  CB  LEU A   4     -25.572   6.814   3.784  1.00 59.07           C  
ATOM     28  O   LEU A   4     -27.493   9.275   3.615  1.00 59.07           O  
ATOM     29  CG  LEU A   4     -25.096   5.353   3.703  1.00 59.07           C  
ATOM     30  CD1 LEU A   4     -23.641   5.325   3.225  1.00 59.07           C  
ATOM     31  CD2 LEU A   4     -25.166   4.652   5.062  1.00 59.07           C  
ATOM     32  N   PRO A   5     -27.528   8.681   5.803  1.00 65.30           N  
ATOM     33  CA  PRO A   5     -27.662  10.039   6.317  1.00 65.30           C  
ATOM     34  C   PRO A   5     -26.589  10.967   5.729  1.00 65.30           C  
ATOM     35  CB  PRO A   5     -27.527   9.916   7.840  1.00 65.30           C  
ATOM     36  O   PRO A   5     -25.441  10.554   5.528  1.00 65.30           O  
ATOM     37  CG  PRO A   5     -27.958   8.481   8.131  1.00 65.30           C  
ATOM     38  CD  PRO A   5     -27.483   7.721   6.898  1.00 65.30           C  
ATOM     39  N   ASP A   6     -26.933  12.232   5.471  1.00 69.98           N  
ATOM     40  CA  ASP A   6     -25.992  13.194   4.878  1.00 69.98           C  
ATOM     41  C   ASP A   6     -24.710  13.353   5.711  1.00 69.98           C  
ATOM     42  CB  ASP A   6     -26.677  14.553   4.661  1.00 69.98           C  
ATOM     43  O   ASP A   6     -23.624  13.511   5.151  1.00 69.98           O  
ATOM     44  CG  ASP A   6     -27.533  14.603   3.388  1.00 69.98           C  
ATOM     45  OD1 ASP A   6     -27.189  13.894   2.402  1.00 69.98           O  
ATOM     46  OD2 ASP A   6     -28.487  15.401   3.376  1.00 69.98           O  
ATOM     47  N   SER A   7     -24.802  13.198   7.036  1.00 77.03           N  
ATOM     48  CA  SER A   7     -23.645  13.164   7.936  1.00 77.03           C  
ATOM     49  C   SER A   7     -22.663  12.041   7.578  1.00 77.03           C  
ATOM     50  CB  SER A   7     -24.123  13.033   9.387  1.00 77.03           C  
ATOM     51  O   SER A   7     -21.467  12.294   7.420  1.00 77.03           O  
ATOM     52  OG  SER A   7     -24.942  11.887   9.549  1.00 77.03           O  
ATOM     53  N   THR A   8     -23.149  10.818   7.349  1.00 80.41           N  
ATOM     54  CA  THR A   8     -22.318   9.677   6.946  1.00 80.41           C  
ATOM     55  C   THR A   8     -21.662   9.921   5.587  1.00 80.41           C  
ATOM     56  CB  THR A   8     -23.139   8.381   6.891  1.00 80.41           C  
ATOM     57  O   THR A   8     -20.494   9.586   5.401  1.00 80.41           O  
ATOM     58  CG2 THR A   8     -22.257   7.140   6.759  1.00 80.41           C  
ATOM     59  OG1 THR A   8     -23.903   8.215   8.061  1.00 80.41           O  
ATOM     60  N   ARG A   9     -22.356  10.554   4.629  1.00 81.31           N  
ATOM     61  CA  ARG A   9     -21.759  10.894   3.322  1.00 81.31           C  
ATOM     62  C   ARG A   9     -20.571  11.838   3.460  1.00 81.31           C  
ATOM     63  CB  ARG A   9     -22.786  11.555   2.402  1.00 81.31           C  
ATOM     64  O   ARG A   9     -19.538  11.595   2.835  1.00 81.31           O  
ATOM     65  CG  ARG A   9     -23.808  10.583   1.809  1.00 81.31           C  
ATOM     66  CD  ARG A   9     -24.911  11.395   1.122  1.00 81.31           C  
ATOM     67  NE  ARG A   9     -24.404  12.263   0.037  1.00 81.31           N  
ATOM     68  NH1 ARG A   9     -26.337  13.493  -0.190  1.00 81.31           N  
ATOM     69  NH2 ARG A   9     -24.546  14.020  -1.405  1.00 81.31           N  
ATOM     70  CZ  ARG A   9     -25.099  13.245  -0.512  1.00 81.31           C  
ATOM     71  N   TRP A  10     -20.710  12.898   4.252  1.00 85.28           N  
ATOM     72  CA  TRP A  10     -19.616  13.836   4.497  1.00 85.28           C  
ATOM     73  C   TRP A  10     -18.433  13.162   5.197  1.00 85.28           C  
ATOM     74  CB  TRP A  10     -20.137  15.029   5.294  1.00 85.28           C  
ATOM     75  O   TRP A  10     -17.289  13.378   4.804  1.00 85.28           O  
ATOM     76  CG  TRP A  10     -20.941  16.003   4.486  1.00 85.28           C  
ATOM     77  CD1 TRP A  10     -22.253  16.286   4.647  1.00 85.28           C  
ATOM     78  CD2 TRP A  10     -20.487  16.853   3.388  1.00 85.28           C  
ATOM     79  CE2 TRP A  10     -21.596  17.621   2.920  1.00 85.28           C  
ATOM     80  CE3 TRP A  10     -19.243  17.062   2.751  1.00 85.28           C  
ATOM     81  NE1 TRP A  10     -22.646  17.234   3.723  1.00 85.28           N  
ATOM     82  CH2 TRP A  10     -20.229  18.732   1.262  1.00 85.28           C  
ATOM     83  CZ2 TRP A  10     -21.481  18.546   1.873  1.00 85.28           C  
ATOM     84  CZ3 TRP A  10     -19.116  17.990   1.700  1.00 85.28           C  
ATOM     85  N   GLN A  11     -18.697  12.261   6.147  1.00 87.63           N  
ATOM     86  CA  GLN A  11     -17.660  11.457   6.805  1.00 87.63           C  
ATOM     87  C   GLN A  11     -16.900  10.565   5.815  1.00 87.63           C  
ATOM     88  CB  GLN A  11     -18.306  10.596   7.895  1.00 87.63           C  
ATOM     89  O   GLN A  11     -15.673  10.491   5.869  1.00 87.63           O  
ATOM     90  CG  GLN A  11     -18.852  11.430   9.060  1.00 87.63           C  
ATOM     91  CD  GLN A  11     -19.957  10.715   9.829  1.00 87.63           C  
ATOM     92  NE2 GLN A  11     -20.833  11.448  10.473  1.00 87.63           N  
ATOM     93  OE1 GLN A  11     -20.052   9.501   9.882  1.00 87.63           O  
ATOM     94  N   LEU A  12     -17.598   9.926   4.867  1.00 90.10           N  
ATOM     95  CA  LEU A  12     -16.943   9.147   3.814  1.00 90.10           C  
ATOM     96  C   LEU A  12     -16.050  10.027   2.931  1.00 90.10           C  
ATOM     97  CB  LEU A  12     -17.979   8.399   2.955  1.00 90.10           C  
ATOM     98  O   LEU A  12     -14.943   9.612   2.600  1.00 90.10           O  
ATOM     99  CG  LEU A  12     -18.780   7.290   3.658  1.00 90.10           C  
ATOM    100  CD1 LEU A  12     -19.738   6.633   2.661  1.00 90.10           C  
ATOM    101  CD2 LEU A  12     -17.887   6.212   4.258  1.00 90.10           C  
ATOM    102  N   TRP A  13     -16.488  11.236   2.570  1.00 89.85           N  
ATOM    103  CA  TRP A  13     -15.659  12.171   1.800  1.00 89.85           C  
ATOM    104  C   TRP A  13     -14.407  12.613   2.556  1.00 89.85           C  
ATOM    105  CB  TRP A  13     -16.481  13.385   1.364  1.00 89.85           C  
ATOM    106  O   TRP A  13     -13.335  12.633   1.960  1.00 89.85           O  
ATOM    107  CG  TRP A  13     -17.272  13.159   0.120  1.00 89.85           C  
ATOM    108  CD1 TRP A  13     -18.618  13.100   0.033  1.00 89.85           C  
ATOM    109  CD2 TRP A  13     -16.768  12.974  -1.236  1.00 89.85           C  
ATOM    110  CE2 TRP A  13     -17.885  12.830  -2.113  1.00 89.85           C  
ATOM    111  CE3 TRP A  13     -15.480  12.906  -1.811  1.00 89.85           C  
ATOM    112  NE1 TRP A  13     -18.985  12.905  -1.285  1.00 89.85           N  
ATOM    113  CH2 TRP A  13     -16.437  12.562  -4.034  1.00 89.85           C  
ATOM    114  CZ2 TRP A  13     -17.734  12.626  -3.493  1.00 89.85           C  
ATOM    115  CZ3 TRP A  13     -15.317  12.700  -3.194  1.00 89.85           C  
ATOM    116  N   ILE A  14     -14.519  12.891   3.856  1.00 89.74           N  
ATOM    117  CA  ILE A  14     -13.379  13.234   4.718  1.00 89.74           C  
ATOM    118  C   ILE A  14     -12.339  12.105   4.716  1.00 89.74           C  
ATOM    119  CB  ILE A  14     -13.897  13.555   6.138  1.00 89.74           C  
ATOM    120  O   ILE A  14     -11.156  12.342   4.465  1.00 89.74           O  
ATOM    121  CG1 ILE A  14     -14.633  14.906   6.147  1.00 89.74           C  
ATOM    122  CG2 ILE A  14     -12.755  13.579   7.160  1.00 89.74           C  
ATOM    123  CD1 ILE A  14     -15.505  15.096   7.390  1.00 89.74           C  
ATOM    124  N   VAL A  15     -12.779  10.859   4.918  1.00 90.54           N  
ATOM    125  CA  VAL A  15     -11.890   9.687   4.872  1.00 90.54           C  
ATOM    126  C   VAL A  15     -11.270   9.516   3.483  1.00 90.54           C  
ATOM    127  CB  VAL A  15     -12.643   8.415   5.306  1.00 90.54           C  
ATOM    128  O   VAL A  15     -10.072   9.256   3.365  1.00 90.54           O  
ATOM    129  CG1 VAL A  15     -11.786   7.157   5.117  1.00 90.54           C  
ATOM    130  CG2 VAL A  15     -13.030   8.497   6.789  1.00 90.54           C  
ATOM    131  N   ALA A  16     -12.064   9.693   2.426  1.00 90.05           N  
ATOM    132  CA  ALA A  16     -11.601   9.559   1.051  1.00 90.05           C  
ATOM    133  C   ALA A  16     -10.537  10.607   0.687  1.00 90.05           C  
ATOM    134  CB  ALA A  16     -12.812   9.644   0.120  1.00 90.05           C  
ATOM    135  O   ALA A  16      -9.543  10.270   0.043  1.00 90.05           O  
ATOM    136  N   PHE A  17     -10.710  11.853   1.137  1.00 88.79           N  
ATOM    137  CA  PHE A  17      -9.714  12.913   0.984  1.00 88.79           C  
ATOM    138  C   PHE A  17      -8.436  12.614   1.763  1.00 88.79           C  
ATOM    139  CB  PHE A  17     -10.300  14.268   1.401  1.00 88.79           C  
ATOM    140  O   PHE A  17      -7.349  12.827   1.234  1.00 88.79           O  
ATOM    141  CG  PHE A  17     -10.713  15.103   0.210  1.00 88.79           C  
ATOM    142  CD1 PHE A  17      -9.742  15.862  -0.471  1.00 88.79           C  
ATOM    143  CD2 PHE A  17     -12.048  15.108  -0.235  1.00 88.79           C  
ATOM    144  CE1 PHE A  17     -10.107  16.632  -1.588  1.00 88.79           C  
ATOM    145  CE2 PHE A  17     -12.413  15.881  -1.353  1.00 88.79           C  
ATOM    146  CZ  PHE A  17     -11.442  16.643  -2.027  1.00 88.79           C  
ATOM    147  N   GLY A  18      -8.545  12.045   2.968  1.00 88.06           N  
ATOM    148  CA  GLY A  18      -7.378  11.580   3.717  1.00 88.06           C  
ATOM    149  C   GLY A  18      -6.569  10.527   2.948  1.00 88.06           C  
ATOM    150  O   GLY A  18      -5.344  10.607   2.888  1.00 88.06           O  
ATOM    151  N   PHE A  19      -7.244   9.575   2.294  1.00 88.36           N  
ATOM    152  CA  PHE A  19      -6.572   8.551   1.482  1.00 88.36           C  
ATOM    153  C   PHE A  19      -5.952   9.151   0.221  1.00 88.36           C  
ATOM    154  CB  PHE A  19      -7.553   7.448   1.062  1.00 88.36           C  
ATOM    155  O   PHE A  19      -4.848   8.760  -0.158  1.00 88.36           O  
ATOM    156  CG  PHE A  19      -8.013   6.467   2.121  1.00 88.36           C  
ATOM    157  CD1 PHE A  19      -7.981   6.772   3.496  1.00 88.36           C  
ATOM    158  CD2 PHE A  19      -8.546   5.234   1.699  1.00 88.36           C  
ATOM    159  CE1 PHE A  19      -8.541   5.886   4.423  1.00 88.36           C  
ATOM    160  CE2 PHE A  19      -9.084   4.333   2.633  1.00 88.36           C  
ATOM    161  CZ  PHE A  19      -9.105   4.681   3.992  1.00 88.36           C  
ATOM    162  N   PHE A  20      -6.660  10.076  -0.434  1.00 89.53           N  
ATOM    163  CA  PHE A  20      -6.158  10.804  -1.596  1.00 89.53           C  
ATOM    164  C   PHE A  20      -4.881  11.566  -1.255  1.00 89.53           C  
ATOM    165  CB  PHE A  20      -7.243  11.744  -2.130  1.00 89.53           C  
ATOM    166  O   PHE A  20      -3.873  11.343  -1.911  1.00 89.53           O  
ATOM    167  CG  PHE A  20      -6.731  12.723  -3.167  1.00 89.53           C  
ATOM    168  CD1 PHE A  20      -6.577  14.083  -2.840  1.00 89.53           C  
ATOM    169  CD2 PHE A  20      -6.341  12.268  -4.440  1.00 89.53           C  
ATOM    170  CE1 PHE A  20      -6.063  14.981  -3.791  1.00 89.53           C  
ATOM    171  CE2 PHE A  20      -5.839  13.166  -5.395  1.00 89.53           C  
ATOM    172  CZ  PHE A  20      -5.706  14.525  -5.072  1.00 89.53           C  
ATOM    173  N   MET A  21      -4.903  12.370  -0.192  1.00 86.09           N  
ATOM    174  CA  MET A  21      -3.757  13.152   0.274  1.00 86.09           C  
ATOM    175  C   MET A  21      -2.542  12.281   0.562  1.00 86.09           C  
ATOM    176  CB  MET A  21      -4.166  13.904   1.545  1.00 86.09           C  
ATOM    177  O   MET A  21      -1.464  12.525   0.033  1.00 86.09           O  
ATOM    178  CG  MET A  21      -4.868  15.205   1.170  1.00 86.09           C  
ATOM    179  SD  MET A  21      -3.710  16.496   0.662  1.00 86.09           S  
ATOM    180  CE  MET A  21      -2.979  16.821   2.289  1.00 86.09           C  
ATOM    181  N   GLN A  22      -2.726  11.209   1.334  1.00 88.36           N  
ATOM    182  CA  GLN A  22      -1.624  10.311   1.663  1.00 88.36           C  
ATOM    183  C   GLN A  22      -1.045   9.607   0.422  1.00 88.36           C  
ATOM    184  CB  GLN A  22      -2.134   9.301   2.697  1.00 88.36           C  
ATOM    185  O   GLN A  22       0.169   9.422   0.300  1.00 88.36           O  
ATOM    186  CG  GLN A  22      -0.966   8.457   3.209  1.00 88.36           C  
ATOM    187  CD  GLN A  22      -1.337   7.550   4.368  1.00 88.36           C  
ATOM    188  NE2 GLN A  22      -0.360   7.116   5.122  1.00 88.36           N  
ATOM    189  OE1 GLN A  22      -2.480   7.216   4.627  1.00 88.36           O  
ATOM    190  N   SER A  23      -1.907   9.199  -0.511  1.00 86.67           N  
ATOM    191  CA  SER A  23      -1.475   8.505  -1.731  1.00 86.67           C  
ATOM    192  C   SER A  23      -0.845   9.465  -2.748  1.00 86.67           C  
ATOM    193  CB  SER A  23      -2.641   7.753  -2.374  1.00 86.67           C  
ATOM    194  O   SER A  23       0.070   9.082  -3.475  1.00 86.67           O  
ATOM    195  OG  SER A  23      -3.321   6.939  -1.435  1.00 86.67           O  
ATOM    196  N   LEU A  24      -1.310  10.715  -2.793  1.00 89.00           N  
ATOM    197  CA  LEU A  24      -0.714  11.775  -3.595  1.00 89.00           C  
ATOM    198  C   LEU A  24       0.685  12.103  -3.070  1.00 89.00           C  
ATOM    199  CB  LEU A  24      -1.644  13.005  -3.602  1.00 89.00           C  
ATOM    200  O   LEU A  24       1.633  11.973  -3.832  1.00 89.00           O  
ATOM    201  CG  LEU A  24      -1.122  14.168  -4.468  1.00 89.00           C  
ATOM    202  CD1 LEU A  24      -1.139  13.816  -5.956  1.00 89.00           C  
ATOM    203  CD2 LEU A  24      -1.997  15.403  -4.263  1.00 89.00           C  
ATOM    204  N   ASP A  25       0.828  12.415  -1.776  1.00 91.07           N  
ATOM    205  CA  ASP A  25       2.103  12.785  -1.135  1.00 91.07           C  
ATOM    206  C   ASP A  25       3.213  11.746  -1.361  1.00 91.07           C  
ATOM    207  CB  ASP A  25       1.867  12.965   0.363  1.00 91.07           C  
ATOM    208  O   ASP A  25       4.338  12.064  -1.752  1.00 91.07           O  
ATOM    209  CG  ASP A  25       3.159  13.348   1.092  1.00 91.07           C  
ATOM    210  OD1 ASP A  25       3.413  14.562   1.240  1.00 91.07           O  
ATOM    211  OD2 ASP A  25       3.888  12.424   1.524  1.00 91.07           O  
ATOM    212  N   THR A  26       2.882  10.467  -1.184  1.00 86.27           N  
ATOM    213  CA  THR A  26       3.861   9.391  -1.375  1.00 86.27           C  
ATOM    214  C   THR A  26       4.345   9.289  -2.821  1.00 86.27           C  
ATOM    215  CB  THR A  26       3.324   8.037  -0.899  1.00 86.27           C  
ATOM    216  O   THR A  26       5.510   8.976  -3.043  1.00 86.27           O  
ATOM    217  CG2 THR A  26       3.234   7.977   0.624  1.00 86.27           C  
ATOM    218  OG1 THR A  26       2.031   7.776  -1.391  1.00 86.27           O  
ATOM    219  N   THR A  27       3.509   9.582  -3.817  1.00 85.11           N  
ATOM    220  CA  THR A  27       3.881   9.454  -5.240  1.00 85.11           C  
ATOM    221  C   THR A  27       4.499  10.717  -5.826  1.00 85.11           C  
ATOM    222  CB  THR A  27       2.689   8.996  -6.084  1.00 85.11           C  
ATOM    223  O   THR A  27       5.429  10.635  -6.630  1.00 85.11           O  
ATOM    224  CG2 THR A  27       2.326   7.555  -5.727  1.00 85.11           C  
ATOM    225  OG1 THR A  27       1.551   9.800  -5.871  1.00 85.11           O  
ATOM    226  N   ILE A  28       4.050  11.886  -5.381  1.00 88.04           N  
ATOM    227  CA  ILE A  28       4.591  13.172  -5.814  1.00 88.04           C  
ATOM    228  C   ILE A  28       6.039  13.363  -5.338  1.00 88.04           C  
ATOM    229  CB  ILE A  28       3.623  14.288  -5.374  1.00 88.04           C  
ATOM    230  O   ILE A  28       6.883  13.812  -6.109  1.00 88.04           O  
ATOM    231  CG1 ILE A  28       3.905  15.587  -6.128  1.00 88.04           C  
ATOM    232  CG2 ILE A  28       3.618  14.487  -3.860  1.00 88.04           C  
ATOM    233  CD1 ILE A  28       2.787  16.626  -5.988  1.00 88.04           C  
ATOM    234  N   VAL A  29       6.376  12.917  -4.119  1.00 90.62           N  
ATOM    235  CA  VAL A  29       7.746  13.046  -3.594  1.00 90.62           C  
ATOM    236  C   VAL A  29       8.720  12.119  -4.314  1.00 90.62           C  
ATOM    237  CB  VAL A  29       7.790  12.837  -2.074  1.00 90.62           C  
ATOM    238  O   VAL A  29       9.826  12.549  -4.618  1.00 90.62           O  
ATOM    239  CG1 VAL A  29       9.246  12.790  -1.549  1.00 90.62           C  
ATOM    240  CG2 VAL A  29       6.974  13.943  -1.374  1.00 90.62           C  
ATOM    241  N   ASN A  30       8.305  10.896  -4.668  1.00 85.17           N  
ATOM    242  CA  ASN A  30       9.130   9.994  -5.485  1.00 85.17           C  
ATOM    243  C   ASN A  30       9.608  10.669  -6.782  1.00 85.17           C  
ATOM    244  CB  ASN A  30       8.325   8.727  -5.826  1.00 85.17           C  
ATOM    245  O   ASN A  30      10.752  10.492  -7.186  1.00 85.17           O  
ATOM    246  CG  ASN A  30       8.483   7.630  -4.797  1.00 85.17           C  
ATOM    247  ND2 ASN A  30       7.512   7.373  -3.961  1.00 85.17           N  
ATOM    248  OD1 ASN A  30       9.486   6.955  -4.731  1.00 85.17           O  
ATOM    249  N   THR A  31       8.745  11.475  -7.403  1.00 82.43           N  
ATOM    250  CA  THR A  31       9.048  12.168  -8.665  1.00 82.43           C  
ATOM    251  C   THR A  31       9.998  13.349  -8.470  1.00 82.43           C  
ATOM    252  CB  THR A  31       7.741  12.628  -9.322  1.00 82.43           C  
ATOM    253  O   THR A  31      10.766  13.686  -9.364  1.00 82.43           O  
ATOM    254  CG2 THR A  31       7.948  13.213 -10.717  1.00 82.43           C  
ATOM    255  OG1 THR A  31       6.886  11.508  -9.443  1.00 82.43           O  
ATOM    256  N   ALA A  32       9.984  13.960  -7.289  1.00 86.90           N  
ATOM    257  CA  ALA A  32      10.762  15.154  -6.993  1.00 86.90           C  
ATOM    258  C   ALA A  32      12.110  14.887  -6.315  1.00 86.90           C  
ATOM    259  CB  ALA A  32       9.861  16.062  -6.181  1.00 86.90           C  
ATOM    260  O   ALA A  32      12.904  15.819  -6.191  1.00 86.90           O  
ATOM    261  N   LEU A  33      12.404  13.640  -5.922  1.00 87.41           N  
ATOM    262  CA  LEU A  33      13.677  13.271  -5.292  1.00 87.41           C  
ATOM    263  C   LEU A  33      14.919  13.811  -6.025  1.00 87.41           C  
ATOM    264  CB  LEU A  33      13.800  11.743  -5.139  1.00 87.41           C  
ATOM    265  O   LEU A  33      15.782  14.353  -5.335  1.00 87.41           O  
ATOM    266  CG  LEU A  33      12.965  11.077  -4.039  1.00 87.41           C  
ATOM    267  CD1 LEU A  33      13.317   9.589  -4.045  1.00 87.41           C  
ATOM    268  CD2 LEU A  33      13.246  11.636  -2.644  1.00 87.41           C  
ATOM    269  N   PRO A  34      15.038  13.739  -7.371  1.00 85.14           N  
ATOM    270  CA  PRO A  34      16.220  14.262  -8.061  1.00 85.14           C  
ATOM    271  C   PRO A  34      16.390  15.778  -7.898  1.00 85.14           C  
ATOM    272  CB  PRO A  34      16.047  13.874  -9.535  1.00 85.14           C  
ATOM    273  O   PRO A  34      17.500  16.257  -7.689  1.00 85.14           O  
ATOM    274  CG  PRO A  34      15.094  12.681  -9.491  1.00 85.14           C  
ATOM    275  CD  PRO A  34      14.179  13.048  -8.328  1.00 85.14           C  
ATOM    276  N   SER A  35      15.289  16.535  -7.936  1.00 85.51           N  
ATOM    277  CA  SER A  35      15.320  17.987  -7.731  1.00 85.51           C  
ATOM    278  C   SER A  35      15.608  18.358  -6.277  1.00 85.51           C  
ATOM    279  CB  SER A  35      13.998  18.601  -8.178  1.00 85.51           C  
ATOM    280  O   SER A  35      16.390  19.272  -6.024  1.00 85.51           O  
ATOM    281  OG  SER A  35      13.949  19.978  -7.863  1.00 85.51           O  
ATOM    282  N   MET A  36      15.045  17.618  -5.314  1.00 89.17           N  
ATOM    283  CA  MET A  36      15.369  17.809  -3.898  1.00 89.17           C  
ATOM    284  C   MET A  36      16.859  17.533  -3.631  1.00 89.17           C  
ATOM    285  CB  MET A  36      14.504  16.904  -3.010  1.00 89.17           C  
ATOM    286  O   MET A  36      17.493  18.290  -2.902  1.00 89.17           O  
ATOM    287  CG  MET A  36      12.996  17.129  -3.070  1.00 89.17           C  
ATOM    288  SD  MET A  36      12.092  16.005  -1.963  1.00 89.17           S  
ATOM    289  CE  MET A  36      10.396  16.371  -2.468  1.00 89.17           C  
ATOM    290  N   ALA A  37      17.432  16.498  -4.262  1.00 88.52           N  
ATOM    291  CA  ALA A  37      18.859  16.175  -4.177  1.00 88.52           C  
ATOM    292  C   ALA A  37      19.726  17.343  -4.662  1.00 88.52           C  
ATOM    293  CB  ALA A  37      19.135  14.908  -5.007  1.00 88.52           C  
ATOM    294  O   ALA A  37      20.612  17.806  -3.947  1.00 88.52           O  
ATOM    295  N   GLN A  38      19.406  17.872  -5.846  1.00 88.59           N  
ATOM    296  CA  GLN A  38      20.117  19.004  -6.434  1.00 88.59           C  
ATOM    297  C   GLN A  38      20.001  20.272  -5.575  1.00 88.59           C  
ATOM    298  CB  GLN A  38      19.568  19.230  -7.848  1.00 88.59           C  
ATOM    299  O   GLN A  38      20.989  20.974  -5.388  1.00 88.59           O  
ATOM    300  CG  GLN A  38      20.407  20.245  -8.637  1.00 88.59           C  
ATOM    301  CD  GLN A  38      19.887  20.458 -10.054  1.00 88.59           C  
ATOM    302  NE2 GLN A  38      20.699  20.984 -10.943  1.00 88.59           N  
ATOM    303  OE1 GLN A  38      18.752  20.169 -10.394  1.00 88.59           O  
ATOM    304  N   SER A  39      18.813  20.551  -5.028  1.00 88.77           N  
ATOM    305  CA  SER A  39      18.560  21.729  -4.189  1.00 88.77           C  
ATOM    306  C   SER A  39      19.277  21.682  -2.837  1.00 88.77           C  
ATOM    307  CB  SER A  39      17.056  21.857  -3.943  1.00 88.77           C  
ATOM    308  O   SER A  39      19.599  22.740  -2.307  1.00 88.77           O  
ATOM    309  OG  SER A  39      16.742  23.025  -3.204  1.00 88.77           O  
ATOM    310  N   LEU A  40      19.483  20.492  -2.265  1.00 90.23           N  
ATOM    311  CA  LEU A  40      20.136  20.304  -0.962  1.00 90.23           C  
ATOM    312  C   LEU A  40      21.634  19.975  -1.077  1.00 90.23           C  
ATOM    313  CB  LEU A  40      19.373  19.228  -0.161  1.00 90.23           C  
ATOM    314  O   LEU A  40      22.303  19.851  -0.056  1.00 90.23           O  
ATOM    315  CG  LEU A  40      17.941  19.623   0.251  1.00 90.23           C  
ATOM    316  CD1 LEU A  40      17.259  18.434   0.929  1.00 90.23           C  
ATOM    317  CD2 LEU A  40      17.916  20.794   1.236  1.00 90.23           C  
ATOM    318  N   GLY A  41      22.165  19.830  -2.297  1.00 88.05           N  
ATOM    319  CA  GLY A  41      23.560  19.440  -2.525  1.00 88.05           C  
ATOM    320  C   GLY A  41      23.867  17.990  -2.133  1.00 88.05           C  
ATOM    321  O   GLY A  41      25.010  17.665  -1.826  1.00 88.05           O  
ATOM    322  N   GLU A  42      22.856  17.122  -2.136  1.00 88.68           N  
ATOM    323  CA  GLU A  42      22.956  15.723  -1.718  1.00 88.68           C  
ATOM    324  C   GLU A  42      22.932  14.766  -2.912  1.00 88.68           C  
ATOM    325  CB  GLU A  42      21.823  15.391  -0.735  1.00 88.68           C  
ATOM    326  O   GLU A  42      22.426  15.071  -3.994  1.00 88.68           O  
ATOM    327  CG  GLU A  42      22.081  15.953   0.671  1.00 88.68           C  
ATOM    328  CD  GLU A  42      23.238  15.264   1.420  1.00 88.68           C  
ATOM    329  OE1 GLU A  42      23.613  15.793   2.489  1.00 88.68           O  
ATOM    330  OE2 GLU A  42      23.694  14.176   0.969  1.00 88.68           O  
ATOM    331  N   SER A  43      23.440  13.551  -2.707  1.00 83.81           N  
ATOM    332  CA  SER A  43      23.304  12.488  -3.704  1.00 83.81           C  
ATOM    333  C   SER A  43      21.842  12.021  -3.808  1.00 83.81           C  
ATOM    334  CB  SER A  43      24.218  11.314  -3.356  1.00 83.81           C  
ATOM    335  O   SER A  43      21.211  11.775  -2.773  1.00 83.81           O  
ATOM    336  OG  SER A  43      24.029  10.248  -4.272  1.00 83.81           O  
ATOM    337  N   PRO A  44      21.294  11.782  -5.019  1.00 76.24           N  
ATOM    338  CA  PRO A  44      19.960  11.197  -5.187  1.00 76.24           C  
ATOM    339  C   PRO A  44      19.761   9.866  -4.441  1.00 76.24           C  
ATOM    340  CB  PRO A  44      19.788  11.014  -6.699  1.00 76.24           C  
ATOM    341  O   PRO A  44      18.651   9.566  -4.006  1.00 76.24           O  
ATOM    342  CG  PRO A  44      20.684  12.098  -7.294  1.00 76.24           C  
ATOM    343  CD  PRO A  44      21.852  12.157  -6.312  1.00 76.24           C  
ATOM    344  N   LEU A  45      20.835   9.089  -4.239  1.00 75.51           N  
ATOM    345  CA  LEU A  45      20.806   7.860  -3.436  1.00 75.51           C  
ATOM    346  C   LEU A  45      20.527   8.148  -1.954  1.00 75.51           C  
ATOM    347  CB  LEU A  45      22.144   7.113  -3.602  1.00 75.51           C  
ATOM    348  O   LEU A  45      19.687   7.488  -1.346  1.00 75.51           O  
ATOM    349  CG  LEU A  45      22.175   6.207  -4.845  1.00 75.51           C  
ATOM    350  CD1 LEU A  45      23.616   5.946  -5.282  1.00 75.51           C  
ATOM    351  CD2 LEU A  45      21.512   4.858  -4.556  1.00 75.51           C  
ATOM    352  N   HIS A  46      21.177   9.164  -1.379  1.00 81.44           N  
ATOM    353  CA  HIS A  46      20.938   9.569   0.010  1.00 81.44           C  
ATOM    354  C   HIS A  46      19.535  10.147   0.199  1.00 81.44           C  
ATOM    355  CB  HIS A  46      21.992  10.590   0.452  1.00 81.44           C  
ATOM    356  O   HIS A  46      18.902   9.904   1.226  1.00 81.44           O  
ATOM    357  CG  HIS A  46      23.392  10.052   0.579  1.00 81.44           C  
ATOM    358  CD2 HIS A  46      23.812   8.749   0.490  1.00 81.44           C  
ATOM    359  ND1 HIS A  46      24.494  10.818   0.876  1.00 81.44           N  
ATOM    360  CE1 HIS A  46      25.553   9.995   0.966  1.00 81.44           C  
ATOM    361  NE2 HIS A  46      25.188   8.723   0.728  1.00 81.44           N  
ATOM    362  N   MET A  47      18.996  10.822  -0.819  1.00 85.90           N  
ATOM    363  CA  MET A  47      17.634  11.358  -0.784  1.00 85.90           C  
ATOM    364  C   MET A  47      16.551  10.285  -0.666  1.00 85.90           C  
ATOM    365  CB  MET A  47      17.386  12.233  -2.015  1.00 85.90           C  
ATOM    366  O   MET A  47      15.461  10.575  -0.174  1.00 85.90           O  
ATOM    367  CG  MET A  47      18.189  13.530  -1.948  1.00 85.90           C  
ATOM    368  SD  MET A  47      17.930  14.534  -0.467  1.00 85.90           S  
ATOM    369  CE  MET A  47      16.224  15.028  -0.759  1.00 85.90           C  
ATOM    370  N   HIS A  48      16.839   9.025  -1.004  1.00 85.11           N  
ATOM    371  CA  HIS A  48      15.908   7.920  -0.749  1.00 85.11           C  
ATOM    372  C   HIS A  48      15.580   7.759   0.747  1.00 85.11           C  
ATOM    373  CB  HIS A  48      16.477   6.628  -1.341  1.00 85.11           C  
ATOM    374  O   HIS A  48      14.484   7.315   1.098  1.00 85.11           O  
ATOM    375  CG  HIS A  48      15.460   5.518  -1.361  1.00 85.11           C  
ATOM    376  CD2 HIS A  48      15.515   4.370  -0.629  1.00 85.11           C  
ATOM    377  ND1 HIS A  48      14.274   5.528  -2.096  1.00 85.11           N  
ATOM    378  CE1 HIS A  48      13.649   4.381  -1.800  1.00 85.11           C  
ATOM    379  NE2 HIS A  48      14.369   3.664  -0.916  1.00 85.11           N  
ATOM    380  N   MET A  49      16.466   8.209   1.647  1.00 89.22           N  
ATOM    381  CA  MET A  49      16.204   8.239   3.092  1.00 89.22           C  
ATOM    382  C   MET A  49      14.968   9.072   3.459  1.00 89.22           C  
ATOM    383  CB  MET A  49      17.422   8.772   3.860  1.00 89.22           C  
ATOM    384  O   MET A  49      14.320   8.776   4.459  1.00 89.22           O  
ATOM    385  CG  MET A  49      18.635   7.840   3.796  1.00 89.22           C  
ATOM    386  SD  MET A  49      18.388   6.227   4.593  1.00 89.22           S  
ATOM    387  CE  MET A  49      20.124   5.711   4.688  1.00 89.22           C  
ATOM    388  N   VAL A  50      14.581  10.056   2.638  1.00 91.85           N  
ATOM    389  CA  VAL A  50      13.352  10.852   2.815  1.00 91.85           C  
ATOM    390  C   VAL A  50      12.111   9.958   2.749  1.00 91.85           C  
ATOM    391  CB  VAL A  50      13.293  11.960   1.742  1.00 91.85           C  
ATOM    392  O   VAL A  50      11.184  10.110   3.548  1.00 91.85           O  
ATOM    393  CG1 VAL A  50      12.020  12.811   1.777  1.00 91.85           C  
ATOM    394  CG2 VAL A  50      14.477  12.924   1.892  1.00 91.85           C  
ATOM    395  N   ILE A  51      12.101   8.988   1.832  1.00 89.73           N  
ATOM    396  CA  ILE A  51      11.024   8.000   1.713  1.00 89.73           C  
ATOM    397  C   ILE A  51      11.124   6.984   2.845  1.00 89.73           C  
ATOM    398  CB  ILE A  51      11.059   7.310   0.332  1.00 89.73           C  
ATOM    399  O   ILE A  51      10.118   6.687   3.490  1.00 89.73           O  
ATOM    400  CG1 ILE A  51      10.863   8.377  -0.767  1.00 89.73           C  
ATOM    401  CG2 ILE A  51       9.985   6.204   0.248  1.00 89.73           C  
ATOM    402  CD1 ILE A  51      10.850   7.794  -2.176  1.00 89.73           C  
ATOM    403  N   VAL A  52      12.329   6.467   3.107  1.00 89.93           N  
ATOM    404  CA  VAL A  52      12.548   5.451   4.145  1.00 89.93           C  
ATOM    405  C   VAL A  52      12.131   5.975   5.518  1.00 89.93           C  
ATOM    406  CB  VAL A  52      14.005   4.953   4.157  1.00 89.93           C  
ATOM    407  O   VAL A  52      11.412   5.268   6.213  1.00 89.93           O  
ATOM    408  CG1 VAL A  52      14.265   3.939   5.281  1.00 89.93           C  
ATOM    409  CG2 VAL A  52      14.362   4.261   2.834  1.00 89.93           C  
ATOM    410  N   SER A  53      12.490   7.211   5.886  1.00 93.26           N  
ATOM    411  CA  SER A  53      12.091   7.846   7.152  1.00 93.26           C  
ATOM    412  C   SER A  53      10.568   7.843   7.320  1.00 93.26           C  
ATOM    413  CB  SER A  53      12.636   9.282   7.225  1.00 93.26           C  
ATOM    414  O   SER A  53      10.049   7.313   8.304  1.00 93.26           O  
ATOM    415  OG  SER A  53      12.232   9.878   8.443  1.00 93.26           O  
ATOM    416  N   TYR A  54       9.836   8.321   6.307  1.00 94.02           N  
ATOM    417  CA  TYR A  54       8.374   8.335   6.322  1.00 94.02           C  
ATOM    418  C   TYR A  54       7.777   6.923   6.449  1.00 94.02           C  
ATOM    419  CB  TYR A  54       7.867   9.042   5.057  1.00 94.02           C  
ATOM    420  O   TYR A  54       6.953   6.673   7.331  1.00 94.02           O  
ATOM    421  CG  TYR A  54       6.360   8.991   4.900  1.00 94.02           C  
ATOM    422  CD1 TYR A  54       5.771   7.962   4.141  1.00 94.02           C  
ATOM    423  CD2 TYR A  54       5.551   9.954   5.531  1.00 94.02           C  
ATOM    424  CE1 TYR A  54       4.374   7.897   4.005  1.00 94.02           C  
ATOM    425  CE2 TYR A  54       4.149   9.887   5.408  1.00 94.02           C  
ATOM    426  OH  TYR A  54       2.217   8.796   4.468  1.00 94.02           O  
ATOM    427  CZ  TYR A  54       3.563   8.862   4.639  1.00 94.02           C  
ATOM    428  N   VAL A  55       8.195   5.981   5.594  1.00 91.78           N  
ATOM    429  CA  VAL A  55       7.650   4.610   5.577  1.00 91.78           C  
ATOM    430  C   VAL A  55       7.978   3.870   6.877  1.00 91.78           C  
ATOM    431  CB  VAL A  55       8.153   3.828   4.345  1.00 91.78           C  
ATOM    432  O   VAL A  55       7.126   3.159   7.411  1.00 91.78           O  
ATOM    433  CG1 VAL A  55       7.607   2.396   4.309  1.00 91.78           C  
ATOM    434  CG2 VAL A  55       7.669   4.473   3.037  1.00 91.78           C  
ATOM    435  N   LEU A  56       9.175   4.079   7.429  1.00 92.65           N  
ATOM    436  CA  LEU A  56       9.606   3.508   8.700  1.00 92.65           C  
ATOM    437  C   LEU A  56       8.745   4.021   9.857  1.00 92.65           C  
ATOM    438  CB  LEU A  56      11.091   3.851   8.911  1.00 92.65           C  
ATOM    439  O   LEU A  56       8.250   3.220  10.652  1.00 92.65           O  
ATOM    440  CG  LEU A  56      11.733   3.155  10.118  1.00 92.65           C  
ATOM    441  CD1 LEU A  56      11.932   1.674   9.814  1.00 92.65           C  
ATOM    442  CD2 LEU A  56      13.105   3.758  10.413  1.00 92.65           C  
ATOM    443  N   THR A  57       8.507   5.334   9.938  1.00 95.34           N  
ATOM    444  CA  THR A  57       7.639   5.891  10.982  1.00 95.34           C  
ATOM    445  C   THR A  57       6.197   5.410  10.835  1.00 95.34           C  
ATOM    446  CB  THR A  57       7.669   7.422  11.009  1.00 95.34           C  
ATOM    447  O   THR A  57       5.573   5.040  11.833  1.00 95.34           O  
ATOM    448  CG2 THR A  57       6.951   7.926  12.258  1.00 95.34           C  
ATOM    449  OG1 THR A  57       8.984   7.908  11.075  1.00 95.34           O  
ATOM    450  N   VAL A  58       5.685   5.327   9.600  1.00 94.38           N  
ATOM    451  CA  VAL A  58       4.370   4.732   9.320  1.00 94.38           C  
ATOM    452  C   VAL A  58       4.305   3.303   9.855  1.00 94.38           C  
ATOM    453  CB  VAL A  58       4.020   4.794   7.819  1.00 94.38           C  
ATOM    454  O   VAL A  58       3.372   2.970  10.583  1.00 94.38           O  
ATOM    455  CG1 VAL A  58       2.810   3.923   7.447  1.00 94.38           C  
ATOM    456  CG2 VAL A  58       3.680   6.230   7.404  1.00 94.38           C  
ATOM    457  N   ALA A  59       5.305   2.476   9.547  1.00 93.05           N  
ATOM    458  CA  ALA A  59       5.373   1.078   9.960  1.00 93.05           C  
ATOM    459  C   ALA A  59       5.421   0.909  11.491  1.00 93.05           C  
ATOM    460  CB  ALA A  59       6.591   0.452   9.269  1.00 93.05           C  
ATOM    461  O   ALA A  59       4.734   0.039  12.029  1.00 93.05           O  
ATOM    462  N   VAL A  60       6.178   1.762  12.190  1.00 94.42           N  
ATOM    463  CA  VAL A  60       6.321   1.760  13.658  1.00 94.42           C  
ATOM    464  C   VAL A  60       5.038   2.177  14.373  1.00 94.42           C  
ATOM    465  CB  VAL A  60       7.483   2.689  14.067  1.00 94.42           C  
ATOM    466  O   VAL A  60       4.683   1.587  15.391  1.00 94.42           O  
ATOM    467  CG1 VAL A  60       7.514   3.030  15.564  1.00 94.42           C  
ATOM    468  CG2 VAL A  60       8.812   2.017  13.730  1.00 94.42           C  
ATOM    469  N   MET A  61       4.327   3.180  13.853  1.00 95.11           N  
ATOM    470  CA  MET A  61       3.130   3.730  14.502  1.00 95.11           C  
ATOM    471  C   MET A  61       1.847   2.961  14.162  1.00 95.11           C  
ATOM    472  CB  MET A  61       3.015   5.220  14.150  1.00 95.11           C  
ATOM    473  O   MET A  61       0.857   3.023  14.900  1.00 95.11           O  
ATOM    474  CG  MET A  61       4.093   6.066  14.836  1.00 95.11           C  
ATOM    475  SD  MET A  61       4.106   5.980  16.652  1.00 95.11           S  
ATOM    476  CE  MET A  61       2.593   6.884  17.072  1.00 95.11           C  
ATOM    477  N   LEU A  62       1.860   2.179  13.080  1.00 92.75           N  
ATOM    478  CA  LEU A  62       0.718   1.399  12.607  1.00 92.75           C  
ATOM    479  C   LEU A  62       0.086   0.467  13.657  1.00 92.75           C  
ATOM    480  CB  LEU A  62       1.159   0.586  11.378  1.00 92.75           C  
ATOM    481  O   LEU A  62      -1.147   0.445  13.732  1.00 92.75           O  
ATOM    482  CG  LEU A  62       0.083   0.379  10.310  1.00 92.75           C  
ATOM    483  CD1 LEU A  62      -0.397   1.682   9.683  1.00 92.75           C  
ATOM    484  CD2 LEU A  62       0.723  -0.411   9.181  1.00 92.75           C  
ATOM    485  N   PRO A  63       0.849  -0.275  14.490  1.00 91.88           N  
ATOM    486  CA  PRO A  63       0.266  -1.177  15.478  1.00 91.88           C  
ATOM    487  C   PRO A  63      -0.571  -0.443  16.532  1.00 91.88           C  
ATOM    488  CB  PRO A  63       1.444  -1.927  16.118  1.00 91.88           C  
ATOM    489  O   PRO A  63      -1.606  -0.948  16.965  1.00 91.88           O  
ATOM    490  CG  PRO A  63       2.623  -1.716  15.170  1.00 91.88           C  
ATOM    491  CD  PRO A  63       2.300  -0.380  14.523  1.00 91.88           C  
ATOM    492  N   ALA A  64      -0.163   0.770  16.917  1.00 92.51           N  
ATOM    493  CA  ALA A  64      -0.850   1.565  17.933  1.00 92.51           C  
ATOM    494  C   ALA A  64      -2.137   2.233  17.416  1.00 92.51           C  
ATOM    495  CB  ALA A  64       0.136   2.599  18.485  1.00 92.51           C  
ATOM    496  O   ALA A  64      -3.003   2.584  18.220  1.00 92.51           O  
ATOM    497  N   SER A  65      -2.287   2.385  16.093  1.00 91.92           N  
ATOM    498  CA  SER A  65      -3.381   3.141  15.460  1.00 91.92           C  
ATOM    499  C   SER A  65      -4.783   2.734  15.938  1.00 91.92           C  
ATOM    500  CB  SER A  65      -3.300   3.015  13.929  1.00 91.92           C  
ATOM    501  O   SER A  65      -5.599   3.594  16.264  1.00 91.92           O  
ATOM    502  OG  SER A  65      -3.454   1.666  13.504  1.00 91.92           O  
ATOM    503  N   GLY A  66      -5.065   1.430  16.026  1.00 88.89           N  
ATOM    504  CA  GLY A  66      -6.382   0.910  16.395  1.00 88.89           C  
ATOM    505  C   GLY A  66      -6.714   1.143  17.865  1.00 88.89           C  
ATOM    506  O   GLY A  66      -7.809   1.602  18.183  1.00 88.89           O  
ATOM    507  N   TRP A  67      -5.752   0.895  18.761  1.00 90.43           N  
ATOM    508  CA  TRP A  67      -5.939   1.133  20.193  1.00 90.43           C  
ATOM    509  C   TRP A  67      -6.104   2.624  20.504  1.00 90.43           C  
ATOM    510  CB  TRP A  67      -4.770   0.543  20.989  1.00 90.43           C  
ATOM    511  O   TRP A  67      -6.990   2.991  21.276  1.00 90.43           O  
ATOM    512  CG  TRP A  67      -4.891   0.762  22.468  1.00 90.43           C  
ATOM    513  CD1 TRP A  67      -5.473  -0.086  23.345  1.00 90.43           C  
ATOM    514  CD2 TRP A  67      -4.471   1.922  23.253  1.00 90.43           C  
ATOM    515  CE2 TRP A  67      -4.852   1.706  24.611  1.00 90.43           C  
ATOM    516  CE3 TRP A  67      -3.774   3.116  22.967  1.00 90.43           C  
ATOM    517  NE1 TRP A  67      -5.446   0.465  24.612  1.00 90.43           N  
ATOM    518  CH2 TRP A  67      -3.896   3.815  25.306  1.00 90.43           C  
ATOM    519  CZ2 TRP A  67      -4.592   2.637  25.626  1.00 90.43           C  
ATOM    520  CZ3 TRP A  67      -3.485   4.047  23.982  1.00 90.43           C  
ATOM    521  N   LEU A  68      -5.295   3.484  19.874  1.00 91.34           N  
ATOM    522  CA  LEU A  68      -5.408   4.937  20.016  1.00 91.34           C  
ATOM    523  C   LEU A  68      -6.794   5.417  19.578  1.00 91.34           C  
ATOM    524  CB  LEU A  68      -4.304   5.626  19.190  1.00 91.34           C  
ATOM    525  O   LEU A  68      -7.443   6.169  20.307  1.00 91.34           O  
ATOM    526  CG  LEU A  68      -2.898   5.543  19.809  1.00 91.34           C  
ATOM    527  CD1 LEU A  68      -1.862   6.031  18.798  1.00 91.34           C  
ATOM    528  CD2 LEU A  68      -2.778   6.414  21.062  1.00 91.34           C  
ATOM    529  N   ALA A  69      -7.270   4.938  18.425  1.00 89.71           N  
ATOM    530  CA  ALA A  69      -8.579   5.295  17.888  1.00 89.71           C  
ATOM    531  C   ALA A  69      -9.736   4.837  18.784  1.00 89.71           C  
ATOM    532  CB  ALA A  69      -8.688   4.706  16.484  1.00 89.71           C  
ATOM    533  O   ALA A  69     -10.728   5.549  18.909  1.00 89.71           O  
ATOM    534  N   ASP A  70      -9.619   3.688  19.445  1.00 88.19           N  
ATOM    535  CA  ASP A  70     -10.638   3.245  20.394  1.00 88.19           C  
ATOM    536  C   ASP A  70     -10.584   4.016  21.722  1.00 88.19           C  
ATOM    537  CB  ASP A  70     -10.492   1.744  20.641  1.00 88.19           C  
ATOM    538  O   ASP A  70     -11.635   4.351  22.269  1.00 88.19           O  
ATOM    539  CG  ASP A  70     -11.017   0.852  19.528  1.00 88.19           C  
ATOM    540  OD1 ASP A  70     -11.741   1.335  18.623  1.00 88.19           O  
ATOM    541  OD2 ASP A  70     -10.771  -0.365  19.645  1.00 88.19           O  
ATOM    542  N   LYS A  71      -9.382   4.317  22.238  1.00 90.10           N  
ATOM    543  CA  LYS A  71      -9.191   4.977  23.540  1.00 90.10           C  
ATOM    544  C   LYS A  71      -9.561   6.460  23.506  1.00 90.10           C  
ATOM    545  CB  LYS A  71      -7.730   4.793  24.010  1.00 90.10           C  
ATOM    546  O   LYS A  71     -10.269   6.928  24.392  1.00 90.10           O  
ATOM    547  CG  LYS A  71      -7.410   5.457  25.366  1.00 90.10           C  
ATOM    548  CD  LYS A  71      -8.101   4.762  26.545  1.00 90.10           C  
ATOM    549  CE  LYS A  71      -7.982   5.553  27.846  1.00 90.10           C  
ATOM    550  NZ  LYS A  71      -8.726   4.872  28.935  1.00 90.10           N  
ATOM    551  N   VAL A  72      -9.022   7.194  22.534  1.00 90.57           N  
ATOM    552  CA  VAL A  72      -9.161   8.660  22.413  1.00 90.57           C  
ATOM    553  C   VAL A  72     -10.361   9.028  21.535  1.00 90.57           C  
ATOM    554  CB  VAL A  72      -7.854   9.260  21.857  1.00 90.57           C  
ATOM    555  O   VAL A  72     -10.942  10.108  21.672  1.00 90.57           O  
ATOM    556  CG1 VAL A  72      -7.881  10.790  21.785  1.00 90.57           C  
ATOM    557  CG2 VAL A  72      -6.637   8.869  22.711  1.00 90.57           C  
ATOM    558  N   GLY A  73     -10.764   8.096  20.671  1.00 90.42           N  
ATOM    559  CA  GLY A  73     -11.892   8.222  19.766  1.00 90.42           C  
ATOM    560  C   GLY A  73     -11.458   8.483  18.327  1.00 90.42           C  
ATOM    561  O   GLY A  73     -10.467   9.170  18.061  1.00 90.42           O  
ATOM    562  N   VAL A  74     -12.216   7.916  17.384  1.00 89.10           N  
ATOM    563  CA  VAL A  74     -11.872   7.930  15.952  1.00 89.10           C  
ATOM    564  C   VAL A  74     -11.750   9.342  15.384  1.00 89.10           C  
ATOM    565  CB  VAL A  74     -12.864   7.111  15.105  1.00 89.10           C  
ATOM    566  O   VAL A  74     -10.827   9.595  14.617  1.00 89.10           O  
ATOM    567  CG1 VAL A  74     -12.740   5.615  15.412  1.00 89.10           C  
ATOM    568  CG2 VAL A  74     -14.332   7.522  15.294  1.00 89.10           C  
ATOM    569  N   ARG A  75     -12.616  10.277  15.805  1.00 91.97           N  
ATOM    570  CA  ARG A  75     -12.574  11.675  15.354  1.00 91.97           C  
ATOM    571  C   ARG A  75     -11.281  12.344  15.782  1.00 91.97           C  
ATOM    572  CB  ARG A  75     -13.780  12.449  15.906  1.00 91.97           C  
ATOM    573  O   ARG A  75     -10.595  12.936  14.961  1.00 91.97           O  
ATOM    574  CG  ARG A  75     -13.720  13.951  15.572  1.00 91.97           C  
ATOM    575  CD  ARG A  75     -14.861  14.694  16.259  1.00 91.97           C  
ATOM    576  NE  ARG A  75     -14.556  15.025  17.660  1.00 91.97           N  
ATOM    577  NH1 ARG A  75     -16.625  15.906  18.115  1.00 91.97           N  
ATOM    578  NH2 ARG A  75     -15.051  15.830  19.714  1.00 91.97           N  
ATOM    579  CZ  ARG A  75     -15.414  15.587  18.488  1.00 91.97           C  
ATOM    580  N   ASN A  76     -10.968  12.256  17.071  1.00 93.82           N  
ATOM    581  CA  ASN A  76      -9.833  12.964  17.649  1.00 93.82           C  
ATOM    582  C   ASN A  76      -8.514  12.428  17.083  1.00 93.82           C  
ATOM    583  CB  ASN A  76      -9.897  12.822  19.173  1.00 93.82           C  
ATOM    584  O   ASN A  76      -7.653  13.213  16.711  1.00 93.82           O  
ATOM    585  CG  ASN A  76     -11.078  13.520  19.829  1.00 93.82           C  
ATOM    586  ND2 ASN A  76     -11.326  13.187  21.073  1.00 93.82           N  
ATOM    587  OD1 ASN A  76     -11.806  14.326  19.258  1.00 93.82           O  
ATOM    588  N   ILE A  77      -8.376  11.106  16.940  1.00 94.04           N  
ATOM    589  CA  ILE A  77      -7.174  10.524  16.332  1.00 94.04           C  
ATOM    590  C   ILE A  77      -7.071  10.855  14.845  1.00 94.04           C  
ATOM    591  CB  ILE A  77      -7.111   9.008  16.590  1.00 94.04           C  
ATOM    592  O   ILE A  77      -5.980  11.166  14.382  1.00 94.04           O  
ATOM    593  CG1 ILE A  77      -6.961   8.696  18.091  1.00 94.04           C  
ATOM    594  CG2 ILE A  77      -5.953   8.349  15.826  1.00 94.04           C  
ATOM    595  CD1 ILE A  77      -5.763   9.340  18.807  1.00 94.04           C  
ATOM    596  N   PHE A  78      -8.175  10.828  14.093  1.00 92.67           N  
ATOM    597  CA  PHE A  78      -8.149  11.197  12.677  1.00 92.67           C  
ATOM    598  C   PHE A  78      -7.816  12.686  12.479  1.00 92.67           C  
ATOM    599  CB  PHE A  78      -9.482  10.804  12.035  1.00 92.67           C  
ATOM    600  O   PHE A  78      -7.003  13.024  11.624  1.00 92.67           O  
ATOM    601  CG  PHE A  78      -9.464  10.861  10.525  1.00 92.67           C  
ATOM    602  CD1 PHE A  78     -10.016  11.964   9.854  1.00 92.67           C  
ATOM    603  CD2 PHE A  78      -8.873   9.819   9.785  1.00 92.67           C  
ATOM    604  CE1 PHE A  78      -9.963  12.030   8.456  1.00 92.67           C  
ATOM    605  CE2 PHE A  78      -8.843   9.884   8.381  1.00 92.67           C  
ATOM    606  CZ  PHE A  78      -9.382  10.993   7.713  1.00 92.67           C  
ATOM    607  N   PHE A  79      -8.357  13.568  13.325  1.00 94.69           N  
ATOM    608  CA  PHE A  79      -8.002  14.987  13.363  1.00 94.69           C  
ATOM    609  C   PHE A  79      -6.514  15.186  13.667  1.00 94.69           C  
ATOM    610  CB  PHE A  79      -8.867  15.699  14.410  1.00 94.69           C  
ATOM    611  O   PHE A  79      -5.813  15.835  12.895  1.00 94.69           O  
ATOM    612  CG  PHE A  79      -8.469  17.143  14.632  1.00 94.69           C  
ATOM    613  CD1 PHE A  79      -7.645  17.499  15.717  1.00 94.69           C  
ATOM    614  CD2 PHE A  79      -8.902  18.129  13.732  1.00 94.69           C  
ATOM    615  CE1 PHE A  79      -7.271  18.842  15.905  1.00 94.69           C  
ATOM    616  CE2 PHE A  79      -8.546  19.473  13.934  1.00 94.69           C  
ATOM    617  CZ  PHE A  79      -7.724  19.830  15.015  1.00 94.69           C  
ATOM    618  N   THR A  80      -6.008  14.573  14.743  1.00 95.60           N  
ATOM    619  CA  THR A  80      -4.587  14.640  15.106  1.00 95.60           C  
ATOM    620  C   THR A  80      -3.702  14.098  13.986  1.00 95.60           C  
ATOM    621  CB  THR A  80      -4.322  13.871  16.408  1.00 95.60           C  
ATOM    622  O   THR A  80      -2.662  14.681  13.703  1.00 95.60           O  
ATOM    623  CG2 THR A  80      -2.863  13.923  16.856  1.00 95.60           C  
ATOM    624  OG1 THR A  80      -5.065  14.450  17.453  1.00 95.60           O  
ATOM    625  N   ALA A  81      -4.122  13.031  13.301  1.00 95.39           N  
ATOM    626  CA  ALA A  81      -3.397  12.481  12.162  1.00 95.39           C  
ATOM    627  C   ALA A  81      -3.253  13.503  11.024  1.00 95.39           C  
ATOM    628  CB  ALA A  81      -4.117  11.215  11.686  1.00 95.39           C  
ATOM    629  O   ALA A  81      -2.150  13.689  10.514  1.00 95.39           O  
ATOM    630  N   ILE A  82      -4.339  14.202  10.671  1.00 94.42           N  
ATOM    631  CA  ILE A  82      -4.317  15.265   9.656  1.00 94.42           C  
ATOM    632  C   ILE A  82      -3.433  16.429  10.106  1.00 94.42           C  
ATOM    633  CB  ILE A  82      -5.748  15.749   9.326  1.00 94.42           C  
ATOM    634  O   ILE A  82      -2.625  16.914   9.317  1.00 94.42           O  
ATOM    635  CG1 ILE A  82      -6.544  14.631   8.623  1.00 94.42           C  
ATOM    636  CG2 ILE A  82      -5.695  16.985   8.406  1.00 94.42           C  
ATOM    637  CD1 ILE A  82      -8.047  14.913   8.534  1.00 94.42           C  
ATOM    638  N   VAL A  83      -3.549  16.870  11.361  1.00 95.89           N  
ATOM    639  CA  VAL A  83      -2.743  17.980  11.893  1.00 95.89           C  
ATOM    640  C   VAL A  83      -1.255  17.634  11.870  1.00 95.89           C  
ATOM    641  CB  VAL A  83      -3.212  18.376  13.305  1.00 95.89           C  
ATOM    642  O   VAL A  83      -0.467  18.417  11.350  1.00 95.89           O  
ATOM    643  CG1 VAL A  83      -2.272  19.389  13.972  1.00 95.89           C  
ATOM    644  CG2 VAL A  83      -4.606  19.015  13.245  1.00 95.89           C  
ATOM    645  N   LEU A  84      -0.862  16.450  12.349  1.00 96.61           N  
ATOM    646  CA  LEU A  84       0.533  15.999  12.319  1.00 96.61           C  
ATOM    647  C   LEU A  84       1.060  15.859  10.888  1.00 96.61           C  
ATOM    648  CB  LEU A  84       0.666  14.656  13.057  1.00 96.61           C  
ATOM    649  O   LEU A  84       2.182  16.269  10.609  1.00 96.61           O  
ATOM    650  CG  LEU A  84       0.487  14.736  14.583  1.00 96.61           C  
ATOM    651  CD1 LEU A  84       0.532  13.320  15.158  1.00 96.61           C  
ATOM    652  CD2 LEU A  84       1.587  15.550  15.263  1.00 96.61           C  
ATOM    653  N   PHE A  85       0.245  15.338   9.968  1.00 95.63           N  
ATOM    654  CA  PHE A  85       0.606  15.260   8.553  1.00 95.63           C  
ATOM    655  C   PHE A  85       0.799  16.655   7.935  1.00 95.63           C  
ATOM    656  CB  PHE A  85      -0.478  14.466   7.817  1.00 95.63           C  
ATOM    657  O   PHE A  85       1.733  16.883   7.168  1.00 95.63           O  
ATOM    658  CG  PHE A  85      -0.093  14.107   6.402  1.00 95.63           C  
ATOM    659  CD1 PHE A  85      -0.310  15.018   5.350  1.00 95.63           C  
ATOM    660  CD2 PHE A  85       0.516  12.864   6.146  1.00 95.63           C  
ATOM    661  CE1 PHE A  85       0.086  14.683   4.045  1.00 95.63           C  
ATOM    662  CE2 PHE A  85       0.903  12.527   4.839  1.00 95.63           C  
ATOM    663  CZ  PHE A  85       0.683  13.438   3.795  1.00 95.63           C  
ATOM    664  N   THR A  86      -0.058  17.608   8.297  1.00 95.55           N  
ATOM    665  CA  THR A  86      -0.013  18.993   7.808  1.00 95.55           C  
ATOM    666  C   THR A  86       1.198  19.746   8.355  1.00 95.55           C  
ATOM    667  CB  THR A  86      -1.302  19.738   8.181  1.00 95.55           C  
ATOM    668  O   THR A  86       1.914  20.384   7.590  1.00 95.55           O  
ATOM    669  CG2 THR A  86      -1.338  21.145   7.595  1.00 95.55           C  
ATOM    670  OG1 THR A  86      -2.415  19.038   7.678  1.00 95.55           O  
ATOM    671  N   LEU A  87       1.471  19.630   9.657  1.00 97.01           N  
ATOM    672  CA  LEU A  87       2.653  20.219  10.293  1.00 97.01           C  
ATOM    673  C   LEU A  87       3.947  19.581   9.783  1.00 97.01           C  
ATOM    674  CB  LEU A  87       2.555  20.060  11.820  1.00 97.01           C  
ATOM    675  O   LEU A  87       4.901  20.294   9.495  1.00 97.01           O  
ATOM    676  CG  LEU A  87       1.474  20.925  12.492  1.00 97.01           C  
ATOM    677  CD1 LEU A  87       1.418  20.581  13.981  1.00 97.01           C  
ATOM    678  CD2 LEU A  87       1.753  22.422  12.353  1.00 97.01           C  
ATOM    679  N   GLY A  88       3.964  18.256   9.606  1.00 96.89           N  
ATOM    680  CA  GLY A  88       5.076  17.553   8.969  1.00 96.89           C  
ATOM    681  C   GLY A  88       5.334  18.071   7.554  1.00 96.89           C  
ATOM    682  O   GLY A  88       6.470  18.386   7.228  1.00 96.89           O  
ATOM    683  N   SER A  89       4.278  18.269   6.755  1.00 95.71           N  
ATOM    684  CA  SER A  89       4.390  18.873   5.418  1.00 95.71           C  
ATOM    685  C   SER A  89       4.948  20.300   5.481  1.00 95.71           C  
ATOM    686  CB  SER A  89       3.038  18.921   4.693  1.00 95.71           C  
ATOM    687  O   SER A  89       5.845  20.643   4.719  1.00 95.71           O  
ATOM    688  OG  SER A  89       2.405  17.656   4.634  1.00 95.71           O  
ATOM    689  N   LEU A  90       4.468  21.130   6.413  1.00 96.54           N  
ATOM    690  CA  LEU A  90       4.991  22.484   6.607  1.00 96.54           C  
ATOM    691  C   LEU A  90       6.487  22.466   6.947  1.00 96.54           C  
ATOM    692  CB  LEU A  90       4.158  23.197   7.686  1.00 96.54           C  
ATOM    693  O   LEU A  90       7.254  23.197   6.331  1.00 96.54           O  
ATOM    694  CG  LEU A  90       4.679  24.596   8.069  1.00 96.54           C  
ATOM    695  CD1 LEU A  90       4.651  25.585   6.902  1.00 96.54           C  
ATOM    696  CD2 LEU A  90       3.817  25.162   9.197  1.00 96.54           C  
ATOM    697  N   PHE A  91       6.922  21.607   7.870  1.00 97.10           N  
ATOM    698  CA  PHE A  91       8.342  21.484   8.203  1.00 97.10           C  
ATOM    699  C   PHE A  91       9.176  20.901   7.056  1.00 97.10           C  
ATOM    700  CB  PHE A  91       8.515  20.685   9.500  1.00 97.10           C  
ATOM    701  O   PHE A  91      10.315  21.316   6.886  1.00 97.10           O  
ATOM    702  CG  PHE A  91       7.959  21.325  10.764  1.00 97.10           C  
ATOM    703  CD1 PHE A  91       7.987  22.722  10.959  1.00 97.10           C  
ATOM    704  CD2 PHE A  91       7.465  20.499  11.789  1.00 97.10           C  
ATOM    705  CE1 PHE A  91       7.501  23.281  12.153  1.00 97.10           C  
ATOM    706  CE2 PHE A  91       6.980  21.056  12.986  1.00 97.10           C  
ATOM    707  CZ  PHE A  91       6.995  22.450  13.166  1.00 97.10           C  
ATOM    708  N   CYS A  92       8.619  20.018   6.219  1.00 95.55           N  
ATOM    709  CA  CYS A  92       9.286  19.570   4.993  1.00 95.55           C  
ATOM    710  C   CYS A  92       9.448  20.712   3.979  1.00 95.55           C  
ATOM    711  CB  CYS A  92       8.496  18.424   4.344  1.00 95.55           C  
ATOM    712  O   CYS A  92      10.458  20.778   3.295  1.00 95.55           O  
ATOM    713  SG  CYS A  92       8.552  16.898   5.323  1.00 95.55           S  
ATOM    714  N   ALA A  93       8.479  21.624   3.880  1.00 94.59           N  
ATOM    715  CA  ALA A  93       8.585  22.797   3.011  1.00 94.59           C  
ATOM    716  C   ALA A  93       9.573  23.856   3.534  1.00 94.59           C  
ATOM    717  CB  ALA A  93       7.192  23.412   2.841  1.00 94.59           C  
ATOM    718  O   ALA A  93       9.982  24.723   2.772  1.00 94.59           O  
ATOM    719  N   LEU A  94       9.922  23.817   4.823  1.00 94.14           N  
ATOM    720  CA  LEU A  94      10.847  24.760   5.460  1.00 94.14           C  
ATOM    721  C   LEU A  94      12.256  24.185   5.661  1.00 94.14           C  
ATOM    722  CB  LEU A  94      10.249  25.218   6.804  1.00 94.14           C  
ATOM    723  O   LEU A  94      13.141  24.916   6.097  1.00 94.14           O  
ATOM    724  CG  LEU A  94       8.971  26.068   6.696  1.00 94.14           C  
ATOM    725  CD1 LEU A  94       8.423  26.329   8.101  1.00 94.14           C  
ATOM    726  CD2 LEU A  94       9.216  27.417   6.018  1.00 94.14           C  
ATOM    727  N   SER A  95      12.472  22.896   5.392  1.00 93.25           N  
ATOM    728  CA  SER A  95      13.757  22.242   5.649  1.00 93.25           C  
ATOM    729  C   SER A  95      14.838  22.741   4.693  1.00 93.25           C  
ATOM    730  CB  SER A  95      13.624  20.723   5.540  1.00 93.25           C  
ATOM    731  O   SER A  95      14.679  22.627   3.476  1.00 93.25           O  
ATOM    732  OG  SER A  95      13.207  20.355   4.244  1.00 93.25           O  
ATOM    733  N   GLY A  96      15.953  23.218   5.244  1.00 91.33           N  
ATOM    734  CA  GLY A  96      17.137  23.635   4.491  1.00 91.33           C  
ATOM    735  C   GLY A  96      18.220  22.558   4.406  1.00 91.33           C  
ATOM    736  O   GLY A  96      19.182  22.717   3.660  1.00 91.33           O  
ATOM    737  N   THR A  97      18.085  21.461   5.157  1.00 92.97           N  
ATOM    738  CA  THR A  97      19.040  20.341   5.155  1.00 92.97           C  
ATOM    739  C   THR A  97      18.337  18.989   5.064  1.00 92.97           C  
ATOM    740  CB  THR A  97      19.949  20.362   6.394  1.00 92.97           C  
ATOM    741  O   THR A  97      17.165  18.849   5.427  1.00 92.97           O  
ATOM    742  CG2 THR A  97      20.677  21.689   6.600  1.00 92.97           C  
ATOM    743  OG1 THR A  97      19.207  20.097   7.562  1.00 92.97           O  
ATOM    744  N   LEU A  98      19.069  17.954   4.634  1.00 91.21           N  
ATOM    745  CA  LEU A  98      18.548  16.586   4.595  1.00 91.21           C  
ATOM    746  C   LEU A  98      18.054  16.129   5.975  1.00 91.21           C  
ATOM    747  CB  LEU A  98      19.630  15.650   4.025  1.00 91.21           C  
ATOM    748  O   LEU A  98      16.948  15.614   6.077  1.00 91.21           O  
ATOM    749  CG  LEU A  98      19.248  14.156   3.987  1.00 91.21           C  
ATOM    750  CD1 LEU A  98      17.956  13.897   3.208  1.00 91.21           C  
ATOM    751  CD2 LEU A  98      20.367  13.345   3.335  1.00 91.21           C  
ATOM    752  N   ASN A  99      18.815  16.360   7.048  1.00 93.76           N  
ATOM    753  CA  ASN A  99      18.429  15.923   8.395  1.00 93.76           C  
ATOM    754  C   ASN A  99      17.126  16.575   8.884  1.00 93.76           C  
ATOM    755  CB  ASN A  99      19.585  16.201   9.368  1.00 93.76           C  
ATOM    756  O   ASN A  99      16.278  15.889   9.456  1.00 93.76           O  
ATOM    757  CG  ASN A  99      20.749  15.245   9.182  1.00 93.76           C  
ATOM    758  ND2 ASN A  99      21.943  15.658   9.535  1.00 93.76           N  
ATOM    759  OD1 ASN A  99      20.605  14.118   8.741  1.00 93.76           O  
ATOM    760  N   GLU A 100      16.932  17.870   8.620  1.00 95.65           N  
ATOM    761  CA  GLU A 100      15.667  18.556   8.910  1.00 95.65           C  
ATOM    762  C   GLU A 100      14.508  17.941   8.121  1.00 95.65           C  
ATOM    763  CB  GLU A 100      15.785  20.038   8.552  1.00 95.65           C  
ATOM    764  O   GLU A 100      13.453  17.653   8.693  1.00 95.65           O  
ATOM    765  CG  GLU A 100      16.652  20.816   9.550  1.00 95.65           C  
ATOM    766  CD  GLU A 100      16.974  22.233   9.056  1.00 95.65           C  
ATOM    767  OE1 GLU A 100      17.622  22.964   9.830  1.00 95.65           O  
ATOM    768  OE2 GLU A 100      16.643  22.542   7.886  1.00 95.65           O  
ATOM    769  N   LEU A 101      14.722  17.658   6.832  1.00 94.95           N  
ATOM    770  CA  LEU A 101      13.727  17.008   5.984  1.00 94.95           C  
ATOM    771  C   LEU A 101      13.387  15.597   6.492  1.00 94.95           C  
ATOM    772  CB  LEU A 101      14.240  17.004   4.532  1.00 94.95           C  
ATOM    773  O   LEU A 101      12.215  15.218   6.508  1.00 94.95           O  
ATOM    774  CG  LEU A 101      13.254  16.424   3.504  1.00 94.95           C  
ATOM    775  CD1 LEU A 101      11.916  17.164   3.456  1.00 94.95           C  
ATOM    776  CD2 LEU A 101      13.875  16.476   2.110  1.00 94.95           C  
ATOM    777  N   LEU A 102      14.378  14.827   6.961  1.00 95.09           N  
ATOM    778  CA  LEU A 102      14.172  13.493   7.536  1.00 95.09           C  
ATOM    779  C   LEU A 102      13.332  13.539   8.818  1.00 95.09           C  
ATOM    780  CB  LEU A 102      15.519  12.794   7.821  1.00 95.09           C  
ATOM    781  O   LEU A 102      12.436  12.703   8.975  1.00 95.09           O  
ATOM    782  CG  LEU A 102      16.384  12.420   6.602  1.00 95.09           C  
ATOM    783  CD1 LEU A 102      17.586  11.590   7.048  1.00 95.09           C  
ATOM    784  CD2 LEU A 102      15.612  11.645   5.544  1.00 95.09           C  
ATOM    785  N   LEU A 103      13.586  14.504   9.709  1.00 96.50           N  
ATOM    786  CA  LEU A 103      12.810  14.701  10.939  1.00 96.50           C  
ATOM    787  C   LEU A 103      11.375  15.151  10.635  1.00 96.50           C  
ATOM    788  CB  LEU A 103      13.517  15.736  11.834  1.00 96.50           C  
ATOM    789  O   LEU A 103      10.420  14.617  11.206  1.00 96.50           O  
ATOM    790  CG  LEU A 103      14.836  15.261  12.469  1.00 96.50           C  
ATOM    791  CD1 LEU A 103      15.494  16.431  13.202  1.00 96.50           C  
ATOM    792  CD2 LEU A 103      14.617  14.129  13.478  1.00 96.50           C  
ATOM    793  N   ALA A 104      11.207  16.081   9.694  1.00 97.11           N  
ATOM    794  CA  ALA A 104       9.896  16.535   9.244  1.00 97.11           C  
ATOM    795  C   ALA A 104       9.088  15.394   8.599  1.00 97.11           C  
ATOM    796  CB  ALA A 104      10.111  17.703   8.283  1.00 97.11           C  
ATOM    797  O   ALA A 104       7.902  15.216   8.897  1.00 97.11           O  
ATOM    798  N   ARG A 105       9.745  14.543   7.799  1.00 95.82           N  
ATOM    799  CA  ARG A 105       9.140  13.333   7.228  1.00 95.82           C  
ATOM    800  C   ARG A 105       8.747  12.308   8.275  1.00 95.82           C  
ATOM    801  CB  ARG A 105      10.102  12.673   6.231  1.00 95.82           C  
ATOM    802  O   ARG A 105       7.694  11.690   8.125  1.00 95.82           O  
ATOM    803  CG  ARG A 105      10.078  13.304   4.839  1.00 95.82           C  
ATOM    804  CD  ARG A 105       8.666  13.320   4.241  1.00 95.82           C  
ATOM    805  NE  ARG A 105       8.678  13.056   2.798  1.00 95.82           N  
ATOM    806  NH1 ARG A 105       6.410  12.754   2.566  1.00 95.82           N  
ATOM    807  NH2 ARG A 105       7.734  12.180   0.934  1.00 95.82           N  
ATOM    808  CZ  ARG A 105       7.618  12.680   2.111  1.00 95.82           C  
ATOM    809  N   ALA A 106       9.541  12.141   9.331  1.00 96.38           N  
ATOM    810  CA  ALA A 106       9.173  11.273  10.441  1.00 96.38           C  
ATOM    811  C   ALA A 106       7.885  11.781  11.111  1.00 96.38           C  
ATOM    812  CB  ALA A 106      10.347  11.165  11.420  1.00 96.38           C  
ATOM    813  O   ALA A 106       6.926  11.022  11.257  1.00 96.38           O  
ATOM    814  N   LEU A 107       7.793  13.083  11.414  1.00 96.98           N  
ATOM    815  CA  LEU A 107       6.569  13.692  11.952  1.00 96.98           C  
ATOM    816  C   LEU A 107       5.362  13.472  11.024  1.00 96.98           C  
ATOM    817  CB  LEU A 107       6.813  15.194  12.193  1.00 96.98           C  
ATOM    818  O   LEU A 107       4.291  13.060  11.476  1.00 96.98           O  
ATOM    819  CG  LEU A 107       5.612  15.918  12.831  1.00 96.98           C  
ATOM    820  CD1 LEU A 107       5.352  15.427  14.256  1.00 96.98           C  
ATOM    821  CD2 LEU A 107       5.870  17.420  12.880  1.00 96.98           C  
ATOM    822  N   GLN A 108       5.549  13.682   9.719  1.00 95.04           N  
ATOM    823  CA  GLN A 108       4.516  13.442   8.712  1.00 95.04           C  
ATOM    824  C   GLN A 108       4.093  11.962   8.669  1.00 95.04           C  
ATOM    825  CB  GLN A 108       5.045  13.908   7.349  1.00 95.04           C  
ATOM    826  O   GLN A 108       2.905  11.654   8.550  1.00 95.04           O  
ATOM    827  CG  GLN A 108       3.914  14.136   6.337  1.00 95.04           C  
ATOM    828  CD  GLN A 108       4.436  14.511   4.956  1.00 95.04           C  
ATOM    829  NE2 GLN A 108       3.608  15.039   4.088  1.00 95.04           N  
ATOM    830  OE1 GLN A 108       5.584  14.271   4.628  1.00 95.04           O  
ATOM    831  N   GLY A 109       5.048  11.042   8.833  1.00 95.68           N  
ATOM    832  CA  GLY A 109       4.826   9.600   8.914  1.00 95.68           C  
ATOM    833  C   GLY A 109       3.989   9.185  10.123  1.00 95.68           C  
ATOM    834  O   GLY A 109       3.157   8.285   9.996  1.00 95.68           O  
ATOM    835  N   VAL A 110       4.110   9.875  11.266  1.00 96.14           N  
ATOM    836  CA  VAL A 110       3.229   9.649  12.430  1.00 96.14           C  
ATOM    837  C   VAL A 110       1.769   9.927  12.066  1.00 96.14           C  
ATOM    838  CB  VAL A 110       3.630  10.501  13.655  1.00 96.14           C  
ATOM    839  O   VAL A 110       0.892   9.116  12.372  1.00 96.14           O  
ATOM    840  CG1 VAL A 110       2.706  10.205  14.844  1.00 96.14           C  
ATOM    841  CG2 VAL A 110       5.059  10.215  14.124  1.00 96.14           C  
ATOM    842  N   GLY A 111       1.506  11.038  11.368  1.00 94.42           N  
ATOM    843  CA  GLY A 111       0.176  11.353  10.843  1.00 94.42           C  
ATOM    844  C   GLY A 111      -0.292  10.326   9.807  1.00 94.42           C  
ATOM    845  O   GLY A 111      -1.381   9.754   9.924  1.00 94.42           O  
ATOM    846  N   GLY A 112       0.572  10.001   8.841  1.00 93.13           N  
ATOM    847  CA  GLY A 112       0.300   9.016   7.792  1.00 93.13           C  
ATOM    848  C   GLY A 112      -0.051   7.624   8.336  1.00 93.13           C  
ATOM    849  O   GLY A 112      -0.936   6.953   7.801  1.00 93.13           O  
ATOM    850  N   ALA A 113       0.558   7.200   9.445  1.00 93.43           N  
ATOM    851  CA  ALA A 113       0.277   5.913  10.082  1.00 93.43           C  
ATOM    852  C   ALA A 113      -1.182   5.756  10.528  1.00 93.43           C  
ATOM    853  CB  ALA A 113       1.179   5.770  11.306  1.00 93.43           C  
ATOM    854  O   ALA A 113      -1.669   4.639  10.694  1.00 93.43           O  
ATOM    855  N   MET A 114      -1.885   6.865  10.757  1.00 91.99           N  
ATOM    856  CA  MET A 114      -3.231   6.859  11.320  1.00 91.99           C  
ATOM    857  C   MET A 114      -4.299   7.209  10.283  1.00 91.99           C  
ATOM    858  CB  MET A 114      -3.261   7.783  12.540  1.00 91.99           C  
ATOM    859  O   MET A 114      -5.390   6.652  10.361  1.00 91.99           O  
ATOM    860  CG  MET A 114      -2.305   7.305  13.638  1.00 91.99           C  
ATOM    861  SD  MET A 114      -2.385   8.289  15.153  1.00 91.99           S  
ATOM    862  CE  MET A 114      -0.833   7.763  15.921  1.00 91.99           C  
ATOM    863  N   MET A 115      -4.004   8.035   9.273  1.00 89.71           N  
ATOM    864  CA  MET A 115      -4.999   8.482   8.282  1.00 89.71           C  
ATOM    865  C   MET A 115      -5.732   7.314   7.604  1.00 89.71           C  
ATOM    866  CB  MET A 115      -4.334   9.372   7.221  1.00 89.71           C  
ATOM    867  O   MET A 115      -6.956   7.205   7.704  1.00 89.71           O  
ATOM    868  CG  MET A 115      -3.915  10.733   7.783  1.00 89.71           C  
ATOM    869  SD  MET A 115      -3.033  11.765   6.587  1.00 89.71           S  
ATOM    870  CE  MET A 115      -4.420  12.436   5.639  1.00 89.71           C  
ATOM    871  N   VAL A 116      -5.013   6.388   6.963  1.00 87.92           N  
ATOM    872  CA  VAL A 116      -5.663   5.253   6.287  1.00 87.92           C  
ATOM    873  C   VAL A 116      -6.301   4.258   7.267  1.00 87.92           C  
ATOM    874  CB  VAL A 116      -4.753   4.605   5.226  1.00 87.92           C  
ATOM    875  O   VAL A 116      -7.485   3.945   7.106  1.00 87.92           O  
ATOM    876  CG1 VAL A 116      -5.223   3.207   4.793  1.00 87.92           C  
ATOM    877  CG2 VAL A 116      -4.748   5.462   3.958  1.00 87.92           C  
ATOM    878  N   PRO A 117      -5.600   3.743   8.294  1.00 88.98           N  
ATOM    879  CA  PRO A 117      -6.182   2.755   9.201  1.00 88.98           C  
ATOM    880  C   PRO A 117      -7.362   3.294  10.005  1.00 88.98           C  
ATOM    881  CB  PRO A 117      -5.049   2.300  10.120  1.00 88.98           C  
ATOM    882  O   PRO A 117      -8.391   2.623  10.079  1.00 88.98           O  
ATOM    883  CG  PRO A 117      -3.814   2.575   9.277  1.00 88.98           C  
ATOM    884  CD  PRO A 117      -4.173   3.863   8.548  1.00 88.98           C  
ATOM    885  N   VAL A 118      -7.250   4.497  10.571  1.00 90.45           N  
ATOM    886  CA  VAL A 118      -8.320   5.108  11.373  1.00 90.45           C  
ATOM    887  C   VAL A 118      -9.463   5.558  10.478  1.00 90.45           C  
ATOM    888  CB  VAL A 118      -7.798   6.264  12.248  1.00 90.45           C  
ATOM    889  O   VAL A 118     -10.622   5.388  10.852  1.00 90.45           O  
ATOM    890  CG1 VAL A 118      -8.901   6.867  13.124  1.00 90.45           C  
ATOM    891  CG2 VAL A 118      -6.684   5.727  13.161  1.00 90.45           C  
ATOM    892  N   GLY A 119      -9.176   6.016   9.257  1.00 90.14           N  
ATOM    893  CA  GLY A 119     -10.203   6.265   8.252  1.00 90.14           C  
ATOM    894  C   GLY A 119     -11.030   5.010   7.955  1.00 90.14           C  
ATOM    895  O   GLY A 119     -12.255   5.042   8.053  1.00 90.14           O  
ATOM    896  N   ARG A 120     -10.386   3.862   7.703  1.00 88.15           N  
ATOM    897  CA  ARG A 120     -11.090   2.574   7.517  1.00 88.15           C  
ATOM    898  C   ARG A 120     -11.881   2.140   8.738  1.00 88.15           C  
ATOM    899  CB  ARG A 120     -10.109   1.448   7.187  1.00 88.15           C  
ATOM    900  O   ARG A 120     -13.016   1.689   8.597  1.00 88.15           O  
ATOM    901  CG  ARG A 120      -9.549   1.619   5.784  1.00 88.15           C  
ATOM    902  CD  ARG A 120      -8.827   0.363   5.332  1.00 88.15           C  
ATOM    903  NE  ARG A 120      -7.528   0.226   6.008  1.00 88.15           N  
ATOM    904  NH1 ARG A 120      -6.842  -1.510   4.718  1.00 88.15           N  
ATOM    905  NH2 ARG A 120      -5.408  -0.624   6.142  1.00 88.15           N  
ATOM    906  CZ  ARG A 120      -6.598  -0.624   5.635  1.00 88.15           C  
ATOM    907  N   LEU A 121     -11.285   2.276   9.920  1.00 87.60           N  
ATOM    908  CA  LEU A 121     -11.947   1.949  11.177  1.00 87.60           C  
ATOM    909  C   LEU A 121     -13.183   2.827  11.390  1.00 87.60           C  
ATOM    910  CB  LEU A 121     -10.937   2.108  12.323  1.00 87.60           C  
ATOM    911  O   LEU A 121     -14.208   2.339  11.849  1.00 87.60           O  
ATOM    912  CG  LEU A 121     -11.498   1.726  13.704  1.00 87.60           C  
ATOM    913  CD1 LEU A 121     -11.971   0.271  13.752  1.00 87.60           C  
ATOM    914  CD2 LEU A 121     -10.408   1.928  14.752  1.00 87.60           C  
ATOM    915  N   THR A 122     -13.115   4.099  11.002  1.00 88.63           N  
ATOM    916  CA  THR A 122     -14.264   5.005  11.041  1.00 88.63           C  
ATOM    917  C   THR A 122     -15.365   4.504  10.124  1.00 88.63           C  
ATOM    918  CB  THR A 122     -13.894   6.433  10.641  1.00 88.63           C  
ATOM    919  O   THR A 122     -16.484   4.326  10.591  1.00 88.63           O  
ATOM    920  CG2 THR A 122     -15.104   7.362  10.813  1.00 88.63           C  
ATOM    921  OG1 THR A 122     -12.846   6.859  11.478  1.00 88.63           O  
ATOM    922  N   VAL A 123     -15.052   4.215   8.854  1.00 88.33           N  
ATOM    923  CA  VAL A 123     -16.032   3.679   7.893  1.00 88.33           C  
ATOM    924  C   VAL A 123     -16.701   2.420   8.448  1.00 88.33           C  
ATOM    925  CB  VAL A 123     -15.382   3.388   6.526  1.00 88.33           C  
ATOM    926  O   VAL A 123     -17.914   2.281   8.345  1.00 88.33           O  
ATOM    927  CG1 VAL A 123     -16.379   2.785   5.528  1.00 88.33           C  
ATOM    928  CG2 VAL A 123     -14.844   4.671   5.883  1.00 88.33           C  
ATOM    929  N   MET A 124     -15.934   1.539   9.093  1.00 85.11           N  
ATOM    930  CA  MET A 124     -16.454   0.319   9.715  1.00 85.11           C  
ATOM    931  C   MET A 124     -17.409   0.586  10.890  1.00 85.11           C  
ATOM    932  CB  MET A 124     -15.262  -0.544  10.153  1.00 85.11           C  
ATOM    933  O   MET A 124     -18.305  -0.217  11.123  1.00 85.11           O  
ATOM    934  CG  MET A 124     -15.690  -1.940  10.604  1.00 85.11           C  
ATOM    935  SD  MET A 124     -14.294  -3.040  10.948  1.00 85.11           S  
ATOM    936  CE  MET A 124     -15.223  -4.470  11.571  1.00 85.11           C  
ATOM    937  N   LYS A 125     -17.233   1.692  11.624  1.00 84.29           N  
ATOM    938  CA  LYS A 125     -18.076   2.056  12.777  1.00 84.29           C  
ATOM    939  C   LYS A 125     -19.327   2.854  12.403  1.00 84.29           C  
ATOM    940  CB  LYS A 125     -17.243   2.827  13.812  1.00 84.29           C  
ATOM    941  O   LYS A 125     -20.316   2.776  13.121  1.00 84.29           O  
ATOM    942  CG  LYS A 125     -16.243   1.924  14.550  1.00 84.29           C  
ATOM    943  CD  LYS A 125     -15.536   2.707  15.663  1.00 84.29           C  
ATOM    944  CE  LYS A 125     -14.515   1.815  16.377  1.00 84.29           C  
ATOM    945  NZ  LYS A 125     -13.911   2.495  17.549  1.00 84.29           N  
ATOM    946  N   ILE A 126     -19.283   3.634  11.321  1.00 84.08           N  
ATOM    947  CA  ILE A 126     -20.390   4.524  10.919  1.00 84.08           C  
ATOM    948  C   ILE A 126     -21.297   3.920   9.842  1.00 84.08           C  
ATOM    949  CB  ILE A 126     -19.867   5.909  10.471  1.00 84.08           C  
ATOM    950  O   ILE A 126     -22.422   4.380   9.668  1.00 84.08           O  
ATOM    951  CG1 ILE A 126     -19.122   5.809   9.121  1.00 84.08           C  
ATOM    952  CG2 ILE A 126     -19.026   6.533  11.596  1.00 84.08           C  
ATOM    953  CD1 ILE A 126     -18.510   7.092   8.562  1.00 84.08           C  
ATOM    954  N   VAL A 127     -20.803   2.938   9.081  1.00 84.40           N  
ATOM    955  CA  VAL A 127     -21.548   2.312   7.982  1.00 84.40           C  
ATOM    956  C   VAL A 127     -22.028   0.924   8.411  1.00 84.40           C  
ATOM    957  CB  VAL A 127     -20.718   2.236   6.686  1.00 84.40           C  
ATOM    958  O   VAL A 127     -21.218   0.135   8.900  1.00 84.40           O  
ATOM    959  CG1 VAL A 127     -21.536   1.667   5.523  1.00 84.40           C  
ATOM    960  CG2 VAL A 127     -20.239   3.626   6.250  1.00 84.40           C  
ATOM    961  N   PRO A 128     -23.309   0.573   8.179  1.00 80.93           N  
ATOM    962  CA  PRO A 128     -23.806  -0.781   8.405  1.00 80.93           C  
ATOM    963  C   PRO A 128     -22.963  -1.837   7.677  1.00 80.93           C  
ATOM    964  CB  PRO A 128     -25.253  -0.778   7.900  1.00 80.93           C  
ATOM    965  O   PRO A 128     -22.516  -1.615   6.549  1.00 80.93           O  
ATOM    966  CG  PRO A 128     -25.674   0.685   8.016  1.00 80.93           C  
ATOM    967  CD  PRO A 128     -24.384   1.439   7.712  1.00 80.93           C  
ATOM    968  N   ARG A 129     -22.787  -3.017   8.288  1.00 77.31           N  
ATOM    969  CA  ARG A 129     -21.918  -4.097   7.770  1.00 77.31           C  
ATOM    970  C   ARG A 129     -22.224  -4.475   6.317  1.00 77.31           C  
ATOM    971  CB  ARG A 129     -22.026  -5.337   8.676  1.00 77.31           C  
ATOM    972  O   ARG A 129     -21.305  -4.672   5.528  1.00 77.31           O  
ATOM    973  CG  ARG A 129     -21.462  -5.093  10.085  1.00 77.31           C  
ATOM    974  CD  ARG A 129     -21.510  -6.380  10.917  1.00 77.31           C  
ATOM    975  NE  ARG A 129     -20.874  -6.194  12.238  1.00 77.31           N  
ATOM    976  NH1 ARG A 129     -20.110  -8.341  12.525  1.00 77.31           N  
ATOM    977  NH2 ARG A 129     -19.526  -6.767  13.979  1.00 77.31           N  
ATOM    978  CZ  ARG A 129     -20.193  -7.099  12.913  1.00 77.31           C  
ATOM    979  N   GLU A 130     -23.500  -4.487   5.945  1.00 76.66           N  
ATOM    980  CA  GLU A 130     -23.981  -4.790   4.589  1.00 76.66           C  
ATOM    981  C   GLU A 130     -23.538  -3.760   3.540  1.00 76.66           C  
ATOM    982  CB  GLU A 130     -25.510  -4.796   4.614  1.00 76.66           C  
ATOM    983  O   GLU A 130     -23.377  -4.096   2.370  1.00 76.66           O  
ATOM    984  CG  GLU A 130     -26.109  -5.875   5.528  1.00 76.66           C  
ATOM    985  CD  GLU A 130     -27.592  -5.615   5.818  1.00 76.66           C  
ATOM    986  OE1 GLU A 130     -28.053  -6.139   6.853  1.00 76.66           O  
ATOM    987  OE2 GLU A 130     -28.216  -4.855   5.043  1.00 76.66           O  
ATOM    988  N   GLN A 131     -23.330  -2.505   3.945  1.00 81.81           N  
ATOM    989  CA  GLN A 131     -22.921  -1.402   3.070  1.00 81.81           C  
ATOM    990  C   GLN A 131     -21.423  -1.084   3.192  1.00 81.81           C  
ATOM    991  CB  GLN A 131     -23.770  -0.162   3.374  1.00 81.81           C  
ATOM    992  O   GLN A 131     -20.896  -0.290   2.407  1.00 81.81           O  
ATOM    993  CG  GLN A 131     -25.268  -0.373   3.106  1.00 81.81           C  
ATOM    994  CD  GLN A 131     -26.072   0.893   3.382  1.00 81.81           C  
ATOM    995  NE2 GLN A 131     -27.322   0.776   3.768  1.00 81.81           N  
ATOM    996  OE1 GLN A 131     -25.589   2.005   3.240  1.00 81.81           O  
ATOM    997  N   TYR A 132     -20.712  -1.716   4.134  1.00 82.14           N  
ATOM    998  CA  TYR A 132     -19.289  -1.487   4.390  1.00 82.14           C  
ATOM    999  C   TYR A 132     -18.444  -1.649   3.127  1.00 82.14           C  
ATOM   1000  CB  TYR A 132     -18.796  -2.468   5.462  1.00 82.14           C  
ATOM   1001  O   TYR A 132     -17.586  -0.816   2.837  1.00 82.14           O  
ATOM   1002  CG  TYR A 132     -17.303  -2.374   5.717  1.00 82.14           C  
ATOM   1003  CD1 TYR A 132     -16.445  -3.437   5.367  1.00 82.14           C  
ATOM   1004  CD2 TYR A 132     -16.774  -1.200   6.285  1.00 82.14           C  
ATOM   1005  CE1 TYR A 132     -15.057  -3.321   5.589  1.00 82.14           C  
ATOM   1006  CE2 TYR A 132     -15.389  -1.079   6.501  1.00 82.14           C  
ATOM   1007  OH  TYR A 132     -13.192  -2.022   6.351  1.00 82.14           O  
ATOM   1008  CZ  TYR A 132     -14.530  -2.143   6.155  1.00 82.14           C  
ATOM   1009  N   MET A 133     -18.724  -2.684   2.330  1.00 80.09           N  
ATOM   1010  CA  MET A 133     -18.020  -2.913   1.073  1.00 80.09           C  
ATOM   1011  C   MET A 133     -18.203  -1.745   0.104  1.00 80.09           C  
ATOM   1012  CB  MET A 133     -18.485  -4.243   0.471  1.00 80.09           C  
ATOM   1013  O   MET A 133     -17.218  -1.223  -0.410  1.00 80.09           O  
ATOM   1014  CG  MET A 133     -17.760  -4.561  -0.834  1.00 80.09           C  
ATOM   1015  SD  MET A 133     -18.334  -6.091  -1.587  1.00 80.09           S  
ATOM   1016  CE  MET A 133     -17.354  -5.956  -3.078  1.00 80.09           C  
ATOM   1017  N   ALA A 134     -19.439  -1.285  -0.094  1.00 82.32           N  
ATOM   1018  CA  ALA A 134     -19.733  -0.157  -0.970  1.00 82.32           C  
ATOM   1019  C   ALA A 134     -19.064   1.140  -0.482  1.00 82.32           C  
ATOM   1020  CB  ALA A 134     -21.255  -0.016  -1.050  1.00 82.32           C  
ATOM   1021  O   ALA A 134     -18.494   1.882  -1.285  1.00 82.32           O  
ATOM   1022  N   ALA A 135     -19.071   1.388   0.830  1.00 86.11           N  
ATOM   1023  CA  ALA A 135     -18.402   2.538   1.426  1.00 86.11           C  
ATOM   1024  C   ALA A 135     -16.875   2.468   1.271  1.00 86.11           C  
ATOM   1025  CB  ALA A 135     -18.824   2.633   2.888  1.00 86.11           C  
ATOM   1026  O   ALA A 135     -16.260   3.445   0.854  1.00 86.11           O  
ATOM   1027  N   MET A 136     -16.261   1.306   1.511  1.00 85.49           N  
ATOM   1028  CA  MET A 136     -14.825   1.079   1.313  1.00 85.49           C  
ATOM   1029  C   MET A 136     -14.398   1.247  -0.144  1.00 85.49           C  
ATOM   1030  CB  MET A 136     -14.446  -0.320   1.818  1.00 85.49           C  
ATOM   1031  O   MET A 136     -13.379   1.873  -0.450  1.00 85.49           O  
ATOM   1032  CG  MET A 136     -14.234  -0.332   3.336  1.00 85.49           C  
ATOM   1033  SD  MET A 136     -13.007   0.847   3.994  1.00 85.49           S  
ATOM   1034  CE  MET A 136     -11.603   0.531   2.889  1.00 85.49           C  
ATOM   1035  N   THR A 137     -15.191   0.712  -1.067  1.00 81.94           N  
ATOM   1036  CA  THR A 137     -14.986   0.897  -2.499  1.00 81.94           C  
ATOM   1037  C   THR A 137     -15.065   2.383  -2.874  1.00 81.94           C  
ATOM   1038  CB  THR A 137     -16.022   0.058  -3.253  1.00 81.94           C  
ATOM   1039  O   THR A 137     -14.227   2.868  -3.633  1.00 81.94           O  
ATOM   1040  CG2 THR A 137     -15.864   0.150  -4.748  1.00 81.94           C  
ATOM   1041  OG1 THR A 137     -15.915  -1.317  -2.972  1.00 81.94           O  
ATOM   1042  N   PHE A 138     -15.995   3.137  -2.284  1.00 84.65           N  
ATOM   1043  CA  PHE A 138     -16.086   4.579  -2.483  1.00 84.65           C  
ATOM   1044  C   PHE A 138     -14.875   5.342  -1.920  1.00 84.65           C  
ATOM   1045  CB  PHE A 138     -17.411   5.096  -1.912  1.00 84.65           C  
ATOM   1046  O   PHE A 138     -14.229   6.070  -2.673  1.00 84.65           O  
ATOM   1047  CG  PHE A 138     -17.469   6.604  -1.922  1.00 84.65           C  
ATOM   1048  CD1 PHE A 138     -17.296   7.319  -0.723  1.00 84.65           C  
ATOM   1049  CD2 PHE A 138     -17.551   7.286  -3.150  1.00 84.65           C  
ATOM   1050  CE1 PHE A 138     -17.195   8.719  -0.751  1.00 84.65           C  
ATOM   1051  CE2 PHE A 138     -17.448   8.687  -3.179  1.00 84.65           C  
ATOM   1052  CZ  PHE A 138     -17.255   9.392  -1.980  1.00 84.65           C  
ATOM   1053  N   VAL A 139     -14.509   5.153  -0.646  1.00 86.15           N  
ATOM   1054  CA  VAL A 139     -13.429   5.945  -0.020  1.00 86.15           C  
ATOM   1055  C   VAL A 139     -12.052   5.672  -0.621  1.00 86.15           C  
ATOM   1056  CB  VAL A 139     -13.365   5.799   1.512  1.00 86.15           C  
ATOM   1057  O   VAL A 139     -11.184   6.538  -0.635  1.00 86.15           O  
ATOM   1058  CG1 VAL A 139     -14.657   6.302   2.158  1.00 86.15           C  
ATOM   1059  CG2 VAL A 139     -13.107   4.374   2.009  1.00 86.15           C  
ATOM   1060  N   THR A 140     -11.849   4.485  -1.191  1.00 82.64           N  
ATOM   1061  CA  THR A 140     -10.602   4.156  -1.892  1.00 82.64           C  
ATOM   1062  C   THR A 140     -10.536   4.751  -3.299  1.00 82.64           C  
ATOM   1063  CB  THR A 140     -10.379   2.637  -1.954  1.00 82.64           C  
ATOM   1064  O   THR A 140      -9.486   4.664  -3.929  1.00 82.64           O  
ATOM   1065  CG2 THR A 140     -10.152   2.009  -0.580  1.00 82.64           C  
ATOM   1066  OG1 THR A 140     -11.480   1.986  -2.550  1.00 82.64           O  
ATOM   1067  N   LEU A 141     -11.642   5.258  -3.869  1.00 81.90           N  
ATOM   1068  CA  LEU A 141     -11.678   5.779  -5.244  1.00 81.90           C  
ATOM   1069  C   LEU A 141     -10.846   7.059  -5.380  1.00 81.90           C  
ATOM   1070  CB  LEU A 141     -13.130   5.837  -5.771  1.00 81.90           C  
ATOM   1071  O   LEU A 141      -9.923   7.030  -6.192  1.00 81.90           O  
ATOM   1072  CG  LEU A 141     -13.237   6.119  -7.286  1.00 81.90           C  
ATOM   1073  CD1 LEU A 141     -14.448   5.408  -7.896  1.00 81.90           C  
ATOM   1074  CD2 LEU A 141     -13.418   7.612  -7.560  1.00 81.90           C  
ATOM   1075  N   PRO A 142     -11.039   8.103  -4.551  1.00 82.12           N  
ATOM   1076  CA  PRO A 142     -10.131   9.249  -4.540  1.00 82.12           C  
ATOM   1077  C   PRO A 142      -8.692   8.855  -4.195  1.00 82.12           C  
ATOM   1078  CB  PRO A 142     -10.723  10.240  -3.533  1.00 82.12           C  
ATOM   1079  O   PRO A 142      -7.770   9.315  -4.852  1.00 82.12           O  
ATOM   1080  CG  PRO A 142     -12.210   9.909  -3.598  1.00 82.12           C  
ATOM   1081  CD  PRO A 142     -12.175   8.387  -3.683  1.00 82.12           C  
ATOM   1082  N   GLY A 143      -8.488   7.916  -3.262  1.00 81.76           N  
ATOM   1083  CA  GLY A 143      -7.156   7.386  -2.931  1.00 81.76           C  
ATOM   1084  C   GLY A 143      -6.355   6.876  -4.138  1.00 81.76           C  
ATOM   1085  O   GLY A 143      -5.147   7.058  -4.195  1.00 81.76           O  
ATOM   1086  N   GLN A 144      -7.019   6.292  -5.140  1.00 79.16           N  
ATOM   1087  CA  GLN A 144      -6.368   5.808  -6.368  1.00 79.16           C  
ATOM   1088  C   GLN A 144      -6.082   6.906  -7.399  1.00 79.16           C  
ATOM   1089  CB  GLN A 144      -7.235   4.718  -7.005  1.00 79.16           C  
ATOM   1090  O   GLN A 144      -5.270   6.690  -8.294  1.00 79.16           O  
ATOM   1091  CG  GLN A 144      -7.148   3.407  -6.216  1.00 79.16           C  
ATOM   1092  CD  GLN A 144      -8.100   2.348  -6.747  1.00 79.16           C  
ATOM   1093  NE2 GLN A 144      -8.132   1.174  -6.157  1.00 79.16           N  
ATOM   1094  OE1 GLN A 144      -8.943   2.561  -7.594  1.00 79.16           O  
ATOM   1095  N   VAL A 145      -6.721   8.072  -7.281  1.00 81.41           N  
ATOM   1096  CA  VAL A 145      -6.405   9.245  -8.110  1.00 81.41           C  
ATOM   1097  C   VAL A 145      -5.026   9.799  -7.737  1.00 81.41           C  
ATOM   1098  CB  VAL A 145      -7.465  10.356  -7.945  1.00 81.41           C  
ATOM   1099  O   VAL A 145      -4.306  10.264  -8.612  1.00 81.41           O  
ATOM   1100  CG1 VAL A 145      -7.205  11.525  -8.894  1.00 81.41           C  
ATOM   1101  CG2 VAL A 145      -8.910   9.912  -8.205  1.00 81.41           C  
ATOM   1102  N   GLY A 146      -4.640   9.716  -6.456  1.00 82.47           N  
ATOM   1103  CA  GLY A 146      -3.367  10.240  -5.947  1.00 82.47           C  
ATOM   1104  C   GLY A 146      -2.157   9.750  -6.752  1.00 82.47           C  
ATOM   1105  O   GLY A 146      -1.489  10.579  -7.356  1.00 82.47           O  
ATOM   1106  N   PRO A 147      -1.927   8.428  -6.873  1.00 78.39           N  
ATOM   1107  CA  PRO A 147      -0.818   7.877  -7.654  1.00 78.39           C  
ATOM   1108  C   PRO A 147      -0.833   8.209  -9.148  1.00 78.39           C  
ATOM   1109  CB  PRO A 147      -0.887   6.361  -7.434  1.00 78.39           C  
ATOM   1110  O   PRO A 147       0.216   8.173  -9.782  1.00 78.39           O  
ATOM   1111  CG  PRO A 147      -1.524   6.244  -6.052  1.00 78.39           C  
ATOM   1112  CD  PRO A 147      -2.546   7.375  -6.088  1.00 78.39           C  
ATOM   1113  N   LEU A 148      -2.004   8.519  -9.716  1.00 78.13           N  
ATOM   1114  CA  LEU A 148      -2.130   8.942 -11.111  1.00 78.13           C  
ATOM   1115  C   LEU A 148      -1.677  10.390 -11.299  1.00 78.13           C  
ATOM   1116  CB  LEU A 148      -3.599   8.782 -11.539  1.00 78.13           C  
ATOM   1117  O   LEU A 148      -0.960  10.701 -12.245  1.00 78.13           O  
ATOM   1118  CG  LEU A 148      -3.842   9.094 -13.024  1.00 78.13           C  
ATOM   1119  CD1 LEU A 148      -3.097   8.109 -13.924  1.00 78.13           C  
ATOM   1120  CD2 LEU A 148      -5.340   9.045 -13.336  1.00 78.13           C  
ATOM   1121  N   LEU A 149      -2.121  11.272 -10.404  1.00 82.85           N  
ATOM   1122  CA  LEU A 149      -1.806  12.695 -10.468  1.00 82.85           C  
ATOM   1123  C   LEU A 149      -0.423  13.011  -9.898  1.00 82.85           C  
ATOM   1124  CB  LEU A 149      -2.892  13.500  -9.739  1.00 82.85           C  
ATOM   1125  O   LEU A 149       0.166  14.002 -10.306  1.00 82.85           O  
ATOM   1126  CG  LEU A 149      -4.291  13.445 -10.374  1.00 82.85           C  
ATOM   1127  CD1 LEU A 149      -5.232  14.349  -9.573  1.00 82.85           C  
ATOM   1128  CD2 LEU A 149      -4.308  13.924 -11.827  1.00 82.85           C  
ATOM   1129  N   GLY A 150       0.099  12.186  -8.990  1.00 84.33           N  
ATOM   1130  CA  GLY A 150       1.345  12.423  -8.264  1.00 84.33           C  
ATOM   1131  C   GLY A 150       2.527  12.736  -9.175  1.00 84.33           C  
ATOM   1132  O   GLY A 150       3.069  13.829  -9.054  1.00 84.33           O  
ATOM   1133  N   PRO A 151       2.909  11.856 -10.118  1.00 81.27           N  
ATOM   1134  CA  PRO A 151       4.029  12.132 -11.015  1.00 81.27           C  
ATOM   1135  C   PRO A 151       3.814  13.338 -11.932  1.00 81.27           C  
ATOM   1136  CB  PRO A 151       4.262  10.836 -11.799  1.00 81.27           C  
ATOM   1137  O   PRO A 151       4.724  14.142 -12.106  1.00 81.27           O  
ATOM   1138  CG  PRO A 151       3.700   9.759 -10.870  1.00 81.27           C  
ATOM   1139  CD  PRO A 151       2.508  10.461 -10.223  1.00 81.27           C  
ATOM   1140  N   ALA A 152       2.604  13.509 -12.473  1.00 81.83           N  
ATOM   1141  CA  ALA A 152       2.289  14.643 -13.341  1.00 81.83           C  
ATOM   1142  C   ALA A 152       2.364  15.979 -12.582  1.00 81.83           C  
ATOM   1143  CB  ALA A 152       0.906  14.412 -13.965  1.00 81.83           C  
ATOM   1144  O   ALA A 152       3.028  16.911 -13.025  1.00 81.83           O  
ATOM   1145  N   LEU A 153       1.732  16.060 -11.407  1.00 84.02           N  
ATOM   1146  CA  LEU A 153       1.779  17.243 -10.548  1.00 84.02           C  
ATOM   1147  C   LEU A 153       3.180  17.473  -9.976  1.00 84.02           C  
ATOM   1148  CB  LEU A 153       0.750  17.110  -9.409  1.00 84.02           C  
ATOM   1149  O   LEU A 153       3.606  18.614  -9.877  1.00 84.02           O  
ATOM   1150  CG  LEU A 153      -0.722  17.200  -9.850  1.00 84.02           C  
ATOM   1151  CD1 LEU A 153      -1.631  16.967  -8.641  1.00 84.02           C  
ATOM   1152  CD2 LEU A 153      -1.073  18.569 -10.436  1.00 84.02           C  
ATOM   1153  N   GLY A 154       3.908  16.412  -9.626  1.00 82.53           N  
ATOM   1154  CA  GLY A 154       5.269  16.496  -9.098  1.00 82.53           C  
ATOM   1155  C   GLY A 154       6.246  17.062 -10.114  1.00 82.53           C  
ATOM   1156  O   GLY A 154       6.988  17.978  -9.777  1.00 82.53           O  
ATOM   1157  N   GLY A 155       6.188  16.575 -11.357  1.00 79.68           N  
ATOM   1158  CA  GLY A 155       6.967  17.128 -12.465  1.00 79.68           C  
ATOM   1159  C   GLY A 155       6.658  18.607 -12.691  1.00 79.68           C  
ATOM   1160  O   GLY A 155       7.567  19.426 -12.636  1.00 79.68           O  
ATOM   1161  N   LEU A 156       5.374  18.962 -12.822  1.00 85.44           N  
ATOM   1162  CA  LEU A 156       4.945  20.350 -13.036  1.00 85.44           C  
ATOM   1163  C   LEU A 156       5.358  21.292 -11.893  1.00 85.44           C  
ATOM   1164  CB  LEU A 156       3.415  20.391 -13.212  1.00 85.44           C  
ATOM   1165  O   LEU A 156       5.830  22.396 -12.146  1.00 85.44           O  
ATOM   1166  CG  LEU A 156       2.893  19.809 -14.538  1.00 85.44           C  
ATOM   1167  CD1 LEU A 156       1.365  19.721 -14.487  1.00 85.44           C  
ATOM   1168  CD2 LEU A 156       3.284  20.668 -15.737  1.00 85.44           C  
ATOM   1169  N   LEU A 157       5.183  20.885 -10.632  1.00 87.56           N  
ATOM   1170  CA  LEU A 157       5.527  21.727  -9.481  1.00 87.56           C  
ATOM   1171  C   LEU A 157       7.036  21.931  -9.345  1.00 87.56           C  
ATOM   1172  CB  LEU A 157       4.969  21.117  -8.184  1.00 87.56           C  
ATOM   1173  O   LEU A 157       7.465  23.024  -8.986  1.00 87.56           O  
ATOM   1174  CG  LEU A 157       3.445  21.235  -8.015  1.00 87.56           C  
ATOM   1175  CD1 LEU A 157       3.036  20.519  -6.728  1.00 87.56           C  
ATOM   1176  CD2 LEU A 157       2.970  22.686  -7.921  1.00 87.56           C  
ATOM   1177  N   VAL A 158       7.833  20.900  -9.626  1.00 86.60           N  
ATOM   1178  CA  VAL A 158       9.297  20.996  -9.610  1.00 86.60           C  
ATOM   1179  C   VAL A 158       9.808  21.859 -10.759  1.00 86.60           C  
ATOM   1180  CB  VAL A 158       9.915  19.591  -9.666  1.00 86.60           C  
ATOM   1181  O   VAL A 158      10.709  22.661 -10.544  1.00 86.60           O  
ATOM   1182  CG1 VAL A 158      11.406  19.594  -9.984  1.00 86.60           C  
ATOM   1183  CG2 VAL A 158       9.742  18.904  -8.311  1.00 86.60           C  
ATOM   1184  N   GLU A 159       9.231  21.706 -11.950  1.00 85.75           N  
ATOM   1185  CA  GLU A 159       9.652  22.418 -13.158  1.00 85.75           C  
ATOM   1186  C   GLU A 159       9.278  23.906 -13.125  1.00 85.75           C  
ATOM   1187  CB  GLU A 159       9.040  21.695 -14.368  1.00 85.75           C  
ATOM   1188  O   GLU A 159      10.109  24.752 -13.443  1.00 85.75           O  
ATOM   1189  CG  GLU A 159       9.490  22.266 -15.720  1.00 85.75           C  
ATOM   1190  CD  GLU A 159       8.993  21.440 -16.921  1.00 85.75           C  
ATOM   1191  OE1 GLU A 159       9.365  21.811 -18.058  1.00 85.75           O  
ATOM   1192  OE2 GLU A 159       8.261  20.442 -16.716  1.00 85.75           O  
ATOM   1193  N   TYR A 160       8.049  24.239 -12.713  1.00 87.22           N  
ATOM   1194  CA  TYR A 160       7.529  25.611 -12.791  1.00 87.22           C  
ATOM   1195  C   TYR A 160       7.553  26.389 -11.474  1.00 87.22           C  
ATOM   1196  CB  TYR A 160       6.106  25.587 -13.361  1.00 87.22           C  
ATOM   1197  O   TYR A 160       7.342  27.602 -11.487  1.00 87.22           O  
ATOM   1198  CG  TYR A 160       6.038  25.146 -14.806  1.00 87.22           C  
ATOM   1199  CD1 TYR A 160       6.524  26.002 -15.813  1.00 87.22           C  
ATOM   1200  CD2 TYR A 160       5.515  23.885 -15.147  1.00 87.22           C  
ATOM   1201  CE1 TYR A 160       6.494  25.598 -17.160  1.00 87.22           C  
ATOM   1202  CE2 TYR A 160       5.474  23.484 -16.495  1.00 87.22           C  
ATOM   1203  OH  TYR A 160       5.917  23.935 -18.797  1.00 87.22           O  
ATOM   1204  CZ  TYR A 160       5.963  24.336 -17.501  1.00 87.22           C  
ATOM   1205  N   ALA A 161       7.757  25.726 -10.335  1.00 87.05           N  
ATOM   1206  CA  ALA A 161       7.739  26.384  -9.034  1.00 87.05           C  
ATOM   1207  C   ALA A 161       8.947  25.982  -8.178  1.00 87.05           C  
ATOM   1208  CB  ALA A 161       6.361  26.177  -8.382  1.00 87.05           C  
ATOM   1209  O   ALA A 161       9.994  26.618  -8.239  1.00 87.05           O  
ATOM   1210  N   SER A 162       8.801  24.961  -7.339  1.00 89.20           N  
ATOM   1211  CA  SER A 162       9.892  24.315  -6.609  1.00 89.20           C  
ATOM   1212  C   SER A 162       9.379  23.045  -5.937  1.00 89.20           C  
ATOM   1213  CB  SER A 162      10.518  25.236  -5.545  1.00 89.20           C  
ATOM   1214  O   SER A 162       8.174  22.870  -5.726  1.00 89.20           O  
ATOM   1215  OG  SER A 162       9.628  25.537  -4.485  1.00 89.20           O  
ATOM   1216  N   TRP A 163      10.295  22.175  -5.511  1.00 90.95           N  
ATOM   1217  CA  TRP A 163       9.936  20.974  -4.758  1.00 90.95           C  
ATOM   1218  C   TRP A 163       9.217  21.287  -3.430  1.00 90.95           C  
ATOM   1219  CB  TRP A 163      11.196  20.134  -4.535  1.00 90.95           C  
ATOM   1220  O   TRP A 163       8.428  20.467  -2.972  1.00 90.95           O  
ATOM   1221  CG  TRP A 163      12.189  20.728  -3.585  1.00 90.95           C  
ATOM   1222  CD1 TRP A 163      13.294  21.435  -3.919  1.00 90.95           C  
ATOM   1223  CD2 TRP A 163      12.187  20.655  -2.126  1.00 90.95           C  
ATOM   1224  CE2 TRP A 163      13.343  21.333  -1.640  1.00 90.95           C  
ATOM   1225  CE3 TRP A 163      11.328  20.067  -1.170  1.00 90.95           C  
ATOM   1226  NE1 TRP A 163      13.964  21.813  -2.772  1.00 90.95           N  
ATOM   1227  CH2 TRP A 163      12.760  20.832   0.651  1.00 90.95           C  
ATOM   1228  CZ2 TRP A 163      13.641  21.410  -0.275  1.00 90.95           C  
ATOM   1229  CZ3 TRP A 163      11.610  20.162   0.206  1.00 90.95           C  
ATOM   1230  N   HIS A 164       9.400  22.470  -2.831  1.00 93.31           N  
ATOM   1231  CA  HIS A 164       8.704  22.861  -1.596  1.00 93.31           C  
ATOM   1232  C   HIS A 164       7.176  22.896  -1.776  1.00 93.31           C  
ATOM   1233  CB  HIS A 164       9.195  24.236  -1.124  1.00 93.31           C  
ATOM   1234  O   HIS A 164       6.428  22.541  -0.862  1.00 93.31           O  
ATOM   1235  CG  HIS A 164      10.691  24.354  -0.996  1.00 93.31           C  
ATOM   1236  CD2 HIS A 164      11.455  24.066   0.104  1.00 93.31           C  
ATOM   1237  ND1 HIS A 164      11.546  24.811  -1.972  1.00 93.31           N  
ATOM   1238  CE1 HIS A 164      12.791  24.814  -1.465  1.00 93.31           C  
ATOM   1239  NE2 HIS A 164      12.778  24.387  -0.199  1.00 93.31           N  
ATOM   1240  N   TRP A 165       6.689  23.250  -2.974  1.00 92.43           N  
ATOM   1241  CA  TRP A 165       5.252  23.302  -3.277  1.00 92.43           C  
ATOM   1242  C   TRP A 165       4.558  21.946  -3.190  1.00 92.43           C  
ATOM   1243  CB  TRP A 165       5.020  23.921  -4.651  1.00 92.43           C  
ATOM   1244  O   TRP A 165       3.358  21.884  -2.919  1.00 92.43           O  
ATOM   1245  CG  TRP A 165       5.128  25.405  -4.642  1.00 92.43           C  
ATOM   1246  CD1 TRP A 165       6.228  26.125  -4.943  1.00 92.43           C  
ATOM   1247  CD2 TRP A 165       4.099  26.366  -4.272  1.00 92.43           C  
ATOM   1248  CE2 TRP A 165       4.644  27.677  -4.404  1.00 92.43           C  
ATOM   1249  CE3 TRP A 165       2.760  26.257  -3.837  1.00 92.43           C  
ATOM   1250  NE1 TRP A 165       5.943  27.472  -4.818  1.00 92.43           N  
ATOM   1251  CH2 TRP A 165       2.560  28.688  -3.705  1.00 92.43           C  
ATOM   1252  CZ2 TRP A 165       3.892  28.828  -4.131  1.00 92.43           C  
ATOM   1253  CZ3 TRP A 165       1.998  27.407  -3.556  1.00 92.43           C  
ATOM   1254  N   ILE A 166       5.317  20.864  -3.348  1.00 91.24           N  
ATOM   1255  CA  ILE A 166       4.828  19.497  -3.172  1.00 91.24           C  
ATOM   1256  C   ILE A 166       4.346  19.261  -1.745  1.00 91.24           C  
ATOM   1257  CB  ILE A 166       5.948  18.514  -3.540  1.00 91.24           C  
ATOM   1258  O   ILE A 166       3.398  18.511  -1.528  1.00 91.24           O  
ATOM   1259  CG1 ILE A 166       6.225  18.656  -5.048  1.00 91.24           C  
ATOM   1260  CG2 ILE A 166       5.559  17.092  -3.148  1.00 91.24           C  
ATOM   1261  CD1 ILE A 166       7.408  17.833  -5.517  1.00 91.24           C  
ATOM   1262  N   PHE A 167       4.971  19.920  -0.775  1.00 93.79           N  
ATOM   1263  CA  PHE A 167       4.554  19.854   0.614  1.00 93.79           C  
ATOM   1264  C   PHE A 167       3.549  20.960   0.959  1.00 93.79           C  
ATOM   1265  CB  PHE A 167       5.801  19.903   1.487  1.00 93.79           C  
ATOM   1266  O   PHE A 167       2.602  20.712   1.706  1.00 93.79           O  
ATOM   1267  CG  PHE A 167       6.753  18.742   1.294  1.00 93.79           C  
ATOM   1268  CD1 PHE A 167       6.399  17.469   1.777  1.00 93.79           C  
ATOM   1269  CD2 PHE A 167       7.997  18.929   0.661  1.00 93.79           C  
ATOM   1270  CE1 PHE A 167       7.288  16.391   1.644  1.00 93.79           C  
ATOM   1271  CE2 PHE A 167       8.882  17.844   0.524  1.00 93.79           C  
ATOM   1272  CZ  PHE A 167       8.534  16.579   1.023  1.00 93.79           C  
ATOM   1273  N   LEU A 168       3.683  22.158   0.377  1.00 94.33           N  
ATOM   1274  CA  LEU A 168       2.745  23.264   0.618  1.00 94.33           C  
ATOM   1275  C   LEU A 168       1.322  22.962   0.125  1.00 94.33           C  
ATOM   1276  CB  LEU A 168       3.252  24.567  -0.022  1.00 94.33           C  
ATOM   1277  O   LEU A 168       0.367  23.390   0.772  1.00 94.33           O  
ATOM   1278  CG  LEU A 168       4.564  25.124   0.560  1.00 94.33           C  
ATOM   1279  CD1 LEU A 168       5.024  26.322  -0.268  1.00 94.33           C  
ATOM   1280  CD2 LEU A 168       4.399  25.571   2.013  1.00 94.33           C  
ATOM   1281  N   ILE A 169       1.149  22.184  -0.954  1.00 91.40           N  
ATOM   1282  CA  ILE A 169      -0.184  21.782  -1.448  1.00 91.40           C  
ATOM   1283  C   ILE A 169      -0.986  21.010  -0.391  1.00 91.40           C  
ATOM   1284  CB  ILE A 169      -0.060  20.970  -2.759  1.00 91.40           C  
ATOM   1285  O   ILE A 169      -2.217  21.087  -0.358  1.00 91.40           O  
ATOM   1286  CG1 ILE A 169      -1.406  20.949  -3.515  1.00 91.40           C  
ATOM   1287  CG2 ILE A 169       0.446  19.540  -2.505  1.00 91.40           C  
ATOM   1288  CD1 ILE A 169      -1.328  20.277  -4.892  1.00 91.40           C  
ATOM   1289  N   ASN A 170      -0.298  20.314   0.521  1.00 89.92           N  
ATOM   1290  CA  ASN A 170      -0.948  19.576   1.591  1.00 89.92           C  
ATOM   1291  C   ASN A 170      -1.547  20.506   2.657  1.00 89.92           C  
ATOM   1292  CB  ASN A 170       0.046  18.596   2.238  1.00 89.92           C  
ATOM   1293  O   ASN A 170      -2.459  20.092   3.369  1.00 89.92           O  
ATOM   1294  CG  ASN A 170       0.475  17.445   1.345  1.00 89.92           C  
ATOM   1295  ND2 ASN A 170       1.678  16.962   1.550  1.00 89.92           N  
ATOM   1296  OD1 ASN A 170      -0.290  16.929   0.546  1.00 89.92           O  
ATOM   1297  N   ILE A 171      -1.066  21.746   2.789  1.00 92.95           N  
ATOM   1298  CA  ILE A 171      -1.445  22.627   3.900  1.00 92.95           C  
ATOM   1299  C   ILE A 171      -2.903  23.092   3.795  1.00 92.95           C  
ATOM   1300  CB  ILE A 171      -0.427  23.769   4.123  1.00 92.95           C  
ATOM   1301  O   ILE A 171      -3.658  22.834   4.736  1.00 92.95           O  
ATOM   1302  CG1 ILE A 171       0.975  23.191   4.414  1.00 92.95           C  
ATOM   1303  CG2 ILE A 171      -0.905  24.690   5.263  1.00 92.95           C  
ATOM   1304  CD1 ILE A 171       2.053  24.273   4.496  1.00 92.95           C  
ATOM   1305  N   PRO A 172      -3.369  23.693   2.678  1.00 93.23           N  
ATOM   1306  CA  PRO A 172      -4.772  24.083   2.551  1.00 93.23           C  
ATOM   1307  C   PRO A 172      -5.716  22.886   2.688  1.00 93.23           C  
ATOM   1308  CB  PRO A 172      -4.901  24.737   1.170  1.00 93.23           C  
ATOM   1309  O   PRO A 172      -6.730  22.960   3.381  1.00 93.23           O  
ATOM   1310  CG  PRO A 172      -3.484  25.203   0.851  1.00 93.23           C  
ATOM   1311  CD  PRO A 172      -2.625  24.128   1.503  1.00 93.23           C  
ATOM   1312  N   VAL A 173      -5.358  21.754   2.073  1.00 90.34           N  
ATOM   1313  CA  VAL A 173      -6.174  20.533   2.109  1.00 90.34           C  
ATOM   1314  C   VAL A 173      -6.220  19.940   3.517  1.00 90.34           C  
ATOM   1315  CB  VAL A 173      -5.655  19.492   1.101  1.00 90.34           C  
ATOM   1316  O   VAL A 173      -7.280  19.513   3.973  1.00 90.34           O  
ATOM   1317  CG1 VAL A 173      -6.594  18.276   1.065  1.00 90.34           C  
ATOM   1318  CG2 VAL A 173      -5.581  20.060  -0.323  1.00 90.34           C  
ATOM   1319  N   GLY A 174      -5.095  19.954   4.229  1.00 92.86           N  
ATOM   1320  CA  GLY A 174      -4.980  19.512   5.612  1.00 92.86           C  
ATOM   1321  C   GLY A 174      -5.803  20.369   6.570  1.00 92.86           C  
ATOM   1322  O   GLY A 174      -6.561  19.825   7.368  1.00 92.86           O  
ATOM   1323  N   ILE A 175      -5.747  21.698   6.439  1.00 94.08           N  
ATOM   1324  CA  ILE A 175      -6.556  22.628   7.243  1.00 94.08           C  
ATOM   1325  C   ILE A 175      -8.051  22.384   7.007  1.00 94.08           C  
ATOM   1326  CB  ILE A 175      -6.154  24.092   6.946  1.00 94.08           C  
ATOM   1327  O   ILE A 175      -8.804  22.192   7.964  1.00 94.08           O  
ATOM   1328  CG1 ILE A 175      -4.723  24.367   7.464  1.00 94.08           C  
ATOM   1329  CG2 ILE A 175      -7.144  25.083   7.594  1.00 94.08           C  
ATOM   1330  CD1 ILE A 175      -4.127  25.686   6.957  1.00 94.08           C  
ATOM   1331  N   ILE A 176      -8.482  22.320   5.742  1.00 94.09           N  
ATOM   1332  CA  ILE A 176      -9.883  22.045   5.389  1.00 94.09           C  
ATOM   1333  C   ILE A 176     -10.312  20.675   5.931  1.00 94.09           C  
ATOM   1334  CB  ILE A 176     -10.083  22.150   3.859  1.00 94.09           C  
ATOM   1335  O   ILE A 176     -11.377  20.556   6.536  1.00 94.09           O  
ATOM   1336  CG1 ILE A 176      -9.906  23.614   3.393  1.00 94.09           C  
ATOM   1337  CG2 ILE A 176     -11.477  21.639   3.441  1.00 94.09           C  
ATOM   1338  CD1 ILE A 176      -9.758  23.764   1.873  1.00 94.09           C  
ATOM   1339  N   GLY A 177      -9.479  19.644   5.765  1.00 92.12           N  
ATOM   1340  CA  GLY A 177      -9.745  18.295   6.260  1.00 92.12           C  
ATOM   1341  C   GLY A 177      -9.843  18.224   7.786  1.00 92.12           C  
ATOM   1342  O   GLY A 177     -10.717  17.534   8.313  1.00 92.12           O  
ATOM   1343  N   ALA A 178      -8.997  18.963   8.502  1.00 93.58           N  
ATOM   1344  CA  ALA A 178      -9.004  19.046   9.958  1.00 93.58           C  
ATOM   1345  C   ALA A 178     -10.286  19.727  10.470  1.00 93.58           C  
ATOM   1346  CB  ALA A 178      -7.728  19.779  10.392  1.00 93.58           C  
ATOM   1347  O   ALA A 178     -10.974  19.179  11.334  1.00 93.58           O  
ATOM   1348  N   ILE A 179     -10.665  20.864   9.876  1.00 93.86           N  
ATOM   1349  CA  ILE A 179     -11.915  21.571  10.195  1.00 93.86           C  
ATOM   1350  C   ILE A 179     -13.124  20.672   9.905  1.00 93.86           C  
ATOM   1351  CB  ILE A 179     -11.990  22.909   9.421  1.00 93.86           C  
ATOM   1352  O   ILE A 179     -13.970  20.465  10.776  1.00 93.86           O  
ATOM   1353  CG1 ILE A 179     -10.896  23.883   9.919  1.00 93.86           C  
ATOM   1354  CG2 ILE A 179     -13.380  23.557   9.577  1.00 93.86           C  
ATOM   1355  CD1 ILE A 179     -10.711  25.113   9.019  1.00 93.86           C  
ATOM   1356  N   ALA A 180     -13.182  20.070   8.714  1.00 92.02           N  
ATOM   1357  CA  ALA A 180     -14.269  19.174   8.326  1.00 92.02           C  
ATOM   1358  C   ALA A 180     -14.389  17.969   9.275  1.00 92.02           C  
ATOM   1359  CB  ALA A 180     -14.037  18.731   6.878  1.00 92.02           C  
ATOM   1360  O   ALA A 180     -15.496  17.569   9.632  1.00 92.02           O  
ATOM   1361  N   THR A 181     -13.261  17.425   9.738  1.00 90.99           N  
ATOM   1362  CA  THR A 181     -13.229  16.327  10.713  1.00 90.99           C  
ATOM   1363  C   THR A 181     -13.866  16.728  12.043  1.00 90.99           C  
ATOM   1364  CB  THR A 181     -11.790  15.844  10.936  1.00 90.99           C  
ATOM   1365  O   THR A 181     -14.678  15.975  12.576  1.00 90.99           O  
ATOM   1366  CG2 THR A 181     -11.696  14.729  11.973  1.00 90.99           C  
ATOM   1367  OG1 THR A 181     -11.283  15.320   9.733  1.00 90.99           O  
ATOM   1368  N   LEU A 182     -13.549  17.909  12.580  1.00 90.77           N  
ATOM   1369  CA  LEU A 182     -14.135  18.369  13.844  1.00 90.77           C  
ATOM   1370  C   LEU A 182     -15.639  18.628  13.737  1.00 90.77           C  
ATOM   1371  CB  LEU A 182     -13.419  19.641  14.325  1.00 90.77           C  
ATOM   1372  O   LEU A 182     -16.372  18.314  14.676  1.00 90.77           O  
ATOM   1373  CG  LEU A 182     -11.993  19.412  14.844  1.00 90.77           C  
ATOM   1374  CD1 LEU A 182     -11.390  20.762  15.227  1.00 90.77           C  
ATOM   1375  CD2 LEU A 182     -11.948  18.496  16.073  1.00 90.77           C  
ATOM   1376  N   LEU A 183     -16.086  19.176  12.605  1.00 88.92           N  
ATOM   1377  CA  LEU A 183     -17.477  19.579  12.402  1.00 88.92           C  
ATOM   1378  C   LEU A 183     -18.404  18.412  12.038  1.00 88.92           C  
ATOM   1379  CB  LEU A 183     -17.524  20.673  11.319  1.00 88.92           C  
ATOM   1380  O   LEU A 183     -19.565  18.414  12.436  1.00 88.92           O  
ATOM   1381  CG  LEU A 183     -16.834  21.999  11.696  1.00 88.92           C  
ATOM   1382  CD1 LEU A 183     -16.914  22.958  10.509  1.00 88.92           C  
ATOM   1383  CD2 LEU A 183     -17.480  22.675  12.906  1.00 88.92           C  
ATOM   1384  N   LEU A 184     -17.924  17.429  11.269  1.00 86.53           N  
ATOM   1385  CA  LEU A 184     -18.793  16.441  10.609  1.00 86.53           C  
ATOM   1386  C   LEU A 184     -18.599  15.006  11.118  1.00 86.53           C  
ATOM   1387  CB  LEU A 184     -18.587  16.533   9.082  1.00 86.53           C  
ATOM   1388  O   LEU A 184     -19.456  14.147  10.880  1.00 86.53           O  
ATOM   1389  CG  LEU A 184     -18.784  17.946   8.487  1.00 86.53           C  
ATOM   1390  CD1 LEU A 184     -18.444  18.012   6.998  1.00 86.53           C  
ATOM   1391  CD2 LEU A 184     -20.230  18.420   8.639  1.00 86.53           C  
ATOM   1392  N   MET A 185     -17.488  14.717  11.803  1.00 83.40           N  
ATOM   1393  CA  MET A 185     -17.169  13.367  12.268  1.00 83.40           C  
ATOM   1394  C   MET A 185     -17.638  13.166  13.720  1.00 83.40           C  
ATOM   1395  CB  MET A 185     -15.677  13.101  12.075  1.00 83.40           C  
ATOM   1396  O   MET A 185     -17.259  13.946  14.593  1.00 83.40           O  
ATOM   1397  CG  MET A 185     -15.290  11.624  12.016  1.00 83.40           C  
ATOM   1398  SD  MET A 185     -13.521  11.520  11.651  1.00 83.40           S  
ATOM   1399  CE  MET A 185     -13.184   9.764  11.652  1.00 83.40           C  
ATOM   1400  N   PRO A 186     -18.431  12.128  14.036  1.00 77.64           N  
ATOM   1401  CA  PRO A 186     -18.836  11.833  15.400  1.00 77.64           C  
ATOM   1402  C   PRO A 186     -17.673  11.161  16.128  1.00 77.64           C  
ATOM   1403  CB  PRO A 186     -20.067  10.922  15.309  1.00 77.64           C  
ATOM   1404  O   PRO A 186     -16.916  10.380  15.542  1.00 77.64           O  
ATOM   1405  CG  PRO A 186     -20.344  10.782  13.811  1.00 77.64           C  
ATOM   1406  CD  PRO A 186     -19.021  11.148  13.156  1.00 77.64           C  
ATOM   1407  N   ASN A 187     -17.520  11.444  17.421  1.00 82.17           N  
ATOM   1408  CA  ASN A 187     -16.464  10.814  18.201  1.00 82.17           C  
ATOM   1409  C   ASN A 187     -16.951   9.502  18.823  1.00 82.17           C  
ATOM   1410  CB  ASN A 187     -15.890  11.795  19.234  1.00 82.17           C  
ATOM   1411  O   ASN A 187     -17.602   9.512  19.864  1.00 82.17           O  
ATOM   1412  CG  ASN A 187     -14.537  11.310  19.727  1.00 82.17           C  
ATOM   1413  ND2 ASN A 187     -14.188  11.554  20.967  1.00 82.17           N  
ATOM   1414  OD1 ASN A 187     -13.765  10.720  18.984  1.00 82.17           O  
ATOM   1415  N   TYR A 188     -16.608   8.377  18.197  1.00 78.61           N  
ATOM   1416  CA  TYR A 188     -16.845   7.050  18.764  1.00 78.61           C  
ATOM   1417  C   TYR A 188     -15.627   6.586  19.558  1.00 78.61           C  
ATOM   1418  CB  TYR A 188     -17.202   6.043  17.666  1.00 78.61           C  
ATOM   1419  O   TYR A 188     -14.569   6.322  18.978  1.00 78.61           O  
ATOM   1420  CG  TYR A 188     -18.465   6.397  16.917  1.00 78.61           C  
ATOM   1421  CD1 TYR A 188     -19.721   6.043  17.447  1.00 78.61           C  
ATOM   1422  CD2 TYR A 188     -18.382   7.101  15.701  1.00 78.61           C  
ATOM   1423  CE1 TYR A 188     -20.900   6.381  16.755  1.00 78.61           C  
ATOM   1424  CE2 TYR A 188     -19.558   7.437  15.012  1.00 78.61           C  
ATOM   1425  OH  TYR A 188     -21.943   7.422  14.853  1.00 78.61           O  
ATOM   1426  CZ  TYR A 188     -20.818   7.079  15.531  1.00 78.61           C  
ATOM   1427  N   THR A 189     -15.794   6.452  20.870  1.00 80.71           N  
ATOM   1428  CA  THR A 189     -14.832   5.821  21.780  1.00 80.71           C  
ATOM   1429  C   THR A 189     -15.334   4.438  22.183  1.00 80.71           C  
ATOM   1430  CB  THR A 189     -14.578   6.683  23.026  1.00 80.71           C  
ATOM   1431  O   THR A 189     -16.530   4.155  22.154  1.00 80.71           O  
ATOM   1432  CG2 THR A 189     -13.935   8.025  22.683  1.00 80.71           C  
ATOM   1433  OG1 THR A 189     -15.787   6.964  23.685  1.00 80.71           O  
ATOM   1434  N   MET A 190     -14.414   3.547  22.534  1.00 75.00           N  
ATOM   1435  CA  MET A 190     -14.723   2.222  23.069  1.00 75.00           C  
ATOM   1436  C   MET A 190     -14.009   2.052  24.406  1.00 75.00           C  
ATOM   1437  CB  MET A 190     -14.305   1.136  22.067  1.00 75.00           C  
ATOM   1438  O   MET A 190     -12.950   2.636  24.640  1.00 75.00           O  
ATOM   1439  CG  MET A 190     -15.225   1.074  20.841  1.00 75.00           C  
ATOM   1440  SD  MET A 190     -16.392  -0.307  20.846  1.00 75.00           S  
ATOM   1441  CE  MET A 190     -15.266  -1.639  20.369  1.00 75.00           C  
ATOM   1442  N   GLN A 191     -14.559   1.221  25.291  1.00 70.20           N  
ATOM   1443  CA  GLN A 191     -13.836   0.832  26.498  1.00 70.20           C  
ATOM   1444  C   GLN A 191     -12.630  -0.029  26.110  1.00 70.20           C  
ATOM   1445  CB  GLN A 191     -14.751   0.104  27.486  1.00 70.20           C  
ATOM   1446  O   GLN A 191     -12.755  -1.211  25.786  1.00 70.20           O  
ATOM   1447  CG  GLN A 191     -15.741   1.054  28.177  1.00 70.20           C  
ATOM   1448  CD  GLN A 191     -16.490   0.369  29.317  1.00 70.20           C  
ATOM   1449  NE2 GLN A 191     -17.218   1.104  30.126  1.00 70.20           N  
ATOM   1450  OE1 GLN A 191     -16.418  -0.833  29.512  1.00 70.20           O  
ATOM   1451  N   THR A 192     -11.447   0.577  26.127  1.00 71.68           N  
ATOM   1452  CA  THR A 192     -10.195  -0.114  25.826  1.00 71.68           C  
ATOM   1453  C   THR A 192      -9.533  -0.661  27.080  1.00 71.68           C  
ATOM   1454  CB  THR A 192      -9.208   0.767  25.061  1.00 71.68           C  
ATOM   1455  O   THR A 192      -9.640  -0.119  28.182  1.00 71.68           O  
ATOM   1456  CG2 THR A 192      -9.738   1.169  23.703  1.00 71.68           C  
ATOM   1457  OG1 THR A 192      -8.946   1.959  25.740  1.00 71.68           O  
ATOM   1458  N   ARG A 193      -8.786  -1.751  26.896  1.00 73.03           N  
ATOM   1459  CA  ARG A 193      -7.862  -2.268  27.912  1.00 73.03           C  
ATOM   1460  C   ARG A 193      -6.629  -1.361  28.007  1.00 73.03           C  
ATOM   1461  CB  ARG A 193      -7.495  -3.724  27.584  1.00 73.03           C  
ATOM   1462  O   ARG A 193      -6.384  -0.541  27.122  1.00 73.03           O  
ATOM   1463  CG  ARG A 193      -8.733  -4.636  27.609  1.00 73.03           C  
ATOM   1464  CD  ARG A 193      -8.357  -6.081  27.275  1.00 73.03           C  
ATOM   1465  NE  ARG A 193      -9.568  -6.915  27.180  1.00 73.03           N  
ATOM   1466  NH1 ARG A 193      -8.745  -8.509  25.734  1.00 73.03           N  
ATOM   1467  NH2 ARG A 193     -10.930  -8.444  26.209  1.00 73.03           N  
ATOM   1468  CZ  ARG A 193      -9.734  -7.952  26.380  1.00 73.03           C  
ATOM   1469  N   ARG A 194      -5.833  -1.524  29.072  1.00 82.72           N  
ATOM   1470  CA  ARG A 194      -4.512  -0.875  29.187  1.00 82.72           C  
ATOM   1471  C   ARG A 194      -3.651  -1.208  27.962  1.00 82.72           C  
ATOM   1472  CB  ARG A 194      -3.785  -1.296  30.477  1.00 82.72           C  
ATOM   1473  O   ARG A 194      -3.743  -2.320  27.447  1.00 82.72           O  
ATOM   1474  CG  ARG A 194      -4.460  -0.765  31.751  1.00 82.72           C  
ATOM   1475  CD  ARG A 194      -3.595  -1.061  32.986  1.00 82.72           C  
ATOM   1476  NE  ARG A 194      -4.206  -0.545  34.229  1.00 82.72           N  
ATOM   1477  NH1 ARG A 194      -2.488  -1.073  35.671  1.00 82.72           N  
ATOM   1478  NH2 ARG A 194      -4.316  -0.080  36.462  1.00 82.72           N  
ATOM   1479  CZ  ARG A 194      -3.669  -0.569  35.441  1.00 82.72           C  
ATOM   1480  N   PHE A 195      -2.845  -0.246  27.522  1.00 86.24           N  
ATOM   1481  CA  PHE A 195      -1.960  -0.411  26.372  1.00 86.24           C  
ATOM   1482  C   PHE A 195      -0.892  -1.479  26.645  1.00 86.24           C  
ATOM   1483  CB  PHE A 195      -1.315   0.938  26.035  1.00 86.24           C  
ATOM   1484  O   PHE A 195      -0.260  -1.477  27.702  1.00 86.24           O  
ATOM   1485  CG  PHE A 195      -0.526   0.937  24.743  1.00 86.24           C  
ATOM   1486  CD1 PHE A 195       0.874   1.073  24.760  1.00 86.24           C  
ATOM   1487  CD2 PHE A 195      -1.198   0.816  23.514  1.00 86.24           C  
ATOM   1488  CE1 PHE A 195       1.586   1.126  23.549  1.00 86.24           C  
ATOM   1489  CE2 PHE A 195      -0.489   0.879  22.304  1.00 86.24           C  
ATOM   1490  CZ  PHE A 195       0.904   1.045  22.324  1.00 86.24           C  
ATOM   1491  N   ASP A 196      -0.699  -2.383  25.690  1.00 89.43           N  
ATOM   1492  CA  ASP A 196       0.332  -3.422  25.723  1.00 89.43           C  
ATOM   1493  C   ASP A 196       1.648  -2.859  25.187  1.00 89.43           C  
ATOM   1494  CB  ASP A 196      -0.172  -4.627  24.923  1.00 89.43           C  
ATOM   1495  O   ASP A 196       1.976  -3.026  24.014  1.00 89.43           O  
ATOM   1496  CG  ASP A 196       0.822  -5.789  24.831  1.00 89.43           C  
ATOM   1497  OD1 ASP A 196       1.667  -5.960  25.737  1.00 89.43           O  
ATOM   1498  OD2 ASP A 196       0.698  -6.572  23.863  1.00 89.43           O  
ATOM   1499  N   LEU A 197       2.378  -2.138  26.042  1.00 90.35           N  
ATOM   1500  CA  LEU A 197       3.612  -1.462  25.643  1.00 90.35           C  
ATOM   1501  C   LEU A 197       4.695  -2.452  25.196  1.00 90.35           C  
ATOM   1502  CB  LEU A 197       4.100  -0.566  26.796  1.00 90.35           C  
ATOM   1503  O   LEU A 197       5.375  -2.196  24.210  1.00 90.35           O  
ATOM   1504  CG  LEU A 197       5.326   0.304  26.444  1.00 90.35           C  
ATOM   1505  CD1 LEU A 197       5.021   1.305  25.328  1.00 90.35           C  
ATOM   1506  CD2 LEU A 197       5.768   1.085  27.679  1.00 90.35           C  
ATOM   1507  N   SER A 198       4.836  -3.596  25.873  1.00 91.26           N  
ATOM   1508  CA  SER A 198       5.829  -4.608  25.496  1.00 91.26           C  
ATOM   1509  C   SER A 198       5.495  -5.260  24.156  1.00 91.26           C  
ATOM   1510  CB  SER A 198       5.976  -5.665  26.591  1.00 91.26           C  
ATOM   1511  O   SER A 198       6.366  -5.363  23.294  1.00 91.26           O  
ATOM   1512  OG  SER A 198       4.726  -6.219  26.952  1.00 91.26           O  
ATOM   1513  N   GLY A 199       4.229  -5.630  23.931  1.00 92.19           N  
ATOM   1514  CA  GLY A 199       3.794  -6.141  22.632  1.00 92.19           C  
ATOM   1515  C   GLY A 199       3.906  -5.098  21.519  1.00 92.19           C  
ATOM   1516  O   GLY A 199       4.315  -5.436  20.410  1.00 92.19           O  
ATOM   1517  N   PHE A 200       3.613  -3.828  21.814  1.00 93.81           N  
ATOM   1518  CA  PHE A 200       3.837  -2.723  20.884  1.00 93.81           C  
ATOM   1519  C   PHE A 200       5.312  -2.581  20.516  1.00 93.81           C  
ATOM   1520  CB  PHE A 200       3.300  -1.408  21.459  1.00 93.81           C  
ATOM   1521  O   PHE A 200       5.606  -2.519  19.331  1.00 93.81           O  
ATOM   1522  CG  PHE A 200       3.723  -0.193  20.652  1.00 93.81           C  
ATOM   1523  CD1 PHE A 200       4.761   0.641  21.114  1.00 93.81           C  
ATOM   1524  CD2 PHE A 200       3.127   0.065  19.404  1.00 93.81           C  
ATOM   1525  CE1 PHE A 200       5.186   1.734  20.338  1.00 93.81           C  
ATOM   1526  CE2 PHE A 200       3.564   1.149  18.622  1.00 93.81           C  
ATOM   1527  CZ  PHE A 200       4.588   1.988  19.092  1.00 93.81           C  
ATOM   1528  N   LEU A 201       6.233  -2.573  21.486  1.00 94.40           N  
ATOM   1529  CA  LEU A 201       7.667  -2.447  21.212  1.00 94.40           C  
ATOM   1530  C   LEU A 201       8.185  -3.604  20.348  1.00 94.40           C  
ATOM   1531  CB  LEU A 201       8.454  -2.351  22.532  1.00 94.40           C  
ATOM   1532  O   LEU A 201       8.904  -3.357  19.385  1.00 94.40           O  
ATOM   1533  CG  LEU A 201       8.308  -1.008  23.274  1.00 94.40           C  
ATOM   1534  CD1 LEU A 201       8.984  -1.114  24.641  1.00 94.40           C  
ATOM   1535  CD2 LEU A 201       8.940   0.156  22.509  1.00 94.40           C  
ATOM   1536  N   LEU A 202       7.766  -4.846  20.620  1.00 94.34           N  
ATOM   1537  CA  LEU A 202       8.123  -6.002  19.785  1.00 94.34           C  
ATOM   1538  C   LEU A 202       7.635  -5.836  18.339  1.00 94.34           C  
ATOM   1539  CB  LEU A 202       7.533  -7.286  20.398  1.00 94.34           C  
ATOM   1540  O   LEU A 202       8.394  -6.055  17.396  1.00 94.34           O  
ATOM   1541  CG  LEU A 202       8.238  -7.769  21.677  1.00 94.34           C  
ATOM   1542  CD1 LEU A 202       7.413  -8.888  22.317  1.00 94.34           C  
ATOM   1543  CD2 LEU A 202       9.636  -8.316  21.381  1.00 94.34           C  
ATOM   1544  N   LEU A 203       6.383  -5.412  18.153  1.00 94.64           N  
ATOM   1545  CA  LEU A 203       5.819  -5.176  16.823  1.00 94.64           C  
ATOM   1546  C   LEU A 203       6.453  -3.974  16.126  1.00 94.64           C  
ATOM   1547  CB  LEU A 203       4.307  -4.960  16.941  1.00 94.64           C  
ATOM   1548  O   LEU A 203       6.709  -4.047  14.931  1.00 94.64           O  
ATOM   1549  CG  LEU A 203       3.531  -6.235  17.291  1.00 94.64           C  
ATOM   1550  CD1 LEU A 203       2.126  -5.811  17.711  1.00 94.64           C  
ATOM   1551  CD2 LEU A 203       3.440  -7.224  16.124  1.00 94.64           C  
ATOM   1552  N   ALA A 204       6.713  -2.889  16.850  1.00 94.66           N  
ATOM   1553  CA  ALA A 204       7.351  -1.685  16.338  1.00 94.66           C  
ATOM   1554  C   ALA A 204       8.766  -1.994  15.846  1.00 94.66           C  
ATOM   1555  CB  ALA A 204       7.359  -0.626  17.444  1.00 94.66           C  
ATOM   1556  O   ALA A 204       9.097  -1.644  14.719  1.00 94.66           O  
ATOM   1557  N   VAL A 205       9.565  -2.715  16.641  1.00 94.87           N  
ATOM   1558  CA  VAL A 205      10.904  -3.175  16.246  1.00 94.87           C  
ATOM   1559  C   VAL A 205      10.814  -4.120  15.049  1.00 94.87           C  
ATOM   1560  CB  VAL A 205      11.632  -3.837  17.434  1.00 94.87           C  
ATOM   1561  O   VAL A 205      11.515  -3.913  14.063  1.00 94.87           O  
ATOM   1562  CG1 VAL A 205      12.947  -4.510  17.018  1.00 94.87           C  
ATOM   1563  CG2 VAL A 205      11.977  -2.790  18.502  1.00 94.87           C  
ATOM   1564  N   GLY A 206       9.915  -5.110  15.081  1.00 95.64           N  
ATOM   1565  CA  GLY A 206       9.726  -6.040  13.965  1.00 95.64           C  
ATOM   1566  C   GLY A 206       9.361  -5.328  12.660  1.00 95.64           C  
ATOM   1567  O   GLY A 206      10.000  -5.543  11.633  1.00 95.64           O  
ATOM   1568  N   MET A 207       8.379  -4.425  12.707  1.00 93.88           N  
ATOM   1569  CA  MET A 207       7.964  -3.609  11.565  1.00 93.88           C  
ATOM   1570  C   MET A 207       9.085  -2.687  11.091  1.00 93.88           C  
ATOM   1571  CB  MET A 207       6.742  -2.759  11.935  1.00 93.88           C  
ATOM   1572  O   MET A 207       9.321  -2.615   9.889  1.00 93.88           O  
ATOM   1573  CG  MET A 207       5.451  -3.565  12.084  1.00 93.88           C  
ATOM   1574  SD  MET A 207       4.774  -4.337  10.588  1.00 93.88           S  
ATOM   1575  CE  MET A 207       4.396  -2.884   9.576  1.00 93.88           C  
ATOM   1576  N   ALA A 208       9.782  -2.008  12.005  1.00 93.47           N  
ATOM   1577  CA  ALA A 208      10.860  -1.083  11.676  1.00 93.47           C  
ATOM   1578  C   ALA A 208      11.988  -1.790  10.929  1.00 93.47           C  
ATOM   1579  CB  ALA A 208      11.407  -0.453  12.963  1.00 93.47           C  
ATOM   1580  O   ALA A 208      12.367  -1.396   9.831  1.00 93.47           O  
ATOM   1581  N   VAL A 209      12.492  -2.872  11.512  1.00 93.66           N  
ATOM   1582  CA  VAL A 209      13.651  -3.596  11.000  1.00 93.66           C  
ATOM   1583  C   VAL A 209      13.322  -4.293   9.674  1.00 93.66           C  
ATOM   1584  CB  VAL A 209      14.138  -4.563  12.089  1.00 93.66           C  
ATOM   1585  O   VAL A 209      14.121  -4.223   8.741  1.00 93.66           O  
ATOM   1586  CG1 VAL A 209      15.290  -5.410  11.597  1.00 93.66           C  
ATOM   1587  CG2 VAL A 209      14.666  -3.820  13.327  1.00 93.66           C  
ATOM   1588  N   LEU A 210      12.135  -4.900   9.538  1.00 93.49           N  
ATOM   1589  CA  LEU A 210      11.701  -5.488   8.263  1.00 93.49           C  
ATOM   1590  C   LEU A 210      11.510  -4.424   7.184  1.00 93.49           C  
ATOM   1591  CB  LEU A 210      10.391  -6.274   8.442  1.00 93.49           C  
ATOM   1592  O   LEU A 210      11.944  -4.615   6.054  1.00 93.49           O  
ATOM   1593  CG  LEU A 210      10.537  -7.577   9.240  1.00 93.49           C  
ATOM   1594  CD1 LEU A 210       9.159  -8.188   9.487  1.00 93.49           C  
ATOM   1595  CD2 LEU A 210      11.396  -8.616   8.517  1.00 93.49           C  
ATOM   1596  N   THR A 211      10.896  -3.292   7.526  1.00 90.52           N  
ATOM   1597  CA  THR A 211      10.722  -2.176   6.588  1.00 90.52           C  
ATOM   1598  C   THR A 211      12.078  -1.629   6.152  1.00 90.52           C  
ATOM   1599  CB  THR A 211       9.875  -1.067   7.217  1.00 90.52           C  
ATOM   1600  O   THR A 211      12.306  -1.436   4.965  1.00 90.52           O  
ATOM   1601  CG2 THR A 211       9.626   0.106   6.285  1.00 90.52           C  
ATOM   1602  OG1 THR A 211       8.613  -1.586   7.573  1.00 90.52           O  
ATOM   1603  N   LEU A 212      13.022  -1.461   7.081  1.00 90.58           N  
ATOM   1604  CA  LEU A 212      14.376  -1.012   6.767  1.00 90.58           C  
ATOM   1605  C   LEU A 212      15.115  -2.008   5.860  1.00 90.58           C  
ATOM   1606  CB  LEU A 212      15.127  -0.770   8.087  1.00 90.58           C  
ATOM   1607  O   LEU A 212      15.772  -1.592   4.910  1.00 90.58           O  
ATOM   1608  CG  LEU A 212      16.513  -0.127   7.904  1.00 90.58           C  
ATOM   1609  CD1 LEU A 212      16.416   1.285   7.320  1.00 90.58           C  
ATOM   1610  CD2 LEU A 212      17.213  -0.045   9.260  1.00 90.58           C  
ATOM   1611  N   ALA A 213      14.971  -3.313   6.098  1.00 90.26           N  
ATOM   1612  CA  ALA A 213      15.557  -4.343   5.243  1.00 90.26           C  
ATOM   1613  C   ALA A 213      14.977  -4.322   3.816  1.00 90.26           C  
ATOM   1614  CB  ALA A 213      15.323  -5.705   5.904  1.00 90.26           C  
ATOM   1615  O   ALA A 213      15.712  -4.447   2.835  1.00 90.26           O  
ATOM   1616  N   LEU A 214      13.658  -4.155   3.690  1.00 87.61           N  
ATOM   1617  CA  LEU A 214      12.939  -4.252   2.416  1.00 87.61           C  
ATOM   1618  C   LEU A 214      12.981  -2.958   1.594  1.00 87.61           C  
ATOM   1619  CB  LEU A 214      11.481  -4.641   2.703  1.00 87.61           C  
ATOM   1620  O   LEU A 214      13.166  -3.008   0.380  1.00 87.61           O  
ATOM   1621  CG  LEU A 214      11.293  -6.040   3.315  1.00 87.61           C  
ATOM   1622  CD1 LEU A 214       9.850  -6.169   3.799  1.00 87.61           C  
ATOM   1623  CD2 LEU A 214      11.582  -7.157   2.315  1.00 87.61           C  
ATOM   1624  N   ASP A 215      12.789  -1.808   2.238  1.00 82.13           N  
ATOM   1625  CA  ASP A 215      12.708  -0.500   1.583  1.00 82.13           C  
ATOM   1626  C   ASP A 215      14.038   0.262   1.610  1.00 82.13           C  
ATOM   1627  CB  ASP A 215      11.556   0.323   2.189  1.00 82.13           C  
ATOM   1628  O   ASP A 215      14.317   1.019   0.678  1.00 82.13           O  
ATOM   1629  CG  ASP A 215      10.191  -0.269   1.819  1.00 82.13           C  
ATOM   1630  OD1 ASP A 215       9.942  -0.428   0.597  1.00 82.13           O  
ATOM   1631  OD2 ASP A 215       9.386  -0.593   2.723  1.00 82.13           O  
ATOM   1632  N   GLY A 216      14.886   0.024   2.618  1.00 76.01           N  
ATOM   1633  CA  GLY A 216      16.239   0.585   2.679  1.00 76.01           C  
ATOM   1634  C   GLY A 216      17.166  -0.025   1.627  1.00 76.01           C  
ATOM   1635  O   GLY A 216      17.884   0.704   0.947  1.00 76.01           O  
ATOM   1636  N   SER A 217      17.072  -1.336   1.383  1.00 71.41           N  
ATOM   1637  CA  SER A 217      17.889  -2.030   0.368  1.00 71.41           C  
ATOM   1638  C   SER A 217      17.774  -1.454  -1.051  1.00 71.41           C  
ATOM   1639  CB  SER A 217      17.552  -3.523   0.337  1.00 71.41           C  
ATOM   1640  O   SER A 217      18.670  -1.667  -1.861  1.00 71.41           O  
ATOM   1641  OG  SER A 217      16.167  -3.744   0.165  1.00 71.41           O  
ATOM   1642  N   LYS A 218      16.720  -0.682  -1.349  1.00 67.80           N  
ATOM   1643  CA  LYS A 218      16.491  -0.051  -2.658  1.00 67.80           C  
ATOM   1644  C   LYS A 218      17.393   1.157  -2.943  1.00 67.80           C  
ATOM   1645  CB  LYS A 218      15.013   0.351  -2.779  1.00 67.80           C  
ATOM   1646  O   LYS A 218      17.514   1.526  -4.104  1.00 67.80           O  
ATOM   1647  CG  LYS A 218      14.065  -0.855  -2.681  1.00 67.80           C  
ATOM   1648  CD  LYS A 218      12.605  -0.398  -2.630  1.00 67.80           C  
ATOM   1649  CE  LYS A 218      11.722  -1.619  -2.365  1.00 67.80           C  
ATOM   1650  NZ  LYS A 218      10.350  -1.227  -1.969  1.00 67.80           N  
ATOM   1651  N   GLY A 219      18.004   1.775  -1.925  1.00 60.88           N  
ATOM   1652  CA  GLY A 219      18.777   3.013  -2.120  1.00 60.88           C  
ATOM   1653  C   GLY A 219      19.924   3.268  -1.142  1.00 60.88           C  
ATOM   1654  O   GLY A 219      20.755   4.126  -1.408  1.00 60.88           O  
ATOM   1655  N   THR A 220      20.020   2.533  -0.030  1.00 60.72           N  
ATOM   1656  CA  THR A 220      21.023   2.817   1.013  1.00 60.72           C  
ATOM   1657  C   THR A 220      22.327   2.032   0.863  1.00 60.72           C  
ATOM   1658  CB  THR A 220      20.430   2.597   2.408  1.00 60.72           C  
ATOM   1659  O   THR A 220      23.247   2.233   1.649  1.00 60.72           O  
ATOM   1660  CG2 THR A 220      19.138   3.384   2.628  1.00 60.72           C  
ATOM   1661  OG1 THR A 220      20.089   1.248   2.580  1.00 60.72           O  
ATOM   1662  N   GLY A 221      22.418   1.119  -0.112  1.00 67.53           N  
ATOM   1663  CA  GLY A 221      23.619   0.303  -0.332  1.00 67.53           C  
ATOM   1664  C   GLY A 221      23.933  -0.677   0.807  1.00 67.53           C  
ATOM   1665  O   GLY A 221      25.082  -1.086   0.962  1.00 67.53           O  
ATOM   1666  N   LEU A 222      22.939  -1.048   1.628  1.00 77.17           N  
ATOM   1667  CA  LEU A 222      23.127  -2.011   2.718  1.00 77.17           C  
ATOM   1668  C   LEU A 222      23.676  -3.340   2.192  1.00 77.17           C  
ATOM   1669  CB  LEU A 222      21.806  -2.256   3.468  1.00 77.17           C  
ATOM   1670  O   LEU A 222      23.166  -3.897   1.219  1.00 77.17           O  
ATOM   1671  CG  LEU A 222      21.383  -1.090   4.371  1.00 77.17           C  
ATOM   1672  CD1 LEU A 222      19.916  -1.260   4.783  1.00 77.17           C  
ATOM   1673  CD2 LEU A 222      22.223  -0.976   5.638  1.00 77.17           C  
ATOM   1674  N   SER A 223      24.680  -3.879   2.886  1.00 83.63           N  
ATOM   1675  CA  SER A 223      25.251  -5.176   2.527  1.00 83.63           C  
ATOM   1676  C   SER A 223      24.199  -6.296   2.637  1.00 83.63           C  
ATOM   1677  CB  SER A 223      26.491  -5.495   3.372  1.00 83.63           C  
ATOM   1678  O   SER A 223      23.329  -6.234   3.518  1.00 83.63           O  
ATOM   1679  OG  SER A 223      26.147  -6.034   4.637  1.00 83.63           O  
ATOM   1680  N   PRO A 224      24.289  -7.364   1.820  1.00 83.11           N  
ATOM   1681  CA  PRO A 224      23.393  -8.517   1.928  1.00 83.11           C  
ATOM   1682  C   PRO A 224      23.371  -9.136   3.331  1.00 83.11           C  
ATOM   1683  CB  PRO A 224      23.904  -9.523   0.890  1.00 83.11           C  
ATOM   1684  O   PRO A 224      22.320  -9.573   3.798  1.00 83.11           O  
ATOM   1685  CG  PRO A 224      24.576  -8.641  -0.160  1.00 83.11           C  
ATOM   1686  CD  PRO A 224      25.175  -7.510   0.673  1.00 83.11           C  
ATOM   1687  N   LEU A 225      24.510  -9.114   4.033  1.00 87.86           N  
ATOM   1688  CA  LEU A 225      24.626  -9.602   5.406  1.00 87.86           C  
ATOM   1689  C   LEU A 225      23.835  -8.727   6.385  1.00 87.86           C  
ATOM   1690  CB  LEU A 225      26.116  -9.659   5.783  1.00 87.86           C  
ATOM   1691  O   LEU A 225      23.121  -9.250   7.239  1.00 87.86           O  
ATOM   1692  CG  LEU A 225      26.384 -10.316   7.151  1.00 87.86           C  
ATOM   1693  CD1 LEU A 225      26.049 -11.810   7.137  1.00 87.86           C  
ATOM   1694  CD2 LEU A 225      27.857 -10.155   7.517  1.00 87.86           C  
ATOM   1695  N   THR A 226      23.909  -7.401   6.235  1.00 89.61           N  
ATOM   1696  CA  THR A 226      23.120  -6.466   7.046  1.00 89.61           C  
ATOM   1697  C   THR A 226      21.630  -6.680   6.810  1.00 89.61           C  
ATOM   1698  CB  THR A 226      23.466  -4.996   6.752  1.00 89.61           C  
ATOM   1699  O   THR A 226      20.868  -6.762   7.767  1.00 89.61           O  
ATOM   1700  CG2 THR A 226      22.876  -4.071   7.815  1.00 89.61           C  
ATOM   1701  OG1 THR A 226      24.858  -4.774   6.747  1.00 89.61           O  
ATOM   1702  N   ILE A 227      21.210  -6.839   5.552  1.00 88.14           N  
ATOM   1703  CA  ILE A 227      19.809  -7.111   5.203  1.00 88.14           C  
ATOM   1704  C   ILE A 227      19.350  -8.433   5.830  1.00 88.14           C  
ATOM   1705  CB  ILE A 227      19.619  -7.099   3.670  1.00 88.14           C  
ATOM   1706  O   ILE A 227      18.297  -8.465   6.463  1.00 88.14           O  
ATOM   1707  CG1 ILE A 227      19.916  -5.692   3.099  1.00 88.14           C  
ATOM   1708  CG2 ILE A 227      18.187  -7.523   3.284  1.00 88.14           C  
ATOM   1709  CD1 ILE A 227      20.075  -5.672   1.574  1.00 88.14           C  
ATOM   1710  N   ALA A 228      20.142  -9.503   5.720  1.00 90.21           N  
ATOM   1711  CA  ALA A 228      19.828 -10.794   6.329  1.00 90.21           C  
ATOM   1712  C   ALA A 228      19.718 -10.699   7.861  1.00 90.21           C  
ATOM   1713  CB  ALA A 228      20.892 -11.810   5.901  1.00 90.21           C  
ATOM   1714  O   ALA A 228      18.776 -11.238   8.442  1.00 90.21           O  
ATOM   1715  N   GLY A 229      20.627  -9.962   8.506  1.00 93.72           N  
ATOM   1716  CA  GLY A 229      20.582  -9.688   9.942  1.00 93.72           C  
ATOM   1717  C   GLY A 229      19.326  -8.919  10.356  1.00 93.72           C  
ATOM   1718  O   GLY A 229      18.653  -9.311  11.308  1.00 93.72           O  
ATOM   1719  N   LEU A 230      18.952  -7.877   9.607  1.00 93.37           N  
ATOM   1720  CA  LEU A 230      17.712  -7.132   9.836  1.00 93.37           C  
ATOM   1721  C   LEU A 230      16.490  -8.055   9.670  1.00 93.37           C  
ATOM   1722  CB  LEU A 230      17.641  -5.916   8.889  1.00 93.37           C  
ATOM   1723  O   LEU A 230      15.645  -8.131  10.559  1.00 93.37           O  
ATOM   1724  CG  LEU A 230      18.670  -4.790   9.119  1.00 93.37           C  
ATOM   1725  CD1 LEU A 230      18.585  -3.789   7.963  1.00 93.37           C  
ATOM   1726  CD2 LEU A 230      18.463  -4.009  10.415  1.00 93.37           C  
ATOM   1727  N   VAL A 231      16.407  -8.833   8.588  1.00 93.01           N  
ATOM   1728  CA  VAL A 231      15.298  -9.782   8.391  1.00 93.01           C  
ATOM   1729  C   VAL A 231      15.213 -10.784   9.544  1.00 93.01           C  
ATOM   1730  CB  VAL A 231      15.392 -10.497   7.030  1.00 93.01           C  
ATOM   1731  O   VAL A 231      14.121 -11.002  10.070  1.00 93.01           O  
ATOM   1732  CG1 VAL A 231      14.334 -11.600   6.880  1.00 93.01           C  
ATOM   1733  CG2 VAL A 231      15.156  -9.503   5.885  1.00 93.01           C  
ATOM   1734  N   ALA A 232      16.342 -11.340   9.991  1.00 94.02           N  
ATOM   1735  CA  ALA A 232      16.382 -12.267  11.118  1.00 94.02           C  
ATOM   1736  C   ALA A 232      15.858 -11.621  12.410  1.00 94.02           C  
ATOM   1737  CB  ALA A 232      17.813 -12.793  11.278  1.00 94.02           C  
ATOM   1738  O   ALA A 232      14.965 -12.176  13.049  1.00 94.02           O  
ATOM   1739  N   VAL A 233      16.334 -10.421  12.760  1.00 96.08           N  
ATOM   1740  CA  VAL A 233      15.861  -9.669  13.937  1.00 96.08           C  
ATOM   1741  C   VAL A 233      14.365  -9.366  13.835  1.00 96.08           C  
ATOM   1742  CB  VAL A 233      16.680  -8.373  14.107  1.00 96.08           C  
ATOM   1743  O   VAL A 233      13.626  -9.552  14.802  1.00 96.08           O  
ATOM   1744  CG1 VAL A 233      16.087  -7.422  15.159  1.00 96.08           C  
ATOM   1745  CG2 VAL A 233      18.115  -8.694  14.542  1.00 96.08           C  
ATOM   1746  N   GLY A 234      13.897  -8.954  12.657  1.00 95.09           N  
ATOM   1747  CA  GLY A 234      12.490  -8.670  12.402  1.00 95.09           C  
ATOM   1748  C   GLY A 234      11.590  -9.897  12.575  1.00 95.09           C  
ATOM   1749  O   GLY A 234      10.568  -9.830  13.260  1.00 95.09           O  
ATOM   1750  N   VAL A 235      11.990 -11.040  12.011  1.00 93.54           N  
ATOM   1751  CA  VAL A 235      11.275 -12.318  12.161  1.00 93.54           C  
ATOM   1752  C   VAL A 235      11.277 -12.774  13.618  1.00 93.54           C  
ATOM   1753  CB  VAL A 235      11.876 -13.395  11.235  1.00 93.54           C  
ATOM   1754  O   VAL A 235      10.225 -13.152  14.131  1.00 93.54           O  
ATOM   1755  CG1 VAL A 235      11.306 -14.795  11.508  1.00 93.54           C  
ATOM   1756  CG2 VAL A 235      11.570 -13.069   9.766  1.00 93.54           C  
ATOM   1757  N   VAL A 236      12.414 -12.685  14.312  1.00 96.10           N  
ATOM   1758  CA  VAL A 236      12.513 -13.021  15.740  1.00 96.10           C  
ATOM   1759  C   VAL A 236      11.575 -12.145  16.570  1.00 96.10           C  
ATOM   1760  CB  VAL A 236      13.972 -12.925  16.229  1.00 96.10           C  
ATOM   1761  O   VAL A 236      10.826 -12.676  17.385  1.00 96.10           O  
ATOM   1762  CG1 VAL A 236      14.092 -13.007  17.757  1.00 96.10           C  
ATOM   1763  CG2 VAL A 236      14.803 -14.080  15.653  1.00 96.10           C  
ATOM   1764  N   ALA A 237      11.528 -10.832  16.329  1.00 95.29           N  
ATOM   1765  CA  ALA A 237      10.624  -9.926  17.037  1.00 95.29           C  
ATOM   1766  C   ALA A 237       9.140 -10.287  16.824  1.00 95.29           C  
ATOM   1767  CB  ALA A 237      10.933  -8.493  16.592  1.00 95.29           C  
ATOM   1768  O   ALA A 237       8.359 -10.292  17.779  1.00 95.29           O  
ATOM   1769  N   LEU A 238       8.751 -10.664  15.600  1.00 93.04           N  
ATOM   1770  CA  LEU A 238       7.393 -11.137  15.307  1.00 93.04           C  
ATOM   1771  C   LEU A 238       7.084 -12.484  15.978  1.00 93.04           C  
ATOM   1772  CB  LEU A 238       7.185 -11.236  13.786  1.00 93.04           C  
ATOM   1773  O   LEU A 238       5.988 -12.663  16.510  1.00 93.04           O  
ATOM   1774  CG  LEU A 238       7.159  -9.894  13.029  1.00 93.04           C  
ATOM   1775  CD1 LEU A 238       6.950 -10.177  11.541  1.00 93.04           C  
ATOM   1776  CD2 LEU A 238       6.035  -8.968  13.500  1.00 93.04           C  
ATOM   1777  N   VAL A 239       8.033 -13.423  16.002  1.00 92.52           N  
ATOM   1778  CA  VAL A 239       7.870 -14.711  16.700  1.00 92.52           C  
ATOM   1779  C   VAL A 239       7.735 -14.494  18.207  1.00 92.52           C  
ATOM   1780  CB  VAL A 239       9.028 -15.673  16.367  1.00 92.52           C  
ATOM   1781  O   VAL A 239       6.814 -15.034  18.820  1.00 92.52           O  
ATOM   1782  CG1 VAL A 239       9.006 -16.936  17.240  1.00 92.52           C  
ATOM   1783  CG2 VAL A 239       8.938 -16.134  14.906  1.00 92.52           C  
ATOM   1784  N   LEU A 240       8.579 -13.649  18.803  1.00 93.36           N  
ATOM   1785  CA  LEU A 240       8.483 -13.264  20.212  1.00 93.36           C  
ATOM   1786  C   LEU A 240       7.138 -12.606  20.524  1.00 93.36           C  
ATOM   1787  CB  LEU A 240       9.634 -12.311  20.572  1.00 93.36           C  
ATOM   1788  O   LEU A 240       6.543 -12.900  21.560  1.00 93.36           O  
ATOM   1789  CG  LEU A 240      11.023 -12.969  20.642  1.00 93.36           C  
ATOM   1790  CD1 LEU A 240      12.072 -11.884  20.884  1.00 93.36           C  
ATOM   1791  CD2 LEU A 240      11.123 -13.999  21.769  1.00 93.36           C  
ATOM   1792  N   TYR A 241       6.610 -11.783  19.614  1.00 92.44           N  
ATOM   1793  CA  TYR A 241       5.268 -11.233  19.760  1.00 92.44           C  
ATOM   1794  C   TYR A 241       4.186 -12.321  19.762  1.00 92.44           C  
ATOM   1795  CB  TYR A 241       4.982 -10.205  18.666  1.00 92.44           C  
ATOM   1796  O   TYR A 241       3.284 -12.276  20.594  1.00 92.44           O  
ATOM   1797  CG  TYR A 241       3.586  -9.657  18.819  1.00 92.44           C  
ATOM   1798  CD1 TYR A 241       2.515 -10.196  18.074  1.00 92.44           C  
ATOM   1799  CD2 TYR A 241       3.356  -8.682  19.803  1.00 92.44           C  
ATOM   1800  CE1 TYR A 241       1.207  -9.730  18.299  1.00 92.44           C  
ATOM   1801  CE2 TYR A 241       2.057  -8.216  20.033  1.00 92.44           C  
ATOM   1802  OH  TYR A 241      -0.230  -8.233  19.514  1.00 92.44           O  
ATOM   1803  CZ  TYR A 241       0.993  -8.740  19.279  1.00 92.44           C  
ATOM   1804  N   LEU A 242       4.261 -13.315  18.871  1.00 90.80           N  
ATOM   1805  CA  LEU A 242       3.302 -14.427  18.854  1.00 90.80           C  
ATOM   1806  C   LEU A 242       3.359 -15.249  20.151  1.00 90.80           C  
ATOM   1807  CB  LEU A 242       3.557 -15.325  17.630  1.00 90.80           C  
ATOM   1808  O   LEU A 242       2.313 -15.640  20.676  1.00 90.80           O  
ATOM   1809  CG  LEU A 242       3.235 -14.680  16.271  1.00 90.80           C  
ATOM   1810  CD1 LEU A 242       3.660 -15.629  15.150  1.00 90.80           C  
ATOM   1811  CD2 LEU A 242       1.742 -14.379  16.110  1.00 90.80           C  
ATOM   1812  N   LEU A 243       4.560 -15.468  20.694  1.00 89.83           N  
ATOM   1813  CA  LEU A 243       4.761 -16.136  21.983  1.00 89.83           C  
ATOM   1814  C   LEU A 243       4.198 -15.301  23.147  1.00 89.83           C  
ATOM   1815  CB  LEU A 243       6.259 -16.440  22.172  1.00 89.83           C  
ATOM   1816  O   LEU A 243       3.468 -15.834  23.983  1.00 89.83           O  
ATOM   1817  CG  LEU A 243       6.849 -17.455  21.171  1.00 89.83           C  
ATOM   1818  CD1 LEU A 243       8.359 -17.561  21.379  1.00 89.83           C  
ATOM   1819  CD2 LEU A 243       6.238 -18.850  21.325  1.00 89.83           C  
ATOM   1820  N   HIS A 244       4.451 -13.988  23.157  1.00 89.85           N  
ATOM   1821  CA  HIS A 244       3.870 -13.035  24.114  1.00 89.85           C  
ATOM   1822  C   HIS A 244       2.340 -13.027  24.040  1.00 89.85           C  
ATOM   1823  CB  HIS A 244       4.442 -11.635  23.836  1.00 89.85           C  
ATOM   1824  O   HIS A 244       1.655 -13.143  25.056  1.00 89.85           O  
ATOM   1825  CG  HIS A 244       3.816 -10.532  24.658  1.00 89.85           C  
ATOM   1826  CD2 HIS A 244       2.988  -9.551  24.189  1.00 89.85           C  
ATOM   1827  ND1 HIS A 244       4.064 -10.295  26.009  1.00 89.85           N  
ATOM   1828  CE1 HIS A 244       3.420  -9.160  26.309  1.00 89.85           C  
ATOM   1829  NE2 HIS A 244       2.751  -8.692  25.241  1.00 89.85           N  
ATOM   1830  N   ALA A 245       1.783 -12.963  22.829  1.00 88.38           N  
ATOM   1831  CA  ALA A 245       0.346 -12.898  22.593  1.00 88.38           C  
ATOM   1832  C   ALA A 245      -0.391 -14.188  22.976  1.00 88.38           C  
ATOM   1833  CB  ALA A 245       0.100 -12.522  21.127  1.00 88.38           C  
ATOM   1834  O   ALA A 245      -1.572 -14.137  23.326  1.00 88.38           O  
ATOM   1835  N   ARG A 246       0.294 -15.339  22.947  1.00 85.66           N  
ATOM   1836  CA  ARG A 246      -0.271 -16.627  23.372  1.00 85.66           C  
ATOM   1837  C   ARG A 246      -0.604 -16.656  24.858  1.00 85.66           C  
ATOM   1838  CB  ARG A 246       0.682 -17.758  22.964  1.00 85.66           C  
ATOM   1839  O   ARG A 246      -1.650 -17.187  25.224  1.00 85.66           O  
ATOM   1840  CG  ARG A 246       0.051 -19.140  23.183  1.00 85.66           C  
ATOM   1841  CD  ARG A 246       1.003 -20.238  22.703  1.00 85.66           C  
ATOM   1842  NE  ARG A 246       0.440 -21.580  22.950  1.00 85.66           N  
ATOM   1843  NH1 ARG A 246       2.202 -22.792  22.113  1.00 85.66           N  
ATOM   1844  NH2 ARG A 246       0.442 -23.860  22.969  1.00 85.66           N  
ATOM   1845  CZ  ARG A 246       1.027 -22.733  22.675  1.00 85.66           C  
ATOM   1846  N   ASN A 247       0.244 -16.050  25.683  1.00 76.63           N  
ATOM   1847  CA  ASN A 247       0.096 -16.071  27.138  1.00 76.63           C  
ATOM   1848  C   ASN A 247      -0.538 -14.788  27.697  1.00 76.63           C  
ATOM   1849  CB  ASN A 247       1.465 -16.395  27.755  1.00 76.63           C  
ATOM   1850  O   ASN A 247      -0.862 -14.729  28.882  1.00 76.63           O  
ATOM   1851  CG  ASN A 247       1.933 -17.811  27.446  1.00 76.63           C  
ATOM   1852  ND2 ASN A 247       3.167 -18.123  27.760  1.00 76.63           N  
ATOM   1853  OD1 ASN A 247       1.214 -18.653  26.927  1.00 76.63           O  
ATOM   1854  N   ASN A 248      -0.753 -13.764  26.864  1.00 79.48           N  
ATOM   1855  CA  ASN A 248      -1.227 -12.463  27.315  1.00 79.48           C  
ATOM   1856  C   ASN A 248      -2.618 -12.107  26.768  1.00 79.48           C  
ATOM   1857  CB  ASN A 248      -0.156 -11.415  26.988  1.00 79.48           C  
ATOM   1858  O   ASN A 248      -2.793 -11.691  25.623  1.00 79.48           O  
ATOM   1859  CG  ASN A 248      -0.427 -10.082  27.652  1.00 79.48           C  
ATOM   1860  ND2 ASN A 248       0.416  -9.114  27.396  1.00 79.48           N  
ATOM   1861  OD1 ASN A 248      -1.403  -9.894  28.371  1.00 79.48           O  
ATOM   1862  N   ASN A 249      -3.628 -12.140  27.641  1.00 73.85           N  
ATOM   1863  CA  ASN A 249      -4.985 -11.675  27.321  1.00 73.85           C  
ATOM   1864  C   ASN A 249      -5.074 -10.165  27.014  1.00 73.85           C  
ATOM   1865  CB  ASN A 249      -5.917 -12.048  28.489  1.00 73.85           C  
ATOM   1866  O   ASN A 249      -6.096  -9.696  26.498  1.00 73.85           O  
ATOM   1867  CG  ASN A 249      -6.334 -13.507  28.467  1.00 73.85           C  
ATOM   1868  ND2 ASN A 249      -6.585 -14.097  29.610  1.00 73.85           N  
ATOM   1869  OD1 ASN A 249      -6.517 -14.106  27.421  1.00 73.85           O  
ATOM   1870  N   ARG A 250      -4.032  -9.396  27.352  1.00 77.44           N  
ATOM   1871  CA  ARG A 250      -3.907  -7.961  27.065  1.00 77.44           C  
ATOM   1872  C   ARG A 250      -3.115  -7.675  25.792  1.00 77.44           C  
ATOM   1873  CB  ARG A 250      -3.298  -7.212  28.263  1.00 77.44           C  
ATOM   1874  O   ARG A 250      -2.931  -6.503  25.500  1.00 77.44           O  
ATOM   1875  CG  ARG A 250      -4.081  -7.427  29.563  1.00 77.44           C  
ATOM   1876  CD  ARG A 250      -3.433  -6.638  30.703  1.00 77.44           C  
ATOM   1877  NE  ARG A 250      -4.190  -6.794  31.961  1.00 77.44           N  
ATOM   1878  NH1 ARG A 250      -2.709  -5.695  33.328  1.00 77.44           N  
ATOM   1879  NH2 ARG A 250      -4.561  -6.585  34.200  1.00 77.44           N  
ATOM   1880  CZ  ARG A 250      -3.819  -6.357  33.152  1.00 77.44           C  
ATOM   1881  N   ALA A 251      -2.684  -8.700  25.052  1.00 84.99           N  
ATOM   1882  CA  ALA A 251      -1.926  -8.518  23.821  1.00 84.99           C  
ATOM   1883  C   ALA A 251      -2.622  -7.551  22.853  1.00 84.99           C  
ATOM   1884  CB  ALA A 251      -1.693  -9.877  23.165  1.00 84.99           C  
ATOM   1885  O   ALA A 251      -3.839  -7.647  22.658  1.00 84.99           O  
ATOM   1886  N   LEU A 252      -1.844  -6.657  22.231  1.00 84.23           N  
ATOM   1887  CA  LEU A 252      -2.354  -5.635  21.302  1.00 84.23           C  
ATOM   1888  C   LEU A 252      -3.259  -6.228  20.196  1.00 84.23           C  
ATOM   1889  CB  LEU A 252      -1.135  -4.901  20.710  1.00 84.23           C  
ATOM   1890  O   LEU A 252      -4.320  -5.688  19.870  1.00 84.23           O  
ATOM   1891  CG  LEU A 252      -1.463  -3.616  19.929  1.00 84.23           C  
ATOM   1892  CD1 LEU A 252      -2.019  -2.515  20.838  1.00 84.23           C  
ATOM   1893  CD2 LEU A 252      -0.178  -3.100  19.285  1.00 84.23           C  
ATOM   1894  N   PHE A 253      -2.870  -7.394  19.680  1.00 86.00           N  
ATOM   1895  CA  PHE A 253      -3.610  -8.241  18.757  1.00 86.00           C  
ATOM   1896  C   PHE A 253      -3.875  -9.578  19.434  1.00 86.00           C  
ATOM   1897  CB  PHE A 253      -2.840  -8.423  17.442  1.00 86.00           C  
ATOM   1898  O   PHE A 253      -3.028 -10.469  19.496  1.00 86.00           O  
ATOM   1899  CG  PHE A 253      -2.405  -7.128  16.800  1.00 86.00           C  
ATOM   1900  CD1 PHE A 253      -3.330  -6.084  16.623  1.00 86.00           C  
ATOM   1901  CD2 PHE A 253      -1.069  -6.956  16.404  1.00 86.00           C  
ATOM   1902  CE1 PHE A 253      -2.917  -4.859  16.087  1.00 86.00           C  
ATOM   1903  CE2 PHE A 253      -0.668  -5.742  15.830  1.00 86.00           C  
ATOM   1904  CZ  PHE A 253      -1.586  -4.689  15.687  1.00 86.00           C  
ATOM   1905  N   SER A 254      -5.086  -9.726  19.960  1.00 82.87           N  
ATOM   1906  CA  SER A 254      -5.490 -10.977  20.586  1.00 82.87           C  
ATOM   1907  C   SER A 254      -5.532 -12.110  19.560  1.00 82.87           C  
ATOM   1908  CB  SER A 254      -6.858 -10.810  21.245  1.00 82.87           C  
ATOM   1909  O   SER A 254      -6.184 -11.987  18.523  1.00 82.87           O  
ATOM   1910  OG  SER A 254      -7.183 -11.980  21.975  1.00 82.87           O  
ATOM   1911  N   LEU A 255      -4.964 -13.273  19.903  1.00 84.99           N  
ATOM   1912  CA  LEU A 255      -5.083 -14.489  19.086  1.00 84.99           C  
ATOM   1913  C   LEU A 255      -6.539 -14.951  18.883  1.00 84.99           C  
ATOM   1914  CB  LEU A 255      -4.248 -15.624  19.699  1.00 84.99           C  
ATOM   1915  O   LEU A 255      -6.815 -15.764  18.003  1.00 84.99           O  
ATOM   1916  CG  LEU A 255      -2.724 -15.406  19.692  1.00 84.99           C  
ATOM   1917  CD1 LEU A 255      -2.070 -16.627  20.330  1.00 84.99           C  
ATOM   1918  CD2 LEU A 255      -2.149 -15.252  18.283  1.00 84.99           C  
ATOM   1919  N   LYS A 256      -7.495 -14.398  19.646  1.00 84.95           N  
ATOM   1920  CA  LYS A 256      -8.937 -14.588  19.425  1.00 84.95           C  
ATOM   1921  C   LYS A 256      -9.382 -14.149  18.027  1.00 84.95           C  
ATOM   1922  CB  LYS A 256      -9.743 -13.837  20.495  1.00 84.95           C  
ATOM   1923  O   LYS A 256     -10.323 -14.742  17.513  1.00 84.95           O  
ATOM   1924  CG  LYS A 256      -9.549 -14.444  21.893  1.00 84.95           C  
ATOM   1925  CD  LYS A 256     -10.365 -13.688  22.950  1.00 84.95           C  
ATOM   1926  CE  LYS A 256     -10.108 -14.312  24.328  1.00 84.95           C  
ATOM   1927  NZ  LYS A 256     -10.933 -13.696  25.399  1.00 84.95           N  
ATOM   1928  N   LEU A 257      -8.684 -13.194  17.401  1.00 86.23           N  
ATOM   1929  CA  LEU A 257      -8.905 -12.792  16.006  1.00 86.23           C  
ATOM   1930  C   LEU A 257      -8.867 -13.997  15.055  1.00 86.23           C  
ATOM   1931  CB  LEU A 257      -7.803 -11.794  15.602  1.00 86.23           C  
ATOM   1932  O   LEU A 257      -9.720 -14.132  14.183  1.00 86.23           O  
ATOM   1933  CG  LEU A 257      -7.921 -10.388  16.212  1.00 86.23           C  
ATOM   1934  CD1 LEU A 257      -6.623  -9.610  15.999  1.00 86.23           C  
ATOM   1935  CD2 LEU A 257      -9.047  -9.602  15.548  1.00 86.23           C  
ATOM   1936  N   PHE A 258      -7.924 -14.917  15.275  1.00 89.65           N  
ATOM   1937  CA  PHE A 258      -7.719 -16.070  14.402  1.00 89.65           C  
ATOM   1938  C   PHE A 258      -8.758 -17.188  14.594  1.00 89.65           C  
ATOM   1939  CB  PHE A 258      -6.285 -16.591  14.557  1.00 89.65           C  
ATOM   1940  O   PHE A 258      -8.811 -18.124  13.792  1.00 89.65           O  
ATOM   1941  CG  PHE A 258      -5.226 -15.602  14.111  1.00 89.65           C  
ATOM   1942  CD1 PHE A 258      -4.887 -15.501  12.749  1.00 89.65           C  
ATOM   1943  CD2 PHE A 258      -4.574 -14.785  15.052  1.00 89.65           C  
ATOM   1944  CE1 PHE A 258      -3.893 -14.597  12.335  1.00 89.65           C  
ATOM   1945  CE2 PHE A 258      -3.588 -13.872  14.638  1.00 89.65           C  
ATOM   1946  CZ  PHE A 258      -3.245 -13.781  13.278  1.00 89.65           C  
ATOM   1947  N   ARG A 259      -9.617 -17.093  15.622  1.00 88.05           N  
ATOM   1948  CA  ARG A 259     -10.778 -17.987  15.771  1.00 88.05           C  
ATOM   1949  C   ARG A 259     -11.859 -17.675  14.737  1.00 88.05           C  
ATOM   1950  CB  ARG A 259     -11.366 -17.916  17.188  1.00 88.05           C  
ATOM   1951  O   ARG A 259     -12.586 -18.578  14.331  1.00 88.05           O  
ATOM   1952  CG  ARG A 259     -10.397 -18.426  18.264  1.00 88.05           C  
ATOM   1953  CD  ARG A 259     -11.096 -18.433  19.629  1.00 88.05           C  
ATOM   1954  NE  ARG A 259     -10.224 -18.981  20.687  1.00 88.05           N  
ATOM   1955  NH1 ARG A 259     -11.789 -19.021  22.371  1.00 88.05           N  
ATOM   1956  NH2 ARG A 259      -9.734 -19.798  22.759  1.00 88.05           N  
ATOM   1957  CZ  ARG A 259     -10.584 -19.261  21.929  1.00 88.05           C  
ATOM   1958  N   THR A 260     -11.943 -16.428  14.274  1.00 88.46           N  
ATOM   1959  CA  THR A 260     -12.828 -16.048  13.173  1.00 88.46           C  
ATOM   1960  C   THR A 260     -12.217 -16.541  11.863  1.00 88.46           C  
ATOM   1961  CB  THR A 260     -13.095 -14.536  13.164  1.00 88.46           C  
ATOM   1962  O   THR A 260     -11.252 -15.981  11.348  1.00 88.46           O  
ATOM   1963  CG2 THR A 260     -14.127 -14.139  12.111  1.00 88.46           C  
ATOM   1964  OG1 THR A 260     -13.641 -14.156  14.404  1.00 88.46           O  
ATOM   1965  N   ARG A 261     -12.770 -17.628  11.315  1.00 89.41           N  
ATOM   1966  CA  ARG A 261     -12.215 -18.322  10.139  1.00 89.41           C  
ATOM   1967  C   ARG A 261     -12.071 -17.415   8.912  1.00 89.41           C  
ATOM   1968  CB  ARG A 261     -13.089 -19.553   9.849  1.00 89.41           C  
ATOM   1969  O   ARG A 261     -11.079 -17.527   8.193  1.00 89.41           O  
ATOM   1970  CG  ARG A 261     -12.481 -20.484   8.789  1.00 89.41           C  
ATOM   1971  CD  ARG A 261     -13.349 -21.739   8.641  1.00 89.41           C  
ATOM   1972  NE  ARG A 261     -12.796 -22.678   7.646  1.00 89.41           N  
ATOM   1973  NH1 ARG A 261     -14.286 -24.393   8.006  1.00 89.41           N  
ATOM   1974  NH2 ARG A 261     -12.662 -24.643   6.500  1.00 89.41           N  
ATOM   1975  CZ  ARG A 261     -13.248 -23.895   7.392  1.00 89.41           C  
ATOM   1976  N   THR A 262     -13.028 -16.518   8.679  1.00 88.74           N  
ATOM   1977  CA  THR A 262     -12.986 -15.536   7.583  1.00 88.74           C  
ATOM   1978  C   THR A 262     -11.889 -14.496   7.780  1.00 88.74           C  
ATOM   1979  CB  THR A 262     -14.343 -14.841   7.409  1.00 88.74           C  
ATOM   1980  O   THR A 262     -11.209 -14.172   6.810  1.00 88.74           O  
ATOM   1981  CG2 THR A 262     -15.346 -15.811   6.784  1.00 88.74           C  
ATOM   1982  OG1 THR A 262     -14.846 -14.467   8.664  1.00 88.74           O  
ATOM   1983  N   PHE A 263     -11.617 -14.076   9.021  1.00 91.25           N  
ATOM   1984  CA  PHE A 263     -10.462 -13.235   9.340  1.00 91.25           C  
ATOM   1985  C   PHE A 263      -9.145 -13.961   9.052  1.00 91.25           C  
ATOM   1986  CB  PHE A 263     -10.516 -12.742  10.793  1.00 91.25           C  
ATOM   1987  O   PHE A 263      -8.330 -13.436   8.305  1.00 91.25           O  
ATOM   1988  CG  PHE A 263      -9.342 -11.852  11.156  1.00 91.25           C  
ATOM   1989  CD1 PHE A 263      -8.186 -12.388  11.754  1.00 91.25           C  
ATOM   1990  CD2 PHE A 263      -9.387 -10.481  10.858  1.00 91.25           C  
ATOM   1991  CE1 PHE A 263      -7.094 -11.551  12.046  1.00 91.25           C  
ATOM   1992  CE2 PHE A 263      -8.296  -9.645  11.133  1.00 91.25           C  
ATOM   1993  CZ  PHE A 263      -7.150 -10.180  11.735  1.00 91.25           C  
ATOM   1994  N   SER A 264      -8.937 -15.182   9.559  1.00 93.46           N  
ATOM   1995  CA  SER A 264      -7.683 -15.926   9.335  1.00 93.46           C  
ATOM   1996  C   SER A 264      -7.392 -16.167   7.854  1.00 93.46           C  
ATOM   1997  CB  SER A 264      -7.724 -17.281  10.043  1.00 93.46           C  
ATOM   1998  O   SER A 264      -6.287 -15.902   7.384  1.00 93.46           O  
ATOM   1999  OG  SER A 264      -7.827 -17.039  11.423  1.00 93.46           O  
ATOM   2000  N   LEU A 265      -8.391 -16.642   7.103  1.00 92.97           N  
ATOM   2001  CA  LEU A 265      -8.248 -16.894   5.666  1.00 92.97           C  
ATOM   2002  C   LEU A 265      -8.138 -15.593   4.867  1.00 92.97           C  
ATOM   2003  CB  LEU A 265      -9.437 -17.728   5.164  1.00 92.97           C  
ATOM   2004  O   LEU A 265      -7.328 -15.510   3.945  1.00 92.97           O  
ATOM   2005  CG  LEU A 265      -9.477 -19.171   5.695  1.00 92.97           C  
ATOM   2006  CD1 LEU A 265     -10.783 -19.823   5.252  1.00 92.97           C  
ATOM   2007  CD2 LEU A 265      -8.323 -20.020   5.155  1.00 92.97           C  
ATOM   2008  N   GLY A 266      -8.920 -14.575   5.233  1.00 93.03           N  
ATOM   2009  CA  GLY A 266      -8.876 -13.250   4.625  1.00 93.03           C  
ATOM   2010  C   GLY A 266      -7.527 -12.571   4.835  1.00 93.03           C  
ATOM   2011  O   GLY A 266      -6.984 -12.008   3.890  1.00 93.03           O  
ATOM   2012  N   LEU A 267      -6.941 -12.695   6.026  1.00 94.37           N  
ATOM   2013  CA  LEU A 267      -5.650 -12.119   6.386  1.00 94.37           C  
ATOM   2014  C   LEU A 267      -4.486 -12.857   5.714  1.00 94.37           C  
ATOM   2015  CB  LEU A 267      -5.519 -12.128   7.918  1.00 94.37           C  
ATOM   2016  O   LEU A 267      -3.635 -12.214   5.103  1.00 94.37           O  
ATOM   2017  CG  LEU A 267      -4.347 -11.280   8.429  1.00 94.37           C  
ATOM   2018  CD1 LEU A 267      -4.653  -9.786   8.255  1.00 94.37           C  
ATOM   2019  CD2 LEU A 267      -4.107 -11.592   9.903  1.00 94.37           C  
ATOM   2020  N   ALA A 268      -4.471 -14.194   5.760  1.00 94.46           N  
ATOM   2021  CA  ALA A 268      -3.447 -15.003   5.094  1.00 94.46           C  
ATOM   2022  C   ALA A 268      -3.492 -14.826   3.568  1.00 94.46           C  
ATOM   2023  CB  ALA A 268      -3.645 -16.470   5.493  1.00 94.46           C  
ATOM   2024  O   ALA A 268      -2.468 -14.583   2.929  1.00 94.46           O  
ATOM   2025  N   GLY A 269      -4.695 -14.864   2.986  1.00 94.38           N  
ATOM   2026  CA  GLY A 269      -4.905 -14.559   1.574  1.00 94.38           C  
ATOM   2027  C   GLY A 269      -4.571 -13.102   1.246  1.00 94.38           C  
ATOM   2028  O   GLY A 269      -4.034 -12.826   0.177  1.00 94.38           O  
ATOM   2029  N   SER A 270      -4.811 -12.171   2.178  1.00 93.08           N  
ATOM   2030  CA  SER A 270      -4.424 -10.764   2.047  1.00 93.08           C  
ATOM   2031  C   SER A 270      -2.921 -10.574   1.956  1.00 93.08           C  
ATOM   2032  CB  SER A 270      -4.983  -9.864   3.147  1.00 93.08           C  
ATOM   2033  O   SER A 270      -2.465  -9.854   1.073  1.00 93.08           O  
ATOM   2034  OG  SER A 270      -6.340  -9.574   2.888  1.00 93.08           O  
ATOM   2035  N   PHE A 271      -2.173 -11.218   2.849  1.00 95.22           N  
ATOM   2036  CA  PHE A 271      -0.717 -11.187   2.875  1.00 95.22           C  
ATOM   2037  C   PHE A 271      -0.134 -11.757   1.579  1.00 95.22           C  
ATOM   2038  CB  PHE A 271      -0.235 -11.973   4.102  1.00 95.22           C  
ATOM   2039  O   PHE A 271       0.517 -11.032   0.828  1.00 95.22           O  
ATOM   2040  CG  PHE A 271       1.272 -12.075   4.197  1.00 95.22           C  
ATOM   2041  CD1 PHE A 271       1.915 -13.276   3.842  1.00 95.22           C  
ATOM   2042  CD2 PHE A 271       2.041 -10.970   4.611  1.00 95.22           C  
ATOM   2043  CE1 PHE A 271       3.315 -13.372   3.912  1.00 95.22           C  
ATOM   2044  CE2 PHE A 271       3.439 -11.068   4.684  1.00 95.22           C  
ATOM   2045  CZ  PHE A 271       4.076 -12.269   4.336  1.00 95.22           C  
ATOM   2046  N   ALA A 272      -0.451 -13.018   1.265  1.00 94.54           N  
ATOM   2047  CA  ALA A 272       0.055 -13.686   0.068  1.00 94.54           C  
ATOM   2048  C   ALA A 272      -0.391 -12.958  -1.209  1.00 94.54           C  
ATOM   2049  CB  ALA A 272      -0.430 -15.141   0.097  1.00 94.54           C  
ATOM   2050  O   ALA A 272       0.372 -12.792  -2.157  1.00 94.54           O  
ATOM   2051  N   GLY A 273      -1.633 -12.470  -1.228  1.00 94.15           N  
ATOM   2052  CA  GLY A 273      -2.176 -11.785  -2.385  1.00 94.15           C  
ATOM   2053  C   GLY A 273      -1.546 -10.435  -2.667  1.00 94.15           C  
ATOM   2054  O   GLY A 273      -1.317 -10.101  -3.833  1.00 94.15           O  
ATOM   2055  N   ARG A 274      -1.234  -9.672  -1.623  1.00 92.69           N  
ATOM   2056  CA  ARG A 274      -0.637  -8.346  -1.771  1.00 92.69           C  
ATOM   2057  C   ARG A 274       0.836  -8.363  -2.117  1.00 92.69           C  
ATOM   2058  CB  ARG A 274      -0.860  -7.535  -0.508  1.00 92.69           C  
ATOM   2059  O   ARG A 274       1.263  -7.406  -2.744  1.00 92.69           O  
ATOM   2060  CG  ARG A 274      -2.280  -6.992  -0.518  1.00 92.69           C  
ATOM   2061  CD  ARG A 274      -2.470  -6.122   0.706  1.00 92.69           C  
ATOM   2062  NE  ARG A 274      -3.717  -5.358   0.566  1.00 92.69           N  
ATOM   2063  NH1 ARG A 274      -5.034  -6.539   2.041  1.00 92.69           N  
ATOM   2064  NH2 ARG A 274      -5.782  -4.666   1.087  1.00 92.69           N  
ATOM   2065  CZ  ARG A 274      -4.840  -5.539   1.229  1.00 92.69           C  
ATOM   2066  N   ILE A 275       1.559  -9.440  -1.817  1.00 93.62           N  
ATOM   2067  CA  ILE A 275       2.909  -9.647  -2.356  1.00 93.62           C  
ATOM   2068  C   ILE A 275       2.863  -9.559  -3.887  1.00 93.62           C  
ATOM   2069  CB  ILE A 275       3.482 -10.985  -1.840  1.00 93.62           C  
ATOM   2070  O   ILE A 275       3.546  -8.729  -4.478  1.00 93.62           O  
ATOM   2071  CG1 ILE A 275       3.788 -10.864  -0.331  1.00 93.62           C  
ATOM   2072  CG2 ILE A 275       4.743 -11.387  -2.617  1.00 93.62           C  
ATOM   2073  CD1 ILE A 275       4.152 -12.191   0.344  1.00 93.62           C  
ATOM   2074  N   GLY A 276       1.959 -10.312  -4.520  1.00 91.29           N  
ATOM   2075  CA  GLY A 276       1.760 -10.260  -5.969  1.00 91.29           C  
ATOM   2076  C   GLY A 276       1.310  -8.885  -6.483  1.00 91.29           C  
ATOM   2077  O   GLY A 276       1.867  -8.366  -7.445  1.00 91.29           O  
ATOM   2078  N   SER A 277       0.338  -8.248  -5.818  1.00 88.23           N  
ATOM   2079  CA  SER A 277      -0.115  -6.899  -6.203  1.00 88.23           C  
ATOM   2080  C   SER A 277       0.952  -5.817  -5.991  1.00 88.23           C  
ATOM   2081  CB  SER A 277      -1.372  -6.485  -5.429  1.00 88.23           C  
ATOM   2082  O   SER A 277       0.899  -4.803  -6.675  1.00 88.23           O  
ATOM   2083  OG  SER A 277      -2.507  -7.262  -5.777  1.00 88.23           O  
ATOM   2084  N   GLY A 278       1.888  -6.004  -5.056  1.00 87.47           N  
ATOM   2085  CA  GLY A 278       2.988  -5.078  -4.776  1.00 87.47           C  
ATOM   2086  C   GLY A 278       4.111  -5.140  -5.813  1.00 87.47           C  
ATOM   2087  O   GLY A 278       4.795  -4.144  -6.015  1.00 87.47           O  
ATOM   2088  N   MET A 279       4.265  -6.266  -6.518  1.00 91.86           N  
ATOM   2089  CA  MET A 279       5.251  -6.413  -7.599  1.00 91.86           C  
ATOM   2090  C   MET A 279       4.905  -5.554  -8.823  1.00 91.86           C  
ATOM   2091  CB  MET A 279       5.320  -7.882  -8.044  1.00 91.86           C  
ATOM   2092  O   MET A 279       5.793  -4.979  -9.448  1.00 91.86           O  
ATOM   2093  CG  MET A 279       5.821  -8.833  -6.960  1.00 91.86           C  
ATOM   2094  SD  MET A 279       5.414 -10.570  -7.235  1.00 91.86           S  
ATOM   2095  CE  MET A 279       6.430 -11.211  -5.896  1.00 91.86           C  
ATOM   2096  N   LEU A 280       3.615  -5.464  -9.168  1.00 90.47           N  
ATOM   2097  CA  LEU A 280       3.151  -4.891 -10.438  1.00 90.47           C  
ATOM   2098  C   LEU A 280       3.457  -3.388 -10.588  1.00 90.47           C  
ATOM   2099  CB  LEU A 280       1.657  -5.207 -10.666  1.00 90.47           C  
ATOM   2100  O   LEU A 280       4.025  -3.023 -11.612  1.00 90.47           O  
ATOM   2101  CG  LEU A 280       1.308  -6.704 -10.701  1.00 90.47           C  
ATOM   2102  CD1 LEU A 280      -0.213  -6.875 -10.686  1.00 90.47           C  
ATOM   2103  CD2 LEU A 280       1.922  -7.401 -11.915  1.00 90.47           C  
ATOM   2104  N   PRO A 281       3.175  -2.503  -9.607  1.00 84.05           N  
ATOM   2105  CA  PRO A 281       3.461  -1.073  -9.745  1.00 84.05           C  
ATOM   2106  C   PRO A 281       4.943  -0.752  -9.948  1.00 84.05           C  
ATOM   2107  CB  PRO A 281       2.953  -0.416  -8.458  1.00 84.05           C  
ATOM   2108  O   PRO A 281       5.258   0.272 -10.539  1.00 84.05           O  
ATOM   2109  CG  PRO A 281       1.890  -1.383  -7.954  1.00 84.05           C  
ATOM   2110  CD  PRO A 281       2.460  -2.735  -8.364  1.00 84.05           C  
ATOM   2111  N   PHE A 282       5.842  -1.612  -9.462  1.00 84.05           N  
ATOM   2112  CA  PHE A 282       7.278  -1.492  -9.701  1.00 84.05           C  
ATOM   2113  C   PHE A 282       7.662  -2.058 -11.074  1.00 84.05           C  
ATOM   2114  CB  PHE A 282       8.017  -2.195  -8.555  1.00 84.05           C  
ATOM   2115  O   PHE A 282       8.325  -1.394 -11.862  1.00 84.05           O  
ATOM   2116  CG  PHE A 282       9.513  -2.307  -8.769  1.00 84.05           C  
ATOM   2117  CD1 PHE A 282      10.082  -3.540  -9.141  1.00 84.05           C  
ATOM   2118  CD2 PHE A 282      10.335  -1.175  -8.623  1.00 84.05           C  
ATOM   2119  CE1 PHE A 282      11.464  -3.642  -9.372  1.00 84.05           C  
ATOM   2120  CE2 PHE A 282      11.719  -1.278  -8.848  1.00 84.05           C  
ATOM   2121  CZ  PHE A 282      12.283  -2.510  -9.224  1.00 84.05           C  
ATOM   2122  N   MET A 283       7.204  -3.270 -11.389  1.00 88.79           N  
ATOM   2123  CA  MET A 283       7.613  -3.987 -12.599  1.00 88.79           C  
ATOM   2124  C   MET A 283       7.059  -3.416 -13.889  1.00 88.79           C  
ATOM   2125  CB  MET A 283       7.176  -5.446 -12.484  1.00 88.79           C  
ATOM   2126  O   MET A 283       7.773  -3.374 -14.885  1.00 88.79           O  
ATOM   2127  CG  MET A 283       8.219  -6.174 -11.662  1.00 88.79           C  
ATOM   2128  SD  MET A 283       9.719  -6.481 -12.617  1.00 88.79           S  
ATOM   2129  CE  MET A 283      10.538  -7.486 -11.390  1.00 88.79           C  
ATOM   2130  N   THR A 284       5.803  -2.977 -13.897  1.00 89.64           N  
ATOM   2131  CA  THR A 284       5.166  -2.469 -15.111  1.00 89.64           C  
ATOM   2132  C   THR A 284       5.920  -1.269 -15.706  1.00 89.64           C  
ATOM   2133  CB  THR A 284       3.684  -2.156 -14.875  1.00 89.64           C  
ATOM   2134  O   THR A 284       6.304  -1.355 -16.871  1.00 89.64           O  
ATOM   2135  CG2 THR A 284       2.964  -1.907 -16.187  1.00 89.64           C  
ATOM   2136  OG1 THR A 284       2.997  -3.255 -14.318  1.00 89.64           O  
ATOM   2137  N   PRO A 285       6.209  -0.176 -14.968  1.00 84.20           N  
ATOM   2138  CA  PRO A 285       6.960   0.946 -15.532  1.00 84.20           C  
ATOM   2139  C   PRO A 285       8.416   0.591 -15.854  1.00 84.20           C  
ATOM   2140  CB  PRO A 285       6.869   2.068 -14.495  1.00 84.20           C  
ATOM   2141  O   PRO A 285       8.936   1.090 -16.849  1.00 84.20           O  
ATOM   2142  CG  PRO A 285       6.667   1.324 -13.179  1.00 84.20           C  
ATOM   2143  CD  PRO A 285       5.822   0.123 -13.596  1.00 84.20           C  
ATOM   2144  N   VAL A 286       9.061  -0.275 -15.061  1.00 85.95           N  
ATOM   2145  CA  VAL A 286      10.431  -0.748 -15.329  1.00 85.95           C  
ATOM   2146  C   VAL A 286      10.485  -1.524 -16.645  1.00 85.95           C  
ATOM   2147  CB  VAL A 286      10.951  -1.599 -14.151  1.00 85.95           C  
ATOM   2148  O   VAL A 286      11.365  -1.282 -17.463  1.00 85.95           O  
ATOM   2149  CG1 VAL A 286      12.253  -2.341 -14.466  1.00 85.95           C  
ATOM   2150  CG2 VAL A 286      11.233  -0.703 -12.938  1.00 85.95           C  
ATOM   2151  N   PHE A 287       9.517  -2.403 -16.896  1.00 89.11           N  
ATOM   2152  CA  PHE A 287       9.431  -3.154 -18.142  1.00 89.11           C  
ATOM   2153  C   PHE A 287       9.096  -2.266 -19.345  1.00 89.11           C  
ATOM   2154  CB  PHE A 287       8.396  -4.264 -17.978  1.00 89.11           C  
ATOM   2155  O   PHE A 287       9.703  -2.427 -20.397  1.00 89.11           O  
ATOM   2156  CG  PHE A 287       8.174  -5.053 -19.248  1.00 89.11           C  
ATOM   2157  CD1 PHE A 287       6.961  -4.941 -19.940  1.00 89.11           C  
ATOM   2158  CD2 PHE A 287       9.201  -5.853 -19.774  1.00 89.11           C  
ATOM   2159  CE1 PHE A 287       6.742  -5.699 -21.097  1.00 89.11           C  
ATOM   2160  CE2 PHE A 287       8.997  -6.591 -20.950  1.00 89.11           C  
ATOM   2161  CZ  PHE A 287       7.756  -6.529 -21.606  1.00 89.11           C  
ATOM   2162  N   LEU A 288       8.186  -1.296 -19.205  1.00 86.83           N  
ATOM   2163  CA  LEU A 288       7.898  -0.358 -20.295  1.00 86.83           C  
ATOM   2164  C   LEU A 288       9.136   0.471 -20.671  1.00 86.83           C  
ATOM   2165  CB  LEU A 288       6.732   0.566 -19.911  1.00 86.83           C  
ATOM   2166  O   LEU A 288       9.409   0.651 -21.853  1.00 86.83           O  
ATOM   2167  CG  LEU A 288       5.351  -0.108 -19.816  1.00 86.83           C  
ATOM   2168  CD1 LEU A 288       4.322   0.950 -19.438  1.00 86.83           C  
ATOM   2169  CD2 LEU A 288       4.894  -0.757 -21.120  1.00 86.83           C  
ATOM   2170  N   GLN A 289       9.896   0.951 -19.685  1.00 82.36           N  
ATOM   2171  CA  GLN A 289      11.068   1.796 -19.934  1.00 82.36           C  
ATOM   2172  C   GLN A 289      12.285   0.992 -20.391  1.00 82.36           C  
ATOM   2173  CB  GLN A 289      11.400   2.619 -18.684  1.00 82.36           C  
ATOM   2174  O   GLN A 289      12.836   1.262 -21.451  1.00 82.36           O  
ATOM   2175  CG  GLN A 289      10.343   3.695 -18.422  1.00 82.36           C  
ATOM   2176  CD  GLN A 289      10.622   4.439 -17.128  1.00 82.36           C  
ATOM   2177  NE2 GLN A 289       9.832   4.228 -16.101  1.00 82.36           N  
ATOM   2178  OE1 GLN A 289      11.550   5.216 -17.005  1.00 82.36           O  
ATOM   2179  N   ILE A 290      12.701  -0.006 -19.610  1.00 83.80           N  
ATOM   2180  CA  ILE A 290      13.933  -0.766 -19.863  1.00 83.80           C  
ATOM   2181  C   ILE A 290      13.678  -1.911 -20.847  1.00 83.80           C  
ATOM   2182  CB  ILE A 290      14.540  -1.277 -18.533  1.00 83.80           C  
ATOM   2183  O   ILE A 290      14.494  -2.163 -21.725  1.00 83.80           O  
ATOM   2184  CG1 ILE A 290      14.780  -0.102 -17.552  1.00 83.80           C  
ATOM   2185  CG2 ILE A 290      15.844  -2.055 -18.793  1.00 83.80           C  
ATOM   2186  CD1 ILE A 290      15.452  -0.497 -16.231  1.00 83.80           C  
ATOM   2187  N   GLY A 291      12.547  -2.607 -20.716  1.00 83.85           N  
ATOM   2188  CA  GLY A 291      12.216  -3.759 -21.559  1.00 83.85           C  
ATOM   2189  C   GLY A 291      11.725  -3.383 -22.960  1.00 83.85           C  
ATOM   2190  O   GLY A 291      12.066  -4.071 -23.918  1.00 83.85           O  
ATOM   2191  N   LEU A 292      10.942  -2.303 -23.089  1.00 85.58           N  
ATOM   2192  CA  LEU A 292      10.374  -1.845 -24.369  1.00 85.58           C  
ATOM   2193  C   LEU A 292      10.971  -0.528 -24.888  1.00 85.58           C  
ATOM   2194  CB  LEU A 292       8.839  -1.746 -24.270  1.00 85.58           C  
ATOM   2195  O   LEU A 292      10.623  -0.105 -25.987  1.00 85.58           O  
ATOM   2196  CG  LEU A 292       8.113  -3.037 -23.865  1.00 85.58           C  
ATOM   2197  CD1 LEU A 292       6.609  -2.759 -23.784  1.00 85.58           C  
ATOM   2198  CD2 LEU A 292       8.377  -4.173 -24.857  1.00 85.58           C  
ATOM   2199  N   GLY A 293      11.845   0.134 -24.124  1.00 82.50           N  
ATOM   2200  CA  GLY A 293      12.490   1.383 -24.542  1.00 82.50           C  
ATOM   2201  C   GLY A 293      11.575   2.612 -24.524  1.00 82.50           C  
ATOM   2202  O   GLY A 293      11.878   3.607 -25.182  1.00 82.50           O  
ATOM   2203  N   PHE A 294      10.436   2.573 -23.824  1.00 81.88           N  
ATOM   2204  CA  PHE A 294       9.533   3.725 -23.769  1.00 81.88           C  
ATOM   2205  C   PHE A 294      10.166   4.847 -22.949  1.00 81.88           C  
ATOM   2206  CB  PHE A 294       8.154   3.360 -23.195  1.00 81.88           C  
ATOM   2207  O   PHE A 294      10.783   4.606 -21.911  1.00 81.88           O  
ATOM   2208  CG  PHE A 294       7.215   2.572 -24.095  1.00 81.88           C  
ATOM   2209  CD1 PHE A 294       7.676   1.791 -25.177  1.00 81.88           C  
ATOM   2210  CD2 PHE A 294       5.831   2.652 -23.849  1.00 81.88           C  
ATOM   2211  CE1 PHE A 294       6.768   1.113 -26.005  1.00 81.88           C  
ATOM   2212  CE2 PHE A 294       4.923   1.975 -24.681  1.00 81.88           C  
ATOM   2213  CZ  PHE A 294       5.390   1.210 -25.763  1.00 81.88           C  
ATOM   2214  N   SER A 295       9.945   6.098 -23.358  1.00 79.09           N  
ATOM   2215  CA  SER A 295      10.350   7.223 -22.515  1.00 79.09           C  
ATOM   2216  C   SER A 295       9.569   7.216 -21.187  1.00 79.09           C  
ATOM   2217  CB  SER A 295      10.241   8.564 -23.247  1.00 79.09           C  
ATOM   2218  O   SER A 295       8.419   6.754 -21.158  1.00 79.09           O  
ATOM   2219  OG  SER A 295       8.913   9.052 -23.308  1.00 79.09           O  
ATOM   2220  N   PRO A 296      10.132   7.765 -20.091  1.00 71.08           N  
ATOM   2221  CA  PRO A 296       9.451   7.827 -18.794  1.00 71.08           C  
ATOM   2222  C   PRO A 296       8.052   8.456 -18.873  1.00 71.08           C  
ATOM   2223  CB  PRO A 296      10.382   8.642 -17.889  1.00 71.08           C  
ATOM   2224  O   PRO A 296       7.112   7.974 -18.241  1.00 71.08           O  
ATOM   2225  CG  PRO A 296      11.770   8.397 -18.480  1.00 71.08           C  
ATOM   2226  CD  PRO A 296      11.499   8.262 -19.976  1.00 71.08           C  
ATOM   2227  N   PHE A 297       7.888   9.480 -19.718  1.00 75.78           N  
ATOM   2228  CA  PHE A 297       6.601  10.128 -19.975  1.00 75.78           C  
ATOM   2229  C   PHE A 297       5.574   9.169 -20.598  1.00 75.78           C  
ATOM   2230  CB  PHE A 297       6.839  11.350 -20.870  1.00 75.78           C  
ATOM   2231  O   PHE A 297       4.460   9.041 -20.091  1.00 75.78           O  
ATOM   2232  CG  PHE A 297       5.578  12.132 -21.173  1.00 75.78           C  
ATOM   2233  CD1 PHE A 297       4.965  12.033 -22.436  1.00 75.78           C  
ATOM   2234  CD2 PHE A 297       5.016  12.961 -20.184  1.00 75.78           C  
ATOM   2235  CE1 PHE A 297       3.804  12.776 -22.712  1.00 75.78           C  
ATOM   2236  CE2 PHE A 297       3.846  13.691 -20.457  1.00 75.78           C  
ATOM   2237  CZ  PHE A 297       3.242  13.600 -21.722  1.00 75.78           C  
ATOM   2238  N   HIS A 298       5.947   8.434 -21.652  1.00 78.56           N  
ATOM   2239  CA  HIS A 298       5.052   7.467 -22.295  1.00 78.56           C  
ATOM   2240  C   HIS A 298       4.728   6.278 -21.384  1.00 78.56           C  
ATOM   2241  CB  HIS A 298       5.668   6.968 -23.607  1.00 78.56           C  
ATOM   2242  O   HIS A 298       3.579   5.834 -21.341  1.00 78.56           O  
ATOM   2243  CG  HIS A 298       5.677   8.010 -24.690  1.00 78.56           C  
ATOM   2244  CD2 HIS A 298       4.615   8.410 -25.455  1.00 78.56           C  
ATOM   2245  ND1 HIS A 298       6.767   8.730 -25.110  1.00 78.56           N  
ATOM   2246  CE1 HIS A 298       6.379   9.548 -26.101  1.00 78.56           C  
ATOM   2247  NE2 HIS A 298       5.069   9.390 -26.340  1.00 78.56           N  
ATOM   2248  N   ALA A 299       5.708   5.782 -20.622  1.00 79.94           N  
ATOM   2249  CA  ALA A 299       5.481   4.738 -19.625  1.00 79.94           C  
ATOM   2250  C   ALA A 299       4.491   5.202 -18.541  1.00 79.94           C  
ATOM   2251  CB  ALA A 299       6.830   4.326 -19.031  1.00 79.94           C  
ATOM   2252  O   ALA A 299       3.605   4.441 -18.150  1.00 79.94           O  
ATOM   2253  N   GLY A 300       4.589   6.467 -18.116  1.00 76.77           N  
ATOM   2254  CA  GLY A 300       3.627   7.108 -17.220  1.00 76.77           C  
ATOM   2255  C   GLY A 300       2.220   7.191 -17.818  1.00 76.77           C  
ATOM   2256  O   GLY A 300       1.258   6.765 -17.179  1.00 76.77           O  
ATOM   2257  N   LEU A 301       2.083   7.657 -19.066  1.00 82.71           N  
ATOM   2258  CA  LEU A 301       0.789   7.721 -19.760  1.00 82.71           C  
ATOM   2259  C   LEU A 301       0.138   6.339 -19.922  1.00 82.71           C  
ATOM   2260  CB  LEU A 301       0.956   8.383 -21.139  1.00 82.71           C  
ATOM   2261  O   LEU A 301      -1.074   6.202 -19.747  1.00 82.71           O  
ATOM   2262  CG  LEU A 301       1.229   9.898 -21.129  1.00 82.71           C  
ATOM   2263  CD1 LEU A 301       1.356  10.371 -22.576  1.00 82.71           C  
ATOM   2264  CD2 LEU A 301       0.102  10.696 -20.469  1.00 82.71           C  
ATOM   2265  N   MET A 302       0.931   5.295 -20.179  1.00 85.54           N  
ATOM   2266  CA  MET A 302       0.441   3.915 -20.257  1.00 85.54           C  
ATOM   2267  C   MET A 302      -0.179   3.423 -18.942  1.00 85.54           C  
ATOM   2268  CB  MET A 302       1.579   2.982 -20.704  1.00 85.54           C  
ATOM   2269  O   MET A 302      -1.023   2.529 -18.967  1.00 85.54           O  
ATOM   2270  CG  MET A 302       1.788   2.994 -22.221  1.00 85.54           C  
ATOM   2271  SD  MET A 302       0.398   2.268 -23.137  1.00 85.54           S  
ATOM   2272  CE  MET A 302       1.001   2.366 -24.844  1.00 85.54           C  
ATOM   2273  N   MET A 303       0.157   4.015 -17.789  1.00 85.02           N  
ATOM   2274  CA  MET A 303      -0.458   3.643 -16.507  1.00 85.02           C  
ATOM   2275  C   MET A 303      -1.881   4.197 -16.339  1.00 85.02           C  
ATOM   2276  CB  MET A 303       0.434   4.071 -15.329  1.00 85.02           C  
ATOM   2277  O   MET A 303      -2.637   3.691 -15.504  1.00 85.02           O  
ATOM   2278  CG  MET A 303       1.794   3.364 -15.278  1.00 85.02           C  
ATOM   2279  SD  MET A 303       1.691   1.556 -15.146  1.00 85.02           S  
ATOM   2280  CE  MET A 303       1.992   1.145 -16.881  1.00 85.02           C  
ATOM   2281  N   ILE A 304      -2.295   5.189 -17.139  1.00 86.02           N  
ATOM   2282  CA  ILE A 304      -3.628   5.805 -17.041  1.00 86.02           C  
ATOM   2283  C   ILE A 304      -4.757   4.776 -17.242  1.00 86.02           C  
ATOM   2284  CB  ILE A 304      -3.757   7.044 -17.968  1.00 86.02           C  
ATOM   2285  O   ILE A 304      -5.625   4.691 -16.366  1.00 86.02           O  
ATOM   2286  CG1 ILE A 304      -2.791   8.176 -17.552  1.00 86.02           C  
ATOM   2287  CG2 ILE A 304      -5.213   7.551 -17.987  1.00 86.02           C  
ATOM   2288  CD1 ILE A 304      -2.660   9.290 -18.595  1.00 86.02           C  
ATOM   2289  N   PRO A 305      -4.765   3.946 -18.308  1.00 90.41           N  
ATOM   2290  CA  PRO A 305      -5.743   2.871 -18.475  1.00 90.41           C  
ATOM   2291  C   PRO A 305      -5.885   1.954 -17.256  1.00 90.41           C  
ATOM   2292  CB  PRO A 305      -5.268   2.072 -19.688  1.00 90.41           C  
ATOM   2293  O   PRO A 305      -7.008   1.616 -16.881  1.00 90.41           O  
ATOM   2294  CG  PRO A 305      -4.514   3.092 -20.531  1.00 90.41           C  
ATOM   2295  CD  PRO A 305      -3.958   4.078 -19.516  1.00 90.41           C  
ATOM   2296  N   MET A 306      -4.781   1.600 -16.587  1.00 89.13           N  
ATOM   2297  CA  MET A 306      -4.815   0.786 -15.367  1.00 89.13           C  
ATOM   2298  C   MET A 306      -5.601   1.477 -14.252  1.00 89.13           C  
ATOM   2299  CB  MET A 306      -3.379   0.462 -14.915  1.00 89.13           C  
ATOM   2300  O   MET A 306      -6.452   0.863 -13.601  1.00 89.13           O  
ATOM   2301  CG  MET A 306      -3.336  -0.445 -13.681  1.00 89.13           C  
ATOM   2302  SD  MET A 306      -1.684  -0.723 -12.979  1.00 89.13           S  
ATOM   2303  CE  MET A 306      -1.243   0.947 -12.414  1.00 89.13           C  
ATOM   2304  N   VAL A 307      -5.374   2.773 -14.050  1.00 85.80           N  
ATOM   2305  CA  VAL A 307      -6.121   3.541 -13.052  1.00 85.80           C  
ATOM   2306  C   VAL A 307      -7.596   3.657 -13.447  1.00 85.80           C  
ATOM   2307  CB  VAL A 307      -5.464   4.906 -12.797  1.00 85.80           C  
ATOM   2308  O   VAL A 307      -8.467   3.395 -12.614  1.00 85.80           O  
ATOM   2309  CG1 VAL A 307      -6.275   5.672 -11.750  1.00 85.80           C  
ATOM   2310  CG2 VAL A 307      -4.039   4.704 -12.263  1.00 85.80           C  
ATOM   2311  N   LEU A 308      -7.901   3.931 -14.717  1.00 88.91           N  
ATOM   2312  CA  LEU A 308      -9.279   4.000 -15.218  1.00 88.91           C  
ATOM   2313  C   LEU A 308     -10.037   2.678 -15.033  1.00 88.91           C  
ATOM   2314  CB  LEU A 308      -9.273   4.413 -16.699  1.00 88.91           C  
ATOM   2315  O   LEU A 308     -11.170   2.687 -14.549  1.00 88.91           O  
ATOM   2316  CG  LEU A 308      -8.823   5.860 -16.967  1.00 88.91           C  
ATOM   2317  CD1 LEU A 308      -8.792   6.097 -18.476  1.00 88.91           C  
ATOM   2318  CD2 LEU A 308      -9.768   6.886 -16.337  1.00 88.91           C  
ATOM   2319  N   GLY A 309      -9.408   1.540 -15.334  1.00 90.72           N  
ATOM   2320  CA  GLY A 309      -9.989   0.216 -15.103  1.00 90.72           C  
ATOM   2321  C   GLY A 309     -10.264  -0.038 -13.624  1.00 90.72           C  
ATOM   2322  O   GLY A 309     -11.345  -0.502 -13.244  1.00 90.72           O  
ATOM   2323  N   SER A 310      -9.330   0.360 -12.755  1.00 87.95           N  
ATOM   2324  CA  SER A 310      -9.500   0.231 -11.307  1.00 87.95           C  
ATOM   2325  C   SER A 310     -10.684   1.044 -10.769  1.00 87.95           C  
ATOM   2326  CB  SER A 310      -8.192   0.577 -10.585  1.00 87.95           C  
ATOM   2327  O   SER A 310     -11.411   0.548  -9.900  1.00 87.95           O  
ATOM   2328  OG  SER A 310      -7.995   1.965 -10.441  1.00 87.95           O  
ATOM   2329  N   MET A 311     -10.922   2.238 -11.326  1.00 85.05           N  
ATOM   2330  CA  MET A 311     -12.039   3.125 -10.990  1.00 85.05           C  
ATOM   2331  C   MET A 311     -13.369   2.638 -11.564  1.00 85.05           C  
ATOM   2332  CB  MET A 311     -11.765   4.539 -11.514  1.00 85.05           C  
ATOM   2333  O   MET A 311     -14.374   2.632 -10.851  1.00 85.05           O  
ATOM   2334  CG  MET A 311     -10.640   5.230 -10.752  1.00 85.05           C  
ATOM   2335  SD  MET A 311     -10.307   6.890 -11.375  1.00 85.05           S  
ATOM   2336  CE  MET A 311      -8.951   7.293 -10.253  1.00 85.05           C  
ATOM   2337  N   GLY A 312     -13.386   2.203 -12.828  1.00 85.50           N  
ATOM   2338  CA  GLY A 312     -14.590   1.711 -13.501  1.00 85.50           C  
ATOM   2339  C   GLY A 312     -15.191   0.505 -12.784  1.00 85.50           C  
ATOM   2340  O   GLY A 312     -16.404   0.436 -12.569  1.00 85.50           O  
ATOM   2341  N   MET A 313     -14.331  -0.392 -12.298  1.00 87.37           N  
ATOM   2342  CA  MET A 313     -14.773  -1.613 -11.639  1.00 87.37           C  
ATOM   2343  C   MET A 313     -15.509  -1.357 -10.317  1.00 87.37           C  
ATOM   2344  CB  MET A 313     -13.557  -2.527 -11.468  1.00 87.37           C  
ATOM   2345  O   MET A 313     -16.418  -2.104  -9.964  1.00 87.37           O  
ATOM   2346  CG  MET A 313     -13.971  -3.955 -11.145  1.00 87.37           C  
ATOM   2347  SD  MET A 313     -15.106  -4.719 -12.329  1.00 87.37           S  
ATOM   2348  CE  MET A 313     -16.016  -5.827 -11.230  1.00 87.37           C  
ATOM   2349  N   LYS A 314     -15.197  -0.264  -9.607  1.00 76.82           N  
ATOM   2350  CA  LYS A 314     -15.724   0.055  -8.265  1.00 76.82           C  
ATOM   2351  C   LYS A 314     -17.247   0.124  -8.176  1.00 76.82           C  
ATOM   2352  CB  LYS A 314     -15.105   1.381  -7.810  1.00 76.82           C  
ATOM   2353  O   LYS A 314     -17.821  -0.226  -7.151  1.00 76.82           O  
ATOM   2354  CG  LYS A 314     -13.597   1.216  -7.614  1.00 76.82           C  
ATOM   2355  CD  LYS A 314     -13.062   2.014  -6.438  1.00 76.82           C  
ATOM   2356  CE  LYS A 314     -11.550   1.922  -6.454  1.00 76.82           C  
ATOM   2357  NZ  LYS A 314     -10.965   2.591  -5.284  1.00 76.82           N  
ATOM   2358  N   ARG A 315     -17.929   0.520  -9.252  1.00 76.67           N  
ATOM   2359  CA  ARG A 315     -19.404   0.540  -9.288  1.00 76.67           C  
ATOM   2360  C   ARG A 315     -20.014  -0.865  -9.345  1.00 76.67           C  
ATOM   2361  CB  ARG A 315     -19.877   1.396 -10.468  1.00 76.67           C  
ATOM   2362  O   ARG A 315     -21.170  -1.043  -8.978  1.00 76.67           O  
ATOM   2363  CG  ARG A 315     -19.415   2.855 -10.333  1.00 76.67           C  
ATOM   2364  CD  ARG A 315     -20.008   3.703 -11.460  1.00 76.67           C  
ATOM   2365  NE  ARG A 315     -19.520   5.094 -11.404  1.00 76.67           N  
ATOM   2366  NH1 ARG A 315     -20.781   5.907 -13.144  1.00 76.67           N  
ATOM   2367  NH2 ARG A 315     -19.311   7.245 -12.131  1.00 76.67           N  
ATOM   2368  CZ  ARG A 315     -19.875   6.073 -12.220  1.00 76.67           C  
ATOM   2369  N   ILE A 316     -19.227  -1.842  -9.786  1.00 86.79           N  
ATOM   2370  CA  ILE A 316     -19.654  -3.194 -10.144  1.00 86.79           C  
ATOM   2371  C   ILE A 316     -19.147  -4.224  -9.118  1.00 86.79           C  
ATOM   2372  CB  ILE A 316     -19.186  -3.498 -11.592  1.00 86.79           C  
ATOM   2373  O   ILE A 316     -19.784  -5.260  -8.941  1.00 86.79           O  
ATOM   2374  CG1 ILE A 316     -19.602  -2.392 -12.596  1.00 86.79           C  
ATOM   2375  CG2 ILE A 316     -19.743  -4.853 -12.049  1.00 86.79           C  
ATOM   2376  CD1 ILE A 316     -18.992  -2.552 -13.995  1.00 86.79           C  
ATOM   2377  N   VAL A 317     -18.061  -3.935  -8.378  1.00 86.25           N  
ATOM   2378  CA  VAL A 317     -17.454  -4.862  -7.392  1.00 86.25           C  
ATOM   2379  C   VAL A 317     -18.501  -5.424  -6.421  1.00 86.25           C  
ATOM   2380  CB  VAL A 317     -16.296  -4.203  -6.596  1.00 86.25           C  
ATOM   2381  O   VAL A 317     -18.563  -6.637  -6.241  1.00 86.25           O  
ATOM   2382  CG1 VAL A 317     -15.653  -5.121  -5.543  1.00 86.25           C  
ATOM   2383  CG2 VAL A 317     -15.117  -3.770  -7.467  1.00 86.25           C  
ATOM   2384  N   VAL A 318     -19.360  -4.577  -5.839  1.00 83.55           N  
ATOM   2385  CA  VAL A 318     -20.403  -5.021  -4.889  1.00 83.55           C  
ATOM   2386  C   VAL A 318     -21.388  -5.984  -5.555  1.00 83.55           C  
ATOM   2387  CB  VAL A 318     -21.158  -3.821  -4.284  1.00 83.55           C  
ATOM   2388  O   VAL A 318     -21.701  -7.032  -4.998  1.00 83.55           O  
ATOM   2389  CG1 VAL A 318     -22.246  -4.260  -3.295  1.00 83.55           C  
ATOM   2390  CG2 VAL A 318     -20.208  -2.881  -3.533  1.00 83.55           C  
ATOM   2391  N   GLN A 319     -21.834  -5.672  -6.774  1.00 87.04           N  
ATOM   2392  CA  GLN A 319     -22.770  -6.513  -7.525  1.00 87.04           C  
ATOM   2393  C   GLN A 319     -22.150  -7.871  -7.868  1.00 87.04           C  
ATOM   2394  CB  GLN A 319     -23.197  -5.799  -8.816  1.00 87.04           C  
ATOM   2395  O   GLN A 319     -22.796  -8.904  -7.716  1.00 87.04           O  
ATOM   2396  CG  GLN A 319     -23.918  -4.465  -8.566  1.00 87.04           C  
ATOM   2397  CD  GLN A 319     -24.289  -3.754  -9.865  1.00 87.04           C  
ATOM   2398  NE2 GLN A 319     -24.962  -2.629  -9.793  1.00 87.04           N  
ATOM   2399  OE1 GLN A 319     -23.978  -4.176 -10.963  1.00 87.04           O  
ATOM   2400  N   VAL A 320     -20.879  -7.877  -8.272  1.00 88.11           N  
ATOM   2401  CA  VAL A 320     -20.122  -9.094  -8.592  1.00 88.11           C  
ATOM   2402  C   VAL A 320     -19.947  -9.969  -7.355  1.00 88.11           C  
ATOM   2403  CB  VAL A 320     -18.782  -8.702  -9.243  1.00 88.11           C  
ATOM   2404  O   VAL A 320     -20.217 -11.167  -7.412  1.00 88.11           O  
ATOM   2405  CG1 VAL A 320     -17.736  -9.817  -9.311  1.00 88.11           C  
ATOM   2406  CG2 VAL A 320     -19.065  -8.265 -10.680  1.00 88.11           C  
ATOM   2407  N   VAL A 321     -19.576  -9.390  -6.212  1.00 87.01           N  
ATOM   2408  CA  VAL A 321     -19.449 -10.148  -4.959  1.00 87.01           C  
ATOM   2409  C   VAL A 321     -20.797 -10.672  -4.474  1.00 87.01           C  
ATOM   2410  CB  VAL A 321     -18.717  -9.328  -3.889  1.00 87.01           C  
ATOM   2411  O   VAL A 321     -20.865 -11.822  -4.056  1.00 87.01           O  
ATOM   2412  CG1 VAL A 321     -18.728 -10.004  -2.517  1.00 87.01           C  
ATOM   2413  CG2 VAL A 321     -17.243  -9.178  -4.297  1.00 87.01           C  
ATOM   2414  N   ASN A 322     -21.880  -9.910  -4.604  1.00 85.62           N  
ATOM   2415  CA  ASN A 322     -23.216 -10.397  -4.254  1.00 85.62           C  
ATOM   2416  C   ASN A 322     -23.700 -11.525  -5.164  1.00 85.62           C  
ATOM   2417  CB  ASN A 322     -24.199  -9.230  -4.330  1.00 85.62           C  
ATOM   2418  O   ASN A 322     -24.363 -12.448  -4.702  1.00 85.62           O  
ATOM   2419  CG  ASN A 322     -24.011  -8.251  -3.204  1.00 85.62           C  
ATOM   2420  ND2 ASN A 322     -24.608  -7.099  -3.354  1.00 85.62           N  
ATOM   2421  OD1 ASN A 322     -23.378  -8.525  -2.194  1.00 85.62           O  
ATOM   2422  N   ARG A 323     -23.383 -11.455  -6.461  1.00 88.30           N  
ATOM   2423  CA  ARG A 323     -23.833 -12.442  -7.446  1.00 88.30           C  
ATOM   2424  C   ARG A 323     -23.050 -13.749  -7.363  1.00 88.30           C  
ATOM   2425  CB  ARG A 323     -23.749 -11.812  -8.847  1.00 88.30           C  
ATOM   2426  O   ARG A 323     -23.637 -14.813  -7.531  1.00 88.30           O  
ATOM   2427  CG  ARG A 323     -24.354 -12.670  -9.968  1.00 88.30           C  
ATOM   2428  CD  ARG A 323     -25.862 -12.885  -9.778  1.00 88.30           C  
ATOM   2429  NE  ARG A 323     -26.481 -13.485 -10.976  1.00 88.30           N  
ATOM   2430  NH1 ARG A 323     -28.676 -13.298 -10.315  1.00 88.30           N  
ATOM   2431  NH2 ARG A 323     -28.197 -14.188 -12.302  1.00 88.30           N  
ATOM   2432  CZ  ARG A 323     -27.776 -13.653 -11.190  1.00 88.30           C  
ATOM   2433  N   PHE A 324     -21.738 -13.676  -7.141  1.00 89.34           N  
ATOM   2434  CA  PHE A 324     -20.844 -14.838  -7.220  1.00 89.34           C  
ATOM   2435  C   PHE A 324     -20.272 -15.285  -5.863  1.00 89.34           C  
ATOM   2436  CB  PHE A 324     -19.736 -14.538  -8.239  1.00 89.34           C  
ATOM   2437  O   PHE A 324     -19.745 -16.394  -5.764  1.00 89.34           O  
ATOM   2438  CG  PHE A 324     -20.231 -14.262  -9.649  1.00 89.34           C  
ATOM   2439  CD1 PHE A 324     -20.732 -15.311 -10.442  1.00 89.34           C  
ATOM   2440  CD2 PHE A 324     -20.183 -12.959 -10.179  1.00 89.34           C  
ATOM   2441  CE1 PHE A 324     -21.173 -15.057 -11.753  1.00 89.34           C  
ATOM   2442  CE2 PHE A 324     -20.627 -12.702 -11.487  1.00 89.34           C  
ATOM   2443  CZ  PHE A 324     -21.119 -13.754 -12.277  1.00 89.34           C  
ATOM   2444  N   GLY A 325     -20.386 -14.461  -4.820  1.00 89.50           N  
ATOM   2445  CA  GLY A 325     -19.817 -14.694  -3.492  1.00 89.50           C  
ATOM   2446  C   GLY A 325     -18.314 -14.401  -3.408  1.00 89.50           C  
ATOM   2447  O   GLY A 325     -17.576 -14.523  -4.390  1.00 89.50           O  
ATOM   2448  N   TYR A 326     -17.825 -14.066  -2.207  1.00 89.59           N  
ATOM   2449  CA  TYR A 326     -16.414 -13.706  -1.984  1.00 89.59           C  
ATOM   2450  C   TYR A 326     -15.433 -14.779  -2.445  1.00 89.59           C  
ATOM   2451  CB  TYR A 326     -16.153 -13.427  -0.501  1.00 89.59           C  
ATOM   2452  O   TYR A 326     -14.444 -14.457  -3.098  1.00 89.59           O  
ATOM   2453  CG  TYR A 326     -16.626 -12.067  -0.056  1.00 89.59           C  
ATOM   2454  CD1 TYR A 326     -15.780 -10.952  -0.153  1.00 89.59           C  
ATOM   2455  CD2 TYR A 326     -17.923 -11.913   0.443  1.00 89.59           C  
ATOM   2456  CE1 TYR A 326     -16.240  -9.696   0.281  1.00 89.59           C  
ATOM   2457  CE2 TYR A 326     -18.382 -10.666   0.906  1.00 89.59           C  
ATOM   2458  OH  TYR A 326     -17.954  -8.318   1.243  1.00 89.59           O  
ATOM   2459  CZ  TYR A 326     -17.533  -9.542   0.826  1.00 89.59           C  
ATOM   2460  N   ARG A 327     -15.709 -16.054  -2.143  1.00 92.44           N  
ATOM   2461  CA  ARG A 327     -14.829 -17.175  -2.501  1.00 92.44           C  
ATOM   2462  C   ARG A 327     -14.541 -17.212  -4.000  1.00 92.44           C  
ATOM   2463  CB  ARG A 327     -15.464 -18.487  -2.021  1.00 92.44           C  
ATOM   2464  O   ARG A 327     -13.383 -17.201  -4.407  1.00 92.44           O  
ATOM   2465  CG  ARG A 327     -14.544 -19.689  -2.276  1.00 92.44           C  
ATOM   2466  CD  ARG A 327     -15.194 -20.976  -1.777  1.00 92.44           C  
ATOM   2467  NE  ARG A 327     -16.054 -21.630  -2.773  1.00 92.44           N  
ATOM   2468  NH1 ARG A 327     -16.560 -23.406  -1.416  1.00 92.44           N  
ATOM   2469  NH2 ARG A 327     -17.387 -23.341  -3.489  1.00 92.44           N  
ATOM   2470  CZ  ARG A 327     -16.675 -22.777  -2.553  1.00 92.44           C  
ATOM   2471  N   ARG A 328     -15.595 -17.242  -4.823  1.00 93.68           N  
ATOM   2472  CA  ARG A 328     -15.455 -17.365  -6.282  1.00 93.68           C  
ATOM   2473  C   ARG A 328     -14.820 -16.113  -6.872  1.00 93.68           C  
ATOM   2474  CB  ARG A 328     -16.802 -17.657  -6.957  1.00 93.68           C  
ATOM   2475  O   ARG A 328     -13.926 -16.241  -7.698  1.00 93.68           O  
ATOM   2476  CG  ARG A 328     -17.452 -18.965  -6.476  1.00 93.68           C  
ATOM   2477  CD  ARG A 328     -18.737 -19.242  -7.266  1.00 93.68           C  
ATOM   2478  NE  ARG A 328     -19.478 -20.405  -6.734  1.00 93.68           N  
ATOM   2479  NH1 ARG A 328     -21.477 -19.980  -7.786  1.00 93.68           N  
ATOM   2480  NH2 ARG A 328     -21.291 -21.774  -6.484  1.00 93.68           N  
ATOM   2481  CZ  ARG A 328     -20.738 -20.712  -7.001  1.00 93.68           C  
ATOM   2482  N   VAL A 329     -15.214 -14.926  -6.405  1.00 94.04           N  
ATOM   2483  CA  VAL A 329     -14.634 -13.660  -6.873  1.00 94.04           C  
ATOM   2484  C   VAL A 329     -13.149 -13.567  -6.537  1.00 94.04           C  
ATOM   2485  CB  VAL A 329     -15.405 -12.452  -6.313  1.00 94.04           C  
ATOM   2486  O   VAL A 329     -12.358 -13.208  -7.402  1.00 94.04           O  
ATOM   2487  CG1 VAL A 329     -14.745 -11.117  -6.685  1.00 94.04           C  
ATOM   2488  CG2 VAL A 329     -16.822 -12.447  -6.891  1.00 94.04           C  
ATOM   2489  N   LEU A 330     -12.731 -13.922  -5.321  1.00 93.84           N  
ATOM   2490  CA  LEU A 330     -11.322 -13.865  -4.924  1.00 93.84           C  
ATOM   2491  C   LEU A 330     -10.460 -14.875  -5.680  1.00 93.84           C  
ATOM   2492  CB  LEU A 330     -11.204 -14.088  -3.413  1.00 93.84           C  
ATOM   2493  O   LEU A 330      -9.363 -14.523  -6.107  1.00 93.84           O  
ATOM   2494  CG  LEU A 330     -11.611 -12.855  -2.596  1.00 93.84           C  
ATOM   2495  CD1 LEU A 330     -11.738 -13.233  -1.128  1.00 93.84           C  
ATOM   2496  CD2 LEU A 330     -10.559 -11.752  -2.701  1.00 93.84           C  
ATOM   2497  N   VAL A 331     -10.952 -16.098  -5.890  1.00 95.81           N  
ATOM   2498  CA  VAL A 331     -10.249 -17.099  -6.705  1.00 95.81           C  
ATOM   2499  C   VAL A 331     -10.149 -16.626  -8.157  1.00 95.81           C  
ATOM   2500  CB  VAL A 331     -10.926 -18.478  -6.592  1.00 95.81           C  
ATOM   2501  O   VAL A 331      -9.045 -16.544  -8.691  1.00 95.81           O  
ATOM   2502  CG1 VAL A 331     -10.333 -19.503  -7.566  1.00 95.81           C  
ATOM   2503  CG2 VAL A 331     -10.758 -19.045  -5.175  1.00 95.81           C  
ATOM   2504  N   ALA A 332     -11.268 -16.229  -8.769  1.00 96.52           N  
ATOM   2505  CA  ALA A 332     -11.312 -15.789 -10.162  1.00 96.52           C  
ATOM   2506  C   ALA A 332     -10.464 -14.535 -10.409  1.00 96.52           C  
ATOM   2507  CB  ALA A 332     -12.772 -15.548 -10.560  1.00 96.52           C  
ATOM   2508  O   ALA A 332      -9.739 -14.477 -11.391  1.00 96.52           O  
ATOM   2509  N   THR A 333     -10.496 -13.547  -9.513  1.00 95.34           N  
ATOM   2510  CA  THR A 333      -9.672 -12.333  -9.647  1.00 95.34           C  
ATOM   2511  C   THR A 333      -8.200 -12.586  -9.343  1.00 95.34           C  
ATOM   2512  CB  THR A 333     -10.167 -11.180  -8.766  1.00 95.34           C  
ATOM   2513  O   THR A 333      -7.343 -11.916  -9.905  1.00 95.34           O  
ATOM   2514  CG2 THR A 333     -11.544 -10.676  -9.190  1.00 95.34           C  
ATOM   2515  OG1 THR A 333     -10.248 -11.559  -7.412  1.00 95.34           O  
ATOM   2516  N   THR A 334      -7.866 -13.561  -8.495  1.00 96.24           N  
ATOM   2517  CA  THR A 334      -6.465 -13.934  -8.248  1.00 96.24           C  
ATOM   2518  C   THR A 334      -5.862 -14.647  -9.456  1.00 96.24           C  
ATOM   2519  CB  THR A 334      -6.338 -14.772  -6.971  1.00 96.24           C  
ATOM   2520  O   THR A 334      -4.799 -14.249  -9.927  1.00 96.24           O  
ATOM   2521  CG2 THR A 334      -4.903 -15.176  -6.674  1.00 96.24           C  
ATOM   2522  OG1 THR A 334      -6.753 -13.987  -5.872  1.00 96.24           O  
ATOM   2523  N   LEU A 335      -6.568 -15.634 -10.014  1.00 96.82           N  
ATOM   2524  CA  LEU A 335      -6.148 -16.309 -11.246  1.00 96.82           C  
ATOM   2525  C   LEU A 335      -6.207 -15.366 -12.453  1.00 96.82           C  
ATOM   2526  CB  LEU A 335      -7.029 -17.547 -11.475  1.00 96.82           C  
ATOM   2527  O   LEU A 335      -5.297 -15.354 -13.272  1.00 96.82           O  
ATOM   2528  CG  LEU A 335      -6.899 -18.638 -10.397  1.00 96.82           C  
ATOM   2529  CD1 LEU A 335      -7.855 -19.785 -10.723  1.00 96.82           C  
ATOM   2530  CD2 LEU A 335      -5.479 -19.193 -10.290  1.00 96.82           C  
ATOM   2531  N   GLY A 336      -7.229 -14.514 -12.522  1.00 96.59           N  
ATOM   2532  CA  GLY A 336      -7.361 -13.486 -13.548  1.00 96.59           C  
ATOM   2533  C   GLY A 336      -6.212 -12.480 -13.516  1.00 96.59           C  
ATOM   2534  O   GLY A 336      -5.742 -12.080 -14.572  1.00 96.59           O  
ATOM   2535  N   LEU A 337      -5.700 -12.107 -12.335  1.00 95.93           N  
ATOM   2536  CA  LEU A 337      -4.555 -11.197 -12.240  1.00 95.93           C  
ATOM   2537  C   LEU A 337      -3.281 -11.866 -12.755  1.00 95.93           C  
ATOM   2538  CB  LEU A 337      -4.370 -10.711 -10.791  1.00 95.93           C  
ATOM   2539  O   LEU A 337      -2.506 -11.224 -13.456  1.00 95.93           O  
ATOM   2540  CG  LEU A 337      -3.305  -9.605 -10.632  1.00 95.93           C  
ATOM   2541  CD1 LEU A 337      -3.654  -8.344 -11.428  1.00 95.93           C  
ATOM   2542  CD2 LEU A 337      -3.199  -9.216  -9.156  1.00 95.93           C  
ATOM   2543  N   SER A 338      -3.086 -13.147 -12.436  1.00 96.23           N  
ATOM   2544  CA  SER A 338      -1.998 -13.960 -12.988  1.00 96.23           C  
ATOM   2545  C   SER A 338      -2.090 -14.042 -14.518  1.00 96.23           C  
ATOM   2546  CB  SER A 338      -2.042 -15.351 -12.351  1.00 96.23           C  
ATOM   2547  O   SER A 338      -1.127 -13.717 -15.208  1.00 96.23           O  
ATOM   2548  OG  SER A 338      -1.007 -16.162 -12.846  1.00 96.23           O  
ATOM   2549  N   LEU A 339      -3.275 -14.338 -15.062  1.00 96.56           N  
ATOM   2550  CA  LEU A 339      -3.500 -14.397 -16.508  1.00 96.56           C  
ATOM   2551  C   LEU A 339      -3.259 -13.048 -17.195  1.00 96.56           C  
ATOM   2552  CB  LEU A 339      -4.928 -14.905 -16.769  1.00 96.56           C  
ATOM   2553  O   LEU A 339      -2.601 -13.002 -18.225  1.00 96.56           O  
ATOM   2554  CG  LEU A 339      -5.270 -15.055 -18.265  1.00 96.56           C  
ATOM   2555  CD1 LEU A 339      -4.387 -16.095 -18.955  1.00 96.56           C  
ATOM   2556  CD2 LEU A 339      -6.731 -15.480 -18.408  1.00 96.56           C  
ATOM   2557  N   VAL A 340      -3.751 -11.945 -16.628  1.00 95.85           N  
ATOM   2558  CA  VAL A 340      -3.536 -10.600 -17.186  1.00 95.85           C  
ATOM   2559  C   VAL A 340      -2.060 -10.192 -17.113  1.00 95.85           C  
ATOM   2560  CB  VAL A 340      -4.441  -9.572 -16.485  1.00 95.85           C  
ATOM   2561  O   VAL A 340      -1.566  -9.526 -18.015  1.00 95.85           O  
ATOM   2562  CG1 VAL A 340      -4.102  -8.139 -16.891  1.00 95.85           C  
ATOM   2563  CG2 VAL A 340      -5.916  -9.787 -16.856  1.00 95.85           C  
ATOM   2564  N   THR A 341      -1.342 -10.626 -16.075  1.00 94.34           N  
ATOM   2565  CA  THR A 341       0.110 -10.420 -15.929  1.00 94.34           C  
ATOM   2566  C   THR A 341       0.873 -11.136 -17.050  1.00 94.34           C  
ATOM   2567  CB  THR A 341       0.556 -10.905 -14.536  1.00 94.34           C  
ATOM   2568  O   THR A 341       1.760 -10.543 -17.658  1.00 94.34           O  
ATOM   2569  CG2 THR A 341       2.046 -10.837 -14.239  1.00 94.34           C  
ATOM   2570  OG1 THR A 341      -0.090 -10.137 -13.541  1.00 94.34           O  
ATOM   2571  N   LEU A 342       0.484 -12.371 -17.388  1.00 93.96           N  
ATOM   2572  CA  LEU A 342       1.030 -13.100 -18.539  1.00 93.96           C  
ATOM   2573  C   LEU A 342       0.641 -12.445 -19.864  1.00 93.96           C  
ATOM   2574  CB  LEU A 342       0.551 -14.561 -18.510  1.00 93.96           C  
ATOM   2575  O   LEU A 342       1.502 -12.215 -20.705  1.00 93.96           O  
ATOM   2576  CG  LEU A 342       1.094 -15.370 -17.325  1.00 93.96           C  
ATOM   2577  CD1 LEU A 342       0.458 -16.758 -17.311  1.00 93.96           C  
ATOM   2578  CD2 LEU A 342       2.612 -15.521 -17.388  1.00 93.96           C  
ATOM   2579  N   LEU A 343      -0.634 -12.080 -20.026  1.00 93.49           N  
ATOM   2580  CA  LEU A 343      -1.137 -11.416 -21.225  1.00 93.49           C  
ATOM   2581  C   LEU A 343      -0.389 -10.109 -21.494  1.00 93.49           C  
ATOM   2582  CB  LEU A 343      -2.648 -11.169 -21.070  1.00 93.49           C  
ATOM   2583  O   LEU A 343      -0.090  -9.819 -22.647  1.00 93.49           O  
ATOM   2584  CG  LEU A 343      -3.316 -10.521 -22.297  1.00 93.49           C  
ATOM   2585  CD1 LEU A 343      -3.239 -11.413 -23.537  1.00 93.49           C  
ATOM   2586  CD2 LEU A 343      -4.789 -10.246 -21.988  1.00 93.49           C  
ATOM   2587  N   PHE A 344      -0.062  -9.339 -20.454  1.00 92.58           N  
ATOM   2588  CA  PHE A 344       0.709  -8.104 -20.579  1.00 92.58           C  
ATOM   2589  C   PHE A 344       2.095  -8.374 -21.167  1.00 92.58           C  
ATOM   2590  CB  PHE A 344       0.790  -7.421 -19.209  1.00 92.58           C  
ATOM   2591  O   PHE A 344       2.462  -7.752 -22.163  1.00 92.58           O  
ATOM   2592  CG  PHE A 344       1.605  -6.148 -19.227  1.00 92.58           C  
ATOM   2593  CD1 PHE A 344       2.914  -6.150 -18.716  1.00 92.58           C  
ATOM   2594  CD2 PHE A 344       1.073  -4.970 -19.785  1.00 92.58           C  
ATOM   2595  CE1 PHE A 344       3.678  -4.975 -18.740  1.00 92.58           C  
ATOM   2596  CE2 PHE A 344       1.854  -3.802 -19.840  1.00 92.58           C  
ATOM   2597  CZ  PHE A 344       3.158  -3.804 -19.316  1.00 92.58           C  
ATOM   2598  N   MET A 345       2.811  -9.360 -20.619  1.00 88.80           N  
ATOM   2599  CA  MET A 345       4.119  -9.765 -21.135  1.00 88.80           C  
ATOM   2600  C   MET A 345       4.025 -10.293 -22.575  1.00 88.80           C  
ATOM   2601  CB  MET A 345       4.735 -10.817 -20.199  1.00 88.80           C  
ATOM   2602  O   MET A 345       4.777  -9.857 -23.441  1.00 88.80           O  
ATOM   2603  CG  MET A 345       6.178 -11.142 -20.597  1.00 88.80           C  
ATOM   2604  SD  MET A 345       7.323  -9.770 -20.302  1.00 88.80           S  
ATOM   2605  CE  MET A 345       8.722 -10.250 -21.337  1.00 88.80           C  
ATOM   2606  N   THR A 346       3.084 -11.196 -22.863  1.00 89.13           N  
ATOM   2607  CA  THR A 346       2.914 -11.783 -24.202  1.00 89.13           C  
ATOM   2608  C   THR A 346       2.558 -10.724 -25.245  1.00 89.13           C  
ATOM   2609  CB  THR A 346       1.830 -12.872 -24.181  1.00 89.13           C  
ATOM   2610  O   THR A 346       3.148 -10.698 -26.320  1.00 89.13           O  
ATOM   2611  CG2 THR A 346       1.711 -13.618 -25.507  1.00 89.13           C  
ATOM   2612  OG1 THR A 346       2.125 -13.843 -23.205  1.00 89.13           O  
ATOM   2613  N   THR A 347       1.638  -9.813 -24.922  1.00 88.69           N  
ATOM   2614  CA  THR A 347       1.226  -8.716 -25.815  1.00 88.69           C  
ATOM   2615  C   THR A 347       2.397  -7.782 -26.119  1.00 88.69           C  
ATOM   2616  CB  THR A 347       0.089  -7.908 -25.171  1.00 88.69           C  
ATOM   2617  O   THR A 347       2.556  -7.338 -27.255  1.00 88.69           O  
ATOM   2618  CG2 THR A 347      -0.478  -6.818 -26.064  1.00 88.69           C  
ATOM   2619  OG1 THR A 347      -1.002  -8.745 -24.869  1.00 88.69           O  
ATOM   2620  N   ALA A 348       3.233  -7.507 -25.116  1.00 86.28           N  
ATOM   2621  CA  ALA A 348       4.419  -6.680 -25.275  1.00 86.28           C  
ATOM   2622  C   ALA A 348       5.484  -7.346 -26.159  1.00 86.28           C  
ATOM   2623  CB  ALA A 348       4.954  -6.374 -23.881  1.00 86.28           C  
ATOM   2624  O   ALA A 348       6.007  -6.699 -27.060  1.00 86.28           O  
ATOM   2625  N   LEU A 349       5.760  -8.639 -25.952  1.00 83.56           N  
ATOM   2626  CA  LEU A 349       6.727  -9.396 -26.759  1.00 83.56           C  
ATOM   2627  C   LEU A 349       6.284  -9.579 -28.217  1.00 83.56           C  
ATOM   2628  CB  LEU A 349       6.971 -10.772 -26.118  1.00 83.56           C  
ATOM   2629  O   LEU A 349       7.121  -9.572 -29.112  1.00 83.56           O  
ATOM   2630  CG  LEU A 349       7.786 -10.749 -24.816  1.00 83.56           C  
ATOM   2631  CD1 LEU A 349       7.880 -12.180 -24.279  1.00 83.56           C  
ATOM   2632  CD2 LEU A 349       9.202 -10.202 -25.019  1.00 83.56           C  
ATOM   2633  N   LEU A 350       4.977  -9.700 -28.472  1.00 87.68           N  
ATOM   2634  CA  LEU A 350       4.419  -9.752 -29.830  1.00 87.68           C  
ATOM   2635  C   LEU A 350       4.405  -8.380 -30.535  1.00 87.68           C  
ATOM   2636  CB  LEU A 350       3.005 -10.364 -29.773  1.00 87.68           C  
ATOM   2637  O   LEU A 350       3.999  -8.294 -31.693  1.00 87.68           O  
ATOM   2638  CG  LEU A 350       2.957 -11.858 -29.398  1.00 87.68           C  
ATOM   2639  CD1 LEU A 350       1.497 -12.285 -29.229  1.00 87.68           C  
ATOM   2640  CD2 LEU A 350       3.596 -12.753 -30.461  1.00 87.68           C  
ATOM   2641  N   GLY A 351       4.807  -7.300 -29.852  1.00 83.62           N  
ATOM   2642  CA  GLY A 351       4.807  -5.941 -30.401  1.00 83.62           C  
ATOM   2643  C   GLY A 351       3.410  -5.334 -30.567  1.00 83.62           C  
ATOM   2644  O   GLY A 351       3.235  -4.352 -31.287  1.00 83.62           O  
ATOM   2645  N   TRP A 352       2.387  -5.889 -29.912  1.00 87.54           N  
ATOM   2646  CA  TRP A 352       1.002  -5.412 -29.999  1.00 87.54           C  
ATOM   2647  C   TRP A 352       0.764  -4.219 -29.063  1.00 87.54           C  
ATOM   2648  CB  TRP A 352       0.035  -6.576 -29.764  1.00 87.54           C  
ATOM   2649  O   TRP A 352      -0.113  -4.237 -28.197  1.00 87.54           O  
ATOM   2650  CG  TRP A 352       0.010  -7.667 -30.789  1.00 87.54           C  
ATOM   2651  CD1 TRP A 352       0.751  -7.746 -31.920  1.00 87.54           C  
ATOM   2652  CD2 TRP A 352      -0.791  -8.886 -30.757  1.00 87.54           C  
ATOM   2653  CE2 TRP A 352      -0.486  -9.660 -31.916  1.00 87.54           C  
ATOM   2654  CE3 TRP A 352      -1.731  -9.422 -29.850  1.00 87.54           C  
ATOM   2655  NE1 TRP A 352       0.460  -8.917 -32.587  1.00 87.54           N  
ATOM   2656  CH2 TRP A 352      -2.020 -11.406 -31.248  1.00 87.54           C  
ATOM   2657  CZ2 TRP A 352      -1.085 -10.901 -32.168  1.00 87.54           C  
ATOM   2658  CZ3 TRP A 352      -2.340 -10.669 -30.093  1.00 87.54           C  
ATOM   2659  N   TYR A 353       1.545  -3.149 -29.235  1.00 85.07           N  
ATOM   2660  CA  TYR A 353       1.559  -1.993 -28.331  1.00 85.07           C  
ATOM   2661  C   TYR A 353       0.187  -1.317 -28.173  1.00 85.07           C  
ATOM   2662  CB  TYR A 353       2.607  -0.984 -28.814  1.00 85.07           C  
ATOM   2663  O   TYR A 353      -0.138  -0.844 -27.086  1.00 85.07           O  
ATOM   2664  CG  TYR A 353       4.015  -1.546 -28.893  1.00 85.07           C  
ATOM   2665  CD1 TYR A 353       4.707  -1.876 -27.713  1.00 85.07           C  
ATOM   2666  CD2 TYR A 353       4.632  -1.748 -30.144  1.00 85.07           C  
ATOM   2667  CE1 TYR A 353       6.010  -2.400 -27.786  1.00 85.07           C  
ATOM   2668  CE2 TYR A 353       5.937  -2.273 -30.217  1.00 85.07           C  
ATOM   2669  OH  TYR A 353       7.888  -3.105 -29.076  1.00 85.07           O  
ATOM   2670  CZ  TYR A 353       6.629  -2.600 -29.032  1.00 85.07           C  
ATOM   2671  N   TYR A 354      -0.659  -1.340 -29.210  1.00 85.96           N  
ATOM   2672  CA  TYR A 354      -2.030  -0.809 -29.164  1.00 85.96           C  
ATOM   2673  C   TYR A 354      -2.964  -1.583 -28.222  1.00 85.96           C  
ATOM   2674  CB  TYR A 354      -2.618  -0.808 -30.580  1.00 85.96           C  
ATOM   2675  O   TYR A 354      -3.974  -1.045 -27.771  1.00 85.96           O  
ATOM   2676  CG  TYR A 354      -1.827   0.024 -31.568  1.00 85.96           C  
ATOM   2677  CD1 TYR A 354      -1.854   1.430 -31.474  1.00 85.96           C  
ATOM   2678  CD2 TYR A 354      -1.056  -0.601 -32.567  1.00 85.96           C  
ATOM   2679  CE1 TYR A 354      -1.109   2.213 -32.376  1.00 85.96           C  
ATOM   2680  CE2 TYR A 354      -0.311   0.180 -33.469  1.00 85.96           C  
ATOM   2681  OH  TYR A 354       0.386   2.329 -34.254  1.00 85.96           O  
ATOM   2682  CZ  TYR A 354      -0.336   1.587 -33.377  1.00 85.96           C  
ATOM   2683  N   VAL A 355      -2.629  -2.834 -27.899  1.00 91.58           N  
ATOM   2684  CA  VAL A 355      -3.410  -3.696 -27.005  1.00 91.58           C  
ATOM   2685  C   VAL A 355      -2.962  -3.531 -25.544  1.00 91.58           C  
ATOM   2686  CB  VAL A 355      -3.345  -5.158 -27.499  1.00 91.58           C  
ATOM   2687  O   VAL A 355      -3.762  -3.759 -24.636  1.00 91.58           O  
ATOM   2688  CG1 VAL A 355      -4.197  -6.111 -26.652  1.00 91.58           C  
ATOM   2689  CG2 VAL A 355      -3.827  -5.292 -28.951  1.00 91.58           C  
ATOM   2690  N   LEU A 356      -1.739  -3.046 -25.280  1.00 91.33           N  
ATOM   2691  CA  LEU A 356      -1.228  -2.830 -23.916  1.00 91.33           C  
ATOM   2692  C   LEU A 356      -2.142  -1.952 -23.042  1.00 91.33           C  
ATOM   2693  CB  LEU A 356       0.205  -2.258 -23.925  1.00 91.33           C  
ATOM   2694  O   LEU A 356      -2.423  -2.373 -21.917  1.00 91.33           O  
ATOM   2695  CG  LEU A 356       1.287  -3.197 -24.471  1.00 91.33           C  
ATOM   2696  CD1 LEU A 356       2.619  -2.448 -24.510  1.00 91.33           C  
ATOM   2697  CD2 LEU A 356       1.461  -4.439 -23.598  1.00 91.33           C  
ATOM   2698  N   PRO A 357      -2.683  -0.807 -23.515  1.00 92.00           N  
ATOM   2699  CA  PRO A 357      -3.657  -0.027 -22.751  1.00 92.00           C  
ATOM   2700  C   PRO A 357      -4.863  -0.848 -22.289  1.00 92.00           C  
ATOM   2701  CB  PRO A 357      -4.115   1.088 -23.700  1.00 92.00           C  
ATOM   2702  O   PRO A 357      -5.307  -0.717 -21.149  1.00 92.00           O  
ATOM   2703  CG  PRO A 357      -2.916   1.301 -24.610  1.00 92.00           C  
ATOM   2704  CD  PRO A 357      -2.355  -0.108 -24.754  1.00 92.00           C  
ATOM   2705  N   PHE A 358      -5.383  -1.725 -23.152  1.00 94.37           N  
ATOM   2706  CA  PHE A 358      -6.522  -2.578 -22.826  1.00 94.37           C  
ATOM   2707  C   PHE A 358      -6.152  -3.640 -21.781  1.00 94.37           C  
ATOM   2708  CB  PHE A 358      -7.064  -3.206 -24.114  1.00 94.37           C  
ATOM   2709  O   PHE A 358      -6.903  -3.863 -20.831  1.00 94.37           O  
ATOM   2710  CG  PHE A 358      -8.248  -4.116 -23.876  1.00 94.37           C  
ATOM   2711  CD1 PHE A 358      -8.091  -5.513 -23.939  1.00 94.37           C  
ATOM   2712  CD2 PHE A 358      -9.505  -3.564 -23.569  1.00 94.37           C  
ATOM   2713  CE1 PHE A 358      -9.193  -6.354 -23.709  1.00 94.37           C  
ATOM   2714  CE2 PHE A 358     -10.605  -4.406 -23.330  1.00 94.37           C  
ATOM   2715  CZ  PHE A 358     -10.448  -5.801 -23.401  1.00 94.37           C  
ATOM   2716  N   VAL A 359      -4.968  -4.246 -21.890  1.00 94.88           N  
ATOM   2717  CA  VAL A 359      -4.481  -5.213 -20.892  1.00 94.88           C  
ATOM   2718  C   VAL A 359      -4.256  -4.542 -19.535  1.00 94.88           C  
ATOM   2719  CB  VAL A 359      -3.199  -5.915 -21.367  1.00 94.88           C  
ATOM   2720  O   VAL A 359      -4.679  -5.072 -18.507  1.00 94.88           O  
ATOM   2721  CG1 VAL A 359      -2.773  -6.975 -20.352  1.00 94.88           C  
ATOM   2722  CG2 VAL A 359      -3.416  -6.644 -22.696  1.00 94.88           C  
ATOM   2723  N   LEU A 360      -3.664  -3.346 -19.519  1.00 92.58           N  
ATOM   2724  CA  LEU A 360      -3.475  -2.544 -18.310  1.00 92.58           C  
ATOM   2725  C   LEU A 360      -4.817  -2.142 -17.689  1.00 92.58           C  
ATOM   2726  CB  LEU A 360      -2.614  -1.317 -18.662  1.00 92.58           C  
ATOM   2727  O   LEU A 360      -4.989  -2.238 -16.473  1.00 92.58           O  
ATOM   2728  CG  LEU A 360      -1.139  -1.664 -18.940  1.00 92.58           C  
ATOM   2729  CD1 LEU A 360      -0.378  -0.426 -19.393  1.00 92.58           C  
ATOM   2730  CD2 LEU A 360      -0.431  -2.199 -17.697  1.00 92.58           C  
ATOM   2731  N   PHE A 361      -5.806  -1.783 -18.510  1.00 93.97           N  
ATOM   2732  CA  PHE A 361      -7.174  -1.537 -18.058  1.00 93.97           C  
ATOM   2733  C   PHE A 361      -7.779  -2.764 -17.358  1.00 93.97           C  
ATOM   2734  CB  PHE A 361      -8.013  -1.064 -19.252  1.00 93.97           C  
ATOM   2735  O   PHE A 361      -8.274  -2.649 -16.232  1.00 93.97           O  
ATOM   2736  CG  PHE A 361      -9.461  -0.785 -18.925  1.00 93.97           C  
ATOM   2737  CD1 PHE A 361     -10.428  -1.795 -19.084  1.00 93.97           C  
ATOM   2738  CD2 PHE A 361      -9.846   0.493 -18.487  1.00 93.97           C  
ATOM   2739  CE1 PHE A 361     -11.777  -1.521 -18.800  1.00 93.97           C  
ATOM   2740  CE2 PHE A 361     -11.194   0.762 -18.193  1.00 93.97           C  
ATOM   2741  CZ  PHE A 361     -12.158  -0.249 -18.340  1.00 93.97           C  
ATOM   2742  N   LEU A 362      -7.664  -3.956 -17.956  1.00 95.20           N  
ATOM   2743  CA  LEU A 362      -8.092  -5.210 -17.324  1.00 95.20           C  
ATOM   2744  C   LEU A 362      -7.332  -5.485 -16.019  1.00 95.20           C  
ATOM   2745  CB  LEU A 362      -7.910  -6.385 -18.303  1.00 95.20           C  
ATOM   2746  O   LEU A 362      -7.942  -5.879 -15.022  1.00 95.20           O  
ATOM   2747  CG  LEU A 362      -8.857  -6.389 -19.516  1.00 95.20           C  
ATOM   2748  CD1 LEU A 362      -8.503  -7.581 -20.405  1.00 95.20           C  
ATOM   2749  CD2 LEU A 362     -10.326  -6.516 -19.101  1.00 95.20           C  
ATOM   2750  N   GLN A 363      -6.024  -5.220 -15.982  1.00 93.83           N  
ATOM   2751  CA  GLN A 363      -5.193  -5.385 -14.786  1.00 93.83           C  
ATOM   2752  C   GLN A 363      -5.710  -4.514 -13.639  1.00 93.83           C  
ATOM   2753  CB  GLN A 363      -3.740  -5.028 -15.128  1.00 93.83           C  
ATOM   2754  O   GLN A 363      -5.881  -4.991 -12.513  1.00 93.83           O  
ATOM   2755  CG  GLN A 363      -2.746  -5.509 -14.065  1.00 93.83           C  
ATOM   2756  CD  GLN A 363      -1.318  -5.106 -14.417  1.00 93.83           C  
ATOM   2757  NE2 GLN A 363      -0.317  -5.810 -13.953  1.00 93.83           N  
ATOM   2758  OE1 GLN A 363      -1.060  -4.145 -15.110  1.00 93.83           O  
ATOM   2759  N   GLY A 364      -6.039  -3.257 -13.943  1.00 91.62           N  
ATOM   2760  CA  GLY A 364      -6.668  -2.320 -13.022  1.00 91.62           C  
ATOM   2761  C   GLY A 364      -7.996  -2.829 -12.465  1.00 91.62           C  
ATOM   2762  O   GLY A 364      -8.203  -2.819 -11.246  1.00 91.62           O  
ATOM   2763  N   MET A 365      -8.886  -3.320 -13.335  1.00 92.64           N  
ATOM   2764  CA  MET A 365     -10.193  -3.861 -12.937  1.00 92.64           C  
ATOM   2765  C   MET A 365     -10.054  -5.059 -11.992  1.00 92.64           C  
ATOM   2766  CB  MET A 365     -10.993  -4.314 -14.167  1.00 92.64           C  
ATOM   2767  O   MET A 365     -10.679  -5.110 -10.923  1.00 92.64           O  
ATOM   2768  CG  MET A 365     -11.468  -3.171 -15.061  1.00 92.64           C  
ATOM   2769  SD  MET A 365     -12.422  -3.738 -16.488  1.00 92.64           S  
ATOM   2770  CE  MET A 365     -13.971  -4.243 -15.700  1.00 92.64           C  
ATOM   2771  N   VAL A 366      -9.211  -6.021 -12.370  1.00 94.33           N  
ATOM   2772  CA  VAL A 366      -9.005  -7.250 -11.604  1.00 94.33           C  
ATOM   2773  C   VAL A 366      -8.369  -6.937 -10.249  1.00 94.33           C  
ATOM   2774  CB  VAL A 366      -8.164  -8.246 -12.418  1.00 94.33           C  
ATOM   2775  O   VAL A 366      -8.874  -7.380  -9.214  1.00 94.33           O  
ATOM   2776  CG1 VAL A 366      -7.868  -9.480 -11.578  1.00 94.33           C  
ATOM   2777  CG2 VAL A 366      -8.914  -8.742 -13.662  1.00 94.33           C  
ATOM   2778  N   ASN A 367      -7.317  -6.113 -10.229  1.00 90.53           N  
ATOM   2779  CA  ASN A 367      -6.618  -5.746  -8.999  1.00 90.53           C  
ATOM   2780  C   ASN A 367      -7.523  -4.947  -8.041  1.00 90.53           C  
ATOM   2781  CB  ASN A 367      -5.336  -4.986  -9.377  1.00 90.53           C  
ATOM   2782  O   ASN A 367      -7.512  -5.193  -6.835  1.00 90.53           O  
ATOM   2783  CG  ASN A 367      -4.366  -4.832  -8.216  1.00 90.53           C  
ATOM   2784  ND2 ASN A 367      -3.667  -3.724  -8.151  1.00 90.53           N  
ATOM   2785  OD1 ASN A 367      -4.201  -5.710  -7.376  1.00 90.53           O  
ATOM   2786  N   SER A 368      -8.372  -4.051  -8.560  1.00 88.87           N  
ATOM   2787  CA  SER A 368      -9.340  -3.279  -7.761  1.00 88.87           C  
ATOM   2788  C   SER A 368     -10.396  -4.174  -7.107  1.00 88.87           C  
ATOM   2789  CB  SER A 368     -10.005  -2.231  -8.657  1.00 88.87           C  
ATOM   2790  O   SER A 368     -10.642  -4.073  -5.899  1.00 88.87           O  
ATOM   2791  OG  SER A 368     -10.789  -1.303  -7.928  1.00 88.87           O  
ATOM   2792  N   THR A 369     -10.968  -5.115  -7.870  1.00 90.78           N  
ATOM   2793  CA  THR A 369     -11.951  -6.079  -7.344  1.00 90.78           C  
ATOM   2794  C   THR A 369     -11.341  -6.939  -6.249  1.00 90.78           C  
ATOM   2795  CB  THR A 369     -12.487  -7.014  -8.434  1.00 90.78           C  
ATOM   2796  O   THR A 369     -11.931  -7.110  -5.178  1.00 90.78           O  
ATOM   2797  CG2 THR A 369     -13.668  -7.854  -7.943  1.00 90.78           C  
ATOM   2798  OG1 THR A 369     -12.974  -6.260  -9.501  1.00 90.78           O  
ATOM   2799  N   ARG A 370     -10.130  -7.439  -6.502  1.00 90.69           N  
ATOM   2800  CA  ARG A 370      -9.363  -8.263  -5.575  1.00 90.69           C  
ATOM   2801  C   ARG A 370      -9.061  -7.508  -4.284  1.00 90.69           C  
ATOM   2802  CB  ARG A 370      -8.116  -8.729  -6.332  1.00 90.69           C  
ATOM   2803  O   ARG A 370      -9.420  -7.980  -3.208  1.00 90.69           O  
ATOM   2804  CG  ARG A 370      -7.253  -9.694  -5.529  1.00 90.69           C  
ATOM   2805  CD  ARG A 370      -6.247 -10.356  -6.462  1.00 90.69           C  
ATOM   2806  NE  ARG A 370      -5.410 -11.328  -5.750  1.00 90.69           N  
ATOM   2807  NH1 ARG A 370      -3.538 -10.016  -5.442  1.00 90.69           N  
ATOM   2808  NH2 ARG A 370      -3.451 -12.202  -5.082  1.00 90.69           N  
ATOM   2809  CZ  ARG A 370      -4.149 -11.165  -5.414  1.00 90.69           C  
ATOM   2810  N   PHE A 371      -8.516  -6.294  -4.383  1.00 86.98           N  
ATOM   2811  CA  PHE A 371      -8.210  -5.454  -3.227  1.00 86.98           C  
ATOM   2812  C   PHE A 371      -9.461  -5.163  -2.390  1.00 86.98           C  
ATOM   2813  CB  PHE A 371      -7.541  -4.156  -3.700  1.00 86.98           C  
ATOM   2814  O   PHE A 371      -9.450  -5.362  -1.175  1.00 86.98           O  
ATOM   2815  CG  PHE A 371      -6.989  -3.295  -2.577  1.00 86.98           C  
ATOM   2816  CD1 PHE A 371      -7.782  -2.292  -1.985  1.00 86.98           C  
ATOM   2817  CD2 PHE A 371      -5.654  -3.464  -2.159  1.00 86.98           C  
ATOM   2818  CE1 PHE A 371      -7.242  -1.465  -0.983  1.00 86.98           C  
ATOM   2819  CE2 PHE A 371      -5.107  -2.619  -1.176  1.00 86.98           C  
ATOM   2820  CZ  PHE A 371      -5.904  -1.625  -0.583  1.00 86.98           C  
ATOM   2821  N   SER A 372     -10.562  -4.739  -3.015  1.00 85.86           N  
ATOM   2822  CA  SER A 372     -11.804  -4.439  -2.293  1.00 85.86           C  
ATOM   2823  C   SER A 372     -12.365  -5.675  -1.582  1.00 85.86           C  
ATOM   2824  CB  SER A 372     -12.839  -3.854  -3.257  1.00 85.86           C  
ATOM   2825  O   SER A 372     -12.729  -5.596  -0.407  1.00 85.86           O  
ATOM   2826  OG  SER A 372     -13.885  -3.251  -2.522  1.00 85.86           O  
ATOM   2827  N   SER A 373     -12.373  -6.826  -2.259  1.00 89.81           N  
ATOM   2828  CA  SER A 373     -12.896  -8.089  -1.721  1.00 89.81           C  
ATOM   2829  C   SER A 373     -12.032  -8.638  -0.577  1.00 89.81           C  
ATOM   2830  CB  SER A 373     -13.011  -9.132  -2.837  1.00 89.81           C  
ATOM   2831  O   SER A 373     -12.566  -9.125   0.414  1.00 89.81           O  
ATOM   2832  OG  SER A 373     -13.788  -8.638  -3.909  1.00 89.81           O  
ATOM   2833  N   MET A 374     -10.701  -8.516  -0.663  1.00 90.62           N  
ATOM   2834  CA  MET A 374      -9.768  -8.958   0.387  1.00 90.62           C  
ATOM   2835  C   MET A 374      -9.939  -8.163   1.685  1.00 90.62           C  
ATOM   2836  CB  MET A 374      -8.320  -8.813  -0.111  1.00 90.62           C  
ATOM   2837  O   MET A 374     -10.010  -8.749   2.765  1.00 90.62           O  
ATOM   2838  CG  MET A 374      -7.950  -9.883  -1.137  1.00 90.62           C  
ATOM   2839  SD  MET A 374      -6.538  -9.473  -2.193  1.00 90.62           S  
ATOM   2840  CE  MET A 374      -5.122  -9.661  -1.114  1.00 90.62           C  
ATOM   2841  N   ASN A 375     -10.024  -6.829   1.595  1.00 86.45           N  
ATOM   2842  CA  ASN A 375     -10.190  -5.985   2.786  1.00 86.45           C  
ATOM   2843  C   ASN A 375     -11.513  -6.273   3.504  1.00 86.45           C  
ATOM   2844  CB  ASN A 375     -10.154  -4.497   2.409  1.00 86.45           C  
ATOM   2845  O   ASN A 375     -11.553  -6.363   4.728  1.00 86.45           O  
ATOM   2846  CG  ASN A 375      -8.781  -3.977   2.061  1.00 86.45           C  
ATOM   2847  ND2 ASN A 375      -8.511  -3.771   0.803  1.00 86.45           N  
ATOM   2848  OD1 ASN A 375      -7.925  -3.737   2.895  1.00 86.45           O  
ATOM   2849  N   THR A 376     -12.587  -6.416   2.734  1.00 85.67           N  
ATOM   2850  CA  THR A 376     -13.945  -6.561   3.267  1.00 85.67           C  
ATOM   2851  C   THR A 376     -14.180  -7.953   3.835  1.00 85.67           C  
ATOM   2852  CB  THR A 376     -14.983  -6.186   2.207  1.00 85.67           C  
ATOM   2853  O   THR A 376     -14.634  -8.050   4.971  1.00 85.67           O  
ATOM   2854  CG2 THR A 376     -14.929  -4.686   1.924  1.00 85.67           C  
ATOM   2855  OG1 THR A 376     -14.685  -6.817   0.990  1.00 85.67           O  
ATOM   2856  N   LEU A 377     -13.753  -9.015   3.139  1.00 88.70           N  
ATOM   2857  CA  LEU A 377     -13.795 -10.384   3.665  1.00 88.70           C  
ATOM   2858  C   LEU A 377     -13.064 -10.510   5.007  1.00 88.70           C  
ATOM   2859  CB  LEU A 377     -13.167 -11.346   2.640  1.00 88.70           C  
ATOM   2860  O   LEU A 377     -13.540 -11.205   5.899  1.00 88.70           O  
ATOM   2861  CG  LEU A 377     -13.100 -12.809   3.128  1.00 88.70           C  
ATOM   2862  CD1 LEU A 377     -14.491 -13.408   3.339  1.00 88.70           C  
ATOM   2863  CD2 LEU A 377     -12.357 -13.678   2.122  1.00 88.70           C  
ATOM   2864  N   THR A 378     -11.911  -9.850   5.146  1.00 90.40           N  
ATOM   2865  CA  THR A 378     -11.092  -9.975   6.357  1.00 90.40           C  
ATOM   2866  C   THR A 378     -11.788  -9.364   7.572  1.00 90.40           C  
ATOM   2867  CB  THR A 378      -9.701  -9.349   6.163  1.00 90.40           C  
ATOM   2868  O   THR A 378     -11.705  -9.929   8.654  1.00 90.40           O  
ATOM   2869  CG2 THR A 378      -8.771  -9.627   7.344  1.00 90.40           C  
ATOM   2870  OG1 THR A 378      -9.064  -9.894   5.027  1.00 90.40           O  
ATOM   2871  N   LEU A 379     -12.483  -8.232   7.420  1.00 87.44           N  
ATOM   2872  CA  LEU A 379     -13.009  -7.473   8.562  1.00 87.44           C  
ATOM   2873  C   LEU A 379     -14.507  -7.676   8.839  1.00 87.44           C  
ATOM   2874  CB  LEU A 379     -12.666  -5.983   8.378  1.00 87.44           C  
ATOM   2875  O   LEU A 379     -14.937  -7.416   9.960  1.00 87.44           O  
ATOM   2876  CG  LEU A 379     -11.160  -5.661   8.313  1.00 87.44           C  
ATOM   2877  CD1 LEU A 379     -10.969  -4.160   8.099  1.00 87.44           C  
ATOM   2878  CD2 LEU A 379     -10.399  -6.061   9.580  1.00 87.44           C  
ATOM   2879  N   LYS A 380     -15.303  -8.141   7.867  1.00 82.57           N  
ATOM   2880  CA  LYS A 380     -16.778  -8.121   7.955  1.00 82.57           C  
ATOM   2881  C   LYS A 380     -17.387  -8.905   9.129  1.00 82.57           C  
ATOM   2882  CB  LYS A 380     -17.392  -8.581   6.622  1.00 82.57           C  
ATOM   2883  O   LYS A 380     -18.389  -8.470   9.692  1.00 82.57           O  
ATOM   2884  CG  LYS A 380     -17.058 -10.040   6.265  1.00 82.57           C  
ATOM   2885  CD  LYS A 380     -17.906 -10.540   5.099  1.00 82.57           C  
ATOM   2886  CE  LYS A 380     -17.832 -12.065   5.055  1.00 82.57           C  
ATOM   2887  NZ  LYS A 380     -18.919 -12.604   4.221  1.00 82.57           N  
ATOM   2888  N   ASP A 381     -16.781 -10.033   9.507  1.00 84.64           N  
ATOM   2889  CA  ASP A 381     -17.318 -10.939  10.535  1.00 84.64           C  
ATOM   2890  C   ASP A 381     -16.655 -10.728  11.901  1.00 84.64           C  
ATOM   2891  CB  ASP A 381     -17.175 -12.405  10.106  1.00 84.64           C  
ATOM   2892  O   ASP A 381     -16.945 -11.446  12.860  1.00 84.64           O  
ATOM   2893  CG  ASP A 381     -17.841 -12.732   8.771  1.00 84.64           C  
ATOM   2894  OD1 ASP A 381     -18.934 -12.205   8.481  1.00 84.64           O  
ATOM   2895  OD2 ASP A 381     -17.200 -13.484   8.003  1.00 84.64           O  
ATOM   2896  N   LEU A 382     -15.739  -9.761  12.014  1.00 86.64           N  
ATOM   2897  CA  LEU A 382     -15.146  -9.441  13.303  1.00 86.64           C  
ATOM   2898  C   LEU A 382     -16.194  -8.790  14.216  1.00 86.64           C  
ATOM   2899  CB  LEU A 382     -13.917  -8.539  13.149  1.00 86.64           C  
ATOM   2900  O   LEU A 382     -16.963  -7.933  13.774  1.00 86.64           O  
ATOM   2901  CG  LEU A 382     -12.657  -9.246  12.626  1.00 86.64           C  
ATOM   2902  CD1 LEU A 382     -11.571  -8.180  12.506  1.00 86.64           C  
ATOM   2903  CD2 LEU A 382     -12.157 -10.337  13.582  1.00 86.64           C  
ATOM   2904  N   PRO A 383     -16.236  -9.159  15.504  1.00 83.86           N  
ATOM   2905  CA  PRO A 383     -17.016  -8.414  16.480  1.00 83.86           C  
ATOM   2906  C   PRO A 383     -16.405  -7.019  16.675  1.00 83.86           C  
ATOM   2907  CB  PRO A 383     -16.987  -9.271  17.743  1.00 83.86           C  
ATOM   2908  O   PRO A 383     -15.194  -6.832  16.527  1.00 83.86           O  
ATOM   2909  CG  PRO A 383     -15.643  -9.992  17.647  1.00 83.86           C  
ATOM   2910  CD  PRO A 383     -15.461 -10.209  16.148  1.00 83.86           C  
ATOM   2911  N   ASP A 384     -17.230  -6.037  17.033  1.00 81.08           N  
ATOM   2912  CA  ASP A 384     -16.816  -4.626  17.071  1.00 81.08           C  
ATOM   2913  C   ASP A 384     -15.664  -4.372  18.061  1.00 81.08           C  
ATOM   2914  CB  ASP A 384     -18.029  -3.744  17.407  1.00 81.08           C  
ATOM   2915  O   ASP A 384     -14.807  -3.524  17.824  1.00 81.08           O  
ATOM   2916  CG  ASP A 384     -19.184  -3.878  16.403  1.00 81.08           C  
ATOM   2917  OD1 ASP A 384     -18.951  -4.351  15.262  1.00 81.08           O  
ATOM   2918  OD2 ASP A 384     -20.322  -3.591  16.814  1.00 81.08           O  
ATOM   2919  N   ASN A 385     -15.569  -5.175  19.127  1.00 82.11           N  
ATOM   2920  CA  ASN A 385     -14.473  -5.135  20.102  1.00 82.11           C  
ATOM   2921  C   ASN A 385     -13.121  -5.658  19.579  1.00 82.11           C  
ATOM   2922  CB  ASN A 385     -14.907  -5.881  21.376  1.00 82.11           C  
ATOM   2923  O   ASN A 385     -12.107  -5.482  20.250  1.00 82.11           O  
ATOM   2924  CG  ASN A 385     -15.054  -7.384  21.199  1.00 82.11           C  
ATOM   2925  ND2 ASN A 385     -15.175  -8.121  22.276  1.00 82.11           N  
ATOM   2926  OD1 ASN A 385     -15.098  -7.931  20.114  1.00 82.11           O  
ATOM   2927  N   LEU A 386     -13.101  -6.318  18.420  1.00 86.01           N  
ATOM   2928  CA  LEU A 386     -11.896  -6.794  17.739  1.00 86.01           C  
ATOM   2929  C   LEU A 386     -11.659  -6.083  16.400  1.00 86.01           C  
ATOM   2930  CB  LEU A 386     -12.000  -8.316  17.534  1.00 86.01           C  
ATOM   2931  O   LEU A 386     -10.597  -6.262  15.805  1.00 86.01           O  
ATOM   2932  CG  LEU A 386     -11.959  -9.177  18.809  1.00 86.01           C  
ATOM   2933  CD1 LEU A 386     -12.018 -10.660  18.430  1.00 86.01           C  
ATOM   2934  CD2 LEU A 386     -10.680  -8.971  19.627  1.00 86.01           C  
ATOM   2935  N   ALA A 387     -12.615  -5.279  15.930  1.00 86.05           N  
ATOM   2936  CA  ALA A 387     -12.558  -4.572  14.655  1.00 86.05           C  
ATOM   2937  C   ALA A 387     -11.311  -3.684  14.521  1.00 86.05           C  
ATOM   2938  CB  ALA A 387     -13.832  -3.730  14.552  1.00 86.05           C  
ATOM   2939  O   ALA A 387     -10.637  -3.715  13.493  1.00 86.05           O  
ATOM   2940  N   SER A 388     -10.965  -2.937  15.573  1.00 86.91           N  
ATOM   2941  CA  SER A 388      -9.787  -2.065  15.607  1.00 86.91           C  
ATOM   2942  C   SER A 388      -8.482  -2.857  15.529  1.00 86.91           C  
ATOM   2943  CB  SER A 388      -9.822  -1.210  16.870  1.00 86.91           C  
ATOM   2944  O   SER A 388      -7.680  -2.614  14.628  1.00 86.91           O  
ATOM   2945  OG  SER A 388      -9.877  -2.052  18.001  1.00 86.91           O  
ATOM   2946  N   SER A 389      -8.300  -3.851  16.405  1.00 88.86           N  
ATOM   2947  CA  SER A 389      -7.143  -4.753  16.400  1.00 88.86           C  
ATOM   2948  C   SER A 389      -7.000  -5.479  15.059  1.00 88.86           C  
ATOM   2949  CB  SER A 389      -7.273  -5.796  17.518  1.00 88.86           C  
ATOM   2950  O   SER A 389      -5.906  -5.533  14.503  1.00 88.86           O  
ATOM   2951  OG  SER A 389      -7.184  -5.213  18.802  1.00 88.86           O  
ATOM   2952  N   GLY A 390      -8.101  -5.998  14.508  1.00 91.59           N  
ATOM   2953  CA  GLY A 390      -8.116  -6.669  13.211  1.00 91.59           C  
ATOM   2954  C   GLY A 390      -7.765  -5.733  12.053  1.00 91.59           C  
ATOM   2955  O   GLY A 390      -6.985  -6.107  11.180  1.00 91.59           O  
ATOM   2956  N   ASN A 391      -8.275  -4.498  12.061  1.00 90.87           N  
ATOM   2957  CA  ASN A 391      -7.962  -3.482  11.057  1.00 90.87           C  
ATOM   2958  C   ASN A 391      -6.500  -3.014  11.129  1.00 90.87           C  
ATOM   2959  CB  ASN A 391      -8.950  -2.320  11.223  1.00 90.87           C  
ATOM   2960  O   ASN A 391      -5.857  -2.861  10.089  1.00 90.87           O  
ATOM   2961  CG  ASN A 391      -8.636  -1.151  10.309  1.00 90.87           C  
ATOM   2962  ND2 ASN A 391      -8.111  -0.085  10.865  1.00 90.87           N  
ATOM   2963  OD1 ASN A 391      -8.840  -1.186   9.105  1.00 90.87           O  
ATOM   2964  N   SER A 392      -5.946  -2.818  12.327  1.00 91.96           N  
ATOM   2965  CA  SER A 392      -4.530  -2.475  12.493  1.00 91.96           C  
ATOM   2966  C   SER A 392      -3.621  -3.622  12.059  1.00 91.96           C  
ATOM   2967  CB  SER A 392      -4.242  -2.073  13.937  1.00 91.96           C  
ATOM   2968  O   SER A 392      -2.694  -3.386  11.287  1.00 91.96           O  
ATOM   2969  OG  SER A 392      -4.879  -0.842  14.197  1.00 91.96           O  
ATOM   2970  N   LEU A 393      -3.937  -4.868  12.432  1.00 92.72           N  
ATOM   2971  CA  LEU A 393      -3.179  -6.038  11.983  1.00 92.72           C  
ATOM   2972  C   LEU A 393      -3.250  -6.215  10.458  1.00 92.72           C  
ATOM   2973  CB  LEU A 393      -3.680  -7.284  12.735  1.00 92.72           C  
ATOM   2974  O   LEU A 393      -2.226  -6.449   9.816  1.00 92.72           O  
ATOM   2975  CG  LEU A 393      -2.912  -8.573  12.384  1.00 92.72           C  
ATOM   2976  CD1 LEU A 393      -1.408  -8.453  12.641  1.00 92.72           C  
ATOM   2977  CD2 LEU A 393      -3.430  -9.739  13.228  1.00 92.72           C  
ATOM   2978  N   LEU A 394      -4.431  -6.032   9.856  1.00 92.92           N  
ATOM   2979  CA  LEU A 394      -4.581  -6.014   8.400  1.00 92.92           C  
ATOM   2980  C   LEU A 394      -3.723  -4.907   7.780  1.00 92.92           C  
ATOM   2981  CB  LEU A 394      -6.069  -5.870   8.028  1.00 92.92           C  
ATOM   2982  O   LEU A 394      -3.019  -5.166   6.812  1.00 92.92           O  
ATOM   2983  CG  LEU A 394      -6.332  -5.759   6.512  1.00 92.92           C  
ATOM   2984  CD1 LEU A 394      -5.868  -6.994   5.735  1.00 92.92           C  
ATOM   2985  CD2 LEU A 394      -7.822  -5.556   6.252  1.00 92.92           C  
ATOM   2986  N   SER A 395      -3.735  -3.697   8.341  1.00 91.46           N  
ATOM   2987  CA  SER A 395      -2.913  -2.577   7.863  1.00 91.46           C  
ATOM   2988  C   SER A 395      -1.419  -2.905   7.899  1.00 91.46           C  
ATOM   2989  CB  SER A 395      -3.174  -1.306   8.683  1.00 91.46           C  
ATOM   2990  O   SER A 395      -0.723  -2.652   6.920  1.00 91.46           O  
ATOM   2991  OG  SER A 395      -4.551  -0.966   8.687  1.00 91.46           O  
ATOM   2992  N   MET A 396      -0.933  -3.520   8.979  1.00 92.12           N  
ATOM   2993  CA  MET A 396       0.465  -3.949   9.110  1.00 92.12           C  
ATOM   2994  C   MET A 396       0.857  -4.981   8.071  1.00 92.12           C  
ATOM   2995  CB  MET A 396       0.700  -4.514  10.509  1.00 92.12           C  
ATOM   2996  O   MET A 396       1.866  -4.831   7.387  1.00 92.12           O  
ATOM   2997  CG  MET A 396       0.648  -3.421  11.571  1.00 92.12           C  
ATOM   2998  SD  MET A 396       0.645  -4.093  13.237  1.00 92.12           S  
ATOM   2999  CE  MET A 396       2.272  -4.882  13.246  1.00 92.12           C  
ATOM   3000  N   ILE A 397       0.012  -5.991   7.894  1.00 92.53           N  
ATOM   3001  CA  ILE A 397       0.223  -7.015   6.878  1.00 92.53           C  
ATOM   3002  C   ILE A 397       0.204  -6.413   5.477  1.00 92.53           C  
ATOM   3003  CB  ILE A 397      -0.803  -8.142   7.105  1.00 92.53           C  
ATOM   3004  O   ILE A 397       1.000  -6.818   4.638  1.00 92.53           O  
ATOM   3005  CG1 ILE A 397      -0.163  -9.063   8.164  1.00 92.53           C  
ATOM   3006  CG2 ILE A 397      -1.193  -8.882   5.816  1.00 92.53           C  
ATOM   3007  CD1 ILE A 397      -1.084 -10.133   8.726  1.00 92.53           C  
ATOM   3008  N   MET A 398      -0.651  -5.425   5.213  1.00 91.04           N  
ATOM   3009  CA  MET A 398      -0.666  -4.706   3.940  1.00 91.04           C  
ATOM   3010  C   MET A 398       0.634  -3.961   3.680  1.00 91.04           C  
ATOM   3011  CB  MET A 398      -1.810  -3.698   3.908  1.00 91.04           C  
ATOM   3012  O   MET A 398       1.181  -4.094   2.591  1.00 91.04           O  
ATOM   3013  CG  MET A 398      -3.134  -4.425   3.802  1.00 91.04           C  
ATOM   3014  SD  MET A 398      -4.595  -3.374   3.860  1.00 91.04           S  
ATOM   3015  CE  MET A 398      -4.231  -2.180   2.543  1.00 91.04           C  
ATOM   3016  N   GLN A 399       1.114  -3.205   4.667  1.00 89.24           N  
ATOM   3017  CA  GLN A 399       2.356  -2.453   4.549  1.00 89.24           C  
ATOM   3018  C   GLN A 399       3.528  -3.396   4.255  1.00 89.24           C  
ATOM   3019  CB  GLN A 399       2.569  -1.636   5.836  1.00 89.24           C  
ATOM   3020  O   GLN A 399       4.201  -3.238   3.242  1.00 89.24           O  
ATOM   3021  CG  GLN A 399       3.805  -0.727   5.758  1.00 89.24           C  
ATOM   3022  CD  GLN A 399       3.705   0.280   4.617  1.00 89.24           C  
ATOM   3023  NE2 GLN A 399       4.715   0.398   3.785  1.00 89.24           N  
ATOM   3024  OE1 GLN A 399       2.689   0.933   4.430  1.00 89.24           O  
ATOM   3025  N   LEU A 400       3.701  -4.437   5.078  1.00 90.54           N  
ATOM   3026  CA  LEU A 400       4.780  -5.410   4.898  1.00 90.54           C  
ATOM   3027  C   LEU A 400       4.669  -6.168   3.572  1.00 90.54           C  
ATOM   3028  CB  LEU A 400       4.781  -6.410   6.065  1.00 90.54           C  
ATOM   3029  O   LEU A 400       5.656  -6.297   2.858  1.00 90.54           O  
ATOM   3030  CG  LEU A 400       5.303  -5.860   7.402  1.00 90.54           C  
ATOM   3031  CD1 LEU A 400       5.148  -6.963   8.452  1.00 90.54           C  
ATOM   3032  CD2 LEU A 400       6.777  -5.453   7.338  1.00 90.54           C  
ATOM   3033  N   SER A 401       3.481  -6.665   3.218  1.00 93.33           N  
ATOM   3034  CA  SER A 401       3.299  -7.447   1.985  1.00 93.33           C  
ATOM   3035  C   SER A 401       3.585  -6.642   0.718  1.00 93.33           C  
ATOM   3036  CB  SER A 401       1.904  -8.071   1.893  1.00 93.33           C  
ATOM   3037  O   SER A 401       4.124  -7.208  -0.229  1.00 93.33           O  
ATOM   3038  OG  SER A 401       0.888  -7.100   2.038  1.00 93.33           O  
ATOM   3039  N   MET A 402       3.277  -5.339   0.692  1.00 89.18           N  
ATOM   3040  CA  MET A 402       3.630  -4.477  -0.441  1.00 89.18           C  
ATOM   3041  C   MET A 402       5.147  -4.287  -0.552  1.00 89.18           C  
ATOM   3042  CB  MET A 402       2.912  -3.123  -0.346  1.00 89.18           C  
ATOM   3043  O   MET A 402       5.683  -4.471  -1.644  1.00 89.18           O  
ATOM   3044  CG  MET A 402       1.411  -3.269  -0.630  1.00 89.18           C  
ATOM   3045  SD  MET A 402       0.460  -1.720  -0.714  1.00 89.18           S  
ATOM   3046  CE  MET A 402       0.761  -1.025   0.937  1.00 89.18           C  
ATOM   3047  N   SER A 403       5.843  -4.007   0.558  1.00 88.45           N  
ATOM   3048  CA  SER A 403       7.309  -3.889   0.567  1.00 88.45           C  
ATOM   3049  C   SER A 403       7.979  -5.199   0.134  1.00 88.45           C  
ATOM   3050  CB  SER A 403       7.823  -3.442   1.943  1.00 88.45           C  
ATOM   3051  O   SER A 403       8.817  -5.181  -0.765  1.00 88.45           O  
ATOM   3052  OG  SER A 403       7.300  -2.173   2.283  1.00 88.45           O  
ATOM   3053  N   ILE A 404       7.531  -6.344   0.672  1.00 92.29           N  
ATOM   3054  CA  ILE A 404       7.990  -7.686   0.265  1.00 92.29           C  
ATOM   3055  C   ILE A 404       7.751  -7.912  -1.233  1.00 92.29           C  
ATOM   3056  CB  ILE A 404       7.298  -8.788   1.108  1.00 92.29           C  
ATOM   3057  O   ILE A 404       8.632  -8.421  -1.920  1.00 92.29           O  
ATOM   3058  CG1 ILE A 404       7.741  -8.728   2.587  1.00 92.29           C  
ATOM   3059  CG2 ILE A 404       7.597 -10.195   0.556  1.00 92.29           C  
ATOM   3060  CD1 ILE A 404       6.883  -9.571   3.541  1.00 92.29           C  
ATOM   3061  N   GLY A 405       6.584  -7.522  -1.754  1.00 93.55           N  
ATOM   3062  CA  GLY A 405       6.254  -7.635  -3.175  1.00 93.55           C  
ATOM   3063  C   GLY A 405       7.263  -6.923  -4.071  1.00 93.55           C  
ATOM   3064  O   GLY A 405       7.803  -7.534  -4.991  1.00 93.55           O  
ATOM   3065  N   VAL A 406       7.577  -5.661  -3.771  1.00 88.74           N  
ATOM   3066  CA  VAL A 406       8.576  -4.897  -4.537  1.00 88.74           C  
ATOM   3067  C   VAL A 406       9.970  -5.522  -4.413  1.00 88.74           C  
ATOM   3068  CB  VAL A 406       8.604  -3.419  -4.108  1.00 88.74           C  
ATOM   3069  O   VAL A 406      10.674  -5.634  -5.413  1.00 88.74           O  
ATOM   3070  CG1 VAL A 406       9.615  -2.621  -4.941  1.00 88.74           C  
ATOM   3071  CG2 VAL A 406       7.245  -2.735  -4.295  1.00 88.74           C  
ATOM   3072  N   THR A 407      10.370  -5.974  -3.220  1.00 89.67           N  
ATOM   3073  CA  THR A 407      11.677  -6.620  -3.017  1.00 89.67           C  
ATOM   3074  C   THR A 407      11.799  -7.924  -3.803  1.00 89.67           C  
ATOM   3075  CB  THR A 407      11.940  -6.879  -1.528  1.00 89.67           C  
ATOM   3076  O   THR A 407      12.797  -8.119  -4.488  1.00 89.67           O  
ATOM   3077  CG2 THR A 407      13.325  -7.465  -1.258  1.00 89.67           C  
ATOM   3078  OG1 THR A 407      11.851  -5.672  -0.808  1.00 89.67           O  
ATOM   3079  N   ILE A 408      10.787  -8.800  -3.774  1.00 91.91           N  
ATOM   3080  CA  ILE A 408      10.805 -10.043  -4.563  1.00 91.91           C  
ATOM   3081  C   ILE A 408      10.849  -9.723  -6.058  1.00 91.91           C  
ATOM   3082  CB  ILE A 408       9.609 -10.959  -4.220  1.00 91.91           C  
ATOM   3083  O   ILE A 408      11.580 -10.384  -6.787  1.00 91.91           O  
ATOM   3084  CG1 ILE A 408       9.704 -11.465  -2.764  1.00 91.91           C  
ATOM   3085  CG2 ILE A 408       9.563 -12.179  -5.168  1.00 91.91           C  
ATOM   3086  CD1 ILE A 408       8.444 -12.197  -2.287  1.00 91.91           C  
ATOM   3087  N   ALA A 409      10.122  -8.701  -6.516  1.00 91.34           N  
ATOM   3088  CA  ALA A 409      10.202  -8.255  -7.902  1.00 91.34           C  
ATOM   3089  C   ALA A 409      11.650  -7.877  -8.276  1.00 91.34           C  
ATOM   3090  CB  ALA A 409       9.220  -7.093  -8.099  1.00 91.34           C  
ATOM   3091  O   ALA A 409      12.200  -8.418  -9.233  1.00 91.34           O  
ATOM   3092  N   GLY A 410      12.293  -7.013  -7.485  1.00 88.28           N  
ATOM   3093  CA  GLY A 410      13.690  -6.624  -7.699  1.00 88.28           C  
ATOM   3094  C   GLY A 410      14.663  -7.808  -7.667  1.00 88.28           C  
ATOM   3095  O   GLY A 410      15.531  -7.908  -8.529  1.00 88.28           O  
ATOM   3096  N   LEU A 411      14.483  -8.746  -6.730  1.00 88.53           N  
ATOM   3097  CA  LEU A 411      15.298  -9.961  -6.639  1.00 88.53           C  
ATOM   3098  C   LEU A 411      15.117 -10.870  -7.855  1.00 88.53           C  
ATOM   3099  CB  LEU A 411      14.960 -10.737  -5.355  1.00 88.53           C  
ATOM   3100  O   LEU A 411      16.108 -11.352  -8.386  1.00 88.53           O  
ATOM   3101  CG  LEU A 411      15.458 -10.086  -4.053  1.00 88.53           C  
ATOM   3102  CD1 LEU A 411      14.916 -10.881  -2.863  1.00 88.53           C  
ATOM   3103  CD2 LEU A 411      16.984 -10.063  -3.959  1.00 88.53           C  
ATOM   3104  N   LEU A 412      13.886 -11.086  -8.327  1.00 90.22           N  
ATOM   3105  CA  LEU A 412      13.636 -11.866  -9.542  1.00 90.22           C  
ATOM   3106  C   LEU A 412      14.305 -11.217 -10.758  1.00 90.22           C  
ATOM   3107  CB  LEU A 412      12.122 -12.014  -9.777  1.00 90.22           C  
ATOM   3108  O   LEU A 412      14.913 -11.922 -11.559  1.00 90.22           O  
ATOM   3109  CG  LEU A 412      11.399 -12.966  -8.809  1.00 90.22           C  
ATOM   3110  CD1 LEU A 412       9.888 -12.854  -9.037  1.00 90.22           C  
ATOM   3111  CD2 LEU A 412      11.807 -14.426  -9.011  1.00 90.22           C  
ATOM   3112  N   LEU A 413      14.233  -9.888 -10.883  1.00 87.47           N  
ATOM   3113  CA  LEU A 413      14.905  -9.162 -11.963  1.00 87.47           C  
ATOM   3114  C   LEU A 413      16.431  -9.328 -11.896  1.00 87.47           C  
ATOM   3115  CB  LEU A 413      14.506  -7.675 -11.903  1.00 87.47           C  
ATOM   3116  O   LEU A 413      17.059  -9.636 -12.904  1.00 87.47           O  
ATOM   3117  CG  LEU A 413      14.850  -6.863 -13.165  1.00 87.47           C  
ATOM   3118  CD1 LEU A 413      14.131  -7.379 -14.413  1.00 87.47           C  
ATOM   3119  CD2 LEU A 413      14.417  -5.410 -12.953  1.00 87.47           C  
ATOM   3120  N   GLY A 414      17.022  -9.177 -10.707  1.00 84.04           N  
ATOM   3121  CA  GLY A 414      18.465  -9.327 -10.495  1.00 84.04           C  
ATOM   3122  C   GLY A 414      18.968 -10.766 -10.661  1.00 84.04           C  
ATOM   3123  O   GLY A 414      20.037 -10.986 -11.232  1.00 84.04           O  
ATOM   3124  N   LEU A 415      18.188 -11.758 -10.223  1.00 85.33           N  
ATOM   3125  CA  LEU A 415      18.515 -13.179 -10.368  1.00 85.33           C  
ATOM   3126  C   LEU A 415      18.579 -13.580 -11.842  1.00 85.33           C  
ATOM   3127  CB  LEU A 415      17.480 -14.041  -9.619  1.00 85.33           C  
ATOM   3128  O   LEU A 415      19.576 -14.151 -12.272  1.00 85.33           O  
ATOM   3129  CG  LEU A 415      17.686 -14.097  -8.095  1.00 85.33           C  
ATOM   3130  CD1 LEU A 415      16.448 -14.709  -7.434  1.00 85.33           C  
ATOM   3131  CD2 LEU A 415      18.897 -14.949  -7.711  1.00 85.33           C  
ATOM   3132  N   PHE A 416      17.562 -13.237 -12.635  1.00 84.68           N  
ATOM   3133  CA  PHE A 416      17.571 -13.572 -14.059  1.00 84.68           C  
ATOM   3134  C   PHE A 416      18.547 -12.694 -14.853  1.00 84.68           C  
ATOM   3135  CB  PHE A 416      16.141 -13.534 -14.613  1.00 84.68           C  
ATOM   3136  O   PHE A 416      19.181 -13.196 -15.779  1.00 84.68           O  
ATOM   3137  CG  PHE A 416      15.215 -14.574 -14.006  1.00 84.68           C  
ATOM   3138  CD1 PHE A 416      15.556 -15.940 -14.033  1.00 84.68           C  
ATOM   3139  CD2 PHE A 416      14.004 -14.179 -13.412  1.00 84.68           C  
ATOM   3140  CE1 PHE A 416      14.701 -16.892 -13.451  1.00 84.68           C  
ATOM   3141  CE2 PHE A 416      13.150 -15.127 -12.825  1.00 84.68           C  
ATOM   3142  CZ  PHE A 416      13.500 -16.487 -12.843  1.00 84.68           C  
ATOM   3143  N   GLY A 417      18.733 -11.426 -14.462  1.00 78.14           N  
ATOM   3144  CA  GLY A 417      19.702 -10.516 -15.078  1.00 78.14           C  
ATOM   3145  C   GLY A 417      21.154 -10.971 -14.917  1.00 78.14           C  
ATOM   3146  O   GLY A 417      21.908 -10.965 -15.883  1.00 78.14           O  
ATOM   3147  N   SER A 418      21.541 -11.441 -13.727  1.00 67.21           N  
ATOM   3148  CA  SER A 418      22.910 -11.924 -13.471  1.00 67.21           C  
ATOM   3149  C   SER A 418      23.249 -13.239 -14.182  1.00 67.21           C  
ATOM   3150  CB  SER A 418      23.172 -12.051 -11.967  1.00 67.21           C  
ATOM   3151  O   SER A 418      24.420 -13.515 -14.418  1.00 67.21           O  
ATOM   3152  OG  SER A 418      22.236 -12.916 -11.352  1.00 67.21           O  
ATOM   3153  N   GLN A 419      22.249 -14.037 -14.567  1.00 60.56           N  
ATOM   3154  CA  GLN A 419      22.456 -15.265 -15.341  1.00 60.56           C  
ATOM   3155  C   GLN A 419      22.699 -15.010 -16.839  1.00 60.56           C  
ATOM   3156  CB  GLN A 419      21.256 -16.201 -15.131  1.00 60.56           C  
ATOM   3157  O   GLN A 419      23.269 -15.867 -17.507  1.00 60.56           O  
ATOM   3158  CG  GLN A 419      21.263 -16.811 -13.721  1.00 60.56           C  
ATOM   3159  CD  GLN A 419      20.077 -17.733 -13.458  1.00 60.56           C  
ATOM   3160  NE2 GLN A 419      20.139 -18.535 -12.417  1.00 60.56           N  
ATOM   3161  OE1 GLN A 419      19.077 -17.765 -14.158  1.00 60.56           O  
ATOM   3162  N   HIS A 420      22.308 -13.846 -17.370  1.00 54.21           N  
ATOM   3163  CA  HIS A 420      22.376 -13.530 -18.803  1.00 54.21           C  
ATOM   3164  C   HIS A 420      23.362 -12.380 -19.078  1.00 54.21           C  
ATOM   3165  CB  HIS A 420      20.964 -13.269 -19.355  1.00 54.21           C  
ATOM   3166  O   HIS A 420      22.995 -11.354 -19.642  1.00 54.21           O  
ATOM   3167  CG  HIS A 420      20.021 -14.444 -19.260  1.00 54.21           C  
ATOM   3168  CD2 HIS A 420      19.684 -15.316 -20.261  1.00 54.21           C  
ATOM   3169  ND1 HIS A 420      19.311 -14.818 -18.144  1.00 54.21           N  
ATOM   3170  CE1 HIS A 420      18.578 -15.899 -18.458  1.00 54.21           C  
ATOM   3171  NE2 HIS A 420      18.756 -16.230 -19.746  1.00 54.21           N  
ATOM   3172  N   VAL A 421      24.627 -12.557 -18.671  1.00 48.14           N  
ATOM   3173  CA  VAL A 421      25.713 -11.547 -18.733  1.00 48.14           C  
ATOM   3174  C   VAL A 421      26.064 -11.074 -20.161  1.00 48.14           C  
ATOM   3175  CB  VAL A 421      26.960 -12.065 -17.968  1.00 48.14           C  
ATOM   3176  O   VAL A 421      26.766 -10.078 -20.320  1.00 48.14           O  
ATOM   3177  CG1 VAL A 421      28.173 -11.122 -17.957  1.00 48.14           C  
ATOM   3178  CG2 VAL A 421      26.610 -12.328 -16.496  1.00 48.14           C  
ATOM   3179  N   SER A 422      25.556 -11.701 -21.225  1.00 50.10           N  
ATOM   3180  CA  SER A 422      25.684 -11.157 -22.584  1.00 50.10           C  
ATOM   3181  C   SER A 422      24.641 -10.056 -22.818  1.00 50.10           C  
ATOM   3182  CB  SER A 422      25.604 -12.278 -23.625  1.00 50.10           C  
ATOM   3183  O   SER A 422      23.452 -10.342 -22.956  1.00 50.10           O  
ATOM   3184  OG  SER A 422      24.417 -13.024 -23.460  1.00 50.10           O  
ATOM   3185  N   VAL A 423      25.086  -8.797 -22.835  1.00 48.31           N  
ATOM   3186  CA  VAL A 423      24.285  -7.573 -23.039  1.00 48.31           C  
ATOM   3187  C   VAL A 423      23.822  -7.464 -24.501  1.00 48.31           C  
ATOM   3188  CB  VAL A 423      25.088  -6.319 -22.598  1.00 48.31           C  
ATOM   3189  O   VAL A 423      24.300  -6.620 -25.247  1.00 48.31           O  
ATOM   3190  CG1 VAL A 423      24.249  -5.029 -22.616  1.00 48.31           C  
ATOM   3191  CG2 VAL A 423      25.626  -6.461 -21.165  1.00 48.31           C  
ATOM   3192  N   ASP A 424      22.889  -8.320 -24.912  1.00 57.00           N  
ATOM   3193  CA  ASP A 424      22.136  -8.166 -26.159  1.00 57.00           C  
ATOM   3194  C   ASP A 424      20.673  -7.812 -25.846  1.00 57.00           C  
ATOM   3195  CB  ASP A 424      22.256  -9.421 -27.046  1.00 57.00           C  
ATOM   3196  O   ASP A 424      20.123  -8.144 -24.795  1.00 57.00           O  
ATOM   3197  CG  ASP A 424      23.507  -9.451 -27.940  1.00 57.00           C  
ATOM   3198  OD1 ASP A 424      24.061  -8.368 -28.224  1.00 57.00           O  
ATOM   3199  OD2 ASP A 424      23.847 -10.566 -28.390  1.00 57.00           O  
ATOM   3200  N   SER A 425      19.979  -7.142 -26.765  1.00 60.54           N  
ATOM   3201  CA  SER A 425      18.558  -6.794 -26.581  1.00 60.54           C  
ATOM   3202  C   SER A 425      17.673  -8.028 -26.328  1.00 60.54           C  
ATOM   3203  CB  SER A 425      18.065  -6.018 -27.803  1.00 60.54           C  
ATOM   3204  O   SER A 425      16.729  -7.971 -25.534  1.00 60.54           O  
ATOM   3205  OG  SER A 425      18.312  -6.763 -28.982  1.00 60.54           O  
ATOM   3206  N   GLY A 426      18.025  -9.172 -26.929  1.00 64.54           N  
ATOM   3207  CA  GLY A 426      17.340 -10.451 -26.731  1.00 64.54           C  
ATOM   3208  C   GLY A 426      17.473 -11.024 -25.314  1.00 64.54           C  
ATOM   3209  O   GLY A 426      16.519 -11.624 -24.804  1.00 64.54           O  
ATOM   3210  N   THR A 427      18.599 -10.804 -24.621  1.00 72.27           N  
ATOM   3211  CA  THR A 427      18.740 -11.260 -23.228  1.00 72.27           C  
ATOM   3212  C   THR A 427      17.886 -10.427 -22.288  1.00 72.27           C  
ATOM   3213  CB  THR A 427      20.186 -11.275 -22.722  1.00 72.27           C  
ATOM   3214  O   THR A 427      17.228 -10.995 -21.421  1.00 72.27           O  
ATOM   3215  CG2 THR A 427      21.009 -12.370 -23.388  1.00 72.27           C  
ATOM   3216  OG1 THR A 427      20.818 -10.056 -22.963  1.00 72.27           O  
ATOM   3217  N   THR A 428      17.778  -9.114 -22.513  1.00 75.44           N  
ATOM   3218  CA  THR A 428      16.903  -8.245 -21.707  1.00 75.44           C  
ATOM   3219  C   THR A 428      15.446  -8.716 -21.761  1.00 75.44           C  
ATOM   3220  CB  THR A 428      17.012  -6.780 -22.153  1.00 75.44           C  
ATOM   3221  O   THR A 428      14.805  -8.878 -20.722  1.00 75.44           O  
ATOM   3222  CG2 THR A 428      16.171  -5.846 -21.279  1.00 75.44           C  
ATOM   3223  OG1 THR A 428      18.350  -6.352 -22.048  1.00 75.44           O  
ATOM   3224  N   GLN A 429      14.926  -9.024 -22.954  1.00 77.40           N  
ATOM   3225  CA  GLN A 429      13.563  -9.549 -23.106  1.00 77.40           C  
ATOM   3226  C   GLN A 429      13.371 -10.900 -22.404  1.00 77.40           C  
ATOM   3227  CB  GLN A 429      13.226  -9.687 -24.592  1.00 77.40           C  
ATOM   3228  O   GLN A 429      12.343 -11.124 -21.762  1.00 77.40           O  
ATOM   3229  CG  GLN A 429      13.071  -8.323 -25.274  1.00 77.40           C  
ATOM   3230  CD  GLN A 429      12.625  -8.452 -26.725  1.00 77.40           C  
ATOM   3231  NE2 GLN A 429      12.217  -7.370 -27.346  1.00 77.40           N  
ATOM   3232  OE1 GLN A 429      12.616  -9.514 -27.323  1.00 77.40           O  
ATOM   3233  N   THR A 430      14.376 -11.774 -22.479  1.00 83.60           N  
ATOM   3234  CA  THR A 430      14.366 -13.097 -21.842  1.00 83.60           C  
ATOM   3235  C   THR A 430      14.347 -12.991 -20.314  1.00 83.60           C  
ATOM   3236  CB  THR A 430      15.579 -13.907 -22.319  1.00 83.60           C  
ATOM   3237  O   THR A 430      13.557 -13.669 -19.655  1.00 83.60           O  
ATOM   3238  CG2 THR A 430      15.590 -15.317 -21.746  1.00 83.60           C  
ATOM   3239  OG1 THR A 430      15.548 -14.038 -23.721  1.00 83.60           O  
ATOM   3240  N   VAL A 431      15.150 -12.084 -19.746  1.00 86.41           N  
ATOM   3241  CA  VAL A 431      15.168 -11.775 -18.308  1.00 86.41           C  
ATOM   3242  C   VAL A 431      13.779 -11.355 -17.846  1.00 86.41           C  
ATOM   3243  CB  VAL A 431      16.213 -10.681 -18.009  1.00 86.41           C  
ATOM   3244  O   VAL A 431      13.221 -11.974 -16.939  1.00 86.41           O  
ATOM   3245  CG1 VAL A 431      16.112 -10.116 -16.588  1.00 86.41           C  
ATOM   3246  CG2 VAL A 431      17.623 -11.246 -18.187  1.00 86.41           C  
ATOM   3247  N   PHE A 432      13.175 -10.371 -18.519  1.00 87.24           N  
ATOM   3248  CA  PHE A 432      11.822  -9.941 -18.188  1.00 87.24           C  
ATOM   3249  C   PHE A 432      10.809 -11.078 -18.344  1.00 87.24           C  
ATOM   3250  CB  PHE A 432      11.436  -8.713 -19.018  1.00 87.24           C  
ATOM   3251  O   PHE A 432       9.970 -11.254 -17.465  1.00 87.24           O  
ATOM   3252  CG  PHE A 432      12.002  -7.417 -18.473  1.00 87.24           C  
ATOM   3253  CD1 PHE A 432      11.489  -6.884 -17.274  1.00 87.24           C  
ATOM   3254  CD2 PHE A 432      12.992  -6.710 -19.177  1.00 87.24           C  
ATOM   3255  CE1 PHE A 432      11.971  -5.658 -16.783  1.00 87.24           C  
ATOM   3256  CE2 PHE A 432      13.493  -5.498 -18.674  1.00 87.24           C  
ATOM   3257  CZ  PHE A 432      12.981  -4.971 -17.478  1.00 87.24           C  
ATOM   3258  N   MET A 433      10.898 -11.903 -19.388  1.00 88.70           N  
ATOM   3259  CA  MET A 433       9.985 -13.033 -19.574  1.00 88.70           C  
ATOM   3260  C   MET A 433       9.993 -13.981 -18.369  1.00 88.70           C  
ATOM   3261  CB  MET A 433      10.339 -13.770 -20.873  1.00 88.70           C  
ATOM   3262  O   MET A 433       8.929 -14.278 -17.820  1.00 88.70           O  
ATOM   3263  CG  MET A 433       9.309 -14.853 -21.203  1.00 88.70           C  
ATOM   3264  SD  MET A 433       9.687 -15.804 -22.696  1.00 88.70           S  
ATOM   3265  CE  MET A 433      11.106 -16.784 -22.121  1.00 88.70           C  
ATOM   3266  N   TYR A 434      11.171 -14.405 -17.903  1.00 90.65           N  
ATOM   3267  CA  TYR A 434      11.282 -15.270 -16.725  1.00 90.65           C  
ATOM   3268  C   TYR A 434      10.814 -14.586 -15.439  1.00 90.65           C  
ATOM   3269  CB  TYR A 434      12.725 -15.757 -16.574  1.00 90.65           C  
ATOM   3270  O   TYR A 434      10.141 -15.210 -14.609  1.00 90.65           O  
ATOM   3271  CG  TYR A 434      13.153 -16.759 -17.625  1.00 90.65           C  
ATOM   3272  CD1 TYR A 434      12.433 -17.961 -17.781  1.00 90.65           C  
ATOM   3273  CD2 TYR A 434      14.295 -16.517 -18.411  1.00 90.65           C  
ATOM   3274  CE1 TYR A 434      12.834 -18.904 -18.744  1.00 90.65           C  
ATOM   3275  CE2 TYR A 434      14.717 -17.477 -19.351  1.00 90.65           C  
ATOM   3276  OH  TYR A 434      14.363 -19.574 -20.458  1.00 90.65           O  
ATOM   3277  CZ  TYR A 434      13.975 -18.660 -19.534  1.00 90.65           C  
ATOM   3278  N   THR A 435      11.100 -13.292 -15.286  1.00 92.31           N  
ATOM   3279  CA  THR A 435      10.608 -12.484 -14.168  1.00 92.31           C  
ATOM   3280  C   THR A 435       9.076 -12.442 -14.137  1.00 92.31           C  
ATOM   3281  CB  THR A 435      11.177 -11.065 -14.268  1.00 92.31           C  
ATOM   3282  O   THR A 435       8.476 -12.768 -13.111  1.00 92.31           O  
ATOM   3283  CG2 THR A 435      10.747 -10.164 -13.131  1.00 92.31           C  
ATOM   3284  OG1 THR A 435      12.582 -11.052 -14.229  1.00 92.31           O  
ATOM   3285  N   TRP A 436       8.425 -12.107 -15.255  1.00 92.92           N  
ATOM   3286  CA  TRP A 436       6.966 -12.010 -15.363  1.00 92.92           C  
ATOM   3287  C   TRP A 436       6.278 -13.375 -15.209  1.00 92.92           C  
ATOM   3288  CB  TRP A 436       6.587 -11.321 -16.685  1.00 92.92           C  
ATOM   3289  O   TRP A 436       5.250 -13.461 -14.533  1.00 92.92           O  
ATOM   3290  CG  TRP A 436       6.697  -9.820 -16.675  1.00 92.92           C  
ATOM   3291  CD1 TRP A 436       7.754  -9.080 -17.079  1.00 92.92           C  
ATOM   3292  CD2 TRP A 436       5.691  -8.836 -16.287  1.00 92.92           C  
ATOM   3293  CE2 TRP A 436       6.250  -7.529 -16.398  1.00 92.92           C  
ATOM   3294  CE3 TRP A 436       4.344  -8.914 -15.893  1.00 92.92           C  
ATOM   3295  NE1 TRP A 436       7.503  -7.737 -16.915  1.00 92.92           N  
ATOM   3296  CH2 TRP A 436       4.215  -6.490 -15.618  1.00 92.92           C  
ATOM   3297  CZ2 TRP A 436       5.543  -6.372 -16.055  1.00 92.92           C  
ATOM   3298  CZ3 TRP A 436       3.610  -7.758 -15.557  1.00 92.92           C  
ATOM   3299  N   LEU A 437       6.861 -14.455 -15.747  1.00 94.34           N  
ATOM   3300  CA  LEU A 437       6.386 -15.830 -15.528  1.00 94.34           C  
ATOM   3301  C   LEU A 437       6.422 -16.207 -14.040  1.00 94.34           C  
ATOM   3302  CB  LEU A 437       7.250 -16.813 -16.347  1.00 94.34           C  
ATOM   3303  O   LEU A 437       5.430 -16.692 -13.490  1.00 94.34           O  
ATOM   3304  CG  LEU A 437       6.928 -16.858 -17.852  1.00 94.34           C  
ATOM   3305  CD1 LEU A 437       8.024 -17.618 -18.598  1.00 94.34           C  
ATOM   3306  CD2 LEU A 437       5.609 -17.584 -18.122  1.00 94.34           C  
ATOM   3307  N   SER A 438       7.536 -15.921 -13.365  1.00 94.79           N  
ATOM   3308  CA  SER A 438       7.696 -16.182 -11.929  1.00 94.79           C  
ATOM   3309  C   SER A 438       6.700 -15.371 -11.095  1.00 94.79           C  
ATOM   3310  CB  SER A 438       9.126 -15.856 -11.492  1.00 94.79           C  
ATOM   3311  O   SER A 438       6.055 -15.902 -10.189  1.00 94.79           O  
ATOM   3312  OG  SER A 438      10.052 -16.633 -12.220  1.00 94.79           O  
ATOM   3313  N   MET A 439       6.504 -14.094 -11.435  1.00 94.78           N  
ATOM   3314  CA  MET A 439       5.500 -13.240 -10.797  1.00 94.78           C  
ATOM   3315  C   MET A 439       4.083 -13.778 -10.989  1.00 94.78           C  
ATOM   3316  CB  MET A 439       5.567 -11.829 -11.377  1.00 94.78           C  
ATOM   3317  O   MET A 439       3.316 -13.813 -10.028  1.00 94.78           O  
ATOM   3318  CG  MET A 439       6.796 -11.058 -10.903  1.00 94.78           C  
ATOM   3319  SD  MET A 439       7.086  -9.546 -11.846  1.00 94.78           S  
ATOM   3320  CE  MET A 439       5.464  -8.742 -11.762  1.00 94.78           C  
ATOM   3321  N   ALA A 440       3.725 -14.225 -12.195  1.00 95.81           N  
ATOM   3322  CA  ALA A 440       2.406 -14.782 -12.475  1.00 95.81           C  
ATOM   3323  C   ALA A 440       2.117 -16.024 -11.619  1.00 95.81           C  
ATOM   3324  CB  ALA A 440       2.309 -15.094 -13.967  1.00 95.81           C  
ATOM   3325  O   ALA A 440       1.010 -16.148 -11.081  1.00 95.81           O  
ATOM   3326  N   LEU A 441       3.110 -16.898 -11.425  1.00 95.43           N  
ATOM   3327  CA  LEU A 441       3.000 -18.048 -10.524  1.00 95.43           C  
ATOM   3328  C   LEU A 441       2.775 -17.602  -9.074  1.00 95.43           C  
ATOM   3329  CB  LEU A 441       4.255 -18.931 -10.645  1.00 95.43           C  
ATOM   3330  O   LEU A 441       1.827 -18.059  -8.435  1.00 95.43           O  
ATOM   3331  CG  LEU A 441       4.385 -19.681 -11.983  1.00 95.43           C  
ATOM   3332  CD1 LEU A 441       5.745 -20.373 -12.046  1.00 95.43           C  
ATOM   3333  CD2 LEU A 441       3.296 -20.745 -12.148  1.00 95.43           C  
ATOM   3334  N   ILE A 442       3.575 -16.654  -8.572  1.00 95.03           N  
ATOM   3335  CA  ILE A 442       3.434 -16.131  -7.202  1.00 95.03           C  
ATOM   3336  C   ILE A 442       2.065 -15.464  -6.998  1.00 95.03           C  
ATOM   3337  CB  ILE A 442       4.595 -15.168  -6.856  1.00 95.03           C  
ATOM   3338  O   ILE A 442       1.419 -15.675  -5.971  1.00 95.03           O  
ATOM   3339  CG1 ILE A 442       5.947 -15.921  -6.854  1.00 95.03           C  
ATOM   3340  CG2 ILE A 442       4.352 -14.527  -5.473  1.00 95.03           C  
ATOM   3341  CD1 ILE A 442       7.167 -14.991  -6.855  1.00 95.03           C  
ATOM   3342  N   ILE A 443       1.583 -14.701  -7.984  1.00 95.05           N  
ATOM   3343  CA  ILE A 443       0.266 -14.049  -7.961  1.00 95.05           C  
ATOM   3344  C   ILE A 443      -0.869 -15.078  -7.889  1.00 95.05           C  
ATOM   3345  CB  ILE A 443       0.115 -13.107  -9.182  1.00 95.05           C  
ATOM   3346  O   ILE A 443      -1.895 -14.775  -7.277  1.00 95.05           O  
ATOM   3347  CG1 ILE A 443       0.997 -11.851  -9.005  1.00 95.05           C  
ATOM   3348  CG2 ILE A 443      -1.343 -12.650  -9.394  1.00 95.05           C  
ATOM   3349  CD1 ILE A 443       1.235 -11.059 -10.295  1.00 95.05           C  
ATOM   3350  N   ALA A 444      -0.702 -16.273  -8.467  1.00 95.82           N  
ATOM   3351  CA  ALA A 444      -1.716 -17.327  -8.477  1.00 95.82           C  
ATOM   3352  C   ALA A 444      -1.818 -18.100  -7.146  1.00 95.82           C  
ATOM   3353  CB  ALA A 444      -1.429 -18.268  -9.652  1.00 95.82           C  
ATOM   3354  O   ALA A 444      -2.919 -18.509  -6.773  1.00 95.82           O  
ATOM   3355  N   LEU A 445      -0.723 -18.251  -6.386  1.00 94.55           N  
ATOM   3356  CA  LEU A 445      -0.681 -19.026  -5.127  1.00 94.55           C  
ATOM   3357  C   LEU A 445      -1.792 -18.704  -4.098  1.00 94.55           C  
ATOM   3358  CB  LEU A 445       0.694 -18.862  -4.441  1.00 94.55           C  
ATOM   3359  O   LEU A 445      -2.365 -19.629  -3.517  1.00 94.55           O  
ATOM   3360  CG  LEU A 445       1.897 -19.426  -5.209  1.00 94.55           C  
ATOM   3361  CD1 LEU A 445       3.180 -19.117  -4.437  1.00 94.55           C  
ATOM   3362  CD2 LEU A 445       1.789 -20.938  -5.409  1.00 94.55           C  
ATOM   3363  N   PRO A 446      -2.173 -17.436  -3.857  1.00 93.63           N  
ATOM   3364  CA  PRO A 446      -3.228 -17.087  -2.906  1.00 93.63           C  
ATOM   3365  C   PRO A 446      -4.600 -17.661  -3.282  1.00 93.63           C  
ATOM   3366  CB  PRO A 446      -3.261 -15.554  -2.859  1.00 93.63           C  
ATOM   3367  O   PRO A 446      -5.466 -17.761  -2.412  1.00 93.63           O  
ATOM   3368  CG  PRO A 446      -1.911 -15.144  -3.440  1.00 93.63           C  
ATOM   3369  CD  PRO A 446      -1.600 -16.240  -4.421  1.00 93.63           C  
ATOM   3370  N   ALA A 447      -4.815 -18.077  -4.538  1.00 94.56           N  
ATOM   3371  CA  ALA A 447      -6.057 -18.716  -4.968  1.00 94.56           C  
ATOM   3372  C   ALA A 447      -6.339 -19.999  -4.168  1.00 94.56           C  
ATOM   3373  CB  ALA A 447      -5.989 -19.003  -6.472  1.00 94.56           C  
ATOM   3374  O   ALA A 447      -7.492 -20.249  -3.819  1.00 94.56           O  
ATOM   3375  N   PHE A 448      -5.303 -20.755  -3.783  1.00 94.82           N  
ATOM   3376  CA  PHE A 448      -5.449 -21.942  -2.932  1.00 94.82           C  
ATOM   3377  C   PHE A 448      -5.965 -21.601  -1.529  1.00 94.82           C  
ATOM   3378  CB  PHE A 448      -4.100 -22.663  -2.820  1.00 94.82           C  
ATOM   3379  O   PHE A 448      -6.741 -22.359  -0.946  1.00 94.82           O  
ATOM   3380  CG  PHE A 448      -3.597 -23.234  -4.129  1.00 94.82           C  
ATOM   3381  CD1 PHE A 448      -4.268 -24.320  -4.722  1.00 94.82           C  
ATOM   3382  CD2 PHE A 448      -2.456 -22.696  -4.753  1.00 94.82           C  
ATOM   3383  CE1 PHE A 448      -3.807 -24.854  -5.938  1.00 94.82           C  
ATOM   3384  CE2 PHE A 448      -2.003 -23.222  -5.974  1.00 94.82           C  
ATOM   3385  CZ  PHE A 448      -2.678 -24.302  -6.566  1.00 94.82           C  
ATOM   3386  N   ILE A 449      -5.567 -20.445  -0.990  1.00 93.56           N  
ATOM   3387  CA  ILE A 449      -6.051 -19.957   0.306  1.00 93.56           C  
ATOM   3388  C   ILE A 449      -7.499 -19.487   0.160  1.00 93.56           C  
ATOM   3389  CB  ILE A 449      -5.137 -18.841   0.866  1.00 93.56           C  
ATOM   3390  O   ILE A 449      -8.365 -19.887   0.940  1.00 93.56           O  
ATOM   3391  CG1 ILE A 449      -3.674 -19.331   0.983  1.00 93.56           C  
ATOM   3392  CG2 ILE A 449      -5.673 -18.373   2.233  1.00 93.56           C  
ATOM   3393  CD1 ILE A 449      -2.682 -18.242   1.414  1.00 93.56           C  
ATOM   3394  N   PHE A 450      -7.787 -18.687  -0.870  1.00 92.39           N  
ATOM   3395  CA  PHE A 450      -9.129 -18.163  -1.111  1.00 92.39           C  
ATOM   3396  C   PHE A 450     -10.152 -19.252  -1.443  1.00 92.39           C  
ATOM   3397  CB  PHE A 450      -9.088 -17.086  -2.199  1.00 92.39           C  
ATOM   3398  O   PHE A 450     -11.309 -19.120  -1.057  1.00 92.39           O  
ATOM   3399  CG  PHE A 450      -8.321 -15.831  -1.821  1.00 92.39           C  
ATOM   3400  CD1 PHE A 450      -8.561 -15.184  -0.591  1.00 92.39           C  
ATOM   3401  CD2 PHE A 450      -7.398 -15.276  -2.727  1.00 92.39           C  
ATOM   3402  CE1 PHE A 450      -7.878 -14.000  -0.267  1.00 92.39           C  
ATOM   3403  CE2 PHE A 450      -6.713 -14.094  -2.401  1.00 92.39           C  
ATOM   3404  CZ  PHE A 450      -6.949 -13.460  -1.172  1.00 92.39           C  
ATOM   3405  N   ALA A 451      -9.744 -20.364  -2.058  1.00 93.15           N  
ATOM   3406  CA  ALA A 451     -10.614 -21.513  -2.308  1.00 93.15           C  
ATOM   3407  C   ALA A 451     -11.157 -22.158  -1.017  1.00 93.15           C  
ATOM   3408  CB  ALA A 451      -9.832 -22.528  -3.150  1.00 93.15           C  
ATOM   3409  O   ALA A 451     -12.216 -22.784  -1.043  1.00 93.15           O  
ATOM   3410  N   ARG A 452     -10.475 -21.972   0.123  1.00 92.13           N  
ATOM   3411  CA  ARG A 452     -10.893 -22.487   1.440  1.00 92.13           C  
ATOM   3412  C   ARG A 452     -11.870 -21.569   2.177  1.00 92.13           C  
ATOM   3413  CB  ARG A 452      -9.657 -22.760   2.311  1.00 92.13           C  
ATOM   3414  O   ARG A 452     -12.341 -21.939   3.255  1.00 92.13           O  
ATOM   3415  CG  ARG A 452      -8.713 -23.805   1.701  1.00 92.13           C  
ATOM   3416  CD  ARG A 452      -7.492 -23.990   2.606  1.00 92.13           C  
ATOM   3417  NE  ARG A 452      -6.529 -24.940   2.023  1.00 92.13           N  
ATOM   3418  NH1 ARG A 452      -5.046 -25.006   3.780  1.00 92.13           N  
ATOM   3419  NH2 ARG A 452      -4.650 -26.228   1.959  1.00 92.13           N  
ATOM   3420  CZ  ARG A 452      -5.419 -25.385   2.588  1.00 92.13           C  
ATOM   3421  N   VAL A 453     -12.150 -20.377   1.642  1.00 87.97           N  
ATOM   3422  CA  VAL A 453     -13.116 -19.437   2.228  1.00 87.97           C  
ATOM   3423  C   VAL A 453     -14.509 -20.084   2.208  1.00 87.97           C  
ATOM   3424  CB  VAL A 453     -13.087 -18.080   1.496  1.00 87.97           C  
ATOM   3425  O   VAL A 453     -14.884 -20.657   1.184  1.00 87.97           O  
ATOM   3426  CG1 VAL A 453     -14.136 -17.090   2.011  1.00 87.97           C  
ATOM   3427  CG2 VAL A 453     -11.720 -17.408   1.693  1.00 87.97           C  
ATOM   3428  N   PRO A 454     -15.278 -20.050   3.312  1.00 82.86           N  
ATOM   3429  CA  PRO A 454     -16.652 -20.551   3.326  1.00 82.86           C  
ATOM   3430  C   PRO A 454     -17.534 -19.840   2.289  1.00 82.86           C  
ATOM   3431  CB  PRO A 454     -17.163 -20.329   4.754  1.00 82.86           C  
ATOM   3432  O   PRO A 454     -17.266 -18.700   1.912  1.00 82.86           O  
ATOM   3433  CG  PRO A 454     -15.886 -20.258   5.590  1.00 82.86           C  
ATOM   3434  CD  PRO A 454     -14.889 -19.604   4.640  1.00 82.86           C  
ATOM   3435  N   ASN A 455     -18.591 -20.504   1.817  1.00 76.73           N  
ATOM   3436  CA  ASN A 455     -19.589 -19.825   0.991  1.00 76.73           C  
ATOM   3437  C   ASN A 455     -20.355 -18.810   1.848  1.00 76.73           C  
ATOM   3438  CB  ASN A 455     -20.542 -20.842   0.348  1.00 76.73           C  
ATOM   3439  O   ASN A 455     -20.723 -19.114   2.980  1.00 76.73           O  
ATOM   3440  CG  ASN A 455     -19.909 -21.655  -0.764  1.00 76.73           C  
ATOM   3441  ND2 ASN A 455     -20.420 -22.841  -0.998  1.00 76.73           N  
ATOM   3442  OD1 ASN A 455     -18.984 -21.248  -1.453  1.00 76.73           O  
ATOM   3443  N   ASP A 456     -20.590 -17.625   1.292  1.00 67.55           N  
ATOM   3444  CA  ASP A 456     -21.330 -16.570   1.978  1.00 67.55           C  
ATOM   3445  C   ASP A 456     -22.818 -16.903   2.080  1.00 67.55           C  
ATOM   3446  CB  ASP A 456     -21.122 -15.222   1.261  1.00 67.55           C  
ATOM   3447  O   ASP A 456     -23.424 -17.347   1.105  1.00 67.55           O  
ATOM   3448  CG  ASP A 456     -20.203 -14.294   2.044  1.00 67.55           C  
ATOM   3449  OD1 ASP A 456     -19.351 -14.777   2.818  1.00 67.55           O  
ATOM   3450  OD2 ASP A 456     -20.298 -13.061   1.885  1.00 67.55           O  
ATOM   3451  N   THR A 457     -23.406 -16.634   3.246  1.00 54.53           N  
ATOM   3452  CA  THR A 457     -24.852 -16.739   3.495  1.00 54.53           C  
ATOM   3453  C   THR A 457     -25.577 -15.391   3.425  1.00 54.53           C  
ATOM   3454  CB  THR A 457     -25.121 -17.407   4.854  1.00 54.53           C  
ATOM   3455  O   THR A 457     -26.800 -15.379   3.336  1.00 54.53           O  
ATOM   3456  CG2 THR A 457     -24.770 -18.895   4.825  1.00 54.53           C  
ATOM   3457  OG1 THR A 457     -24.333 -16.800   5.857  1.00 54.53           O  
ATOM   3458  N   HIS A 458     -24.861 -14.257   3.428  1.00 57.89           N  
ATOM   3459  CA  HIS A 458     -25.453 -12.912   3.495  1.00 57.89           C  
ATOM   3460  C   HIS A 458     -25.089 -12.042   2.283  1.00 57.89           C  
ATOM   3461  CB  HIS A 458     -25.069 -12.240   4.821  1.00 57.89           C  
ATOM   3462  O   HIS A 458     -23.940 -12.019   1.842  1.00 57.89           O  
ATOM   3463  CG  HIS A 458     -25.668 -12.942   6.014  1.00 57.89           C  
ATOM   3464  CD2 HIS A 458     -25.036 -13.822   6.851  1.00 57.89           C  
ATOM   3465  ND1 HIS A 458     -26.982 -12.873   6.420  1.00 57.89           N  
ATOM   3466  CE1 HIS A 458     -27.139 -13.698   7.469  1.00 57.89           C  
ATOM   3467  NE2 HIS A 458     -25.980 -14.311   7.758  1.00 57.89           N  
ATOM   3468  N   GLN A 459     -26.079 -11.315   1.751  1.00 59.48           N  
ATOM   3469  CA  GLN A 459     -25.910 -10.376   0.636  1.00 59.48           C  
ATOM   3470  C   GLN A 459     -25.463  -8.997   1.144  1.00 59.48           C  
ATOM   3471  CB  GLN A 459     -27.217 -10.259  -0.170  1.00 59.48           C  
ATOM   3472  O   GLN A 459     -25.974  -8.511   2.148  1.00 59.48           O  
ATOM   3473  CG  GLN A 459     -27.596 -11.556  -0.907  1.00 59.48           C  
ATOM   3474  CD  GLN A 459     -28.837 -11.410  -1.790  1.00 59.48           C  
ATOM   3475  NE2 GLN A 459     -29.230 -12.448  -2.495  1.00 59.48           N  
ATOM   3476  OE1 GLN A 459     -29.469 -10.375  -1.889  1.00 59.48           O  
ATOM   3477  N   ASN A 460     -24.535  -8.341   0.439  1.00 59.43           N  
ATOM   3478  CA  ASN A 460     -24.179  -6.944   0.711  1.00 59.43           C  
ATOM   3479  C   ASN A 460     -25.208  -6.018   0.038  1.00 59.43           C  
ATOM   3480  CB  ASN A 460     -22.738  -6.629   0.252  1.00 59.43           C  
ATOM   3481  O   ASN A 460     -25.701  -6.316  -1.048  1.00 59.43           O  
ATOM   3482  CG  ASN A 460     -21.702  -7.633   0.727  1.00 59.43           C  
ATOM   3483  ND2 ASN A 460     -21.335  -8.562  -0.123  1.00 59.43           N  
ATOM   3484  OD1 ASN A 460     -21.195  -7.594   1.834  1.00 59.43           O  
ATOM   3485  N   VAL A 461     -25.503  -4.857   0.611  1.00 58.14           N  
ATOM   3486  CA  VAL A 461     -26.434  -3.888   0.012  1.00 58.14           C  
ATOM   3487  C   VAL A 461     -25.636  -2.831  -0.751  1.00 58.14           C  
ATOM   3488  CB  VAL A 461     -27.391  -3.304   1.067  1.00 58.14           C  
ATOM   3489  O   VAL A 461     -24.737  -2.183  -0.212  1.00 58.14           O  
ATOM   3490  CG1 VAL A 461     -28.336  -2.264   0.450  1.00 58.14           C  
ATOM   3491  CG2 VAL A 461     -28.263  -4.413   1.669  1.00 58.14           C  
ATOM   3492  N   ALA A 462     -25.939  -2.654  -2.039  1.00 57.60           N  
ATOM   3493  CA  ALA A 462     -25.339  -1.591  -2.840  1.00 57.60           C  
ATOM   3494  C   ALA A 462     -25.955  -0.235  -2.465  1.00 57.60           C  
ATOM   3495  CB  ALA A 462     -25.506  -1.911  -4.331  1.00 57.60           C  
ATOM   3496  O   ALA A 462     -27.171  -0.109  -2.372  1.00 57.60           O  
ATOM   3497  N   ILE A 463     -25.129   0.803  -2.304  1.00 53.79           N  
ATOM   3498  CA  ILE A 463     -25.621   2.149  -1.976  1.00 53.79           C  
ATOM   3499  C   ILE A 463     -26.234   2.775  -3.242  1.00 53.79           C  
ATOM   3500  CB  ILE A 463     -24.499   3.019  -1.358  1.00 53.79           C  
ATOM   3501  O   ILE A 463     -25.515   3.335  -4.079  1.00 53.79           O  
ATOM   3502  CG1 ILE A 463     -23.796   2.353  -0.154  1.00 53.79           C  
ATOM   3503  CG2 ILE A 463     -25.092   4.349  -0.870  1.00 53.79           C  
ATOM   3504  CD1 ILE A 463     -22.509   3.073   0.278  1.00 53.79           C  
ATOM   3505  N   SER A 464     -27.560   2.713  -3.392  1.00 48.04           N  
ATOM   3506  CA  SER A 464     -28.259   3.177  -4.596  1.00 48.04           C  
ATOM   3507  C   SER A 464     -28.114   4.698  -4.788  1.00 48.04           C  
ATOM   3508  CB  SER A 464     -29.732   2.733  -4.573  1.00 48.04           C  
ATOM   3509  O   SER A 464     -28.105   5.479  -3.830  1.00 48.04           O  
ATOM   3510  OG  SER A 464     -30.541   3.663  -3.887  1.00 48.04           O  
ATOM   3511  N   ARG A 465     -27.927   5.171  -6.029  1.00 45.75           N  
ATOM   3512  CA  ARG A 465     -28.258   6.561  -6.394  1.00 45.75           C  
ATOM   3513  C   ARG A 465     -29.687   6.507  -6.912  1.00 45.75           C  
ATOM   3514  CB  ARG A 465     -27.301   7.149  -7.459  1.00 45.75           C  
ATOM   3515  O   ARG A 465     -29.913   5.825  -7.910  1.00 45.75           O  
ATOM   3516  CG  ARG A 465     -26.122   7.942  -6.867  1.00 45.75           C  
ATOM   3517  CD  ARG A 465     -25.290   8.621  -7.972  1.00 45.75           C  
ATOM   3518  NE  ARG A 465     -24.214   9.481  -7.426  1.00 45.75           N  
ATOM   3519  NH1 ARG A 465     -23.351  10.222  -9.429  1.00 45.75           N  
ATOM   3520  NH2 ARG A 465     -22.471  10.958  -7.520  1.00 45.75           N  
ATOM   3521  CZ  ARG A 465     -23.353  10.211  -8.124  1.00 45.75           C  
ATOM   3522  N   ARG A 466     -30.618   7.204  -6.247  1.00 37.90           N  
ATOM   3523  CA  ARG A 466     -31.984   7.402  -6.747  1.00 37.90           C  
ATOM   3524  C   ARG A 466     -31.894   7.738  -8.240  1.00 37.90           C  
ATOM   3525  CB  ARG A 466     -32.668   8.519  -5.921  1.00 37.90           C  
ATOM   3526  O   ARG A 466     -31.202   8.694  -8.605  1.00 37.90           O  
ATOM   3527  CG  ARG A 466     -34.194   8.364  -5.801  1.00 37.90           C  
ATOM   3528  CD  ARG A 466     -34.795   9.483  -4.930  1.00 37.90           C  
ATOM   3529  NE  ARG A 466     -36.232   9.270  -4.656  1.00 37.90           N  
ATOM   3530  NH1 ARG A 466     -36.650  11.237  -3.527  1.00 37.90           N  
ATOM   3531  NH2 ARG A 466     -38.291   9.760  -3.799  1.00 37.90           N  
ATOM   3532  CZ  ARG A 466     -37.045  10.087  -3.999  1.00 37.90           C  
ATOM   3533  N   LYS A 467     -32.527   6.927  -9.101  1.00 38.80           N  
ATOM   3534  CA  LYS A 467     -32.825   7.352 -10.474  1.00 38.80           C  
ATOM   3535  C   LYS A 467     -33.500   8.708 -10.310  1.00 38.80           C  
ATOM   3536  CB  LYS A 467     -33.770   6.364 -11.193  1.00 38.80           C  
ATOM   3537  O   LYS A 467     -34.460   8.791  -9.548  1.00 38.80           O  
ATOM   3538  CG  LYS A 467     -33.051   5.162 -11.833  1.00 38.80           C  
ATOM   3539  CD  LYS A 467     -34.052   4.251 -12.569  1.00 38.80           C  
ATOM   3540  CE  LYS A 467     -33.349   3.112 -13.324  1.00 38.80           C  
ATOM   3541  NZ  LYS A 467     -34.323   2.241 -14.039  1.00 38.80           N  
ATOM   3542  N   ARG A 468     -32.953   9.755 -10.935  1.00 38.88           N  
ATOM   3543  CA  ARG A 468     -33.677  11.013 -11.121  1.00 38.88           C  
ATOM   3544  C   ARG A 468     -35.020  10.614 -11.729  1.00 38.88           C  
ATOM   3545  CB  ARG A 468     -32.907  11.956 -12.070  1.00 38.88           C  
ATOM   3546  O   ARG A 468     -35.072  10.252 -12.899  1.00 38.88           O  
ATOM   3547  CG  ARG A 468     -31.944  12.927 -11.368  1.00 38.88           C  
ATOM   3548  CD  ARG A 468     -31.216  13.777 -12.426  1.00 38.88           C  
ATOM   3549  NE  ARG A 468     -30.650  15.024 -11.872  1.00 38.88           N  
ATOM   3550  NH1 ARG A 468     -29.538  15.713 -13.768  1.00 38.88           N  
ATOM   3551  NH2 ARG A 468     -29.622  17.059 -11.997  1.00 38.88           N  
ATOM   3552  CZ  ARG A 468     -29.938  15.919 -12.543  1.00 38.88           C  
ATOM   3553  N   SER A 469     -36.062  10.555 -10.909  1.00 39.37           N  
ATOM   3554  CA  SER A 469     -37.421  10.642 -11.403  1.00 39.37           C  
ATOM   3555  C   SER A 469     -37.475  12.004 -12.066  1.00 39.37           C  
ATOM   3556  CB  SER A 469     -38.428  10.527 -10.253  1.00 39.37           C  
ATOM   3557  O   SER A 469     -37.175  13.000 -11.408  1.00 39.37           O  
ATOM   3558  OG  SER A 469     -38.039  11.341  -9.160  1.00 39.37           O  
ATOM   3559  N   ALA A 470     -37.721  12.008 -13.372  1.00 37.70           N  
ATOM   3560  CA  ALA A 470     -38.011  13.214 -14.114  1.00 37.70           C  
ATOM   3561  C   ALA A 470     -39.158  13.945 -13.398  1.00 37.70           C  
ATOM   3562  CB  ALA A 470     -38.364  12.805 -15.550  1.00 37.70           C  
ATOM   3563  O   ALA A 470     -40.286  13.459 -13.359  1.00 37.70           O  
ATOM   3564  N   GLN A 471     -38.806  15.042 -12.746  1.00 35.42           N  
ATOM   3565  CA  GLN A 471     -39.620  16.230 -12.553  1.00 35.42           C  
ATOM   3566  C   GLN A 471     -38.790  17.341 -13.180  1.00 35.42           C  
ATOM   3567  CB  GLN A 471     -39.879  16.508 -11.067  1.00 35.42           C  
ATOM   3568  O   GLN A 471     -39.392  18.157 -13.900  1.00 35.42           O  
ATOM   3569  CG  GLN A 471     -40.904  15.549 -10.452  1.00 35.42           C  
ATOM   3570  CD  GLN A 471     -41.217  15.870  -8.989  1.00 35.42           C  
ATOM   3571  NE2 GLN A 471     -42.259  15.293  -8.430  1.00 35.42           N  
ATOM   3572  OE1 GLN A 471     -40.537  16.608  -8.295  1.00 35.42           O  
ATOM   3573  OXT GLN A 471     -37.548  17.258 -12.981  1.00 35.42           O  
TER    3574      GLN A 471                                                      
ENDMDL                                                                          
END                                                                             
