# Supplementary material for: Cryo‐EM structure of antibacterial efflux transporter QacA from Staphylococcus aureus reveals a novel extracellular loop with allosteric role
Source: EMBO J. 2023 Jul 17;42(16):e113418. doi: 10.15252/embj.2023113418 (PMC10425836; doi:10.15252/embj.2023113418)
Supplement: Supplementary file 4 — Source Data for Expanded View [file EMBJ-42-e113418-s008.zip › Expanded view source data/Figure EV2/AF2 models/AF-P37594-SmvA.pdb]

HEADER                                            01-JUN-22                     
TITLE     ALPHAFOLD MONOMER V2.0 PREDICTION FOR METHYL VIOLOGEN RESISTANCE      
TITLE    2 PROTEIN SMVA (P37594)                                                
COMPND    MOL_ID: 1;                                                            
COMPND   2 MOLECULE: METHYL VIOLOGEN RESISTANCE PROTEIN SMVA;                   
COMPND   3 CHAIN: A                                                             
SOURCE    MOL_ID: 1;                                                            
SOURCE   2 ORGANISM_SCIENTIFIC: SALMONELLA TYPHIMURIUM (STRAIN LT2 / SGSC1412 / 
SOURCE   3 ATCC 700720);                                                        
SOURCE   4 ORGANISM_TAXID: 99287                                                
REMARK   1                                                                      
REMARK   1 REFERENCE 1                                                          
REMARK   1  AUTH   JOHN JUMPER, RICHARD EVANS, ALEXANDER PRITZEL, TIM GREEN,    
REMARK   1  AUTH 2 MICHAEL FIGURNOV, OLAF RONNEBERGER, KATHRYN TUNYASUVUNAKOOL, 
REMARK   1  AUTH 3 RUSS BATES, AUGUSTIN ZIDEK, ANNA POTAPENKO, ALEX BRIDGLAND,  
REMARK   1  AUTH 4 CLEMENS MEYER, SIMON A A KOHL, ANDREW J BALLARD,             
REMARK   1  AUTH 5 ANDREW COWIE, BERNARDINO ROMERA-PAREDES, STANISLAV NIKOLOV,  
REMARK   1  AUTH 6 RISHUB JAIN, JONAS ADLER, TREVOR BACK, STIG PETERSEN,        
REMARK   1  AUTH 7 DAVID REIMAN, ELLEN CLANCY, MICHAL ZIELINSKI,                
REMARK   1  AUTH 8 MARTIN STEINEGGER, MICHALINA PACHOLSKA, TAMAS BERGHAMMER,    
REMARK   1  AUTH 9 DAVID SILVER, ORIOL VINYALS, ANDREW W SENIOR,                
REMARK   1  AUTH10 KORAY KAVUKCUOGLU, PUSHMEET KOHLI, DEMIS HASSABIS            
REMARK   1  TITL   HIGHLY ACCURATE PROTEIN STRUCTURE PREDICTION WITH ALPHAFOLD  
REMARK   1  REF    NATURE                        V. 596   583 2021              
REMARK   1  REFN                   ISSN 0028-0836                               
REMARK   1  PMID   34265844                                                     
REMARK   1  DOI    10.1038/s41586-021-03819-2                                   
REMARK   1                                                                      
REMARK   1 DISCLAIMERS                                                          
REMARK   1 ALPHAFOLD DATA, COPYRIGHT (2021) DEEPMIND TECHNOLOGIES LIMITED. THE  
REMARK   1 INFORMATION PROVIDED IS THEORETICAL MODELLING ONLY AND CAUTION SHOULD
REMARK   1 BE EXERCISED IN ITS USE. IT IS PROVIDED "AS-IS" WITHOUT ANY WARRANTY 
REMARK   1 OF ANY KIND, WHETHER EXPRESSED OR IMPLIED. NO WARRANTY IS GIVEN THAT 
REMARK   1 USE OF THE INFORMATION SHALL NOT INFRINGE THE RIGHTS OF ANY THIRD    
REMARK   1 PARTY. THE INFORMATION IS NOT INTENDED TO BE A SUBSTITUTE FOR        
REMARK   1 PROFESSIONAL MEDICAL ADVICE, DIAGNOSIS, OR TREATMENT, AND DOES NOT   
REMARK   1 CONSTITUTE MEDICAL OR OTHER PROFESSIONAL ADVICE. IT IS AVAILABLE FOR 
REMARK   1 ACADEMIC AND COMMERCIAL PURPOSES, UNDER CC-BY 4.0 LICENCE.           
DBREF  XXXX A    1   495  UNP    P37594   SMVA_SALTY       1    495             
SEQRES   1 A  495  MET PHE ARG GLN TRP LEU THR LEU VAL ILE ILE VAL LEU          
SEQRES   2 A  495  VAL TYR ILE PRO VAL ALA ILE ASP ALA THR VAL LEU HIS          
SEQRES   3 A  495  VAL ALA ALA PRO THR LEU SER MET THR LEU GLY ALA SER          
SEQRES   4 A  495  GLY ASN GLU LEU LEU TRP ILE ILE ASP ILE TYR SER LEU          
SEQRES   5 A  495  VAL MET ALA GLY MET VAL LEU PRO MET GLY ALA LEU GLY          
SEQRES   6 A  495  ASP ARG ILE GLY PHE LYS ARG LEU LEU MET LEU GLY GLY          
SEQRES   7 A  495  THR LEU PHE GLY LEU ALA SER LEU ALA ALA ALA PHE SER          
SEQRES   8 A  495  HIS THR ALA SER TRP LEU ILE ALA THR ARG VAL LEU LEU          
SEQRES   9 A  495  ALA ILE GLY ALA ALA MET ILE VAL PRO ALA THR LEU ALA          
SEQRES  10 A  495  GLY ILE ARG ALA THR PHE CYS GLU GLU LYS HIS ARG ASN          
SEQRES  11 A  495  MET ALA LEU GLY VAL TRP ALA ALA VAL GLY SER GLY GLY          
SEQRES  12 A  495  ALA ALA PHE GLY PRO LEU ILE GLY GLY ILE LEU LEU GLU          
SEQRES  13 A  495  HIS PHE TYR TRP GLY SER VAL PHE LEU ILE ASN VAL PRO          
SEQRES  14 A  495  ILE VAL LEU VAL VAL MET GLY LEU THR ALA ARG TYR VAL          
SEQRES  15 A  495  PRO ARG GLN ALA GLY ARG ARG ASP GLN PRO LEU ASN LEU          
SEQRES  16 A  495  GLY HIS ALA VAL MET LEU ILE ILE ALA ILE LEU LEU LEU          
SEQRES  17 A  495  VAL TYR SER ALA LYS THR ALA LEU LYS GLY HIS LEU SER          
SEQRES  18 A  495  LEU TRP VAL ILE SER PHE THR LEU LEU THR GLY ALA LEU          
SEQRES  19 A  495  LEU LEU GLY LEU PHE ILE ARG THR GLN LEU ALA THR SER          
SEQRES  20 A  495  ARG PRO MET ILE ASP MET ARG LEU PHE THR HIS ARG ILE          
SEQRES  21 A  495  ILE LEU SER GLY VAL VAL MET ALA MET THR ALA MET ILE          
SEQRES  22 A  495  THR LEU VAL GLY PHE GLU LEU LEU MET ALA GLN GLU LEU          
SEQRES  23 A  495  GLN PHE VAL HIS GLY LEU SER PRO TYR GLU ALA GLY VAL          
SEQRES  24 A  495  PHE MET LEU PRO VAL MET VAL ALA SER GLY PHE SER GLY          
SEQRES  25 A  495  PRO ILE ALA GLY VAL LEU VAL SER ARG LEU GLY LEU ARG          
SEQRES  26 A  495  LEU VAL ALA THR GLY GLY MET ALA LEU SER ALA LEU SER          
SEQRES  27 A  495  PHE TYR GLY LEU ALA MET THR ASP PHE SER THR GLN GLN          
SEQRES  28 A  495  TRP GLN ALA TRP GLY LEU MET ALA LEU LEU GLY PHE SER          
SEQRES  29 A  495  ALA ALA SER ALA LEU LEU ALA SER THR SER ALA ILE MET          
SEQRES  30 A  495  ALA ALA ALA PRO ALA GLU LYS ALA ALA ALA ALA GLY ALA          
SEQRES  31 A  495  ILE GLU THR MET ALA TYR GLU LEU GLY ALA GLY LEU GLY          
SEQRES  32 A  495  ILE ALA ILE PHE GLY LEU LEU LEU SER ARG SER PHE SER          
SEQRES  33 A  495  ALA SER ILE ARG LEU PRO ALA GLY LEU GLU ALA GLN GLU          
SEQRES  34 A  495  ILE ALA ARG ALA SER SER SER MET GLY GLU ALA VAL GLN          
SEQRES  35 A  495  LEU ALA ASN SER LEU PRO PRO THR GLN GLY GLN ALA ILE          
SEQRES  36 A  495  LEU ASP ALA ALA ARG HIS ALA PHE ILE TRP SER HIS SER          
SEQRES  37 A  495  VAL ALA LEU SER SER ALA GLY SER MET LEU LEU LEU LEU          
SEQRES  38 A  495  ALA VAL GLY MET TRP PHE SER LEU ALA LYS ALA GLN ARG          
SEQRES  39 A  495  ARG                                                          
CRYST1    1.000    1.000    1.000  90.00  90.00  90.00 P 1           1          
ORIGX1      1.000000  0.000000  0.000000        0.00000                         
ORIGX2      0.000000  1.000000  0.000000        0.00000                         
ORIGX3      0.000000  0.000000  1.000000        0.00000                         
SCALE1      1.000000  0.000000  0.000000        0.00000                         
SCALE2      0.000000  1.000000  0.000000        0.00000                         
SCALE3      0.000000  0.000000  1.000000        0.00000                         
MODEL        1                                                                  
ATOM      1  N   MET A   1     -22.694 -18.215  18.213  1.00 72.51           N  
ATOM      2  CA  MET A   1     -21.296 -18.333  17.745  1.00 72.51           C  
ATOM      3  C   MET A   1     -21.150 -18.492  16.233  1.00 72.51           C  
ATOM      4  CB  MET A   1     -20.507 -19.391  18.509  1.00 72.51           C  
ATOM      5  O   MET A   1     -20.560 -17.598  15.651  1.00 72.51           O  
ATOM      6  CG  MET A   1     -20.335 -18.971  19.970  1.00 72.51           C  
ATOM      7  SD  MET A   1     -18.957 -19.838  20.740  1.00 72.51           S  
ATOM      8  CE  MET A   1     -19.664 -20.220  22.364  1.00 72.51           C  
ATOM      9  N   PHE A   2     -21.683 -19.533  15.565  1.00 82.27           N  
ATOM     10  CA  PHE A   2     -21.445 -19.748  14.114  1.00 82.27           C  
ATOM     11  C   PHE A   2     -21.689 -18.500  13.246  1.00 82.27           C  
ATOM     12  CB  PHE A   2     -22.305 -20.916  13.601  1.00 82.27           C  
ATOM     13  O   PHE A   2     -20.819 -18.098  12.483  1.00 82.27           O  
ATOM     14  CG  PHE A   2     -22.095 -21.218  12.125  1.00 82.27           C  
ATOM     15  CD1 PHE A   2     -23.019 -20.769  11.157  1.00 82.27           C  
ATOM     16  CD2 PHE A   2     -20.953 -21.932  11.713  1.00 82.27           C  
ATOM     17  CE1 PHE A   2     -22.799 -21.033   9.792  1.00 82.27           C  
ATOM     18  CE2 PHE A   2     -20.736 -22.196  10.349  1.00 82.27           C  
ATOM     19  CZ  PHE A   2     -21.658 -21.747   9.389  1.00 82.27           C  
ATOM     20  N   ARG A   3     -22.824 -17.809  13.437  1.00 81.52           N  
ATOM     21  CA  ARG A   3     -23.120 -16.557  12.716  1.00 81.52           C  
ATOM     22  C   ARG A   3     -22.106 -15.436  12.978  1.00 81.52           C  
ATOM     23  CB  ARG A   3     -24.537 -16.055  13.038  1.00 81.52           C  
ATOM     24  O   ARG A   3     -21.838 -14.664  12.073  1.00 81.52           O  
ATOM     25  CG  ARG A   3     -25.640 -16.919  12.410  1.00 81.52           C  
ATOM     26  CD  ARG A   3     -27.006 -16.251  12.619  1.00 81.52           C  
ATOM     27  NE  ARG A   3     -28.097 -17.016  11.984  1.00 81.52           N  
ATOM     28  NH1 ARG A   3     -29.804 -15.547  12.455  1.00 81.52           N  
ATOM     29  NH2 ARG A   3     -30.248 -17.442  11.366  1.00 81.52           N  
ATOM     30  CZ  ARG A   3     -29.372 -16.664  11.936  1.00 81.52           C  
ATOM     31  N   GLN A   4     -21.549 -15.339  14.187  1.00 83.81           N  
ATOM     32  CA  GLN A   4     -20.572 -14.297  14.531  1.00 83.81           C  
ATOM     33  C   GLN A   4     -19.238 -14.549  13.825  1.00 83.81           C  
ATOM     34  CB  GLN A   4     -20.358 -14.239  16.051  1.00 83.81           C  
ATOM     35  O   GLN A   4     -18.669 -13.639  13.230  1.00 83.81           O  
ATOM     36  CG  GLN A   4     -21.612 -13.818  16.830  1.00 83.81           C  
ATOM     37  CD  GLN A   4     -21.458 -14.077  18.321  1.00 83.81           C  
ATOM     38  NE2 GLN A   4     -21.695 -13.101  19.166  1.00 83.81           N  
ATOM     39  OE1 GLN A   4     -21.197 -15.202  18.729  1.00 83.81           O  
ATOM     40  N   TRP A   5     -18.783 -15.801  13.828  1.00 87.92           N  
ATOM     41  CA  TRP A   5     -17.576 -16.216  13.121  1.00 87.92           C  
ATOM     42  C   TRP A   5     -17.732 -16.135  11.603  1.00 87.92           C  
ATOM     43  CB  TRP A   5     -17.205 -17.621  13.586  1.00 87.92           C  
ATOM     44  O   TRP A   5     -16.815 -15.687  10.928  1.00 87.92           O  
ATOM     45  CG  TRP A   5     -16.685 -17.640  14.986  1.00 87.92           C  
ATOM     46  CD1 TRP A   5     -17.327 -18.082  16.091  1.00 87.92           C  
ATOM     47  CD2 TRP A   5     -15.364 -17.228  15.429  1.00 87.92           C  
ATOM     48  CE2 TRP A   5     -15.259 -17.484  16.827  1.00 87.92           C  
ATOM     49  CE3 TRP A   5     -14.227 -16.725  14.766  1.00 87.92           C  
ATOM     50  NE1 TRP A   5     -16.499 -17.960  17.191  1.00 87.92           N  
ATOM     51  CH2 TRP A   5     -12.926 -16.874  16.815  1.00 87.92           C  
ATOM     52  CZ2 TRP A   5     -14.059 -17.315  17.523  1.00 87.92           C  
ATOM     53  CZ3 TRP A   5     -13.017 -16.544  15.456  1.00 87.92           C  
ATOM     54  N   LEU A   6     -18.915 -16.452  11.068  1.00 88.75           N  
ATOM     55  CA  LEU A   6     -19.219 -16.224   9.656  1.00 88.75           C  
ATOM     56  C   LEU A   6     -19.136 -14.732   9.297  1.00 88.75           C  
ATOM     57  CB  LEU A   6     -20.603 -16.813   9.339  1.00 88.75           C  
ATOM     58  O   LEU A   6     -18.552 -14.384   8.277  1.00 88.75           O  
ATOM     59  CG  LEU A   6     -20.972 -16.752   7.844  1.00 88.75           C  
ATOM     60  CD1 LEU A   6     -20.070 -17.647   6.993  1.00 88.75           C  
ATOM     61  CD2 LEU A   6     -22.419 -17.211   7.664  1.00 88.75           C  
ATOM     62  N   THR A   7     -19.656 -13.836  10.144  1.00 87.29           N  
ATOM     63  CA  THR A   7     -19.494 -12.386   9.948  1.00 87.29           C  
ATOM     64  C   THR A   7     -18.024 -11.971   9.970  1.00 87.29           C  
ATOM     65  CB  THR A   7     -20.265 -11.584  11.003  1.00 87.29           C  
ATOM     66  O   THR A   7     -17.628 -11.149   9.149  1.00 87.29           O  
ATOM     67  CG2 THR A   7     -20.164 -10.074  10.802  1.00 87.29           C  
ATOM     68  OG1 THR A   7     -21.639 -11.885  10.953  1.00 87.29           O  
ATOM     69  N   LEU A   8     -17.201 -12.549  10.854  1.00 89.84           N  
ATOM     70  CA  LEU A   8     -15.759 -12.294  10.856  1.00 89.84           C  
ATOM     71  C   LEU A   8     -15.106 -12.746   9.546  1.00 89.84           C  
ATOM     72  CB  LEU A   8     -15.094 -12.960  12.073  1.00 89.84           C  
ATOM     73  O   LEU A   8     -14.333 -11.984   8.980  1.00 89.84           O  
ATOM     74  CG  LEU A   8     -13.579 -12.688  12.176  1.00 89.84           C  
ATOM     75  CD1 LEU A   8     -13.274 -11.197  12.337  1.00 89.84           C  
ATOM     76  CD2 LEU A   8     -13.012 -13.436  13.381  1.00 89.84           C  
ATOM     77  N   VAL A   9     -15.457 -13.928   9.029  1.00 92.85           N  
ATOM     78  CA  VAL A   9     -14.969 -14.405   7.725  1.00 92.85           C  
ATOM     79  C   VAL A   9     -15.341 -13.421   6.618  1.00 92.85           C  
ATOM     80  CB  VAL A   9     -15.486 -15.824   7.410  1.00 92.85           C  
ATOM     81  O   VAL A   9     -14.474 -13.039   5.846  1.00 92.85           O  
ATOM     82  CG1 VAL A   9     -15.164 -16.267   5.976  1.00 92.85           C  
ATOM     83  CG2 VAL A   9     -14.853 -16.850   8.357  1.00 92.85           C  
ATOM     84  N   ILE A  10     -16.589 -12.942   6.571  1.00 92.10           N  
ATOM     85  CA  ILE A  10     -17.033 -11.944   5.579  1.00 92.10           C  
ATOM     86  C   ILE A  10     -16.213 -10.648   5.690  1.00 92.10           C  
ATOM     87  CB  ILE A  10     -18.545 -11.664   5.750  1.00 92.10           C  
ATOM     88  O   ILE A  10     -15.790 -10.090   4.679  1.00 92.10           O  
ATOM     89  CG1 ILE A  10     -19.376 -12.927   5.431  1.00 92.10           C  
ATOM     90  CG2 ILE A  10     -19.016 -10.512   4.843  1.00 92.10           C  
ATOM     91  CD1 ILE A  10     -20.836 -12.845   5.904  1.00 92.10           C  
ATOM     92  N   ILE A  11     -15.982 -10.181   6.918  1.00 91.19           N  
ATOM     93  CA  ILE A  11     -15.208  -8.970   7.212  1.00 91.19           C  
ATOM     94  C   ILE A  11     -13.739  -9.122   6.805  1.00 91.19           C  
ATOM     95  CB  ILE A  11     -15.370  -8.621   8.709  1.00 91.19           C  
ATOM     96  O   ILE A  11     -13.156  -8.204   6.239  1.00 91.19           O  
ATOM     97  CG1 ILE A  11     -16.755  -7.971   8.916  1.00 91.19           C  
ATOM     98  CG2 ILE A  11     -14.219  -7.737   9.213  1.00 91.19           C  
ATOM     99  CD1 ILE A  11     -17.141  -7.764  10.383  1.00 91.19           C  
ATOM    100  N   VAL A  12     -13.135 -10.273   7.071  1.00 92.81           N  
ATOM    101  CA  VAL A  12     -11.761 -10.564   6.656  1.00 92.81           C  
ATOM    102  C   VAL A  12     -11.677 -10.633   5.133  1.00 92.81           C  
ATOM    103  CB  VAL A  12     -11.296 -11.862   7.338  1.00 92.81           C  
ATOM    104  O   VAL A  12     -10.813  -9.998   4.537  1.00 92.81           O  
ATOM    105  CG1 VAL A  12     -10.072 -12.498   6.677  1.00 92.81           C  
ATOM    106  CG2 VAL A  12     -10.990 -11.576   8.815  1.00 92.81           C  
ATOM    107  N   LEU A  13     -12.620 -11.325   4.491  1.00 93.68           N  
ATOM    108  CA  LEU A  13     -12.610 -11.554   3.048  1.00 93.68           C  
ATOM    109  C   LEU A  13     -12.735 -10.250   2.244  1.00 93.68           C  
ATOM    110  CB  LEU A  13     -13.732 -12.557   2.717  1.00 93.68           C  
ATOM    111  O   LEU A  13     -12.125 -10.127   1.191  1.00 93.68           O  
ATOM    112  CG  LEU A  13     -13.472 -13.386   1.453  1.00 93.68           C  
ATOM    113  CD1 LEU A  13     -12.497 -14.526   1.763  1.00 93.68           C  
ATOM    114  CD2 LEU A  13     -14.767 -14.019   0.940  1.00 93.68           C  
ATOM    115  N   VAL A  14     -13.479  -9.256   2.744  1.00 92.85           N  
ATOM    116  CA  VAL A  14     -13.571  -7.932   2.097  1.00 92.85           C  
ATOM    117  C   VAL A  14     -12.381  -7.032   2.388  1.00 92.85           C  
ATOM    118  CB  VAL A  14     -14.872  -7.229   2.497  1.00 92.85           C  
ATOM    119  O   VAL A  14     -12.072  -6.147   1.595  1.00 92.85           O  
ATOM    120  CG1 VAL A  14     -14.906  -6.703   3.926  1.00 92.85           C  
ATOM    121  CG2 VAL A  14     -15.258  -6.110   1.520  1.00 92.85           C  
ATOM    122  N   TYR A  15     -11.725  -7.237   3.528  1.00 92.63           N  
ATOM    123  CA  TYR A  15     -10.607  -6.405   3.945  1.00 92.63           C  
ATOM    124  C   TYR A  15      -9.286  -6.831   3.291  1.00 92.63           C  
ATOM    125  CB  TYR A  15     -10.547  -6.400   5.476  1.00 92.63           C  
ATOM    126  O   TYR A  15      -8.464  -5.971   2.993  1.00 92.63           O  
ATOM    127  CG  TYR A  15      -9.520  -5.456   6.065  1.00 92.63           C  
ATOM    128  CD1 TYR A  15      -8.701  -5.891   7.123  1.00 92.63           C  
ATOM    129  CD2 TYR A  15      -9.378  -4.144   5.563  1.00 92.63           C  
ATOM    130  CE1 TYR A  15      -7.744  -5.020   7.670  1.00 92.63           C  
ATOM    131  CE2 TYR A  15      -8.382  -3.293   6.075  1.00 92.63           C  
ATOM    132  OH  TYR A  15      -6.592  -2.925   7.634  1.00 92.63           O  
ATOM    133  CZ  TYR A  15      -7.561  -3.732   7.133  1.00 92.63           C  
ATOM    134  N   ILE A  16      -9.114  -8.123   2.982  1.00 92.87           N  
ATOM    135  CA  ILE A  16      -7.934  -8.654   2.276  1.00 92.87           C  
ATOM    136  C   ILE A  16      -7.631  -7.880   0.977  1.00 92.87           C  
ATOM    137  CB  ILE A  16      -8.072 -10.184   2.054  1.00 92.87           C  
ATOM    138  O   ILE A  16      -6.515  -7.377   0.861  1.00 92.87           O  
ATOM    139  CG1 ILE A  16      -7.807 -10.939   3.366  1.00 92.87           C  
ATOM    140  CG2 ILE A  16      -7.114 -10.700   0.966  1.00 92.87           C  
ATOM    141  CD1 ILE A  16      -8.220 -12.416   3.339  1.00 92.87           C  
ATOM    142  N   PRO A  17      -8.582  -7.709   0.031  1.00 92.23           N  
ATOM    143  CA  PRO A  17      -8.352  -6.921  -1.180  1.00 92.23           C  
ATOM    144  C   PRO A  17      -7.893  -5.494  -0.893  1.00 92.23           C  
ATOM    145  CB  PRO A  17      -9.697  -6.900  -1.912  1.00 92.23           C  
ATOM    146  O   PRO A  17      -6.974  -5.008  -1.532  1.00 92.23           O  
ATOM    147  CG  PRO A  17     -10.340  -8.211  -1.499  1.00 92.23           C  
ATOM    148  CD  PRO A  17      -9.878  -8.367  -0.057  1.00 92.23           C  
ATOM    149  N   VAL A  18      -8.504  -4.835   0.094  1.00 93.65           N  
ATOM    150  CA  VAL A  18      -8.171  -3.454   0.474  1.00 93.65           C  
ATOM    151  C   VAL A  18      -6.737  -3.348   0.997  1.00 93.65           C  
ATOM    152  CB  VAL A  18      -9.180  -2.944   1.521  1.00 93.65           C  
ATOM    153  O   VAL A  18      -6.051  -2.375   0.696  1.00 93.65           O  
ATOM    154  CG1 VAL A  18      -8.802  -1.582   2.108  1.00 93.65           C  
ATOM    155  CG2 VAL A  18     -10.584  -2.824   0.911  1.00 93.65           C  
ATOM    156  N   ALA A  19      -6.293  -4.341   1.771  1.00 91.13           N  
ATOM    157  CA  ALA A  19      -4.944  -4.397   2.321  1.00 91.13           C  
ATOM    158  C   ALA A  19      -3.892  -4.709   1.245  1.00 91.13           C  
ATOM    159  CB  ALA A  19      -4.939  -5.430   3.451  1.00 91.13           C  
ATOM    160  O   ALA A  19      -2.871  -4.034   1.184  1.00 91.13           O  
ATOM    161  N   ILE A  20      -4.162  -5.686   0.373  1.00 91.00           N  
ATOM    162  CA  ILE A  20      -3.277  -6.044  -0.746  1.00 91.00           C  
ATOM    163  C   ILE A  20      -3.138  -4.871  -1.717  1.00 91.00           C  
ATOM    164  CB  ILE A  20      -3.816  -7.305  -1.462  1.00 91.00           C  
ATOM    165  O   ILE A  20      -2.034  -4.538  -2.137  1.00 91.00           O  
ATOM    166  CG1 ILE A  20      -3.653  -8.537  -0.545  1.00 91.00           C  
ATOM    167  CG2 ILE A  20      -3.122  -7.545  -2.819  1.00 91.00           C  
ATOM    168  CD1 ILE A  20      -4.406  -9.772  -1.054  1.00 91.00           C  
ATOM    169  N   ASP A  21      -4.248  -4.218  -2.064  1.00 90.99           N  
ATOM    170  CA  ASP A  21      -4.279  -3.154  -3.069  1.00 90.99           C  
ATOM    171  C   ASP A  21      -3.423  -1.933  -2.695  1.00 90.99           C  
ATOM    172  CB  ASP A  21      -5.740  -2.761  -3.306  1.00 90.99           C  
ATOM    173  O   ASP A  21      -2.958  -1.215  -3.582  1.00 90.99           O  
ATOM    174  CG  ASP A  21      -5.906  -1.902  -4.547  1.00 90.99           C  
ATOM    175  OD1 ASP A  21      -5.516  -2.353  -5.650  1.00 90.99           O  
ATOM    176  OD2 ASP A  21      -6.493  -0.799  -4.467  1.00 90.99           O  
ATOM    177  N   ALA A  22      -3.172  -1.733  -1.396  1.00 86.25           N  
ATOM    178  CA  ALA A  22      -2.319  -0.665  -0.886  1.00 86.25           C  
ATOM    179  C   ALA A  22      -0.834  -0.838  -1.261  1.00 86.25           C  
ATOM    180  CB  ALA A  22      -2.503  -0.595   0.635  1.00 86.25           C  
ATOM    181  O   ALA A  22      -0.121   0.156  -1.348  1.00 86.25           O  
ATOM    182  N   THR A  23      -0.363  -2.069  -1.494  1.00 88.33           N  
ATOM    183  CA  THR A  23       1.069  -2.369  -1.709  1.00 88.33           C  
ATOM    184  C   THR A  23       1.348  -3.200  -2.961  1.00 88.33           C  
ATOM    185  CB  THR A  23       1.649  -3.109  -0.501  1.00 88.33           C  
ATOM    186  O   THR A  23       2.476  -3.214  -3.452  1.00 88.33           O  
ATOM    187  CG2 THR A  23       1.566  -2.302   0.794  1.00 88.33           C  
ATOM    188  OG1 THR A  23       0.900  -4.283  -0.324  1.00 88.33           O  
ATOM    189  N   VAL A  24       0.336  -3.850  -3.549  1.00 90.32           N  
ATOM    190  CA  VAL A  24       0.471  -4.687  -4.759  1.00 90.32           C  
ATOM    191  C   VAL A  24       1.127  -3.938  -5.921  1.00 90.32           C  
ATOM    192  CB  VAL A  24      -0.911  -5.237  -5.171  1.00 90.32           C  
ATOM    193  O   VAL A  24       1.873  -4.513  -6.713  1.00 90.32           O  
ATOM    194  CG1 VAL A  24      -1.849  -4.188  -5.786  1.00 90.32           C  
ATOM    195  CG2 VAL A  24      -0.793  -6.412  -6.136  1.00 90.32           C  
ATOM    196  N   LEU A  25       0.892  -2.626  -6.003  1.00 91.32           N  
ATOM    197  CA  LEU A  25       1.428  -1.789  -7.066  1.00 91.32           C  
ATOM    198  C   LEU A  25       2.915  -1.475  -6.936  1.00 91.32           C  
ATOM    199  CB  LEU A  25       0.605  -0.501  -7.177  1.00 91.32           C  
ATOM    200  O   LEU A  25       3.506  -1.059  -7.929  1.00 91.32           O  
ATOM    201  CG  LEU A  25      -0.750  -0.684  -7.872  1.00 91.32           C  
ATOM    202  CD1 LEU A  25      -1.368   0.701  -8.031  1.00 91.32           C  
ATOM    203  CD2 LEU A  25      -0.574  -1.321  -9.253  1.00 91.32           C  
ATOM    204  N   HIS A  26       3.539  -1.707  -5.779  1.00 88.84           N  
ATOM    205  CA  HIS A  26       4.984  -1.521  -5.631  1.00 88.84           C  
ATOM    206  C   HIS A  26       5.747  -2.416  -6.612  1.00 88.84           C  
ATOM    207  CB  HIS A  26       5.404  -1.806  -4.180  1.00 88.84           C  
ATOM    208  O   HIS A  26       6.634  -1.941  -7.319  1.00 88.84           O  
ATOM    209  CG  HIS A  26       4.805  -0.874  -3.154  1.00 88.84           C  
ATOM    210  CD2 HIS A  26       4.202   0.335  -3.388  1.00 88.84           C  
ATOM    211  ND1 HIS A  26       4.786  -1.070  -1.790  1.00 88.84           N  
ATOM    212  CE1 HIS A  26       4.196  -0.010  -1.228  1.00 88.84           C  
ATOM    213  NE2 HIS A  26       3.818   0.879  -2.162  1.00 88.84           N  
ATOM    214  N   VAL A  27       5.336  -3.684  -6.730  1.00 88.58           N  
ATOM    215  CA  VAL A  27       5.958  -4.633  -7.662  1.00 88.58           C  
ATOM    216  C   VAL A  27       5.471  -4.452  -9.099  1.00 88.58           C  
ATOM    217  CB  VAL A  27       5.804  -6.076  -7.151  1.00 88.58           C  
ATOM    218  O   VAL A  27       6.226  -4.712 -10.025  1.00 88.58           O  
ATOM    219  CG1 VAL A  27       4.595  -6.807  -7.735  1.00 88.58           C  
ATOM    220  CG2 VAL A  27       7.072  -6.884  -7.415  1.00 88.58           C  
ATOM    221  N   ALA A  28       4.248  -3.954  -9.300  1.00 89.63           N  
ATOM    222  CA  ALA A  28       3.702  -3.694 -10.633  1.00 89.63           C  
ATOM    223  C   ALA A  28       4.255  -2.417 -11.281  1.00 89.63           C  
ATOM    224  CB  ALA A  28       2.174  -3.623 -10.534  1.00 89.63           C  
ATOM    225  O   ALA A  28       4.064  -2.205 -12.480  1.00 89.63           O  
ATOM    226  N   ALA A  29       4.902  -1.544 -10.504  1.00 86.74           N  
ATOM    227  CA  ALA A  29       5.311  -0.224 -10.959  1.00 86.74           C  
ATOM    228  C   ALA A  29       6.207  -0.264 -12.219  1.00 86.74           C  
ATOM    229  CB  ALA A  29       5.923   0.551  -9.780  1.00 86.74           C  
ATOM    230  O   ALA A  29       5.908   0.464 -13.172  1.00 86.74           O  
ATOM    231  N   PRO A  30       7.236  -1.133 -12.308  1.00 85.29           N  
ATOM    232  CA  PRO A  30       8.031  -1.269 -13.528  1.00 85.29           C  
ATOM    233  C   PRO A  30       7.196  -1.703 -14.738  1.00 85.29           C  
ATOM    234  CB  PRO A  30       9.134  -2.282 -13.188  1.00 85.29           C  
ATOM    235  O   PRO A  30       7.262  -1.077 -15.798  1.00 85.29           O  
ATOM    236  CG  PRO A  30       9.285  -2.117 -11.680  1.00 85.29           C  
ATOM    237  CD  PRO A  30       7.833  -1.951 -11.258  1.00 85.29           C  
ATOM    238  N   THR A  31       6.339  -2.714 -14.566  1.00 86.69           N  
ATOM    239  CA  THR A  31       5.442  -3.211 -15.619  1.00 86.69           C  
ATOM    240  C   THR A  31       4.486  -2.125 -16.112  1.00 86.69           C  
ATOM    241  CB  THR A  31       4.621  -4.405 -15.107  1.00 86.69           C  
ATOM    242  O   THR A  31       4.283  -1.980 -17.317  1.00 86.69           O  
ATOM    243  CG2 THR A  31       3.905  -5.153 -16.230  1.00 86.69           C  
ATOM    244  OG1 THR A  31       5.445  -5.327 -14.435  1.00 86.69           O  
ATOM    245  N   LEU A  32       3.921  -1.321 -15.207  1.00 88.05           N  
ATOM    246  CA  LEU A  32       3.022  -0.214 -15.548  1.00 88.05           C  
ATOM    247  C   LEU A  32       3.740   0.905 -16.303  1.00 88.05           C  
ATOM    248  CB  LEU A  32       2.385   0.343 -14.268  1.00 88.05           C  
ATOM    249  O   LEU A  32       3.187   1.439 -17.264  1.00 88.05           O  
ATOM    250  CG  LEU A  32       1.306  -0.565 -13.663  1.00 88.05           C  
ATOM    251  CD1 LEU A  32       0.874   0.022 -12.324  1.00 88.05           C  
ATOM    252  CD2 LEU A  32       0.062  -0.655 -14.548  1.00 88.05           C  
ATOM    253  N   SER A  33       4.973   1.237 -15.912  1.00 85.70           N  
ATOM    254  CA  SER A  33       5.779   2.224 -16.638  1.00 85.70           C  
ATOM    255  C   SER A  33       6.012   1.791 -18.085  1.00 85.70           C  
ATOM    256  CB  SER A  33       7.109   2.456 -15.920  1.00 85.70           C  
ATOM    257  O   SER A  33       5.823   2.587 -19.003  1.00 85.70           O  
ATOM    258  OG  SER A  33       7.816   3.524 -16.523  1.00 85.70           O  
ATOM    259  N   MET A  34       6.328   0.513 -18.308  1.00 83.48           N  
ATOM    260  CA  MET A  34       6.570  -0.024 -19.649  1.00 83.48           C  
ATOM    261  C   MET A  34       5.295  -0.154 -20.493  1.00 83.48           C  
ATOM    262  CB  MET A  34       7.275  -1.383 -19.526  1.00 83.48           C  
ATOM    263  O   MET A  34       5.314   0.166 -21.677  1.00 83.48           O  
ATOM    264  CG  MET A  34       8.698  -1.253 -18.965  1.00 83.48           C  
ATOM    265  SD  MET A  34       9.822  -0.183 -19.909  1.00 83.48           S  
ATOM    266  CE  MET A  34       9.889  -1.073 -21.485  1.00 83.48           C  
ATOM    267  N   THR A  35       4.189  -0.610 -19.902  1.00 87.28           N  
ATOM    268  CA  THR A  35       2.953  -0.929 -20.645  1.00 87.28           C  
ATOM    269  C   THR A  35       2.061   0.279 -20.914  1.00 87.28           C  
ATOM    270  CB  THR A  35       2.122  -2.006 -19.934  1.00 87.28           C  
ATOM    271  O   THR A  35       1.466   0.359 -21.984  1.00 87.28           O  
ATOM    272  CG2 THR A  35       2.802  -3.374 -19.963  1.00 87.28           C  
ATOM    273  OG1 THR A  35       1.903  -1.673 -18.584  1.00 87.28           O  
ATOM    274  N   LEU A  36       1.967   1.226 -19.974  1.00 88.58           N  
ATOM    275  CA  LEU A  36       1.151   2.438 -20.128  1.00 88.58           C  
ATOM    276  C   LEU A  36       1.952   3.637 -20.647  1.00 88.58           C  
ATOM    277  CB  LEU A  36       0.459   2.777 -18.793  1.00 88.58           C  
ATOM    278  O   LEU A  36       1.379   4.707 -20.843  1.00 88.58           O  
ATOM    279  CG  LEU A  36      -0.546   1.724 -18.295  1.00 88.58           C  
ATOM    280  CD1 LEU A  36      -1.103   2.165 -16.941  1.00 88.58           C  
ATOM    281  CD2 LEU A  36      -1.728   1.558 -19.254  1.00 88.58           C  
ATOM    282  N   GLY A  37       3.270   3.496 -20.812  1.00 83.50           N  
ATOM    283  CA  GLY A  37       4.142   4.628 -21.113  1.00 83.50           C  
ATOM    284  C   GLY A  37       4.193   5.657 -19.978  1.00 83.50           C  
ATOM    285  O   GLY A  37       4.485   6.822 -20.232  1.00 83.50           O  
ATOM    286  N   ALA A  38       3.859   5.256 -18.745  1.00 86.89           N  
ATOM    287  CA  ALA A  38       3.709   6.179 -17.628  1.00 86.89           C  
ATOM    288  C   ALA A  38       5.062   6.794 -17.250  1.00 86.89           C  
ATOM    289  CB  ALA A  38       3.050   5.461 -16.441  1.00 86.89           C  
ATOM    290  O   ALA A  38       6.023   6.074 -16.950  1.00 86.89           O  
ATOM    291  N   SER A  39       5.110   8.126 -17.217  1.00 85.29           N  
ATOM    292  CA  SER A  39       6.274   8.864 -16.727  1.00 85.29           C  
ATOM    293  C   SER A  39       6.521   8.570 -15.247  1.00 85.29           C  
ATOM    294  CB  SER A  39       6.086  10.369 -16.945  1.00 85.29           C  
ATOM    295  O   SER A  39       5.598   8.209 -14.510  1.00 85.29           O  
ATOM    296  OG  SER A  39       5.025  10.872 -16.146  1.00 85.29           O  
ATOM    297  N   GLY A  40       7.739   8.821 -14.755  1.00 82.05           N  
ATOM    298  CA  GLY A  40       8.045   8.594 -13.335  1.00 82.05           C  
ATOM    299  C   GLY A  40       7.094   9.325 -12.370  1.00 82.05           C  
ATOM    300  O   GLY A  40       6.759   8.807 -11.311  1.00 82.05           O  
ATOM    301  N   ASN A  41       6.578  10.500 -12.753  1.00 85.56           N  
ATOM    302  CA  ASN A  41       5.628  11.253 -11.924  1.00 85.56           C  
ATOM    303  C   ASN A  41       4.223  10.639 -11.937  1.00 85.56           C  
ATOM    304  CB  ASN A  41       5.592  12.710 -12.403  1.00 85.56           C  
ATOM    305  O   ASN A  41       3.577  10.565 -10.895  1.00 85.56           O  
ATOM    306  CG  ASN A  41       4.697  13.583 -11.539  1.00 85.56           C  
ATOM    307  ND2 ASN A  41       3.758  14.281 -12.134  1.00 85.56           N  
ATOM    308  OD1 ASN A  41       4.860  13.691 -10.337  1.00 85.56           O  
ATOM    309  N   GLU A  42       3.747  10.209 -13.106  1.00 89.85           N  
ATOM    310  CA  GLU A  42       2.463   9.512 -13.214  1.00 89.85           C  
ATOM    311  C   GLU A  42       2.498   8.190 -12.463  1.00 89.85           C  
ATOM    312  CB  GLU A  42       2.136   9.238 -14.677  1.00 89.85           C  
ATOM    313  O   GLU A  42       1.532   7.860 -11.784  1.00 89.85           O  
ATOM    314  CG  GLU A  42       1.744  10.520 -15.415  1.00 89.85           C  
ATOM    315  CD  GLU A  42       1.729  10.277 -16.921  1.00 89.85           C  
ATOM    316  OE1 GLU A  42       0.697  10.590 -17.551  1.00 89.85           O  
ATOM    317  OE2 GLU A  42       2.787   9.807 -17.404  1.00 89.85           O  
ATOM    318  N   LEU A  43       3.626   7.480 -12.507  1.00 89.83           N  
ATOM    319  CA  LEU A  43       3.811   6.251 -11.753  1.00 89.83           C  
ATOM    320  C   LEU A  43       3.698   6.492 -10.245  1.00 89.83           C  
ATOM    321  CB  LEU A  43       5.162   5.639 -12.145  1.00 89.83           C  
ATOM    322  O   LEU A  43       2.964   5.777  -9.570  1.00 89.83           O  
ATOM    323  CG  LEU A  43       5.339   4.196 -11.653  1.00 89.83           C  
ATOM    324  CD1 LEU A  43       4.326   3.265 -12.322  1.00 89.83           C  
ATOM    325  CD2 LEU A  43       6.762   3.750 -11.994  1.00 89.83           C  
ATOM    326  N   LEU A  44       4.337   7.543  -9.719  1.00 90.38           N  
ATOM    327  CA  LEU A  44       4.175   7.913  -8.310  1.00 90.38           C  
ATOM    328  C   LEU A  44       2.721   8.257  -7.978  1.00 90.38           C  
ATOM    329  CB  LEU A  44       5.103   9.082  -7.940  1.00 90.38           C  
ATOM    330  O   LEU A  44       2.238   7.837  -6.935  1.00 90.38           O  
ATOM    331  CG  LEU A  44       6.602   8.738  -7.963  1.00 90.38           C  
ATOM    332  CD1 LEU A  44       7.411  10.007  -7.678  1.00 90.38           C  
ATOM    333  CD2 LEU A  44       6.982   7.664  -6.946  1.00 90.38           C  
ATOM    334  N   TRP A  45       2.015   8.977  -8.858  1.00 93.60           N  
ATOM    335  CA  TRP A  45       0.589   9.269  -8.676  1.00 93.60           C  
ATOM    336  C   TRP A  45      -0.296   8.025  -8.712  1.00 93.60           C  
ATOM    337  CB  TRP A  45       0.110  10.281  -9.720  1.00 93.60           C  
ATOM    338  O   TRP A  45      -1.226   7.938  -7.922  1.00 93.60           O  
ATOM    339  CG  TRP A  45       0.402  11.703  -9.379  1.00 93.60           C  
ATOM    340  CD1 TRP A  45       1.222  12.540 -10.051  1.00 93.60           C  
ATOM    341  CD2 TRP A  45      -0.132  12.471  -8.264  1.00 93.60           C  
ATOM    342  CE2 TRP A  45       0.386  13.794  -8.341  1.00 93.60           C  
ATOM    343  CE3 TRP A  45      -0.963  12.168  -7.167  1.00 93.60           C  
ATOM    344  NE1 TRP A  45       1.226  13.775  -9.433  1.00 93.60           N  
ATOM    345  CH2 TRP A  45      -0.796  14.460  -6.337  1.00 93.60           C  
ATOM    346  CZ2 TRP A  45       0.055  14.781  -7.406  1.00 93.60           C  
ATOM    347  CZ3 TRP A  45      -1.283  13.147  -6.211  1.00 93.60           C  
ATOM    348  N   ILE A  46      -0.024   7.060  -9.590  1.00 94.31           N  
ATOM    349  CA  ILE A  46      -0.772   5.797  -9.649  1.00 94.31           C  
ATOM    350  C   ILE A  46      -0.705   5.069  -8.299  1.00 94.31           C  
ATOM    351  CB  ILE A  46      -0.232   4.927 -10.812  1.00 94.31           C  
ATOM    352  O   ILE A  46      -1.704   4.492  -7.865  1.00 94.31           O  
ATOM    353  CG1 ILE A  46      -0.703   5.478 -12.174  1.00 94.31           C  
ATOM    354  CG2 ILE A  46      -0.672   3.463 -10.666  1.00 94.31           C  
ATOM    355  CD1 ILE A  46       0.102   4.958 -13.373  1.00 94.31           C  
ATOM    356  N   ILE A  47       0.454   5.114  -7.638  1.00 92.59           N  
ATOM    357  CA  ILE A  47       0.704   4.383  -6.395  1.00 92.59           C  
ATOM    358  C   ILE A  47       0.198   5.180  -5.181  1.00 92.59           C  
ATOM    359  CB  ILE A  47       2.199   3.997  -6.301  1.00 92.59           C  
ATOM    360  O   ILE A  47      -0.560   4.643  -4.377  1.00 92.59           O  
ATOM    361  CG1 ILE A  47       2.670   3.215  -7.552  1.00 92.59           C  
ATOM    362  CG2 ILE A  47       2.470   3.113  -5.071  1.00 92.59           C  
ATOM    363  CD1 ILE A  47       4.187   3.043  -7.628  1.00 92.59           C  
ATOM    364  N   ASP A  48       0.545   6.465  -5.046  1.00 93.40           N  
ATOM    365  CA  ASP A  48       0.246   7.217  -3.817  1.00 93.40           C  
ATOM    366  C   ASP A  48      -1.134   7.866  -3.751  1.00 93.40           C  
ATOM    367  CB  ASP A  48       1.342   8.228  -3.487  1.00 93.40           C  
ATOM    368  O   ASP A  48      -1.621   8.121  -2.645  1.00 93.40           O  
ATOM    369  CG  ASP A  48       1.515   9.425  -4.415  1.00 93.40           C  
ATOM    370  OD1 ASP A  48       0.669   9.745  -5.281  1.00 93.40           O  
ATOM    371  OD2 ASP A  48       2.555  10.103  -4.268  1.00 93.40           O  
ATOM    372  N   ILE A  49      -1.810   8.092  -4.886  1.00 95.31           N  
ATOM    373  CA  ILE A  49      -3.135   8.728  -4.880  1.00 95.31           C  
ATOM    374  C   ILE A  49      -4.128   7.935  -4.031  1.00 95.31           C  
ATOM    375  CB  ILE A  49      -3.673   8.934  -6.314  1.00 95.31           C  
ATOM    376  O   ILE A  49      -5.008   8.528  -3.404  1.00 95.31           O  
ATOM    377  CG1 ILE A  49      -4.867   9.901  -6.385  1.00 95.31           C  
ATOM    378  CG2 ILE A  49      -4.111   7.611  -6.969  1.00 95.31           C  
ATOM    379  CD1 ILE A  49      -4.491  11.350  -6.082  1.00 95.31           C  
ATOM    380  N   TYR A  50      -3.958   6.610  -3.978  1.00 94.75           N  
ATOM    381  CA  TYR A  50      -4.799   5.733  -3.186  1.00 94.75           C  
ATOM    382  C   TYR A  50      -4.731   6.123  -1.706  1.00 94.75           C  
ATOM    383  CB  TYR A  50      -4.421   4.270  -3.434  1.00 94.75           C  
ATOM    384  O   TYR A  50      -5.725   6.596  -1.156  1.00 94.75           O  
ATOM    385  CG  TYR A  50      -5.260   3.292  -2.636  1.00 94.75           C  
ATOM    386  CD1 TYR A  50      -4.817   2.863  -1.369  1.00 94.75           C  
ATOM    387  CD2 TYR A  50      -6.467   2.795  -3.167  1.00 94.75           C  
ATOM    388  CE1 TYR A  50      -5.554   1.908  -0.648  1.00 94.75           C  
ATOM    389  CE2 TYR A  50      -7.209   1.840  -2.443  1.00 94.75           C  
ATOM    390  OH  TYR A  50      -7.395   0.383  -0.551  1.00 94.75           O  
ATOM    391  CZ  TYR A  50      -6.738   1.378  -1.198  1.00 94.75           C  
ATOM    392  N   SER A  51      -3.554   6.036  -1.083  1.00 93.64           N  
ATOM    393  CA  SER A  51      -3.378   6.355   0.338  1.00 93.64           C  
ATOM    394  C   SER A  51      -3.644   7.827   0.657  1.00 93.64           C  
ATOM    395  CB  SER A  51      -1.973   5.962   0.786  1.00 93.64           C  
ATOM    396  O   SER A  51      -4.249   8.136   1.683  1.00 93.64           O  
ATOM    397  OG  SER A  51      -1.864   4.560   0.758  1.00 93.64           O  
ATOM    398  N   LEU A  52      -3.291   8.756  -0.239  1.00 93.87           N  
ATOM    399  CA  LEU A  52      -3.550  10.188  -0.030  1.00 93.87           C  
ATOM    400  C   LEU A  52      -5.051  10.516   0.018  1.00 93.87           C  
ATOM    401  CB  LEU A  52      -2.854  11.003  -1.133  1.00 93.87           C  
ATOM    402  O   LEU A  52      -5.488  11.312   0.852  1.00 93.87           O  
ATOM    403  CG  LEU A  52      -1.314  10.948  -1.103  1.00 93.87           C  
ATOM    404  CD1 LEU A  52      -0.765  11.672  -2.331  1.00 93.87           C  
ATOM    405  CD2 LEU A  52      -0.720  11.592   0.152  1.00 93.87           C  
ATOM    406  N   VAL A  53      -5.860   9.895  -0.846  1.00 95.19           N  
ATOM    407  CA  VAL A  53      -7.325  10.041  -0.814  1.00 95.19           C  
ATOM    408  C   VAL A  53      -7.913   9.301   0.384  1.00 95.19           C  
ATOM    409  CB  VAL A  53      -7.944   9.549  -2.134  1.00 95.19           C  
ATOM    410  O   VAL A  53      -8.795   9.835   1.064  1.00 95.19           O  
ATOM    411  CG1 VAL A  53      -9.478   9.464  -2.087  1.00 95.19           C  
ATOM    412  CG2 VAL A  53      -7.575  10.509  -3.271  1.00 95.19           C  
ATOM    413  N   MET A  54      -7.411   8.097   0.669  1.00 92.39           N  
ATOM    414  CA  MET A  54      -7.863   7.254   1.775  1.00 92.39           C  
ATOM    415  C   MET A  54      -7.694   7.992   3.114  1.00 92.39           C  
ATOM    416  CB  MET A  54      -7.116   5.907   1.703  1.00 92.39           C  
ATOM    417  O   MET A  54      -8.665   8.135   3.860  1.00 92.39           O  
ATOM    418  CG  MET A  54      -7.917   4.711   2.206  1.00 92.39           C  
ATOM    419  SD  MET A  54      -8.031   4.600   3.990  1.00 92.39           S  
ATOM    420  CE  MET A  54      -7.228   3.018   4.300  1.00 92.39           C  
ATOM    421  N   ALA A  55      -6.538   8.622   3.342  1.00 90.74           N  
ATOM    422  CA  ALA A  55      -6.250   9.443   4.519  1.00 90.74           C  
ATOM    423  C   ALA A  55      -7.322  10.503   4.827  1.00 90.74           C  
ATOM    424  CB  ALA A  55      -4.914  10.147   4.283  1.00 90.74           C  
ATOM    425  O   ALA A  55      -7.687  10.709   5.986  1.00 90.74           O  
ATOM    426  N   GLY A  56      -7.846  11.180   3.800  1.00 89.93           N  
ATOM    427  CA  GLY A  56      -8.894  12.189   3.966  1.00 89.93           C  
ATOM    428  C   GLY A  56     -10.316  11.620   4.022  1.00 89.93           C  
ATOM    429  O   GLY A  56     -11.207  12.263   4.584  1.00 89.93           O  
ATOM    430  N   MET A  57     -10.544  10.422   3.469  1.00 91.84           N  
ATOM    431  CA  MET A  57     -11.869   9.796   3.373  1.00 91.84           C  
ATOM    432  C   MET A  57     -12.220   8.843   4.521  1.00 91.84           C  
ATOM    433  CB  MET A  57     -12.048   9.090   2.017  1.00 91.84           C  
ATOM    434  O   MET A  57     -13.408   8.634   4.766  1.00 91.84           O  
ATOM    435  CG  MET A  57     -12.426  10.068   0.905  1.00 91.84           C  
ATOM    436  SD  MET A  57     -14.051  10.868   1.145  1.00 91.84           S  
ATOM    437  CE  MET A  57     -13.765  12.558   0.565  1.00 91.84           C  
ATOM    438  N   VAL A  58     -11.262   8.300   5.276  1.00 88.64           N  
ATOM    439  CA  VAL A  58     -11.568   7.362   6.384  1.00 88.64           C  
ATOM    440  C   VAL A  58     -12.524   7.966   7.405  1.00 88.64           C  
ATOM    441  CB  VAL A  58     -10.284   6.925   7.109  1.00 88.64           C  
ATOM    442  O   VAL A  58     -13.540   7.369   7.755  1.00 88.64           O  
ATOM    443  CG1 VAL A  58     -10.520   6.194   8.436  1.00 88.64           C  
ATOM    444  CG2 VAL A  58      -9.545   5.951   6.226  1.00 88.64           C  
ATOM    445  N   LEU A  59     -12.218   9.175   7.870  1.00 84.83           N  
ATOM    446  CA  LEU A  59     -13.005   9.878   8.882  1.00 84.83           C  
ATOM    447  C   LEU A  59     -14.452  10.175   8.450  1.00 84.83           C  
ATOM    448  CB  LEU A  59     -12.254  11.155   9.279  1.00 84.83           C  
ATOM    449  O   LEU A  59     -15.374   9.784   9.174  1.00 84.83           O  
ATOM    450  CG  LEU A  59     -11.133  10.857  10.292  1.00 84.83           C  
ATOM    451  CD1 LEU A  59      -9.868  11.602   9.900  1.00 84.83           C  
ATOM    452  CD2 LEU A  59     -11.571  11.279  11.693  1.00 84.83           C  
ATOM    453  N   PRO A  60     -14.712  10.843   7.306  1.00 89.15           N  
ATOM    454  CA  PRO A  60     -16.084  11.094   6.864  1.00 89.15           C  
ATOM    455  C   PRO A  60     -16.847   9.804   6.572  1.00 89.15           C  
ATOM    456  CB  PRO A  60     -15.983  11.935   5.590  1.00 89.15           C  
ATOM    457  O   PRO A  60     -18.042   9.750   6.852  1.00 89.15           O  
ATOM    458  CG  PRO A  60     -14.612  11.546   5.060  1.00 89.15           C  
ATOM    459  CD  PRO A  60     -13.778  11.376   6.325  1.00 89.15           C  
ATOM    460  N   MET A  61     -16.190   8.773   6.033  1.00 91.12           N  
ATOM    461  CA  MET A  61     -16.850   7.500   5.755  1.00 91.12           C  
ATOM    462  C   MET A  61     -17.169   6.730   7.037  1.00 91.12           C  
ATOM    463  CB  MET A  61     -16.011   6.664   4.786  1.00 91.12           C  
ATOM    464  O   MET A  61     -18.228   6.112   7.116  1.00 91.12           O  
ATOM    465  CG  MET A  61     -15.937   7.273   3.380  1.00 91.12           C  
ATOM    466  SD  MET A  61     -17.547   7.634   2.623  1.00 91.12           S  
ATOM    467  CE  MET A  61     -17.326   9.390   2.260  1.00 91.12           C  
ATOM    468  N   GLY A  62     -16.349   6.851   8.085  1.00 87.40           N  
ATOM    469  CA  GLY A  62     -16.699   6.377   9.425  1.00 87.40           C  
ATOM    470  C   GLY A  62     -17.983   7.023   9.949  1.00 87.40           C  
ATOM    471  O   GLY A  62     -18.934   6.319  10.290  1.00 87.40           O  
ATOM    472  N   ALA A  63     -18.062   8.358   9.899  1.00 85.33           N  
ATOM    473  CA  ALA A  63     -19.265   9.098  10.292  1.00 85.33           C  
ATOM    474  C   ALA A  63     -20.483   8.766   9.407  1.00 85.33           C  
ATOM    475  CB  ALA A  63     -18.945  10.598  10.250  1.00 85.33           C  
ATOM    476  O   ALA A  63     -21.616   8.705   9.892  1.00 85.33           O  
ATOM    477  N   LEU A  64     -20.268   8.510   8.111  1.00 89.36           N  
ATOM    478  CA  LEU A  64     -21.316   8.030   7.213  1.00 89.36           C  
ATOM    479  C   LEU A  64     -21.842   6.667   7.665  1.00 89.36           C  
ATOM    480  CB  LEU A  64     -20.786   7.961   5.769  1.00 89.36           C  
ATOM    481  O   LEU A  64     -23.055   6.464   7.688  1.00 89.36           O  
ATOM    482  CG  LEU A  64     -21.853   7.614   4.716  1.00 89.36           C  
ATOM    483  CD1 LEU A  64     -23.021   8.603   4.675  1.00 89.36           C  
ATOM    484  CD2 LEU A  64     -21.212   7.591   3.330  1.00 89.36           C  
ATOM    485  N   GLY A  65     -20.945   5.763   8.058  1.00 87.16           N  
ATOM    486  CA  GLY A  65     -21.268   4.437   8.581  1.00 87.16           C  
ATOM    487  C   GLY A  65     -22.130   4.499   9.831  1.00 87.16           C  
ATOM    488  O   GLY A  65     -23.162   3.827   9.883  1.00 87.16           O  
ATOM    489  N   ASP A  66     -21.779   5.373  10.773  1.00 84.96           N  
ATOM    490  CA  ASP A  66     -22.593   5.639  11.962  1.00 84.96           C  
ATOM    491  C   ASP A  66     -23.995   6.138  11.584  1.00 84.96           C  
ATOM    492  CB  ASP A  66     -21.900   6.690  12.842  1.00 84.96           C  
ATOM    493  O   ASP A  66     -24.991   5.741  12.194  1.00 84.96           O  
ATOM    494  CG  ASP A  66     -20.642   6.189  13.553  1.00 84.96           C  
ATOM    495  OD1 ASP A  66     -20.542   4.964  13.775  1.00 84.96           O  
ATOM    496  OD2 ASP A  66     -19.826   7.055  13.934  1.00 84.96           O  
ATOM    497  N   ARG A  67     -24.097   6.970  10.538  1.00 88.03           N  
ATOM    498  CA  ARG A  67     -25.360   7.574  10.098  1.00 88.03           C  
ATOM    499  C   ARG A  67     -26.297   6.611   9.376  1.00 88.03           C  
ATOM    500  CB  ARG A  67     -25.055   8.811   9.243  1.00 88.03           C  
ATOM    501  O   ARG A  67     -27.505   6.640   9.619  1.00 88.03           O  
ATOM    502  CG  ARG A  67     -26.320   9.645   9.013  1.00 88.03           C  
ATOM    503  CD  ARG A  67     -25.979  10.935   8.275  1.00 88.03           C  
ATOM    504  NE  ARG A  67     -27.182  11.763   8.073  1.00 88.03           N  
ATOM    505  NH1 ARG A  67     -26.098  13.758   7.783  1.00 88.03           N  
ATOM    506  NH2 ARG A  67     -28.316  13.672   7.564  1.00 88.03           N  
ATOM    507  CZ  ARG A  67     -27.194  13.056   7.807  1.00 88.03           C  
ATOM    508  N   ILE A  68     -25.779   5.793   8.459  1.00 90.49           N  
ATOM    509  CA  ILE A  68     -26.600   4.927   7.587  1.00 90.49           C  
ATOM    510  C   ILE A  68     -26.617   3.457   8.016  1.00 90.49           C  
ATOM    511  CB  ILE A  68     -26.228   5.087   6.094  1.00 90.49           C  
ATOM    512  O   ILE A  68     -27.477   2.704   7.547  1.00 90.49           O  
ATOM    513  CG1 ILE A  68     -24.891   4.398   5.734  1.00 90.49           C  
ATOM    514  CG2 ILE A  68     -26.274   6.573   5.694  1.00 90.49           C  
ATOM    515  CD1 ILE A  68     -24.494   4.513   4.260  1.00 90.49           C  
ATOM    516  N   GLY A  69     -25.701   3.064   8.901  1.00 89.27           N  
ATOM    517  CA  GLY A  69     -25.457   1.694   9.338  1.00 89.27           C  
ATOM    518  C   GLY A  69     -24.349   1.002   8.535  1.00 89.27           C  
ATOM    519  O   GLY A  69     -24.283   1.095   7.305  1.00 89.27           O  
ATOM    520  N   PHE A  70     -23.512   0.231   9.232  1.00 87.74           N  
ATOM    521  CA  PHE A  70     -22.303  -0.382   8.671  1.00 87.74           C  
ATOM    522  C   PHE A  70     -22.570  -1.396   7.566  1.00 87.74           C  
ATOM    523  CB  PHE A  70     -21.490  -1.025   9.794  1.00 87.74           C  
ATOM    524  O   PHE A  70     -21.823  -1.423   6.596  1.00 87.74           O  
ATOM    525  CG  PHE A  70     -21.178  -0.034  10.887  1.00 87.74           C  
ATOM    526  CD1 PHE A  70     -20.347   1.070  10.612  1.00 87.74           C  
ATOM    527  CD2 PHE A  70     -21.796  -0.162  12.146  1.00 87.74           C  
ATOM    528  CE1 PHE A  70     -20.108   2.029  11.609  1.00 87.74           C  
ATOM    529  CE2 PHE A  70     -21.582   0.816  13.129  1.00 87.74           C  
ATOM    530  CZ  PHE A  70     -20.728   1.899  12.862  1.00 87.74           C  
ATOM    531  N   LYS A  71     -23.663  -2.172   7.627  1.00 92.20           N  
ATOM    532  CA  LYS A  71     -24.035  -3.049   6.504  1.00 92.20           C  
ATOM    533  C   LYS A  71     -24.220  -2.260   5.206  1.00 92.20           C  
ATOM    534  CB  LYS A  71     -25.301  -3.853   6.840  1.00 92.20           C  
ATOM    535  O   LYS A  71     -23.770  -2.701   4.155  1.00 92.20           O  
ATOM    536  CG  LYS A  71     -25.700  -4.749   5.652  1.00 92.20           C  
ATOM    537  CD  LYS A  71     -26.924  -5.614   5.946  1.00 92.20           C  
ATOM    538  CE  LYS A  71     -27.179  -6.514   4.724  1.00 92.20           C  
ATOM    539  NZ  LYS A  71     -28.120  -7.625   5.007  1.00 92.20           N  
ATOM    540  N   ARG A  72     -24.917  -1.118   5.257  1.00 93.61           N  
ATOM    541  CA  ARG A  72     -25.173  -0.308   4.056  1.00 93.61           C  
ATOM    542  C   ARG A  72     -23.890   0.323   3.545  1.00 93.61           C  
ATOM    543  CB  ARG A  72     -26.212   0.783   4.319  1.00 93.61           C  
ATOM    544  O   ARG A  72     -23.657   0.282   2.344  1.00 93.61           O  
ATOM    545  CG  ARG A  72     -27.628   0.222   4.453  1.00 93.61           C  
ATOM    546  CD  ARG A  72     -28.593   1.404   4.539  1.00 93.61           C  
ATOM    547  NE  ARG A  72     -29.994   0.974   4.700  1.00 93.61           N  
ATOM    548  NH1 ARG A  72     -30.661   2.732   6.013  1.00 93.61           N  
ATOM    549  NH2 ARG A  72     -32.171   1.245   5.315  1.00 93.61           N  
ATOM    550  CZ  ARG A  72     -30.931   1.649   5.341  1.00 93.61           C  
ATOM    551  N   LEU A  73     -23.064   0.843   4.451  1.00 94.16           N  
ATOM    552  CA  LEU A  73     -21.764   1.389   4.081  1.00 94.16           C  
ATOM    553  C   LEU A  73     -20.874   0.320   3.438  1.00 94.16           C  
ATOM    554  CB  LEU A  73     -21.100   2.010   5.318  1.00 94.16           C  
ATOM    555  O   LEU A  73     -20.295   0.579   2.392  1.00 94.16           O  
ATOM    556  CG  LEU A  73     -19.813   2.770   4.948  1.00 94.16           C  
ATOM    557  CD1 LEU A  73     -20.126   4.025   4.128  1.00 94.16           C  
ATOM    558  CD2 LEU A  73     -19.067   3.203   6.199  1.00 94.16           C  
ATOM    559  N   LEU A  74     -20.838  -0.892   4.000  1.00 93.87           N  
ATOM    560  CA  LEU A  74     -20.063  -1.999   3.448  1.00 93.87           C  
ATOM    561  C   LEU A  74     -20.545  -2.398   2.049  1.00 93.87           C  
ATOM    562  CB  LEU A  74     -20.116  -3.198   4.416  1.00 93.87           C  
ATOM    563  O   LEU A  74     -19.724  -2.635   1.173  1.00 93.87           O  
ATOM    564  CG  LEU A  74     -19.166  -4.344   4.026  1.00 93.87           C  
ATOM    565  CD1 LEU A  74     -17.708  -3.889   4.070  1.00 93.87           C  
ATOM    566  CD2 LEU A  74     -19.329  -5.516   4.994  1.00 93.87           C  
ATOM    567  N   MET A  75     -21.862  -2.434   1.821  1.00 96.06           N  
ATOM    568  CA  MET A  75     -22.428  -2.735   0.500  1.00 96.06           C  
ATOM    569  C   MET A  75     -22.096  -1.650  -0.534  1.00 96.06           C  
ATOM    570  CB  MET A  75     -23.948  -2.925   0.593  1.00 96.06           C  
ATOM    571  O   MET A  75     -21.736  -1.972  -1.664  1.00 96.06           O  
ATOM    572  CG  MET A  75     -24.370  -4.203   1.335  1.00 96.06           C  
ATOM    573  SD  MET A  75     -24.040  -5.799   0.537  1.00 96.06           S  
ATOM    574  CE  MET A  75     -24.955  -5.641  -1.022  1.00 96.06           C  
ATOM    575  N   LEU A  76     -22.199  -0.370  -0.158  1.00 96.71           N  
ATOM    576  CA  LEU A  76     -21.848   0.752  -1.036  1.00 96.71           C  
ATOM    577  C   LEU A  76     -20.347   0.769  -1.343  1.00 96.71           C  
ATOM    578  CB  LEU A  76     -22.277   2.079  -0.384  1.00 96.71           C  
ATOM    579  O   LEU A  76     -19.964   0.825  -2.508  1.00 96.71           O  
ATOM    580  CG  LEU A  76     -23.796   2.315  -0.345  1.00 96.71           C  
ATOM    581  CD1 LEU A  76     -24.095   3.558   0.495  1.00 96.71           C  
ATOM    582  CD2 LEU A  76     -24.389   2.524  -1.740  1.00 96.71           C  
ATOM    583  N   GLY A  77     -19.519   0.655  -0.303  1.00 96.18           N  
ATOM    584  CA  GLY A  77     -18.065   0.616  -0.407  1.00 96.18           C  
ATOM    585  C   GLY A  77     -17.577  -0.566  -1.229  1.00 96.18           C  
ATOM    586  O   GLY A  77     -16.794  -0.377  -2.150  1.00 96.18           O  
ATOM    587  N   GLY A  78     -18.103  -1.765  -0.966  1.00 96.31           N  
ATOM    588  CA  GLY A  78     -17.794  -2.966  -1.739  1.00 96.31           C  
ATOM    589  C   GLY A  78     -18.200  -2.832  -3.205  1.00 96.31           C  
ATOM    590  O   GLY A  78     -17.402  -3.140  -4.082  1.00 96.31           O  
ATOM    591  N   THR A  79     -19.390  -2.296  -3.493  1.00 97.04           N  
ATOM    592  CA  THR A  79     -19.830  -2.066  -4.881  1.00 97.04           C  
ATOM    593  C   THR A  79     -18.911  -1.079  -5.601  1.00 97.04           C  
ATOM    594  CB  THR A  79     -21.279  -1.559  -4.940  1.00 97.04           C  
ATOM    595  O   THR A  79     -18.467  -1.360  -6.712  1.00 97.04           O  
ATOM    596  CG2 THR A  79     -21.795  -1.428  -6.373  1.00 97.04           C  
ATOM    597  OG1 THR A  79     -22.141  -2.460  -4.282  1.00 97.04           O  
ATOM    598  N   LEU A  80     -18.582   0.051  -4.965  1.00 97.83           N  
ATOM    599  CA  LEU A  80     -17.676   1.046  -5.537  1.00 97.83           C  
ATOM    600  C   LEU A  80     -16.273   0.466  -5.751  1.00 97.83           C  
ATOM    601  CB  LEU A  80     -17.651   2.287  -4.628  1.00 97.83           C  
ATOM    602  O   LEU A  80     -15.715   0.626  -6.831  1.00 97.83           O  
ATOM    603  CG  LEU A  80     -16.723   3.413  -5.126  1.00 97.83           C  
ATOM    604  CD1 LEU A  80     -17.122   3.933  -6.510  1.00 97.83           C  
ATOM    605  CD2 LEU A  80     -16.781   4.583  -4.146  1.00 97.83           C  
ATOM    606  N   PHE A  81     -15.735  -0.249  -4.762  1.00 97.12           N  
ATOM    607  CA  PHE A  81     -14.418  -0.879  -4.834  1.00 97.12           C  
ATOM    608  C   PHE A  81     -14.353  -1.940  -5.943  1.00 97.12           C  
ATOM    609  CB  PHE A  81     -14.076  -1.475  -3.460  1.00 97.12           C  
ATOM    610  O   PHE A  81     -13.392  -1.976  -6.707  1.00 97.12           O  
ATOM    611  CG  PHE A  81     -12.636  -1.925  -3.324  1.00 97.12           C  
ATOM    612  CD1 PHE A  81     -12.263  -3.243  -3.643  1.00 97.12           C  
ATOM    613  CD2 PHE A  81     -11.657  -1.015  -2.883  1.00 97.12           C  
ATOM    614  CE1 PHE A  81     -10.921  -3.645  -3.521  1.00 97.12           C  
ATOM    615  CE2 PHE A  81     -10.313  -1.413  -2.779  1.00 97.12           C  
ATOM    616  CZ  PHE A  81      -9.945  -2.730  -3.098  1.00 97.12           C  
ATOM    617  N   GLY A  82     -15.390  -2.769  -6.092  1.00 96.95           N  
ATOM    618  CA  GLY A  82     -15.469  -3.774  -7.155  1.00 96.95           C  
ATOM    619  C   GLY A  82     -15.568  -3.162  -8.554  1.00 96.95           C  
ATOM    620  O   GLY A  82     -14.816  -3.549  -9.446  1.00 96.95           O  
ATOM    621  N   LEU A  83     -16.448  -2.172  -8.747  1.00 97.69           N  
ATOM    622  CA  LEU A  83     -16.590  -1.478 -10.034  1.00 97.69           C  
ATOM    623  C   LEU A  83     -15.324  -0.702 -10.404  1.00 97.69           C  
ATOM    624  CB  LEU A  83     -17.788  -0.514  -9.984  1.00 97.69           C  
ATOM    625  O   LEU A  83     -14.889  -0.741 -11.553  1.00 97.69           O  
ATOM    626  CG  LEU A  83     -19.168  -1.191  -9.961  1.00 97.69           C  
ATOM    627  CD1 LEU A  83     -20.245  -0.115  -9.805  1.00 97.69           C  
ATOM    628  CD2 LEU A  83     -19.457  -1.976 -11.242  1.00 97.69           C  
ATOM    629  N   ALA A  84     -14.713  -0.027  -9.432  1.00 97.66           N  
ATOM    630  CA  ALA A  84     -13.475   0.700  -9.649  1.00 97.66           C  
ATOM    631  C   ALA A  84     -12.296  -0.247  -9.923  1.00 97.66           C  
ATOM    632  CB  ALA A  84     -13.245   1.622  -8.455  1.00 97.66           C  
ATOM    633  O   ALA A  84     -11.476   0.069 -10.778  1.00 97.66           O  
ATOM    634  N   SER A  85     -12.252  -1.431  -9.295  1.00 96.91           N  
ATOM    635  CA  SER A  85     -11.253  -2.472  -9.595  1.00 96.91           C  
ATOM    636  C   SER A  85     -11.384  -2.962 -11.037  1.00 96.91           C  
ATOM    637  CB  SER A  85     -11.405  -3.691  -8.676  1.00 96.91           C  
ATOM    638  O   SER A  85     -10.389  -3.087 -11.746  1.00 96.91           O  
ATOM    639  OG  SER A  85     -11.112  -3.406  -7.323  1.00 96.91           O  
ATOM    640  N   LEU A  86     -12.618  -3.184 -11.503  1.00 96.93           N  
ATOM    641  CA  LEU A  86     -12.878  -3.557 -12.891  1.00 96.93           C  
ATOM    642  C   LEU A  86     -12.443  -2.441 -13.854  1.00 96.93           C  
ATOM    643  CB  LEU A  86     -14.373  -3.895 -13.035  1.00 96.93           C  
ATOM    644  O   LEU A  86     -11.748  -2.705 -14.828  1.00 96.93           O  
ATOM    645  CG  LEU A  86     -14.738  -4.543 -14.382  1.00 96.93           C  
ATOM    646  CD1 LEU A  86     -14.154  -5.952 -14.495  1.00 96.93           C  
ATOM    647  CD2 LEU A  86     -16.259  -4.650 -14.500  1.00 96.93           C  
ATOM    648  N   ALA A  87     -12.793  -1.187 -13.559  1.00 97.38           N  
ATOM    649  CA  ALA A  87     -12.393  -0.041 -14.374  1.00 97.38           C  
ATOM    650  C   ALA A  87     -10.867   0.171 -14.399  1.00 97.38           C  
ATOM    651  CB  ALA A  87     -13.121   1.202 -13.853  1.00 97.38           C  
ATOM    652  O   ALA A  87     -10.330   0.566 -15.435  1.00 97.38           O  
ATOM    653  N   ALA A  88     -10.177  -0.101 -13.286  1.00 96.04           N  
ATOM    654  CA  ALA A  88      -8.722  -0.038 -13.181  1.00 96.04           C  
ATOM    655  C   ALA A  88      -8.052  -1.142 -14.007  1.00 96.04           C  
ATOM    656  CB  ALA A  88      -8.323  -0.133 -11.703  1.00 96.04           C  
ATOM    657  O   ALA A  88      -7.098  -0.869 -14.727  1.00 96.04           O  
ATOM    658  N   ALA A  89      -8.586  -2.367 -13.979  1.00 95.13           N  
ATOM    659  CA  ALA A  89      -8.066  -3.492 -14.758  1.00 95.13           C  
ATOM    660  C   ALA A  89      -8.087  -3.264 -16.280  1.00 95.13           C  
ATOM    661  CB  ALA A  89      -8.893  -4.732 -14.425  1.00 95.13           C  
ATOM    662  O   ALA A  89      -7.300  -3.878 -16.997  1.00 95.13           O  
ATOM    663  N   PHE A  90      -8.985  -2.401 -16.763  1.00 95.06           N  
ATOM    664  CA  PHE A  90      -9.119  -2.024 -18.173  1.00 95.06           C  
ATOM    665  C   PHE A  90      -8.609  -0.600 -18.457  1.00 95.06           C  
ATOM    666  CB  PHE A  90     -10.571  -2.244 -18.631  1.00 95.06           C  
ATOM    667  O   PHE A  90      -9.043   0.037 -19.419  1.00 95.06           O  
ATOM    668  CG  PHE A  90     -11.011  -3.695 -18.634  1.00 95.06           C  
ATOM    669  CD1 PHE A  90     -10.491  -4.585 -19.592  1.00 95.06           C  
ATOM    670  CD2 PHE A  90     -11.951  -4.160 -17.698  1.00 95.06           C  
ATOM    671  CE1 PHE A  90     -10.895  -5.932 -19.601  1.00 95.06           C  
ATOM    672  CE2 PHE A  90     -12.345  -5.508 -17.700  1.00 95.06           C  
ATOM    673  CZ  PHE A  90     -11.816  -6.397 -18.648  1.00 95.06           C  
ATOM    674  N   SER A  91      -7.711  -0.054 -17.629  1.00 94.26           N  
ATOM    675  CA  SER A  91      -7.141   1.271 -17.891  1.00 94.26           C  
ATOM    676  C   SER A  91      -6.202   1.251 -19.097  1.00 94.26           C  
ATOM    677  CB  SER A  91      -6.425   1.842 -16.663  1.00 94.26           C  
ATOM    678  O   SER A  91      -5.279   0.444 -19.138  1.00 94.26           O  
ATOM    679  OG  SER A  91      -5.140   1.318 -16.461  1.00 94.26           O  
ATOM    680  N   HIS A  92      -6.391   2.177 -20.037  1.00 91.00           N  
ATOM    681  CA  HIS A  92      -5.536   2.303 -21.229  1.00 91.00           C  
ATOM    682  C   HIS A  92      -4.510   3.439 -21.107  1.00 91.00           C  
ATOM    683  CB  HIS A  92      -6.421   2.502 -22.466  1.00 91.00           C  
ATOM    684  O   HIS A  92      -3.605   3.549 -21.925  1.00 91.00           O  
ATOM    685  CG  HIS A  92      -7.359   1.352 -22.742  1.00 91.00           C  
ATOM    686  CD2 HIS A  92      -7.268   0.458 -23.775  1.00 91.00           C  
ATOM    687  ND1 HIS A  92      -8.472   0.998 -22.009  1.00 91.00           N  
ATOM    688  CE1 HIS A  92      -9.025  -0.079 -22.580  1.00 91.00           C  
ATOM    689  NE2 HIS A  92      -8.332  -0.442 -23.666  1.00 91.00           N  
ATOM    690  N   THR A  93      -4.654   4.303 -20.098  1.00 93.70           N  
ATOM    691  CA  THR A  93      -3.769   5.445 -19.854  1.00 93.70           C  
ATOM    692  C   THR A  93      -3.463   5.572 -18.367  1.00 93.70           C  
ATOM    693  CB  THR A  93      -4.366   6.770 -20.364  1.00 93.70           C  
ATOM    694  O   THR A  93      -4.277   5.200 -17.515  1.00 93.70           O  
ATOM    695  CG2 THR A  93      -4.768   6.735 -21.838  1.00 93.70           C  
ATOM    696  OG1 THR A  93      -5.507   7.134 -19.614  1.00 93.70           O  
ATOM    697  N   ALA A  94      -2.311   6.165 -18.045  1.00 93.29           N  
ATOM    698  CA  ALA A  94      -1.929   6.450 -16.665  1.00 93.29           C  
ATOM    699  C   ALA A  94      -2.957   7.347 -15.950  1.00 93.29           C  
ATOM    700  CB  ALA A  94      -0.541   7.095 -16.685  1.00 93.29           C  
ATOM    701  O   ALA A  94      -3.323   7.086 -14.807  1.00 93.29           O  
ATOM    702  N   SER A  95      -3.496   8.358 -16.640  1.00 94.29           N  
ATOM    703  CA  SER A  95      -4.525   9.256 -16.098  1.00 94.29           C  
ATOM    704  C   SER A  95      -5.823   8.532 -15.732  1.00 94.29           C  
ATOM    705  CB  SER A  95      -4.807  10.383 -17.096  1.00 94.29           C  
ATOM    706  O   SER A  95      -6.403   8.806 -14.678  1.00 94.29           O  
ATOM    707  OG  SER A  95      -5.175   9.879 -18.373  1.00 94.29           O  
ATOM    708  N   TRP A  96      -6.259   7.574 -16.556  1.00 96.25           N  
ATOM    709  CA  TRP A  96      -7.417   6.740 -16.244  1.00 96.25           C  
ATOM    710  C   TRP A  96      -7.151   5.866 -15.018  1.00 96.25           C  
ATOM    711  CB  TRP A  96      -7.779   5.879 -17.455  1.00 96.25           C  
ATOM    712  O   TRP A  96      -7.994   5.778 -14.122  1.00 96.25           O  
ATOM    713  CG  TRP A  96      -9.035   5.085 -17.277  1.00 96.25           C  
ATOM    714  CD1 TRP A  96      -9.142   3.884 -16.671  1.00 96.25           C  
ATOM    715  CD2 TRP A  96     -10.402   5.480 -17.588  1.00 96.25           C  
ATOM    716  CE2 TRP A  96     -11.278   4.415 -17.213  1.00 96.25           C  
ATOM    717  CE3 TRP A  96     -10.989   6.654 -18.107  1.00 96.25           C  
ATOM    718  NE1 TRP A  96     -10.444   3.441 -16.707  1.00 96.25           N  
ATOM    719  CH2 TRP A  96     -13.222   5.685 -17.889  1.00 96.25           C  
ATOM    720  CZ2 TRP A  96     -12.667   4.503 -17.366  1.00 96.25           C  
ATOM    721  CZ3 TRP A  96     -12.385   6.756 -18.253  1.00 96.25           C  
ATOM    722  N   LEU A  97      -5.958   5.269 -14.932  1.00 95.99           N  
ATOM    723  CA  LEU A  97      -5.584   4.460 -13.778  1.00 95.99           C  
ATOM    724  C   LEU A  97      -5.575   5.295 -12.488  1.00 95.99           C  
ATOM    725  CB  LEU A  97      -4.246   3.756 -14.045  1.00 95.99           C  
ATOM    726  O   LEU A  97      -6.201   4.900 -11.509  1.00 95.99           O  
ATOM    727  CG  LEU A  97      -3.851   2.750 -12.949  1.00 95.99           C  
ATOM    728  CD1 LEU A  97      -4.949   1.741 -12.605  1.00 95.99           C  
ATOM    729  CD2 LEU A  97      -2.624   1.959 -13.396  1.00 95.99           C  
ATOM    730  N   ILE A  98      -4.994   6.498 -12.507  1.00 96.05           N  
ATOM    731  CA  ILE A  98      -5.025   7.436 -11.369  1.00 96.05           C  
ATOM    732  C   ILE A  98      -6.471   7.736 -10.944  1.00 96.05           C  
ATOM    733  CB  ILE A  98      -4.257   8.735 -11.719  1.00 96.05           C  
ATOM    734  O   ILE A  98      -6.796   7.660  -9.760  1.00 96.05           O  
ATOM    735  CG1 ILE A  98      -2.751   8.444 -11.898  1.00 96.05           C  
ATOM    736  CG2 ILE A  98      -4.429   9.812 -10.630  1.00 96.05           C  
ATOM    737  CD1 ILE A  98      -1.975   9.549 -12.627  1.00 96.05           C  
ATOM    738  N   ALA A  99      -7.370   8.025 -11.889  1.00 96.95           N  
ATOM    739  CA  ALA A  99      -8.770   8.314 -11.574  1.00 96.95           C  
ATOM    740  C   ALA A  99      -9.487   7.112 -10.930  1.00 96.95           C  
ATOM    741  CB  ALA A  99      -9.474   8.773 -12.855  1.00 96.95           C  
ATOM    742  O   ALA A  99     -10.203   7.263  -9.939  1.00 96.95           O  
ATOM    743  N   THR A 100      -9.267   5.900 -11.443  1.00 97.36           N  
ATOM    744  CA  THR A 100      -9.857   4.681 -10.858  1.00 97.36           C  
ATOM    745  C   THR A 100      -9.276   4.347  -9.479  1.00 97.36           C  
ATOM    746  CB  THR A 100      -9.742   3.477 -11.797  1.00 97.36           C  
ATOM    747  O   THR A 100     -10.017   3.896  -8.606  1.00 97.36           O  
ATOM    748  CG2 THR A 100     -10.506   3.688 -13.103  1.00 97.36           C  
ATOM    749  OG1 THR A 100      -8.403   3.201 -12.108  1.00 97.36           O  
ATOM    750  N   ARG A 101      -7.998   4.664  -9.220  1.00 96.74           N  
ATOM    751  CA  ARG A 101      -7.370   4.561  -7.890  1.00 96.74           C  
ATOM    752  C   ARG A 101      -8.022   5.478  -6.858  1.00 96.74           C  
ATOM    753  CB  ARG A 101      -5.873   4.886  -7.984  1.00 96.74           C  
ATOM    754  O   ARG A 101      -8.227   5.053  -5.724  1.00 96.74           O  
ATOM    755  CG  ARG A 101      -5.012   3.877  -8.752  1.00 96.74           C  
ATOM    756  CD  ARG A 101      -4.524   2.732  -7.872  1.00 96.74           C  
ATOM    757  NE  ARG A 101      -5.565   1.716  -7.681  1.00 96.74           N  
ATOM    758  NH1 ARG A 101      -4.268   0.134  -6.637  1.00 96.74           N  
ATOM    759  NH2 ARG A 101      -6.376  -0.272  -7.059  1.00 96.74           N  
ATOM    760  CZ  ARG A 101      -5.388   0.538  -7.141  1.00 96.74           C  
ATOM    761  N   VAL A 102      -8.423   6.693  -7.246  1.00 96.99           N  
ATOM    762  CA  VAL A 102      -9.212   7.588  -6.374  1.00 96.99           C  
ATOM    763  C   VAL A 102     -10.525   6.913  -5.968  1.00 96.99           C  
ATOM    764  CB  VAL A 102      -9.509   8.938  -7.061  1.00 96.99           C  
ATOM    765  O   VAL A 102     -10.885   6.910  -4.791  1.00 96.99           O  
ATOM    766  CG1 VAL A 102     -10.434   9.838  -6.230  1.00 96.99           C  
ATOM    767  CG2 VAL A 102      -8.233   9.734  -7.345  1.00 96.99           C  
ATOM    768  N   LEU A 103     -11.235   6.304  -6.922  1.00 97.49           N  
ATOM    769  CA  LEU A 103     -12.488   5.596  -6.640  1.00 97.49           C  
ATOM    770  C   LEU A 103     -12.266   4.376  -5.733  1.00 97.49           C  
ATOM    771  CB  LEU A 103     -13.167   5.187  -7.958  1.00 97.49           C  
ATOM    772  O   LEU A 103     -13.069   4.135  -4.829  1.00 97.49           O  
ATOM    773  CG  LEU A 103     -13.573   6.345  -8.884  1.00 97.49           C  
ATOM    774  CD1 LEU A 103     -14.168   5.772 -10.170  1.00 97.49           C  
ATOM    775  CD2 LEU A 103     -14.609   7.267  -8.238  1.00 97.49           C  
ATOM    776  N   LEU A 104     -11.160   3.652  -5.924  1.00 96.94           N  
ATOM    777  CA  LEU A 104     -10.756   2.532  -5.070  1.00 96.94           C  
ATOM    778  C   LEU A 104     -10.479   2.983  -3.640  1.00 96.94           C  
ATOM    779  CB  LEU A 104      -9.548   1.806  -5.699  1.00 96.94           C  
ATOM    780  O   LEU A 104     -11.012   2.382  -2.711  1.00 96.94           O  
ATOM    781  CG  LEU A 104     -10.047   0.913  -6.840  1.00 96.94           C  
ATOM    782  CD1 LEU A 104      -9.065   0.602  -7.958  1.00 96.94           C  
ATOM    783  CD2 LEU A 104     -10.580  -0.395  -6.278  1.00 96.94           C  
ATOM    784  N   ALA A 105      -9.758   4.087  -3.457  1.00 96.23           N  
ATOM    785  CA  ALA A 105      -9.508   4.664  -2.140  1.00 96.23           C  
ATOM    786  C   ALA A 105     -10.799   5.081  -1.426  1.00 96.23           C  
ATOM    787  CB  ALA A 105      -8.586   5.861  -2.316  1.00 96.23           C  
ATOM    788  O   ALA A 105     -10.949   4.847  -0.228  1.00 96.23           O  
ATOM    789  N   ILE A 106     -11.768   5.652  -2.152  1.00 96.47           N  
ATOM    790  CA  ILE A 106     -13.081   5.993  -1.585  1.00 96.47           C  
ATOM    791  C   ILE A 106     -13.835   4.718  -1.173  1.00 96.47           C  
ATOM    792  CB  ILE A 106     -13.897   6.863  -2.568  1.00 96.47           C  
ATOM    793  O   ILE A 106     -14.391   4.664  -0.075  1.00 96.47           O  
ATOM    794  CG1 ILE A 106     -13.207   8.225  -2.812  1.00 96.47           C  
ATOM    795  CG2 ILE A 106     -15.317   7.118  -2.021  1.00 96.47           C  
ATOM    796  CD1 ILE A 106     -13.743   8.980  -4.035  1.00 96.47           C  
ATOM    797  N   GLY A 107     -13.832   3.677  -2.014  1.00 96.56           N  
ATOM    798  CA  GLY A 107     -14.434   2.379  -1.691  1.00 96.56           C  
ATOM    799  C   GLY A 107     -13.794   1.729  -0.459  1.00 96.56           C  
ATOM    800  O   GLY A 107     -14.495   1.309   0.462  1.00 96.56           O  
ATOM    801  N   ALA A 108     -12.464   1.730  -0.389  1.00 95.64           N  
ATOM    802  CA  ALA A 108     -11.689   1.242   0.747  1.00 95.64           C  
ATOM    803  C   ALA A 108     -11.986   2.025   2.033  1.00 95.64           C  
ATOM    804  CB  ALA A 108     -10.213   1.347   0.376  1.00 95.64           C  
ATOM    805  O   ALA A 108     -12.250   1.425   3.078  1.00 95.64           O  
ATOM    806  N   ALA A 109     -12.047   3.356   1.949  1.00 93.85           N  
ATOM    807  CA  ALA A 109     -12.383   4.223   3.073  1.00 93.85           C  
ATOM    808  C   ALA A 109     -13.804   3.985   3.612  1.00 93.85           C  
ATOM    809  CB  ALA A 109     -12.197   5.675   2.637  1.00 93.85           C  
ATOM    810  O   ALA A 109     -14.065   4.275   4.775  1.00 93.85           O  
ATOM    811  N   MET A 110     -14.722   3.429   2.813  1.00 94.82           N  
ATOM    812  CA  MET A 110     -16.024   2.945   3.290  1.00 94.82           C  
ATOM    813  C   MET A 110     -15.925   1.567   3.964  1.00 94.82           C  
ATOM    814  CB  MET A 110     -17.017   2.891   2.122  1.00 94.82           C  
ATOM    815  O   MET A 110     -16.575   1.329   4.984  1.00 94.82           O  
ATOM    816  CG  MET A 110     -17.386   4.264   1.563  1.00 94.82           C  
ATOM    817  SD  MET A 110     -18.569   4.174   0.190  1.00 94.82           S  
ATOM    818  CE  MET A 110     -18.660   5.928  -0.247  1.00 94.82           C  
ATOM    819  N   ILE A 111     -15.115   0.657   3.414  1.00 95.03           N  
ATOM    820  CA  ILE A 111     -14.960  -0.724   3.901  1.00 95.03           C  
ATOM    821  C   ILE A 111     -14.281  -0.762   5.278  1.00 95.03           C  
ATOM    822  CB  ILE A 111     -14.198  -1.572   2.851  1.00 95.03           C  
ATOM    823  O   ILE A 111     -14.785  -1.418   6.192  1.00 95.03           O  
ATOM    824  CG1 ILE A 111     -15.063  -1.773   1.582  1.00 95.03           C  
ATOM    825  CG2 ILE A 111     -13.794  -2.947   3.420  1.00 95.03           C  
ATOM    826  CD1 ILE A 111     -14.260  -2.225   0.354  1.00 95.03           C  
ATOM    827  N   VAL A 112     -13.168  -0.047   5.461  1.00 92.02           N  
ATOM    828  CA  VAL A 112     -12.363  -0.072   6.699  1.00 92.02           C  
ATOM    829  C   VAL A 112     -13.189   0.247   7.959  1.00 92.02           C  
ATOM    830  CB  VAL A 112     -11.123   0.837   6.562  1.00 92.02           C  
ATOM    831  O   VAL A 112     -13.278  -0.607   8.845  1.00 92.02           O  
ATOM    832  CG1 VAL A 112     -10.365   1.011   7.884  1.00 92.02           C  
ATOM    833  CG2 VAL A 112     -10.151   0.240   5.541  1.00 92.02           C  
ATOM    834  N   PRO A 113     -13.877   1.397   8.074  1.00 89.11           N  
ATOM    835  CA  PRO A 113     -14.691   1.677   9.254  1.00 89.11           C  
ATOM    836  C   PRO A 113     -15.898   0.736   9.374  1.00 89.11           C  
ATOM    837  CB  PRO A 113     -15.114   3.138   9.113  1.00 89.11           C  
ATOM    838  O   PRO A 113     -16.263   0.347  10.487  1.00 89.11           O  
ATOM    839  CG  PRO A 113     -15.065   3.398   7.608  1.00 89.11           C  
ATOM    840  CD  PRO A 113     -13.906   2.518   7.152  1.00 89.11           C  
ATOM    841  N   ALA A 114     -16.504   0.319   8.253  1.00 91.08           N  
ATOM    842  CA  ALA A 114     -17.633  -0.609   8.275  1.00 91.08           C  
ATOM    843  C   ALA A 114     -17.253  -1.982   8.850  1.00 91.08           C  
ATOM    844  CB  ALA A 114     -18.212  -0.744   6.864  1.00 91.08           C  
ATOM    845  O   ALA A 114     -18.033  -2.571   9.602  1.00 91.08           O  
ATOM    846  N   THR A 115     -16.054  -2.477   8.537  1.00 92.01           N  
ATOM    847  CA  THR A 115     -15.541  -3.748   9.062  1.00 92.01           C  
ATOM    848  C   THR A 115     -15.248  -3.673  10.558  1.00 92.01           C  
ATOM    849  CB  THR A 115     -14.298  -4.234   8.307  1.00 92.01           C  
ATOM    850  O   THR A 115     -15.757  -4.501  11.315  1.00 92.01           O  
ATOM    851  CG2 THR A 115     -14.612  -4.671   6.877  1.00 92.01           C  
ATOM    852  OG1 THR A 115     -13.257  -3.300   8.272  1.00 92.01           O  
ATOM    853  N   LEU A 116     -14.530  -2.641  11.015  1.00 88.39           N  
ATOM    854  CA  LEU A 116     -14.236  -2.434  12.439  1.00 88.39           C  
ATOM    855  C   LEU A 116     -15.508  -2.349  13.282  1.00 88.39           C  
ATOM    856  CB  LEU A 116     -13.427  -1.135  12.600  1.00 88.39           C  
ATOM    857  O   LEU A 116     -15.628  -2.984  14.334  1.00 88.39           O  
ATOM    858  CG  LEU A 116     -11.939  -1.285  12.249  1.00 88.39           C  
ATOM    859  CD1 LEU A 116     -11.299   0.101  12.209  1.00 88.39           C  
ATOM    860  CD2 LEU A 116     -11.211  -2.127  13.301  1.00 88.39           C  
ATOM    861  N   ALA A 117     -16.489  -1.588  12.816  1.00 85.31           N  
ATOM    862  CA  ALA A 117     -17.737  -1.452  13.536  1.00 85.31           C  
ATOM    863  C   ALA A 117     -18.625  -2.702  13.437  1.00 85.31           C  
ATOM    864  CB  ALA A 117     -18.420  -0.225  12.999  1.00 85.31           C  
ATOM    865  O   ALA A 117     -19.302  -3.051  14.405  1.00 85.31           O  
ATOM    866  N   GLY A 118     -18.568  -3.426  12.315  1.00 86.66           N  
ATOM    867  CA  GLY A 118     -19.179  -4.745  12.167  1.00 86.66           C  
ATOM    868  C   GLY A 118     -18.663  -5.743  13.205  1.00 86.66           C  
ATOM    869  O   GLY A 118     -19.468  -6.439  13.829  1.00 86.66           O  
ATOM    870  N   ILE A 119     -17.350  -5.757  13.467  1.00 88.61           N  
ATOM    871  CA  ILE A 119     -16.739  -6.568  14.533  1.00 88.61           C  
ATOM    872  C   ILE A 119     -17.297  -6.152  15.898  1.00 88.61           C  
ATOM    873  CB  ILE A 119     -15.191  -6.479  14.493  1.00 88.61           C  
ATOM    874  O   ILE A 119     -17.816  -6.993  16.634  1.00 88.61           O  
ATOM    875  CG1 ILE A 119     -14.649  -7.156  13.217  1.00 88.61           C  
ATOM    876  CG2 ILE A 119     -14.568  -7.135  15.739  1.00 88.61           C  
ATOM    877  CD1 ILE A 119     -13.163  -6.903  12.949  1.00 88.61           C  
ATOM    878  N   ARG A 120     -17.260  -4.852  16.223  1.00 84.71           N  
ATOM    879  CA  ARG A 120     -17.729  -4.337  17.524  1.00 84.71           C  
ATOM    880  C   ARG A 120     -19.209  -4.628  17.784  1.00 84.71           C  
ATOM    881  CB  ARG A 120     -17.465  -2.828  17.624  1.00 84.71           C  
ATOM    882  O   ARG A 120     -19.568  -4.944  18.912  1.00 84.71           O  
ATOM    883  CG  ARG A 120     -15.969  -2.489  17.703  1.00 84.71           C  
ATOM    884  CD  ARG A 120     -15.774  -0.971  17.761  1.00 84.71           C  
ATOM    885  NE  ARG A 120     -14.346  -0.605  17.684  1.00 84.71           N  
ATOM    886  NH1 ARG A 120     -14.522   1.549  18.471  1.00 84.71           N  
ATOM    887  NH2 ARG A 120     -12.533   0.765  17.840  1.00 84.71           N  
ATOM    888  CZ  ARG A 120     -13.810   0.563  17.999  1.00 84.71           C  
ATOM    889  N   ALA A 121     -20.053  -4.550  16.756  1.00 84.30           N  
ATOM    890  CA  ALA A 121     -21.483  -4.825  16.870  1.00 84.30           C  
ATOM    891  C   ALA A 121     -21.805  -6.327  16.974  1.00 84.30           C  
ATOM    892  CB  ALA A 121     -22.183  -4.193  15.660  1.00 84.30           C  
ATOM    893  O   ALA A 121     -22.821  -6.699  17.554  1.00 84.30           O  
ATOM    894  N   THR A 122     -20.966  -7.191  16.399  1.00 87.33           N  
ATOM    895  CA  THR A 122     -21.204  -8.644  16.350  1.00 87.33           C  
ATOM    896  C   THR A 122     -20.689  -9.363  17.601  1.00 87.33           C  
ATOM    897  CB  THR A 122     -20.558  -9.229  15.087  1.00 87.33           C  
ATOM    898  O   THR A 122     -21.292 -10.345  18.050  1.00 87.33           O  
ATOM    899  CG2 THR A 122     -20.830 -10.717  14.907  1.00 87.33           C  
ATOM    900  OG1 THR A 122     -21.079  -8.592  13.944  1.00 87.33           O  
ATOM    901  N   PHE A 123     -19.580  -8.882  18.169  1.00 86.43           N  
ATOM    902  CA  PHE A 123     -18.915  -9.480  19.324  1.00 86.43           C  
ATOM    903  C   PHE A 123     -19.102  -8.609  20.575  1.00 86.43           C  
ATOM    904  CB  PHE A 123     -17.442  -9.741  18.984  1.00 86.43           C  
ATOM    905  O   PHE A 123     -18.323  -7.693  20.852  1.00 86.43           O  
ATOM    906  CG  PHE A 123     -17.231 -10.747  17.865  1.00 86.43           C  
ATOM    907  CD1 PHE A 123     -17.287 -12.126  18.136  1.00 86.43           C  
ATOM    908  CD2 PHE A 123     -16.967 -10.312  16.552  1.00 86.43           C  
ATOM    909  CE1 PHE A 123     -17.030 -13.061  17.117  1.00 86.43           C  
ATOM    910  CE2 PHE A 123     -16.743 -11.244  15.524  1.00 86.43           C  
ATOM    911  CZ  PHE A 123     -16.761 -12.619  15.810  1.00 86.43           C  
ATOM    912  N   CYS A 124     -20.155  -8.907  21.341  1.00 84.87           N  
ATOM    913  CA  CYS A 124     -20.457  -8.211  22.595  1.00 84.87           C  
ATOM    914  C   CYS A 124     -19.439  -8.549  23.697  1.00 84.87           C  
ATOM    915  CB  CYS A 124     -21.884  -8.563  23.040  1.00 84.87           C  
ATOM    916  O   CYS A 124     -18.980  -7.654  24.407  1.00 84.87           O  
ATOM    917  SG  CYS A 124     -23.083  -8.158  21.736  1.00 84.87           S  
ATOM    918  N   GLU A 125     -19.055  -9.824  23.801  1.00 89.09           N  
ATOM    919  CA  GLU A 125     -18.051 -10.291  24.758  1.00 89.09           C  
ATOM    920  C   GLU A 125     -16.655  -9.776  24.397  1.00 89.09           C  
ATOM    921  CB  GLU A 125     -18.026 -11.819  24.816  1.00 89.09           C  
ATOM    922  O   GLU A 125     -16.170  -9.960  23.278  1.00 89.09           O  
ATOM    923  CG  GLU A 125     -19.254 -12.408  25.526  1.00 89.09           C  
ATOM    924  CD  GLU A 125     -19.243 -13.941  25.482  1.00 89.09           C  
ATOM    925  OE1 GLU A 125     -20.329 -14.539  25.604  1.00 89.09           O  
ATOM    926  OE2 GLU A 125     -18.154 -14.500  25.219  1.00 89.09           O  
ATOM    927  N   GLU A 126     -15.986  -9.167  25.374  1.00 80.39           N  
ATOM    928  CA  GLU A 126     -14.700  -8.495  25.190  1.00 80.39           C  
ATOM    929  C   GLU A 126     -13.599  -9.434  24.685  1.00 80.39           C  
ATOM    930  CB  GLU A 126     -14.332  -7.842  26.522  1.00 80.39           C  
ATOM    931  O   GLU A 126     -12.904  -9.101  23.727  1.00 80.39           O  
ATOM    932  CG  GLU A 126     -13.063  -6.992  26.414  1.00 80.39           C  
ATOM    933  CD  GLU A 126     -12.784  -6.189  27.687  1.00 80.39           C  
ATOM    934  OE1 GLU A 126     -11.826  -5.394  27.620  1.00 80.39           O  
ATOM    935  OE2 GLU A 126     -13.548  -6.348  28.663  1.00 80.39           O  
ATOM    936  N   LYS A 127     -13.498 -10.648  25.243  1.00 84.94           N  
ATOM    937  CA  LYS A 127     -12.518 -11.658  24.811  1.00 84.94           C  
ATOM    938  C   LYS A 127     -12.663 -11.997  23.324  1.00 84.94           C  
ATOM    939  CB  LYS A 127     -12.660 -12.906  25.699  1.00 84.94           C  
ATOM    940  O   LYS A 127     -11.677 -12.005  22.589  1.00 84.94           O  
ATOM    941  CG  LYS A 127     -11.599 -13.973  25.380  1.00 84.94           C  
ATOM    942  CD  LYS A 127     -11.767 -15.203  26.283  1.00 84.94           C  
ATOM    943  CE  LYS A 127     -10.722 -16.266  25.922  1.00 84.94           C  
ATOM    944  NZ  LYS A 127     -10.868 -17.484  26.760  1.00 84.94           N  
ATOM    945  N   HIS A 128     -13.892 -12.245  22.871  1.00 88.66           N  
ATOM    946  CA  HIS A 128     -14.165 -12.564  21.472  1.00 88.66           C  
ATOM    947  C   HIS A 128     -13.944 -11.359  20.553  1.00 88.66           C  
ATOM    948  CB  HIS A 128     -15.592 -13.108  21.335  1.00 88.66           C  
ATOM    949  O   HIS A 128     -13.399 -11.515  19.462  1.00 88.66           O  
ATOM    950  CG  HIS A 128     -15.796 -14.450  21.989  1.00 88.66           C  
ATOM    951  CD2 HIS A 128     -15.068 -15.582  21.740  1.00 88.66           C  
ATOM    952  ND1 HIS A 128     -16.767 -14.805  22.899  1.00 88.66           N  
ATOM    953  CE1 HIS A 128     -16.615 -16.102  23.197  1.00 88.66           C  
ATOM    954  NE2 HIS A 128     -15.583 -16.621  22.515  1.00 88.66           N  
ATOM    955  N   ARG A 129     -14.304 -10.152  21.004  1.00 85.22           N  
ATOM    956  CA  ARG A 129     -14.066  -8.912  20.257  1.00 85.22           C  
ATOM    957  C   ARG A 129     -12.577  -8.638  20.068  1.00 85.22           C  
ATOM    958  CB  ARG A 129     -14.763  -7.757  20.980  1.00 85.22           C  
ATOM    959  O   ARG A 129     -12.171  -8.324  18.956  1.00 85.22           O  
ATOM    960  CG  ARG A 129     -14.649  -6.442  20.195  1.00 85.22           C  
ATOM    961  CD  ARG A 129     -15.484  -5.329  20.834  1.00 85.22           C  
ATOM    962  NE  ARG A 129     -15.060  -5.034  22.220  1.00 85.22           N  
ATOM    963  NH1 ARG A 129     -17.043  -5.528  23.274  1.00 85.22           N  
ATOM    964  NH2 ARG A 129     -15.297  -4.801  24.471  1.00 85.22           N  
ATOM    965  CZ  ARG A 129     -15.805  -5.114  23.311  1.00 85.22           C  
ATOM    966  N   ASN A 130     -11.770  -8.788  21.115  1.00 80.02           N  
ATOM    967  CA  ASN A 130     -10.326  -8.561  21.048  1.00 80.02           C  
ATOM    968  C   ASN A 130      -9.649  -9.572  20.118  1.00 80.02           C  
ATOM    969  CB  ASN A 130      -9.738  -8.596  22.469  1.00 80.02           C  
ATOM    970  O   ASN A 130      -8.810  -9.190  19.311  1.00 80.02           O  
ATOM    971  CG  ASN A 130     -10.180  -7.417  23.325  1.00 80.02           C  
ATOM    972  ND2 ASN A 130      -9.845  -7.425  24.594  1.00 80.02           N  
ATOM    973  OD1 ASN A 130     -10.828  -6.486  22.868  1.00 80.02           O  
ATOM    974  N   MET A 131     -10.071 -10.839  20.157  1.00 86.88           N  
ATOM    975  CA  MET A 131      -9.600 -11.850  19.209  1.00 86.88           C  
ATOM    976  C   MET A 131      -9.991 -11.508  17.764  1.00 86.88           C  
ATOM    977  CB  MET A 131     -10.154 -13.209  19.636  1.00 86.88           C  
ATOM    978  O   MET A 131      -9.147 -11.564  16.877  1.00 86.88           O  
ATOM    979  CG  MET A 131      -9.711 -14.345  18.708  1.00 86.88           C  
ATOM    980  SD  MET A 131     -10.188 -15.993  19.286  1.00 86.88           S  
ATOM    981  CE  MET A 131     -11.948 -15.721  19.597  1.00 86.88           C  
ATOM    982  N   ALA A 132     -11.241 -11.104  17.519  1.00 87.92           N  
ATOM    983  CA  ALA A 132     -11.701 -10.710  16.188  1.00 87.92           C  
ATOM    984  C   ALA A 132     -10.959  -9.472  15.649  1.00 87.92           C  
ATOM    985  CB  ALA A 132     -13.213 -10.481  16.260  1.00 87.92           C  
ATOM    986  O   ALA A 132     -10.584  -9.444  14.479  1.00 87.92           O  
ATOM    987  N   LEU A 133     -10.702  -8.473  16.500  1.00 83.55           N  
ATOM    988  CA  LEU A 133      -9.878  -7.310  16.157  1.00 83.55           C  
ATOM    989  C   LEU A 133      -8.415  -7.698  15.909  1.00 83.55           C  
ATOM    990  CB  LEU A 133      -9.966  -6.261  17.280  1.00 83.55           C  
ATOM    991  O   LEU A 133      -7.800  -7.159  14.997  1.00 83.55           O  
ATOM    992  CG  LEU A 133     -11.317  -5.532  17.377  1.00 83.55           C  
ATOM    993  CD1 LEU A 133     -11.346  -4.671  18.641  1.00 83.55           C  
ATOM    994  CD2 LEU A 133     -11.584  -4.621  16.176  1.00 83.55           C  
ATOM    995  N   GLY A 134      -7.877  -8.657  16.667  1.00 82.25           N  
ATOM    996  CA  GLY A 134      -6.544  -9.212  16.440  1.00 82.25           C  
ATOM    997  C   GLY A 134      -6.425  -9.895  15.077  1.00 82.25           C  
ATOM    998  O   GLY A 134      -5.469  -9.643  14.352  1.00 82.25           O  
ATOM    999  N   VAL A 135      -7.428 -10.689  14.685  1.00 88.30           N  
ATOM   1000  CA  VAL A 135      -7.498 -11.291  13.341  1.00 88.30           C  
ATOM   1001  C   VAL A 135      -7.600 -10.211  12.265  1.00 88.30           C  
ATOM   1002  CB  VAL A 135      -8.672 -12.285  13.230  1.00 88.30           C  
ATOM   1003  O   VAL A 135      -6.888 -10.283  11.271  1.00 88.30           O  
ATOM   1004  CG1 VAL A 135      -8.869 -12.808  11.800  1.00 88.30           C  
ATOM   1005  CG2 VAL A 135      -8.444 -13.509  14.127  1.00 88.30           C  
ATOM   1006  N   TRP A 136      -8.443  -9.194  12.463  1.00 89.96           N  
ATOM   1007  CA  TRP A 136      -8.567  -8.074  11.525  1.00 89.96           C  
ATOM   1008  C   TRP A 136      -7.235  -7.341  11.334  1.00 89.96           C  
ATOM   1009  CB  TRP A 136      -9.669  -7.132  12.018  1.00 89.96           C  
ATOM   1010  O   TRP A 136      -6.824  -7.119  10.199  1.00 89.96           O  
ATOM   1011  CG  TRP A 136      -9.927  -5.937  11.155  1.00 89.96           C  
ATOM   1012  CD1 TRP A 136     -10.828  -5.868  10.147  1.00 89.96           C  
ATOM   1013  CD2 TRP A 136      -9.248  -4.642  11.174  1.00 89.96           C  
ATOM   1014  CE2 TRP A 136      -9.793  -3.838  10.130  1.00 89.96           C  
ATOM   1015  CE3 TRP A 136      -8.214  -4.070  11.950  1.00 89.96           C  
ATOM   1016  NE1 TRP A 136     -10.774  -4.619   9.561  1.00 89.96           N  
ATOM   1017  CH2 TRP A 136      -8.279  -2.018  10.622  1.00 89.96           C  
ATOM   1018  CZ2 TRP A 136      -9.327  -2.549   9.852  1.00 89.96           C  
ATOM   1019  CZ3 TRP A 136      -7.729  -2.777  11.672  1.00 89.96           C  
ATOM   1020  N   ALA A 137      -6.525  -7.040  12.424  1.00 82.55           N  
ATOM   1021  CA  ALA A 137      -5.223  -6.384  12.369  1.00 82.55           C  
ATOM   1022  C   ALA A 137      -4.173  -7.256  11.664  1.00 82.55           C  
ATOM   1023  CB  ALA A 137      -4.797  -6.020  13.796  1.00 82.55           C  
ATOM   1024  O   ALA A 137      -3.462  -6.754  10.801  1.00 82.55           O  
ATOM   1025  N   ALA A 138      -4.120  -8.558  11.974  1.00 83.91           N  
ATOM   1026  CA  ALA A 138      -3.202  -9.504  11.336  1.00 83.91           C  
ATOM   1027  C   ALA A 138      -3.472  -9.667   9.832  1.00 83.91           C  
ATOM   1028  CB  ALA A 138      -3.322 -10.852  12.058  1.00 83.91           C  
ATOM   1029  O   ALA A 138      -2.543  -9.800   9.044  1.00 83.91           O  
ATOM   1030  N   VAL A 139      -4.741  -9.637   9.425  1.00 88.58           N  
ATOM   1031  CA  VAL A 139      -5.138  -9.668   8.013  1.00 88.58           C  
ATOM   1032  C   VAL A 139      -4.775  -8.365   7.308  1.00 88.58           C  
ATOM   1033  CB  VAL A 139      -6.642  -9.957   7.900  1.00 88.58           C  
ATOM   1034  O   VAL A 139      -4.322  -8.412   6.172  1.00 88.58           O  
ATOM   1035  CG1 VAL A 139      -7.196  -9.672   6.503  1.00 88.58           C  
ATOM   1036  CG2 VAL A 139      -6.908 -11.431   8.240  1.00 88.58           C  
ATOM   1037  N   GLY A 140      -4.958  -7.214   7.958  1.00 86.83           N  
ATOM   1038  CA  GLY A 140      -4.588  -5.917   7.392  1.00 86.83           C  
ATOM   1039  C   GLY A 140      -3.083  -5.790   7.186  1.00 86.83           C  
ATOM   1040  O   GLY A 140      -2.633  -5.505   6.079  1.00 86.83           O  
ATOM   1041  N   SER A 141      -2.298  -6.065   8.232  1.00 80.42           N  
ATOM   1042  CA  SER A 141      -0.836  -6.014   8.150  1.00 80.42           C  
ATOM   1043  C   SER A 141      -0.281  -7.104   7.240  1.00 80.42           C  
ATOM   1044  CB  SER A 141      -0.196  -6.109   9.538  1.00 80.42           C  
ATOM   1045  O   SER A 141       0.570  -6.816   6.409  1.00 80.42           O  
ATOM   1046  OG  SER A 141      -0.480  -7.347  10.166  1.00 80.42           O  
ATOM   1047  N   GLY A 142      -0.787  -8.335   7.346  1.00 83.89           N  
ATOM   1048  CA  GLY A 142      -0.392  -9.444   6.486  1.00 83.89           C  
ATOM   1049  C   GLY A 142      -0.762  -9.198   5.026  1.00 83.89           C  
ATOM   1050  O   GLY A 142       0.069  -9.386   4.151  1.00 83.89           O  
ATOM   1051  N   GLY A 143      -1.975  -8.724   4.744  1.00 87.82           N  
ATOM   1052  CA  GLY A 143      -2.415  -8.407   3.385  1.00 87.82           C  
ATOM   1053  C   GLY A 143      -1.559  -7.323   2.734  1.00 87.82           C  
ATOM   1054  O   GLY A 143      -1.140  -7.495   1.594  1.00 87.82           O  
ATOM   1055  N   ALA A 144      -1.235  -6.258   3.475  1.00 84.71           N  
ATOM   1056  CA  ALA A 144      -0.327  -5.217   3.004  1.00 84.71           C  
ATOM   1057  C   ALA A 144       1.104  -5.750   2.828  1.00 84.71           C  
ATOM   1058  CB  ALA A 144      -0.384  -4.038   3.982  1.00 84.71           C  
ATOM   1059  O   ALA A 144       1.714  -5.536   1.787  1.00 84.71           O  
ATOM   1060  N   ALA A 145       1.618  -6.512   3.792  1.00 82.99           N  
ATOM   1061  CA  ALA A 145       2.957  -7.082   3.719  1.00 82.99           C  
ATOM   1062  C   ALA A 145       3.102  -8.036   2.524  1.00 82.99           C  
ATOM   1063  CB  ALA A 145       3.257  -7.778   5.051  1.00 82.99           C  
ATOM   1064  O   ALA A 145       4.018  -7.892   1.734  1.00 82.99           O  
ATOM   1065  N   PHE A 146       2.176  -8.976   2.332  1.00 88.11           N  
ATOM   1066  CA  PHE A 146       2.233  -9.952   1.239  1.00 88.11           C  
ATOM   1067  C   PHE A 146       1.727  -9.412  -0.107  1.00 88.11           C  
ATOM   1068  CB  PHE A 146       1.499 -11.235   1.659  1.00 88.11           C  
ATOM   1069  O   PHE A 146       1.778 -10.134  -1.106  1.00 88.11           O  
ATOM   1070  CG  PHE A 146       2.253 -12.056   2.689  1.00 88.11           C  
ATOM   1071  CD1 PHE A 146       3.339 -12.851   2.282  1.00 88.11           C  
ATOM   1072  CD2 PHE A 146       1.884 -12.042   4.047  1.00 88.11           C  
ATOM   1073  CE1 PHE A 146       4.042 -13.623   3.223  1.00 88.11           C  
ATOM   1074  CE2 PHE A 146       2.606 -12.785   4.996  1.00 88.11           C  
ATOM   1075  CZ  PHE A 146       3.684 -13.582   4.581  1.00 88.11           C  
ATOM   1076  N   GLY A 147       1.262  -8.162  -0.170  1.00 90.35           N  
ATOM   1077  CA  GLY A 147       0.726  -7.558  -1.388  1.00 90.35           C  
ATOM   1078  C   GLY A 147       1.686  -7.615  -2.583  1.00 90.35           C  
ATOM   1079  O   GLY A 147       1.266  -8.096  -3.637  1.00 90.35           O  
ATOM   1080  N   PRO A 148       2.975  -7.238  -2.451  1.00 89.60           N  
ATOM   1081  CA  PRO A 148       3.937  -7.351  -3.545  1.00 89.60           C  
ATOM   1082  C   PRO A 148       4.195  -8.801  -3.982  1.00 89.60           C  
ATOM   1083  CB  PRO A 148       5.215  -6.646  -3.071  1.00 89.60           C  
ATOM   1084  O   PRO A 148       4.373  -9.043  -5.169  1.00 89.60           O  
ATOM   1085  CG  PRO A 148       4.753  -5.754  -1.918  1.00 89.60           C  
ATOM   1086  CD  PRO A 148       3.562  -6.510  -1.337  1.00 89.60           C  
ATOM   1087  N   LEU A 149       4.148  -9.791  -3.081  1.00 91.71           N  
ATOM   1088  CA  LEU A 149       4.284 -11.200  -3.474  1.00 91.71           C  
ATOM   1089  C   LEU A 149       3.069 -11.679  -4.278  1.00 91.71           C  
ATOM   1090  CB  LEU A 149       4.511 -12.074  -2.229  1.00 91.71           C  
ATOM   1091  O   LEU A 149       3.228 -12.300  -5.326  1.00 91.71           O  
ATOM   1092  CG  LEU A 149       4.635 -13.577  -2.556  1.00 91.71           C  
ATOM   1093  CD1 LEU A 149       5.880 -13.894  -3.384  1.00 91.71           C  
ATOM   1094  CD2 LEU A 149       4.718 -14.361  -1.253  1.00 91.71           C  
ATOM   1095  N   ILE A 150       1.857 -11.373  -3.809  1.00 92.45           N  
ATOM   1096  CA  ILE A 150       0.616 -11.726  -4.515  1.00 92.45           C  
ATOM   1097  C   ILE A 150       0.571 -11.026  -5.877  1.00 92.45           C  
ATOM   1098  CB  ILE A 150      -0.616 -11.393  -3.643  1.00 92.45           C  
ATOM   1099  O   ILE A 150       0.248 -11.657  -6.882  1.00 92.45           O  
ATOM   1100  CG1 ILE A 150      -0.615 -12.295  -2.386  1.00 92.45           C  
ATOM   1101  CG2 ILE A 150      -1.925 -11.577  -4.439  1.00 92.45           C  
ATOM   1102  CD1 ILE A 150      -1.671 -11.922  -1.341  1.00 92.45           C  
ATOM   1103  N   GLY A 151       0.954  -9.747  -5.925  1.00 91.23           N  
ATOM   1104  CA  GLY A 151       1.118  -8.997  -7.166  1.00 91.23           C  
ATOM   1105  C   GLY A 151       2.122  -9.658  -8.100  1.00 91.23           C  
ATOM   1106  O   GLY A 151       1.810  -9.871  -9.264  1.00 91.23           O  
ATOM   1107  N   GLY A 152       3.281 -10.063  -7.581  1.00 91.46           N  
ATOM   1108  CA  GLY A 152       4.323 -10.727  -8.354  1.00 91.46           C  
ATOM   1109  C   GLY A 152       3.837 -12.025  -8.993  1.00 91.46           C  
ATOM   1110  O   GLY A 152       3.998 -12.211 -10.194  1.00 91.46           O  
ATOM   1111  N   ILE A 153       3.152 -12.878  -8.223  1.00 93.72           N  
ATOM   1112  CA  ILE A 153       2.549 -14.123  -8.730  1.00 93.72           C  
ATOM   1113  C   ILE A 153       1.541 -13.835  -9.849  1.00 93.72           C  
ATOM   1114  CB  ILE A 153       1.870 -14.905  -7.577  1.00 93.72           C  
ATOM   1115  O   ILE A 153       1.526 -14.538 -10.861  1.00 93.72           O  
ATOM   1116  CG1 ILE A 153       2.921 -15.402  -6.559  1.00 93.72           C  
ATOM   1117  CG2 ILE A 153       1.063 -16.108  -8.110  1.00 93.72           C  
ATOM   1118  CD1 ILE A 153       2.330 -15.900  -5.234  1.00 93.72           C  
ATOM   1119  N   LEU A 154       0.692 -12.818  -9.674  1.00 93.49           N  
ATOM   1120  CA  LEU A 154      -0.307 -12.448 -10.675  1.00 93.49           C  
ATOM   1121  C   LEU A 154       0.340 -11.923 -11.957  1.00 93.49           C  
ATOM   1122  CB  LEU A 154      -1.276 -11.410 -10.089  1.00 93.49           C  
ATOM   1123  O   LEU A 154      -0.063 -12.341 -13.035  1.00 93.49           O  
ATOM   1124  CG  LEU A 154      -2.263 -11.972  -9.056  1.00 93.49           C  
ATOM   1125  CD1 LEU A 154      -3.029 -10.812  -8.419  1.00 93.49           C  
ATOM   1126  CD2 LEU A 154      -3.283 -12.926  -9.687  1.00 93.49           C  
ATOM   1127  N   LEU A 155       1.349 -11.060 -11.848  1.00 91.92           N  
ATOM   1128  CA  LEU A 155       2.047 -10.475 -12.996  1.00 91.92           C  
ATOM   1129  C   LEU A 155       2.901 -11.481 -13.768  1.00 91.92           C  
ATOM   1130  CB  LEU A 155       2.934  -9.322 -12.506  1.00 91.92           C  
ATOM   1131  O   LEU A 155       3.114 -11.296 -14.962  1.00 91.92           O  
ATOM   1132  CG  LEU A 155       2.163  -8.115 -11.960  1.00 91.92           C  
ATOM   1133  CD1 LEU A 155       3.148  -7.071 -11.465  1.00 91.92           C  
ATOM   1134  CD2 LEU A 155       1.271  -7.476 -13.006  1.00 91.92           C  
ATOM   1135  N   GLU A 156       3.367 -12.536 -13.104  1.00 88.99           N  
ATOM   1136  CA  GLU A 156       4.122 -13.616 -13.744  1.00 88.99           C  
ATOM   1137  C   GLU A 156       3.239 -14.456 -14.682  1.00 88.99           C  
ATOM   1138  CB  GLU A 156       4.718 -14.489 -12.628  1.00 88.99           C  
ATOM   1139  O   GLU A 156       3.670 -14.881 -15.750  1.00 88.99           O  
ATOM   1140  CG  GLU A 156       5.779 -15.486 -13.113  1.00 88.99           C  
ATOM   1141  CD  GLU A 156       7.056 -14.798 -13.622  1.00 88.99           C  
ATOM   1142  OE1 GLU A 156       7.841 -15.488 -14.307  1.00 88.99           O  
ATOM   1143  OE2 GLU A 156       7.242 -13.598 -13.307  1.00 88.99           O  
ATOM   1144  N   HIS A 157       1.979 -14.688 -14.296  1.00 90.15           N  
ATOM   1145  CA  HIS A 157       1.079 -15.610 -15.004  1.00 90.15           C  
ATOM   1146  C   HIS A 157      -0.013 -14.904 -15.816  1.00 90.15           C  
ATOM   1147  CB  HIS A 157       0.449 -16.570 -13.988  1.00 90.15           C  
ATOM   1148  O   HIS A 157      -0.618 -15.507 -16.704  1.00 90.15           O  
ATOM   1149  CG  HIS A 157       1.454 -17.406 -13.241  1.00 90.15           C  
ATOM   1150  CD2 HIS A 157       1.896 -18.658 -13.573  1.00 90.15           C  
ATOM   1151  ND1 HIS A 157       2.124 -17.030 -12.103  1.00 90.15           N  
ATOM   1152  CE1 HIS A 157       2.967 -18.019 -11.768  1.00 90.15           C  
ATOM   1153  NE2 HIS A 157       2.835 -19.053 -12.614  1.00 90.15           N  
ATOM   1154  N   PHE A 158      -0.307 -13.643 -15.503  1.00 92.99           N  
ATOM   1155  CA  PHE A 158      -1.419 -12.890 -16.067  1.00 92.99           C  
ATOM   1156  C   PHE A 158      -1.002 -11.461 -16.423  1.00 92.99           C  
ATOM   1157  CB  PHE A 158      -2.603 -12.880 -15.084  1.00 92.99           C  
ATOM   1158  O   PHE A 158      -0.025 -10.911 -15.926  1.00 92.99           O  
ATOM   1159  CG  PHE A 158      -3.095 -14.244 -14.637  1.00 92.99           C  
ATOM   1160  CD1 PHE A 158      -3.934 -15.001 -15.475  1.00 92.99           C  
ATOM   1161  CD2 PHE A 158      -2.706 -14.762 -13.388  1.00 92.99           C  
ATOM   1162  CE1 PHE A 158      -4.382 -16.270 -15.066  1.00 92.99           C  
ATOM   1163  CE2 PHE A 158      -3.150 -16.032 -12.980  1.00 92.99           C  
ATOM   1164  CZ  PHE A 158      -3.988 -16.787 -13.819  1.00 92.99           C  
ATOM   1165  N   TYR A 159      -1.796 -10.817 -17.280  1.00 91.89           N  
ATOM   1166  CA  TYR A 159      -1.588  -9.415 -17.642  1.00 91.89           C  
ATOM   1167  C   TYR A 159      -1.714  -8.481 -16.422  1.00 91.89           C  
ATOM   1168  CB  TYR A 159      -2.570  -9.029 -18.755  1.00 91.89           C  
ATOM   1169  O   TYR A 159      -2.370  -8.822 -15.436  1.00 91.89           O  
ATOM   1170  CG  TYR A 159      -3.949  -8.630 -18.261  1.00 91.89           C  
ATOM   1171  CD1 TYR A 159      -4.923  -9.600 -17.944  1.00 91.89           C  
ATOM   1172  CD2 TYR A 159      -4.246  -7.263 -18.121  1.00 91.89           C  
ATOM   1173  CE1 TYR A 159      -6.192  -9.195 -17.478  1.00 91.89           C  
ATOM   1174  CE2 TYR A 159      -5.513  -6.858 -17.677  1.00 91.89           C  
ATOM   1175  OH  TYR A 159      -7.701  -7.392 -16.936  1.00 91.89           O  
ATOM   1176  CZ  TYR A 159      -6.484  -7.820 -17.345  1.00 91.89           C  
ATOM   1177  N   TRP A 160      -1.153  -7.267 -16.497  1.00 91.81           N  
ATOM   1178  CA  TRP A 160      -1.016  -6.390 -15.325  1.00 91.81           C  
ATOM   1179  C   TRP A 160      -2.329  -6.025 -14.621  1.00 91.81           C  
ATOM   1180  CB  TRP A 160      -0.201  -5.139 -15.680  1.00 91.81           C  
ATOM   1181  O   TRP A 160      -2.347  -5.901 -13.401  1.00 91.81           O  
ATOM   1182  CG  TRP A 160      -0.917  -4.186 -16.579  1.00 91.81           C  
ATOM   1183  CD1 TRP A 160      -0.777  -4.105 -17.920  1.00 91.81           C  
ATOM   1184  CD2 TRP A 160      -1.959  -3.229 -16.223  1.00 91.81           C  
ATOM   1185  CE2 TRP A 160      -2.464  -2.662 -17.429  1.00 91.81           C  
ATOM   1186  CE3 TRP A 160      -2.585  -2.850 -15.015  1.00 91.81           C  
ATOM   1187  NE1 TRP A 160      -1.671  -3.182 -18.423  1.00 91.81           N  
ATOM   1188  CH2 TRP A 160      -4.231  -1.547 -16.249  1.00 91.81           C  
ATOM   1189  CZ2 TRP A 160      -3.576  -1.821 -17.454  1.00 91.81           C  
ATOM   1190  CZ3 TRP A 160      -3.722  -2.027 -15.038  1.00 91.81           C  
ATOM   1191  N   GLY A 161      -3.446  -5.907 -15.344  1.00 93.44           N  
ATOM   1192  CA  GLY A 161      -4.747  -5.583 -14.746  1.00 93.44           C  
ATOM   1193  C   GLY A 161      -5.329  -6.712 -13.890  1.00 93.44           C  
ATOM   1194  O   GLY A 161      -6.297  -6.488 -13.162  1.00 93.44           O  
ATOM   1195  N   SER A 162      -4.720  -7.902 -13.907  1.00 94.55           N  
ATOM   1196  CA  SER A 162      -5.059  -9.012 -13.010  1.00 94.55           C  
ATOM   1197  C   SER A 162      -4.939  -8.644 -11.526  1.00 94.55           C  
ATOM   1198  CB  SER A 162      -4.187 -10.230 -13.309  1.00 94.55           C  
ATOM   1199  O   SER A 162      -5.761  -9.101 -10.727  1.00 94.55           O  
ATOM   1200  OG  SER A 162      -2.834  -9.931 -13.057  1.00 94.55           O  
ATOM   1201  N   VAL A 163      -4.007  -7.745 -11.168  1.00 93.51           N  
ATOM   1202  CA  VAL A 163      -3.832  -7.239  -9.792  1.00 93.51           C  
ATOM   1203  C   VAL A 163      -5.067  -6.502  -9.275  1.00 93.51           C  
ATOM   1204  CB  VAL A 163      -2.585  -6.341  -9.645  1.00 93.51           C  
ATOM   1205  O   VAL A 163      -5.300  -6.464  -8.072  1.00 93.51           O  
ATOM   1206  CG1 VAL A 163      -1.319  -7.049 -10.144  1.00 93.51           C  
ATOM   1207  CG2 VAL A 163      -2.735  -4.970 -10.320  1.00 93.51           C  
ATOM   1208  N   PHE A 164      -5.894  -5.963 -10.177  1.00 94.83           N  
ATOM   1209  CA  PHE A 164      -7.185  -5.368  -9.837  1.00 94.83           C  
ATOM   1210  C   PHE A 164      -8.341  -6.341 -10.049  1.00 94.83           C  
ATOM   1211  CB  PHE A 164      -7.388  -4.082 -10.645  1.00 94.83           C  
ATOM   1212  O   PHE A 164      -9.282  -6.353  -9.256  1.00 94.83           O  
ATOM   1213  CG  PHE A 164      -6.280  -3.070 -10.481  1.00 94.83           C  
ATOM   1214  CD1 PHE A 164      -5.846  -2.730  -9.191  1.00 94.83           C  
ATOM   1215  CD2 PHE A 164      -5.625  -2.528 -11.603  1.00 94.83           C  
ATOM   1216  CE1 PHE A 164      -4.752  -1.876  -9.036  1.00 94.83           C  
ATOM   1217  CE2 PHE A 164      -4.597  -1.587 -11.424  1.00 94.83           C  
ATOM   1218  CZ  PHE A 164      -4.186  -1.234 -10.139  1.00 94.83           C  
ATOM   1219  N   LEU A 165      -8.281  -7.201 -11.073  1.00 95.07           N  
ATOM   1220  CA  LEU A 165      -9.332  -8.195 -11.308  1.00 95.07           C  
ATOM   1221  C   LEU A 165      -9.495  -9.173 -10.150  1.00 95.07           C  
ATOM   1222  CB  LEU A 165      -9.082  -9.015 -12.577  1.00 95.07           C  
ATOM   1223  O   LEU A 165     -10.629  -9.572  -9.904  1.00 95.07           O  
ATOM   1224  CG  LEU A 165      -9.450  -8.333 -13.896  1.00 95.07           C  
ATOM   1225  CD1 LEU A 165      -9.108  -9.297 -15.027  1.00 95.07           C  
ATOM   1226  CD2 LEU A 165     -10.944  -8.003 -13.996  1.00 95.07           C  
ATOM   1227  N   ILE A 166      -8.428  -9.531  -9.424  1.00 94.08           N  
ATOM   1228  CA  ILE A 166      -8.520 -10.429  -8.259  1.00 94.08           C  
ATOM   1229  C   ILE A 166      -9.504  -9.912  -7.197  1.00 94.08           C  
ATOM   1230  CB  ILE A 166      -7.119 -10.694  -7.662  1.00 94.08           C  
ATOM   1231  O   ILE A 166     -10.169 -10.699  -6.521  1.00 94.08           O  
ATOM   1232  CG1 ILE A 166      -7.198 -11.849  -6.638  1.00 94.08           C  
ATOM   1233  CG2 ILE A 166      -6.514  -9.428  -7.030  1.00 94.08           C  
ATOM   1234  CD1 ILE A 166      -5.840 -12.368  -6.156  1.00 94.08           C  
ATOM   1235  N   ASN A 167      -9.682  -8.592  -7.105  1.00 94.56           N  
ATOM   1236  CA  ASN A 167     -10.603  -7.969  -6.162  1.00 94.56           C  
ATOM   1237  C   ASN A 167     -12.070  -8.237  -6.527  1.00 94.56           C  
ATOM   1238  CB  ASN A 167     -10.320  -6.459  -6.130  1.00 94.56           C  
ATOM   1239  O   ASN A 167     -12.909  -8.390  -5.641  1.00 94.56           O  
ATOM   1240  CG  ASN A 167      -8.909  -6.105  -5.685  1.00 94.56           C  
ATOM   1241  ND2 ASN A 167      -8.469  -4.902  -5.963  1.00 94.56           N  
ATOM   1242  OD1 ASN A 167      -8.220  -6.892  -5.061  1.00 94.56           O  
ATOM   1243  N   VAL A 168     -12.399  -8.316  -7.820  1.00 95.13           N  
ATOM   1244  CA  VAL A 168     -13.778  -8.425  -8.325  1.00 95.13           C  
ATOM   1245  C   VAL A 168     -14.502  -9.697  -7.851  1.00 95.13           C  
ATOM   1246  CB  VAL A 168     -13.827  -8.275  -9.861  1.00 95.13           C  
ATOM   1247  O   VAL A 168     -15.576  -9.559  -7.257  1.00 95.13           O  
ATOM   1248  CG1 VAL A 168     -15.265  -8.364 -10.392  1.00 95.13           C  
ATOM   1249  CG2 VAL A 168     -13.244  -6.924 -10.303  1.00 95.13           C  
ATOM   1250  N   PRO A 169     -13.977 -10.928  -8.042  1.00 95.71           N  
ATOM   1251  CA  PRO A 169     -14.656 -12.135  -7.576  1.00 95.71           C  
ATOM   1252  C   PRO A 169     -14.782 -12.157  -6.050  1.00 95.71           C  
ATOM   1253  CB  PRO A 169     -13.827 -13.310  -8.109  1.00 95.71           C  
ATOM   1254  O   PRO A 169     -15.827 -12.551  -5.530  1.00 95.71           O  
ATOM   1255  CG  PRO A 169     -12.427 -12.731  -8.281  1.00 95.71           C  
ATOM   1256  CD  PRO A 169     -12.709 -11.283  -8.661  1.00 95.71           C  
ATOM   1257  N   ILE A 170     -13.766 -11.671  -5.328  1.00 95.16           N  
ATOM   1258  CA  ILE A 170     -13.789 -11.597  -3.863  1.00 95.16           C  
ATOM   1259  C   ILE A 170     -14.907 -10.659  -3.399  1.00 95.16           C  
ATOM   1260  CB  ILE A 170     -12.409 -11.170  -3.313  1.00 95.16           C  
ATOM   1261  O   ILE A 170     -15.741 -11.044  -2.578  1.00 95.16           O  
ATOM   1262  CG1 ILE A 170     -11.326 -12.207  -3.693  1.00 95.16           C  
ATOM   1263  CG2 ILE A 170     -12.504 -11.032  -1.785  1.00 95.16           C  
ATOM   1264  CD1 ILE A 170      -9.894 -11.778  -3.344  1.00 95.16           C  
ATOM   1265  N   VAL A 171     -14.981  -9.454  -3.969  1.00 94.84           N  
ATOM   1266  CA  VAL A 171     -16.036  -8.481  -3.669  1.00 94.84           C  
ATOM   1267  C   VAL A 171     -17.414  -9.059  -3.976  1.00 94.84           C  
ATOM   1268  CB  VAL A 171     -15.798  -7.172  -4.438  1.00 94.84           C  
ATOM   1269  O   VAL A 171     -18.305  -8.940  -3.141  1.00 94.84           O  
ATOM   1270  CG1 VAL A 171     -17.017  -6.244  -4.426  1.00 94.84           C  
ATOM   1271  CG2 VAL A 171     -14.636  -6.386  -3.822  1.00 94.84           C  
ATOM   1272  N   LEU A 172     -17.612  -9.722  -5.118  1.00 95.43           N  
ATOM   1273  CA  LEU A 172     -18.905 -10.323  -5.465  1.00 95.43           C  
ATOM   1274  C   LEU A 172     -19.360 -11.352  -4.422  1.00 95.43           C  
ATOM   1275  CB  LEU A 172     -18.818 -10.966  -6.860  1.00 95.43           C  
ATOM   1276  O   LEU A 172     -20.502 -11.293  -3.952  1.00 95.43           O  
ATOM   1277  CG  LEU A 172     -18.805  -9.961  -8.024  1.00 95.43           C  
ATOM   1278  CD1 LEU A 172     -18.515 -10.705  -9.327  1.00 95.43           C  
ATOM   1279  CD2 LEU A 172     -20.147  -9.239  -8.173  1.00 95.43           C  
ATOM   1280  N   VAL A 173     -18.457 -12.246  -4.005  1.00 95.95           N  
ATOM   1281  CA  VAL A 173     -18.733 -13.239  -2.957  1.00 95.95           C  
ATOM   1282  C   VAL A 173     -19.077 -12.547  -1.639  1.00 95.95           C  
ATOM   1283  CB  VAL A 173     -17.544 -14.207  -2.794  1.00 95.95           C  
ATOM   1284  O   VAL A 173     -20.115 -12.835  -1.039  1.00 95.95           O  
ATOM   1285  CG1 VAL A 173     -17.703 -15.124  -1.573  1.00 95.95           C  
ATOM   1286  CG2 VAL A 173     -17.415 -15.109  -4.028  1.00 95.95           C  
ATOM   1287  N   VAL A 174     -18.260 -11.585  -1.205  1.00 93.67           N  
ATOM   1288  CA  VAL A 174     -18.506 -10.815   0.021  1.00 93.67           C  
ATOM   1289  C   VAL A 174     -19.851 -10.104  -0.031  1.00 93.67           C  
ATOM   1290  CB  VAL A 174     -17.410  -9.765   0.234  1.00 93.67           C  
ATOM   1291  O   VAL A 174     -20.577 -10.126   0.962  1.00 93.67           O  
ATOM   1292  CG1 VAL A 174     -17.761  -8.749   1.333  1.00 93.67           C  
ATOM   1293  CG2 VAL A 174     -16.093 -10.434   0.621  1.00 93.67           C  
ATOM   1294  N   MET A 175     -20.189  -9.445  -1.138  1.00 94.73           N  
ATOM   1295  CA  MET A 175     -21.439  -8.697  -1.273  1.00 94.73           C  
ATOM   1296  C   MET A 175     -22.644  -9.629  -1.174  1.00 94.73           C  
ATOM   1297  CB  MET A 175     -21.446  -7.891  -2.580  1.00 94.73           C  
ATOM   1298  O   MET A 175     -23.585  -9.326  -0.435  1.00 94.73           O  
ATOM   1299  CG  MET A 175     -20.471  -6.703  -2.584  1.00 94.73           C  
ATOM   1300  SD  MET A 175     -20.751  -5.427  -1.331  1.00 94.73           S  
ATOM   1301  CE  MET A 175     -19.720  -6.019   0.040  1.00 94.73           C  
ATOM   1302  N   GLY A 176     -22.586 -10.805  -1.808  1.00 95.15           N  
ATOM   1303  CA  GLY A 176     -23.608 -11.843  -1.661  1.00 95.15           C  
ATOM   1304  C   GLY A 176     -23.763 -12.311  -0.210  1.00 95.15           C  
ATOM   1305  O   GLY A 176     -24.870 -12.316   0.341  1.00 95.15           O  
ATOM   1306  N   LEU A 177     -22.648 -12.629   0.455  1.00 93.71           N  
ATOM   1307  CA  LEU A 177     -22.652 -13.069   1.852  1.00 93.71           C  
ATOM   1308  C   LEU A 177     -23.123 -11.961   2.811  1.00 93.71           C  
ATOM   1309  CB  LEU A 177     -21.247 -13.563   2.237  1.00 93.71           C  
ATOM   1310  O   LEU A 177     -23.926 -12.212   3.713  1.00 93.71           O  
ATOM   1311  CG  LEU A 177     -20.753 -14.834   1.520  1.00 93.71           C  
ATOM   1312  CD1 LEU A 177     -19.318 -15.131   1.956  1.00 93.71           C  
ATOM   1313  CD2 LEU A 177     -21.619 -16.049   1.851  1.00 93.71           C  
ATOM   1314  N   THR A 178     -22.692 -10.721   2.596  1.00 91.98           N  
ATOM   1315  CA  THR A 178     -23.076  -9.546   3.392  1.00 91.98           C  
ATOM   1316  C   THR A 178     -24.566  -9.267   3.259  1.00 91.98           C  
ATOM   1317  CB  THR A 178     -22.286  -8.300   2.965  1.00 91.98           C  
ATOM   1318  O   THR A 178     -25.259  -9.051   4.261  1.00 91.98           O  
ATOM   1319  CG2 THR A 178     -22.658  -7.054   3.771  1.00 91.98           C  
ATOM   1320  OG1 THR A 178     -20.921  -8.521   3.187  1.00 91.98           O  
ATOM   1321  N   ALA A 179     -25.096  -9.311   2.035  1.00 92.80           N  
ATOM   1322  CA  ALA A 179     -26.517  -9.141   1.782  1.00 92.80           C  
ATOM   1323  C   ALA A 179     -27.343 -10.183   2.551  1.00 92.80           C  
ATOM   1324  CB  ALA A 179     -26.767  -9.205   0.272  1.00 92.80           C  
ATOM   1325  O   ALA A 179     -28.334  -9.809   3.192  1.00 92.80           O  
ATOM   1326  N   ARG A 180     -26.893 -11.447   2.562  1.00 92.49           N  
ATOM   1327  CA  ARG A 180     -27.625 -12.584   3.135  1.00 92.49           C  
ATOM   1328  C   ARG A 180     -27.518 -12.732   4.654  1.00 92.49           C  
ATOM   1329  CB  ARG A 180     -27.152 -13.868   2.426  1.00 92.49           C  
ATOM   1330  O   ARG A 180     -28.531 -13.052   5.281  1.00 92.49           O  
ATOM   1331  CG  ARG A 180     -27.941 -15.129   2.817  1.00 92.49           C  
ATOM   1332  CD  ARG A 180     -29.416 -15.021   2.404  1.00 92.49           C  
ATOM   1333  NE  ARG A 180     -30.194 -16.201   2.818  1.00 92.49           N  
ATOM   1334  NH1 ARG A 180     -30.982 -15.385   4.820  1.00 92.49           N  
ATOM   1335  NH2 ARG A 180     -31.692 -17.368   4.063  1.00 92.49           N  
ATOM   1336  CZ  ARG A 180     -30.949 -16.310   3.896  1.00 92.49           C  
ATOM   1337  N   TYR A 181     -26.327 -12.554   5.227  1.00 87.88           N  
ATOM   1338  CA  TYR A 181     -26.025 -12.967   6.606  1.00 87.88           C  
ATOM   1339  C   TYR A 181     -25.825 -11.811   7.582  1.00 87.88           C  
ATOM   1340  CB  TYR A 181     -24.792 -13.879   6.613  1.00 87.88           C  
ATOM   1341  O   TYR A 181     -26.158 -11.956   8.759  1.00 87.88           O  
ATOM   1342  CG  TYR A 181     -25.004 -15.184   5.876  1.00 87.88           C  
ATOM   1343  CD1 TYR A 181     -25.865 -16.157   6.419  1.00 87.88           C  
ATOM   1344  CD2 TYR A 181     -24.351 -15.425   4.652  1.00 87.88           C  
ATOM   1345  CE1 TYR A 181     -26.075 -17.370   5.737  1.00 87.88           C  
ATOM   1346  CE2 TYR A 181     -24.563 -16.636   3.966  1.00 87.88           C  
ATOM   1347  OH  TYR A 181     -25.636 -18.784   3.865  1.00 87.88           O  
ATOM   1348  CZ  TYR A 181     -25.423 -17.611   4.512  1.00 87.88           C  
ATOM   1349  N   VAL A 182     -25.323 -10.661   7.125  1.00 85.38           N  
ATOM   1350  CA  VAL A 182     -25.091  -9.519   8.019  1.00 85.38           C  
ATOM   1351  C   VAL A 182     -26.443  -8.859   8.325  1.00 85.38           C  
ATOM   1352  CB  VAL A 182     -24.052  -8.538   7.444  1.00 85.38           C  
ATOM   1353  O   VAL A 182     -27.164  -8.491   7.392  1.00 85.38           O  
ATOM   1354  CG1 VAL A 182     -23.807  -7.349   8.382  1.00 85.38           C  
ATOM   1355  CG2 VAL A 182     -22.706  -9.250   7.244  1.00 85.38           C  
ATOM   1356  N   PRO A 183     -26.849  -8.708   9.597  1.00 83.08           N  
ATOM   1357  CA  PRO A 183     -28.104  -8.046   9.940  1.00 83.08           C  
ATOM   1358  C   PRO A 183     -28.031  -6.540   9.648  1.00 83.08           C  
ATOM   1359  CB  PRO A 183     -28.343  -8.363  11.418  1.00 83.08           C  
ATOM   1360  O   PRO A 183     -26.964  -5.930   9.684  1.00 83.08           O  
ATOM   1361  CG  PRO A 183     -26.933  -8.574  11.969  1.00 83.08           C  
ATOM   1362  CD  PRO A 183     -26.169  -9.178  10.794  1.00 83.08           C  
ATOM   1363  N   ARG A 184     -29.177  -5.920   9.340  1.00 84.79           N  
ATOM   1364  CA  ARG A 184     -29.255  -4.458   9.190  1.00 84.79           C  
ATOM   1365  C   ARG A 184     -29.135  -3.808  10.571  1.00 84.79           C  
ATOM   1366  CB  ARG A 184     -30.571  -4.037   8.507  1.00 84.79           C  
ATOM   1367  O   ARG A 184     -29.916  -4.140  11.456  1.00 84.79           O  
ATOM   1368  CG  ARG A 184     -30.585  -4.312   6.995  1.00 84.79           C  
ATOM   1369  CD  ARG A 184     -31.928  -3.894   6.376  1.00 84.79           C  
ATOM   1370  NE  ARG A 184     -31.937  -4.041   4.901  1.00 84.79           N  
ATOM   1371  NH1 ARG A 184     -34.221  -4.003   4.592  1.00 84.79           N  
ATOM   1372  NH2 ARG A 184     -32.883  -4.212   2.827  1.00 84.79           N  
ATOM   1373  CZ  ARG A 184     -33.008  -4.087   4.119  1.00 84.79           C  
ATOM   1374  N   GLN A 185     -28.203  -2.872  10.733  1.00 82.71           N  
ATOM   1375  CA  GLN A 185     -28.124  -2.020  11.922  1.00 82.71           C  
ATOM   1376  C   GLN A 185     -28.897  -0.712  11.709  1.00 82.71           C  
ATOM   1377  CB  GLN A 185     -26.663  -1.738  12.313  1.00 82.71           C  
ATOM   1378  O   GLN A 185     -28.932  -0.181  10.595  1.00 82.71           O  
ATOM   1379  CG  GLN A 185     -25.801  -3.000  12.512  1.00 82.71           C  
ATOM   1380  CD  GLN A 185     -25.089  -3.497  11.252  1.00 82.71           C  
ATOM   1381  NE2 GLN A 185     -24.328  -4.563  11.360  1.00 82.71           N  
ATOM   1382  OE1 GLN A 185     -25.182  -2.935  10.164  1.00 82.71           O  
ATOM   1383  N   ALA A 186     -29.501  -0.183  12.775  1.00 76.99           N  
ATOM   1384  CA  ALA A 186     -30.072   1.159  12.771  1.00 76.99           C  
ATOM   1385  C   ALA A 186     -28.941   2.197  12.836  1.00 76.99           C  
ATOM   1386  CB  ALA A 186     -31.060   1.296  13.936  1.00 76.99           C  
ATOM   1387  O   ALA A 186     -28.099   2.141  13.729  1.00 76.99           O  
ATOM   1388  N   GLY A 187     -28.912   3.118  11.873  1.00 78.50           N  
ATOM   1389  CA  GLY A 187     -27.979   4.243  11.873  1.00 78.50           C  
ATOM   1390  C   GLY A 187     -28.489   5.423  12.705  1.00 78.50           C  
ATOM   1391  O   GLY A 187     -29.694   5.574  12.920  1.00 78.50           O  
ATOM   1392  N   ARG A 188     -27.568   6.277  13.152  1.00 81.92           N  
ATOM   1393  CA  ARG A 188     -27.826   7.501  13.922  1.00 81.92           C  
ATOM   1394  C   ARG A 188     -27.966   8.692  12.978  1.00 81.92           C  
ATOM   1395  CB  ARG A 188     -26.684   7.711  14.927  1.00 81.92           C  
ATOM   1396  O   ARG A 188     -26.979   9.284  12.547  1.00 81.92           O  
ATOM   1397  CG  ARG A 188     -26.648   6.608  15.990  1.00 81.92           C  
ATOM   1398  CD  ARG A 188     -25.525   6.900  16.982  1.00 81.92           C  
ATOM   1399  NE  ARG A 188     -25.383   5.813  17.967  1.00 81.92           N  
ATOM   1400  NH1 ARG A 188     -23.617   6.727  19.108  1.00 81.92           N  
ATOM   1401  NH2 ARG A 188     -24.440   4.753  19.750  1.00 81.92           N  
ATOM   1402  CZ  ARG A 188     -24.484   5.768  18.933  1.00 81.92           C  
ATOM   1403  N   ARG A 189     -29.202   9.019  12.586  1.00 78.33           N  
ATOM   1404  CA  ARG A 189     -29.484  10.052  11.563  1.00 78.33           C  
ATOM   1405  C   ARG A 189     -28.977  11.451  11.930  1.00 78.33           C  
ATOM   1406  CB  ARG A 189     -30.989  10.121  11.272  1.00 78.33           C  
ATOM   1407  O   ARG A 189     -28.790  12.263  11.027  1.00 78.33           O  
ATOM   1408  CG  ARG A 189     -31.482   8.925  10.452  1.00 78.33           C  
ATOM   1409  CD  ARG A 189     -32.953   9.141  10.082  1.00 78.33           C  
ATOM   1410  NE  ARG A 189     -33.440   8.116   9.140  1.00 78.33           N  
ATOM   1411  NH1 ARG A 189     -35.612   8.862   9.020  1.00 78.33           N  
ATOM   1412  NH2 ARG A 189     -34.987   7.110   7.798  1.00 78.33           N  
ATOM   1413  CZ  ARG A 189     -34.671   8.034   8.661  1.00 78.33           C  
ATOM   1414  N   ASP A 190     -28.774  11.704  13.215  1.00 78.10           N  
ATOM   1415  CA  ASP A 190     -28.266  12.937  13.812  1.00 78.10           C  
ATOM   1416  C   ASP A 190     -26.736  13.081  13.731  1.00 78.10           C  
ATOM   1417  CB  ASP A 190     -28.752  12.993  15.271  1.00 78.10           C  
ATOM   1418  O   ASP A 190     -26.207  14.149  14.046  1.00 78.10           O  
ATOM   1419  CG  ASP A 190     -28.203  11.852  16.141  1.00 78.10           C  
ATOM   1420  OD1 ASP A 190     -28.302  10.681  15.694  1.00 78.10           O  
ATOM   1421  OD2 ASP A 190     -27.700  12.164  17.241  1.00 78.10           O  
ATOM   1422  N   GLN A 191     -26.016  12.046  13.278  1.00 75.44           N  
ATOM   1423  CA  GLN A 191     -24.570  12.122  13.101  1.00 75.44           C  
ATOM   1424  C   GLN A 191     -24.220  13.140  11.992  1.00 75.44           C  
ATOM   1425  CB  GLN A 191     -23.991  10.727  12.816  1.00 75.44           C  
ATOM   1426  O   GLN A 191     -24.646  12.976  10.837  1.00 75.44           O  
ATOM   1427  CG  GLN A 191     -22.457  10.699  12.932  1.00 75.44           C  
ATOM   1428  CD  GLN A 191     -21.941  10.901  14.358  1.00 75.44           C  
ATOM   1429  NE2 GLN A 191     -20.701  11.301  14.524  1.00 75.44           N  
ATOM   1430  OE1 GLN A 191     -22.637  10.736  15.348  1.00 75.44           O  
ATOM   1431  N   PRO A 192     -23.444  14.199  12.301  1.00 75.89           N  
ATOM   1432  CA  PRO A 192     -23.064  15.199  11.315  1.00 75.89           C  
ATOM   1433  C   PRO A 192     -22.125  14.584  10.276  1.00 75.89           C  
ATOM   1434  CB  PRO A 192     -22.419  16.344  12.101  1.00 75.89           C  
ATOM   1435  O   PRO A 192     -21.149  13.914  10.610  1.00 75.89           O  
ATOM   1436  CG  PRO A 192     -21.873  15.653  13.349  1.00 75.89           C  
ATOM   1437  CD  PRO A 192     -22.874  14.528  13.600  1.00 75.89           C  
ATOM   1438  N   LEU A 193     -22.427  14.832   9.003  1.00 80.50           N  
ATOM   1439  CA  LEU A 193     -21.634  14.367   7.873  1.00 80.50           C  
ATOM   1440  C   LEU A 193     -21.067  15.582   7.142  1.00 80.50           C  
ATOM   1441  CB  LEU A 193     -22.509  13.502   6.956  1.00 80.50           C  
ATOM   1442  O   LEU A 193     -21.777  16.245   6.391  1.00 80.50           O  
ATOM   1443  CG  LEU A 193     -21.657  12.827   5.869  1.00 80.50           C  
ATOM   1444  CD1 LEU A 193     -21.208  11.450   6.324  1.00 80.50           C  
ATOM   1445  CD2 LEU A 193     -22.458  12.670   4.583  1.00 80.50           C  
ATOM   1446  N   ASN A 194     -19.784  15.856   7.343  1.00 82.39           N  
ATOM   1447  CA  ASN A 194     -19.130  17.028   6.769  1.00 82.39           C  
ATOM   1448  C   ASN A 194     -18.273  16.646   5.548  1.00 82.39           C  
ATOM   1449  CB  ASN A 194     -18.360  17.751   7.880  1.00 82.39           C  
ATOM   1450  O   ASN A 194     -17.058  16.840   5.547  1.00 82.39           O  
ATOM   1451  CG  ASN A 194     -19.230  18.334   8.976  1.00 82.39           C  
ATOM   1452  ND2 ASN A 194     -18.746  18.362  10.197  1.00 82.39           N  
ATOM   1453  OD1 ASN A 194     -20.346  18.766   8.764  1.00 82.39           O  
ATOM   1454  N   LEU A 195     -18.899  16.102   4.493  1.00 85.58           N  
ATOM   1455  CA  LEU A 195     -18.188  15.698   3.264  1.00 85.58           C  
ATOM   1456  C   LEU A 195     -17.408  16.854   2.625  1.00 85.58           C  
ATOM   1457  CB  LEU A 195     -19.168  15.125   2.223  1.00 85.58           C  
ATOM   1458  O   LEU A 195     -16.304  16.639   2.136  1.00 85.58           O  
ATOM   1459  CG  LEU A 195     -19.775  13.761   2.572  1.00 85.58           C  
ATOM   1460  CD1 LEU A 195     -20.819  13.384   1.521  1.00 85.58           C  
ATOM   1461  CD2 LEU A 195     -18.738  12.641   2.642  1.00 85.58           C  
ATOM   1462  N   GLY A 196     -17.934  18.082   2.687  1.00 89.48           N  
ATOM   1463  CA  GLY A 196     -17.234  19.264   2.175  1.00 89.48           C  
ATOM   1464  C   GLY A 196     -15.885  19.503   2.862  1.00 89.48           C  
ATOM   1465  O   GLY A 196     -14.903  19.814   2.195  1.00 89.48           O  
ATOM   1466  N   HIS A 197     -15.796  19.275   4.178  1.00 88.53           N  
ATOM   1467  CA  HIS A 197     -14.530  19.402   4.906  1.00 88.53           C  
ATOM   1468  C   HIS A 197     -13.532  18.311   4.507  1.00 88.53           C  
ATOM   1469  CB  HIS A 197     -14.773  19.377   6.422  1.00 88.53           C  
ATOM   1470  O   HIS A 197     -12.342  18.589   4.406  1.00 88.53           O  
ATOM   1471  CG  HIS A 197     -15.638  20.486   6.963  1.00 88.53           C  
ATOM   1472  CD2 HIS A 197     -15.896  21.697   6.378  1.00 88.53           C  
ATOM   1473  ND1 HIS A 197     -16.316  20.469   8.162  1.00 88.53           N  
ATOM   1474  CE1 HIS A 197     -17.002  21.616   8.277  1.00 88.53           C  
ATOM   1475  NE2 HIS A 197     -16.775  22.390   7.210  1.00 88.53           N  
ATOM   1476  N   ALA A 198     -14.005  17.092   4.244  1.00 88.69           N  
ATOM   1477  CA  ALA A 198     -13.145  16.016   3.766  1.00 88.69           C  
ATOM   1478  C   ALA A 198     -12.588  16.288   2.367  1.00 88.69           C  
ATOM   1479  CB  ALA A 198     -13.939  14.722   3.757  1.00 88.69           C  
ATOM   1480  O   ALA A 198     -11.393  16.137   2.142  1.00 88.69           O  
ATOM   1481  N   VAL A 199     -13.442  16.737   1.443  1.00 92.39           N  
ATOM   1482  CA  VAL A 199     -13.018  17.122   0.091  1.00 92.39           C  
ATOM   1483  C   VAL A 199     -12.000  18.259   0.159  1.00 92.39           C  
ATOM   1484  CB  VAL A 199     -14.237  17.493  -0.774  1.00 92.39           C  
ATOM   1485  O   VAL A 199     -10.964  18.179  -0.491  1.00 92.39           O  
ATOM   1486  CG1 VAL A 199     -13.833  18.079  -2.130  1.00 92.39           C  
ATOM   1487  CG2 VAL A 199     -15.098  16.252  -1.046  1.00 92.39           C  
ATOM   1488  N   MET A 200     -12.233  19.268   1.005  1.00 93.83           N  
ATOM   1489  CA  MET A 200     -11.268  20.348   1.235  1.00 93.83           C  
ATOM   1490  C   MET A 200      -9.919  19.824   1.748  1.00 93.83           C  
ATOM   1491  CB  MET A 200     -11.876  21.372   2.203  1.00 93.83           C  
ATOM   1492  O   MET A 200      -8.883  20.248   1.245  1.00 93.83           O  
ATOM   1493  CG  MET A 200     -10.907  22.515   2.535  1.00 93.83           C  
ATOM   1494  SD  MET A 200     -11.625  23.903   3.462  1.00 93.83           S  
ATOM   1495  CE  MET A 200     -12.365  23.036   4.862  1.00 93.83           C  
ATOM   1496  N   LEU A 201      -9.918  18.892   2.708  1.00 92.59           N  
ATOM   1497  CA  LEU A 201      -8.688  18.290   3.225  1.00 92.59           C  
ATOM   1498  C   LEU A 201      -7.933  17.508   2.143  1.00 92.59           C  
ATOM   1499  CB  LEU A 201      -9.030  17.398   4.429  1.00 92.59           C  
ATOM   1500  O   LEU A 201      -6.721  17.654   2.024  1.00 92.59           O  
ATOM   1501  CG  LEU A 201      -7.811  16.649   4.991  1.00 92.59           C  
ATOM   1502  CD1 LEU A 201      -6.726  17.591   5.519  1.00 92.59           C  
ATOM   1503  CD2 LEU A 201      -8.241  15.733   6.124  1.00 92.59           C  
ATOM   1504  N   ILE A 202      -8.634  16.707   1.341  1.00 92.49           N  
ATOM   1505  CA  ILE A 202      -8.016  15.925   0.263  1.00 92.49           C  
ATOM   1506  C   ILE A 202      -7.426  16.854  -0.784  1.00 92.49           C  
ATOM   1507  CB  ILE A 202      -9.030  14.954  -0.359  1.00 92.49           C  
ATOM   1508  O   ILE A 202      -6.262  16.704  -1.126  1.00 92.49           O  
ATOM   1509  CG1 ILE A 202      -9.371  13.893   0.696  1.00 92.49           C  
ATOM   1510  CG2 ILE A 202      -8.498  14.269  -1.631  1.00 92.49           C  
ATOM   1511  CD1 ILE A 202     -10.628  13.127   0.341  1.00 92.49           C  
ATOM   1512  N   ILE A 203      -8.180  17.856  -1.245  1.00 95.53           N  
ATOM   1513  CA  ILE A 203      -7.667  18.842  -2.203  1.00 95.53           C  
ATOM   1514  C   ILE A 203      -6.437  19.550  -1.626  1.00 95.53           C  
ATOM   1515  CB  ILE A 203      -8.775  19.840  -2.609  1.00 95.53           C  
ATOM   1516  O   ILE A 203      -5.451  19.718  -2.338  1.00 95.53           O  
ATOM   1517  CG1 ILE A 203      -9.876  19.113  -3.417  1.00 95.53           C  
ATOM   1518  CG2 ILE A 203      -8.197  20.992  -3.455  1.00 95.53           C  
ATOM   1519  CD1 ILE A 203     -11.127  19.969  -3.653  1.00 95.53           C  
ATOM   1520  N   ALA A 204      -6.452  19.912  -0.340  1.00 95.67           N  
ATOM   1521  CA  ALA A 204      -5.297  20.515   0.313  1.00 95.67           C  
ATOM   1522  C   ALA A 204      -4.070  19.588   0.287  1.00 95.67           C  
ATOM   1523  CB  ALA A 204      -5.680  20.921   1.739  1.00 95.67           C  
ATOM   1524  O   ALA A 204      -3.005  20.008  -0.159  1.00 95.67           O  
ATOM   1525  N   ILE A 205      -4.218  18.323   0.700  1.00 92.79           N  
ATOM   1526  CA  ILE A 205      -3.135  17.325   0.679  1.00 92.79           C  
ATOM   1527  C   ILE A 205      -2.617  17.125  -0.750  1.00 92.79           C  
ATOM   1528  CB  ILE A 205      -3.613  15.987   1.293  1.00 92.79           C  
ATOM   1529  O   ILE A 205      -1.411  17.196  -0.979  1.00 92.79           O  
ATOM   1530  CG1 ILE A 205      -3.882  16.132   2.809  1.00 92.79           C  
ATOM   1531  CG2 ILE A 205      -2.577  14.867   1.069  1.00 92.79           C  
ATOM   1532  CD1 ILE A 205      -4.811  15.033   3.342  1.00 92.79           C  
ATOM   1533  N   LEU A 206      -3.513  16.925  -1.718  1.00 94.25           N  
ATOM   1534  CA  LEU A 206      -3.150  16.685  -3.112  1.00 94.25           C  
ATOM   1535  C   LEU A 206      -2.421  17.879  -3.729  1.00 94.25           C  
ATOM   1536  CB  LEU A 206      -4.402  16.333  -3.934  1.00 94.25           C  
ATOM   1537  O   LEU A 206      -1.439  17.668  -4.430  1.00 94.25           O  
ATOM   1538  CG  LEU A 206      -5.073  14.993  -3.580  1.00 94.25           C  
ATOM   1539  CD1 LEU A 206      -6.277  14.778  -4.498  1.00 94.25           C  
ATOM   1540  CD2 LEU A 206      -4.137  13.804  -3.731  1.00 94.25           C  
ATOM   1541  N   LEU A 207      -2.837  19.117  -3.444  1.00 94.57           N  
ATOM   1542  CA  LEU A 207      -2.144  20.319  -3.921  1.00 94.57           C  
ATOM   1543  C   LEU A 207      -0.751  20.469  -3.304  1.00 94.57           C  
ATOM   1544  CB  LEU A 207      -2.985  21.567  -3.613  1.00 94.57           C  
ATOM   1545  O   LEU A 207       0.193  20.813  -4.014  1.00 94.57           O  
ATOM   1546  CG  LEU A 207      -4.195  21.779  -4.537  1.00 94.57           C  
ATOM   1547  CD1 LEU A 207      -4.982  22.988  -4.032  1.00 94.57           C  
ATOM   1548  CD2 LEU A 207      -3.783  22.057  -5.984  1.00 94.57           C  
ATOM   1549  N   LEU A 208      -0.604  20.180  -2.008  1.00 93.35           N  
ATOM   1550  CA  LEU A 208       0.695  20.216  -1.333  1.00 93.35           C  
ATOM   1551  C   LEU A 208       1.648  19.157  -1.907  1.00 93.35           C  
ATOM   1552  CB  LEU A 208       0.492  20.025   0.181  1.00 93.35           C  
ATOM   1553  O   LEU A 208       2.790  19.474  -2.243  1.00 93.35           O  
ATOM   1554  CG  LEU A 208      -0.194  21.206   0.894  1.00 93.35           C  
ATOM   1555  CD1 LEU A 208      -0.489  20.831   2.346  1.00 93.35           C  
ATOM   1556  CD2 LEU A 208       0.664  22.469   0.882  1.00 93.35           C  
ATOM   1557  N   VAL A 209       1.170  17.922  -2.086  1.00 90.92           N  
ATOM   1558  CA  VAL A 209       1.956  16.837  -2.695  1.00 90.92           C  
ATOM   1559  C   VAL A 209       2.262  17.139  -4.162  1.00 90.92           C  
ATOM   1560  CB  VAL A 209       1.247  15.476  -2.536  1.00 90.92           C  
ATOM   1561  O   VAL A 209       3.397  16.956  -4.595  1.00 90.92           O  
ATOM   1562  CG1 VAL A 209       1.992  14.362  -3.283  1.00 90.92           C  
ATOM   1563  CG2 VAL A 209       1.176  15.072  -1.057  1.00 90.92           C  
ATOM   1564  N   TYR A 210       1.299  17.665  -4.922  1.00 90.66           N  
ATOM   1565  CA  TYR A 210       1.497  18.083  -6.310  1.00 90.66           C  
ATOM   1566  C   TYR A 210       2.569  19.161  -6.426  1.00 90.66           C  
ATOM   1567  CB  TYR A 210       0.175  18.588  -6.907  1.00 90.66           C  
ATOM   1568  O   TYR A 210       3.472  19.035  -7.254  1.00 90.66           O  
ATOM   1569  CG  TYR A 210       0.312  19.076  -8.335  1.00 90.66           C  
ATOM   1570  CD1 TYR A 210       0.626  20.426  -8.595  1.00 90.66           C  
ATOM   1571  CD2 TYR A 210       0.160  18.170  -9.402  1.00 90.66           C  
ATOM   1572  CE1 TYR A 210       0.803  20.866  -9.920  1.00 90.66           C  
ATOM   1573  CE2 TYR A 210       0.333  18.608 -10.727  1.00 90.66           C  
ATOM   1574  OH  TYR A 210       0.816  20.367 -12.271  1.00 90.66           O  
ATOM   1575  CZ  TYR A 210       0.659  19.954 -10.988  1.00 90.66           C  
ATOM   1576  N   SER A 211       2.508  20.192  -5.580  1.00 89.19           N  
ATOM   1577  CA  SER A 211       3.521  21.241  -5.543  1.00 89.19           C  
ATOM   1578  C   SER A 211       4.899  20.661  -5.236  1.00 89.19           C  
ATOM   1579  CB  SER A 211       3.169  22.290  -4.493  1.00 89.19           C  
ATOM   1580  O   SER A 211       5.864  21.034  -5.900  1.00 89.19           O  
ATOM   1581  OG  SER A 211       4.207  23.247  -4.443  1.00 89.19           O  
ATOM   1582  N   ALA A 212       5.006  19.756  -4.258  1.00 85.93           N  
ATOM   1583  CA  ALA A 212       6.274  19.123  -3.904  1.00 85.93           C  
ATOM   1584  C   ALA A 212       6.831  18.290  -5.070  1.00 85.93           C  
ATOM   1585  CB  ALA A 212       6.073  18.288  -2.633  1.00 85.93           C  
ATOM   1586  O   ALA A 212       7.969  18.503  -5.485  1.00 85.93           O  
ATOM   1587  N   LYS A 213       6.008  17.412  -5.661  1.00 85.78           N  
ATOM   1588  CA  LYS A 213       6.384  16.587  -6.820  1.00 85.78           C  
ATOM   1589  C   LYS A 213       6.834  17.427  -8.016  1.00 85.78           C  
ATOM   1590  CB  LYS A 213       5.228  15.657  -7.210  1.00 85.78           C  
ATOM   1591  O   LYS A 213       7.840  17.134  -8.659  1.00 85.78           O  
ATOM   1592  CG  LYS A 213       5.047  14.472  -6.245  1.00 85.78           C  
ATOM   1593  CD  LYS A 213       3.894  13.598  -6.755  1.00 85.78           C  
ATOM   1594  CE  LYS A 213       3.676  12.340  -5.916  1.00 85.78           C  
ATOM   1595  NZ  LYS A 213       2.559  11.532  -6.464  1.00 85.78           N  
ATOM   1596  N   THR A 214       6.107  18.506  -8.288  1.00 82.44           N  
ATOM   1597  CA  THR A 214       6.343  19.378  -9.441  1.00 82.44           C  
ATOM   1598  C   THR A 214       7.589  20.243  -9.279  1.00 82.44           C  
ATOM   1599  CB  THR A 214       5.123  20.270  -9.668  1.00 82.44           C  
ATOM   1600  O   THR A 214       8.354  20.395 -10.233  1.00 82.44           O  
ATOM   1601  CG2 THR A 214       5.310  21.146 -10.891  1.00 82.44           C  
ATOM   1602  OG1 THR A 214       3.985  19.478  -9.895  1.00 82.44           O  
ATOM   1603  N   ALA A 215       7.818  20.785  -8.078  1.00 80.24           N  
ATOM   1604  CA  ALA A 215       8.972  21.633  -7.788  1.00 80.24           C  
ATOM   1605  C   ALA A 215      10.305  20.942  -8.097  1.00 80.24           C  
ATOM   1606  CB  ALA A 215       8.908  22.052  -6.315  1.00 80.24           C  
ATOM   1607  O   ALA A 215      11.247  21.589  -8.543  1.00 80.24           O  
ATOM   1608  N   LEU A 216      10.367  19.625  -7.902  1.00 69.34           N  
ATOM   1609  CA  LEU A 216      11.573  18.829  -8.113  1.00 69.34           C  
ATOM   1610  C   LEU A 216      11.829  18.457  -9.574  1.00 69.34           C  
ATOM   1611  CB  LEU A 216      11.481  17.602  -7.200  1.00 69.34           C  
ATOM   1612  O   LEU A 216      12.990  18.332  -9.951  1.00 69.34           O  
ATOM   1613  CG  LEU A 216      12.017  17.959  -5.801  1.00 69.34           C  
ATOM   1614  CD1 LEU A 216      11.182  17.392  -4.666  1.00 69.34           C  
ATOM   1615  CD2 LEU A 216      13.431  17.416  -5.629  1.00 69.34           C  
ATOM   1616  N   LYS A 217      10.790  18.337 -10.411  1.00 67.31           N  
ATOM   1617  CA  LYS A 217      10.990  18.124 -11.853  1.00 67.31           C  
ATOM   1618  C   LYS A 217      11.501  19.381 -12.562  1.00 67.31           C  
ATOM   1619  CB  LYS A 217       9.723  17.552 -12.525  1.00 67.31           C  
ATOM   1620  O   LYS A 217      12.130  19.247 -13.600  1.00 67.31           O  
ATOM   1621  CG  LYS A 217       9.701  16.011 -12.496  1.00 67.31           C  
ATOM   1622  CD  LYS A 217       8.683  15.412 -13.487  1.00 67.31           C  
ATOM   1623  CE  LYS A 217       8.918  13.897 -13.635  1.00 67.31           C  
ATOM   1624  NZ  LYS A 217       8.253  13.312 -14.836  1.00 67.31           N  
ATOM   1625  N   GLY A 218      11.208  20.587 -12.074  1.00 62.30           N  
ATOM   1626  CA  GLY A 218      11.716  21.842 -12.655  1.00 62.30           C  
ATOM   1627  C   GLY A 218      11.145  22.237 -14.029  1.00 62.30           C  
ATOM   1628  O   GLY A 218      11.584  23.227 -14.602  1.00 62.30           O  
ATOM   1629  N   HIS A 219      10.163  21.500 -14.561  1.00 66.18           N  
ATOM   1630  CA  HIS A 219       9.587  21.756 -15.892  1.00 66.18           C  
ATOM   1631  C   HIS A 219       8.427  22.765 -15.878  1.00 66.18           C  
ATOM   1632  CB  HIS A 219       9.112  20.429 -16.502  1.00 66.18           C  
ATOM   1633  O   HIS A 219       8.090  23.339 -16.910  1.00 66.18           O  
ATOM   1634  CG  HIS A 219      10.225  19.484 -16.884  1.00 66.18           C  
ATOM   1635  CD2 HIS A 219      10.638  19.192 -18.156  1.00 66.18           C  
ATOM   1636  ND1 HIS A 219      11.018  18.747 -16.034  1.00 66.18           N  
ATOM   1637  CE1 HIS A 219      11.887  18.039 -16.769  1.00 66.18           C  
ATOM   1638  NE2 HIS A 219      11.684  18.272 -18.069  1.00 66.18           N  
ATOM   1639  N   LEU A 220       7.786  22.967 -14.723  1.00 73.04           N  
ATOM   1640  CA  LEU A 220       6.662  23.893 -14.573  1.00 73.04           C  
ATOM   1641  C   LEU A 220       7.129  25.224 -13.988  1.00 73.04           C  
ATOM   1642  CB  LEU A 220       5.537  23.229 -13.757  1.00 73.04           C  
ATOM   1643  O   LEU A 220       8.070  25.281 -13.196  1.00 73.04           O  
ATOM   1644  CG  LEU A 220       4.612  22.352 -14.628  1.00 73.04           C  
ATOM   1645  CD1 LEU A 220       3.725  21.428 -13.796  1.00 73.04           C  
ATOM   1646  CD2 LEU A 220       3.658  23.216 -15.456  1.00 73.04           C  
ATOM   1647  N   SER A 221       6.448  26.304 -14.378  1.00 80.85           N  
ATOM   1648  CA  SER A 221       6.800  27.646 -13.925  1.00 80.85           C  
ATOM   1649  C   SER A 221       6.698  27.755 -12.401  1.00 80.85           C  
ATOM   1650  CB  SER A 221       5.958  28.712 -14.638  1.00 80.85           C  
ATOM   1651  O   SER A 221       5.774  27.230 -11.770  1.00 80.85           O  
ATOM   1652  OG  SER A 221       4.609  28.680 -14.220  1.00 80.85           O  
ATOM   1653  N   LEU A 222       7.640  28.492 -11.803  1.00 85.76           N  
ATOM   1654  CA  LEU A 222       7.688  28.734 -10.357  1.00 85.76           C  
ATOM   1655  C   LEU A 222       6.365  29.314  -9.822  1.00 85.76           C  
ATOM   1656  CB  LEU A 222       8.863  29.689 -10.072  1.00 85.76           C  
ATOM   1657  O   LEU A 222       5.985  29.055  -8.681  1.00 85.76           O  
ATOM   1658  CG  LEU A 222       9.378  29.600  -8.624  1.00 85.76           C  
ATOM   1659  CD1 LEU A 222      10.293  28.386  -8.444  1.00 85.76           C  
ATOM   1660  CD2 LEU A 222      10.168  30.859  -8.271  1.00 85.76           C  
ATOM   1661  N   TRP A 223       5.637  30.050 -10.668  1.00 88.56           N  
ATOM   1662  CA  TRP A 223       4.304  30.577 -10.386  1.00 88.56           C  
ATOM   1663  C   TRP A 223       3.261  29.484 -10.149  1.00 88.56           C  
ATOM   1664  CB  TRP A 223       3.873  31.488 -11.541  1.00 88.56           C  
ATOM   1665  O   TRP A 223       2.514  29.580  -9.180  1.00 88.56           O  
ATOM   1666  CG  TRP A 223       4.485  32.849 -11.488  1.00 88.56           C  
ATOM   1667  CD1 TRP A 223       5.498  33.316 -12.254  1.00 88.56           C  
ATOM   1668  CD2 TRP A 223       4.117  33.943 -10.597  1.00 88.56           C  
ATOM   1669  CE2 TRP A 223       4.959  35.058 -10.879  1.00 88.56           C  
ATOM   1670  CE3 TRP A 223       3.149  34.101  -9.580  1.00 88.56           C  
ATOM   1671  NE1 TRP A 223       5.783  34.620 -11.894  1.00 88.56           N  
ATOM   1672  CH2 TRP A 223       3.875  36.401  -9.184  1.00 88.56           C  
ATOM   1673  CZ2 TRP A 223       4.849  36.273 -10.189  1.00 88.56           C  
ATOM   1674  CZ3 TRP A 223       3.029  35.318  -8.882  1.00 88.56           C  
ATOM   1675  N   VAL A 224       3.221  28.430 -10.973  1.00 88.50           N  
ATOM   1676  CA  VAL A 224       2.262  27.319 -10.807  1.00 88.50           C  
ATOM   1677  C   VAL A 224       2.553  26.551  -9.519  1.00 88.50           C  
ATOM   1678  CB  VAL A 224       2.299  26.374 -12.026  1.00 88.50           C  
ATOM   1679  O   VAL A 224       1.638  26.239  -8.756  1.00 88.50           O  
ATOM   1680  CG1 VAL A 224       1.433  25.120 -11.833  1.00 88.50           C  
ATOM   1681  CG2 VAL A 224       1.784  27.084 -13.283  1.00 88.50           C  
ATOM   1682  N   ILE A 225       3.832  26.293  -9.240  1.00 88.92           N  
ATOM   1683  CA  ILE A 225       4.272  25.633  -8.004  1.00 88.92           C  
ATOM   1684  C   ILE A 225       3.883  26.482  -6.788  1.00 88.92           C  
ATOM   1685  CB  ILE A 225       5.792  25.379  -8.065  1.00 88.92           C  
ATOM   1686  O   ILE A 225       3.218  25.997  -5.880  1.00 88.92           O  
ATOM   1687  CG1 ILE A 225       6.139  24.372  -9.185  1.00 88.92           C  
ATOM   1688  CG2 ILE A 225       6.321  24.843  -6.723  1.00 88.92           C  
ATOM   1689  CD1 ILE A 225       7.588  24.503  -9.665  1.00 88.92           C  
ATOM   1690  N   SER A 226       4.225  27.771  -6.794  1.00 91.22           N  
ATOM   1691  CA  SER A 226       3.922  28.671  -5.675  1.00 91.22           C  
ATOM   1692  C   SER A 226       2.417  28.825  -5.464  1.00 91.22           C  
ATOM   1693  CB  SER A 226       4.547  30.050  -5.896  1.00 91.22           C  
ATOM   1694  O   SER A 226       1.951  28.786  -4.329  1.00 91.22           O  
ATOM   1695  OG  SER A 226       5.943  29.933  -6.075  1.00 91.22           O  
ATOM   1696  N   PHE A 227       1.640  28.947  -6.543  1.00 93.90           N  
ATOM   1697  CA  PHE A 227       0.185  29.028  -6.470  1.00 93.90           C  
ATOM   1698  C   PHE A 227      -0.412  27.758  -5.857  1.00 93.90           C  
ATOM   1699  CB  PHE A 227      -0.387  29.301  -7.866  1.00 93.90           C  
ATOM   1700  O   PHE A 227      -1.147  27.844  -4.879  1.00 93.90           O  
ATOM   1701  CG  PHE A 227      -1.896  29.420  -7.880  1.00 93.90           C  
ATOM   1702  CD1 PHE A 227      -2.692  28.331  -8.286  1.00 93.90           C  
ATOM   1703  CD2 PHE A 227      -2.508  30.615  -7.459  1.00 93.90           C  
ATOM   1704  CE1 PHE A 227      -4.094  28.441  -8.274  1.00 93.90           C  
ATOM   1705  CE2 PHE A 227      -3.909  30.725  -7.448  1.00 93.90           C  
ATOM   1706  CZ  PHE A 227      -4.702  29.638  -7.855  1.00 93.90           C  
ATOM   1707  N   THR A 228      -0.044  26.578  -6.364  1.00 93.00           N  
ATOM   1708  CA  THR A 228      -0.552  25.301  -5.832  1.00 93.00           C  
ATOM   1709  C   THR A 228      -0.147  25.074  -4.374  1.00 93.00           C  
ATOM   1710  CB  THR A 228      -0.150  24.098  -6.701  1.00 93.00           C  
ATOM   1711  O   THR A 228      -0.995  24.671  -3.576  1.00 93.00           O  
ATOM   1712  CG2 THR A 228      -0.875  24.111  -8.047  1.00 93.00           C  
ATOM   1713  OG1 THR A 228       1.227  24.066  -6.982  1.00 93.00           O  
ATOM   1714  N   LEU A 229       1.085  25.424  -3.985  1.00 93.54           N  
ATOM   1715  CA  LEU A 229       1.543  25.385  -2.593  1.00 93.54           C  
ATOM   1716  C   LEU A 229       0.705  26.293  -1.687  1.00 93.54           C  
ATOM   1717  CB  LEU A 229       3.019  25.823  -2.530  1.00 93.54           C  
ATOM   1718  O   LEU A 229       0.213  25.853  -0.649  1.00 93.54           O  
ATOM   1719  CG  LEU A 229       3.671  25.690  -1.142  1.00 93.54           C  
ATOM   1720  CD1 LEU A 229       3.700  24.245  -0.641  1.00 93.54           C  
ATOM   1721  CD2 LEU A 229       5.110  26.196  -1.207  1.00 93.54           C  
ATOM   1722  N   LEU A 230       0.538  27.559  -2.080  1.00 96.23           N  
ATOM   1723  CA  LEU A 230      -0.178  28.561  -1.292  1.00 96.23           C  
ATOM   1724  C   LEU A 230      -1.666  28.229  -1.186  1.00 96.23           C  
ATOM   1725  CB  LEU A 230       0.028  29.953  -1.914  1.00 96.23           C  
ATOM   1726  O   LEU A 230      -2.230  28.325  -0.099  1.00 96.23           O  
ATOM   1727  CG  LEU A 230       1.443  30.532  -1.728  1.00 96.23           C  
ATOM   1728  CD1 LEU A 230       1.592  31.787  -2.589  1.00 96.23           C  
ATOM   1729  CD2 LEU A 230       1.724  30.914  -0.273  1.00 96.23           C  
ATOM   1730  N   THR A 231      -2.302  27.791  -2.275  1.00 96.51           N  
ATOM   1731  CA  THR A 231      -3.700  27.346  -2.254  1.00 96.51           C  
ATOM   1732  C   THR A 231      -3.869  26.103  -1.383  1.00 96.51           C  
ATOM   1733  CB  THR A 231      -4.225  27.070  -3.670  1.00 96.51           C  
ATOM   1734  O   THR A 231      -4.783  26.067  -0.560  1.00 96.51           O  
ATOM   1735  CG2 THR A 231      -5.720  26.757  -3.686  1.00 96.51           C  
ATOM   1736  OG1 THR A 231      -4.061  28.198  -4.493  1.00 96.51           O  
ATOM   1737  N   GLY A 232      -2.977  25.114  -1.495  1.00 95.47           N  
ATOM   1738  CA  GLY A 232      -2.991  23.924  -0.641  1.00 95.47           C  
ATOM   1739  C   GLY A 232      -2.838  24.272   0.842  1.00 95.47           C  
ATOM   1740  O   GLY A 232      -3.639  23.835   1.669  1.00 95.47           O  
ATOM   1741  N   ALA A 233      -1.871  25.131   1.180  1.00 95.82           N  
ATOM   1742  CA  ALA A 233      -1.644  25.604   2.544  1.00 95.82           C  
ATOM   1743  C   ALA A 233      -2.831  26.418   3.086  1.00 95.82           C  
ATOM   1744  CB  ALA A 233      -0.350  26.427   2.563  1.00 95.82           C  
ATOM   1745  O   ALA A 233      -3.227  26.242   4.240  1.00 95.82           O  
ATOM   1746  N   LEU A 234      -3.440  27.267   2.253  1.00 97.28           N  
ATOM   1747  CA  LEU A 234      -4.627  28.040   2.610  1.00 97.28           C  
ATOM   1748  C   LEU A 234      -5.823  27.128   2.897  1.00 97.28           C  
ATOM   1749  CB  LEU A 234      -4.936  29.041   1.482  1.00 97.28           C  
ATOM   1750  O   LEU A 234      -6.473  27.293   3.927  1.00 97.28           O  
ATOM   1751  CG  LEU A 234      -6.188  29.903   1.730  1.00 97.28           C  
ATOM   1752  CD1 LEU A 234      -6.030  30.815   2.949  1.00 97.28           C  
ATOM   1753  CD2 LEU A 234      -6.466  30.770   0.504  1.00 97.28           C  
ATOM   1754  N   LEU A 235      -6.101  26.151   2.029  1.00 96.71           N  
ATOM   1755  CA  LEU A 235      -7.190  25.190   2.230  1.00 96.71           C  
ATOM   1756  C   LEU A 235      -6.966  24.336   3.479  1.00 96.71           C  
ATOM   1757  CB  LEU A 235      -7.338  24.292   0.992  1.00 96.71           C  
ATOM   1758  O   LEU A 235      -7.908  24.114   4.239  1.00 96.71           O  
ATOM   1759  CG  LEU A 235      -7.926  24.987  -0.248  1.00 96.71           C  
ATOM   1760  CD1 LEU A 235      -7.909  23.998  -1.410  1.00 96.71           C  
ATOM   1761  CD2 LEU A 235      -9.370  25.452  -0.042  1.00 96.71           C  
ATOM   1762  N   LEU A 236      -5.724  23.917   3.742  1.00 93.85           N  
ATOM   1763  CA  LEU A 236      -5.388  23.208   4.974  1.00 93.85           C  
ATOM   1764  C   LEU A 236      -5.611  24.097   6.208  1.00 93.85           C  
ATOM   1765  CB  LEU A 236      -3.939  22.695   4.892  1.00 93.85           C  
ATOM   1766  O   LEU A 236      -6.220  23.659   7.183  1.00 93.85           O  
ATOM   1767  CG  LEU A 236      -3.534  21.799   6.076  1.00 93.85           C  
ATOM   1768  CD1 LEU A 236      -4.410  20.548   6.196  1.00 93.85           C  
ATOM   1769  CD2 LEU A 236      -2.084  21.353   5.904  1.00 93.85           C  
ATOM   1770  N   GLY A 237      -5.186  25.363   6.160  1.00 94.48           N  
ATOM   1771  CA  GLY A 237      -5.415  26.335   7.230  1.00 94.48           C  
ATOM   1772  C   GLY A 237      -6.903  26.607   7.480  1.00 94.48           C  
ATOM   1773  O   GLY A 237      -7.349  26.629   8.629  1.00 94.48           O  
ATOM   1774  N   LEU A 238      -7.697  26.742   6.413  1.00 94.68           N  
ATOM   1775  CA  LEU A 238      -9.154  26.883   6.478  1.00 94.68           C  
ATOM   1776  C   LEU A 238      -9.823  25.632   7.050  1.00 94.68           C  
ATOM   1777  CB  LEU A 238      -9.709  27.174   5.073  1.00 94.68           C  
ATOM   1778  O   LEU A 238     -10.727  25.752   7.880  1.00 94.68           O  
ATOM   1779  CG  LEU A 238      -9.448  28.601   4.561  1.00 94.68           C  
ATOM   1780  CD1 LEU A 238      -9.829  28.684   3.084  1.00 94.68           C  
ATOM   1781  CD2 LEU A 238     -10.271  29.639   5.331  1.00 94.68           C  
ATOM   1782  N   PHE A 239      -9.358  24.441   6.668  1.00 91.85           N  
ATOM   1783  CA  PHE A 239      -9.823  23.183   7.242  1.00 91.85           C  
ATOM   1784  C   PHE A 239      -9.551  23.133   8.745  1.00 91.85           C  
ATOM   1785  CB  PHE A 239      -9.185  21.997   6.506  1.00 91.85           C  
ATOM   1786  O   PHE A 239     -10.485  22.930   9.520  1.00 91.85           O  
ATOM   1787  CG  PHE A 239      -9.535  20.656   7.118  1.00 91.85           C  
ATOM   1788  CD1 PHE A 239      -8.607  20.012   7.955  1.00 91.85           C  
ATOM   1789  CD2 PHE A 239     -10.770  20.035   6.845  1.00 91.85           C  
ATOM   1790  CE1 PHE A 239      -8.911  18.754   8.499  1.00 91.85           C  
ATOM   1791  CE2 PHE A 239     -11.078  18.788   7.415  1.00 91.85           C  
ATOM   1792  CZ  PHE A 239     -10.154  18.152   8.252  1.00 91.85           C  
ATOM   1793  N   ILE A 240      -8.315  23.400   9.173  1.00 90.70           N  
ATOM   1794  CA  ILE A 240      -7.934  23.398  10.592  1.00 90.70           C  
ATOM   1795  C   ILE A 240      -8.772  24.412  11.377  1.00 90.70           C  
ATOM   1796  CB  ILE A 240      -6.418  23.661  10.740  1.00 90.70           C  
ATOM   1797  O   ILE A 240      -9.353  24.064  12.406  1.00 90.70           O  
ATOM   1798  CG1 ILE A 240      -5.609  22.471  10.177  1.00 90.70           C  
ATOM   1799  CG2 ILE A 240      -6.042  23.890  12.218  1.00 90.70           C  
ATOM   1800  CD1 ILE A 240      -4.127  22.796   9.947  1.00 90.70           C  
ATOM   1801  N   ARG A 241      -8.902  25.648  10.877  1.00 92.77           N  
ATOM   1802  CA  ARG A 241      -9.710  26.696  11.519  1.00 92.77           C  
ATOM   1803  C   ARG A 241     -11.169  26.270  11.666  1.00 92.77           C  
ATOM   1804  CB  ARG A 241      -9.577  27.998  10.715  1.00 92.77           C  
ATOM   1805  O   ARG A 241     -11.752  26.439  12.736  1.00 92.77           O  
ATOM   1806  CG  ARG A 241     -10.334  29.157  11.378  1.00 92.77           C  
ATOM   1807  CD  ARG A 241     -10.166  30.447  10.571  1.00 92.77           C  
ATOM   1808  NE  ARG A 241     -10.996  31.532  11.126  1.00 92.77           N  
ATOM   1809  NH1 ARG A 241     -10.292  33.200   9.712  1.00 92.77           N  
ATOM   1810  NH2 ARG A 241     -11.838  33.645  11.258  1.00 92.77           N  
ATOM   1811  CZ  ARG A 241     -11.037  32.782  10.698  1.00 92.77           C  
ATOM   1812  N   THR A 242     -11.746  25.692  10.616  1.00 91.11           N  
ATOM   1813  CA  THR A 242     -13.136  25.225  10.628  1.00 91.11           C  
ATOM   1814  C   THR A 242     -13.332  24.072  11.615  1.00 91.11           C  
ATOM   1815  CB  THR A 242     -13.594  24.826   9.219  1.00 91.11           C  
ATOM   1816  O   THR A 242     -14.297  24.085  12.379  1.00 91.11           O  
ATOM   1817  CG2 THR A 242     -15.082  24.487   9.198  1.00 91.11           C  
ATOM   1818  OG1 THR A 242     -13.393  25.897   8.326  1.00 91.11           O  
ATOM   1819  N   GLN A 243     -12.403  23.111  11.682  1.00 88.54           N  
ATOM   1820  CA  GLN A 243     -12.465  22.021  12.667  1.00 88.54           C  
ATOM   1821  C   GLN A 243     -12.322  22.539  14.106  1.00 88.54           C  
ATOM   1822  CB  GLN A 243     -11.394  20.955  12.378  1.00 88.54           C  
ATOM   1823  O   GLN A 243     -13.026  22.069  14.991  1.00 88.54           O  
ATOM   1824  CG  GLN A 243     -11.594  20.199  11.056  1.00 88.54           C  
ATOM   1825  CD  GLN A 243     -12.890  19.404  10.957  1.00 88.54           C  
ATOM   1826  NE2 GLN A 243     -13.500  19.368   9.793  1.00 88.54           N  
ATOM   1827  OE1 GLN A 243     -13.368  18.763  11.881  1.00 88.54           O  
ATOM   1828  N   LEU A 244     -11.474  23.541  14.356  1.00 87.69           N  
ATOM   1829  CA  LEU A 244     -11.321  24.132  15.692  1.00 87.69           C  
ATOM   1830  C   LEU A 244     -12.554  24.927  16.154  1.00 87.69           C  
ATOM   1831  CB  LEU A 244     -10.068  25.024  15.708  1.00 87.69           C  
ATOM   1832  O   LEU A 244     -12.821  24.978  17.357  1.00 87.69           O  
ATOM   1833  CG  LEU A 244      -8.738  24.251  15.687  1.00 87.69           C  
ATOM   1834  CD1 LEU A 244      -7.589  25.235  15.471  1.00 87.69           C  
ATOM   1835  CD2 LEU A 244      -8.485  23.511  17.004  1.00 87.69           C  
ATOM   1836  N   ALA A 245     -13.286  25.538  15.218  1.00 88.15           N  
ATOM   1837  CA  ALA A 245     -14.484  26.331  15.499  1.00 88.15           C  
ATOM   1838  C   ALA A 245     -15.776  25.494  15.587  1.00 88.15           C  
ATOM   1839  CB  ALA A 245     -14.594  27.408  14.413  1.00 88.15           C  
ATOM   1840  O   ALA A 245     -16.743  25.918  16.218  1.00 88.15           O  
ATOM   1841  N   THR A 246     -15.816  24.315  14.959  1.00 85.16           N  
ATOM   1842  CA  THR A 246     -17.016  23.467  14.913  1.00 85.16           C  
ATOM   1843  C   THR A 246     -17.244  22.759  16.253  1.00 85.16           C  
ATOM   1844  CB  THR A 246     -16.935  22.452  13.761  1.00 85.16           C  
ATOM   1845  O   THR A 246     -16.327  22.181  16.827  1.00 85.16           O  
ATOM   1846  CG2 THR A 246     -18.206  21.615  13.608  1.00 85.16           C  
ATOM   1847  OG1 THR A 246     -16.797  23.119  12.530  1.00 85.16           O  
ATOM   1848  N   SER A 247     -18.488  22.739  16.739  1.00 76.40           N  
ATOM   1849  CA  SER A 247     -18.866  22.111  18.018  1.00 76.40           C  
ATOM   1850  C   SER A 247     -18.810  20.576  18.009  1.00 76.40           C  
ATOM   1851  CB  SER A 247     -20.265  22.595  18.413  1.00 76.40           C  
ATOM   1852  O   SER A 247     -18.606  19.960  19.053  1.00 76.40           O  
ATOM   1853  OG  SER A 247     -21.157  22.503  17.313  1.00 76.40           O  
ATOM   1854  N   ARG A 248     -18.964  19.949  16.837  1.00 75.35           N  
ATOM   1855  CA  ARG A 248     -18.787  18.504  16.600  1.00 75.35           C  
ATOM   1856  C   ARG A 248     -17.814  18.286  15.432  1.00 75.35           C  
ATOM   1857  CB  ARG A 248     -20.148  17.831  16.350  1.00 75.35           C  
ATOM   1858  O   ARG A 248     -18.267  18.042  14.310  1.00 75.35           O  
ATOM   1859  CG  ARG A 248     -21.083  17.884  17.567  1.00 75.35           C  
ATOM   1860  CD  ARG A 248     -22.373  17.113  17.262  1.00 75.35           C  
ATOM   1861  NE  ARG A 248     -23.335  17.189  18.377  1.00 75.35           N  
ATOM   1862  NH1 ARG A 248     -24.956  15.810  17.485  1.00 75.35           N  
ATOM   1863  NH2 ARG A 248     -25.266  16.722  19.493  1.00 75.35           N  
ATOM   1864  CZ  ARG A 248     -24.508  16.577  18.443  1.00 75.35           C  
ATOM   1865  N   PRO A 249     -16.500  18.466  15.646  1.00 76.19           N  
ATOM   1866  CA  PRO A 249     -15.523  18.339  14.576  1.00 76.19           C  
ATOM   1867  C   PRO A 249     -15.390  16.881  14.129  1.00 76.19           C  
ATOM   1868  CB  PRO A 249     -14.231  18.903  15.153  1.00 76.19           C  
ATOM   1869  O   PRO A 249     -15.621  15.955  14.903  1.00 76.19           O  
ATOM   1870  CG  PRO A 249     -14.330  18.575  16.641  1.00 76.19           C  
ATOM   1871  CD  PRO A 249     -15.828  18.721  16.918  1.00 76.19           C  
ATOM   1872  N   MET A 250     -15.000  16.681  12.871  1.00 74.41           N  
ATOM   1873  CA  MET A 250     -14.677  15.346  12.359  1.00 74.41           C  
ATOM   1874  C   MET A 250     -13.393  14.818  12.990  1.00 74.41           C  
ATOM   1875  CB  MET A 250     -14.445  15.393  10.851  1.00 74.41           C  
ATOM   1876  O   MET A 250     -13.303  13.648  13.340  1.00 74.41           O  
ATOM   1877  CG  MET A 250     -15.693  15.741  10.048  1.00 74.41           C  
ATOM   1878  SD  MET A 250     -15.310  15.942   8.294  1.00 74.41           S  
ATOM   1879  CE  MET A 250     -14.773  14.265   7.902  1.00 74.41           C  
ATOM   1880  N   ILE A 251     -12.407  15.704  13.114  1.00 74.54           N  
ATOM   1881  CA  ILE A 251     -11.124  15.440  13.747  1.00 74.54           C  
ATOM   1882  C   ILE A 251     -11.041  16.399  14.914  1.00 74.54           C  
ATOM   1883  CB  ILE A 251      -9.956  15.669  12.768  1.00 74.54           C  
ATOM   1884  O   ILE A 251     -11.029  17.616  14.717  1.00 74.54           O  
ATOM   1885  CG1 ILE A 251     -10.101  14.799  11.506  1.00 74.54           C  
ATOM   1886  CG2 ILE A 251      -8.615  15.382  13.469  1.00 74.54           C  
ATOM   1887  CD1 ILE A 251      -9.073  15.146  10.428  1.00 74.54           C  
ATOM   1888  N   ASP A 252     -10.980  15.866  16.129  1.00 80.09           N  
ATOM   1889  CA  ASP A 252     -10.718  16.704  17.287  1.00 80.09           C  
ATOM   1890  C   ASP A 252      -9.257  17.167  17.251  1.00 80.09           C  
ATOM   1891  CB  ASP A 252     -11.103  15.994  18.586  1.00 80.09           C  
ATOM   1892  O   ASP A 252      -8.360  16.537  17.809  1.00 80.09           O  
ATOM   1893  CG  ASP A 252     -11.020  16.943  19.787  1.00 80.09           C  
ATOM   1894  OD1 ASP A 252     -10.575  18.105  19.641  1.00 80.09           O  
ATOM   1895  OD2 ASP A 252     -11.426  16.514  20.890  1.00 80.09           O  
ATOM   1896  N   MET A 253      -9.029  18.293  16.570  1.00 82.98           N  
ATOM   1897  CA  MET A 253      -7.708  18.892  16.384  1.00 82.98           C  
ATOM   1898  C   MET A 253      -7.015  19.208  17.712  1.00 82.98           C  
ATOM   1899  CB  MET A 253      -7.833  20.174  15.546  1.00 82.98           C  
ATOM   1900  O   MET A 253      -5.791  19.313  17.769  1.00 82.98           O  
ATOM   1901  CG  MET A 253      -8.250  19.901  14.102  1.00 82.98           C  
ATOM   1902  SD  MET A 253      -7.083  18.839  13.222  1.00 82.98           S  
ATOM   1903  CE  MET A 253      -7.856  18.816  11.599  1.00 82.98           C  
ATOM   1904  N   ARG A 254      -7.779  19.312  18.808  1.00 82.66           N  
ATOM   1905  CA  ARG A 254      -7.228  19.532  20.145  1.00 82.66           C  
ATOM   1906  C   ARG A 254      -6.418  18.327  20.622  1.00 82.66           C  
ATOM   1907  CB  ARG A 254      -8.345  19.888  21.138  1.00 82.66           C  
ATOM   1908  O   ARG A 254      -5.520  18.517  21.432  1.00 82.66           O  
ATOM   1909  CG  ARG A 254      -9.204  21.070  20.658  1.00 82.66           C  
ATOM   1910  CD  ARG A 254     -10.351  21.346  21.633  1.00 82.66           C  
ATOM   1911  NE  ARG A 254     -11.179  22.476  21.169  1.00 82.66           N  
ATOM   1912  NH1 ARG A 254     -12.617  22.570  22.955  1.00 82.66           N  
ATOM   1913  NH2 ARG A 254     -12.880  23.986  21.247  1.00 82.66           N  
ATOM   1914  CZ  ARG A 254     -12.217  23.004  21.791  1.00 82.66           C  
ATOM   1915  N   LEU A 255      -6.646  17.121  20.094  1.00 83.40           N  
ATOM   1916  CA  LEU A 255      -5.836  15.941  20.423  1.00 83.40           C  
ATOM   1917  C   LEU A 255      -4.372  16.092  19.981  1.00 83.40           C  
ATOM   1918  CB  LEU A 255      -6.479  14.675  19.826  1.00 83.40           C  
ATOM   1919  O   LEU A 255      -3.485  15.634  20.696  1.00 83.40           O  
ATOM   1920  CG  LEU A 255      -7.835  14.289  20.450  1.00 83.40           C  
ATOM   1921  CD1 LEU A 255      -8.452  13.119  19.684  1.00 83.40           C  
ATOM   1922  CD2 LEU A 255      -7.709  13.864  21.918  1.00 83.40           C  
ATOM   1923  N   PHE A 256      -4.088  16.818  18.892  1.00 85.39           N  
ATOM   1924  CA  PHE A 256      -2.707  17.098  18.467  1.00 85.39           C  
ATOM   1925  C   PHE A 256      -1.949  18.023  19.428  1.00 85.39           C  
ATOM   1926  CB  PHE A 256      -2.693  17.692  17.055  1.00 85.39           C  
ATOM   1927  O   PHE A 256      -0.721  18.037  19.424  1.00 85.39           O  
ATOM   1928  CG  PHE A 256      -3.128  16.720  15.983  1.00 85.39           C  
ATOM   1929  CD1 PHE A 256      -2.247  15.717  15.542  1.00 85.39           C  
ATOM   1930  CD2 PHE A 256      -4.409  16.822  15.414  1.00 85.39           C  
ATOM   1931  CE1 PHE A 256      -2.653  14.829  14.533  1.00 85.39           C  
ATOM   1932  CE2 PHE A 256      -4.815  15.925  14.413  1.00 85.39           C  
ATOM   1933  CZ  PHE A 256      -3.933  14.928  13.967  1.00 85.39           C  
ATOM   1934  N   THR A 257      -2.650  18.768  20.292  1.00 85.52           N  
ATOM   1935  CA  THR A 257      -1.992  19.549  21.355  1.00 85.52           C  
ATOM   1936  C   THR A 257      -1.416  18.653  22.452  1.00 85.52           C  
ATOM   1937  CB  THR A 257      -2.907  20.618  21.973  1.00 85.52           C  
ATOM   1938  O   THR A 257      -0.489  19.052  23.162  1.00 85.52           O  
ATOM   1939  CG2 THR A 257      -3.554  21.518  20.921  1.00 85.52           C  
ATOM   1940  OG1 THR A 257      -3.930  20.071  22.768  1.00 85.52           O  
ATOM   1941  N   HIS A 258      -1.909  17.415  22.573  1.00 86.78           N  
ATOM   1942  CA  HIS A 258      -1.371  16.453  23.514  1.00 86.78           C  
ATOM   1943  C   HIS A 258      -0.077  15.845  22.965  1.00 86.78           C  
ATOM   1944  CB  HIS A 258      -2.422  15.395  23.860  1.00 86.78           C  
ATOM   1945  O   HIS A 258      -0.084  15.041  22.033  1.00 86.78           O  
ATOM   1946  CG  HIS A 258      -2.020  14.637  25.093  1.00 86.78           C  
ATOM   1947  CD2 HIS A 258      -2.335  14.975  26.379  1.00 86.78           C  
ATOM   1948  ND1 HIS A 258      -1.209  13.529  25.146  1.00 86.78           N  
ATOM   1949  CE1 HIS A 258      -1.048  13.208  26.442  1.00 86.78           C  
ATOM   1950  NE2 HIS A 258      -1.687  14.079  27.227  1.00 86.78           N  
ATOM   1951  N   ARG A 259       1.055  16.196  23.586  1.00 86.41           N  
ATOM   1952  CA  ARG A 259       2.403  15.791  23.144  1.00 86.41           C  
ATOM   1953  C   ARG A 259       2.562  14.289  22.900  1.00 86.41           C  
ATOM   1954  CB  ARG A 259       3.442  16.252  24.175  1.00 86.41           C  
ATOM   1955  O   ARG A 259       3.266  13.919  21.966  1.00 86.41           O  
ATOM   1956  CG  ARG A 259       3.866  17.711  23.968  1.00 86.41           C  
ATOM   1957  CD  ARG A 259       4.820  18.113  25.101  1.00 86.41           C  
ATOM   1958  NE  ARG A 259       5.752  19.177  24.680  1.00 86.41           N  
ATOM   1959  NH1 ARG A 259       7.722  18.165  25.320  1.00 86.41           N  
ATOM   1960  NH2 ARG A 259       7.774  20.127  24.257  1.00 86.41           N  
ATOM   1961  CZ  ARG A 259       7.071  19.152  24.763  1.00 86.41           C  
ATOM   1962  N   ILE A 260       1.931  13.434  23.711  1.00 85.41           N  
ATOM   1963  CA  ILE A 260       2.028  11.972  23.543  1.00 85.41           C  
ATOM   1964  C   ILE A 260       1.283  11.518  22.283  1.00 85.41           C  
ATOM   1965  CB  ILE A 260       1.533  11.207  24.793  1.00 85.41           C  
ATOM   1966  O   ILE A 260       1.818  10.713  21.528  1.00 85.41           O  
ATOM   1967  CG1 ILE A 260       2.281  11.683  26.061  1.00 85.41           C  
ATOM   1968  CG2 ILE A 260       1.691   9.690  24.590  1.00 85.41           C  
ATOM   1969  CD1 ILE A 260       1.892  10.946  27.350  1.00 85.41           C  
ATOM   1970  N   ILE A 261       0.102  12.087  22.012  1.00 86.97           N  
ATOM   1971  CA  ILE A 261      -0.680  11.761  20.811  1.00 86.97           C  
ATOM   1972  C   ILE A 261       0.077  12.236  19.574  1.00 86.97           C  
ATOM   1973  CB  ILE A 261      -2.100  12.370  20.877  1.00 86.97           C  
ATOM   1974  O   ILE A 261       0.258  11.466  18.639  1.00 86.97           O  
ATOM   1975  CG1 ILE A 261      -2.885  11.721  22.040  1.00 86.97           C  
ATOM   1976  CG2 ILE A 261      -2.832  12.198  19.532  1.00 86.97           C  
ATOM   1977  CD1 ILE A 261      -4.309  12.251  22.232  1.00 86.97           C  
ATOM   1978  N   LEU A 262       0.592  13.469  19.598  1.00 89.72           N  
ATOM   1979  CA  LEU A 262       1.412  13.996  18.509  1.00 89.72           C  
ATOM   1980  C   LEU A 262       2.664  13.141  18.264  1.00 89.72           C  
ATOM   1981  CB  LEU A 262       1.783  15.451  18.833  1.00 89.72           C  
ATOM   1982  O   LEU A 262       2.997  12.865  17.118  1.00 89.72           O  
ATOM   1983  CG  LEU A 262       2.586  16.149  17.719  1.00 89.72           C  
ATOM   1984  CD1 LEU A 262       1.783  16.286  16.425  1.00 89.72           C  
ATOM   1985  CD2 LEU A 262       2.988  17.545  18.193  1.00 89.72           C  
ATOM   1986  N   SER A 263       3.337  12.696  19.331  1.00 88.00           N  
ATOM   1987  CA  SER A 263       4.506  11.812  19.218  1.00 88.00           C  
ATOM   1988  C   SER A 263       4.125  10.479  18.573  1.00 88.00           C  
ATOM   1989  CB  SER A 263       5.162  11.564  20.581  1.00 88.00           C  
ATOM   1990  O   SER A 263       4.804  10.049  17.650  1.00 88.00           O  
ATOM   1991  OG  SER A 263       5.578  12.788  21.170  1.00 88.00           O  
ATOM   1992  N   GLY A 264       3.007   9.872  18.990  1.00 89.26           N  
ATOM   1993  CA  GLY A 264       2.477   8.667  18.354  1.00 89.26           C  
ATOM   1994  C   GLY A 264       2.189   8.883  16.868  1.00 89.26           C  
ATOM   1995  O   GLY A 264       2.716   8.162  16.034  1.00 89.26           O  
ATOM   1996  N   VAL A 265       1.471   9.949  16.507  1.00 91.30           N  
ATOM   1997  CA  VAL A 265       1.195  10.282  15.098  1.00 91.30           C  
ATOM   1998  C   VAL A 265       2.479  10.400  14.277  1.00 91.30           C  
ATOM   1999  CB  VAL A 265       0.373  11.578  14.996  1.00 91.30           C  
ATOM   2000  O   VAL A 265       2.581   9.787  13.217  1.00 91.30           O  
ATOM   2001  CG1 VAL A 265       0.314  12.119  13.560  1.00 91.30           C  
ATOM   2002  CG2 VAL A 265      -1.053  11.316  15.489  1.00 91.30           C  
ATOM   2003  N   VAL A 266       3.473  11.147  14.766  1.00 90.80           N  
ATOM   2004  CA  VAL A 266       4.765  11.297  14.079  1.00 90.80           C  
ATOM   2005  C   VAL A 266       5.468   9.947  13.940  1.00 90.80           C  
ATOM   2006  CB  VAL A 266       5.655  12.322  14.811  1.00 90.80           C  
ATOM   2007  O   VAL A 266       6.019   9.657  12.878  1.00 90.80           O  
ATOM   2008  CG1 VAL A 266       7.091  12.358  14.273  1.00 90.80           C  
ATOM   2009  CG2 VAL A 266       5.080  13.738  14.659  1.00 90.80           C  
ATOM   2010  N   MET A 267       5.421   9.097  14.969  1.00 88.79           N  
ATOM   2011  CA  MET A 267       5.974   7.744  14.911  1.00 88.79           C  
ATOM   2012  C   MET A 267       5.278   6.881  13.851  1.00 88.79           C  
ATOM   2013  CB  MET A 267       5.885   7.055  16.280  1.00 88.79           C  
ATOM   2014  O   MET A 267       5.975   6.285  13.032  1.00 88.79           O  
ATOM   2015  CG  MET A 267       6.816   7.605  17.368  1.00 88.79           C  
ATOM   2016  SD  MET A 267       6.449   7.009  19.041  1.00 88.79           S  
ATOM   2017  CE  MET A 267       6.312   5.230  18.715  1.00 88.79           C  
ATOM   2018  N   ALA A 268       3.940   6.840  13.826  1.00 90.14           N  
ATOM   2019  CA  ALA A 268       3.182   6.084  12.826  1.00 90.14           C  
ATOM   2020  C   ALA A 268       3.459   6.573  11.405  1.00 90.14           C  
ATOM   2021  CB  ALA A 268       1.678   6.159  13.121  1.00 90.14           C  
ATOM   2022  O   ALA A 268       3.790   5.764  10.538  1.00 90.14           O  
ATOM   2023  N   MET A 269       3.383   7.890  11.181  1.00 91.56           N  
ATOM   2024  CA  MET A 269       3.666   8.486   9.874  1.00 91.56           C  
ATOM   2025  C   MET A 269       5.067   8.124   9.405  1.00 91.56           C  
ATOM   2026  CB  MET A 269       3.560  10.016   9.920  1.00 91.56           C  
ATOM   2027  O   MET A 269       5.239   7.705   8.270  1.00 91.56           O  
ATOM   2028  CG  MET A 269       2.113  10.496   9.981  1.00 91.56           C  
ATOM   2029  SD  MET A 269       1.892  12.290   9.892  1.00 91.56           S  
ATOM   2030  CE  MET A 269       2.340  12.548   8.153  1.00 91.56           C  
ATOM   2031  N   THR A 270       6.066   8.251  10.276  1.00 90.10           N  
ATOM   2032  CA  THR A 270       7.458   7.966   9.914  1.00 90.10           C  
ATOM   2033  C   THR A 270       7.658   6.493   9.599  1.00 90.10           C  
ATOM   2034  CB  THR A 270       8.409   8.366  11.036  1.00 90.10           C  
ATOM   2035  O   THR A 270       8.250   6.174   8.573  1.00 90.10           O  
ATOM   2036  CG2 THR A 270       9.870   8.173  10.628  1.00 90.10           C  
ATOM   2037  OG1 THR A 270       8.191   9.724  11.338  1.00 90.10           O  
ATOM   2038  N   ALA A 271       7.153   5.596  10.450  1.00 89.44           N  
ATOM   2039  CA  ALA A 271       7.270   4.163  10.221  1.00 89.44           C  
ATOM   2040  C   ALA A 271       6.660   3.783   8.864  1.00 89.44           C  
ATOM   2041  CB  ALA A 271       6.614   3.422  11.389  1.00 89.44           C  
ATOM   2042  O   ALA A 271       7.318   3.108   8.076  1.00 89.44           O  
ATOM   2043  N   MET A 272       5.473   4.311   8.545  1.00 90.30           N  
ATOM   2044  CA  MET A 272       4.832   4.111   7.244  1.00 90.30           C  
ATOM   2045  C   MET A 272       5.592   4.742   6.078  1.00 90.30           C  
ATOM   2046  CB  MET A 272       3.395   4.645   7.277  1.00 90.30           C  
ATOM   2047  O   MET A 272       5.801   4.067   5.076  1.00 90.30           O  
ATOM   2048  CG  MET A 272       2.444   3.635   7.900  1.00 90.30           C  
ATOM   2049  SD  MET A 272       2.340   2.118   6.923  1.00 90.30           S  
ATOM   2050  CE  MET A 272       2.915   0.935   8.145  1.00 90.30           C  
ATOM   2051  N   ILE A 273       6.069   5.985   6.219  1.00 91.61           N  
ATOM   2052  CA  ILE A 273       6.895   6.660   5.204  1.00 91.61           C  
ATOM   2053  C   ILE A 273       8.078   5.777   4.827  1.00 91.61           C  
ATOM   2054  CB  ILE A 273       7.372   8.049   5.708  1.00 91.61           C  
ATOM   2055  O   ILE A 273       8.361   5.578   3.649  1.00 91.61           O  
ATOM   2056  CG1 ILE A 273       6.232   9.076   5.579  1.00 91.61           C  
ATOM   2057  CG2 ILE A 273       8.628   8.576   4.986  1.00 91.61           C  
ATOM   2058  CD1 ILE A 273       6.436  10.380   6.360  1.00 91.61           C  
ATOM   2059  N   THR A 274       8.758   5.237   5.837  1.00 91.52           N  
ATOM   2060  CA  THR A 274       9.947   4.425   5.618  1.00 91.52           C  
ATOM   2061  C   THR A 274       9.632   3.036   5.088  1.00 91.52           C  
ATOM   2062  CB  THR A 274      10.823   4.372   6.868  1.00 91.52           C  
ATOM   2063  O   THR A 274      10.288   2.614   4.145  1.00 91.52           O  
ATOM   2064  CG2 THR A 274      11.340   5.773   7.202  1.00 91.52           C  
ATOM   2065  OG1 THR A 274      10.165   3.838   8.000  1.00 91.52           O  
ATOM   2066  N   LEU A 275       8.624   2.342   5.622  1.00 89.85           N  
ATOM   2067  CA  LEU A 275       8.287   0.986   5.190  1.00 89.85           C  
ATOM   2068  C   LEU A 275       7.772   0.973   3.746  1.00 89.85           C  
ATOM   2069  CB  LEU A 275       7.266   0.391   6.177  1.00 89.85           C  
ATOM   2070  O   LEU A 275       8.301   0.246   2.914  1.00 89.85           O  
ATOM   2071  CG  LEU A 275       6.950  -1.096   5.926  1.00 89.85           C  
ATOM   2072  CD1 LEU A 275       8.152  -1.993   6.242  1.00 89.85           C  
ATOM   2073  CD2 LEU A 275       5.789  -1.522   6.826  1.00 89.85           C  
ATOM   2074  N   VAL A 276       6.797   1.829   3.433  1.00 90.11           N  
ATOM   2075  CA  VAL A 276       6.198   1.913   2.092  1.00 90.11           C  
ATOM   2076  C   VAL A 276       7.207   2.470   1.085  1.00 90.11           C  
ATOM   2077  CB  VAL A 276       4.917   2.768   2.145  1.00 90.11           C  
ATOM   2078  O   VAL A 276       7.340   1.945  -0.019  1.00 90.11           O  
ATOM   2079  CG1 VAL A 276       4.220   2.913   0.791  1.00 90.11           C  
ATOM   2080  CG2 VAL A 276       3.893   2.143   3.106  1.00 90.11           C  
ATOM   2081  N   GLY A 277       7.976   3.493   1.474  1.00 91.60           N  
ATOM   2082  CA  GLY A 277       9.048   4.034   0.639  1.00 91.60           C  
ATOM   2083  C   GLY A 277      10.138   3.004   0.327  1.00 91.60           C  
ATOM   2084  O   GLY A 277      10.584   2.906  -0.816  1.00 91.60           O  
ATOM   2085  N   PHE A 278      10.524   2.194   1.318  1.00 92.98           N  
ATOM   2086  CA  PHE A 278      11.458   1.084   1.142  1.00 92.98           C  
ATOM   2087  C   PHE A 278      10.918   0.024   0.186  1.00 92.98           C  
ATOM   2088  CB  PHE A 278      11.765   0.448   2.502  1.00 92.98           C  
ATOM   2089  O   PHE A 278      11.627  -0.372  -0.735  1.00 92.98           O  
ATOM   2090  CG  PHE A 278      12.568  -0.828   2.406  1.00 92.98           C  
ATOM   2091  CD1 PHE A 278      11.955  -2.084   2.587  1.00 92.98           C  
ATOM   2092  CD2 PHE A 278      13.927  -0.749   2.072  1.00 92.98           C  
ATOM   2093  CE1 PHE A 278      12.724  -3.257   2.474  1.00 92.98           C  
ATOM   2094  CE2 PHE A 278      14.685  -1.917   1.937  1.00 92.98           C  
ATOM   2095  CZ  PHE A 278      14.093  -3.168   2.168  1.00 92.98           C  
ATOM   2096  N   GLU A 279       9.673  -0.420   0.379  1.00 91.41           N  
ATOM   2097  CA  GLU A 279       9.070  -1.439  -0.480  1.00 91.41           C  
ATOM   2098  C   GLU A 279       9.032  -1.005  -1.945  1.00 91.41           C  
ATOM   2099  CB  GLU A 279       7.643  -1.758  -0.027  1.00 91.41           C  
ATOM   2100  O   GLU A 279       9.399  -1.784  -2.826  1.00 91.41           O  
ATOM   2101  CG  GLU A 279       7.569  -2.649   1.218  1.00 91.41           C  
ATOM   2102  CD  GLU A 279       6.117  -2.963   1.612  1.00 91.41           C  
ATOM   2103  OE1 GLU A 279       5.951  -3.663   2.638  1.00 91.41           O  
ATOM   2104  OE2 GLU A 279       5.193  -2.520   0.884  1.00 91.41           O  
ATOM   2105  N   LEU A 280       8.649   0.249  -2.202  1.00 90.13           N  
ATOM   2106  CA  LEU A 280       8.649   0.818  -3.544  1.00 90.13           C  
ATOM   2107  C   LEU A 280      10.048   0.802  -4.172  1.00 90.13           C  
ATOM   2108  CB  LEU A 280       8.098   2.250  -3.459  1.00 90.13           C  
ATOM   2109  O   LEU A 280      10.208   0.355  -5.308  1.00 90.13           O  
ATOM   2110  CG  LEU A 280       8.102   2.988  -4.810  1.00 90.13           C  
ATOM   2111  CD1 LEU A 280       7.128   2.350  -5.799  1.00 90.13           C  
ATOM   2112  CD2 LEU A 280       7.692   4.437  -4.575  1.00 90.13           C  
ATOM   2113  N   LEU A 281      11.058   1.296  -3.451  1.00 91.54           N  
ATOM   2114  CA  LEU A 281      12.422   1.373  -3.973  1.00 91.54           C  
ATOM   2115  C   LEU A 281      13.042  -0.002  -4.206  1.00 91.54           C  
ATOM   2116  CB  LEU A 281      13.316   2.156  -3.007  1.00 91.54           C  
ATOM   2117  O   LEU A 281      13.681  -0.208  -5.236  1.00 91.54           O  
ATOM   2118  CG  LEU A 281      13.159   3.678  -2.995  1.00 91.54           C  
ATOM   2119  CD1 LEU A 281      14.403   4.261  -2.330  1.00 91.54           C  
ATOM   2120  CD2 LEU A 281      13.081   4.295  -4.385  1.00 91.54           C  
ATOM   2121  N   MET A 282      12.844  -0.932  -3.272  1.00 92.81           N  
ATOM   2122  CA  MET A 282      13.346  -2.297  -3.405  1.00 92.81           C  
ATOM   2123  C   MET A 282      12.730  -3.002  -4.598  1.00 92.81           C  
ATOM   2124  CB  MET A 282      13.033  -3.117  -2.151  1.00 92.81           C  
ATOM   2125  O   MET A 282      13.451  -3.594  -5.397  1.00 92.81           O  
ATOM   2126  CG  MET A 282      14.044  -2.877  -1.041  1.00 92.81           C  
ATOM   2127  SD  MET A 282      15.794  -3.096  -1.461  1.00 92.81           S  
ATOM   2128  CE  MET A 282      15.841  -4.805  -2.069  1.00 92.81           C  
ATOM   2129  N   ALA A 283      11.408  -2.913  -4.753  1.00 91.49           N  
ATOM   2130  CA  ALA A 283      10.728  -3.536  -5.877  1.00 91.49           C  
ATOM   2131  C   ALA A 283      11.247  -3.004  -7.221  1.00 91.49           C  
ATOM   2132  CB  ALA A 283       9.227  -3.294  -5.720  1.00 91.49           C  
ATOM   2133  O   ALA A 283      11.386  -3.774  -8.171  1.00 91.49           O  
ATOM   2134  N   GLN A 284      11.560  -1.707  -7.301  1.00 92.02           N  
ATOM   2135  CA  GLN A 284      12.120  -1.105  -8.508  1.00 92.02           C  
ATOM   2136  C   GLN A 284      13.581  -1.494  -8.752  1.00 92.02           C  
ATOM   2137  CB  GLN A 284      11.970   0.416  -8.452  1.00 92.02           C  
ATOM   2138  O   GLN A 284      13.920  -1.782  -9.896  1.00 92.02           O  
ATOM   2139  CG  GLN A 284      10.516   0.858  -8.646  1.00 92.02           C  
ATOM   2140  CD  GLN A 284      10.365   2.372  -8.731  1.00 92.02           C  
ATOM   2141  NE2 GLN A 284       9.172   2.853  -9.004  1.00 92.02           N  
ATOM   2142  OE1 GLN A 284      11.288   3.159  -8.595  1.00 92.02           O  
ATOM   2143  N   GLU A 285      14.438  -1.538  -7.729  1.00 93.14           N  
ATOM   2144  CA  GLU A 285      15.842  -1.939  -7.908  1.00 93.14           C  
ATOM   2145  C   GLU A 285      15.958  -3.389  -8.372  1.00 93.14           C  
ATOM   2146  CB  GLU A 285      16.630  -1.766  -6.604  1.00 93.14           C  
ATOM   2147  O   GLU A 285      16.612  -3.685  -9.372  1.00 93.14           O  
ATOM   2148  CG  GLU A 285      18.134  -1.933  -6.891  1.00 93.14           C  
ATOM   2149  CD  GLU A 285      19.018  -1.527  -5.716  1.00 93.14           C  
ATOM   2150  OE1 GLU A 285      20.192  -1.939  -5.682  1.00 93.14           O  
ATOM   2151  OE2 GLU A 285      18.517  -0.746  -4.890  1.00 93.14           O  
ATOM   2152  N   LEU A 286      15.263  -4.293  -7.682  1.00 93.68           N  
ATOM   2153  CA  LEU A 286      15.286  -5.719  -7.987  1.00 93.68           C  
ATOM   2154  C   LEU A 286      14.859  -5.993  -9.436  1.00 93.68           C  
ATOM   2155  CB  LEU A 286      14.382  -6.435  -6.972  1.00 93.68           C  
ATOM   2156  O   LEU A 286      15.466  -6.821 -10.110  1.00 93.68           O  
ATOM   2157  CG  LEU A 286      14.941  -6.449  -5.534  1.00 93.68           C  
ATOM   2158  CD1 LEU A 286      13.874  -7.017  -4.598  1.00 93.68           C  
ATOM   2159  CD2 LEU A 286      16.219  -7.275  -5.364  1.00 93.68           C  
ATOM   2160  N   GLN A 287      13.873  -5.256  -9.947  1.00 93.45           N  
ATOM   2161  CA  GLN A 287      13.371  -5.453 -11.306  1.00 93.45           C  
ATOM   2162  C   GLN A 287      14.174  -4.686 -12.366  1.00 93.45           C  
ATOM   2163  CB  GLN A 287      11.887  -5.084 -11.352  1.00 93.45           C  
ATOM   2164  O   GLN A 287      14.597  -5.271 -13.359  1.00 93.45           O  
ATOM   2165  CG  GLN A 287      11.030  -6.050 -10.521  1.00 93.45           C  
ATOM   2166  CD  GLN A 287       9.570  -5.650 -10.571  1.00 93.45           C  
ATOM   2167  NE2 GLN A 287       9.049  -5.044  -9.532  1.00 93.45           N  
ATOM   2168  OE1 GLN A 287       8.883  -5.807 -11.564  1.00 93.45           O  
ATOM   2169  N   PHE A 288      14.421  -3.384 -12.189  1.00 89.88           N  
ATOM   2170  CA  PHE A 288      15.100  -2.581 -13.213  1.00 89.88           C  
ATOM   2171  C   PHE A 288      16.621  -2.773 -13.239  1.00 89.88           C  
ATOM   2172  CB  PHE A 288      14.779  -1.092 -13.033  1.00 89.88           C  
ATOM   2173  O   PHE A 288      17.231  -2.700 -14.310  1.00 89.88           O  
ATOM   2174  CG  PHE A 288      13.402  -0.633 -13.474  1.00 89.88           C  
ATOM   2175  CD1 PHE A 288      12.959  -0.905 -14.783  1.00 89.88           C  
ATOM   2176  CD2 PHE A 288      12.613   0.165 -12.625  1.00 89.88           C  
ATOM   2177  CE1 PHE A 288      11.743  -0.374 -15.245  1.00 89.88           C  
ATOM   2178  CE2 PHE A 288      11.397   0.703 -13.089  1.00 89.88           C  
ATOM   2179  CZ  PHE A 288      10.971   0.445 -14.404  1.00 89.88           C  
ATOM   2180  N   VAL A 289      17.244  -2.989 -12.078  1.00 92.15           N  
ATOM   2181  CA  VAL A 289      18.701  -3.126 -11.958  1.00 92.15           C  
ATOM   2182  C   VAL A 289      19.111  -4.586 -12.025  1.00 92.15           C  
ATOM   2183  CB  VAL A 289      19.251  -2.436 -10.697  1.00 92.15           C  
ATOM   2184  O   VAL A 289      19.920  -4.946 -12.879  1.00 92.15           O  
ATOM   2185  CG1 VAL A 289      20.771  -2.555 -10.608  1.00 92.15           C  
ATOM   2186  CG2 VAL A 289      18.884  -0.946 -10.685  1.00 92.15           C  
ATOM   2187  N   HIS A 290      18.527  -5.425 -11.169  1.00 92.24           N  
ATOM   2188  CA  HIS A 290      18.884  -6.844 -11.102  1.00 92.24           C  
ATOM   2189  C   HIS A 290      18.141  -7.716 -12.120  1.00 92.24           C  
ATOM   2190  CB  HIS A 290      18.744  -7.361  -9.666  1.00 92.24           C  
ATOM   2191  O   HIS A 290      18.500  -8.879 -12.287  1.00 92.24           O  
ATOM   2192  CG  HIS A 290      19.689  -6.677  -8.721  1.00 92.24           C  
ATOM   2193  CD2 HIS A 290      19.388  -5.673  -7.842  1.00 92.24           C  
ATOM   2194  ND1 HIS A 290      21.042  -6.913  -8.625  1.00 92.24           N  
ATOM   2195  CE1 HIS A 290      21.547  -6.072  -7.707  1.00 92.24           C  
ATOM   2196  NE2 HIS A 290      20.573  -5.306  -7.205  1.00 92.24           N  
ATOM   2197  N   GLY A 291      17.153  -7.168 -12.836  1.00 90.07           N  
ATOM   2198  CA  GLY A 291      16.439  -7.889 -13.890  1.00 90.07           C  
ATOM   2199  C   GLY A 291      15.547  -9.016 -13.375  1.00 90.07           C  
ATOM   2200  O   GLY A 291      15.193  -9.895 -14.157  1.00 90.07           O  
ATOM   2201  N   LEU A 292      15.208  -9.013 -12.083  1.00 93.08           N  
ATOM   2202  CA  LEU A 292      14.308 -10.002 -11.504  1.00 93.08           C  
ATOM   2203  C   LEU A 292      12.885  -9.797 -12.024  1.00 93.08           C  
ATOM   2204  CB  LEU A 292      14.356  -9.944  -9.966  1.00 93.08           C  
ATOM   2205  O   LEU A 292      12.435  -8.669 -12.239  1.00 93.08           O  
ATOM   2206  CG  LEU A 292      15.729 -10.268  -9.350  1.00 93.08           C  
ATOM   2207  CD1 LEU A 292      15.618 -10.283  -7.825  1.00 93.08           C  
ATOM   2208  CD2 LEU A 292      16.270 -11.633  -9.779  1.00 93.08           C  
ATOM   2209  N   SER A 293      12.158 -10.897 -12.177  1.00 92.26           N  
ATOM   2210  CA  SER A 293      10.717 -10.866 -12.406  1.00 92.26           C  
ATOM   2211  C   SER A 293       9.972 -10.244 -11.211  1.00 92.26           C  
ATOM   2212  CB  SER A 293      10.192 -12.279 -12.670  1.00 92.26           C  
ATOM   2213  O   SER A 293      10.482 -10.236 -10.082  1.00 92.26           O  
ATOM   2214  OG  SER A 293      10.445 -13.088 -11.543  1.00 92.26           O  
ATOM   2215  N   PRO A 294       8.731  -9.755 -11.402  1.00 90.26           N  
ATOM   2216  CA  PRO A 294       7.896  -9.298 -10.294  1.00 90.26           C  
ATOM   2217  C   PRO A 294       7.709 -10.366  -9.206  1.00 90.26           C  
ATOM   2218  CB  PRO A 294       6.556  -8.922 -10.935  1.00 90.26           C  
ATOM   2219  O   PRO A 294       7.693 -10.050  -8.016  1.00 90.26           O  
ATOM   2220  CG  PRO A 294       6.911  -8.586 -12.379  1.00 90.26           C  
ATOM   2221  CD  PRO A 294       8.058  -9.547 -12.677  1.00 90.26           C  
ATOM   2222  N   TYR A 295       7.596 -11.640  -9.596  1.00 92.05           N  
ATOM   2223  CA  TYR A 295       7.514 -12.753  -8.654  1.00 92.05           C  
ATOM   2224  C   TYR A 295       8.799 -12.907  -7.834  1.00 92.05           C  
ATOM   2225  CB  TYR A 295       7.185 -14.038  -9.419  1.00 92.05           C  
ATOM   2226  O   TYR A 295       8.737 -12.936  -6.604  1.00 92.05           O  
ATOM   2227  CG  TYR A 295       7.290 -15.279  -8.558  1.00 92.05           C  
ATOM   2228  CD1 TYR A 295       8.344 -16.188  -8.761  1.00 92.05           C  
ATOM   2229  CD2 TYR A 295       6.366 -15.489  -7.519  1.00 92.05           C  
ATOM   2230  CE1 TYR A 295       8.466 -17.320  -7.935  1.00 92.05           C  
ATOM   2231  CE2 TYR A 295       6.479 -16.623  -6.692  1.00 92.05           C  
ATOM   2232  OH  TYR A 295       7.643 -18.638  -6.109  1.00 92.05           O  
ATOM   2233  CZ  TYR A 295       7.528 -17.542  -6.904  1.00 92.05           C  
ATOM   2234  N   GLU A 296       9.961 -12.948  -8.487  1.00 93.84           N  
ATOM   2235  CA  GLU A 296      11.257 -13.071  -7.809  1.00 93.84           C  
ATOM   2236  C   GLU A 296      11.530 -11.887  -6.877  1.00 93.84           C  
ATOM   2237  CB  GLU A 296      12.375 -13.161  -8.847  1.00 93.84           C  
ATOM   2238  O   GLU A 296      11.993 -12.088  -5.755  1.00 93.84           O  
ATOM   2239  CG  GLU A 296      12.412 -14.520  -9.562  1.00 93.84           C  
ATOM   2240  CD  GLU A 296      13.271 -14.465 -10.832  1.00 93.84           C  
ATOM   2241  OE1 GLU A 296      13.990 -15.451 -11.092  1.00 93.84           O  
ATOM   2242  OE2 GLU A 296      13.166 -13.438 -11.545  1.00 93.84           O  
ATOM   2243  N   ALA A 297      11.179 -10.664  -7.288  1.00 92.81           N  
ATOM   2244  CA  ALA A 297      11.278  -9.483  -6.435  1.00 92.81           C  
ATOM   2245  C   ALA A 297      10.376  -9.604  -5.192  1.00 92.81           C  
ATOM   2246  CB  ALA A 297      10.946  -8.242  -7.272  1.00 92.81           C  
ATOM   2247  O   ALA A 297      10.816  -9.332  -4.072  1.00 92.81           O  
ATOM   2248  N   GLY A 298       9.138 -10.080  -5.363  1.00 92.07           N  
ATOM   2249  CA  GLY A 298       8.222 -10.358  -4.256  1.00 92.07           C  
ATOM   2250  C   GLY A 298       8.757 -11.420  -3.288  1.00 92.07           C  
ATOM   2251  O   GLY A 298       8.687 -11.236  -2.072  1.00 92.07           O  
ATOM   2252  N   VAL A 299       9.347 -12.501  -3.810  1.00 94.06           N  
ATOM   2253  CA  VAL A 299       9.989 -13.553  -3.003  1.00 94.06           C  
ATOM   2254  C   VAL A 299      11.207 -13.007  -2.260  1.00 94.06           C  
ATOM   2255  CB  VAL A 299      10.371 -14.765  -3.876  1.00 94.06           C  
ATOM   2256  O   VAL A 299      11.371 -13.284  -1.075  1.00 94.06           O  
ATOM   2257  CG1 VAL A 299      11.222 -15.803  -3.128  1.00 94.06           C  
ATOM   2258  CG2 VAL A 299       9.111 -15.494  -4.360  1.00 94.06           C  
ATOM   2259  N   PHE A 300      12.033 -12.187  -2.909  1.00 94.45           N  
ATOM   2260  CA  PHE A 300      13.204 -11.577  -2.278  1.00 94.45           C  
ATOM   2261  C   PHE A 300      12.821 -10.658  -1.109  1.00 94.45           C  
ATOM   2262  CB  PHE A 300      13.991 -10.808  -3.341  1.00 94.45           C  
ATOM   2263  O   PHE A 300      13.544 -10.575  -0.118  1.00 94.45           O  
ATOM   2264  CG  PHE A 300      15.359 -10.365  -2.866  1.00 94.45           C  
ATOM   2265  CD1 PHE A 300      15.517  -9.164  -2.149  1.00 94.45           C  
ATOM   2266  CD2 PHE A 300      16.477 -11.176  -3.123  1.00 94.45           C  
ATOM   2267  CE1 PHE A 300      16.791  -8.768  -1.704  1.00 94.45           C  
ATOM   2268  CE2 PHE A 300      17.748 -10.783  -2.676  1.00 94.45           C  
ATOM   2269  CZ  PHE A 300      17.908  -9.577  -1.971  1.00 94.45           C  
ATOM   2270  N   MET A 301      11.664  -9.997  -1.194  1.00 92.93           N  
ATOM   2271  CA  MET A 301      11.141  -9.117  -0.148  1.00 92.93           C  
ATOM   2272  C   MET A 301      10.425  -9.853   0.997  1.00 92.93           C  
ATOM   2273  CB  MET A 301      10.252  -8.043  -0.786  1.00 92.93           C  
ATOM   2274  O   MET A 301      10.110  -9.228   2.010  1.00 92.93           O  
ATOM   2275  CG  MET A 301      11.052  -7.059  -1.650  1.00 92.93           C  
ATOM   2276  SD  MET A 301      10.045  -5.840  -2.534  1.00 92.93           S  
ATOM   2277  CE  MET A 301       9.375  -4.901  -1.142  1.00 92.93           C  
ATOM   2278  N   LEU A 302      10.229 -11.174   0.919  1.00 93.01           N  
ATOM   2279  CA  LEU A 302       9.577 -11.956   1.979  1.00 93.01           C  
ATOM   2280  C   LEU A 302      10.110 -11.699   3.399  1.00 93.01           C  
ATOM   2281  CB  LEU A 302       9.681 -13.460   1.672  1.00 93.01           C  
ATOM   2282  O   LEU A 302       9.284 -11.606   4.308  1.00 93.01           O  
ATOM   2283  CG  LEU A 302       8.557 -13.983   0.769  1.00 93.01           C  
ATOM   2284  CD1 LEU A 302       8.877 -15.413   0.336  1.00 93.01           C  
ATOM   2285  CD2 LEU A 302       7.236 -14.003   1.546  1.00 93.01           C  
ATOM   2286  N   PRO A 303      11.428 -11.555   3.651  1.00 94.16           N  
ATOM   2287  CA  PRO A 303      11.928 -11.339   5.006  1.00 94.16           C  
ATOM   2288  C   PRO A 303      11.350 -10.093   5.685  1.00 94.16           C  
ATOM   2289  CB  PRO A 303      13.453 -11.267   4.877  1.00 94.16           C  
ATOM   2290  O   PRO A 303      10.969 -10.174   6.854  1.00 94.16           O  
ATOM   2291  CG  PRO A 303      13.734 -12.106   3.634  1.00 94.16           C  
ATOM   2292  CD  PRO A 303      12.547 -11.767   2.741  1.00 94.16           C  
ATOM   2293  N   VAL A 304      11.216  -8.964   4.970  1.00 92.76           N  
ATOM   2294  CA  VAL A 304      10.606  -7.748   5.543  1.00 92.76           C  
ATOM   2295  C   VAL A 304       9.106  -7.940   5.778  1.00 92.76           C  
ATOM   2296  CB  VAL A 304      10.919  -6.471   4.724  1.00 92.76           C  
ATOM   2297  O   VAL A 304       8.593  -7.502   6.807  1.00 92.76           O  
ATOM   2298  CG1 VAL A 304      10.356  -6.450   3.300  1.00 92.76           C  
ATOM   2299  CG2 VAL A 304      10.439  -5.207   5.442  1.00 92.76           C  
ATOM   2300  N   MET A 305       8.422  -8.659   4.882  1.00 88.93           N  
ATOM   2301  CA  MET A 305       6.980  -8.926   4.958  1.00 88.93           C  
ATOM   2302  C   MET A 305       6.625  -9.835   6.138  1.00 88.93           C  
ATOM   2303  CB  MET A 305       6.510  -9.614   3.669  1.00 88.93           C  
ATOM   2304  O   MET A 305       5.720  -9.555   6.923  1.00 88.93           O  
ATOM   2305  CG  MET A 305       6.800  -8.820   2.401  1.00 88.93           C  
ATOM   2306  SD  MET A 305       6.326  -9.759   0.927  1.00 88.93           S  
ATOM   2307  CE  MET A 305       6.467  -8.429  -0.276  1.00 88.93           C  
ATOM   2308  N   VAL A 306       7.369 -10.932   6.288  1.00 90.54           N  
ATOM   2309  CA  VAL A 306       7.200 -11.888   7.383  1.00 90.54           C  
ATOM   2310  C   VAL A 306       7.551 -11.207   8.704  1.00 90.54           C  
ATOM   2311  CB  VAL A 306       8.056 -13.146   7.128  1.00 90.54           C  
ATOM   2312  O   VAL A 306       6.775 -11.269   9.658  1.00 90.54           O  
ATOM   2313  CG1 VAL A 306       8.049 -14.126   8.309  1.00 90.54           C  
ATOM   2314  CG2 VAL A 306       7.538 -13.923   5.908  1.00 90.54           C  
ATOM   2315  N   ALA A 307       8.679 -10.498   8.770  1.00 91.17           N  
ATOM   2316  CA  ALA A 307       9.082  -9.832  10.001  1.00 91.17           C  
ATOM   2317  C   ALA A 307       8.092  -8.742  10.439  1.00 91.17           C  
ATOM   2318  CB  ALA A 307      10.492  -9.279   9.826  1.00 91.17           C  
ATOM   2319  O   ALA A 307       7.787  -8.652  11.630  1.00 91.17           O  
ATOM   2320  N   SER A 308       7.549  -7.948   9.509  1.00 86.99           N  
ATOM   2321  CA  SER A 308       6.547  -6.926   9.832  1.00 86.99           C  
ATOM   2322  C   SER A 308       5.219  -7.547  10.274  1.00 86.99           C  
ATOM   2323  CB  SER A 308       6.366  -5.952   8.661  1.00 86.99           C  
ATOM   2324  O   SER A 308       4.682  -7.146  11.311  1.00 86.99           O  
ATOM   2325  OG  SER A 308       5.752  -6.589   7.564  1.00 86.99           O  
ATOM   2326  N   GLY A 309       4.740  -8.585   9.580  1.00 80.09           N  
ATOM   2327  CA  GLY A 309       3.497  -9.289   9.907  1.00 80.09           C  
ATOM   2328  C   GLY A 309       3.510  -9.968  11.283  1.00 80.09           C  
ATOM   2329  O   GLY A 309       2.531  -9.880  12.024  1.00 80.09           O  
ATOM   2330  N   PHE A 310       4.628 -10.595  11.666  1.00 79.84           N  
ATOM   2331  CA  PHE A 310       4.760 -11.324  12.939  1.00 79.84           C  
ATOM   2332  C   PHE A 310       5.362 -10.502  14.089  1.00 79.84           C  
ATOM   2333  CB  PHE A 310       5.517 -12.638  12.708  1.00 79.84           C  
ATOM   2334  O   PHE A 310       5.492 -11.001  15.208  1.00 79.84           O  
ATOM   2335  CG  PHE A 310       4.729 -13.650  11.899  1.00 79.84           C  
ATOM   2336  CD1 PHE A 310       3.690 -14.382  12.502  1.00 79.84           C  
ATOM   2337  CD2 PHE A 310       5.021 -13.863  10.541  1.00 79.84           C  
ATOM   2338  CE1 PHE A 310       2.950 -15.312  11.748  1.00 79.84           C  
ATOM   2339  CE2 PHE A 310       4.276 -14.778   9.781  1.00 79.84           C  
ATOM   2340  CZ  PHE A 310       3.240 -15.505  10.386  1.00 79.84           C  
ATOM   2341  N   SER A 311       5.693  -9.232  13.860  1.00 83.28           N  
ATOM   2342  CA  SER A 311       6.249  -8.345  14.892  1.00 83.28           C  
ATOM   2343  C   SER A 311       5.286  -8.077  16.055  1.00 83.28           C  
ATOM   2344  CB  SER A 311       6.604  -7.002  14.267  1.00 83.28           C  
ATOM   2345  O   SER A 311       5.737  -7.900  17.184  1.00 83.28           O  
ATOM   2346  OG  SER A 311       5.395  -6.417  13.834  1.00 83.28           O  
ATOM   2347  N   GLY A 312       3.969  -8.061  15.811  1.00 78.74           N  
ATOM   2348  CA  GLY A 312       2.963  -7.555  16.752  1.00 78.74           C  
ATOM   2349  C   GLY A 312       3.018  -8.189  18.150  1.00 78.74           C  
ATOM   2350  O   GLY A 312       3.168  -7.459  19.134  1.00 78.74           O  
ATOM   2351  N   PRO A 313       2.953  -9.530  18.275  1.00 78.85           N  
ATOM   2352  CA  PRO A 313       3.055 -10.204  19.569  1.00 78.85           C  
ATOM   2353  C   PRO A 313       4.367  -9.896  20.296  1.00 78.85           C  
ATOM   2354  CB  PRO A 313       2.934 -11.703  19.258  1.00 78.85           C  
ATOM   2355  O   PRO A 313       4.374  -9.635  21.499  1.00 78.85           O  
ATOM   2356  CG  PRO A 313       2.158 -11.738  17.943  1.00 78.85           C  
ATOM   2357  CD  PRO A 313       2.654 -10.489  17.223  1.00 78.85           C  
ATOM   2358  N   ILE A 314       5.480  -9.887  19.561  1.00 82.63           N  
ATOM   2359  CA  ILE A 314       6.813  -9.690  20.130  1.00 82.63           C  
ATOM   2360  C   ILE A 314       6.974  -8.236  20.591  1.00 82.63           C  
ATOM   2361  CB  ILE A 314       7.896 -10.089  19.109  1.00 82.63           C  
ATOM   2362  O   ILE A 314       7.434  -7.991  21.706  1.00 82.63           O  
ATOM   2363  CG1 ILE A 314       7.668 -11.502  18.513  1.00 82.63           C  
ATOM   2364  CG2 ILE A 314       9.269 -10.047  19.806  1.00 82.63           C  
ATOM   2365  CD1 ILE A 314       8.606 -11.903  17.364  1.00 82.63           C  
ATOM   2366  N   ALA A 315       6.522  -7.277  19.783  1.00 80.88           N  
ATOM   2367  CA  ALA A 315       6.489  -5.863  20.120  1.00 80.88           C  
ATOM   2368  C   ALA A 315       5.622  -5.606  21.361  1.00 80.88           C  
ATOM   2369  CB  ALA A 315       5.994  -5.087  18.896  1.00 80.88           C  
ATOM   2370  O   ALA A 315       6.038  -4.870  22.250  1.00 80.88           O  
ATOM   2371  N   GLY A 316       4.465  -6.265  21.488  1.00 81.00           N  
ATOM   2372  CA  GLY A 316       3.619  -6.163  22.681  1.00 81.00           C  
ATOM   2373  C   GLY A 316       4.326  -6.651  23.950  1.00 81.00           C  
ATOM   2374  O   GLY A 316       4.324  -5.967  24.979  1.00 81.00           O  
ATOM   2375  N   VAL A 317       5.010  -7.798  23.870  1.00 84.64           N  
ATOM   2376  CA  VAL A 317       5.831  -8.316  24.978  1.00 84.64           C  
ATOM   2377  C   VAL A 317       6.976  -7.353  25.308  1.00 84.64           C  
ATOM   2378  CB  VAL A 317       6.358  -9.731  24.672  1.00 84.64           C  
ATOM   2379  O   VAL A 317       7.190  -7.041  26.479  1.00 84.64           O  
ATOM   2380  CG1 VAL A 317       7.330 -10.232  25.751  1.00 84.64           C  
ATOM   2381  CG2 VAL A 317       5.200 -10.736  24.615  1.00 84.64           C  
ATOM   2382  N   LEU A 318       7.673  -6.822  24.304  1.00 84.64           N  
ATOM   2383  CA  LEU A 318       8.739  -5.837  24.493  1.00 84.64           C  
ATOM   2384  C   LEU A 318       8.222  -4.562  25.168  1.00 84.64           C  
ATOM   2385  CB  LEU A 318       9.378  -5.523  23.130  1.00 84.64           C  
ATOM   2386  O   LEU A 318       8.849  -4.089  26.113  1.00 84.64           O  
ATOM   2387  CG  LEU A 318      10.395  -6.584  22.679  1.00 84.64           C  
ATOM   2388  CD1 LEU A 318      10.541  -6.570  21.163  1.00 84.64           C  
ATOM   2389  CD2 LEU A 318      11.775  -6.301  23.275  1.00 84.64           C  
ATOM   2390  N   VAL A 319       7.071  -4.029  24.741  1.00 83.35           N  
ATOM   2391  CA  VAL A 319       6.480  -2.812  25.325  1.00 83.35           C  
ATOM   2392  C   VAL A 319       6.104  -3.045  26.785  1.00 83.35           C  
ATOM   2393  CB  VAL A 319       5.270  -2.314  24.503  1.00 83.35           C  
ATOM   2394  O   VAL A 319       6.378  -2.185  27.618  1.00 83.35           O  
ATOM   2395  CG1 VAL A 319       4.483  -1.205  25.216  1.00 83.35           C  
ATOM   2396  CG2 VAL A 319       5.724  -1.718  23.166  1.00 83.35           C  
ATOM   2397  N   SER A 320       5.540  -4.209  27.122  1.00 84.65           N  
ATOM   2398  CA  SER A 320       5.198  -4.531  28.515  1.00 84.65           C  
ATOM   2399  C   SER A 320       6.421  -4.694  29.426  1.00 84.65           C  
ATOM   2400  CB  SER A 320       4.304  -5.772  28.592  1.00 84.65           C  
ATOM   2401  O   SER A 320       6.345  -4.346  30.601  1.00 84.65           O  
ATOM   2402  OG  SER A 320       4.978  -6.941  28.170  1.00 84.65           O  
ATOM   2403  N   ARG A 321       7.553  -5.190  28.903  1.00 89.83           N  
ATOM   2404  CA  ARG A 321       8.769  -5.447  29.698  1.00 89.83           C  
ATOM   2405  C   ARG A 321       9.733  -4.266  29.770  1.00 89.83           C  
ATOM   2406  CB  ARG A 321       9.496  -6.687  29.163  1.00 89.83           C  
ATOM   2407  O   ARG A 321      10.292  -4.007  30.828  1.00 89.83           O  
ATOM   2408  CG  ARG A 321       8.720  -7.980  29.442  1.00 89.83           C  
ATOM   2409  CD  ARG A 321       9.593  -9.186  29.083  1.00 89.83           C  
ATOM   2410  NE  ARG A 321       8.900 -10.458  29.356  1.00 89.83           N  
ATOM   2411  NH1 ARG A 321      10.727 -11.840  29.161  1.00 89.83           N  
ATOM   2412  NH2 ARG A 321       8.724 -12.715  29.602  1.00 89.83           N  
ATOM   2413  CZ  ARG A 321       9.452 -11.659  29.373  1.00 89.83           C  
ATOM   2414  N   LEU A 322       9.965  -3.586  28.650  1.00 88.20           N  
ATOM   2415  CA  LEU A 322      10.954  -2.506  28.524  1.00 88.20           C  
ATOM   2416  C   LEU A 322      10.314  -1.114  28.576  1.00 88.20           C  
ATOM   2417  CB  LEU A 322      11.744  -2.690  27.215  1.00 88.20           C  
ATOM   2418  O   LEU A 322      11.008  -0.113  28.741  1.00 88.20           O  
ATOM   2419  CG  LEU A 322      12.470  -4.039  27.068  1.00 88.20           C  
ATOM   2420  CD1 LEU A 322      13.168  -4.084  25.711  1.00 88.20           C  
ATOM   2421  CD2 LEU A 322      13.521  -4.257  28.158  1.00 88.20           C  
ATOM   2422  N   GLY A 323       8.992  -1.037  28.435  1.00 86.27           N  
ATOM   2423  CA  GLY A 323       8.257   0.214  28.362  1.00 86.27           C  
ATOM   2424  C   GLY A 323       8.232   0.819  26.958  1.00 86.27           C  
ATOM   2425  O   GLY A 323       9.117   0.621  26.123  1.00 86.27           O  
ATOM   2426  N   LEU A 324       7.198   1.627  26.720  1.00 82.60           N  
ATOM   2427  CA  LEU A 324       6.900   2.249  25.430  1.00 82.60           C  
ATOM   2428  C   LEU A 324       8.077   3.049  24.849  1.00 82.60           C  
ATOM   2429  CB  LEU A 324       5.665   3.144  25.649  1.00 82.60           C  
ATOM   2430  O   LEU A 324       8.364   2.955  23.659  1.00 82.60           O  
ATOM   2431  CG  LEU A 324       5.253   3.976  24.427  1.00 82.60           C  
ATOM   2432  CD1 LEU A 324       4.826   3.088  23.270  1.00 82.60           C  
ATOM   2433  CD2 LEU A 324       4.101   4.904  24.803  1.00 82.60           C  
ATOM   2434  N   ARG A 325       8.766   3.832  25.687  1.00 86.21           N  
ATOM   2435  CA  ARG A 325       9.845   4.727  25.248  1.00 86.21           C  
ATOM   2436  C   ARG A 325      11.015   3.961  24.638  1.00 86.21           C  
ATOM   2437  CB  ARG A 325      10.279   5.614  26.422  1.00 86.21           C  
ATOM   2438  O   ARG A 325      11.444   4.316  23.548  1.00 86.21           O  
ATOM   2439  CG  ARG A 325      11.420   6.573  26.053  1.00 86.21           C  
ATOM   2440  CD  ARG A 325      11.720   7.467  27.257  1.00 86.21           C  
ATOM   2441  NE  ARG A 325      12.862   8.357  27.003  1.00 86.21           N  
ATOM   2442  NH1 ARG A 325      13.358   8.833  29.190  1.00 86.21           N  
ATOM   2443  NH2 ARG A 325      14.622   9.680  27.572  1.00 86.21           N  
ATOM   2444  CZ  ARG A 325      13.607   8.947  27.915  1.00 86.21           C  
ATOM   2445  N   LEU A 326      11.504   2.930  25.328  1.00 89.19           N  
ATOM   2446  CA  LEU A 326      12.648   2.130  24.883  1.00 89.19           C  
ATOM   2447  C   LEU A 326      12.336   1.378  23.592  1.00 89.19           C  
ATOM   2448  CB  LEU A 326      13.045   1.159  26.012  1.00 89.19           C  
ATOM   2449  O   LEU A 326      13.155   1.380  22.677  1.00 89.19           O  
ATOM   2450  CG  LEU A 326      14.082   1.771  26.971  1.00 89.19           C  
ATOM   2451  CD1 LEU A 326      14.008   1.129  28.352  1.00 89.19           C  
ATOM   2452  CD2 LEU A 326      15.499   1.577  26.429  1.00 89.19           C  
ATOM   2453  N   VAL A 327      11.143   0.788  23.492  1.00 87.75           N  
ATOM   2454  CA  VAL A 327      10.739   0.049  22.290  1.00 87.75           C  
ATOM   2455  C   VAL A 327      10.552   0.977  21.096  1.00 87.75           C  
ATOM   2456  CB  VAL A 327       9.470  -0.775  22.543  1.00 87.75           C  
ATOM   2457  O   VAL A 327      11.037   0.665  20.014  1.00 87.75           O  
ATOM   2458  CG1 VAL A 327       9.046  -1.554  21.290  1.00 87.75           C  
ATOM   2459  CG2 VAL A 327       9.741  -1.782  23.660  1.00 87.75           C  
ATOM   2460  N   ALA A 328       9.916   2.135  21.286  1.00 85.69           N  
ATOM   2461  CA  ALA A 328       9.717   3.110  20.218  1.00 85.69           C  
ATOM   2462  C   ALA A 328      11.049   3.611  19.644  1.00 85.69           C  
ATOM   2463  CB  ALA A 328       8.897   4.278  20.776  1.00 85.69           C  
ATOM   2464  O   ALA A 328      11.286   3.536  18.439  1.00 85.69           O  
ATOM   2465  N   THR A 329      11.940   4.105  20.506  1.00 89.26           N  
ATOM   2466  CA  THR A 329      13.208   4.692  20.056  1.00 89.26           C  
ATOM   2467  C   THR A 329      14.200   3.636  19.602  1.00 89.26           C  
ATOM   2468  CB  THR A 329      13.843   5.549  21.148  1.00 89.26           C  
ATOM   2469  O   THR A 329      14.935   3.871  18.650  1.00 89.26           O  
ATOM   2470  CG2 THR A 329      12.910   6.702  21.508  1.00 89.26           C  
ATOM   2471  OG1 THR A 329      14.085   4.785  22.310  1.00 89.26           O  
ATOM   2472  N   GLY A 330      14.208   2.470  20.255  1.00 90.61           N  
ATOM   2473  CA  GLY A 330      15.004   1.320  19.838  1.00 90.61           C  
ATOM   2474  C   GLY A 330      14.564   0.806  18.472  1.00 90.61           C  
ATOM   2475  O   GLY A 330      15.409   0.602  17.609  1.00 90.61           O  
ATOM   2476  N   GLY A 331      13.252   0.692  18.238  1.00 90.79           N  
ATOM   2477  CA  GLY A 331      12.690   0.354  16.931  1.00 90.79           C  
ATOM   2478  C   GLY A 331      13.152   1.332  15.854  1.00 90.79           C  
ATOM   2479  O   GLY A 331      13.768   0.918  14.883  1.00 90.79           O  
ATOM   2480  N   MET A 332      12.982   2.639  16.066  1.00 90.42           N  
ATOM   2481  CA  MET A 332      13.434   3.649  15.097  1.00 90.42           C  
ATOM   2482  C   MET A 332      14.947   3.611  14.837  1.00 90.42           C  
ATOM   2483  CB  MET A 332      13.039   5.043  15.587  1.00 90.42           C  
ATOM   2484  O   MET A 332      15.371   3.726  13.690  1.00 90.42           O  
ATOM   2485  CG  MET A 332      11.534   5.266  15.507  1.00 90.42           C  
ATOM   2486  SD  MET A 332      11.037   6.875  16.165  1.00 90.42           S  
ATOM   2487  CE  MET A 332       9.470   6.995  15.284  1.00 90.42           C  
ATOM   2488  N   ALA A 333      15.767   3.419  15.875  1.00 93.16           N  
ATOM   2489  CA  ALA A 333      17.219   3.319  15.732  1.00 93.16           C  
ATOM   2490  C   ALA A 333      17.649   2.046  14.979  1.00 93.16           C  
ATOM   2491  CB  ALA A 333      17.849   3.386  17.128  1.00 93.16           C  
ATOM   2492  O   ALA A 333      18.545   2.101  14.139  1.00 93.16           O  
ATOM   2493  N   LEU A 334      16.993   0.910  15.231  1.00 94.55           N  
ATOM   2494  CA  LEU A 334      17.236  -0.339  14.503  1.00 94.55           C  
ATOM   2495  C   LEU A 334      16.756  -0.256  13.052  1.00 94.55           C  
ATOM   2496  CB  LEU A 334      16.547  -1.505  15.228  1.00 94.55           C  
ATOM   2497  O   LEU A 334      17.430  -0.769  12.158  1.00 94.55           O  
ATOM   2498  CG  LEU A 334      17.208  -1.909  16.557  1.00 94.55           C  
ATOM   2499  CD1 LEU A 334      16.333  -2.955  17.250  1.00 94.55           C  
ATOM   2500  CD2 LEU A 334      18.610  -2.491  16.364  1.00 94.55           C  
ATOM   2501  N   SER A 335      15.641   0.432  12.793  1.00 94.16           N  
ATOM   2502  CA  SER A 335      15.216   0.744  11.429  1.00 94.16           C  
ATOM   2503  C   SER A 335      16.271   1.608  10.737  1.00 94.16           C  
ATOM   2504  CB  SER A 335      13.854   1.443  11.400  1.00 94.16           C  
ATOM   2505  O   SER A 335      16.686   1.269   9.635  1.00 94.16           O  
ATOM   2506  OG  SER A 335      12.847   0.673  12.020  1.00 94.16           O  
ATOM   2507  N   ALA A 336      16.787   2.655  11.394  1.00 95.14           N  
ATOM   2508  CA  ALA A 336      17.852   3.495  10.841  1.00 95.14           C  
ATOM   2509  C   ALA A 336      19.111   2.687  10.488  1.00 95.14           C  
ATOM   2510  CB  ALA A 336      18.181   4.624  11.827  1.00 95.14           C  
ATOM   2511  O   ALA A 336      19.651   2.839   9.394  1.00 95.14           O  
ATOM   2512  N   LEU A 337      19.537   1.784  11.378  1.00 96.41           N  
ATOM   2513  CA  LEU A 337      20.644   0.862  11.121  1.00 96.41           C  
ATOM   2514  C   LEU A 337      20.368  -0.034   9.907  1.00 96.41           C  
ATOM   2515  CB  LEU A 337      20.888   0.017  12.383  1.00 96.41           C  
ATOM   2516  O   LEU A 337      21.250  -0.220   9.075  1.00 96.41           O  
ATOM   2517  CG  LEU A 337      22.039  -0.999  12.245  1.00 96.41           C  
ATOM   2518  CD1 LEU A 337      23.393  -0.305  12.081  1.00 96.41           C  
ATOM   2519  CD2 LEU A 337      22.089  -1.882  13.490  1.00 96.41           C  
ATOM   2520  N   SER A 338      19.144  -0.552   9.792  1.00 96.67           N  
ATOM   2521  CA  SER A 338      18.737  -1.386   8.657  1.00 96.67           C  
ATOM   2522  C   SER A 338      18.819  -0.609   7.344  1.00 96.67           C  
ATOM   2523  CB  SER A 338      17.326  -1.946   8.842  1.00 96.67           C  
ATOM   2524  O   SER A 338      19.381  -1.112   6.379  1.00 96.67           O  
ATOM   2525  OG  SER A 338      17.202  -2.609  10.085  1.00 96.67           O  
ATOM   2526  N   PHE A 339      18.343   0.640   7.324  1.00 95.66           N  
ATOM   2527  CA  PHE A 339      18.435   1.524   6.161  1.00 95.66           C  
ATOM   2528  C   PHE A 339      19.879   1.822   5.753  1.00 95.66           C  
ATOM   2529  CB  PHE A 339      17.681   2.830   6.443  1.00 95.66           C  
ATOM   2530  O   PHE A 339      20.201   1.712   4.574  1.00 95.66           O  
ATOM   2531  CG  PHE A 339      16.223   2.763   6.056  1.00 95.66           C  
ATOM   2532  CD1 PHE A 339      15.860   2.868   4.704  1.00 95.66           C  
ATOM   2533  CD2 PHE A 339      15.232   2.564   7.027  1.00 95.66           C  
ATOM   2534  CE1 PHE A 339      14.515   2.739   4.320  1.00 95.66           C  
ATOM   2535  CE2 PHE A 339      13.891   2.422   6.649  1.00 95.66           C  
ATOM   2536  CZ  PHE A 339      13.537   2.496   5.295  1.00 95.66           C  
ATOM   2537  N   TYR A 340      20.759   2.158   6.701  1.00 96.66           N  
ATOM   2538  CA  TYR A 340      22.176   2.376   6.390  1.00 96.66           C  
ATOM   2539  C   TYR A 340      22.864   1.101   5.905  1.00 96.66           C  
ATOM   2540  CB  TYR A 340      22.920   2.919   7.612  1.00 96.66           C  
ATOM   2541  O   TYR A 340      23.618   1.148   4.939  1.00 96.66           O  
ATOM   2542  CG  TYR A 340      22.636   4.370   7.936  1.00 96.66           C  
ATOM   2543  CD1 TYR A 340      22.890   5.372   6.977  1.00 96.66           C  
ATOM   2544  CD2 TYR A 340      22.179   4.722   9.219  1.00 96.66           C  
ATOM   2545  CE1 TYR A 340      22.693   6.728   7.303  1.00 96.66           C  
ATOM   2546  CE2 TYR A 340      21.995   6.074   9.553  1.00 96.66           C  
ATOM   2547  OH  TYR A 340      22.114   8.372   8.972  1.00 96.66           O  
ATOM   2548  CZ  TYR A 340      22.263   7.076   8.602  1.00 96.66           C  
ATOM   2549  N   GLY A 341      22.586  -0.039   6.540  1.00 96.31           N  
ATOM   2550  CA  GLY A 341      23.127  -1.323   6.110  1.00 96.31           C  
ATOM   2551  C   GLY A 341      22.690  -1.666   4.687  1.00 96.31           C  
ATOM   2552  O   GLY A 341      23.529  -1.999   3.855  1.00 96.31           O  
ATOM   2553  N   LEU A 342      21.395  -1.527   4.387  1.00 96.13           N  
ATOM   2554  CA  LEU A 342      20.837  -1.811   3.064  1.00 96.13           C  
ATOM   2555  C   LEU A 342      21.374  -0.839   2.010  1.00 96.13           C  
ATOM   2556  CB  LEU A 342      19.298  -1.796   3.135  1.00 96.13           C  
ATOM   2557  O   LEU A 342      21.706  -1.276   0.919  1.00 96.13           O  
ATOM   2558  CG  LEU A 342      18.722  -3.022   3.867  1.00 96.13           C  
ATOM   2559  CD1 LEU A 342      17.272  -2.795   4.288  1.00 96.13           C  
ATOM   2560  CD2 LEU A 342      18.773  -4.282   3.002  1.00 96.13           C  
ATOM   2561  N   ALA A 343      21.585   0.436   2.355  1.00 95.02           N  
ATOM   2562  CA  ALA A 343      22.194   1.417   1.455  1.00 95.02           C  
ATOM   2563  C   ALA A 343      23.619   1.048   1.002  1.00 95.02           C  
ATOM   2564  CB  ALA A 343      22.220   2.776   2.164  1.00 95.02           C  
ATOM   2565  O   ALA A 343      24.065   1.533  -0.037  1.00 95.02           O  
ATOM   2566  N   MET A 344      24.336   0.239   1.788  1.00 93.74           N  
ATOM   2567  CA  MET A 344      25.713  -0.198   1.520  1.00 93.74           C  
ATOM   2568  C   MET A 344      25.800  -1.656   1.042  1.00 93.74           C  
ATOM   2569  CB  MET A 344      26.567  -0.006   2.786  1.00 93.74           C  
ATOM   2570  O   MET A 344      26.899  -2.145   0.782  1.00 93.74           O  
ATOM   2571  CG  MET A 344      26.588   1.444   3.285  1.00 93.74           C  
ATOM   2572  SD  MET A 344      27.591   1.705   4.777  1.00 93.74           S  
ATOM   2573  CE  MET A 344      29.118   2.318   4.021  1.00 93.74           C  
ATOM   2574  N   THR A 345      24.671  -2.364   0.969  1.00 93.76           N  
ATOM   2575  CA  THR A 345      24.623  -3.782   0.599  1.00 93.76           C  
ATOM   2576  C   THR A 345      24.391  -3.905  -0.902  1.00 93.76           C  
ATOM   2577  CB  THR A 345      23.519  -4.513   1.378  1.00 93.76           C  
ATOM   2578  O   THR A 345      23.452  -3.325  -1.430  1.00 93.76           O  
ATOM   2579  CG2 THR A 345      23.476  -6.011   1.088  1.00 93.76           C  
ATOM   2580  OG1 THR A 345      23.747  -4.415   2.771  1.00 93.76           O  
ATOM   2581  N   ASP A 346      25.213  -4.698  -1.585  1.00 90.23           N  
ATOM   2582  CA  ASP A 346      24.957  -5.092  -2.971  1.00 90.23           C  
ATOM   2583  C   ASP A 346      24.079  -6.350  -2.991  1.00 90.23           C  
ATOM   2584  CB  ASP A 346      26.300  -5.277  -3.685  1.00 90.23           C  
ATOM   2585  O   ASP A 346      24.494  -7.427  -2.549  1.00 90.23           O  
ATOM   2586  CG  ASP A 346      26.210  -5.926  -5.069  1.00 90.23           C  
ATOM   2587  OD1 ASP A 346      25.100  -6.137  -5.615  1.00 90.23           O  
ATOM   2588  OD2 ASP A 346      27.287  -6.336  -5.545  1.00 90.23           O  
ATOM   2589  N   PHE A 347      22.855  -6.229  -3.506  1.00 89.71           N  
ATOM   2590  CA  PHE A 347      21.875  -7.315  -3.499  1.00 89.71           C  
ATOM   2591  C   PHE A 347      22.236  -8.489  -4.415  1.00 89.71           C  
ATOM   2592  CB  PHE A 347      20.488  -6.756  -3.843  1.00 89.71           C  
ATOM   2593  O   PHE A 347      21.682  -9.576  -4.249  1.00 89.71           O  
ATOM   2594  CG  PHE A 347      20.034  -5.596  -2.976  1.00 89.71           C  
ATOM   2595  CD1 PHE A 347      20.187  -5.661  -1.578  1.00 89.71           C  
ATOM   2596  CD2 PHE A 347      19.482  -4.441  -3.559  1.00 89.71           C  
ATOM   2597  CE1 PHE A 347      19.801  -4.583  -0.765  1.00 89.71           C  
ATOM   2598  CE2 PHE A 347      19.083  -3.369  -2.741  1.00 89.71           C  
ATOM   2599  CZ  PHE A 347      19.246  -3.434  -1.349  1.00 89.71           C  
ATOM   2600  N   SER A 348      23.184  -8.319  -5.340  1.00 85.96           N  
ATOM   2601  CA  SER A 348      23.649  -9.413  -6.198  1.00 85.96           C  
ATOM   2602  C   SER A 348      24.638 -10.340  -5.485  1.00 85.96           C  
ATOM   2603  CB  SER A 348      24.249  -8.852  -7.488  1.00 85.96           C  
ATOM   2604  O   SER A 348      24.603 -11.554  -5.682  1.00 85.96           O  
ATOM   2605  OG  SER A 348      25.470  -8.177  -7.275  1.00 85.96           O  
ATOM   2606  N   THR A 349      25.488  -9.784  -4.618  1.00 90.32           N  
ATOM   2607  CA  THR A 349      26.582 -10.516  -3.963  1.00 90.32           C  
ATOM   2608  C   THR A 349      26.308 -10.828  -2.490  1.00 90.32           C  
ATOM   2609  CB  THR A 349      27.910  -9.754  -4.114  1.00 90.32           C  
ATOM   2610  O   THR A 349      26.811 -11.821  -1.968  1.00 90.32           O  
ATOM   2611  CG2 THR A 349      28.378  -9.675  -5.565  1.00 90.32           C  
ATOM   2612  OG1 THR A 349      27.815  -8.430  -3.637  1.00 90.32           O  
ATOM   2613  N   GLN A 350      25.487 -10.022  -1.808  1.00 92.68           N  
ATOM   2614  CA  GLN A 350      25.307 -10.054  -0.349  1.00 92.68           C  
ATOM   2615  C   GLN A 350      23.850 -10.322   0.068  1.00 92.68           C  
ATOM   2616  CB  GLN A 350      25.867  -8.764   0.266  1.00 92.68           C  
ATOM   2617  O   GLN A 350      23.320  -9.714   1.001  1.00 92.68           O  
ATOM   2618  CG  GLN A 350      27.374  -8.581   0.052  1.00 92.68           C  
ATOM   2619  CD  GLN A 350      27.829  -7.198   0.498  1.00 92.68           C  
ATOM   2620  NE2 GLN A 350      28.670  -6.542  -0.268  1.00 92.68           N  
ATOM   2621  OE1 GLN A 350      27.422  -6.663   1.514  1.00 92.68           O  
ATOM   2622  N   GLN A 351      23.189 -11.275  -0.591  1.00 93.11           N  
ATOM   2623  CA  GLN A 351      21.769 -11.592  -0.365  1.00 93.11           C  
ATOM   2624  C   GLN A 351      21.434 -11.918   1.100  1.00 93.11           C  
ATOM   2625  CB  GLN A 351      21.365 -12.771  -1.258  1.00 93.11           C  
ATOM   2626  O   GLN A 351      20.450 -11.418   1.640  1.00 93.11           O  
ATOM   2627  CG  GLN A 351      21.461 -12.407  -2.745  1.00 93.11           C  
ATOM   2628  CD  GLN A 351      20.972 -13.516  -3.664  1.00 93.11           C  
ATOM   2629  NE2 GLN A 351      20.668 -13.191  -4.899  1.00 93.11           N  
ATOM   2630  OE1 GLN A 351      20.860 -14.675  -3.297  1.00 93.11           O  
ATOM   2631  N   TRP A 352      22.282 -12.692   1.785  1.00 94.64           N  
ATOM   2632  CA  TRP A 352      22.072 -13.050   3.194  1.00 94.64           C  
ATOM   2633  C   TRP A 352      22.083 -11.838   4.128  1.00 94.64           C  
ATOM   2634  CB  TRP A 352      23.151 -14.048   3.626  1.00 94.64           C  
ATOM   2635  O   TRP A 352      21.282 -11.763   5.062  1.00 94.64           O  
ATOM   2636  CG  TRP A 352      23.033 -15.384   2.970  1.00 94.64           C  
ATOM   2637  CD1 TRP A 352      23.821 -15.865   1.981  1.00 94.64           C  
ATOM   2638  CD2 TRP A 352      22.034 -16.415   3.229  1.00 94.64           C  
ATOM   2639  CE2 TRP A 352      22.279 -17.509   2.348  1.00 94.64           C  
ATOM   2640  CE3 TRP A 352      20.941 -16.529   4.116  1.00 94.64           C  
ATOM   2641  NE1 TRP A 352      23.376 -17.119   1.609  1.00 94.64           N  
ATOM   2642  CH2 TRP A 352      20.400 -18.745   3.240  1.00 94.64           C  
ATOM   2643  CZ2 TRP A 352      21.481 -18.661   2.346  1.00 94.64           C  
ATOM   2644  CZ3 TRP A 352      20.132 -17.681   4.121  1.00 94.64           C  
ATOM   2645  N   GLN A 353      22.965 -10.873   3.863  1.00 95.70           N  
ATOM   2646  CA  GLN A 353      23.022  -9.622   4.614  1.00 95.70           C  
ATOM   2647  C   GLN A 353      21.775  -8.777   4.346  1.00 95.70           C  
ATOM   2648  CB  GLN A 353      24.313  -8.885   4.246  1.00 95.70           C  
ATOM   2649  O   GLN A 353      21.167  -8.277   5.294  1.00 95.70           O  
ATOM   2650  CG  GLN A 353      24.434  -7.513   4.922  1.00 95.70           C  
ATOM   2651  CD  GLN A 353      25.804  -6.885   4.706  1.00 95.70           C  
ATOM   2652  NE2 GLN A 353      25.946  -5.597   4.899  1.00 95.70           N  
ATOM   2653  OE1 GLN A 353      26.782  -7.538   4.402  1.00 95.70           O  
ATOM   2654  N   ALA A 354      21.352  -8.682   3.082  1.00 95.72           N  
ATOM   2655  CA  ALA A 354      20.127  -7.987   2.707  1.00 95.72           C  
ATOM   2656  C   ALA A 354      18.907  -8.575   3.431  1.00 95.72           C  
ATOM   2657  CB  ALA A 354      19.971  -8.042   1.185  1.00 95.72           C  
ATOM   2658  O   ALA A 354      18.165  -7.842   4.080  1.00 95.72           O  
ATOM   2659  N   TRP A 355      18.744  -9.901   3.423  1.00 96.27           N  
ATOM   2660  CA  TRP A 355      17.640 -10.576   4.110  1.00 96.27           C  
ATOM   2661  C   TRP A 355      17.663 -10.376   5.626  1.00 96.27           C  
ATOM   2662  CB  TRP A 355      17.666 -12.066   3.770  1.00 96.27           C  
ATOM   2663  O   TRP A 355      16.612 -10.139   6.225  1.00 96.27           O  
ATOM   2664  CG  TRP A 355      17.353 -12.422   2.351  1.00 96.27           C  
ATOM   2665  CD1 TRP A 355      16.781 -11.622   1.418  1.00 96.27           C  
ATOM   2666  CD2 TRP A 355      17.583 -13.700   1.687  1.00 96.27           C  
ATOM   2667  CE2 TRP A 355      17.100 -13.606   0.348  1.00 96.27           C  
ATOM   2668  CE3 TRP A 355      18.154 -14.929   2.087  1.00 96.27           C  
ATOM   2669  NE1 TRP A 355      16.633 -12.315   0.237  1.00 96.27           N  
ATOM   2670  CH2 TRP A 355      17.745 -15.890  -0.122  1.00 96.27           C  
ATOM   2671  CZ2 TRP A 355      17.172 -14.680  -0.549  1.00 96.27           C  
ATOM   2672  CZ3 TRP A 355      18.237 -16.012   1.191  1.00 96.27           C  
ATOM   2673  N   GLY A 356      18.844 -10.414   6.251  1.00 96.66           N  
ATOM   2674  CA  GLY A 356      18.991 -10.128   7.679  1.00 96.66           C  
ATOM   2675  C   GLY A 356      18.556  -8.704   8.038  1.00 96.66           C  
ATOM   2676  O   GLY A 356      17.801  -8.502   8.992  1.00 96.66           O  
ATOM   2677  N   LEU A 357      18.970  -7.715   7.242  1.00 96.87           N  
ATOM   2678  CA  LEU A 357      18.600  -6.312   7.441  1.00 96.87           C  
ATOM   2679  C   LEU A 357      17.124  -6.044   7.113  1.00 96.87           C  
ATOM   2680  CB  LEU A 357      19.517  -5.424   6.591  1.00 96.87           C  
ATOM   2681  O   LEU A 357      16.480  -5.267   7.811  1.00 96.87           O  
ATOM   2682  CG  LEU A 357      20.995  -5.431   7.021  1.00 96.87           C  
ATOM   2683  CD1 LEU A 357      21.835  -4.796   5.919  1.00 96.87           C  
ATOM   2684  CD2 LEU A 357      21.228  -4.635   8.308  1.00 96.87           C  
ATOM   2685  N   MET A 358      16.556  -6.719   6.112  1.00 95.76           N  
ATOM   2686  CA  MET A 358      15.125  -6.663   5.789  1.00 95.76           C  
ATOM   2687  C   MET A 358      14.264  -7.222   6.923  1.00 95.76           C  
ATOM   2688  CB  MET A 358      14.863  -7.464   4.509  1.00 95.76           C  
ATOM   2689  O   MET A 358      13.262  -6.611   7.295  1.00 95.76           O  
ATOM   2690  CG  MET A 358      15.275  -6.688   3.265  1.00 95.76           C  
ATOM   2691  SD  MET A 358      15.132  -7.672   1.754  1.00 95.76           S  
ATOM   2692  CE  MET A 358      13.815  -6.769   0.905  1.00 95.76           C  
ATOM   2693  N   ALA A 359      14.670  -8.349   7.513  1.00 94.41           N  
ATOM   2694  CA  ALA A 359      13.994  -8.905   8.679  1.00 94.41           C  
ATOM   2695  C   ALA A 359      14.076  -7.947   9.882  1.00 94.41           C  
ATOM   2696  CB  ALA A 359      14.602 -10.276   8.993  1.00 94.41           C  
ATOM   2697  O   ALA A 359      13.072  -7.702  10.557  1.00 94.41           O  
ATOM   2698  N   LEU A 360      15.246  -7.342  10.123  1.00 95.38           N  
ATOM   2699  CA  LEU A 360      15.410  -6.331  11.170  1.00 95.38           C  
ATOM   2700  C   LEU A 360      14.525  -5.101  10.920  1.00 95.38           C  
ATOM   2701  CB  LEU A 360      16.896  -5.946  11.276  1.00 95.38           C  
ATOM   2702  O   LEU A 360      13.870  -4.614  11.847  1.00 95.38           O  
ATOM   2703  CG  LEU A 360      17.199  -4.933  12.398  1.00 95.38           C  
ATOM   2704  CD1 LEU A 360      16.857  -5.493  13.781  1.00 95.38           C  
ATOM   2705  CD2 LEU A 360      18.683  -4.564  12.384  1.00 95.38           C  
ATOM   2706  N   LEU A 361      14.457  -4.621   9.676  1.00 94.57           N  
ATOM   2707  CA  LEU A 361      13.614  -3.497   9.279  1.00 94.57           C  
ATOM   2708  C   LEU A 361      12.134  -3.798   9.525  1.00 94.57           C  
ATOM   2709  CB  LEU A 361      13.875  -3.145   7.805  1.00 94.57           C  
ATOM   2710  O   LEU A 361      11.465  -3.018  10.198  1.00 94.57           O  
ATOM   2711  CG  LEU A 361      13.004  -1.986   7.287  1.00 94.57           C  
ATOM   2712  CD1 LEU A 361      13.236  -0.685   8.058  1.00 94.57           C  
ATOM   2713  CD2 LEU A 361      13.307  -1.736   5.814  1.00 94.57           C  
ATOM   2714  N   GLY A 362      11.636  -4.940   9.043  1.00 91.51           N  
ATOM   2715  CA  GLY A 362      10.233  -5.325   9.208  1.00 91.51           C  
ATOM   2716  C   GLY A 362       9.835  -5.405  10.681  1.00 91.51           C  
ATOM   2717  O   GLY A 362       8.826  -4.830  11.091  1.00 91.51           O  
ATOM   2718  N   PHE A 363      10.680  -6.027  11.507  1.00 89.07           N  
ATOM   2719  CA  PHE A 363      10.447  -6.130  12.944  1.00 89.07           C  
ATOM   2720  C   PHE A 363      10.458  -4.765  13.652  1.00 89.07           C  
ATOM   2721  CB  PHE A 363      11.520  -7.046  13.540  1.00 89.07           C  
ATOM   2722  O   PHE A 363       9.591  -4.462  14.479  1.00 89.07           O  
ATOM   2723  CG  PHE A 363      11.264  -7.321  14.998  1.00 89.07           C  
ATOM   2724  CD1 PHE A 363      11.862  -6.532  15.999  1.00 89.07           C  
ATOM   2725  CD2 PHE A 363      10.355  -8.330  15.341  1.00 89.07           C  
ATOM   2726  CE1 PHE A 363      11.534  -6.742  17.348  1.00 89.07           C  
ATOM   2727  CE2 PHE A 363      10.046  -8.548  16.685  1.00 89.07           C  
ATOM   2728  CZ  PHE A 363      10.618  -7.747  17.687  1.00 89.07           C  
ATOM   2729  N   SER A 364      11.453  -3.935  13.341  1.00 91.29           N  
ATOM   2730  CA  SER A 364      11.680  -2.651  14.005  1.00 91.29           C  
ATOM   2731  C   SER A 364      10.645  -1.589  13.617  1.00 91.29           C  
ATOM   2732  CB  SER A 364      13.111  -2.178  13.744  1.00 91.29           C  
ATOM   2733  O   SER A 364      10.099  -0.923  14.502  1.00 91.29           O  
ATOM   2734  OG  SER A 364      13.379  -1.996  12.369  1.00 91.29           O  
ATOM   2735  N   ALA A 365      10.295  -1.494  12.331  1.00 84.77           N  
ATOM   2736  CA  ALA A 365       9.278  -0.571  11.833  1.00 84.77           C  
ATOM   2737  C   ALA A 365       7.895  -0.910  12.404  1.00 84.77           C  
ATOM   2738  CB  ALA A 365       9.279  -0.618  10.300  1.00 84.77           C  
ATOM   2739  O   ALA A 365       7.172  -0.030  12.877  1.00 84.77           O  
ATOM   2740  N   ALA A 366       7.544  -2.195  12.445  1.00 80.96           N  
ATOM   2741  CA  ALA A 366       6.256  -2.615  12.972  1.00 80.96           C  
ATOM   2742  C   ALA A 366       6.168  -2.532  14.508  1.00 80.96           C  
ATOM   2743  CB  ALA A 366       5.954  -3.976  12.374  1.00 80.96           C  
ATOM   2744  O   ALA A 366       5.113  -2.199  15.054  1.00 80.96           O  
ATOM   2745  N   SER A 367       7.294  -2.679  15.215  1.00 81.69           N  
ATOM   2746  CA  SER A 367       7.375  -2.340  16.643  1.00 81.69           C  
ATOM   2747  C   SER A 367       7.120  -0.849  16.900  1.00 81.69           C  
ATOM   2748  CB  SER A 367       8.742  -2.723  17.218  1.00 81.69           C  
ATOM   2749  O   SER A 367       6.414  -0.499  17.849  1.00 81.69           O  
ATOM   2750  OG  SER A 367       8.956  -4.116  17.129  1.00 81.69           O  
ATOM   2751  N   ALA A 368       7.645   0.040  16.047  1.00 82.87           N  
ATOM   2752  CA  ALA A 368       7.396   1.478  16.144  1.00 82.87           C  
ATOM   2753  C   ALA A 368       5.921   1.837  15.876  1.00 82.87           C  
ATOM   2754  CB  ALA A 368       8.351   2.218  15.199  1.00 82.87           C  
ATOM   2755  O   ALA A 368       5.373   2.702  16.565  1.00 82.87           O  
ATOM   2756  N   LEU A 369       5.257   1.137  14.947  1.00 83.78           N  
ATOM   2757  CA  LEU A 369       3.813   1.272  14.713  1.00 83.78           C  
ATOM   2758  C   LEU A 369       3.001   0.869  15.941  1.00 83.78           C  
ATOM   2759  CB  LEU A 369       3.376   0.420  13.512  1.00 83.78           C  
ATOM   2760  O   LEU A 369       2.184   1.653  16.412  1.00 83.78           O  
ATOM   2761  CG  LEU A 369       3.825   0.994  12.167  1.00 83.78           C  
ATOM   2762  CD1 LEU A 369       3.721  -0.074  11.084  1.00 83.78           C  
ATOM   2763  CD2 LEU A 369       2.964   2.192  11.762  1.00 83.78           C  
ATOM   2764  N   LEU A 370       3.270  -0.305  16.516  1.00 82.47           N  
ATOM   2765  CA  LEU A 370       2.543  -0.774  17.699  1.00 82.47           C  
ATOM   2766  C   LEU A 370       2.747   0.156  18.906  1.00 82.47           C  
ATOM   2767  CB  LEU A 370       3.012  -2.201  18.018  1.00 82.47           C  
ATOM   2768  O   LEU A 370       1.822   0.424  19.682  1.00 82.47           O  
ATOM   2769  CG  LEU A 370       2.069  -2.886  19.029  1.00 82.47           C  
ATOM   2770  CD1 LEU A 370       1.316  -4.038  18.368  1.00 82.47           C  
ATOM   2771  CD2 LEU A 370       2.838  -3.430  20.230  1.00 82.47           C  
ATOM   2772  N   ALA A 371       3.964   0.680  19.057  1.00 82.19           N  
ATOM   2773  CA  ALA A 371       4.272   1.692  20.054  1.00 82.19           C  
ATOM   2774  C   ALA A 371       3.462   2.979  19.811  1.00 82.19           C  
ATOM   2775  CB  ALA A 371       5.786   1.925  20.037  1.00 82.19           C  
ATOM   2776  O   ALA A 371       2.891   3.526  20.754  1.00 82.19           O  
ATOM   2777  N   SER A 372       3.338   3.428  18.559  1.00 86.08           N  
ATOM   2778  CA  SER A 372       2.479   4.562  18.203  1.00 86.08           C  
ATOM   2779  C   SER A 372       1.025   4.321  18.608  1.00 86.08           C  
ATOM   2780  CB  SER A 372       2.570   4.865  16.707  1.00 86.08           C  
ATOM   2781  O   SER A 372       0.459   5.142  19.333  1.00 86.08           O  
ATOM   2782  OG  SER A 372       1.487   5.691  16.346  1.00 86.08           O  
ATOM   2783  N   THR A 373       0.442   3.183  18.216  1.00 85.87           N  
ATOM   2784  CA  THR A 373      -0.932   2.802  18.580  1.00 85.87           C  
ATOM   2785  C   THR A 373      -1.138   2.893  20.085  1.00 85.87           C  
ATOM   2786  CB  THR A 373      -1.221   1.352  18.159  1.00 85.87           C  
ATOM   2787  O   THR A 373      -2.060   3.546  20.574  1.00 85.87           O  
ATOM   2788  CG2 THR A 373      -2.692   0.976  18.335  1.00 85.87           C  
ATOM   2789  OG1 THR A 373      -0.850   1.119  16.829  1.00 85.87           O  
ATOM   2790  N   SER A 374      -0.220   2.288  20.840  1.00 81.74           N  
ATOM   2791  CA  SER A 374      -0.270   2.257  22.301  1.00 81.74           C  
ATOM   2792  C   SER A 374      -0.183   3.663  22.901  1.00 81.74           C  
ATOM   2793  CB  SER A 374       0.864   1.388  22.845  1.00 81.74           C  
ATOM   2794  O   SER A 374      -0.938   3.988  23.814  1.00 81.74           O  
ATOM   2795  OG  SER A 374       0.818   0.087  22.294  1.00 81.74           O  
ATOM   2796  N   ALA A 375       0.700   4.517  22.373  1.00 83.10           N  
ATOM   2797  CA  ALA A 375       0.868   5.898  22.819  1.00 83.10           C  
ATOM   2798  C   ALA A 375      -0.399   6.735  22.592  1.00 83.10           C  
ATOM   2799  CB  ALA A 375       2.054   6.516  22.063  1.00 83.10           C  
ATOM   2800  O   ALA A 375      -0.835   7.458  23.490  1.00 83.10           O  
ATOM   2801  N   ILE A 376      -0.991   6.630  21.399  1.00 86.99           N  
ATOM   2802  CA  ILE A 376      -2.193   7.379  21.023  1.00 86.99           C  
ATOM   2803  C   ILE A 376      -3.379   6.908  21.867  1.00 86.99           C  
ATOM   2804  CB  ILE A 376      -2.467   7.251  19.504  1.00 86.99           C  
ATOM   2805  O   ILE A 376      -4.079   7.739  22.447  1.00 86.99           O  
ATOM   2806  CG1 ILE A 376      -1.321   7.875  18.678  1.00 86.99           C  
ATOM   2807  CG2 ILE A 376      -3.784   7.949  19.126  1.00 86.99           C  
ATOM   2808  CD1 ILE A 376      -1.413   7.580  17.175  1.00 86.99           C  
ATOM   2809  N   MET A 377      -3.583   5.591  21.979  1.00 84.32           N  
ATOM   2810  CA  MET A 377      -4.717   5.029  22.714  1.00 84.32           C  
ATOM   2811  C   MET A 377      -4.622   5.287  24.219  1.00 84.32           C  
ATOM   2812  CB  MET A 377      -4.856   3.520  22.447  1.00 84.32           C  
ATOM   2813  O   MET A 377      -5.623   5.647  24.828  1.00 84.32           O  
ATOM   2814  CG  MET A 377      -5.299   3.150  21.025  1.00 84.32           C  
ATOM   2815  SD  MET A 377      -6.795   3.996  20.442  1.00 84.32           S  
ATOM   2816  CE  MET A 377      -5.973   5.145  19.316  1.00 84.32           C  
ATOM   2817  N   ALA A 378      -3.437   5.152  24.825  1.00 82.79           N  
ATOM   2818  CA  ALA A 378      -3.266   5.359  26.265  1.00 82.79           C  
ATOM   2819  C   ALA A 378      -3.402   6.832  26.685  1.00 82.79           C  
ATOM   2820  CB  ALA A 378      -1.902   4.798  26.679  1.00 82.79           C  
ATOM   2821  O   ALA A 378      -3.778   7.119  27.818  1.00 82.79           O  
ATOM   2822  N   ALA A 379      -3.081   7.770  25.790  1.00 85.07           N  
ATOM   2823  CA  ALA A 379      -3.172   9.202  26.063  1.00 85.07           C  
ATOM   2824  C   ALA A 379      -4.550   9.805  25.746  1.00 85.07           C  
ATOM   2825  CB  ALA A 379      -2.071   9.893  25.260  1.00 85.07           C  
ATOM   2826  O   ALA A 379      -4.843  10.926  26.170  1.00 85.07           O  
ATOM   2827  N   ALA A 380      -5.379   9.110  24.966  1.00 84.07           N  
ATOM   2828  CA  ALA A 380      -6.703   9.585  24.607  1.00 84.07           C  
ATOM   2829  C   ALA A 380      -7.700   9.353  25.759  1.00 84.07           C  
ATOM   2830  CB  ALA A 380      -7.146   8.896  23.317  1.00 84.07           C  
ATOM   2831  O   ALA A 380      -7.782   8.238  26.274  1.00 84.07           O  
ATOM   2832  N   PRO A 381      -8.514  10.360  26.136  1.00 82.09           N  
ATOM   2833  CA  PRO A 381      -9.649  10.146  27.033  1.00 82.09           C  
ATOM   2834  C   PRO A 381     -10.559   9.034  26.500  1.00 82.09           C  
ATOM   2835  CB  PRO A 381     -10.387  11.486  27.104  1.00 82.09           C  
ATOM   2836  O   PRO A 381     -10.757   8.935  25.284  1.00 82.09           O  
ATOM   2837  CG  PRO A 381      -9.315  12.507  26.727  1.00 82.09           C  
ATOM   2838  CD  PRO A 381      -8.434  11.753  25.735  1.00 82.09           C  
ATOM   2839  N   ALA A 382     -11.141   8.226  27.389  1.00 76.82           N  
ATOM   2840  CA  ALA A 382     -11.947   7.063  27.011  1.00 76.82           C  
ATOM   2841  C   ALA A 382     -13.110   7.437  26.071  1.00 76.82           C  
ATOM   2842  CB  ALA A 382     -12.460   6.401  28.295  1.00 76.82           C  
ATOM   2843  O   ALA A 382     -13.412   6.714  25.120  1.00 76.82           O  
ATOM   2844  N   GLU A 383     -13.700   8.618  26.261  1.00 75.20           N  
ATOM   2845  CA  GLU A 383     -14.799   9.145  25.445  1.00 75.20           C  
ATOM   2846  C   GLU A 383     -14.349   9.530  24.025  1.00 75.20           C  
ATOM   2847  CB  GLU A 383     -15.435  10.375  26.121  1.00 75.20           C  
ATOM   2848  O   GLU A 383     -15.170   9.646  23.115  1.00 75.20           O  
ATOM   2849  CG  GLU A 383     -15.816  10.206  27.605  1.00 75.20           C  
ATOM   2850  CD  GLU A 383     -14.615  10.229  28.569  1.00 75.20           C  
ATOM   2851  OE1 GLU A 383     -14.767   9.705  29.689  1.00 75.20           O  
ATOM   2852  OE2 GLU A 383     -13.530  10.707  28.152  1.00 75.20           O  
ATOM   2853  N   LYS A 384     -13.040   9.724  23.820  1.00 75.31           N  
ATOM   2854  CA  LYS A 384     -12.419  10.139  22.553  1.00 75.31           C  
ATOM   2855  C   LYS A 384     -11.593   9.040  21.886  1.00 75.31           C  
ATOM   2856  CB  LYS A 384     -11.582  11.409  22.764  1.00 75.31           C  
ATOM   2857  O   LYS A 384     -10.986   9.303  20.849  1.00 75.31           O  
ATOM   2858  CG  LYS A 384     -12.441  12.591  23.226  1.00 75.31           C  
ATOM   2859  CD  LYS A 384     -11.620  13.880  23.180  1.00 75.31           C  
ATOM   2860  CE  LYS A 384     -12.482  15.043  23.667  1.00 75.31           C  
ATOM   2861  NZ  LYS A 384     -11.757  16.322  23.519  1.00 75.31           N  
ATOM   2862  N   ALA A 385     -11.603   7.812  22.405  1.00 69.65           N  
ATOM   2863  CA  ALA A 385     -10.832   6.696  21.851  1.00 69.65           C  
ATOM   2864  C   ALA A 385     -11.111   6.453  20.352  1.00 69.65           C  
ATOM   2865  CB  ALA A 385     -11.146   5.450  22.686  1.00 69.65           C  
ATOM   2866  O   ALA A 385     -10.199   6.167  19.580  1.00 69.65           O  
ATOM   2867  N   ALA A 386     -12.360   6.635  19.904  1.00 71.40           N  
ATOM   2868  CA  ALA A 386     -12.717   6.519  18.487  1.00 71.40           C  
ATOM   2869  C   ALA A 386     -12.058   7.602  17.613  1.00 71.40           C  
ATOM   2870  CB  ALA A 386     -14.245   6.553  18.363  1.00 71.40           C  
ATOM   2871  O   ALA A 386     -11.540   7.294  16.542  1.00 71.40           O  
ATOM   2872  N   ALA A 387     -12.033   8.854  18.082  1.00 76.19           N  
ATOM   2873  CA  ALA A 387     -11.368   9.950  17.379  1.00 76.19           C  
ATOM   2874  C   ALA A 387      -9.847   9.742  17.336  1.00 76.19           C  
ATOM   2875  CB  ALA A 387     -11.736  11.273  18.062  1.00 76.19           C  
ATOM   2876  O   ALA A 387      -9.218   9.987  16.310  1.00 76.19           O  
ATOM   2877  N   ALA A 388      -9.269   9.234  18.425  1.00 81.94           N  
ATOM   2878  CA  ALA A 388      -7.851   8.916  18.503  1.00 81.94           C  
ATOM   2879  C   ALA A 388      -7.450   7.812  17.505  1.00 81.94           C  
ATOM   2880  CB  ALA A 388      -7.550   8.565  19.961  1.00 81.94           C  
ATOM   2881  O   ALA A 388      -6.473   7.976  16.780  1.00 81.94           O  
ATOM   2882  N   GLY A 389      -8.237   6.733  17.394  1.00 80.92           N  
ATOM   2883  CA  GLY A 389      -7.981   5.668  16.414  1.00 80.92           C  
ATOM   2884  C   GLY A 389      -8.154   6.132  14.963  1.00 80.92           C  
ATOM   2885  O   GLY A 389      -7.440   5.688  14.066  1.00 80.92           O  
ATOM   2886  N   ALA A 390      -9.060   7.080  14.719  1.00 80.31           N  
ATOM   2887  CA  ALA A 390      -9.218   7.678  13.398  1.00 80.31           C  
ATOM   2888  C   ALA A 390      -8.028   8.580  13.018  1.00 80.31           C  
ATOM   2889  CB  ALA A 390     -10.553   8.420  13.369  1.00 80.31           C  
ATOM   2890  O   ALA A 390      -7.586   8.552  11.871  1.00 80.31           O  
ATOM   2891  N   ILE A 391      -7.475   9.334  13.978  1.00 84.45           N  
ATOM   2892  CA  ILE A 391      -6.235  10.105  13.793  1.00 84.45           C  
ATOM   2893  C   ILE A 391      -5.064   9.175  13.472  1.00 84.45           C  
ATOM   2894  CB  ILE A 391      -5.940  10.973  15.040  1.00 84.45           C  
ATOM   2895  O   ILE A 391      -4.290   9.465  12.567  1.00 84.45           O  
ATOM   2896  CG1 ILE A 391      -6.915  12.167  15.079  1.00 84.45           C  
ATOM   2897  CG2 ILE A 391      -4.484  11.474  15.059  1.00 84.45           C  
ATOM   2898  CD1 ILE A 391      -6.879  12.946  16.400  1.00 84.45           C  
ATOM   2899  N   GLU A 392      -4.949   8.055  14.181  1.00 87.27           N  
ATOM   2900  CA  GLU A 392      -3.924   7.050  13.902  1.00 87.27           C  
ATOM   2901  C   GLU A 392      -4.059   6.475  12.487  1.00 87.27           C  
ATOM   2902  CB  GLU A 392      -4.046   5.941  14.943  1.00 87.27           C  
ATOM   2903  O   GLU A 392      -3.078   6.415  11.752  1.00 87.27           O  
ATOM   2904  CG  GLU A 392      -2.982   4.866  14.722  1.00 87.27           C  
ATOM   2905  CD  GLU A 392      -3.180   3.671  15.641  1.00 87.27           C  
ATOM   2906  OE1 GLU A 392      -2.231   2.866  15.678  1.00 87.27           O  
ATOM   2907  OE2 GLU A 392      -4.226   3.569  16.323  1.00 87.27           O  
ATOM   2908  N   THR A 393      -5.273   6.102  12.078  1.00 84.87           N  
ATOM   2909  CA  THR A 393      -5.508   5.557  10.732  1.00 84.87           C  
ATOM   2910  C   THR A 393      -5.172   6.594   9.656  1.00 84.87           C  
ATOM   2911  CB  THR A 393      -6.959   5.090  10.563  1.00 84.87           C  
ATOM   2912  O   THR A 393      -4.520   6.280   8.667  1.00 84.87           O  
ATOM   2913  CG2 THR A 393      -7.156   4.327   9.253  1.00 84.87           C  
ATOM   2914  OG1 THR A 393      -7.353   4.219  11.604  1.00 84.87           O  
ATOM   2915  N   MET A 394      -5.548   7.859   9.866  1.00 88.02           N  
ATOM   2916  CA  MET A 394      -5.140   8.955   8.984  1.00 88.02           C  
ATOM   2917  C   MET A 394      -3.614   9.106   8.934  1.00 88.02           C  
ATOM   2918  CB  MET A 394      -5.811  10.255   9.451  1.00 88.02           C  
ATOM   2919  O   MET A 394      -3.063   9.318   7.859  1.00 88.02           O  
ATOM   2920  CG  MET A 394      -5.207  11.498   8.789  1.00 88.02           C  
ATOM   2921  SD  MET A 394      -5.963  13.057   9.302  1.00 88.02           S  
ATOM   2922  CE  MET A 394      -7.236  13.110   8.030  1.00 88.02           C  
ATOM   2923  N   ALA A 395      -2.932   9.016  10.077  1.00 90.33           N  
ATOM   2924  CA  ALA A 395      -1.477   9.104  10.157  1.00 90.33           C  
ATOM   2925  C   ALA A 395      -0.802   7.968   9.377  1.00 90.33           C  
ATOM   2926  CB  ALA A 395      -1.080   9.086  11.638  1.00 90.33           C  
ATOM   2927  O   ALA A 395       0.176   8.204   8.673  1.00 90.33           O  
ATOM   2928  N   TYR A 396      -1.353   6.758   9.461  1.00 90.31           N  
ATOM   2929  CA  TYR A 396      -0.887   5.599   8.708  1.00 90.31           C  
ATOM   2930  C   TYR A 396      -0.961   5.852   7.195  1.00 90.31           C  
ATOM   2931  CB  TYR A 396      -1.722   4.386   9.134  1.00 90.31           C  
ATOM   2932  O   TYR A 396       0.052   5.776   6.503  1.00 90.31           O  
ATOM   2933  CG  TYR A 396      -1.232   3.065   8.591  1.00 90.31           C  
ATOM   2934  CD1 TYR A 396      -1.578   2.660   7.286  1.00 90.31           C  
ATOM   2935  CD2 TYR A 396      -0.468   2.218   9.414  1.00 90.31           C  
ATOM   2936  CE1 TYR A 396      -1.122   1.427   6.785  1.00 90.31           C  
ATOM   2937  CE2 TYR A 396      -0.066   0.959   8.935  1.00 90.31           C  
ATOM   2938  OH  TYR A 396       0.116  -0.605   7.133  1.00 90.31           O  
ATOM   2939  CZ  TYR A 396      -0.358   0.576   7.609  1.00 90.31           C  
ATOM   2940  N   GLU A 397      -2.132   6.252   6.697  1.00 91.11           N  
ATOM   2941  CA  GLU A 397      -2.362   6.479   5.264  1.00 91.11           C  
ATOM   2942  C   GLU A 397      -1.614   7.696   4.716  1.00 91.11           C  
ATOM   2943  CB  GLU A 397      -3.864   6.657   5.023  1.00 91.11           C  
ATOM   2944  O   GLU A 397      -1.040   7.648   3.627  1.00 91.11           O  
ATOM   2945  CG  GLU A 397      -4.664   5.380   5.278  1.00 91.11           C  
ATOM   2946  CD  GLU A 397      -4.199   4.198   4.413  1.00 91.11           C  
ATOM   2947  OE1 GLU A 397      -4.340   3.059   4.908  1.00 91.11           O  
ATOM   2948  OE2 GLU A 397      -3.714   4.430   3.279  1.00 91.11           O  
ATOM   2949  N   LEU A 398      -1.547   8.787   5.486  1.00 91.70           N  
ATOM   2950  CA  LEU A 398      -0.692   9.919   5.130  1.00 91.70           C  
ATOM   2951  C   LEU A 398       0.771   9.495   5.078  1.00 91.70           C  
ATOM   2952  CB  LEU A 398      -0.840  11.071   6.135  1.00 91.70           C  
ATOM   2953  O   LEU A 398       1.483   9.913   4.172  1.00 91.70           O  
ATOM   2954  CG  LEU A 398      -2.106  11.911   5.953  1.00 91.70           C  
ATOM   2955  CD1 LEU A 398      -2.180  12.984   7.039  1.00 91.70           C  
ATOM   2956  CD2 LEU A 398      -2.139  12.612   4.592  1.00 91.70           C  
ATOM   2957  N   GLY A 399       1.216   8.674   6.030  1.00 92.94           N  
ATOM   2958  CA  GLY A 399       2.570   8.146   6.044  1.00 92.94           C  
ATOM   2959  C   GLY A 399       2.870   7.310   4.801  1.00 92.94           C  
ATOM   2960  O   GLY A 399       3.886   7.536   4.154  1.00 92.94           O  
ATOM   2961  N   ALA A 400       1.964   6.412   4.414  1.00 92.11           N  
ATOM   2962  CA  ALA A 400       2.117   5.581   3.224  1.00 92.11           C  
ATOM   2963  C   ALA A 400       2.218   6.430   1.944  1.00 92.11           C  
ATOM   2964  CB  ALA A 400       0.942   4.596   3.176  1.00 92.11           C  
ATOM   2965  O   ALA A 400       3.198   6.333   1.202  1.00 92.11           O  
ATOM   2966  N   GLY A 401       1.260   7.340   1.731  1.00 92.45           N  
ATOM   2967  CA  GLY A 401       1.246   8.208   0.550  1.00 92.45           C  
ATOM   2968  C   GLY A 401       2.444   9.162   0.489  1.00 92.45           C  
ATOM   2969  O   GLY A 401       3.080   9.311  -0.554  1.00 92.45           O  
ATOM   2970  N   LEU A 402       2.809   9.779   1.619  1.00 91.76           N  
ATOM   2971  CA  LEU A 402       3.998  10.632   1.694  1.00 91.76           C  
ATOM   2972  C   LEU A 402       5.294   9.830   1.557  1.00 91.76           C  
ATOM   2973  CB  LEU A 402       4.009  11.441   3.000  1.00 91.76           C  
ATOM   2974  O   LEU A 402       6.263  10.372   1.042  1.00 91.76           O  
ATOM   2975  CG  LEU A 402       2.915  12.520   3.097  1.00 91.76           C  
ATOM   2976  CD1 LEU A 402       2.950  13.139   4.496  1.00 91.76           C  
ATOM   2977  CD2 LEU A 402       3.108  13.642   2.073  1.00 91.76           C  
ATOM   2978  N   GLY A 403       5.324   8.563   1.974  1.00 92.62           N  
ATOM   2979  CA  GLY A 403       6.465   7.667   1.791  1.00 92.62           C  
ATOM   2980  C   GLY A 403       6.820   7.504   0.328  1.00 92.62           C  
ATOM   2981  O   GLY A 403       7.939   7.810  -0.076  1.00 92.62           O  
ATOM   2982  N   ILE A 404       5.828   7.135  -0.478  1.00 91.20           N  
ATOM   2983  CA  ILE A 404       5.964   7.021  -1.932  1.00 91.20           C  
ATOM   2984  C   ILE A 404       6.404   8.355  -2.539  1.00 91.20           C  
ATOM   2985  CB  ILE A 404       4.620   6.569  -2.526  1.00 91.20           C  
ATOM   2986  O   ILE A 404       7.357   8.391  -3.317  1.00 91.20           O  
ATOM   2987  CG1 ILE A 404       4.253   5.147  -2.061  1.00 91.20           C  
ATOM   2988  CG2 ILE A 404       4.620   6.655  -4.067  1.00 91.20           C  
ATOM   2989  CD1 ILE A 404       2.739   4.921  -2.039  1.00 91.20           C  
ATOM   2990  N   ALA A 405       5.761   9.462  -2.154  1.00 90.49           N  
ATOM   2991  CA  ALA A 405       6.104  10.776  -2.681  1.00 90.49           C  
ATOM   2992  C   ALA A 405       7.544  11.184  -2.325  1.00 90.49           C  
ATOM   2993  CB  ALA A 405       5.076  11.800  -2.185  1.00 90.49           C  
ATOM   2994  O   ALA A 405       8.300  11.573  -3.209  1.00 90.49           O  
ATOM   2995  N   ILE A 406       7.951  11.082  -1.058  1.00 90.82           N  
ATOM   2996  CA  ILE A 406       9.278  11.497  -0.579  1.00 90.82           C  
ATOM   2997  C   ILE A 406      10.371  10.617  -1.186  1.00 90.82           C  
ATOM   2998  CB  ILE A 406       9.332  11.490   0.969  1.00 90.82           C  
ATOM   2999  O   ILE A 406      11.338  11.147  -1.734  1.00 90.82           O  
ATOM   3000  CG1 ILE A 406       8.442  12.618   1.543  1.00 90.82           C  
ATOM   3001  CG2 ILE A 406      10.777  11.659   1.485  1.00 90.82           C  
ATOM   3002  CD1 ILE A 406       8.160  12.477   3.046  1.00 90.82           C  
ATOM   3003  N   PHE A 407      10.227   9.292  -1.124  1.00 91.75           N  
ATOM   3004  CA  PHE A 407      11.227   8.375  -1.670  1.00 91.75           C  
ATOM   3005  C   PHE A 407      11.299   8.467  -3.192  1.00 91.75           C  
ATOM   3006  CB  PHE A 407      10.939   6.942  -1.219  1.00 91.75           C  
ATOM   3007  O   PHE A 407      12.396   8.537  -3.740  1.00 91.75           O  
ATOM   3008  CG  PHE A 407      11.467   6.615   0.164  1.00 91.75           C  
ATOM   3009  CD1 PHE A 407      12.562   5.748   0.287  1.00 91.75           C  
ATOM   3010  CD2 PHE A 407      10.866   7.125   1.329  1.00 91.75           C  
ATOM   3011  CE1 PHE A 407      13.035   5.344   1.541  1.00 91.75           C  
ATOM   3012  CE2 PHE A 407      11.324   6.713   2.593  1.00 91.75           C  
ATOM   3013  CZ  PHE A 407      12.388   5.801   2.697  1.00 91.75           C  
ATOM   3014  N   GLY A 408      10.157   8.566  -3.875  1.00 89.71           N  
ATOM   3015  CA  GLY A 408      10.107   8.784  -5.318  1.00 89.71           C  
ATOM   3016  C   GLY A 408      10.770  10.095  -5.744  1.00 89.71           C  
ATOM   3017  O   GLY A 408      11.487  10.137  -6.743  1.00 89.71           O  
ATOM   3018  N   LEU A 409      10.591  11.160  -4.960  1.00 87.23           N  
ATOM   3019  CA  LEU A 409      11.233  12.451  -5.192  1.00 87.23           C  
ATOM   3020  C   LEU A 409      12.746  12.416  -4.964  1.00 87.23           C  
ATOM   3021  CB  LEU A 409      10.583  13.497  -4.272  1.00 87.23           C  
ATOM   3022  O   LEU A 409      13.496  12.971  -5.768  1.00 87.23           O  
ATOM   3023  CG  LEU A 409       9.236  14.015  -4.804  1.00 87.23           C  
ATOM   3024  CD1 LEU A 409       8.548  14.886  -3.746  1.00 87.23           C  
ATOM   3025  CD2 LEU A 409       9.402  14.801  -6.108  1.00 87.23           C  
ATOM   3026  N   LEU A 410      13.196  11.770  -3.885  1.00 90.33           N  
ATOM   3027  CA  LEU A 410      14.619  11.573  -3.601  1.00 90.33           C  
ATOM   3028  C   LEU A 410      15.285  10.745  -4.700  1.00 90.33           C  
ATOM   3029  CB  LEU A 410      14.790  10.883  -2.235  1.00 90.33           C  
ATOM   3030  O   LEU A 410      16.337  11.145  -5.201  1.00 90.33           O  
ATOM   3031  CG  LEU A 410      14.525  11.789  -1.021  1.00 90.33           C  
ATOM   3032  CD1 LEU A 410      14.529  10.943   0.253  1.00 90.33           C  
ATOM   3033  CD2 LEU A 410      15.592  12.878  -0.873  1.00 90.33           C  
ATOM   3034  N   LEU A 411      14.640   9.649  -5.108  1.00 89.66           N  
ATOM   3035  CA  LEU A 411      15.101   8.784  -6.184  1.00 89.66           C  
ATOM   3036  C   LEU A 411      15.209   9.560  -7.496  1.00 89.66           C  
ATOM   3037  CB  LEU A 411      14.144   7.590  -6.313  1.00 89.66           C  
ATOM   3038  O   LEU A 411      16.285   9.601  -8.074  1.00 89.66           O  
ATOM   3039  CG  LEU A 411      14.571   6.572  -7.387  1.00 89.66           C  
ATOM   3040  CD1 LEU A 411      15.754   5.726  -6.918  1.00 89.66           C  
ATOM   3041  CD2 LEU A 411      13.388   5.675  -7.734  1.00 89.66           C  
ATOM   3042  N   SER A 412      14.136  10.225  -7.938  1.00 86.94           N  
ATOM   3043  CA  SER A 412      14.124  10.957  -9.213  1.00 86.94           C  
ATOM   3044  C   SER A 412      15.170  12.072  -9.237  1.00 86.94           C  
ATOM   3045  CB  SER A 412      12.719  11.503  -9.486  1.00 86.94           C  
ATOM   3046  O   SER A 412      15.959  12.149 -10.175  1.00 86.94           O  
ATOM   3047  OG  SER A 412      12.645  12.208 -10.714  1.00 86.94           O  
ATOM   3048  N   ARG A 413      15.262  12.886  -8.175  1.00 89.14           N  
ATOM   3049  CA  ARG A 413      16.265  13.958  -8.095  1.00 89.14           C  
ATOM   3050  C   ARG A 413      17.688  13.408  -8.098  1.00 89.14           C  
ATOM   3051  CB  ARG A 413      16.021  14.796  -6.836  1.00 89.14           C  
ATOM   3052  O   ARG A 413      18.556  13.966  -8.765  1.00 89.14           O  
ATOM   3053  CG  ARG A 413      16.930  16.034  -6.798  1.00 89.14           C  
ATOM   3054  CD  ARG A 413      16.930  16.668  -5.409  1.00 89.14           C  
ATOM   3055  NE  ARG A 413      17.816  17.844  -5.375  1.00 89.14           N  
ATOM   3056  NH1 ARG A 413      16.798  18.955  -3.644  1.00 89.14           N  
ATOM   3057  NH2 ARG A 413      18.608  19.834  -4.614  1.00 89.14           N  
ATOM   3058  CZ  ARG A 413      17.735  18.869  -4.548  1.00 89.14           C  
ATOM   3059  N   SER A 414      17.944  12.364  -7.312  1.00 91.96           N  
ATOM   3060  CA  SER A 414      19.271  11.762  -7.250  1.00 91.96           C  
ATOM   3061  C   SER A 414      19.640  11.117  -8.584  1.00 91.96           C  
ATOM   3062  CB  SER A 414      19.352  10.762  -6.099  1.00 91.96           C  
ATOM   3063  O   SER A 414      20.777  11.282  -9.009  1.00 91.96           O  
ATOM   3064  OG  SER A 414      20.660  10.225  -6.044  1.00 91.96           O  
ATOM   3065  N   PHE A 415      18.684  10.472  -9.255  1.00 92.66           N  
ATOM   3066  CA  PHE A 415      18.884   9.762 -10.516  1.00 92.66           C  
ATOM   3067  C   PHE A 415      19.231  10.733 -11.641  1.00 92.66           C  
ATOM   3068  CB  PHE A 415      17.619   8.952 -10.821  1.00 92.66           C  
ATOM   3069  O   PHE A 415      20.252  10.571 -12.304  1.00 92.66           O  
ATOM   3070  CG  PHE A 415      17.662   8.199 -12.130  1.00 92.66           C  
ATOM   3071  CD1 PHE A 415      17.189   8.807 -13.308  1.00 92.66           C  
ATOM   3072  CD2 PHE A 415      18.163   6.886 -12.170  1.00 92.66           C  
ATOM   3073  CE1 PHE A 415      17.219   8.102 -14.521  1.00 92.66           C  
ATOM   3074  CE2 PHE A 415      18.174   6.176 -13.382  1.00 92.66           C  
ATOM   3075  CZ  PHE A 415      17.705   6.785 -14.558  1.00 92.66           C  
ATOM   3076  N   SER A 416      18.451  11.810 -11.793  1.00 89.73           N  
ATOM   3077  CA  SER A 416      18.742  12.860 -12.776  1.00 89.73           C  
ATOM   3078  C   SER A 416      20.095  13.536 -12.541  1.00 89.73           C  
ATOM   3079  CB  SER A 416      17.663  13.947 -12.742  1.00 89.73           C  
ATOM   3080  O   SER A 416      20.704  14.023 -13.487  1.00 89.73           O  
ATOM   3081  OG  SER A 416      16.372  13.424 -12.970  1.00 89.73           O  
ATOM   3082  N   ALA A 417      20.567  13.588 -11.292  1.00 90.54           N  
ATOM   3083  CA  ALA A 417      21.856  14.180 -10.946  1.00 90.54           C  
ATOM   3084  C   ALA A 417      23.044  13.208 -11.086  1.00 90.54           C  
ATOM   3085  CB  ALA A 417      21.756  14.736  -9.519  1.00 90.54           C  
ATOM   3086  O   ALA A 417      24.178  13.663 -11.237  1.00 90.54           O  
ATOM   3087  N   SER A 418      22.815  11.894 -10.988  1.00 92.86           N  
ATOM   3088  CA  SER A 418      23.867  10.869 -10.994  1.00 92.86           C  
ATOM   3089  C   SER A 418      24.086  10.230 -12.364  1.00 92.86           C  
ATOM   3090  CB  SER A 418      23.556   9.786  -9.953  1.00 92.86           C  
ATOM   3091  O   SER A 418      25.195   9.766 -12.638  1.00 92.86           O  
ATOM   3092  OG  SER A 418      22.370   9.095 -10.289  1.00 92.86           O  
ATOM   3093  N   ILE A 419      23.064  10.209 -13.224  1.00 93.26           N  
ATOM   3094  CA  ILE A 419      23.137   9.559 -14.531  1.00 93.26           C  
ATOM   3095  C   ILE A 419      24.137  10.249 -15.460  1.00 93.26           C  
ATOM   3096  CB  ILE A 419      21.733   9.387 -15.143  1.00 93.26           C  
ATOM   3097  O   ILE A 419      24.134  11.465 -15.652  1.00 93.26           O  
ATOM   3098  CG1 ILE A 419      21.784   8.372 -16.305  1.00 93.26           C  
ATOM   3099  CG2 ILE A 419      21.122  10.733 -15.562  1.00 93.26           C  
ATOM   3100  CD1 ILE A 419      20.402   7.970 -16.825  1.00 93.26           C  
ATOM   3101  N   ARG A 420      25.019   9.441 -16.053  1.00 93.18           N  
ATOM   3102  CA  ARG A 420      26.033   9.879 -17.017  1.00 93.18           C  
ATOM   3103  C   ARG A 420      25.787   9.179 -18.338  1.00 93.18           C  
ATOM   3104  CB  ARG A 420      27.440   9.598 -16.485  1.00 93.18           C  
ATOM   3105  O   ARG A 420      26.208   8.044 -18.530  1.00 93.18           O  
ATOM   3106  CG  ARG A 420      27.749  10.427 -15.236  1.00 93.18           C  
ATOM   3107  CD  ARG A 420      29.198  10.178 -14.827  1.00 93.18           C  
ATOM   3108  NE  ARG A 420      29.519  10.876 -13.573  1.00 93.18           N  
ATOM   3109  NH1 ARG A 420      31.759  10.390 -13.554  1.00 93.18           N  
ATOM   3110  NH2 ARG A 420      30.865  11.567 -11.877  1.00 93.18           N  
ATOM   3111  CZ  ARG A 420      30.709  10.942 -13.010  1.00 93.18           C  
ATOM   3112  N   LEU A 421      25.061   9.856 -19.215  1.00 91.70           N  
ATOM   3113  CA  LEU A 421      24.671   9.306 -20.505  1.00 91.70           C  
ATOM   3114  C   LEU A 421      25.840   9.315 -21.505  1.00 91.70           C  
ATOM   3115  CB  LEU A 421      23.459  10.083 -21.030  1.00 91.70           C  
ATOM   3116  O   LEU A 421      26.719  10.179 -21.415  1.00 91.70           O  
ATOM   3117  CG  LEU A 421      22.191   9.888 -20.182  1.00 91.70           C  
ATOM   3118  CD1 LEU A 421      21.130  10.873 -20.645  1.00 91.70           C  
ATOM   3119  CD2 LEU A 421      21.619   8.475 -20.308  1.00 91.70           C  
ATOM   3120  N   PRO A 422      25.860   8.370 -22.462  1.00 89.42           N  
ATOM   3121  CA  PRO A 422      26.856   8.351 -23.525  1.00 89.42           C  
ATOM   3122  C   PRO A 422      26.751   9.597 -24.417  1.00 89.42           C  
ATOM   3123  CB  PRO A 422      26.602   7.053 -24.301  1.00 89.42           C  
ATOM   3124  O   PRO A 422      25.686  10.194 -24.575  1.00 89.42           O  
ATOM   3125  CG  PRO A 422      25.115   6.787 -24.072  1.00 89.42           C  
ATOM   3126  CD  PRO A 422      24.890   7.296 -22.653  1.00 89.42           C  
ATOM   3127  N   ALA A 423      27.875   9.982 -25.023  1.00 87.26           N  
ATOM   3128  CA  ALA A 423      27.900  11.059 -26.006  1.00 87.26           C  
ATOM   3129  C   ALA A 423      27.122  10.670 -27.278  1.00 87.26           C  
ATOM   3130  CB  ALA A 423      29.360  11.420 -26.312  1.00 87.26           C  
ATOM   3131  O   ALA A 423      27.074   9.497 -27.646  1.00 87.26           O  
ATOM   3132  N   GLY A 424      26.565  11.666 -27.973  1.00 86.37           N  
ATOM   3133  CA  GLY A 424      25.850  11.476 -29.243  1.00 86.37           C  
ATOM   3134  C   GLY A 424      24.324  11.442 -29.141  1.00 86.37           C  
ATOM   3135  O   GLY A 424      23.679  11.271 -30.167  1.00 86.37           O  
ATOM   3136  N   LEU A 425      23.761  11.631 -27.945  1.00 88.98           N  
ATOM   3137  CA  LEU A 425      22.318  11.783 -27.742  1.00 88.98           C  
ATOM   3138  C   LEU A 425      21.867  13.231 -27.946  1.00 88.98           C  
ATOM   3139  CB  LEU A 425      21.933  11.292 -26.338  1.00 88.98           C  
ATOM   3140  O   LEU A 425      22.571  14.179 -27.580  1.00 88.98           O  
ATOM   3141  CG  LEU A 425      22.166   9.791 -26.107  1.00 88.98           C  
ATOM   3142  CD1 LEU A 425      21.899   9.476 -24.636  1.00 88.98           C  
ATOM   3143  CD2 LEU A 425      21.256   8.911 -26.961  1.00 88.98           C  
ATOM   3144  N   GLU A 426      20.663  13.401 -28.480  1.00 92.18           N  
ATOM   3145  CA  GLU A 426      20.015  14.702 -28.588  1.00 92.18           C  
ATOM   3146  C   GLU A 426      19.572  15.231 -27.213  1.00 92.18           C  
ATOM   3147  CB  GLU A 426      18.814  14.639 -29.541  1.00 92.18           C  
ATOM   3148  O   GLU A 426      19.355  14.486 -26.257  1.00 92.18           O  
ATOM   3149  CG  GLU A 426      19.197  14.284 -30.988  1.00 92.18           C  
ATOM   3150  CD  GLU A 426      18.022  14.450 -31.968  1.00 92.18           C  
ATOM   3151  OE1 GLU A 426      18.270  14.326 -33.188  1.00 92.18           O  
ATOM   3152  OE2 GLU A 426      16.908  14.800 -31.507  1.00 92.18           O  
ATOM   3153  N   ALA A 427      19.364  16.546 -27.097  1.00 89.29           N  
ATOM   3154  CA  ALA A 427      18.955  17.164 -25.832  1.00 89.29           C  
ATOM   3155  C   ALA A 427      17.622  16.609 -25.287  1.00 89.29           C  
ATOM   3156  CB  ALA A 427      18.883  18.681 -26.038  1.00 89.29           C  
ATOM   3157  O   ALA A 427      17.461  16.475 -24.072  1.00 89.29           O  
ATOM   3158  N   GLN A 428      16.674  16.261 -26.168  1.00 88.91           N  
ATOM   3159  CA  GLN A 428      15.399  15.656 -25.765  1.00 88.91           C  
ATOM   3160  C   GLN A 428      15.581  14.227 -25.239  1.00 88.91           C  
ATOM   3161  CB  GLN A 428      14.409  15.651 -26.938  1.00 88.91           C  
ATOM   3162  O   GLN A 428      14.954  13.853 -24.247  1.00 88.91           O  
ATOM   3163  CG  GLN A 428      13.920  17.060 -27.308  1.00 88.91           C  
ATOM   3164  CD  GLN A 428      12.804  17.047 -28.351  1.00 88.91           C  
ATOM   3165  NE2 GLN A 428      12.357  18.198 -28.803  1.00 88.91           N  
ATOM   3166  OE1 GLN A 428      12.280  16.029 -28.761  1.00 88.91           O  
ATOM   3167  N   GLU A 429      16.466  13.449 -25.859  1.00 90.99           N  
ATOM   3168  CA  GLU A 429      16.814  12.093 -25.430  1.00 90.99           C  
ATOM   3169  C   GLU A 429      17.512  12.111 -24.071  1.00 90.99           C  
ATOM   3170  CB  GLU A 429      17.735  11.458 -26.471  1.00 90.99           C  
ATOM   3171  O   GLU A 429      17.144  11.347 -23.180  1.00 90.99           O  
ATOM   3172  CG  GLU A 429      17.036  11.256 -27.818  1.00 90.99           C  
ATOM   3173  CD  GLU A 429      17.988  10.613 -28.830  1.00 90.99           C  
ATOM   3174  OE1 GLU A 429      17.518   9.713 -29.554  1.00 90.99           O  
ATOM   3175  OE2 GLU A 429      19.178  11.011 -28.830  1.00 90.99           O  
ATOM   3176  N   ILE A 430      18.445  13.050 -23.875  1.00 90.73           N  
ATOM   3177  CA  ILE A 430      19.111  13.278 -22.588  1.00 90.73           C  
ATOM   3178  C   ILE A 430      18.079  13.602 -21.508  1.00 90.73           C  
ATOM   3179  CB  ILE A 430      20.189  14.380 -22.723  1.00 90.73           C  
ATOM   3180  O   ILE A 430      18.081  12.973 -20.448  1.00 90.73           O  
ATOM   3181  CG1 ILE A 430      21.355  13.856 -23.591  1.00 90.73           C  
ATOM   3182  CG2 ILE A 430      20.709  14.860 -21.351  1.00 90.73           C  
ATOM   3183  CD1 ILE A 430      22.361  14.932 -24.019  1.00 90.73           C  
ATOM   3184  N   ALA A 431      17.168  14.544 -21.771  1.00 87.73           N  
ATOM   3185  CA  ALA A 431      16.129  14.923 -20.818  1.00 87.73           C  
ATOM   3186  C   ALA A 431      15.212  13.741 -20.460  1.00 87.73           C  
ATOM   3187  CB  ALA A 431      15.337  16.099 -21.401  1.00 87.73           C  
ATOM   3188  O   ALA A 431      14.922  13.518 -19.282  1.00 87.73           O  
ATOM   3189  N   ARG A 432      14.802  12.945 -21.458  1.00 86.76           N  
ATOM   3190  CA  ARG A 432      13.949  11.768 -21.255  1.00 86.76           C  
ATOM   3191  C   ARG A 432      14.673  10.675 -20.471  1.00 86.76           C  
ATOM   3192  CB  ARG A 432      13.424  11.280 -22.612  1.00 86.76           C  
ATOM   3193  O   ARG A 432      14.144  10.222 -19.462  1.00 86.76           O  
ATOM   3194  CG  ARG A 432      12.324  10.222 -22.443  1.00 86.76           C  
ATOM   3195  CD  ARG A 432      11.722   9.857 -23.802  1.00 86.76           C  
ATOM   3196  NE  ARG A 432      10.646   8.857 -23.661  1.00 86.76           N  
ATOM   3197  NH1 ARG A 432      10.204   8.596 -25.896  1.00 86.76           N  
ATOM   3198  NH2 ARG A 432       9.081   7.369 -24.397  1.00 86.76           N  
ATOM   3199  CZ  ARG A 432       9.980   8.283 -24.647  1.00 86.76           C  
ATOM   3200  N   ALA A 433      15.893  10.306 -20.852  1.00 90.30           N  
ATOM   3201  CA  ALA A 433      16.666   9.281 -20.150  1.00 90.30           C  
ATOM   3202  C   ALA A 433      17.055   9.688 -18.726  1.00 90.30           C  
ATOM   3203  CB  ALA A 433      17.920   8.976 -20.963  1.00 90.30           C  
ATOM   3204  O   ALA A 433      17.163   8.837 -17.852  1.00 90.30           O  
ATOM   3205  N   SER A 434      17.231  10.985 -18.468  1.00 89.88           N  
ATOM   3206  CA  SER A 434      17.611  11.469 -17.137  1.00 89.88           C  
ATOM   3207  C   SER A 434      16.428  11.581 -16.177  1.00 89.88           C  
ATOM   3208  CB  SER A 434      18.346  12.810 -17.225  1.00 89.88           C  
ATOM   3209  O   SER A 434      16.625  11.780 -14.982  1.00 89.88           O  
ATOM   3210  OG  SER A 434      19.416  12.740 -18.144  1.00 89.88           O  
ATOM   3211  N   SER A 435      15.194  11.483 -16.670  1.00 84.87           N  
ATOM   3212  CA  SER A 435      13.993  11.756 -15.874  1.00 84.87           C  
ATOM   3213  C   SER A 435      13.628  10.626 -14.903  1.00 84.87           C  
ATOM   3214  CB  SER A 435      12.834  12.066 -16.818  1.00 84.87           C  
ATOM   3215  O   SER A 435      13.270  10.888 -13.749  1.00 84.87           O  
ATOM   3216  OG  SER A 435      12.498  10.929 -17.572  1.00 84.87           O  
ATOM   3217  N   SER A 436      13.722   9.372 -15.348  1.00 88.05           N  
ATOM   3218  CA  SER A 436      13.459   8.182 -14.542  1.00 88.05           C  
ATOM   3219  C   SER A 436      14.049   6.927 -15.185  1.00 88.05           C  
ATOM   3220  CB  SER A 436      11.946   7.998 -14.336  1.00 88.05           C  
ATOM   3221  O   SER A 436      14.287   6.885 -16.391  1.00 88.05           O  
ATOM   3222  OG  SER A 436      11.265   7.646 -15.524  1.00 88.05           O  
ATOM   3223  N   MET A 437      14.223   5.872 -14.384  1.00 89.33           N  
ATOM   3224  CA  MET A 437      14.679   4.566 -14.873  1.00 89.33           C  
ATOM   3225  C   MET A 437      13.742   3.984 -15.936  1.00 89.33           C  
ATOM   3226  CB  MET A 437      14.793   3.612 -13.679  1.00 89.33           C  
ATOM   3227  O   MET A 437      14.206   3.492 -16.957  1.00 89.33           O  
ATOM   3228  CG  MET A 437      15.456   2.274 -14.017  1.00 89.33           C  
ATOM   3229  SD  MET A 437      17.171   2.417 -14.577  1.00 89.33           S  
ATOM   3230  CE  MET A 437      17.543   0.702 -15.028  1.00 89.33           C  
ATOM   3231  N   GLY A 438      12.425   4.088 -15.737  1.00 86.79           N  
ATOM   3232  CA  GLY A 438      11.444   3.612 -16.716  1.00 86.79           C  
ATOM   3233  C   GLY A 438      11.555   4.342 -18.058  1.00 86.79           C  
ATOM   3234  O   GLY A 438      11.553   3.711 -19.112  1.00 86.79           O  
ATOM   3235  N   GLU A 439      11.733   5.666 -18.032  1.00 89.44           N  
ATOM   3236  CA  GLU A 439      11.907   6.472 -19.247  1.00 89.44           C  
ATOM   3237  C   GLU A 439      13.260   6.205 -19.932  1.00 89.44           C  
ATOM   3238  CB  GLU A 439      11.693   7.963 -18.911  1.00 89.44           C  
ATOM   3239  O   GLU A 439      13.317   6.165 -21.163  1.00 89.44           O  
ATOM   3240  CG  GLU A 439      10.200   8.257 -18.662  1.00 89.44           C  
ATOM   3241  CD  GLU A 439       9.898   9.619 -18.008  1.00 89.44           C  
ATOM   3242  OE1 GLU A 439       9.375  10.518 -18.704  1.00 89.44           O  
ATOM   3243  OE2 GLU A 439      10.015   9.714 -16.756  1.00 89.44           O  
ATOM   3244  N   ALA A 440      14.322   5.934 -19.164  1.00 92.84           N  
ATOM   3245  CA  ALA A 440      15.614   5.495 -19.692  1.00 92.84           C  
ATOM   3246  C   ALA A 440      15.522   4.132 -20.394  1.00 92.84           C  
ATOM   3247  CB  ALA A 440      16.636   5.455 -18.549  1.00 92.84           C  
ATOM   3248  O   ALA A 440      16.034   3.980 -21.502  1.00 92.84           O  
ATOM   3249  N   VAL A 441      14.827   3.161 -19.791  1.00 91.16           N  
ATOM   3250  CA  VAL A 441      14.607   1.828 -20.378  1.00 91.16           C  
ATOM   3251  C   VAL A 441      13.784   1.921 -21.665  1.00 91.16           C  
ATOM   3252  CB  VAL A 441      13.937   0.884 -19.358  1.00 91.16           C  
ATOM   3253  O   VAL A 441      14.131   1.299 -22.667  1.00 91.16           O  
ATOM   3254  CG1 VAL A 441      13.528  -0.459 -19.981  1.00 91.16           C  
ATOM   3255  CG2 VAL A 441      14.870   0.556 -18.183  1.00 91.16           C  
ATOM   3256  N   GLN A 442      12.718   2.727 -21.679  1.00 89.01           N  
ATOM   3257  CA  GLN A 442      11.929   2.947 -22.894  1.00 89.01           C  
ATOM   3258  C   GLN A 442      12.760   3.554 -24.024  1.00 89.01           C  
ATOM   3259  CB  GLN A 442      10.766   3.896 -22.616  1.00 89.01           C  
ATOM   3260  O   GLN A 442      12.661   3.095 -25.161  1.00 89.01           O  
ATOM   3261  CG  GLN A 442       9.591   3.252 -21.879  1.00 89.01           C  
ATOM   3262  CD  GLN A 442       8.511   4.293 -21.611  1.00 89.01           C  
ATOM   3263  NE2 GLN A 442       7.561   4.006 -20.758  1.00 89.01           N  
ATOM   3264  OE1 GLN A 442       8.498   5.395 -22.157  1.00 89.01           O  
ATOM   3265  N   LEU A 443      13.572   4.574 -23.723  1.00 91.79           N  
ATOM   3266  CA  LEU A 443      14.439   5.183 -24.726  1.00 91.79           C  
ATOM   3267  C   LEU A 443      15.468   4.171 -25.241  1.00 91.79           C  
ATOM   3268  CB  LEU A 443      15.124   6.427 -24.143  1.00 91.79           C  
ATOM   3269  O   LEU A 443      15.636   4.043 -26.452  1.00 91.79           O  
ATOM   3270  CG  LEU A 443      16.030   7.121 -25.179  1.00 91.79           C  
ATOM   3271  CD1 LEU A 443      15.241   7.815 -26.287  1.00 91.79           C  
ATOM   3272  CD2 LEU A 443      16.898   8.151 -24.483  1.00 91.79           C  
ATOM   3273  N   ALA A 444      16.103   3.415 -24.345  1.00 93.10           N  
ATOM   3274  CA  ALA A 444      17.079   2.399 -24.717  1.00 93.10           C  
ATOM   3275  C   ALA A 444      16.506   1.365 -25.699  1.00 93.10           C  
ATOM   3276  CB  ALA A 444      17.583   1.724 -23.442  1.00 93.10           C  
ATOM   3277  O   ALA A 444      17.182   1.000 -26.656  1.00 93.10           O  
ATOM   3278  N   ASN A 445      15.245   0.958 -25.517  1.00 90.69           N  
ATOM   3279  CA  ASN A 445      14.558   0.026 -26.417  1.00 90.69           C  
ATOM   3280  C   ASN A 445      14.212   0.625 -27.792  1.00 90.69           C  
ATOM   3281  CB  ASN A 445      13.280  -0.468 -25.723  1.00 90.69           C  
ATOM   3282  O   ASN A 445      13.951  -0.122 -28.731  1.00 90.69           O  
ATOM   3283  CG  ASN A 445      13.550  -1.393 -24.552  1.00 90.69           C  
ATOM   3284  ND2 ASN A 445      12.594  -1.544 -23.669  1.00 90.69           N  
ATOM   3285  OD1 ASN A 445      14.585  -2.019 -24.420  1.00 90.69           O  
ATOM   3286  N   SER A 446      14.173   1.955 -27.915  1.00 90.98           N  
ATOM   3287  CA  SER A 446      13.914   2.647 -29.187  1.00 90.98           C  
ATOM   3288  C   SER A 446      15.178   2.933 -30.004  1.00 90.98           C  
ATOM   3289  CB  SER A 446      13.112   3.926 -28.940  1.00 90.98           C  
ATOM   3290  O   SER A 446      15.081   3.304 -31.172  1.00 90.98           O  
ATOM   3291  OG  SER A 446      13.832   4.919 -28.236  1.00 90.98           O  
ATOM   3292  N   LEU A 447      16.355   2.751 -29.400  1.00 91.98           N  
ATOM   3293  CA  LEU A 447      17.655   3.040 -29.997  1.00 91.98           C  
ATOM   3294  C   LEU A 447      18.383   1.755 -30.430  1.00 91.98           C  
ATOM   3295  CB  LEU A 447      18.473   3.877 -28.993  1.00 91.98           C  
ATOM   3296  O   LEU A 447      18.018   0.655 -30.009  1.00 91.98           O  
ATOM   3297  CG  LEU A 447      17.963   5.322 -28.826  1.00 91.98           C  
ATOM   3298  CD1 LEU A 447      18.782   6.011 -27.740  1.00 91.98           C  
ATOM   3299  CD2 LEU A 447      18.092   6.138 -30.112  1.00 91.98           C  
ATOM   3300  N   PRO A 448      19.434   1.861 -31.269  1.00 92.56           N  
ATOM   3301  CA  PRO A 448      20.251   0.713 -31.645  1.00 92.56           C  
ATOM   3302  C   PRO A 448      20.813  -0.026 -30.414  1.00 92.56           C  
ATOM   3303  CB  PRO A 448      21.374   1.272 -32.525  1.00 92.56           C  
ATOM   3304  O   PRO A 448      21.207   0.636 -29.451  1.00 92.56           O  
ATOM   3305  CG  PRO A 448      20.763   2.546 -33.106  1.00 92.56           C  
ATOM   3306  CD  PRO A 448      19.889   3.056 -31.966  1.00 92.56           C  
ATOM   3307  N   PRO A 449      20.948  -1.370 -30.444  1.00 91.61           N  
ATOM   3308  CA  PRO A 449      21.256  -2.180 -29.259  1.00 91.61           C  
ATOM   3309  C   PRO A 449      22.493  -1.739 -28.468  1.00 91.61           C  
ATOM   3310  CB  PRO A 449      21.444  -3.607 -29.785  1.00 91.61           C  
ATOM   3311  O   PRO A 449      22.492  -1.782 -27.243  1.00 91.61           O  
ATOM   3312  CG  PRO A 449      20.550  -3.649 -31.020  1.00 91.61           C  
ATOM   3313  CD  PRO A 449      20.644  -2.233 -31.578  1.00 91.61           C  
ATOM   3314  N   THR A 450      23.548  -1.283 -29.148  1.00 91.05           N  
ATOM   3315  CA  THR A 450      24.786  -0.821 -28.501  1.00 91.05           C  
ATOM   3316  C   THR A 450      24.593   0.485 -27.731  1.00 91.05           C  
ATOM   3317  CB  THR A 450      25.900  -0.633 -29.540  1.00 91.05           C  
ATOM   3318  O   THR A 450      25.087   0.614 -26.612  1.00 91.05           O  
ATOM   3319  CG2 THR A 450      26.382  -1.968 -30.105  1.00 91.05           C  
ATOM   3320  OG1 THR A 450      25.431   0.127 -30.635  1.00 91.05           O  
ATOM   3321  N   GLN A 451      23.851   1.440 -28.298  1.00 91.13           N  
ATOM   3322  CA  GLN A 451      23.507   2.693 -27.621  1.00 91.13           C  
ATOM   3323  C   GLN A 451      22.495   2.450 -26.501  1.00 91.13           C  
ATOM   3324  CB  GLN A 451      22.937   3.704 -28.622  1.00 91.13           C  
ATOM   3325  O   GLN A 451      22.672   2.965 -25.399  1.00 91.13           O  
ATOM   3326  CG  GLN A 451      24.003   4.277 -29.566  1.00 91.13           C  
ATOM   3327  CD  GLN A 451      23.417   5.305 -30.530  1.00 91.13           C  
ATOM   3328  NE2 GLN A 451      24.214   5.893 -31.393  1.00 91.13           N  
ATOM   3329  OE1 GLN A 451      22.236   5.588 -30.549  1.00 91.13           O  
ATOM   3330  N   GLY A 452      21.481   1.619 -26.759  1.00 92.89           N  
ATOM   3331  CA  GLY A 452      20.497   1.218 -25.759  1.00 92.89           C  
ATOM   3332  C   GLY A 452      21.156   0.581 -24.537  1.00 92.89           C  
ATOM   3333  O   GLY A 452      20.897   1.007 -23.414  1.00 92.89           O  
ATOM   3334  N   GLN A 453      22.088  -0.355 -24.739  1.00 94.34           N  
ATOM   3335  CA  GLN A 453      22.812  -0.996 -23.640  1.00 94.34           C  
ATOM   3336  C   GLN A 453      23.643   0.003 -22.823  1.00 94.34           C  
ATOM   3337  CB  GLN A 453      23.684  -2.134 -24.195  1.00 94.34           C  
ATOM   3338  O   GLN A 453      23.604  -0.034 -21.597  1.00 94.34           O  
ATOM   3339  CG  GLN A 453      24.258  -3.024 -23.082  1.00 94.34           C  
ATOM   3340  CD  GLN A 453      23.170  -3.688 -22.244  1.00 94.34           C  
ATOM   3341  NE2 GLN A 453      23.352  -3.805 -20.950  1.00 94.34           N  
ATOM   3342  OE1 GLN A 453      22.121  -4.087 -22.727  1.00 94.34           O  
ATOM   3343  N   ALA A 454      24.325   0.948 -23.479  1.00 93.92           N  
ATOM   3344  CA  ALA A 454      25.087   1.985 -22.782  1.00 93.92           C  
ATOM   3345  C   ALA A 454      24.192   2.895 -21.917  1.00 93.92           C  
ATOM   3346  CB  ALA A 454      25.870   2.790 -23.825  1.00 93.92           C  
ATOM   3347  O   ALA A 454      24.582   3.274 -20.811  1.00 93.92           O  
ATOM   3348  N   ILE A 455      22.981   3.220 -22.388  1.00 94.79           N  
ATOM   3349  CA  ILE A 455      21.986   3.964 -21.600  1.00 94.79           C  
ATOM   3350  C   ILE A 455      21.501   3.123 -20.418  1.00 94.79           C  
ATOM   3351  CB  ILE A 455      20.804   4.417 -22.486  1.00 94.79           C  
ATOM   3352  O   ILE A 455      21.418   3.644 -19.308  1.00 94.79           O  
ATOM   3353  CG1 ILE A 455      21.294   5.450 -23.521  1.00 94.79           C  
ATOM   3354  CG2 ILE A 455      19.654   5.017 -21.646  1.00 94.79           C  
ATOM   3355  CD1 ILE A 455      20.265   5.706 -24.622  1.00 94.79           C  
ATOM   3356  N   LEU A 456      21.211   1.835 -20.631  1.00 94.25           N  
ATOM   3357  CA  LEU A 456      20.769   0.934 -19.565  1.00 94.25           C  
ATOM   3358  C   LEU A 456      21.824   0.797 -18.469  1.00 94.25           C  
ATOM   3359  CB  LEU A 456      20.420  -0.453 -20.134  1.00 94.25           C  
ATOM   3360  O   LEU A 456      21.482   0.903 -17.296  1.00 94.25           O  
ATOM   3361  CG  LEU A 456      19.135  -0.490 -20.973  1.00 94.25           C  
ATOM   3362  CD1 LEU A 456      18.963  -1.876 -21.594  1.00 94.25           C  
ATOM   3363  CD2 LEU A 456      17.890  -0.181 -20.143  1.00 94.25           C  
ATOM   3364  N   ASP A 457      23.094   0.618 -18.821  1.00 93.96           N  
ATOM   3365  CA  ASP A 457      24.166   0.477 -17.835  1.00 93.96           C  
ATOM   3366  C   ASP A 457      24.378   1.784 -17.054  1.00 93.96           C  
ATOM   3367  CB  ASP A 457      25.447  -0.011 -18.528  1.00 93.96           C  
ATOM   3368  O   ASP A 457      24.466   1.767 -15.822  1.00 93.96           O  
ATOM   3369  CG  ASP A 457      25.319  -1.434 -19.100  1.00 93.96           C  
ATOM   3370  OD1 ASP A 457      24.477  -2.228 -18.604  1.00 93.96           O  
ATOM   3371  OD2 ASP A 457      26.072  -1.747 -20.047  1.00 93.96           O  
ATOM   3372  N   ALA A 458      24.348   2.936 -17.737  1.00 94.79           N  
ATOM   3373  CA  ALA A 458      24.381   4.244 -17.082  1.00 94.79           C  
ATOM   3374  C   ALA A 458      23.192   4.443 -16.126  1.00 94.79           C  
ATOM   3375  CB  ALA A 458      24.406   5.335 -18.158  1.00 94.79           C  
ATOM   3376  O   ALA A 458      23.371   4.919 -15.003  1.00 94.79           O  
ATOM   3377  N   ALA A 459      21.989   4.053 -16.551  1.00 95.03           N  
ATOM   3378  CA  ALA A 459      20.775   4.162 -15.757  1.00 95.03           C  
ATOM   3379  C   ALA A 459      20.794   3.212 -14.547  1.00 95.03           C  
ATOM   3380  CB  ALA A 459      19.575   3.929 -16.681  1.00 95.03           C  
ATOM   3381  O   ALA A 459      20.443   3.628 -13.446  1.00 95.03           O  
ATOM   3382  N   ARG A 460      21.284   1.974 -14.697  1.00 94.55           N  
ATOM   3383  CA  ARG A 460      21.456   1.017 -13.588  1.00 94.55           C  
ATOM   3384  C   ARG A 460      22.404   1.554 -12.521  1.00 94.55           C  
ATOM   3385  CB  ARG A 460      21.980  -0.321 -14.124  1.00 94.55           C  
ATOM   3386  O   ARG A 460      22.050   1.568 -11.345  1.00 94.55           O  
ATOM   3387  CG  ARG A 460      20.899  -1.127 -14.850  1.00 94.55           C  
ATOM   3388  CD  ARG A 460      21.533  -2.378 -15.456  1.00 94.55           C  
ATOM   3389  NE  ARG A 460      20.531  -3.225 -16.119  1.00 94.55           N  
ATOM   3390  NH1 ARG A 460      21.998  -4.345 -17.502  1.00 94.55           N  
ATOM   3391  NH2 ARG A 460      19.841  -4.928 -17.447  1.00 94.55           N  
ATOM   3392  CZ  ARG A 460      20.799  -4.157 -17.015  1.00 94.55           C  
ATOM   3393  N   HIS A 461      23.571   2.059 -12.923  1.00 93.40           N  
ATOM   3394  CA  HIS A 461      24.523   2.669 -11.990  1.00 93.40           C  
ATOM   3395  C   HIS A 461      23.940   3.898 -11.282  1.00 93.40           C  
ATOM   3396  CB  HIS A 461      25.807   3.047 -12.738  1.00 93.40           C  
ATOM   3397  O   HIS A 461      24.101   4.047 -10.069  1.00 93.40           O  
ATOM   3398  CG  HIS A 461      26.758   1.890 -12.877  1.00 93.40           C  
ATOM   3399  CD2 HIS A 461      27.118   1.243 -14.029  1.00 93.40           C  
ATOM   3400  ND1 HIS A 461      27.452   1.299 -11.845  1.00 93.40           N  
ATOM   3401  CE1 HIS A 461      28.208   0.318 -12.361  1.00 93.40           C  
ATOM   3402  NE2 HIS A 461      28.047   0.255 -13.690  1.00 93.40           N  
ATOM   3403  N   ALA A 462      23.239   4.759 -12.025  1.00 95.15           N  
ATOM   3404  CA  ALA A 462      22.551   5.914 -11.463  1.00 95.15           C  
ATOM   3405  C   ALA A 462      21.493   5.495 -10.436  1.00 95.15           C  
ATOM   3406  CB  ALA A 462      21.923   6.704 -12.612  1.00 95.15           C  
ATOM   3407  O   ALA A 462      21.420   6.090  -9.363  1.00 95.15           O  
ATOM   3408  N   PHE A 463      20.720   4.447 -10.740  1.00 94.12           N  
ATOM   3409  CA  PHE A 463      19.668   3.932  -9.874  1.00 94.12           C  
ATOM   3410  C   PHE A 463      20.214   3.373  -8.564  1.00 94.12           C  
ATOM   3411  CB  PHE A 463      18.847   2.871 -10.611  1.00 94.12           C  
ATOM   3412  O   PHE A 463      19.712   3.759  -7.514  1.00 94.12           O  
ATOM   3413  CG  PHE A 463      17.527   2.595  -9.925  1.00 94.12           C  
ATOM   3414  CD1 PHE A 463      17.443   1.742  -8.809  1.00 94.12           C  
ATOM   3415  CD2 PHE A 463      16.380   3.269 -10.372  1.00 94.12           C  
ATOM   3416  CE1 PHE A 463      16.214   1.585  -8.148  1.00 94.12           C  
ATOM   3417  CE2 PHE A 463      15.139   3.056  -9.753  1.00 94.12           C  
ATOM   3418  CZ  PHE A 463      15.062   2.231  -8.621  1.00 94.12           C  
ATOM   3419  N   ILE A 464      21.260   2.536  -8.607  1.00 93.88           N  
ATOM   3420  CA  ILE A 464      21.906   1.988  -7.400  1.00 93.88           C  
ATOM   3421  C   ILE A 464      22.363   3.133  -6.491  1.00 93.88           C  
ATOM   3422  CB  ILE A 464      23.101   1.081  -7.779  1.00 93.88           C  
ATOM   3423  O   ILE A 464      22.041   3.170  -5.306  1.00 93.88           O  
ATOM   3424  CG1 ILE A 464      22.622  -0.189  -8.516  1.00 93.88           C  
ATOM   3425  CG2 ILE A 464      23.909   0.674  -6.530  1.00 93.88           C  
ATOM   3426  CD1 ILE A 464      23.761  -0.938  -9.226  1.00 93.88           C  
ATOM   3427  N   TRP A 465      23.050   4.131  -7.059  1.00 94.04           N  
ATOM   3428  CA  TRP A 465      23.482   5.301  -6.295  1.00 94.04           C  
ATOM   3429  C   TRP A 465      22.299   6.043  -5.663  1.00 94.04           C  
ATOM   3430  CB  TRP A 465      24.268   6.240  -7.212  1.00 94.04           C  
ATOM   3431  O   TRP A 465      22.322   6.398  -4.482  1.00 94.04           O  
ATOM   3432  CG  TRP A 465      24.689   7.505  -6.536  1.00 94.04           C  
ATOM   3433  CD1 TRP A 465      24.043   8.691  -6.599  1.00 94.04           C  
ATOM   3434  CD2 TRP A 465      25.793   7.694  -5.605  1.00 94.04           C  
ATOM   3435  CE2 TRP A 465      25.776   9.048  -5.158  1.00 94.04           C  
ATOM   3436  CE3 TRP A 465      26.792   6.850  -5.078  1.00 94.04           C  
ATOM   3437  NE1 TRP A 465      24.699   9.614  -5.808  1.00 94.04           N  
ATOM   3438  CH2 TRP A 465      27.703   8.682  -3.742  1.00 94.04           C  
ATOM   3439  CZ2 TRP A 465      26.714   9.547  -4.243  1.00 94.04           C  
ATOM   3440  CZ3 TRP A 465      27.739   7.338  -4.158  1.00 94.04           C  
ATOM   3441  N   SER A 466      21.243   6.272  -6.439  1.00 93.53           N  
ATOM   3442  CA  SER A 466      20.052   6.977  -5.973  1.00 93.53           C  
ATOM   3443  C   SER A 466      19.272   6.209  -4.917  1.00 93.53           C  
ATOM   3444  CB  SER A 466      19.168   7.311  -7.166  1.00 93.53           C  
ATOM   3445  O   SER A 466      18.755   6.826  -3.982  1.00 93.53           O  
ATOM   3446  OG  SER A 466      19.912   8.171  -7.991  1.00 93.53           O  
ATOM   3447  N   HIS A 467      19.247   4.883  -5.013  1.00 93.36           N  
ATOM   3448  CA  HIS A 467      18.700   4.009  -3.992  1.00 93.36           C  
ATOM   3449  C   HIS A 467      19.483   4.149  -2.682  1.00 93.36           C  
ATOM   3450  CB  HIS A 467      18.696   2.570  -4.505  1.00 93.36           C  
ATOM   3451  O   HIS A 467      18.891   4.466  -1.648  1.00 93.36           O  
ATOM   3452  CG  HIS A 467      17.975   1.668  -3.549  1.00 93.36           C  
ATOM   3453  CD2 HIS A 467      18.501   1.065  -2.441  1.00 93.36           C  
ATOM   3454  ND1 HIS A 467      16.707   1.171  -3.723  1.00 93.36           N  
ATOM   3455  CE1 HIS A 467      16.476   0.298  -2.731  1.00 93.36           C  
ATOM   3456  NE2 HIS A 467      17.513   0.245  -1.891  1.00 93.36           N  
ATOM   3457  N   SER A 468      20.817   4.044  -2.722  1.00 94.52           N  
ATOM   3458  CA  SER A 468      21.674   4.236  -1.544  1.00 94.52           C  
ATOM   3459  C   SER A 468      21.482   5.610  -0.894  1.00 94.52           C  
ATOM   3460  CB  SER A 468      23.150   4.075  -1.923  1.00 94.52           C  
ATOM   3461  O   SER A 468      21.415   5.711   0.335  1.00 94.52           O  
ATOM   3462  OG  SER A 468      23.415   2.776  -2.396  1.00 94.52           O  
ATOM   3463  N   VAL A 469      21.342   6.678  -1.689  1.00 94.42           N  
ATOM   3464  CA  VAL A 469      21.071   8.037  -1.184  1.00 94.42           C  
ATOM   3465  C   VAL A 469      19.710   8.111  -0.493  1.00 94.42           C  
ATOM   3466  CB  VAL A 469      21.165   9.079  -2.318  1.00 94.42           C  
ATOM   3467  O   VAL A 469      19.607   8.681   0.599  1.00 94.42           O  
ATOM   3468  CG1 VAL A 469      20.649  10.467  -1.902  1.00 94.42           C  
ATOM   3469  CG2 VAL A 469      22.621   9.263  -2.762  1.00 94.42           C  
ATOM   3470  N   ALA A 470      18.666   7.540  -1.095  1.00 93.39           N  
ATOM   3471  CA  ALA A 470      17.323   7.555  -0.528  1.00 93.39           C  
ATOM   3472  C   ALA A 470      17.252   6.751   0.779  1.00 93.39           C  
ATOM   3473  CB  ALA A 470      16.344   7.043  -1.583  1.00 93.39           C  
ATOM   3474  O   ALA A 470      16.755   7.267   1.785  1.00 93.39           O  
ATOM   3475  N   LEU A 471      17.830   5.545   0.808  1.00 94.60           N  
ATOM   3476  CA  LEU A 471      17.904   4.730   2.020  1.00 94.60           C  
ATOM   3477  C   LEU A 471      18.714   5.419   3.127  1.00 94.60           C  
ATOM   3478  CB  LEU A 471      18.514   3.355   1.708  1.00 94.60           C  
ATOM   3479  O   LEU A 471      18.250   5.507   4.262  1.00 94.60           O  
ATOM   3480  CG  LEU A 471      17.704   2.371   0.842  1.00 94.60           C  
ATOM   3481  CD1 LEU A 471      18.364   1.001   1.000  1.00 94.60           C  
ATOM   3482  CD2 LEU A 471      16.235   2.219   1.231  1.00 94.60           C  
ATOM   3483  N   SER A 472      19.880   5.986   2.809  1.00 95.05           N  
ATOM   3484  CA  SER A 472      20.708   6.706   3.792  1.00 95.05           C  
ATOM   3485  C   SER A 472      20.004   7.948   4.349  1.00 95.05           C  
ATOM   3486  CB  SER A 472      22.030   7.146   3.162  1.00 95.05           C  
ATOM   3487  O   SER A 472      20.118   8.267   5.538  1.00 95.05           O  
ATOM   3488  OG  SER A 472      22.759   6.031   2.706  1.00 95.05           O  
ATOM   3489  N   SER A 473      19.238   8.649   3.509  1.00 92.87           N  
ATOM   3490  CA  SER A 473      18.421   9.795   3.926  1.00 92.87           C  
ATOM   3491  C   SER A 473      17.309   9.364   4.884  1.00 92.87           C  
ATOM   3492  CB  SER A 473      17.810  10.497   2.710  1.00 92.87           C  
ATOM   3493  O   SER A 473      17.111   9.996   5.923  1.00 92.87           O  
ATOM   3494  OG  SER A 473      18.825  10.960   1.843  1.00 92.87           O  
ATOM   3495  N   ALA A 474      16.631   8.252   4.587  1.00 92.10           N  
ATOM   3496  CA  ALA A 474      15.619   7.671   5.463  1.00 92.10           C  
ATOM   3497  C   ALA A 474      16.208   7.204   6.801  1.00 92.10           C  
ATOM   3498  CB  ALA A 474      14.948   6.520   4.720  1.00 92.10           C  
ATOM   3499  O   ALA A 474      15.643   7.502   7.854  1.00 92.10           O  
ATOM   3500  N   GLY A 475      17.379   6.557   6.775  1.00 93.11           N  
ATOM   3501  CA  GLY A 475      18.123   6.184   7.978  1.00 93.11           C  
ATOM   3502  C   GLY A 475      18.462   7.397   8.846  1.00 93.11           C  
ATOM   3503  O   GLY A 475      18.206   7.393  10.050  1.00 93.11           O  
ATOM   3504  N   SER A 476      18.922   8.486   8.225  1.00 93.85           N  
ATOM   3505  CA  SER A 476      19.220   9.747   8.921  1.00 93.85           C  
ATOM   3506  C   SER A 476      17.966  10.361   9.554  1.00 93.85           C  
ATOM   3507  CB  SER A 476      19.856  10.762   7.961  1.00 93.85           C  
ATOM   3508  O   SER A 476      17.993  10.790  10.709  1.00 93.85           O  
ATOM   3509  OG  SER A 476      20.979  10.225   7.284  1.00 93.85           O  
ATOM   3510  N   MET A 477      16.845  10.367   8.827  1.00 89.62           N  
ATOM   3511  CA  MET A 477      15.566  10.878   9.326  1.00 89.62           C  
ATOM   3512  C   MET A 477      15.048  10.056  10.513  1.00 89.62           C  
ATOM   3513  CB  MET A 477      14.551  10.906   8.174  1.00 89.62           C  
ATOM   3514  O   MET A 477      14.636  10.628  11.523  1.00 89.62           O  
ATOM   3515  CG  MET A 477      13.262  11.630   8.578  1.00 89.62           C  
ATOM   3516  SD  MET A 477      12.096  11.889   7.215  1.00 89.62           S  
ATOM   3517  CE  MET A 477      11.396  10.225   7.059  1.00 89.62           C  
ATOM   3518  N   LEU A 478      15.117   8.726  10.427  1.00 90.67           N  
ATOM   3519  CA  LEU A 478      14.737   7.822  11.515  1.00 90.67           C  
ATOM   3520  C   LEU A 478      15.618   8.004  12.748  1.00 90.67           C  
ATOM   3521  CB  LEU A 478      14.837   6.370  11.029  1.00 90.67           C  
ATOM   3522  O   LEU A 478      15.100   8.009  13.863  1.00 90.67           O  
ATOM   3523  CG  LEU A 478      13.649   5.910  10.180  1.00 90.67           C  
ATOM   3524  CD1 LEU A 478      14.031   4.592   9.514  1.00 90.67           C  
ATOM   3525  CD2 LEU A 478      12.404   5.670  11.036  1.00 90.67           C  
ATOM   3526  N   LEU A 479      16.926   8.204  12.568  1.00 92.46           N  
ATOM   3527  CA  LEU A 479      17.847   8.457  13.673  1.00 92.46           C  
ATOM   3528  C   LEU A 479      17.505   9.774  14.389  1.00 92.46           C  
ATOM   3529  CB  LEU A 479      19.285   8.477  13.127  1.00 92.46           C  
ATOM   3530  O   LEU A 479      17.387   9.805  15.615  1.00 92.46           O  
ATOM   3531  CG  LEU A 479      20.330   8.337  14.247  1.00 92.46           C  
ATOM   3532  CD1 LEU A 479      20.619   6.862  14.533  1.00 92.46           C  
ATOM   3533  CD2 LEU A 479      21.633   9.028  13.854  1.00 92.46           C  
ATOM   3534  N   LEU A 480      17.281  10.852  13.630  1.00 91.44           N  
ATOM   3535  CA  LEU A 480      16.866  12.149  14.176  1.00 91.44           C  
ATOM   3536  C   LEU A 480      15.543  12.039  14.942  1.00 91.44           C  
ATOM   3537  CB  LEU A 480      16.729  13.167  13.030  1.00 91.44           C  
ATOM   3538  O   LEU A 480      15.396  12.606  16.028  1.00 91.44           O  
ATOM   3539  CG  LEU A 480      18.065  13.643  12.436  1.00 91.44           C  
ATOM   3540  CD1 LEU A 480      17.790  14.474  11.182  1.00 91.44           C  
ATOM   3541  CD2 LEU A 480      18.851  14.510  13.423  1.00 91.44           C  
ATOM   3542  N   LEU A 481      14.594  11.272  14.410  1.00 86.23           N  
ATOM   3543  CA  LEU A 481      13.315  11.028  15.064  1.00 86.23           C  
ATOM   3544  C   LEU A 481      13.450  10.151  16.303  1.00 86.23           C  
ATOM   3545  CB  LEU A 481      12.342  10.428  14.050  1.00 86.23           C  
ATOM   3546  O   LEU A 481      12.813  10.460  17.306  1.00 86.23           O  
ATOM   3547  CG  LEU A 481      11.841  11.495  13.064  1.00 86.23           C  
ATOM   3548  CD1 LEU A 481      11.146  10.792  11.923  1.00 86.23           C  
ATOM   3549  CD2 LEU A 481      10.820  12.436  13.712  1.00 86.23           C  
ATOM   3550  N   ALA A 482      14.311   9.134  16.298  1.00 88.35           N  
ATOM   3551  CA  ALA A 482      14.598   8.328  17.480  1.00 88.35           C  
ATOM   3552  C   ALA A 482      15.109   9.212  18.629  1.00 88.35           C  
ATOM   3553  CB  ALA A 482      15.617   7.240  17.118  1.00 88.35           C  
ATOM   3554  O   ALA A 482      14.617   9.117  19.756  1.00 88.35           O  
ATOM   3555  N   VAL A 483      16.029  10.136  18.328  1.00 90.89           N  
ATOM   3556  CA  VAL A 483      16.548  11.115  19.295  1.00 90.89           C  
ATOM   3557  C   VAL A 483      15.438  12.063  19.762  1.00 90.89           C  
ATOM   3558  CB  VAL A 483      17.744  11.883  18.694  1.00 90.89           C  
ATOM   3559  O   VAL A 483      15.232  12.234  20.966  1.00 90.89           O  
ATOM   3560  CG1 VAL A 483      18.259  12.970  19.643  1.00 90.89           C  
ATOM   3561  CG2 VAL A 483      18.927  10.942  18.425  1.00 90.89           C  
ATOM   3562  N   GLY A 484      14.665  12.642  18.839  1.00 86.65           N  
ATOM   3563  CA  GLY A 484      13.555  13.539  19.171  1.00 86.65           C  
ATOM   3564  C   GLY A 484      12.480  12.872  20.041  1.00 86.65           C  
ATOM   3565  O   GLY A 484      12.035  13.442  21.043  1.00 86.65           O  
ATOM   3566  N   MET A 485      12.103  11.636  19.709  1.00 84.99           N  
ATOM   3567  CA  MET A 485      11.128  10.836  20.453  1.00 84.99           C  
ATOM   3568  C   MET A 485      11.656  10.421  21.822  1.00 84.99           C  
ATOM   3569  CB  MET A 485      10.712   9.597  19.642  1.00 84.99           C  
ATOM   3570  O   MET A 485      10.904  10.467  22.799  1.00 84.99           O  
ATOM   3571  CG  MET A 485       9.833   9.934  18.431  1.00 84.99           C  
ATOM   3572  SD  MET A 485       8.294  10.811  18.826  1.00 84.99           S  
ATOM   3573  CE  MET A 485       8.755  12.511  18.399  1.00 84.99           C  
ATOM   3574  N   TRP A 486      12.952  10.113  21.937  1.00 86.95           N  
ATOM   3575  CA  TRP A 486      13.578   9.826  23.225  1.00 86.95           C  
ATOM   3576  C   TRP A 486      13.376  10.973  24.208  1.00 86.95           C  
ATOM   3577  CB  TRP A 486      15.072   9.540  23.046  1.00 86.95           C  
ATOM   3578  O   TRP A 486      12.994  10.727  25.351  1.00 86.95           O  
ATOM   3579  CG  TRP A 486      15.783   9.157  24.306  1.00 86.95           C  
ATOM   3580  CD1 TRP A 486      16.626   9.949  25.006  1.00 86.95           C  
ATOM   3581  CD2 TRP A 486      15.796   7.863  24.977  1.00 86.95           C  
ATOM   3582  CE2 TRP A 486      16.695   7.933  26.080  1.00 86.95           C  
ATOM   3583  CE3 TRP A 486      15.152   6.631  24.757  1.00 86.95           C  
ATOM   3584  NE1 TRP A 486      17.177   9.226  26.048  1.00 86.95           N  
ATOM   3585  CH2 TRP A 486      16.299   5.614  26.652  1.00 86.95           C  
ATOM   3586  CZ2 TRP A 486      16.942   6.835  26.918  1.00 86.95           C  
ATOM   3587  CZ3 TRP A 486      15.407   5.515  25.571  1.00 86.95           C  
ATOM   3588  N   PHE A 487      13.567  12.220  23.773  1.00 86.11           N  
ATOM   3589  CA  PHE A 487      13.364  13.390  24.627  1.00 86.11           C  
ATOM   3590  C   PHE A 487      11.887  13.748  24.834  1.00 86.11           C  
ATOM   3591  CB  PHE A 487      14.143  14.578  24.057  1.00 86.11           C  
ATOM   3592  O   PHE A 487      11.516  14.175  25.931  1.00 86.11           O  
ATOM   3593  CG  PHE A 487      15.646  14.412  24.157  1.00 86.11           C  
ATOM   3594  CD1 PHE A 487      16.268  14.397  25.421  1.00 86.11           C  
ATOM   3595  CD2 PHE A 487      16.429  14.290  22.996  1.00 86.11           C  
ATOM   3596  CE1 PHE A 487      17.662  14.246  25.522  1.00 86.11           C  
ATOM   3597  CE2 PHE A 487      17.822  14.140  23.099  1.00 86.11           C  
ATOM   3598  CZ  PHE A 487      18.439  14.112  24.359  1.00 86.11           C  
ATOM   3599  N   SER A 488      11.035  13.561  23.821  1.00 80.16           N  
ATOM   3600  CA  SER A 488       9.595  13.834  23.926  1.00 80.16           C  
ATOM   3601  C   SER A 488       8.920  12.922  24.957  1.00 80.16           C  
ATOM   3602  CB  SER A 488       8.917  13.676  22.560  1.00 80.16           C  
ATOM   3603  O   SER A 488       8.224  13.400  25.857  1.00 80.16           O  
ATOM   3604  OG  SER A 488       7.577  14.122  22.656  1.00 80.16           O  
ATOM   3605  N   LEU A 489       9.200  11.616  24.885  1.00 77.67           N  
ATOM   3606  CA  LEU A 489       8.600  10.603  25.755  1.00 77.67           C  
ATOM   3607  C   LEU A 489       9.195  10.600  27.173  1.00 77.67           C  
ATOM   3608  CB  LEU A 489       8.730   9.226  25.075  1.00 77.67           C  
ATOM   3609  O   LEU A 489       8.534  10.158  28.110  1.00 77.67           O  
ATOM   3610  CG  LEU A 489       7.944   9.076  23.754  1.00 77.67           C  
ATOM   3611  CD1 LEU A 489       8.271   7.730  23.109  1.00 77.67           C  
ATOM   3612  CD2 LEU A 489       6.429   9.147  23.972  1.00 77.67           C  
ATOM   3613  N   ALA A 490      10.403  11.143  27.375  1.00 74.56           N  
ATOM   3614  CA  ALA A 490      11.049  11.230  28.690  1.00 74.56           C  
ATOM   3615  C   ALA A 490      10.225  11.981  29.742  1.00 74.56           C  
ATOM   3616  CB  ALA A 490      12.383  11.969  28.532  1.00 74.56           C  
ATOM   3617  O   ALA A 490      10.263  11.656  30.926  1.00 74.56           O  
ATOM   3618  N   LYS A 491       9.501  13.017  29.314  1.00 57.83           N  
ATOM   3619  CA  LYS A 491       8.757  13.898  30.222  1.00 57.83           C  
ATOM   3620  C   LYS A 491       7.383  13.345  30.606  1.00 57.83           C  
ATOM   3621  CB  LYS A 491       8.680  15.312  29.622  1.00 57.83           C  
ATOM   3622  O   LYS A 491       6.764  13.890  31.514  1.00 57.83           O  
ATOM   3623  CG  LYS A 491      10.047  16.015  29.673  1.00 57.83           C  
ATOM   3624  CD  LYS A 491       9.970  17.456  29.146  1.00 57.83           C  
ATOM   3625  CE  LYS A 491      11.345  18.126  29.289  1.00 57.83           C  
ATOM   3626  NZ  LYS A 491      11.346  19.543  28.841  1.00 57.83           N  
ATOM   3627  N   ALA A 492       6.916  12.282  29.949  1.00 54.35           N  
ATOM   3628  CA  ALA A 492       5.579  11.732  30.162  1.00 54.35           C  
ATOM   3629  C   ALA A 492       5.441  10.942  31.475  1.00 54.35           C  
ATOM   3630  CB  ALA A 492       5.220  10.875  28.944  1.00 54.35           C  
ATOM   3631  O   ALA A 492       4.375  10.959  32.071  1.00 54.35           O  
ATOM   3632  N   GLN A 493       6.510  10.304  31.968  1.00 48.42           N  
ATOM   3633  CA  GLN A 493       6.457   9.467  33.181  1.00 48.42           C  
ATOM   3634  C   GLN A 493       6.474  10.250  34.510  1.00 48.42           C  
ATOM   3635  CB  GLN A 493       7.589   8.424  33.133  1.00 48.42           C  
ATOM   3636  O   GLN A 493       6.489   9.636  35.570  1.00 48.42           O  
ATOM   3637  CG  GLN A 493       7.261   7.252  32.197  1.00 48.42           C  
ATOM   3638  CD  GLN A 493       8.352   6.185  32.220  1.00 48.42           C  
ATOM   3639  NE2 GLN A 493       8.002   4.918  32.197  1.00 48.42           N  
ATOM   3640  OE1 GLN A 493       9.539   6.472  32.228  1.00 48.42           O  
ATOM   3641  N   ARG A 494       6.499  11.591  34.488  1.00 37.78           N  
ATOM   3642  CA  ARG A 494       6.554  12.428  35.705  1.00 37.78           C  
ATOM   3643  C   ARG A 494       5.213  13.065  36.100  1.00 37.78           C  
ATOM   3644  CB  ARG A 494       7.703  13.454  35.619  1.00 37.78           C  
ATOM   3645  O   ARG A 494       5.227  14.111  36.746  1.00 37.78           O  
ATOM   3646  CG  ARG A 494       9.082  12.841  35.889  1.00 37.78           C  
ATOM   3647  CD  ARG A 494      10.084  13.981  36.119  1.00 37.78           C  
ATOM   3648  NE  ARG A 494      11.445  13.482  36.386  1.00 37.78           N  
ATOM   3649  NH1 ARG A 494      12.389  15.499  36.960  1.00 37.78           N  
ATOM   3650  NH2 ARG A 494      13.641  13.654  36.969  1.00 37.78           N  
ATOM   3651  CZ  ARG A 494      12.481  14.211  36.767  1.00 37.78           C  
ATOM   3652  N   ARG A 495       4.071  12.501  35.708  1.00 33.83           N  
ATOM   3653  CA  ARG A 495       2.761  12.977  36.177  1.00 33.83           C  
ATOM   3654  C   ARG A 495       1.943  11.868  36.791  1.00 33.83           C  
ATOM   3655  CB  ARG A 495       1.981  13.693  35.075  1.00 33.83           C  
ATOM   3656  O   ARG A 495       1.905  10.787  36.167  1.00 33.83           O  
ATOM   3657  CG  ARG A 495       2.516  15.113  34.894  1.00 33.83           C  
ATOM   3658  CD  ARG A 495       1.562  15.907  34.006  1.00 33.83           C  
ATOM   3659  NE  ARG A 495       1.993  17.309  33.884  1.00 33.83           N  
ATOM   3660  NH1 ARG A 495       0.061  18.107  32.949  1.00 33.83           N  
ATOM   3661  NH2 ARG A 495       1.738  19.511  33.387  1.00 33.83           N  
ATOM   3662  CZ  ARG A 495       1.265  18.298  33.407  1.00 33.83           C  
ATOM   3663  OXT ARG A 495       1.391  12.192  37.859  1.00 33.83           O  
TER    3664      ARG A 495                                                      
ENDMDL                                                                          
END                                                                             
