# Supplementary material for: Cryo‐EM structure of antibacterial efflux transporter QacA from Staphylococcus aureus reveals a novel extracellular loop with allosteric role
Source: EMBO J. 2023 Jul 17;42(16):e113418. doi: 10.15252/embj.2023113418 (PMC10425836; doi:10.15252/embj.2023113418)
Supplement: Supplementary file 4 — Source Data for Expanded View [file EMBJ-42-e113418-s008.zip › Expanded view source data/Figure EV2/AF2 models/AF-P39886-TcmA.pdb]

HEADER                                            01-JUN-22                     
TITLE     ALPHAFOLD MONOMER V2.0 PREDICTION FOR TETRACENOMYCIN C RESISTANCE AND 
TITLE    2 EXPORT PROTEIN (P39886)                                              
COMPND    MOL_ID: 1;                                                            
COMPND   2 MOLECULE: TETRACENOMYCIN C RESISTANCE AND EXPORT PROTEIN;            
COMPND   3 CHAIN: A                                                             
SOURCE    MOL_ID: 1;                                                            
SOURCE   2 ORGANISM_SCIENTIFIC: STREPTOMYCES GLAUCESCENS;                       
SOURCE   3 ORGANISM_TAXID: 1907                                                 
REMARK   1                                                                      
REMARK   1 REFERENCE 1                                                          
REMARK   1  AUTH   JOHN JUMPER, RICHARD EVANS, ALEXANDER PRITZEL, TIM GREEN,    
REMARK   1  AUTH 2 MICHAEL FIGURNOV, OLAF RONNEBERGER, KATHRYN TUNYASUVUNAKOOL, 
REMARK   1  AUTH 3 RUSS BATES, AUGUSTIN ZIDEK, ANNA POTAPENKO, ALEX BRIDGLAND,  
REMARK   1  AUTH 4 CLEMENS MEYER, SIMON A A KOHL, ANDREW J BALLARD,             
REMARK   1  AUTH 5 ANDREW COWIE, BERNARDINO ROMERA-PAREDES, STANISLAV NIKOLOV,  
REMARK   1  AUTH 6 RISHUB JAIN, JONAS ADLER, TREVOR BACK, STIG PETERSEN,        
REMARK   1  AUTH 7 DAVID REIMAN, ELLEN CLANCY, MICHAL ZIELINSKI,                
REMARK   1  AUTH 8 MARTIN STEINEGGER, MICHALINA PACHOLSKA, TAMAS BERGHAMMER,    
REMARK   1  AUTH 9 DAVID SILVER, ORIOL VINYALS, ANDREW W SENIOR,                
REMARK   1  AUTH10 KORAY KAVUKCUOGLU, PUSHMEET KOHLI, DEMIS HASSABIS            
REMARK   1  TITL   HIGHLY ACCURATE PROTEIN STRUCTURE PREDICTION WITH ALPHAFOLD  
REMARK   1  REF    NATURE                        V. 596   583 2021              
REMARK   1  REFN                   ISSN 0028-0836                               
REMARK   1  PMID   34265844                                                     
REMARK   1  DOI    10.1038/s41586-021-03819-2                                   
REMARK   1                                                                      
REMARK   1 DISCLAIMERS                                                          
REMARK   1 ALPHAFOLD DATA, COPYRIGHT (2021) DEEPMIND TECHNOLOGIES LIMITED. THE  
REMARK   1 INFORMATION PROVIDED IS THEORETICAL MODELLING ONLY AND CAUTION SHOULD
REMARK   1 BE EXERCISED IN ITS USE. IT IS PROVIDED "AS-IS" WITHOUT ANY WARRANTY 
REMARK   1 OF ANY KIND, WHETHER EXPRESSED OR IMPLIED. NO WARRANTY IS GIVEN THAT 
REMARK   1 USE OF THE INFORMATION SHALL NOT INFRINGE THE RIGHTS OF ANY THIRD    
REMARK   1 PARTY. THE INFORMATION IS NOT INTENDED TO BE A SUBSTITUTE FOR        
REMARK   1 PROFESSIONAL MEDICAL ADVICE, DIAGNOSIS, OR TREATMENT, AND DOES NOT   
REMARK   1 CONSTITUTE MEDICAL OR OTHER PROFESSIONAL ADVICE. IT IS AVAILABLE FOR 
REMARK   1 ACADEMIC AND COMMERCIAL PURPOSES, UNDER CC-BY 4.0 LICENCE.           
DBREF  XXXX A    1   538  UNP    P39886   TCMA_STRGA       1    538             
SEQRES   1 A  538  MET SER THR GLU THR HIS ASP GLU PRO SER GLY VAL ALA          
SEQRES   2 A  538  HIS THR PRO ALA SER GLY LEU ARG GLY ARG PRO TRP PRO          
SEQRES   3 A  538  THR LEU LEU ALA VAL ALA VAL GLY VAL MET MET VAL ALA          
SEQRES   4 A  538  LEU ASP SER THR ILE VAL ALA ILE ALA ASN PRO ALA ILE          
SEQRES   5 A  538  GLN GLN ASP LEU HIS ALA SER LEU ALA ASP VAL GLN TRP          
SEQRES   6 A  538  ILE THR ASN GLY TYR LEU LEU ALA LEU ALA VAL SER LEU          
SEQRES   7 A  538  ILE THR ALA GLY LYS LEU GLY ASP ARG PHE GLY HIS ARG          
SEQRES   8 A  538  GLN THR PHE LEU VAL GLY VAL ALA GLY PHE ALA VAL THR          
SEQRES   9 A  538  SER ALA ALA ILE GLY LEU SER GLY SER VAL ALA ALA ILE          
SEQRES  10 A  538  VAL VAL PHE ARG VAL LEU GLN GLY LEU PHE GLY ALA LEU          
SEQRES  11 A  538  MET GLN PRO SER ALA LEU GLY LEU LEU ARG VAL THR PHE          
SEQRES  12 A  538  PRO PRO GLY LYS LEU ASN MET ALA ILE GLY ILE TRP SER          
SEQRES  13 A  538  GLY VAL VAL GLY ALA SER THR ALA ALA GLY PRO ILE ILE          
SEQRES  14 A  538  GLY GLY LEU LEU VAL GLN HIS VAL GLY TRP GLU ALA VAL          
SEQRES  15 A  538  PHE PHE ILE ASN VAL PRO VAL GLY LEU ALA ALA LEU VAL          
SEQRES  16 A  538  ALA GLY LEU VAL ILE LEU THR ASP ALA ARG ALA GLU ARG          
SEQRES  17 A  538  ALA PRO LYS SER PHE ASP VAL SER GLY ILE VAL LEU LEU          
SEQRES  18 A  538  SER GLY ALA MET PHE CYS LEU VAL TRP GLY LEU ILE LYS          
SEQRES  19 A  538  ALA PRO ALA TRP GLY TRP GLY ASP LEU ARG THR LEU GLY          
SEQRES  20 A  538  PHE LEU ALA ALA ALA VAL LEU ALA PHE ALA GLY PHE THR          
SEQRES  21 A  538  LEU ARG GLU SER ARG ALA THR GLU PRO LEU MET PRO LEU          
SEQRES  22 A  538  ALA MET PHE ARG SER VAL PRO LEU SER ALA GLY THR VAL          
SEQRES  23 A  538  LEU MET VAL LEU MET ALA PHE SER PHE ILE GLY GLY LEU          
SEQRES  24 A  538  PHE PHE VAL THR PHE TYR LEU GLN ASN VAL HIS GLY MET          
SEQRES  25 A  538  SER PRO VAL GLU SER GLY VAL HIS LEU LEU PRO LEU THR          
SEQRES  26 A  538  GLY MET MET ILE VAL GLY ALA PRO VAL SER GLY ILE VAL          
SEQRES  27 A  538  ILE SER ARG PHE GLY PRO GLY GLY PRO LEU VAL VAL GLY          
SEQRES  28 A  538  MET LEU LEU THR ALA ALA SER LEU TRP GLY MET SER THR          
SEQRES  29 A  538  LEU GLU ALA ASP SER GLY MET GLY ILE THR SER LEU TRP          
SEQRES  30 A  538  PHE VAL LEU LEU GLY LEU GLY LEU ALA PRO VAL MET VAL          
SEQRES  31 A  538  GLY THR THR ASP VAL ILE VAL SER ASN ALA PRO ALA GLU          
SEQRES  32 A  538  LEU ALA GLY VAL ALA GLY GLY LEU GLN GLN SER ALA MET          
SEQRES  33 A  538  GLN VAL GLY GLY SER LEU GLY THR ALA VAL LEU GLY VAL          
SEQRES  34 A  538  LEU MET ALA SER ARG VAL GLY ASP VAL PHE PRO ASP LYS          
SEQRES  35 A  538  TRP ALA GLU ALA ASN LEU PRO ARG VAL GLY PRO ARG GLU          
SEQRES  36 A  538  ALA ALA ALA ILE GLU ASP ALA ALA GLU VAL GLY ALA VAL          
SEQRES  37 A  538  PRO PRO ALA GLY THR LEU PRO GLY ARG HIS ALA GLY THR          
SEQRES  38 A  538  LEU SER GLU VAL VAL HIS SER SER PHE ILE SER GLY MET          
SEQRES  39 A  538  GLY LEU ALA PHE THR VAL ALA GLY ALA VAL ALA LEU VAL          
SEQRES  40 A  538  ALA ALA ALA VAL ALA LEU PHE THR ARG LYS ALA GLU PRO          
SEQRES  41 A  538  ASP GLU ARG ALA PRO GLU GLU PHE PRO VAL PRO ALA SER          
SEQRES  42 A  538  THR ALA GLY ARG GLY                                          
CRYST1    1.000    1.000    1.000  90.00  90.00  90.00 P 1           1          
ORIGX1      1.000000  0.000000  0.000000        0.00000                         
ORIGX2      0.000000  1.000000  0.000000        0.00000                         
ORIGX3      0.000000  0.000000  1.000000        0.00000                         
SCALE1      1.000000  0.000000  0.000000        0.00000                         
SCALE2      0.000000  1.000000  0.000000        0.00000                         
SCALE3      0.000000  0.000000  1.000000        0.00000                         
MODEL        1                                                                  
ATOM      1  N   MET A   1     -70.376 -18.808  30.461  1.00 40.22           N  
ATOM      2  CA  MET A   1     -68.943 -19.156  30.416  1.00 40.22           C  
ATOM      3  C   MET A   1     -68.251 -17.930  29.861  1.00 40.22           C  
ATOM      4  CB  MET A   1     -68.722 -20.420  29.566  1.00 40.22           C  
ATOM      5  O   MET A   1     -68.551 -17.552  28.738  1.00 40.22           O  
ATOM      6  CG  MET A   1     -67.802 -21.434  30.250  1.00 40.22           C  
ATOM      7  SD  MET A   1     -68.080 -23.114  29.630  1.00 40.22           S  
ATOM      8  CE  MET A   1     -66.567 -23.934  30.196  1.00 40.22           C  
ATOM      9  N   SER A   2     -67.541 -17.208  30.719  1.00 36.30           N  
ATOM     10  CA  SER A   2     -67.088 -15.835  30.493  1.00 36.30           C  
ATOM     11  C   SER A   2     -66.153 -15.761  29.287  1.00 36.30           C  
ATOM     12  CB  SER A   2     -66.383 -15.341  31.764  1.00 36.30           C  
ATOM     13  O   SER A   2     -65.077 -16.347  29.299  1.00 36.30           O  
ATOM     14  OG  SER A   2     -67.123 -15.741  32.913  1.00 36.30           O  
ATOM     15  N   THR A   3     -66.599 -15.086  28.233  1.00 34.75           N  
ATOM     16  CA  THR A   3     -65.799 -14.724  27.063  1.00 34.75           C  
ATOM     17  C   THR A   3     -64.847 -13.602  27.461  1.00 34.75           C  
ATOM     18  CB  THR A   3     -66.721 -14.270  25.915  1.00 34.75           C  
ATOM     19  O   THR A   3     -65.253 -12.443  27.509  1.00 34.75           O  
ATOM     20  CG2 THR A   3     -67.279 -15.455  25.130  1.00 34.75           C  
ATOM     21  OG1 THR A   3     -67.825 -13.548  26.431  1.00 34.75           O  
ATOM     22  N   GLU A   4     -63.607 -13.953  27.796  1.00 37.20           N  
ATOM     23  CA  GLU A   4     -62.512 -12.994  27.942  1.00 37.20           C  
ATOM     24  C   GLU A   4     -62.130 -12.470  26.555  1.00 37.20           C  
ATOM     25  CB  GLU A   4     -61.315 -13.621  28.677  1.00 37.20           C  
ATOM     26  O   GLU A   4     -61.608 -13.184  25.699  1.00 37.20           O  
ATOM     27  CG  GLU A   4     -61.568 -13.668  30.193  1.00 37.20           C  
ATOM     28  CD  GLU A   4     -60.408 -14.293  30.985  1.00 37.20           C  
ATOM     29  OE1 GLU A   4     -60.190 -13.839  32.131  1.00 37.20           O  
ATOM     30  OE2 GLU A   4     -59.807 -15.266  30.479  1.00 37.20           O  
ATOM     31  N   THR A   5     -62.472 -11.209  26.321  1.00 38.38           N  
ATOM     32  CA  THR A   5     -62.041 -10.415  25.177  1.00 38.38           C  
ATOM     33  C   THR A   5     -60.553 -10.116  25.327  1.00 38.38           C  
ATOM     34  CB  THR A   5     -62.856  -9.112  25.127  1.00 38.38           C  
ATOM     35  O   THR A   5     -60.157  -9.376  26.225  1.00 38.38           O  
ATOM     36  CG2 THR A   5     -64.293  -9.375  24.669  1.00 38.38           C  
ATOM     37  OG1 THR A   5     -62.936  -8.536  26.414  1.00 38.38           O  
ATOM     38  N   HIS A   6     -59.734 -10.712  24.462  1.00 35.61           N  
ATOM     39  CA  HIS A   6     -58.319 -10.385  24.322  1.00 35.61           C  
ATOM     40  C   HIS A   6     -58.183  -8.944  23.801  1.00 35.61           C  
ATOM     41  CB  HIS A   6     -57.643 -11.407  23.376  1.00 35.61           C  
ATOM     42  O   HIS A   6     -58.502  -8.672  22.645  1.00 35.61           O  
ATOM     43  CG  HIS A   6     -56.610 -12.280  24.041  1.00 35.61           C  
ATOM     44  CD2 HIS A   6     -56.489 -13.641  23.932  1.00 35.61           C  
ATOM     45  ND1 HIS A   6     -55.551 -11.842  24.802  1.00 35.61           N  
ATOM     46  CE1 HIS A   6     -54.822 -12.912  25.157  1.00 35.61           C  
ATOM     47  NE2 HIS A   6     -55.350 -14.034  24.644  1.00 35.61           N  
ATOM     48  N   ASP A   7     -57.721  -8.034  24.659  1.00 37.59           N  
ATOM     49  CA  ASP A   7     -57.208  -6.721  24.261  1.00 37.59           C  
ATOM     50  C   ASP A   7     -55.920  -6.925  23.445  1.00 37.59           C  
ATOM     51  CB  ASP A   7     -56.932  -5.848  25.509  1.00 37.59           C  
ATOM     52  O   ASP A   7     -54.890  -7.349  23.978  1.00 37.59           O  
ATOM     53  CG  ASP A   7     -58.054  -4.868  25.878  1.00 37.59           C  
ATOM     54  OD1 ASP A   7     -58.735  -4.371  24.953  1.00 37.59           O  
ATOM     55  OD2 ASP A   7     -58.186  -4.575  27.088  1.00 37.59           O  
ATOM     56  N   GLU A   8     -55.976  -6.647  22.140  1.00 34.24           N  
ATOM     57  CA  GLU A   8     -54.787  -6.521  21.295  1.00 34.24           C  
ATOM     58  C   GLU A   8     -54.029  -5.235  21.673  1.00 34.24           C  
ATOM     59  CB  GLU A   8     -55.148  -6.488  19.799  1.00 34.24           C  
ATOM     60  O   GLU A   8     -54.592  -4.138  21.582  1.00 34.24           O  
ATOM     61  CG  GLU A   8     -55.377  -7.885  19.200  1.00 34.24           C  
ATOM     62  CD  GLU A   8     -55.559  -7.843  17.671  1.00 34.24           C  
ATOM     63  OE1 GLU A   8     -55.100  -8.801  17.005  1.00 34.24           O  
ATOM     64  OE2 GLU A   8     -56.149  -6.861  17.165  1.00 34.24           O  
ATOM     65  N   PRO A   9     -52.743  -5.312  22.066  1.00 38.39           N  
ATOM     66  CA  PRO A   9     -51.946  -4.126  22.327  1.00 38.39           C  
ATOM     67  C   PRO A   9     -51.699  -3.387  21.013  1.00 38.39           C  
ATOM     68  CB  PRO A   9     -50.647  -4.597  22.996  1.00 38.39           C  
ATOM     69  O   PRO A   9     -51.007  -3.873  20.117  1.00 38.39           O  
ATOM     70  CG  PRO A   9     -50.887  -6.072  23.311  1.00 38.39           C  
ATOM     71  CD  PRO A   9     -51.960  -6.505  22.320  1.00 38.39           C  
ATOM     72  N   SER A  10     -52.257  -2.183  20.922  1.00 39.33           N  
ATOM     73  CA  SER A  10     -52.009  -1.198  19.876  1.00 39.33           C  
ATOM     74  C   SER A  10     -50.512  -1.088  19.566  1.00 39.33           C  
ATOM     75  CB  SER A  10     -52.557   0.154  20.347  1.00 39.33           C  
ATOM     76  O   SER A  10     -49.727  -0.620  20.396  1.00 39.33           O  
ATOM     77  OG  SER A  10     -52.049   0.466  21.631  1.00 39.33           O  
ATOM     78  N   GLY A  11     -50.129  -1.524  18.364  1.00 35.08           N  
ATOM     79  CA  GLY A  11     -48.766  -1.455  17.858  1.00 35.08           C  
ATOM     80  C   GLY A  11     -48.230  -0.029  17.920  1.00 35.08           C  
ATOM     81  O   GLY A  11     -48.747   0.882  17.273  1.00 35.08           O  
ATOM     82  N   VAL A  12     -47.172   0.158  18.705  1.00 36.71           N  
ATOM     83  CA  VAL A  12     -46.385   1.388  18.736  1.00 36.71           C  
ATOM     84  C   VAL A  12     -45.721   1.530  17.368  1.00 36.71           C  
ATOM     85  CB  VAL A  12     -45.365   1.356  19.892  1.00 36.71           C  
ATOM     86  O   VAL A  12     -44.700   0.909  17.078  1.00 36.71           O  
ATOM     87  CG1 VAL A  12     -44.536   2.646  19.951  1.00 36.71           C  
ATOM     88  CG2 VAL A  12     -46.076   1.195  21.244  1.00 36.71           C  
ATOM     89  N   ALA A  13     -46.337   2.319  16.492  1.00 35.30           N  
ATOM     90  CA  ALA A  13     -45.757   2.701  15.218  1.00 35.30           C  
ATOM     91  C   ALA A  13     -44.457   3.473  15.488  1.00 35.30           C  
ATOM     92  CB  ALA A  13     -46.789   3.523  14.433  1.00 35.30           C  
ATOM     93  O   ALA A  13     -44.481   4.600  15.981  1.00 35.30           O  
ATOM     94  N   HIS A  14     -43.311   2.860  15.187  1.00 37.35           N  
ATOM     95  CA  HIS A  14     -42.024   3.544  15.199  1.00 37.35           C  
ATOM     96  C   HIS A  14     -42.064   4.703  14.198  1.00 37.35           C  
ATOM     97  CB  HIS A  14     -40.894   2.560  14.855  1.00 37.35           C  
ATOM     98  O   HIS A  14     -41.940   4.497  12.991  1.00 37.35           O  
ATOM     99  CG  HIS A  14     -40.471   1.685  16.005  1.00 37.35           C  
ATOM    100  CD2 HIS A  14     -40.662   0.335  16.130  1.00 37.35           C  
ATOM    101  ND1 HIS A  14     -39.760   2.097  17.111  1.00 37.35           N  
ATOM    102  CE1 HIS A  14     -39.532   1.022  17.884  1.00 37.35           C  
ATOM    103  NE2 HIS A  14     -40.053  -0.074  17.319  1.00 37.35           N  
ATOM    104  N   THR A  15     -42.225   5.931  14.690  1.00 32.95           N  
ATOM    105  CA  THR A  15     -42.029   7.142  13.893  1.00 32.95           C  
ATOM    106  C   THR A  15     -40.599   7.111  13.342  1.00 32.95           C  
ATOM    107  CB  THR A  15     -42.236   8.407  14.744  1.00 32.95           C  
ATOM    108  O   THR A  15     -39.654   7.120  14.138  1.00 32.95           O  
ATOM    109  CG2 THR A  15     -42.475   9.641  13.875  1.00 32.95           C  
ATOM    110  OG1 THR A  15     -43.366   8.260  15.568  1.00 32.95           O  
ATOM    111  N   PRO A  16     -40.380   7.043  12.015  1.00 39.26           N  
ATOM    112  CA  PRO A  16     -39.032   7.038  11.468  1.00 39.26           C  
ATOM    113  C   PRO A  16     -38.370   8.365  11.836  1.00 39.26           C  
ATOM    114  CB  PRO A  16     -39.191   6.822   9.959  1.00 39.26           C  
ATOM    115  O   PRO A  16     -38.869   9.430  11.472  1.00 39.26           O  
ATOM    116  CG  PRO A  16     -40.610   7.307   9.665  1.00 39.26           C  
ATOM    117  CD  PRO A  16     -41.373   7.015  10.955  1.00 39.26           C  
ATOM    118  N   ALA A  17     -37.270   8.302  12.591  1.00 45.59           N  
ATOM    119  CA  ALA A  17     -36.531   9.481  13.023  1.00 45.59           C  
ATOM    120  C   ALA A  17     -36.266  10.397  11.814  1.00 45.59           C  
ATOM    121  CB  ALA A  17     -35.239   9.034  13.719  1.00 45.59           C  
ATOM    122  O   ALA A  17     -35.635  10.000  10.831  1.00 45.59           O  
ATOM    123  N   SER A  18     -36.771  11.629  11.878  1.00 52.93           N  
ATOM    124  CA  SER A  18     -36.764  12.615  10.789  1.00 52.93           C  
ATOM    125  C   SER A  18     -35.378  13.212  10.485  1.00 52.93           C  
ATOM    126  CB  SER A  18     -37.795  13.708  11.105  1.00 52.93           C  
ATOM    127  O   SER A  18     -35.268  14.171   9.726  1.00 52.93           O  
ATOM    128  OG  SER A  18     -37.561  14.242  12.397  1.00 52.93           O  
ATOM    129  N   GLY A  19     -34.301  12.650  11.045  1.00 66.28           N  
ATOM    130  CA  GLY A  19     -32.930  13.137  10.893  1.00 66.28           C  
ATOM    131  C   GLY A  19     -32.089  12.353   9.880  1.00 66.28           C  
ATOM    132  O   GLY A  19     -32.370  11.205   9.539  1.00 66.28           O  
ATOM    133  N   LEU A  20     -30.994  12.973   9.427  1.00 69.59           N  
ATOM    134  CA  LEU A  20     -29.952  12.310   8.628  1.00 69.59           C  
ATOM    135  C   LEU A  20     -29.073  11.359   9.458  1.00 69.59           C  
ATOM    136  CB  LEU A  20     -29.075  13.377   7.943  1.00 69.59           C  
ATOM    137  O   LEU A  20     -28.377  10.520   8.886  1.00 69.59           O  
ATOM    138  CG  LEU A  20     -29.782  14.195   6.848  1.00 69.59           C  
ATOM    139  CD1 LEU A  20     -28.868  15.332   6.395  1.00 69.59           C  
ATOM    140  CD2 LEU A  20     -30.128  13.336   5.628  1.00 69.59           C  
ATOM    141  N   ARG A  21     -29.098  11.491  10.792  1.00 73.10           N  
ATOM    142  CA  ARG A  21     -28.231  10.742  11.706  1.00 73.10           C  
ATOM    143  C   ARG A  21     -28.452   9.238  11.602  1.00 73.10           C  
ATOM    144  CB  ARG A  21     -28.390  11.218  13.159  1.00 73.10           C  
ATOM    145  O   ARG A  21     -29.574   8.770  11.764  1.00 73.10           O  
ATOM    146  CG  ARG A  21     -27.553  12.474  13.395  1.00 73.10           C  
ATOM    147  CD  ARG A  21     -27.532  12.900  14.862  1.00 73.10           C  
ATOM    148  NE  ARG A  21     -26.569  13.998  15.057  1.00 73.10           N  
ATOM    149  NH1 ARG A  21     -27.107  14.512  17.230  1.00 73.10           N  
ATOM    150  NH2 ARG A  21     -25.456  15.617  16.190  1.00 73.10           N  
ATOM    151  CZ  ARG A  21     -26.385  14.703  16.157  1.00 73.10           C  
ATOM    152  N   GLY A  22     -27.374   8.498  11.352  1.00 75.99           N  
ATOM    153  CA  GLY A  22     -27.384   7.033  11.302  1.00 75.99           C  
ATOM    154  C   GLY A  22     -28.006   6.457  10.032  1.00 75.99           C  
ATOM    155  O   GLY A  22     -28.190   5.247   9.931  1.00 75.99           O  
ATOM    156  N   ARG A  23     -28.332   7.292   9.035  1.00 85.15           N  
ATOM    157  CA  ARG A  23     -28.785   6.785   7.739  1.00 85.15           C  
ATOM    158  C   ARG A  23     -27.593   6.179   6.983  1.00 85.15           C  
ATOM    159  CB  ARG A  23     -29.489   7.874   6.929  1.00 85.15           C  
ATOM    160  O   ARG A  23     -26.585   6.867   6.824  1.00 85.15           O  
ATOM    161  CG  ARG A  23     -30.860   8.218   7.522  1.00 85.15           C  
ATOM    162  CD  ARG A  23     -31.612   9.152   6.571  1.00 85.15           C  
ATOM    163  NE  ARG A  23     -33.025   9.278   6.960  1.00 85.15           N  
ATOM    164  NH1 ARG A  23     -33.735  10.539   5.178  1.00 85.15           N  
ATOM    165  NH2 ARG A  23     -35.217   9.805   6.677  1.00 85.15           N  
ATOM    166  CZ  ARG A  23     -33.982   9.870   6.271  1.00 85.15           C  
ATOM    167  N   PRO A  24     -27.712   4.953   6.437  1.00 87.48           N  
ATOM    168  CA  PRO A  24     -26.582   4.250   5.825  1.00 87.48           C  
ATOM    169  C   PRO A  24     -25.881   5.051   4.719  1.00 87.48           C  
ATOM    170  CB  PRO A  24     -27.158   2.920   5.327  1.00 87.48           C  
ATOM    171  O   PRO A  24     -24.670   5.251   4.751  1.00 87.48           O  
ATOM    172  CG  PRO A  24     -28.391   2.679   6.192  1.00 87.48           C  
ATOM    173  CD  PRO A  24     -28.873   4.077   6.545  1.00 87.48           C  
ATOM    174  N   TRP A  25     -26.642   5.578   3.761  1.00 91.73           N  
ATOM    175  CA  TRP A  25     -26.080   6.260   2.591  1.00 91.73           C  
ATOM    176  C   TRP A  25     -25.389   7.594   2.907  1.00 91.73           C  
ATOM    177  CB  TRP A  25     -27.165   6.393   1.523  1.00 91.73           C  
ATOM    178  O   TRP A  25     -24.257   7.783   2.464  1.00 91.73           O  
ATOM    179  CG  TRP A  25     -27.653   5.088   1.017  1.00 91.73           C  
ATOM    180  CD1 TRP A  25     -28.864   4.528   1.237  1.00 91.73           C  
ATOM    181  CD2 TRP A  25     -26.942   4.195   0.130  1.00 91.73           C  
ATOM    182  CE2 TRP A  25     -27.807   3.117  -0.211  1.00 91.73           C  
ATOM    183  CE3 TRP A  25     -25.673   4.241  -0.470  1.00 91.73           C  
ATOM    184  NE1 TRP A  25     -28.956   3.355   0.514  1.00 91.73           N  
ATOM    185  CH2 TRP A  25     -26.176   2.232  -1.756  1.00 91.73           C  
ATOM    186  CZ2 TRP A  25     -27.444   2.148  -1.153  1.00 91.73           C  
ATOM    187  CZ3 TRP A  25     -25.293   3.262  -1.396  1.00 91.73           C  
ATOM    188  N   PRO A  26     -25.989   8.497   3.707  1.00 92.36           N  
ATOM    189  CA  PRO A  26     -25.270   9.656   4.223  1.00 92.36           C  
ATOM    190  C   PRO A  26     -24.000   9.285   5.001  1.00 92.36           C  
ATOM    191  CB  PRO A  26     -26.290  10.385   5.102  1.00 92.36           C  
ATOM    192  O   PRO A  26     -22.983   9.956   4.837  1.00 92.36           O  
ATOM    193  CG  PRO A  26     -27.616  10.065   4.436  1.00 92.36           C  
ATOM    194  CD  PRO A  26     -27.405   8.611   4.038  1.00 92.36           C  
ATOM    195  N   THR A  27     -24.032   8.230   5.828  1.00 92.61           N  
ATOM    196  CA  THR A  27     -22.841   7.773   6.564  1.00 92.61           C  
ATOM    197  C   THR A  27     -21.730   7.386   5.601  1.00 92.61           C  
ATOM    198  CB  THR A  27     -23.167   6.601   7.504  1.00 92.61           C  
ATOM    199  O   THR A  27     -20.614   7.873   5.761  1.00 92.61           O  
ATOM    200  CG2 THR A  27     -21.929   5.928   8.102  1.00 92.61           C  
ATOM    201  OG1 THR A  27     -23.936   7.078   8.580  1.00 92.61           O  
ATOM    202  N   LEU A  28     -22.042   6.582   4.577  1.00 92.30           N  
ATOM    203  CA  LEU A  28     -21.095   6.199   3.529  1.00 92.30           C  
ATOM    204  C   LEU A  28     -20.464   7.420   2.860  1.00 92.30           C  
ATOM    205  CB  LEU A  28     -21.808   5.300   2.506  1.00 92.30           C  
ATOM    206  O   LEU A  28     -19.248   7.454   2.718  1.00 92.30           O  
ATOM    207  CG  LEU A  28     -20.982   4.957   1.252  1.00 92.30           C  
ATOM    208  CD1 LEU A  28     -19.736   4.136   1.576  1.00 92.30           C  
ATOM    209  CD2 LEU A  28     -21.866   4.154   0.302  1.00 92.30           C  
ATOM    210  N   LEU A  29     -21.261   8.429   2.501  1.00 91.85           N  
ATOM    211  CA  LEU A  29     -20.738   9.666   1.920  1.00 91.85           C  
ATOM    212  C   LEU A  29     -19.749  10.355   2.873  1.00 91.85           C  
ATOM    213  CB  LEU A  29     -21.918  10.581   1.547  1.00 91.85           C  
ATOM    214  O   LEU A  29     -18.643  10.695   2.463  1.00 91.85           O  
ATOM    215  CG  LEU A  29     -21.498  11.916   0.904  1.00 91.85           C  
ATOM    216  CD1 LEU A  29     -20.845  11.713  -0.464  1.00 91.85           C  
ATOM    217  CD2 LEU A  29     -22.729  12.805   0.731  1.00 91.85           C  
ATOM    218  N   ALA A  30     -20.110  10.516   4.149  1.00 92.58           N  
ATOM    219  CA  ALA A  30     -19.254  11.174   5.136  1.00 92.58           C  
ATOM    220  C   ALA A  30     -17.919  10.434   5.343  1.00 92.58           C  
ATOM    221  CB  ALA A  30     -20.036  11.318   6.448  1.00 92.58           C  
ATOM    222  O   ALA A  30     -16.860  11.066   5.344  1.00 92.58           O  
ATOM    223  N   VAL A  31     -17.946   9.100   5.476  1.00 92.85           N  
ATOM    224  CA  VAL A  31     -16.704   8.326   5.637  1.00 92.85           C  
ATOM    225  C   VAL A  31     -15.888   8.241   4.350  1.00 92.85           C  
ATOM    226  CB  VAL A  31     -16.895   6.932   6.256  1.00 92.85           C  
ATOM    227  O   VAL A  31     -14.661   8.293   4.415  1.00 92.85           O  
ATOM    228  CG1 VAL A  31     -17.272   7.032   7.734  1.00 92.85           C  
ATOM    229  CG2 VAL A  31     -17.899   6.019   5.551  1.00 92.85           C  
ATOM    230  N   ALA A  32     -16.535   8.168   3.184  1.00 92.04           N  
ATOM    231  CA  ALA A  32     -15.854   8.131   1.895  1.00 92.04           C  
ATOM    232  C   ALA A  32     -15.098   9.435   1.615  1.00 92.04           C  
ATOM    233  CB  ALA A  32     -16.869   7.807   0.794  1.00 92.04           C  
ATOM    234  O   ALA A  32     -13.940   9.369   1.219  1.00 92.04           O  
ATOM    235  N   VAL A  33     -15.691  10.604   1.895  1.00 91.50           N  
ATOM    236  CA  VAL A  33     -15.010  11.906   1.734  1.00 91.50           C  
ATOM    237  C   VAL A  33     -13.785  12.007   2.648  1.00 91.50           C  
ATOM    238  CB  VAL A  33     -15.981  13.077   1.989  1.00 91.50           C  
ATOM    239  O   VAL A  33     -12.733  12.471   2.215  1.00 91.50           O  
ATOM    240  CG1 VAL A  33     -15.298  14.452   1.934  1.00 91.50           C  
ATOM    241  CG2 VAL A  33     -17.081  13.121   0.918  1.00 91.50           C  
ATOM    242  N   GLY A  34     -13.882  11.531   3.895  1.00 90.55           N  
ATOM    243  CA  GLY A  34     -12.727  11.516   4.793  1.00 90.55           C  
ATOM    244  C   GLY A  34     -11.616  10.585   4.304  1.00 90.55           C  
ATOM    245  O   GLY A  34     -10.465  10.996   4.226  1.00 90.55           O  
ATOM    246  N   VAL A  35     -11.927   9.340   3.936  1.00 87.27           N  
ATOM    247  CA  VAL A  35     -10.889   8.397   3.475  1.00 87.27           C  
ATOM    248  C   VAL A  35     -10.312   8.800   2.110  1.00 87.27           C  
ATOM    249  CB  VAL A  35     -11.401   6.946   3.484  1.00 87.27           C  
ATOM    250  O   VAL A  35      -9.116   8.618   1.893  1.00 87.27           O  
ATOM    251  CG1 VAL A  35     -10.321   5.960   3.027  1.00 87.27           C  
ATOM    252  CG2 VAL A  35     -11.790   6.517   4.909  1.00 87.27           C  
ATOM    253  N   MET A  36     -11.114   9.412   1.231  1.00 88.63           N  
ATOM    254  CA  MET A  36     -10.653  10.019  -0.025  1.00 88.63           C  
ATOM    255  C   MET A  36      -9.501  10.992   0.217  1.00 88.63           C  
ATOM    256  CB  MET A  36     -11.829  10.732  -0.717  1.00 88.63           C  
ATOM    257  O   MET A  36      -8.508  10.926  -0.495  1.00 88.63           O  
ATOM    258  CG  MET A  36     -11.425  11.752  -1.793  1.00 88.63           C  
ATOM    259  SD  MET A  36     -12.833  12.463  -2.678  1.00 88.63           S  
ATOM    260  CE  MET A  36     -13.085  13.913  -1.625  1.00 88.63           C  
ATOM    261  N   MET A  37      -9.601  11.844   1.242  1.00 89.37           N  
ATOM    262  CA  MET A  37      -8.538  12.783   1.617  1.00 89.37           C  
ATOM    263  C   MET A  37      -7.209  12.059   1.892  1.00 89.37           C  
ATOM    264  CB  MET A  37      -9.004  13.563   2.853  1.00 89.37           C  
ATOM    265  O   MET A  37      -6.171  12.459   1.380  1.00 89.37           O  
ATOM    266  CG  MET A  37      -8.072  14.705   3.252  1.00 89.37           C  
ATOM    267  SD  MET A  37      -8.611  15.629   4.722  1.00 89.37           S  
ATOM    268  CE  MET A  37      -8.697  14.322   5.970  1.00 89.37           C  
ATOM    269  N   VAL A  38      -7.248  10.954   2.646  1.00 88.92           N  
ATOM    270  CA  VAL A  38      -6.055  10.161   2.998  1.00 88.92           C  
ATOM    271  C   VAL A  38      -5.459   9.473   1.766  1.00 88.92           C  
ATOM    272  CB  VAL A  38      -6.400   9.115   4.081  1.00 88.92           C  
ATOM    273  O   VAL A  38      -4.247   9.503   1.560  1.00 88.92           O  
ATOM    274  CG1 VAL A  38      -5.181   8.311   4.543  1.00 88.92           C  
ATOM    275  CG2 VAL A  38      -6.993   9.773   5.334  1.00 88.92           C  
ATOM    276  N   ALA A  39      -6.309   8.860   0.937  1.00 86.09           N  
ATOM    277  CA  ALA A  39      -5.880   8.169  -0.276  1.00 86.09           C  
ATOM    278  C   ALA A  39      -5.269   9.142  -1.296  1.00 86.09           C  
ATOM    279  CB  ALA A  39      -7.089   7.421  -0.850  1.00 86.09           C  
ATOM    280  O   ALA A  39      -4.198   8.872  -1.839  1.00 86.09           O  
ATOM    281  N   LEU A  40      -5.917  10.291  -1.502  1.00 87.01           N  
ATOM    282  CA  LEU A  40      -5.461  11.339  -2.405  1.00 87.01           C  
ATOM    283  C   LEU A  40      -4.110  11.917  -1.950  1.00 87.01           C  
ATOM    284  CB  LEU A  40      -6.570  12.406  -2.487  1.00 87.01           C  
ATOM    285  O   LEU A  40      -3.163  11.937  -2.735  1.00 87.01           O  
ATOM    286  CG  LEU A  40      -6.291  13.512  -3.509  1.00 87.01           C  
ATOM    287  CD1 LEU A  40      -6.327  12.976  -4.940  1.00 87.01           C  
ATOM    288  CD2 LEU A  40      -7.328  14.629  -3.392  1.00 87.01           C  
ATOM    289  N   ASP A  41      -3.986  12.297  -0.674  1.00 91.43           N  
ATOM    290  CA  ASP A  41      -2.752  12.843  -0.087  1.00 91.43           C  
ATOM    291  C   ASP A  41      -1.539  11.933  -0.333  1.00 91.43           C  
ATOM    292  CB  ASP A  41      -2.986  13.050   1.416  1.00 91.43           C  
ATOM    293  O   ASP A  41      -0.505  12.394  -0.819  1.00 91.43           O  
ATOM    294  CG  ASP A  41      -1.756  13.579   2.161  1.00 91.43           C  
ATOM    295  OD1 ASP A  41      -1.667  14.815   2.340  1.00 91.43           O  
ATOM    296  OD2 ASP A  41      -0.951  12.739   2.631  1.00 91.43           O  
ATOM    297  N   SER A  42      -1.691  10.622  -0.109  1.00 83.85           N  
ATOM    298  CA  SER A  42      -0.596   9.657  -0.290  1.00 83.85           C  
ATOM    299  C   SER A  42      -0.012   9.644  -1.710  1.00 83.85           C  
ATOM    300  CB  SER A  42      -1.061   8.256   0.120  1.00 83.85           C  
ATOM    301  O   SER A  42       1.184   9.419  -1.883  1.00 83.85           O  
ATOM    302  OG  SER A  42      -1.946   7.667  -0.817  1.00 83.85           O  
ATOM    303  N   THR A  43      -0.840   9.935  -2.717  1.00 83.09           N  
ATOM    304  CA  THR A  43      -0.436   9.972  -4.129  1.00 83.09           C  
ATOM    305  C   THR A  43       0.038  11.342  -4.588  1.00 83.09           C  
ATOM    306  CB  THR A  43      -1.568   9.495  -5.041  1.00 83.09           C  
ATOM    307  O   THR A  43       1.006  11.429  -5.341  1.00 83.09           O  
ATOM    308  CG2 THR A  43      -1.830   8.008  -4.853  1.00 83.09           C  
ATOM    309  OG1 THR A  43      -2.792  10.155  -4.794  1.00 83.09           O  
ATOM    310  N   ILE A  44      -0.596  12.422  -4.123  1.00 87.07           N  
ATOM    311  CA  ILE A  44      -0.209  13.772  -4.531  1.00 87.07           C  
ATOM    312  C   ILE A  44       1.178  14.131  -3.982  1.00 87.07           C  
ATOM    313  CB  ILE A  44      -1.270  14.817  -4.119  1.00 87.07           C  
ATOM    314  O   ILE A  44       1.980  14.737  -4.693  1.00 87.07           O  
ATOM    315  CG1 ILE A  44      -2.623  14.583  -4.818  1.00 87.07           C  
ATOM    316  CG2 ILE A  44      -0.742  16.175  -4.581  1.00 87.07           C  
ATOM    317  CD1 ILE A  44      -3.706  15.627  -4.514  1.00 87.07           C  
ATOM    318  N   VAL A  45       1.498  13.739  -2.745  1.00 86.60           N  
ATOM    319  CA  VAL A  45       2.784  14.086  -2.117  1.00 86.60           C  
ATOM    320  C   VAL A  45       3.974  13.562  -2.923  1.00 86.60           C  
ATOM    321  CB  VAL A  45       2.823  13.592  -0.659  1.00 86.60           C  
ATOM    322  O   VAL A  45       4.983  14.255  -3.037  1.00 86.60           O  
ATOM    323  CG1 VAL A  45       4.210  13.732  -0.014  1.00 86.60           C  
ATOM    324  CG2 VAL A  45       1.847  14.418   0.187  1.00 86.60           C  
ATOM    325  N   ALA A  46       3.847  12.397  -3.565  1.00 80.97           N  
ATOM    326  CA  ALA A  46       4.894  11.869  -4.437  1.00 80.97           C  
ATOM    327  C   ALA A  46       5.220  12.815  -5.612  1.00 80.97           C  
ATOM    328  CB  ALA A  46       4.466  10.481  -4.924  1.00 80.97           C  
ATOM    329  O   ALA A  46       6.384  12.941  -5.982  1.00 80.97           O  
ATOM    330  N   ILE A  47       4.216  13.523  -6.144  1.00 81.09           N  
ATOM    331  CA  ILE A  47       4.370  14.533  -7.206  1.00 81.09           C  
ATOM    332  C   ILE A  47       4.938  15.850  -6.665  1.00 81.09           C  
ATOM    333  CB  ILE A  47       3.009  14.795  -7.889  1.00 81.09           C  
ATOM    334  O   ILE A  47       5.664  16.547  -7.366  1.00 81.09           O  
ATOM    335  CG1 ILE A  47       2.323  13.507  -8.383  1.00 81.09           C  
ATOM    336  CG2 ILE A  47       3.133  15.796  -9.052  1.00 81.09           C  
ATOM    337  CD1 ILE A  47       3.129  12.683  -9.394  1.00 81.09           C  
ATOM    338  N   ALA A  48       4.619  16.193  -5.417  1.00 86.75           N  
ATOM    339  CA  ALA A  48       5.083  17.415  -4.763  1.00 86.75           C  
ATOM    340  C   ALA A  48       6.549  17.333  -4.311  1.00 86.75           C  
ATOM    341  CB  ALA A  48       4.162  17.674  -3.570  1.00 86.75           C  
ATOM    342  O   ALA A  48       7.240  18.346  -4.254  1.00 86.75           O  
ATOM    343  N   ASN A  49       7.031  16.129  -3.996  1.00 86.12           N  
ATOM    344  CA  ASN A  49       8.359  15.875  -3.440  1.00 86.12           C  
ATOM    345  C   ASN A  49       9.521  16.544  -4.207  1.00 86.12           C  
ATOM    346  CB  ASN A  49       8.541  14.352  -3.340  1.00 86.12           C  
ATOM    347  O   ASN A  49      10.352  17.166  -3.545  1.00 86.12           O  
ATOM    348  CG  ASN A  49       7.944  13.725  -2.095  1.00 86.12           C  
ATOM    349  ND2 ASN A  49       7.844  12.417  -2.106  1.00 86.12           N  
ATOM    350  OD1 ASN A  49       7.615  14.358  -1.104  1.00 86.12           O  
ATOM    351  N   PRO A  50       9.601  16.494  -5.554  1.00 81.07           N  
ATOM    352  CA  PRO A  50      10.650  17.199  -6.295  1.00 81.07           C  
ATOM    353  C   PRO A  50      10.586  18.723  -6.131  1.00 81.07           C  
ATOM    354  CB  PRO A  50      10.464  16.796  -7.763  1.00 81.07           C  
ATOM    355  O   PRO A  50      11.623  19.369  -6.006  1.00 81.07           O  
ATOM    356  CG  PRO A  50       9.720  15.465  -7.684  1.00 81.07           C  
ATOM    357  CD  PRO A  50       8.826  15.669  -6.469  1.00 81.07           C  
ATOM    358  N   ALA A  51       9.381  19.300  -6.087  1.00 85.68           N  
ATOM    359  CA  ALA A  51       9.198  20.734  -5.872  1.00 85.68           C  
ATOM    360  C   ALA A  51       9.588  21.139  -4.441  1.00 85.68           C  
ATOM    361  CB  ALA A  51       7.753  21.107  -6.218  1.00 85.68           C  
ATOM    362  O   ALA A  51      10.334  22.098  -4.269  1.00 85.68           O  
ATOM    363  N   ILE A  52       9.189  20.355  -3.430  1.00 88.50           N  
ATOM    364  CA  ILE A  52       9.615  20.545  -2.029  1.00 88.50           C  
ATOM    365  C   ILE A  52      11.142  20.487  -1.919  1.00 88.50           C  
ATOM    366  CB  ILE A  52       8.981  19.467  -1.114  1.00 88.50           C  
ATOM    367  O   ILE A  52      11.756  21.282  -1.206  1.00 88.50           O  
ATOM    368  CG1 ILE A  52       7.447  19.607  -1.068  1.00 88.50           C  
ATOM    369  CG2 ILE A  52       9.537  19.580   0.319  1.00 88.50           C  
ATOM    370  CD1 ILE A  52       6.711  18.399  -0.471  1.00 88.50           C  
ATOM    371  N   GLN A  53      11.767  19.543  -2.628  1.00 86.26           N  
ATOM    372  CA  GLN A  53      13.215  19.386  -2.632  1.00 86.26           C  
ATOM    373  C   GLN A  53      13.927  20.635  -3.151  1.00 86.26           C  
ATOM    374  CB  GLN A  53      13.599  18.169  -3.483  1.00 86.26           C  
ATOM    375  O   GLN A  53      14.907  21.077  -2.553  1.00 86.26           O  
ATOM    376  CG  GLN A  53      15.043  17.762  -3.185  1.00 86.26           C  
ATOM    377  CD  GLN A  53      15.545  16.592  -4.013  1.00 86.26           C  
ATOM    378  NE2 GLN A  53      16.710  16.088  -3.675  1.00 86.26           N  
ATOM    379  OE1 GLN A  53      14.936  16.112  -4.953  1.00 86.26           O  
ATOM    380  N   GLN A  54      13.437  21.187  -4.262  1.00 86.60           N  
ATOM    381  CA  GLN A  54      14.012  22.370  -4.894  1.00 86.60           C  
ATOM    382  C   GLN A  54      13.801  23.625  -4.044  1.00 86.60           C  
ATOM    383  CB  GLN A  54      13.403  22.542  -6.293  1.00 86.60           C  
ATOM    384  O   GLN A  54      14.761  24.360  -3.816  1.00 86.60           O  
ATOM    385  CG  GLN A  54      13.909  21.469  -7.269  1.00 86.60           C  
ATOM    386  CD  GLN A  54      13.213  21.519  -8.626  1.00 86.60           C  
ATOM    387  NE2 GLN A  54      13.434  20.538  -9.473  1.00 86.60           N  
ATOM    388  OE1 GLN A  54      12.483  22.429  -8.975  1.00 86.60           O  
ATOM    389  N   ASP A  55      12.580  23.833  -3.552  1.00 90.22           N  
ATOM    390  CA  ASP A  55      12.170  25.038  -2.827  1.00 90.22           C  
ATOM    391  C   ASP A  55      12.821  25.150  -1.437  1.00 90.22           C  
ATOM    392  CB  ASP A  55      10.639  25.015  -2.744  1.00 90.22           C  
ATOM    393  O   ASP A  55      13.297  26.212  -1.044  1.00 90.22           O  
ATOM    394  CG  ASP A  55      10.062  26.315  -2.193  1.00 90.22           C  
ATOM    395  OD1 ASP A  55      10.431  27.383  -2.729  1.00 90.22           O  
ATOM    396  OD2 ASP A  55       9.224  26.197  -1.273  1.00 90.22           O  
ATOM    397  N   LEU A  56      12.939  24.031  -0.711  1.00 91.80           N  
ATOM    398  CA  LEU A  56      13.522  24.005   0.638  1.00 91.80           C  
ATOM    399  C   LEU A  56      14.977  23.522   0.681  1.00 91.80           C  
ATOM    400  CB  LEU A  56      12.617  23.195   1.579  1.00 91.80           C  
ATOM    401  O   LEU A  56      15.507  23.279   1.767  1.00 91.80           O  
ATOM    402  CG  LEU A  56      11.193  23.758   1.728  1.00 91.80           C  
ATOM    403  CD1 LEU A  56      10.435  22.883   2.721  1.00 91.80           C  
ATOM    404  CD2 LEU A  56      11.176  25.188   2.275  1.00 91.80           C  
ATOM    405  N   HIS A  57      15.615  23.346  -0.481  1.00 88.77           N  
ATOM    406  CA  HIS A  57      16.960  22.770  -0.610  1.00 88.77           C  
ATOM    407  C   HIS A  57      17.125  21.455   0.172  1.00 88.77           C  
ATOM    408  CB  HIS A  57      18.022  23.819  -0.254  1.00 88.77           C  
ATOM    409  O   HIS A  57      18.157  21.200   0.800  1.00 88.77           O  
ATOM    410  CG  HIS A  57      17.917  25.084  -1.062  1.00 88.77           C  
ATOM    411  CD2 HIS A  57      17.872  26.360  -0.574  1.00 88.77           C  
ATOM    412  ND1 HIS A  57      17.824  25.170  -2.432  1.00 88.77           N  
ATOM    413  CE1 HIS A  57      17.735  26.469  -2.757  1.00 88.77           C  
ATOM    414  NE2 HIS A  57      17.796  27.237  -1.659  1.00 88.77           N  
ATOM    415  N   ALA A  58      16.081  20.625   0.164  1.00 86.91           N  
ATOM    416  CA  ALA A  58      16.047  19.395   0.935  1.00 86.91           C  
ATOM    417  C   ALA A  58      17.004  18.354   0.336  1.00 86.91           C  
ATOM    418  CB  ALA A  58      14.606  18.879   1.024  1.00 86.91           C  
ATOM    419  O   ALA A  58      17.142  18.217  -0.884  1.00 86.91           O  
ATOM    420  N   SER A  59      17.643  17.561   1.191  1.00 86.10           N  
ATOM    421  CA  SER A  59      18.404  16.408   0.717  1.00 86.10           C  
ATOM    422  C   SER A  59      17.470  15.301   0.205  1.00 86.10           C  
ATOM    423  CB  SER A  59      19.341  15.905   1.817  1.00 86.10           C  
ATOM    424  O   SER A  59      16.275  15.266   0.496  1.00 86.10           O  
ATOM    425  OG  SER A  59      18.615  15.278   2.850  1.00 86.10           O  
ATOM    426  N   LEU A  60      18.012  14.322  -0.523  1.00 76.35           N  
ATOM    427  CA  LEU A  60      17.233  13.134  -0.892  1.00 76.35           C  
ATOM    428  C   LEU A  60      16.731  12.378   0.353  1.00 76.35           C  
ATOM    429  CB  LEU A  60      18.110  12.234  -1.776  1.00 76.35           C  
ATOM    430  O   LEU A  60      15.608  11.877   0.374  1.00 76.35           O  
ATOM    431  CG  LEU A  60      17.399  10.961  -2.274  1.00 76.35           C  
ATOM    432  CD1 LEU A  60      16.222  11.284  -3.195  1.00 76.35           C  
ATOM    433  CD2 LEU A  60      18.396  10.090  -3.034  1.00 76.35           C  
ATOM    434  N   ALA A  61      17.551  12.320   1.408  1.00 81.68           N  
ATOM    435  CA  ALA A  61      17.185  11.679   2.667  1.00 81.68           C  
ATOM    436  C   ALA A  61      15.998  12.383   3.342  1.00 81.68           C  
ATOM    437  CB  ALA A  61      18.416  11.667   3.580  1.00 81.68           C  
ATOM    438  O   ALA A  61      15.132  11.720   3.913  1.00 81.68           O  
ATOM    439  N   ASP A  62      15.933  13.705   3.233  1.00 88.61           N  
ATOM    440  CA  ASP A  62      14.834  14.513   3.748  1.00 88.61           C  
ATOM    441  C   ASP A  62      13.516  14.221   3.026  1.00 88.61           C  
ATOM    442  CB  ASP A  62      15.202  15.980   3.569  1.00 88.61           C  
ATOM    443  O   ASP A  62      12.509  13.913   3.663  1.00 88.61           O  
ATOM    444  CG  ASP A  62      16.306  16.441   4.519  1.00 88.61           C  
ATOM    445  OD1 ASP A  62      16.318  15.994   5.685  1.00 88.61           O  
ATOM    446  OD2 ASP A  62      17.196  17.172   4.025  1.00 88.61           O  
ATOM    447  N   VAL A  63      13.530  14.227   1.691  1.00 85.04           N  
ATOM    448  CA  VAL A  63      12.356  13.898   0.862  1.00 85.04           C  
ATOM    449  C   VAL A  63      11.873  12.468   1.128  1.00 85.04           C  
ATOM    450  CB  VAL A  63      12.700  14.087  -0.623  1.00 85.04           C  
ATOM    451  O   VAL A  63      10.670  12.197   1.215  1.00 85.04           O  
ATOM    452  CG1 VAL A  63      11.528  13.712  -1.530  1.00 85.04           C  
ATOM    453  CG2 VAL A  63      13.063  15.542  -0.934  1.00 85.04           C  
ATOM    454  N   GLN A  64      12.809  11.540   1.343  1.00 84.59           N  
ATOM    455  CA  GLN A  64      12.477  10.189   1.783  1.00 84.59           C  
ATOM    456  C   GLN A  64      11.771  10.193   3.141  1.00 84.59           C  
ATOM    457  CB  GLN A  64      13.737   9.325   1.866  1.00 84.59           C  
ATOM    458  O   GLN A  64      10.802   9.460   3.309  1.00 84.59           O  
ATOM    459  CG  GLN A  64      14.257   8.876   0.497  1.00 84.59           C  
ATOM    460  CD  GLN A  64      15.524   8.033   0.618  1.00 84.59           C  
ATOM    461  NE2 GLN A  64      16.016   7.521  -0.487  1.00 84.59           N  
ATOM    462  OE1 GLN A  64      16.057   7.771   1.698  1.00 84.59           O  
ATOM    463  N   TRP A  65      12.208  11.000   4.111  1.00 91.44           N  
ATOM    464  CA  TRP A  65      11.539  11.104   5.411  1.00 91.44           C  
ATOM    465  C   TRP A  65      10.137  11.716   5.325  1.00 91.44           C  
ATOM    466  CB  TRP A  65      12.420  11.873   6.399  1.00 91.44           C  
ATOM    467  O   TRP A  65       9.254  11.270   6.058  1.00 91.44           O  
ATOM    468  CG  TRP A  65      13.401  11.021   7.135  1.00 91.44           C  
ATOM    469  CD1 TRP A  65      14.746  11.083   7.031  1.00 91.44           C  
ATOM    470  CD2 TRP A  65      13.119  10.013   8.150  1.00 91.44           C  
ATOM    471  CE2 TRP A  65      14.362   9.510   8.639  1.00 91.44           C  
ATOM    472  CE3 TRP A  65      11.937   9.497   8.725  1.00 91.44           C  
ATOM    473  NE1 TRP A  65      15.320  10.186   7.911  1.00 91.44           N  
ATOM    474  CH2 TRP A  65      13.235   8.048  10.204  1.00 91.44           C  
ATOM    475  CZ2 TRP A  65      14.430   8.552   9.661  1.00 91.44           C  
ATOM    476  CZ3 TRP A  65      11.994   8.518   9.736  1.00 91.44           C  
ATOM    477  N   ILE A  66       9.892  12.653   4.405  1.00 92.33           N  
ATOM    478  CA  ILE A  66       8.552  13.220   4.150  1.00 92.33           C  
ATOM    479  C   ILE A  66       7.566  12.117   3.742  1.00 92.33           C  
ATOM    480  CB  ILE A  66       8.650  14.333   3.075  1.00 92.33           C  
ATOM    481  O   ILE A  66       6.423  12.083   4.203  1.00 92.33           O  
ATOM    482  CG1 ILE A  66       9.451  15.526   3.645  1.00 92.33           C  
ATOM    483  CG2 ILE A  66       7.275  14.799   2.555  1.00 92.33           C  
ATOM    484  CD1 ILE A  66       9.725  16.643   2.634  1.00 92.33           C  
ATOM    485  N   THR A  67       8.010  11.174   2.912  1.00 89.54           N  
ATOM    486  CA  THR A  67       7.163  10.070   2.437  1.00 89.54           C  
ATOM    487  C   THR A  67       7.109   8.927   3.451  1.00 89.54           C  
ATOM    488  CB  THR A  67       7.646   9.580   1.067  1.00 89.54           C  
ATOM    489  O   THR A  67       6.034   8.505   3.877  1.00 89.54           O  
ATOM    490  CG2 THR A  67       6.678   8.577   0.443  1.00 89.54           C  
ATOM    491  OG1 THR A  67       7.730  10.683   0.193  1.00 89.54           O  
ATOM    492  N   ASN A  68       8.273   8.459   3.898  1.00 90.33           N  
ATOM    493  CA  ASN A  68       8.402   7.287   4.758  1.00 90.33           C  
ATOM    494  C   ASN A  68       7.915   7.548   6.182  1.00 90.33           C  
ATOM    495  CB  ASN A  68       9.865   6.819   4.758  1.00 90.33           C  
ATOM    496  O   ASN A  68       7.351   6.647   6.788  1.00 90.33           O  
ATOM    497  CG  ASN A  68      10.312   6.323   3.395  1.00 90.33           C  
ATOM    498  ND2 ASN A  68      11.575   6.454   3.072  1.00 90.33           N  
ATOM    499  OD1 ASN A  68       9.545   5.799   2.611  1.00 90.33           O  
ATOM    500  N   GLY A  69       8.089   8.760   6.719  1.00 94.24           N  
ATOM    501  CA  GLY A  69       7.612   9.111   8.059  1.00 94.24           C  
ATOM    502  C   GLY A  69       6.095   8.964   8.185  1.00 94.24           C  
ATOM    503  O   GLY A  69       5.609   8.375   9.148  1.00 94.24           O  
ATOM    504  N   TYR A  70       5.358   9.412   7.165  1.00 94.28           N  
ATOM    505  CA  TYR A  70       3.914   9.207   7.059  1.00 94.28           C  
ATOM    506  C   TYR A  70       3.548   7.719   6.997  1.00 94.28           C  
ATOM    507  CB  TYR A  70       3.404   9.948   5.818  1.00 94.28           C  
ATOM    508  O   TYR A  70       2.738   7.251   7.797  1.00 94.28           O  
ATOM    509  CG  TYR A  70       1.980   9.604   5.437  1.00 94.28           C  
ATOM    510  CD1 TYR A  70       1.718   8.535   4.558  1.00 94.28           C  
ATOM    511  CD2 TYR A  70       0.919  10.356   5.967  1.00 94.28           C  
ATOM    512  CE1 TYR A  70       0.393   8.193   4.239  1.00 94.28           C  
ATOM    513  CE2 TYR A  70      -0.406  10.036   5.626  1.00 94.28           C  
ATOM    514  OH  TYR A  70      -1.940   8.636   4.416  1.00 94.28           O  
ATOM    515  CZ  TYR A  70      -0.670   8.949   4.767  1.00 94.28           C  
ATOM    516  N   LEU A  71       4.167   6.965   6.080  1.00 91.03           N  
ATOM    517  CA  LEU A  71       3.860   5.544   5.876  1.00 91.03           C  
ATOM    518  C   LEU A  71       4.157   4.712   7.125  1.00 91.03           C  
ATOM    519  CB  LEU A  71       4.675   5.004   4.688  1.00 91.03           C  
ATOM    520  O   LEU A  71       3.373   3.842   7.495  1.00 91.03           O  
ATOM    521  CG  LEU A  71       4.264   5.557   3.314  1.00 91.03           C  
ATOM    522  CD1 LEU A  71       5.239   5.046   2.255  1.00 91.03           C  
ATOM    523  CD2 LEU A  71       2.847   5.129   2.922  1.00 91.03           C  
ATOM    524  N   LEU A  72       5.267   5.007   7.798  1.00 93.37           N  
ATOM    525  CA  LEU A  72       5.688   4.324   9.011  1.00 93.37           C  
ATOM    526  C   LEU A  72       4.729   4.616  10.164  1.00 93.37           C  
ATOM    527  CB  LEU A  72       7.125   4.767   9.310  1.00 93.37           C  
ATOM    528  O   LEU A  72       4.283   3.685  10.828  1.00 93.37           O  
ATOM    529  CG  LEU A  72       7.884   3.935  10.351  1.00 93.37           C  
ATOM    530  CD1 LEU A  72       8.058   2.484   9.901  1.00 93.37           C  
ATOM    531  CD2 LEU A  72       9.268   4.570  10.492  1.00 93.37           C  
ATOM    532  N   ALA A  73       4.352   5.884  10.360  1.00 96.15           N  
ATOM    533  CA  ALA A  73       3.377   6.275  11.374  1.00 96.15           C  
ATOM    534  C   ALA A  73       2.004   5.636  11.131  1.00 96.15           C  
ATOM    535  CB  ALA A  73       3.273   7.798  11.384  1.00 96.15           C  
ATOM    536  O   ALA A  73       1.374   5.151  12.071  1.00 96.15           O  
ATOM    537  N   LEU A  74       1.569   5.587   9.870  1.00 94.02           N  
ATOM    538  CA  LEU A  74       0.348   4.905   9.459  1.00 94.02           C  
ATOM    539  C   LEU A  74       0.443   3.406   9.791  1.00 94.02           C  
ATOM    540  CB  LEU A  74       0.129   5.208   7.963  1.00 94.02           C  
ATOM    541  O   LEU A  74      -0.368   2.895  10.562  1.00 94.02           O  
ATOM    542  CG  LEU A  74      -1.181   4.690   7.348  1.00 94.02           C  
ATOM    543  CD1 LEU A  74      -2.412   5.372   7.932  1.00 94.02           C  
ATOM    544  CD2 LEU A  74      -1.189   4.984   5.851  1.00 94.02           C  
ATOM    545  N   ALA A  75       1.479   2.716   9.308  1.00 92.93           N  
ATOM    546  CA  ALA A  75       1.656   1.273   9.475  1.00 92.93           C  
ATOM    547  C   ALA A  75       1.661   0.818  10.944  1.00 92.93           C  
ATOM    548  CB  ALA A  75       2.949   0.857   8.768  1.00 92.93           C  
ATOM    549  O   ALA A  75       0.986  -0.156  11.282  1.00 92.93           O  
ATOM    550  N   VAL A  76       2.373   1.531  11.825  1.00 95.56           N  
ATOM    551  CA  VAL A  76       2.452   1.176  13.256  1.00 95.56           C  
ATOM    552  C   VAL A  76       1.163   1.480  14.021  1.00 95.56           C  
ATOM    553  CB  VAL A  76       3.650   1.844  13.959  1.00 95.56           C  
ATOM    554  O   VAL A  76       0.913   0.888  15.069  1.00 95.56           O  
ATOM    555  CG1 VAL A  76       4.972   1.479  13.277  1.00 95.56           C  
ATOM    556  CG2 VAL A  76       3.529   3.367  14.079  1.00 95.56           C  
ATOM    557  N   SER A  77       0.328   2.385  13.504  1.00 96.12           N  
ATOM    558  CA  SER A  77      -0.836   2.894  14.232  1.00 96.12           C  
ATOM    559  C   SER A  77      -2.150   2.220  13.842  1.00 96.12           C  
ATOM    560  CB  SER A  77      -0.950   4.410  14.072  1.00 96.12           C  
ATOM    561  O   SER A  77      -3.081   2.265  14.636  1.00 96.12           O  
ATOM    562  OG  SER A  77       0.243   5.036  14.488  1.00 96.12           O  
ATOM    563  N   LEU A  78      -2.258   1.580  12.672  1.00 94.87           N  
ATOM    564  CA  LEU A  78      -3.531   1.081  12.113  1.00 94.87           C  
ATOM    565  C   LEU A  78      -4.315   0.130  13.029  1.00 94.87           C  
ATOM    566  CB  LEU A  78      -3.238   0.396  10.766  1.00 94.87           C  
ATOM    567  O   LEU A  78      -5.511   0.325  13.248  1.00 94.87           O  
ATOM    568  CG  LEU A  78      -3.112   1.380   9.595  1.00 94.87           C  
ATOM    569  CD1 LEU A  78      -2.449   0.686   8.407  1.00 94.87           C  
ATOM    570  CD2 LEU A  78      -4.465   1.947   9.179  1.00 94.87           C  
ATOM    571  N   ILE A  79      -3.663  -0.882  13.603  1.00 93.71           N  
ATOM    572  CA  ILE A  79      -4.338  -1.850  14.489  1.00 93.71           C  
ATOM    573  C   ILE A  79      -4.718  -1.192  15.821  1.00 93.71           C  
ATOM    574  CB  ILE A  79      -3.460  -3.110  14.656  1.00 93.71           C  
ATOM    575  O   ILE A  79      -5.838  -1.355  16.311  1.00 93.71           O  
ATOM    576  CG1 ILE A  79      -3.411  -3.863  13.304  1.00 93.71           C  
ATOM    577  CG2 ILE A  79      -4.018  -4.035  15.752  1.00 93.71           C  
ATOM    578  CD1 ILE A  79      -2.285  -4.890  13.168  1.00 93.71           C  
ATOM    579  N   THR A  80      -3.816  -0.382  16.378  1.00 94.56           N  
ATOM    580  CA  THR A  80      -4.057   0.392  17.605  1.00 94.56           C  
ATOM    581  C   THR A  80      -5.211   1.377  17.428  1.00 94.56           C  
ATOM    582  CB  THR A  80      -2.782   1.145  18.009  1.00 94.56           C  
ATOM    583  O   THR A  80      -6.068   1.498  18.302  1.00 94.56           O  
ATOM    584  CG2 THR A  80      -2.921   1.826  19.370  1.00 94.56           C  
ATOM    585  OG1 THR A  80      -1.718   0.225  18.107  1.00 94.56           O  
ATOM    586  N   ALA A  81      -5.275   2.039  16.276  1.00 94.68           N  
ATOM    587  CA  ALA A  81      -6.348   2.935  15.882  1.00 94.68           C  
ATOM    588  C   ALA A  81      -7.686   2.201  15.735  1.00 94.68           C  
ATOM    589  CB  ALA A  81      -5.937   3.575  14.563  1.00 94.68           C  
ATOM    590  O   ALA A  81      -8.716   2.706  16.181  1.00 94.68           O  
ATOM    591  N   GLY A  82      -7.657   0.979  15.195  1.00 93.07           N  
ATOM    592  CA  GLY A  82      -8.790   0.060  15.207  1.00 93.07           C  
ATOM    593  C   GLY A  82      -9.349  -0.150  16.615  1.00 93.07           C  
ATOM    594  O   GLY A  82     -10.519   0.146  16.859  1.00 93.07           O  
ATOM    595  N   LYS A  83      -8.490  -0.540  17.568  1.00 92.59           N  
ATOM    596  CA  LYS A  83      -8.885  -0.726  18.978  1.00 92.59           C  
ATOM    597  C   LYS A  83      -9.341   0.575  19.646  1.00 92.59           C  
ATOM    598  CB  LYS A  83      -7.742  -1.401  19.759  1.00 92.59           C  
ATOM    599  O   LYS A  83     -10.233   0.552  20.493  1.00 92.59           O  
ATOM    600  CG  LYS A  83      -8.193  -1.864  21.161  1.00 92.59           C  
ATOM    601  CD  LYS A  83      -7.202  -2.850  21.800  1.00 92.59           C  
ATOM    602  CE  LYS A  83      -7.621  -3.284  23.213  1.00 92.59           C  
ATOM    603  NZ  LYS A  83      -6.884  -4.486  23.694  1.00 92.59           N  
ATOM    604  N   LEU A  84      -8.757   1.717  19.275  1.00 93.11           N  
ATOM    605  CA  LEU A  84      -9.198   3.034  19.742  1.00 93.11           C  
ATOM    606  C   LEU A  84     -10.644   3.311  19.303  1.00 93.11           C  
ATOM    607  CB  LEU A  84      -8.226   4.115  19.219  1.00 93.11           C  
ATOM    608  O   LEU A  84     -11.449   3.781  20.104  1.00 93.11           O  
ATOM    609  CG  LEU A  84      -8.346   5.473  19.934  1.00 93.11           C  
ATOM    610  CD1 LEU A  84      -7.719   5.412  21.322  1.00 93.11           C  
ATOM    611  CD2 LEU A  84      -7.590   6.566  19.188  1.00 93.11           C  
ATOM    612  N   GLY A  85     -10.977   2.976  18.053  1.00 91.17           N  
ATOM    613  CA  GLY A  85     -12.335   3.030  17.514  1.00 91.17           C  
ATOM    614  C   GLY A  85     -13.303   2.088  18.228  1.00 91.17           C  
ATOM    615  O   GLY A  85     -14.374   2.534  18.629  1.00 91.17           O  
ATOM    616  N   ASP A  86     -12.910   0.834  18.455  1.00 90.39           N  
ATOM    617  CA  ASP A  86     -13.746  -0.150  19.160  1.00 90.39           C  
ATOM    618  C   ASP A  86     -14.046   0.278  20.609  1.00 90.39           C  
ATOM    619  CB  ASP A  86     -13.055  -1.527  19.142  1.00 90.39           C  
ATOM    620  O   ASP A  86     -15.157   0.092  21.106  1.00 90.39           O  
ATOM    621  CG  ASP A  86     -13.000  -2.167  17.749  1.00 90.39           C  
ATOM    622  OD1 ASP A  86     -13.930  -1.954  16.944  1.00 90.39           O  
ATOM    623  OD2 ASP A  86     -11.996  -2.843  17.432  1.00 90.39           O  
ATOM    624  N   ARG A  87     -13.073   0.900  21.291  1.00 90.60           N  
ATOM    625  CA  ARG A  87     -13.204   1.327  22.693  1.00 90.60           C  
ATOM    626  C   ARG A  87     -13.944   2.651  22.877  1.00 90.60           C  
ATOM    627  CB  ARG A  87     -11.813   1.353  23.340  1.00 90.60           C  
ATOM    628  O   ARG A  87     -14.833   2.746  23.720  1.00 90.60           O  
ATOM    629  CG  ARG A  87     -11.884   1.848  24.790  1.00 90.60           C  
ATOM    630  CD  ARG A  87     -10.571   1.579  25.520  1.00 90.60           C  
ATOM    631  NE  ARG A  87     -10.665   2.000  26.926  1.00 90.60           N  
ATOM    632  NH1 ARG A  87      -8.437   1.879  27.443  1.00 90.60           N  
ATOM    633  NH2 ARG A  87      -9.886   2.494  29.006  1.00 90.60           N  
ATOM    634  CZ  ARG A  87      -9.668   2.122  27.779  1.00 90.60           C  
ATOM    635  N   PHE A  88     -13.534   3.703  22.168  1.00 89.53           N  
ATOM    636  CA  PHE A  88     -14.074   5.056  22.373  1.00 89.53           C  
ATOM    637  C   PHE A  88     -15.249   5.390  21.442  1.00 89.53           C  
ATOM    638  CB  PHE A  88     -12.940   6.086  22.289  1.00 89.53           C  
ATOM    639  O   PHE A  88     -15.962   6.370  21.673  1.00 89.53           O  
ATOM    640  CG  PHE A  88     -11.916   5.961  23.406  1.00 89.53           C  
ATOM    641  CD1 PHE A  88     -12.282   6.235  24.737  1.00 89.53           C  
ATOM    642  CD2 PHE A  88     -10.591   5.596  23.119  1.00 89.53           C  
ATOM    643  CE1 PHE A  88     -11.331   6.152  25.770  1.00 89.53           C  
ATOM    644  CE2 PHE A  88      -9.632   5.536  24.150  1.00 89.53           C  
ATOM    645  CZ  PHE A  88     -10.002   5.809  25.475  1.00 89.53           C  
ATOM    646  N   GLY A  89     -15.493   4.543  20.442  1.00 91.18           N  
ATOM    647  CA  GLY A  89     -16.512   4.715  19.418  1.00 91.18           C  
ATOM    648  C   GLY A  89     -15.906   5.215  18.108  1.00 91.18           C  
ATOM    649  O   GLY A  89     -15.222   6.241  18.059  1.00 91.18           O  
ATOM    650  N   HIS A  90     -16.217   4.520  17.011  1.00 91.71           N  
ATOM    651  CA  HIS A  90     -15.674   4.829  15.686  1.00 91.71           C  
ATOM    652  C   HIS A  90     -15.989   6.249  15.216  1.00 91.71           C  
ATOM    653  CB  HIS A  90     -16.226   3.841  14.661  1.00 91.71           C  
ATOM    654  O   HIS A  90     -15.172   6.860  14.535  1.00 91.71           O  
ATOM    655  CG  HIS A  90     -15.885   2.413  14.949  1.00 91.71           C  
ATOM    656  CD2 HIS A  90     -16.772   1.392  15.149  1.00 91.71           C  
ATOM    657  ND1 HIS A  90     -14.617   1.887  15.041  1.00 91.71           N  
ATOM    658  CE1 HIS A  90     -14.741   0.580  15.319  1.00 91.71           C  
ATOM    659  NE2 HIS A  90     -16.035   0.233  15.363  1.00 91.71           N  
ATOM    660  N   ARG A  91     -17.142   6.810  15.606  1.00 93.78           N  
ATOM    661  CA  ARG A  91     -17.495   8.197  15.278  1.00 93.78           C  
ATOM    662  C   ARG A  91     -16.461   9.176  15.824  1.00 93.78           C  
ATOM    663  CB  ARG A  91     -18.901   8.513  15.805  1.00 93.78           C  
ATOM    664  O   ARG A  91     -15.992  10.033  15.084  1.00 93.78           O  
ATOM    665  CG  ARG A  91     -19.276   9.982  15.565  1.00 93.78           C  
ATOM    666  CD  ARG A  91     -20.690  10.245  16.074  1.00 93.78           C  
ATOM    667  NE  ARG A  91     -21.089  11.647  15.871  1.00 93.78           N  
ATOM    668  NH1 ARG A  91     -20.212  12.513  17.806  1.00 93.78           N  
ATOM    669  NH2 ARG A  91     -21.199  13.872  16.326  1.00 93.78           N  
ATOM    670  CZ  ARG A  91     -20.829  12.668  16.665  1.00 93.78           C  
ATOM    671  N   GLN A  92     -16.124   9.073  17.109  1.00 94.21           N  
ATOM    672  CA  GLN A  92     -15.191  10.004  17.746  1.00 94.21           C  
ATOM    673  C   GLN A  92     -13.788   9.839  17.161  1.00 94.21           C  
ATOM    674  CB  GLN A  92     -15.195   9.807  19.269  1.00 94.21           C  
ATOM    675  O   GLN A  92     -13.177  10.827  16.763  1.00 94.21           O  
ATOM    676  CG  GLN A  92     -16.556  10.167  19.887  1.00 94.21           C  
ATOM    677  CD  GLN A  92     -16.554  10.154  21.414  1.00 94.21           C  
ATOM    678  NE2 GLN A  92     -17.571  10.703  22.036  1.00 94.21           N  
ATOM    679  OE1 GLN A  92     -15.671   9.656  22.089  1.00 94.21           O  
ATOM    680  N   THR A  93     -13.326   8.596  17.014  1.00 95.22           N  
ATOM    681  CA  THR A  93     -12.009   8.296  16.438  1.00 95.22           C  
ATOM    682  C   THR A  93     -11.888   8.785  14.992  1.00 95.22           C  
ATOM    683  CB  THR A  93     -11.723   6.792  16.550  1.00 95.22           C  
ATOM    684  O   THR A  93     -10.889   9.410  14.642  1.00 95.22           O  
ATOM    685  CG2 THR A  93     -10.313   6.429  16.100  1.00 95.22           C  
ATOM    686  OG1 THR A  93     -11.817   6.416  17.904  1.00 95.22           O  
ATOM    687  N   PHE A  94     -12.927   8.600  14.170  1.00 95.49           N  
ATOM    688  CA  PHE A  94     -12.960   9.111  12.799  1.00 95.49           C  
ATOM    689  C   PHE A  94     -12.894  10.643  12.749  1.00 95.49           C  
ATOM    690  CB  PHE A  94     -14.221   8.601  12.088  1.00 95.49           C  
ATOM    691  O   PHE A  94     -12.091  11.190  11.999  1.00 95.49           O  
ATOM    692  CG  PHE A  94     -14.314   9.036  10.642  1.00 95.49           C  
ATOM    693  CD1 PHE A  94     -15.085  10.161  10.289  1.00 95.49           C  
ATOM    694  CD2 PHE A  94     -13.605   8.331   9.651  1.00 95.49           C  
ATOM    695  CE1 PHE A  94     -15.143  10.580   8.950  1.00 95.49           C  
ATOM    696  CE2 PHE A  94     -13.655   8.757   8.313  1.00 95.49           C  
ATOM    697  CZ  PHE A  94     -14.421   9.883   7.968  1.00 95.49           C  
ATOM    698  N   LEU A  95     -13.695  11.347  13.559  1.00 96.69           N  
ATOM    699  CA  LEU A  95     -13.717  12.817  13.572  1.00 96.69           C  
ATOM    700  C   LEU A  95     -12.396  13.416  14.070  1.00 96.69           C  
ATOM    701  CB  LEU A  95     -14.883  13.321  14.440  1.00 96.69           C  
ATOM    702  O   LEU A  95     -11.937  14.408  13.511  1.00 96.69           O  
ATOM    703  CG  LEU A  95     -16.283  13.002  13.892  1.00 96.69           C  
ATOM    704  CD1 LEU A  95     -17.337  13.368  14.940  1.00 96.69           C  
ATOM    705  CD2 LEU A  95     -16.635  13.751  12.614  1.00 96.69           C  
ATOM    706  N   VAL A  96     -11.770  12.804  15.082  1.00 97.37           N  
ATOM    707  CA  VAL A  96     -10.427  13.190  15.545  1.00 97.37           C  
ATOM    708  C   VAL A  96      -9.398  12.964  14.441  1.00 97.37           C  
ATOM    709  CB  VAL A  96     -10.036  12.425  16.825  1.00 97.37           C  
ATOM    710  O   VAL A  96      -8.568  13.838  14.208  1.00 97.37           O  
ATOM    711  CG1 VAL A  96      -8.570  12.648  17.223  1.00 97.37           C  
ATOM    712  CG2 VAL A  96     -10.897  12.884  18.010  1.00 97.37           C  
ATOM    713  N   GLY A  97      -9.484  11.838  13.726  1.00 97.30           N  
ATOM    714  CA  GLY A  97      -8.655  11.569  12.553  1.00 97.30           C  
ATOM    715  C   GLY A  97      -8.806  12.642  11.475  1.00 97.30           C  
ATOM    716  O   GLY A  97      -7.818  13.241  11.071  1.00 97.30           O  
ATOM    717  N   VAL A  98     -10.039  12.965  11.073  1.00 97.41           N  
ATOM    718  CA  VAL A  98     -10.320  13.999  10.060  1.00 97.41           C  
ATOM    719  C   VAL A  98      -9.788  15.368  10.487  1.00 97.41           C  
ATOM    720  CB  VAL A  98     -11.833  14.082   9.775  1.00 97.41           C  
ATOM    721  O   VAL A  98      -9.082  16.021   9.719  1.00 97.41           O  
ATOM    722  CG1 VAL A  98     -12.201  15.273   8.885  1.00 97.41           C  
ATOM    723  CG2 VAL A  98     -12.346  12.835   9.049  1.00 97.41           C  
ATOM    724  N   ALA A  99     -10.110  15.807  11.707  1.00 97.75           N  
ATOM    725  CA  ALA A  99      -9.688  17.110  12.212  1.00 97.75           C  
ATOM    726  C   ALA A  99      -8.161  17.195  12.338  1.00 97.75           C  
ATOM    727  CB  ALA A  99     -10.375  17.366  13.558  1.00 97.75           C  
ATOM    728  O   ALA A  99      -7.558  18.163  11.880  1.00 97.75           O  
ATOM    729  N   GLY A 100      -7.537  16.163  12.910  1.00 97.97           N  
ATOM    730  CA  GLY A 100      -6.089  16.078  13.048  1.00 97.97           C  
ATOM    731  C   GLY A 100      -5.390  16.102  11.694  1.00 97.97           C  
ATOM    732  O   GLY A 100      -4.491  16.915  11.499  1.00 97.97           O  
ATOM    733  N   PHE A 101      -5.863  15.306  10.731  1.00 97.31           N  
ATOM    734  CA  PHE A 101      -5.307  15.262   9.380  1.00 97.31           C  
ATOM    735  C   PHE A 101      -5.387  16.630   8.693  1.00 97.31           C  
ATOM    736  CB  PHE A 101      -6.030  14.187   8.563  1.00 97.31           C  
ATOM    737  O   PHE A 101      -4.380  17.113   8.172  1.00 97.31           O  
ATOM    738  CG  PHE A 101      -5.283  13.768   7.315  1.00 97.31           C  
ATOM    739  CD1 PHE A 101      -5.316  14.546   6.141  1.00 97.31           C  
ATOM    740  CD2 PHE A 101      -4.537  12.577   7.342  1.00 97.31           C  
ATOM    741  CE1 PHE A 101      -4.611  14.122   5.001  1.00 97.31           C  
ATOM    742  CE2 PHE A 101      -3.836  12.157   6.204  1.00 97.31           C  
ATOM    743  CZ  PHE A 101      -3.867  12.932   5.035  1.00 97.31           C  
ATOM    744  N   ALA A 102      -6.543  17.301   8.749  1.00 97.00           N  
ATOM    745  CA  ALA A 102      -6.727  18.634   8.174  1.00 97.00           C  
ATOM    746  C   ALA A 102      -5.807  19.683   8.824  1.00 97.00           C  
ATOM    747  CB  ALA A 102      -8.204  19.020   8.309  1.00 97.00           C  
ATOM    748  O   ALA A 102      -5.148  20.442   8.115  1.00 97.00           O  
ATOM    749  N   VAL A 103      -5.701  19.688  10.158  1.00 98.02           N  
ATOM    750  CA  VAL A 103      -4.816  20.604  10.901  1.00 98.02           C  
ATOM    751  C   VAL A 103      -3.352  20.363  10.546  1.00 98.02           C  
ATOM    752  CB  VAL A 103      -5.042  20.476  12.421  1.00 98.02           C  
ATOM    753  O   VAL A 103      -2.630  21.311  10.250  1.00 98.02           O  
ATOM    754  CG1 VAL A 103      -3.969  21.193  13.253  1.00 98.02           C  
ATOM    755  CG2 VAL A 103      -6.395  21.086  12.808  1.00 98.02           C  
ATOM    756  N   THR A 104      -2.908  19.105  10.522  1.00 97.97           N  
ATOM    757  CA  THR A 104      -1.528  18.779  10.140  1.00 97.97           C  
ATOM    758  C   THR A 104      -1.241  19.110   8.679  1.00 97.97           C  
ATOM    759  CB  THR A 104      -1.182  17.316  10.425  1.00 97.97           C  
ATOM    760  O   THR A 104      -0.150  19.576   8.382  1.00 97.97           O  
ATOM    761  CG2 THR A 104      -1.111  17.045  11.924  1.00 97.97           C  
ATOM    762  OG1 THR A 104      -2.137  16.422   9.903  1.00 97.97           O  
ATOM    763  N   SER A 105      -2.220  18.966   7.780  1.00 96.60           N  
ATOM    764  CA  SER A 105      -2.071  19.364   6.374  1.00 96.60           C  
ATOM    765  C   SER A 105      -1.900  20.881   6.245  1.00 96.60           C  
ATOM    766  CB  SER A 105      -3.269  18.921   5.530  1.00 96.60           C  
ATOM    767  O   SER A 105      -0.983  21.346   5.576  1.00 96.60           O  
ATOM    768  OG  SER A 105      -3.567  17.546   5.683  1.00 96.60           O  
ATOM    769  N   ALA A 106      -2.717  21.668   6.954  1.00 97.28           N  
ATOM    770  CA  ALA A 106      -2.553  23.121   7.008  1.00 97.28           C  
ATOM    771  C   ALA A 106      -1.181  23.519   7.576  1.00 97.28           C  
ATOM    772  CB  ALA A 106      -3.680  23.719   7.859  1.00 97.28           C  
ATOM    773  O   ALA A 106      -0.530  24.415   7.050  1.00 97.28           O  
ATOM    774  N   ALA A 107      -0.725  22.832   8.627  1.00 97.70           N  
ATOM    775  CA  ALA A 107       0.574  23.086   9.238  1.00 97.70           C  
ATOM    776  C   ALA A 107       1.745  22.779   8.288  1.00 97.70           C  
ATOM    777  CB  ALA A 107       0.667  22.282  10.538  1.00 97.70           C  
ATOM    778  O   ALA A 107       2.726  23.517   8.298  1.00 97.70           O  
ATOM    779  N   ILE A 108       1.632  21.748   7.439  1.00 96.42           N  
ATOM    780  CA  ILE A 108       2.623  21.451   6.392  1.00 96.42           C  
ATOM    781  C   ILE A 108       2.639  22.554   5.334  1.00 96.42           C  
ATOM    782  CB  ILE A 108       2.372  20.074   5.739  1.00 96.42           C  
ATOM    783  O   ILE A 108       3.709  23.070   5.025  1.00 96.42           O  
ATOM    784  CG1 ILE A 108       2.620  18.943   6.749  1.00 96.42           C  
ATOM    785  CG2 ILE A 108       3.319  19.874   4.547  1.00 96.42           C  
ATOM    786  CD1 ILE A 108       2.004  17.601   6.343  1.00 96.42           C  
ATOM    787  N   GLY A 109       1.475  22.962   4.819  1.00 94.44           N  
ATOM    788  CA  GLY A 109       1.394  24.034   3.817  1.00 94.44           C  
ATOM    789  C   GLY A 109       1.894  25.395   4.322  1.00 94.44           C  
ATOM    790  O   GLY A 109       2.256  26.252   3.528  1.00 94.44           O  
ATOM    791  N   LEU A 110       1.938  25.600   5.642  1.00 95.57           N  
ATOM    792  CA  LEU A 110       2.493  26.800   6.282  1.00 95.57           C  
ATOM    793  C   LEU A 110       3.949  26.631   6.743  1.00 95.57           C  
ATOM    794  CB  LEU A 110       1.590  27.186   7.467  1.00 95.57           C  
ATOM    795  O   LEU A 110       4.522  27.549   7.334  1.00 95.57           O  
ATOM    796  CG  LEU A 110       0.180  27.651   7.068  1.00 95.57           C  
ATOM    797  CD1 LEU A 110      -0.678  27.796   8.326  1.00 95.57           C  
ATOM    798  CD2 LEU A 110       0.197  28.999   6.343  1.00 95.57           C  
ATOM    799  N   SER A 111       4.544  25.455   6.549  1.00 92.94           N  
ATOM    800  CA  SER A 111       5.872  25.158   7.073  1.00 92.94           C  
ATOM    801  C   SER A 111       6.975  25.614   6.118  1.00 92.94           C  
ATOM    802  CB  SER A 111       6.002  23.688   7.465  1.00 92.94           C  
ATOM    803  O   SER A 111       7.024  25.218   4.962  1.00 92.94           O  
ATOM    804  OG  SER A 111       5.989  22.823   6.363  1.00 92.94           O  
ATOM    805  N   GLY A 112       7.910  26.411   6.636  1.00 89.79           N  
ATOM    806  CA  GLY A 112       9.102  26.858   5.901  1.00 89.79           C  
ATOM    807  C   GLY A 112      10.344  25.999   6.151  1.00 89.79           C  
ATOM    808  O   GLY A 112      11.460  26.481   5.999  1.00 89.79           O  
ATOM    809  N   SER A 113      10.188  24.765   6.647  1.00 93.68           N  
ATOM    810  CA  SER A 113      11.329  23.880   6.902  1.00 93.68           C  
ATOM    811  C   SER A 113      10.964  22.410   6.752  1.00 93.68           C  
ATOM    812  CB  SER A 113      11.947  24.129   8.287  1.00 93.68           C  
ATOM    813  O   SER A 113       9.917  21.957   7.213  1.00 93.68           O  
ATOM    814  OG  SER A 113      11.107  23.659   9.326  1.00 93.68           O  
ATOM    815  N   VAL A 114      11.893  21.648   6.183  1.00 93.35           N  
ATOM    816  CA  VAL A 114      11.774  20.202   5.976  1.00 93.35           C  
ATOM    817  C   VAL A 114      11.479  19.453   7.277  1.00 93.35           C  
ATOM    818  CB  VAL A 114      13.097  19.698   5.392  1.00 93.35           C  
ATOM    819  O   VAL A 114      10.610  18.586   7.308  1.00 93.35           O  
ATOM    820  CG1 VAL A 114      13.140  18.184   5.261  1.00 93.35           C  
ATOM    821  CG2 VAL A 114      13.393  20.318   4.021  1.00 93.35           C  
ATOM    822  N   ALA A 115      12.174  19.784   8.369  1.00 94.51           N  
ATOM    823  CA  ALA A 115      11.990  19.100   9.648  1.00 94.51           C  
ATOM    824  C   ALA A 115      10.545  19.228  10.160  1.00 94.51           C  
ATOM    825  CB  ALA A 115      12.998  19.667  10.653  1.00 94.51           C  
ATOM    826  O   ALA A 115       9.968  18.248  10.633  1.00 94.51           O  
ATOM    827  N   ALA A 116       9.938  20.411  10.010  1.00 96.69           N  
ATOM    828  CA  ALA A 116       8.536  20.623  10.350  1.00 96.69           C  
ATOM    829  C   ALA A 116       7.607  19.793   9.449  1.00 96.69           C  
ATOM    830  CB  ALA A 116       8.229  22.121  10.283  1.00 96.69           C  
ATOM    831  O   ALA A 116       6.711  19.129   9.973  1.00 96.69           O  
ATOM    832  N   ILE A 117       7.861  19.748   8.132  1.00 96.52           N  
ATOM    833  CA  ILE A 117       7.109  18.890   7.200  1.00 96.52           C  
ATOM    834  C   ILE A 117       7.156  17.435   7.666  1.00 96.52           C  
ATOM    835  CB  ILE A 117       7.620  19.000   5.741  1.00 96.52           C  
ATOM    836  O   ILE A 117       6.111  16.805   7.795  1.00 96.52           O  
ATOM    837  CG1 ILE A 117       7.459  20.436   5.217  1.00 96.52           C  
ATOM    838  CG2 ILE A 117       6.850  18.025   4.828  1.00 96.52           C  
ATOM    839  CD1 ILE A 117       8.041  20.693   3.829  1.00 96.52           C  
ATOM    840  N   VAL A 118       8.341  16.899   7.975  1.00 96.28           N  
ATOM    841  CA  VAL A 118       8.503  15.502   8.412  1.00 96.28           C  
ATOM    842  C   VAL A 118       7.712  15.221   9.692  1.00 96.28           C  
ATOM    843  CB  VAL A 118       9.992  15.149   8.589  1.00 96.28           C  
ATOM    844  O   VAL A 118       6.988  14.227   9.756  1.00 96.28           O  
ATOM    845  CG1 VAL A 118      10.190  13.748   9.188  1.00 96.28           C  
ATOM    846  CG2 VAL A 118      10.719  15.169   7.238  1.00 96.28           C  
ATOM    847  N   VAL A 119       7.789  16.100  10.697  1.00 97.63           N  
ATOM    848  CA  VAL A 119       7.026  15.945  11.949  1.00 97.63           C  
ATOM    849  C   VAL A 119       5.522  15.926  11.674  1.00 97.63           C  
ATOM    850  CB  VAL A 119       7.391  17.055  12.956  1.00 97.63           C  
ATOM    851  O   VAL A 119       4.816  15.033  12.145  1.00 97.63           O  
ATOM    852  CG1 VAL A 119       6.453  17.085  14.173  1.00 97.63           C  
ATOM    853  CG2 VAL A 119       8.815  16.844  13.486  1.00 97.63           C  
ATOM    854  N   PHE A 120       5.016  16.870  10.880  1.00 98.01           N  
ATOM    855  CA  PHE A 120       3.592  16.916  10.564  1.00 98.01           C  
ATOM    856  C   PHE A 120       3.145  15.780   9.635  1.00 98.01           C  
ATOM    857  CB  PHE A 120       3.225  18.286   9.998  1.00 98.01           C  
ATOM    858  O   PHE A 120       2.011  15.330   9.767  1.00 98.01           O  
ATOM    859  CG  PHE A 120       3.330  19.444  10.970  1.00 98.01           C  
ATOM    860  CD1 PHE A 120       2.638  19.404  12.195  1.00 98.01           C  
ATOM    861  CD2 PHE A 120       4.085  20.583  10.635  1.00 98.01           C  
ATOM    862  CE1 PHE A 120       2.742  20.472  13.103  1.00 98.01           C  
ATOM    863  CE2 PHE A 120       4.188  21.653  11.541  1.00 98.01           C  
ATOM    864  CZ  PHE A 120       3.526  21.593  12.779  1.00 98.01           C  
ATOM    865  N   ARG A 121       4.017  15.244   8.772  1.00 96.67           N  
ATOM    866  CA  ARG A 121       3.760  14.029   7.974  1.00 96.67           C  
ATOM    867  C   ARG A 121       3.603  12.794   8.852  1.00 96.67           C  
ATOM    868  CB  ARG A 121       4.901  13.797   6.964  1.00 96.67           C  
ATOM    869  O   ARG A 121       2.685  12.005   8.640  1.00 96.67           O  
ATOM    870  CG  ARG A 121       4.858  14.704   5.727  1.00 96.67           C  
ATOM    871  CD  ARG A 121       3.689  14.410   4.789  1.00 96.67           C  
ATOM    872  NE  ARG A 121       3.776  13.106   4.109  1.00 96.67           N  
ATOM    873  NH1 ARG A 121       1.525  12.861   3.750  1.00 96.67           N  
ATOM    874  NH2 ARG A 121       2.958  11.448   2.781  1.00 96.67           N  
ATOM    875  CZ  ARG A 121       2.754  12.475   3.553  1.00 96.67           C  
ATOM    876  N   VAL A 122       4.455  12.641   9.867  1.00 97.35           N  
ATOM    877  CA  VAL A 122       4.319  11.577  10.877  1.00 97.35           C  
ATOM    878  C   VAL A 122       2.969  11.702  11.592  1.00 97.35           C  
ATOM    879  CB  VAL A 122       5.504  11.625  11.864  1.00 97.35           C  
ATOM    880  O   VAL A 122       2.240  10.718  11.721  1.00 97.35           O  
ATOM    881  CG1 VAL A 122       5.314  10.750  13.110  1.00 97.35           C  
ATOM    882  CG2 VAL A 122       6.797  11.168  11.177  1.00 97.35           C  
ATOM    883  N   LEU A 123       2.581  12.917  11.991  1.00 97.84           N  
ATOM    884  CA  LEU A 123       1.272  13.156  12.604  1.00 97.84           C  
ATOM    885  C   LEU A 123       0.105  12.901  11.629  1.00 97.84           C  
ATOM    886  CB  LEU A 123       1.222  14.571  13.200  1.00 97.84           C  
ATOM    887  O   LEU A 123      -0.879  12.284  12.031  1.00 97.84           O  
ATOM    888  CG  LEU A 123       2.171  14.821  14.386  1.00 97.84           C  
ATOM    889  CD1 LEU A 123       2.101  16.296  14.786  1.00 97.84           C  
ATOM    890  CD2 LEU A 123       1.801  13.978  15.609  1.00 97.84           C  
ATOM    891  N   GLN A 124       0.212  13.289  10.351  1.00 95.97           N  
ATOM    892  CA  GLN A 124      -0.775  12.957   9.313  1.00 95.97           C  
ATOM    893  C   GLN A 124      -0.958  11.441   9.181  1.00 95.97           C  
ATOM    894  CB  GLN A 124      -0.355  13.495   7.933  1.00 95.97           C  
ATOM    895  O   GLN A 124      -2.091  10.978   9.079  1.00 95.97           O  
ATOM    896  CG  GLN A 124      -0.760  14.937   7.598  1.00 95.97           C  
ATOM    897  CD  GLN A 124      -0.440  15.238   6.136  1.00 95.97           C  
ATOM    898  NE2 GLN A 124      -1.307  15.850   5.366  1.00 95.97           N  
ATOM    899  OE1 GLN A 124       0.601  14.860   5.631  1.00 95.97           O  
ATOM    900  N   GLY A 125       0.128  10.660   9.212  1.00 95.95           N  
ATOM    901  CA  GLY A 125       0.061   9.197   9.155  1.00 95.95           C  
ATOM    902  C   GLY A 125      -0.693   8.609  10.350  1.00 95.95           C  
ATOM    903  O   GLY A 125      -1.574   7.766  10.177  1.00 95.95           O  
ATOM    904  N   LEU A 126      -0.427   9.122  11.556  1.00 96.98           N  
ATOM    905  CA  LEU A 126      -1.162   8.752  12.769  1.00 96.98           C  
ATOM    906  C   LEU A 126      -2.660   9.081  12.655  1.00 96.98           C  
ATOM    907  CB  LEU A 126      -0.512   9.456  13.976  1.00 96.98           C  
ATOM    908  O   LEU A 126      -3.501   8.230  12.939  1.00 96.98           O  
ATOM    909  CG  LEU A 126      -1.248   9.250  15.313  1.00 96.98           C  
ATOM    910  CD1 LEU A 126      -1.253   7.785  15.749  1.00 96.98           C  
ATOM    911  CD2 LEU A 126      -0.574  10.079  16.405  1.00 96.98           C  
ATOM    912  N   PHE A 127      -3.013  10.292  12.219  1.00 97.26           N  
ATOM    913  CA  PHE A 127      -4.414  10.689  12.063  1.00 97.26           C  
ATOM    914  C   PHE A 127      -5.117   9.937  10.928  1.00 97.26           C  
ATOM    915  CB  PHE A 127      -4.506  12.206  11.877  1.00 97.26           C  
ATOM    916  O   PHE A 127      -6.271   9.542  11.087  1.00 97.26           O  
ATOM    917  CG  PHE A 127      -4.158  13.008  13.117  1.00 97.26           C  
ATOM    918  CD1 PHE A 127      -4.846  12.781  14.325  1.00 97.26           C  
ATOM    919  CD2 PHE A 127      -3.168  14.006  13.062  1.00 97.26           C  
ATOM    920  CE1 PHE A 127      -4.525  13.520  15.477  1.00 97.26           C  
ATOM    921  CE2 PHE A 127      -2.846  14.745  14.214  1.00 97.26           C  
ATOM    922  CZ  PHE A 127      -3.519  14.499  15.422  1.00 97.26           C  
ATOM    923  N   GLY A 128      -4.416   9.647   9.830  1.00 95.57           N  
ATOM    924  CA  GLY A 128      -4.903   8.786   8.752  1.00 95.57           C  
ATOM    925  C   GLY A 128      -5.221   7.373   9.250  1.00 95.57           C  
ATOM    926  O   GLY A 128      -6.270   6.821   8.904  1.00 95.57           O  
ATOM    927  N   ALA A 129      -4.394   6.832  10.154  1.00 95.65           N  
ATOM    928  CA  ALA A 129      -4.635   5.536  10.785  1.00 95.65           C  
ATOM    929  C   ALA A 129      -5.918   5.516  11.624  1.00 95.65           C  
ATOM    930  CB  ALA A 129      -3.440   5.145  11.661  1.00 95.65           C  
ATOM    931  O   ALA A 129      -6.571   4.482  11.701  1.00 95.65           O  
ATOM    932  N   LEU A 130      -6.316   6.643  12.228  1.00 96.14           N  
ATOM    933  CA  LEU A 130      -7.585   6.751  12.962  1.00 96.14           C  
ATOM    934  C   LEU A 130      -8.804   6.674  12.040  1.00 96.14           C  
ATOM    935  CB  LEU A 130      -7.625   8.048  13.787  1.00 96.14           C  
ATOM    936  O   LEU A 130      -9.876   6.242  12.467  1.00 96.14           O  
ATOM    937  CG  LEU A 130      -6.505   8.228  14.826  1.00 96.14           C  
ATOM    938  CD1 LEU A 130      -6.818   9.447  15.690  1.00 96.14           C  
ATOM    939  CD2 LEU A 130      -6.335   7.011  15.735  1.00 96.14           C  
ATOM    940  N   MET A 131      -8.658   7.082  10.781  1.00 94.33           N  
ATOM    941  CA  MET A 131      -9.775   7.225   9.854  1.00 94.33           C  
ATOM    942  C   MET A 131     -10.162   5.905   9.194  1.00 94.33           C  
ATOM    943  CB  MET A 131      -9.444   8.285   8.800  1.00 94.33           C  
ATOM    944  O   MET A 131     -11.342   5.563   9.196  1.00 94.33           O  
ATOM    945  CG  MET A 131      -9.259   9.663   9.441  1.00 94.33           C  
ATOM    946  SD  MET A 131      -8.667  10.949   8.322  1.00 94.33           S  
ATOM    947  CE  MET A 131     -10.019  10.903   7.136  1.00 94.33           C  
ATOM    948  N   GLN A 132      -9.204   5.152   8.644  1.00 90.73           N  
ATOM    949  CA  GLN A 132      -9.516   3.985   7.802  1.00 90.73           C  
ATOM    950  C   GLN A 132     -10.231   2.849   8.565  1.00 90.73           C  
ATOM    951  CB  GLN A 132      -8.273   3.460   7.061  1.00 90.73           C  
ATOM    952  O   GLN A 132     -11.302   2.426   8.120  1.00 90.73           O  
ATOM    953  CG  GLN A 132      -7.536   4.509   6.219  1.00 90.73           C  
ATOM    954  CD  GLN A 132      -6.282   3.898   5.604  1.00 90.73           C  
ATOM    955  NE2 GLN A 132      -6.180   3.816   4.298  1.00 90.73           N  
ATOM    956  OE1 GLN A 132      -5.388   3.449   6.297  1.00 90.73           O  
ATOM    957  N   PRO A 133      -9.743   2.387   9.735  1.00 91.23           N  
ATOM    958  CA  PRO A 133     -10.421   1.347  10.507  1.00 91.23           C  
ATOM    959  C   PRO A 133     -11.765   1.837  11.056  1.00 91.23           C  
ATOM    960  CB  PRO A 133      -9.458   0.982  11.645  1.00 91.23           C  
ATOM    961  O   PRO A 133     -12.749   1.099  11.062  1.00 91.23           O  
ATOM    962  CG  PRO A 133      -8.105   1.522  11.196  1.00 91.23           C  
ATOM    963  CD  PRO A 133      -8.519   2.760  10.420  1.00 91.23           C  
ATOM    964  N   SER A 134     -11.833   3.106  11.473  1.00 93.00           N  
ATOM    965  CA  SER A 134     -13.070   3.709  11.979  1.00 93.00           C  
ATOM    966  C   SER A 134     -14.134   3.848  10.895  1.00 93.00           C  
ATOM    967  CB  SER A 134     -12.808   5.083  12.589  1.00 93.00           C  
ATOM    968  O   SER A 134     -15.312   3.650  11.180  1.00 93.00           O  
ATOM    969  OG  SER A 134     -11.891   4.979  13.654  1.00 93.00           O  
ATOM    970  N   ALA A 135     -13.746   4.141   9.651  1.00 92.50           N  
ATOM    971  CA  ALA A 135     -14.663   4.174   8.519  1.00 92.50           C  
ATOM    972  C   ALA A 135     -15.318   2.803   8.304  1.00 92.50           C  
ATOM    973  CB  ALA A 135     -13.906   4.644   7.272  1.00 92.50           C  
ATOM    974  O   ALA A 135     -16.541   2.720   8.204  1.00 92.50           O  
ATOM    975  N   LEU A 136     -14.529   1.724   8.322  1.00 87.72           N  
ATOM    976  CA  LEU A 136     -15.052   0.358   8.214  1.00 87.72           C  
ATOM    977  C   LEU A 136     -15.964  -0.007   9.391  1.00 87.72           C  
ATOM    978  CB  LEU A 136     -13.882  -0.632   8.096  1.00 87.72           C  
ATOM    979  O   LEU A 136     -17.044  -0.558   9.175  1.00 87.72           O  
ATOM    980  CG  LEU A 136     -13.132  -0.550   6.757  1.00 87.72           C  
ATOM    981  CD1 LEU A 136     -11.914  -1.466   6.810  1.00 87.72           C  
ATOM    982  CD2 LEU A 136     -14.015  -0.980   5.582  1.00 87.72           C  
ATOM    983  N   GLY A 137     -15.582   0.360  10.617  1.00 88.68           N  
ATOM    984  CA  GLY A 137     -16.422   0.182  11.803  1.00 88.68           C  
ATOM    985  C   GLY A 137     -17.769   0.907  11.691  1.00 88.68           C  
ATOM    986  O   GLY A 137     -18.821   0.312  11.923  1.00 88.68           O  
ATOM    987  N   LEU A 138     -17.766   2.167  11.240  1.00 91.21           N  
ATOM    988  CA  LEU A 138     -18.984   2.952  10.994  1.00 91.21           C  
ATOM    989  C   LEU A 138     -19.874   2.325   9.915  1.00 91.21           C  
ATOM    990  CB  LEU A 138     -18.600   4.388  10.588  1.00 91.21           C  
ATOM    991  O   LEU A 138     -21.093   2.273  10.087  1.00 91.21           O  
ATOM    992  CG  LEU A 138     -18.128   5.261  11.761  1.00 91.21           C  
ATOM    993  CD1 LEU A 138     -17.406   6.505  11.248  1.00 91.21           C  
ATOM    994  CD2 LEU A 138     -19.295   5.697  12.650  1.00 91.21           C  
ATOM    995  N   LEU A 139     -19.291   1.826   8.820  1.00 89.60           N  
ATOM    996  CA  LEU A 139     -20.048   1.142   7.770  1.00 89.60           C  
ATOM    997  C   LEU A 139     -20.687  -0.146   8.292  1.00 89.60           C  
ATOM    998  CB  LEU A 139     -19.152   0.849   6.554  1.00 89.60           C  
ATOM    999  O   LEU A 139     -21.879  -0.351   8.068  1.00 89.60           O  
ATOM   1000  CG  LEU A 139     -18.721   2.086   5.749  1.00 89.60           C  
ATOM   1001  CD1 LEU A 139     -17.829   1.651   4.586  1.00 89.60           C  
ATOM   1002  CD2 LEU A 139     -19.911   2.859   5.179  1.00 89.60           C  
ATOM   1003  N   ARG A 140     -19.932  -0.970   9.031  1.00 86.17           N  
ATOM   1004  CA  ARG A 140     -20.421  -2.232   9.609  1.00 86.17           C  
ATOM   1005  C   ARG A 140     -21.599  -2.015  10.556  1.00 86.17           C  
ATOM   1006  CB  ARG A 140     -19.268  -2.936  10.343  1.00 86.17           C  
ATOM   1007  O   ARG A 140     -22.549  -2.786  10.532  1.00 86.17           O  
ATOM   1008  CG  ARG A 140     -19.655  -4.367  10.747  1.00 86.17           C  
ATOM   1009  CD  ARG A 140     -18.624  -4.983  11.693  1.00 86.17           C  
ATOM   1010  NE  ARG A 140     -18.908  -6.409  11.925  1.00 86.17           N  
ATOM   1011  NH1 ARG A 140     -16.988  -6.973  13.071  1.00 86.17           N  
ATOM   1012  NH2 ARG A 140     -18.534  -8.517  12.676  1.00 86.17           N  
ATOM   1013  CZ  ARG A 140     -18.137  -7.287  12.544  1.00 86.17           C  
ATOM   1014  N   VAL A 141     -21.527  -0.974  11.380  1.00 85.42           N  
ATOM   1015  CA  VAL A 141     -22.572  -0.626  12.351  1.00 85.42           C  
ATOM   1016  C   VAL A 141     -23.816  -0.050  11.673  1.00 85.42           C  
ATOM   1017  CB  VAL A 141     -21.977   0.370  13.358  1.00 85.42           C  
ATOM   1018  O   VAL A 141     -24.932  -0.298  12.118  1.00 85.42           O  
ATOM   1019  CG1 VAL A 141     -23.007   1.116  14.203  1.00 85.42           C  
ATOM   1020  CG2 VAL A 141     -21.007  -0.336  14.316  1.00 85.42           C  
ATOM   1021  N   THR A 142     -23.643   0.749  10.617  1.00 88.82           N  
ATOM   1022  CA  THR A 142     -24.759   1.500  10.019  1.00 88.82           C  
ATOM   1023  C   THR A 142     -25.487   0.705   8.934  1.00 88.82           C  
ATOM   1024  CB  THR A 142     -24.286   2.847   9.451  1.00 88.82           C  
ATOM   1025  O   THR A 142     -26.690   0.877   8.740  1.00 88.82           O  
ATOM   1026  CG2 THR A 142     -25.448   3.810   9.226  1.00 88.82           C  
ATOM   1027  OG1 THR A 142     -23.440   3.526  10.349  1.00 88.82           O  
ATOM   1028  N   PHE A 143     -24.781  -0.149   8.187  1.00 87.22           N  
ATOM   1029  CA  PHE A 143     -25.382  -0.921   7.103  1.00 87.22           C  
ATOM   1030  C   PHE A 143     -25.829  -2.307   7.569  1.00 87.22           C  
ATOM   1031  CB  PHE A 143     -24.441  -1.034   5.899  1.00 87.22           C  
ATOM   1032  O   PHE A 143     -25.073  -3.007   8.239  1.00 87.22           O  
ATOM   1033  CG  PHE A 143     -24.413   0.213   5.046  1.00 87.22           C  
ATOM   1034  CD1 PHE A 143     -25.181   0.278   3.867  1.00 87.22           C  
ATOM   1035  CD2 PHE A 143     -23.628   1.312   5.433  1.00 87.22           C  
ATOM   1036  CE1 PHE A 143     -25.151   1.433   3.065  1.00 87.22           C  
ATOM   1037  CE2 PHE A 143     -23.592   2.462   4.630  1.00 87.22           C  
ATOM   1038  CZ  PHE A 143     -24.345   2.519   3.442  1.00 87.22           C  
ATOM   1039  N   PRO A 144     -27.015  -2.771   7.138  1.00 84.04           N  
ATOM   1040  CA  PRO A 144     -27.405  -4.154   7.364  1.00 84.04           C  
ATOM   1041  C   PRO A 144     -26.458  -5.105   6.605  1.00 84.04           C  
ATOM   1042  CB  PRO A 144     -28.851  -4.251   6.877  1.00 84.04           C  
ATOM   1043  O   PRO A 144     -25.990  -4.746   5.515  1.00 84.04           O  
ATOM   1044  CG  PRO A 144     -28.932  -3.178   5.793  1.00 84.04           C  
ATOM   1045  CD  PRO A 144     -27.992  -2.087   6.304  1.00 84.04           C  
ATOM   1046  N   PRO A 145     -26.240  -6.343   7.094  1.00 77.95           N  
ATOM   1047  CA  PRO A 145     -25.276  -7.284   6.512  1.00 77.95           C  
ATOM   1048  C   PRO A 145     -25.434  -7.511   5.000  1.00 77.95           C  
ATOM   1049  CB  PRO A 145     -25.477  -8.590   7.290  1.00 77.95           C  
ATOM   1050  O   PRO A 145     -24.445  -7.623   4.284  1.00 77.95           O  
ATOM   1051  CG  PRO A 145     -25.957  -8.118   8.660  1.00 77.95           C  
ATOM   1052  CD  PRO A 145     -26.791  -6.883   8.333  1.00 77.95           C  
ATOM   1053  N   GLY A 146     -26.670  -7.521   4.486  1.00 75.90           N  
ATOM   1054  CA  GLY A 146     -26.946  -7.708   3.054  1.00 75.90           C  
ATOM   1055  C   GLY A 146     -26.593  -6.512   2.155  1.00 75.90           C  
ATOM   1056  O   GLY A 146     -26.498  -6.674   0.943  1.00 75.90           O  
ATOM   1057  N   LYS A 147     -26.398  -5.311   2.718  1.00 83.85           N  
ATOM   1058  CA  LYS A 147     -26.017  -4.094   1.970  1.00 83.85           C  
ATOM   1059  C   LYS A 147     -24.593  -3.627   2.264  1.00 83.85           C  
ATOM   1060  CB  LYS A 147     -27.019  -2.958   2.222  1.00 83.85           C  
ATOM   1061  O   LYS A 147     -24.090  -2.773   1.535  1.00 83.85           O  
ATOM   1062  CG  LYS A 147     -28.423  -3.284   1.695  1.00 83.85           C  
ATOM   1063  CD  LYS A 147     -29.364  -2.080   1.841  1.00 83.85           C  
ATOM   1064  CE  LYS A 147     -30.746  -2.450   1.289  1.00 83.85           C  
ATOM   1065  NZ  LYS A 147     -31.728  -1.346   1.434  1.00 83.85           N  
ATOM   1066  N   LEU A 148     -23.945  -4.182   3.289  1.00 84.37           N  
ATOM   1067  CA  LEU A 148     -22.584  -3.822   3.681  1.00 84.37           C  
ATOM   1068  C   LEU A 148     -21.595  -3.985   2.518  1.00 84.37           C  
ATOM   1069  CB  LEU A 148     -22.198  -4.670   4.906  1.00 84.37           C  
ATOM   1070  O   LEU A 148     -20.807  -3.083   2.265  1.00 84.37           O  
ATOM   1071  CG  LEU A 148     -20.787  -4.383   5.451  1.00 84.37           C  
ATOM   1072  CD1 LEU A 148     -20.605  -2.918   5.856  1.00 84.37           C  
ATOM   1073  CD2 LEU A 148     -20.522  -5.260   6.674  1.00 84.37           C  
ATOM   1074  N   ASN A 149     -21.710  -5.060   1.736  1.00 81.52           N  
ATOM   1075  CA  ASN A 149     -20.793  -5.339   0.620  1.00 81.52           C  
ATOM   1076  C   ASN A 149     -20.885  -4.299  -0.495  1.00 81.52           C  
ATOM   1077  CB  ASN A 149     -21.068  -6.760   0.088  1.00 81.52           C  
ATOM   1078  O   ASN A 149     -19.878  -3.925  -1.087  1.00 81.52           O  
ATOM   1079  CG  ASN A 149     -20.738  -7.800   1.138  1.00 81.52           C  
ATOM   1080  ND2 ASN A 149     -20.909  -9.068   0.876  1.00 81.52           N  
ATOM   1081  OD1 ASN A 149     -20.328  -7.471   2.227  1.00 81.52           O  
ATOM   1082  N   MET A 150     -22.086  -3.785  -0.758  1.00 83.98           N  
ATOM   1083  CA  MET A 150     -22.279  -2.681  -1.696  1.00 83.98           C  
ATOM   1084  C   MET A 150     -21.686  -1.376  -1.147  1.00 83.98           C  
ATOM   1085  CB  MET A 150     -23.778  -2.552  -1.972  1.00 83.98           C  
ATOM   1086  O   MET A 150     -21.076  -0.626  -1.903  1.00 83.98           O  
ATOM   1087  CG  MET A 150     -24.127  -1.395  -2.914  1.00 83.98           C  
ATOM   1088  SD  MET A 150     -25.905  -1.216  -3.216  1.00 83.98           S  
ATOM   1089  CE  MET A 150     -26.506  -1.027  -1.516  1.00 83.98           C  
ATOM   1090  N   ALA A 151     -21.828  -1.114   0.156  1.00 86.23           N  
ATOM   1091  CA  ALA A 151     -21.249   0.069   0.790  1.00 86.23           C  
ATOM   1092  C   ALA A 151     -19.714   0.028   0.781  1.00 86.23           C  
ATOM   1093  CB  ALA A 151     -21.804   0.194   2.211  1.00 86.23           C  
ATOM   1094  O   ALA A 151     -19.087   1.010   0.395  1.00 86.23           O  
ATOM   1095  N   ILE A 152     -19.121  -1.119   1.129  1.00 83.75           N  
ATOM   1096  CA  ILE A 152     -17.680  -1.374   1.005  1.00 83.75           C  
ATOM   1097  C   ILE A 152     -17.253  -1.223  -0.457  1.00 83.75           C  
ATOM   1098  CB  ILE A 152     -17.321  -2.769   1.568  1.00 83.75           C  
ATOM   1099  O   ILE A 152     -16.260  -0.562  -0.721  1.00 83.75           O  
ATOM   1100  CG1 ILE A 152     -17.536  -2.808   3.100  1.00 83.75           C  
ATOM   1101  CG2 ILE A 152     -15.864  -3.147   1.245  1.00 83.75           C  
ATOM   1102  CD1 ILE A 152     -17.425  -4.214   3.706  1.00 83.75           C  
ATOM   1103  N   GLY A 153     -18.031  -1.748  -1.410  1.00 81.05           N  
ATOM   1104  CA  GLY A 153     -17.790  -1.573  -2.843  1.00 81.05           C  
ATOM   1105  C   GLY A 153     -17.680  -0.115  -3.266  1.00 81.05           C  
ATOM   1106  O   GLY A 153     -16.688   0.291  -3.863  1.00 81.05           O  
ATOM   1107  N   ILE A 154     -18.664   0.703  -2.911  1.00 86.18           N  
ATOM   1108  CA  ILE A 154     -18.642   2.130  -3.242  1.00 86.18           C  
ATOM   1109  C   ILE A 154     -17.491   2.837  -2.520  1.00 86.18           C  
ATOM   1110  CB  ILE A 154     -20.013   2.748  -2.925  1.00 86.18           C  
ATOM   1111  O   ILE A 154     -16.793   3.638  -3.133  1.00 86.18           O  
ATOM   1112  CG1 ILE A 154     -21.069   2.159  -3.888  1.00 86.18           C  
ATOM   1113  CG2 ILE A 154     -19.978   4.286  -3.040  1.00 86.18           C  
ATOM   1114  CD1 ILE A 154     -22.504   2.404  -3.429  1.00 86.18           C  
ATOM   1115  N   TRP A 155     -17.246   2.512  -1.249  1.00 87.30           N  
ATOM   1116  CA  TRP A 155     -16.133   3.066  -0.481  1.00 87.30           C  
ATOM   1117  C   TRP A 155     -14.771   2.738  -1.113  1.00 87.30           C  
ATOM   1118  CB  TRP A 155     -16.234   2.567   0.963  1.00 87.30           C  
ATOM   1119  O   TRP A 155     -13.987   3.650  -1.361  1.00 87.30           O  
ATOM   1120  CG  TRP A 155     -15.093   2.962   1.835  1.00 87.30           C  
ATOM   1121  CD1 TRP A 155     -14.918   4.171   2.413  1.00 87.30           C  
ATOM   1122  CD2 TRP A 155     -13.931   2.161   2.204  1.00 87.30           C  
ATOM   1123  CE2 TRP A 155     -13.089   2.955   3.038  1.00 87.30           C  
ATOM   1124  CE3 TRP A 155     -13.508   0.844   1.917  1.00 87.30           C  
ATOM   1125  NE1 TRP A 155     -13.734   4.173   3.123  1.00 87.30           N  
ATOM   1126  CH2 TRP A 155     -11.504   1.143   3.282  1.00 87.30           C  
ATOM   1127  CZ2 TRP A 155     -11.896   2.459   3.582  1.00 87.30           C  
ATOM   1128  CZ3 TRP A 155     -12.305   0.342   2.448  1.00 87.30           C  
ATOM   1129  N   SER A 156     -14.507   1.476  -1.460  1.00 81.04           N  
ATOM   1130  CA  SER A 156     -13.283   1.051  -2.151  1.00 81.04           C  
ATOM   1131  C   SER A 156     -13.156   1.674  -3.541  1.00 81.04           C  
ATOM   1132  CB  SER A 156     -13.248  -0.475  -2.298  1.00 81.04           C  
ATOM   1133  O   SER A 156     -12.056   2.050  -3.938  1.00 81.04           O  
ATOM   1134  OG  SER A 156     -13.217  -1.110  -1.034  1.00 81.04           O  
ATOM   1135  N   GLY A 157     -14.269   1.834  -4.265  1.00 81.77           N  
ATOM   1136  CA  GLY A 157     -14.302   2.547  -5.541  1.00 81.77           C  
ATOM   1137  C   GLY A 157     -13.892   4.012  -5.392  1.00 81.77           C  
ATOM   1138  O   GLY A 157     -13.070   4.494  -6.165  1.00 81.77           O  
ATOM   1139  N   VAL A 158     -14.386   4.704  -4.358  1.00 86.93           N  
ATOM   1140  CA  VAL A 158     -13.966   6.077  -4.034  1.00 86.93           C  
ATOM   1141  C   VAL A 158     -12.483   6.124  -3.677  1.00 86.93           C  
ATOM   1142  CB  VAL A 158     -14.823   6.692  -2.908  1.00 86.93           C  
ATOM   1143  O   VAL A 158     -11.779   6.992  -4.184  1.00 86.93           O  
ATOM   1144  CG1 VAL A 158     -14.261   8.036  -2.423  1.00 86.93           C  
ATOM   1145  CG2 VAL A 158     -16.254   6.947  -3.399  1.00 86.93           C  
ATOM   1146  N   VAL A 159     -11.981   5.189  -2.866  1.00 84.20           N  
ATOM   1147  CA  VAL A 159     -10.544   5.103  -2.547  1.00 84.20           C  
ATOM   1148  C   VAL A 159      -9.715   4.941  -3.824  1.00 84.20           C  
ATOM   1149  CB  VAL A 159     -10.264   3.974  -1.536  1.00 84.20           C  
ATOM   1150  O   VAL A 159      -8.802   5.729  -4.047  1.00 84.20           O  
ATOM   1151  CG1 VAL A 159      -8.764   3.740  -1.314  1.00 84.20           C  
ATOM   1152  CG2 VAL A 159     -10.872   4.326  -0.174  1.00 84.20           C  
ATOM   1153  N   GLY A 160     -10.084   4.003  -4.703  1.00 77.25           N  
ATOM   1154  CA  GLY A 160      -9.412   3.796  -5.989  1.00 77.25           C  
ATOM   1155  C   GLY A 160      -9.459   5.027  -6.899  1.00 77.25           C  
ATOM   1156  O   GLY A 160      -8.440   5.400  -7.477  1.00 77.25           O  
ATOM   1157  N   ALA A 161     -10.607   5.710  -6.974  1.00 81.51           N  
ATOM   1158  CA  ALA A 161     -10.755   6.968  -7.710  1.00 81.51           C  
ATOM   1159  C   ALA A 161      -9.850   8.076  -7.156  1.00 81.51           C  
ATOM   1160  CB  ALA A 161     -12.216   7.431  -7.623  1.00 81.51           C  
ATOM   1161  O   ALA A 161      -9.257   8.840  -7.912  1.00 81.51           O  
ATOM   1162  N   SER A 162      -9.733   8.151  -5.832  1.00 86.21           N  
ATOM   1163  CA  SER A 162      -8.922   9.156  -5.142  1.00 86.21           C  
ATOM   1164  C   SER A 162      -7.438   8.948  -5.431  1.00 86.21           C  
ATOM   1165  CB  SER A 162      -9.162   9.088  -3.634  1.00 86.21           C  
ATOM   1166  O   SER A 162      -6.740   9.896  -5.774  1.00 86.21           O  
ATOM   1167  OG  SER A 162     -10.543   9.145  -3.339  1.00 86.21           O  
ATOM   1168  N   THR A 163      -6.973   7.698  -5.373  1.00 78.48           N  
ATOM   1169  CA  THR A 163      -5.606   7.313  -5.752  1.00 78.48           C  
ATOM   1170  C   THR A 163      -5.313   7.645  -7.223  1.00 78.48           C  
ATOM   1171  CB  THR A 163      -5.424   5.808  -5.484  1.00 78.48           C  
ATOM   1172  O   THR A 163      -4.229   8.124  -7.540  1.00 78.48           O  
ATOM   1173  CG2 THR A 163      -4.024   5.260  -5.749  1.00 78.48           C  
ATOM   1174  OG1 THR A 163      -5.683   5.538  -4.124  1.00 78.48           O  
ATOM   1175  N   ALA A 164      -6.287   7.457  -8.120  1.00 75.16           N  
ATOM   1176  CA  ALA A 164      -6.174   7.802  -9.541  1.00 75.16           C  
ATOM   1177  C   ALA A 164      -6.040   9.303  -9.799  1.00 75.16           C  
ATOM   1178  CB  ALA A 164      -7.457   7.349 -10.236  1.00 75.16           C  
ATOM   1179  O   ALA A 164      -5.276   9.744 -10.654  1.00 75.16           O  
ATOM   1180  N   ALA A 165      -6.841  10.085  -9.076  1.00 82.14           N  
ATOM   1181  CA  ALA A 165      -6.925  11.522  -9.258  1.00 82.14           C  
ATOM   1182  C   ALA A 165      -5.666  12.240  -8.753  1.00 82.14           C  
ATOM   1183  CB  ALA A 165      -8.198  12.004  -8.558  1.00 82.14           C  
ATOM   1184  O   ALA A 165      -5.396  13.359  -9.184  1.00 82.14           O  
ATOM   1185  N   GLY A 166      -4.883  11.594  -7.882  1.00 82.88           N  
ATOM   1186  CA  GLY A 166      -3.681  12.142  -7.265  1.00 82.88           C  
ATOM   1187  C   GLY A 166      -2.692  12.764  -8.243  1.00 82.88           C  
ATOM   1188  O   GLY A 166      -2.492  13.972  -8.178  1.00 82.88           O  
ATOM   1189  N   PRO A 167      -2.092  12.009  -9.178  1.00 79.70           N  
ATOM   1190  CA  PRO A 167      -1.116  12.563 -10.114  1.00 79.70           C  
ATOM   1191  C   PRO A 167      -1.634  13.750 -10.935  1.00 79.70           C  
ATOM   1192  CB  PRO A 167      -0.696  11.391 -11.003  1.00 79.70           C  
ATOM   1193  O   PRO A 167      -0.903  14.712 -11.163  1.00 79.70           O  
ATOM   1194  CG  PRO A 167      -0.882  10.186 -10.081  1.00 79.70           C  
ATOM   1195  CD  PRO A 167      -2.127  10.558  -9.278  1.00 79.70           C  
ATOM   1196  N   ILE A 168      -2.911  13.713 -11.325  1.00 82.93           N  
ATOM   1197  CA  ILE A 168      -3.553  14.760 -12.128  1.00 82.93           C  
ATOM   1198  C   ILE A 168      -3.755  16.025 -11.286  1.00 82.93           C  
ATOM   1199  CB  ILE A 168      -4.884  14.244 -12.724  1.00 82.93           C  
ATOM   1200  O   ILE A 168      -3.298  17.102 -11.662  1.00 82.93           O  
ATOM   1201  CG1 ILE A 168      -4.657  12.980 -13.591  1.00 82.93           C  
ATOM   1202  CG2 ILE A 168      -5.563  15.355 -13.550  1.00 82.93           C  
ATOM   1203  CD1 ILE A 168      -5.950  12.288 -14.042  1.00 82.93           C  
ATOM   1204  N   ILE A 169      -4.409  15.898 -10.127  1.00 86.89           N  
ATOM   1205  CA  ILE A 169      -4.662  17.022  -9.214  1.00 86.89           C  
ATOM   1206  C   ILE A 169      -3.331  17.583  -8.705  1.00 86.89           C  
ATOM   1207  CB  ILE A 169      -5.591  16.574  -8.058  1.00 86.89           C  
ATOM   1208  O   ILE A 169      -3.126  18.792  -8.700  1.00 86.89           O  
ATOM   1209  CG1 ILE A 169      -6.994  16.227  -8.614  1.00 86.89           C  
ATOM   1210  CG2 ILE A 169      -5.710  17.670  -6.982  1.00 86.89           C  
ATOM   1211  CD1 ILE A 169      -7.964  15.637  -7.582  1.00 86.89           C  
ATOM   1212  N   GLY A 170      -2.408  16.705  -8.331  1.00 85.20           N  
ATOM   1213  CA  GLY A 170      -1.081  17.045  -7.848  1.00 85.20           C  
ATOM   1214  C   GLY A 170      -0.233  17.796  -8.849  1.00 85.20           C  
ATOM   1215  O   GLY A 170       0.301  18.848  -8.513  1.00 85.20           O  
ATOM   1216  N   GLY A 171      -0.153  17.291 -10.080  1.00 81.96           N  
ATOM   1217  CA  GLY A 171       0.577  17.952 -11.155  1.00 81.96           C  
ATOM   1218  C   GLY A 171       0.045  19.360 -11.409  1.00 81.96           C  
ATOM   1219  O   GLY A 171       0.823  20.308 -11.432  1.00 81.96           O  
ATOM   1220  N   LEU A 172      -1.281  19.516 -11.494  1.00 87.56           N  
ATOM   1221  CA  LEU A 172      -1.916  20.820 -11.705  1.00 87.56           C  
ATOM   1222  C   LEU A 172      -1.683  21.792 -10.539  1.00 87.56           C  
ATOM   1223  CB  LEU A 172      -3.423  20.615 -11.938  1.00 87.56           C  
ATOM   1224  O   LEU A 172      -1.407  22.968 -10.771  1.00 87.56           O  
ATOM   1225  CG  LEU A 172      -3.778  19.928 -13.270  1.00 87.56           C  
ATOM   1226  CD1 LEU A 172      -5.274  19.608 -13.287  1.00 87.56           C  
ATOM   1227  CD2 LEU A 172      -3.461  20.811 -14.478  1.00 87.56           C  
ATOM   1228  N   LEU A 173      -1.776  21.321  -9.291  1.00 90.55           N  
ATOM   1229  CA  LEU A 173      -1.540  22.157  -8.109  1.00 90.55           C  
ATOM   1230  C   LEU A 173      -0.088  22.628  -8.030  1.00 90.55           C  
ATOM   1231  CB  LEU A 173      -1.915  21.388  -6.833  1.00 90.55           C  
ATOM   1232  O   LEU A 173       0.154  23.825  -7.882  1.00 90.55           O  
ATOM   1233  CG  LEU A 173      -3.424  21.225  -6.594  1.00 90.55           C  
ATOM   1234  CD1 LEU A 173      -3.619  20.334  -5.369  1.00 90.55           C  
ATOM   1235  CD2 LEU A 173      -4.138  22.554  -6.339  1.00 90.55           C  
ATOM   1236  N   VAL A 174       0.866  21.705  -8.179  1.00 87.59           N  
ATOM   1237  CA  VAL A 174       2.300  22.017  -8.135  1.00 87.59           C  
ATOM   1238  C   VAL A 174       2.683  22.957  -9.281  1.00 87.59           C  
ATOM   1239  CB  VAL A 174       3.137  20.721  -8.164  1.00 87.59           C  
ATOM   1240  O   VAL A 174       3.439  23.898  -9.064  1.00 87.59           O  
ATOM   1241  CG1 VAL A 174       4.643  20.993  -8.255  1.00 87.59           C  
ATOM   1242  CG2 VAL A 174       2.920  19.883  -6.894  1.00 87.59           C  
ATOM   1243  N   GLN A 175       2.132  22.752 -10.481  1.00 86.11           N  
ATOM   1244  CA  GLN A 175       2.448  23.561 -11.660  1.00 86.11           C  
ATOM   1245  C   GLN A 175       1.881  24.989 -11.602  1.00 86.11           C  
ATOM   1246  CB  GLN A 175       1.935  22.817 -12.903  1.00 86.11           C  
ATOM   1247  O   GLN A 175       2.521  25.910 -12.108  1.00 86.11           O  
ATOM   1248  CG  GLN A 175       2.307  23.514 -14.219  1.00 86.11           C  
ATOM   1249  CD  GLN A 175       1.867  22.733 -15.452  1.00 86.11           C  
ATOM   1250  NE2 GLN A 175       2.347  23.101 -16.619  1.00 86.11           N  
ATOM   1251  OE1 GLN A 175       1.100  21.786 -15.413  1.00 86.11           O  
ATOM   1252  N   HIS A 176       0.681  25.185 -11.044  1.00 90.04           N  
ATOM   1253  CA  HIS A 176      -0.033  26.467 -11.139  1.00 90.04           C  
ATOM   1254  C   HIS A 176      -0.121  27.265  -9.838  1.00 90.04           C  
ATOM   1255  CB  HIS A 176      -1.440  26.224 -11.697  1.00 90.04           C  
ATOM   1256  O   HIS A 176      -0.366  28.470  -9.898  1.00 90.04           O  
ATOM   1257  CG  HIS A 176      -1.433  25.745 -13.123  1.00 90.04           C  
ATOM   1258  CD2 HIS A 176      -1.941  24.568 -13.600  1.00 90.04           C  
ATOM   1259  ND1 HIS A 176      -0.912  26.431 -14.195  1.00 90.04           N  
ATOM   1260  CE1 HIS A 176      -1.107  25.687 -15.295  1.00 90.04           C  
ATOM   1261  NE2 HIS A 176      -1.745  24.550 -14.985  1.00 90.04           N  
ATOM   1262  N   VAL A 177       0.026  26.621  -8.680  1.00 91.46           N  
ATOM   1263  CA  VAL A 177      -0.169  27.268  -7.372  1.00 91.46           C  
ATOM   1264  C   VAL A 177       1.066  27.125  -6.490  1.00 91.46           C  
ATOM   1265  CB  VAL A 177      -1.422  26.719  -6.658  1.00 91.46           C  
ATOM   1266  O   VAL A 177       1.480  28.105  -5.881  1.00 91.46           O  
ATOM   1267  CG1 VAL A 177      -1.751  27.551  -5.411  1.00 91.46           C  
ATOM   1268  CG2 VAL A 177      -2.668  26.740  -7.559  1.00 91.46           C  
ATOM   1269  N   GLY A 178       1.645  25.926  -6.432  1.00 90.97           N  
ATOM   1270  CA  GLY A 178       2.758  25.590  -5.545  1.00 90.97           C  
ATOM   1271  C   GLY A 178       2.552  24.238  -4.868  1.00 90.97           C  
ATOM   1272  O   GLY A 178       1.454  23.669  -4.875  1.00 90.97           O  
ATOM   1273  N   TRP A 179       3.617  23.695  -4.280  1.00 92.66           N  
ATOM   1274  CA  TRP A 179       3.567  22.392  -3.616  1.00 92.66           C  
ATOM   1275  C   TRP A 179       2.765  22.444  -2.310  1.00 92.66           C  
ATOM   1276  CB  TRP A 179       4.996  21.886  -3.392  1.00 92.66           C  
ATOM   1277  O   TRP A 179       2.195  21.443  -1.898  1.00 92.66           O  
ATOM   1278  CG  TRP A 179       5.801  22.683  -2.412  1.00 92.66           C  
ATOM   1279  CD1 TRP A 179       6.693  23.657  -2.708  1.00 92.66           C  
ATOM   1280  CD2 TRP A 179       5.752  22.624  -0.953  1.00 92.66           C  
ATOM   1281  CE2 TRP A 179       6.659  23.589  -0.431  1.00 92.66           C  
ATOM   1282  CE3 TRP A 179       5.023  21.853  -0.018  1.00 92.66           C  
ATOM   1283  NE1 TRP A 179       7.195  24.200  -1.540  1.00 92.66           N  
ATOM   1284  CH2 TRP A 179       6.094  23.005   1.849  1.00 92.66           C  
ATOM   1285  CZ2 TRP A 179       6.835  23.783   0.944  1.00 92.66           C  
ATOM   1286  CZ3 TRP A 179       5.195  22.034   1.369  1.00 92.66           C  
ATOM   1287  N   GLU A 180       2.644  23.603  -1.674  1.00 95.77           N  
ATOM   1288  CA  GLU A 180       1.881  23.814  -0.444  1.00 95.77           C  
ATOM   1289  C   GLU A 180       0.383  23.580  -0.674  1.00 95.77           C  
ATOM   1290  CB  GLU A 180       2.089  25.245   0.077  1.00 95.77           C  
ATOM   1291  O   GLU A 180      -0.329  23.071   0.197  1.00 95.77           O  
ATOM   1292  CG  GLU A 180       3.559  25.640   0.295  1.00 95.77           C  
ATOM   1293  CD  GLU A 180       4.213  26.311  -0.928  1.00 95.77           C  
ATOM   1294  OE1 GLU A 180       5.060  27.195  -0.697  1.00 95.77           O  
ATOM   1295  OE2 GLU A 180       3.824  25.986  -2.080  1.00 95.77           O  
ATOM   1296  N   ALA A 181      -0.098  23.896  -1.882  1.00 94.50           N  
ATOM   1297  CA  ALA A 181      -1.492  23.725  -2.277  1.00 94.50           C  
ATOM   1298  C   ALA A 181      -1.947  22.256  -2.224  1.00 94.50           C  
ATOM   1299  CB  ALA A 181      -1.672  24.330  -3.670  1.00 94.50           C  
ATOM   1300  O   ALA A 181      -3.117  21.983  -1.946  1.00 94.50           O  
ATOM   1301  N   VAL A 182      -1.013  21.314  -2.404  1.00 92.08           N  
ATOM   1302  CA  VAL A 182      -1.231  19.868  -2.220  1.00 92.08           C  
ATOM   1303  C   VAL A 182      -1.711  19.541  -0.816  1.00 92.08           C  
ATOM   1304  CB  VAL A 182       0.080  19.108  -2.478  1.00 92.08           C  
ATOM   1305  O   VAL A 182      -2.540  18.655  -0.644  1.00 92.08           O  
ATOM   1306  CG1 VAL A 182       0.087  17.675  -1.930  1.00 92.08           C  
ATOM   1307  CG2 VAL A 182       0.432  19.240  -3.971  1.00 92.08           C  
ATOM   1308  N   PHE A 183      -1.211  20.249   0.192  1.00 94.65           N  
ATOM   1309  CA  PHE A 183      -1.620  20.031   1.572  1.00 94.65           C  
ATOM   1310  C   PHE A 183      -2.836  20.887   1.926  1.00 94.65           C  
ATOM   1311  CB  PHE A 183      -0.427  20.289   2.490  1.00 94.65           C  
ATOM   1312  O   PHE A 183      -3.737  20.426   2.631  1.00 94.65           O  
ATOM   1313  CG  PHE A 183       0.748  19.373   2.223  1.00 94.65           C  
ATOM   1314  CD1 PHE A 183       0.744  18.069   2.754  1.00 94.65           C  
ATOM   1315  CD2 PHE A 183       1.830  19.803   1.432  1.00 94.65           C  
ATOM   1316  CE1 PHE A 183       1.823  17.203   2.512  1.00 94.65           C  
ATOM   1317  CE2 PHE A 183       2.914  18.937   1.201  1.00 94.65           C  
ATOM   1318  CZ  PHE A 183       2.916  17.642   1.743  1.00 94.65           C  
ATOM   1319  N   PHE A 184      -2.928  22.108   1.390  1.00 95.68           N  
ATOM   1320  CA  PHE A 184      -4.092  22.962   1.622  1.00 95.68           C  
ATOM   1321  C   PHE A 184      -5.393  22.400   1.045  1.00 95.68           C  
ATOM   1322  CB  PHE A 184      -3.845  24.388   1.120  1.00 95.68           C  
ATOM   1323  O   PHE A 184      -6.439  22.671   1.629  1.00 95.68           O  
ATOM   1324  CG  PHE A 184      -2.863  25.186   1.953  1.00 95.68           C  
ATOM   1325  CD1 PHE A 184      -3.053  25.312   3.345  1.00 95.68           C  
ATOM   1326  CD2 PHE A 184      -1.776  25.834   1.338  1.00 95.68           C  
ATOM   1327  CE1 PHE A 184      -2.150  26.062   4.118  1.00 95.68           C  
ATOM   1328  CE2 PHE A 184      -0.883  26.595   2.109  1.00 95.68           C  
ATOM   1329  CZ  PHE A 184      -1.070  26.709   3.495  1.00 95.68           C  
ATOM   1330  N   ILE A 185      -5.367  21.573  -0.011  1.00 93.79           N  
ATOM   1331  CA  ILE A 185      -6.581  20.923  -0.547  1.00 93.79           C  
ATOM   1332  C   ILE A 185      -7.287  20.037   0.497  1.00 93.79           C  
ATOM   1333  CB  ILE A 185      -6.259  20.123  -1.832  1.00 93.79           C  
ATOM   1334  O   ILE A 185      -8.514  19.921   0.494  1.00 93.79           O  
ATOM   1335  CG1 ILE A 185      -7.552  19.923  -2.655  1.00 93.79           C  
ATOM   1336  CG2 ILE A 185      -5.592  18.774  -1.517  1.00 93.79           C  
ATOM   1337  CD1 ILE A 185      -7.391  19.093  -3.932  1.00 93.79           C  
ATOM   1338  N   ASN A 186      -6.538  19.466   1.444  1.00 93.29           N  
ATOM   1339  CA  ASN A 186      -7.088  18.617   2.499  1.00 93.29           C  
ATOM   1340  C   ASN A 186      -7.891  19.421   3.530  1.00 93.29           C  
ATOM   1341  CB  ASN A 186      -5.938  17.867   3.184  1.00 93.29           C  
ATOM   1342  O   ASN A 186      -8.749  18.865   4.205  1.00 93.29           O  
ATOM   1343  CG  ASN A 186      -5.244  16.863   2.283  1.00 93.29           C  
ATOM   1344  ND2 ASN A 186      -3.968  16.656   2.512  1.00 93.29           N  
ATOM   1345  OD1 ASN A 186      -5.854  16.249   1.424  1.00 93.29           O  
ATOM   1346  N   VAL A 187      -7.654  20.727   3.663  1.00 95.12           N  
ATOM   1347  CA  VAL A 187      -8.342  21.573   4.649  1.00 95.12           C  
ATOM   1348  C   VAL A 187      -9.838  21.733   4.334  1.00 95.12           C  
ATOM   1349  CB  VAL A 187      -7.630  22.926   4.831  1.00 95.12           C  
ATOM   1350  O   VAL A 187     -10.649  21.396   5.201  1.00 95.12           O  
ATOM   1351  CG1 VAL A 187      -8.312  23.772   5.914  1.00 95.12           C  
ATOM   1352  CG2 VAL A 187      -6.166  22.718   5.238  1.00 95.12           C  
ATOM   1353  N   PRO A 188     -10.265  22.181   3.133  1.00 94.72           N  
ATOM   1354  CA  PRO A 188     -11.684  22.261   2.797  1.00 94.72           C  
ATOM   1355  C   PRO A 188     -12.341  20.877   2.723  1.00 94.72           C  
ATOM   1356  CB  PRO A 188     -11.752  23.009   1.461  1.00 94.72           C  
ATOM   1357  O   PRO A 188     -13.476  20.725   3.177  1.00 94.72           O  
ATOM   1358  CG  PRO A 188     -10.400  22.731   0.813  1.00 94.72           C  
ATOM   1359  CD  PRO A 188      -9.467  22.665   2.015  1.00 94.72           C  
ATOM   1360  N   VAL A 189     -11.637  19.854   2.218  1.00 93.19           N  
ATOM   1361  CA  VAL A 189     -12.154  18.472   2.161  1.00 93.19           C  
ATOM   1362  C   VAL A 189     -12.357  17.908   3.569  1.00 93.19           C  
ATOM   1363  CB  VAL A 189     -11.219  17.565   1.335  1.00 93.19           C  
ATOM   1364  O   VAL A 189     -13.415  17.357   3.875  1.00 93.19           O  
ATOM   1365  CG1 VAL A 189     -11.695  16.106   1.323  1.00 93.19           C  
ATOM   1366  CG2 VAL A 189     -11.161  18.032  -0.126  1.00 93.19           C  
ATOM   1367  N   GLY A 190     -11.380  18.097   4.453  1.00 95.10           N  
ATOM   1368  CA  GLY A 190     -11.440  17.691   5.850  1.00 95.10           C  
ATOM   1369  C   GLY A 190     -12.524  18.436   6.620  1.00 95.10           C  
ATOM   1370  O   GLY A 190     -13.270  17.814   7.370  1.00 95.10           O  
ATOM   1371  N   LEU A 191     -12.697  19.741   6.386  1.00 95.42           N  
ATOM   1372  CA  LEU A 191     -13.791  20.510   6.980  1.00 95.42           C  
ATOM   1373  C   LEU A 191     -15.159  19.989   6.516  1.00 95.42           C  
ATOM   1374  CB  LEU A 191     -13.604  22.001   6.653  1.00 95.42           C  
ATOM   1375  O   LEU A 191     -16.052  19.798   7.343  1.00 95.42           O  
ATOM   1376  CG  LEU A 191     -14.645  22.921   7.318  1.00 95.42           C  
ATOM   1377  CD1 LEU A 191     -14.569  22.871   8.848  1.00 95.42           C  
ATOM   1378  CD2 LEU A 191     -14.414  24.364   6.873  1.00 95.42           C  
ATOM   1379  N   ALA A 192     -15.316  19.695   5.222  1.00 94.72           N  
ATOM   1380  CA  ALA A 192     -16.537  19.102   4.685  1.00 94.72           C  
ATOM   1381  C   ALA A 192     -16.819  17.722   5.307  1.00 94.72           C  
ATOM   1382  CB  ALA A 192     -16.427  19.033   3.157  1.00 94.72           C  
ATOM   1383  O   ALA A 192     -17.939  17.471   5.759  1.00 94.72           O  
ATOM   1384  N   ALA A 193     -15.804  16.856   5.406  1.00 94.04           N  
ATOM   1385  CA  ALA A 193     -15.909  15.554   6.062  1.00 94.04           C  
ATOM   1386  C   ALA A 193     -16.249  15.679   7.555  1.00 94.04           C  
ATOM   1387  CB  ALA A 193     -14.591  14.794   5.871  1.00 94.04           C  
ATOM   1388  O   ALA A 193     -17.051  14.901   8.071  1.00 94.04           O  
ATOM   1389  N   LEU A 194     -15.683  16.669   8.250  1.00 95.34           N  
ATOM   1390  CA  LEU A 194     -15.923  16.916   9.670  1.00 95.34           C  
ATOM   1391  C   LEU A 194     -17.361  17.385   9.914  1.00 95.34           C  
ATOM   1392  CB  LEU A 194     -14.891  17.941  10.177  1.00 95.34           C  
ATOM   1393  O   LEU A 194     -18.046  16.836  10.776  1.00 95.34           O  
ATOM   1394  CG  LEU A 194     -14.918  18.175  11.697  1.00 95.34           C  
ATOM   1395  CD1 LEU A 194     -14.441  16.943  12.467  1.00 95.34           C  
ATOM   1396  CD2 LEU A 194     -13.994  19.336  12.059  1.00 95.34           C  
ATOM   1397  N   VAL A 195     -17.845  18.354   9.132  1.00 95.45           N  
ATOM   1398  CA  VAL A 195     -19.226  18.856   9.217  1.00 95.45           C  
ATOM   1399  C   VAL A 195     -20.219  17.746   8.880  1.00 95.45           C  
ATOM   1400  CB  VAL A 195     -19.425  20.080   8.302  1.00 95.45           C  
ATOM   1401  O   VAL A 195     -21.131  17.481   9.666  1.00 95.45           O  
ATOM   1402  CG1 VAL A 195     -20.899  20.505   8.212  1.00 95.45           C  
ATOM   1403  CG2 VAL A 195     -18.638  21.284   8.836  1.00 95.45           C  
ATOM   1404  N   ALA A 196     -20.012  17.044   7.761  1.00 93.28           N  
ATOM   1405  CA  ALA A 196     -20.825  15.890   7.387  1.00 93.28           C  
ATOM   1406  C   ALA A 196     -20.814  14.837   8.503  1.00 93.28           C  
ATOM   1407  CB  ALA A 196     -20.290  15.321   6.066  1.00 93.28           C  
ATOM   1408  O   ALA A 196     -21.863  14.349   8.919  1.00 93.28           O  
ATOM   1409  N   GLY A 197     -19.640  14.553   9.062  1.00 93.43           N  
ATOM   1410  CA  GLY A 197     -19.459  13.597  10.140  1.00 93.43           C  
ATOM   1411  C   GLY A 197     -20.205  13.968  11.429  1.00 93.43           C  
ATOM   1412  O   GLY A 197     -20.869  13.126  12.032  1.00 93.43           O  
ATOM   1413  N   LEU A 198     -20.163  15.238  11.840  1.00 93.77           N  
ATOM   1414  CA  LEU A 198     -20.856  15.740  13.032  1.00 93.77           C  
ATOM   1415  C   LEU A 198     -22.385  15.685  12.898  1.00 93.77           C  
ATOM   1416  CB  LEU A 198     -20.404  17.188  13.296  1.00 93.77           C  
ATOM   1417  O   LEU A 198     -23.085  15.401  13.883  1.00 93.77           O  
ATOM   1418  CG  LEU A 198     -18.984  17.315  13.879  1.00 93.77           C  
ATOM   1419  CD1 LEU A 198     -18.543  18.776  13.836  1.00 93.77           C  
ATOM   1420  CD2 LEU A 198     -18.932  16.840  15.334  1.00 93.77           C  
ATOM   1421  N   VAL A 199     -22.890  15.947  11.691  1.00 92.22           N  
ATOM   1422  CA  VAL A 199     -24.323  15.967  11.376  1.00 92.22           C  
ATOM   1423  C   VAL A 199     -24.875  14.558  11.171  1.00 92.22           C  
ATOM   1424  CB  VAL A 199     -24.587  16.860  10.145  1.00 92.22           C  
ATOM   1425  O   VAL A 199     -25.985  14.286  11.620  1.00 92.22           O  
ATOM   1426  CG1 VAL A 199     -26.052  16.817   9.684  1.00 92.22           C  
ATOM   1427  CG2 VAL A 199     -24.261  18.325  10.470  1.00 92.22           C  
ATOM   1428  N   ILE A 200     -24.121  13.663  10.529  1.00 91.55           N  
ATOM   1429  CA  ILE A 200     -24.634  12.391  10.006  1.00 91.55           C  
ATOM   1430  C   ILE A 200     -24.234  11.186  10.862  1.00 91.55           C  
ATOM   1431  CB  ILE A 200     -24.152  12.208   8.551  1.00 91.55           C  
ATOM   1432  O   ILE A 200     -25.050  10.287  11.072  1.00 91.55           O  
ATOM   1433  CG1 ILE A 200     -24.669  13.338   7.623  1.00 91.55           C  
ATOM   1434  CG2 ILE A 200     -24.606  10.847   8.024  1.00 91.55           C  
ATOM   1435  CD1 ILE A 200     -23.952  13.410   6.268  1.00 91.55           C  
ATOM   1436  N   LEU A 201     -22.995  11.128  11.354  1.00 90.24           N  
ATOM   1437  CA  LEU A 201     -22.506   9.920  12.017  1.00 90.24           C  
ATOM   1438  C   LEU A 201     -23.152   9.773  13.391  1.00 90.24           C  
ATOM   1439  CB  LEU A 201     -20.973   9.897  12.108  1.00 90.24           C  
ATOM   1440  O   LEU A 201     -23.200  10.719  14.184  1.00 90.24           O  
ATOM   1441  CG  LEU A 201     -20.262   9.990  10.748  1.00 90.24           C  
ATOM   1442  CD1 LEU A 201     -18.753  10.111  10.964  1.00 90.24           C  
ATOM   1443  CD2 LEU A 201     -20.551   8.795   9.850  1.00 90.24           C  
ATOM   1444  N   THR A 202     -23.615   8.563  13.680  1.00 85.14           N  
ATOM   1445  CA  THR A 202     -24.121   8.158  14.992  1.00 85.14           C  
ATOM   1446  C   THR A 202     -23.007   7.572  15.836  1.00 85.14           C  
ATOM   1447  CB  THR A 202     -25.273   7.154  14.862  1.00 85.14           C  
ATOM   1448  O   THR A 202     -22.126   6.877  15.335  1.00 85.14           O  
ATOM   1449  CG2 THR A 202     -26.558   7.919  14.561  1.00 85.14           C  
ATOM   1450  OG1 THR A 202     -25.042   6.249  13.805  1.00 85.14           O  
ATOM   1451  N   ASP A 203     -23.038   7.875  17.130  1.00 76.13           N  
ATOM   1452  CA  ASP A 203     -22.190   7.197  18.101  1.00 76.13           C  
ATOM   1453  C   ASP A 203     -22.894   5.891  18.474  1.00 76.13           C  
ATOM   1454  CB  ASP A 203     -21.939   8.122  19.306  1.00 76.13           C  
ATOM   1455  O   ASP A 203     -23.947   5.915  19.108  1.00 76.13           O  
ATOM   1456  CG  ASP A 203     -20.631   7.814  20.045  1.00 76.13           C  
ATOM   1457  OD1 ASP A 203     -20.096   6.694  19.892  1.00 76.13           O  
ATOM   1458  OD2 ASP A 203     -20.115   8.756  20.692  1.00 76.13           O  
ATOM   1459  N   ALA A 204     -22.368   4.765  18.003  1.00 70.49           N  
ATOM   1460  CA  ALA A 204     -22.808   3.452  18.442  1.00 70.49           C  
ATOM   1461  C   ALA A 204     -21.586   2.737  19.002  1.00 70.49           C  
ATOM   1462  CB  ALA A 204     -23.454   2.688  17.293  1.00 70.49           C  
ATOM   1463  O   ALA A 204     -20.618   2.463  18.288  1.00 70.49           O  
ATOM   1464  N   ARG A 205     -21.623   2.487  20.306  1.00 69.92           N  
ATOM   1465  CA  ARG A 205     -20.594   1.737  21.017  1.00 69.92           C  
ATOM   1466  C   ARG A 205     -21.102   0.317  21.194  1.00 69.92           C  
ATOM   1467  CB  ARG A 205     -20.276   2.423  22.351  1.00 69.92           C  
ATOM   1468  O   ARG A 205     -22.273   0.128  21.515  1.00 69.92           O  
ATOM   1469  CG  ARG A 205     -19.631   3.796  22.117  1.00 69.92           C  
ATOM   1470  CD  ARG A 205     -19.440   4.534  23.440  1.00 69.92           C  
ATOM   1471  NE  ARG A 205     -18.805   5.841  23.215  1.00 69.92           N  
ATOM   1472  NH1 ARG A 205     -18.628   6.471  25.410  1.00 69.92           N  
ATOM   1473  NH2 ARG A 205     -17.644   7.692  23.809  1.00 69.92           N  
ATOM   1474  CZ  ARG A 205     -18.371   6.666  24.143  1.00 69.92           C  
ATOM   1475  N   ALA A 206     -20.232  -0.665  20.986  1.00 64.99           N  
ATOM   1476  CA  ALA A 206     -20.568  -2.041  21.314  1.00 64.99           C  
ATOM   1477  C   ALA A 206     -20.832  -2.149  22.826  1.00 64.99           C  
ATOM   1478  CB  ALA A 206     -19.429  -2.958  20.849  1.00 64.99           C  
ATOM   1479  O   ALA A 206     -20.073  -1.598  23.624  1.00 64.99           O  
ATOM   1480  N   GLU A 207     -21.869  -2.884  23.233  1.00 62.33           N  
ATOM   1481  CA  GLU A 207     -22.158  -3.137  24.658  1.00 62.33           C  
ATOM   1482  C   GLU A 207     -20.969  -3.791  25.384  1.00 62.33           C  
ATOM   1483  CB  GLU A 207     -23.371  -4.065  24.783  1.00 62.33           C  
ATOM   1484  O   GLU A 207     -20.772  -3.604  26.584  1.00 62.33           O  
ATOM   1485  CG  GLU A 207     -24.686  -3.401  24.352  1.00 62.33           C  
ATOM   1486  CD  GLU A 207     -25.900  -4.317  24.573  1.00 62.33           C  
ATOM   1487  OE1 GLU A 207     -27.026  -3.781  24.513  1.00 62.33           O  
ATOM   1488  OE2 GLU A 207     -25.687  -5.534  24.789  1.00 62.33           O  
ATOM   1489  N   ARG A 208     -20.145  -4.527  24.631  1.00 72.56           N  
ATOM   1490  CA  ARG A 208     -18.939  -5.226  25.083  1.00 72.56           C  
ATOM   1491  C   ARG A 208     -17.652  -4.578  24.562  1.00 72.56           C  
ATOM   1492  CB  ARG A 208     -19.050  -6.701  24.687  1.00 72.56           C  
ATOM   1493  O   ARG A 208     -16.683  -5.266  24.265  1.00 72.56           O  
ATOM   1494  CG  ARG A 208     -20.216  -7.416  25.374  1.00 72.56           C  
ATOM   1495  CD  ARG A 208     -20.231  -8.877  24.929  1.00 72.56           C  
ATOM   1496  NE  ARG A 208     -21.419  -9.574  25.452  1.00 72.56           N  
ATOM   1497  NH1 ARG A 208     -20.999 -11.581  24.437  1.00 72.56           N  
ATOM   1498  NH2 ARG A 208     -22.855 -11.327  25.664  1.00 72.56           N  
ATOM   1499  CZ  ARG A 208     -21.751 -10.823  25.186  1.00 72.56           C  
ATOM   1500  N   ALA A 209     -17.638  -3.251  24.429  1.00 76.00           N  
ATOM   1501  CA  ALA A 209     -16.449  -2.525  23.988  1.00 76.00           C  
ATOM   1502  C   ALA A 209     -15.210  -2.869  24.854  1.00 76.00           C  
ATOM   1503  CB  ALA A 209     -16.739  -1.021  24.007  1.00 76.00           C  
ATOM   1504  O   ALA A 209     -15.343  -3.004  26.079  1.00 76.00           O  
ATOM   1505  N   PRO A 210     -14.002  -2.964  24.257  1.00 73.34           N  
ATOM   1506  CA  PRO A 210     -12.773  -3.254  24.992  1.00 73.34           C  
ATOM   1507  C   PRO A 210     -12.563  -2.289  26.161  1.00 73.34           C  
ATOM   1508  CB  PRO A 210     -11.636  -3.146  23.970  1.00 73.34           C  
ATOM   1509  O   PRO A 210     -12.610  -1.067  25.997  1.00 73.34           O  
ATOM   1510  CG  PRO A 210     -12.323  -3.451  22.640  1.00 73.34           C  
ATOM   1511  CD  PRO A 210     -13.727  -2.885  22.827  1.00 73.34           C  
ATOM   1512  N   LYS A 211     -12.291  -2.818  27.357  1.00 80.48           N  
ATOM   1513  CA  LYS A 211     -12.248  -1.996  28.581  1.00 80.48           C  
ATOM   1514  C   LYS A 211     -10.893  -1.341  28.824  1.00 80.48           C  
ATOM   1515  CB  LYS A 211     -12.677  -2.848  29.780  1.00 80.48           C  
ATOM   1516  O   LYS A 211     -10.818  -0.316  29.504  1.00 80.48           O  
ATOM   1517  CG  LYS A 211     -14.138  -3.296  29.645  1.00 80.48           C  
ATOM   1518  CD  LYS A 211     -14.553  -4.157  30.838  1.00 80.48           C  
ATOM   1519  CE  LYS A 211     -15.995  -4.624  30.625  1.00 80.48           C  
ATOM   1520  NZ  LYS A 211     -16.432  -5.547  31.698  1.00 80.48           N  
ATOM   1521  N   SER A 212      -9.819  -1.911  28.282  1.00 85.51           N  
ATOM   1522  CA  SER A 212      -8.446  -1.457  28.518  1.00 85.51           C  
ATOM   1523  C   SER A 212      -7.542  -1.630  27.290  1.00 85.51           C  
ATOM   1524  CB  SER A 212      -7.874  -2.155  29.757  1.00 85.51           C  
ATOM   1525  O   SER A 212      -7.931  -2.223  26.282  1.00 85.51           O  
ATOM   1526  OG  SER A 212      -7.577  -3.504  29.493  1.00 85.51           O  
ATOM   1527  N   PHE A 213      -6.337  -1.060  27.356  1.00 87.00           N  
ATOM   1528  CA  PHE A 213      -5.304  -1.240  26.338  1.00 87.00           C  
ATOM   1529  C   PHE A 213      -4.202  -2.144  26.873  1.00 87.00           C  
ATOM   1530  CB  PHE A 213      -4.718   0.109  25.893  1.00 87.00           C  
ATOM   1531  O   PHE A 213      -3.672  -1.903  27.957  1.00 87.00           O  
ATOM   1532  CG  PHE A 213      -5.686   0.974  25.117  1.00 87.00           C  
ATOM   1533  CD1 PHE A 213      -6.148   0.557  23.854  1.00 87.00           C  
ATOM   1534  CD2 PHE A 213      -6.123   2.199  25.650  1.00 87.00           C  
ATOM   1535  CE1 PHE A 213      -7.100   1.325  23.165  1.00 87.00           C  
ATOM   1536  CE2 PHE A 213      -7.091   2.957  24.969  1.00 87.00           C  
ATOM   1537  CZ  PHE A 213      -7.600   2.499  23.743  1.00 87.00           C  
ATOM   1538  N   ASP A 214      -3.805  -3.128  26.070  1.00 89.02           N  
ATOM   1539  CA  ASP A 214      -2.554  -3.840  26.284  1.00 89.02           C  
ATOM   1540  C   ASP A 214      -1.400  -2.977  25.764  1.00 89.02           C  
ATOM   1541  CB  ASP A 214      -2.593  -5.224  25.621  1.00 89.02           C  
ATOM   1542  O   ASP A 214      -1.009  -3.074  24.603  1.00 89.02           O  
ATOM   1543  CG  ASP A 214      -1.357  -6.047  25.998  1.00 89.02           C  
ATOM   1544  OD1 ASP A 214      -0.409  -5.500  26.621  1.00 89.02           O  
ATOM   1545  OD2 ASP A 214      -1.383  -7.278  25.815  1.00 89.02           O  
ATOM   1546  N   VAL A 215      -0.880  -2.090  26.617  1.00 91.73           N  
ATOM   1547  CA  VAL A 215       0.214  -1.179  26.243  1.00 91.73           C  
ATOM   1548  C   VAL A 215       1.449  -1.965  25.801  1.00 91.73           C  
ATOM   1549  CB  VAL A 215       0.565  -0.221  27.398  1.00 91.73           C  
ATOM   1550  O   VAL A 215       2.085  -1.599  24.819  1.00 91.73           O  
ATOM   1551  CG1 VAL A 215       1.694   0.746  27.018  1.00 91.73           C  
ATOM   1552  CG2 VAL A 215      -0.655   0.622  27.801  1.00 91.73           C  
ATOM   1553  N   SER A 216       1.762  -3.078  26.469  1.00 92.59           N  
ATOM   1554  CA  SER A 216       2.883  -3.938  26.081  1.00 92.59           C  
ATOM   1555  C   SER A 216       2.662  -4.567  24.704  1.00 92.59           C  
ATOM   1556  CB  SER A 216       3.088  -5.055  27.105  1.00 92.59           C  
ATOM   1557  O   SER A 216       3.581  -4.574  23.890  1.00 92.59           O  
ATOM   1558  OG  SER A 216       3.202  -4.543  28.419  1.00 92.59           O  
ATOM   1559  N   GLY A 217       1.449  -5.057  24.430  1.00 93.81           N  
ATOM   1560  CA  GLY A 217       1.061  -5.586  23.120  1.00 93.81           C  
ATOM   1561  C   GLY A 217       1.147  -4.528  22.019  1.00 93.81           C  
ATOM   1562  O   GLY A 217       1.737  -4.780  20.971  1.00 93.81           O  
ATOM   1563  N   ILE A 218       0.655  -3.313  22.282  1.00 94.56           N  
ATOM   1564  CA  ILE A 218       0.752  -2.173  21.358  1.00 94.56           C  
ATOM   1565  C   ILE A 218       2.214  -1.838  21.063  1.00 94.56           C  
ATOM   1566  CB  ILE A 218      -0.004  -0.944  21.915  1.00 94.56           C  
ATOM   1567  O   ILE A 218       2.567  -1.689  19.896  1.00 94.56           O  
ATOM   1568  CG1 ILE A 218      -1.528  -1.200  21.897  1.00 94.56           C  
ATOM   1569  CG2 ILE A 218       0.316   0.333  21.110  1.00 94.56           C  
ATOM   1570  CD1 ILE A 218      -2.323  -0.218  22.764  1.00 94.56           C  
ATOM   1571  N   VAL A 219       3.071  -1.750  22.084  1.00 95.24           N  
ATOM   1572  CA  VAL A 219       4.501  -1.448  21.903  1.00 95.24           C  
ATOM   1573  C   VAL A 219       5.193  -2.541  21.089  1.00 95.24           C  
ATOM   1574  CB  VAL A 219       5.199  -1.228  23.260  1.00 95.24           C  
ATOM   1575  O   VAL A 219       5.938  -2.221  20.167  1.00 95.24           O  
ATOM   1576  CG1 VAL A 219       6.730  -1.169  23.147  1.00 95.24           C  
ATOM   1577  CG2 VAL A 219       4.749   0.099  23.888  1.00 95.24           C  
ATOM   1578  N   LEU A 220       4.923  -3.818  21.377  1.00 96.02           N  
ATOM   1579  CA  LEU A 220       5.511  -4.942  20.643  1.00 96.02           C  
ATOM   1580  C   LEU A 220       5.068  -4.966  19.178  1.00 96.02           C  
ATOM   1581  CB  LEU A 220       5.149  -6.266  21.336  1.00 96.02           C  
ATOM   1582  O   LEU A 220       5.913  -5.083  18.297  1.00 96.02           O  
ATOM   1583  CG  LEU A 220       5.979  -6.549  22.597  1.00 96.02           C  
ATOM   1584  CD1 LEU A 220       5.317  -7.660  23.413  1.00 96.02           C  
ATOM   1585  CD2 LEU A 220       7.398  -7.000  22.236  1.00 96.02           C  
ATOM   1586  N   LEU A 221       3.770  -4.809  18.906  1.00 95.63           N  
ATOM   1587  CA  LEU A 221       3.250  -4.791  17.539  1.00 95.63           C  
ATOM   1588  C   LEU A 221       3.724  -3.563  16.758  1.00 95.63           C  
ATOM   1589  CB  LEU A 221       1.720  -4.841  17.590  1.00 95.63           C  
ATOM   1590  O   LEU A 221       4.123  -3.689  15.603  1.00 95.63           O  
ATOM   1591  CG  LEU A 221       1.057  -4.875  16.203  1.00 95.63           C  
ATOM   1592  CD1 LEU A 221       1.430  -6.122  15.398  1.00 95.63           C  
ATOM   1593  CD2 LEU A 221      -0.450  -4.856  16.405  1.00 95.63           C  
ATOM   1594  N   SER A 222       3.714  -2.387  17.390  1.00 95.40           N  
ATOM   1595  CA  SER A 222       4.210  -1.151  16.777  1.00 95.40           C  
ATOM   1596  C   SER A 222       5.701  -1.266  16.476  1.00 95.40           C  
ATOM   1597  CB  SER A 222       3.978   0.065  17.679  1.00 95.40           C  
ATOM   1598  O   SER A 222       6.129  -0.905  15.386  1.00 95.40           O  
ATOM   1599  OG  SER A 222       2.613   0.201  18.013  1.00 95.40           O  
ATOM   1600  N   GLY A 223       6.486  -1.829  17.401  1.00 96.55           N  
ATOM   1601  CA  GLY A 223       7.902  -2.118  17.191  1.00 96.55           C  
ATOM   1602  C   GLY A 223       8.130  -3.124  16.062  1.00 96.55           C  
ATOM   1603  O   GLY A 223       8.983  -2.895  15.211  1.00 96.55           O  
ATOM   1604  N   ALA A 224       7.327  -4.189  15.991  1.00 96.97           N  
ATOM   1605  CA  ALA A 224       7.402  -5.178  14.919  1.00 96.97           C  
ATOM   1606  C   ALA A 224       7.105  -4.561  13.544  1.00 96.97           C  
ATOM   1607  CB  ALA A 224       6.439  -6.329  15.235  1.00 96.97           C  
ATOM   1608  O   ALA A 224       7.890  -4.728  12.611  1.00 96.97           O  
ATOM   1609  N   MET A 225       6.014  -3.793  13.437  1.00 95.21           N  
ATOM   1610  CA  MET A 225       5.641  -3.077  12.214  1.00 95.21           C  
ATOM   1611  C   MET A 225       6.680  -2.025  11.832  1.00 95.21           C  
ATOM   1612  CB  MET A 225       4.258  -2.421  12.379  1.00 95.21           C  
ATOM   1613  O   MET A 225       7.035  -1.928  10.661  1.00 95.21           O  
ATOM   1614  CG  MET A 225       3.130  -3.452  12.318  1.00 95.21           C  
ATOM   1615  SD  MET A 225       3.017  -4.295  10.714  1.00 95.21           S  
ATOM   1616  CE  MET A 225       1.941  -5.673  11.163  1.00 95.21           C  
ATOM   1617  N   PHE A 226       7.214  -1.283  12.807  1.00 96.07           N  
ATOM   1618  CA  PHE A 226       8.278  -0.312  12.576  1.00 96.07           C  
ATOM   1619  C   PHE A 226       9.505  -0.998  11.986  1.00 96.07           C  
ATOM   1620  CB  PHE A 226       8.647   0.411  13.880  1.00 96.07           C  
ATOM   1621  O   PHE A 226       9.976  -0.607  10.925  1.00 96.07           O  
ATOM   1622  CG  PHE A 226       9.765   1.427  13.726  1.00 96.07           C  
ATOM   1623  CD1 PHE A 226      11.114   1.020  13.778  1.00 96.07           C  
ATOM   1624  CD2 PHE A 226       9.459   2.786  13.535  1.00 96.07           C  
ATOM   1625  CE1 PHE A 226      12.144   1.960  13.598  1.00 96.07           C  
ATOM   1626  CE2 PHE A 226      10.492   3.730  13.403  1.00 96.07           C  
ATOM   1627  CZ  PHE A 226      11.834   3.315  13.404  1.00 96.07           C  
ATOM   1628  N   CYS A 227      10.006  -2.042  12.649  1.00 96.87           N  
ATOM   1629  CA  CYS A 227      11.201  -2.751  12.218  1.00 96.87           C  
ATOM   1630  C   CYS A 227      11.019  -3.398  10.842  1.00 96.87           C  
ATOM   1631  CB  CYS A 227      11.566  -3.794  13.281  1.00 96.87           C  
ATOM   1632  O   CYS A 227      11.931  -3.331  10.020  1.00 96.87           O  
ATOM   1633  SG  CYS A 227      12.260  -3.006  14.763  1.00 96.87           S  
ATOM   1634  N   LEU A 228       9.842  -3.970  10.571  1.00 95.45           N  
ATOM   1635  CA  LEU A 228       9.530  -4.574   9.281  1.00 95.45           C  
ATOM   1636  C   LEU A 228       9.515  -3.522   8.171  1.00 95.45           C  
ATOM   1637  CB  LEU A 228       8.179  -5.306   9.381  1.00 95.45           C  
ATOM   1638  O   LEU A 228      10.274  -3.623   7.212  1.00 95.45           O  
ATOM   1639  CG  LEU A 228       7.737  -5.979   8.069  1.00 95.45           C  
ATOM   1640  CD1 LEU A 228       8.728  -7.050   7.608  1.00 95.45           C  
ATOM   1641  CD2 LEU A 228       6.376  -6.639   8.271  1.00 95.45           C  
ATOM   1642  N   VAL A 229       8.670  -2.500   8.311  1.00 92.52           N  
ATOM   1643  CA  VAL A 229       8.464  -1.489   7.269  1.00 92.52           C  
ATOM   1644  C   VAL A 229       9.731  -0.662   7.068  1.00 92.52           C  
ATOM   1645  CB  VAL A 229       7.242  -0.615   7.608  1.00 92.52           C  
ATOM   1646  O   VAL A 229      10.138  -0.438   5.934  1.00 92.52           O  
ATOM   1647  CG1 VAL A 229       7.052   0.542   6.623  1.00 92.52           C  
ATOM   1648  CG2 VAL A 229       5.958  -1.457   7.578  1.00 92.52           C  
ATOM   1649  N   TRP A 230      10.412  -0.265   8.146  1.00 92.77           N  
ATOM   1650  CA  TRP A 230      11.672   0.471   8.053  1.00 92.77           C  
ATOM   1651  C   TRP A 230      12.791  -0.358   7.421  1.00 92.77           C  
ATOM   1652  CB  TRP A 230      12.097   0.952   9.440  1.00 92.77           C  
ATOM   1653  O   TRP A 230      13.510   0.145   6.557  1.00 92.77           O  
ATOM   1654  CG  TRP A 230      13.282   1.854   9.409  1.00 92.77           C  
ATOM   1655  CD1 TRP A 230      14.523   1.557   9.851  1.00 92.77           C  
ATOM   1656  CD2 TRP A 230      13.359   3.197   8.853  1.00 92.77           C  
ATOM   1657  CE2 TRP A 230      14.691   3.676   9.022  1.00 92.77           C  
ATOM   1658  CE3 TRP A 230      12.434   4.057   8.224  1.00 92.77           C  
ATOM   1659  NE1 TRP A 230      15.350   2.644   9.653  1.00 92.77           N  
ATOM   1660  CH2 TRP A 230      14.140   5.783   7.972  1.00 92.77           C  
ATOM   1661  CZ2 TRP A 230      15.088   4.951   8.595  1.00 92.77           C  
ATOM   1662  CZ3 TRP A 230      12.820   5.338   7.789  1.00 92.77           C  
ATOM   1663  N   GLY A 231      12.910  -1.632   7.814  1.00 93.65           N  
ATOM   1664  CA  GLY A 231      13.859  -2.567   7.219  1.00 93.65           C  
ATOM   1665  C   GLY A 231      13.648  -2.696   5.713  1.00 93.65           C  
ATOM   1666  O   GLY A 231      14.603  -2.552   4.960  1.00 93.65           O  
ATOM   1667  N   LEU A 232      12.399  -2.866   5.267  1.00 90.55           N  
ATOM   1668  CA  LEU A 232      12.050  -2.959   3.845  1.00 90.55           C  
ATOM   1669  C   LEU A 232      12.297  -1.651   3.084  1.00 90.55           C  
ATOM   1670  CB  LEU A 232      10.578  -3.384   3.707  1.00 90.55           C  
ATOM   1671  O   LEU A 232      12.855  -1.679   1.993  1.00 90.55           O  
ATOM   1672  CG  LEU A 232      10.288  -4.820   4.172  1.00 90.55           C  
ATOM   1673  CD1 LEU A 232       8.777  -5.046   4.189  1.00 90.55           C  
ATOM   1674  CD2 LEU A 232      10.940  -5.868   3.270  1.00 90.55           C  
ATOM   1675  N   ILE A 233      11.940  -0.504   3.668  1.00 86.32           N  
ATOM   1676  CA  ILE A 233      12.171   0.818   3.066  1.00 86.32           C  
ATOM   1677  C   ILE A 233      13.666   1.085   2.855  1.00 86.32           C  
ATOM   1678  CB  ILE A 233      11.518   1.905   3.953  1.00 86.32           C  
ATOM   1679  O   ILE A 233      14.051   1.697   1.859  1.00 86.32           O  
ATOM   1680  CG1 ILE A 233       9.985   1.897   3.756  1.00 86.32           C  
ATOM   1681  CG2 ILE A 233      12.067   3.316   3.675  1.00 86.32           C  
ATOM   1682  CD1 ILE A 233       9.225   2.765   4.768  1.00 86.32           C  
ATOM   1683  N   LYS A 234      14.520   0.680   3.804  1.00 87.61           N  
ATOM   1684  CA  LYS A 234      15.964   0.949   3.753  1.00 87.61           C  
ATOM   1685  C   LYS A 234      16.787  -0.159   3.107  1.00 87.61           C  
ATOM   1686  CB  LYS A 234      16.481   1.315   5.152  1.00 87.61           C  
ATOM   1687  O   LYS A 234      17.925   0.116   2.732  1.00 87.61           O  
ATOM   1688  CG  LYS A 234      15.984   2.674   5.677  1.00 87.61           C  
ATOM   1689  CD  LYS A 234      16.466   3.842   4.797  1.00 87.61           C  
ATOM   1690  CE  LYS A 234      16.039   5.200   5.360  1.00 87.61           C  
ATOM   1691  NZ  LYS A 234      16.392   6.312   4.431  1.00 87.61           N  
ATOM   1692  N   ALA A 235      16.225  -1.351   2.911  1.00 86.98           N  
ATOM   1693  CA  ALA A 235      16.913  -2.475   2.286  1.00 86.98           C  
ATOM   1694  C   ALA A 235      17.539  -2.141   0.917  1.00 86.98           C  
ATOM   1695  CB  ALA A 235      15.970  -3.682   2.196  1.00 86.98           C  
ATOM   1696  O   ALA A 235      18.698  -2.508   0.730  1.00 86.98           O  
ATOM   1697  N   PRO A 236      16.882  -1.396  -0.001  1.00 78.80           N  
ATOM   1698  CA  PRO A 236      17.511  -1.007  -1.267  1.00 78.80           C  
ATOM   1699  C   PRO A 236      18.747  -0.118  -1.077  1.00 78.80           C  
ATOM   1700  CB  PRO A 236      16.421  -0.283  -2.068  1.00 78.80           C  
ATOM   1701  O   PRO A 236      19.736  -0.274  -1.778  1.00 78.80           O  
ATOM   1702  CG  PRO A 236      15.120  -0.830  -1.487  1.00 78.80           C  
ATOM   1703  CD  PRO A 236      15.475  -1.011  -0.016  1.00 78.80           C  
ATOM   1704  N   ALA A 237      18.724   0.785  -0.091  1.00 80.85           N  
ATOM   1705  CA  ALA A 237      19.816   1.730   0.148  1.00 80.85           C  
ATOM   1706  C   ALA A 237      20.975   1.134   0.964  1.00 80.85           C  
ATOM   1707  CB  ALA A 237      19.229   2.962   0.849  1.00 80.85           C  
ATOM   1708  O   ALA A 237      22.124   1.534   0.796  1.00 80.85           O  
ATOM   1709  N   TRP A 238      20.687   0.231   1.904  1.00 85.35           N  
ATOM   1710  CA  TRP A 238      21.714  -0.421   2.723  1.00 85.35           C  
ATOM   1711  C   TRP A 238      22.255  -1.699   2.087  1.00 85.35           C  
ATOM   1712  CB  TRP A 238      21.151  -0.702   4.119  1.00 85.35           C  
ATOM   1713  O   TRP A 238      23.377  -2.087   2.389  1.00 85.35           O  
ATOM   1714  CG  TRP A 238      20.787   0.492   4.948  1.00 85.35           C  
ATOM   1715  CD1 TRP A 238      21.215   1.763   4.767  1.00 85.35           C  
ATOM   1716  CD2 TRP A 238      19.893   0.534   6.095  1.00 85.35           C  
ATOM   1717  CE2 TRP A 238      19.846   1.874   6.586  1.00 85.35           C  
ATOM   1718  CE3 TRP A 238      19.087  -0.423   6.745  1.00 85.35           C  
ATOM   1719  NE1 TRP A 238      20.669   2.582   5.736  1.00 85.35           N  
ATOM   1720  CH2 TRP A 238      18.289   1.254   8.327  1.00 85.35           C  
ATOM   1721  CZ2 TRP A 238      19.069   2.239   7.696  1.00 85.35           C  
ATOM   1722  CZ3 TRP A 238      18.284  -0.064   7.840  1.00 85.35           C  
ATOM   1723  N   GLY A 239      21.475  -2.339   1.219  1.00 83.82           N  
ATOM   1724  CA  GLY A 239      21.713  -3.688   0.729  1.00 83.82           C  
ATOM   1725  C   GLY A 239      21.013  -4.738   1.595  1.00 83.82           C  
ATOM   1726  O   GLY A 239      20.892  -4.617   2.817  1.00 83.82           O  
ATOM   1727  N   TRP A 240      20.560  -5.815   0.956  1.00 85.14           N  
ATOM   1728  CA  TRP A 240      19.807  -6.890   1.614  1.00 85.14           C  
ATOM   1729  C   TRP A 240      20.660  -7.782   2.517  1.00 85.14           C  
ATOM   1730  CB  TRP A 240      19.088  -7.703   0.539  1.00 85.14           C  
ATOM   1731  O   TRP A 240      20.154  -8.323   3.496  1.00 85.14           O  
ATOM   1732  CG  TRP A 240      17.932  -6.955  -0.030  1.00 85.14           C  
ATOM   1733  CD1 TRP A 240      17.978  -6.063  -1.044  1.00 85.14           C  
ATOM   1734  CD2 TRP A 240      16.550  -6.974   0.434  1.00 85.14           C  
ATOM   1735  CE2 TRP A 240      15.798  -6.082  -0.381  1.00 85.14           C  
ATOM   1736  CE3 TRP A 240      15.857  -7.656   1.458  1.00 85.14           C  
ATOM   1737  NE1 TRP A 240      16.734  -5.491  -1.199  1.00 85.14           N  
ATOM   1738  CH2 TRP A 240      13.742  -6.664   0.747  1.00 85.14           C  
ATOM   1739  CZ2 TRP A 240      14.411  -5.945  -0.259  1.00 85.14           C  
ATOM   1740  CZ3 TRP A 240      14.468  -7.496   1.618  1.00 85.14           C  
ATOM   1741  N   GLY A 241      21.955  -7.904   2.216  1.00 89.33           N  
ATOM   1742  CA  GLY A 241      22.928  -8.611   3.055  1.00 89.33           C  
ATOM   1743  C   GLY A 241      23.531  -7.756   4.175  1.00 89.33           C  
ATOM   1744  O   GLY A 241      24.301  -8.273   4.982  1.00 89.33           O  
ATOM   1745  N   ASP A 242      23.217  -6.458   4.231  1.00 92.38           N  
ATOM   1746  CA  ASP A 242      23.755  -5.561   5.251  1.00 92.38           C  
ATOM   1747  C   ASP A 242      23.173  -5.892   6.632  1.00 92.38           C  
ATOM   1748  CB  ASP A 242      23.523  -4.103   4.842  1.00 92.38           C  
ATOM   1749  O   ASP A 242      21.974  -6.147   6.797  1.00 92.38           O  
ATOM   1750  CG  ASP A 242      24.163  -3.087   5.794  1.00 92.38           C  
ATOM   1751  OD1 ASP A 242      23.605  -2.849   6.888  1.00 92.38           O  
ATOM   1752  OD2 ASP A 242      25.203  -2.476   5.473  1.00 92.38           O  
ATOM   1753  N   LEU A 243      24.037  -5.862   7.649  1.00 96.32           N  
ATOM   1754  CA  LEU A 243      23.680  -6.196   9.028  1.00 96.32           C  
ATOM   1755  C   LEU A 243      22.561  -5.308   9.588  1.00 96.32           C  
ATOM   1756  CB  LEU A 243      24.929  -6.080   9.919  1.00 96.32           C  
ATOM   1757  O   LEU A 243      21.819  -5.761  10.456  1.00 96.32           O  
ATOM   1758  CG  LEU A 243      25.995  -7.165   9.688  1.00 96.32           C  
ATOM   1759  CD1 LEU A 243      27.238  -6.831  10.515  1.00 96.32           C  
ATOM   1760  CD2 LEU A 243      25.505  -8.553  10.108  1.00 96.32           C  
ATOM   1761  N   ARG A 244      22.405  -4.067   9.106  1.00 96.00           N  
ATOM   1762  CA  ARG A 244      21.303  -3.180   9.507  1.00 96.00           C  
ATOM   1763  C   ARG A 244      19.979  -3.709   8.974  1.00 96.00           C  
ATOM   1764  CB  ARG A 244      21.544  -1.744   9.018  1.00 96.00           C  
ATOM   1765  O   ARG A 244      19.049  -3.869   9.758  1.00 96.00           O  
ATOM   1766  CG  ARG A 244      22.799  -1.105   9.635  1.00 96.00           C  
ATOM   1767  CD  ARG A 244      23.182   0.180   8.895  1.00 96.00           C  
ATOM   1768  NE  ARG A 244      23.767  -0.129   7.580  1.00 96.00           N  
ATOM   1769  NH1 ARG A 244      24.294   1.999   6.917  1.00 96.00           N  
ATOM   1770  NH2 ARG A 244      24.807   0.260   5.606  1.00 96.00           N  
ATOM   1771  CZ  ARG A 244      24.280   0.710   6.705  1.00 96.00           C  
ATOM   1772  N   THR A 245      19.904  -4.033   7.683  1.00 94.59           N  
ATOM   1773  CA  THR A 245      18.699  -4.599   7.057  1.00 94.59           C  
ATOM   1774  C   THR A 245      18.305  -5.904   7.740  1.00 94.59           C  
ATOM   1775  CB  THR A 245      18.918  -4.850   5.557  1.00 94.59           C  
ATOM   1776  O   THR A 245      17.191  -6.029   8.250  1.00 94.59           O  
ATOM   1777  CG2 THR A 245      17.626  -5.287   4.872  1.00 94.59           C  
ATOM   1778  OG1 THR A 245      19.358  -3.667   4.936  1.00 94.59           O  
ATOM   1779  N   LEU A 246      19.246  -6.848   7.839  1.00 96.14           N  
ATOM   1780  CA  LEU A 246      19.017  -8.135   8.497  1.00 96.14           C  
ATOM   1781  C   LEU A 246      18.670  -7.965   9.980  1.00 96.14           C  
ATOM   1782  CB  LEU A 246      20.263  -9.021   8.326  1.00 96.14           C  
ATOM   1783  O   LEU A 246      17.792  -8.659  10.484  1.00 96.14           O  
ATOM   1784  CG  LEU A 246      20.574  -9.428   6.873  1.00 96.14           C  
ATOM   1785  CD1 LEU A 246      21.860 -10.253   6.856  1.00 96.14           C  
ATOM   1786  CD2 LEU A 246      19.452 -10.266   6.256  1.00 96.14           C  
ATOM   1787  N   GLY A 247      19.304  -7.012  10.666  1.00 97.64           N  
ATOM   1788  CA  GLY A 247      19.020  -6.678  12.059  1.00 97.64           C  
ATOM   1789  C   GLY A 247      17.592  -6.176  12.268  1.00 97.64           C  
ATOM   1790  O   GLY A 247      16.914  -6.644  13.180  1.00 97.64           O  
ATOM   1791  N   PHE A 248      17.098  -5.285  11.403  1.00 96.56           N  
ATOM   1792  CA  PHE A 248      15.714  -4.806  11.456  1.00 96.56           C  
ATOM   1793  C   PHE A 248      14.704  -5.911  11.128  1.00 96.56           C  
ATOM   1794  CB  PHE A 248      15.535  -3.589  10.535  1.00 96.56           C  
ATOM   1795  O   PHE A 248      13.713  -6.054  11.842  1.00 96.56           O  
ATOM   1796  CG  PHE A 248      15.858  -2.269  11.209  1.00 96.56           C  
ATOM   1797  CD1 PHE A 248      14.968  -1.739  12.158  1.00 96.56           C  
ATOM   1798  CD2 PHE A 248      17.041  -1.572  10.914  1.00 96.56           C  
ATOM   1799  CE1 PHE A 248      15.257  -0.527  12.808  1.00 96.56           C  
ATOM   1800  CE2 PHE A 248      17.339  -0.362  11.563  1.00 96.56           C  
ATOM   1801  CZ  PHE A 248      16.445   0.164  12.511  1.00 96.56           C  
ATOM   1802  N   LEU A 249      14.961  -6.741  10.113  1.00 95.41           N  
ATOM   1803  CA  LEU A 249      14.075  -7.862   9.780  1.00 95.41           C  
ATOM   1804  C   LEU A 249      14.050  -8.922  10.893  1.00 95.41           C  
ATOM   1805  CB  LEU A 249      14.495  -8.470   8.431  1.00 95.41           C  
ATOM   1806  O   LEU A 249      12.979  -9.391  11.277  1.00 95.41           O  
ATOM   1807  CG  LEU A 249      14.331  -7.533   7.217  1.00 95.41           C  
ATOM   1808  CD1 LEU A 249      14.799  -8.261   5.956  1.00 95.41           C  
ATOM   1809  CD2 LEU A 249      12.886  -7.073   7.007  1.00 95.41           C  
ATOM   1810  N   ALA A 250      15.204  -9.249  11.479  1.00 97.38           N  
ATOM   1811  CA  ALA A 250      15.287 -10.145  12.629  1.00 97.38           C  
ATOM   1812  C   ALA A 250      14.562  -9.559  13.851  1.00 97.38           C  
ATOM   1813  CB  ALA A 250      16.762 -10.434  12.931  1.00 97.38           C  
ATOM   1814  O   ALA A 250      13.789 -10.262  14.502  1.00 97.38           O  
ATOM   1815  N   ALA A 251      14.742  -8.264  14.133  1.00 98.02           N  
ATOM   1816  CA  ALA A 251      14.025  -7.572  15.200  1.00 98.02           C  
ATOM   1817  C   ALA A 251      12.506  -7.593  14.975  1.00 98.02           C  
ATOM   1818  CB  ALA A 251      14.552  -6.138  15.319  1.00 98.02           C  
ATOM   1819  O   ALA A 251      11.763  -7.820  15.928  1.00 98.02           O  
ATOM   1820  N   ALA A 252      12.041  -7.437  13.732  1.00 96.87           N  
ATOM   1821  CA  ALA A 252      10.627  -7.557  13.393  1.00 96.87           C  
ATOM   1822  C   ALA A 252      10.086  -8.960  13.705  1.00 96.87           C  
ATOM   1823  CB  ALA A 252      10.423  -7.193  11.921  1.00 96.87           C  
ATOM   1824  O   ALA A 252       9.069  -9.082  14.386  1.00 96.87           O  
ATOM   1825  N   VAL A 253      10.785 -10.020  13.280  1.00 97.12           N  
ATOM   1826  CA  VAL A 253      10.399 -11.416  13.564  1.00 97.12           C  
ATOM   1827  C   VAL A 253      10.342 -11.681  15.071  1.00 97.12           C  
ATOM   1828  CB  VAL A 253      11.361 -12.402  12.867  1.00 97.12           C  
ATOM   1829  O   VAL A 253       9.358 -12.231  15.567  1.00 97.12           O  
ATOM   1830  CG1 VAL A 253      11.117 -13.861  13.282  1.00 97.12           C  
ATOM   1831  CG2 VAL A 253      11.197 -12.333  11.344  1.00 97.12           C  
ATOM   1832  N   LEU A 254      11.362 -11.248  15.817  1.00 97.92           N  
ATOM   1833  CA  LEU A 254      11.411 -11.402  17.272  1.00 97.92           C  
ATOM   1834  C   LEU A 254      10.294 -10.615  17.970  1.00 97.92           C  
ATOM   1835  CB  LEU A 254      12.790 -10.954  17.786  1.00 97.92           C  
ATOM   1836  O   LEU A 254       9.669 -11.131  18.897  1.00 97.92           O  
ATOM   1837  CG  LEU A 254      13.962 -11.865  17.376  1.00 97.92           C  
ATOM   1838  CD1 LEU A 254      15.275 -11.224  17.826  1.00 97.92           C  
ATOM   1839  CD2 LEU A 254      13.863 -13.258  18.001  1.00 97.92           C  
ATOM   1840  N   ALA A 255      10.003  -9.397  17.513  1.00 97.22           N  
ATOM   1841  CA  ALA A 255       8.930  -8.573  18.056  1.00 97.22           C  
ATOM   1842  C   ALA A 255       7.540  -9.155  17.743  1.00 97.22           C  
ATOM   1843  CB  ALA A 255       9.102  -7.142  17.541  1.00 97.22           C  
ATOM   1844  O   ALA A 255       6.693  -9.171  18.634  1.00 97.22           O  
ATOM   1845  N   PHE A 256       7.310  -9.718  16.549  1.00 95.80           N  
ATOM   1846  CA  PHE A 256       6.076 -10.452  16.231  1.00 95.80           C  
ATOM   1847  C   PHE A 256       5.912 -11.717  17.079  1.00 95.80           C  
ATOM   1848  CB  PHE A 256       6.029 -10.826  14.740  1.00 95.80           C  
ATOM   1849  O   PHE A 256       4.813 -11.996  17.569  1.00 95.80           O  
ATOM   1850  CG  PHE A 256       5.587  -9.705  13.826  1.00 95.80           C  
ATOM   1851  CD1 PHE A 256       4.330  -9.103  14.022  1.00 95.80           C  
ATOM   1852  CD2 PHE A 256       6.410  -9.273  12.771  1.00 95.80           C  
ATOM   1853  CE1 PHE A 256       3.917  -8.051  13.190  1.00 95.80           C  
ATOM   1854  CE2 PHE A 256       6.003  -8.209  11.950  1.00 95.80           C  
ATOM   1855  CZ  PHE A 256       4.758  -7.595  12.160  1.00 95.80           C  
ATOM   1856  N   ALA A 257       6.993 -12.467  17.306  1.00 95.91           N  
ATOM   1857  CA  ALA A 257       6.974 -13.622  18.199  1.00 95.91           C  
ATOM   1858  C   ALA A 257       6.661 -13.195  19.644  1.00 95.91           C  
ATOM   1859  CB  ALA A 257       8.316 -14.356  18.088  1.00 95.91           C  
ATOM   1860  O   ALA A 257       5.778 -13.764  20.286  1.00 95.91           O  
ATOM   1861  N   GLY A 258       7.318 -12.138  20.130  1.00 96.47           N  
ATOM   1862  CA  GLY A 258       7.064 -11.545  21.442  1.00 96.47           C  
ATOM   1863  C   GLY A 258       5.627 -11.041  21.596  1.00 96.47           C  
ATOM   1864  O   GLY A 258       4.990 -11.322  22.610  1.00 96.47           O  
ATOM   1865  N   PHE A 259       5.090 -10.365  20.578  1.00 94.94           N  
ATOM   1866  CA  PHE A 259       3.694  -9.931  20.516  1.00 94.94           C  
ATOM   1867  C   PHE A 259       2.740 -11.123  20.625  1.00 94.94           C  
ATOM   1868  CB  PHE A 259       3.454  -9.158  19.210  1.00 94.94           C  
ATOM   1869  O   PHE A 259       1.865 -11.130  21.486  1.00 94.94           O  
ATOM   1870  CG  PHE A 259       1.998  -8.820  18.971  1.00 94.94           C  
ATOM   1871  CD1 PHE A 259       1.267  -9.500  17.979  1.00 94.94           C  
ATOM   1872  CD2 PHE A 259       1.358  -7.866  19.780  1.00 94.94           C  
ATOM   1873  CE1 PHE A 259      -0.095  -9.210  17.786  1.00 94.94           C  
ATOM   1874  CE2 PHE A 259      -0.003  -7.576  19.588  1.00 94.94           C  
ATOM   1875  CZ  PHE A 259      -0.728  -8.240  18.584  1.00 94.94           C  
ATOM   1876  N   THR A 260       2.963 -12.173  19.834  1.00 93.51           N  
ATOM   1877  CA  THR A 260       2.133 -13.388  19.851  1.00 93.51           C  
ATOM   1878  C   THR A 260       2.141 -14.055  21.231  1.00 93.51           C  
ATOM   1879  CB  THR A 260       2.616 -14.380  18.781  1.00 93.51           C  
ATOM   1880  O   THR A 260       1.091 -14.410  21.769  1.00 93.51           O  
ATOM   1881  CG2 THR A 260       1.687 -15.586  18.654  1.00 93.51           C  
ATOM   1882  OG1 THR A 260       2.647 -13.756  17.517  1.00 93.51           O  
ATOM   1883  N   LEU A 261       3.315 -14.169  21.861  1.00 94.14           N  
ATOM   1884  CA  LEU A 261       3.439 -14.700  23.221  1.00 94.14           C  
ATOM   1885  C   LEU A 261       2.727 -13.811  24.250  1.00 94.14           C  
ATOM   1886  CB  LEU A 261       4.928 -14.839  23.581  1.00 94.14           C  
ATOM   1887  O   LEU A 261       2.059 -14.329  25.147  1.00 94.14           O  
ATOM   1888  CG  LEU A 261       5.683 -15.932  22.803  1.00 94.14           C  
ATOM   1889  CD1 LEU A 261       7.177 -15.823  23.109  1.00 94.14           C  
ATOM   1890  CD2 LEU A 261       5.211 -17.337  23.183  1.00 94.14           C  
ATOM   1891  N   ARG A 262       2.836 -12.485  24.123  1.00 94.47           N  
ATOM   1892  CA  ARG A 262       2.199 -11.528  25.035  1.00 94.47           C  
ATOM   1893  C   ARG A 262       0.677 -11.552  24.925  1.00 94.47           C  
ATOM   1894  CB  ARG A 262       2.767 -10.120  24.776  1.00 94.47           C  
ATOM   1895  O   ARG A 262       0.015 -11.555  25.962  1.00 94.47           O  
ATOM   1896  CG  ARG A 262       2.141  -9.021  25.650  1.00 94.47           C  
ATOM   1897  CD  ARG A 262       2.321  -9.296  27.154  1.00 94.47           C  
ATOM   1898  NE  ARG A 262       1.616  -8.301  27.977  1.00 94.47           N  
ATOM   1899  NH1 ARG A 262      -0.512  -9.089  27.623  1.00 94.47           N  
ATOM   1900  NH2 ARG A 262      -0.230  -7.211  28.717  1.00 94.47           N  
ATOM   1901  CZ  ARG A 262       0.309  -8.222  28.119  1.00 94.47           C  
ATOM   1902  N   GLU A 263       0.144 -11.602  23.710  1.00 91.38           N  
ATOM   1903  CA  GLU A 263      -1.294 -11.671  23.430  1.00 91.38           C  
ATOM   1904  C   GLU A 263      -1.902 -12.979  23.940  1.00 91.38           C  
ATOM   1905  CB  GLU A 263      -1.525 -11.543  21.920  1.00 91.38           C  
ATOM   1906  O   GLU A 263      -2.999 -12.969  24.489  1.00 91.38           O  
ATOM   1907  CG  GLU A 263      -1.304 -10.113  21.410  1.00 91.38           C  
ATOM   1908  CD  GLU A 263      -2.420  -9.152  21.825  1.00 91.38           C  
ATOM   1909  OE1 GLU A 263      -2.151  -8.075  22.398  1.00 91.38           O  
ATOM   1910  OE2 GLU A 263      -3.589  -9.459  21.540  1.00 91.38           O  
ATOM   1911  N   SER A 264      -1.164 -14.096  23.871  1.00 90.09           N  
ATOM   1912  CA  SER A 264      -1.628 -15.387  24.408  1.00 90.09           C  
ATOM   1913  C   SER A 264      -1.857 -15.395  25.927  1.00 90.09           C  
ATOM   1914  CB  SER A 264      -0.654 -16.506  24.022  1.00 90.09           C  
ATOM   1915  O   SER A 264      -2.548 -16.271  26.442  1.00 90.09           O  
ATOM   1916  OG  SER A 264       0.526 -16.499  24.807  1.00 90.09           O  
ATOM   1917  N   ARG A 265      -1.274 -14.427  26.647  1.00 90.61           N  
ATOM   1918  CA  ARG A 265      -1.361 -14.278  28.109  1.00 90.61           C  
ATOM   1919  C   ARG A 265      -2.113 -13.016  28.534  1.00 90.61           C  
ATOM   1920  CB  ARG A 265       0.056 -14.281  28.704  1.00 90.61           C  
ATOM   1921  O   ARG A 265      -2.254 -12.770  29.729  1.00 90.61           O  
ATOM   1922  CG  ARG A 265       0.830 -15.570  28.403  1.00 90.61           C  
ATOM   1923  CD  ARG A 265       2.232 -15.485  29.007  1.00 90.61           C  
ATOM   1924  NE  ARG A 265       3.038 -16.661  28.641  1.00 90.61           N  
ATOM   1925  NH1 ARG A 265       4.949 -16.071  29.766  1.00 90.61           N  
ATOM   1926  NH2 ARG A 265       4.896 -17.975  28.602  1.00 90.61           N  
ATOM   1927  CZ  ARG A 265       4.286 -16.896  29.004  1.00 90.61           C  
ATOM   1928  N   ALA A 266      -2.528 -12.188  27.579  1.00 87.89           N  
ATOM   1929  CA  ALA A 266      -3.187 -10.924  27.853  1.00 87.89           C  
ATOM   1930  C   ALA A 266      -4.600 -11.163  28.385  1.00 87.89           C  
ATOM   1931  CB  ALA A 266      -3.239 -10.096  26.563  1.00 87.89           C  
ATOM   1932  O   ALA A 266      -5.353 -11.947  27.816  1.00 87.89           O  
ATOM   1933  N   THR A 267      -4.991 -10.428  29.425  1.00 84.82           N  
ATOM   1934  CA  THR A 267      -6.393 -10.395  29.868  1.00 84.82           C  
ATOM   1935  C   THR A 267      -7.283  -9.674  28.852  1.00 84.82           C  
ATOM   1936  CB  THR A 267      -6.509  -9.696  31.230  1.00 84.82           C  
ATOM   1937  O   THR A 267      -8.417 -10.076  28.634  1.00 84.82           O  
ATOM   1938  CG2 THR A 267      -7.852  -9.950  31.911  1.00 84.82           C  
ATOM   1939  OG1 THR A 267      -5.507 -10.156  32.109  1.00 84.82           O  
ATOM   1940  N   GLU A 268      -6.758  -8.617  28.223  1.00 84.82           N  
ATOM   1941  CA  GLU A 268      -7.455  -7.760  27.249  1.00 84.82           C  
ATOM   1942  C   GLU A 268      -6.575  -7.557  25.994  1.00 84.82           C  
ATOM   1943  CB  GLU A 268      -7.838  -6.438  27.934  1.00 84.82           C  
ATOM   1944  O   GLU A 268      -6.050  -6.455  25.768  1.00 84.82           O  
ATOM   1945  CG  GLU A 268      -9.063  -6.576  28.859  1.00 84.82           C  
ATOM   1946  CD  GLU A 268     -10.412  -6.508  28.123  1.00 84.82           C  
ATOM   1947  OE1 GLU A 268     -11.417  -6.233  28.822  1.00 84.82           O  
ATOM   1948  OE2 GLU A 268     -10.417  -6.569  26.875  1.00 84.82           O  
ATOM   1949  N   PRO A 269      -6.355  -8.630  25.205  1.00 88.99           N  
ATOM   1950  CA  PRO A 269      -5.466  -8.638  24.040  1.00 88.99           C  
ATOM   1951  C   PRO A 269      -5.785  -7.521  23.033  1.00 88.99           C  
ATOM   1952  CB  PRO A 269      -5.608 -10.039  23.424  1.00 88.99           C  
ATOM   1953  O   PRO A 269      -6.940  -7.120  22.864  1.00 88.99           O  
ATOM   1954  CG  PRO A 269      -6.833 -10.671  24.060  1.00 88.99           C  
ATOM   1955  CD  PRO A 269      -6.988  -9.934  25.375  1.00 88.99           C  
ATOM   1956  N   LEU A 270      -4.767  -6.957  22.374  1.00 87.77           N  
ATOM   1957  CA  LEU A 270      -4.940  -6.035  21.244  1.00 87.77           C  
ATOM   1958  C   LEU A 270      -5.621  -6.734  20.062  1.00 87.77           C  
ATOM   1959  CB  LEU A 270      -3.568  -5.464  20.846  1.00 87.77           C  
ATOM   1960  O   LEU A 270      -6.534  -6.167  19.469  1.00 87.77           O  
ATOM   1961  CG  LEU A 270      -3.578  -4.504  19.639  1.00 87.77           C  
ATOM   1962  CD1 LEU A 270      -4.426  -3.257  19.871  1.00 87.77           C  
ATOM   1963  CD2 LEU A 270      -2.156  -4.035  19.361  1.00 87.77           C  
ATOM   1964  N   MET A 271      -5.190  -7.957  19.763  1.00 87.38           N  
ATOM   1965  CA  MET A 271      -5.754  -8.836  18.746  1.00 87.38           C  
ATOM   1966  C   MET A 271      -5.877 -10.244  19.330  1.00 87.38           C  
ATOM   1967  CB  MET A 271      -4.868  -8.870  17.495  1.00 87.38           C  
ATOM   1968  O   MET A 271      -4.912 -11.013  19.284  1.00 87.38           O  
ATOM   1969  CG  MET A 271      -5.007  -7.599  16.665  1.00 87.38           C  
ATOM   1970  SD  MET A 271      -4.316  -7.707  14.994  1.00 87.38           S  
ATOM   1971  CE  MET A 271      -2.570  -7.963  15.396  1.00 87.38           C  
ATOM   1972  N   PRO A 272      -7.059 -10.622  19.854  1.00 87.79           N  
ATOM   1973  CA  PRO A 272      -7.261 -11.957  20.392  1.00 87.79           C  
ATOM   1974  C   PRO A 272      -6.871 -13.015  19.355  1.00 87.79           C  
ATOM   1975  CB  PRO A 272      -8.745 -12.046  20.772  1.00 87.79           C  
ATOM   1976  O   PRO A 272      -7.476 -13.100  18.287  1.00 87.79           O  
ATOM   1977  CG  PRO A 272      -9.215 -10.596  20.860  1.00 87.79           C  
ATOM   1978  CD  PRO A 272      -8.268  -9.820  19.950  1.00 87.79           C  
ATOM   1979  N   LEU A 273      -5.892 -13.867  19.679  1.00 87.61           N  
ATOM   1980  CA  LEU A 273      -5.377 -14.887  18.749  1.00 87.61           C  
ATOM   1981  C   LEU A 273      -6.463 -15.870  18.277  1.00 87.61           C  
ATOM   1982  CB  LEU A 273      -4.221 -15.657  19.409  1.00 87.61           C  
ATOM   1983  O   LEU A 273      -6.330 -16.500  17.230  1.00 87.61           O  
ATOM   1984  CG  LEU A 273      -2.998 -14.808  19.801  1.00 87.61           C  
ATOM   1985  CD1 LEU A 273      -1.960 -15.721  20.450  1.00 87.61           C  
ATOM   1986  CD2 LEU A 273      -2.353 -14.110  18.604  1.00 87.61           C  
ATOM   1987  N   ALA A 274      -7.566 -15.970  19.025  1.00 87.65           N  
ATOM   1988  CA  ALA A 274      -8.754 -16.713  18.631  1.00 87.65           C  
ATOM   1989  C   ALA A 274      -9.373 -16.216  17.310  1.00 87.65           C  
ATOM   1990  CB  ALA A 274      -9.764 -16.645  19.782  1.00 87.65           C  
ATOM   1991  O   ALA A 274      -9.963 -17.026  16.602  1.00 87.65           O  
ATOM   1992  N   MET A 275      -9.190 -14.942  16.931  1.00 88.45           N  
ATOM   1993  CA  MET A 275      -9.632 -14.416  15.631  1.00 88.45           C  
ATOM   1994  C   MET A 275      -9.000 -15.186  14.467  1.00 88.45           C  
ATOM   1995  CB  MET A 275      -9.282 -12.925  15.500  1.00 88.45           C  
ATOM   1996  O   MET A 275      -9.684 -15.506  13.500  1.00 88.45           O  
ATOM   1997  CG  MET A 275     -10.108 -12.038  16.438  1.00 88.45           C  
ATOM   1998  SD  MET A 275      -9.737 -10.264  16.332  1.00 88.45           S  
ATOM   1999  CE  MET A 275     -10.271  -9.882  14.642  1.00 88.45           C  
ATOM   2000  N   PHE A 276      -7.727 -15.572  14.590  1.00 87.82           N  
ATOM   2001  CA  PHE A 276      -7.009 -16.313  13.549  1.00 87.82           C  
ATOM   2002  C   PHE A 276      -7.377 -17.803  13.482  1.00 87.82           C  
ATOM   2003  CB  PHE A 276      -5.499 -16.115  13.727  1.00 87.82           C  
ATOM   2004  O   PHE A 276      -6.987 -18.491  12.538  1.00 87.82           O  
ATOM   2005  CG  PHE A 276      -5.055 -14.679  13.533  1.00 87.82           C  
ATOM   2006  CD1 PHE A 276      -4.947 -14.152  12.233  1.00 87.82           C  
ATOM   2007  CD2 PHE A 276      -4.765 -13.865  14.644  1.00 87.82           C  
ATOM   2008  CE1 PHE A 276      -4.543 -12.819  12.044  1.00 87.82           C  
ATOM   2009  CE2 PHE A 276      -4.365 -12.530  14.456  1.00 87.82           C  
ATOM   2010  CZ  PHE A 276      -4.252 -12.008  13.155  1.00 87.82           C  
ATOM   2011  N   ARG A 277      -8.165 -18.317  14.442  1.00 88.41           N  
ATOM   2012  CA  ARG A 277      -8.773 -19.655  14.326  1.00 88.41           C  
ATOM   2013  C   ARG A 277      -9.887 -19.685  13.279  1.00 88.41           C  
ATOM   2014  CB  ARG A 277      -9.306 -20.149  15.678  1.00 88.41           C  
ATOM   2015  O   ARG A 277     -10.197 -20.755  12.764  1.00 88.41           O  
ATOM   2016  CG  ARG A 277      -8.191 -20.364  16.709  1.00 88.41           C  
ATOM   2017  CD  ARG A 277      -8.797 -20.869  18.023  1.00 88.41           C  
ATOM   2018  NE  ARG A 277      -7.751 -21.328  18.955  1.00 88.41           N  
ATOM   2019  NH1 ARG A 277      -8.958 -21.138  20.901  1.00 88.41           N  
ATOM   2020  NH2 ARG A 277      -6.879 -21.945  20.964  1.00 88.41           N  
ATOM   2021  CZ  ARG A 277      -7.868 -21.467  20.264  1.00 88.41           C  
ATOM   2022  N   SER A 278     -10.464 -18.528  12.944  1.00 90.75           N  
ATOM   2023  CA  SER A 278     -11.364 -18.392  11.802  1.00 90.75           C  
ATOM   2024  C   SER A 278     -10.555 -18.511  10.512  1.00 90.75           C  
ATOM   2025  CB  SER A 278     -12.121 -17.063  11.879  1.00 90.75           C  
ATOM   2026  O   SER A 278      -9.836 -17.590  10.121  1.00 90.75           O  
ATOM   2027  OG  SER A 278     -12.942 -16.887  10.743  1.00 90.75           O  
ATOM   2028  N   VAL A 279     -10.672 -19.666   9.849  1.00 91.87           N  
ATOM   2029  CA  VAL A 279     -10.028 -19.922   8.551  1.00 91.87           C  
ATOM   2030  C   VAL A 279     -10.365 -18.822   7.532  1.00 91.87           C  
ATOM   2031  CB  VAL A 279     -10.352 -21.335   8.016  1.00 91.87           C  
ATOM   2032  O   VAL A 279      -9.424 -18.316   6.921  1.00 91.87           O  
ATOM   2033  CG1 VAL A 279      -9.803 -21.562   6.603  1.00 91.87           C  
ATOM   2034  CG2 VAL A 279      -9.763 -22.407   8.940  1.00 91.87           C  
ATOM   2035  N   PRO A 280     -11.629 -18.364   7.386  1.00 91.38           N  
ATOM   2036  CA  PRO A 280     -11.952 -17.273   6.470  1.00 91.38           C  
ATOM   2037  C   PRO A 280     -11.236 -15.961   6.790  1.00 91.38           C  
ATOM   2038  CB  PRO A 280     -13.468 -17.088   6.549  1.00 91.38           C  
ATOM   2039  O   PRO A 280     -10.728 -15.317   5.876  1.00 91.38           O  
ATOM   2040  CG  PRO A 280     -13.963 -18.468   6.969  1.00 91.38           C  
ATOM   2041  CD  PRO A 280     -12.865 -18.938   7.911  1.00 91.38           C  
ATOM   2042  N   LEU A 281     -11.155 -15.569   8.068  1.00 91.03           N  
ATOM   2043  CA  LEU A 281     -10.491 -14.327   8.479  1.00 91.03           C  
ATOM   2044  C   LEU A 281      -8.988 -14.387   8.182  1.00 91.03           C  
ATOM   2045  CB  LEU A 281     -10.795 -14.077   9.967  1.00 91.03           C  
ATOM   2046  O   LEU A 281      -8.434 -13.464   7.580  1.00 91.03           O  
ATOM   2047  CG  LEU A 281     -10.289 -12.731  10.526  1.00 91.03           C  
ATOM   2048  CD1 LEU A 281     -11.135 -12.346  11.741  1.00 91.03           C  
ATOM   2049  CD2 LEU A 281      -8.829 -12.774  10.995  1.00 91.03           C  
ATOM   2050  N   SER A 282      -8.340 -15.492   8.554  1.00 94.20           N  
ATOM   2051  CA  SER A 282      -6.916 -15.724   8.292  1.00 94.20           C  
ATOM   2052  C   SER A 282      -6.617 -15.765   6.793  1.00 94.20           C  
ATOM   2053  CB  SER A 282      -6.477 -17.027   8.964  1.00 94.20           C  
ATOM   2054  O   SER A 282      -5.711 -15.074   6.330  1.00 94.20           O  
ATOM   2055  OG  SER A 282      -6.516 -16.837  10.362  1.00 94.20           O  
ATOM   2056  N   ALA A 283      -7.419 -16.497   6.013  1.00 94.81           N  
ATOM   2057  CA  ALA A 283      -7.296 -16.548   4.559  1.00 94.81           C  
ATOM   2058  C   ALA A 283      -7.528 -15.173   3.917  1.00 94.81           C  
ATOM   2059  CB  ALA A 283      -8.277 -17.591   4.012  1.00 94.81           C  
ATOM   2060  O   ALA A 283      -6.761 -14.777   3.047  1.00 94.81           O  
ATOM   2061  N   GLY A 284      -8.526 -14.412   4.377  1.00 94.76           N  
ATOM   2062  CA  GLY A 284      -8.797 -13.053   3.904  1.00 94.76           C  
ATOM   2063  C   GLY A 284      -7.633 -12.100   4.181  1.00 94.76           C  
ATOM   2064  O   GLY A 284      -7.268 -11.305   3.318  1.00 94.76           O  
ATOM   2065  N   THR A 285      -7.003 -12.228   5.351  1.00 95.34           N  
ATOM   2066  CA  THR A 285      -5.834 -11.425   5.741  1.00 95.34           C  
ATOM   2067  C   THR A 285      -4.627 -11.746   4.862  1.00 95.34           C  
ATOM   2068  CB  THR A 285      -5.484 -11.651   7.220  1.00 95.34           C  
ATOM   2069  O   THR A 285      -4.006 -10.838   4.316  1.00 95.34           O  
ATOM   2070  CG2 THR A 285      -4.362 -10.735   7.705  1.00 95.34           C  
ATOM   2071  OG1 THR A 285      -6.605 -11.374   8.028  1.00 95.34           O  
ATOM   2072  N   VAL A 286      -4.322 -13.033   4.662  1.00 96.76           N  
ATOM   2073  CA  VAL A 286      -3.236 -13.471   3.770  1.00 96.76           C  
ATOM   2074  C   VAL A 286      -3.510 -13.035   2.332  1.00 96.76           C  
ATOM   2075  CB  VAL A 286      -3.043 -14.996   3.855  1.00 96.76           C  
ATOM   2076  O   VAL A 286      -2.630 -12.478   1.683  1.00 96.76           O  
ATOM   2077  CG1 VAL A 286      -2.053 -15.521   2.806  1.00 96.76           C  
ATOM   2078  CG2 VAL A 286      -2.502 -15.389   5.236  1.00 96.76           C  
ATOM   2079  N   LEU A 287      -4.739 -13.214   1.848  1.00 96.48           N  
ATOM   2080  CA  LEU A 287      -5.154 -12.770   0.521  1.00 96.48           C  
ATOM   2081  C   LEU A 287      -4.951 -11.260   0.342  1.00 96.48           C  
ATOM   2082  CB  LEU A 287      -6.616 -13.198   0.305  1.00 96.48           C  
ATOM   2083  O   LEU A 287      -4.501 -10.837  -0.718  1.00 96.48           O  
ATOM   2084  CG  LEU A 287      -7.228 -12.783  -1.042  1.00 96.48           C  
ATOM   2085  CD1 LEU A 287      -6.390 -13.229  -2.228  1.00 96.48           C  
ATOM   2086  CD2 LEU A 287      -8.602 -13.428  -1.200  1.00 96.48           C  
ATOM   2087  N   MET A 288      -5.204 -10.455   1.376  1.00 95.15           N  
ATOM   2088  CA  MET A 288      -4.953  -9.015   1.339  1.00 95.15           C  
ATOM   2089  C   MET A 288      -3.460  -8.679   1.202  1.00 95.15           C  
ATOM   2090  CB  MET A 288      -5.564  -8.364   2.590  1.00 95.15           C  
ATOM   2091  O   MET A 288      -3.103  -7.807   0.411  1.00 95.15           O  
ATOM   2092  CG  MET A 288      -5.559  -6.841   2.485  1.00 95.15           C  
ATOM   2093  SD  MET A 288      -6.480  -6.212   1.062  1.00 95.15           S  
ATOM   2094  CE  MET A 288      -8.171  -6.346   1.668  1.00 95.15           C  
ATOM   2095  N   VAL A 289      -2.583  -9.402   1.911  1.00 96.60           N  
ATOM   2096  CA  VAL A 289      -1.121  -9.262   1.765  1.00 96.60           C  
ATOM   2097  C   VAL A 289      -0.691  -9.601   0.337  1.00 96.60           C  
ATOM   2098  CB  VAL A 289      -0.353 -10.145   2.776  1.00 96.60           C  
ATOM   2099  O   VAL A 289       0.014  -8.816  -0.292  1.00 96.60           O  
ATOM   2100  CG1 VAL A 289       1.170 -10.074   2.604  1.00 96.60           C  
ATOM   2101  CG2 VAL A 289      -0.643  -9.741   4.225  1.00 96.60           C  
ATOM   2102  N   LEU A 290      -1.135 -10.741  -0.203  1.00 97.60           N  
ATOM   2103  CA  LEU A 290      -0.744 -11.196  -1.544  1.00 97.60           C  
ATOM   2104  C   LEU A 290      -1.313 -10.302  -2.658  1.00 97.60           C  
ATOM   2105  CB  LEU A 290      -1.198 -12.649  -1.753  1.00 97.60           C  
ATOM   2106  O   LEU A 290      -0.645 -10.049  -3.663  1.00 97.60           O  
ATOM   2107  CG  LEU A 290      -0.643 -13.689  -0.763  1.00 97.60           C  
ATOM   2108  CD1 LEU A 290      -1.247 -15.057  -1.081  1.00 97.60           C  
ATOM   2109  CD2 LEU A 290       0.878 -13.805  -0.800  1.00 97.60           C  
ATOM   2110  N   MET A 291      -2.532  -9.790  -2.469  1.00 95.46           N  
ATOM   2111  CA  MET A 291      -3.147  -8.816  -3.367  1.00 95.46           C  
ATOM   2112  C   MET A 291      -2.348  -7.521  -3.402  1.00 95.46           C  
ATOM   2113  CB  MET A 291      -4.594  -8.544  -2.925  1.00 95.46           C  
ATOM   2114  O   MET A 291      -1.975  -7.069  -4.482  1.00 95.46           O  
ATOM   2115  CG  MET A 291      -5.307  -7.515  -3.816  1.00 95.46           C  
ATOM   2116  SD  MET A 291      -5.160  -5.819  -3.198  1.00 95.46           S  
ATOM   2117  CE  MET A 291      -6.221  -4.937  -4.362  1.00 95.46           C  
ATOM   2118  N   ALA A 292      -2.049  -6.951  -2.233  1.00 93.87           N  
ATOM   2119  CA  ALA A 292      -1.291  -5.713  -2.141  1.00 93.87           C  
ATOM   2120  C   ALA A 292       0.144  -5.885  -2.657  1.00 93.87           C  
ATOM   2121  CB  ALA A 292      -1.342  -5.227  -0.695  1.00 93.87           C  
ATOM   2122  O   ALA A 292       0.638  -4.995  -3.342  1.00 93.87           O  
ATOM   2123  N   PHE A 293       0.773  -7.043  -2.419  1.00 95.14           N  
ATOM   2124  CA  PHE A 293       2.062  -7.405  -3.014  1.00 95.14           C  
ATOM   2125  C   PHE A 293       2.012  -7.321  -4.539  1.00 95.14           C  
ATOM   2126  CB  PHE A 293       2.462  -8.818  -2.546  1.00 95.14           C  
ATOM   2127  O   PHE A 293       2.829  -6.639  -5.154  1.00 95.14           O  
ATOM   2128  CG  PHE A 293       3.789  -9.324  -3.085  1.00 95.14           C  
ATOM   2129  CD1 PHE A 293       3.919  -9.727  -4.431  1.00 95.14           C  
ATOM   2130  CD2 PHE A 293       4.907  -9.393  -2.234  1.00 95.14           C  
ATOM   2131  CE1 PHE A 293       5.166 -10.127  -4.935  1.00 95.14           C  
ATOM   2132  CE2 PHE A 293       6.153  -9.811  -2.735  1.00 95.14           C  
ATOM   2133  CZ  PHE A 293       6.287 -10.162  -4.089  1.00 95.14           C  
ATOM   2134  N   SER A 294       1.026  -7.985  -5.146  1.00 94.91           N  
ATOM   2135  CA  SER A 294       0.910  -8.080  -6.603  1.00 94.91           C  
ATOM   2136  C   SER A 294       0.541  -6.731  -7.225  1.00 94.91           C  
ATOM   2137  CB  SER A 294      -0.128  -9.142  -6.982  1.00 94.91           C  
ATOM   2138  O   SER A 294       1.099  -6.340  -8.246  1.00 94.91           O  
ATOM   2139  OG  SER A 294       0.126 -10.367  -6.320  1.00 94.91           O  
ATOM   2140  N   PHE A 295      -0.378  -5.998  -6.588  1.00 90.06           N  
ATOM   2141  CA  PHE A 295      -0.875  -4.721  -7.087  1.00 90.06           C  
ATOM   2142  C   PHE A 295       0.107  -3.572  -6.861  1.00 90.06           C  
ATOM   2143  CB  PHE A 295      -2.239  -4.404  -6.460  1.00 90.06           C  
ATOM   2144  O   PHE A 295       0.533  -2.951  -7.828  1.00 90.06           O  
ATOM   2145  CG  PHE A 295      -2.771  -3.020  -6.795  1.00 90.06           C  
ATOM   2146  CD1 PHE A 295      -3.334  -2.218  -5.784  1.00 90.06           C  
ATOM   2147  CD2 PHE A 295      -2.689  -2.520  -8.111  1.00 90.06           C  
ATOM   2148  CE1 PHE A 295      -3.823  -0.935  -6.090  1.00 90.06           C  
ATOM   2149  CE2 PHE A 295      -3.185  -1.242  -8.417  1.00 90.06           C  
ATOM   2150  CZ  PHE A 295      -3.754  -0.449  -7.407  1.00 90.06           C  
ATOM   2151  N   ILE A 296       0.467  -3.275  -5.610  1.00 86.49           N  
ATOM   2152  CA  ILE A 296       1.317  -2.119  -5.283  1.00 86.49           C  
ATOM   2153  C   ILE A 296       2.738  -2.367  -5.794  1.00 86.49           C  
ATOM   2154  CB  ILE A 296       1.288  -1.814  -3.766  1.00 86.49           C  
ATOM   2155  O   ILE A 296       3.339  -1.470  -6.383  1.00 86.49           O  
ATOM   2156  CG1 ILE A 296      -0.156  -1.506  -3.299  1.00 86.49           C  
ATOM   2157  CG2 ILE A 296       2.232  -0.649  -3.414  1.00 86.49           C  
ATOM   2158  CD1 ILE A 296      -0.327  -1.309  -1.787  1.00 86.49           C  
ATOM   2159  N   GLY A 297       3.241  -3.597  -5.641  1.00 80.82           N  
ATOM   2160  CA  GLY A 297       4.523  -4.001  -6.209  1.00 80.82           C  
ATOM   2161  C   GLY A 297       4.548  -3.884  -7.735  1.00 80.82           C  
ATOM   2162  O   GLY A 297       5.509  -3.355  -8.279  1.00 80.82           O  
ATOM   2163  N   GLY A 298       3.486  -4.303  -8.432  1.00 81.76           N  
ATOM   2164  CA  GLY A 298       3.395  -4.174  -9.890  1.00 81.76           C  
ATOM   2165  C   GLY A 298       3.242  -2.725 -10.372  1.00 81.76           C  
ATOM   2166  O   GLY A 298       3.951  -2.290 -11.278  1.00 81.76           O  
ATOM   2167  N   LEU A 299       2.346  -1.949  -9.752  1.00 82.22           N  
ATOM   2168  CA  LEU A 299       2.038  -0.570 -10.153  1.00 82.22           C  
ATOM   2169  C   LEU A 299       3.247   0.373 -10.019  1.00 82.22           C  
ATOM   2170  CB  LEU A 299       0.845  -0.073  -9.313  1.00 82.22           C  
ATOM   2171  O   LEU A 299       3.355   1.357 -10.754  1.00 82.22           O  
ATOM   2172  CG  LEU A 299       0.258   1.277  -9.772  1.00 82.22           C  
ATOM   2173  CD1 LEU A 299      -0.411   1.169 -11.145  1.00 82.22           C  
ATOM   2174  CD2 LEU A 299      -0.795   1.753  -8.772  1.00 82.22           C  
ATOM   2175  N   PHE A 300       4.175   0.056  -9.113  1.00 78.00           N  
ATOM   2176  CA  PHE A 300       5.424   0.794  -8.947  1.00 78.00           C  
ATOM   2177  C   PHE A 300       6.218   0.884 -10.262  1.00 78.00           C  
ATOM   2178  CB  PHE A 300       6.225   0.113  -7.832  1.00 78.00           C  
ATOM   2179  O   PHE A 300       6.574   1.980 -10.691  1.00 78.00           O  
ATOM   2180  CG  PHE A 300       7.511   0.820  -7.470  1.00 78.00           C  
ATOM   2181  CD1 PHE A 300       8.749   0.254  -7.822  1.00 78.00           C  
ATOM   2182  CD2 PHE A 300       7.471   2.038  -6.767  1.00 78.00           C  
ATOM   2183  CE1 PHE A 300       9.945   0.891  -7.449  1.00 78.00           C  
ATOM   2184  CE2 PHE A 300       8.667   2.687  -6.413  1.00 78.00           C  
ATOM   2185  CZ  PHE A 300       9.904   2.108  -6.746  1.00 78.00           C  
ATOM   2186  N   PHE A 301       6.401  -0.237 -10.965  1.00 82.44           N  
ATOM   2187  CA  PHE A 301       7.149  -0.272 -12.229  1.00 82.44           C  
ATOM   2188  C   PHE A 301       6.367   0.309 -13.404  1.00 82.44           C  
ATOM   2189  CB  PHE A 301       7.583  -1.704 -12.540  1.00 82.44           C  
ATOM   2190  O   PHE A 301       6.961   0.923 -14.287  1.00 82.44           O  
ATOM   2191  CG  PHE A 301       8.316  -2.346 -11.389  1.00 82.44           C  
ATOM   2192  CD1 PHE A 301       9.590  -1.881 -11.019  1.00 82.44           C  
ATOM   2193  CD2 PHE A 301       7.681  -3.340 -10.628  1.00 82.44           C  
ATOM   2194  CE1 PHE A 301      10.224  -2.407  -9.881  1.00 82.44           C  
ATOM   2195  CE2 PHE A 301       8.316  -3.861  -9.492  1.00 82.44           C  
ATOM   2196  CZ  PHE A 301       9.584  -3.394  -9.119  1.00 82.44           C  
ATOM   2197  N   VAL A 302       5.034   0.187 -13.392  1.00 85.77           N  
ATOM   2198  CA  VAL A 302       4.165   0.816 -14.401  1.00 85.77           C  
ATOM   2199  C   VAL A 302       4.417   2.323 -14.483  1.00 85.77           C  
ATOM   2200  CB  VAL A 302       2.679   0.573 -14.078  1.00 85.77           C  
ATOM   2201  O   VAL A 302       4.440   2.893 -15.571  1.00 85.77           O  
ATOM   2202  CG1 VAL A 302       1.768   1.342 -15.030  1.00 85.77           C  
ATOM   2203  CG2 VAL A 302       2.298  -0.906 -14.177  1.00 85.77           C  
ATOM   2204  N   THR A 303       4.631   2.972 -13.338  1.00 81.63           N  
ATOM   2205  CA  THR A 303       4.862   4.421 -13.285  1.00 81.63           C  
ATOM   2206  C   THR A 303       6.158   4.805 -14.002  1.00 81.63           C  
ATOM   2207  CB  THR A 303       4.873   4.906 -11.830  1.00 81.63           C  
ATOM   2208  O   THR A 303       6.157   5.740 -14.800  1.00 81.63           O  
ATOM   2209  CG2 THR A 303       4.962   6.426 -11.733  1.00 81.63           C  
ATOM   2210  OG1 THR A 303       3.664   4.536 -11.196  1.00 81.63           O  
ATOM   2211  N   PHE A 304       7.240   4.053 -13.781  1.00 83.53           N  
ATOM   2212  CA  PHE A 304       8.513   4.256 -14.479  1.00 83.53           C  
ATOM   2213  C   PHE A 304       8.432   3.906 -15.965  1.00 83.53           C  
ATOM   2214  CB  PHE A 304       9.595   3.414 -13.804  1.00 83.53           C  
ATOM   2215  O   PHE A 304       8.997   4.614 -16.790  1.00 83.53           O  
ATOM   2216  CG  PHE A 304       9.946   3.847 -12.401  1.00 83.53           C  
ATOM   2217  CD1 PHE A 304      10.370   5.164 -12.150  1.00 83.53           C  
ATOM   2218  CD2 PHE A 304       9.866   2.928 -11.344  1.00 83.53           C  
ATOM   2219  CE1 PHE A 304      10.723   5.562 -10.850  1.00 83.53           C  
ATOM   2220  CE2 PHE A 304      10.214   3.329 -10.048  1.00 83.53           C  
ATOM   2221  CZ  PHE A 304      10.645   4.640  -9.794  1.00 83.53           C  
ATOM   2222  N   TYR A 305       7.679   2.869 -16.327  1.00 88.44           N  
ATOM   2223  CA  TYR A 305       7.439   2.525 -17.725  1.00 88.44           C  
ATOM   2224  C   TYR A 305       6.752   3.671 -18.487  1.00 88.44           C  
ATOM   2225  CB  TYR A 305       6.609   1.240 -17.771  1.00 88.44           C  
ATOM   2226  O   TYR A 305       7.213   4.074 -19.551  1.00 88.44           O  
ATOM   2227  CG  TYR A 305       6.236   0.812 -19.171  1.00 88.44           C  
ATOM   2228  CD1 TYR A 305       4.950   1.098 -19.666  1.00 88.44           C  
ATOM   2229  CD2 TYR A 305       7.183   0.162 -19.986  1.00 88.44           C  
ATOM   2230  CE1 TYR A 305       4.604   0.718 -20.975  1.00 88.44           C  
ATOM   2231  CE2 TYR A 305       6.837  -0.226 -21.295  1.00 88.44           C  
ATOM   2232  OH  TYR A 305       5.198  -0.295 -23.051  1.00 88.44           O  
ATOM   2233  CZ  TYR A 305       5.545   0.050 -21.786  1.00 88.44           C  
ATOM   2234  N   LEU A 306       5.684   4.250 -17.932  1.00 86.58           N  
ATOM   2235  CA  LEU A 306       4.979   5.357 -18.585  1.00 86.58           C  
ATOM   2236  C   LEU A 306       5.826   6.641 -18.614  1.00 86.58           C  
ATOM   2237  CB  LEU A 306       3.622   5.585 -17.895  1.00 86.58           C  
ATOM   2238  O   LEU A 306       5.935   7.284 -19.654  1.00 86.58           O  
ATOM   2239  CG  LEU A 306       2.622   4.420 -18.030  1.00 86.58           C  
ATOM   2240  CD1 LEU A 306       1.363   4.730 -17.216  1.00 86.58           C  
ATOM   2241  CD2 LEU A 306       2.196   4.153 -19.477  1.00 86.58           C  
ATOM   2242  N   GLN A 307       6.465   7.010 -17.502  1.00 83.90           N  
ATOM   2243  CA  GLN A 307       7.188   8.285 -17.428  1.00 83.90           C  
ATOM   2244  C   GLN A 307       8.564   8.233 -18.084  1.00 83.90           C  
ATOM   2245  CB  GLN A 307       7.301   8.766 -15.975  1.00 83.90           C  
ATOM   2246  O   GLN A 307       8.897   9.103 -18.882  1.00 83.90           O  
ATOM   2247  CG  GLN A 307       5.921   9.144 -15.431  1.00 83.90           C  
ATOM   2248  CD  GLN A 307       5.947   9.702 -14.020  1.00 83.90           C  
ATOM   2249  NE2 GLN A 307       5.005   9.321 -13.187  1.00 83.90           N  
ATOM   2250  OE1 GLN A 307       6.762  10.517 -13.626  1.00 83.90           O  
ATOM   2251  N   ASN A 308       9.368   7.219 -17.770  1.00 84.59           N  
ATOM   2252  CA  ASN A 308      10.771   7.197 -18.170  1.00 84.59           C  
ATOM   2253  C   ASN A 308      10.973   6.523 -19.532  1.00 84.59           C  
ATOM   2254  CB  ASN A 308      11.621   6.574 -17.053  1.00 84.59           C  
ATOM   2255  O   ASN A 308      11.711   7.058 -20.352  1.00 84.59           O  
ATOM   2256  CG  ASN A 308      11.605   7.342 -15.746  1.00 84.59           C  
ATOM   2257  ND2 ASN A 308      12.104   6.760 -14.688  1.00 84.59           N  
ATOM   2258  OD1 ASN A 308      11.190   8.481 -15.636  1.00 84.59           O  
ATOM   2259  N   VAL A 309      10.272   5.414 -19.815  1.00 86.31           N  
ATOM   2260  CA  VAL A 309      10.398   4.714 -21.111  1.00 86.31           C  
ATOM   2261  C   VAL A 309       9.576   5.400 -22.204  1.00 86.31           C  
ATOM   2262  CB  VAL A 309      10.054   3.214 -21.004  1.00 86.31           C  
ATOM   2263  O   VAL A 309      10.092   5.638 -23.294  1.00 86.31           O  
ATOM   2264  CG1 VAL A 309      10.220   2.486 -22.342  1.00 86.31           C  
ATOM   2265  CG2 VAL A 309      10.929   2.510 -19.959  1.00 86.31           C  
ATOM   2266  N   HIS A 310       8.318   5.758 -21.921  1.00 86.85           N  
ATOM   2267  CA  HIS A 310       7.458   6.482 -22.875  1.00 86.85           C  
ATOM   2268  C   HIS A 310       7.621   8.010 -22.826  1.00 86.85           C  
ATOM   2269  CB  HIS A 310       5.992   6.057 -22.709  1.00 86.85           C  
ATOM   2270  O   HIS A 310       7.002   8.714 -23.623  1.00 86.85           O  
ATOM   2271  CG  HIS A 310       5.660   4.737 -23.344  1.00 86.85           C  
ATOM   2272  CD2 HIS A 310       5.804   3.509 -22.769  1.00 86.85           C  
ATOM   2273  ND1 HIS A 310       5.166   4.582 -24.640  1.00 86.85           N  
ATOM   2274  CE1 HIS A 310       5.064   3.259 -24.834  1.00 86.85           C  
ATOM   2275  NE2 HIS A 310       5.420   2.595 -23.725  1.00 86.85           N  
ATOM   2276  N   GLY A 311       8.444   8.543 -21.916  1.00 83.30           N  
ATOM   2277  CA  GLY A 311       8.709   9.983 -21.814  1.00 83.30           C  
ATOM   2278  C   GLY A 311       7.494  10.818 -21.391  1.00 83.30           C  
ATOM   2279  O   GLY A 311       7.458  12.018 -21.665  1.00 83.30           O  
ATOM   2280  N   MET A 312       6.478  10.197 -20.782  1.00 84.06           N  
ATOM   2281  CA  MET A 312       5.234  10.873 -20.423  1.00 84.06           C  
ATOM   2282  C   MET A 312       5.418  11.759 -19.193  1.00 84.06           C  
ATOM   2283  CB  MET A 312       4.107   9.863 -20.174  1.00 84.06           C  
ATOM   2284  O   MET A 312       6.095  11.410 -18.226  1.00 84.06           O  
ATOM   2285  CG  MET A 312       3.770   9.016 -21.403  1.00 84.06           C  
ATOM   2286  SD  MET A 312       2.535   7.734 -21.056  1.00 84.06           S  
ATOM   2287  CE  MET A 312       2.282   7.069 -22.723  1.00 84.06           C  
ATOM   2288  N   SER A 313       4.713  12.885 -19.170  1.00 81.49           N  
ATOM   2289  CA  SER A 313       4.572  13.676 -17.951  1.00 81.49           C  
ATOM   2290  C   SER A 313       3.803  12.900 -16.861  1.00 81.49           C  
ATOM   2291  CB  SER A 313       3.892  15.009 -18.266  1.00 81.49           C  
ATOM   2292  O   SER A 313       3.055  11.956 -17.159  1.00 81.49           O  
ATOM   2293  OG  SER A 313       2.568  14.786 -18.697  1.00 81.49           O  
ATOM   2294  N   PRO A 314       3.902  13.306 -15.580  1.00 70.67           N  
ATOM   2295  CA  PRO A 314       3.110  12.696 -14.511  1.00 70.67           C  
ATOM   2296  C   PRO A 314       1.593  12.790 -14.738  1.00 70.67           C  
ATOM   2297  CB  PRO A 314       3.525  13.429 -13.234  1.00 70.67           C  
ATOM   2298  O   PRO A 314       0.855  11.872 -14.379  1.00 70.67           O  
ATOM   2299  CG  PRO A 314       4.940  13.917 -13.537  1.00 70.67           C  
ATOM   2300  CD  PRO A 314       4.882  14.232 -15.029  1.00 70.67           C  
ATOM   2301  N   VAL A 315       1.125  13.877 -15.366  1.00 76.74           N  
ATOM   2302  CA  VAL A 315      -0.296  14.073 -15.691  1.00 76.74           C  
ATOM   2303  C   VAL A 315      -0.735  13.106 -16.789  1.00 76.74           C  
ATOM   2304  CB  VAL A 315      -0.587  15.536 -16.084  1.00 76.74           C  
ATOM   2305  O   VAL A 315      -1.750  12.434 -16.625  1.00 76.74           O  
ATOM   2306  CG1 VAL A 315      -2.055  15.740 -16.484  1.00 76.74           C  
ATOM   2307  CG2 VAL A 315      -0.291  16.483 -14.911  1.00 76.74           C  
ATOM   2308  N   GLU A 316       0.038  12.975 -17.870  1.00 82.43           N  
ATOM   2309  CA  GLU A 316      -0.245  12.014 -18.948  1.00 82.43           C  
ATOM   2310  C   GLU A 316      -0.223  10.574 -18.432  1.00 82.43           C  
ATOM   2311  CB  GLU A 316       0.786  12.175 -20.068  1.00 82.43           C  
ATOM   2312  O   GLU A 316      -1.150   9.809 -18.692  1.00 82.43           O  
ATOM   2313  CG  GLU A 316       0.552  13.459 -20.881  1.00 82.43           C  
ATOM   2314  CD  GLU A 316       1.782  13.876 -21.694  1.00 82.43           C  
ATOM   2315  OE1 GLU A 316       1.596  14.542 -22.733  1.00 82.43           O  
ATOM   2316  OE2 GLU A 316       2.903  13.633 -21.188  1.00 82.43           O  
ATOM   2317  N   SER A 317       0.769  10.223 -17.611  1.00 82.09           N  
ATOM   2318  CA  SER A 317       0.841   8.907 -16.966  1.00 82.09           C  
ATOM   2319  C   SER A 317      -0.387   8.637 -16.093  1.00 82.09           C  
ATOM   2320  CB  SER A 317       2.098   8.808 -16.106  1.00 82.09           C  
ATOM   2321  O   SER A 317      -0.969   7.556 -16.152  1.00 82.09           O  
ATOM   2322  OG  SER A 317       3.237   8.960 -16.915  1.00 82.09           O  
ATOM   2323  N   GLY A 318      -0.834   9.637 -15.325  1.00 80.65           N  
ATOM   2324  CA  GLY A 318      -2.071   9.564 -14.546  1.00 80.65           C  
ATOM   2325  C   GLY A 318      -3.309   9.333 -15.417  1.00 80.65           C  
ATOM   2326  O   GLY A 318      -4.134   8.477 -15.097  1.00 80.65           O  
ATOM   2327  N   VAL A 319      -3.415  10.028 -16.554  1.00 83.83           N  
ATOM   2328  CA  VAL A 319      -4.488   9.818 -17.543  1.00 83.83           C  
ATOM   2329  C   VAL A 319      -4.450   8.391 -18.101  1.00 83.83           C  
ATOM   2330  CB  VAL A 319      -4.412  10.871 -18.669  1.00 83.83           C  
ATOM   2331  O   VAL A 319      -5.491   7.748 -18.232  1.00 83.83           O  
ATOM   2332  CG1 VAL A 319      -5.350  10.566 -19.845  1.00 83.83           C  
ATOM   2333  CG2 VAL A 319      -4.802  12.254 -18.129  1.00 83.83           C  
ATOM   2334  N   HIS A 320      -3.264   7.846 -18.361  1.00 87.30           N  
ATOM   2335  CA  HIS A 320      -3.099   6.479 -18.853  1.00 87.30           C  
ATOM   2336  C   HIS A 320      -3.421   5.392 -17.818  1.00 87.30           C  
ATOM   2337  CB  HIS A 320      -1.692   6.335 -19.441  1.00 87.30           C  
ATOM   2338  O   HIS A 320      -3.713   4.262 -18.206  1.00 87.30           O  
ATOM   2339  CG  HIS A 320      -1.610   6.958 -20.810  1.00 87.30           C  
ATOM   2340  CD2 HIS A 320      -0.836   8.018 -21.196  1.00 87.30           C  
ATOM   2341  ND1 HIS A 320      -2.354   6.590 -21.906  1.00 87.30           N  
ATOM   2342  CE1 HIS A 320      -2.021   7.392 -22.928  1.00 87.30           C  
ATOM   2343  NE2 HIS A 320      -1.108   8.284 -22.541  1.00 87.30           N  
ATOM   2344  N   LEU A 321      -3.462   5.726 -16.526  1.00 86.91           N  
ATOM   2345  CA  LEU A 321      -3.943   4.847 -15.453  1.00 86.91           C  
ATOM   2346  C   LEU A 321      -5.473   4.914 -15.251  1.00 86.91           C  
ATOM   2347  CB  LEU A 321      -3.178   5.179 -14.158  1.00 86.91           C  
ATOM   2348  O   LEU A 321      -6.033   4.130 -14.473  1.00 86.91           O  
ATOM   2349  CG  LEU A 321      -1.677   4.829 -14.190  1.00 86.91           C  
ATOM   2350  CD1 LEU A 321      -1.003   5.366 -12.927  1.00 86.91           C  
ATOM   2351  CD2 LEU A 321      -1.446   3.318 -14.252  1.00 86.91           C  
ATOM   2352  N   LEU A 322      -6.188   5.799 -15.959  1.00 86.91           N  
ATOM   2353  CA  LEU A 322      -7.652   5.895 -15.878  1.00 86.91           C  
ATOM   2354  C   LEU A 322      -8.397   4.599 -16.234  1.00 86.91           C  
ATOM   2355  CB  LEU A 322      -8.203   7.061 -16.712  1.00 86.91           C  
ATOM   2356  O   LEU A 322      -9.394   4.320 -15.575  1.00 86.91           O  
ATOM   2357  CG  LEU A 322      -7.881   8.451 -16.140  1.00 86.91           C  
ATOM   2358  CD1 LEU A 322      -8.390   9.517 -17.110  1.00 86.91           C  
ATOM   2359  CD2 LEU A 322      -8.547   8.701 -14.783  1.00 86.91           C  
ATOM   2360  N   PRO A 323      -7.969   3.763 -17.199  1.00 91.27           N  
ATOM   2361  CA  PRO A 323      -8.639   2.491 -17.457  1.00 91.27           C  
ATOM   2362  C   PRO A 323      -8.604   1.539 -16.251  1.00 91.27           C  
ATOM   2363  CB  PRO A 323      -7.944   1.907 -18.691  1.00 91.27           C  
ATOM   2364  O   PRO A 323      -9.620   0.921 -15.935  1.00 91.27           O  
ATOM   2365  CG  PRO A 323      -7.345   3.125 -19.390  1.00 91.27           C  
ATOM   2366  CD  PRO A 323      -6.963   4.017 -18.218  1.00 91.27           C  
ATOM   2367  N   LEU A 324      -7.476   1.471 -15.531  1.00 89.75           N  
ATOM   2368  CA  LEU A 324      -7.344   0.674 -14.304  1.00 89.75           C  
ATOM   2369  C   LEU A 324      -8.311   1.166 -13.236  1.00 89.75           C  
ATOM   2370  CB  LEU A 324      -5.879   0.732 -13.814  1.00 89.75           C  
ATOM   2371  O   LEU A 324      -9.091   0.406 -12.664  1.00 89.75           O  
ATOM   2372  CG  LEU A 324      -5.598  -0.013 -12.493  1.00 89.75           C  
ATOM   2373  CD1 LEU A 324      -4.184  -0.583 -12.528  1.00 89.75           C  
ATOM   2374  CD2 LEU A 324      -5.670   0.893 -11.260  1.00 89.75           C  
ATOM   2375  N   THR A 325      -8.275   2.465 -12.984  1.00 84.62           N  
ATOM   2376  CA  THR A 325      -9.007   3.078 -11.877  1.00 84.62           C  
ATOM   2377  C   THR A 325     -10.498   3.171 -12.179  1.00 84.62           C  
ATOM   2378  CB  THR A 325      -8.394   4.435 -11.549  1.00 84.62           C  
ATOM   2379  O   THR A 325     -11.320   2.862 -11.320  1.00 84.62           O  
ATOM   2380  CG2 THR A 325      -6.937   4.255 -11.093  1.00 84.62           C  
ATOM   2381  OG1 THR A 325      -8.385   5.253 -12.687  1.00 84.62           O  
ATOM   2382  N   GLY A 326     -10.863   3.449 -13.430  1.00 89.31           N  
ATOM   2383  CA  GLY A 326     -12.225   3.368 -13.944  1.00 89.31           C  
ATOM   2384  C   GLY A 326     -12.823   1.975 -13.762  1.00 89.31           C  
ATOM   2385  O   GLY A 326     -13.946   1.851 -13.273  1.00 89.31           O  
ATOM   2386  N   MET A 327     -12.061   0.918 -14.054  1.00 91.79           N  
ATOM   2387  CA  MET A 327     -12.523  -0.452 -13.816  1.00 91.79           C  
ATOM   2388  C   MET A 327     -12.585  -0.828 -12.338  1.00 91.79           C  
ATOM   2389  CB  MET A 327     -11.669  -1.454 -14.588  1.00 91.79           C  
ATOM   2390  O   MET A 327     -13.455  -1.610 -11.969  1.00 91.79           O  
ATOM   2391  CG  MET A 327     -11.948  -1.354 -16.086  1.00 91.79           C  
ATOM   2392  SD  MET A 327     -13.666  -1.642 -16.601  1.00 91.79           S  
ATOM   2393  CE  MET A 327     -13.695  -0.591 -18.076  1.00 91.79           C  
ATOM   2394  N   MET A 328     -11.759  -0.241 -11.470  1.00 87.93           N  
ATOM   2395  CA  MET A 328     -11.934  -0.392 -10.021  1.00 87.93           C  
ATOM   2396  C   MET A 328     -13.218   0.292  -9.527  1.00 87.93           C  
ATOM   2397  CB  MET A 328     -10.717   0.141  -9.257  1.00 87.93           C  
ATOM   2398  O   MET A 328     -13.966  -0.298  -8.748  1.00 87.93           O  
ATOM   2399  CG  MET A 328      -9.480  -0.739  -9.455  1.00 87.93           C  
ATOM   2400  SD  MET A 328      -8.016  -0.168  -8.551  1.00 87.93           S  
ATOM   2401  CE  MET A 328      -8.508  -0.527  -6.844  1.00 87.93           C  
ATOM   2402  N   ILE A 329     -13.512   1.504 -10.012  1.00 84.58           N  
ATOM   2403  CA  ILE A 329     -14.722   2.267  -9.661  1.00 84.58           C  
ATOM   2404  C   ILE A 329     -15.984   1.529 -10.108  1.00 84.58           C  
ATOM   2405  CB  ILE A 329     -14.673   3.678 -10.289  1.00 84.58           C  
ATOM   2406  O   ILE A 329     -16.929   1.407  -9.333  1.00 84.58           O  
ATOM   2407  CG1 ILE A 329     -13.558   4.521  -9.642  1.00 84.58           C  
ATOM   2408  CG2 ILE A 329     -16.017   4.422 -10.140  1.00 84.58           C  
ATOM   2409  CD1 ILE A 329     -13.185   5.748 -10.486  1.00 84.58           C  
ATOM   2410  N   VAL A 330     -16.005   1.030 -11.346  1.00 88.79           N  
ATOM   2411  CA  VAL A 330     -17.146   0.284 -11.898  1.00 88.79           C  
ATOM   2412  C   VAL A 330     -17.223  -1.119 -11.296  1.00 88.79           C  
ATOM   2413  CB  VAL A 330     -17.046   0.226 -13.436  1.00 88.79           C  
ATOM   2414  O   VAL A 330     -18.301  -1.595 -10.939  1.00 88.79           O  
ATOM   2415  CG1 VAL A 330     -18.133  -0.662 -14.058  1.00 88.79           C  
ATOM   2416  CG2 VAL A 330     -17.200   1.627 -14.044  1.00 88.79           C  
ATOM   2417  N   GLY A 331     -16.076  -1.780 -11.150  1.00 88.38           N  
ATOM   2418  CA  GLY A 331     -15.972  -3.145 -10.661  1.00 88.38           C  
ATOM   2419  C   GLY A 331     -16.373  -3.288  -9.198  1.00 88.38           C  
ATOM   2420  O   GLY A 331     -16.910  -4.329  -8.828  1.00 88.38           O  
ATOM   2421  N   ALA A 332     -16.170  -2.277  -8.351  1.00 86.34           N  
ATOM   2422  CA  ALA A 332     -16.399  -2.420  -6.914  1.00 86.34           C  
ATOM   2423  C   ALA A 332     -17.896  -2.517  -6.519  1.00 86.34           C  
ATOM   2424  CB  ALA A 332     -15.587  -1.357  -6.169  1.00 86.34           C  
ATOM   2425  O   ALA A 332     -18.245  -3.445  -5.782  1.00 86.34           O  
ATOM   2426  N   PRO A 333     -18.828  -1.685  -7.035  1.00 83.03           N  
ATOM   2427  CA  PRO A 333     -20.266  -1.884  -6.832  1.00 83.03           C  
ATOM   2428  C   PRO A 333     -20.771  -3.205  -7.421  1.00 83.03           C  
ATOM   2429  CB  PRO A 333     -20.959  -0.692  -7.503  1.00 83.03           C  
ATOM   2430  O   PRO A 333     -21.534  -3.918  -6.766  1.00 83.03           O  
ATOM   2431  CG  PRO A 333     -19.881   0.386  -7.526  1.00 83.03           C  
ATOM   2432  CD  PRO A 333     -18.598  -0.417  -7.701  1.00 83.03           C  
ATOM   2433  N   VAL A 334     -20.311  -3.559  -8.629  1.00 89.68           N  
ATOM   2434  CA  VAL A 334     -20.649  -4.836  -9.279  1.00 89.68           C  
ATOM   2435  C   VAL A 334     -20.213  -5.999  -8.394  1.00 89.68           C  
ATOM   2436  CB  VAL A 334     -20.004  -4.934 -10.677  1.00 89.68           C  
ATOM   2437  O   VAL A 334     -21.002  -6.899  -8.118  1.00 89.68           O  
ATOM   2438  CG1 VAL A 334     -20.218  -6.312 -11.320  1.00 89.68           C  
ATOM   2439  CG2 VAL A 334     -20.610  -3.887 -11.619  1.00 89.68           C  
ATOM   2440  N   SER A 335     -18.998  -5.933  -7.860  1.00 89.99           N  
ATOM   2441  CA  SER A 335     -18.469  -6.925  -6.931  1.00 89.99           C  
ATOM   2442  C   SER A 335     -19.307  -7.033  -5.667  1.00 89.99           C  
ATOM   2443  CB  SER A 335     -17.046  -6.576  -6.538  1.00 89.99           C  
ATOM   2444  O   SER A 335     -19.645  -8.141  -5.267  1.00 89.99           O  
ATOM   2445  OG  SER A 335     -16.228  -6.611  -7.685  1.00 89.99           O  
ATOM   2446  N   GLY A 336     -19.719  -5.911  -5.070  1.00 86.46           N  
ATOM   2447  CA  GLY A 336     -20.609  -5.920  -3.908  1.00 86.46           C  
ATOM   2448  C   GLY A 336     -21.923  -6.662  -4.179  1.00 86.46           C  
ATOM   2449  O   GLY A 336     -22.356  -7.476  -3.360  1.00 86.46           O  
ATOM   2450  N   ILE A 337     -22.521  -6.453  -5.358  1.00 87.26           N  
ATOM   2451  CA  ILE A 337     -23.742  -7.152  -5.789  1.00 87.26           C  
ATOM   2452  C   ILE A 337     -23.469  -8.646  -5.986  1.00 87.26           C  
ATOM   2453  CB  ILE A 337     -24.332  -6.509  -7.067  1.00 87.26           C  
ATOM   2454  O   ILE A 337     -24.190  -9.474  -5.431  1.00 87.26           O  
ATOM   2455  CG1 ILE A 337     -24.779  -5.057  -6.784  1.00 87.26           C  
ATOM   2456  CG2 ILE A 337     -25.528  -7.332  -7.593  1.00 87.26           C  
ATOM   2457  CD1 ILE A 337     -25.060  -4.242  -8.053  1.00 87.26           C  
ATOM   2458  N   VAL A 338     -22.424  -9.007  -6.732  1.00 90.33           N  
ATOM   2459  CA  VAL A 338     -22.081 -10.410  -7.011  1.00 90.33           C  
ATOM   2460  C   VAL A 338     -21.767 -11.158  -5.711  1.00 90.33           C  
ATOM   2461  CB  VAL A 338     -20.916 -10.488  -8.017  1.00 90.33           C  
ATOM   2462  O   VAL A 338     -22.317 -12.231  -5.480  1.00 90.33           O  
ATOM   2463  CG1 VAL A 338     -20.466 -11.926  -8.292  1.00 90.33           C  
ATOM   2464  CG2 VAL A 338     -21.321  -9.918  -9.386  1.00 90.33           C  
ATOM   2465  N   ILE A 339     -20.972 -10.571  -4.816  1.00 89.25           N  
ATOM   2466  CA  ILE A 339     -20.607 -11.170  -3.525  1.00 89.25           C  
ATOM   2467  C   ILE A 339     -21.837 -11.323  -2.625  1.00 89.25           C  
ATOM   2468  CB  ILE A 339     -19.500 -10.331  -2.845  1.00 89.25           C  
ATOM   2469  O   ILE A 339     -21.984 -12.346  -1.962  1.00 89.25           O  
ATOM   2470  CG1 ILE A 339     -18.192 -10.392  -3.671  1.00 89.25           C  
ATOM   2471  CG2 ILE A 339     -19.215 -10.826  -1.413  1.00 89.25           C  
ATOM   2472  CD1 ILE A 339     -17.202  -9.282  -3.311  1.00 89.25           C  
ATOM   2473  N   SER A 340     -22.750 -10.345  -2.604  1.00 85.90           N  
ATOM   2474  CA  SER A 340     -23.986 -10.463  -1.813  1.00 85.90           C  
ATOM   2475  C   SER A 340     -24.910 -11.589  -2.296  1.00 85.90           C  
ATOM   2476  CB  SER A 340     -24.744  -9.132  -1.758  1.00 85.90           C  
ATOM   2477  O   SER A 340     -25.649 -12.145  -1.488  1.00 85.90           O  
ATOM   2478  OG  SER A 340     -25.269  -8.760  -3.017  1.00 85.90           O  
ATOM   2479  N   ARG A 341     -24.853 -11.947  -3.588  1.00 87.79           N  
ATOM   2480  CA  ARG A 341     -25.676 -13.011  -4.187  1.00 87.79           C  
ATOM   2481  C   ARG A 341     -25.027 -14.392  -4.149  1.00 87.79           C  
ATOM   2482  CB  ARG A 341     -26.031 -12.642  -5.633  1.00 87.79           C  
ATOM   2483  O   ARG A 341     -25.716 -15.366  -3.876  1.00 87.79           O  
ATOM   2484  CG  ARG A 341     -27.043 -11.494  -5.700  1.00 87.79           C  
ATOM   2485  CD  ARG A 341     -27.460 -11.270  -7.155  1.00 87.79           C  
ATOM   2486  NE  ARG A 341     -28.478 -10.210  -7.268  1.00 87.79           N  
ATOM   2487  NH1 ARG A 341     -29.146 -10.672  -9.417  1.00 87.79           N  
ATOM   2488  NH2 ARG A 341     -30.095  -8.986  -8.305  1.00 87.79           N  
ATOM   2489  CZ  ARG A 341     -29.232  -9.963  -8.325  1.00 87.79           C  
ATOM   2490  N   PHE A 342     -23.734 -14.482  -4.448  1.00 88.11           N  
ATOM   2491  CA  PHE A 342     -23.027 -15.755  -4.655  1.00 88.11           C  
ATOM   2492  C   PHE A 342     -21.994 -16.067  -3.565  1.00 88.11           C  
ATOM   2493  CB  PHE A 342     -22.386 -15.742  -6.049  1.00 88.11           C  
ATOM   2494  O   PHE A 342     -21.354 -17.117  -3.596  1.00 88.11           O  
ATOM   2495  CG  PHE A 342     -23.370 -15.530  -7.186  1.00 88.11           C  
ATOM   2496  CD1 PHE A 342     -24.265 -16.554  -7.545  1.00 88.11           C  
ATOM   2497  CD2 PHE A 342     -23.395 -14.311  -7.887  1.00 88.11           C  
ATOM   2498  CE1 PHE A 342     -25.165 -16.364  -8.609  1.00 88.11           C  
ATOM   2499  CE2 PHE A 342     -24.289 -14.120  -8.955  1.00 88.11           C  
ATOM   2500  CZ  PHE A 342     -25.173 -15.151  -9.319  1.00 88.11           C  
ATOM   2501  N   GLY A 343     -21.817 -15.164  -2.600  1.00 87.33           N  
ATOM   2502  CA  GLY A 343     -20.741 -15.229  -1.620  1.00 87.33           C  
ATOM   2503  C   GLY A 343     -19.389 -14.753  -2.177  1.00 87.33           C  
ATOM   2504  O   GLY A 343     -19.242 -14.513  -3.377  1.00 87.33           O  
ATOM   2505  N   PRO A 344     -18.378 -14.595  -1.304  1.00 87.70           N  
ATOM   2506  CA  PRO A 344     -17.087 -14.004  -1.671  1.00 87.70           C  
ATOM   2507  C   PRO A 344     -16.149 -14.943  -2.443  1.00 87.70           C  
ATOM   2508  CB  PRO A 344     -16.477 -13.541  -0.342  1.00 87.70           C  
ATOM   2509  O   PRO A 344     -15.355 -14.464  -3.244  1.00 87.70           O  
ATOM   2510  CG  PRO A 344     -17.086 -14.500   0.680  1.00 87.70           C  
ATOM   2511  CD  PRO A 344     -18.489 -14.737   0.140  1.00 87.70           C  
ATOM   2512  N   GLY A 345     -16.235 -16.264  -2.246  1.00 89.06           N  
ATOM   2513  CA  GLY A 345     -15.235 -17.213  -2.762  1.00 89.06           C  
ATOM   2514  C   GLY A 345     -15.039 -17.156  -4.282  1.00 89.06           C  
ATOM   2515  O   GLY A 345     -13.934 -16.903  -4.751  1.00 89.06           O  
ATOM   2516  N   GLY A 346     -16.112 -17.338  -5.061  1.00 93.01           N  
ATOM   2517  CA  GLY A 346     -16.042 -17.302  -6.530  1.00 93.01           C  
ATOM   2518  C   GLY A 346     -15.491 -15.977  -7.085  1.00 93.01           C  
ATOM   2519  O   GLY A 346     -14.510 -16.005  -7.829  1.00 93.01           O  
ATOM   2520  N   PRO A 347     -16.058 -14.816  -6.701  1.00 94.34           N  
ATOM   2521  CA  PRO A 347     -15.569 -13.507  -7.138  1.00 94.34           C  
ATOM   2522  C   PRO A 347     -14.104 -13.230  -6.789  1.00 94.34           C  
ATOM   2523  CB  PRO A 347     -16.495 -12.486  -6.469  1.00 94.34           C  
ATOM   2524  O   PRO A 347     -13.396 -12.644  -7.602  1.00 94.34           O  
ATOM   2525  CG  PRO A 347     -17.801 -13.264  -6.358  1.00 94.34           C  
ATOM   2526  CD  PRO A 347     -17.331 -14.667  -6.010  1.00 94.34           C  
ATOM   2527  N   LEU A 348     -13.632 -13.663  -5.615  1.00 95.31           N  
ATOM   2528  CA  LEU A 348     -12.238 -13.474  -5.201  1.00 95.31           C  
ATOM   2529  C   LEU A 348     -11.273 -14.308  -6.048  1.00 95.31           C  
ATOM   2530  CB  LEU A 348     -12.093 -13.822  -3.709  1.00 95.31           C  
ATOM   2531  O   LEU A 348     -10.245 -13.790  -6.480  1.00 95.31           O  
ATOM   2532  CG  LEU A 348     -12.291 -12.648  -2.744  1.00 95.31           C  
ATOM   2533  CD1 LEU A 348     -13.527 -11.788  -2.977  1.00 95.31           C  
ATOM   2534  CD2 LEU A 348     -12.340 -13.158  -1.305  1.00 95.31           C  
ATOM   2535  N   VAL A 349     -11.619 -15.570  -6.323  1.00 96.78           N  
ATOM   2536  CA  VAL A 349     -10.821 -16.448  -7.193  1.00 96.78           C  
ATOM   2537  C   VAL A 349     -10.745 -15.866  -8.601  1.00 96.78           C  
ATOM   2538  CB  VAL A 349     -11.405 -17.872  -7.228  1.00 96.78           C  
ATOM   2539  O   VAL A 349      -9.652 -15.694  -9.131  1.00 96.78           O  
ATOM   2540  CG1 VAL A 349     -10.685 -18.780  -8.235  1.00 96.78           C  
ATOM   2541  CG2 VAL A 349     -11.310 -18.553  -5.860  1.00 96.78           C  
ATOM   2542  N   VAL A 350     -11.889 -15.504  -9.193  1.00 96.81           N  
ATOM   2543  CA  VAL A 350     -11.935 -14.899 -10.536  1.00 96.81           C  
ATOM   2544  C   VAL A 350     -11.148 -13.590 -10.569  1.00 96.81           C  
ATOM   2545  CB  VAL A 350     -13.390 -14.679 -10.995  1.00 96.81           C  
ATOM   2546  O   VAL A 350     -10.366 -13.376 -11.491  1.00 96.81           O  
ATOM   2547  CG1 VAL A 350     -13.477 -13.906 -12.318  1.00 96.81           C  
ATOM   2548  CG2 VAL A 350     -14.095 -16.026 -11.206  1.00 96.81           C  
ATOM   2549  N   GLY A 351     -11.294 -12.746  -9.547  1.00 96.68           N  
ATOM   2550  CA  GLY A 351     -10.559 -11.491  -9.436  1.00 96.68           C  
ATOM   2551  C   GLY A 351      -9.043 -11.682  -9.421  1.00 96.68           C  
ATOM   2552  O   GLY A 351      -8.314 -11.010 -10.153  1.00 96.68           O  
ATOM   2553  N   MET A 352      -8.559 -12.655  -8.649  1.00 97.34           N  
ATOM   2554  CA  MET A 352      -7.135 -12.984  -8.598  1.00 97.34           C  
ATOM   2555  C   MET A 352      -6.611 -13.647  -9.871  1.00 97.34           C  
ATOM   2556  CB  MET A 352      -6.844 -13.854  -7.370  1.00 97.34           C  
ATOM   2557  O   MET A 352      -5.489 -13.361 -10.275  1.00 97.34           O  
ATOM   2558  CG  MET A 352      -6.655 -12.983  -6.136  1.00 97.34           C  
ATOM   2559  SD  MET A 352      -5.197 -11.923  -6.323  1.00 97.34           S  
ATOM   2560  CE  MET A 352      -5.689 -10.505  -5.364  1.00 97.34           C  
ATOM   2561  N   LEU A 353      -7.419 -14.460 -10.557  1.00 97.99           N  
ATOM   2562  CA  LEU A 353      -7.053 -15.013 -11.865  1.00 97.99           C  
ATOM   2563  C   LEU A 353      -6.947 -13.923 -12.938  1.00 97.99           C  
ATOM   2564  CB  LEU A 353      -8.074 -16.083 -12.282  1.00 97.99           C  
ATOM   2565  O   LEU A 353      -5.998 -13.928 -13.717  1.00 97.99           O  
ATOM   2566  CG  LEU A 353      -8.012 -17.383 -11.463  1.00 97.99           C  
ATOM   2567  CD1 LEU A 353      -9.170 -18.292 -11.879  1.00 97.99           C  
ATOM   2568  CD2 LEU A 353      -6.702 -18.142 -11.670  1.00 97.99           C  
ATOM   2569  N   LEU A 354      -7.876 -12.961 -12.954  1.00 97.42           N  
ATOM   2570  CA  LEU A 354      -7.795 -11.792 -13.837  1.00 97.42           C  
ATOM   2571  C   LEU A 354      -6.571 -10.931 -13.514  1.00 97.42           C  
ATOM   2572  CB  LEU A 354      -9.077 -10.953 -13.715  1.00 97.42           C  
ATOM   2573  O   LEU A 354      -5.873 -10.494 -14.424  1.00 97.42           O  
ATOM   2574  CG  LEU A 354     -10.333 -11.586 -14.335  1.00 97.42           C  
ATOM   2575  CD1 LEU A 354     -11.536 -10.689 -14.039  1.00 97.42           C  
ATOM   2576  CD2 LEU A 354     -10.214 -11.749 -15.851  1.00 97.42           C  
ATOM   2577  N   THR A 355      -6.274 -10.749 -12.225  1.00 96.90           N  
ATOM   2578  CA  THR A 355      -5.068 -10.048 -11.763  1.00 96.90           C  
ATOM   2579  C   THR A 355      -3.805 -10.759 -12.259  1.00 96.90           C  
ATOM   2580  CB  THR A 355      -5.060  -9.926 -10.232  1.00 96.90           C  
ATOM   2581  O   THR A 355      -2.958 -10.123 -12.882  1.00 96.90           O  
ATOM   2582  CG2 THR A 355      -3.842  -9.176  -9.696  1.00 96.90           C  
ATOM   2583  OG1 THR A 355      -6.211  -9.236  -9.795  1.00 96.90           O  
ATOM   2584  N   ALA A 356      -3.703 -12.079 -12.082  1.00 97.60           N  
ATOM   2585  CA  ALA A 356      -2.574 -12.874 -12.567  1.00 97.60           C  
ATOM   2586  C   ALA A 356      -2.413 -12.780 -14.091  1.00 97.60           C  
ATOM   2587  CB  ALA A 356      -2.760 -14.329 -12.114  1.00 97.60           C  
ATOM   2588  O   ALA A 356      -1.320 -12.495 -14.577  1.00 97.60           O  
ATOM   2589  N   ALA A 357      -3.511 -12.936 -14.839  1.00 97.82           N  
ATOM   2590  CA  ALA A 357      -3.515 -12.806 -16.292  1.00 97.82           C  
ATOM   2591  C   ALA A 357      -3.087 -11.405 -16.748  1.00 97.82           C  
ATOM   2592  CB  ALA A 357      -4.915 -13.155 -16.811  1.00 97.82           C  
ATOM   2593  O   ALA A 357      -2.323 -11.283 -17.699  1.00 97.82           O  
ATOM   2594  N   SER A 358      -3.532 -10.353 -16.055  1.00 97.06           N  
ATOM   2595  CA  SER A 358      -3.140  -8.981 -16.378  1.00 97.06           C  
ATOM   2596  C   SER A 358      -1.659  -8.716 -16.125  1.00 97.06           C  
ATOM   2597  CB  SER A 358      -4.023  -7.974 -15.642  1.00 97.06           C  
ATOM   2598  O   SER A 358      -1.015  -8.095 -16.961  1.00 97.06           O  
ATOM   2599  OG  SER A 358      -3.773  -7.949 -14.252  1.00 97.06           O  
ATOM   2600  N   LEU A 359      -1.095  -9.238 -15.032  1.00 96.35           N  
ATOM   2601  CA  LEU A 359       0.325  -9.088 -14.715  1.00 96.35           C  
ATOM   2602  C   LEU A 359       1.193  -9.882 -15.699  1.00 96.35           C  
ATOM   2603  CB  LEU A 359       0.566  -9.498 -13.252  1.00 96.35           C  
ATOM   2604  O   LEU A 359       2.162  -9.344 -16.216  1.00 96.35           O  
ATOM   2605  CG  LEU A 359      -0.058  -8.524 -12.232  1.00 96.35           C  
ATOM   2606  CD1 LEU A 359      -0.090  -9.165 -10.847  1.00 96.35           C  
ATOM   2607  CD2 LEU A 359       0.723  -7.213 -12.122  1.00 96.35           C  
ATOM   2608  N   TRP A 360       0.818 -11.112 -16.057  1.00 96.98           N  
ATOM   2609  CA  TRP A 360       1.504 -11.849 -17.129  1.00 96.98           C  
ATOM   2610  C   TRP A 360       1.350 -11.198 -18.501  1.00 96.98           C  
ATOM   2611  CB  TRP A 360       0.988 -13.284 -17.184  1.00 96.98           C  
ATOM   2612  O   TRP A 360       2.264 -11.247 -19.310  1.00 96.98           O  
ATOM   2613  CG  TRP A 360       1.362 -14.151 -16.027  1.00 96.98           C  
ATOM   2614  CD1 TRP A 360       2.490 -14.049 -15.292  1.00 96.98           C  
ATOM   2615  CD2 TRP A 360       0.639 -15.291 -15.490  1.00 96.98           C  
ATOM   2616  CE2 TRP A 360       1.408 -15.851 -14.425  1.00 96.98           C  
ATOM   2617  CE3 TRP A 360      -0.583 -15.913 -15.818  1.00 96.98           C  
ATOM   2618  NE1 TRP A 360       2.520 -15.038 -14.330  1.00 96.98           N  
ATOM   2619  CH2 TRP A 360      -0.231 -17.598 -14.094  1.00 96.98           C  
ATOM   2620  CZ2 TRP A 360       0.985 -16.993 -13.729  1.00 96.98           C  
ATOM   2621  CZ3 TRP A 360      -1.016 -17.057 -15.126  1.00 96.98           C  
ATOM   2622  N   GLY A 361       0.222 -10.552 -18.768  1.00 96.02           N  
ATOM   2623  CA  GLY A 361       0.066  -9.733 -19.960  1.00 96.02           C  
ATOM   2624  C   GLY A 361       0.988  -8.512 -19.961  1.00 96.02           C  
ATOM   2625  O   GLY A 361       1.589  -8.181 -20.978  1.00 96.02           O  
ATOM   2626  N   MET A 362       1.158  -7.860 -18.809  1.00 94.68           N  
ATOM   2627  CA  MET A 362       2.095  -6.743 -18.661  1.00 94.68           C  
ATOM   2628  C   MET A 362       3.559  -7.182 -18.733  1.00 94.68           C  
ATOM   2629  CB  MET A 362       1.847  -5.983 -17.355  1.00 94.68           C  
ATOM   2630  O   MET A 362       4.405  -6.376 -19.114  1.00 94.68           O  
ATOM   2631  CG  MET A 362       0.528  -5.217 -17.384  1.00 94.68           C  
ATOM   2632  SD  MET A 362       0.160  -4.370 -15.828  1.00 94.68           S  
ATOM   2633  CE  MET A 362      -1.614  -4.163 -16.065  1.00 94.68           C  
ATOM   2634  N   SER A 363       3.882  -8.443 -18.417  1.00 94.71           N  
ATOM   2635  CA  SER A 363       5.254  -8.946 -18.557  1.00 94.71           C  
ATOM   2636  C   SER A 363       5.708  -9.096 -20.009  1.00 94.71           C  
ATOM   2637  CB  SER A 363       5.495 -10.241 -17.775  1.00 94.71           C  
ATOM   2638  O   SER A 363       6.906  -9.240 -20.244  1.00 94.71           O  
ATOM   2639  OG  SER A 363       4.922 -11.381 -18.368  1.00 94.71           O  
ATOM   2640  N   THR A 364       4.785  -9.014 -20.975  1.00 93.93           N  
ATOM   2641  CA  THR A 364       5.090  -8.998 -22.412  1.00 93.93           C  
ATOM   2642  C   THR A 364       5.144  -7.586 -23.000  1.00 93.93           C  
ATOM   2643  CB  THR A 364       4.115  -9.869 -23.228  1.00 93.93           C  
ATOM   2644  O   THR A 364       5.175  -7.453 -24.220  1.00 93.93           O  
ATOM   2645  CG2 THR A 364       3.839 -11.236 -22.601  1.00 93.93           C  
ATOM   2646  OG1 THR A 364       2.873  -9.229 -23.414  1.00 93.93           O  
ATOM   2647  N   LEU A 365       5.070  -6.530 -22.181  1.00 92.43           N  
ATOM   2648  CA  LEU A 365       5.180  -5.157 -22.675  1.00 92.43           C  
ATOM   2649  C   LEU A 365       6.619  -4.850 -23.095  1.00 92.43           C  
ATOM   2650  CB  LEU A 365       4.692  -4.143 -21.627  1.00 92.43           C  
ATOM   2651  O   LEU A 365       7.565  -5.076 -22.345  1.00 92.43           O  
ATOM   2652  CG  LEU A 365       3.172  -4.150 -21.395  1.00 92.43           C  
ATOM   2653  CD1 LEU A 365       2.828  -3.252 -20.204  1.00 92.43           C  
ATOM   2654  CD2 LEU A 365       2.386  -3.639 -22.605  1.00 92.43           C  
ATOM   2655  N   GLU A 366       6.750  -4.268 -24.278  1.00 90.78           N  
ATOM   2656  CA  GLU A 366       7.990  -3.774 -24.876  1.00 90.78           C  
ATOM   2657  C   GLU A 366       8.007  -2.233 -24.886  1.00 90.78           C  
ATOM   2658  CB  GLU A 366       8.164  -4.379 -26.282  1.00 90.78           C  
ATOM   2659  O   GLU A 366       7.033  -1.582 -24.496  1.00 90.78           O  
ATOM   2660  CG  GLU A 366       8.315  -5.912 -26.223  1.00 90.78           C  
ATOM   2661  CD  GLU A 366       8.591  -6.582 -27.581  1.00 90.78           C  
ATOM   2662  OE1 GLU A 366       8.687  -7.832 -27.589  1.00 90.78           O  
ATOM   2663  OE2 GLU A 366       8.736  -5.869 -28.593  1.00 90.78           O  
ATOM   2664  N   ALA A 367       9.121  -1.621 -25.298  1.00 84.11           N  
ATOM   2665  CA  ALA A 367       9.289  -0.162 -25.260  1.00 84.11           C  
ATOM   2666  C   ALA A 367       8.349   0.554 -26.239  1.00 84.11           C  
ATOM   2667  CB  ALA A 367      10.753   0.181 -25.570  1.00 84.11           C  
ATOM   2668  O   ALA A 367       7.885   1.654 -25.966  1.00 84.11           O  
ATOM   2669  N   ASP A 368       8.043  -0.096 -27.357  1.00 84.70           N  
ATOM   2670  CA  ASP A 368       7.170   0.380 -28.428  1.00 84.70           C  
ATOM   2671  C   ASP A 368       5.729  -0.149 -28.310  1.00 84.70           C  
ATOM   2672  CB  ASP A 368       7.802  -0.021 -29.770  1.00 84.70           C  
ATOM   2673  O   ASP A 368       4.890   0.130 -29.172  1.00 84.70           O  
ATOM   2674  CG  ASP A 368       7.795  -1.537 -30.010  1.00 84.70           C  
ATOM   2675  OD1 ASP A 368       7.720  -2.281 -29.003  1.00 84.70           O  
ATOM   2676  OD2 ASP A 368       7.862  -1.914 -31.200  1.00 84.70           O  
ATOM   2677  N   SER A 369       5.415  -0.902 -27.247  1.00 85.67           N  
ATOM   2678  CA  SER A 369       4.075  -1.451 -27.043  1.00 85.67           C  
ATOM   2679  C   SER A 369       3.024  -0.344 -27.043  1.00 85.67           C  
ATOM   2680  CB  SER A 369       3.988  -2.260 -25.754  1.00 85.67           C  
ATOM   2681  O   SER A 369       3.067   0.606 -26.260  1.00 85.67           O  
ATOM   2682  OG  SER A 369       4.582  -3.518 -25.978  1.00 85.67           O  
ATOM   2683  N   GLY A 370       2.050  -0.481 -27.943  1.00 87.28           N  
ATOM   2684  CA  GLY A 370       1.025   0.532 -28.148  1.00 87.28           C  
ATOM   2685  C   GLY A 370       0.103   0.688 -26.940  1.00 87.28           C  
ATOM   2686  O   GLY A 370      -0.294  -0.279 -26.296  1.00 87.28           O  
ATOM   2687  N   MET A 371      -0.358   1.909 -26.680  1.00 84.27           N  
ATOM   2688  CA  MET A 371      -1.175   2.196 -25.495  1.00 84.27           C  
ATOM   2689  C   MET A 371      -2.484   1.387 -25.410  1.00 84.27           C  
ATOM   2690  CB  MET A 371      -1.458   3.701 -25.466  1.00 84.27           C  
ATOM   2691  O   MET A 371      -3.032   1.193 -24.323  1.00 84.27           O  
ATOM   2692  CG  MET A 371      -2.001   4.129 -24.106  1.00 84.27           C  
ATOM   2693  SD  MET A 371      -0.838   3.831 -22.743  1.00 84.27           S  
ATOM   2694  CE  MET A 371      -1.956   3.314 -21.415  1.00 84.27           C  
ATOM   2695  N   GLY A 372      -2.987   0.880 -26.541  1.00 89.28           N  
ATOM   2696  CA  GLY A 372      -4.153  -0.003 -26.578  1.00 89.28           C  
ATOM   2697  C   GLY A 372      -3.952  -1.303 -25.791  1.00 89.28           C  
ATOM   2698  O   GLY A 372      -4.836  -1.675 -25.019  1.00 89.28           O  
ATOM   2699  N   ILE A 373      -2.790  -1.962 -25.923  1.00 91.50           N  
ATOM   2700  CA  ILE A 373      -2.519  -3.217 -25.201  1.00 91.50           C  
ATOM   2701  C   ILE A 373      -2.271  -2.954 -23.712  1.00 91.50           C  
ATOM   2702  CB  ILE A 373      -1.403  -4.054 -25.879  1.00 91.50           C  
ATOM   2703  O   ILE A 373      -2.831  -3.643 -22.862  1.00 91.50           O  
ATOM   2704  CG1 ILE A 373      -1.478  -5.504 -25.363  1.00 91.50           C  
ATOM   2705  CG2 ILE A 373       0.024  -3.511 -25.691  1.00 91.50           C  
ATOM   2706  CD1 ILE A 373      -0.641  -6.503 -26.171  1.00 91.50           C  
ATOM   2707  N   THR A 374      -1.542  -1.885 -23.385  1.00 90.54           N  
ATOM   2708  CA  THR A 374      -1.315  -1.448 -21.999  1.00 90.54           C  
ATOM   2709  C   THR A 374      -2.639  -1.135 -21.296  1.00 90.54           C  
ATOM   2710  CB  THR A 374      -0.390  -0.220 -21.988  1.00 90.54           C  
ATOM   2711  O   THR A 374      -2.895  -1.607 -20.188  1.00 90.54           O  
ATOM   2712  CG2 THR A 374       0.129   0.099 -20.592  1.00 90.54           C  
ATOM   2713  OG1 THR A 374       0.720  -0.480 -22.811  1.00 90.54           O  
ATOM   2714  N   SER A 375      -3.540  -0.417 -21.976  1.00 92.06           N  
ATOM   2715  CA  SER A 375      -4.871  -0.089 -21.452  1.00 92.06           C  
ATOM   2716  C   SER A 375      -5.743  -1.329 -21.250  1.00 92.06           C  
ATOM   2717  CB  SER A 375      -5.611   0.873 -22.384  1.00 92.06           C  
ATOM   2718  O   SER A 375      -6.472  -1.397 -20.263  1.00 92.06           O  
ATOM   2719  OG  SER A 375      -4.886   2.073 -22.546  1.00 92.06           O  
ATOM   2720  N   LEU A 376      -5.665  -2.323 -22.144  1.00 95.29           N  
ATOM   2721  CA  LEU A 376      -6.377  -3.596 -21.988  1.00 95.29           C  
ATOM   2722  C   LEU A 376      -5.947  -4.317 -20.704  1.00 95.29           C  
ATOM   2723  CB  LEU A 376      -6.132  -4.468 -23.233  1.00 95.29           C  
ATOM   2724  O   LEU A 376      -6.798  -4.774 -19.937  1.00 95.29           O  
ATOM   2725  CG  LEU A 376      -6.736  -5.883 -23.151  1.00 95.29           C  
ATOM   2726  CD1 LEU A 376      -8.264  -5.848 -23.074  1.00 95.29           C  
ATOM   2727  CD2 LEU A 376      -6.325  -6.687 -24.383  1.00 95.29           C  
ATOM   2728  N   TRP A 377      -4.642  -4.379 -20.434  1.00 95.28           N  
ATOM   2729  CA  TRP A 377      -4.138  -5.001 -19.213  1.00 95.28           C  
ATOM   2730  C   TRP A 377      -4.514  -4.215 -17.958  1.00 95.28           C  
ATOM   2731  CB  TRP A 377      -2.632  -5.227 -19.320  1.00 95.28           C  
ATOM   2732  O   TRP A 377      -4.884  -4.822 -16.956  1.00 95.28           O  
ATOM   2733  CG  TRP A 377      -2.216  -6.163 -20.408  1.00 95.28           C  
ATOM   2734  CD1 TRP A 377      -1.242  -5.937 -21.317  1.00 95.28           C  
ATOM   2735  CD2 TRP A 377      -2.710  -7.510 -20.682  1.00 95.28           C  
ATOM   2736  CE2 TRP A 377      -2.013  -8.024 -21.815  1.00 95.28           C  
ATOM   2737  CE3 TRP A 377      -3.645  -8.368 -20.064  1.00 95.28           C  
ATOM   2738  NE1 TRP A 377      -1.105  -7.041 -22.134  1.00 95.28           N  
ATOM   2739  CH2 TRP A 377      -3.177 -10.142 -21.673  1.00 95.28           C  
ATOM   2740  CZ2 TRP A 377      -2.241  -9.313 -22.316  1.00 95.28           C  
ATOM   2741  CZ3 TRP A 377      -3.873  -9.670 -20.547  1.00 95.28           C  
ATOM   2742  N   PHE A 378      -4.520  -2.882 -18.014  1.00 92.81           N  
ATOM   2743  CA  PHE A 378      -5.042  -2.039 -16.935  1.00 92.81           C  
ATOM   2744  C   PHE A 378      -6.526  -2.278 -16.659  1.00 92.81           C  
ATOM   2745  CB  PHE A 378      -4.783  -0.569 -17.288  1.00 92.81           C  
ATOM   2746  O   PHE A 378      -6.911  -2.393 -15.496  1.00 92.81           O  
ATOM   2747  CG  PHE A 378      -3.348  -0.087 -17.187  1.00 92.81           C  
ATOM   2748  CD1 PHE A 378      -2.344  -0.833 -16.537  1.00 92.81           C  
ATOM   2749  CD2 PHE A 378      -3.013   1.139 -17.784  1.00 92.81           C  
ATOM   2750  CE1 PHE A 378      -1.006  -0.414 -16.574  1.00 92.81           C  
ATOM   2751  CE2 PHE A 378      -1.685   1.588 -17.778  1.00 92.81           C  
ATOM   2752  CZ  PHE A 378      -0.679   0.792 -17.214  1.00 92.81           C  
ATOM   2753  N   VAL A 379      -7.350  -2.416 -17.700  1.00 95.05           N  
ATOM   2754  CA  VAL A 379      -8.774  -2.759 -17.565  1.00 95.05           C  
ATOM   2755  C   VAL A 379      -8.943  -4.100 -16.854  1.00 95.05           C  
ATOM   2756  CB  VAL A 379      -9.460  -2.762 -18.950  1.00 95.05           C  
ATOM   2757  O   VAL A 379      -9.702  -4.190 -15.887  1.00 95.05           O  
ATOM   2758  CG1 VAL A 379     -10.802  -3.509 -19.031  1.00 95.05           C  
ATOM   2759  CG2 VAL A 379      -9.701  -1.323 -19.410  1.00 95.05           C  
ATOM   2760  N   LEU A 380      -8.212  -5.130 -17.290  1.00 95.56           N  
ATOM   2761  CA  LEU A 380      -8.265  -6.459 -16.677  1.00 95.56           C  
ATOM   2762  C   LEU A 380      -7.763  -6.449 -15.229  1.00 95.56           C  
ATOM   2763  CB  LEU A 380      -7.465  -7.455 -17.533  1.00 95.56           C  
ATOM   2764  O   LEU A 380      -8.389  -7.074 -14.371  1.00 95.56           O  
ATOM   2765  CG  LEU A 380      -8.144  -7.825 -18.864  1.00 95.56           C  
ATOM   2766  CD1 LEU A 380      -7.201  -8.690 -19.695  1.00 95.56           C  
ATOM   2767  CD2 LEU A 380      -9.439  -8.616 -18.657  1.00 95.56           C  
ATOM   2768  N   LEU A 381      -6.697  -5.698 -14.942  1.00 94.32           N  
ATOM   2769  CA  LEU A 381      -6.170  -5.535 -13.591  1.00 94.32           C  
ATOM   2770  C   LEU A 381      -7.204  -4.854 -12.684  1.00 94.32           C  
ATOM   2771  CB  LEU A 381      -4.831  -4.770 -13.655  1.00 94.32           C  
ATOM   2772  O   LEU A 381      -7.536  -5.380 -11.626  1.00 94.32           O  
ATOM   2773  CG  LEU A 381      -4.127  -4.589 -12.297  1.00 94.32           C  
ATOM   2774  CD1 LEU A 381      -3.866  -5.904 -11.564  1.00 94.32           C  
ATOM   2775  CD2 LEU A 381      -2.763  -3.923 -12.481  1.00 94.32           C  
ATOM   2776  N   GLY A 382      -7.793  -3.734 -13.112  1.00 92.37           N  
ATOM   2777  CA  GLY A 382      -8.817  -3.027 -12.339  1.00 92.37           C  
ATOM   2778  C   GLY A 382     -10.062  -3.879 -12.058  1.00 92.37           C  
ATOM   2779  O   GLY A 382     -10.549  -3.906 -10.925  1.00 92.37           O  
ATOM   2780  N   LEU A 383     -10.534  -4.634 -13.060  1.00 93.01           N  
ATOM   2781  CA  LEU A 383     -11.635  -5.594 -12.903  1.00 93.01           C  
ATOM   2782  C   LEU A 383     -11.274  -6.751 -11.964  1.00 93.01           C  
ATOM   2783  CB  LEU A 383     -12.039  -6.166 -14.277  1.00 93.01           C  
ATOM   2784  O   LEU A 383     -12.141  -7.228 -11.233  1.00 93.01           O  
ATOM   2785  CG  LEU A 383     -12.841  -5.214 -15.181  1.00 93.01           C  
ATOM   2786  CD1 LEU A 383     -13.088  -5.883 -16.533  1.00 93.01           C  
ATOM   2787  CD2 LEU A 383     -14.197  -4.842 -14.571  1.00 93.01           C  
ATOM   2788  N   GLY A 384     -10.017  -7.197 -11.970  1.00 95.01           N  
ATOM   2789  CA  GLY A 384      -9.523  -8.259 -11.100  1.00 95.01           C  
ATOM   2790  C   GLY A 384      -9.404  -7.841  -9.633  1.00 95.01           C  
ATOM   2791  O   GLY A 384      -9.819  -8.573  -8.733  1.00 95.01           O  
ATOM   2792  N   LEU A 385      -8.893  -6.636  -9.376  1.00 92.16           N  
ATOM   2793  CA  LEU A 385      -8.640  -6.139  -8.019  1.00 92.16           C  
ATOM   2794  C   LEU A 385      -9.918  -5.725  -7.281  1.00 92.16           C  
ATOM   2795  CB  LEU A 385      -7.664  -4.956  -8.089  1.00 92.16           C  
ATOM   2796  O   LEU A 385      -9.987  -5.852  -6.056  1.00 92.16           O  
ATOM   2797  CG  LEU A 385      -6.267  -5.304  -8.632  1.00 92.16           C  
ATOM   2798  CD1 LEU A 385      -5.488  -4.005  -8.789  1.00 92.16           C  
ATOM   2799  CD2 LEU A 385      -5.475  -6.284  -7.768  1.00 92.16           C  
ATOM   2800  N   ALA A 386     -10.935  -5.247  -8.002  1.00 91.43           N  
ATOM   2801  CA  ALA A 386     -12.183  -4.771  -7.413  1.00 91.43           C  
ATOM   2802  C   ALA A 386     -12.912  -5.815  -6.535  1.00 91.43           C  
ATOM   2803  CB  ALA A 386     -13.075  -4.215  -8.523  1.00 91.43           C  
ATOM   2804  O   ALA A 386     -13.157  -5.518  -5.361  1.00 91.43           O  
ATOM   2805  N   PRO A 387     -13.230  -7.039  -7.010  1.00 92.07           N  
ATOM   2806  CA  PRO A 387     -13.898  -8.038  -6.178  1.00 92.07           C  
ATOM   2807  C   PRO A 387     -13.053  -8.466  -4.996  1.00 92.07           C  
ATOM   2808  CB  PRO A 387     -14.237  -9.215  -7.099  1.00 92.07           C  
ATOM   2809  O   PRO A 387     -13.598  -8.730  -3.926  1.00 92.07           O  
ATOM   2810  CG  PRO A 387     -13.208  -9.084  -8.217  1.00 92.07           C  
ATOM   2811  CD  PRO A 387     -13.035  -7.575  -8.348  1.00 92.07           C  
ATOM   2812  N   VAL A 388     -11.732  -8.472  -5.157  1.00 93.23           N  
ATOM   2813  CA  VAL A 388     -10.824  -8.846  -4.083  1.00 93.23           C  
ATOM   2814  C   VAL A 388     -10.859  -7.802  -2.982  1.00 93.23           C  
ATOM   2815  CB  VAL A 388      -9.406  -9.100  -4.598  1.00 93.23           C  
ATOM   2816  O   VAL A 388     -11.100  -8.183  -1.842  1.00 93.23           O  
ATOM   2817  CG1 VAL A 388      -8.534  -9.541  -3.416  1.00 93.23           C  
ATOM   2818  CG2 VAL A 388      -9.449 -10.204  -5.667  1.00 93.23           C  
ATOM   2819  N   MET A 389     -10.716  -6.509  -3.294  1.00 88.76           N  
ATOM   2820  CA  MET A 389     -10.806  -5.433  -2.296  1.00 88.76           C  
ATOM   2821  C   MET A 389     -12.112  -5.503  -1.506  1.00 88.76           C  
ATOM   2822  CB  MET A 389     -10.726  -4.059  -2.981  1.00 88.76           C  
ATOM   2823  O   MET A 389     -12.103  -5.469  -0.275  1.00 88.76           O  
ATOM   2824  CG  MET A 389      -9.326  -3.675  -3.453  1.00 88.76           C  
ATOM   2825  SD  MET A 389      -8.276  -2.856  -2.215  1.00 88.76           S  
ATOM   2826  CE  MET A 389      -7.748  -4.258  -1.203  1.00 88.76           C  
ATOM   2827  N   VAL A 390     -13.235  -5.651  -2.209  1.00 89.08           N  
ATOM   2828  CA  VAL A 390     -14.562  -5.647  -1.587  1.00 89.08           C  
ATOM   2829  C   VAL A 390     -14.792  -6.900  -0.754  1.00 89.08           C  
ATOM   2830  CB  VAL A 390     -15.657  -5.480  -2.654  1.00 89.08           C  
ATOM   2831  O   VAL A 390     -15.191  -6.810   0.407  1.00 89.08           O  
ATOM   2832  CG1 VAL A 390     -17.068  -5.499  -2.048  1.00 89.08           C  
ATOM   2833  CG2 VAL A 390     -15.460  -4.138  -3.358  1.00 89.08           C  
ATOM   2834  N   GLY A 391     -14.535  -8.075  -1.325  1.00 91.26           N  
ATOM   2835  CA  GLY A 391     -14.868  -9.332  -0.668  1.00 91.26           C  
ATOM   2836  C   GLY A 391     -13.885  -9.739   0.417  1.00 91.26           C  
ATOM   2837  O   GLY A 391     -14.320 -10.317   1.401  1.00 91.26           O  
ATOM   2838  N   THR A 392     -12.597  -9.399   0.327  1.00 91.39           N  
ATOM   2839  CA  THR A 392     -11.673  -9.630   1.456  1.00 91.39           C  
ATOM   2840  C   THR A 392     -11.992  -8.722   2.634  1.00 91.39           C  
ATOM   2841  CB  THR A 392     -10.208  -9.414   1.095  1.00 91.39           C  
ATOM   2842  O   THR A 392     -11.959  -9.184   3.771  1.00 91.39           O  
ATOM   2843  CG2 THR A 392      -9.670 -10.478   0.162  1.00 91.39           C  
ATOM   2844  OG1 THR A 392     -10.050  -8.172   0.483  1.00 91.39           O  
ATOM   2845  N   THR A 393     -12.369  -7.465   2.379  1.00 89.38           N  
ATOM   2846  CA  THR A 393     -12.827  -6.554   3.434  1.00 89.38           C  
ATOM   2847  C   THR A 393     -14.090  -7.100   4.102  1.00 89.38           C  
ATOM   2848  CB  THR A 393     -13.063  -5.140   2.891  1.00 89.38           C  
ATOM   2849  O   THR A 393     -14.130  -7.172   5.328  1.00 89.38           O  
ATOM   2850  CG2 THR A 393     -13.408  -4.144   3.998  1.00 89.38           C  
ATOM   2851  OG1 THR A 393     -11.894  -4.657   2.276  1.00 89.38           O  
ATOM   2852  N   ASP A 394     -15.083  -7.566   3.330  1.00 86.24           N  
ATOM   2853  CA  ASP A 394     -16.262  -8.252   3.885  1.00 86.24           C  
ATOM   2854  C   ASP A 394     -15.859  -9.492   4.689  1.00 86.24           C  
ATOM   2855  CB  ASP A 394     -17.260  -8.642   2.779  1.00 86.24           C  
ATOM   2856  O   ASP A 394     -16.260  -9.632   5.837  1.00 86.24           O  
ATOM   2857  CG  ASP A 394     -18.492  -9.410   3.310  1.00 86.24           C  
ATOM   2858  OD1 ASP A 394     -18.977  -9.086   4.417  1.00 86.24           O  
ATOM   2859  OD2 ASP A 394     -18.982 -10.325   2.597  1.00 86.24           O  
ATOM   2860  N   VAL A 395     -15.024 -10.377   4.142  1.00 90.24           N  
ATOM   2861  CA  VAL A 395     -14.596 -11.607   4.823  1.00 90.24           C  
ATOM   2862  C   VAL A 395     -13.906 -11.296   6.150  1.00 90.24           C  
ATOM   2863  CB  VAL A 395     -13.697 -12.452   3.901  1.00 90.24           C  
ATOM   2864  O   VAL A 395     -14.261 -11.892   7.163  1.00 90.24           O  
ATOM   2865  CG1 VAL A 395     -12.962 -13.573   4.643  1.00 90.24           C  
ATOM   2866  CG2 VAL A 395     -14.543 -13.112   2.805  1.00 90.24           C  
ATOM   2867  N   ILE A 396     -12.968 -10.352   6.185  1.00 91.18           N  
ATOM   2868  CA  ILE A 396     -12.243 -10.007   7.412  1.00 91.18           C  
ATOM   2869  C   ILE A 396     -13.189  -9.363   8.430  1.00 91.18           C  
ATOM   2870  CB  ILE A 396     -11.034  -9.101   7.087  1.00 91.18           C  
ATOM   2871  O   ILE A 396     -13.232  -9.783   9.587  1.00 91.18           O  
ATOM   2872  CG1 ILE A 396      -9.981  -9.864   6.249  1.00 91.18           C  
ATOM   2873  CG2 ILE A 396     -10.390  -8.580   8.386  1.00 91.18           C  
ATOM   2874  CD1 ILE A 396      -8.963  -8.927   5.584  1.00 91.18           C  
ATOM   2875  N   VAL A 397     -13.971  -8.366   8.008  1.00 86.16           N  
ATOM   2876  CA  VAL A 397     -14.825  -7.593   8.917  1.00 86.16           C  
ATOM   2877  C   VAL A 397     -16.011  -8.426   9.403  1.00 86.16           C  
ATOM   2878  CB  VAL A 397     -15.265  -6.271   8.258  1.00 86.16           C  
ATOM   2879  O   VAL A 397     -16.304  -8.415  10.592  1.00 86.16           O  
ATOM   2880  CG1 VAL A 397     -16.249  -5.487   9.132  1.00 86.16           C  
ATOM   2881  CG2 VAL A 397     -14.058  -5.348   8.020  1.00 86.16           C  
ATOM   2882  N   SER A 398     -16.689  -9.177   8.533  1.00 84.17           N  
ATOM   2883  CA  SER A 398     -17.877  -9.959   8.905  1.00 84.17           C  
ATOM   2884  C   SER A 398     -17.561 -11.193   9.753  1.00 84.17           C  
ATOM   2885  CB  SER A 398     -18.698 -10.367   7.675  1.00 84.17           C  
ATOM   2886  O   SER A 398     -18.378 -11.543  10.600  1.00 84.17           O  
ATOM   2887  OG  SER A 398     -18.001 -11.286   6.863  1.00 84.17           O  
ATOM   2888  N   ASN A 399     -16.386 -11.814   9.580  1.00 87.52           N  
ATOM   2889  CA  ASN A 399     -15.970 -12.986  10.365  1.00 87.52           C  
ATOM   2890  C   ASN A 399     -15.206 -12.619  11.649  1.00 87.52           C  
ATOM   2891  CB  ASN A 399     -15.169 -13.971   9.494  1.00 87.52           C  
ATOM   2892  O   ASN A 399     -14.866 -13.506  12.434  1.00 87.52           O  
ATOM   2893  CG  ASN A 399     -15.999 -14.600   8.392  1.00 87.52           C  
ATOM   2894  ND2 ASN A 399     -16.042 -14.010   7.226  1.00 87.52           N  
ATOM   2895  OD1 ASN A 399     -16.617 -15.634   8.554  1.00 87.52           O  
ATOM   2896  N   ALA A 400     -14.925 -11.335  11.883  1.00 88.22           N  
ATOM   2897  CA  ALA A 400     -14.429 -10.856  13.166  1.00 88.22           C  
ATOM   2898  C   ALA A 400     -15.588 -10.669  14.162  1.00 88.22           C  
ATOM   2899  CB  ALA A 400     -13.670  -9.547  12.947  1.00 88.22           C  
ATOM   2900  O   ALA A 400     -16.683 -10.273  13.746  1.00 88.22           O  
ATOM   2901  N   PRO A 401     -15.366 -10.849  15.478  1.00 85.08           N  
ATOM   2902  CA  PRO A 401     -16.341 -10.462  16.498  1.00 85.08           C  
ATOM   2903  C   PRO A 401     -16.836  -9.024  16.284  1.00 85.08           C  
ATOM   2904  CB  PRO A 401     -15.620 -10.631  17.840  1.00 85.08           C  
ATOM   2905  O   PRO A 401     -16.068  -8.149  15.878  1.00 85.08           O  
ATOM   2906  CG  PRO A 401     -14.578 -11.708  17.537  1.00 85.08           C  
ATOM   2907  CD  PRO A 401     -14.167 -11.389  16.101  1.00 85.08           C  
ATOM   2908  N   ALA A 402     -18.126  -8.770  16.522  1.00 81.15           N  
ATOM   2909  CA  ALA A 402     -18.739  -7.465  16.245  1.00 81.15           C  
ATOM   2910  C   ALA A 402     -18.073  -6.314  17.022  1.00 81.15           C  
ATOM   2911  CB  ALA A 402     -20.239  -7.558  16.544  1.00 81.15           C  
ATOM   2912  O   ALA A 402     -17.916  -5.221  16.488  1.00 81.15           O  
ATOM   2913  N   GLU A 403     -17.627  -6.591  18.247  1.00 84.09           N  
ATOM   2914  CA  GLU A 403     -16.914  -5.665  19.138  1.00 84.09           C  
ATOM   2915  C   GLU A 403     -15.458  -5.368  18.727  1.00 84.09           C  
ATOM   2916  CB  GLU A 403     -17.010  -6.222  20.574  1.00 84.09           C  
ATOM   2917  O   GLU A 403     -14.833  -4.496  19.319  1.00 84.09           O  
ATOM   2918  CG  GLU A 403     -16.271  -7.566  20.758  1.00 84.09           C  
ATOM   2919  CD  GLU A 403     -16.757  -8.415  21.946  1.00 84.09           C  
ATOM   2920  OE1 GLU A 403     -15.947  -9.231  22.436  1.00 84.09           O  
ATOM   2921  OE2 GLU A 403     -17.963  -8.354  22.282  1.00 84.09           O  
ATOM   2922  N   LEU A 404     -14.928  -6.072  17.717  1.00 87.35           N  
ATOM   2923  CA  LEU A 404     -13.555  -5.937  17.206  1.00 87.35           C  
ATOM   2924  C   LEU A 404     -13.528  -5.535  15.724  1.00 87.35           C  
ATOM   2925  CB  LEU A 404     -12.774  -7.239  17.463  1.00 87.35           C  
ATOM   2926  O   LEU A 404     -12.612  -5.892  14.979  1.00 87.35           O  
ATOM   2927  CG  LEU A 404     -12.651  -7.622  18.943  1.00 87.35           C  
ATOM   2928  CD1 LEU A 404     -11.940  -8.965  19.053  1.00 87.35           C  
ATOM   2929  CD2 LEU A 404     -11.865  -6.598  19.766  1.00 87.35           C  
ATOM   2930  N   ALA A 405     -14.566  -4.838  15.258  1.00 85.40           N  
ATOM   2931  CA  ALA A 405     -14.676  -4.408  13.867  1.00 85.40           C  
ATOM   2932  C   ALA A 405     -13.542  -3.453  13.465  1.00 85.40           C  
ATOM   2933  CB  ALA A 405     -16.039  -3.732  13.686  1.00 85.40           C  
ATOM   2934  O   ALA A 405     -12.990  -3.578  12.371  1.00 85.40           O  
ATOM   2935  N   GLY A 406     -13.179  -2.527  14.352  1.00 89.02           N  
ATOM   2936  CA  GLY A 406     -12.072  -1.601  14.168  1.00 89.02           C  
ATOM   2937  C   GLY A 406     -10.743  -2.331  14.111  1.00 89.02           C  
ATOM   2938  O   GLY A 406      -9.974  -2.102  13.183  1.00 89.02           O  
ATOM   2939  N   VAL A 407     -10.476  -3.242  15.047  1.00 91.76           N  
ATOM   2940  CA  VAL A 407      -9.276  -4.093  15.019  1.00 91.76           C  
ATOM   2941  C   VAL A 407      -9.190  -4.901  13.720  1.00 91.76           C  
ATOM   2942  CB  VAL A 407      -9.243  -5.008  16.256  1.00 91.76           C  
ATOM   2943  O   VAL A 407      -8.128  -4.934  13.103  1.00 91.76           O  
ATOM   2944  CG1 VAL A 407      -8.188  -6.107  16.141  1.00 91.76           C  
ATOM   2945  CG2 VAL A 407      -8.894  -4.198  17.509  1.00 91.76           C  
ATOM   2946  N   ALA A 408     -10.294  -5.491  13.255  1.00 91.56           N  
ATOM   2947  CA  ALA A 408     -10.336  -6.230  11.992  1.00 91.56           C  
ATOM   2948  C   ALA A 408     -10.050  -5.330  10.774  1.00 91.56           C  
ATOM   2949  CB  ALA A 408     -11.702  -6.912  11.889  1.00 91.56           C  
ATOM   2950  O   ALA A 408      -9.268  -5.703   9.899  1.00 91.56           O  
ATOM   2951  N   GLY A 409     -10.621  -4.122  10.739  1.00 89.26           N  
ATOM   2952  CA  GLY A 409     -10.308  -3.117   9.719  1.00 89.26           C  
ATOM   2953  C   GLY A 409      -8.849  -2.648   9.778  1.00 89.26           C  
ATOM   2954  O   GLY A 409      -8.201  -2.497   8.746  1.00 89.26           O  
ATOM   2955  N   GLY A 410      -8.300  -2.483  10.983  1.00 92.96           N  
ATOM   2956  CA  GLY A 410      -6.893  -2.156  11.205  1.00 92.96           C  
ATOM   2957  C   GLY A 410      -5.965  -3.258  10.702  1.00 92.96           C  
ATOM   2958  O   GLY A 410      -5.019  -2.969   9.978  1.00 92.96           O  
ATOM   2959  N   LEU A 411      -6.279  -4.522  10.998  1.00 94.18           N  
ATOM   2960  CA  LEU A 411      -5.555  -5.687  10.489  1.00 94.18           C  
ATOM   2961  C   LEU A 411      -5.596  -5.748   8.957  1.00 94.18           C  
ATOM   2962  CB  LEU A 411      -6.156  -6.956  11.119  1.00 94.18           C  
ATOM   2963  O   LEU A 411      -4.565  -5.971   8.331  1.00 94.18           O  
ATOM   2964  CG  LEU A 411      -5.531  -8.273  10.621  1.00 94.18           C  
ATOM   2965  CD1 LEU A 411      -4.048  -8.377  10.987  1.00 94.18           C  
ATOM   2966  CD2 LEU A 411      -6.276  -9.457  11.236  1.00 94.18           C  
ATOM   2967  N   GLN A 412      -6.762  -5.508   8.354  1.00 92.15           N  
ATOM   2968  CA  GLN A 412      -6.938  -5.476   6.901  1.00 92.15           C  
ATOM   2969  C   GLN A 412      -6.059  -4.400   6.243  1.00 92.15           C  
ATOM   2970  CB  GLN A 412      -8.439  -5.287   6.613  1.00 92.15           C  
ATOM   2971  O   GLN A 412      -5.376  -4.679   5.257  1.00 92.15           O  
ATOM   2972  CG  GLN A 412      -8.803  -5.190   5.127  1.00 92.15           C  
ATOM   2973  CD  GLN A 412      -8.753  -3.759   4.599  1.00 92.15           C  
ATOM   2974  NE2 GLN A 412      -7.928  -3.472   3.624  1.00 92.15           N  
ATOM   2975  OE1 GLN A 412      -9.420  -2.858   5.082  1.00 92.15           O  
ATOM   2976  N   GLN A 413      -6.028  -3.189   6.799  1.00 90.40           N  
ATOM   2977  CA  GLN A 413      -5.191  -2.101   6.285  1.00 90.40           C  
ATOM   2978  C   GLN A 413      -3.697  -2.348   6.545  1.00 90.40           C  
ATOM   2979  CB  GLN A 413      -5.647  -0.777   6.907  1.00 90.40           C  
ATOM   2980  O   GLN A 413      -2.871  -2.108   5.666  1.00 90.40           O  
ATOM   2981  CG  GLN A 413      -7.044  -0.338   6.443  1.00 90.40           C  
ATOM   2982  CD  GLN A 413      -7.111  -0.015   4.954  1.00 90.40           C  
ATOM   2983  NE2 GLN A 413      -8.126  -0.464   4.251  1.00 90.40           N  
ATOM   2984  OE1 GLN A 413      -6.266   0.653   4.385  1.00 90.40           O  
ATOM   2985  N   SER A 414      -3.326  -2.889   7.709  1.00 93.16           N  
ATOM   2986  CA  SER A 414      -1.943  -3.289   7.991  1.00 93.16           C  
ATOM   2987  C   SER A 414      -1.474  -4.392   7.043  1.00 93.16           C  
ATOM   2988  CB  SER A 414      -1.795  -3.770   9.436  1.00 93.16           C  
ATOM   2989  O   SER A 414      -0.347  -4.334   6.562  1.00 93.16           O  
ATOM   2990  OG  SER A 414      -1.869  -2.682  10.335  1.00 93.16           O  
ATOM   2991  N   ALA A 415      -2.335  -5.358   6.713  1.00 94.48           N  
ATOM   2992  CA  ALA A 415      -2.043  -6.390   5.725  1.00 94.48           C  
ATOM   2993  C   ALA A 415      -1.790  -5.790   4.333  1.00 94.48           C  
ATOM   2994  CB  ALA A 415      -3.197  -7.399   5.712  1.00 94.48           C  
ATOM   2995  O   ALA A 415      -0.839  -6.199   3.670  1.00 94.48           O  
ATOM   2996  N   MET A 416      -2.567  -4.780   3.917  1.00 91.08           N  
ATOM   2997  CA  MET A 416      -2.289  -4.041   2.677  1.00 91.08           C  
ATOM   2998  C   MET A 416      -0.932  -3.334   2.717  1.00 91.08           C  
ATOM   2999  CB  MET A 416      -3.368  -2.991   2.376  1.00 91.08           C  
ATOM   3000  O   MET A 416      -0.179  -3.420   1.754  1.00 91.08           O  
ATOM   3001  CG  MET A 416      -4.685  -3.604   1.918  1.00 91.08           C  
ATOM   3002  SD  MET A 416      -5.964  -2.398   1.468  1.00 91.08           S  
ATOM   3003  CE  MET A 416      -5.271  -1.714  -0.061  1.00 91.08           C  
ATOM   3004  N   GLN A 417      -0.596  -2.663   3.822  1.00 88.26           N  
ATOM   3005  CA  GLN A 417       0.683  -1.953   3.961  1.00 88.26           C  
ATOM   3006  C   GLN A 417       1.886  -2.902   3.937  1.00 88.26           C  
ATOM   3007  CB  GLN A 417       0.689  -1.141   5.269  1.00 88.26           C  
ATOM   3008  O   GLN A 417       2.868  -2.672   3.228  1.00 88.26           O  
ATOM   3009  CG  GLN A 417      -0.197   0.110   5.220  1.00 88.26           C  
ATOM   3010  CD  GLN A 417       0.325   1.187   4.273  1.00 88.26           C  
ATOM   3011  NE2 GLN A 417      -0.290   2.342   4.248  1.00 88.26           N  
ATOM   3012  OE1 GLN A 417       1.281   1.031   3.536  1.00 88.26           O  
ATOM   3013  N   VAL A 418       1.803  -4.003   4.684  1.00 92.26           N  
ATOM   3014  CA  VAL A 418       2.845  -5.034   4.705  1.00 92.26           C  
ATOM   3015  C   VAL A 418       2.963  -5.703   3.338  1.00 92.26           C  
ATOM   3016  CB  VAL A 418       2.566  -6.057   5.819  1.00 92.26           C  
ATOM   3017  O   VAL A 418       4.066  -5.838   2.822  1.00 92.26           O  
ATOM   3018  CG1 VAL A 418       3.499  -7.269   5.729  1.00 92.26           C  
ATOM   3019  CG2 VAL A 418       2.761  -5.407   7.195  1.00 92.26           C  
ATOM   3020  N   GLY A 419       1.842  -6.067   2.714  1.00 93.28           N  
ATOM   3021  CA  GLY A 419       1.834  -6.657   1.379  1.00 93.28           C  
ATOM   3022  C   GLY A 419       2.438  -5.732   0.332  1.00 93.28           C  
ATOM   3023  O   GLY A 419       3.314  -6.155  -0.412  1.00 93.28           O  
ATOM   3024  N   GLY A 420       2.039  -4.459   0.317  1.00 90.42           N  
ATOM   3025  CA  GLY A 420       2.558  -3.477  -0.630  1.00 90.42           C  
ATOM   3026  C   GLY A 420       4.050  -3.212  -0.468  1.00 90.42           C  
ATOM   3027  O   GLY A 420       4.773  -3.232  -1.459  1.00 90.42           O  
ATOM   3028  N   SER A 421       4.524  -3.033   0.769  1.00 87.90           N  
ATOM   3029  CA  SER A 421       5.954  -2.832   1.051  1.00 87.90           C  
ATOM   3030  C   SER A 421       6.804  -4.062   0.732  1.00 87.90           C  
ATOM   3031  CB  SER A 421       6.180  -2.396   2.502  1.00 87.90           C  
ATOM   3032  O   SER A 421       7.889  -3.924   0.175  1.00 87.90           O  
ATOM   3033  OG  SER A 421       5.592  -3.292   3.425  1.00 87.90           O  
ATOM   3034  N   LEU A 422       6.317  -5.272   1.025  1.00 90.26           N  
ATOM   3035  CA  LEU A 422       6.977  -6.507   0.597  1.00 90.26           C  
ATOM   3036  C   LEU A 422       6.981  -6.640  -0.929  1.00 90.26           C  
ATOM   3037  CB  LEU A 422       6.285  -7.724   1.235  1.00 90.26           C  
ATOM   3038  O   LEU A 422       7.994  -7.042  -1.492  1.00 90.26           O  
ATOM   3039  CG  LEU A 422       6.575  -7.911   2.734  1.00 90.26           C  
ATOM   3040  CD1 LEU A 422       5.657  -8.999   3.293  1.00 90.26           C  
ATOM   3041  CD2 LEU A 422       8.018  -8.357   2.982  1.00 90.26           C  
ATOM   3042  N   GLY A 423       5.877  -6.286  -1.590  1.00 91.87           N  
ATOM   3043  CA  GLY A 423       5.738  -6.308  -3.046  1.00 91.87           C  
ATOM   3044  C   GLY A 423       6.762  -5.427  -3.733  1.00 91.87           C  
ATOM   3045  O   GLY A 423       7.536  -5.911  -4.553  1.00 91.87           O  
ATOM   3046  N   THR A 424       6.818  -4.150  -3.366  1.00 86.77           N  
ATOM   3047  CA  THR A 424       7.782  -3.212  -3.955  1.00 86.77           C  
ATOM   3048  C   THR A 424       9.223  -3.614  -3.652  1.00 86.77           C  
ATOM   3049  CB  THR A 424       7.533  -1.778  -3.473  1.00 86.77           C  
ATOM   3050  O   THR A 424      10.066  -3.563  -4.542  1.00 86.77           O  
ATOM   3051  CG2 THR A 424       6.177  -1.250  -3.938  1.00 86.77           C  
ATOM   3052  OG1 THR A 424       7.548  -1.702  -2.066  1.00 86.77           O  
ATOM   3053  N   ALA A 425       9.507  -4.079  -2.432  1.00 87.26           N  
ATOM   3054  CA  ALA A 425      10.854  -4.463  -2.031  1.00 87.26           C  
ATOM   3055  C   ALA A 425      11.345  -5.736  -2.747  1.00 87.26           C  
ATOM   3056  CB  ALA A 425      10.871  -4.589  -0.505  1.00 87.26           C  
ATOM   3057  O   ALA A 425      12.420  -5.730  -3.340  1.00 87.26           O  
ATOM   3058  N   VAL A 426      10.562  -6.821  -2.733  1.00 90.70           N  
ATOM   3059  CA  VAL A 426      10.950  -8.103  -3.349  1.00 90.70           C  
ATOM   3060  C   VAL A 426      10.996  -7.989  -4.867  1.00 90.70           C  
ATOM   3061  CB  VAL A 426       9.997  -9.238  -2.926  1.00 90.70           C  
ATOM   3062  O   VAL A 426      11.968  -8.422  -5.483  1.00 90.70           O  
ATOM   3063  CG1 VAL A 426      10.251 -10.551  -3.683  1.00 90.70           C  
ATOM   3064  CG2 VAL A 426      10.144  -9.538  -1.428  1.00 90.70           C  
ATOM   3065  N   LEU A 427       9.971  -7.395  -5.485  1.00 91.59           N  
ATOM   3066  CA  LEU A 427       9.957  -7.231  -6.936  1.00 91.59           C  
ATOM   3067  C   LEU A 427      11.041  -6.254  -7.402  1.00 91.59           C  
ATOM   3068  CB  LEU A 427       8.570  -6.786  -7.408  1.00 91.59           C  
ATOM   3069  O   LEU A 427      11.619  -6.473  -8.461  1.00 91.59           O  
ATOM   3070  CG  LEU A 427       7.417  -7.765  -7.118  1.00 91.59           C  
ATOM   3071  CD1 LEU A 427       6.124  -7.169  -7.665  1.00 91.59           C  
ATOM   3072  CD2 LEU A 427       7.636  -9.135  -7.758  1.00 91.59           C  
ATOM   3073  N   GLY A 428      11.369  -5.237  -6.595  1.00 88.26           N  
ATOM   3074  CA  GLY A 428      12.471  -4.315  -6.868  1.00 88.26           C  
ATOM   3075  C   GLY A 428      13.823  -5.024  -6.907  1.00 88.26           C  
ATOM   3076  O   GLY A 428      14.595  -4.808  -7.830  1.00 88.26           O  
ATOM   3077  N   VAL A 429      14.083  -5.948  -5.975  1.00 88.09           N  
ATOM   3078  CA  VAL A 429      15.310  -6.770  -5.994  1.00 88.09           C  
ATOM   3079  C   VAL A 429      15.373  -7.674  -7.210  1.00 88.09           C  
ATOM   3080  CB  VAL A 429      15.407  -7.662  -4.751  1.00 88.09           C  
ATOM   3081  O   VAL A 429      16.422  -7.789  -7.834  1.00 88.09           O  
ATOM   3082  CG1 VAL A 429      16.578  -8.657  -4.781  1.00 88.09           C  
ATOM   3083  CG2 VAL A 429      15.636  -6.782  -3.544  1.00 88.09           C  
ATOM   3084  N   LEU A 430      14.267  -8.342  -7.535  1.00 90.98           N  
ATOM   3085  CA  LEU A 430      14.215  -9.226  -8.697  1.00 90.98           C  
ATOM   3086  C   LEU A 430      14.457  -8.441  -9.985  1.00 90.98           C  
ATOM   3087  CB  LEU A 430      12.856  -9.932  -8.732  1.00 90.98           C  
ATOM   3088  O   LEU A 430      15.179  -8.906 -10.862  1.00 90.98           O  
ATOM   3089  CG  LEU A 430      12.667 -10.951  -7.597  1.00 90.98           C  
ATOM   3090  CD1 LEU A 430      11.212 -11.406  -7.597  1.00 90.98           C  
ATOM   3091  CD2 LEU A 430      13.565 -12.178  -7.764  1.00 90.98           C  
ATOM   3092  N   MET A 431      13.894  -7.238 -10.072  1.00 88.65           N  
ATOM   3093  CA  MET A 431      14.136  -6.326 -11.174  1.00 88.65           C  
ATOM   3094  C   MET A 431      15.606  -5.903 -11.245  1.00 88.65           C  
ATOM   3095  CB  MET A 431      13.220  -5.117 -11.020  1.00 88.65           C  
ATOM   3096  O   MET A 431      16.217  -6.112 -12.287  1.00 88.65           O  
ATOM   3097  CG  MET A 431      13.424  -4.171 -12.190  1.00 88.65           C  
ATOM   3098  SD  MET A 431      12.736  -2.563 -11.876  1.00 88.65           S  
ATOM   3099  CE  MET A 431      13.143  -1.895 -13.482  1.00 88.65           C  
ATOM   3100  N   ALA A 432      16.168  -5.359 -10.163  1.00 87.10           N  
ATOM   3101  CA  ALA A 432      17.562  -4.916 -10.088  1.00 87.10           C  
ATOM   3102  C   ALA A 432      18.533  -6.048 -10.450  1.00 87.10           C  
ATOM   3103  CB  ALA A 432      17.811  -4.399  -8.667  1.00 87.10           C  
ATOM   3104  O   ALA A 432      19.373  -5.902 -11.331  1.00 87.10           O  
ATOM   3105  N   SER A 433      18.335  -7.237  -9.869  1.00 89.90           N  
ATOM   3106  CA  SER A 433      19.113  -8.436 -10.201  1.00 89.90           C  
ATOM   3107  C   SER A 433      19.020  -8.778 -11.686  1.00 89.90           C  
ATOM   3108  CB  SER A 433      18.601  -9.623  -9.384  1.00 89.90           C  
ATOM   3109  O   SER A 433      20.027  -9.089 -12.310  1.00 89.90           O  
ATOM   3110  OG  SER A 433      19.383 -10.787  -9.589  1.00 89.90           O  
ATOM   3111  N   ARG A 434      17.820  -8.710 -12.274  1.00 94.03           N  
ATOM   3112  CA  ARG A 434      17.630  -9.012 -13.693  1.00 94.03           C  
ATOM   3113  C   ARG A 434      18.257  -7.957 -14.595  1.00 94.03           C  
ATOM   3114  CB  ARG A 434      16.132  -9.178 -13.963  1.00 94.03           C  
ATOM   3115  O   ARG A 434      18.764  -8.331 -15.646  1.00 94.03           O  
ATOM   3116  CG  ARG A 434      15.774  -9.592 -15.396  1.00 94.03           C  
ATOM   3117  CD  ARG A 434      16.432 -10.928 -15.750  1.00 94.03           C  
ATOM   3118  NE  ARG A 434      15.958 -11.449 -17.042  1.00 94.03           N  
ATOM   3119  NH1 ARG A 434      17.376 -13.249 -17.086  1.00 94.03           N  
ATOM   3120  NH2 ARG A 434      16.035 -12.853 -18.831  1.00 94.03           N  
ATOM   3121  CZ  ARG A 434      16.454 -12.513 -17.644  1.00 94.03           C  
ATOM   3122  N   VAL A 435      18.210  -6.682 -14.211  1.00 89.84           N  
ATOM   3123  CA  VAL A 435      18.895  -5.589 -14.912  1.00 89.84           C  
ATOM   3124  C   VAL A 435      20.400  -5.830 -14.868  1.00 89.84           C  
ATOM   3125  CB  VAL A 435      18.508  -4.209 -14.340  1.00 89.84           C  
ATOM   3126  O   VAL A 435      20.997  -5.904 -15.935  1.00 89.84           O  
ATOM   3127  CG1 VAL A 435      19.371  -3.073 -14.908  1.00 89.84           C  
ATOM   3128  CG2 VAL A 435      17.049  -3.878 -14.689  1.00 89.84           C  
ATOM   3129  N   GLY A 436      20.986  -6.065 -13.693  1.00 89.00           N  
ATOM   3130  CA  GLY A 436      22.420  -6.336 -13.551  1.00 89.00           C  
ATOM   3131  C   GLY A 436      22.902  -7.573 -14.318  1.00 89.00           C  
ATOM   3132  O   GLY A 436      24.018  -7.579 -14.834  1.00 89.00           O  
ATOM   3133  N   ASP A 437      22.047  -8.588 -14.482  1.00 92.86           N  
ATOM   3134  CA  ASP A 437      22.359  -9.767 -15.297  1.00 92.86           C  
ATOM   3135  C   ASP A 437      22.359  -9.466 -16.808  1.00 92.86           C  
ATOM   3136  CB  ASP A 437      21.354 -10.897 -15.010  1.00 92.86           C  
ATOM   3137  O   ASP A 437      23.247  -9.918 -17.525  1.00 92.86           O  
ATOM   3138  CG  ASP A 437      21.488 -11.588 -13.646  1.00 92.86           C  
ATOM   3139  OD1 ASP A 437      22.567 -11.521 -13.017  1.00 92.86           O  
ATOM   3140  OD2 ASP A 437      20.497 -12.272 -13.287  1.00 92.86           O  
ATOM   3141  N   VAL A 438      21.359  -8.735 -17.325  1.00 92.76           N  
ATOM   3142  CA  VAL A 438      21.186  -8.536 -18.784  1.00 92.76           C  
ATOM   3143  C   VAL A 438      21.875  -7.286 -19.322  1.00 92.76           C  
ATOM   3144  CB  VAL A 438      19.706  -8.518 -19.212  1.00 92.76           C  
ATOM   3145  O   VAL A 438      22.141  -7.197 -20.521  1.00 92.76           O  
ATOM   3146  CG1 VAL A 438      18.963  -9.790 -18.780  1.00 92.76           C  
ATOM   3147  CG2 VAL A 438      18.949  -7.268 -18.736  1.00 92.76           C  
ATOM   3148  N   PHE A 439      22.116  -6.291 -18.471  1.00 89.51           N  
ATOM   3149  CA  PHE A 439      22.644  -4.992 -18.872  1.00 89.51           C  
ATOM   3150  C   PHE A 439      24.059  -5.092 -19.473  1.00 89.51           C  
ATOM   3151  CB  PHE A 439      22.529  -4.005 -17.698  1.00 89.51           C  
ATOM   3152  O   PHE A 439      24.266  -4.521 -20.548  1.00 89.51           O  
ATOM   3153  CG  PHE A 439      23.003  -2.613 -18.024  1.00 89.51           C  
ATOM   3154  CD1 PHE A 439      24.327  -2.230 -17.746  1.00 89.51           C  
ATOM   3155  CD2 PHE A 439      22.117  -1.703 -18.627  1.00 89.51           C  
ATOM   3156  CE1 PHE A 439      24.775  -0.954 -18.121  1.00 89.51           C  
ATOM   3157  CE2 PHE A 439      22.562  -0.426 -18.998  1.00 89.51           C  
ATOM   3158  CZ  PHE A 439      23.901  -0.068 -18.768  1.00 89.51           C  
ATOM   3159  N   PRO A 440      25.017  -5.851 -18.894  1.00 90.19           N  
ATOM   3160  CA  PRO A 440      26.347  -6.027 -19.484  1.00 90.19           C  
ATOM   3161  C   PRO A 440      26.318  -6.695 -20.864  1.00 90.19           C  
ATOM   3162  CB  PRO A 440      27.138  -6.878 -18.481  1.00 90.19           C  
ATOM   3163  O   PRO A 440      27.043  -6.271 -21.767  1.00 90.19           O  
ATOM   3164  CG  PRO A 440      26.425  -6.633 -17.154  1.00 90.19           C  
ATOM   3165  CD  PRO A 440      24.973  -6.500 -17.590  1.00 90.19           C  
ATOM   3166  N   ASP A 441      25.457  -7.700 -21.042  1.00 92.21           N  
ATOM   3167  CA  ASP A 441      25.306  -8.417 -22.310  1.00 92.21           C  
ATOM   3168  C   ASP A 441      24.736  -7.488 -23.388  1.00 92.21           C  
ATOM   3169  CB  ASP A 441      24.416  -9.658 -22.115  1.00 92.21           C  
ATOM   3170  O   ASP A 441      25.321  -7.339 -24.461  1.00 92.21           O  
ATOM   3171  CG  ASP A 441      25.086 -10.793 -21.327  1.00 92.21           C  
ATOM   3172  OD1 ASP A 441      26.331 -10.764 -21.173  1.00 92.21           O  
ATOM   3173  OD2 ASP A 441      24.343 -11.715 -20.921  1.00 92.21           O  
ATOM   3174  N   LYS A 442      23.664  -6.754 -23.067  1.00 91.24           N  
ATOM   3175  CA  LYS A 442      23.059  -5.768 -23.976  1.00 91.24           C  
ATOM   3176  C   LYS A 442      24.003  -4.623 -24.319  1.00 91.24           C  
ATOM   3177  CB  LYS A 442      21.787  -5.214 -23.341  1.00 91.24           C  
ATOM   3178  O   LYS A 442      24.020  -4.157 -25.458  1.00 91.24           O  
ATOM   3179  CG  LYS A 442      20.690  -6.276 -23.354  1.00 91.24           C  
ATOM   3180  CD  LYS A 442      19.451  -5.713 -22.677  1.00 91.24           C  
ATOM   3181  CE  LYS A 442      18.327  -6.722 -22.855  1.00 91.24           C  
ATOM   3182  NZ  LYS A 442      17.034  -6.070 -22.614  1.00 91.24           N  
ATOM   3183  N   TRP A 443      24.811  -4.174 -23.359  1.00 89.74           N  
ATOM   3184  CA  TRP A 443      25.852  -3.176 -23.594  1.00 89.74           C  
ATOM   3185  C   TRP A 443      26.881  -3.664 -24.620  1.00 89.74           C  
ATOM   3186  CB  TRP A 443      26.545  -2.846 -22.268  1.00 89.74           C  
ATOM   3187  O   TRP A 443      27.273  -2.916 -25.521  1.00 89.74           O  
ATOM   3188  CG  TRP A 443      27.542  -1.735 -22.354  1.00 89.74           C  
ATOM   3189  CD1 TRP A 443      28.805  -1.811 -22.835  1.00 89.74           C  
ATOM   3190  CD2 TRP A 443      27.335  -0.342 -21.998  1.00 89.74           C  
ATOM   3191  CE2 TRP A 443      28.529   0.384 -22.275  1.00 89.74           C  
ATOM   3192  CE3 TRP A 443      26.242   0.379 -21.482  1.00 89.74           C  
ATOM   3193  NE1 TRP A 443      29.390  -0.557 -22.803  1.00 89.74           N  
ATOM   3194  CH2 TRP A 443      27.525   2.454 -21.514  1.00 89.74           C  
ATOM   3195  CZ2 TRP A 443      28.625   1.765 -22.039  1.00 89.74           C  
ATOM   3196  CZ3 TRP A 443      26.338   1.759 -21.240  1.00 89.74           C  
ATOM   3197  N   ALA A 444      27.315  -4.921 -24.489  1.00 91.24           N  
ATOM   3198  CA  ALA A 444      28.275  -5.539 -25.394  1.00 91.24           C  
ATOM   3199  C   ALA A 444      27.682  -5.763 -26.795  1.00 91.24           C  
ATOM   3200  CB  ALA A 444      28.776  -6.842 -24.758  1.00 91.24           C  
ATOM   3201  O   ALA A 444      28.324  -5.412 -27.785  1.00 91.24           O  
ATOM   3202  N   GLU A 445      26.450  -6.273 -26.888  1.00 92.24           N  
ATOM   3203  CA  GLU A 445      25.720  -6.471 -28.150  1.00 92.24           C  
ATOM   3204  C   GLU A 445      25.513  -5.156 -28.915  1.00 92.24           C  
ATOM   3205  CB  GLU A 445      24.355  -7.110 -27.854  1.00 92.24           C  
ATOM   3206  O   GLU A 445      25.684  -5.096 -30.135  1.00 92.24           O  
ATOM   3207  CG  GLU A 445      24.466  -8.594 -27.468  1.00 92.24           C  
ATOM   3208  CD  GLU A 445      23.114  -9.226 -27.093  1.00 92.24           C  
ATOM   3209  OE1 GLU A 445      23.111 -10.455 -26.856  1.00 92.24           O  
ATOM   3210  OE2 GLU A 445      22.086  -8.507 -27.092  1.00 92.24           O  
ATOM   3211  N   ALA A 446      25.231  -4.071 -28.191  1.00 89.60           N  
ATOM   3212  CA  ALA A 446      25.086  -2.730 -28.746  1.00 89.60           C  
ATOM   3213  C   ALA A 446      26.417  -2.074 -29.175  1.00 89.60           C  
ATOM   3214  CB  ALA A 446      24.351  -1.888 -27.705  1.00 89.60           C  
ATOM   3215  O   ALA A 446      26.409  -0.970 -29.724  1.00 89.60           O  
ATOM   3216  N   ASN A 447      27.565  -2.728 -28.947  1.00 89.95           N  
ATOM   3217  CA  ASN A 447      28.907  -2.208 -29.237  1.00 89.95           C  
ATOM   3218  C   ASN A 447      29.179  -0.827 -28.604  1.00 89.95           C  
ATOM   3219  CB  ASN A 447      29.189  -2.263 -30.750  1.00 89.95           C  
ATOM   3220  O   ASN A 447      29.824   0.041 -29.206  1.00 89.95           O  
ATOM   3221  CG  ASN A 447      29.215  -3.680 -31.279  1.00 89.95           C  
ATOM   3222  ND2 ASN A 447      28.173  -4.124 -31.937  1.00 89.95           N  
ATOM   3223  OD1 ASN A 447      30.186  -4.399 -31.118  1.00 89.95           O  
ATOM   3224  N   LEU A 448      28.682  -0.608 -27.382  1.00 87.54           N  
ATOM   3225  CA  LEU A 448      28.906   0.635 -26.648  1.00 87.54           C  
ATOM   3226  C   LEU A 448      30.345   0.699 -26.090  1.00 87.54           C  
ATOM   3227  CB  LEU A 448      27.835   0.797 -25.556  1.00 87.54           C  
ATOM   3228  O   LEU A 448      30.912  -0.316 -25.672  1.00 87.54           O  
ATOM   3229  CG  LEU A 448      26.412   1.080 -26.072  1.00 87.54           C  
ATOM   3230  CD1 LEU A 448      25.431   1.068 -24.901  1.00 87.54           C  
ATOM   3231  CD2 LEU A 448      26.297   2.445 -26.757  1.00 87.54           C  
ATOM   3232  N   PRO A 449      30.979   1.887 -26.076  1.00 87.36           N  
ATOM   3233  CA  PRO A 449      32.350   2.041 -25.589  1.00 87.36           C  
ATOM   3234  C   PRO A 449      32.442   1.742 -24.087  1.00 87.36           C  
ATOM   3235  CB  PRO A 449      32.735   3.486 -25.918  1.00 87.36           C  
ATOM   3236  O   PRO A 449      31.470   1.878 -23.359  1.00 87.36           O  
ATOM   3237  CG  PRO A 449      31.391   4.204 -25.862  1.00 87.36           C  
ATOM   3238  CD  PRO A 449      30.410   3.179 -26.423  1.00 87.36           C  
ATOM   3239  N   ARG A 450      33.619   1.353 -23.588  1.00 84.52           N  
ATOM   3240  CA  ARG A 450      33.800   1.127 -22.144  1.00 84.52           C  
ATOM   3241  C   ARG A 450      33.758   2.454 -21.384  1.00 84.52           C  
ATOM   3242  CB  ARG A 450      35.100   0.369 -21.856  1.00 84.52           C  
ATOM   3243  O   ARG A 450      34.445   3.396 -21.770  1.00 84.52           O  
ATOM   3244  CG  ARG A 450      35.059  -1.061 -22.409  1.00 84.52           C  
ATOM   3245  CD  ARG A 450      36.338  -1.806 -22.023  1.00 84.52           C  
ATOM   3246  NE  ARG A 450      36.332  -3.182 -22.551  1.00 84.52           N  
ATOM   3247  NH1 ARG A 450      38.521  -3.692 -22.085  1.00 84.52           N  
ATOM   3248  NH2 ARG A 450      37.210  -5.218 -23.058  1.00 84.52           N  
ATOM   3249  CZ  ARG A 450      37.351  -4.021 -22.563  1.00 84.52           C  
ATOM   3250  N   VAL A 451      33.005   2.481 -20.291  1.00 83.52           N  
ATOM   3251  CA  VAL A 451      32.911   3.604 -19.344  1.00 83.52           C  
ATOM   3252  C   VAL A 451      33.601   3.254 -18.023  1.00 83.52           C  
ATOM   3253  CB  VAL A 451      31.445   4.036 -19.137  1.00 83.52           C  
ATOM   3254  O   VAL A 451      33.918   2.088 -17.767  1.00 83.52           O  
ATOM   3255  CG1 VAL A 451      30.885   4.676 -20.412  1.00 83.52           C  
ATOM   3256  CG2 VAL A 451      30.538   2.875 -18.717  1.00 83.52           C  
ATOM   3257  N   GLY A 452      33.885   4.255 -17.187  1.00 83.04           N  
ATOM   3258  CA  GLY A 452      34.489   4.016 -15.874  1.00 83.04           C  
ATOM   3259  C   GLY A 452      33.530   3.284 -14.916  1.00 83.04           C  
ATOM   3260  O   GLY A 452      32.318   3.396 -15.076  1.00 83.04           O  
ATOM   3261  N   PRO A 453      34.017   2.599 -13.859  1.00 82.45           N  
ATOM   3262  CA  PRO A 453      33.154   1.839 -12.942  1.00 82.45           C  
ATOM   3263  C   PRO A 453      32.043   2.665 -12.277  1.00 82.45           C  
ATOM   3264  CB  PRO A 453      34.098   1.257 -11.884  1.00 82.45           C  
ATOM   3265  O   PRO A 453      30.943   2.169 -12.072  1.00 82.45           O  
ATOM   3266  CG  PRO A 453      35.436   1.157 -12.613  1.00 82.45           C  
ATOM   3267  CD  PRO A 453      35.419   2.360 -13.555  1.00 82.45           C  
ATOM   3268  N   ARG A 454      32.315   3.939 -11.954  1.00 79.01           N  
ATOM   3269  CA  ARG A 454      31.315   4.847 -11.362  1.00 79.01           C  
ATOM   3270  C   ARG A 454      30.232   5.261 -12.356  1.00 79.01           C  
ATOM   3271  CB  ARG A 454      31.982   6.109 -10.802  1.00 79.01           C  
ATOM   3272  O   ARG A 454      29.085   5.412 -11.966  1.00 79.01           O  
ATOM   3273  CG  ARG A 454      32.828   5.839  -9.554  1.00 79.01           C  
ATOM   3274  CD  ARG A 454      33.368   7.171  -9.025  1.00 79.01           C  
ATOM   3275  NE  ARG A 454      34.212   6.980  -7.831  1.00 79.01           N  
ATOM   3276  NH1 ARG A 454      35.254   9.025  -7.887  1.00 79.01           N  
ATOM   3277  NH2 ARG A 454      35.761   7.570  -6.271  1.00 79.01           N  
ATOM   3278  CZ  ARG A 454      35.068   7.856  -7.338  1.00 79.01           C  
ATOM   3279  N   GLU A 455      30.609   5.469 -13.614  1.00 81.18           N  
ATOM   3280  CA  GLU A 455      29.667   5.808 -14.685  1.00 81.18           C  
ATOM   3281  C   GLU A 455      28.818   4.591 -15.045  1.00 81.18           C  
ATOM   3282  CB  GLU A 455      30.436   6.284 -15.922  1.00 81.18           C  
ATOM   3283  O   GLU A 455      27.612   4.730 -15.186  1.00 81.18           O  
ATOM   3284  CG  GLU A 455      31.105   7.651 -15.718  1.00 81.18           C  
ATOM   3285  CD  GLU A 455      32.152   7.978 -16.796  1.00 81.18           C  
ATOM   3286  OE1 GLU A 455      32.615   9.140 -16.789  1.00 81.18           O  
ATOM   3287  OE2 GLU A 455      32.580   7.050 -17.528  1.00 81.18           O  
ATOM   3288  N   ALA A 456      29.430   3.403 -15.117  1.00 81.77           N  
ATOM   3289  CA  ALA A 456      28.719   2.144 -15.319  1.00 81.77           C  
ATOM   3290  C   ALA A 456      27.639   1.941 -14.248  1.00 81.77           C  
ATOM   3291  CB  ALA A 456      29.725   0.986 -15.321  1.00 81.77           C  
ATOM   3292  O   ALA A 456      26.482   1.763 -14.603  1.00 81.77           O  
ATOM   3293  N   ALA A 457      28.000   2.074 -12.966  1.00 79.56           N  
ATOM   3294  CA  ALA A 457      27.050   1.954 -11.861  1.00 79.56           C  
ATOM   3295  C   ALA A 457      25.924   3.000 -11.942  1.00 79.56           C  
ATOM   3296  CB  ALA A 457      27.824   2.069 -10.543  1.00 79.56           C  
ATOM   3297  O   ALA A 457      24.762   2.661 -11.790  1.00 79.56           O  
ATOM   3298  N   ALA A 458      26.239   4.260 -12.260  1.00 78.46           N  
ATOM   3299  CA  ALA A 458      25.215   5.299 -12.390  1.00 78.46           C  
ATOM   3300  C   ALA A 458      24.253   5.061 -13.572  1.00 78.46           C  
ATOM   3301  CB  ALA A 458      25.920   6.654 -12.519  1.00 78.46           C  
ATOM   3302  O   ALA A 458      23.084   5.432 -13.499  1.00 78.46           O  
ATOM   3303  N   ILE A 459      24.736   4.477 -14.674  1.00 82.09           N  
ATOM   3304  CA  ILE A 459      23.891   4.108 -15.818  1.00 82.09           C  
ATOM   3305  C   ILE A 459      23.053   2.869 -15.486  1.00 82.09           C  
ATOM   3306  CB  ILE A 459      24.744   3.891 -17.087  1.00 82.09           C  
ATOM   3307  O   ILE A 459      21.894   2.806 -15.884  1.00 82.09           O  
ATOM   3308  CG1 ILE A 459      25.458   5.191 -17.531  1.00 82.09           C  
ATOM   3309  CG2 ILE A 459      23.853   3.413 -18.246  1.00 82.09           C  
ATOM   3310  CD1 ILE A 459      26.592   4.951 -18.538  1.00 82.09           C  
ATOM   3311  N   GLU A 460      23.617   1.907 -14.758  1.00 79.78           N  
ATOM   3312  CA  GLU A 460      22.901   0.728 -14.271  1.00 79.78           C  
ATOM   3313  C   GLU A 460      21.771   1.132 -13.310  1.00 79.78           C  
ATOM   3314  CB  GLU A 460      23.919  -0.233 -13.645  1.00 79.78           C  
ATOM   3315  O   GLU A 460      20.623   0.775 -13.559  1.00 79.78           O  
ATOM   3316  CG  GLU A 460      23.331  -1.607 -13.299  1.00 79.78           C  
ATOM   3317  CD  GLU A 460      24.399  -2.593 -12.784  1.00 79.78           C  
ATOM   3318  OE1 GLU A 460      24.020  -3.746 -12.482  1.00 79.78           O  
ATOM   3319  OE2 GLU A 460      25.603  -2.231 -12.745  1.00 79.78           O  
ATOM   3320  N   ASP A 461      22.046   2.002 -12.329  1.00 78.30           N  
ATOM   3321  CA  ASP A 461      21.037   2.601 -11.440  1.00 78.30           C  
ATOM   3322  C   ASP A 461      19.932   3.318 -12.243  1.00 78.30           C  
ATOM   3323  CB  ASP A 461      21.694   3.649 -10.514  1.00 78.30           C  
ATOM   3324  O   ASP A 461      18.744   3.249 -11.919  1.00 78.30           O  
ATOM   3325  CG  ASP A 461      22.625   3.126  -9.409  1.00 78.30           C  
ATOM   3326  OD1 ASP A 461      22.599   1.919  -9.098  1.00 78.30           O  
ATOM   3327  OD2 ASP A 461      23.332   3.985  -8.823  1.00 78.30           O  
ATOM   3328  N   ALA A 462      20.303   4.008 -13.327  1.00 78.42           N  
ATOM   3329  CA  ALA A 462      19.340   4.647 -14.218  1.00 78.42           C  
ATOM   3330  C   ALA A 462      18.509   3.613 -15.003  1.00 78.42           C  
ATOM   3331  CB  ALA A 462      20.082   5.631 -15.129  1.00 78.42           C  
ATOM   3332  O   ALA A 462      17.307   3.810 -15.186  1.00 78.42           O  
ATOM   3333  N   ALA A 463      19.108   2.489 -15.411  1.00 82.77           N  
ATOM   3334  CA  ALA A 463      18.421   1.369 -16.051  1.00 82.77           C  
ATOM   3335  C   ALA A 463      17.462   0.638 -15.103  1.00 82.77           C  
ATOM   3336  CB  ALA A 463      19.456   0.424 -16.675  1.00 82.77           C  
ATOM   3337  O   ALA A 463      16.413   0.184 -15.553  1.00 82.77           O  
ATOM   3338  N   GLU A 464      17.731   0.602 -13.797  1.00 81.01           N  
ATOM   3339  CA  GLU A 464      16.780   0.085 -12.803  1.00 81.01           C  
ATOM   3340  C   GLU A 464      15.490   0.910 -12.711  1.00 81.01           C  
ATOM   3341  CB  GLU A 464      17.408   0.030 -11.409  1.00 81.01           C  
ATOM   3342  O   GLU A 464      14.456   0.395 -12.300  1.00 81.01           O  
ATOM   3343  CG  GLU A 464      18.546  -0.988 -11.284  1.00 81.01           C  
ATOM   3344  CD  GLU A 464      18.991  -1.183  -9.826  1.00 81.01           C  
ATOM   3345  OE1 GLU A 464      19.846  -2.068  -9.610  1.00 81.01           O  
ATOM   3346  OE2 GLU A 464      18.399  -0.552  -8.916  1.00 81.01           O  
ATOM   3347  N   VAL A 465      15.505   2.178 -13.124  1.00 78.62           N  
ATOM   3348  CA  VAL A 465      14.300   3.027 -13.176  1.00 78.62           C  
ATOM   3349  C   VAL A 465      13.903   3.410 -14.601  1.00 78.62           C  
ATOM   3350  CB  VAL A 465      14.424   4.246 -12.246  1.00 78.62           C  
ATOM   3351  O   VAL A 465      12.942   4.148 -14.791  1.00 78.62           O  
ATOM   3352  CG1 VAL A 465      14.565   3.810 -10.782  1.00 78.62           C  
ATOM   3353  CG2 VAL A 465      15.602   5.152 -12.615  1.00 78.62           C  
ATOM   3354  N   GLY A 466      14.621   2.922 -15.614  1.00 78.37           N  
ATOM   3355  CA  GLY A 466      14.372   3.215 -17.026  1.00 78.37           C  
ATOM   3356  C   GLY A 466      14.668   4.661 -17.427  1.00 78.37           C  
ATOM   3357  O   GLY A 466      14.200   5.096 -18.471  1.00 78.37           O  
ATOM   3358  N   ALA A 467      15.403   5.421 -16.612  1.00 80.46           N  
ATOM   3359  CA  ALA A 467      15.724   6.817 -16.880  1.00 80.46           C  
ATOM   3360  C   ALA A 467      16.904   6.940 -17.851  1.00 80.46           C  
ATOM   3361  CB  ALA A 467      15.998   7.540 -15.556  1.00 80.46           C  
ATOM   3362  O   ALA A 467      17.934   6.288 -17.687  1.00 80.46           O  
ATOM   3363  N   VAL A 468      16.790   7.825 -18.842  1.00 73.80           N  
ATOM   3364  CA  VAL A 468      17.892   8.103 -19.772  1.00 73.80           C  
ATOM   3365  C   VAL A 468      19.022   8.849 -19.036  1.00 73.80           C  
ATOM   3366  CB  VAL A 468      17.416   8.880 -21.012  1.00 73.80           C  
ATOM   3367  O   VAL A 468      18.753   9.879 -18.410  1.00 73.80           O  
ATOM   3368  CG1 VAL A 468      18.558   9.062 -22.022  1.00 73.80           C  
ATOM   3369  CG2 VAL A 468      16.286   8.127 -21.726  1.00 73.80           C  
ATOM   3370  N   PRO A 469      20.286   8.385 -19.109  1.00 68.05           N  
ATOM   3371  CA  PRO A 469      21.415   9.054 -18.466  1.00 68.05           C  
ATOM   3372  C   PRO A 469      21.624  10.498 -18.964  1.00 68.05           C  
ATOM   3373  CB  PRO A 469      22.641   8.181 -18.749  1.00 68.05           C  
ATOM   3374  O   PRO A 469      21.332  10.796 -20.126  1.00 68.05           O  
ATOM   3375  CG  PRO A 469      22.035   6.797 -18.952  1.00 68.05           C  
ATOM   3376  CD  PRO A 469      20.709   7.099 -19.638  1.00 68.05           C  
ATOM   3377  N   PRO A 470      22.182  11.404 -18.135  1.00 62.62           N  
ATOM   3378  CA  PRO A 470      22.411  12.796 -18.516  1.00 62.62           C  
ATOM   3379  C   PRO A 470      23.269  12.940 -19.779  1.00 62.62           C  
ATOM   3380  CB  PRO A 470      23.098  13.461 -17.317  1.00 62.62           C  
ATOM   3381  O   PRO A 470      24.245  12.207 -19.976  1.00 62.62           O  
ATOM   3382  CG  PRO A 470      22.700  12.579 -16.137  1.00 62.62           C  
ATOM   3383  CD  PRO A 470      22.574  11.188 -16.751  1.00 62.62           C  
ATOM   3384  N   ALA A 471      22.942  13.942 -20.603  1.00 60.46           N  
ATOM   3385  CA  ALA A 471      23.694  14.275 -21.808  1.00 60.46           C  
ATOM   3386  C   ALA A 471      25.187  14.489 -21.494  1.00 60.46           C  
ATOM   3387  CB  ALA A 471      23.068  15.515 -22.461  1.00 60.46           C  
ATOM   3388  O   ALA A 471      25.541  15.256 -20.600  1.00 60.46           O  
ATOM   3389  N   GLY A 472      26.060  13.813 -22.247  1.00 62.92           N  
ATOM   3390  CA  GLY A 472      27.517  13.872 -22.079  1.00 62.92           C  
ATOM   3391  C   GLY A 472      28.157  12.612 -21.487  1.00 62.92           C  
ATOM   3392  O   GLY A 472      29.375  12.490 -21.559  1.00 62.92           O  
ATOM   3393  N   THR A 473      27.371  11.652 -20.981  1.00 64.41           N  
ATOM   3394  CA  THR A 473      27.877  10.330 -20.541  1.00 64.41           C  
ATOM   3395  C   THR A 473      28.534   9.543 -21.677  1.00 64.41           C  
ATOM   3396  CB  THR A 473      26.762   9.449 -19.941  1.00 64.41           C  
ATOM   3397  O   THR A 473      29.528   8.859 -21.460  1.00 64.41           O  
ATOM   3398  CG2 THR A 473      26.712   9.533 -18.421  1.00 64.41           C  
ATOM   3399  OG1 THR A 473      25.492   9.794 -20.454  1.00 64.41           O  
ATOM   3400  N   LEU A 474      28.019   9.669 -22.903  1.00 66.95           N  
ATOM   3401  CA  LEU A 474      28.611   9.103 -24.114  1.00 66.95           C  
ATOM   3402  C   LEU A 474      28.657  10.139 -25.250  1.00 66.95           C  
ATOM   3403  CB  LEU A 474      27.824   7.847 -24.542  1.00 66.95           C  
ATOM   3404  O   LEU A 474      27.842  11.067 -25.274  1.00 66.95           O  
ATOM   3405  CG  LEU A 474      28.041   6.604 -23.658  1.00 66.95           C  
ATOM   3406  CD1 LEU A 474      27.239   5.439 -24.233  1.00 66.95           C  
ATOM   3407  CD2 LEU A 474      29.504   6.166 -23.658  1.00 66.95           C  
ATOM   3408  N   PRO A 475      29.563   9.977 -26.238  1.00 71.51           N  
ATOM   3409  CA  PRO A 475      29.533  10.768 -27.467  1.00 71.51           C  
ATOM   3410  C   PRO A 475      28.151  10.682 -28.130  1.00 71.51           C  
ATOM   3411  CB  PRO A 475      30.628  10.177 -28.368  1.00 71.51           C  
ATOM   3412  O   PRO A 475      27.622   9.583 -28.286  1.00 71.51           O  
ATOM   3413  CG  PRO A 475      31.571   9.471 -27.394  1.00 71.51           C  
ATOM   3414  CD  PRO A 475      30.642   9.001 -26.278  1.00 71.51           C  
ATOM   3415  N   GLY A 476      27.589  11.817 -28.570  1.00 72.86           N  
ATOM   3416  CA  GLY A 476      26.173  11.938 -28.968  1.00 72.86           C  
ATOM   3417  C   GLY A 476      25.661  10.924 -30.002  1.00 72.86           C  
ATOM   3418  O   GLY A 476      24.480  10.595 -29.994  1.00 72.86           O  
ATOM   3419  N   ARG A 477      26.542  10.343 -30.828  1.00 80.44           N  
ATOM   3420  CA  ARG A 477      26.195   9.254 -31.762  1.00 80.44           C  
ATOM   3421  C   ARG A 477      25.678   7.975 -31.085  1.00 80.44           C  
ATOM   3422  CB  ARG A 477      27.391   8.945 -32.679  1.00 80.44           C  
ATOM   3423  O   ARG A 477      25.038   7.177 -31.751  1.00 80.44           O  
ATOM   3424  CG  ARG A 477      28.547   8.261 -31.936  1.00 80.44           C  
ATOM   3425  CD  ARG A 477      29.739   8.024 -32.862  1.00 80.44           C  
ATOM   3426  NE  ARG A 477      30.840   7.394 -32.115  1.00 80.44           N  
ATOM   3427  NH1 ARG A 477      32.615   8.505 -33.063  1.00 80.44           N  
ATOM   3428  NH2 ARG A 477      32.960   7.004 -31.437  1.00 80.44           N  
ATOM   3429  CZ  ARG A 477      32.131   7.640 -32.213  1.00 80.44           C  
ATOM   3430  N   HIS A 478      25.973   7.769 -29.800  1.00 82.62           N  
ATOM   3431  CA  HIS A 478      25.556   6.591 -29.033  1.00 82.62           C  
ATOM   3432  C   HIS A 478      24.351   6.859 -28.122  1.00 82.62           C  
ATOM   3433  CB  HIS A 478      26.750   6.063 -28.221  1.00 82.62           C  
ATOM   3434  O   HIS A 478      23.894   5.936 -27.461  1.00 82.62           O  
ATOM   3435  CG  HIS A 478      27.912   5.615 -29.069  1.00 82.62           C  
ATOM   3436  CD2 HIS A 478      29.155   6.184 -29.121  1.00 82.62           C  
ATOM   3437  ND1 HIS A 478      27.921   4.545 -29.932  1.00 82.62           N  
ATOM   3438  CE1 HIS A 478      29.139   4.469 -30.490  1.00 82.62           C  
ATOM   3439  NE2 HIS A 478      29.931   5.471 -30.049  1.00 82.62           N  
ATOM   3440  N   ALA A 479      23.831   8.092 -28.063  1.00 81.39           N  
ATOM   3441  CA  ALA A 479      22.780   8.454 -27.109  1.00 81.39           C  
ATOM   3442  C   ALA A 479      21.475   7.664 -27.328  1.00 81.39           C  
ATOM   3443  CB  ALA A 479      22.554   9.968 -27.190  1.00 81.39           C  
ATOM   3444  O   ALA A 479      20.890   7.182 -26.362  1.00 81.39           O  
ATOM   3445  N   GLY A 480      21.056   7.476 -28.587  1.00 83.32           N  
ATOM   3446  CA  GLY A 480      19.872   6.672 -28.923  1.00 83.32           C  
ATOM   3447  C   GLY A 480      20.044   5.201 -28.540  1.00 83.32           C  
ATOM   3448  O   GLY A 480      19.234   4.656 -27.801  1.00 83.32           O  
ATOM   3449  N   THR A 481      21.164   4.595 -28.939  1.00 87.24           N  
ATOM   3450  CA  THR A 481      21.489   3.201 -28.599  1.00 87.24           C  
ATOM   3451  C   THR A 481      21.625   2.984 -27.088  1.00 87.24           C  
ATOM   3452  CB  THR A 481      22.797   2.792 -29.288  1.00 87.24           C  
ATOM   3453  O   THR A 481      21.185   1.965 -26.567  1.00 87.24           O  
ATOM   3454  CG2 THR A 481      23.019   1.287 -29.255  1.00 87.24           C  
ATOM   3455  OG1 THR A 481      22.787   3.186 -30.642  1.00 87.24           O  
ATOM   3456  N   LEU A 482      22.191   3.949 -26.352  1.00 86.53           N  
ATOM   3457  CA  LEU A 482      22.247   3.903 -24.890  1.00 86.53           C  
ATOM   3458  C   LEU A 482      20.840   3.892 -24.283  1.00 86.53           C  
ATOM   3459  CB  LEU A 482      23.067   5.099 -24.373  1.00 86.53           C  
ATOM   3460  O   LEU A 482      20.567   3.085 -23.400  1.00 86.53           O  
ATOM   3461  CG  LEU A 482      23.164   5.179 -22.837  1.00 86.53           C  
ATOM   3462  CD1 LEU A 482      23.914   3.983 -22.259  1.00 86.53           C  
ATOM   3463  CD2 LEU A 482      23.890   6.460 -22.420  1.00 86.53           C  
ATOM   3464  N   SER A 483      19.947   4.758 -24.770  1.00 86.09           N  
ATOM   3465  CA  SER A 483      18.551   4.795 -24.325  1.00 86.09           C  
ATOM   3466  C   SER A 483      17.834   3.469 -24.601  1.00 86.09           C  
ATOM   3467  CB  SER A 483      17.831   5.966 -24.997  1.00 86.09           C  
ATOM   3468  O   SER A 483      17.137   2.973 -23.722  1.00 86.09           O  
ATOM   3469  OG  SER A 483      16.500   6.102 -24.547  1.00 86.09           O  
ATOM   3470  N   GLU A 484      18.059   2.842 -25.758  1.00 88.25           N  
ATOM   3471  CA  GLU A 484      17.511   1.517 -26.087  1.00 88.25           C  
ATOM   3472  C   GLU A 484      18.031   0.413 -25.148  1.00 88.25           C  
ATOM   3473  CB  GLU A 484      17.860   1.159 -27.540  1.00 88.25           C  
ATOM   3474  O   GLU A 484      17.256  -0.420 -24.669  1.00 88.25           O  
ATOM   3475  CG  GLU A 484      17.086   1.989 -28.578  1.00 88.25           C  
ATOM   3476  CD  GLU A 484      17.608   1.799 -30.014  1.00 88.25           C  
ATOM   3477  OE1 GLU A 484      17.077   2.488 -30.914  1.00 88.25           O  
ATOM   3478  OE2 GLU A 484      18.572   1.023 -30.214  1.00 88.25           O  
ATOM   3479  N   VAL A 485      19.330   0.411 -24.825  1.00 89.76           N  
ATOM   3480  CA  VAL A 485      19.923  -0.547 -23.872  1.00 89.76           C  
ATOM   3481  C   VAL A 485      19.340  -0.354 -22.469  1.00 89.76           C  
ATOM   3482  CB  VAL A 485      21.462  -0.448 -23.868  1.00 89.76           C  
ATOM   3483  O   VAL A 485      18.941  -1.333 -21.837  1.00 89.76           O  
ATOM   3484  CG1 VAL A 485      22.108  -1.250 -22.729  1.00 89.76           C  
ATOM   3485  CG2 VAL A 485      22.032  -0.999 -25.180  1.00 89.76           C  
ATOM   3486  N   VAL A 486      19.223   0.892 -22.004  1.00 89.19           N  
ATOM   3487  CA  VAL A 486      18.629   1.246 -20.703  1.00 89.19           C  
ATOM   3488  C   VAL A 486      17.161   0.813 -20.641  1.00 89.19           C  
ATOM   3489  CB  VAL A 486      18.802   2.760 -20.460  1.00 89.19           C  
ATOM   3490  O   VAL A 486      16.788   0.044 -19.755  1.00 89.19           O  
ATOM   3491  CG1 VAL A 486      17.965   3.339 -19.316  1.00 89.19           C  
ATOM   3492  CG2 VAL A 486      20.271   3.083 -20.143  1.00 89.19           C  
ATOM   3493  N   HIS A 487      16.336   1.224 -21.609  1.00 90.40           N  
ATOM   3494  CA  HIS A 487      14.907   0.897 -21.637  1.00 90.40           C  
ATOM   3495  C   HIS A 487      14.664  -0.605 -21.775  1.00 90.40           C  
ATOM   3496  CB  HIS A 487      14.217   1.630 -22.794  1.00 90.40           C  
ATOM   3497  O   HIS A 487      13.830  -1.168 -21.070  1.00 90.40           O  
ATOM   3498  CG  HIS A 487      14.175   3.133 -22.678  1.00 90.40           C  
ATOM   3499  CD2 HIS A 487      14.439   3.900 -21.572  1.00 90.40           C  
ATOM   3500  ND1 HIS A 487      13.832   3.998 -23.691  1.00 90.40           N  
ATOM   3501  CE1 HIS A 487      13.874   5.249 -23.208  1.00 90.40           C  
ATOM   3502  NE2 HIS A 487      14.281   5.237 -21.933  1.00 90.40           N  
ATOM   3503  N   SER A 488      15.404  -1.293 -22.647  1.00 91.38           N  
ATOM   3504  CA  SER A 488      15.223  -2.734 -22.819  1.00 91.38           C  
ATOM   3505  C   SER A 488      15.671  -3.519 -21.580  1.00 91.38           C  
ATOM   3506  CB  SER A 488      15.930  -3.221 -24.085  1.00 91.38           C  
ATOM   3507  O   SER A 488      15.090  -4.565 -21.275  1.00 91.38           O  
ATOM   3508  OG  SER A 488      17.327  -3.199 -23.904  1.00 91.38           O  
ATOM   3509  N   SER A 489      16.699  -3.062 -20.858  1.00 92.03           N  
ATOM   3510  CA  SER A 489      17.142  -3.674 -19.595  1.00 92.03           C  
ATOM   3511  C   SER A 489      16.097  -3.474 -18.502  1.00 92.03           C  
ATOM   3512  CB  SER A 489      18.498  -3.124 -19.155  1.00 92.03           C  
ATOM   3513  O   SER A 489      15.663  -4.461 -17.905  1.00 92.03           O  
ATOM   3514  OG  SER A 489      19.434  -3.377 -20.182  1.00 92.03           O  
ATOM   3515  N   PHE A 490      15.595  -2.243 -18.348  1.00 90.92           N  
ATOM   3516  CA  PHE A 490      14.454  -1.923 -17.488  1.00 90.92           C  
ATOM   3517  C   PHE A 490      13.260  -2.846 -17.772  1.00 90.92           C  
ATOM   3518  CB  PHE A 490      14.049  -0.457 -17.709  1.00 90.92           C  
ATOM   3519  O   PHE A 490      12.749  -3.498 -16.864  1.00 90.92           O  
ATOM   3520  CG  PHE A 490      12.786  -0.069 -16.971  1.00 90.92           C  
ATOM   3521  CD1 PHE A 490      11.542  -0.167 -17.617  1.00 90.92           C  
ATOM   3522  CD2 PHE A 490      12.838   0.340 -15.631  1.00 90.92           C  
ATOM   3523  CE1 PHE A 490      10.356   0.088 -16.913  1.00 90.92           C  
ATOM   3524  CE2 PHE A 490      11.651   0.635 -14.934  1.00 90.92           C  
ATOM   3525  CZ  PHE A 490      10.409   0.470 -15.565  1.00 90.92           C  
ATOM   3526  N   ILE A 491      12.857  -2.973 -19.043  1.00 93.14           N  
ATOM   3527  CA  ILE A 491      11.739  -3.828 -19.472  1.00 93.14           C  
ATOM   3528  C   ILE A 491      11.984  -5.296 -19.125  1.00 93.14           C  
ATOM   3529  CB  ILE A 491      11.488  -3.648 -20.983  1.00 93.14           C  
ATOM   3530  O   ILE A 491      11.063  -5.992 -18.709  1.00 93.14           O  
ATOM   3531  CG1 ILE A 491      10.795  -2.292 -21.214  1.00 93.14           C  
ATOM   3532  CG2 ILE A 491      10.633  -4.788 -21.570  1.00 93.14           C  
ATOM   3533  CD1 ILE A 491      10.906  -1.826 -22.659  1.00 93.14           C  
ATOM   3534  N   SER A 492      13.223  -5.774 -19.243  1.00 93.66           N  
ATOM   3535  CA  SER A 492      13.561  -7.159 -18.891  1.00 93.66           C  
ATOM   3536  C   SER A 492      13.399  -7.413 -17.389  1.00 93.66           C  
ATOM   3537  CB  SER A 492      14.990  -7.488 -19.323  1.00 93.66           C  
ATOM   3538  O   SER A 492      12.881  -8.461 -16.996  1.00 93.66           O  
ATOM   3539  OG  SER A 492      15.130  -7.273 -20.714  1.00 93.66           O  
ATOM   3540  N   GLY A 493      13.804  -6.455 -16.550  1.00 93.04           N  
ATOM   3541  CA  GLY A 493      13.581  -6.509 -15.105  1.00 93.04           C  
ATOM   3542  C   GLY A 493      12.103  -6.393 -14.734  1.00 93.04           C  
ATOM   3543  O   GLY A 493      11.594  -7.201 -13.957  1.00 93.04           O  
ATOM   3544  N   MET A 494      11.392  -5.448 -15.348  1.00 92.59           N  
ATOM   3545  CA  MET A 494       9.951  -5.257 -15.186  1.00 92.59           C  
ATOM   3546  C   MET A 494       9.164  -6.516 -15.585  1.00 92.59           C  
ATOM   3547  CB  MET A 494       9.535  -4.045 -16.030  1.00 92.59           C  
ATOM   3548  O   MET A 494       8.259  -6.935 -14.865  1.00 92.59           O  
ATOM   3549  CG  MET A 494       8.044  -3.738 -15.898  1.00 92.59           C  
ATOM   3550  SD  MET A 494       7.463  -2.372 -16.935  1.00 92.59           S  
ATOM   3551  CE  MET A 494       7.457  -3.182 -18.562  1.00 92.59           C  
ATOM   3552  N   GLY A 495       9.537  -7.169 -16.688  1.00 95.19           N  
ATOM   3553  CA  GLY A 495       8.932  -8.419 -17.138  1.00 95.19           C  
ATOM   3554  C   GLY A 495       9.084  -9.544 -16.113  1.00 95.19           C  
ATOM   3555  O   GLY A 495       8.117 -10.255 -15.822  1.00 95.19           O  
ATOM   3556  N   LEU A 496      10.260  -9.675 -15.486  1.00 95.31           N  
ATOM   3557  CA  LEU A 496      10.456 -10.630 -14.391  1.00 95.31           C  
ATOM   3558  C   LEU A 496       9.594 -10.271 -13.172  1.00 95.31           C  
ATOM   3559  CB  LEU A 496      11.947 -10.715 -14.020  1.00 95.31           C  
ATOM   3560  O   LEU A 496       8.917 -11.146 -12.628  1.00 95.31           O  
ATOM   3561  CG  LEU A 496      12.232 -11.717 -12.882  1.00 95.31           C  
ATOM   3562  CD1 LEU A 496      11.882 -13.155 -13.272  1.00 95.31           C  
ATOM   3563  CD2 LEU A 496      13.706 -11.678 -12.507  1.00 95.31           C  
ATOM   3564  N   ALA A 497       9.578  -8.996 -12.775  1.00 93.95           N  
ATOM   3565  CA  ALA A 497       8.776  -8.514 -11.655  1.00 93.95           C  
ATOM   3566  C   ALA A 497       7.283  -8.826 -11.852  1.00 93.95           C  
ATOM   3567  CB  ALA A 497       9.029  -7.012 -11.477  1.00 93.95           C  
ATOM   3568  O   ALA A 497       6.650  -9.415 -10.975  1.00 93.95           O  
ATOM   3569  N   PHE A 498       6.728  -8.529 -13.028  1.00 95.34           N  
ATOM   3570  CA  PHE A 498       5.342  -8.852 -13.356  1.00 95.34           C  
ATOM   3571  C   PHE A 498       5.074 -10.353 -13.447  1.00 95.34           C  
ATOM   3572  CB  PHE A 498       4.967  -8.183 -14.676  1.00 95.34           C  
ATOM   3573  O   PHE A 498       4.021 -10.813 -13.006  1.00 95.34           O  
ATOM   3574  CG  PHE A 498       4.721  -6.694 -14.631  1.00 95.34           C  
ATOM   3575  CD1 PHE A 498       4.038  -6.098 -13.552  1.00 95.34           C  
ATOM   3576  CD2 PHE A 498       5.115  -5.906 -15.725  1.00 95.34           C  
ATOM   3577  CE1 PHE A 498       3.802  -4.715 -13.548  1.00 95.34           C  
ATOM   3578  CE2 PHE A 498       4.865  -4.527 -15.723  1.00 95.34           C  
ATOM   3579  CZ  PHE A 498       4.241  -3.928 -14.622  1.00 95.34           C  
ATOM   3580  N   THR A 499       6.028 -11.139 -13.949  1.00 96.90           N  
ATOM   3581  CA  THR A 499       5.894 -12.601 -14.000  1.00 96.90           C  
ATOM   3582  C   THR A 499       5.762 -13.195 -12.599  1.00 96.90           C  
ATOM   3583  CB  THR A 499       7.060 -13.240 -14.761  1.00 96.90           C  
ATOM   3584  O   THR A 499       4.874 -14.017 -12.349  1.00 96.90           O  
ATOM   3585  CG2 THR A 499       6.914 -14.758 -14.878  1.00 96.90           C  
ATOM   3586  OG1 THR A 499       7.082 -12.740 -16.077  1.00 96.90           O  
ATOM   3587  N   VAL A 500       6.601 -12.739 -11.664  1.00 96.63           N  
ATOM   3588  CA  VAL A 500       6.559 -13.164 -10.260  1.00 96.63           C  
ATOM   3589  C   VAL A 500       5.314 -12.631  -9.556  1.00 96.63           C  
ATOM   3590  CB  VAL A 500       7.857 -12.768  -9.532  1.00 96.63           C  
ATOM   3591  O   VAL A 500       4.646 -13.395  -8.861  1.00 96.63           O  
ATOM   3592  CG1 VAL A 500       7.784 -13.066  -8.027  1.00 96.63           C  
ATOM   3593  CG2 VAL A 500       9.024 -13.573 -10.124  1.00 96.63           C  
ATOM   3594  N   ALA A 501       4.935 -11.370  -9.777  1.00 96.12           N  
ATOM   3595  CA  ALA A 501       3.693 -10.812  -9.244  1.00 96.12           C  
ATOM   3596  C   ALA A 501       2.460 -11.599  -9.727  1.00 96.12           C  
ATOM   3597  CB  ALA A 501       3.614  -9.334  -9.639  1.00 96.12           C  
ATOM   3598  O   ALA A 501       1.573 -11.904  -8.933  1.00 96.12           O  
ATOM   3599  N   GLY A 502       2.427 -12.005 -11.001  1.00 96.99           N  
ATOM   3600  CA  GLY A 502       1.375 -12.857 -11.557  1.00 96.99           C  
ATOM   3601  C   GLY A 502       1.335 -14.247 -10.914  1.00 96.99           C  
ATOM   3602  O   GLY A 502       0.259 -14.745 -10.584  1.00 96.99           O  
ATOM   3603  N   ALA A 503       2.497 -14.849 -10.639  1.00 97.56           N  
ATOM   3604  CA  ALA A 503       2.575 -16.109  -9.897  1.00 97.56           C  
ATOM   3605  C   ALA A 503       2.068 -15.964  -8.449  1.00 97.56           C  
ATOM   3606  CB  ALA A 503       4.017 -16.627  -9.948  1.00 97.56           C  
ATOM   3607  O   ALA A 503       1.339 -16.827  -7.958  1.00 97.56           O  
ATOM   3608  N   VAL A 504       2.386 -14.855  -7.775  1.00 97.25           N  
ATOM   3609  CA  VAL A 504       1.865 -14.548  -6.432  1.00 97.25           C  
ATOM   3610  C   VAL A 504       0.348 -14.340  -6.461  1.00 97.25           C  
ATOM   3611  CB  VAL A 504       2.601 -13.340  -5.817  1.00 97.25           C  
ATOM   3612  O   VAL A 504      -0.351 -14.875  -5.600  1.00 97.25           O  
ATOM   3613  CG1 VAL A 504       1.969 -12.907  -4.489  1.00 97.25           C  
ATOM   3614  CG2 VAL A 504       4.062 -13.707  -5.520  1.00 97.25           C  
ATOM   3615  N   ALA A 505      -0.187 -13.653  -7.473  1.00 97.37           N  
ATOM   3616  CA  ALA A 505      -1.629 -13.516  -7.679  1.00 97.37           C  
ATOM   3617  C   ALA A 505      -2.316 -14.873  -7.937  1.00 97.37           C  
ATOM   3618  CB  ALA A 505      -1.867 -12.522  -8.820  1.00 97.37           C  
ATOM   3619  O   ALA A 505      -3.423 -15.111  -7.453  1.00 97.37           O  
ATOM   3620  N   LEU A 506      -1.653 -15.816  -8.616  1.00 97.28           N  
ATOM   3621  CA  LEU A 506      -2.164 -17.181  -8.778  1.00 97.28           C  
ATOM   3622  C   LEU A 506      -2.225 -17.936  -7.438  1.00 97.28           C  
ATOM   3623  CB  LEU A 506      -1.296 -17.930  -9.803  1.00 97.28           C  
ATOM   3624  O   LEU A 506      -3.224 -18.593  -7.139  1.00 97.28           O  
ATOM   3625  CG  LEU A 506      -1.875 -19.302 -10.196  1.00 97.28           C  
ATOM   3626  CD1 LEU A 506      -3.103 -19.152 -11.095  1.00 97.28           C  
ATOM   3627  CD2 LEU A 506      -0.814 -20.128 -10.919  1.00 97.28           C  
ATOM   3628  N   VAL A 507      -1.195 -17.810  -6.594  1.00 97.55           N  
ATOM   3629  CA  VAL A 507      -1.217 -18.357  -5.224  1.00 97.55           C  
ATOM   3630  C   VAL A 507      -2.339 -17.710  -4.408  1.00 97.55           C  
ATOM   3631  CB  VAL A 507       0.148 -18.177  -4.530  1.00 97.55           C  
ATOM   3632  O   VAL A 507      -3.065 -18.397  -3.691  1.00 97.55           O  
ATOM   3633  CG1 VAL A 507       0.116 -18.621  -3.060  1.00 97.55           C  
ATOM   3634  CG2 VAL A 507       1.229 -19.010  -5.231  1.00 97.55           C  
ATOM   3635  N   ALA A 508      -2.547 -16.403  -4.564  1.00 96.69           N  
ATOM   3636  CA  ALA A 508      -3.644 -15.680  -3.935  1.00 96.69           C  
ATOM   3637  C   ALA A 508      -5.023 -16.202  -4.387  1.00 96.69           C  
ATOM   3638  CB  ALA A 508      -3.446 -14.196  -4.239  1.00 96.69           C  
ATOM   3639  O   ALA A 508      -5.923 -16.342  -3.557  1.00 96.69           O  
ATOM   3640  N   ALA A 509      -5.182 -16.587  -5.659  1.00 96.82           N  
ATOM   3641  CA  ALA A 509      -6.394 -17.250  -6.147  1.00 96.82           C  
ATOM   3642  C   ALA A 509      -6.645 -18.594  -5.440  1.00 96.82           C  
ATOM   3643  CB  ALA A 509      -6.308 -17.444  -7.669  1.00 96.82           C  
ATOM   3644  O   ALA A 509      -7.789 -18.920  -5.129  1.00 96.82           O  
ATOM   3645  N   ALA A 510      -5.595 -19.358  -5.123  1.00 96.07           N  
ATOM   3646  CA  ALA A 510      -5.734 -20.582  -4.334  1.00 96.07           C  
ATOM   3647  C   ALA A 510      -6.140 -20.283  -2.878  1.00 96.07           C  
ATOM   3648  CB  ALA A 510      -4.436 -21.393  -4.423  1.00 96.07           C  
ATOM   3649  O   ALA A 510      -7.013 -20.956  -2.332  1.00 96.07           O  
ATOM   3650  N   VAL A 511      -5.572 -19.240  -2.259  1.00 95.16           N  
ATOM   3651  CA  VAL A 511      -5.953 -18.797  -0.902  1.00 95.16           C  
ATOM   3652  C   VAL A 511      -7.416 -18.334  -0.849  1.00 95.16           C  
ATOM   3653  CB  VAL A 511      -5.002 -17.697  -0.385  1.00 95.16           C  
ATOM   3654  O   VAL A 511      -8.120 -18.628   0.119  1.00 95.16           O  
ATOM   3655  CG1 VAL A 511      -5.422 -17.164   0.993  1.00 95.16           C  
ATOM   3656  CG2 VAL A 511      -3.573 -18.236  -0.233  1.00 95.16           C  
ATOM   3657  N   ALA A 512      -7.912 -17.686  -1.907  1.00 94.19           N  
ATOM   3658  CA  ALA A 512      -9.307 -17.254  -2.027  1.00 94.19           C  
ATOM   3659  C   ALA A 512     -10.331 -18.404  -1.929  1.00 94.19           C  
ATOM   3660  CB  ALA A 512      -9.465 -16.500  -3.349  1.00 94.19           C  
ATOM   3661  O   ALA A 512     -11.487 -18.178  -1.574  1.00 94.19           O  
ATOM   3662  N   LEU A 513      -9.933 -19.658  -2.168  1.00 93.00           N  
ATOM   3663  CA  LEU A 513     -10.824 -20.813  -1.995  1.00 93.00           C  
ATOM   3664  C   LEU A 513     -11.224 -21.046  -0.527  1.00 93.00           C  
ATOM   3665  CB  LEU A 513     -10.152 -22.065  -2.585  1.00 93.00           C  
ATOM   3666  O   LEU A 513     -12.264 -21.655  -0.260  1.00 93.00           O  
ATOM   3667  CG  LEU A 513      -9.906 -21.988  -4.104  1.00 93.00           C  
ATOM   3668  CD1 LEU A 513      -9.019 -23.151  -4.547  1.00 93.00           C  
ATOM   3669  CD2 LEU A 513     -11.219 -22.079  -4.887  1.00 93.00           C  
ATOM   3670  N   PHE A 514     -10.433 -20.533   0.419  1.00 92.02           N  
ATOM   3671  CA  PHE A 514     -10.643 -20.687   1.860  1.00 92.02           C  
ATOM   3672  C   PHE A 514     -11.418 -19.522   2.495  1.00 92.02           C  
ATOM   3673  CB  PHE A 514      -9.287 -20.919   2.537  1.00 92.02           C  
ATOM   3674  O   PHE A 514     -11.731 -19.570   3.683  1.00 92.02           O  
ATOM   3675  CG  PHE A 514      -8.563 -22.154   2.036  1.00 92.02           C  
ATOM   3676  CD1 PHE A 514      -8.900 -23.424   2.539  1.00 92.02           C  
ATOM   3677  CD2 PHE A 514      -7.573 -22.039   1.043  1.00 92.02           C  
ATOM   3678  CE1 PHE A 514      -8.242 -24.571   2.058  1.00 92.02           C  
ATOM   3679  CE2 PHE A 514      -6.915 -23.183   0.561  1.00 92.02           C  
ATOM   3680  CZ  PHE A 514      -7.248 -24.450   1.070  1.00 92.02           C  
ATOM   3681  N   THR A 515     -11.788 -18.490   1.729  1.00 85.98           N  
ATOM   3682  CA  THR A 515     -12.471 -17.288   2.242  1.00 85.98           C  
ATOM   3683  C   THR A 515     -13.998 -17.419   2.258  1.00 85.98           C  
ATOM   3684  CB  THR A 515     -12.027 -16.022   1.494  1.00 85.98           C  
ATOM   3685  O   THR A 515     -14.710 -16.447   2.004  1.00 85.98           O  
ATOM   3686  CG2 THR A 515     -10.520 -15.796   1.549  1.00 85.98           C  
ATOM   3687  OG1 THR A 515     -12.418 -16.082   0.150  1.00 85.98           O  
ATOM   3688  N   ARG A 516     -14.543 -18.620   2.495  1.00 76.94           N  
ATOM   3689  CA  ARG A 516     -16.003 -18.823   2.548  1.00 76.94           C  
ATOM   3690  C   ARG A 516     -16.603 -18.050   3.725  1.00 76.94           C  
ATOM   3691  CB  ARG A 516     -16.363 -20.314   2.622  1.00 76.94           C  
ATOM   3692  O   ARG A 516     -16.000 -17.970   4.787  1.00 76.94           O  
ATOM   3693  CG  ARG A 516     -15.982 -21.060   1.335  1.00 76.94           C  
ATOM   3694  CD  ARG A 516     -16.462 -22.513   1.404  1.00 76.94           C  
ATOM   3695  NE  ARG A 516     -16.040 -23.274   0.215  1.00 76.94           N  
ATOM   3696  NH1 ARG A 516     -17.204 -25.200   0.679  1.00 76.94           N  
ATOM   3697  NH2 ARG A 516     -15.964 -25.077  -1.173  1.00 76.94           N  
ATOM   3698  CZ  ARG A 516     -16.405 -24.509  -0.086  1.00 76.94           C  
ATOM   3699  N   LYS A 517     -17.789 -17.473   3.535  1.00 62.06           N  
ATOM   3700  CA  LYS A 517     -18.505 -16.763   4.603  1.00 62.06           C  
ATOM   3701  C   LYS A 517     -18.914 -17.767   5.689  1.00 62.06           C  
ATOM   3702  CB  LYS A 517     -19.705 -16.031   3.979  1.00 62.06           C  
ATOM   3703  O   LYS A 517     -19.388 -18.842   5.329  1.00 62.06           O  
ATOM   3704  CG  LYS A 517     -20.324 -14.996   4.924  1.00 62.06           C  
ATOM   3705  CD  LYS A 517     -21.364 -14.150   4.180  1.00 62.06           C  
ATOM   3706  CE  LYS A 517     -21.890 -13.055   5.110  1.00 62.06           C  
ATOM   3707  NZ  LYS A 517     -22.637 -12.022   4.354  1.00 62.06           N  
ATOM   3708  N   ALA A 518     -18.732 -17.432   6.970  1.00 51.98           N  
ATOM   3709  CA  ALA A 518     -19.304 -18.224   8.057  1.00 51.98           C  
ATOM   3710  C   ALA A 518     -20.818 -18.373   7.847  1.00 51.98           C  
ATOM   3711  CB  ALA A 518     -18.984 -17.570   9.408  1.00 51.98           C  
ATOM   3712  O   ALA A 518     -21.506 -17.393   7.539  1.00 51.98           O  
ATOM   3713  N   GLU A 519     -21.320 -19.601   7.981  1.00 42.65           N  
ATOM   3714  CA  GLU A 519     -22.758 -19.836   8.073  1.00 42.65           C  
ATOM   3715  C   GLU A 519     -23.295 -19.086   9.302  1.00 42.65           C  
ATOM   3716  CB  GLU A 519     -23.067 -21.343   8.128  1.00 42.65           C  
ATOM   3717  O   GLU A 519     -22.588 -19.000  10.313  1.00 42.65           O  
ATOM   3718  CG  GLU A 519     -22.941 -21.959   6.723  1.00 42.65           C  
ATOM   3719  CD  GLU A 519     -23.055 -23.491   6.682  1.00 42.65           C  
ATOM   3720  OE1 GLU A 519     -23.347 -24.001   5.576  1.00 42.65           O  
ATOM   3721  OE2 GLU A 519     -22.751 -24.143   7.705  1.00 42.65           O  
ATOM   3722  N   PRO A 520     -24.495 -18.482   9.224  1.00 38.32           N  
ATOM   3723  CA  PRO A 520     -25.113 -17.865  10.387  1.00 38.32           C  
ATOM   3724  C   PRO A 520     -25.199 -18.907  11.502  1.00 38.32           C  
ATOM   3725  CB  PRO A 520     -26.502 -17.390   9.938  1.00 38.32           C  
ATOM   3726  O   PRO A 520     -25.769 -19.975  11.298  1.00 38.32           O  
ATOM   3727  CG  PRO A 520     -26.425 -17.383   8.412  1.00 38.32           C  
ATOM   3728  CD  PRO A 520     -25.402 -18.466   8.092  1.00 38.32           C  
ATOM   3729  N   ASP A 521     -24.611 -18.610  12.658  1.00 33.70           N  
ATOM   3730  CA  ASP A 521     -24.724 -19.461  13.837  1.00 33.70           C  
ATOM   3731  C   ASP A 521     -26.201 -19.481  14.264  1.00 33.70           C  
ATOM   3732  CB  ASP A 521     -23.766 -18.933  14.926  1.00 33.70           C  
ATOM   3733  O   ASP A 521     -26.698 -18.530  14.864  1.00 33.70           O  
ATOM   3734  CG  ASP A 521     -23.520 -19.906  16.088  1.00 33.70           C  
ATOM   3735  OD1 ASP A 521     -24.060 -21.037  16.053  1.00 33.70           O  
ATOM   3736  OD2 ASP A 521     -22.747 -19.520  16.995  1.00 33.70           O  
ATOM   3737  N   GLU A 522     -26.932 -20.540  13.904  1.00 33.94           N  
ATOM   3738  CA  GLU A 522     -28.332 -20.756  14.305  1.00 33.94           C  
ATOM   3739  C   GLU A 522     -28.495 -20.919  15.828  1.00 33.94           C  
ATOM   3740  CB  GLU A 522     -28.938 -21.959  13.550  1.00 33.94           C  
ATOM   3741  O   GLU A 522     -29.614 -21.036  16.318  1.00 33.94           O  
ATOM   3742  CG  GLU A 522     -29.511 -21.573  12.177  1.00 33.94           C  
ATOM   3743  CD  GLU A 522     -30.187 -22.759  11.465  1.00 33.94           C  
ATOM   3744  OE1 GLU A 522     -31.245 -22.532  10.833  1.00 33.94           O  
ATOM   3745  OE2 GLU A 522     -29.634 -23.881  11.537  1.00 33.94           O  
ATOM   3746  N   ARG A 523     -27.410 -20.879  16.614  1.00 29.04           N  
ATOM   3747  CA  ARG A 523     -27.457 -20.888  18.082  1.00 29.04           C  
ATOM   3748  C   ARG A 523     -27.369 -19.485  18.684  1.00 29.04           C  
ATOM   3749  CB  ARG A 523     -26.403 -21.842  18.648  1.00 29.04           C  
ATOM   3750  O   ARG A 523     -26.598 -19.248  19.614  1.00 29.04           O  
ATOM   3751  CG  ARG A 523     -26.599 -23.276  18.153  1.00 29.04           C  
ATOM   3752  CD  ARG A 523     -25.611 -24.179  18.887  1.00 29.04           C  
ATOM   3753  NE  ARG A 523     -25.510 -25.487  18.226  1.00 29.04           N  
ATOM   3754  NH1 ARG A 523     -24.246 -26.519  19.831  1.00 29.04           N  
ATOM   3755  NH2 ARG A 523     -24.746 -27.603  17.938  1.00 29.04           N  
ATOM   3756  CZ  ARG A 523     -24.836 -26.528  18.667  1.00 29.04           C  
ATOM   3757  N   ALA A 524     -28.188 -18.550  18.207  1.00 32.07           N  
ATOM   3758  CA  ALA A 524     -28.575 -17.427  19.060  1.00 32.07           C  
ATOM   3759  C   ALA A 524     -29.510 -17.972  20.165  1.00 32.07           C  
ATOM   3760  CB  ALA A 524     -29.196 -16.307  18.224  1.00 32.07           C  
ATOM   3761  O   ALA A 524     -30.386 -18.780  19.861  1.00 32.07           O  
ATOM   3762  N   PRO A 525     -29.282 -17.631  21.445  1.00 39.65           N  
ATOM   3763  CA  PRO A 525     -29.693 -18.474  22.560  1.00 39.65           C  
ATOM   3764  C   PRO A 525     -31.203 -18.439  22.784  1.00 39.65           C  
ATOM   3765  CB  PRO A 525     -28.900 -17.977  23.773  1.00 39.65           C  
ATOM   3766  O   PRO A 525     -31.794 -17.360  22.801  1.00 39.65           O  
ATOM   3767  CG  PRO A 525     -28.531 -16.533  23.427  1.00 39.65           C  
ATOM   3768  CD  PRO A 525     -28.548 -16.467  21.901  1.00 39.65           C  
ATOM   3769  N   GLU A 526     -31.778 -19.629  23.001  1.00 34.62           N  
ATOM   3770  CA  GLU A 526     -33.110 -19.825  23.578  1.00 34.62           C  
ATOM   3771  C   GLU A 526     -33.334 -18.798  24.690  1.00 34.62           C  
ATOM   3772  CB  GLU A 526     -33.241 -21.249  24.159  1.00 34.62           C  
ATOM   3773  O   GLU A 526     -32.507 -18.658  25.597  1.00 34.62           O  
ATOM   3774  CG  GLU A 526     -33.365 -22.340  23.080  1.00 34.62           C  
ATOM   3775  CD  GLU A 526     -33.403 -23.770  23.656  1.00 34.62           C  
ATOM   3776  OE1 GLU A 526     -34.068 -24.631  23.036  1.00 34.62           O  
ATOM   3777  OE2 GLU A 526     -32.721 -24.020  24.677  1.00 34.62           O  
ATOM   3778  N   GLU A 527     -34.430 -18.048  24.570  1.00 36.17           N  
ATOM   3779  CA  GLU A 527     -34.911 -17.113  25.577  1.00 36.17           C  
ATOM   3780  C   GLU A 527     -34.812 -17.761  26.960  1.00 36.17           C  
ATOM   3781  CB  GLU A 527     -36.373 -16.738  25.271  1.00 36.17           C  
ATOM   3782  O   GLU A 527     -35.551 -18.688  27.294  1.00 36.17           O  
ATOM   3783  CG  GLU A 527     -36.500 -15.739  24.112  1.00 36.17           C  
ATOM   3784  CD  GLU A 527     -37.961 -15.486  23.703  1.00 36.17           C  
ATOM   3785  OE1 GLU A 527     -38.295 -14.304  23.455  1.00 36.17           O  
ATOM   3786  OE2 GLU A 527     -38.725 -16.473  23.612  1.00 36.17           O  
ATOM   3787  N   PHE A 528     -33.873 -17.277  27.775  1.00 30.72           N  
ATOM   3788  CA  PHE A 528     -33.830 -17.625  29.186  1.00 30.72           C  
ATOM   3789  C   PHE A 528     -35.176 -17.217  29.801  1.00 30.72           C  
ATOM   3790  CB  PHE A 528     -32.659 -16.919  29.883  1.00 30.72           C  
ATOM   3791  O   PHE A 528     -35.520 -16.031  29.735  1.00 30.72           O  
ATOM   3792  CG  PHE A 528     -31.365 -17.706  29.846  1.00 30.72           C  
ATOM   3793  CD1 PHE A 528     -31.087 -18.631  30.871  1.00 30.72           C  
ATOM   3794  CD2 PHE A 528     -30.449 -17.537  28.792  1.00 30.72           C  
ATOM   3795  CE1 PHE A 528     -29.894 -19.375  30.849  1.00 30.72           C  
ATOM   3796  CE2 PHE A 528     -29.254 -18.278  28.772  1.00 30.72           C  
ATOM   3797  CZ  PHE A 528     -28.975 -19.195  29.801  1.00 30.72           C  
ATOM   3798  N   PRO A 529     -35.943 -18.148  30.403  1.00 36.80           N  
ATOM   3799  CA  PRO A 529     -37.227 -17.812  30.991  1.00 36.80           C  
ATOM   3800  C   PRO A 529     -37.004 -16.794  32.105  1.00 36.80           C  
ATOM   3801  CB  PRO A 529     -37.845 -19.118  31.504  1.00 36.80           C  
ATOM   3802  O   PRO A 529     -36.294 -17.057  33.080  1.00 36.80           O  
ATOM   3803  CG  PRO A 529     -37.017 -20.218  30.842  1.00 36.80           C  
ATOM   3804  CD  PRO A 529     -35.669 -19.565  30.554  1.00 36.80           C  
ATOM   3805  N   VAL A 530     -37.612 -15.621  31.945  1.00 37.01           N  
ATOM   3806  CA  VAL A 530     -37.685 -14.590  32.978  1.00 37.01           C  
ATOM   3807  C   VAL A 530     -38.278 -15.236  34.238  1.00 37.01           C  
ATOM   3808  CB  VAL A 530     -38.554 -13.412  32.495  1.00 37.01           C  
ATOM   3809  O   VAL A 530     -39.373 -15.801  34.156  1.00 37.01           O  
ATOM   3810  CG1 VAL A 530     -38.654 -12.309  33.556  1.00 37.01           C  
ATOM   3811  CG2 VAL A 530     -37.968 -12.785  31.220  1.00 37.01           C  
ATOM   3812  N   PRO A 531     -37.596 -15.198  35.399  1.00 37.49           N  
ATOM   3813  CA  PRO A 531     -38.140 -15.759  36.625  1.00 37.49           C  
ATOM   3814  C   PRO A 531     -39.450 -15.050  36.958  1.00 37.49           C  
ATOM   3815  CB  PRO A 531     -37.073 -15.563  37.710  1.00 37.49           C  
ATOM   3816  O   PRO A 531     -39.468 -13.837  37.173  1.00 37.49           O  
ATOM   3817  CG  PRO A 531     -35.786 -15.351  36.916  1.00 37.49           C  
ATOM   3818  CD  PRO A 531     -36.257 -14.688  35.625  1.00 37.49           C  
ATOM   3819  N   ALA A 532     -40.539 -15.819  36.974  1.00 41.40           N  
ATOM   3820  CA  ALA A 532     -41.848 -15.356  37.396  1.00 41.40           C  
ATOM   3821  C   ALA A 532     -41.715 -14.671  38.759  1.00 41.40           C  
ATOM   3822  CB  ALA A 532     -42.807 -16.553  37.440  1.00 41.40           C  
ATOM   3823  O   ALA A 532     -41.282 -15.282  39.741  1.00 41.40           O  
ATOM   3824  N   SER A 533     -42.061 -13.386  38.803  1.00 39.82           N  
ATOM   3825  CA  SER A 533     -42.166 -12.651  40.048  1.00 39.82           C  
ATOM   3826  C   SER A 533     -43.181 -13.372  40.932  1.00 39.82           C  
ATOM   3827  CB  SER A 533     -42.540 -11.186  39.787  1.00 39.82           C  
ATOM   3828  O   SER A 533     -44.353 -13.531  40.594  1.00 39.82           O  
ATOM   3829  OG  SER A 533     -43.747 -11.068  39.060  1.00 39.82           O  
ATOM   3830  N   THR A 534     -42.716 -13.857  42.078  1.00 40.38           N  
ATOM   3831  CA  THR A 534     -43.569 -14.374  43.142  1.00 40.38           C  
ATOM   3832  C   THR A 534     -44.328 -13.202  43.754  1.00 40.38           C  
ATOM   3833  CB  THR A 534     -42.740 -15.122  44.195  1.00 40.38           C  
ATOM   3834  O   THR A 534     -43.939 -12.651  44.781  1.00 40.38           O  
ATOM   3835  CG2 THR A 534     -42.263 -16.479  43.682  1.00 40.38           C  
ATOM   3836  OG1 THR A 534     -41.605 -14.360  44.540  1.00 40.38           O  
ATOM   3837  N   ALA A 535     -45.397 -12.784  43.086  1.00 36.12           N  
ATOM   3838  CA  ALA A 535     -46.430 -11.952  43.663  1.00 36.12           C  
ATOM   3839  C   ALA A 535     -47.432 -12.859  44.397  1.00 36.12           C  
ATOM   3840  CB  ALA A 535     -47.075 -11.114  42.552  1.00 36.12           C  
ATOM   3841  O   ALA A 535     -48.082 -13.703  43.788  1.00 36.12           O  
ATOM   3842  N   GLY A 536     -47.555 -12.661  45.709  1.00 34.64           N  
ATOM   3843  CA  GLY A 536     -48.809 -12.881  46.433  1.00 34.64           C  
ATOM   3844  C   GLY A 536     -49.180 -14.319  46.811  1.00 34.64           C  
ATOM   3845  O   GLY A 536     -50.038 -14.936  46.190  1.00 34.64           O  
ATOM   3846  N   ARG A 537     -48.643 -14.790  47.935  1.00 36.93           N  
ATOM   3847  CA  ARG A 537     -49.351 -15.615  48.935  1.00 36.93           C  
ATOM   3848  C   ARG A 537     -48.780 -15.137  50.271  1.00 36.93           C  
ATOM   3849  CB  ARG A 537     -49.077 -17.120  48.728  1.00 36.93           C  
ATOM   3850  O   ARG A 537     -47.580 -15.272  50.460  1.00 36.93           O  
ATOM   3851  CG  ARG A 537     -49.712 -17.718  47.463  1.00 36.93           C  
ATOM   3852  CD  ARG A 537     -49.526 -19.240  47.432  1.00 36.93           C  
ATOM   3853  NE  ARG A 537     -50.208 -19.845  46.272  1.00 36.93           N  
ATOM   3854  NH1 ARG A 537     -49.653 -22.030  46.706  1.00 36.93           N  
ATOM   3855  NH2 ARG A 537     -50.930 -21.549  44.940  1.00 36.93           N  
ATOM   3856  CZ  ARG A 537     -50.261 -21.133  45.978  1.00 36.93           C  
ATOM   3857  N   GLY A 538     -49.477 -14.418  51.135  1.00 38.28           N  
ATOM   3858  CA  GLY A 538     -50.826 -14.605  51.657  1.00 38.28           C  
ATOM   3859  C   GLY A 538     -50.685 -14.398  53.159  1.00 38.28           C  
ATOM   3860  O   GLY A 538     -49.696 -14.944  53.698  1.00 38.28           O  
ATOM   3861  OXT GLY A 538     -51.520 -13.643  53.693  1.00 38.28           O  
TER    3862      GLY A 538                                                      
ENDMDL                                                                          
END                                                                             
