# Supplementary material for: Cryo‐EM structure of antibacterial efflux transporter QacA from Staphylococcus aureus reveals a novel extracellular loop with allosteric role
Source: EMBO J. 2023 Jul 17;42(16):e113418. doi: 10.15252/embj.2023113418 (PMC10425836; doi:10.15252/embj.2023113418)
Supplement: Supplementary file 4 — Source Data for Expanded View [file EMBJ-42-e113418-s008.zip › Expanded view source data/Figure EV2/AF2 models/AF-P42670-Pur8.pdb]

HEADER                                            01-JUN-22                     
TITLE     ALPHAFOLD MONOMER V2.0 PREDICTION FOR PUROMYCIN RESISTANCE PROTEIN    
TITLE    2 PUR8 (P42670)                                                        
COMPND    MOL_ID: 1;                                                            
COMPND   2 MOLECULE: PUROMYCIN RESISTANCE PROTEIN PUR8;                         
COMPND   3 CHAIN: A                                                             
SOURCE    MOL_ID: 1;                                                            
SOURCE   2 ORGANISM_SCIENTIFIC: STREPTOMYCES ALBONIGER;                         
SOURCE   3 ORGANISM_TAXID: 132473                                               
REMARK   1                                                                      
REMARK   1 REFERENCE 1                                                          
REMARK   1  AUTH   JOHN JUMPER, RICHARD EVANS, ALEXANDER PRITZEL, TIM GREEN,    
REMARK   1  AUTH 2 MICHAEL FIGURNOV, OLAF RONNEBERGER, KATHRYN TUNYASUVUNAKOOL, 
REMARK   1  AUTH 3 RUSS BATES, AUGUSTIN ZIDEK, ANNA POTAPENKO, ALEX BRIDGLAND,  
REMARK   1  AUTH 4 CLEMENS MEYER, SIMON A A KOHL, ANDREW J BALLARD,             
REMARK   1  AUTH 5 ANDREW COWIE, BERNARDINO ROMERA-PAREDES, STANISLAV NIKOLOV,  
REMARK   1  AUTH 6 RISHUB JAIN, JONAS ADLER, TREVOR BACK, STIG PETERSEN,        
REMARK   1  AUTH 7 DAVID REIMAN, ELLEN CLANCY, MICHAL ZIELINSKI,                
REMARK   1  AUTH 8 MARTIN STEINEGGER, MICHALINA PACHOLSKA, TAMAS BERGHAMMER,    
REMARK   1  AUTH 9 DAVID SILVER, ORIOL VINYALS, ANDREW W SENIOR,                
REMARK   1  AUTH10 KORAY KAVUKCUOGLU, PUSHMEET KOHLI, DEMIS HASSABIS            
REMARK   1  TITL   HIGHLY ACCURATE PROTEIN STRUCTURE PREDICTION WITH ALPHAFOLD  
REMARK   1  REF    NATURE                        V. 596   583 2021              
REMARK   1  REFN                   ISSN 0028-0836                               
REMARK   1  PMID   34265844                                                     
REMARK   1  DOI    10.1038/s41586-021-03819-2                                   
REMARK   1                                                                      
REMARK   1 DISCLAIMERS                                                          
REMARK   1 ALPHAFOLD DATA, COPYRIGHT (2021) DEEPMIND TECHNOLOGIES LIMITED. THE  
REMARK   1 INFORMATION PROVIDED IS THEORETICAL MODELLING ONLY AND CAUTION SHOULD
REMARK   1 BE EXERCISED IN ITS USE. IT IS PROVIDED "AS-IS" WITHOUT ANY WARRANTY 
REMARK   1 OF ANY KIND, WHETHER EXPRESSED OR IMPLIED. NO WARRANTY IS GIVEN THAT 
REMARK   1 USE OF THE INFORMATION SHALL NOT INFRINGE THE RIGHTS OF ANY THIRD    
REMARK   1 PARTY. THE INFORMATION IS NOT INTENDED TO BE A SUBSTITUTE FOR        
REMARK   1 PROFESSIONAL MEDICAL ADVICE, DIAGNOSIS, OR TREATMENT, AND DOES NOT   
REMARK   1 CONSTITUTE MEDICAL OR OTHER PROFESSIONAL ADVICE. IT IS AVAILABLE FOR 
REMARK   1 ACADEMIC AND COMMERCIAL PURPOSES, UNDER CC-BY 4.0 LICENCE.           
DBREF  XXXX A    1   503  UNP    P42670   PUR8_STRAD       1    503             
SEQRES   1 A  503  MET ALA ARG LYS PRO ASP ILE SER ALA VAL PRO VAL GLU          
SEQRES   2 A  503  SER ALA ALA CYS GLN GLY PRO ASP PRO ARG ARG TRP TRP          
SEQRES   3 A  503  GLY LEU VAL VAL ILE LEU ALA ALA GLN LEU LEU VAL VAL          
SEQRES   4 A  503  LEU ASP GLY THR VAL VAL ASN ILE ALA LEU PRO SER VAL          
SEQRES   5 A  503  GLN ARG ASP LEU GLY MET SER ASP THR SER ARG GLN TRP          
SEQRES   6 A  503  VAL ILE THR ALA TYR THR LEU ALA PHE GLY GLY LEU LEU          
SEQRES   7 A  503  LEU LEU GLY GLY ARG VAL ALA ASP ALA PHE GLY ARG ARG          
SEQRES   8 A  503  ARG ILE PHE ALA VAL GLY ILE LEU GLY PHE GLY LEU ALA          
SEQRES   9 A  503  SER LEU LEU GLY GLY ALA ALA PRO ASP PRO GLY THR LEU          
SEQRES  10 A  503  PHE LEU ALA ARG ALA LEU GLN GLY VAL PHE ALA ALA ALA          
SEQRES  11 A  503  LEU ALA PRO ALA ALA LEU ALA LEU ILE ASN THR LEU PHE          
SEQRES  12 A  503  THR GLU PRO GLY GLU ARG GLY LYS ALA PHE GLY VAL TYR          
SEQRES  13 A  503  GLY ALA VAL SER GLY GLY GLY ALA ALA VAL GLY LEU LEU          
SEQRES  14 A  503  ALA GLY GLY LEU LEU THR GLU TYR LEU ASP TRP ARG TRP          
SEQRES  15 A  503  CYS LEU TYR VAL ASN ALA PRO VAL ALA LEU LEU ALA LEU          
SEQRES  16 A  503  LEU GLY CYS ARG LEU LEU PRO ARG ASP ARG ARG THR GLY          
SEQRES  17 A  503  ARG ALA VAL ARG LEU ASP LEU PRO GLY THR LEU LEU GLY          
SEQRES  18 A  503  CYS GLY GLY LEU VAL ALA ILE VAL TYR ALA PHE ALA GLU          
SEQRES  19 A  503  ALA GLU SER GLY TRP GLY ASP PRO LEU VAL VAL ARG LEU          
SEQRES  20 A  503  LEU VAL LEU GLY VAL LEU MET LEU VAL ALA PHE ALA LEU          
SEQRES  21 A  503  VAL GLU ARG ARG VAL GLN ASP PRO LEU LEU PRO PRO GLY          
SEQRES  22 A  503  VAL VAL ALA HIS ARG VAL ARG GLY GLY SER PHE LEU VAL          
SEQRES  23 A  503  VAL GLY LEU PRO GLN ILE GLY LEU PHE GLY LEU PHE LEU          
SEQRES  24 A  503  PHE LEU THR TYR TYR LEU GLN GLY ILE LEU ASP TYR SER          
SEQRES  25 A  503  PRO VAL LEU THR GLY VAL ALA PHE LEU PRO LEU GLY LEU          
SEQRES  26 A  503  GLY ILE ALA VAL GLY SER SER LEU ILE ALA ALA ARG LEU          
SEQRES  27 A  503  LEU PRO ARG THR ARG PRO ARG THR LEU ILE VAL GLY ALA          
SEQRES  28 A  503  LEU LEU ALA ALA ALA ALA GLY MET ALA LEU LEU THR ARG          
SEQRES  29 A  503  LEU GLU PRO ASP THR PRO GLN VAL TYR LEU THR HIS LEU          
SEQRES  30 A  503  LEU PRO ALA GLN ILE LEU ILE GLY LEU GLY ILE GLY CYS          
SEQRES  31 A  503  MET MET MET PRO ALA MET HIS THR ALA THR ALA ARG VAL          
SEQRES  32 A  503  ALA PRO HIS GLU ALA GLY ALA ALA ALA ALA VAL VAL ASN          
SEQRES  33 A  503  SER ALA GLN GLN VAL GLY GLY ALA LEU GLY VAL ALA LEU          
SEQRES  34 A  503  LEU ASN THR VAL SER THR GLY ALA THR ALA ALA TYR LEU          
SEQRES  35 A  503  ALA ASP HIS GLY THR SER PRO ALA ALA THR VAL ASP GLY          
SEQRES  36 A  503  THR VAL HIS GLY TYR THR VAL ALA ILE ALA PHE ALA VAL          
SEQRES  37 A  503  GLY VAL LEU LEU LEU THR ALA VAL LEU ALA TRP VAL LEU          
SEQRES  38 A  503  ILE ASP SER ARG THR GLU ALA ALA ASP GLU THR GLY SER          
SEQRES  39 A  503  ALA SER VAL THR PRO ALA ARG PRO ARG                          
CRYST1    1.000    1.000    1.000  90.00  90.00  90.00 P 1           1          
ORIGX1      1.000000  0.000000  0.000000        0.00000                         
ORIGX2      0.000000  1.000000  0.000000        0.00000                         
ORIGX3      0.000000  0.000000  1.000000        0.00000                         
SCALE1      1.000000  0.000000  0.000000        0.00000                         
SCALE2      0.000000  1.000000  0.000000        0.00000                         
SCALE3      0.000000  0.000000  1.000000        0.00000                         
MODEL        1                                                                  
ATOM      1  N   MET A   1     -56.444  -1.839  56.844  1.00 47.57           N  
ATOM      2  CA  MET A   1     -55.029  -2.276  56.847  1.00 47.57           C  
ATOM      3  C   MET A   1     -54.720  -2.939  55.510  1.00 47.57           C  
ATOM      4  CB  MET A   1     -54.758  -3.244  58.012  1.00 47.57           C  
ATOM      5  O   MET A   1     -54.972  -4.123  55.345  1.00 47.57           O  
ATOM      6  CG  MET A   1     -54.522  -2.524  59.342  1.00 47.57           C  
ATOM      7  SD  MET A   1     -54.361  -3.691  60.714  1.00 47.57           S  
ATOM      8  CE  MET A   1     -53.554  -2.652  61.963  1.00 47.57           C  
ATOM      9  N   ALA A   2     -54.271  -2.162  54.522  1.00 40.64           N  
ATOM     10  CA  ALA A   2     -53.924  -2.680  53.200  1.00 40.64           C  
ATOM     11  C   ALA A   2     -52.500  -3.258  53.238  1.00 40.64           C  
ATOM     12  CB  ALA A   2     -54.088  -1.554  52.172  1.00 40.64           C  
ATOM     13  O   ALA A   2     -51.545  -2.534  53.520  1.00 40.64           O  
ATOM     14  N   ARG A   3     -52.373  -4.572  53.006  1.00 39.20           N  
ATOM     15  CA  ARG A   3     -51.090  -5.280  52.883  1.00 39.20           C  
ATOM     16  C   ARG A   3     -50.305  -4.706  51.699  1.00 39.20           C  
ATOM     17  CB  ARG A   3     -51.328  -6.791  52.666  1.00 39.20           C  
ATOM     18  O   ARG A   3     -50.757  -4.802  50.562  1.00 39.20           O  
ATOM     19  CG  ARG A   3     -51.441  -7.610  53.961  1.00 39.20           C  
ATOM     20  CD  ARG A   3     -51.639  -9.099  53.631  1.00 39.20           C  
ATOM     21  NE  ARG A   3     -51.611  -9.949  54.839  1.00 39.20           N  
ATOM     22  NH1 ARG A   3     -51.343 -11.977  53.781  1.00 39.20           N  
ATOM     23  NH2 ARG A   3     -51.413 -11.900  56.006  1.00 39.20           N  
ATOM     24  CZ  ARG A   3     -51.458 -11.265  54.868  1.00 39.20           C  
ATOM     25  N   LYS A   4     -49.127  -4.135  51.973  1.00 41.89           N  
ATOM     26  CA  LYS A   4     -48.096  -3.887  50.956  1.00 41.89           C  
ATOM     27  C   LYS A   4     -47.592  -5.237  50.425  1.00 41.89           C  
ATOM     28  CB  LYS A   4     -46.920  -3.087  51.542  1.00 41.89           C  
ATOM     29  O   LYS A   4     -47.390  -6.139  51.239  1.00 41.89           O  
ATOM     30  CG  LYS A   4     -47.129  -1.570  51.448  1.00 41.89           C  
ATOM     31  CD  LYS A   4     -45.921  -0.830  52.042  1.00 41.89           C  
ATOM     32  CE  LYS A   4     -46.020   0.678  51.781  1.00 41.89           C  
ATOM     33  NZ  LYS A   4     -44.857   1.404  52.354  1.00 41.89           N  
ATOM     34  N   PRO A   5     -47.400  -5.387  49.105  1.00 44.13           N  
ATOM     35  CA  PRO A   5     -46.843  -6.599  48.538  1.00 44.13           C  
ATOM     36  C   PRO A   5     -45.355  -6.682  48.877  1.00 44.13           C  
ATOM     37  CB  PRO A   5     -47.121  -6.523  47.037  1.00 44.13           C  
ATOM     38  O   PRO A   5     -44.617  -5.700  48.780  1.00 44.13           O  
ATOM     39  CG  PRO A   5     -47.114  -5.020  46.763  1.00 44.13           C  
ATOM     40  CD  PRO A   5     -47.623  -4.397  48.063  1.00 44.13           C  
ATOM     41  N   ASP A   6     -44.970  -7.872  49.311  1.00 38.23           N  
ATOM     42  CA  ASP A   6     -43.619  -8.279  49.655  1.00 38.23           C  
ATOM     43  C   ASP A   6     -42.739  -8.178  48.400  1.00 38.23           C  
ATOM     44  CB  ASP A   6     -43.727  -9.717  50.211  1.00 38.23           C  
ATOM     45  O   ASP A   6     -42.942  -8.907  47.422  1.00 38.23           O  
ATOM     46  CG  ASP A   6     -42.727 -10.054  51.314  1.00 38.23           C  
ATOM     47  OD1 ASP A   6     -41.815  -9.233  51.551  1.00 38.23           O  
ATOM     48  OD2 ASP A   6     -42.939 -11.114  51.940  1.00 38.23           O  
ATOM     49  N   ILE A   7     -41.801  -7.226  48.396  1.00 41.77           N  
ATOM     50  CA  ILE A   7     -40.768  -7.123  47.362  1.00 41.77           C  
ATOM     51  C   ILE A   7     -39.786  -8.252  47.656  1.00 41.77           C  
ATOM     52  CB  ILE A   7     -40.115  -5.721  47.298  1.00 41.77           C  
ATOM     53  O   ILE A   7     -38.779  -8.082  48.340  1.00 41.77           O  
ATOM     54  CG1 ILE A   7     -41.191  -4.642  47.029  1.00 41.77           C  
ATOM     55  CG2 ILE A   7     -39.034  -5.683  46.195  1.00 41.77           C  
ATOM     56  CD1 ILE A   7     -40.658  -3.203  47.022  1.00 41.77           C  
ATOM     57  N   SER A   8     -40.144  -9.432  47.161  1.00 40.19           N  
ATOM     58  CA  SER A   8     -39.262 -10.581  47.072  1.00 40.19           C  
ATOM     59  C   SER A   8     -38.021 -10.151  46.299  1.00 40.19           C  
ATOM     60  CB  SER A   8     -39.965 -11.789  46.432  1.00 40.19           C  
ATOM     61  O   SER A   8     -38.083  -9.744  45.138  1.00 40.19           O  
ATOM     62  OG  SER A   8     -40.984 -11.419  45.517  1.00 40.19           O  
ATOM     63  N   ALA A   9     -36.899 -10.173  47.012  1.00 37.74           N  
ATOM     64  CA  ALA A   9     -35.581  -9.882  46.498  1.00 37.74           C  
ATOM     65  C   ALA A   9     -35.337 -10.713  45.234  1.00 37.74           C  
ATOM     66  CB  ALA A   9     -34.569 -10.192  47.609  1.00 37.74           C  
ATOM     67  O   ALA A   9     -35.201 -11.936  45.291  1.00 37.74           O  
ATOM     68  N   VAL A  10     -35.291 -10.033  44.088  1.00 40.63           N  
ATOM     69  CA  VAL A  10     -34.707 -10.585  42.869  1.00 40.63           C  
ATOM     70  C   VAL A  10     -33.281 -10.982  43.245  1.00 40.63           C  
ATOM     71  CB  VAL A  10     -34.711  -9.550  41.728  1.00 40.63           C  
ATOM     72  O   VAL A  10     -32.538 -10.117  43.724  1.00 40.63           O  
ATOM     73  CG1 VAL A  10     -34.037 -10.088  40.459  1.00 40.63           C  
ATOM     74  CG2 VAL A  10     -36.149  -9.154  41.367  1.00 40.63           C  
ATOM     75  N   PRO A  11     -32.877 -12.253  43.079  1.00 33.19           N  
ATOM     76  CA  PRO A  11     -31.485 -12.611  43.230  1.00 33.19           C  
ATOM     77  C   PRO A  11     -30.753 -11.821  42.153  1.00 33.19           C  
ATOM     78  CB  PRO A  11     -31.388 -14.134  43.045  1.00 33.19           C  
ATOM     79  O   PRO A  11     -30.894 -12.098  40.962  1.00 33.19           O  
ATOM     80  CG  PRO A  11     -32.838 -14.613  42.948  1.00 33.19           C  
ATOM     81  CD  PRO A  11     -33.638 -13.374  42.565  1.00 33.19           C  
ATOM     82  N   VAL A  12     -30.011 -10.792  42.563  1.00 41.30           N  
ATOM     83  CA  VAL A  12     -28.928 -10.264  41.745  1.00 41.30           C  
ATOM     84  C   VAL A  12     -27.943 -11.413  41.705  1.00 41.30           C  
ATOM     85  CB  VAL A  12     -28.323  -8.967  42.314  1.00 41.30           C  
ATOM     86  O   VAL A  12     -27.127 -11.585  42.608  1.00 41.30           O  
ATOM     87  CG1 VAL A  12     -27.185  -8.448  41.422  1.00 41.30           C  
ATOM     88  CG2 VAL A  12     -29.391  -7.868  42.402  1.00 41.30           C  
ATOM     89  N   GLU A  13     -28.132 -12.279  40.712  1.00 35.14           N  
ATOM     90  CA  GLU A  13     -27.146 -13.241  40.282  1.00 35.14           C  
ATOM     91  C   GLU A  13     -25.878 -12.421  40.120  1.00 35.14           C  
ATOM     92  CB  GLU A  13     -27.634 -13.923  38.995  1.00 35.14           C  
ATOM     93  O   GLU A  13     -25.779 -11.557  39.245  1.00 35.14           O  
ATOM     94  CG  GLU A  13     -26.817 -15.168  38.619  1.00 35.14           C  
ATOM     95  CD  GLU A  13     -27.492 -16.007  37.515  1.00 35.14           C  
ATOM     96  OE1 GLU A  13     -27.017 -17.143  37.292  1.00 35.14           O  
ATOM     97  OE2 GLU A  13     -28.463 -15.519  36.894  1.00 35.14           O  
ATOM     98  N   SER A  14     -24.995 -12.582  41.106  1.00 36.40           N  
ATOM     99  CA  SER A  14     -23.646 -12.067  41.102  1.00 36.40           C  
ATOM    100  C   SER A  14     -23.118 -12.388  39.720  1.00 36.40           C  
ATOM    101  CB  SER A  14     -22.855 -12.787  42.201  1.00 36.40           C  
ATOM    102  O   SER A  14     -22.854 -13.552  39.407  1.00 36.40           O  
ATOM    103  OG  SER A  14     -21.463 -12.590  42.072  1.00 36.40           O  
ATOM    104  N   ALA A  15     -23.057 -11.367  38.863  1.00 38.36           N  
ATOM    105  CA  ALA A  15     -22.246 -11.404  37.675  1.00 38.36           C  
ATOM    106  C   ALA A  15     -20.848 -11.588  38.237  1.00 38.36           C  
ATOM    107  CB  ALA A  15     -22.432 -10.112  36.867  1.00 38.36           C  
ATOM    108  O   ALA A  15     -20.187 -10.620  38.612  1.00 38.36           O  
ATOM    109  N   ALA A  16     -20.475 -12.858  38.419  1.00 36.32           N  
ATOM    110  CA  ALA A  16     -19.154 -13.257  38.815  1.00 36.32           C  
ATOM    111  C   ALA A  16     -18.227 -12.389  37.983  1.00 36.32           C  
ATOM    112  CB  ALA A  16     -18.978 -14.754  38.523  1.00 36.32           C  
ATOM    113  O   ALA A  16     -18.436 -12.272  36.769  1.00 36.32           O  
ATOM    114  N   CYS A  17     -17.277 -11.729  38.642  1.00 40.19           N  
ATOM    115  CA  CYS A  17     -16.161 -11.084  37.983  1.00 40.19           C  
ATOM    116  C   CYS A  17     -15.453 -12.170  37.168  1.00 40.19           C  
ATOM    117  CB  CYS A  17     -15.239 -10.457  39.041  1.00 40.19           C  
ATOM    118  O   CYS A  17     -14.494 -12.785  37.629  1.00 40.19           O  
ATOM    119  SG  CYS A  17     -16.066  -9.082  39.890  1.00 40.19           S  
ATOM    120  N   GLN A  18     -15.986 -12.483  35.986  1.00 48.29           N  
ATOM    121  CA  GLN A  18     -15.361 -13.330  35.005  1.00 48.29           C  
ATOM    122  C   GLN A  18     -14.189 -12.489  34.554  1.00 48.29           C  
ATOM    123  CB  GLN A  18     -16.322 -13.718  33.866  1.00 48.29           C  
ATOM    124  O   GLN A  18     -14.331 -11.568  33.747  1.00 48.29           O  
ATOM    125  CG  GLN A  18     -17.350 -14.771  34.317  1.00 48.29           C  
ATOM    126  CD  GLN A  18     -18.186 -15.350  33.175  1.00 48.29           C  
ATOM    127  NE2 GLN A  18     -19.157 -16.183  33.482  1.00 48.29           N  
ATOM    128  OE1 GLN A  18     -17.994 -15.093  31.996  1.00 48.29           O  
ATOM    129  N   GLY A  19     -13.051 -12.759  35.198  1.00 59.04           N  
ATOM    130  CA  GLY A  19     -11.768 -12.241  34.785  1.00 59.04           C  
ATOM    131  C   GLY A  19     -11.657 -12.413  33.272  1.00 59.04           C  
ATOM    132  O   GLY A  19     -12.187 -13.379  32.710  1.00 59.04           O  
ATOM    133  N   PRO A  20     -11.064 -11.438  32.591  1.00 68.74           N  
ATOM    134  CA  PRO A  20     -11.193 -11.347  31.153  1.00 68.74           C  
ATOM    135  C   PRO A  20     -10.674 -12.611  30.444  1.00 68.74           C  
ATOM    136  CB  PRO A  20     -10.444 -10.078  30.803  1.00 68.74           C  
ATOM    137  O   PRO A  20      -9.638 -13.160  30.821  1.00 68.74           O  
ATOM    138  CG  PRO A  20      -9.445  -9.890  31.959  1.00 68.74           C  
ATOM    139  CD  PRO A  20     -10.256 -10.368  33.144  1.00 68.74           C  
ATOM    140  N   ASP A  21     -11.417 -13.070  29.426  1.00 75.85           N  
ATOM    141  CA  ASP A  21     -11.245 -14.391  28.798  1.00 75.85           C  
ATOM    142  C   ASP A  21      -9.769 -14.658  28.438  1.00 75.85           C  
ATOM    143  CB  ASP A  21     -12.149 -14.504  27.548  1.00 75.85           C  
ATOM    144  O   ASP A  21      -9.209 -13.933  27.610  1.00 75.85           O  
ATOM    145  CG  ASP A  21     -12.128 -15.878  26.842  1.00 75.85           C  
ATOM    146  OD1 ASP A  21     -11.259 -16.726  27.157  1.00 75.85           O  
ATOM    147  OD2 ASP A  21     -12.964 -16.080  25.934  1.00 75.85           O  
ATOM    148  N   PRO A  22      -9.112 -15.690  28.999  1.00 76.29           N  
ATOM    149  CA  PRO A  22      -7.708 -15.986  28.709  1.00 76.29           C  
ATOM    150  C   PRO A  22      -7.438 -16.230  27.215  1.00 76.29           C  
ATOM    151  CB  PRO A  22      -7.365 -17.206  29.574  1.00 76.29           C  
ATOM    152  O   PRO A  22      -6.321 -16.012  26.743  1.00 76.29           O  
ATOM    153  CG  PRO A  22      -8.716 -17.842  29.901  1.00 76.29           C  
ATOM    154  CD  PRO A  22      -9.660 -16.650  29.943  1.00 76.29           C  
ATOM    155  N   ARG A  23      -8.457 -16.606  26.428  1.00 82.92           N  
ATOM    156  CA  ARG A  23      -8.351 -16.796  24.972  1.00 82.92           C  
ATOM    157  C   ARG A  23      -8.158 -15.493  24.201  1.00 82.92           C  
ATOM    158  CB  ARG A  23      -9.595 -17.526  24.454  1.00 82.92           C  
ATOM    159  O   ARG A  23      -7.816 -15.540  23.021  1.00 82.92           O  
ATOM    160  CG  ARG A  23      -9.729 -18.918  25.079  1.00 82.92           C  
ATOM    161  CD  ARG A  23     -11.028 -19.572  24.622  1.00 82.92           C  
ATOM    162  NE  ARG A  23     -11.128 -20.941  25.156  1.00 82.92           N  
ATOM    163  NH1 ARG A  23     -13.071 -21.514  24.101  1.00 82.92           N  
ATOM    164  NH2 ARG A  23     -12.059 -22.998  25.434  1.00 82.92           N  
ATOM    165  CZ  ARG A  23     -12.081 -21.811  24.895  1.00 82.92           C  
ATOM    166  N   ARG A  24      -8.321 -14.329  24.834  1.00 88.10           N  
ATOM    167  CA  ARG A  24      -8.218 -13.033  24.150  1.00 88.10           C  
ATOM    168  C   ARG A  24      -6.846 -12.751  23.542  1.00 88.10           C  
ATOM    169  CB  ARG A  24      -8.658 -11.911  25.092  1.00 88.10           C  
ATOM    170  O   ARG A  24      -6.775 -12.131  22.486  1.00 88.10           O  
ATOM    171  CG  ARG A  24      -7.676 -11.709  26.252  1.00 88.10           C  
ATOM    172  CD  ARG A  24      -8.398 -10.987  27.377  1.00 88.10           C  
ATOM    173  NE  ARG A  24      -7.620 -11.081  28.619  1.00 88.10           N  
ATOM    174  NH1 ARG A  24      -8.038  -8.970  29.277  1.00 88.10           N  
ATOM    175  NH2 ARG A  24      -6.549 -10.185  30.408  1.00 88.10           N  
ATOM    176  CZ  ARG A  24      -7.402 -10.085  29.438  1.00 88.10           C  
ATOM    177  N   TRP A  25      -5.772 -13.264  24.144  1.00 91.96           N  
ATOM    178  CA  TRP A  25      -4.422 -13.160  23.581  1.00 91.96           C  
ATOM    179  C   TRP A  25      -4.255 -14.020  22.327  1.00 91.96           C  
ATOM    180  CB  TRP A  25      -3.387 -13.506  24.654  1.00 91.96           C  
ATOM    181  O   TRP A  25      -3.635 -13.579  21.365  1.00 91.96           O  
ATOM    182  CG  TRP A  25      -3.222 -12.433  25.684  1.00 91.96           C  
ATOM    183  CD1 TRP A  25      -3.737 -12.434  26.935  1.00 91.96           C  
ATOM    184  CD2 TRP A  25      -2.496 -11.172  25.550  1.00 91.96           C  
ATOM    185  CE2 TRP A  25      -2.625 -10.447  26.771  1.00 91.96           C  
ATOM    186  CE3 TRP A  25      -1.742 -10.570  24.519  1.00 91.96           C  
ATOM    187  NE1 TRP A  25      -3.392 -11.258  27.578  1.00 91.96           N  
ATOM    188  CH2 TRP A  25      -1.310  -8.608  25.911  1.00 91.96           C  
ATOM    189  CZ2 TRP A  25      -2.049  -9.183  26.960  1.00 91.96           C  
ATOM    190  CZ3 TRP A  25      -1.155  -9.302  24.697  1.00 91.96           C  
ATOM    191  N   TRP A  26      -4.893 -15.191  22.271  1.00 92.56           N  
ATOM    192  CA  TRP A  26      -4.977 -15.968  21.033  1.00 92.56           C  
ATOM    193  C   TRP A  26      -5.837 -15.266  19.978  1.00 92.56           C  
ATOM    194  CB  TRP A  26      -5.501 -17.372  21.333  1.00 92.56           C  
ATOM    195  O   TRP A  26      -5.481 -15.262  18.805  1.00 92.56           O  
ATOM    196  CG  TRP A  26      -4.530 -18.259  22.028  1.00 92.56           C  
ATOM    197  CD1 TRP A  26      -4.594 -18.703  23.304  1.00 92.56           C  
ATOM    198  CD2 TRP A  26      -3.315 -18.826  21.457  1.00 92.56           C  
ATOM    199  CE2 TRP A  26      -2.685 -19.627  22.452  1.00 92.56           C  
ATOM    200  CE3 TRP A  26      -2.687 -18.734  20.196  1.00 92.56           C  
ATOM    201  NE1 TRP A  26      -3.504 -19.516  23.557  1.00 92.56           N  
ATOM    202  CH2 TRP A  26      -0.884 -20.202  20.945  1.00 92.56           C  
ATOM    203  CZ2 TRP A  26      -1.487 -20.312  22.209  1.00 92.56           C  
ATOM    204  CZ3 TRP A  26      -1.481 -19.414  19.944  1.00 92.56           C  
ATOM    205  N   GLY A  27      -6.922 -14.601  20.389  1.00 92.51           N  
ATOM    206  CA  GLY A  27      -7.687 -13.710  19.512  1.00 92.51           C  
ATOM    207  C   GLY A  27      -6.825 -12.586  18.927  1.00 92.51           C  
ATOM    208  O   GLY A  27      -6.917 -12.300  17.735  1.00 92.51           O  
ATOM    209  N   LEU A  28      -5.929 -12.002  19.728  1.00 92.99           N  
ATOM    210  CA  LEU A  28      -4.965 -11.013  19.248  1.00 92.99           C  
ATOM    211  C   LEU A  28      -4.008 -11.611  18.213  1.00 92.99           C  
ATOM    212  CB  LEU A  28      -4.211 -10.386  20.432  1.00 92.99           C  
ATOM    213  O   LEU A  28      -3.816 -10.988  17.180  1.00 92.99           O  
ATOM    214  CG  LEU A  28      -3.236  -9.262  20.033  1.00 92.99           C  
ATOM    215  CD1 LEU A  28      -3.941  -8.059  19.401  1.00 92.99           C  
ATOM    216  CD2 LEU A  28      -2.465  -8.779  21.260  1.00 92.99           C  
ATOM    217  N   VAL A  29      -3.467 -12.816  18.425  1.00 94.79           N  
ATOM    218  CA  VAL A  29      -2.604 -13.488  17.429  1.00 94.79           C  
ATOM    219  C   VAL A  29      -3.306 -13.611  16.073  1.00 94.79           C  
ATOM    220  CB  VAL A  29      -2.143 -14.875  17.925  1.00 94.79           C  
ATOM    221  O   VAL A  29      -2.699 -13.338  15.042  1.00 94.79           O  
ATOM    222  CG1 VAL A  29      -1.384 -15.668  16.852  1.00 94.79           C  
ATOM    223  CG2 VAL A  29      -1.207 -14.736  19.131  1.00 94.79           C  
ATOM    224  N   VAL A  30      -4.598 -13.942  16.065  1.00 94.48           N  
ATOM    225  CA  VAL A  30      -5.399 -14.026  14.833  1.00 94.48           C  
ATOM    226  C   VAL A  30      -5.530 -12.664  14.149  1.00 94.48           C  
ATOM    227  CB  VAL A  30      -6.784 -14.617  15.148  1.00 94.48           C  
ATOM    228  O   VAL A  30      -5.372 -12.560  12.934  1.00 94.48           O  
ATOM    229  CG1 VAL A  30      -7.692 -14.649  13.918  1.00 94.48           C  
ATOM    230  CG2 VAL A  30      -6.633 -16.046  15.673  1.00 94.48           C  
ATOM    231  N   ILE A  31      -5.781 -11.610  14.928  1.00 93.78           N  
ATOM    232  CA  ILE A  31      -5.866 -10.238  14.415  1.00 93.78           C  
ATOM    233  C   ILE A  31      -4.515  -9.776  13.859  1.00 93.78           C  
ATOM    234  CB  ILE A  31      -6.405  -9.293  15.510  1.00 93.78           C  
ATOM    235  O   ILE A  31      -4.464  -9.167  12.793  1.00 93.78           O  
ATOM    236  CG1 ILE A  31      -7.868  -9.661  15.848  1.00 93.78           C  
ATOM    237  CG2 ILE A  31      -6.329  -7.839  15.027  1.00 93.78           C  
ATOM    238  CD1 ILE A  31      -8.390  -8.993  17.122  1.00 93.78           C  
ATOM    239  N   LEU A  32      -3.419 -10.096  14.546  1.00 93.87           N  
ATOM    240  CA  LEU A  32      -2.065  -9.754  14.119  1.00 93.87           C  
ATOM    241  C   LEU A  32      -1.648 -10.518  12.862  1.00 93.87           C  
ATOM    242  CB  LEU A  32      -1.077 -10.026  15.261  1.00 93.87           C  
ATOM    243  O   LEU A  32      -1.005  -9.927  12.006  1.00 93.87           O  
ATOM    244  CG  LEU A  32      -1.253  -9.133  16.501  1.00 93.87           C  
ATOM    245  CD1 LEU A  32      -0.313  -9.635  17.594  1.00 93.87           C  
ATOM    246  CD2 LEU A  32      -0.983  -7.654  16.242  1.00 93.87           C  
ATOM    247  N   ALA A  33      -2.038 -11.787  12.711  1.00 93.12           N  
ATOM    248  CA  ALA A  33      -1.787 -12.552  11.489  1.00 93.12           C  
ATOM    249  C   ALA A  33      -2.494 -11.924  10.278  1.00 93.12           C  
ATOM    250  CB  ALA A  33      -2.244 -13.999  11.713  1.00 93.12           C  
ATOM    251  O   ALA A  33      -1.901 -11.782   9.212  1.00 93.12           O  
ATOM    252  N   ALA A  34      -3.740 -11.485  10.461  1.00 92.70           N  
ATOM    253  CA  ALA A  34      -4.484 -10.785   9.424  1.00 92.70           C  
ATOM    254  C   ALA A  34      -3.875  -9.412   9.094  1.00 92.70           C  
ATOM    255  CB  ALA A  34      -5.929 -10.675   9.899  1.00 92.70           C  
ATOM    256  O   ALA A  34      -3.756  -9.056   7.924  1.00 92.70           O  
ATOM    257  N   GLN A  35      -3.437  -8.662  10.110  1.00 92.78           N  
ATOM    258  CA  GLN A  35      -2.754  -7.383   9.907  1.00 92.78           C  
ATOM    259  C   GLN A  35      -1.409  -7.557   9.197  1.00 92.78           C  
ATOM    260  CB  GLN A  35      -2.582  -6.673  11.263  1.00 92.78           C  
ATOM    261  O   GLN A  35      -1.077  -6.776   8.308  1.00 92.78           O  
ATOM    262  CG  GLN A  35      -1.872  -5.309  11.168  1.00 92.78           C  
ATOM    263  CD  GLN A  35      -2.572  -4.307  10.249  1.00 92.78           C  
ATOM    264  NE2 GLN A  35      -1.958  -3.185   9.962  1.00 92.78           N  
ATOM    265  OE1 GLN A  35      -3.686  -4.482   9.789  1.00 92.78           O  
ATOM    266  N   LEU A  36      -0.650  -8.592   9.562  1.00 89.88           N  
ATOM    267  CA  LEU A  36       0.597  -8.934   8.894  1.00 89.88           C  
ATOM    268  C   LEU A  36       0.344  -9.217   7.416  1.00 89.88           C  
ATOM    269  CB  LEU A  36       1.250 -10.136   9.595  1.00 89.88           C  
ATOM    270  O   LEU A  36       1.064  -8.687   6.588  1.00 89.88           O  
ATOM    271  CG  LEU A  36       2.610 -10.538   8.994  1.00 89.88           C  
ATOM    272  CD1 LEU A  36       3.667  -9.445   9.178  1.00 89.88           C  
ATOM    273  CD2 LEU A  36       3.107 -11.812   9.677  1.00 89.88           C  
ATOM    274  N   LEU A  37      -0.700  -9.975   7.082  1.00 90.08           N  
ATOM    275  CA  LEU A  37      -1.066 -10.282   5.700  1.00 90.08           C  
ATOM    276  C   LEU A  37      -1.354  -9.017   4.867  1.00 90.08           C  
ATOM    277  CB  LEU A  37      -2.192 -11.325   5.773  1.00 90.08           C  
ATOM    278  O   LEU A  37      -0.846  -8.904   3.757  1.00 90.08           O  
ATOM    279  CG  LEU A  37      -2.990 -11.589   4.489  1.00 90.08           C  
ATOM    280  CD1 LEU A  37      -3.623 -12.978   4.582  1.00 90.08           C  
ATOM    281  CD2 LEU A  37      -4.123 -10.568   4.358  1.00 90.08           C  
ATOM    282  N   VAL A  38      -2.065  -8.025   5.412  1.00 89.87           N  
ATOM    283  CA  VAL A  38      -2.336  -6.748   4.711  1.00 89.87           C  
ATOM    284  C   VAL A  38      -1.060  -5.938   4.458  1.00 89.87           C  
ATOM    285  CB  VAL A  38      -3.343  -5.912   5.526  1.00 89.87           C  
ATOM    286  O   VAL A  38      -0.903  -5.319   3.405  1.00 89.87           O  
ATOM    287  CG1 VAL A  38      -3.588  -4.494   4.997  1.00 89.87           C  
ATOM    288  CG2 VAL A  38      -4.705  -6.605   5.530  1.00 89.87           C  
ATOM    289  N   VAL A  39      -0.149  -5.915   5.431  1.00 86.70           N  
ATOM    290  CA  VAL A  39       1.096  -5.132   5.363  1.00 86.70           C  
ATOM    291  C   VAL A  39       2.142  -5.821   4.487  1.00 86.70           C  
ATOM    292  CB  VAL A  39       1.631  -4.908   6.786  1.00 86.70           C  
ATOM    293  O   VAL A  39       2.821  -5.171   3.689  1.00 86.70           O  
ATOM    294  CG1 VAL A  39       3.002  -4.228   6.807  1.00 86.70           C  
ATOM    295  CG2 VAL A  39       0.662  -4.031   7.588  1.00 86.70           C  
ATOM    296  N   LEU A  40       2.265  -7.139   4.632  1.00 86.96           N  
ATOM    297  CA  LEU A  40       3.204  -7.974   3.897  1.00 86.96           C  
ATOM    298  C   LEU A  40       2.866  -7.949   2.406  1.00 86.96           C  
ATOM    299  CB  LEU A  40       3.163  -9.392   4.498  1.00 86.96           C  
ATOM    300  O   LEU A  40       3.728  -7.645   1.594  1.00 86.96           O  
ATOM    301  CG  LEU A  40       4.329 -10.282   4.040  1.00 86.96           C  
ATOM    302  CD1 LEU A  40       5.243 -10.635   5.215  1.00 86.96           C  
ATOM    303  CD2 LEU A  40       3.832 -11.574   3.393  1.00 86.96           C  
ATOM    304  N   ASP A  41       1.601  -8.136   2.045  1.00 88.39           N  
ATOM    305  CA  ASP A  41       1.148  -8.077   0.656  1.00 88.39           C  
ATOM    306  C   ASP A  41       1.483  -6.740  -0.033  1.00 88.39           C  
ATOM    307  CB  ASP A  41      -0.354  -8.318   0.688  1.00 88.39           C  
ATOM    308  O   ASP A  41       1.998  -6.714  -1.151  1.00 88.39           O  
ATOM    309  CG  ASP A  41      -0.953  -8.207  -0.697  1.00 88.39           C  
ATOM    310  OD1 ASP A  41      -0.831  -9.171  -1.483  1.00 88.39           O  
ATOM    311  OD2 ASP A  41      -1.543  -7.138  -0.961  1.00 88.39           O  
ATOM    312  N   GLY A  42       1.278  -5.618   0.664  1.00 81.75           N  
ATOM    313  CA  GLY A  42       1.626  -4.298   0.141  1.00 81.75           C  
ATOM    314  C   GLY A  42       3.129  -4.093  -0.084  1.00 81.75           C  
ATOM    315  O   GLY A  42       3.509  -3.302  -0.940  1.00 81.75           O  
ATOM    316  N   THR A  43       3.998  -4.787   0.651  1.00 86.25           N  
ATOM    317  CA  THR A  43       5.457  -4.562   0.621  1.00 86.25           C  
ATOM    318  C   THR A  43       6.217  -5.589  -0.209  1.00 86.25           C  
ATOM    319  CB  THR A  43       6.036  -4.499   2.037  1.00 86.25           C  
ATOM    320  O   THR A  43       7.133  -5.225  -0.941  1.00 86.25           O  
ATOM    321  CG2 THR A  43       5.666  -3.180   2.705  1.00 86.25           C  
ATOM    322  OG1 THR A  43       5.533  -5.528   2.856  1.00 86.25           O  
ATOM    323  N   VAL A  44       5.800  -6.850  -0.170  1.00 90.84           N  
ATOM    324  CA  VAL A  44       6.389  -7.948  -0.943  1.00 90.84           C  
ATOM    325  C   VAL A  44       6.234  -7.688  -2.445  1.00 90.84           C  
ATOM    326  CB  VAL A  44       5.697  -9.258  -0.523  1.00 90.84           C  
ATOM    327  O   VAL A  44       7.199  -7.808  -3.198  1.00 90.84           O  
ATOM    328  CG1 VAL A  44       6.047 -10.491  -1.342  1.00 90.84           C  
ATOM    329  CG2 VAL A  44       6.009  -9.654   0.919  1.00 90.84           C  
ATOM    330  N   VAL A  45       5.042  -7.262  -2.877  1.00 91.56           N  
ATOM    331  CA  VAL A  45       4.745  -7.001  -4.295  1.00 91.56           C  
ATOM    332  C   VAL A  45       5.559  -5.828  -4.848  1.00 91.56           C  
ATOM    333  CB  VAL A  45       3.233  -6.780  -4.490  1.00 91.56           C  
ATOM    334  O   VAL A  45       5.900  -5.842  -6.025  1.00 91.56           O  
ATOM    335  CG1 VAL A  45       2.864  -6.399  -5.925  1.00 91.56           C  
ATOM    336  CG2 VAL A  45       2.451  -8.058  -4.159  1.00 91.56           C  
ATOM    337  N   ASN A  46       5.928  -4.847  -4.015  1.00 89.03           N  
ATOM    338  CA  ASN A  46       6.789  -3.741  -4.446  1.00 89.03           C  
ATOM    339  C   ASN A  46       8.157  -4.251  -4.919  1.00 89.03           C  
ATOM    340  CB  ASN A  46       6.941  -2.705  -3.317  1.00 89.03           C  
ATOM    341  O   ASN A  46       8.595  -3.879  -6.000  1.00 89.03           O  
ATOM    342  CG  ASN A  46       5.896  -1.613  -3.389  1.00 89.03           C  
ATOM    343  ND2 ASN A  46       4.958  -1.538  -2.481  1.00 89.03           N  
ATOM    344  OD1 ASN A  46       5.902  -0.783  -4.273  1.00 89.03           O  
ATOM    345  N   ILE A  47       8.792  -5.145  -4.153  1.00 91.56           N  
ATOM    346  CA  ILE A  47      10.100  -5.730  -4.503  1.00 91.56           C  
ATOM    347  C   ILE A  47       9.987  -6.644  -5.726  1.00 91.56           C  
ATOM    348  CB  ILE A  47      10.667  -6.512  -3.298  1.00 91.56           C  
ATOM    349  O   ILE A  47      10.891  -6.678  -6.559  1.00 91.56           O  
ATOM    350  CG1 ILE A  47      10.910  -5.577  -2.086  1.00 91.56           C  
ATOM    351  CG2 ILE A  47      11.912  -7.338  -3.684  1.00 91.56           C  
ATOM    352  CD1 ILE A  47      12.367  -5.241  -1.764  1.00 91.56           C  
ATOM    353  N   ALA A  48       8.879  -7.379  -5.832  1.00 93.82           N  
ATOM    354  CA  ALA A  48       8.634  -8.320  -6.918  1.00 93.82           C  
ATOM    355  C   ALA A  48       8.244  -7.641  -8.243  1.00 93.82           C  
ATOM    356  CB  ALA A  48       7.545  -9.285  -6.445  1.00 93.82           C  
ATOM    357  O   ALA A  48       8.260  -8.291  -9.289  1.00 93.82           O  
ATOM    358  N   LEU A  49       7.881  -6.352  -8.212  1.00 93.55           N  
ATOM    359  CA  LEU A  49       7.272  -5.646  -9.338  1.00 93.55           C  
ATOM    360  C   LEU A  49       8.106  -5.689 -10.632  1.00 93.55           C  
ATOM    361  CB  LEU A  49       6.904  -4.212  -8.909  1.00 93.55           C  
ATOM    362  O   LEU A  49       7.514  -5.971 -11.674  1.00 93.55           O  
ATOM    363  CG  LEU A  49       6.080  -3.436  -9.949  1.00 93.55           C  
ATOM    364  CD1 LEU A  49       4.766  -4.135 -10.290  1.00 93.55           C  
ATOM    365  CD2 LEU A  49       5.748  -2.045  -9.413  1.00 93.55           C  
ATOM    366  N   PRO A  50       9.446  -5.523 -10.617  1.00 93.99           N  
ATOM    367  CA  PRO A  50      10.245  -5.670 -11.834  1.00 93.99           C  
ATOM    368  C   PRO A  50      10.160  -7.075 -12.451  1.00 93.99           C  
ATOM    369  CB  PRO A  50      11.682  -5.323 -11.424  1.00 93.99           C  
ATOM    370  O   PRO A  50      10.122  -7.219 -13.673  1.00 93.99           O  
ATOM    371  CG  PRO A  50      11.502  -4.425 -10.203  1.00 93.99           C  
ATOM    372  CD  PRO A  50      10.290  -5.052  -9.524  1.00 93.99           C  
ATOM    373  N   SER A  51      10.097  -8.122 -11.622  1.00 93.85           N  
ATOM    374  CA  SER A  51       9.918  -9.506 -12.085  1.00 93.85           C  
ATOM    375  C   SER A  51       8.516  -9.743 -12.640  1.00 93.85           C  
ATOM    376  CB  SER A  51      10.212 -10.498 -10.956  1.00 93.85           C  
ATOM    377  O   SER A  51       8.384 -10.362 -13.692  1.00 93.85           O  
ATOM    378  OG  SER A  51      11.579 -10.418 -10.594  1.00 93.85           O  
ATOM    379  N   VAL A  52       7.484  -9.196 -11.988  1.00 95.55           N  
ATOM    380  CA  VAL A  52       6.095  -9.235 -12.477  1.00 95.55           C  
ATOM    381  C   VAL A  52       5.984  -8.544 -13.836  1.00 95.55           C  
ATOM    382  CB  VAL A  52       5.142  -8.546 -11.479  1.00 95.55           C  
ATOM    383  O   VAL A  52       5.373  -9.087 -14.755  1.00 95.55           O  
ATOM    384  CG1 VAL A  52       3.693  -8.564 -11.965  1.00 95.55           C  
ATOM    385  CG2 VAL A  52       5.192  -9.169 -10.076  1.00 95.55           C  
ATOM    386  N   GLN A  53       6.597  -7.362 -13.974  1.00 95.02           N  
ATOM    387  CA  GLN A  53       6.552  -6.583 -15.208  1.00 95.02           C  
ATOM    388  C   GLN A  53       7.146  -7.371 -16.377  1.00 95.02           C  
ATOM    389  CB  GLN A  53       7.263  -5.226 -15.021  1.00 95.02           C  
ATOM    390  O   GLN A  53       6.535  -7.427 -17.443  1.00 95.02           O  
ATOM    391  CG  GLN A  53       7.208  -4.372 -16.307  1.00 95.02           C  
ATOM    392  CD  GLN A  53       7.866  -3.008 -16.232  1.00 95.02           C  
ATOM    393  NE2 GLN A  53       7.892  -2.288 -17.327  1.00 95.02           N  
ATOM    394  OE1 GLN A  53       8.317  -2.567 -15.192  1.00 95.02           O  
ATOM    395  N   ARG A  54       8.310  -8.001 -16.168  1.00 94.08           N  
ATOM    396  CA  ARG A  54       8.981  -8.812 -17.193  1.00 94.08           C  
ATOM    397  C   ARG A  54       8.184 -10.061 -17.566  1.00 94.08           C  
ATOM    398  CB  ARG A  54      10.400  -9.183 -16.734  1.00 94.08           C  
ATOM    399  O   ARG A  54       8.040 -10.336 -18.750  1.00 94.08           O  
ATOM    400  CG  ARG A  54      11.366  -7.995 -16.851  1.00 94.08           C  
ATOM    401  CD  ARG A  54      12.812  -8.383 -16.513  1.00 94.08           C  
ATOM    402  NE  ARG A  54      13.011  -8.610 -15.067  1.00 94.08           N  
ATOM    403  NH1 ARG A  54      13.114 -10.911 -15.046  1.00 94.08           N  
ATOM    404  NH2 ARG A  54      13.356  -9.768 -13.144  1.00 94.08           N  
ATOM    405  CZ  ARG A  54      13.163  -9.760 -14.433  1.00 94.08           C  
ATOM    406  N   ASP A  55       7.668 -10.796 -16.582  1.00 94.63           N  
ATOM    407  CA  ASP A  55       6.965 -12.067 -16.813  1.00 94.63           C  
ATOM    408  C   ASP A  55       5.610 -11.882 -17.514  1.00 94.63           C  
ATOM    409  CB  ASP A  55       6.790 -12.772 -15.463  1.00 94.63           C  
ATOM    410  O   ASP A  55       5.240 -12.671 -18.378  1.00 94.63           O  
ATOM    411  CG  ASP A  55       6.275 -14.208 -15.598  1.00 94.63           C  
ATOM    412  OD1 ASP A  55       6.938 -15.007 -16.285  1.00 94.63           O  
ATOM    413  OD2 ASP A  55       5.286 -14.540 -14.897  1.00 94.63           O  
ATOM    414  N   LEU A  56       4.881 -10.811 -17.183  1.00 95.34           N  
ATOM    415  CA  LEU A  56       3.564 -10.520 -17.761  1.00 95.34           C  
ATOM    416  C   LEU A  56       3.610  -9.544 -18.949  1.00 95.34           C  
ATOM    417  CB  LEU A  56       2.614 -10.047 -16.645  1.00 95.34           C  
ATOM    418  O   LEU A  56       2.556  -9.165 -19.460  1.00 95.34           O  
ATOM    419  CG  LEU A  56       2.337 -11.090 -15.545  1.00 95.34           C  
ATOM    420  CD1 LEU A  56       1.374 -10.493 -14.519  1.00 95.34           C  
ATOM    421  CD2 LEU A  56       1.694 -12.364 -16.092  1.00 95.34           C  
ATOM    422  N   GLY A  57       4.802  -9.114 -19.378  1.00 92.61           N  
ATOM    423  CA  GLY A  57       4.975  -8.196 -20.509  1.00 92.61           C  
ATOM    424  C   GLY A  57       4.317  -6.827 -20.300  1.00 92.61           C  
ATOM    425  O   GLY A  57       3.744  -6.264 -21.231  1.00 92.61           O  
ATOM    426  N   MET A  58       4.348  -6.301 -19.074  1.00 93.30           N  
ATOM    427  CA  MET A  58       3.729  -5.016 -18.738  1.00 93.30           C  
ATOM    428  C   MET A  58       4.559  -3.829 -19.245  1.00 93.30           C  
ATOM    429  CB  MET A  58       3.541  -4.900 -17.223  1.00 93.30           C  
ATOM    430  O   MET A  58       5.786  -3.799 -19.123  1.00 93.30           O  
ATOM    431  CG  MET A  58       2.445  -5.781 -16.651  1.00 93.30           C  
ATOM    432  SD  MET A  58       2.393  -5.676 -14.843  1.00 93.30           S  
ATOM    433  CE  MET A  58       1.232  -7.015 -14.520  1.00 93.30           C  
ATOM    434  N   SER A  59       3.872  -2.794 -19.728  1.00 90.28           N  
ATOM    435  CA  SER A  59       4.478  -1.486 -19.995  1.00 90.28           C  
ATOM    436  C   SER A  59       4.805  -0.731 -18.702  1.00 90.28           C  
ATOM    437  CB  SER A  59       3.550  -0.637 -20.872  1.00 90.28           C  
ATOM    438  O   SER A  59       4.195  -0.982 -17.655  1.00 90.28           O  
ATOM    439  OG  SER A  59       2.368  -0.278 -20.171  1.00 90.28           O  
ATOM    440  N   ASP A  60       5.692   0.264 -18.791  1.00 85.84           N  
ATOM    441  CA  ASP A  60       6.014   1.151 -17.665  1.00 85.84           C  
ATOM    442  C   ASP A  60       4.804   1.935 -17.155  1.00 85.84           C  
ATOM    443  CB  ASP A  60       7.136   2.120 -18.053  1.00 85.84           C  
ATOM    444  O   ASP A  60       4.716   2.261 -15.972  1.00 85.84           O  
ATOM    445  CG  ASP A  60       8.489   1.423 -18.185  1.00 85.84           C  
ATOM    446  OD1 ASP A  60       8.686   0.397 -17.484  1.00 85.84           O  
ATOM    447  OD2 ASP A  60       9.318   1.936 -18.955  1.00 85.84           O  
ATOM    448  N   THR A  61       3.822   2.179 -18.015  1.00 81.97           N  
ATOM    449  CA  THR A  61       2.559   2.828 -17.655  1.00 81.97           C  
ATOM    450  C   THR A  61       1.636   1.880 -16.900  1.00 81.97           C  
ATOM    451  CB  THR A  61       1.895   3.362 -18.928  1.00 81.97           C  
ATOM    452  O   THR A  61       0.991   2.273 -15.928  1.00 81.97           O  
ATOM    453  CG2 THR A  61       0.670   4.212 -18.635  1.00 81.97           C  
ATOM    454  OG1 THR A  61       2.865   4.161 -19.543  1.00 81.97           O  
ATOM    455  N   SER A  62       1.597   0.604 -17.293  1.00 87.86           N  
ATOM    456  CA  SER A  62       0.716  -0.386 -16.669  1.00 87.86           C  
ATOM    457  C   SER A  62       1.252  -0.929 -15.340  1.00 87.86           C  
ATOM    458  CB  SER A  62       0.388  -1.506 -17.656  1.00 87.86           C  
ATOM    459  O   SER A  62       0.453  -1.248 -14.461  1.00 87.86           O  
ATOM    460  OG  SER A  62       1.528  -2.290 -17.924  1.00 87.86           O  
ATOM    461  N   ARG A  63       2.578  -0.969 -15.122  1.00 91.42           N  
ATOM    462  CA  ARG A  63       3.183  -1.540 -13.896  1.00 91.42           C  
ATOM    463  C   ARG A  63       2.663  -0.901 -12.604  1.00 91.42           C  
ATOM    464  CB  ARG A  63       4.721  -1.468 -13.980  1.00 91.42           C  
ATOM    465  O   ARG A  63       2.489  -1.583 -11.596  1.00 91.42           O  
ATOM    466  CG  ARG A  63       5.269  -0.061 -13.688  1.00 91.42           C  
ATOM    467  CD  ARG A  63       6.745   0.066 -14.044  1.00 91.42           C  
ATOM    468  NE  ARG A  63       7.246   1.437 -13.862  1.00 91.42           N  
ATOM    469  NH1 ARG A  63       9.439   0.967 -14.366  1.00 91.42           N  
ATOM    470  NH2 ARG A  63       8.868   3.004 -13.674  1.00 91.42           N  
ATOM    471  CZ  ARG A  63       8.514   1.787 -13.962  1.00 91.42           C  
ATOM    472  N   GLN A  64       2.356   0.398 -12.630  1.00 90.01           N  
ATOM    473  CA  GLN A  64       1.840   1.109 -11.458  1.00 90.01           C  
ATOM    474  C   GLN A  64       0.487   0.565 -10.979  1.00 90.01           C  
ATOM    475  CB  GLN A  64       1.765   2.614 -11.733  1.00 90.01           C  
ATOM    476  O   GLN A  64       0.220   0.583  -9.778  1.00 90.01           O  
ATOM    477  CG  GLN A  64       0.905   3.004 -12.950  1.00 90.01           C  
ATOM    478  CD  GLN A  64      -0.077   4.129 -12.678  1.00 90.01           C  
ATOM    479  NE2 GLN A  64      -0.376   4.952 -13.658  1.00 90.01           N  
ATOM    480  OE1 GLN A  64      -0.609   4.255 -11.585  1.00 90.01           O  
ATOM    481  N   TRP A  65      -0.335  -0.003 -11.872  1.00 92.60           N  
ATOM    482  CA  TRP A  65      -1.637  -0.568 -11.513  1.00 92.60           C  
ATOM    483  C   TRP A  65      -1.532  -1.742 -10.543  1.00 92.60           C  
ATOM    484  CB  TRP A  65      -2.417  -0.978 -12.765  1.00 92.60           C  
ATOM    485  O   TRP A  65      -2.465  -1.963  -9.772  1.00 92.60           O  
ATOM    486  CG  TRP A  65      -3.135   0.148 -13.426  1.00 92.60           C  
ATOM    487  CD1 TRP A  65      -2.780   0.782 -14.566  1.00 92.60           C  
ATOM    488  CD2 TRP A  65      -4.362   0.789 -12.975  1.00 92.60           C  
ATOM    489  CE2 TRP A  65      -4.714   1.800 -13.913  1.00 92.60           C  
ATOM    490  CE3 TRP A  65      -5.209   0.611 -11.860  1.00 92.60           C  
ATOM    491  NE1 TRP A  65      -3.715   1.756 -14.862  1.00 92.60           N  
ATOM    492  CH2 TRP A  65      -6.694   2.382 -12.644  1.00 92.60           C  
ATOM    493  CZ2 TRP A  65      -5.862   2.586 -13.760  1.00 92.60           C  
ATOM    494  CZ3 TRP A  65      -6.364   1.398 -11.694  1.00 92.60           C  
ATOM    495  N   VAL A  66      -0.391  -2.438 -10.490  1.00 93.68           N  
ATOM    496  CA  VAL A  66      -0.159  -3.493  -9.496  1.00 93.68           C  
ATOM    497  C   VAL A  66      -0.228  -2.933  -8.070  1.00 93.68           C  
ATOM    498  CB  VAL A  66       1.195  -4.187  -9.734  1.00 93.68           C  
ATOM    499  O   VAL A  66      -0.799  -3.560  -7.177  1.00 93.68           O  
ATOM    500  CG1 VAL A  66       1.388  -5.339  -8.746  1.00 93.68           C  
ATOM    501  CG2 VAL A  66       1.298  -4.778 -11.142  1.00 93.68           C  
ATOM    502  N   ILE A  67       0.311  -1.737  -7.835  1.00 91.89           N  
ATOM    503  CA  ILE A  67       0.264  -1.082  -6.521  1.00 91.89           C  
ATOM    504  C   ILE A  67      -1.043  -0.303  -6.384  1.00 91.89           C  
ATOM    505  CB  ILE A  67       1.495  -0.174  -6.317  1.00 91.89           C  
ATOM    506  O   ILE A  67      -1.758  -0.450  -5.390  1.00 91.89           O  
ATOM    507  CG1 ILE A  67       2.813  -0.976  -6.429  1.00 91.89           C  
ATOM    508  CG2 ILE A  67       1.409   0.519  -4.941  1.00 91.89           C  
ATOM    509  CD1 ILE A  67       4.026  -0.060  -6.612  1.00 91.89           C  
ATOM    510  N   THR A  68      -1.366   0.493  -7.401  1.00 91.83           N  
ATOM    511  CA  THR A  68      -2.463   1.454  -7.369  1.00 91.83           C  
ATOM    512  C   THR A  68      -3.827   0.781  -7.272  1.00 91.83           C  
ATOM    513  CB  THR A  68      -2.391   2.388  -8.583  1.00 91.83           C  
ATOM    514  O   THR A  68      -4.647   1.234  -6.483  1.00 91.83           O  
ATOM    515  CG2 THR A  68      -3.399   3.515  -8.461  1.00 91.83           C  
ATOM    516  OG1 THR A  68      -1.128   3.008  -8.645  1.00 91.83           O  
ATOM    517  N   ALA A  69      -4.089  -0.326  -7.981  1.00 94.11           N  
ATOM    518  CA  ALA A  69      -5.382  -1.018  -7.894  1.00 94.11           C  
ATOM    519  C   ALA A  69      -5.699  -1.459  -6.456  1.00 94.11           C  
ATOM    520  CB  ALA A  69      -5.376  -2.233  -8.830  1.00 94.11           C  
ATOM    521  O   ALA A  69      -6.826  -1.304  -5.982  1.00 94.11           O  
ATOM    522  N   TYR A  70      -4.684  -1.953  -5.743  1.00 93.85           N  
ATOM    523  CA  TYR A  70      -4.801  -2.361  -4.349  1.00 93.85           C  
ATOM    524  C   TYR A  70      -5.022  -1.172  -3.415  1.00 93.85           C  
ATOM    525  CB  TYR A  70      -3.548  -3.143  -3.946  1.00 93.85           C  
ATOM    526  O   TYR A  70      -5.994  -1.152  -2.659  1.00 93.85           O  
ATOM    527  CG  TYR A  70      -3.449  -3.391  -2.456  1.00 93.85           C  
ATOM    528  CD1 TYR A  70      -2.543  -2.663  -1.658  1.00 93.85           C  
ATOM    529  CD2 TYR A  70      -4.295  -4.345  -1.870  1.00 93.85           C  
ATOM    530  CE1 TYR A  70      -2.459  -2.919  -0.275  1.00 93.85           C  
ATOM    531  CE2 TYR A  70      -4.246  -4.573  -0.486  1.00 93.85           C  
ATOM    532  OH  TYR A  70      -3.225  -4.170   1.634  1.00 93.85           O  
ATOM    533  CZ  TYR A  70      -3.310  -3.884   0.310  1.00 93.85           C  
ATOM    534  N   THR A  71      -4.140  -0.171  -3.458  1.00 91.37           N  
ATOM    535  CA  THR A  71      -4.199   0.969  -2.532  1.00 91.37           C  
ATOM    536  C   THR A  71      -5.431   1.832  -2.765  1.00 91.37           C  
ATOM    537  CB  THR A  71      -2.951   1.847  -2.637  1.00 91.37           C  
ATOM    538  O   THR A  71      -6.026   2.314  -1.804  1.00 91.37           O  
ATOM    539  CG2 THR A  71      -1.698   1.126  -2.165  1.00 91.37           C  
ATOM    540  OG1 THR A  71      -2.711   2.207  -3.971  1.00 91.37           O  
ATOM    541  N   LEU A  72      -5.869   1.967  -4.015  1.00 90.77           N  
ATOM    542  CA  LEU A  72      -7.068   2.700  -4.390  1.00 90.77           C  
ATOM    543  C   LEU A  72      -8.338   2.013  -3.884  1.00 90.77           C  
ATOM    544  CB  LEU A  72      -7.074   2.826  -5.914  1.00 90.77           C  
ATOM    545  O   LEU A  72      -9.162   2.662  -3.241  1.00 90.77           O  
ATOM    546  CG  LEU A  72      -8.233   3.636  -6.483  1.00 90.77           C  
ATOM    547  CD1 LEU A  72      -8.226   5.078  -5.994  1.00 90.77           C  
ATOM    548  CD2 LEU A  72      -8.091   3.637  -7.997  1.00 90.77           C  
ATOM    549  N   ALA A  73      -8.484   0.706  -4.130  1.00 92.96           N  
ATOM    550  CA  ALA A  73      -9.625  -0.055  -3.629  1.00 92.96           C  
ATOM    551  C   ALA A  73      -9.628  -0.101  -2.095  1.00 92.96           C  
ATOM    552  CB  ALA A  73      -9.601  -1.456  -4.246  1.00 92.96           C  
ATOM    553  O   ALA A  73     -10.671   0.102  -1.476  1.00 92.96           O  
ATOM    554  N   PHE A  74      -8.460  -0.291  -1.476  1.00 91.43           N  
ATOM    555  CA  PHE A  74      -8.332  -0.307  -0.024  1.00 91.43           C  
ATOM    556  C   PHE A  74      -8.688   1.054   0.586  1.00 91.43           C  
ATOM    557  CB  PHE A  74      -6.921  -0.779   0.366  1.00 91.43           C  
ATOM    558  O   PHE A  74      -9.570   1.137   1.437  1.00 91.43           O  
ATOM    559  CG  PHE A  74      -6.657  -1.033   1.842  1.00 91.43           C  
ATOM    560  CD1 PHE A  74      -5.343  -1.311   2.256  1.00 91.43           C  
ATOM    561  CD2 PHE A  74      -7.686  -1.053   2.803  1.00 91.43           C  
ATOM    562  CE1 PHE A  74      -5.041  -1.487   3.617  1.00 91.43           C  
ATOM    563  CE2 PHE A  74      -7.396  -1.302   4.153  1.00 91.43           C  
ATOM    564  CZ  PHE A  74      -6.070  -1.480   4.569  1.00 91.43           C  
ATOM    565  N   GLY A  75      -8.056   2.133   0.126  1.00 87.40           N  
ATOM    566  CA  GLY A  75      -8.279   3.479   0.647  1.00 87.40           C  
ATOM    567  C   GLY A  75      -9.684   4.007   0.386  1.00 87.40           C  
ATOM    568  O   GLY A  75     -10.307   4.558   1.290  1.00 87.40           O  
ATOM    569  N   GLY A  76     -10.203   3.810  -0.827  1.00 86.94           N  
ATOM    570  CA  GLY A  76     -11.528   4.292  -1.216  1.00 86.94           C  
ATOM    571  C   GLY A  76     -12.665   3.595  -0.468  1.00 86.94           C  
ATOM    572  O   GLY A  76     -13.649   4.235  -0.101  1.00 86.94           O  
ATOM    573  N   LEU A  77     -12.522   2.295  -0.190  1.00 90.61           N  
ATOM    574  CA  LEU A  77     -13.575   1.501   0.447  1.00 90.61           C  
ATOM    575  C   LEU A  77     -13.402   1.347   1.956  1.00 90.61           C  
ATOM    576  CB  LEU A  77     -13.694   0.139  -0.252  1.00 90.61           C  
ATOM    577  O   LEU A  77     -14.284   0.774   2.593  1.00 90.61           O  
ATOM    578  CG  LEU A  77     -14.113   0.245  -1.728  1.00 90.61           C  
ATOM    579  CD1 LEU A  77     -13.951  -1.116  -2.388  1.00 90.61           C  
ATOM    580  CD2 LEU A  77     -15.577   0.664  -1.872  1.00 90.61           C  
ATOM    581  N   LEU A  78     -12.319   1.847   2.556  1.00 88.02           N  
ATOM    582  CA  LEU A  78     -12.041   1.656   3.982  1.00 88.02           C  
ATOM    583  C   LEU A  78     -13.185   2.155   4.877  1.00 88.02           C  
ATOM    584  CB  LEU A  78     -10.747   2.402   4.328  1.00 88.02           C  
ATOM    585  O   LEU A  78     -13.610   1.464   5.806  1.00 88.02           O  
ATOM    586  CG  LEU A  78     -10.289   2.117   5.764  1.00 88.02           C  
ATOM    587  CD1 LEU A  78      -9.636   0.748   5.897  1.00 88.02           C  
ATOM    588  CD2 LEU A  78      -9.271   3.157   6.173  1.00 88.02           C  
ATOM    589  N   LEU A  79     -13.706   3.350   4.582  1.00 82.71           N  
ATOM    590  CA  LEU A  79     -14.810   3.952   5.337  1.00 82.71           C  
ATOM    591  C   LEU A  79     -16.085   3.108   5.227  1.00 82.71           C  
ATOM    592  CB  LEU A  79     -15.060   5.387   4.835  1.00 82.71           C  
ATOM    593  O   LEU A  79     -16.757   2.862   6.233  1.00 82.71           O  
ATOM    594  CG  LEU A  79     -13.907   6.367   5.116  1.00 82.71           C  
ATOM    595  CD1 LEU A  79     -14.120   7.670   4.353  1.00 82.71           C  
ATOM    596  CD2 LEU A  79     -13.811   6.715   6.601  1.00 82.71           C  
ATOM    597  N   LEU A  80     -16.384   2.609   4.024  1.00 87.33           N  
ATOM    598  CA  LEU A  80     -17.502   1.698   3.800  1.00 87.33           C  
ATOM    599  C   LEU A  80     -17.294   0.382   4.558  1.00 87.33           C  
ATOM    600  CB  LEU A  80     -17.678   1.449   2.292  1.00 87.33           C  
ATOM    601  O   LEU A  80     -18.211  -0.086   5.230  1.00 87.33           O  
ATOM    602  CG  LEU A  80     -18.843   0.486   1.987  1.00 87.33           C  
ATOM    603  CD1 LEU A  80     -20.204   1.126   2.274  1.00 87.33           C  
ATOM    604  CD2 LEU A  80     -18.806   0.042   0.534  1.00 87.33           C  
ATOM    605  N   GLY A  81     -16.094  -0.194   4.492  1.00 87.49           N  
ATOM    606  CA  GLY A  81     -15.740  -1.433   5.177  1.00 87.49           C  
ATOM    607  C   GLY A  81     -15.956  -1.345   6.687  1.00 87.49           C  
ATOM    608  O   GLY A  81     -16.491  -2.278   7.286  1.00 87.49           O  
ATOM    609  N   GLY A  82     -15.664  -0.188   7.292  1.00 84.30           N  
ATOM    610  CA  GLY A  82     -15.981   0.079   8.696  1.00 84.30           C  
ATOM    611  C   GLY A  82     -17.482   0.037   8.991  1.00 84.30           C  
ATOM    612  O   GLY A  82     -17.911  -0.643   9.923  1.00 84.30           O  
ATOM    613  N   ARG A  83     -18.303   0.681   8.153  1.00 84.36           N  
ATOM    614  CA  ARG A  83     -19.772   0.662   8.294  1.00 84.36           C  
ATOM    615  C   ARG A  83     -20.357  -0.730   8.103  1.00 84.36           C  
ATOM    616  CB  ARG A  83     -20.413   1.637   7.293  1.00 84.36           C  
ATOM    617  O   ARG A  83     -21.253  -1.124   8.845  1.00 84.36           O  
ATOM    618  CG  ARG A  83     -20.072   3.104   7.568  1.00 84.36           C  
ATOM    619  CD  ARG A  83     -20.661   3.556   8.909  1.00 84.36           C  
ATOM    620  NE  ARG A  83     -20.387   4.974   9.161  1.00 84.36           N  
ATOM    621  NH1 ARG A  83     -22.077   5.876   7.885  1.00 84.36           N  
ATOM    622  NH2 ARG A  83     -20.632   7.192   8.961  1.00 84.36           N  
ATOM    623  CZ  ARG A  83     -21.044   6.003   8.666  1.00 84.36           C  
ATOM    624  N   VAL A  84     -19.833  -1.485   7.144  1.00 87.90           N  
ATOM    625  CA  VAL A  84     -20.219  -2.877   6.899  1.00 87.90           C  
ATOM    626  C   VAL A  84     -19.860  -3.750   8.110  1.00 87.90           C  
ATOM    627  CB  VAL A  84     -19.571  -3.363   5.586  1.00 87.90           C  
ATOM    628  O   VAL A  84     -20.699  -4.532   8.560  1.00 87.90           O  
ATOM    629  CG1 VAL A  84     -19.738  -4.862   5.333  1.00 87.90           C  
ATOM    630  CG2 VAL A  84     -20.193  -2.647   4.378  1.00 87.90           C  
ATOM    631  N   ALA A  85     -18.671  -3.578   8.699  1.00 86.68           N  
ATOM    632  CA  ALA A  85     -18.261  -4.285   9.916  1.00 86.68           C  
ATOM    633  C   ALA A  85     -19.185  -3.997  11.110  1.00 86.68           C  
ATOM    634  CB  ALA A  85     -16.799  -3.945  10.227  1.00 86.68           C  
ATOM    635  O   ALA A  85     -19.555  -4.921  11.839  1.00 86.68           O  
ATOM    636  N   ASP A  86     -19.605  -2.744  11.288  1.00 82.50           N  
ATOM    637  CA  ASP A  86     -20.534  -2.369  12.356  1.00 82.50           C  
ATOM    638  C   ASP A  86     -21.976  -2.848  12.098  1.00 82.50           C  
ATOM    639  CB  ASP A  86     -20.477  -0.851  12.578  1.00 82.50           C  
ATOM    640  O   ASP A  86     -22.685  -3.181  13.050  1.00 82.50           O  
ATOM    641  CG  ASP A  86     -19.221  -0.380  13.332  1.00 82.50           C  
ATOM    642  OD1 ASP A  86     -18.702  -1.132  14.209  1.00 82.50           O  
ATOM    643  OD2 ASP A  86     -18.849   0.793  13.117  1.00 82.50           O  
ATOM    644  N   ALA A  87     -22.405  -2.928  10.833  1.00 84.87           N  
ATOM    645  CA  ALA A  87     -23.749  -3.360  10.445  1.00 84.87           C  
ATOM    646  C   ALA A  87     -23.947  -4.883  10.535  1.00 84.87           C  
ATOM    647  CB  ALA A  87     -24.013  -2.882   9.010  1.00 84.87           C  
ATOM    648  O   ALA A  87     -24.950  -5.363  11.064  1.00 84.87           O  
ATOM    649  N   PHE A  88     -23.003  -5.656   9.993  1.00 87.76           N  
ATOM    650  CA  PHE A  88     -23.158  -7.106   9.817  1.00 87.76           C  
ATOM    651  C   PHE A  88     -22.463  -7.937  10.898  1.00 87.76           C  
ATOM    652  CB  PHE A  88     -22.692  -7.488   8.411  1.00 87.76           C  
ATOM    653  O   PHE A  88     -22.723  -9.144  11.008  1.00 87.76           O  
ATOM    654  CG  PHE A  88     -23.588  -6.932   7.323  1.00 87.76           C  
ATOM    655  CD1 PHE A  88     -24.814  -7.558   7.029  1.00 87.76           C  
ATOM    656  CD2 PHE A  88     -23.215  -5.775   6.620  1.00 87.76           C  
ATOM    657  CE1 PHE A  88     -25.653  -7.033   6.030  1.00 87.76           C  
ATOM    658  CE2 PHE A  88     -24.048  -5.252   5.618  1.00 87.76           C  
ATOM    659  CZ  PHE A  88     -25.268  -5.881   5.322  1.00 87.76           C  
ATOM    660  N   GLY A  89     -21.630  -7.293  11.715  1.00 88.34           N  
ATOM    661  CA  GLY A  89     -20.855  -7.917  12.775  1.00 88.34           C  
ATOM    662  C   GLY A  89     -19.368  -7.979  12.438  1.00 88.34           C  
ATOM    663  O   GLY A  89     -18.959  -8.417  11.360  1.00 88.34           O  
ATOM    664  N   ARG A  90     -18.549  -7.561  13.404  1.00 89.40           N  
ATOM    665  CA  ARG A  90     -17.097  -7.410  13.265  1.00 89.40           C  
ATOM    666  C   ARG A  90     -16.413  -8.744  12.993  1.00 89.40           C  
ATOM    667  CB  ARG A  90     -16.530  -6.752  14.530  1.00 89.40           C  
ATOM    668  O   ARG A  90     -15.544  -8.805  12.133  1.00 89.40           O  
ATOM    669  CG  ARG A  90     -17.080  -5.334  14.733  1.00 89.40           C  
ATOM    670  CD  ARG A  90     -16.789  -4.829  16.145  1.00 89.40           C  
ATOM    671  NE  ARG A  90     -17.339  -3.475  16.299  1.00 89.40           N  
ATOM    672  NH1 ARG A  90     -16.335  -2.887  18.289  1.00 89.40           N  
ATOM    673  NH2 ARG A  90     -17.653  -1.440  17.164  1.00 89.40           N  
ATOM    674  CZ  ARG A  90     -17.111  -2.618  17.270  1.00 89.40           C  
ATOM    675  N   ARG A  91     -16.816  -9.829  13.665  1.00 93.56           N  
ATOM    676  CA  ARG A  91     -16.211 -11.156  13.466  1.00 93.56           C  
ATOM    677  C   ARG A  91     -16.553 -11.727  12.091  1.00 93.56           C  
ATOM    678  CB  ARG A  91     -16.625 -12.093  14.610  1.00 93.56           C  
ATOM    679  O   ARG A  91     -15.672 -12.286  11.443  1.00 93.56           O  
ATOM    680  CG  ARG A  91     -16.152 -13.534  14.374  1.00 93.56           C  
ATOM    681  CD  ARG A  91     -16.553 -14.441  15.536  1.00 93.56           C  
ATOM    682  NE  ARG A  91     -16.533 -15.851  15.120  1.00 93.56           N  
ATOM    683  NH1 ARG A  91     -16.519 -16.826  17.208  1.00 93.56           N  
ATOM    684  NH2 ARG A  91     -16.598 -18.099  15.390  1.00 93.56           N  
ATOM    685  CZ  ARG A  91     -16.544 -16.906  15.909  1.00 93.56           C  
ATOM    686  N   ARG A  92     -17.807 -11.609  11.642  1.00 94.33           N  
ATOM    687  CA  ARG A  92     -18.214 -12.050  10.295  1.00 94.33           C  
ATOM    688  C   ARG A  92     -17.463 -11.302   9.208  1.00 94.33           C  
ATOM    689  CB  ARG A  92     -19.713 -11.838  10.098  1.00 94.33           C  
ATOM    690  O   ARG A  92     -16.898 -11.946   8.332  1.00 94.33           O  
ATOM    691  CG  ARG A  92     -20.540 -12.943  10.758  1.00 94.33           C  
ATOM    692  CD  ARG A  92     -21.968 -12.418  10.838  1.00 94.33           C  
ATOM    693  NE  ARG A  92     -22.855 -13.291  11.616  1.00 94.33           N  
ATOM    694  NH1 ARG A  92     -24.600 -11.812  11.579  1.00 94.33           N  
ATOM    695  NH2 ARG A  92     -24.812 -13.756  12.675  1.00 94.33           N  
ATOM    696  CZ  ARG A  92     -24.083 -12.952  11.953  1.00 94.33           C  
ATOM    697  N   ILE A  93     -17.423  -9.974   9.283  1.00 94.33           N  
ATOM    698  CA  ILE A  93     -16.749  -9.160   8.269  1.00 94.33           C  
ATOM    699  C   ILE A  93     -15.238  -9.375   8.292  1.00 94.33           C  
ATOM    700  CB  ILE A  93     -17.173  -7.686   8.410  1.00 94.33           C  
ATOM    701  O   ILE A  93     -14.636  -9.488   7.231  1.00 94.33           O  
ATOM    702  CG1 ILE A  93     -18.683  -7.525   8.105  1.00 94.33           C  
ATOM    703  CG2 ILE A  93     -16.353  -6.770   7.491  1.00 94.33           C  
ATOM    704  CD1 ILE A  93     -19.171  -8.100   6.766  1.00 94.33           C  
ATOM    705  N   PHE A  94     -14.639  -9.566   9.467  1.00 94.40           N  
ATOM    706  CA  PHE A  94     -13.241  -9.976   9.573  1.00 94.40           C  
ATOM    707  C   PHE A  94     -12.981 -11.332   8.889  1.00 94.40           C  
ATOM    708  CB  PHE A  94     -12.863  -9.989  11.056  1.00 94.40           C  
ATOM    709  O   PHE A  94     -12.053 -11.449   8.098  1.00 94.40           O  
ATOM    710  CG  PHE A  94     -11.417 -10.308  11.325  1.00 94.40           C  
ATOM    711  CD1 PHE A  94     -11.053 -11.618  11.669  1.00 94.40           C  
ATOM    712  CD2 PHE A  94     -10.438  -9.300  11.240  1.00 94.40           C  
ATOM    713  CE1 PHE A  94      -9.715 -11.919  11.951  1.00 94.40           C  
ATOM    714  CE2 PHE A  94      -9.093  -9.610  11.505  1.00 94.40           C  
ATOM    715  CZ  PHE A  94      -8.735 -10.919  11.865  1.00 94.40           C  
ATOM    716  N   ALA A  95     -13.828 -12.344   9.114  1.00 96.30           N  
ATOM    717  CA  ALA A  95     -13.682 -13.654   8.472  1.00 96.30           C  
ATOM    718  C   ALA A  95     -13.886 -13.603   6.946  1.00 96.30           C  
ATOM    719  CB  ALA A  95     -14.654 -14.636   9.136  1.00 96.30           C  
ATOM    720  O   ALA A  95     -13.133 -14.240   6.211  1.00 96.30           O  
ATOM    721  N   VAL A  96     -14.872 -12.833   6.469  1.00 96.49           N  
ATOM    722  CA  VAL A  96     -15.093 -12.593   5.031  1.00 96.49           C  
ATOM    723  C   VAL A  96     -13.901 -11.858   4.421  1.00 96.49           C  
ATOM    724  CB  VAL A  96     -16.401 -11.811   4.791  1.00 96.49           C  
ATOM    725  O   VAL A  96     -13.441 -12.251   3.355  1.00 96.49           O  
ATOM    726  CG1 VAL A  96     -16.566 -11.355   3.335  1.00 96.49           C  
ATOM    727  CG2 VAL A  96     -17.620 -12.680   5.132  1.00 96.49           C  
ATOM    728  N   GLY A  97     -13.369 -10.847   5.114  1.00 95.76           N  
ATOM    729  CA  GLY A  97     -12.174 -10.114   4.705  1.00 95.76           C  
ATOM    730  C   GLY A  97     -10.963 -11.032   4.552  1.00 95.76           C  
ATOM    731  O   GLY A  97     -10.334 -11.026   3.503  1.00 95.76           O  
ATOM    732  N   ILE A  98     -10.678 -11.891   5.538  1.00 96.15           N  
ATOM    733  CA  ILE A  98      -9.566 -12.854   5.449  1.00 96.15           C  
ATOM    734  C   ILE A  98      -9.759 -13.812   4.274  1.00 96.15           C  
ATOM    735  CB  ILE A  98      -9.404 -13.663   6.757  1.00 96.15           C  
ATOM    736  O   ILE A  98      -8.839 -14.011   3.482  1.00 96.15           O  
ATOM    737  CG1 ILE A  98      -8.919 -12.755   7.895  1.00 96.15           C  
ATOM    738  CG2 ILE A  98      -8.379 -14.794   6.564  1.00 96.15           C  
ATOM    739  CD1 ILE A  98      -8.903 -13.399   9.278  1.00 96.15           C  
ATOM    740  N   LEU A  99     -10.939 -14.430   4.174  1.00 96.84           N  
ATOM    741  CA  LEU A  99     -11.210 -15.427   3.143  1.00 96.84           C  
ATOM    742  C   LEU A  99     -11.110 -14.810   1.746  1.00 96.84           C  
ATOM    743  CB  LEU A  99     -12.594 -16.046   3.399  1.00 96.84           C  
ATOM    744  O   LEU A  99     -10.426 -15.352   0.882  1.00 96.84           O  
ATOM    745  CG  LEU A  99     -13.035 -17.058   2.323  1.00 96.84           C  
ATOM    746  CD1 LEU A  99     -12.088 -18.255   2.215  1.00 96.84           C  
ATOM    747  CD2 LEU A  99     -14.431 -17.578   2.664  1.00 96.84           C  
ATOM    748  N   GLY A 100     -11.759 -13.665   1.540  1.00 97.27           N  
ATOM    749  CA  GLY A 100     -11.729 -12.951   0.272  1.00 97.27           C  
ATOM    750  C   GLY A 100     -10.322 -12.493  -0.099  1.00 97.27           C  
ATOM    751  O   GLY A 100      -9.906 -12.687  -1.237  1.00 97.27           O  
ATOM    752  N   PHE A 101      -9.551 -11.971   0.861  1.00 96.61           N  
ATOM    753  CA  PHE A 101      -8.161 -11.587   0.625  1.00 96.61           C  
ATOM    754  C   PHE A 101      -7.300 -12.793   0.238  1.00 96.61           C  
ATOM    755  CB  PHE A 101      -7.599 -10.888   1.866  1.00 96.61           C  
ATOM    756  O   PHE A 101      -6.509 -12.705  -0.699  1.00 96.61           O  
ATOM    757  CG  PHE A 101      -6.301 -10.156   1.603  1.00 96.61           C  
ATOM    758  CD1 PHE A 101      -5.100 -10.860   1.369  1.00 96.61           C  
ATOM    759  CD2 PHE A 101      -6.298  -8.749   1.588  1.00 96.61           C  
ATOM    760  CE1 PHE A 101      -3.906 -10.160   1.133  1.00 96.61           C  
ATOM    761  CE2 PHE A 101      -5.099  -8.056   1.369  1.00 96.61           C  
ATOM    762  CZ  PHE A 101      -3.911  -8.758   1.141  1.00 96.61           C  
ATOM    763  N   GLY A 102      -7.470 -13.933   0.915  1.00 96.58           N  
ATOM    764  CA  GLY A 102      -6.767 -15.174   0.588  1.00 96.58           C  
ATOM    765  C   GLY A 102      -7.088 -15.668  -0.824  1.00 96.58           C  
ATOM    766  O   GLY A 102      -6.177 -15.973  -1.588  1.00 96.58           O  
ATOM    767  N   LEU A 103      -8.368 -15.677  -1.209  1.00 97.72           N  
ATOM    768  CA  LEU A 103      -8.799 -16.071  -2.556  1.00 97.72           C  
ATOM    769  C   LEU A 103      -8.306 -15.099  -3.634  1.00 97.72           C  
ATOM    770  CB  LEU A 103     -10.332 -16.172  -2.598  1.00 97.72           C  
ATOM    771  O   LEU A 103      -7.842 -15.534  -4.684  1.00 97.72           O  
ATOM    772  CG  LEU A 103     -10.930 -17.329  -1.778  1.00 97.72           C  
ATOM    773  CD1 LEU A 103     -12.455 -17.229  -1.808  1.00 97.72           C  
ATOM    774  CD2 LEU A 103     -10.525 -18.701  -2.318  1.00 97.72           C  
ATOM    775  N   ALA A 104      -8.357 -13.793  -3.368  1.00 97.50           N  
ATOM    776  CA  ALA A 104      -7.829 -12.782  -4.276  1.00 97.50           C  
ATOM    777  C   ALA A 104      -6.303 -12.906  -4.430  1.00 97.50           C  
ATOM    778  CB  ALA A 104      -8.260 -11.406  -3.764  1.00 97.50           C  
ATOM    779  O   ALA A 104      -5.787 -12.791  -5.534  1.00 97.50           O  
ATOM    780  N   SER A 105      -5.589 -13.236  -3.351  1.00 96.50           N  
ATOM    781  CA  SER A 105      -4.151 -13.533  -3.398  1.00 96.50           C  
ATOM    782  C   SER A 105      -3.842 -14.769  -4.251  1.00 96.50           C  
ATOM    783  CB  SER A 105      -3.595 -13.755  -1.994  1.00 96.50           C  
ATOM    784  O   SER A 105      -2.910 -14.742  -5.048  1.00 96.50           O  
ATOM    785  OG  SER A 105      -3.865 -12.652  -1.150  1.00 96.50           O  
ATOM    786  N   LEU A 106      -4.644 -15.836  -4.138  1.00 97.06           N  
ATOM    787  CA  LEU A 106      -4.509 -17.021  -4.994  1.00 97.06           C  
ATOM    788  C   LEU A 106      -4.752 -16.680  -6.470  1.00 97.06           C  
ATOM    789  CB  LEU A 106      -5.482 -18.125  -4.541  1.00 97.06           C  
ATOM    790  O   LEU A 106      -3.981 -17.111  -7.322  1.00 97.06           O  
ATOM    791  CG  LEU A 106      -5.137 -18.811  -3.209  1.00 97.06           C  
ATOM    792  CD1 LEU A 106      -6.262 -19.772  -2.827  1.00 97.06           C  
ATOM    793  CD2 LEU A 106      -3.836 -19.608  -3.288  1.00 97.06           C  
ATOM    794  N   LEU A 107      -5.783 -15.880  -6.767  1.00 97.75           N  
ATOM    795  CA  LEU A 107      -6.056 -15.398  -8.124  1.00 97.75           C  
ATOM    796  C   LEU A 107      -4.883 -14.578  -8.674  1.00 97.75           C  
ATOM    797  CB  LEU A 107      -7.357 -14.573  -8.116  1.00 97.75           C  
ATOM    798  O   LEU A 107      -4.492 -14.769  -9.819  1.00 97.75           O  
ATOM    799  CG  LEU A 107      -7.744 -13.988  -9.490  1.00 97.75           C  
ATOM    800  CD1 LEU A 107      -8.089 -15.083 -10.500  1.00 97.75           C  
ATOM    801  CD2 LEU A 107      -8.953 -13.066  -9.330  1.00 97.75           C  
ATOM    802  N   GLY A 108      -4.310 -13.694  -7.855  1.00 96.40           N  
ATOM    803  CA  GLY A 108      -3.172 -12.866  -8.243  1.00 96.40           C  
ATOM    804  C   GLY A 108      -1.910 -13.685  -8.510  1.00 96.40           C  
ATOM    805  O   GLY A 108      -1.247 -13.464  -9.518  1.00 96.40           O  
ATOM    806  N   GLY A 109      -1.602 -14.670  -7.660  1.00 95.71           N  
ATOM    807  CA  GLY A 109      -0.488 -15.590  -7.907  1.00 95.71           C  
ATOM    808  C   GLY A 109      -0.701 -16.435  -9.168  1.00 95.71           C  
ATOM    809  O   GLY A 109       0.246 -16.726  -9.891  1.00 95.71           O  
ATOM    810  N   ALA A 110      -1.948 -16.781  -9.487  1.00 96.98           N  
ATOM    811  CA  ALA A 110      -2.296 -17.539 -10.687  1.00 96.98           C  
ATOM    812  C   ALA A 110      -2.514 -16.666 -11.938  1.00 96.98           C  
ATOM    813  CB  ALA A 110      -3.516 -18.409 -10.365  1.00 96.98           C  
ATOM    814  O   ALA A 110      -2.870 -17.205 -12.985  1.00 96.98           O  
ATOM    815  N   ALA A 111      -2.325 -15.344 -11.853  1.00 96.74           N  
ATOM    816  CA  ALA A 111      -2.665 -14.422 -12.932  1.00 96.74           C  
ATOM    817  C   ALA A 111      -1.840 -14.718 -14.198  1.00 96.74           C  
ATOM    818  CB  ALA A 111      -2.450 -12.983 -12.454  1.00 96.74           C  
ATOM    819  O   ALA A 111      -0.611 -14.670 -14.124  1.00 96.74           O  
ATOM    820  N   PRO A 112      -2.471 -15.019 -15.349  1.00 95.15           N  
ATOM    821  CA  PRO A 112      -1.756 -15.273 -16.599  1.00 95.15           C  
ATOM    822  C   PRO A 112      -1.437 -13.986 -17.372  1.00 95.15           C  
ATOM    823  CB  PRO A 112      -2.688 -16.192 -17.390  1.00 95.15           C  
ATOM    824  O   PRO A 112      -0.596 -14.000 -18.263  1.00 95.15           O  
ATOM    825  CG  PRO A 112      -4.083 -15.737 -16.967  1.00 95.15           C  
ATOM    826  CD  PRO A 112      -3.896 -15.283 -15.520  1.00 95.15           C  
ATOM    827  N   ASP A 113      -2.109 -12.884 -17.042  1.00 95.66           N  
ATOM    828  CA  ASP A 113      -2.024 -11.606 -17.740  1.00 95.66           C  
ATOM    829  C   ASP A 113      -2.116 -10.422 -16.751  1.00 95.66           C  
ATOM    830  CB  ASP A 113      -3.139 -11.547 -18.798  1.00 95.66           C  
ATOM    831  O   ASP A 113      -2.609 -10.587 -15.623  1.00 95.66           O  
ATOM    832  CG  ASP A 113      -4.517 -11.431 -18.147  1.00 95.66           C  
ATOM    833  OD1 ASP A 113      -4.963 -10.284 -17.928  1.00 95.66           O  
ATOM    834  OD2 ASP A 113      -5.093 -12.471 -17.761  1.00 95.66           O  
ATOM    835  N   PRO A 114      -1.677  -9.212 -17.156  1.00 95.12           N  
ATOM    836  CA  PRO A 114      -1.736  -8.021 -16.310  1.00 95.12           C  
ATOM    837  C   PRO A 114      -3.138  -7.678 -15.800  1.00 95.12           C  
ATOM    838  CB  PRO A 114      -1.192  -6.881 -17.180  1.00 95.12           C  
ATOM    839  O   PRO A 114      -3.289  -7.282 -14.646  1.00 95.12           O  
ATOM    840  CG  PRO A 114      -0.265  -7.587 -18.165  1.00 95.12           C  
ATOM    841  CD  PRO A 114      -0.978  -8.912 -18.403  1.00 95.12           C  
ATOM    842  N   GLY A 115      -4.172  -7.856 -16.627  1.00 95.49           N  
ATOM    843  CA  GLY A 115      -5.553  -7.529 -16.276  1.00 95.49           C  
ATOM    844  C   GLY A 115      -6.074  -8.398 -15.135  1.00 95.49           C  
ATOM    845  O   GLY A 115      -6.640  -7.877 -14.168  1.00 95.49           O  
ATOM    846  N   THR A 116      -5.812  -9.707 -15.191  1.00 97.22           N  
ATOM    847  CA  THR A 116      -6.141 -10.633 -14.099  1.00 97.22           C  
ATOM    848  C   THR A 116      -5.415 -10.254 -12.807  1.00 97.22           C  
ATOM    849  CB  THR A 116      -5.829 -12.088 -14.481  1.00 97.22           C  
ATOM    850  O   THR A 116      -6.027 -10.268 -11.733  1.00 97.22           O  
ATOM    851  CG2 THR A 116      -6.223 -13.060 -13.362  1.00 97.22           C  
ATOM    852  OG1 THR A 116      -6.599 -12.470 -15.595  1.00 97.22           O  
ATOM    853  N   LEU A 117      -4.142  -9.844 -12.888  1.00 96.84           N  
ATOM    854  CA  LEU A 117      -3.410  -9.383 -11.710  1.00 96.84           C  
ATOM    855  C   LEU A 117      -4.024  -8.099 -11.139  1.00 96.84           C  
ATOM    856  CB  LEU A 117      -1.917  -9.206 -12.034  1.00 96.84           C  
ATOM    857  O   LEU A 117      -4.254  -8.025  -9.935  1.00 96.84           O  
ATOM    858  CG  LEU A 117      -1.089  -8.796 -10.799  1.00 96.84           C  
ATOM    859  CD1 LEU A 117      -1.087  -9.855  -9.697  1.00 96.84           C  
ATOM    860  CD2 LEU A 117       0.352  -8.539 -11.201  1.00 96.84           C  
ATOM    861  N   PHE A 118      -4.344  -7.103 -11.966  1.00 95.68           N  
ATOM    862  CA  PHE A 118      -4.950  -5.852 -11.494  1.00 95.68           C  
ATOM    863  C   PHE A 118      -6.302  -6.092 -10.819  1.00 95.68           C  
ATOM    864  CB  PHE A 118      -5.105  -4.862 -12.655  1.00 95.68           C  
ATOM    865  O   PHE A 118      -6.574  -5.512  -9.766  1.00 95.68           O  
ATOM    866  CG  PHE A 118      -3.844  -4.499 -13.419  1.00 95.68           C  
ATOM    867  CD1 PHE A 118      -2.557  -4.659 -12.860  1.00 95.68           C  
ATOM    868  CD2 PHE A 118      -3.969  -3.995 -14.728  1.00 95.68           C  
ATOM    869  CE1 PHE A 118      -1.418  -4.352 -13.622  1.00 95.68           C  
ATOM    870  CE2 PHE A 118      -2.827  -3.676 -15.481  1.00 95.68           C  
ATOM    871  CZ  PHE A 118      -1.550  -3.864 -14.929  1.00 95.68           C  
ATOM    872  N   LEU A 119      -7.122  -6.996 -11.367  1.00 96.88           N  
ATOM    873  CA  LEU A 119      -8.377  -7.411 -10.744  1.00 96.88           C  
ATOM    874  C   LEU A 119      -8.135  -8.071  -9.382  1.00 96.88           C  
ATOM    875  CB  LEU A 119      -9.129  -8.351 -11.701  1.00 96.88           C  
ATOM    876  O   LEU A 119      -8.797  -7.722  -8.405  1.00 96.88           O  
ATOM    877  CG  LEU A 119     -10.455  -8.887 -11.130  1.00 96.88           C  
ATOM    878  CD1 LEU A 119     -11.452  -7.767 -10.817  1.00 96.88           C  
ATOM    879  CD2 LEU A 119     -11.100  -9.842 -12.131  1.00 96.88           C  
ATOM    880  N   ALA A 120      -7.169  -8.987  -9.293  1.00 97.53           N  
ATOM    881  CA  ALA A 120      -6.794  -9.616  -8.032  1.00 97.53           C  
ATOM    882  C   ALA A 120      -6.337  -8.581  -6.990  1.00 97.53           C  
ATOM    883  CB  ALA A 120      -5.710 -10.655  -8.311  1.00 97.53           C  
ATOM    884  O   ALA A 120      -6.815  -8.606  -5.855  1.00 97.53           O  
ATOM    885  N   ARG A 121      -5.494  -7.618  -7.387  1.00 96.51           N  
ATOM    886  CA  ARG A 121      -5.028  -6.513  -6.530  1.00 96.51           C  
ATOM    887  C   ARG A 121      -6.185  -5.637  -6.052  1.00 96.51           C  
ATOM    888  CB  ARG A 121      -3.984  -5.668  -7.286  1.00 96.51           C  
ATOM    889  O   ARG A 121      -6.266  -5.325  -4.864  1.00 96.51           O  
ATOM    890  CG  ARG A 121      -2.662  -6.385  -7.613  1.00 96.51           C  
ATOM    891  CD  ARG A 121      -1.860  -6.852  -6.404  1.00 96.51           C  
ATOM    892  NE  ARG A 121      -1.411  -5.730  -5.565  1.00 96.51           N  
ATOM    893  NH1 ARG A 121      -1.589  -6.803  -3.581  1.00 96.51           N  
ATOM    894  NH2 ARG A 121      -0.660  -4.799  -3.620  1.00 96.51           N  
ATOM    895  CZ  ARG A 121      -1.222  -5.776  -4.265  1.00 96.51           C  
ATOM    896  N   ALA A 122      -7.115  -5.288  -6.941  1.00 95.76           N  
ATOM    897  CA  ALA A 122      -8.314  -4.537  -6.578  1.00 95.76           C  
ATOM    898  C   ALA A 122      -9.170  -5.311  -5.562  1.00 95.76           C  
ATOM    899  CB  ALA A 122      -9.105  -4.202  -7.848  1.00 95.76           C  
ATOM    900  O   ALA A 122      -9.552  -4.756  -4.532  1.00 95.76           O  
ATOM    901  N   LEU A 123      -9.412  -6.606  -5.795  1.00 97.29           N  
ATOM    902  CA  LEU A 123     -10.153  -7.469  -4.870  1.00 97.29           C  
ATOM    903  C   LEU A 123      -9.464  -7.567  -3.502  1.00 97.29           C  
ATOM    904  CB  LEU A 123     -10.332  -8.867  -5.489  1.00 97.29           C  
ATOM    905  O   LEU A 123     -10.135  -7.434  -2.479  1.00 97.29           O  
ATOM    906  CG  LEU A 123     -11.336  -8.943  -6.653  1.00 97.29           C  
ATOM    907  CD1 LEU A 123     -11.265 -10.334  -7.284  1.00 97.29           C  
ATOM    908  CD2 LEU A 123     -12.774  -8.700  -6.187  1.00 97.29           C  
ATOM    909  N   GLN A 124      -8.137  -7.730  -3.458  1.00 97.06           N  
ATOM    910  CA  GLN A 124      -7.375  -7.687  -2.204  1.00 97.06           C  
ATOM    911  C   GLN A 124      -7.609  -6.365  -1.464  1.00 97.06           C  
ATOM    912  CB  GLN A 124      -5.874  -7.872  -2.469  1.00 97.06           C  
ATOM    913  O   GLN A 124      -7.853  -6.382  -0.259  1.00 97.06           O  
ATOM    914  CG  GLN A 124      -5.479  -9.308  -2.842  1.00 97.06           C  
ATOM    915  CD  GLN A 124      -3.999  -9.376  -3.186  1.00 97.06           C  
ATOM    916  NE2 GLN A 124      -3.213 -10.151  -2.481  1.00 97.06           N  
ATOM    917  OE1 GLN A 124      -3.526  -8.698  -4.084  1.00 97.06           O  
ATOM    918  N   GLY A 125      -7.626  -5.234  -2.176  1.00 94.95           N  
ATOM    919  CA  GLY A 125      -7.925  -3.929  -1.590  1.00 94.95           C  
ATOM    920  C   GLY A 125      -9.343  -3.842  -1.014  1.00 94.95           C  
ATOM    921  O   GLY A 125      -9.516  -3.397   0.120  1.00 94.95           O  
ATOM    922  N   VAL A 126     -10.355  -4.348  -1.731  1.00 95.67           N  
ATOM    923  CA  VAL A 126     -11.748  -4.431  -1.240  1.00 95.67           C  
ATOM    924  C   VAL A 126     -11.822  -5.221   0.071  1.00 95.67           C  
ATOM    925  CB  VAL A 126     -12.680  -5.100  -2.278  1.00 95.67           C  
ATOM    926  O   VAL A 126     -12.456  -4.792   1.037  1.00 95.67           O  
ATOM    927  CG1 VAL A 126     -14.115  -5.256  -1.750  1.00 95.67           C  
ATOM    928  CG2 VAL A 126     -12.786  -4.327  -3.597  1.00 95.67           C  
ATOM    929  N   PHE A 127     -11.167  -6.380   0.134  1.00 95.74           N  
ATOM    930  CA  PHE A 127     -11.206  -7.223   1.326  1.00 95.74           C  
ATOM    931  C   PHE A 127     -10.346  -6.672   2.469  1.00 95.74           C  
ATOM    932  CB  PHE A 127     -10.838  -8.657   0.951  1.00 95.74           C  
ATOM    933  O   PHE A 127     -10.751  -6.783   3.627  1.00 95.74           O  
ATOM    934  CG  PHE A 127     -11.869  -9.336   0.069  1.00 95.74           C  
ATOM    935  CD1 PHE A 127     -13.189  -9.515   0.527  1.00 95.74           C  
ATOM    936  CD2 PHE A 127     -11.513  -9.798  -1.211  1.00 95.74           C  
ATOM    937  CE1 PHE A 127     -14.148 -10.131  -0.298  1.00 95.74           C  
ATOM    938  CE2 PHE A 127     -12.469 -10.412  -2.037  1.00 95.74           C  
ATOM    939  CZ  PHE A 127     -13.788 -10.576  -1.582  1.00 95.74           C  
ATOM    940  N   ALA A 128      -9.230  -6.005   2.168  1.00 94.26           N  
ATOM    941  CA  ALA A 128      -8.435  -5.269   3.150  1.00 94.26           C  
ATOM    942  C   ALA A 128      -9.244  -4.127   3.785  1.00 94.26           C  
ATOM    943  CB  ALA A 128      -7.169  -4.737   2.471  1.00 94.26           C  
ATOM    944  O   ALA A 128      -9.210  -3.951   5.005  1.00 94.26           O  
ATOM    945  N   ALA A 129     -10.043  -3.413   2.983  1.00 92.33           N  
ATOM    946  CA  ALA A 129     -10.927  -2.346   3.445  1.00 92.33           C  
ATOM    947  C   ALA A 129     -11.992  -2.834   4.434  1.00 92.33           C  
ATOM    948  CB  ALA A 129     -11.590  -1.697   2.230  1.00 92.33           C  
ATOM    949  O   ALA A 129     -12.349  -2.110   5.360  1.00 92.33           O  
ATOM    950  N   ALA A 130     -12.481  -4.064   4.273  1.00 92.71           N  
ATOM    951  CA  ALA A 130     -13.381  -4.701   5.231  1.00 92.71           C  
ATOM    952  C   ALA A 130     -12.635  -5.218   6.476  1.00 92.71           C  
ATOM    953  CB  ALA A 130     -14.106  -5.829   4.489  1.00 92.71           C  
ATOM    954  O   ALA A 130     -13.115  -5.094   7.606  1.00 92.71           O  
ATOM    955  N   LEU A 131     -11.449  -5.789   6.269  1.00 92.48           N  
ATOM    956  CA  LEU A 131     -10.651  -6.450   7.293  1.00 92.48           C  
ATOM    957  C   LEU A 131     -10.065  -5.477   8.324  1.00 92.48           C  
ATOM    958  CB  LEU A 131      -9.540  -7.221   6.574  1.00 92.48           C  
ATOM    959  O   LEU A 131     -10.220  -5.697   9.525  1.00 92.48           O  
ATOM    960  CG  LEU A 131      -8.694  -8.059   7.544  1.00 92.48           C  
ATOM    961  CD1 LEU A 131      -8.918  -9.528   7.253  1.00 92.48           C  
ATOM    962  CD2 LEU A 131      -7.216  -7.741   7.394  1.00 92.48           C  
ATOM    963  N   ALA A 132      -9.401  -4.411   7.873  1.00 89.28           N  
ATOM    964  CA  ALA A 132      -8.675  -3.477   8.734  1.00 89.28           C  
ATOM    965  C   ALA A 132      -9.552  -2.806   9.816  1.00 89.28           C  
ATOM    966  CB  ALA A 132      -7.952  -2.458   7.844  1.00 89.28           C  
ATOM    967  O   ALA A 132      -9.189  -2.853  10.997  1.00 89.28           O  
ATOM    968  N   PRO A 133     -10.727  -2.226   9.498  1.00 86.50           N  
ATOM    969  CA  PRO A 133     -11.586  -1.654  10.529  1.00 86.50           C  
ATOM    970  C   PRO A 133     -12.183  -2.733  11.442  1.00 86.50           C  
ATOM    971  CB  PRO A 133     -12.652  -0.856   9.780  1.00 86.50           C  
ATOM    972  O   PRO A 133     -12.280  -2.519  12.652  1.00 86.50           O  
ATOM    973  CG  PRO A 133     -12.726  -1.526   8.411  1.00 86.50           C  
ATOM    974  CD  PRO A 133     -11.298  -2.003   8.178  1.00 86.50           C  
ATOM    975  N   ALA A 134     -12.521  -3.914  10.911  1.00 90.66           N  
ATOM    976  CA  ALA A 134     -13.021  -5.024  11.720  1.00 90.66           C  
ATOM    977  C   ALA A 134     -11.970  -5.518  12.733  1.00 90.66           C  
ATOM    978  CB  ALA A 134     -13.494  -6.140  10.784  1.00 90.66           C  
ATOM    979  O   ALA A 134     -12.306  -5.768  13.891  1.00 90.66           O  
ATOM    980  N   ALA A 135     -10.697  -5.584  12.332  1.00 91.59           N  
ATOM    981  CA  ALA A 135      -9.561  -5.944  13.178  1.00 91.59           C  
ATOM    982  C   ALA A 135      -9.417  -4.998  14.382  1.00 91.59           C  
ATOM    983  CB  ALA A 135      -8.303  -5.917  12.299  1.00 91.59           C  
ATOM    984  O   ALA A 135      -9.432  -5.440  15.534  1.00 91.59           O  
ATOM    985  N   LEU A 136      -9.359  -3.686  14.131  1.00 87.33           N  
ATOM    986  CA  LEU A 136      -9.274  -2.665  15.184  1.00 87.33           C  
ATOM    987  C   LEU A 136     -10.481  -2.724  16.128  1.00 87.33           C  
ATOM    988  CB  LEU A 136      -9.207  -1.277  14.521  1.00 87.33           C  
ATOM    989  O   LEU A 136     -10.356  -2.622  17.353  1.00 87.33           O  
ATOM    990  CG  LEU A 136      -7.889  -0.984  13.784  1.00 87.33           C  
ATOM    991  CD1 LEU A 136      -8.041   0.305  12.977  1.00 87.33           C  
ATOM    992  CD2 LEU A 136      -6.728  -0.786  14.760  1.00 87.33           C  
ATOM    993  N   ALA A 137     -11.667  -2.921  15.560  1.00 85.73           N  
ATOM    994  CA  ALA A 137     -12.900  -3.003  16.316  1.00 85.73           C  
ATOM    995  C   ALA A 137     -12.968  -4.266  17.196  1.00 85.73           C  
ATOM    996  CB  ALA A 137     -14.039  -2.897  15.306  1.00 85.73           C  
ATOM    997  O   ALA A 137     -13.541  -4.212  18.287  1.00 85.73           O  
ATOM    998  N   LEU A 138     -12.363  -5.376  16.760  1.00 89.66           N  
ATOM    999  CA  LEU A 138     -12.231  -6.606  17.541  1.00 89.66           C  
ATOM   1000  C   LEU A 138     -11.244  -6.450  18.703  1.00 89.66           C  
ATOM   1001  CB  LEU A 138     -11.815  -7.767  16.625  1.00 89.66           C  
ATOM   1002  O   LEU A 138     -11.562  -6.889  19.809  1.00 89.66           O  
ATOM   1003  CG  LEU A 138     -12.965  -8.333  15.777  1.00 89.66           C  
ATOM   1004  CD1 LEU A 138     -12.381  -9.149  14.629  1.00 89.66           C  
ATOM   1005  CD2 LEU A 138     -13.886  -9.235  16.607  1.00 89.66           C  
ATOM   1006  N   ILE A 139     -10.108  -5.766  18.509  1.00 89.42           N  
ATOM   1007  CA  ILE A 139      -9.162  -5.460  19.602  1.00 89.42           C  
ATOM   1008  C   ILE A 139      -9.884  -4.722  20.733  1.00 89.42           C  
ATOM   1009  CB  ILE A 139      -7.947  -4.644  19.094  1.00 89.42           C  
ATOM   1010  O   ILE A 139      -9.793  -5.125  21.891  1.00 89.42           O  
ATOM   1011  CG1 ILE A 139      -7.106  -5.515  18.140  1.00 89.42           C  
ATOM   1012  CG2 ILE A 139      -7.070  -4.141  20.259  1.00 89.42           C  
ATOM   1013  CD1 ILE A 139      -5.950  -4.777  17.458  1.00 89.42           C  
ATOM   1014  N   ASN A 140     -10.682  -3.706  20.394  1.00 85.00           N  
ATOM   1015  CA  ASN A 140     -11.470  -2.960  21.378  1.00 85.00           C  
ATOM   1016  C   ASN A 140     -12.499  -3.824  22.127  1.00 85.00           C  
ATOM   1017  CB  ASN A 140     -12.165  -1.790  20.665  1.00 85.00           C  
ATOM   1018  O   ASN A 140     -12.840  -3.509  23.263  1.00 85.00           O  
ATOM   1019  CG  ASN A 140     -11.244  -0.605  20.453  1.00 85.00           C  
ATOM   1020  ND2 ASN A 140     -11.363   0.080  19.341  1.00 85.00           N  
ATOM   1021  OD1 ASN A 140     -10.442  -0.249  21.301  1.00 85.00           O  
ATOM   1022  N   THR A 141     -13.008  -4.896  21.513  1.00 86.47           N  
ATOM   1023  CA  THR A 141     -13.934  -5.826  22.187  1.00 86.47           C  
ATOM   1024  C   THR A 141     -13.230  -6.880  23.037  1.00 86.47           C  
ATOM   1025  CB  THR A 141     -14.880  -6.527  21.204  1.00 86.47           C  
ATOM   1026  O   THR A 141     -13.819  -7.371  23.994  1.00 86.47           O  
ATOM   1027  CG2 THR A 141     -15.824  -5.539  20.521  1.00 86.47           C  
ATOM   1028  OG1 THR A 141     -14.214  -7.238  20.187  1.00 86.47           O  
ATOM   1029  N   LEU A 142     -11.991  -7.236  22.692  1.00 88.97           N  
ATOM   1030  CA  LEU A 142     -11.182  -8.238  23.393  1.00 88.97           C  
ATOM   1031  C   LEU A 142     -10.481  -7.661  24.629  1.00 88.97           C  
ATOM   1032  CB  LEU A 142     -10.152  -8.789  22.389  1.00 88.97           C  
ATOM   1033  O   LEU A 142     -10.340  -8.354  25.637  1.00 88.97           O  
ATOM   1034  CG  LEU A 142     -10.730  -9.895  21.488  1.00 88.97           C  
ATOM   1035  CD1 LEU A 142      -9.997  -9.954  20.151  1.00 88.97           C  
ATOM   1036  CD2 LEU A 142     -10.543 -11.257  22.146  1.00 88.97           C  
ATOM   1037  N   PHE A 143     -10.040  -6.404  24.552  1.00 86.65           N  
ATOM   1038  CA  PHE A 143      -9.243  -5.748  25.587  1.00 86.65           C  
ATOM   1039  C   PHE A 143      -9.987  -4.543  26.164  1.00 86.65           C  
ATOM   1040  CB  PHE A 143      -7.870  -5.373  25.019  1.00 86.65           C  
ATOM   1041  O   PHE A 143      -9.922  -3.432  25.635  1.00 86.65           O  
ATOM   1042  CG  PHE A 143      -7.063  -6.567  24.557  1.00 86.65           C  
ATOM   1043  CD1 PHE A 143      -6.311  -7.312  25.484  1.00 86.65           C  
ATOM   1044  CD2 PHE A 143      -7.087  -6.955  23.205  1.00 86.65           C  
ATOM   1045  CE1 PHE A 143      -5.569  -8.427  25.057  1.00 86.65           C  
ATOM   1046  CE2 PHE A 143      -6.360  -8.079  22.780  1.00 86.65           C  
ATOM   1047  CZ  PHE A 143      -5.596  -8.812  23.706  1.00 86.65           C  
ATOM   1048  N   THR A 144     -10.697  -4.778  27.266  1.00 84.46           N  
ATOM   1049  CA  THR A 144     -11.473  -3.756  27.982  1.00 84.46           C  
ATOM   1050  C   THR A 144     -10.645  -2.992  29.013  1.00 84.46           C  
ATOM   1051  CB  THR A 144     -12.686  -4.399  28.667  1.00 84.46           C  
ATOM   1052  O   THR A 144     -10.927  -1.823  29.270  1.00 84.46           O  
ATOM   1053  CG2 THR A 144     -13.696  -4.914  27.639  1.00 84.46           C  
ATOM   1054  OG1 THR A 144     -12.277  -5.509  29.437  1.00 84.46           O  
ATOM   1055  N   GLU A 145      -9.612  -3.613  29.590  1.00 85.59           N  
ATOM   1056  CA  GLU A 145      -8.726  -2.954  30.553  1.00 85.59           C  
ATOM   1057  C   GLU A 145      -7.767  -1.973  29.854  1.00 85.59           C  
ATOM   1058  CB  GLU A 145      -7.921  -3.974  31.362  1.00 85.59           C  
ATOM   1059  O   GLU A 145      -7.088  -2.367  28.900  1.00 85.59           O  
ATOM   1060  CG  GLU A 145      -8.803  -4.719  32.374  1.00 85.59           C  
ATOM   1061  CD  GLU A 145      -7.992  -5.607  33.328  1.00 85.59           C  
ATOM   1062  OE1 GLU A 145      -8.646  -6.271  34.161  1.00 85.59           O  
ATOM   1063  OE2 GLU A 145      -6.743  -5.597  33.230  1.00 85.59           O  
ATOM   1064  N   PRO A 146      -7.637  -0.713  30.321  1.00 75.30           N  
ATOM   1065  CA  PRO A 146      -6.823   0.305  29.651  1.00 75.30           C  
ATOM   1066  C   PRO A 146      -5.361  -0.101  29.423  1.00 75.30           C  
ATOM   1067  CB  PRO A 146      -6.912   1.550  30.542  1.00 75.30           C  
ATOM   1068  O   PRO A 146      -4.821   0.142  28.343  1.00 75.30           O  
ATOM   1069  CG  PRO A 146      -8.262   1.396  31.236  1.00 75.30           C  
ATOM   1070  CD  PRO A 146      -8.396  -0.113  31.413  1.00 75.30           C  
ATOM   1071  N   GLY A 147      -4.732  -0.742  30.415  1.00 77.15           N  
ATOM   1072  CA  GLY A 147      -3.329  -1.156  30.340  1.00 77.15           C  
ATOM   1073  C   GLY A 147      -3.089  -2.250  29.300  1.00 77.15           C  
ATOM   1074  O   GLY A 147      -2.161  -2.164  28.497  1.00 77.15           O  
ATOM   1075  N   GLU A 148      -3.951  -3.263  29.260  1.00 87.13           N  
ATOM   1076  CA  GLU A 148      -3.848  -4.339  28.272  1.00 87.13           C  
ATOM   1077  C   GLU A 148      -4.271  -3.888  26.880  1.00 87.13           C  
ATOM   1078  CB  GLU A 148      -4.709  -5.513  28.694  1.00 87.13           C  
ATOM   1079  O   GLU A 148      -3.650  -4.285  25.897  1.00 87.13           O  
ATOM   1080  CG  GLU A 148      -4.215  -6.134  30.005  1.00 87.13           C  
ATOM   1081  CD  GLU A 148      -5.063  -7.354  30.314  1.00 87.13           C  
ATOM   1082  OE1 GLU A 148      -4.519  -8.409  30.703  1.00 87.13           O  
ATOM   1083  OE2 GLU A 148      -6.269  -7.288  30.019  1.00 87.13           O  
ATOM   1084  N   ARG A 149      -5.262  -2.998  26.785  1.00 76.57           N  
ATOM   1085  CA  ARG A 149      -5.656  -2.378  25.521  1.00 76.57           C  
ATOM   1086  C   ARG A 149      -4.496  -1.592  24.916  1.00 76.57           C  
ATOM   1087  CB  ARG A 149      -6.903  -1.518  25.765  1.00 76.57           C  
ATOM   1088  O   ARG A 149      -4.214  -1.743  23.731  1.00 76.57           O  
ATOM   1089  CG  ARG A 149      -7.536  -1.085  24.442  1.00 76.57           C  
ATOM   1090  CD  ARG A 149      -8.814  -0.274  24.656  1.00 76.57           C  
ATOM   1091  NE  ARG A 149      -8.525   1.086  25.158  1.00 76.57           N  
ATOM   1092  NH1 ARG A 149     -10.584   1.977  24.701  1.00 76.57           N  
ATOM   1093  NH2 ARG A 149      -9.004   3.268  25.611  1.00 76.57           N  
ATOM   1094  CZ  ARG A 149      -9.369   2.101  25.156  1.00 76.57           C  
ATOM   1095  N   GLY A 150      -3.779  -0.816  25.733  1.00 74.28           N  
ATOM   1096  CA  GLY A 150      -2.553  -0.131  25.319  1.00 74.28           C  
ATOM   1097  C   GLY A 150      -1.488  -1.099  24.798  1.00 74.28           C  
ATOM   1098  O   GLY A 150      -0.928  -0.869  23.729  1.00 74.28           O  
ATOM   1099  N   LYS A 151      -1.263  -2.228  25.488  1.00 82.76           N  
ATOM   1100  CA  LYS A 151      -0.345  -3.283  25.018  1.00 82.76           C  
ATOM   1101  C   LYS A 151      -0.793  -3.883  23.684  1.00 82.76           C  
ATOM   1102  CB  LYS A 151      -0.192  -4.395  26.067  1.00 82.76           C  
ATOM   1103  O   LYS A 151       0.028  -4.010  22.783  1.00 82.76           O  
ATOM   1104  CG  LYS A 151       0.586  -3.951  27.312  1.00 82.76           C  
ATOM   1105  CD  LYS A 151       0.622  -5.087  28.344  1.00 82.76           C  
ATOM   1106  CE  LYS A 151       1.307  -4.624  29.634  1.00 82.76           C  
ATOM   1107  NZ  LYS A 151       1.307  -5.694  30.665  1.00 82.76           N  
ATOM   1108  N   ALA A 152      -2.075  -4.213  23.532  1.00 84.68           N  
ATOM   1109  CA  ALA A 152      -2.610  -4.799  22.305  1.00 84.68           C  
ATOM   1110  C   ALA A 152      -2.454  -3.856  21.100  1.00 84.68           C  
ATOM   1111  CB  ALA A 152      -4.072  -5.187  22.544  1.00 84.68           C  
ATOM   1112  O   ALA A 152      -1.976  -4.281  20.049  1.00 84.68           O  
ATOM   1113  N   PHE A 153      -2.771  -2.566  21.265  1.00 81.15           N  
ATOM   1114  CA  PHE A 153      -2.517  -1.557  20.231  1.00 81.15           C  
ATOM   1115  C   PHE A 153      -1.023  -1.342  19.972  1.00 81.15           C  
ATOM   1116  CB  PHE A 153      -3.195  -0.230  20.594  1.00 81.15           C  
ATOM   1117  O   PHE A 153      -0.634  -1.148  18.823  1.00 81.15           O  
ATOM   1118  CG  PHE A 153      -4.673  -0.204  20.266  1.00 81.15           C  
ATOM   1119  CD1 PHE A 153      -5.089  -0.248  18.922  1.00 81.15           C  
ATOM   1120  CD2 PHE A 153      -5.635  -0.132  21.288  1.00 81.15           C  
ATOM   1121  CE1 PHE A 153      -6.458  -0.251  18.609  1.00 81.15           C  
ATOM   1122  CE2 PHE A 153      -7.006  -0.139  20.973  1.00 81.15           C  
ATOM   1123  CZ  PHE A 153      -7.416  -0.205  19.633  1.00 81.15           C  
ATOM   1124  N   GLY A 154      -0.180  -1.432  21.005  1.00 77.90           N  
ATOM   1125  CA  GLY A 154       1.274  -1.388  20.861  1.00 77.90           C  
ATOM   1126  C   GLY A 154       1.804  -2.518  19.977  1.00 77.90           C  
ATOM   1127  O   GLY A 154       2.555  -2.261  19.040  1.00 77.90           O  
ATOM   1128  N   VAL A 155       1.359  -3.759  20.208  1.00 87.05           N  
ATOM   1129  CA  VAL A 155       1.748  -4.914  19.379  1.00 87.05           C  
ATOM   1130  C   VAL A 155       1.166  -4.806  17.968  1.00 87.05           C  
ATOM   1131  CB  VAL A 155       1.353  -6.251  20.035  1.00 87.05           C  
ATOM   1132  O   VAL A 155       1.868  -5.080  17.000  1.00 87.05           O  
ATOM   1133  CG1 VAL A 155       1.815  -7.440  19.186  1.00 87.05           C  
ATOM   1134  CG2 VAL A 155       2.012  -6.433  21.409  1.00 87.05           C  
ATOM   1135  N   TYR A 156      -0.081  -4.351  17.821  1.00 86.99           N  
ATOM   1136  CA  TYR A 156      -0.682  -4.103  16.506  1.00 86.99           C  
ATOM   1137  C   TYR A 156       0.113  -3.071  15.697  1.00 86.99           C  
ATOM   1138  CB  TYR A 156      -2.131  -3.649  16.692  1.00 86.99           C  
ATOM   1139  O   TYR A 156       0.399  -3.288  14.518  1.00 86.99           O  
ATOM   1140  CG  TYR A 156      -2.873  -3.451  15.388  1.00 86.99           C  
ATOM   1141  CD1 TYR A 156      -2.800  -2.220  14.705  1.00 86.99           C  
ATOM   1142  CD2 TYR A 156      -3.627  -4.511  14.851  1.00 86.99           C  
ATOM   1143  CE1 TYR A 156      -3.496  -2.044  13.494  1.00 86.99           C  
ATOM   1144  CE2 TYR A 156      -4.362  -4.321  13.668  1.00 86.99           C  
ATOM   1145  OH  TYR A 156      -5.044  -2.913  11.872  1.00 86.99           O  
ATOM   1146  CZ  TYR A 156      -4.303  -3.087  12.992  1.00 86.99           C  
ATOM   1147  N   GLY A 157       0.518  -1.970  16.335  1.00 78.56           N  
ATOM   1148  CA  GLY A 157       1.390  -0.965  15.733  1.00 78.56           C  
ATOM   1149  C   GLY A 157       2.760  -1.536  15.363  1.00 78.56           C  
ATOM   1150  O   GLY A 157       3.239  -1.298  14.257  1.00 78.56           O  
ATOM   1151  N   ALA A 158       3.353  -2.354  16.238  1.00 81.69           N  
ATOM   1152  CA  ALA A 158       4.632  -3.013  15.980  1.00 81.69           C  
ATOM   1153  C   ALA A 158       4.567  -3.982  14.789  1.00 81.69           C  
ATOM   1154  CB  ALA A 158       5.097  -3.724  17.255  1.00 81.69           C  
ATOM   1155  O   ALA A 158       5.466  -3.965  13.957  1.00 81.69           O  
ATOM   1156  N   VAL A 159       3.498  -4.776  14.655  1.00 87.26           N  
ATOM   1157  CA  VAL A 159       3.284  -5.642  13.481  1.00 87.26           C  
ATOM   1158  C   VAL A 159       3.009  -4.813  12.229  1.00 87.26           C  
ATOM   1159  CB  VAL A 159       2.158  -6.663  13.739  1.00 87.26           C  
ATOM   1160  O   VAL A 159       3.500  -5.153  11.160  1.00 87.26           O  
ATOM   1161  CG1 VAL A 159       1.763  -7.458  12.487  1.00 87.26           C  
ATOM   1162  CG2 VAL A 159       2.623  -7.674  14.796  1.00 87.26           C  
ATOM   1163  N   SER A 160       2.293  -3.695  12.353  1.00 83.15           N  
ATOM   1164  CA  SER A 160       2.016  -2.813  11.215  1.00 83.15           C  
ATOM   1165  C   SER A 160       3.278  -2.153  10.656  1.00 83.15           C  
ATOM   1166  CB  SER A 160       0.993  -1.739  11.583  1.00 83.15           C  
ATOM   1167  O   SER A 160       3.442  -2.073   9.445  1.00 83.15           O  
ATOM   1168  OG  SER A 160      -0.204  -2.334  12.041  1.00 83.15           O  
ATOM   1169  N   GLY A 161       4.181  -1.695  11.528  1.00 76.35           N  
ATOM   1170  CA  GLY A 161       5.452  -1.092  11.118  1.00 76.35           C  
ATOM   1171  C   GLY A 161       6.528  -2.129  10.787  1.00 76.35           C  
ATOM   1172  O   GLY A 161       7.132  -2.089   9.721  1.00 76.35           O  
ATOM   1173  N   GLY A 162       6.759  -3.087  11.686  1.00 79.01           N  
ATOM   1174  CA  GLY A 162       7.769  -4.134  11.522  1.00 79.01           C  
ATOM   1175  C   GLY A 162       7.433  -5.123  10.407  1.00 79.01           C  
ATOM   1176  O   GLY A 162       8.333  -5.584   9.708  1.00 79.01           O  
ATOM   1177  N   GLY A 163       6.144  -5.388  10.177  1.00 84.10           N  
ATOM   1178  CA  GLY A 163       5.672  -6.228   9.078  1.00 84.10           C  
ATOM   1179  C   GLY A 163       6.072  -5.694   7.705  1.00 84.10           C  
ATOM   1180  O   GLY A 163       6.307  -6.492   6.808  1.00 84.10           O  
ATOM   1181  N   ALA A 164       6.236  -4.375   7.551  1.00 81.82           N  
ATOM   1182  CA  ALA A 164       6.702  -3.786   6.300  1.00 81.82           C  
ATOM   1183  C   ALA A 164       8.169  -4.148   6.012  1.00 81.82           C  
ATOM   1184  CB  ALA A 164       6.487  -2.268   6.364  1.00 81.82           C  
ATOM   1185  O   ALA A 164       8.503  -4.538   4.899  1.00 81.82           O  
ATOM   1186  N   ALA A 165       9.040  -4.089   7.026  1.00 83.50           N  
ATOM   1187  CA  ALA A 165      10.441  -4.496   6.889  1.00 83.50           C  
ATOM   1188  C   ALA A 165      10.570  -6.004   6.620  1.00 83.50           C  
ATOM   1189  CB  ALA A 165      11.198  -4.085   8.157  1.00 83.50           C  
ATOM   1190  O   ALA A 165      11.336  -6.421   5.751  1.00 83.50           O  
ATOM   1191  N   VAL A 166       9.777  -6.817   7.327  1.00 87.64           N  
ATOM   1192  CA  VAL A 166       9.700  -8.263   7.079  1.00 87.64           C  
ATOM   1193  C   VAL A 166       9.193  -8.543   5.668  1.00 87.64           C  
ATOM   1194  CB  VAL A 166       8.812  -8.961   8.126  1.00 87.64           C  
ATOM   1195  O   VAL A 166       9.752  -9.398   4.995  1.00 87.64           O  
ATOM   1196  CG1 VAL A 166       8.600 -10.451   7.821  1.00 87.64           C  
ATOM   1197  CG2 VAL A 166       9.448  -8.867   9.521  1.00 87.64           C  
ATOM   1198  N   GLY A 167       8.181  -7.814   5.198  1.00 89.78           N  
ATOM   1199  CA  GLY A 167       7.623  -7.980   3.861  1.00 89.78           C  
ATOM   1200  C   GLY A 167       8.597  -7.599   2.749  1.00 89.78           C  
ATOM   1201  O   GLY A 167       8.668  -8.304   1.752  1.00 89.78           O  
ATOM   1202  N   LEU A 168       9.430  -6.572   2.928  1.00 87.50           N  
ATOM   1203  CA  LEU A 168      10.474  -6.238   1.951  1.00 87.50           C  
ATOM   1204  C   LEU A 168      11.517  -7.360   1.817  1.00 87.50           C  
ATOM   1205  CB  LEU A 168      11.139  -4.912   2.348  1.00 87.50           C  
ATOM   1206  O   LEU A 168      11.855  -7.765   0.706  1.00 87.50           O  
ATOM   1207  CG  LEU A 168      10.212  -3.696   2.177  1.00 87.50           C  
ATOM   1208  CD1 LEU A 168      10.779  -2.526   2.975  1.00 87.50           C  
ATOM   1209  CD2 LEU A 168      10.055  -3.284   0.715  1.00 87.50           C  
ATOM   1210  N   LEU A 169      11.985  -7.911   2.941  1.00 91.21           N  
ATOM   1211  CA  LEU A 169      12.934  -9.030   2.941  1.00 91.21           C  
ATOM   1212  C   LEU A 169      12.303 -10.323   2.422  1.00 91.21           C  
ATOM   1213  CB  LEU A 169      13.471  -9.248   4.363  1.00 91.21           C  
ATOM   1214  O   LEU A 169      12.898 -11.014   1.600  1.00 91.21           O  
ATOM   1215  CG  LEU A 169      14.412  -8.145   4.872  1.00 91.21           C  
ATOM   1216  CD1 LEU A 169      14.744  -8.435   6.338  1.00 91.21           C  
ATOM   1217  CD2 LEU A 169      15.722  -8.096   4.084  1.00 91.21           C  
ATOM   1218  N   ALA A 170      11.090 -10.642   2.876  1.00 91.76           N  
ATOM   1219  CA  ALA A 170      10.347 -11.806   2.415  1.00 91.76           C  
ATOM   1220  C   ALA A 170      10.043 -11.703   0.917  1.00 91.76           C  
ATOM   1221  CB  ALA A 170       9.066 -11.951   3.244  1.00 91.76           C  
ATOM   1222  O   ALA A 170      10.195 -12.686   0.207  1.00 91.76           O  
ATOM   1223  N   GLY A 171       9.683 -10.518   0.418  1.00 91.16           N  
ATOM   1224  CA  GLY A 171       9.487 -10.262  -1.007  1.00 91.16           C  
ATOM   1225  C   GLY A 171      10.742 -10.507  -1.816  1.00 91.16           C  
ATOM   1226  O   GLY A 171      10.671 -11.192  -2.833  1.00 91.16           O  
ATOM   1227  N   GLY A 172      11.891 -10.046  -1.323  1.00 92.06           N  
ATOM   1228  CA  GLY A 172      13.180 -10.354  -1.929  1.00 92.06           C  
ATOM   1229  C   GLY A 172      13.453 -11.856  -1.984  1.00 92.06           C  
ATOM   1230  O   GLY A 172      13.695 -12.395  -3.058  1.00 92.06           O  
ATOM   1231  N   LEU A 173      13.333 -12.548  -0.847  1.00 94.73           N  
ATOM   1232  CA  LEU A 173      13.592 -13.990  -0.742  1.00 94.73           C  
ATOM   1233  C   LEU A 173      12.657 -14.822  -1.628  1.00 94.73           C  
ATOM   1234  CB  LEU A 173      13.445 -14.425   0.729  1.00 94.73           C  
ATOM   1235  O   LEU A 173      13.115 -15.724  -2.324  1.00 94.73           O  
ATOM   1236  CG  LEU A 173      14.561 -13.938   1.670  1.00 94.73           C  
ATOM   1237  CD1 LEU A 173      14.161 -14.192   3.124  1.00 94.73           C  
ATOM   1238  CD2 LEU A 173      15.874 -14.673   1.421  1.00 94.73           C  
ATOM   1239  N   LEU A 174      11.356 -14.523  -1.606  1.00 94.01           N  
ATOM   1240  CA  LEU A 174      10.355 -15.234  -2.402  1.00 94.01           C  
ATOM   1241  C   LEU A 174      10.585 -15.003  -3.899  1.00 94.01           C  
ATOM   1242  CB  LEU A 174       8.939 -14.791  -1.984  1.00 94.01           C  
ATOM   1243  O   LEU A 174      10.567 -15.961  -4.662  1.00 94.01           O  
ATOM   1244  CG  LEU A 174       8.508 -15.238  -0.572  1.00 94.01           C  
ATOM   1245  CD1 LEU A 174       7.197 -14.550  -0.186  1.00 94.01           C  
ATOM   1246  CD2 LEU A 174       8.293 -16.746  -0.464  1.00 94.01           C  
ATOM   1247  N   THR A 175      10.862 -13.761  -4.306  1.00 93.54           N  
ATOM   1248  CA  THR A 175      11.087 -13.426  -5.720  1.00 93.54           C  
ATOM   1249  C   THR A 175      12.375 -14.045  -6.259  1.00 93.54           C  
ATOM   1250  CB  THR A 175      11.147 -11.905  -5.934  1.00 93.54           C  
ATOM   1251  O   THR A 175      12.404 -14.465  -7.410  1.00 93.54           O  
ATOM   1252  CG2 THR A 175      11.203 -11.501  -7.407  1.00 93.54           C  
ATOM   1253  OG1 THR A 175      10.000 -11.281  -5.417  1.00 93.54           O  
ATOM   1254  N   GLU A 176      13.442 -14.079  -5.456  1.00 91.89           N  
ATOM   1255  CA  GLU A 176      14.759 -14.556  -5.893  1.00 91.89           C  
ATOM   1256  C   GLU A 176      14.872 -16.086  -5.906  1.00 91.89           C  
ATOM   1257  CB  GLU A 176      15.832 -13.911  -5.002  1.00 91.89           C  
ATOM   1258  O   GLU A 176      15.444 -16.642  -6.839  1.00 91.89           O  
ATOM   1259  CG  GLU A 176      17.264 -14.157  -5.503  1.00 91.89           C  
ATOM   1260  CD  GLU A 176      18.314 -13.312  -4.763  1.00 91.89           C  
ATOM   1261  OE1 GLU A 176      19.485 -13.739  -4.700  1.00 91.89           O  
ATOM   1262  OE2 GLU A 176      17.988 -12.187  -4.305  1.00 91.89           O  
ATOM   1263  N   TYR A 177      14.332 -16.773  -4.891  1.00 94.74           N  
ATOM   1264  CA  TYR A 177      14.513 -18.224  -4.729  1.00 94.74           C  
ATOM   1265  C   TYR A 177      13.326 -19.077  -5.181  1.00 94.74           C  
ATOM   1266  CB  TYR A 177      14.858 -18.543  -3.270  1.00 94.74           C  
ATOM   1267  O   TYR A 177      13.478 -20.289  -5.331  1.00 94.74           O  
ATOM   1268  CG  TYR A 177      16.177 -17.965  -2.805  1.00 94.74           C  
ATOM   1269  CD1 TYR A 177      17.372 -18.386  -3.420  1.00 94.74           C  
ATOM   1270  CD2 TYR A 177      16.214 -17.018  -1.766  1.00 94.74           C  
ATOM   1271  CE1 TYR A 177      18.606 -17.842  -3.017  1.00 94.74           C  
ATOM   1272  CE2 TYR A 177      17.451 -16.500  -1.340  1.00 94.74           C  
ATOM   1273  OH  TYR A 177      19.819 -16.350  -1.574  1.00 94.74           O  
ATOM   1274  CZ  TYR A 177      18.642 -16.896  -1.973  1.00 94.74           C  
ATOM   1275  N   LEU A 178      12.148 -18.481  -5.358  1.00 92.83           N  
ATOM   1276  CA  LEU A 178      10.973 -19.161  -5.892  1.00 92.83           C  
ATOM   1277  C   LEU A 178      10.559 -18.471  -7.195  1.00 92.83           C  
ATOM   1278  CB  LEU A 178       9.857 -19.238  -4.827  1.00 92.83           C  
ATOM   1279  O   LEU A 178      11.196 -18.652  -8.228  1.00 92.83           O  
ATOM   1280  CG  LEU A 178      10.191 -20.038  -3.561  1.00 92.83           C  
ATOM   1281  CD1 LEU A 178       9.114 -19.784  -2.506  1.00 92.83           C  
ATOM   1282  CD2 LEU A 178      10.228 -21.541  -3.837  1.00 92.83           C  
ATOM   1283  N   ASP A 179       9.502 -17.673  -7.138  1.00 91.87           N  
ATOM   1284  CA  ASP A 179       9.048 -16.788  -8.195  1.00 91.87           C  
ATOM   1285  C   ASP A 179       8.247 -15.634  -7.565  1.00 91.87           C  
ATOM   1286  CB  ASP A 179       8.245 -17.571  -9.261  1.00 91.87           C  
ATOM   1287  O   ASP A 179       7.915 -15.635  -6.373  1.00 91.87           O  
ATOM   1288  CG  ASP A 179       6.947 -18.206  -8.752  1.00 91.87           C  
ATOM   1289  OD1 ASP A 179       6.276 -17.566  -7.916  1.00 91.87           O  
ATOM   1290  OD2 ASP A 179       6.577 -19.307  -9.210  1.00 91.87           O  
ATOM   1291  N   TRP A 180       7.896 -14.639  -8.377  1.00 94.40           N  
ATOM   1292  CA  TRP A 180       7.074 -13.517  -7.925  1.00 94.40           C  
ATOM   1293  C   TRP A 180       5.631 -13.924  -7.578  1.00 94.40           C  
ATOM   1294  CB  TRP A 180       7.071 -12.442  -9.013  1.00 94.40           C  
ATOM   1295  O   TRP A 180       4.945 -13.196  -6.867  1.00 94.40           O  
ATOM   1296  CG  TRP A 180       6.311 -12.802 -10.255  1.00 94.40           C  
ATOM   1297  CD1 TRP A 180       6.832 -13.315 -11.394  1.00 94.40           C  
ATOM   1298  CD2 TRP A 180       4.869 -12.693 -10.488  1.00 94.40           C  
ATOM   1299  CE2 TRP A 180       4.593 -13.158 -11.804  1.00 94.40           C  
ATOM   1300  CE3 TRP A 180       3.764 -12.247  -9.727  1.00 94.40           C  
ATOM   1301  NE1 TRP A 180       5.815 -13.535 -12.303  1.00 94.40           N  
ATOM   1302  CH2 TRP A 180       2.224 -12.750 -11.554  1.00 94.40           C  
ATOM   1303  CZ2 TRP A 180       3.303 -13.176 -12.345  1.00 94.40           C  
ATOM   1304  CZ3 TRP A 180       2.456 -12.285 -10.249  1.00 94.40           C  
ATOM   1305  N   ARG A 181       5.130 -15.071  -8.050  1.00 96.13           N  
ATOM   1306  CA  ARG A 181       3.767 -15.537  -7.752  1.00 96.13           C  
ATOM   1307  C   ARG A 181       3.656 -15.988  -6.301  1.00 96.13           C  
ATOM   1308  CB  ARG A 181       3.355 -16.675  -8.695  1.00 96.13           C  
ATOM   1309  O   ARG A 181       2.629 -15.752  -5.658  1.00 96.13           O  
ATOM   1310  CG  ARG A 181       3.400 -16.274 -10.173  1.00 96.13           C  
ATOM   1311  CD  ARG A 181       2.938 -17.440 -11.059  1.00 96.13           C  
ATOM   1312  NE  ARG A 181       2.119 -16.949 -12.184  1.00 96.13           N  
ATOM   1313  NH1 ARG A 181       3.850 -16.421 -13.578  1.00 96.13           N  
ATOM   1314  NH2 ARG A 181       1.799 -15.915 -14.202  1.00 96.13           N  
ATOM   1315  CZ  ARG A 181       2.580 -16.439 -13.311  1.00 96.13           C  
ATOM   1316  N   TRP A 182       4.725 -16.553  -5.737  1.00 95.32           N  
ATOM   1317  CA  TRP A 182       4.797 -16.925  -4.322  1.00 95.32           C  
ATOM   1318  C   TRP A 182       4.676 -15.738  -3.367  1.00 95.32           C  
ATOM   1319  CB  TRP A 182       6.055 -17.745  -4.046  1.00 95.32           C  
ATOM   1320  O   TRP A 182       4.180 -15.911  -2.252  1.00 95.32           O  
ATOM   1321  CG  TRP A 182       5.918 -19.167  -4.475  1.00 95.32           C  
ATOM   1322  CD1 TRP A 182       6.392 -19.693  -5.622  1.00 95.32           C  
ATOM   1323  CD2 TRP A 182       5.226 -20.258  -3.800  1.00 95.32           C  
ATOM   1324  CE2 TRP A 182       5.331 -21.429  -4.611  1.00 95.32           C  
ATOM   1325  CE3 TRP A 182       4.517 -20.372  -2.584  1.00 95.32           C  
ATOM   1326  NE1 TRP A 182       6.044 -21.020  -5.716  1.00 95.32           N  
ATOM   1327  CH2 TRP A 182       4.074 -22.737  -3.012  1.00 95.32           C  
ATOM   1328  CZ2 TRP A 182       4.768 -22.654  -4.231  1.00 95.32           C  
ATOM   1329  CZ3 TRP A 182       3.947 -21.599  -2.193  1.00 95.32           C  
ATOM   1330  N   CYS A 183       5.009 -14.527  -3.819  1.00 93.64           N  
ATOM   1331  CA  CYS A 183       4.728 -13.286  -3.098  1.00 93.64           C  
ATOM   1332  C   CYS A 183       3.238 -13.090  -2.795  1.00 93.64           C  
ATOM   1333  CB  CYS A 183       5.225 -12.120  -3.956  1.00 93.64           C  
ATOM   1334  O   CYS A 183       2.890 -12.480  -1.787  1.00 93.64           O  
ATOM   1335  SG  CYS A 183       7.028 -12.231  -4.154  1.00 93.64           S  
ATOM   1336  N   LEU A 184       2.361 -13.623  -3.647  1.00 95.00           N  
ATOM   1337  CA  LEU A 184       0.913 -13.591  -3.463  1.00 95.00           C  
ATOM   1338  C   LEU A 184       0.422 -14.896  -2.825  1.00 95.00           C  
ATOM   1339  CB  LEU A 184       0.255 -13.297  -4.822  1.00 95.00           C  
ATOM   1340  O   LEU A 184      -0.386 -14.862  -1.896  1.00 95.00           O  
ATOM   1341  CG  LEU A 184       0.617 -11.907  -5.383  1.00 95.00           C  
ATOM   1342  CD1 LEU A 184       0.248 -11.795  -6.857  1.00 95.00           C  
ATOM   1343  CD2 LEU A 184      -0.119 -10.790  -4.638  1.00 95.00           C  
ATOM   1344  N   TYR A 185       0.953 -16.054  -3.234  1.00 95.43           N  
ATOM   1345  CA  TYR A 185       0.551 -17.337  -2.648  1.00 95.43           C  
ATOM   1346  C   TYR A 185       0.860 -17.457  -1.154  1.00 95.43           C  
ATOM   1347  CB  TYR A 185       1.177 -18.520  -3.394  1.00 95.43           C  
ATOM   1348  O   TYR A 185       0.095 -18.114  -0.451  1.00 95.43           O  
ATOM   1349  CG  TYR A 185       0.756 -18.691  -4.839  1.00 95.43           C  
ATOM   1350  CD1 TYR A 185      -0.604 -18.587  -5.196  1.00 95.43           C  
ATOM   1351  CD2 TYR A 185       1.709 -19.038  -5.816  1.00 95.43           C  
ATOM   1352  CE1 TYR A 185      -1.019 -18.863  -6.509  1.00 95.43           C  
ATOM   1353  CE2 TYR A 185       1.301 -19.295  -7.138  1.00 95.43           C  
ATOM   1354  OH  TYR A 185      -0.475 -19.520  -8.737  1.00 95.43           O  
ATOM   1355  CZ  TYR A 185      -0.066 -19.228  -7.479  1.00 95.43           C  
ATOM   1356  N   VAL A 186       1.905 -16.796  -0.636  1.00 92.97           N  
ATOM   1357  CA  VAL A 186       2.243 -16.805   0.801  1.00 92.97           C  
ATOM   1358  C   VAL A 186       1.112 -16.263   1.684  1.00 92.97           C  
ATOM   1359  CB  VAL A 186       3.558 -16.039   1.051  1.00 92.97           C  
ATOM   1360  O   VAL A 186       0.976 -16.666   2.841  1.00 92.97           O  
ATOM   1361  CG1 VAL A 186       3.395 -14.518   0.943  1.00 92.97           C  
ATOM   1362  CG2 VAL A 186       4.162 -16.381   2.417  1.00 92.97           C  
ATOM   1363  N   ASN A 187       0.233 -15.420   1.137  1.00 92.60           N  
ATOM   1364  CA  ASN A 187      -0.924 -14.906   1.864  1.00 92.60           C  
ATOM   1365  C   ASN A 187      -1.993 -15.984   2.093  1.00 92.60           C  
ATOM   1366  CB  ASN A 187      -1.513 -13.722   1.090  1.00 92.60           C  
ATOM   1367  O   ASN A 187      -2.719 -15.916   3.081  1.00 92.60           O  
ATOM   1368  CG  ASN A 187      -0.573 -12.536   0.997  1.00 92.60           C  
ATOM   1369  ND2 ASN A 187      -0.673 -11.795  -0.079  1.00 92.60           N  
ATOM   1370  OD1 ASN A 187       0.206 -12.266   1.897  1.00 92.60           O  
ATOM   1371  N   ALA A 188      -2.096 -16.996   1.227  1.00 93.53           N  
ATOM   1372  CA  ALA A 188      -3.107 -18.046   1.334  1.00 93.53           C  
ATOM   1373  C   ALA A 188      -2.977 -18.922   2.600  1.00 93.53           C  
ATOM   1374  CB  ALA A 188      -3.113 -18.871   0.044  1.00 93.53           C  
ATOM   1375  O   ALA A 188      -3.977 -19.063   3.312  1.00 93.53           O  
ATOM   1376  N   PRO A 189      -1.799 -19.484   2.957  1.00 93.19           N  
ATOM   1377  CA  PRO A 189      -1.655 -20.241   4.199  1.00 93.19           C  
ATOM   1378  C   PRO A 189      -1.867 -19.357   5.434  1.00 93.19           C  
ATOM   1379  CB  PRO A 189      -0.251 -20.857   4.155  1.00 93.19           C  
ATOM   1380  O   PRO A 189      -2.508 -19.792   6.391  1.00 93.19           O  
ATOM   1381  CG  PRO A 189       0.529 -19.941   3.219  1.00 93.19           C  
ATOM   1382  CD  PRO A 189      -0.539 -19.494   2.227  1.00 93.19           C  
ATOM   1383  N   VAL A 190      -1.411 -18.100   5.406  1.00 91.96           N  
ATOM   1384  CA  VAL A 190      -1.634 -17.149   6.509  1.00 91.96           C  
ATOM   1385  C   VAL A 190      -3.126 -16.843   6.668  1.00 91.96           C  
ATOM   1386  CB  VAL A 190      -0.816 -15.859   6.307  1.00 91.96           C  
ATOM   1387  O   VAL A 190      -3.650 -16.901   7.783  1.00 91.96           O  
ATOM   1388  CG1 VAL A 190      -1.041 -14.868   7.458  1.00 91.96           C  
ATOM   1389  CG2 VAL A 190       0.686 -16.165   6.251  1.00 91.96           C  
ATOM   1390  N   ALA A 191      -3.836 -16.599   5.563  1.00 95.06           N  
ATOM   1391  CA  ALA A 191      -5.279 -16.394   5.556  1.00 95.06           C  
ATOM   1392  C   ALA A 191      -6.022 -17.620   6.096  1.00 95.06           C  
ATOM   1393  CB  ALA A 191      -5.744 -16.061   4.132  1.00 95.06           C  
ATOM   1394  O   ALA A 191      -6.925 -17.480   6.918  1.00 95.06           O  
ATOM   1395  N   LEU A 192      -5.624 -18.831   5.699  1.00 95.17           N  
ATOM   1396  CA  LEU A 192      -6.237 -20.063   6.187  1.00 95.17           C  
ATOM   1397  C   LEU A 192      -6.080 -20.209   7.708  1.00 95.17           C  
ATOM   1398  CB  LEU A 192      -5.626 -21.252   5.428  1.00 95.17           C  
ATOM   1399  O   LEU A 192      -7.063 -20.466   8.407  1.00 95.17           O  
ATOM   1400  CG  LEU A 192      -6.212 -22.616   5.832  1.00 95.17           C  
ATOM   1401  CD1 LEU A 192      -7.711 -22.714   5.531  1.00 95.17           C  
ATOM   1402  CD2 LEU A 192      -5.489 -23.728   5.075  1.00 95.17           C  
ATOM   1403  N   LEU A 193      -4.871 -20.002   8.235  1.00 93.82           N  
ATOM   1404  CA  LEU A 193      -4.604 -20.073   9.674  1.00 93.82           C  
ATOM   1405  C   LEU A 193      -5.395 -19.012  10.451  1.00 93.82           C  
ATOM   1406  CB  LEU A 193      -3.093 -19.924   9.922  1.00 93.82           C  
ATOM   1407  O   LEU A 193      -6.022 -19.327  11.466  1.00 93.82           O  
ATOM   1408  CG  LEU A 193      -2.242 -21.117   9.449  1.00 93.82           C  
ATOM   1409  CD1 LEU A 193      -0.762 -20.776   9.623  1.00 93.82           C  
ATOM   1410  CD2 LEU A 193      -2.541 -22.394  10.239  1.00 93.82           C  
ATOM   1411  N   ALA A 194      -5.431 -17.774   9.952  1.00 93.51           N  
ATOM   1412  CA  ALA A 194      -6.203 -16.699  10.565  1.00 93.51           C  
ATOM   1413  C   ALA A 194      -7.716 -16.994  10.528  1.00 93.51           C  
ATOM   1414  CB  ALA A 194      -5.830 -15.383   9.872  1.00 93.51           C  
ATOM   1415  O   ALA A 194      -8.413 -16.806  11.527  1.00 93.51           O  
ATOM   1416  N   LEU A 195      -8.224 -17.548   9.423  1.00 94.96           N  
ATOM   1417  CA  LEU A 195      -9.629 -17.926   9.271  1.00 94.96           C  
ATOM   1418  C   LEU A 195     -10.038 -19.037  10.248  1.00 94.96           C  
ATOM   1419  CB  LEU A 195      -9.874 -18.345   7.811  1.00 94.96           C  
ATOM   1420  O   LEU A 195     -11.103 -18.960  10.866  1.00 94.96           O  
ATOM   1421  CG  LEU A 195     -11.341 -18.675   7.487  1.00 94.96           C  
ATOM   1422  CD1 LEU A 195     -12.246 -17.450   7.636  1.00 94.96           C  
ATOM   1423  CD2 LEU A 195     -11.441 -19.186   6.053  1.00 94.96           C  
ATOM   1424  N   LEU A 196      -9.191 -20.054  10.437  1.00 94.88           N  
ATOM   1425  CA  LEU A 196      -9.403 -21.092  11.454  1.00 94.88           C  
ATOM   1426  C   LEU A 196      -9.403 -20.490  12.866  1.00 94.88           C  
ATOM   1427  CB  LEU A 196      -8.311 -22.168  11.314  1.00 94.88           C  
ATOM   1428  O   LEU A 196     -10.238 -20.848  13.707  1.00 94.88           O  
ATOM   1429  CG  LEU A 196      -8.413 -23.025  10.038  1.00 94.88           C  
ATOM   1430  CD1 LEU A 196      -7.184 -23.928   9.935  1.00 94.88           C  
ATOM   1431  CD2 LEU A 196      -9.666 -23.906  10.039  1.00 94.88           C  
ATOM   1432  N   GLY A 197      -8.519 -19.519  13.093  1.00 93.69           N  
ATOM   1433  CA  GLY A 197      -8.410 -18.751  14.324  1.00 93.69           C  
ATOM   1434  C   GLY A 197      -9.621 -17.868  14.640  1.00 93.69           C  
ATOM   1435  O   GLY A 197      -9.885 -17.612  15.814  1.00 93.69           O  
ATOM   1436  N   CYS A 198     -10.441 -17.479  13.654  1.00 93.15           N  
ATOM   1437  CA  CYS A 198     -11.637 -16.649  13.874  1.00 93.15           C  
ATOM   1438  C   CYS A 198     -12.620 -17.236  14.900  1.00 93.15           C  
ATOM   1439  CB  CYS A 198     -12.376 -16.432  12.546  1.00 93.15           C  
ATOM   1440  O   CYS A 198     -13.451 -16.520  15.460  1.00 93.15           O  
ATOM   1441  SG  CYS A 198     -11.454 -15.272  11.512  1.00 93.15           S  
ATOM   1442  N   ARG A 199     -12.548 -18.545  15.174  1.00 91.41           N  
ATOM   1443  CA  ARG A 199     -13.351 -19.218  16.208  1.00 91.41           C  
ATOM   1444  C   ARG A 199     -13.065 -18.702  17.618  1.00 91.41           C  
ATOM   1445  CB  ARG A 199     -13.117 -20.729  16.132  1.00 91.41           C  
ATOM   1446  O   ARG A 199     -13.981 -18.709  18.438  1.00 91.41           O  
ATOM   1447  CG  ARG A 199     -13.506 -21.301  14.762  1.00 91.41           C  
ATOM   1448  CD  ARG A 199     -13.187 -22.794  14.717  1.00 91.41           C  
ATOM   1449  NE  ARG A 199     -13.386 -23.343  13.365  1.00 91.41           N  
ATOM   1450  NH1 ARG A 199     -12.187 -25.281  13.668  1.00 91.41           N  
ATOM   1451  NH2 ARG A 199     -13.073 -24.837  11.673  1.00 91.41           N  
ATOM   1452  CZ  ARG A 199     -12.885 -24.479  12.912  1.00 91.41           C  
ATOM   1453  N   LEU A 200     -11.839 -18.237  17.852  1.00 89.68           N  
ATOM   1454  CA  LEU A 200     -11.352 -17.669  19.109  1.00 89.68           C  
ATOM   1455  C   LEU A 200     -11.828 -16.227  19.331  1.00 89.68           C  
ATOM   1456  CB  LEU A 200      -9.813 -17.717  19.088  1.00 89.68           C  
ATOM   1457  O   LEU A 200     -11.699 -15.705  20.433  1.00 89.68           O  
ATOM   1458  CG  LEU A 200      -9.208 -19.127  18.934  1.00 89.68           C  
ATOM   1459  CD1 LEU A 200      -7.732 -19.001  18.577  1.00 89.68           C  
ATOM   1460  CD2 LEU A 200      -9.374 -19.937  20.221  1.00 89.68           C  
ATOM   1461  N   LEU A 201     -12.380 -15.582  18.299  1.00 89.88           N  
ATOM   1462  CA  LEU A 201     -12.877 -14.213  18.386  1.00 89.88           C  
ATOM   1463  C   LEU A 201     -14.291 -14.162  18.988  1.00 89.88           C  
ATOM   1464  CB  LEU A 201     -12.837 -13.548  17.001  1.00 89.88           C  
ATOM   1465  O   LEU A 201     -15.085 -15.090  18.776  1.00 89.88           O  
ATOM   1466  CG  LEU A 201     -11.432 -13.451  16.382  1.00 89.88           C  
ATOM   1467  CD1 LEU A 201     -11.568 -12.921  14.959  1.00 89.88           C  
ATOM   1468  CD2 LEU A 201     -10.518 -12.517  17.175  1.00 89.88           C  
ATOM   1469  N   PRO A 202     -14.660 -13.063  19.673  1.00 86.26           N  
ATOM   1470  CA  PRO A 202     -15.998 -12.882  20.225  1.00 86.26           C  
ATOM   1471  C   PRO A 202     -17.083 -13.063  19.159  1.00 86.26           C  
ATOM   1472  CB  PRO A 202     -16.022 -11.468  20.816  1.00 86.26           C  
ATOM   1473  O   PRO A 202     -16.929 -12.637  18.014  1.00 86.26           O  
ATOM   1474  CG  PRO A 202     -14.552 -11.167  21.099  1.00 86.26           C  
ATOM   1475  CD  PRO A 202     -13.830 -11.906  19.978  1.00 86.26           C  
ATOM   1476  N   ARG A 203     -18.195 -13.715  19.517  1.00 87.98           N  
ATOM   1477  CA  ARG A 203     -19.346 -13.832  18.611  1.00 87.98           C  
ATOM   1478  C   ARG A 203     -20.015 -12.473  18.430  1.00 87.98           C  
ATOM   1479  CB  ARG A 203     -20.361 -14.873  19.103  1.00 87.98           C  
ATOM   1480  O   ARG A 203     -20.170 -11.726  19.396  1.00 87.98           O  
ATOM   1481  CG  ARG A 203     -19.855 -16.312  18.931  1.00 87.98           C  
ATOM   1482  CD  ARG A 203     -20.984 -17.300  19.251  1.00 87.98           C  
ATOM   1483  NE  ARG A 203     -20.597 -18.697  18.961  1.00 87.98           N  
ATOM   1484  NH1 ARG A 203     -20.506 -19.504  21.120  1.00 87.98           N  
ATOM   1485  NH2 ARG A 203     -20.153 -20.886  19.412  1.00 87.98           N  
ATOM   1486  CZ  ARG A 203     -20.419 -19.680  19.831  1.00 87.98           C  
ATOM   1487  N   ASP A 204     -20.467 -12.205  17.209  1.00 85.35           N  
ATOM   1488  CA  ASP A 204     -21.207 -10.987  16.900  1.00 85.35           C  
ATOM   1489  C   ASP A 204     -22.492 -10.919  17.731  1.00 85.35           C  
ATOM   1490  CB  ASP A 204     -21.517 -10.906  15.399  1.00 85.35           C  
ATOM   1491  O   ASP A 204     -23.311 -11.843  17.729  1.00 85.35           O  
ATOM   1492  CG  ASP A 204     -20.242 -10.794  14.565  1.00 85.35           C  
ATOM   1493  OD1 ASP A 204     -19.369  -9.976  14.923  1.00 85.35           O  
ATOM   1494  OD2 ASP A 204     -20.120 -11.548  13.578  1.00 85.35           O  
ATOM   1495  N   ARG A 205     -22.667  -9.808  18.447  1.00 75.66           N  
ATOM   1496  CA  ARG A 205     -23.920  -9.480  19.128  1.00 75.66           C  
ATOM   1497  C   ARG A 205     -24.774  -8.660  18.173  1.00 75.66           C  
ATOM   1498  CB  ARG A 205     -23.640  -8.744  20.447  1.00 75.66           C  
ATOM   1499  O   ARG A 205     -24.255  -7.769  17.507  1.00 75.66           O  
ATOM   1500  CG  ARG A 205     -22.991  -9.678  21.483  1.00 75.66           C  
ATOM   1501  CD  ARG A 205     -22.756  -8.948  22.811  1.00 75.66           C  
ATOM   1502  NE  ARG A 205     -22.321  -9.878  23.872  1.00 75.66           N  
ATOM   1503  NH1 ARG A 205     -21.980  -8.321  25.531  1.00 75.66           N  
ATOM   1504  NH2 ARG A 205     -21.674 -10.481  25.977  1.00 75.66           N  
ATOM   1505  CZ  ARG A 205     -21.995  -9.557  25.115  1.00 75.66           C  
ATOM   1506  N   ARG A 206     -26.079  -8.946  18.115  1.00 64.30           N  
ATOM   1507  CA  ARG A 206     -27.026  -8.113  17.364  1.00 64.30           C  
ATOM   1508  C   ARG A 206     -27.029  -6.718  17.980  1.00 64.30           C  
ATOM   1509  CB  ARG A 206     -28.441  -8.718  17.365  1.00 64.30           C  
ATOM   1510  O   ARG A 206     -27.594  -6.510  19.050  1.00 64.30           O  
ATOM   1511  CG  ARG A 206     -28.599  -9.860  16.352  1.00 64.30           C  
ATOM   1512  CD  ARG A 206     -30.048 -10.369  16.359  1.00 64.30           C  
ATOM   1513  NE  ARG A 206     -30.304 -11.333  15.270  1.00 64.30           N  
ATOM   1514  NH1 ARG A 206     -32.423 -11.955  15.917  1.00 64.30           N  
ATOM   1515  NH2 ARG A 206     -31.550 -12.814  14.057  1.00 64.30           N  
ATOM   1516  CZ  ARG A 206     -31.418 -12.027  15.089  1.00 64.30           C  
ATOM   1517  N   THR A 207     -26.391  -5.774  17.310  1.00 61.24           N  
ATOM   1518  CA  THR A 207     -26.588  -4.356  17.568  1.00 61.24           C  
ATOM   1519  C   THR A 207     -27.947  -4.013  16.964  1.00 61.24           C  
ATOM   1520  CB  THR A 207     -25.422  -3.537  16.978  1.00 61.24           C  
ATOM   1521  O   THR A 207     -28.148  -4.120  15.760  1.00 61.24           O  
ATOM   1522  CG2 THR A 207     -24.157  -3.732  17.816  1.00 61.24           C  
ATOM   1523  OG1 THR A 207     -25.115  -3.991  15.682  1.00 61.24           O  
ATOM   1524  N   GLY A 208     -28.933  -3.652  17.787  1.00 57.00           N  
ATOM   1525  CA  GLY A 208     -30.280  -3.276  17.320  1.00 57.00           C  
ATOM   1526  C   GLY A 208     -30.324  -1.978  16.498  1.00 57.00           C  
ATOM   1527  O   GLY A 208     -31.381  -1.373  16.364  1.00 57.00           O  
ATOM   1528  N   ARG A 209     -29.179  -1.510  15.991  1.00 61.85           N  
ATOM   1529  CA  ARG A 209     -29.023  -0.243  15.288  1.00 61.85           C  
ATOM   1530  C   ARG A 209     -28.889  -0.530  13.798  1.00 61.85           C  
ATOM   1531  CB  ARG A 209     -27.826   0.513  15.887  1.00 61.85           C  
ATOM   1532  O   ARG A 209     -27.904  -1.122  13.370  1.00 61.85           O  
ATOM   1533  CG  ARG A 209     -27.815   1.992  15.478  1.00 61.85           C  
ATOM   1534  CD  ARG A 209     -26.748   2.755  16.273  1.00 61.85           C  
ATOM   1535  NE  ARG A 209     -26.779   4.199  15.971  1.00 61.85           N  
ATOM   1536  NH1 ARG A 209     -25.746   4.962  17.881  1.00 61.85           N  
ATOM   1537  NH2 ARG A 209     -26.394   6.415  16.316  1.00 61.85           N  
ATOM   1538  CZ  ARG A 209     -26.310   5.181  16.724  1.00 61.85           C  
ATOM   1539  N   ALA A 210     -29.878  -0.102  13.018  1.00 66.51           N  
ATOM   1540  CA  ALA A 210     -29.779  -0.111  11.566  1.00 66.51           C  
ATOM   1541  C   ALA A 210     -28.692   0.890  11.144  1.00 66.51           C  
ATOM   1542  CB  ALA A 210     -31.155   0.224  10.973  1.00 66.51           C  
ATOM   1543  O   ALA A 210     -28.866   2.095  11.306  1.00 66.51           O  
ATOM   1544  N   VAL A 211     -27.560   0.390  10.647  1.00 70.21           N  
ATOM   1545  CA  VAL A 211     -26.507   1.220  10.051  1.00 70.21           C  
ATOM   1546  C   VAL A 211     -26.851   1.408   8.577  1.00 70.21           C  
ATOM   1547  CB  VAL A 211     -25.120   0.574  10.229  1.00 70.21           C  
ATOM   1548  O   VAL A 211     -26.979   0.427   7.842  1.00 70.21           O  
ATOM   1549  CG1 VAL A 211     -24.005   1.405   9.579  1.00 70.21           C  
ATOM   1550  CG2 VAL A 211     -24.769   0.387  11.712  1.00 70.21           C  
ATOM   1551  N   ARG A 212     -27.028   2.656   8.136  1.00 75.14           N  
ATOM   1552  CA  ARG A 212     -27.237   2.964   6.718  1.00 75.14           C  
ATOM   1553  C   ARG A 212     -25.887   2.988   6.002  1.00 75.14           C  
ATOM   1554  CB  ARG A 212     -28.019   4.277   6.556  1.00 75.14           C  
ATOM   1555  O   ARG A 212     -24.946   3.641   6.452  1.00 75.14           O  
ATOM   1556  CG  ARG A 212     -29.468   4.130   7.051  1.00 75.14           C  
ATOM   1557  CD  ARG A 212     -30.271   5.407   6.781  1.00 75.14           C  
ATOM   1558  NE  ARG A 212     -31.694   5.237   7.146  1.00 75.14           N  
ATOM   1559  NH1 ARG A 212     -32.660   5.940   5.175  1.00 75.14           N  
ATOM   1560  NH2 ARG A 212     -33.956   5.298   6.868  1.00 75.14           N  
ATOM   1561  CZ  ARG A 212     -32.756   5.492   6.397  1.00 75.14           C  
ATOM   1562  N   LEU A 213     -25.795   2.250   4.898  1.00 81.77           N  
ATOM   1563  CA  LEU A 213     -24.634   2.281   4.012  1.00 81.77           C  
ATOM   1564  C   LEU A 213     -24.803   3.440   3.030  1.00 81.77           C  
ATOM   1565  CB  LEU A 213     -24.484   0.939   3.272  1.00 81.77           C  
ATOM   1566  O   LEU A 213     -25.785   3.474   2.286  1.00 81.77           O  
ATOM   1567  CG  LEU A 213     -24.275  -0.291   4.175  1.00 81.77           C  
ATOM   1568  CD1 LEU A 213     -24.197  -1.544   3.305  1.00 81.77           C  
ATOM   1569  CD2 LEU A 213     -22.997  -0.198   5.012  1.00 81.77           C  
ATOM   1570  N   ASP A 214     -23.849   4.368   3.011  1.00 82.92           N  
ATOM   1571  CA  ASP A 214     -23.826   5.452   2.028  1.00 82.92           C  
ATOM   1572  C   ASP A 214     -23.244   4.954   0.695  1.00 82.92           C  
ATOM   1573  CB  ASP A 214     -23.102   6.681   2.585  1.00 82.92           C  
ATOM   1574  O   ASP A 214     -22.091   5.208   0.334  1.00 82.92           O  
ATOM   1575  CG  ASP A 214     -23.325   7.915   1.699  1.00 82.92           C  
ATOM   1576  OD1 ASP A 214     -23.996   7.785   0.646  1.00 82.92           O  
ATOM   1577  OD2 ASP A 214     -22.891   9.004   2.104  1.00 82.92           O  
ATOM   1578  N   LEU A 215     -24.044   4.158  -0.019  1.00 86.80           N  
ATOM   1579  CA  LEU A 215     -23.702   3.662  -1.353  1.00 86.80           C  
ATOM   1580  C   LEU A 215     -23.482   4.801  -2.366  1.00 86.80           C  
ATOM   1581  CB  LEU A 215     -24.770   2.667  -1.844  1.00 86.80           C  
ATOM   1582  O   LEU A 215     -22.491   4.727  -3.094  1.00 86.80           O  
ATOM   1583  CG  LEU A 215     -24.657   1.284  -1.175  1.00 86.80           C  
ATOM   1584  CD1 LEU A 215     -25.984   0.877  -0.531  1.00 86.80           C  
ATOM   1585  CD2 LEU A 215     -24.273   0.220  -2.204  1.00 86.80           C  
ATOM   1586  N   PRO A 216     -24.322   5.858  -2.422  1.00 87.75           N  
ATOM   1587  CA  PRO A 216     -24.074   6.994  -3.307  1.00 87.75           C  
ATOM   1588  C   PRO A 216     -22.741   7.684  -3.014  1.00 87.75           C  
ATOM   1589  CB  PRO A 216     -25.253   7.953  -3.112  1.00 87.75           C  
ATOM   1590  O   PRO A 216     -21.960   7.900  -3.940  1.00 87.75           O  
ATOM   1591  CG  PRO A 216     -26.369   7.046  -2.604  1.00 87.75           C  
ATOM   1592  CD  PRO A 216     -25.612   6.027  -1.762  1.00 87.75           C  
ATOM   1593  N   GLY A 217     -22.448   7.973  -1.741  1.00 87.15           N  
ATOM   1594  CA  GLY A 217     -21.181   8.572  -1.330  1.00 87.15           C  
ATOM   1595  C   GLY A 217     -19.991   7.693  -1.711  1.00 87.15           C  
ATOM   1596  O   GLY A 217     -19.029   8.168  -2.311  1.00 87.15           O  
ATOM   1597  N   THR A 218     -20.099   6.383  -1.482  1.00 87.08           N  
ATOM   1598  CA  THR A 218     -19.062   5.414  -1.872  1.00 87.08           C  
ATOM   1599  C   THR A 218     -18.803   5.435  -3.379  1.00 87.08           C  
ATOM   1600  CB  THR A 218     -19.452   3.987  -1.470  1.00 87.08           C  
ATOM   1601  O   THR A 218     -17.650   5.525  -3.797  1.00 87.08           O  
ATOM   1602  CG2 THR A 218     -18.341   2.977  -1.769  1.00 87.08           C  
ATOM   1603  OG1 THR A 218     -19.722   3.913  -0.088  1.00 87.08           O  
ATOM   1604  N   LEU A 219     -19.854   5.356  -4.203  1.00 91.10           N  
ATOM   1605  CA  LEU A 219     -19.723   5.329  -5.662  1.00 91.10           C  
ATOM   1606  C   LEU A 219     -19.119   6.629  -6.198  1.00 91.10           C  
ATOM   1607  CB  LEU A 219     -21.101   5.075  -6.298  1.00 91.10           C  
ATOM   1608  O   LEU A 219     -18.257   6.584  -7.073  1.00 91.10           O  
ATOM   1609  CG  LEU A 219     -21.605   3.628  -6.162  1.00 91.10           C  
ATOM   1610  CD1 LEU A 219     -23.070   3.558  -6.595  1.00 91.10           C  
ATOM   1611  CD2 LEU A 219     -20.804   2.656  -7.034  1.00 91.10           C  
ATOM   1612  N   LEU A 220     -19.531   7.776  -5.653  1.00 92.19           N  
ATOM   1613  CA  LEU A 220     -18.996   9.080  -6.038  1.00 92.19           C  
ATOM   1614  C   LEU A 220     -17.526   9.236  -5.624  1.00 92.19           C  
ATOM   1615  CB  LEU A 220     -19.878  10.186  -5.440  1.00 92.19           C  
ATOM   1616  O   LEU A 220     -16.701   9.635  -6.441  1.00 92.19           O  
ATOM   1617  CG  LEU A 220     -21.282  10.288  -6.057  1.00 92.19           C  
ATOM   1618  CD1 LEU A 220     -22.126  11.256  -5.229  1.00 92.19           C  
ATOM   1619  CD2 LEU A 220     -21.236  10.800  -7.499  1.00 92.19           C  
ATOM   1620  N   GLY A 221     -17.182   8.875  -4.386  1.00 88.38           N  
ATOM   1621  CA  GLY A 221     -15.814   8.959  -3.877  1.00 88.38           C  
ATOM   1622  C   GLY A 221     -14.859   8.001  -4.594  1.00 88.38           C  
ATOM   1623  O   GLY A 221     -13.862   8.434  -5.169  1.00 88.38           O  
ATOM   1624  N   CYS A 222     -15.180   6.703  -4.612  1.00 88.05           N  
ATOM   1625  CA  CYS A 222     -14.341   5.685  -5.252  1.00 88.05           C  
ATOM   1626  C   CYS A 222     -14.270   5.887  -6.764  1.00 88.05           C  
ATOM   1627  CB  CYS A 222     -14.869   4.277  -4.947  1.00 88.05           C  
ATOM   1628  O   CYS A 222     -13.179   5.870  -7.327  1.00 88.05           O  
ATOM   1629  SG  CYS A 222     -14.704   3.900  -3.187  1.00 88.05           S  
ATOM   1630  N   GLY A 223     -15.413   6.117  -7.419  1.00 91.66           N  
ATOM   1631  CA  GLY A 223     -15.459   6.361  -8.858  1.00 91.66           C  
ATOM   1632  C   GLY A 223     -14.680   7.613  -9.255  1.00 91.66           C  
ATOM   1633  O   GLY A 223     -13.950   7.582 -10.241  1.00 91.66           O  
ATOM   1634  N   GLY A 224     -14.746   8.675  -8.443  1.00 92.46           N  
ATOM   1635  CA  GLY A 224     -13.968   9.890  -8.665  1.00 92.46           C  
ATOM   1636  C   GLY A 224     -12.459   9.655  -8.591  1.00 92.46           C  
ATOM   1637  O   GLY A 224     -11.726  10.088  -9.479  1.00 92.46           O  
ATOM   1638  N   LEU A 225     -11.989   8.920  -7.578  1.00 90.40           N  
ATOM   1639  CA  LEU A 225     -10.567   8.583  -7.452  1.00 90.40           C  
ATOM   1640  C   LEU A 225     -10.091   7.648  -8.573  1.00 90.40           C  
ATOM   1641  CB  LEU A 225     -10.292   7.953  -6.080  1.00 90.40           C  
ATOM   1642  O   LEU A 225      -9.018   7.872  -9.126  1.00 90.40           O  
ATOM   1643  CG  LEU A 225     -10.496   8.865  -4.866  1.00 90.40           C  
ATOM   1644  CD1 LEU A 225     -10.355   8.028  -3.596  1.00 90.40           C  
ATOM   1645  CD2 LEU A 225      -9.464   9.995  -4.840  1.00 90.40           C  
ATOM   1646  N   VAL A 226     -10.894   6.644  -8.944  1.00 91.27           N  
ATOM   1647  CA  VAL A 226     -10.607   5.748 -10.079  1.00 91.27           C  
ATOM   1648  C   VAL A 226     -10.500   6.530 -11.380  1.00 91.27           C  
ATOM   1649  CB  VAL A 226     -11.655   4.619 -10.183  1.00 91.27           C  
ATOM   1650  O   VAL A 226      -9.543   6.317 -12.117  1.00 91.27           O  
ATOM   1651  CG1 VAL A 226     -11.508   3.788 -11.465  1.00 91.27           C  
ATOM   1652  CG2 VAL A 226     -11.556   3.632  -9.010  1.00 91.27           C  
ATOM   1653  N   ALA A 227     -11.413   7.467 -11.642  1.00 93.24           N  
ATOM   1654  CA  ALA A 227     -11.360   8.295 -12.841  1.00 93.24           C  
ATOM   1655  C   ALA A 227     -10.076   9.138 -12.905  1.00 93.24           C  
ATOM   1656  CB  ALA A 227     -12.619   9.167 -12.894  1.00 93.24           C  
ATOM   1657  O   ALA A 227      -9.432   9.174 -13.949  1.00 93.24           O  
ATOM   1658  N   ILE A 228      -9.660   9.761 -11.794  1.00 92.47           N  
ATOM   1659  CA  ILE A 228      -8.423  10.562 -11.742  1.00 92.47           C  
ATOM   1660  C   ILE A 228      -7.185   9.686 -11.949  1.00 92.47           C  
ATOM   1661  CB  ILE A 228      -8.329  11.348 -10.415  1.00 92.47           C  
ATOM   1662  O   ILE A 228      -6.320  10.024 -12.751  1.00 92.47           O  
ATOM   1663  CG1 ILE A 228      -9.439  12.419 -10.375  1.00 92.47           C  
ATOM   1664  CG2 ILE A 228      -6.951  12.015 -10.242  1.00 92.47           C  
ATOM   1665  CD1 ILE A 228      -9.583  13.129  -9.027  1.00 92.47           C  
ATOM   1666  N   VAL A 229      -7.102   8.554 -11.249  1.00 88.32           N  
ATOM   1667  CA  VAL A 229      -5.981   7.615 -11.388  1.00 88.32           C  
ATOM   1668  C   VAL A 229      -5.888   7.082 -12.816  1.00 88.32           C  
ATOM   1669  CB  VAL A 229      -6.144   6.462 -10.387  1.00 88.32           C  
ATOM   1670  O   VAL A 229      -4.798   7.035 -13.384  1.00 88.32           O  
ATOM   1671  CG1 VAL A 229      -5.239   5.274 -10.710  1.00 88.32           C  
ATOM   1672  CG2 VAL A 229      -5.817   6.937  -8.964  1.00 88.32           C  
ATOM   1673  N   TYR A 230      -7.024   6.714 -13.409  1.00 89.59           N  
ATOM   1674  CA  TYR A 230      -7.068   6.242 -14.787  1.00 89.59           C  
ATOM   1675  C   TYR A 230      -6.661   7.348 -15.766  1.00 89.59           C  
ATOM   1676  CB  TYR A 230      -8.459   5.670 -15.087  1.00 89.59           C  
ATOM   1677  O   TYR A 230      -5.919   7.082 -16.703  1.00 89.59           O  
ATOM   1678  CG  TYR A 230      -8.504   4.821 -16.341  1.00 89.59           C  
ATOM   1679  CD1 TYR A 230      -8.578   5.431 -17.604  1.00 89.59           C  
ATOM   1680  CD2 TYR A 230      -8.408   3.419 -16.255  1.00 89.59           C  
ATOM   1681  CE1 TYR A 230      -8.568   4.666 -18.780  1.00 89.59           C  
ATOM   1682  CE2 TYR A 230      -8.401   2.642 -17.431  1.00 89.59           C  
ATOM   1683  OH  TYR A 230      -8.414   2.518 -19.824  1.00 89.59           O  
ATOM   1684  CZ  TYR A 230      -8.475   3.264 -18.694  1.00 89.59           C  
ATOM   1685  N   ALA A 231      -7.054   8.601 -15.513  1.00 90.58           N  
ATOM   1686  CA  ALA A 231      -6.594   9.736 -16.307  1.00 90.58           C  
ATOM   1687  C   ALA A 231      -5.071   9.907 -16.254  1.00 90.58           C  
ATOM   1688  CB  ALA A 231      -7.268  11.018 -15.821  1.00 90.58           C  
ATOM   1689  O   ALA A 231      -4.464  10.195 -17.277  1.00 90.58           O  
ATOM   1690  N   PHE A 232      -4.446   9.718 -15.085  1.00 88.04           N  
ATOM   1691  CA  PHE A 232      -2.986   9.755 -14.975  1.00 88.04           C  
ATOM   1692  C   PHE A 232      -2.333   8.624 -15.760  1.00 88.04           C  
ATOM   1693  CB  PHE A 232      -2.543   9.713 -13.505  1.00 88.04           C  
ATOM   1694  O   PHE A 232      -1.350   8.875 -16.451  1.00 88.04           O  
ATOM   1695  CG  PHE A 232      -2.935  10.898 -12.640  1.00 88.04           C  
ATOM   1696  CD1 PHE A 232      -3.221  12.162 -13.198  1.00 88.04           C  
ATOM   1697  CD2 PHE A 232      -2.957  10.740 -11.242  1.00 88.04           C  
ATOM   1698  CE1 PHE A 232      -3.540  13.247 -12.365  1.00 88.04           C  
ATOM   1699  CE2 PHE A 232      -3.266  11.828 -10.409  1.00 88.04           C  
ATOM   1700  CZ  PHE A 232      -3.563  13.082 -10.971  1.00 88.04           C  
ATOM   1701  N   ALA A 233      -2.882   7.410 -15.699  1.00 82.06           N  
ATOM   1702  CA  ALA A 233      -2.380   6.299 -16.501  1.00 82.06           C  
ATOM   1703  C   ALA A 233      -2.467   6.593 -18.010  1.00 82.06           C  
ATOM   1704  CB  ALA A 233      -3.137   5.024 -16.114  1.00 82.06           C  
ATOM   1705  O   ALA A 233      -1.530   6.289 -18.731  1.00 82.06           O  
ATOM   1706  N   GLU A 234      -3.539   7.237 -18.471  1.00 85.49           N  
ATOM   1707  CA  GLU A 234      -3.721   7.564 -19.891  1.00 85.49           C  
ATOM   1708  C   GLU A 234      -2.942   8.816 -20.335  1.00 85.49           C  
ATOM   1709  CB  GLU A 234      -5.225   7.713 -20.161  1.00 85.49           C  
ATOM   1710  O   GLU A 234      -2.776   9.048 -21.526  1.00 85.49           O  
ATOM   1711  CG  GLU A 234      -5.613   7.544 -21.638  1.00 85.49           C  
ATOM   1712  CD  GLU A 234      -5.380   6.121 -22.183  1.00 85.49           C  
ATOM   1713  OE1 GLU A 234      -5.349   5.968 -23.423  1.00 85.49           O  
ATOM   1714  OE2 GLU A 234      -5.346   5.173 -21.362  1.00 85.49           O  
ATOM   1715  N   ALA A 235      -2.419   9.630 -19.409  1.00 84.88           N  
ATOM   1716  CA  ALA A 235      -1.787  10.910 -19.753  1.00 84.88           C  
ATOM   1717  C   ALA A 235      -0.489  10.782 -20.573  1.00 84.88           C  
ATOM   1718  CB  ALA A 235      -1.581  11.764 -18.497  1.00 84.88           C  
ATOM   1719  O   ALA A 235       0.045  11.797 -21.023  1.00 84.88           O  
ATOM   1720  N   GLU A 236       0.001   9.560 -20.797  1.00 71.41           N  
ATOM   1721  CA  GLU A 236       1.066   9.260 -21.756  1.00 71.41           C  
ATOM   1722  C   GLU A 236       0.687   9.675 -23.189  1.00 71.41           C  
ATOM   1723  CB  GLU A 236       1.381   7.759 -21.677  1.00 71.41           C  
ATOM   1724  O   GLU A 236       1.539  10.183 -23.915  1.00 71.41           O  
ATOM   1725  CG  GLU A 236       2.639   7.381 -22.476  1.00 71.41           C  
ATOM   1726  CD  GLU A 236       2.992   5.887 -22.382  1.00 71.41           C  
ATOM   1727  OE1 GLU A 236       4.082   5.521 -22.869  1.00 71.41           O  
ATOM   1728  OE2 GLU A 236       2.190   5.100 -21.820  1.00 71.41           O  
ATOM   1729  N   SER A 237      -0.595   9.578 -23.576  1.00 72.48           N  
ATOM   1730  CA  SER A 237      -1.084  10.095 -24.867  1.00 72.48           C  
ATOM   1731  C   SER A 237      -1.078  11.631 -24.947  1.00 72.48           C  
ATOM   1732  CB  SER A 237      -2.483   9.546 -25.166  1.00 72.48           C  
ATOM   1733  O   SER A 237      -1.308  12.220 -26.006  1.00 72.48           O  
ATOM   1734  OG  SER A 237      -3.439  10.083 -24.281  1.00 72.48           O  
ATOM   1735  N   GLY A 238      -0.765  12.290 -23.830  1.00 78.67           N  
ATOM   1736  CA  GLY A 238      -0.679  13.728 -23.671  1.00 78.67           C  
ATOM   1737  C   GLY A 238      -1.756  14.249 -22.728  1.00 78.67           C  
ATOM   1738  O   GLY A 238      -2.930  13.901 -22.806  1.00 78.67           O  
ATOM   1739  N   TRP A 239      -1.379  15.196 -21.873  1.00 84.94           N  
ATOM   1740  CA  TRP A 239      -2.298  15.857 -20.938  1.00 84.94           C  
ATOM   1741  C   TRP A 239      -3.475  16.580 -21.617  1.00 84.94           C  
ATOM   1742  CB  TRP A 239      -1.483  16.844 -20.097  1.00 84.94           C  
ATOM   1743  O   TRP A 239      -4.481  16.861 -20.969  1.00 84.94           O  
ATOM   1744  CG  TRP A 239      -0.504  16.192 -19.172  1.00 84.94           C  
ATOM   1745  CD1 TRP A 239       0.780  15.866 -19.455  1.00 84.94           C  
ATOM   1746  CD2 TRP A 239      -0.742  15.731 -17.810  1.00 84.94           C  
ATOM   1747  CE2 TRP A 239       0.456  15.133 -17.318  1.00 84.94           C  
ATOM   1748  CE3 TRP A 239      -1.860  15.749 -16.946  1.00 84.94           C  
ATOM   1749  NE1 TRP A 239       1.345  15.231 -18.366  1.00 84.94           N  
ATOM   1750  CH2 TRP A 239      -0.582  14.625 -15.192  1.00 84.94           C  
ATOM   1751  CZ2 TRP A 239       0.546  14.588 -16.029  1.00 84.94           C  
ATOM   1752  CZ3 TRP A 239      -1.781  15.203 -15.651  1.00 84.94           C  
ATOM   1753  N   GLY A 240      -3.345  16.896 -22.910  1.00 85.71           N  
ATOM   1754  CA  GLY A 240      -4.398  17.499 -23.727  1.00 85.71           C  
ATOM   1755  C   GLY A 240      -5.347  16.498 -24.390  1.00 85.71           C  
ATOM   1756  O   GLY A 240      -6.291  16.936 -25.049  1.00 85.71           O  
ATOM   1757  N   ASP A 241      -5.120  15.188 -24.245  1.00 89.04           N  
ATOM   1758  CA  ASP A 241      -5.999  14.166 -24.811  1.00 89.04           C  
ATOM   1759  C   ASP A 241      -7.434  14.358 -24.273  1.00 89.04           C  
ATOM   1760  CB  ASP A 241      -5.458  12.759 -24.516  1.00 89.04           C  
ATOM   1761  O   ASP A 241      -7.641  14.451 -23.053  1.00 89.04           O  
ATOM   1762  CG  ASP A 241      -6.238  11.639 -25.223  1.00 89.04           C  
ATOM   1763  OD1 ASP A 241      -7.488  11.724 -25.281  1.00 89.04           O  
ATOM   1764  OD2 ASP A 241      -5.593  10.688 -25.704  1.00 89.04           O  
ATOM   1765  N   PRO A 242      -8.455  14.424 -25.152  1.00 92.88           N  
ATOM   1766  CA  PRO A 242      -9.845  14.535 -24.737  1.00 92.88           C  
ATOM   1767  C   PRO A 242     -10.273  13.488 -23.704  1.00 92.88           C  
ATOM   1768  CB  PRO A 242     -10.659  14.375 -26.024  1.00 92.88           C  
ATOM   1769  O   PRO A 242     -11.110  13.798 -22.857  1.00 92.88           O  
ATOM   1770  CG  PRO A 242      -9.715  14.882 -27.111  1.00 92.88           C  
ATOM   1771  CD  PRO A 242      -8.347  14.445 -26.606  1.00 92.88           C  
ATOM   1772  N   LEU A 243      -9.739  12.265 -23.758  1.00 92.58           N  
ATOM   1773  CA  LEU A 243     -10.021  11.211 -22.789  1.00 92.58           C  
ATOM   1774  C   LEU A 243      -9.467  11.571 -21.406  1.00 92.58           C  
ATOM   1775  CB  LEU A 243      -9.450   9.883 -23.320  1.00 92.58           C  
ATOM   1776  O   LEU A 243     -10.222  11.548 -20.432  1.00 92.58           O  
ATOM   1777  CG  LEU A 243      -9.677   8.671 -22.398  1.00 92.58           C  
ATOM   1778  CD1 LEU A 243     -11.163   8.433 -22.100  1.00 92.58           C  
ATOM   1779  CD2 LEU A 243      -9.132   7.408 -23.056  1.00 92.58           C  
ATOM   1780  N   VAL A 244      -8.198  11.981 -21.329  1.00 92.01           N  
ATOM   1781  CA  VAL A 244      -7.534  12.403 -20.083  1.00 92.01           C  
ATOM   1782  C   VAL A 244      -8.286  13.572 -19.453  1.00 92.01           C  
ATOM   1783  CB  VAL A 244      -6.065  12.791 -20.354  1.00 92.01           C  
ATOM   1784  O   VAL A 244      -8.667  13.514 -18.282  1.00 92.01           O  
ATOM   1785  CG1 VAL A 244      -5.361  13.333 -19.101  1.00 92.01           C  
ATOM   1786  CG2 VAL A 244      -5.268  11.586 -20.855  1.00 92.01           C  
ATOM   1787  N   VAL A 245      -8.597  14.605 -20.240  1.00 94.28           N  
ATOM   1788  CA  VAL A 245      -9.336  15.780 -19.757  1.00 94.28           C  
ATOM   1789  C   VAL A 245     -10.736  15.393 -19.278  1.00 94.28           C  
ATOM   1790  CB  VAL A 245      -9.399  16.876 -20.838  1.00 94.28           C  
ATOM   1791  O   VAL A 245     -11.154  15.826 -18.203  1.00 94.28           O  
ATOM   1792  CG1 VAL A 245     -10.229  18.085 -20.377  1.00 94.28           C  
ATOM   1793  CG2 VAL A 245      -7.997  17.388 -21.188  1.00 94.28           C  
ATOM   1794  N   ARG A 246     -11.468  14.550 -20.022  1.00 96.35           N  
ATOM   1795  CA  ARG A 246     -12.804  14.079 -19.614  1.00 96.35           C  
ATOM   1796  C   ARG A 246     -12.756  13.305 -18.306  1.00 96.35           C  
ATOM   1797  CB  ARG A 246     -13.424  13.187 -20.696  1.00 96.35           C  
ATOM   1798  O   ARG A 246     -13.622  13.519 -17.465  1.00 96.35           O  
ATOM   1799  CG  ARG A 246     -13.990  13.994 -21.868  1.00 96.35           C  
ATOM   1800  CD  ARG A 246     -14.321  13.028 -23.010  1.00 96.35           C  
ATOM   1801  NE  ARG A 246     -14.628  13.741 -24.260  1.00 96.35           N  
ATOM   1802  NH1 ARG A 246     -15.312  11.907 -25.458  1.00 96.35           N  
ATOM   1803  NH2 ARG A 246     -15.175  13.894 -26.465  1.00 96.35           N  
ATOM   1804  CZ  ARG A 246     -15.039  13.181 -25.383  1.00 96.35           C  
ATOM   1805  N   LEU A 247     -11.767  12.435 -18.125  1.00 94.17           N  
ATOM   1806  CA  LEU A 247     -11.613  11.641 -16.910  1.00 94.17           C  
ATOM   1807  C   LEU A 247     -11.217  12.499 -15.706  1.00 94.17           C  
ATOM   1808  CB  LEU A 247     -10.568  10.556 -17.160  1.00 94.17           C  
ATOM   1809  O   LEU A 247     -11.792  12.323 -14.634  1.00 94.17           O  
ATOM   1810  CG  LEU A 247     -11.029   9.417 -18.075  1.00 94.17           C  
ATOM   1811  CD1 LEU A 247      -9.781   8.652 -18.484  1.00 94.17           C  
ATOM   1812  CD2 LEU A 247     -11.989   8.469 -17.349  1.00 94.17           C  
ATOM   1813  N   LEU A 248     -10.316  13.473 -15.881  1.00 93.34           N  
ATOM   1814  CA  LEU A 248      -9.976  14.436 -14.828  1.00 93.34           C  
ATOM   1815  C   LEU A 248     -11.193  15.273 -14.427  1.00 93.34           C  
ATOM   1816  CB  LEU A 248      -8.829  15.356 -15.289  1.00 93.34           C  
ATOM   1817  O   LEU A 248     -11.498  15.387 -13.241  1.00 93.34           O  
ATOM   1818  CG  LEU A 248      -7.446  14.687 -15.352  1.00 93.34           C  
ATOM   1819  CD1 LEU A 248      -6.427  15.664 -15.937  1.00 93.34           C  
ATOM   1820  CD2 LEU A 248      -6.949  14.239 -13.974  1.00 93.34           C  
ATOM   1821  N   VAL A 249     -11.923  15.821 -15.404  1.00 95.91           N  
ATOM   1822  CA  VAL A 249     -13.139  16.606 -15.147  1.00 95.91           C  
ATOM   1823  C   VAL A 249     -14.200  15.745 -14.468  1.00 95.91           C  
ATOM   1824  CB  VAL A 249     -13.673  17.245 -16.445  1.00 95.91           C  
ATOM   1825  O   VAL A 249     -14.744  16.155 -13.445  1.00 95.91           O  
ATOM   1826  CG1 VAL A 249     -15.061  17.875 -16.262  1.00 95.91           C  
ATOM   1827  CG2 VAL A 249     -12.732  18.362 -16.918  1.00 95.91           C  
ATOM   1828  N   LEU A 250     -14.471  14.541 -14.979  1.00 96.53           N  
ATOM   1829  CA  LEU A 250     -15.426  13.609 -14.382  1.00 96.53           C  
ATOM   1830  C   LEU A 250     -15.032  13.262 -12.945  1.00 96.53           C  
ATOM   1831  CB  LEU A 250     -15.512  12.344 -15.254  1.00 96.53           C  
ATOM   1832  O   LEU A 250     -15.870  13.332 -12.050  1.00 96.53           O  
ATOM   1833  CG  LEU A 250     -16.460  11.261 -14.709  1.00 96.53           C  
ATOM   1834  CD1 LEU A 250     -17.908  11.753 -14.630  1.00 96.53           C  
ATOM   1835  CD2 LEU A 250     -16.412  10.036 -15.621  1.00 96.53           C  
ATOM   1836  N   GLY A 251     -13.759  12.948 -12.714  1.00 92.92           N  
ATOM   1837  CA  GLY A 251     -13.235  12.626 -11.397  1.00 92.92           C  
ATOM   1838  C   GLY A 251     -13.412  13.770 -10.403  1.00 92.92           C  
ATOM   1839  O   GLY A 251     -13.971  13.572  -9.325  1.00 92.92           O  
ATOM   1840  N   VAL A 252     -13.035  14.993 -10.791  1.00 93.10           N  
ATOM   1841  CA  VAL A 252     -13.242  16.198  -9.972  1.00 93.10           C  
ATOM   1842  C   VAL A 252     -14.728  16.422  -9.693  1.00 93.10           C  
ATOM   1843  CB  VAL A 252     -12.609  17.436 -10.639  1.00 93.10           C  
ATOM   1844  O   VAL A 252     -15.100  16.661  -8.545  1.00 93.10           O  
ATOM   1845  CG1 VAL A 252     -12.986  18.747  -9.932  1.00 93.10           C  
ATOM   1846  CG2 VAL A 252     -11.079  17.335 -10.607  1.00 93.10           C  
ATOM   1847  N   LEU A 253     -15.595  16.302 -10.700  1.00 96.22           N  
ATOM   1848  CA  LEU A 253     -17.040  16.463 -10.525  1.00 96.22           C  
ATOM   1849  C   LEU A 253     -17.627  15.410  -9.579  1.00 96.22           C  
ATOM   1850  CB  LEU A 253     -17.742  16.410 -11.891  1.00 96.22           C  
ATOM   1851  O   LEU A 253     -18.451  15.756  -8.735  1.00 96.22           O  
ATOM   1852  CG  LEU A 253     -17.519  17.643 -12.784  1.00 96.22           C  
ATOM   1853  CD1 LEU A 253     -18.177  17.393 -14.142  1.00 96.22           C  
ATOM   1854  CD2 LEU A 253     -18.117  18.918 -12.186  1.00 96.22           C  
ATOM   1855  N   MET A 254     -17.187  14.154  -9.668  1.00 95.43           N  
ATOM   1856  CA  MET A 254     -17.618  13.088  -8.762  1.00 95.43           C  
ATOM   1857  C   MET A 254     -17.147  13.335  -7.327  1.00 95.43           C  
ATOM   1858  CB  MET A 254     -17.127  11.724  -9.259  1.00 95.43           C  
ATOM   1859  O   MET A 254     -17.938  13.167  -6.402  1.00 95.43           O  
ATOM   1860  CG  MET A 254     -17.904  11.246 -10.488  1.00 95.43           C  
ATOM   1861  SD  MET A 254     -17.499   9.564 -11.030  1.00 95.43           S  
ATOM   1862  CE  MET A 254     -18.354   8.594  -9.763  1.00 95.43           C  
ATOM   1863  N   LEU A 255     -15.916  13.813  -7.123  1.00 89.13           N  
ATOM   1864  CA  LEU A 255     -15.416  14.176  -5.792  1.00 89.13           C  
ATOM   1865  C   LEU A 255     -16.126  15.409  -5.210  1.00 89.13           C  
ATOM   1866  CB  LEU A 255     -13.898  14.407  -5.852  1.00 89.13           C  
ATOM   1867  O   LEU A 255     -16.417  15.452  -4.013  1.00 89.13           O  
ATOM   1868  CG  LEU A 255     -13.053  13.149  -6.125  1.00 89.13           C  
ATOM   1869  CD1 LEU A 255     -11.578  13.542  -6.113  1.00 89.13           C  
ATOM   1870  CD2 LEU A 255     -13.267  12.053  -5.081  1.00 89.13           C  
ATOM   1871  N   VAL A 256     -16.462  16.398  -6.043  1.00 89.48           N  
ATOM   1872  CA  VAL A 256     -17.283  17.547  -5.629  1.00 89.48           C  
ATOM   1873  C   VAL A 256     -18.692  17.082  -5.266  1.00 89.48           C  
ATOM   1874  CB  VAL A 256     -17.308  18.637  -6.719  1.00 89.48           C  
ATOM   1875  O   VAL A 256     -19.202  17.444  -4.206  1.00 89.48           O  
ATOM   1876  CG1 VAL A 256     -18.343  19.735  -6.427  1.00 89.48           C  
ATOM   1877  CG2 VAL A 256     -15.943  19.329  -6.823  1.00 89.48           C  
ATOM   1878  N   ALA A 257     -19.312  16.241  -6.094  1.00 92.38           N  
ATOM   1879  CA  ALA A 257     -20.621  15.662  -5.814  1.00 92.38           C  
ATOM   1880  C   ALA A 257     -20.603  14.830  -4.525  1.00 92.38           C  
ATOM   1881  CB  ALA A 257     -21.069  14.835  -7.022  1.00 92.38           C  
ATOM   1882  O   ALA A 257     -21.502  14.980  -3.703  1.00 92.38           O  
ATOM   1883  N   PHE A 258     -19.556  14.034  -4.299  1.00 88.59           N  
ATOM   1884  CA  PHE A 258     -19.329  13.302  -3.055  1.00 88.59           C  
ATOM   1885  C   PHE A 258     -19.321  14.248  -1.850  1.00 88.59           C  
ATOM   1886  CB  PHE A 258     -18.008  12.530  -3.165  1.00 88.59           C  
ATOM   1887  O   PHE A 258     -20.110  14.068  -0.926  1.00 88.59           O  
ATOM   1888  CG  PHE A 258     -17.523  11.952  -1.859  1.00 88.59           C  
ATOM   1889  CD1 PHE A 258     -16.347  12.436  -1.265  1.00 88.59           C  
ATOM   1890  CD2 PHE A 258     -18.259  10.938  -1.231  1.00 88.59           C  
ATOM   1891  CE1 PHE A 258     -15.896  11.875  -0.061  1.00 88.59           C  
ATOM   1892  CE2 PHE A 258     -17.820  10.389  -0.016  1.00 88.59           C  
ATOM   1893  CZ  PHE A 258     -16.633  10.856   0.569  1.00 88.59           C  
ATOM   1894  N   ALA A 259     -18.524  15.319  -1.894  1.00 85.16           N  
ATOM   1895  CA  ALA A 259     -18.471  16.304  -0.815  1.00 85.16           C  
ATOM   1896  C   ALA A 259     -19.823  17.005  -0.570  1.00 85.16           C  
ATOM   1897  CB  ALA A 259     -17.373  17.320  -1.149  1.00 85.16           C  
ATOM   1898  O   ALA A 259     -20.140  17.368   0.564  1.00 85.16           O  
ATOM   1899  N   LEU A 260     -20.631  17.214  -1.613  1.00 88.02           N  
ATOM   1900  CA  LEU A 260     -21.969  17.801  -1.497  1.00 88.02           C  
ATOM   1901  C   LEU A 260     -23.000  16.815  -0.930  1.00 88.02           C  
ATOM   1902  CB  LEU A 260     -22.421  18.317  -2.872  1.00 88.02           C  
ATOM   1903  O   LEU A 260     -23.855  17.226  -0.145  1.00 88.02           O  
ATOM   1904  CG  LEU A 260     -21.627  19.522  -3.408  1.00 88.02           C  
ATOM   1905  CD1 LEU A 260     -22.066  19.811  -4.843  1.00 88.02           C  
ATOM   1906  CD2 LEU A 260     -21.848  20.782  -2.567  1.00 88.02           C  
ATOM   1907  N   VAL A 261     -22.924  15.539  -1.312  1.00 88.00           N  
ATOM   1908  CA  VAL A 261     -23.790  14.464  -0.806  1.00 88.00           C  
ATOM   1909  C   VAL A 261     -23.498  14.200   0.669  1.00 88.00           C  
ATOM   1910  CB  VAL A 261     -23.638  13.192  -1.666  1.00 88.00           C  
ATOM   1911  O   VAL A 261     -24.423  14.219   1.477  1.00 88.00           O  
ATOM   1912  CG1 VAL A 261     -24.286  11.954  -1.032  1.00 88.00           C  
ATOM   1913  CG2 VAL A 261     -24.319  13.405  -3.026  1.00 88.00           C  
ATOM   1914  N   GLU A 262     -22.225  14.094   1.046  1.00 85.51           N  
ATOM   1915  CA  GLU A 262     -21.776  13.900   2.433  1.00 85.51           C  
ATOM   1916  C   GLU A 262     -22.244  15.016   3.382  1.00 85.51           C  
ATOM   1917  CB  GLU A 262     -20.242  13.832   2.425  1.00 85.51           C  
ATOM   1918  O   GLU A 262     -22.461  14.793   4.569  1.00 85.51           O  
ATOM   1919  CG  GLU A 262     -19.734  12.452   1.981  1.00 85.51           C  
ATOM   1920  CD  GLU A 262     -19.965  11.374   3.041  1.00 85.51           C  
ATOM   1921  OE1 GLU A 262     -20.088  10.183   2.705  1.00 85.51           O  
ATOM   1922  OE2 GLU A 262     -19.914  11.716   4.237  1.00 85.51           O  
ATOM   1923  N   ARG A 263     -22.488  16.229   2.870  1.00 83.79           N  
ATOM   1924  CA  ARG A 263     -23.077  17.322   3.665  1.00 83.79           C  
ATOM   1925  C   ARG A 263     -24.569  17.146   3.961  1.00 83.79           C  
ATOM   1926  CB  ARG A 263     -22.836  18.662   2.963  1.00 83.79           C  
ATOM   1927  O   ARG A 263     -25.093  17.869   4.803  1.00 83.79           O  
ATOM   1928  CG  ARG A 263     -21.376  19.107   3.072  1.00 83.79           C  
ATOM   1929  CD  ARG A 263     -21.165  20.335   2.184  1.00 83.79           C  
ATOM   1930  NE  ARG A 263     -19.766  20.790   2.217  1.00 83.79           N  
ATOM   1931  NH1 ARG A 263     -20.078  22.781   1.119  1.00 83.79           N  
ATOM   1932  NH2 ARG A 263     -18.029  22.190   1.767  1.00 83.79           N  
ATOM   1933  CZ  ARG A 263     -19.300  21.914   1.705  1.00 83.79           C  
ATOM   1934  N   ARG A 264     -25.268  16.266   3.240  1.00 83.29           N  
ATOM   1935  CA  ARG A 264     -26.730  16.086   3.312  1.00 83.29           C  
ATOM   1936  C   ARG A 264     -27.151  14.747   3.919  1.00 83.29           C  
ATOM   1937  CB  ARG A 264     -27.339  16.235   1.909  1.00 83.29           C  
ATOM   1938  O   ARG A 264     -28.281  14.636   4.389  1.00 83.29           O  
ATOM   1939  CG  ARG A 264     -27.135  17.628   1.299  1.00 83.29           C  
ATOM   1940  CD  ARG A 264     -27.806  17.685  -0.078  1.00 83.29           C  
ATOM   1941  NE  ARG A 264     -27.591  18.986  -0.738  1.00 83.29           N  
ATOM   1942  NH1 ARG A 264     -28.919  18.602  -2.572  1.00 83.29           N  
ATOM   1943  NH2 ARG A 264     -27.837  20.543  -2.391  1.00 83.29           N  
ATOM   1944  CZ  ARG A 264     -28.114  19.370  -1.891  1.00 83.29           C  
ATOM   1945  N   VAL A 265     -26.291  13.731   3.874  1.00 80.82           N  
ATOM   1946  CA  VAL A 265     -26.595  12.387   4.388  1.00 80.82           C  
ATOM   1947  C   VAL A 265     -26.567  12.380   5.923  1.00 80.82           C  
ATOM   1948  CB  VAL A 265     -25.652  11.341   3.755  1.00 80.82           C  
ATOM   1949  O   VAL A 265     -25.765  13.068   6.543  1.00 80.82           O  
ATOM   1950  CG1 VAL A 265     -25.867   9.933   4.322  1.00 80.82           C  
ATOM   1951  CG2 VAL A 265     -25.908  11.238   2.245  1.00 80.82           C  
ATOM   1952  N   GLN A 266     -27.470  11.609   6.544  1.00 72.29           N  
ATOM   1953  CA  GLN A 266     -27.595  11.524   8.009  1.00 72.29           C  
ATOM   1954  C   GLN A 266     -26.415  10.802   8.678  1.00 72.29           C  
ATOM   1955  CB  GLN A 266     -28.904  10.809   8.384  1.00 72.29           C  
ATOM   1956  O   GLN A 266     -25.998  11.202   9.760  1.00 72.29           O  
ATOM   1957  CG  GLN A 266     -30.149  11.656   8.087  1.00 72.29           C  
ATOM   1958  CD  GLN A 266     -31.440  11.006   8.582  1.00 72.29           C  
ATOM   1959  NE2 GLN A 266     -32.453  11.789   8.884  1.00 72.29           N  
ATOM   1960  OE1 GLN A 266     -31.587   9.797   8.682  1.00 72.29           O  
ATOM   1961  N   ASP A 267     -25.878   9.768   8.024  1.00 72.66           N  
ATOM   1962  CA  ASP A 267     -24.722   8.988   8.479  1.00 72.66           C  
ATOM   1963  C   ASP A 267     -23.554   9.120   7.467  1.00 72.66           C  
ATOM   1964  CB  ASP A 267     -25.138   7.520   8.708  1.00 72.66           C  
ATOM   1965  O   ASP A 267     -23.231   8.143   6.785  1.00 72.66           O  
ATOM   1966  CG  ASP A 267     -26.053   7.280   9.912  1.00 72.66           C  
ATOM   1967  OD1 ASP A 267     -25.767   7.826  11.001  1.00 72.66           O  
ATOM   1968  OD2 ASP A 267     -26.983   6.451   9.763  1.00 72.66           O  
ATOM   1969  N   PRO A 268     -22.920  10.303   7.344  1.00 73.94           N  
ATOM   1970  CA  PRO A 268     -21.871  10.591   6.352  1.00 73.94           C  
ATOM   1971  C   PRO A 268     -20.635   9.696   6.522  1.00 73.94           C  
ATOM   1972  CB  PRO A 268     -21.523  12.071   6.584  1.00 73.94           C  
ATOM   1973  O   PRO A 268     -20.222   9.467   7.662  1.00 73.94           O  
ATOM   1974  CG  PRO A 268     -21.923  12.353   8.022  1.00 73.94           C  
ATOM   1975  CD  PRO A 268     -23.130  11.455   8.211  1.00 73.94           C  
ATOM   1976  N   LEU A 269     -20.024   9.184   5.444  1.00 72.85           N  
ATOM   1977  CA  LEU A 269     -18.743   8.456   5.507  1.00 72.85           C  
ATOM   1978  C   LEU A 269     -17.616   9.355   6.017  1.00 72.85           C  
ATOM   1979  CB  LEU A 269     -18.329   7.928   4.118  1.00 72.85           C  
ATOM   1980  O   LEU A 269     -16.773   8.902   6.792  1.00 72.85           O  
ATOM   1981  CG  LEU A 269     -19.282   6.892   3.512  1.00 72.85           C  
ATOM   1982  CD1 LEU A 269     -18.992   6.705   2.024  1.00 72.85           C  
ATOM   1983  CD2 LEU A 269     -19.135   5.530   4.203  1.00 72.85           C  
ATOM   1984  N   LEU A 270     -17.620  10.623   5.604  1.00 75.28           N  
ATOM   1985  CA  LEU A 270     -16.696  11.659   6.045  1.00 75.28           C  
ATOM   1986  C   LEU A 270     -17.476  12.699   6.844  1.00 75.28           C  
ATOM   1987  CB  LEU A 270     -16.012  12.306   4.832  1.00 75.28           C  
ATOM   1988  O   LEU A 270     -17.982  13.656   6.255  1.00 75.28           O  
ATOM   1989  CG  LEU A 270     -14.922  11.462   4.163  1.00 75.28           C  
ATOM   1990  CD1 LEU A 270     -14.327  12.273   3.019  1.00 75.28           C  
ATOM   1991  CD2 LEU A 270     -13.773  11.131   5.112  1.00 75.28           C  
ATOM   1992  N   PRO A 271     -17.551  12.571   8.183  1.00 74.92           N  
ATOM   1993  CA  PRO A 271     -18.302  13.508   8.999  1.00 74.92           C  
ATOM   1994  C   PRO A 271     -17.799  14.932   8.724  1.00 74.92           C  
ATOM   1995  CB  PRO A 271     -18.100  13.075  10.454  1.00 74.92           C  
ATOM   1996  O   PRO A 271     -16.639  15.240   9.026  1.00 74.92           O  
ATOM   1997  CG  PRO A 271     -17.648  11.621  10.354  1.00 74.92           C  
ATOM   1998  CD  PRO A 271     -16.930  11.551   9.011  1.00 74.92           C  
ATOM   1999  N   PRO A 272     -18.622  15.822   8.142  1.00 75.81           N  
ATOM   2000  CA  PRO A 272     -18.135  17.105   7.652  1.00 75.81           C  
ATOM   2001  C   PRO A 272     -17.596  17.972   8.792  1.00 75.81           C  
ATOM   2002  CB  PRO A 272     -19.309  17.736   6.894  1.00 75.81           C  
ATOM   2003  O   PRO A 272     -16.637  18.707   8.590  1.00 75.81           O  
ATOM   2004  CG  PRO A 272     -20.544  16.980   7.384  1.00 75.81           C  
ATOM   2005  CD  PRO A 272     -20.007  15.606   7.757  1.00 75.81           C  
ATOM   2006  N   GLY A 273     -18.121  17.822  10.013  1.00 72.89           N  
ATOM   2007  CA  GLY A 273     -17.579  18.474  11.210  1.00 72.89           C  
ATOM   2008  C   GLY A 273     -16.172  18.000  11.605  1.00 72.89           C  
ATOM   2009  O   GLY A 273     -15.414  18.766  12.202  1.00 72.89           O  
ATOM   2010  N   VAL A 274     -15.790  16.770  11.243  1.00 72.62           N  
ATOM   2011  CA  VAL A 274     -14.441  16.233  11.467  1.00 72.62           C  
ATOM   2012  C   VAL A 274     -13.466  16.782  10.430  1.00 72.62           C  
ATOM   2013  CB  VAL A 274     -14.440  14.687  11.509  1.00 72.62           C  
ATOM   2014  O   VAL A 274     -12.388  17.246  10.797  1.00 72.62           O  
ATOM   2015  CG1 VAL A 274     -13.031  14.104  11.673  1.00 72.62           C  
ATOM   2016  CG2 VAL A 274     -15.282  14.143  12.673  1.00 72.62           C  
ATOM   2017  N   VAL A 275     -13.856  16.786   9.153  1.00 76.04           N  
ATOM   2018  CA  VAL A 275     -12.981  17.200   8.042  1.00 76.04           C  
ATOM   2019  C   VAL A 275     -12.870  18.722   7.913  1.00 76.04           C  
ATOM   2020  CB  VAL A 275     -13.436  16.554   6.717  1.00 76.04           C  
ATOM   2021  O   VAL A 275     -11.793  19.236   7.624  1.00 76.04           O  
ATOM   2022  CG1 VAL A 275     -12.423  16.809   5.594  1.00 76.04           C  
ATOM   2023  CG2 VAL A 275     -13.594  15.032   6.854  1.00 76.04           C  
ATOM   2024  N   ALA A 276     -13.949  19.465   8.174  1.00 78.74           N  
ATOM   2025  CA  ALA A 276     -13.960  20.927   8.069  1.00 78.74           C  
ATOM   2026  C   ALA A 276     -13.188  21.624   9.200  1.00 78.74           C  
ATOM   2027  CB  ALA A 276     -15.412  21.417   8.018  1.00 78.74           C  
ATOM   2028  O   ALA A 276     -12.867  22.809   9.096  1.00 78.74           O  
ATOM   2029  N   HIS A 277     -12.876  20.916  10.288  1.00 82.81           N  
ATOM   2030  CA  HIS A 277     -12.087  21.486  11.369  1.00 82.81           C  
ATOM   2031  C   HIS A 277     -10.646  21.718  10.904  1.00 82.81           C  
ATOM   2032  CB  HIS A 277     -12.158  20.572  12.590  1.00 82.81           C  
ATOM   2033  O   HIS A 277      -9.911  20.764  10.660  1.00 82.81           O  
ATOM   2034  CG  HIS A 277     -11.467  21.169  13.789  1.00 82.81           C  
ATOM   2035  CD2 HIS A 277     -12.047  21.976  14.729  1.00 82.81           C  
ATOM   2036  ND1 HIS A 277     -10.132  21.054  14.119  1.00 82.81           N  
ATOM   2037  CE1 HIS A 277      -9.918  21.775  15.234  1.00 82.81           C  
ATOM   2038  NE2 HIS A 277     -11.059  22.346  15.639  1.00 82.81           N  
ATOM   2039  N   ARG A 278     -10.227  22.988  10.839  1.00 84.40           N  
ATOM   2040  CA  ARG A 278      -8.953  23.435  10.243  1.00 84.40           C  
ATOM   2041  C   ARG A 278      -7.740  22.589  10.644  1.00 84.40           C  
ATOM   2042  CB  ARG A 278      -8.743  24.914  10.601  1.00 84.40           C  
ATOM   2043  O   ARG A 278      -6.999  22.154   9.769  1.00 84.40           O  
ATOM   2044  CG  ARG A 278      -7.515  25.520   9.908  1.00 84.40           C  
ATOM   2045  CD  ARG A 278      -7.325  26.973  10.352  1.00 84.40           C  
ATOM   2046  NE  ARG A 278      -6.055  27.528   9.852  1.00 84.40           N  
ATOM   2047  NH1 ARG A 278      -6.785  28.306   7.811  1.00 84.40           N  
ATOM   2048  NH2 ARG A 278      -4.696  28.680   8.458  1.00 84.40           N  
ATOM   2049  CZ  ARG A 278      -5.857  28.167   8.715  1.00 84.40           C  
ATOM   2050  N   VAL A 279      -7.566  22.324  11.942  1.00 83.23           N  
ATOM   2051  CA  VAL A 279      -6.430  21.527  12.441  1.00 83.23           C  
ATOM   2052  C   VAL A 279      -6.520  20.073  11.977  1.00 83.23           C  
ATOM   2053  CB  VAL A 279      -6.311  21.604  13.978  1.00 83.23           C  
ATOM   2054  O   VAL A 279      -5.523  19.528  11.525  1.00 83.23           O  
ATOM   2055  CG1 VAL A 279      -5.133  20.784  14.515  1.00 83.23           C  
ATOM   2056  CG2 VAL A 279      -6.133  23.058  14.438  1.00 83.23           C  
ATOM   2057  N   ARG A 280      -7.715  19.465  12.006  1.00 84.88           N  
ATOM   2058  CA  ARG A 280      -7.915  18.056  11.626  1.00 84.88           C  
ATOM   2059  C   ARG A 280      -7.762  17.870  10.119  1.00 84.88           C  
ATOM   2060  CB  ARG A 280      -9.281  17.535  12.107  1.00 84.88           C  
ATOM   2061  O   ARG A 280      -7.035  16.982   9.692  1.00 84.88           O  
ATOM   2062  CG  ARG A 280      -9.323  17.311  13.627  1.00 84.88           C  
ATOM   2063  CD  ARG A 280     -10.661  16.725  14.111  1.00 84.88           C  
ATOM   2064  NE  ARG A 280     -11.693  17.759  14.357  1.00 84.88           N  
ATOM   2065  NH1 ARG A 280     -13.481  16.367  14.778  1.00 84.88           N  
ATOM   2066  NH2 ARG A 280     -13.760  18.562  14.892  1.00 84.88           N  
ATOM   2067  CZ  ARG A 280     -12.964  17.557  14.671  1.00 84.88           C  
ATOM   2068  N   GLY A 281      -8.360  18.762   9.327  1.00 84.86           N  
ATOM   2069  CA  GLY A 281      -8.151  18.817   7.881  1.00 84.86           C  
ATOM   2070  C   GLY A 281      -6.673  18.996   7.520  1.00 84.86           C  
ATOM   2071  O   GLY A 281      -6.164  18.287   6.656  1.00 84.86           O  
ATOM   2072  N   GLY A 282      -5.959  19.868   8.244  1.00 87.74           N  
ATOM   2073  CA  GLY A 282      -4.507  20.008   8.133  1.00 87.74           C  
ATOM   2074  C   GLY A 282      -3.767  18.699   8.407  1.00 87.74           C  
ATOM   2075  O   GLY A 282      -2.945  18.287   7.594  1.00 87.74           O  
ATOM   2076  N   SER A 283      -4.097  18.003   9.495  1.00 88.67           N  
ATOM   2077  CA  SER A 283      -3.494  16.708   9.821  1.00 88.67           C  
ATOM   2078  C   SER A 283      -3.790  15.636   8.768  1.00 88.67           C  
ATOM   2079  CB  SER A 283      -3.950  16.226  11.196  1.00 88.67           C  
ATOM   2080  O   SER A 283      -2.896  14.865   8.435  1.00 88.67           O  
ATOM   2081  OG  SER A 283      -3.675  17.212  12.169  1.00 88.67           O  
ATOM   2082  N   PHE A 284      -4.990  15.599   8.181  1.00 88.36           N  
ATOM   2083  CA  PHE A 284      -5.303  14.657   7.098  1.00 88.36           C  
ATOM   2084  C   PHE A 284      -4.449  14.904   5.850  1.00 88.36           C  
ATOM   2085  CB  PHE A 284      -6.802  14.705   6.758  1.00 88.36           C  
ATOM   2086  O   PHE A 284      -3.922  13.950   5.279  1.00 88.36           O  
ATOM   2087  CG  PHE A 284      -7.758  14.377   7.894  1.00 88.36           C  
ATOM   2088  CD1 PHE A 284      -7.423  13.422   8.874  1.00 88.36           C  
ATOM   2089  CD2 PHE A 284      -9.011  15.018   7.960  1.00 88.36           C  
ATOM   2090  CE1 PHE A 284      -8.315  13.137   9.922  1.00 88.36           C  
ATOM   2091  CE2 PHE A 284      -9.903  14.727   9.009  1.00 88.36           C  
ATOM   2092  CZ  PHE A 284      -9.552  13.790   9.992  1.00 88.36           C  
ATOM   2093  N   LEU A 285      -4.240  16.169   5.468  1.00 91.42           N  
ATOM   2094  CA  LEU A 285      -3.339  16.529   4.365  1.00 91.42           C  
ATOM   2095  C   LEU A 285      -1.892  16.138   4.674  1.00 91.42           C  
ATOM   2096  CB  LEU A 285      -3.429  18.041   4.095  1.00 91.42           C  
ATOM   2097  O   LEU A 285      -1.212  15.555   3.835  1.00 91.42           O  
ATOM   2098  CG  LEU A 285      -4.780  18.497   3.522  1.00 91.42           C  
ATOM   2099  CD1 LEU A 285      -4.843  20.024   3.518  1.00 91.42           C  
ATOM   2100  CD2 LEU A 285      -4.990  17.997   2.093  1.00 91.42           C  
ATOM   2101  N   VAL A 286      -1.448  16.412   5.900  1.00 93.14           N  
ATOM   2102  CA  VAL A 286      -0.114  16.065   6.396  1.00 93.14           C  
ATOM   2103  C   VAL A 286       0.114  14.559   6.413  1.00 93.14           C  
ATOM   2104  CB  VAL A 286       0.081  16.707   7.780  1.00 93.14           C  
ATOM   2105  O   VAL A 286       1.230  14.120   6.189  1.00 93.14           O  
ATOM   2106  CG1 VAL A 286       1.265  16.196   8.592  1.00 93.14           C  
ATOM   2107  CG2 VAL A 286       0.305  18.210   7.595  1.00 93.14           C  
ATOM   2108  N   VAL A 287      -0.914  13.746   6.635  1.00 90.58           N  
ATOM   2109  CA  VAL A 287      -0.760  12.291   6.597  1.00 90.58           C  
ATOM   2110  C   VAL A 287      -0.843  11.730   5.171  1.00 90.58           C  
ATOM   2111  CB  VAL A 287      -1.748  11.628   7.567  1.00 90.58           C  
ATOM   2112  O   VAL A 287      -0.111  10.795   4.852  1.00 90.58           O  
ATOM   2113  CG1 VAL A 287      -1.661  10.118   7.409  1.00 90.58           C  
ATOM   2114  CG2 VAL A 287      -1.422  11.966   9.026  1.00 90.58           C  
ATOM   2115  N   GLY A 288      -1.704  12.286   4.316  1.00 91.84           N  
ATOM   2116  CA  GLY A 288      -1.927  11.776   2.961  1.00 91.84           C  
ATOM   2117  C   GLY A 288      -0.875  12.209   1.939  1.00 91.84           C  
ATOM   2118  O   GLY A 288      -0.346  11.374   1.214  1.00 91.84           O  
ATOM   2119  N   LEU A 289      -0.530  13.499   1.882  1.00 94.80           N  
ATOM   2120  CA  LEU A 289       0.354  14.033   0.836  1.00 94.80           C  
ATOM   2121  C   LEU A 289       1.770  13.432   0.845  1.00 94.80           C  
ATOM   2122  CB  LEU A 289       0.416  15.567   0.912  1.00 94.80           C  
ATOM   2123  O   LEU A 289       2.266  13.109  -0.231  1.00 94.80           O  
ATOM   2124  CG  LEU A 289      -0.879  16.305   0.545  1.00 94.80           C  
ATOM   2125  CD1 LEU A 289      -0.684  17.805   0.779  1.00 94.80           C  
ATOM   2126  CD2 LEU A 289      -1.267  16.093  -0.920  1.00 94.80           C  
ATOM   2127  N   PRO A 290       2.429  13.191   1.995  1.00 94.76           N  
ATOM   2128  CA  PRO A 290       3.744  12.549   2.001  1.00 94.76           C  
ATOM   2129  C   PRO A 290       3.735  11.116   1.467  1.00 94.76           C  
ATOM   2130  CB  PRO A 290       4.216  12.574   3.453  1.00 94.76           C  
ATOM   2131  O   PRO A 290       4.778  10.638   1.023  1.00 94.76           O  
ATOM   2132  CG  PRO A 290       3.458  13.757   4.024  1.00 94.76           C  
ATOM   2133  CD  PRO A 290       2.105  13.643   3.335  1.00 94.76           C  
ATOM   2134  N   GLN A 291       2.579  10.436   1.466  1.00 92.71           N  
ATOM   2135  CA  GLN A 291       2.468   9.106   0.861  1.00 92.71           C  
ATOM   2136  C   GLN A 291       2.657   9.143  -0.650  1.00 92.71           C  
ATOM   2137  CB  GLN A 291       1.136   8.424   1.198  1.00 92.71           C  
ATOM   2138  O   GLN A 291       3.094   8.140  -1.208  1.00 92.71           O  
ATOM   2139  CG  GLN A 291       0.950   8.204   2.700  1.00 92.71           C  
ATOM   2140  CD  GLN A 291       2.048   7.370   3.335  1.00 92.71           C  
ATOM   2141  NE2 GLN A 291       2.387   7.627   4.577  1.00 92.71           N  
ATOM   2142  OE1 GLN A 291       2.624   6.477   2.745  1.00 92.71           O  
ATOM   2143  N   ILE A 292       2.433  10.298  -1.294  1.00 92.21           N  
ATOM   2144  CA  ILE A 292       2.756  10.472  -2.710  1.00 92.21           C  
ATOM   2145  C   ILE A 292       4.242  10.203  -2.940  1.00 92.21           C  
ATOM   2146  CB  ILE A 292       2.326  11.866  -3.238  1.00 92.21           C  
ATOM   2147  O   ILE A 292       4.609   9.362  -3.757  1.00 92.21           O  
ATOM   2148  CG1 ILE A 292       0.784  11.984  -3.253  1.00 92.21           C  
ATOM   2149  CG2 ILE A 292       2.954  12.177  -4.613  1.00 92.21           C  
ATOM   2150  CD1 ILE A 292       0.250  13.408  -3.458  1.00 92.21           C  
ATOM   2151  N   GLY A 293       5.093  10.872  -2.159  1.00 91.89           N  
ATOM   2152  CA  GLY A 293       6.538  10.704  -2.244  1.00 91.89           C  
ATOM   2153  C   GLY A 293       7.008   9.335  -1.765  1.00 91.89           C  
ATOM   2154  O   GLY A 293       7.862   8.742  -2.412  1.00 91.89           O  
ATOM   2155  N   LEU A 294       6.446   8.807  -0.671  1.00 91.58           N  
ATOM   2156  CA  LEU A 294       6.893   7.531  -0.103  1.00 91.58           C  
ATOM   2157  C   LEU A 294       6.589   6.340  -1.020  1.00 91.58           C  
ATOM   2158  CB  LEU A 294       6.263   7.330   1.286  1.00 91.58           C  
ATOM   2159  O   LEU A 294       7.453   5.493  -1.229  1.00 91.58           O  
ATOM   2160  CG  LEU A 294       6.817   6.101   2.038  1.00 91.58           C  
ATOM   2161  CD1 LEU A 294       8.296   6.264   2.398  1.00 91.58           C  
ATOM   2162  CD2 LEU A 294       6.035   5.894   3.333  1.00 91.58           C  
ATOM   2163  N   PHE A 295       5.380   6.268  -1.579  1.00 87.10           N  
ATOM   2164  CA  PHE A 295       5.031   5.177  -2.486  1.00 87.10           C  
ATOM   2165  C   PHE A 295       5.735   5.316  -3.840  1.00 87.10           C  
ATOM   2166  CB  PHE A 295       3.518   5.097  -2.666  1.00 87.10           C  
ATOM   2167  O   PHE A 295       6.204   4.317  -4.382  1.00 87.10           O  
ATOM   2168  CG  PHE A 295       2.769   4.310  -1.613  1.00 87.10           C  
ATOM   2169  CD1 PHE A 295       2.134   3.108  -1.981  1.00 87.10           C  
ATOM   2170  CD2 PHE A 295       2.720   4.742  -0.276  1.00 87.10           C  
ATOM   2171  CE1 PHE A 295       1.475   2.332  -1.014  1.00 87.10           C  
ATOM   2172  CE2 PHE A 295       2.040   3.973   0.684  1.00 87.10           C  
ATOM   2173  CZ  PHE A 295       1.414   2.771   0.317  1.00 87.10           C  
ATOM   2174  N   GLY A 296       5.875   6.543  -4.357  1.00 88.05           N  
ATOM   2175  CA  GLY A 296       6.696   6.793  -5.543  1.00 88.05           C  
ATOM   2176  C   GLY A 296       8.147   6.367  -5.333  1.00 88.05           C  
ATOM   2177  O   GLY A 296       8.713   5.675  -6.172  1.00 88.05           O  
ATOM   2178  N   LEU A 297       8.728   6.701  -4.176  1.00 91.04           N  
ATOM   2179  CA  LEU A 297      10.074   6.280  -3.795  1.00 91.04           C  
ATOM   2180  C   LEU A 297      10.220   4.759  -3.816  1.00 91.04           C  
ATOM   2181  CB  LEU A 297      10.404   6.829  -2.396  1.00 91.04           C  
ATOM   2182  O   LEU A 297      11.205   4.270  -4.357  1.00 91.04           O  
ATOM   2183  CG  LEU A 297      11.773   6.383  -1.855  1.00 91.04           C  
ATOM   2184  CD1 LEU A 297      12.903   7.033  -2.643  1.00 91.04           C  
ATOM   2185  CD2 LEU A 297      11.886   6.777  -0.385  1.00 91.04           C  
ATOM   2186  N   PHE A 298       9.268   4.014  -3.244  1.00 89.39           N  
ATOM   2187  CA  PHE A 298       9.314   2.551  -3.274  1.00 89.39           C  
ATOM   2188  C   PHE A 298       9.379   2.017  -4.702  1.00 89.39           C  
ATOM   2189  CB  PHE A 298       8.116   1.940  -2.535  1.00 89.39           C  
ATOM   2190  O   PHE A 298      10.218   1.162  -4.981  1.00 89.39           O  
ATOM   2191  CG  PHE A 298       8.395   1.666  -1.075  1.00 89.39           C  
ATOM   2192  CD1 PHE A 298       9.341   0.684  -0.726  1.00 89.39           C  
ATOM   2193  CD2 PHE A 298       7.724   2.381  -0.067  1.00 89.39           C  
ATOM   2194  CE1 PHE A 298       9.627   0.431   0.625  1.00 89.39           C  
ATOM   2195  CE2 PHE A 298       8.000   2.117   1.286  1.00 89.39           C  
ATOM   2196  CZ  PHE A 298       8.951   1.141   1.632  1.00 89.39           C  
ATOM   2197  N   LEU A 299       8.553   2.549  -5.604  1.00 89.68           N  
ATOM   2198  CA  LEU A 299       8.570   2.150  -7.006  1.00 89.68           C  
ATOM   2199  C   LEU A 299       9.916   2.500  -7.658  1.00 89.68           C  
ATOM   2200  CB  LEU A 299       7.348   2.758  -7.718  1.00 89.68           C  
ATOM   2201  O   LEU A 299      10.651   1.600  -8.059  1.00 89.68           O  
ATOM   2202  CG  LEU A 299       7.221   2.288  -9.184  1.00 89.68           C  
ATOM   2203  CD1 LEU A 299       5.843   1.702  -9.473  1.00 89.68           C  
ATOM   2204  CD2 LEU A 299       7.441   3.442 -10.156  1.00 89.68           C  
ATOM   2205  N   PHE A 300      10.292   3.779  -7.714  1.00 89.79           N  
ATOM   2206  CA  PHE A 300      11.491   4.204  -8.448  1.00 89.79           C  
ATOM   2207  C   PHE A 300      12.775   3.623  -7.881  1.00 89.79           C  
ATOM   2208  CB  PHE A 300      11.609   5.728  -8.458  1.00 89.79           C  
ATOM   2209  O   PHE A 300      13.634   3.190  -8.642  1.00 89.79           O  
ATOM   2210  CG  PHE A 300      10.408   6.416  -9.048  1.00 89.79           C  
ATOM   2211  CD1 PHE A 300       9.922   6.024 -10.308  1.00 89.79           C  
ATOM   2212  CD2 PHE A 300       9.756   7.421  -8.320  1.00 89.79           C  
ATOM   2213  CE1 PHE A 300       8.761   6.611 -10.826  1.00 89.79           C  
ATOM   2214  CE2 PHE A 300       8.585   7.995  -8.826  1.00 89.79           C  
ATOM   2215  CZ  PHE A 300       8.088   7.581 -10.072  1.00 89.79           C  
ATOM   2216  N   LEU A 301      12.906   3.570  -6.555  1.00 90.57           N  
ATOM   2217  CA  LEU A 301      14.115   3.049  -5.940  1.00 90.57           C  
ATOM   2218  C   LEU A 301      14.242   1.538  -6.154  1.00 90.57           C  
ATOM   2219  CB  LEU A 301      14.156   3.461  -4.462  1.00 90.57           C  
ATOM   2220  O   LEU A 301      15.351   1.061  -6.358  1.00 90.57           O  
ATOM   2221  CG  LEU A 301      15.513   3.206  -3.793  1.00 90.57           C  
ATOM   2222  CD1 LEU A 301      16.608   4.037  -4.459  1.00 90.57           C  
ATOM   2223  CD2 LEU A 301      15.461   3.611  -2.319  1.00 90.57           C  
ATOM   2224  N   THR A 302      13.133   0.792  -6.188  1.00 92.17           N  
ATOM   2225  CA  THR A 302      13.174  -0.638  -6.537  1.00 92.17           C  
ATOM   2226  C   THR A 302      13.661  -0.842  -7.970  1.00 92.17           C  
ATOM   2227  CB  THR A 302      11.805  -1.307  -6.354  1.00 92.17           C  
ATOM   2228  O   THR A 302      14.551  -1.659  -8.198  1.00 92.17           O  
ATOM   2229  CG2 THR A 302      11.849  -2.798  -6.673  1.00 92.17           C  
ATOM   2230  OG1 THR A 302      11.407  -1.193  -5.009  1.00 92.17           O  
ATOM   2231  N   TYR A 303      13.129  -0.079  -8.928  1.00 91.66           N  
ATOM   2232  CA  TYR A 303      13.561  -0.166 -10.326  1.00 91.66           C  
ATOM   2233  C   TYR A 303      14.991   0.320 -10.541  1.00 91.66           C  
ATOM   2234  CB  TYR A 303      12.609   0.624 -11.223  1.00 91.66           C  
ATOM   2235  O   TYR A 303      15.711  -0.259 -11.344  1.00 91.66           O  
ATOM   2236  CG  TYR A 303      11.412  -0.193 -11.633  1.00 91.66           C  
ATOM   2237  CD1 TYR A 303      11.494  -1.010 -12.775  1.00 91.66           C  
ATOM   2238  CD2 TYR A 303      10.249  -0.197 -10.844  1.00 91.66           C  
ATOM   2239  CE1 TYR A 303      10.414  -1.837 -13.117  1.00 91.66           C  
ATOM   2240  CE2 TYR A 303       9.175  -1.035 -11.170  1.00 91.66           C  
ATOM   2241  OH  TYR A 303       8.213  -2.647 -12.626  1.00 91.66           O  
ATOM   2242  CZ  TYR A 303       9.262  -1.860 -12.304  1.00 91.66           C  
ATOM   2243  N   TYR A 304      15.420   1.349  -9.817  1.00 90.46           N  
ATOM   2244  CA  TYR A 304      16.798   1.819  -9.858  1.00 90.46           C  
ATOM   2245  C   TYR A 304      17.762   0.757  -9.313  1.00 90.46           C  
ATOM   2246  CB  TYR A 304      16.889   3.128  -9.073  1.00 90.46           C  
ATOM   2247  O   TYR A 304      18.735   0.401  -9.969  1.00 90.46           O  
ATOM   2248  CG  TYR A 304      18.256   3.760  -9.154  1.00 90.46           C  
ATOM   2249  CD1 TYR A 304      19.203   3.541  -8.134  1.00 90.46           C  
ATOM   2250  CD2 TYR A 304      18.584   4.543 -10.275  1.00 90.46           C  
ATOM   2251  CE1 TYR A 304      20.484   4.116  -8.238  1.00 90.46           C  
ATOM   2252  CE2 TYR A 304      19.860   5.119 -10.376  1.00 90.46           C  
ATOM   2253  OH  TYR A 304      22.026   5.474  -9.486  1.00 90.46           O  
ATOM   2254  CZ  TYR A 304      20.811   4.897  -9.366  1.00 90.46           C  
ATOM   2255  N   LEU A 305      17.464   0.191  -8.141  1.00 91.18           N  
ATOM   2256  CA  LEU A 305      18.303  -0.833  -7.521  1.00 91.18           C  
ATOM   2257  C   LEU A 305      18.395  -2.097  -8.385  1.00 91.18           C  
ATOM   2258  CB  LEU A 305      17.764  -1.151  -6.115  1.00 91.18           C  
ATOM   2259  O   LEU A 305      19.497  -2.569  -8.633  1.00 91.18           O  
ATOM   2260  CG  LEU A 305      18.023  -0.047  -5.071  1.00 91.18           C  
ATOM   2261  CD1 LEU A 305      17.325  -0.392  -3.755  1.00 91.18           C  
ATOM   2262  CD2 LEU A 305      19.514   0.135  -4.800  1.00 91.18           C  
ATOM   2263  N   GLN A 306      17.270  -2.635  -8.861  1.00 92.80           N  
ATOM   2264  CA  GLN A 306      17.272  -3.901  -9.607  1.00 92.80           C  
ATOM   2265  C   GLN A 306      17.590  -3.741 -11.095  1.00 92.80           C  
ATOM   2266  CB  GLN A 306      15.920  -4.612  -9.461  1.00 92.80           C  
ATOM   2267  O   GLN A 306      18.172  -4.641 -11.683  1.00 92.80           O  
ATOM   2268  CG  GLN A 306      15.632  -5.051  -8.020  1.00 92.80           C  
ATOM   2269  CD  GLN A 306      14.357  -5.878  -7.900  1.00 92.80           C  
ATOM   2270  NE2 GLN A 306      13.640  -5.754  -6.806  1.00 92.80           N  
ATOM   2271  OE1 GLN A 306      13.966  -6.640  -8.771  1.00 92.80           O  
ATOM   2272  N   GLY A 307      17.159  -2.643 -11.719  1.00 87.27           N  
ATOM   2273  CA  GLY A 307      17.259  -2.448 -13.167  1.00 87.27           C  
ATOM   2274  C   GLY A 307      18.447  -1.605 -13.623  1.00 87.27           C  
ATOM   2275  O   GLY A 307      18.801  -1.688 -14.792  1.00 87.27           O  
ATOM   2276  N   ILE A 308      19.034  -0.787 -12.739  1.00 86.32           N  
ATOM   2277  CA  ILE A 308      20.197   0.062 -13.058  1.00 86.32           C  
ATOM   2278  C   ILE A 308      21.441  -0.411 -12.305  1.00 86.32           C  
ATOM   2279  CB  ILE A 308      19.905   1.561 -12.786  1.00 86.32           C  
ATOM   2280  O   ILE A 308      22.510  -0.496 -12.893  1.00 86.32           O  
ATOM   2281  CG1 ILE A 308      18.574   2.057 -13.401  1.00 86.32           C  
ATOM   2282  CG2 ILE A 308      21.073   2.448 -13.247  1.00 86.32           C  
ATOM   2283  CD1 ILE A 308      18.501   2.026 -14.932  1.00 86.32           C  
ATOM   2284  N   LEU A 309      21.315  -0.742 -11.013  1.00 87.21           N  
ATOM   2285  CA  LEU A 309      22.446  -1.232 -10.210  1.00 87.21           C  
ATOM   2286  C   LEU A 309      22.591  -2.762 -10.187  1.00 87.21           C  
ATOM   2287  CB  LEU A 309      22.378  -0.686  -8.774  1.00 87.21           C  
ATOM   2288  O   LEU A 309      23.471  -3.264  -9.488  1.00 87.21           O  
ATOM   2289  CG  LEU A 309      22.332   0.837  -8.611  1.00 87.21           C  
ATOM   2290  CD1 LEU A 309      22.464   1.124  -7.111  1.00 87.21           C  
ATOM   2291  CD2 LEU A 309      23.469   1.554  -9.339  1.00 87.21           C  
ATOM   2292  N   ASP A 310      21.721  -3.499 -10.883  1.00 88.44           N  
ATOM   2293  CA  ASP A 310      21.703  -4.970 -10.927  1.00 88.44           C  
ATOM   2294  C   ASP A 310      21.641  -5.653  -9.544  1.00 88.44           C  
ATOM   2295  CB  ASP A 310      22.847  -5.493 -11.812  1.00 88.44           C  
ATOM   2296  O   ASP A 310      22.157  -6.755  -9.332  1.00 88.44           O  
ATOM   2297  CG  ASP A 310      22.718  -5.062 -13.274  1.00 88.44           C  
ATOM   2298  OD1 ASP A 310      21.579  -5.118 -13.792  1.00 88.44           O  
ATOM   2299  OD2 ASP A 310      23.771  -4.763 -13.878  1.00 88.44           O  
ATOM   2300  N   TYR A 311      21.001  -5.014  -8.558  1.00 90.97           N  
ATOM   2301  CA  TYR A 311      20.800  -5.632  -7.249  1.00 90.97           C  
ATOM   2302  C   TYR A 311      19.813  -6.793  -7.356  1.00 90.97           C  
ATOM   2303  CB  TYR A 311      20.322  -4.626  -6.188  1.00 90.97           C  
ATOM   2304  O   TYR A 311      18.766  -6.697  -7.997  1.00 90.97           O  
ATOM   2305  CG  TYR A 311      21.382  -3.733  -5.562  1.00 90.97           C  
ATOM   2306  CD1 TYR A 311      22.590  -3.431  -6.223  1.00 90.97           C  
ATOM   2307  CD2 TYR A 311      21.161  -3.229  -4.265  1.00 90.97           C  
ATOM   2308  CE1 TYR A 311      23.570  -2.639  -5.599  1.00 90.97           C  
ATOM   2309  CE2 TYR A 311      22.141  -2.443  -3.629  1.00 90.97           C  
ATOM   2310  OH  TYR A 311      24.297  -1.397  -3.676  1.00 90.97           O  
ATOM   2311  CZ  TYR A 311      23.350  -2.149  -4.298  1.00 90.97           C  
ATOM   2312  N   SER A 312      20.090  -7.873  -6.625  1.00 93.25           N  
ATOM   2313  CA  SER A 312      19.126  -8.960  -6.478  1.00 93.25           C  
ATOM   2314  C   SER A 312      17.876  -8.496  -5.702  1.00 93.25           C  
ATOM   2315  CB  SER A 312      19.790 -10.190  -5.848  1.00 93.25           C  
ATOM   2316  O   SER A 312      17.942  -7.520  -4.935  1.00 93.25           O  
ATOM   2317  OG  SER A 312      19.731 -10.176  -4.434  1.00 93.25           O  
ATOM   2318  N   PRO A 313      16.720  -9.173  -5.840  1.00 91.89           N  
ATOM   2319  CA  PRO A 313      15.532  -8.853  -5.052  1.00 91.89           C  
ATOM   2320  C   PRO A 313      15.784  -8.909  -3.537  1.00 91.89           C  
ATOM   2321  CB  PRO A 313      14.467  -9.858  -5.500  1.00 91.89           C  
ATOM   2322  O   PRO A 313      15.310  -8.035  -2.806  1.00 91.89           O  
ATOM   2323  CG  PRO A 313      14.886 -10.214  -6.923  1.00 91.89           C  
ATOM   2324  CD  PRO A 313      16.411 -10.185  -6.842  1.00 91.89           C  
ATOM   2325  N   VAL A 314      16.572  -9.877  -3.045  1.00 93.65           N  
ATOM   2326  CA  VAL A 314      16.959  -9.949  -1.623  1.00 93.65           C  
ATOM   2327  C   VAL A 314      17.799  -8.744  -1.224  1.00 93.65           C  
ATOM   2328  CB  VAL A 314      17.723 -11.248  -1.307  1.00 93.65           C  
ATOM   2329  O   VAL A 314      17.503  -8.099  -0.213  1.00 93.65           O  
ATOM   2330  CG1 VAL A 314      18.232 -11.291   0.142  1.00 93.65           C  
ATOM   2331  CG2 VAL A 314      16.802 -12.456  -1.474  1.00 93.65           C  
ATOM   2332  N   LEU A 315      18.816  -8.404  -2.020  1.00 92.50           N  
ATOM   2333  CA  LEU A 315      19.680  -7.262  -1.732  1.00 92.50           C  
ATOM   2334  C   LEU A 315      18.895  -5.945  -1.758  1.00 92.50           C  
ATOM   2335  CB  LEU A 315      20.853  -7.257  -2.725  1.00 92.50           C  
ATOM   2336  O   LEU A 315      19.131  -5.076  -0.923  1.00 92.50           O  
ATOM   2337  CG  LEU A 315      21.927  -6.202  -2.400  1.00 92.50           C  
ATOM   2338  CD1 LEU A 315      22.591  -6.440  -1.039  1.00 92.50           C  
ATOM   2339  CD2 LEU A 315      23.014  -6.230  -3.472  1.00 92.50           C  
ATOM   2340  N   THR A 316      17.904  -5.827  -2.641  1.00 92.51           N  
ATOM   2341  CA  THR A 316      16.971  -4.694  -2.682  1.00 92.51           C  
ATOM   2342  C   THR A 316      16.148  -4.608  -1.394  1.00 92.51           C  
ATOM   2343  CB  THR A 316      16.047  -4.799  -3.902  1.00 92.51           C  
ATOM   2344  O   THR A 316      16.036  -3.537  -0.803  1.00 92.51           O  
ATOM   2345  CG2 THR A 316      15.170  -3.559  -4.072  1.00 92.51           C  
ATOM   2346  OG1 THR A 316      16.818  -4.884  -5.073  1.00 92.51           O  
ATOM   2347  N   GLY A 317      15.634  -5.735  -0.891  1.00 91.93           N  
ATOM   2348  CA  GLY A 317      14.939  -5.791   0.400  1.00 91.93           C  
ATOM   2349  C   GLY A 317      15.813  -5.333   1.567  1.00 91.93           C  
ATOM   2350  O   GLY A 317      15.373  -4.533   2.395  1.00 91.93           O  
ATOM   2351  N   VAL A 318      17.075  -5.772   1.595  1.00 92.47           N  
ATOM   2352  CA  VAL A 318      18.071  -5.324   2.584  1.00 92.47           C  
ATOM   2353  C   VAL A 318      18.360  -3.828   2.433  1.00 92.47           C  
ATOM   2354  CB  VAL A 318      19.362  -6.158   2.474  1.00 92.47           C  
ATOM   2355  O   VAL A 318      18.424  -3.108   3.431  1.00 92.47           O  
ATOM   2356  CG1 VAL A 318      20.464  -5.653   3.415  1.00 92.47           C  
ATOM   2357  CG2 VAL A 318      19.099  -7.626   2.841  1.00 92.47           C  
ATOM   2358  N   ALA A 319      18.461  -3.340   1.198  1.00 92.29           N  
ATOM   2359  CA  ALA A 319      18.714  -1.942   0.879  1.00 92.29           C  
ATOM   2360  C   ALA A 319      17.585  -1.000   1.327  1.00 92.29           C  
ATOM   2361  CB  ALA A 319      18.978  -1.831  -0.629  1.00 92.29           C  
ATOM   2362  O   ALA A 319      17.844   0.181   1.504  1.00 92.29           O  
ATOM   2363  N   PHE A 320      16.355  -1.473   1.555  1.00 91.81           N  
ATOM   2364  CA  PHE A 320      15.268  -0.655   2.118  1.00 91.81           C  
ATOM   2365  C   PHE A 320      15.197  -0.664   3.655  1.00 91.81           C  
ATOM   2366  CB  PHE A 320      13.925  -1.065   1.510  1.00 91.81           C  
ATOM   2367  O   PHE A 320      14.450   0.128   4.239  1.00 91.81           O  
ATOM   2368  CG  PHE A 320      13.610  -0.441   0.168  1.00 91.81           C  
ATOM   2369  CD1 PHE A 320      13.123   0.880   0.112  1.00 91.81           C  
ATOM   2370  CD2 PHE A 320      13.720  -1.193  -1.013  1.00 91.81           C  
ATOM   2371  CE1 PHE A 320      12.727   1.433  -1.119  1.00 91.81           C  
ATOM   2372  CE2 PHE A 320      13.350  -0.633  -2.245  1.00 91.81           C  
ATOM   2373  CZ  PHE A 320      12.840   0.672  -2.296  1.00 91.81           C  
ATOM   2374  N   LEU A 321      15.970  -1.510   4.346  1.00 91.01           N  
ATOM   2375  CA  LEU A 321      15.950  -1.570   5.813  1.00 91.01           C  
ATOM   2376  C   LEU A 321      16.261  -0.232   6.503  1.00 91.01           C  
ATOM   2377  CB  LEU A 321      16.896  -2.662   6.338  1.00 91.01           C  
ATOM   2378  O   LEU A 321      15.574   0.072   7.484  1.00 91.01           O  
ATOM   2379  CG  LEU A 321      16.473  -4.099   6.003  1.00 91.01           C  
ATOM   2380  CD1 LEU A 321      17.518  -5.055   6.580  1.00 91.01           C  
ATOM   2381  CD2 LEU A 321      15.101  -4.446   6.589  1.00 91.01           C  
ATOM   2382  N   PRO A 322      17.211   0.604   6.030  1.00 93.00           N  
ATOM   2383  CA  PRO A 322      17.469   1.905   6.644  1.00 93.00           C  
ATOM   2384  C   PRO A 322      16.235   2.809   6.674  1.00 93.00           C  
ATOM   2385  CB  PRO A 322      18.592   2.539   5.820  1.00 93.00           C  
ATOM   2386  O   PRO A 322      16.014   3.503   7.666  1.00 93.00           O  
ATOM   2387  CG  PRO A 322      19.315   1.340   5.215  1.00 93.00           C  
ATOM   2388  CD  PRO A 322      18.176   0.363   4.962  1.00 93.00           C  
ATOM   2389  N   LEU A 323      15.392   2.758   5.636  1.00 92.36           N  
ATOM   2390  CA  LEU A 323      14.143   3.516   5.586  1.00 92.36           C  
ATOM   2391  C   LEU A 323      13.172   3.039   6.676  1.00 92.36           C  
ATOM   2392  CB  LEU A 323      13.540   3.395   4.171  1.00 92.36           C  
ATOM   2393  O   LEU A 323      12.672   3.849   7.456  1.00 92.36           O  
ATOM   2394  CG  LEU A 323      12.203   4.136   3.985  1.00 92.36           C  
ATOM   2395  CD1 LEU A 323      12.375   5.653   3.979  1.00 92.36           C  
ATOM   2396  CD2 LEU A 323      11.561   3.723   2.661  1.00 92.36           C  
ATOM   2397  N   GLY A 324      12.941   1.726   6.773  1.00 88.37           N  
ATOM   2398  CA  GLY A 324      12.056   1.143   7.788  1.00 88.37           C  
ATOM   2399  C   GLY A 324      12.540   1.403   9.219  1.00 88.37           C  
ATOM   2400  O   GLY A 324      11.757   1.802  10.085  1.00 88.37           O  
ATOM   2401  N   LEU A 325      13.847   1.257   9.459  1.00 90.73           N  
ATOM   2402  CA  LEU A 325      14.480   1.587  10.738  1.00 90.73           C  
ATOM   2403  C   LEU A 325      14.366   3.081  11.051  1.00 90.73           C  
ATOM   2404  CB  LEU A 325      15.957   1.159  10.713  1.00 90.73           C  
ATOM   2405  O   LEU A 325      14.042   3.439  12.182  1.00 90.73           O  
ATOM   2406  CG  LEU A 325      16.184  -0.363  10.740  1.00 90.73           C  
ATOM   2407  CD1 LEU A 325      17.671  -0.652  10.538  1.00 90.73           C  
ATOM   2408  CD2 LEU A 325      15.750  -0.986  12.070  1.00 90.73           C  
ATOM   2409  N   GLY A 326      14.558   3.949  10.058  1.00 93.17           N  
ATOM   2410  CA  GLY A 326      14.345   5.387  10.187  1.00 93.17           C  
ATOM   2411  C   GLY A 326      12.915   5.713  10.618  1.00 93.17           C  
ATOM   2412  O   GLY A 326      12.726   6.483  11.555  1.00 93.17           O  
ATOM   2413  N   ILE A 327      11.905   5.074  10.018  1.00 90.54           N  
ATOM   2414  CA  ILE A 327      10.495   5.264  10.405  1.00 90.54           C  
ATOM   2415  C   ILE A 327      10.262   4.819  11.853  1.00 90.54           C  
ATOM   2416  CB  ILE A 327       9.548   4.545   9.413  1.00 90.54           C  
ATOM   2417  O   ILE A 327       9.632   5.536  12.642  1.00 90.54           O  
ATOM   2418  CG1 ILE A 327       9.618   5.222   8.026  1.00 90.54           C  
ATOM   2419  CG2 ILE A 327       8.092   4.550   9.920  1.00 90.54           C  
ATOM   2420  CD1 ILE A 327       8.885   4.468   6.909  1.00 90.54           C  
ATOM   2421  N   ALA A 328      10.795   3.655  12.231  1.00 88.21           N  
ATOM   2422  CA  ALA A 328      10.668   3.128  13.584  1.00 88.21           C  
ATOM   2423  C   ALA A 328      11.341   4.046  14.616  1.00 88.21           C  
ATOM   2424  CB  ALA A 328      11.246   1.709  13.617  1.00 88.21           C  
ATOM   2425  O   ALA A 328      10.726   4.397  15.623  1.00 88.21           O  
ATOM   2426  N   VAL A 329      12.572   4.491  14.361  1.00 91.73           N  
ATOM   2427  CA  VAL A 329      13.324   5.392  15.247  1.00 91.73           C  
ATOM   2428  C   VAL A 329      12.669   6.774  15.308  1.00 91.73           C  
ATOM   2429  CB  VAL A 329      14.796   5.478  14.795  1.00 91.73           C  
ATOM   2430  O   VAL A 329      12.472   7.319  16.396  1.00 91.73           O  
ATOM   2431  CG1 VAL A 329      15.580   6.548  15.567  1.00 91.73           C  
ATOM   2432  CG2 VAL A 329      15.509   4.139  15.031  1.00 91.73           C  
ATOM   2433  N   GLY A 330      12.266   7.330  14.166  1.00 90.76           N  
ATOM   2434  CA  GLY A 330      11.600   8.628  14.085  1.00 90.76           C  
ATOM   2435  C   GLY A 330      10.311   8.667  14.906  1.00 90.76           C  
ATOM   2436  O   GLY A 330      10.098   9.597  15.684  1.00 90.76           O  
ATOM   2437  N   SER A 331       9.481   7.627  14.805  1.00 87.29           N  
ATOM   2438  CA  SER A 331       8.211   7.544  15.539  1.00 87.29           C  
ATOM   2439  C   SER A 331       8.391   7.211  17.027  1.00 87.29           C  
ATOM   2440  CB  SER A 331       7.272   6.536  14.864  1.00 87.29           C  
ATOM   2441  O   SER A 331       7.904   7.941  17.894  1.00 87.29           O  
ATOM   2442  OG  SER A 331       7.865   5.256  14.773  1.00 87.29           O  
ATOM   2443  N   SER A 332       9.100   6.124  17.342  1.00 85.08           N  
ATOM   2444  CA  SER A 332       9.176   5.569  18.702  1.00 85.08           C  
ATOM   2445  C   SER A 332      10.195   6.262  19.605  1.00 85.08           C  
ATOM   2446  CB  SER A 332       9.478   4.068  18.649  1.00 85.08           C  
ATOM   2447  O   SER A 332      10.025   6.279  20.824  1.00 85.08           O  
ATOM   2448  OG  SER A 332      10.785   3.822  18.170  1.00 85.08           O  
ATOM   2449  N   LEU A 333      11.255   6.844  19.033  1.00 89.15           N  
ATOM   2450  CA  LEU A 333      12.353   7.426  19.800  1.00 89.15           C  
ATOM   2451  C   LEU A 333      12.276   8.954  19.815  1.00 89.15           C  
ATOM   2452  CB  LEU A 333      13.699   6.911  19.244  1.00 89.15           C  
ATOM   2453  O   LEU A 333      12.305   9.560  20.891  1.00 89.15           O  
ATOM   2454  CG  LEU A 333      14.872   7.028  20.226  1.00 89.15           C  
ATOM   2455  CD1 LEU A 333      14.835   5.894  21.260  1.00 89.15           C  
ATOM   2456  CD2 LEU A 333      16.217   6.925  19.518  1.00 89.15           C  
ATOM   2457  N   ILE A 334      12.192   9.555  18.627  1.00 90.26           N  
ATOM   2458  CA  ILE A 334      12.288  11.004  18.427  1.00 90.26           C  
ATOM   2459  C   ILE A 334      10.949  11.662  18.761  1.00 90.26           C  
ATOM   2460  CB  ILE A 334      12.807  11.316  17.001  1.00 90.26           C  
ATOM   2461  O   ILE A 334      10.866  12.431  19.723  1.00 90.26           O  
ATOM   2462  CG1 ILE A 334      14.212  10.704  16.804  1.00 90.26           C  
ATOM   2463  CG2 ILE A 334      12.830  12.824  16.714  1.00 90.26           C  
ATOM   2464  CD1 ILE A 334      14.833  10.979  15.430  1.00 90.26           C  
ATOM   2465  N   ALA A 335       9.881  11.311  18.038  1.00 86.46           N  
ATOM   2466  CA  ALA A 335       8.574  11.929  18.231  1.00 86.46           C  
ATOM   2467  C   ALA A 335       8.006  11.673  19.630  1.00 86.46           C  
ATOM   2468  CB  ALA A 335       7.615  11.452  17.142  1.00 86.46           C  
ATOM   2469  O   ALA A 335       7.555  12.613  20.280  1.00 86.46           O  
ATOM   2470  N   ALA A 336       8.101  10.443  20.144  1.00 85.37           N  
ATOM   2471  CA  ALA A 336       7.609  10.110  21.482  1.00 85.37           C  
ATOM   2472  C   ALA A 336       8.250  10.954  22.606  1.00 85.37           C  
ATOM   2473  CB  ALA A 336       7.846   8.617  21.718  1.00 85.37           C  
ATOM   2474  O   ALA A 336       7.593  11.252  23.602  1.00 85.37           O  
ATOM   2475  N   ARG A 337       9.520  11.368  22.462  1.00 89.12           N  
ATOM   2476  CA  ARG A 337      10.220  12.194  23.467  1.00 89.12           C  
ATOM   2477  C   ARG A 337      10.066  13.696  23.254  1.00 89.12           C  
ATOM   2478  CB  ARG A 337      11.712  11.849  23.498  1.00 89.12           C  
ATOM   2479  O   ARG A 337      10.120  14.444  24.233  1.00 89.12           O  
ATOM   2480  CG  ARG A 337      11.986  10.484  24.133  1.00 89.12           C  
ATOM   2481  CD  ARG A 337      13.503  10.328  24.323  1.00 89.12           C  
ATOM   2482  NE  ARG A 337      13.871   9.002  24.855  1.00 89.12           N  
ATOM   2483  NH1 ARG A 337      13.512   7.903  22.910  1.00 89.12           N  
ATOM   2484  NH2 ARG A 337      14.327   6.765  24.637  1.00 89.12           N  
ATOM   2485  CZ  ARG A 337      13.908   7.896  24.140  1.00 89.12           C  
ATOM   2486  N   LEU A 338       9.944  14.138  22.004  1.00 89.77           N  
ATOM   2487  CA  LEU A 338       9.850  15.556  21.658  1.00 89.77           C  
ATOM   2488  C   LEU A 338       8.417  16.075  21.707  1.00 89.77           C  
ATOM   2489  CB  LEU A 338      10.457  15.785  20.267  1.00 89.77           C  
ATOM   2490  O   LEU A 338       8.231  17.238  22.055  1.00 89.77           O  
ATOM   2491  CG  LEU A 338      11.995  15.781  20.279  1.00 89.77           C  
ATOM   2492  CD1 LEU A 338      12.507  15.549  18.868  1.00 89.77           C  
ATOM   2493  CD2 LEU A 338      12.562  17.114  20.772  1.00 89.77           C  
ATOM   2494  N   LEU A 339       7.414  15.244  21.408  1.00 84.69           N  
ATOM   2495  CA  LEU A 339       6.013  15.667  21.373  1.00 84.69           C  
ATOM   2496  C   LEU A 339       5.533  16.273  22.707  1.00 84.69           C  
ATOM   2497  CB  LEU A 339       5.134  14.506  20.864  1.00 84.69           C  
ATOM   2498  O   LEU A 339       4.947  17.346  22.656  1.00 84.69           O  
ATOM   2499  CG  LEU A 339       3.640  14.842  20.710  1.00 84.69           C  
ATOM   2500  CD1 LEU A 339       3.418  15.968  19.698  1.00 84.69           C  
ATOM   2501  CD2 LEU A 339       2.895  13.598  20.221  1.00 84.69           C  
ATOM   2502  N   PRO A 340       5.863  15.723  23.896  1.00 85.69           N  
ATOM   2503  CA  PRO A 340       5.497  16.357  25.170  1.00 85.69           C  
ATOM   2504  C   PRO A 340       6.233  17.676  25.463  1.00 85.69           C  
ATOM   2505  CB  PRO A 340       5.825  15.321  26.254  1.00 85.69           C  
ATOM   2506  O   PRO A 340       5.886  18.383  26.400  1.00 85.69           O  
ATOM   2507  CG  PRO A 340       5.882  13.993  25.504  1.00 85.69           C  
ATOM   2508  CD  PRO A 340       6.438  14.410  24.150  1.00 85.69           C  
ATOM   2509  N   ARG A 341       7.308  17.985  24.726  1.00 87.33           N  
ATOM   2510  CA  ARG A 341       8.195  19.135  24.988  1.00 87.33           C  
ATOM   2511  C   ARG A 341       8.125  20.217  23.917  1.00 87.33           C  
ATOM   2512  CB  ARG A 341       9.642  18.650  25.142  1.00 87.33           C  
ATOM   2513  O   ARG A 341       8.709  21.284  24.084  1.00 87.33           O  
ATOM   2514  CG  ARG A 341       9.825  17.717  26.343  1.00 87.33           C  
ATOM   2515  CD  ARG A 341      11.316  17.412  26.512  1.00 87.33           C  
ATOM   2516  NE  ARG A 341      11.570  16.609  27.718  1.00 87.33           N  
ATOM   2517  NH1 ARG A 341      11.407  14.511  26.774  1.00 87.33           N  
ATOM   2518  NH2 ARG A 341      11.883  14.724  28.940  1.00 87.33           N  
ATOM   2519  CZ  ARG A 341      11.621  15.292  27.797  1.00 87.33           C  
ATOM   2520  N   THR A 342       7.473  19.943  22.794  1.00 86.07           N  
ATOM   2521  CA  THR A 342       7.477  20.809  21.614  1.00 86.07           C  
ATOM   2522  C   THR A 342       6.081  20.905  21.030  1.00 86.07           C  
ATOM   2523  CB  THR A 342       8.472  20.340  20.539  1.00 86.07           C  
ATOM   2524  O   THR A 342       5.241  20.036  21.229  1.00 86.07           O  
ATOM   2525  CG2 THR A 342       9.917  20.321  21.033  1.00 86.07           C  
ATOM   2526  OG1 THR A 342       8.159  19.056  20.064  1.00 86.07           O  
ATOM   2527  N   ARG A 343       5.817  21.977  20.284  1.00 87.00           N  
ATOM   2528  CA  ARG A 343       4.529  22.131  19.605  1.00 87.00           C  
ATOM   2529  C   ARG A 343       4.424  21.088  18.485  1.00 87.00           C  
ATOM   2530  CB  ARG A 343       4.397  23.563  19.080  1.00 87.00           C  
ATOM   2531  O   ARG A 343       5.366  21.007  17.687  1.00 87.00           O  
ATOM   2532  CG  ARG A 343       4.137  24.528  20.242  1.00 87.00           C  
ATOM   2533  CD  ARG A 343       4.615  25.936  19.899  1.00 87.00           C  
ATOM   2534  NE  ARG A 343       4.128  26.896  20.903  1.00 87.00           N  
ATOM   2535  NH1 ARG A 343       6.170  27.804  21.447  1.00 87.00           N  
ATOM   2536  NH2 ARG A 343       4.364  28.375  22.618  1.00 87.00           N  
ATOM   2537  CZ  ARG A 343       4.885  27.686  21.644  1.00 87.00           C  
ATOM   2538  N   PRO A 344       3.289  20.378  18.330  1.00 87.33           N  
ATOM   2539  CA  PRO A 344       3.119  19.399  17.256  1.00 87.33           C  
ATOM   2540  C   PRO A 344       3.456  19.976  15.880  1.00 87.33           C  
ATOM   2541  CB  PRO A 344       1.657  18.955  17.323  1.00 87.33           C  
ATOM   2542  O   PRO A 344       4.186  19.357  15.112  1.00 87.33           O  
ATOM   2543  CG  PRO A 344       1.280  19.170  18.782  1.00 87.33           C  
ATOM   2544  CD  PRO A 344       2.130  20.362  19.220  1.00 87.33           C  
ATOM   2545  N   ARG A 345       3.029  21.221  15.607  1.00 91.02           N  
ATOM   2546  CA  ARG A 345       3.343  21.937  14.361  1.00 91.02           C  
ATOM   2547  C   ARG A 345       4.841  21.972  14.061  1.00 91.02           C  
ATOM   2548  CB  ARG A 345       2.765  23.364  14.402  1.00 91.02           C  
ATOM   2549  O   ARG A 345       5.244  21.642  12.953  1.00 91.02           O  
ATOM   2550  CG  ARG A 345       3.068  24.113  13.088  1.00 91.02           C  
ATOM   2551  CD  ARG A 345       2.581  25.561  13.056  1.00 91.02           C  
ATOM   2552  NE  ARG A 345       3.232  26.436  14.043  1.00 91.02           N  
ATOM   2553  NH1 ARG A 345       1.729  28.146  13.772  1.00 91.02           N  
ATOM   2554  NH2 ARG A 345       3.487  28.419  15.127  1.00 91.02           N  
ATOM   2555  CZ  ARG A 345       2.812  27.658  14.313  1.00 91.02           C  
ATOM   2556  N   THR A 346       5.670  22.402  15.014  1.00 92.34           N  
ATOM   2557  CA  THR A 346       7.115  22.566  14.772  1.00 92.34           C  
ATOM   2558  C   THR A 346       7.793  21.231  14.503  1.00 92.34           C  
ATOM   2559  CB  THR A 346       7.822  23.284  15.934  1.00 92.34           C  
ATOM   2560  O   THR A 346       8.681  21.159  13.659  1.00 92.34           O  
ATOM   2561  CG2 THR A 346       7.467  24.770  15.939  1.00 92.34           C  
ATOM   2562  OG1 THR A 346       7.426  22.813  17.204  1.00 92.34           O  
ATOM   2563  N   LEU A 347       7.328  20.173  15.171  1.00 91.87           N  
ATOM   2564  CA  LEU A 347       7.847  18.828  14.976  1.00 91.87           C  
ATOM   2565  C   LEU A 347       7.459  18.275  13.596  1.00 91.87           C  
ATOM   2566  CB  LEU A 347       7.346  17.964  16.143  1.00 91.87           C  
ATOM   2567  O   LEU A 347       8.323  17.778  12.883  1.00 91.87           O  
ATOM   2568  CG  LEU A 347       8.005  16.579  16.238  1.00 91.87           C  
ATOM   2569  CD1 LEU A 347       9.519  16.673  16.451  1.00 91.87           C  
ATOM   2570  CD2 LEU A 347       7.420  15.843  17.442  1.00 91.87           C  
ATOM   2571  N   ILE A 348       6.196  18.441  13.186  1.00 93.69           N  
ATOM   2572  CA  ILE A 348       5.700  18.029  11.862  1.00 93.69           C  
ATOM   2573  C   ILE A 348       6.459  18.748  10.746  1.00 93.69           C  
ATOM   2574  CB  ILE A 348       4.178  18.281  11.751  1.00 93.69           C  
ATOM   2575  O   ILE A 348       6.929  18.099   9.816  1.00 93.69           O  
ATOM   2576  CG1 ILE A 348       3.414  17.314  12.679  1.00 93.69           C  
ATOM   2577  CG2 ILE A 348       3.670  18.119  10.307  1.00 93.69           C  
ATOM   2578  CD1 ILE A 348       1.933  17.665  12.866  1.00 93.69           C  
ATOM   2579  N   VAL A 349       6.606  20.074  10.834  1.00 96.01           N  
ATOM   2580  CA  VAL A 349       7.303  20.850   9.797  1.00 96.01           C  
ATOM   2581  C   VAL A 349       8.776  20.462   9.713  1.00 96.01           C  
ATOM   2582  CB  VAL A 349       7.114  22.365  10.001  1.00 96.01           C  
ATOM   2583  O   VAL A 349       9.258  20.196   8.617  1.00 96.01           O  
ATOM   2584  CG1 VAL A 349       7.954  23.199   9.024  1.00 96.01           C  
ATOM   2585  CG2 VAL A 349       5.637  22.725   9.783  1.00 96.01           C  
ATOM   2586  N   GLY A 350       9.484  20.360  10.843  1.00 95.98           N  
ATOM   2587  CA  GLY A 350      10.886  19.929  10.840  1.00 95.98           C  
ATOM   2588  C   GLY A 350      11.068  18.528  10.248  1.00 95.98           C  
ATOM   2589  O   GLY A 350      11.980  18.298   9.459  1.00 95.98           O  
ATOM   2590  N   ALA A 351      10.156  17.611  10.568  1.00 95.94           N  
ATOM   2591  CA  ALA A 351      10.163  16.250  10.053  1.00 95.94           C  
ATOM   2592  C   ALA A 351       9.880  16.183   8.537  1.00 95.94           C  
ATOM   2593  CB  ALA A 351       9.148  15.477  10.893  1.00 95.94           C  
ATOM   2594  O   ALA A 351      10.566  15.459   7.815  1.00 95.94           O  
ATOM   2595  N   LEU A 352       8.938  16.987   8.035  1.00 96.82           N  
ATOM   2596  CA  LEU A 352       8.655  17.111   6.601  1.00 96.82           C  
ATOM   2597  C   LEU A 352       9.822  17.724   5.823  1.00 96.82           C  
ATOM   2598  CB  LEU A 352       7.395  17.967   6.406  1.00 96.82           C  
ATOM   2599  O   LEU A 352      10.137  17.254   4.735  1.00 96.82           O  
ATOM   2600  CG  LEU A 352       6.093  17.194   6.654  1.00 96.82           C  
ATOM   2601  CD1 LEU A 352       4.927  18.173   6.755  1.00 96.82           C  
ATOM   2602  CD2 LEU A 352       5.815  16.246   5.487  1.00 96.82           C  
ATOM   2603  N   LEU A 353      10.490  18.736   6.383  1.00 97.88           N  
ATOM   2604  CA  LEU A 353      11.682  19.330   5.775  1.00 97.88           C  
ATOM   2605  C   LEU A 353      12.847  18.334   5.724  1.00 97.88           C  
ATOM   2606  CB  LEU A 353      12.083  20.598   6.546  1.00 97.88           C  
ATOM   2607  O   LEU A 353      13.540  18.268   4.713  1.00 97.88           O  
ATOM   2608  CG  LEU A 353      11.109  21.781   6.397  1.00 97.88           C  
ATOM   2609  CD1 LEU A 353      11.553  22.913   7.324  1.00 97.88           C  
ATOM   2610  CD2 LEU A 353      11.049  22.319   4.968  1.00 97.88           C  
ATOM   2611  N   ALA A 354      13.034  17.522   6.770  1.00 97.23           N  
ATOM   2612  CA  ALA A 354      14.027  16.450   6.764  1.00 97.23           C  
ATOM   2613  C   ALA A 354      13.721  15.400   5.683  1.00 97.23           C  
ATOM   2614  CB  ALA A 354      14.098  15.824   8.162  1.00 97.23           C  
ATOM   2615  O   ALA A 354      14.615  15.026   4.923  1.00 97.23           O  
ATOM   2616  N   ALA A 355      12.456  14.983   5.552  1.00 96.63           N  
ATOM   2617  CA  ALA A 355      12.045  14.068   4.492  1.00 96.63           C  
ATOM   2618  C   ALA A 355      12.234  14.679   3.093  1.00 96.63           C  
ATOM   2619  CB  ALA A 355      10.596  13.627   4.733  1.00 96.63           C  
ATOM   2620  O   ALA A 355      12.739  14.006   2.198  1.00 96.63           O  
ATOM   2621  N   ALA A 356      11.897  15.961   2.909  1.00 96.97           N  
ATOM   2622  CA  ALA A 356      12.107  16.677   1.653  1.00 96.97           C  
ATOM   2623  C   ALA A 356      13.596  16.782   1.294  1.00 96.97           C  
ATOM   2624  CB  ALA A 356      11.464  18.066   1.752  1.00 96.97           C  
ATOM   2625  O   ALA A 356      13.952  16.588   0.138  1.00 96.97           O  
ATOM   2626  N   ALA A 357      14.470  17.029   2.275  1.00 97.12           N  
ATOM   2627  CA  ALA A 357      15.917  17.047   2.070  1.00 97.12           C  
ATOM   2628  C   ALA A 357      16.452  15.669   1.657  1.00 97.12           C  
ATOM   2629  CB  ALA A 357      16.592  17.550   3.351  1.00 97.12           C  
ATOM   2630  O   ALA A 357      17.249  15.578   0.727  1.00 97.12           O  
ATOM   2631  N   GLY A 358      15.977  14.595   2.296  1.00 95.58           N  
ATOM   2632  CA  GLY A 358      16.319  13.232   1.891  1.00 95.58           C  
ATOM   2633  C   GLY A 358      15.852  12.916   0.469  1.00 95.58           C  
ATOM   2634  O   GLY A 358      16.619  12.382  -0.324  1.00 95.58           O  
ATOM   2635  N   MET A 359      14.636  13.328   0.107  1.00 94.39           N  
ATOM   2636  CA  MET A 359      14.115  13.162  -1.252  1.00 94.39           C  
ATOM   2637  C   MET A 359      14.909  13.999  -2.273  1.00 94.39           C  
ATOM   2638  CB  MET A 359      12.608  13.479  -1.233  1.00 94.39           C  
ATOM   2639  O   MET A 359      15.221  13.519  -3.355  1.00 94.39           O  
ATOM   2640  CG  MET A 359      11.844  12.847  -2.398  1.00 94.39           C  
ATOM   2641  SD  MET A 359      11.814  11.032  -2.299  1.00 94.39           S  
ATOM   2642  CE  MET A 359      10.783  10.623  -3.728  1.00 94.39           C  
ATOM   2643  N   ALA A 360      15.337  15.211  -1.906  1.00 95.52           N  
ATOM   2644  CA  ALA A 360      16.176  16.070  -2.743  1.00 95.52           C  
ATOM   2645  C   ALA A 360      17.606  15.532  -2.929  1.00 95.52           C  
ATOM   2646  CB  ALA A 360      16.191  17.476  -2.134  1.00 95.52           C  
ATOM   2647  O   ALA A 360      18.242  15.821  -3.936  1.00 95.52           O  
ATOM   2648  N   LEU A 361      18.134  14.730  -1.999  1.00 93.47           N  
ATOM   2649  CA  LEU A 361      19.407  14.032  -2.222  1.00 93.47           C  
ATOM   2650  C   LEU A 361      19.288  12.989  -3.338  1.00 93.47           C  
ATOM   2651  CB  LEU A 361      19.895  13.371  -0.925  1.00 93.47           C  
ATOM   2652  O   LEU A 361      20.237  12.802  -4.094  1.00 93.47           O  
ATOM   2653  CG  LEU A 361      20.460  14.352   0.113  1.00 93.47           C  
ATOM   2654  CD1 LEU A 361      20.675  13.609   1.430  1.00 93.47           C  
ATOM   2655  CD2 LEU A 361      21.803  14.944  -0.324  1.00 93.47           C  
ATOM   2656  N   LEU A 362      18.123  12.352  -3.481  1.00 91.12           N  
ATOM   2657  CA  LEU A 362      17.881  11.351  -4.522  1.00 91.12           C  
ATOM   2658  C   LEU A 362      17.693  11.957  -5.917  1.00 91.12           C  
ATOM   2659  CB  LEU A 362      16.670  10.484  -4.157  1.00 91.12           C  
ATOM   2660  O   LEU A 362      17.790  11.234  -6.901  1.00 91.12           O  
ATOM   2661  CG  LEU A 362      16.821   9.687  -2.860  1.00 91.12           C  
ATOM   2662  CD1 LEU A 362      15.512   8.965  -2.573  1.00 91.12           C  
ATOM   2663  CD2 LEU A 362      17.947   8.653  -2.938  1.00 91.12           C  
ATOM   2664  N   THR A 363      17.484  13.271  -6.050  1.00 89.53           N  
ATOM   2665  CA  THR A 363      17.488  13.909  -7.381  1.00 89.53           C  
ATOM   2666  C   THR A 363      18.893  14.000  -7.980  1.00 89.53           C  
ATOM   2667  CB  THR A 363      16.838  15.300  -7.392  1.00 89.53           C  
ATOM   2668  O   THR A 363      19.034  14.454  -9.107  1.00 89.53           O  
ATOM   2669  CG2 THR A 363      15.437  15.317  -6.789  1.00 89.53           C  
ATOM   2670  OG1 THR A 363      17.622  16.237  -6.698  1.00 89.53           O  
ATOM   2671  N   ARG A 364      19.932  13.617  -7.225  1.00 86.73           N  
ATOM   2672  CA  ARG A 364      21.337  13.584  -7.659  1.00 86.73           C  
ATOM   2673  C   ARG A 364      21.816  12.174  -8.013  1.00 86.73           C  
ATOM   2674  CB  ARG A 364      22.241  14.199  -6.583  1.00 86.73           C  
ATOM   2675  O   ARG A 364      23.014  11.926  -8.015  1.00 86.73           O  
ATOM   2676  CG  ARG A 364      21.824  15.608  -6.163  1.00 86.73           C  
ATOM   2677  CD  ARG A 364      22.854  16.127  -5.164  1.00 86.73           C  
ATOM   2678  NE  ARG A 364      22.480  17.457  -4.660  1.00 86.73           N  
ATOM   2679  NH1 ARG A 364      24.254  17.694  -3.236  1.00 86.73           N  
ATOM   2680  NH2 ARG A 364      22.745  19.339  -3.415  1.00 86.73           N  
ATOM   2681  CZ  ARG A 364      23.159  18.156  -3.774  1.00 86.73           C  
ATOM   2682  N   LEU A 365      20.894  11.235  -8.218  1.00 81.92           N  
ATOM   2683  CA  LEU A 365      21.244   9.890  -8.662  1.00 81.92           C  
ATOM   2684  C   LEU A 365      21.780   9.949 -10.094  1.00 81.92           C  
ATOM   2685  CB  LEU A 365      20.015   8.970  -8.567  1.00 81.92           C  
ATOM   2686  O   LEU A 365      21.107  10.469 -10.981  1.00 81.92           O  
ATOM   2687  CG  LEU A 365      19.624   8.600  -7.129  1.00 81.92           C  
ATOM   2688  CD1 LEU A 365      18.254   7.919  -7.117  1.00 81.92           C  
ATOM   2689  CD2 LEU A 365      20.625   7.647  -6.481  1.00 81.92           C  
ATOM   2690  N   GLU A 366      22.967   9.388 -10.297  1.00 75.77           N  
ATOM   2691  CA  GLU A 366      23.577   9.177 -11.608  1.00 75.77           C  
ATOM   2692  C   GLU A 366      23.803   7.669 -11.811  1.00 75.77           C  
ATOM   2693  CB  GLU A 366      24.908   9.935 -11.729  1.00 75.77           C  
ATOM   2694  O   GLU A 366      24.095   6.973 -10.831  1.00 75.77           O  
ATOM   2695  CG  GLU A 366      24.774  11.464 -11.658  1.00 75.77           C  
ATOM   2696  CD  GLU A 366      26.133  12.186 -11.564  1.00 75.77           C  
ATOM   2697  OE1 GLU A 366      26.115  13.440 -11.565  1.00 75.77           O  
ATOM   2698  OE2 GLU A 366      27.180  11.505 -11.438  1.00 75.77           O  
ATOM   2699  N   PRO A 367      23.699   7.151 -13.050  1.00 69.64           N  
ATOM   2700  CA  PRO A 367      23.816   5.716 -13.324  1.00 69.64           C  
ATOM   2701  C   PRO A 367      25.150   5.112 -12.862  1.00 69.64           C  
ATOM   2702  CB  PRO A 367      23.660   5.564 -14.842  1.00 69.64           C  
ATOM   2703  O   PRO A 367      25.176   4.015 -12.311  1.00 69.64           O  
ATOM   2704  CG  PRO A 367      23.032   6.870 -15.319  1.00 69.64           C  
ATOM   2705  CD  PRO A 367      23.430   7.898 -14.271  1.00 69.64           C  
ATOM   2706  N   ASP A 368      26.243   5.864 -13.021  1.00 67.98           N  
ATOM   2707  CA  ASP A 368      27.608   5.338 -12.919  1.00 67.98           C  
ATOM   2708  C   ASP A 368      28.340   5.734 -11.627  1.00 67.98           C  
ATOM   2709  CB  ASP A 368      28.402   5.740 -14.175  1.00 67.98           C  
ATOM   2710  O   ASP A 368      29.566   5.627 -11.554  1.00 67.98           O  
ATOM   2711  CG  ASP A 368      27.927   5.050 -15.457  1.00 67.98           C  
ATOM   2712  OD1 ASP A 368      27.319   3.962 -15.357  1.00 67.98           O  
ATOM   2713  OD2 ASP A 368      28.240   5.601 -16.534  1.00 67.98           O  
ATOM   2714  N   THR A 369      27.649   6.205 -10.580  1.00 66.06           N  
ATOM   2715  CA  THR A 369      28.353   6.645  -9.364  1.00 66.06           C  
ATOM   2716  C   THR A 369      28.887   5.448  -8.561  1.00 66.06           C  
ATOM   2717  CB  THR A 369      27.519   7.539  -8.437  1.00 66.06           C  
ATOM   2718  O   THR A 369      28.103   4.686  -7.977  1.00 66.06           O  
ATOM   2719  CG2 THR A 369      28.409   8.477  -7.623  1.00 66.06           C  
ATOM   2720  OG1 THR A 369      26.594   8.345  -9.109  1.00 66.06           O  
ATOM   2721  N   PRO A 370      30.217   5.293  -8.398  1.00 61.21           N  
ATOM   2722  CA  PRO A 370      30.758   4.292  -7.491  1.00 61.21           C  
ATOM   2723  C   PRO A 370      30.244   4.576  -6.075  1.00 61.21           C  
ATOM   2724  CB  PRO A 370      32.287   4.399  -7.591  1.00 61.21           C  
ATOM   2725  O   PRO A 370      30.259   5.717  -5.618  1.00 61.21           O  
ATOM   2726  CG  PRO A 370      32.521   5.182  -8.884  1.00 61.21           C  
ATOM   2727  CD  PRO A 370      31.298   6.084  -8.961  1.00 61.21           C  
ATOM   2728  N   GLN A 371      29.792   3.542  -5.361  1.00 74.26           N  
ATOM   2729  CA  GLN A 371      29.288   3.662  -3.983  1.00 74.26           C  
ATOM   2730  C   GLN A 371      28.021   4.532  -3.841  1.00 74.26           C  
ATOM   2731  CB  GLN A 371      30.405   4.124  -3.018  1.00 74.26           C  
ATOM   2732  O   GLN A 371      27.766   5.051  -2.749  1.00 74.26           O  
ATOM   2733  CG  GLN A 371      31.730   3.352  -3.142  1.00 74.26           C  
ATOM   2734  CD  GLN A 371      32.909   4.085  -2.510  1.00 74.26           C  
ATOM   2735  NE2 GLN A 371      34.109   3.575  -2.674  1.00 74.26           N  
ATOM   2736  OE1 GLN A 371      32.797   5.112  -1.863  1.00 74.26           O  
ATOM   2737  N   VAL A 372      27.194   4.657  -4.895  1.00 82.02           N  
ATOM   2738  CA  VAL A 372      25.934   5.436  -4.878  1.00 82.02           C  
ATOM   2739  C   VAL A 372      25.047   5.106  -3.671  1.00 82.02           C  
ATOM   2740  CB  VAL A 372      25.158   5.253  -6.203  1.00 82.02           C  
ATOM   2741  O   VAL A 372      24.397   5.984  -3.098  1.00 82.02           O  
ATOM   2742  CG1 VAL A 372      24.310   3.978  -6.274  1.00 82.02           C  
ATOM   2743  CG2 VAL A 372      24.271   6.464  -6.492  1.00 82.02           C  
ATOM   2744  N   TYR A 373      25.083   3.847  -3.218  1.00 84.15           N  
ATOM   2745  CA  TYR A 373      24.345   3.404  -2.044  1.00 84.15           C  
ATOM   2746  C   TYR A 373      24.754   4.157  -0.770  1.00 84.15           C  
ATOM   2747  CB  TYR A 373      24.484   1.890  -1.856  1.00 84.15           C  
ATOM   2748  O   TYR A 373      23.895   4.661  -0.054  1.00 84.15           O  
ATOM   2749  CG  TYR A 373      23.650   1.384  -0.695  1.00 84.15           C  
ATOM   2750  CD1 TYR A 373      24.233   1.209   0.577  1.00 84.15           C  
ATOM   2751  CD2 TYR A 373      22.271   1.159  -0.870  1.00 84.15           C  
ATOM   2752  CE1 TYR A 373      23.444   0.789   1.666  1.00 84.15           C  
ATOM   2753  CE2 TYR A 373      21.477   0.766   0.223  1.00 84.15           C  
ATOM   2754  OH  TYR A 373      21.303   0.127   2.523  1.00 84.15           O  
ATOM   2755  CZ  TYR A 373      22.063   0.560   1.485  1.00 84.15           C  
ATOM   2756  N   LEU A 374      26.055   4.264  -0.485  1.00 85.57           N  
ATOM   2757  CA  LEU A 374      26.549   4.903   0.740  1.00 85.57           C  
ATOM   2758  C   LEU A 374      26.467   6.430   0.675  1.00 85.57           C  
ATOM   2759  CB  LEU A 374      28.000   4.463   1.007  1.00 85.57           C  
ATOM   2760  O   LEU A 374      26.270   7.073   1.704  1.00 85.57           O  
ATOM   2761  CG  LEU A 374      28.160   2.996   1.438  1.00 85.57           C  
ATOM   2762  CD1 LEU A 374      29.646   2.656   1.548  1.00 85.57           C  
ATOM   2763  CD2 LEU A 374      27.506   2.716   2.795  1.00 85.57           C  
ATOM   2764  N   THR A 375      26.622   7.007  -0.515  1.00 84.62           N  
ATOM   2765  CA  THR A 375      26.696   8.461  -0.705  1.00 84.62           C  
ATOM   2766  C   THR A 375      25.326   9.119  -0.844  1.00 84.62           C  
ATOM   2767  CB  THR A 375      27.573   8.795  -1.920  1.00 84.62           C  
ATOM   2768  O   THR A 375      25.128  10.211  -0.315  1.00 84.62           O  
ATOM   2769  CG2 THR A 375      29.044   8.475  -1.656  1.00 84.62           C  
ATOM   2770  OG1 THR A 375      27.190   8.021  -3.033  1.00 84.62           O  
ATOM   2771  N   HIS A 376      24.370   8.455  -1.499  1.00 86.35           N  
ATOM   2772  CA  HIS A 376      23.069   9.041  -1.826  1.00 86.35           C  
ATOM   2773  C   HIS A 376      21.913   8.272  -1.185  1.00 86.35           C  
ATOM   2774  CB  HIS A 376      22.923   9.151  -3.352  1.00 86.35           C  
ATOM   2775  O   HIS A 376      21.132   8.867  -0.439  1.00 86.35           O  
ATOM   2776  CG  HIS A 376      23.967  10.044  -3.974  1.00 86.35           C  
ATOM   2777  CD2 HIS A 376      23.836  11.377  -4.251  1.00 86.35           C  
ATOM   2778  ND1 HIS A 376      25.249   9.688  -4.321  1.00 86.35           N  
ATOM   2779  CE1 HIS A 376      25.871  10.775  -4.803  1.00 86.35           C  
ATOM   2780  NE2 HIS A 376      25.060  11.843  -4.740  1.00 86.35           N  
ATOM   2781  N   LEU A 377      21.813   6.955  -1.413  1.00 90.37           N  
ATOM   2782  CA  LEU A 377      20.633   6.187  -0.991  1.00 90.37           C  
ATOM   2783  C   LEU A 377      20.529   6.084   0.529  1.00 90.37           C  
ATOM   2784  CB  LEU A 377      20.603   4.772  -1.588  1.00 90.37           C  
ATOM   2785  O   LEU A 377      19.476   6.378   1.087  1.00 90.37           O  
ATOM   2786  CG  LEU A 377      20.193   4.681  -3.064  1.00 90.37           C  
ATOM   2787  CD1 LEU A 377      21.229   5.236  -4.032  1.00 90.37           C  
ATOM   2788  CD2 LEU A 377      19.998   3.213  -3.433  1.00 90.37           C  
ATOM   2789  N   LEU A 378      21.608   5.692   1.207  1.00 93.09           N  
ATOM   2790  CA  LEU A 378      21.602   5.471   2.648  1.00 93.09           C  
ATOM   2791  C   LEU A 378      21.298   6.773   3.421  1.00 93.09           C  
ATOM   2792  CB  LEU A 378      22.903   4.747   3.056  1.00 93.09           C  
ATOM   2793  O   LEU A 378      20.374   6.757   4.240  1.00 93.09           O  
ATOM   2794  CG  LEU A 378      23.025   4.481   4.564  1.00 93.09           C  
ATOM   2795  CD1 LEU A 378      22.054   3.386   4.996  1.00 93.09           C  
ATOM   2796  CD2 LEU A 378      24.442   4.036   4.918  1.00 93.09           C  
ATOM   2797  N   PRO A 379      21.968   7.918   3.158  1.00 94.89           N  
ATOM   2798  CA  PRO A 379      21.615   9.184   3.802  1.00 94.89           C  
ATOM   2799  C   PRO A 379      20.182   9.628   3.494  1.00 94.89           C  
ATOM   2800  CB  PRO A 379      22.633  10.212   3.295  1.00 94.89           C  
ATOM   2801  O   PRO A 379      19.470  10.070   4.398  1.00 94.89           O  
ATOM   2802  CG  PRO A 379      23.834   9.358   2.906  1.00 94.89           C  
ATOM   2803  CD  PRO A 379      23.172   8.102   2.356  1.00 94.89           C  
ATOM   2804  N   ALA A 380      19.734   9.473   2.244  1.00 94.72           N  
ATOM   2805  CA  ALA A 380      18.377   9.828   1.849  1.00 94.72           C  
ATOM   2806  C   ALA A 380      17.325   8.985   2.576  1.00 94.72           C  
ATOM   2807  CB  ALA A 380      18.238   9.663   0.342  1.00 94.72           C  
ATOM   2808  O   ALA A 380      16.391   9.536   3.151  1.00 94.72           O  
ATOM   2809  N   GLN A 381      17.488   7.663   2.615  1.00 93.80           N  
ATOM   2810  CA  GLN A 381      16.569   6.756   3.299  1.00 93.80           C  
ATOM   2811  C   GLN A 381      16.514   7.011   4.803  1.00 93.80           C  
ATOM   2812  CB  GLN A 381      17.019   5.318   3.073  1.00 93.80           C  
ATOM   2813  O   GLN A 381      15.432   6.950   5.385  1.00 93.80           O  
ATOM   2814  CG  GLN A 381      16.695   4.796   1.669  1.00 93.80           C  
ATOM   2815  CD  GLN A 381      17.188   3.366   1.535  1.00 93.80           C  
ATOM   2816  NE2 GLN A 381      16.573   2.551   0.714  1.00 93.80           N  
ATOM   2817  OE1 GLN A 381      18.107   2.943   2.215  1.00 93.80           O  
ATOM   2818  N   ILE A 382      17.646   7.336   5.433  1.00 95.53           N  
ATOM   2819  CA  ILE A 382      17.675   7.717   6.848  1.00 95.53           C  
ATOM   2820  C   ILE A 382      16.874   9.007   7.058  1.00 95.53           C  
ATOM   2821  CB  ILE A 382      19.131   7.827   7.352  1.00 95.53           C  
ATOM   2822  O   ILE A 382      16.010   9.048   7.932  1.00 95.53           O  
ATOM   2823  CG1 ILE A 382      19.770   6.420   7.423  1.00 95.53           C  
ATOM   2824  CG2 ILE A 382      19.191   8.498   8.739  1.00 95.53           C  
ATOM   2825  CD1 ILE A 382      21.292   6.443   7.618  1.00 95.53           C  
ATOM   2826  N   LEU A 383      17.108  10.045   6.250  1.00 96.71           N  
ATOM   2827  CA  LEU A 383      16.398  11.325   6.365  1.00 96.71           C  
ATOM   2828  C   LEU A 383      14.894  11.190   6.101  1.00 96.71           C  
ATOM   2829  CB  LEU A 383      17.022  12.334   5.388  1.00 96.71           C  
ATOM   2830  O   LEU A 383      14.085  11.692   6.884  1.00 96.71           O  
ATOM   2831  CG  LEU A 383      18.364  12.923   5.848  1.00 96.71           C  
ATOM   2832  CD1 LEU A 383      18.954  13.753   4.712  1.00 96.71           C  
ATOM   2833  CD2 LEU A 383      18.205  13.835   7.068  1.00 96.71           C  
ATOM   2834  N   ILE A 384      14.517  10.476   5.039  1.00 95.16           N  
ATOM   2835  CA  ILE A 384      13.118  10.208   4.685  1.00 95.16           C  
ATOM   2836  C   ILE A 384      12.463   9.372   5.779  1.00 95.16           C  
ATOM   2837  CB  ILE A 384      13.011   9.533   3.299  1.00 95.16           C  
ATOM   2838  O   ILE A 384      11.397   9.736   6.267  1.00 95.16           O  
ATOM   2839  CG1 ILE A 384      13.522  10.480   2.189  1.00 95.16           C  
ATOM   2840  CG2 ILE A 384      11.553   9.143   2.989  1.00 95.16           C  
ATOM   2841  CD1 ILE A 384      13.803   9.775   0.858  1.00 95.16           C  
ATOM   2842  N   GLY A 385      13.110   8.291   6.214  1.00 93.48           N  
ATOM   2843  CA  GLY A 385      12.577   7.405   7.237  1.00 93.48           C  
ATOM   2844  C   GLY A 385      12.363   8.134   8.560  1.00 93.48           C  
ATOM   2845  O   GLY A 385      11.262   8.105   9.108  1.00 93.48           O  
ATOM   2846  N   LEU A 386      13.379   8.852   9.049  1.00 95.17           N  
ATOM   2847  CA  LEU A 386      13.278   9.644  10.278  1.00 95.17           C  
ATOM   2848  C   LEU A 386      12.216  10.742  10.159  1.00 95.17           C  
ATOM   2849  CB  LEU A 386      14.642  10.264  10.627  1.00 95.17           C  
ATOM   2850  O   LEU A 386      11.439  10.924  11.095  1.00 95.17           O  
ATOM   2851  CG  LEU A 386      15.720   9.269  11.095  1.00 95.17           C  
ATOM   2852  CD1 LEU A 386      17.044  10.015  11.262  1.00 95.17           C  
ATOM   2853  CD2 LEU A 386      15.389   8.627  12.442  1.00 95.17           C  
ATOM   2854  N   GLY A 387      12.151  11.445   9.025  1.00 95.35           N  
ATOM   2855  CA  GLY A 387      11.157  12.487   8.774  1.00 95.35           C  
ATOM   2856  C   GLY A 387       9.729  11.938   8.770  1.00 95.35           C  
ATOM   2857  O   GLY A 387       8.892  12.363   9.566  1.00 95.35           O  
ATOM   2858  N   ILE A 388       9.452  10.924   7.949  1.00 92.43           N  
ATOM   2859  CA  ILE A 388       8.126  10.298   7.870  1.00 92.43           C  
ATOM   2860  C   ILE A 388       7.731   9.661   9.210  1.00 92.43           C  
ATOM   2861  CB  ILE A 388       8.079   9.285   6.705  1.00 92.43           C  
ATOM   2862  O   ILE A 388       6.611   9.856   9.683  1.00 92.43           O  
ATOM   2863  CG1 ILE A 388       8.249   9.963   5.323  1.00 92.43           C  
ATOM   2864  CG2 ILE A 388       6.778   8.461   6.734  1.00 92.43           C  
ATOM   2865  CD1 ILE A 388       7.149  10.950   4.910  1.00 92.43           C  
ATOM   2866  N   GLY A 389       8.646   8.955   9.877  1.00 90.13           N  
ATOM   2867  CA  GLY A 389       8.388   8.375  11.196  1.00 90.13           C  
ATOM   2868  C   GLY A 389       8.071   9.432  12.253  1.00 90.13           C  
ATOM   2869  O   GLY A 389       7.105   9.294  13.006  1.00 90.13           O  
ATOM   2870  N   CYS A 390       8.860  10.508  12.296  1.00 92.56           N  
ATOM   2871  CA  CYS A 390       8.714  11.568  13.288  1.00 92.56           C  
ATOM   2872  C   CYS A 390       7.432  12.385  13.087  1.00 92.56           C  
ATOM   2873  CB  CYS A 390       9.969  12.446  13.253  1.00 92.56           C  
ATOM   2874  O   CYS A 390       6.784  12.756  14.065  1.00 92.56           O  
ATOM   2875  SG  CYS A 390       9.952  13.643  14.614  1.00 92.56           S  
ATOM   2876  N   MET A 391       7.015  12.629  11.840  1.00 93.01           N  
ATOM   2877  CA  MET A 391       5.800  13.403  11.580  1.00 93.01           C  
ATOM   2878  C   MET A 391       4.512  12.636  11.900  1.00 93.01           C  
ATOM   2879  CB  MET A 391       5.774  13.915  10.137  1.00 93.01           C  
ATOM   2880  O   MET A 391       3.497  13.252  12.228  1.00 93.01           O  
ATOM   2881  CG  MET A 391       5.429  12.835   9.104  1.00 93.01           C  
ATOM   2882  SD  MET A 391       5.191  13.424   7.421  1.00 93.01           S  
ATOM   2883  CE  MET A 391       3.733  14.431   7.730  1.00 93.01           C  
ATOM   2884  N   MET A 392       4.532  11.304  11.799  1.00 86.65           N  
ATOM   2885  CA  MET A 392       3.298  10.520  11.770  1.00 86.65           C  
ATOM   2886  C   MET A 392       2.599  10.472  13.132  1.00 86.65           C  
ATOM   2887  CB  MET A 392       3.613   9.129  11.195  1.00 86.65           C  
ATOM   2888  O   MET A 392       1.378  10.590  13.214  1.00 86.65           O  
ATOM   2889  CG  MET A 392       2.395   8.415  10.603  1.00 86.65           C  
ATOM   2890  SD  MET A 392       1.297   9.411   9.547  1.00 86.65           S  
ATOM   2891  CE  MET A 392       2.443  10.086   8.308  1.00 86.65           C  
ATOM   2892  N   MET A 393       3.374  10.395  14.216  1.00 83.75           N  
ATOM   2893  CA  MET A 393       2.850  10.412  15.587  1.00 83.75           C  
ATOM   2894  C   MET A 393       2.137  11.738  15.943  1.00 83.75           C  
ATOM   2895  CB  MET A 393       3.981  10.054  16.572  1.00 83.75           C  
ATOM   2896  O   MET A 393       0.959  11.698  16.305  1.00 83.75           O  
ATOM   2897  CG  MET A 393       4.039   8.558  16.883  1.00 83.75           C  
ATOM   2898  SD  MET A 393       2.625   7.916  17.823  1.00 83.75           S  
ATOM   2899  CE  MET A 393       2.846   8.777  19.405  1.00 83.75           C  
ATOM   2900  N   PRO A 394       2.773  12.921  15.808  1.00 86.25           N  
ATOM   2901  CA  PRO A 394       2.121  14.210  16.056  1.00 86.25           C  
ATOM   2902  C   PRO A 394       0.944  14.489  15.111  1.00 86.25           C  
ATOM   2903  CB  PRO A 394       3.211  15.266  15.853  1.00 86.25           C  
ATOM   2904  O   PRO A 394      -0.062  15.068  15.526  1.00 86.25           O  
ATOM   2905  CG  PRO A 394       4.514  14.509  16.056  1.00 86.25           C  
ATOM   2906  CD  PRO A 394       4.184  13.126  15.533  1.00 86.25           C  
ATOM   2907  N   ALA A 395       1.042  14.072  13.845  1.00 87.54           N  
ATOM   2908  CA  ALA A 395      -0.048  14.227  12.888  1.00 87.54           C  
ATOM   2909  C   ALA A 395      -1.270  13.389  13.294  1.00 87.54           C  
ATOM   2910  CB  ALA A 395       0.460  13.871  11.491  1.00 87.54           C  
ATOM   2911  O   ALA A 395      -2.391  13.891  13.283  1.00 87.54           O  
ATOM   2912  N   MET A 396      -1.064  12.147  13.744  1.00 82.37           N  
ATOM   2913  CA  MET A 396      -2.151  11.299  14.236  1.00 82.37           C  
ATOM   2914  C   MET A 396      -2.765  11.837  15.538  1.00 82.37           C  
ATOM   2915  CB  MET A 396      -1.629   9.863  14.398  1.00 82.37           C  
ATOM   2916  O   MET A 396      -3.987  11.815  15.707  1.00 82.37           O  
ATOM   2917  CG  MET A 396      -2.755   8.851  14.626  1.00 82.37           C  
ATOM   2918  SD  MET A 396      -3.994   8.807  13.301  1.00 82.37           S  
ATOM   2919  CE  MET A 396      -3.866   7.090  12.740  1.00 82.37           C  
ATOM   2920  N   HIS A 397      -1.936  12.379  16.438  1.00 81.03           N  
ATOM   2921  CA  HIS A 397      -2.414  13.028  17.660  1.00 81.03           C  
ATOM   2922  C   HIS A 397      -3.342  14.206  17.336  1.00 81.03           C  
ATOM   2923  CB  HIS A 397      -1.221  13.478  18.516  1.00 81.03           C  
ATOM   2924  O   HIS A 397      -4.486  14.240  17.778  1.00 81.03           O  
ATOM   2925  CG  HIS A 397      -1.652  13.955  19.878  1.00 81.03           C  
ATOM   2926  CD2 HIS A 397      -1.705  15.248  20.337  1.00 81.03           C  
ATOM   2927  ND1 HIS A 397      -2.109  13.144  20.894  1.00 81.03           N  
ATOM   2928  CE1 HIS A 397      -2.419  13.923  21.942  1.00 81.03           C  
ATOM   2929  NE2 HIS A 397      -2.191  15.206  21.647  1.00 81.03           N  
ATOM   2930  N   THR A 398      -2.896  15.121  16.476  1.00 84.43           N  
ATOM   2931  CA  THR A 398      -3.680  16.301  16.067  1.00 84.43           C  
ATOM   2932  C   THR A 398      -4.908  15.952  15.216  1.00 84.43           C  
ATOM   2933  CB  THR A 398      -2.793  17.316  15.334  1.00 84.43           C  
ATOM   2934  O   THR A 398      -5.928  16.635  15.309  1.00 84.43           O  
ATOM   2935  CG2 THR A 398      -1.771  17.964  16.265  1.00 84.43           C  
ATOM   2936  OG1 THR A 398      -2.056  16.700  14.300  1.00 84.43           O  
ATOM   2937  N   ALA A 399      -4.863  14.861  14.442  1.00 81.06           N  
ATOM   2938  CA  ALA A 399      -6.004  14.366  13.665  1.00 81.06           C  
ATOM   2939  C   ALA A 399      -7.147  13.832  14.546  1.00 81.06           C  
ATOM   2940  CB  ALA A 399      -5.510  13.258  12.725  1.00 81.06           C  
ATOM   2941  O   ALA A 399      -8.319  13.924  14.174  1.00 81.06           O  
ATOM   2942  N   THR A 400      -6.810  13.268  15.708  1.00 77.64           N  
ATOM   2943  CA  THR A 400      -7.768  12.630  16.628  1.00 77.64           C  
ATOM   2944  C   THR A 400      -8.048  13.450  17.890  1.00 77.64           C  
ATOM   2945  CB  THR A 400      -7.327  11.203  16.977  1.00 77.64           C  
ATOM   2946  O   THR A 400      -8.971  13.134  18.643  1.00 77.64           O  
ATOM   2947  CG2 THR A 400      -7.295  10.302  15.740  1.00 77.64           C  
ATOM   2948  OG1 THR A 400      -6.040  11.187  17.550  1.00 77.64           O  
ATOM   2949  N   ALA A 401      -7.312  14.542  18.104  1.00 75.32           N  
ATOM   2950  CA  ALA A 401      -7.511  15.455  19.220  1.00 75.32           C  
ATOM   2951  C   ALA A 401      -8.922  16.069  19.216  1.00 75.32           C  
ATOM   2952  CB  ALA A 401      -6.433  16.544  19.179  1.00 75.32           C  
ATOM   2953  O   ALA A 401      -9.434  16.503  18.181  1.00 75.32           O  
ATOM   2954  N   ARG A 402      -9.537  16.135  20.407  1.00 71.70           N  
ATOM   2955  CA  ARG A 402     -10.880  16.706  20.655  1.00 71.70           C  
ATOM   2956  C   ARG A 402     -12.006  16.082  19.814  1.00 71.70           C  
ATOM   2957  CB  ARG A 402     -10.855  18.243  20.519  1.00 71.70           C  
ATOM   2958  O   ARG A 402     -13.080  16.667  19.694  1.00 71.70           O  
ATOM   2959  CG  ARG A 402      -9.790  18.948  21.374  1.00 71.70           C  
ATOM   2960  CD  ARG A 402      -9.850  20.463  21.129  1.00 71.70           C  
ATOM   2961  NE  ARG A 402      -8.754  21.176  21.818  1.00 71.70           N  
ATOM   2962  NH1 ARG A 402      -9.968  22.288  23.447  1.00 71.70           N  
ATOM   2963  NH2 ARG A 402      -7.802  22.385  23.503  1.00 71.70           N  
ATOM   2964  CZ  ARG A 402      -8.848  21.944  22.891  1.00 71.70           C  
ATOM   2965  N   VAL A 403     -11.783  14.901  19.239  1.00 73.59           N  
ATOM   2966  CA  VAL A 403     -12.830  14.135  18.562  1.00 73.59           C  
ATOM   2967  C   VAL A 403     -13.688  13.456  19.626  1.00 73.59           C  
ATOM   2968  CB  VAL A 403     -12.222  13.136  17.561  1.00 73.59           C  
ATOM   2969  O   VAL A 403     -13.163  12.859  20.568  1.00 73.59           O  
ATOM   2970  CG1 VAL A 403     -13.312  12.370  16.817  1.00 73.59           C  
ATOM   2971  CG2 VAL A 403     -11.398  13.853  16.485  1.00 73.59           C  
ATOM   2972  N   ALA A 404     -15.013  13.549  19.498  1.00 73.66           N  
ATOM   2973  CA  ALA A 404     -15.904  12.865  20.424  1.00 73.66           C  
ATOM   2974  C   ALA A 404     -15.631  11.345  20.380  1.00 73.66           C  
ATOM   2975  CB  ALA A 404     -17.353  13.211  20.075  1.00 73.66           C  
ATOM   2976  O   ALA A 404     -15.367  10.811  19.301  1.00 73.66           O  
ATOM   2977  N   PRO A 405     -15.728  10.602  21.500  1.00 66.70           N  
ATOM   2978  CA  PRO A 405     -15.372   9.178  21.530  1.00 66.70           C  
ATOM   2979  C   PRO A 405     -16.082   8.312  20.475  1.00 66.70           C  
ATOM   2980  CB  PRO A 405     -15.720   8.715  22.947  1.00 66.70           C  
ATOM   2981  O   PRO A 405     -15.525   7.316  20.021  1.00 66.70           O  
ATOM   2982  CG  PRO A 405     -15.533   9.978  23.786  1.00 66.70           C  
ATOM   2983  CD  PRO A 405     -15.982  11.095  22.847  1.00 66.70           C  
ATOM   2984  N   HIS A 406     -17.292   8.699  20.058  1.00 68.76           N  
ATOM   2985  CA  HIS A 406     -18.063   8.006  19.023  1.00 68.76           C  
ATOM   2986  C   HIS A 406     -17.614   8.330  17.584  1.00 68.76           C  
ATOM   2987  CB  HIS A 406     -19.554   8.302  19.232  1.00 68.76           C  
ATOM   2988  O   HIS A 406     -17.903   7.560  16.675  1.00 68.76           O  
ATOM   2989  CG  HIS A 406     -19.944   9.741  18.993  1.00 68.76           C  
ATOM   2990  CD2 HIS A 406     -20.459  10.254  17.832  1.00 68.76           C  
ATOM   2991  ND1 HIS A 406     -19.895  10.774  19.906  1.00 68.76           N  
ATOM   2992  CE1 HIS A 406     -20.365  11.881  19.304  1.00 68.76           C  
ATOM   2993  NE2 HIS A 406     -20.736  11.602  18.052  1.00 68.76           N  
ATOM   2994  N   GLU A 407     -16.884   9.427  17.372  1.00 69.64           N  
ATOM   2995  CA  GLU A 407     -16.336   9.840  16.071  1.00 69.64           C  
ATOM   2996  C   GLU A 407     -14.866   9.428  15.888  1.00 69.64           C  
ATOM   2997  CB  GLU A 407     -16.448  11.362  15.920  1.00 69.64           C  
ATOM   2998  O   GLU A 407     -14.348   9.471  14.773  1.00 69.64           O  
ATOM   2999  CG  GLU A 407     -17.875  11.908  15.870  1.00 69.64           C  
ATOM   3000  CD  GLU A 407     -17.882  13.417  15.567  1.00 69.64           C  
ATOM   3001  OE1 GLU A 407     -18.859  13.877  14.939  1.00 69.64           O  
ATOM   3002  OE2 GLU A 407     -16.894  14.106  15.934  1.00 69.64           O  
ATOM   3003  N   ALA A 408     -14.176   9.003  16.954  1.00 67.74           N  
ATOM   3004  CA  ALA A 408     -12.748   8.671  16.916  1.00 67.74           C  
ATOM   3005  C   ALA A 408     -12.415   7.585  15.875  1.00 67.74           C  
ATOM   3006  CB  ALA A 408     -12.321   8.245  18.326  1.00 67.74           C  
ATOM   3007  O   ALA A 408     -11.399   7.674  15.186  1.00 67.74           O  
ATOM   3008  N   GLY A 409     -13.299   6.593  15.715  1.00 69.13           N  
ATOM   3009  CA  GLY A 409     -13.162   5.562  14.684  1.00 69.13           C  
ATOM   3010  C   GLY A 409     -13.265   6.125  13.265  1.00 69.13           C  
ATOM   3011  O   GLY A 409     -12.465   5.760  12.407  1.00 69.13           O  
ATOM   3012  N   ALA A 410     -14.189   7.064  13.034  1.00 72.60           N  
ATOM   3013  CA  ALA A 410     -14.316   7.737  11.746  1.00 72.60           C  
ATOM   3014  C   ALA A 410     -13.065   8.571  11.445  1.00 72.60           C  
ATOM   3015  CB  ALA A 410     -15.596   8.584  11.730  1.00 72.60           C  
ATOM   3016  O   ALA A 410     -12.503   8.437  10.364  1.00 72.60           O  
ATOM   3017  N   ALA A 411     -12.569   9.350  12.413  1.00 76.35           N  
ATOM   3018  CA  ALA A 411     -11.347  10.139  12.250  1.00 76.35           C  
ATOM   3019  C   ALA A 411     -10.133   9.263  11.889  1.00 76.35           C  
ATOM   3020  CB  ALA A 411     -11.103  10.952  13.527  1.00 76.35           C  
ATOM   3021  O   ALA A 411      -9.423   9.568  10.934  1.00 76.35           O  
ATOM   3022  N   ALA A 412      -9.928   8.141  12.587  1.00 76.69           N  
ATOM   3023  CA  ALA A 412      -8.853   7.199  12.271  1.00 76.69           C  
ATOM   3024  C   ALA A 412      -9.000   6.587  10.865  1.00 76.69           C  
ATOM   3025  CB  ALA A 412      -8.836   6.110  13.348  1.00 76.69           C  
ATOM   3026  O   ALA A 412      -8.011   6.432  10.145  1.00 76.69           O  
ATOM   3027  N   ALA A 413     -10.230   6.280  10.449  1.00 78.39           N  
ATOM   3028  CA  ALA A 413     -10.498   5.772   9.112  1.00 78.39           C  
ATOM   3029  C   ALA A 413     -10.240   6.833   8.026  1.00 78.39           C  
ATOM   3030  CB  ALA A 413     -11.920   5.213   9.084  1.00 78.39           C  
ATOM   3031  O   ALA A 413      -9.695   6.492   6.979  1.00 78.39           O  
ATOM   3032  N   VAL A 414     -10.524   8.119   8.278  1.00 81.99           N  
ATOM   3033  CA  VAL A 414     -10.139   9.208   7.357  1.00 81.99           C  
ATOM   3034  C   VAL A 414      -8.624   9.268   7.193  1.00 81.99           C  
ATOM   3035  CB  VAL A 414     -10.654  10.593   7.808  1.00 81.99           C  
ATOM   3036  O   VAL A 414      -8.143   9.363   6.069  1.00 81.99           O  
ATOM   3037  CG1 VAL A 414     -10.304  11.675   6.776  1.00 81.99           C  
ATOM   3038  CG2 VAL A 414     -12.174  10.605   8.013  1.00 81.99           C  
ATOM   3039  N   VAL A 415      -7.864   9.162   8.289  1.00 83.53           N  
ATOM   3040  CA  VAL A 415      -6.393   9.176   8.239  1.00 83.53           C  
ATOM   3041  C   VAL A 415      -5.861   8.035   7.377  1.00 83.53           C  
ATOM   3042  CB  VAL A 415      -5.776   9.091   9.649  1.00 83.53           C  
ATOM   3043  O   VAL A 415      -5.036   8.260   6.497  1.00 83.53           O  
ATOM   3044  CG1 VAL A 415      -4.253   9.032   9.572  1.00 83.53           C  
ATOM   3045  CG2 VAL A 415      -6.106  10.331  10.481  1.00 83.53           C  
ATOM   3046  N   ASN A 416      -6.335   6.813   7.610  1.00 82.87           N  
ATOM   3047  CA  ASN A 416      -5.863   5.654   6.862  1.00 82.87           C  
ATOM   3048  C   ASN A 416      -6.293   5.720   5.384  1.00 82.87           C  
ATOM   3049  CB  ASN A 416      -6.344   4.409   7.606  1.00 82.87           C  
ATOM   3050  O   ASN A 416      -5.472   5.484   4.501  1.00 82.87           O  
ATOM   3051  CG  ASN A 416      -5.768   3.131   7.020  1.00 82.87           C  
ATOM   3052  ND2 ASN A 416      -4.821   2.518   7.687  1.00 82.87           N  
ATOM   3053  OD1 ASN A 416      -6.134   2.667   5.961  1.00 82.87           O  
ATOM   3054  N   SER A 417      -7.518   6.176   5.104  1.00 85.07           N  
ATOM   3055  CA  SER A 417      -7.973   6.432   3.730  1.00 85.07           C  
ATOM   3056  C   SER A 417      -7.085   7.470   3.043  1.00 85.07           C  
ATOM   3057  CB  SER A 417      -9.425   6.921   3.690  1.00 85.07           C  
ATOM   3058  O   SER A 417      -6.654   7.253   1.917  1.00 85.07           O  
ATOM   3059  OG  SER A 417     -10.284   6.047   4.390  1.00 85.07           O  
ATOM   3060  N   ALA A 418      -6.740   8.565   3.728  1.00 87.87           N  
ATOM   3061  CA  ALA A 418      -5.851   9.591   3.192  1.00 87.87           C  
ATOM   3062  C   ALA A 418      -4.457   9.037   2.859  1.00 87.87           C  
ATOM   3063  CB  ALA A 418      -5.775  10.763   4.180  1.00 87.87           C  
ATOM   3064  O   ALA A 418      -3.898   9.420   1.833  1.00 87.87           O  
ATOM   3065  N   GLN A 419      -3.914   8.114   3.666  1.00 90.20           N  
ATOM   3066  CA  GLN A 419      -2.636   7.464   3.355  1.00 90.20           C  
ATOM   3067  C   GLN A 419      -2.723   6.623   2.084  1.00 90.20           C  
ATOM   3068  CB  GLN A 419      -2.146   6.550   4.494  1.00 90.20           C  
ATOM   3069  O   GLN A 419      -1.907   6.776   1.181  1.00 90.20           O  
ATOM   3070  CG  GLN A 419      -1.738   7.337   5.734  1.00 90.20           C  
ATOM   3071  CD  GLN A 419      -1.187   6.484   6.870  1.00 90.20           C  
ATOM   3072  NE2 GLN A 419      -0.771   7.086   7.960  1.00 90.20           N  
ATOM   3073  OE1 GLN A 419      -1.134   5.269   6.839  1.00 90.20           O  
ATOM   3074  N   GLN A 420      -3.733   5.759   2.009  1.00 89.86           N  
ATOM   3075  CA  GLN A 420      -3.895   4.824   0.901  1.00 89.86           C  
ATOM   3076  C   GLN A 420      -4.223   5.540  -0.410  1.00 89.86           C  
ATOM   3077  CB  GLN A 420      -4.995   3.825   1.275  1.00 89.86           C  
ATOM   3078  O   GLN A 420      -3.640   5.232  -1.445  1.00 89.86           O  
ATOM   3079  CG  GLN A 420      -4.619   2.903   2.442  1.00 89.86           C  
ATOM   3080  CD  GLN A 420      -3.386   2.076   2.121  1.00 89.86           C  
ATOM   3081  NE2 GLN A 420      -3.537   0.945   1.480  1.00 89.86           N  
ATOM   3082  OE1 GLN A 420      -2.259   2.446   2.393  1.00 89.86           O  
ATOM   3083  N   VAL A 421      -5.101   6.543  -0.359  1.00 87.97           N  
ATOM   3084  CA  VAL A 421      -5.440   7.379  -1.514  1.00 87.97           C  
ATOM   3085  C   VAL A 421      -4.249   8.242  -1.932  1.00 87.97           C  
ATOM   3086  CB  VAL A 421      -6.685   8.231  -1.209  1.00 87.97           C  
ATOM   3087  O   VAL A 421      -3.971   8.344  -3.124  1.00 87.97           O  
ATOM   3088  CG1 VAL A 421      -6.986   9.231  -2.328  1.00 87.97           C  
ATOM   3089  CG2 VAL A 421      -7.916   7.328  -1.039  1.00 87.97           C  
ATOM   3090  N   GLY A 422      -3.514   8.818  -0.975  1.00 90.59           N  
ATOM   3091  CA  GLY A 422      -2.280   9.556  -1.250  1.00 90.59           C  
ATOM   3092  C   GLY A 422      -1.218   8.679  -1.914  1.00 90.59           C  
ATOM   3093  O   GLY A 422      -0.614   9.093  -2.899  1.00 90.59           O  
ATOM   3094  N   GLY A 423      -1.050   7.442  -1.440  1.00 90.04           N  
ATOM   3095  CA  GLY A 423      -0.174   6.449  -2.059  1.00 90.04           C  
ATOM   3096  C   GLY A 423      -0.624   6.089  -3.475  1.00 90.04           C  
ATOM   3097  O   GLY A 423       0.170   6.177  -4.402  1.00 90.04           O  
ATOM   3098  N   ALA A 424      -1.905   5.760  -3.668  1.00 89.18           N  
ATOM   3099  CA  ALA A 424      -2.480   5.411  -4.971  1.00 89.18           C  
ATOM   3100  C   ALA A 424      -2.295   6.525  -6.014  1.00 89.18           C  
ATOM   3101  CB  ALA A 424      -3.974   5.108  -4.770  1.00 89.18           C  
ATOM   3102  O   ALA A 424      -1.729   6.301  -7.083  1.00 89.18           O  
ATOM   3103  N   LEU A 425      -2.737   7.741  -5.679  1.00 89.27           N  
ATOM   3104  CA  LEU A 425      -2.585   8.909  -6.545  1.00 89.27           C  
ATOM   3105  C   LEU A 425      -1.115   9.233  -6.786  1.00 89.27           C  
ATOM   3106  CB  LEU A 425      -3.274  10.127  -5.905  1.00 89.27           C  
ATOM   3107  O   LEU A 425      -0.761   9.668  -7.874  1.00 89.27           O  
ATOM   3108  CG  LEU A 425      -4.809  10.080  -5.957  1.00 89.27           C  
ATOM   3109  CD1 LEU A 425      -5.373  11.199  -5.080  1.00 89.27           C  
ATOM   3110  CD2 LEU A 425      -5.345  10.296  -7.375  1.00 89.27           C  
ATOM   3111  N   GLY A 426      -0.269   9.018  -5.782  1.00 90.36           N  
ATOM   3112  CA  GLY A 426       1.148   9.300  -5.867  1.00 90.36           C  
ATOM   3113  C   GLY A 426       1.902   8.391  -6.809  1.00 90.36           C  
ATOM   3114  O   GLY A 426       2.616   8.892  -7.668  1.00 90.36           O  
ATOM   3115  N   VAL A 427       1.720   7.075  -6.687  1.00 89.87           N  
ATOM   3116  CA  VAL A 427       2.313   6.114  -7.630  1.00 89.87           C  
ATOM   3117  C   VAL A 427       1.854   6.446  -9.042  1.00 89.87           C  
ATOM   3118  CB  VAL A 427       1.933   4.662  -7.292  1.00 89.87           C  
ATOM   3119  O   VAL A 427       2.693   6.537  -9.932  1.00 89.87           O  
ATOM   3120  CG1 VAL A 427       2.522   3.624  -8.256  1.00 89.87           C  
ATOM   3121  CG2 VAL A 427       2.467   4.272  -5.921  1.00 89.87           C  
ATOM   3122  N   ALA A 428       0.557   6.695  -9.235  1.00 90.31           N  
ATOM   3123  CA  ALA A 428       0.021   7.017 -10.549  1.00 90.31           C  
ATOM   3124  C   ALA A 428       0.611   8.293 -11.134  1.00 90.31           C  
ATOM   3125  CB  ALA A 428      -1.511   7.037 -10.471  1.00 90.31           C  
ATOM   3126  O   ALA A 428       1.232   8.251 -12.190  1.00 90.31           O  
ATOM   3127  N   LEU A 429       0.485   9.407 -10.417  1.00 90.56           N  
ATOM   3128  CA  LEU A 429       0.981  10.698 -10.868  1.00 90.56           C  
ATOM   3129  C   LEU A 429       2.488  10.668 -11.114  1.00 90.56           C  
ATOM   3130  CB  LEU A 429       0.620  11.745  -9.805  1.00 90.56           C  
ATOM   3131  O   LEU A 429       2.952  11.120 -12.156  1.00 90.56           O  
ATOM   3132  CG  LEU A 429       1.128  13.162 -10.117  1.00 90.56           C  
ATOM   3133  CD1 LEU A 429       0.555  13.707 -11.426  1.00 90.56           C  
ATOM   3134  CD2 LEU A 429       0.710  14.088  -8.977  1.00 90.56           C  
ATOM   3135  N   LEU A 430       3.261  10.146 -10.162  1.00 92.71           N  
ATOM   3136  CA  LEU A 430       4.711  10.153 -10.271  1.00 92.71           C  
ATOM   3137  C   LEU A 430       5.194   9.211 -11.372  1.00 92.71           C  
ATOM   3138  CB  LEU A 430       5.350   9.812  -8.921  1.00 92.71           C  
ATOM   3139  O   LEU A 430       6.146   9.555 -12.066  1.00 92.71           O  
ATOM   3140  CG  LEU A 430       5.115  10.842  -7.803  1.00 92.71           C  
ATOM   3141  CD1 LEU A 430       5.805  10.360  -6.531  1.00 92.71           C  
ATOM   3142  CD2 LEU A 430       5.679  12.214  -8.161  1.00 92.71           C  
ATOM   3143  N   ASN A 431       4.559   8.050 -11.565  1.00 92.01           N  
ATOM   3144  CA  ASN A 431       4.918   7.153 -12.661  1.00 92.01           C  
ATOM   3145  C   ASN A 431       4.626   7.801 -14.020  1.00 92.01           C  
ATOM   3146  CB  ASN A 431       4.203   5.808 -12.484  1.00 92.01           C  
ATOM   3147  O   ASN A 431       5.458   7.716 -14.917  1.00 92.01           O  
ATOM   3148  CG  ASN A 431       4.681   4.777 -13.489  1.00 92.01           C  
ATOM   3149  ND2 ASN A 431       3.906   4.510 -14.509  1.00 92.01           N  
ATOM   3150  OD1 ASN A 431       5.750   4.193 -13.350  1.00 92.01           O  
ATOM   3151  N   THR A 432       3.506   8.514 -14.161  1.00 90.52           N  
ATOM   3152  CA  THR A 432       3.188   9.299 -15.365  1.00 90.52           C  
ATOM   3153  C   THR A 432       4.196  10.425 -15.602  1.00 90.52           C  
ATOM   3154  CB  THR A 432       1.784   9.889 -15.233  1.00 90.52           C  
ATOM   3155  O   THR A 432       4.668  10.613 -16.718  1.00 90.52           O  
ATOM   3156  CG2 THR A 432       1.325  10.660 -16.460  1.00 90.52           C  
ATOM   3157  OG1 THR A 432       0.873   8.840 -15.033  1.00 90.52           O  
ATOM   3158  N   VAL A 433       4.579  11.161 -14.553  1.00 92.22           N  
ATOM   3159  CA  VAL A 433       5.618  12.202 -14.647  1.00 92.22           C  
ATOM   3160  C   VAL A 433       6.958  11.594 -15.066  1.00 92.22           C  
ATOM   3161  CB  VAL A 433       5.739  12.972 -13.318  1.00 92.22           C  
ATOM   3162  O   VAL A 433       7.623  12.137 -15.943  1.00 92.22           O  
ATOM   3163  CG1 VAL A 433       6.978  13.873 -13.252  1.00 92.22           C  
ATOM   3164  CG2 VAL A 433       4.515  13.875 -13.103  1.00 92.22           C  
ATOM   3165  N   SER A 434       7.335  10.458 -14.476  1.00 92.71           N  
ATOM   3166  CA  SER A 434       8.578   9.756 -14.797  1.00 92.71           C  
ATOM   3167  C   SER A 434       8.600   9.279 -16.242  1.00 92.71           C  
ATOM   3168  CB  SER A 434       8.759   8.556 -13.867  1.00 92.71           C  
ATOM   3169  O   SER A 434       9.556   9.561 -16.951  1.00 92.71           O  
ATOM   3170  OG  SER A 434       9.925   7.824 -14.185  1.00 92.71           O  
ATOM   3171  N   THR A 435       7.565   8.563 -16.678  1.00 91.31           N  
ATOM   3172  CA  THR A 435       7.474   8.013 -18.041  1.00 91.31           C  
ATOM   3173  C   THR A 435       7.434   9.125 -19.084  1.00 91.31           C  
ATOM   3174  CB  THR A 435       6.253   7.095 -18.205  1.00 91.31           C  
ATOM   3175  O   THR A 435       8.176   9.062 -20.060  1.00 91.31           O  
ATOM   3176  CG2 THR A 435       6.437   5.770 -17.465  1.00 91.31           C  
ATOM   3177  OG1 THR A 435       5.104   7.700 -17.663  1.00 91.31           O  
ATOM   3178  N   GLY A 436       6.675  10.198 -18.838  1.00 90.93           N  
ATOM   3179  CA  GLY A 436       6.652  11.373 -19.709  1.00 90.93           C  
ATOM   3180  C   GLY A 436       8.009  12.079 -19.807  1.00 90.93           C  
ATOM   3181  O   GLY A 436       8.439  12.434 -20.903  1.00 90.93           O  
ATOM   3182  N   ALA A 437       8.717  12.247 -18.686  1.00 93.05           N  
ATOM   3183  CA  ALA A 437      10.054  12.843 -18.676  1.00 93.05           C  
ATOM   3184  C   ALA A 437      11.099  11.950 -19.367  1.00 93.05           C  
ATOM   3185  CB  ALA A 437      10.433  13.160 -17.226  1.00 93.05           C  
ATOM   3186  O   ALA A 437      11.937  12.457 -20.110  1.00 93.05           O  
ATOM   3187  N   THR A 438      11.021  10.629 -19.186  1.00 92.92           N  
ATOM   3188  CA  THR A 438      11.858   9.669 -19.918  1.00 92.92           C  
ATOM   3189  C   THR A 438      11.585   9.732 -21.419  1.00 92.92           C  
ATOM   3190  CB  THR A 438      11.646   8.243 -19.385  1.00 92.92           C  
ATOM   3191  O   THR A 438      12.526   9.842 -22.199  1.00 92.92           O  
ATOM   3192  CG2 THR A 438      12.445   7.187 -20.148  1.00 92.92           C  
ATOM   3193  OG1 THR A 438      12.066   8.182 -18.043  1.00 92.92           O  
ATOM   3194  N   ALA A 439      10.319   9.737 -21.843  1.00 91.35           N  
ATOM   3195  CA  ALA A 439       9.956   9.822 -23.257  1.00 91.35           C  
ATOM   3196  C   ALA A 439      10.453  11.124 -23.908  1.00 91.35           C  
ATOM   3197  CB  ALA A 439       8.436   9.673 -23.380  1.00 91.35           C  
ATOM   3198  O   ALA A 439      11.018  11.084 -25.000  1.00 91.35           O  
ATOM   3199  N   ALA A 440      10.302  12.263 -23.222  1.00 92.19           N  
ATOM   3200  CA  ALA A 440      10.822  13.546 -23.690  1.00 92.19           C  
ATOM   3201  C   ALA A 440      12.353  13.526 -23.826  1.00 92.19           C  
ATOM   3202  CB  ALA A 440      10.354  14.644 -22.727  1.00 92.19           C  
ATOM   3203  O   ALA A 440      12.888  13.950 -24.846  1.00 92.19           O  
ATOM   3204  N   TYR A 441      13.058  12.957 -22.843  1.00 93.61           N  
ATOM   3205  CA  TYR A 441      14.512  12.824 -22.899  1.00 93.61           C  
ATOM   3206  C   TYR A 441      14.968  11.997 -24.109  1.00 93.61           C  
ATOM   3207  CB  TYR A 441      15.011  12.205 -21.588  1.00 93.61           C  
ATOM   3208  O   TYR A 441      15.878  12.404 -24.831  1.00 93.61           O  
ATOM   3209  CG  TYR A 441      16.520  12.177 -21.486  1.00 93.61           C  
ATOM   3210  CD1 TYR A 441      17.253  11.139 -22.094  1.00 93.61           C  
ATOM   3211  CD2 TYR A 441      17.190  13.211 -20.803  1.00 93.61           C  
ATOM   3212  CE1 TYR A 441      18.657  11.137 -22.026  1.00 93.61           C  
ATOM   3213  CE2 TYR A 441      18.596  13.213 -20.738  1.00 93.61           C  
ATOM   3214  OH  TYR A 441      20.686  12.177 -21.319  1.00 93.61           O  
ATOM   3215  CZ  TYR A 441      19.330  12.177 -21.357  1.00 93.61           C  
ATOM   3216  N   LEU A 442      14.319  10.855 -24.358  1.00 94.26           N  
ATOM   3217  CA  LEU A 442      14.655   9.968 -25.476  1.00 94.26           C  
ATOM   3218  C   LEU A 442      14.304  10.565 -26.840  1.00 94.26           C  
ATOM   3219  CB  LEU A 442      13.946   8.616 -25.298  1.00 94.26           C  
ATOM   3220  O   LEU A 442      14.988  10.273 -27.820  1.00 94.26           O  
ATOM   3221  CG  LEU A 442      14.386   7.828 -24.057  1.00 94.26           C  
ATOM   3222  CD1 LEU A 442      13.549   6.555 -23.921  1.00 94.26           C  
ATOM   3223  CD2 LEU A 442      15.855   7.435 -24.092  1.00 94.26           C  
ATOM   3224  N   ALA A 443      13.278  11.413 -26.916  1.00 93.73           N  
ATOM   3225  CA  ALA A 443      12.971  12.154 -28.136  1.00 93.73           C  
ATOM   3226  C   ALA A 443      14.119  13.104 -28.526  1.00 93.73           C  
ATOM   3227  CB  ALA A 443      11.648  12.902 -27.940  1.00 93.73           C  
ATOM   3228  O   ALA A 443      14.433  13.226 -29.709  1.00 93.73           O  
ATOM   3229  N   ASP A 444      14.778  13.707 -27.534  1.00 93.94           N  
ATOM   3230  CA  ASP A 444      15.861  14.671 -27.747  1.00 93.94           C  
ATOM   3231  C   ASP A 444      17.248  14.012 -27.907  1.00 93.94           C  
ATOM   3232  CB  ASP A 444      15.858  15.679 -26.583  1.00 93.94           C  
ATOM   3233  O   ASP A 444      18.101  14.539 -28.623  1.00 93.94           O  
ATOM   3234  CG  ASP A 444      14.646  16.624 -26.553  1.00 93.94           C  
ATOM   3235  OD1 ASP A 444      13.953  16.762 -27.588  1.00 93.94           O  
ATOM   3236  OD2 ASP A 444      14.460  17.265 -25.493  1.00 93.94           O  
ATOM   3237  N   HIS A 445      17.487  12.858 -27.269  1.00 93.56           N  
ATOM   3238  CA  HIS A 445      18.813  12.212 -27.193  1.00 93.56           C  
ATOM   3239  C   HIS A 445      18.909  10.873 -27.949  1.00 93.56           C  
ATOM   3240  CB  HIS A 445      19.226  12.056 -25.720  1.00 93.56           C  
ATOM   3241  O   HIS A 445      19.990  10.287 -28.056  1.00 93.56           O  
ATOM   3242  CG  HIS A 445      19.292  13.366 -24.973  1.00 93.56           C  
ATOM   3243  CD2 HIS A 445      20.406  14.106 -24.682  1.00 93.56           C  
ATOM   3244  ND1 HIS A 445      18.214  14.054 -24.475  1.00 93.56           N  
ATOM   3245  CE1 HIS A 445      18.659  15.190 -23.919  1.00 93.56           C  
ATOM   3246  NE2 HIS A 445      19.998  15.267 -24.011  1.00 93.56           N  
ATOM   3247  N   GLY A 446      17.795  10.382 -28.499  1.00 93.25           N  
ATOM   3248  CA  GLY A 446      17.700   9.093 -29.181  1.00 93.25           C  
ATOM   3249  C   GLY A 446      17.516   7.899 -28.236  1.00 93.25           C  
ATOM   3250  O   GLY A 446      17.397   8.035 -27.023  1.00 93.25           O  
ATOM   3251  N   THR A 447      17.495   6.693 -28.812  1.00 92.59           N  
ATOM   3252  CA  THR A 447      17.141   5.433 -28.123  1.00 92.59           C  
ATOM   3253  C   THR A 447      18.317   4.460 -27.991  1.00 92.59           C  
ATOM   3254  CB  THR A 447      15.944   4.759 -28.810  1.00 92.59           C  
ATOM   3255  O   THR A 447      18.144   3.241 -27.994  1.00 92.59           O  
ATOM   3256  CG2 THR A 447      14.674   5.602 -28.706  1.00 92.59           C  
ATOM   3257  OG1 THR A 447      16.216   4.578 -30.185  1.00 92.59           O  
ATOM   3258  N   SER A 448      19.546   4.979 -27.890  1.00 92.99           N  
ATOM   3259  CA  SER A 448      20.703   4.125 -27.589  1.00 92.99           C  
ATOM   3260  C   SER A 448      20.554   3.481 -26.196  1.00 92.99           C  
ATOM   3261  CB  SER A 448      22.021   4.898 -27.724  1.00 92.99           C  
ATOM   3262  O   SER A 448      19.845   4.031 -25.347  1.00 92.99           O  
ATOM   3263  OG  SER A 448      22.242   5.759 -26.626  1.00 92.99           O  
ATOM   3264  N   PRO A 449      21.211   2.339 -25.909  1.00 89.76           N  
ATOM   3265  CA  PRO A 449      21.139   1.718 -24.584  1.00 89.76           C  
ATOM   3266  C   PRO A 449      21.547   2.673 -23.452  1.00 89.76           C  
ATOM   3267  CB  PRO A 449      22.054   0.492 -24.658  1.00 89.76           C  
ATOM   3268  O   PRO A 449      20.855   2.747 -22.442  1.00 89.76           O  
ATOM   3269  CG  PRO A 449      22.015   0.120 -26.140  1.00 89.76           C  
ATOM   3270  CD  PRO A 449      21.930   1.478 -26.836  1.00 89.76           C  
ATOM   3271  N   ALA A 450      22.606   3.464 -23.661  1.00 89.64           N  
ATOM   3272  CA  ALA A 450      23.045   4.484 -22.708  1.00 89.64           C  
ATOM   3273  C   ALA A 450      21.994   5.593 -22.538  1.00 89.64           C  
ATOM   3274  CB  ALA A 450      24.396   5.040 -23.173  1.00 89.64           C  
ATOM   3275  O   ALA A 450      21.585   5.878 -21.419  1.00 89.64           O  
ATOM   3276  N   ALA A 451      21.460   6.131 -23.643  1.00 91.94           N  
ATOM   3277  CA  ALA A 451      20.409   7.149 -23.583  1.00 91.94           C  
ATOM   3278  C   ALA A 451      19.132   6.635 -22.895  1.00 91.94           C  
ATOM   3279  CB  ALA A 451      20.104   7.642 -25.002  1.00 91.94           C  
ATOM   3280  O   ALA A 451      18.454   7.396 -22.215  1.00 91.94           O  
ATOM   3281  N   THR A 452      18.820   5.342 -23.032  1.00 91.67           N  
ATOM   3282  CA  THR A 452      17.680   4.695 -22.360  1.00 91.67           C  
ATOM   3283  C   THR A 452      17.875   4.650 -20.848  1.00 91.67           C  
ATOM   3284  CB  THR A 452      17.422   3.291 -22.919  1.00 91.67           C  
ATOM   3285  O   THR A 452      16.952   4.981 -20.102  1.00 91.67           O  
ATOM   3286  CG2 THR A 452      16.130   2.686 -22.369  1.00 91.67           C  
ATOM   3287  OG1 THR A 452      17.282   3.350 -24.322  1.00 91.67           O  
ATOM   3288  N   VAL A 453      19.077   4.292 -20.389  1.00 90.16           N  
ATOM   3289  CA  VAL A 453      19.444   4.319 -18.966  1.00 90.16           C  
ATOM   3290  C   VAL A 453      19.385   5.750 -18.430  1.00 90.16           C  
ATOM   3291  CB  VAL A 453      20.830   3.674 -18.763  1.00 90.16           C  
ATOM   3292  O   VAL A 453      18.669   6.003 -17.458  1.00 90.16           O  
ATOM   3293  CG1 VAL A 453      21.403   3.912 -17.364  1.00 90.16           C  
ATOM   3294  CG2 VAL A 453      20.741   2.159 -18.994  1.00 90.16           C  
ATOM   3295  N   ASP A 454      20.036   6.696 -19.109  1.00 90.38           N  
ATOM   3296  CA  ASP A 454      20.067   8.107 -18.712  1.00 90.38           C  
ATOM   3297  C   ASP A 454      18.665   8.721 -18.679  1.00 90.38           C  
ATOM   3298  CB  ASP A 454      20.957   8.908 -19.678  1.00 90.38           C  
ATOM   3299  O   ASP A 454      18.285   9.367 -17.703  1.00 90.38           O  
ATOM   3300  CG  ASP A 454      22.450   8.598 -19.541  1.00 90.38           C  
ATOM   3301  OD1 ASP A 454      22.844   8.122 -18.456  1.00 90.38           O  
ATOM   3302  OD2 ASP A 454      23.185   8.879 -20.514  1.00 90.38           O  
ATOM   3303  N   GLY A 455      17.847   8.458 -19.700  1.00 92.09           N  
ATOM   3304  CA  GLY A 455      16.466   8.924 -19.774  1.00 92.09           C  
ATOM   3305  C   GLY A 455      15.577   8.320 -18.689  1.00 92.09           C  
ATOM   3306  O   GLY A 455      14.698   8.999 -18.153  1.00 92.09           O  
ATOM   3307  N   THR A 456      15.813   7.063 -18.310  1.00 91.34           N  
ATOM   3308  CA  THR A 456      15.083   6.405 -17.216  1.00 91.34           C  
ATOM   3309  C   THR A 456      15.440   7.033 -15.868  1.00 91.34           C  
ATOM   3310  CB  THR A 456      15.355   4.895 -17.205  1.00 91.34           C  
ATOM   3311  O   THR A 456      14.550   7.398 -15.097  1.00 91.34           O  
ATOM   3312  CG2 THR A 456      14.565   4.174 -16.118  1.00 91.34           C  
ATOM   3313  OG1 THR A 456      14.952   4.328 -18.425  1.00 91.34           O  
ATOM   3314  N   VAL A 457      16.734   7.241 -15.598  1.00 90.62           N  
ATOM   3315  CA  VAL A 457      17.201   7.926 -14.381  1.00 90.62           C  
ATOM   3316  C   VAL A 457      16.719   9.381 -14.357  1.00 90.62           C  
ATOM   3317  CB  VAL A 457      18.735   7.820 -14.244  1.00 90.62           C  
ATOM   3318  O   VAL A 457      16.257   9.862 -13.320  1.00 90.62           O  
ATOM   3319  CG1 VAL A 457      19.260   8.599 -13.031  1.00 90.62           C  
ATOM   3320  CG2 VAL A 457      19.147   6.353 -14.049  1.00 90.62           C  
ATOM   3321  N   HIS A 458      16.714  10.069 -15.501  1.00 92.36           N  
ATOM   3322  CA  HIS A 458      16.137  11.404 -15.630  1.00 92.36           C  
ATOM   3323  C   HIS A 458      14.645  11.415 -15.266  1.00 92.36           C  
ATOM   3324  CB  HIS A 458      16.366  11.952 -17.042  1.00 92.36           C  
ATOM   3325  O   HIS A 458      14.213  12.226 -14.448  1.00 92.36           O  
ATOM   3326  CG  HIS A 458      15.895  13.376 -17.154  1.00 92.36           C  
ATOM   3327  CD2 HIS A 458      14.785  13.832 -17.814  1.00 92.36           C  
ATOM   3328  ND1 HIS A 458      16.471  14.456 -16.528  1.00 92.36           N  
ATOM   3329  CE1 HIS A 458      15.734  15.540 -16.811  1.00 92.36           C  
ATOM   3330  NE2 HIS A 458      14.692  15.211 -17.588  1.00 92.36           N  
ATOM   3331  N   GLY A 459      13.863  10.461 -15.777  1.00 92.95           N  
ATOM   3332  CA  GLY A 459      12.455  10.312 -15.408  1.00 92.95           C  
ATOM   3333  C   GLY A 459      12.252  10.135 -13.902  1.00 92.95           C  
ATOM   3334  O   GLY A 459      11.429  10.829 -13.295  1.00 92.95           O  
ATOM   3335  N   TYR A 460      13.058   9.276 -13.271  1.00 92.26           N  
ATOM   3336  CA  TYR A 460      13.017   9.076 -11.821  1.00 92.26           C  
ATOM   3337  C   TYR A 460      13.362  10.355 -11.061  1.00 92.26           C  
ATOM   3338  CB  TYR A 460      13.941   7.916 -11.409  1.00 92.26           C  
ATOM   3339  O   TYR A 460      12.630  10.736 -10.149  1.00 92.26           O  
ATOM   3340  CG  TYR A 460      13.600   6.547 -11.979  1.00 92.26           C  
ATOM   3341  CD1 TYR A 460      12.323   6.284 -12.511  1.00 92.26           C  
ATOM   3342  CD2 TYR A 460      14.571   5.525 -11.985  1.00 92.26           C  
ATOM   3343  CE1 TYR A 460      12.023   5.037 -13.075  1.00 92.26           C  
ATOM   3344  CE2 TYR A 460      14.271   4.260 -12.533  1.00 92.26           C  
ATOM   3345  OH  TYR A 460      12.685   2.837 -13.678  1.00 92.26           O  
ATOM   3346  CZ  TYR A 460      12.994   4.023 -13.093  1.00 92.26           C  
ATOM   3347  N   THR A 461      14.427  11.062 -11.441  1.00 92.30           N  
ATOM   3348  CA  THR A 461      14.839  12.302 -10.762  1.00 92.30           C  
ATOM   3349  C   THR A 461      13.807  13.424 -10.901  1.00 92.30           C  
ATOM   3350  CB  THR A 461      16.220  12.796 -11.212  1.00 92.30           C  
ATOM   3351  O   THR A 461      13.546  14.119  -9.917  1.00 92.30           O  
ATOM   3352  CG2 THR A 461      17.341  11.837 -10.813  1.00 92.30           C  
ATOM   3353  OG1 THR A 461      16.268  12.980 -12.599  1.00 92.30           O  
ATOM   3354  N   VAL A 462      13.142  13.560 -12.055  1.00 94.40           N  
ATOM   3355  CA  VAL A 462      12.041  14.521 -12.253  1.00 94.40           C  
ATOM   3356  C   VAL A 462      10.839  14.175 -11.371  1.00 94.40           C  
ATOM   3357  CB  VAL A 462      11.637  14.599 -13.741  1.00 94.40           C  
ATOM   3358  O   VAL A 462      10.295  15.048 -10.687  1.00 94.40           O  
ATOM   3359  CG1 VAL A 462      10.391  15.469 -13.957  1.00 94.40           C  
ATOM   3360  CG2 VAL A 462      12.761  15.230 -14.572  1.00 94.40           C  
ATOM   3361  N   ALA A 463      10.448  12.901 -11.310  1.00 93.90           N  
ATOM   3362  CA  ALA A 463       9.370  12.458 -10.428  1.00 93.90           C  
ATOM   3363  C   ALA A 463       9.723  12.665  -8.941  1.00 93.90           C  
ATOM   3364  CB  ALA A 463       9.058  10.999 -10.759  1.00 93.90           C  
ATOM   3365  O   ALA A 463       8.902  13.144  -8.154  1.00 93.90           O  
ATOM   3366  N   ILE A 464      10.968  12.387  -8.548  1.00 93.51           N  
ATOM   3367  CA  ILE A 464      11.476  12.642  -7.195  1.00 93.51           C  
ATOM   3368  C   ILE A 464      11.451  14.147  -6.879  1.00 93.51           C  
ATOM   3369  CB  ILE A 464      12.880  12.011  -7.041  1.00 93.51           C  
ATOM   3370  O   ILE A 464      11.030  14.527  -5.786  1.00 93.51           O  
ATOM   3371  CG1 ILE A 464      12.786  10.465  -7.035  1.00 93.51           C  
ATOM   3372  CG2 ILE A 464      13.616  12.452  -5.765  1.00 93.51           C  
ATOM   3373  CD1 ILE A 464      14.139   9.771  -7.232  1.00 93.51           C  
ATOM   3374  N   ALA A 465      11.815  15.021  -7.822  1.00 95.32           N  
ATOM   3375  CA  ALA A 465      11.730  16.471  -7.644  1.00 95.32           C  
ATOM   3376  C   ALA A 465      10.279  16.944  -7.439  1.00 95.32           C  
ATOM   3377  CB  ALA A 465      12.384  17.158  -8.847  1.00 95.32           C  
ATOM   3378  O   ALA A 465      10.012  17.794  -6.584  1.00 95.32           O  
ATOM   3379  N   PHE A 466       9.317  16.344  -8.146  1.00 94.52           N  
ATOM   3380  CA  PHE A 466       7.898  16.598  -7.901  1.00 94.52           C  
ATOM   3381  C   PHE A 466       7.487  16.175  -6.481  1.00 94.52           C  
ATOM   3382  CB  PHE A 466       7.053  15.900  -8.973  1.00 94.52           C  
ATOM   3383  O   PHE A 466       6.823  16.933  -5.770  1.00 94.52           O  
ATOM   3384  CG  PHE A 466       5.621  16.389  -8.993  1.00 94.52           C  
ATOM   3385  CD1 PHE A 466       4.654  15.803  -8.156  1.00 94.52           C  
ATOM   3386  CD2 PHE A 466       5.262  17.462  -9.829  1.00 94.52           C  
ATOM   3387  CE1 PHE A 466       3.334  16.285  -8.158  1.00 94.52           C  
ATOM   3388  CE2 PHE A 466       3.940  17.940  -9.837  1.00 94.52           C  
ATOM   3389  CZ  PHE A 466       2.975  17.349  -9.003  1.00 94.52           C  
ATOM   3390  N   ALA A 467       7.945  15.008  -6.016  1.00 95.14           N  
ATOM   3391  CA  ALA A 467       7.714  14.548  -4.646  1.00 95.14           C  
ATOM   3392  C   ALA A 467       8.333  15.483  -3.586  1.00 95.14           C  
ATOM   3393  CB  ALA A 467       8.235  13.116  -4.509  1.00 95.14           C  
ATOM   3394  O   ALA A 467       7.704  15.728  -2.553  1.00 95.14           O  
ATOM   3395  N   VAL A 468       9.513  16.065  -3.843  1.00 96.76           N  
ATOM   3396  CA  VAL A 468      10.098  17.126  -2.997  1.00 96.76           C  
ATOM   3397  C   VAL A 468       9.145  18.318  -2.915  1.00 96.76           C  
ATOM   3398  CB  VAL A 468      11.477  17.591  -3.517  1.00 96.76           C  
ATOM   3399  O   VAL A 468       8.835  18.779  -1.816  1.00 96.76           O  
ATOM   3400  CG1 VAL A 468      12.028  18.787  -2.725  1.00 96.76           C  
ATOM   3401  CG2 VAL A 468      12.531  16.488  -3.425  1.00 96.76           C  
ATOM   3402  N   GLY A 469       8.624  18.781  -4.056  1.00 96.68           N  
ATOM   3403  CA  GLY A 469       7.637  19.862  -4.113  1.00 96.68           C  
ATOM   3404  C   GLY A 469       6.389  19.570  -3.276  1.00 96.68           C  
ATOM   3405  O   GLY A 469       5.946  20.425  -2.507  1.00 96.68           O  
ATOM   3406  N   VAL A 470       5.867  18.341  -3.344  1.00 96.12           N  
ATOM   3407  CA  VAL A 470       4.722  17.898  -2.532  1.00 96.12           C  
ATOM   3408  C   VAL A 470       5.050  17.913  -1.035  1.00 96.12           C  
ATOM   3409  CB  VAL A 470       4.234  16.504  -2.980  1.00 96.12           C  
ATOM   3410  O   VAL A 470       4.241  18.398  -0.241  1.00 96.12           O  
ATOM   3411  CG1 VAL A 470       3.136  15.951  -2.061  1.00 96.12           C  
ATOM   3412  CG2 VAL A 470       3.649  16.555  -4.397  1.00 96.12           C  
ATOM   3413  N   LEU A 471       6.228  17.440  -0.620  1.00 96.39           N  
ATOM   3414  CA  LEU A 471       6.644  17.462   0.789  1.00 96.39           C  
ATOM   3415  C   LEU A 471       6.809  18.894   1.318  1.00 96.39           C  
ATOM   3416  CB  LEU A 471       7.949  16.664   0.961  1.00 96.39           C  
ATOM   3417  O   LEU A 471       6.350  19.196   2.422  1.00 96.39           O  
ATOM   3418  CG  LEU A 471       7.787  15.140   0.818  1.00 96.39           C  
ATOM   3419  CD1 LEU A 471       9.164  14.480   0.751  1.00 96.39           C  
ATOM   3420  CD2 LEU A 471       7.034  14.538   2.008  1.00 96.39           C  
ATOM   3421  N   LEU A 472       7.393  19.793   0.521  1.00 97.82           N  
ATOM   3422  CA  LEU A 472       7.530  21.211   0.866  1.00 97.82           C  
ATOM   3423  C   LEU A 472       6.166  21.904   0.965  1.00 97.82           C  
ATOM   3424  CB  LEU A 472       8.421  21.915  -0.171  1.00 97.82           C  
ATOM   3425  O   LEU A 472       5.903  22.606   1.944  1.00 97.82           O  
ATOM   3426  CG  LEU A 472       9.900  21.485  -0.162  1.00 97.82           C  
ATOM   3427  CD1 LEU A 472      10.634  22.200  -1.295  1.00 97.82           C  
ATOM   3428  CD2 LEU A 472      10.597  21.820   1.158  1.00 97.82           C  
ATOM   3429  N   LEU A 473       5.264  21.657   0.012  1.00 97.25           N  
ATOM   3430  CA  LEU A 473       3.884  22.142   0.076  1.00 97.25           C  
ATOM   3431  C   LEU A 473       3.186  21.629   1.339  1.00 97.25           C  
ATOM   3432  CB  LEU A 473       3.138  21.700  -1.196  1.00 97.25           C  
ATOM   3433  O   LEU A 473       2.526  22.393   2.043  1.00 97.25           O  
ATOM   3434  CG  LEU A 473       1.642  22.070  -1.206  1.00 97.25           C  
ATOM   3435  CD1 LEU A 473       1.418  23.583  -1.145  1.00 97.25           C  
ATOM   3436  CD2 LEU A 473       0.985  21.527  -2.472  1.00 97.25           C  
ATOM   3437  N   THR A 474       3.378  20.355   1.673  1.00 96.31           N  
ATOM   3438  CA  THR A 474       2.823  19.755   2.889  1.00 96.31           C  
ATOM   3439  C   THR A 474       3.373  20.432   4.144  1.00 96.31           C  
ATOM   3440  CB  THR A 474       3.093  18.248   2.946  1.00 96.31           C  
ATOM   3441  O   THR A 474       2.615  20.683   5.078  1.00 96.31           O  
ATOM   3442  CG2 THR A 474       2.296  17.591   4.068  1.00 96.31           C  
ATOM   3443  OG1 THR A 474       2.657  17.628   1.764  1.00 96.31           O  
ATOM   3444  N   ALA A 475       4.661  20.791   4.170  1.00 96.66           N  
ATOM   3445  CA  ALA A 475       5.269  21.521   5.283  1.00 96.66           C  
ATOM   3446  C   ALA A 475       4.653  22.920   5.454  1.00 96.66           C  
ATOM   3447  CB  ALA A 475       6.785  21.584   5.064  1.00 96.66           C  
ATOM   3448  O   ALA A 475       4.355  23.333   6.577  1.00 96.66           O  
ATOM   3449  N   VAL A 476       4.387  23.622   4.348  1.00 97.08           N  
ATOM   3450  CA  VAL A 476       3.684  24.915   4.358  1.00 97.08           C  
ATOM   3451  C   VAL A 476       2.250  24.752   4.863  1.00 97.08           C  
ATOM   3452  CB  VAL A 476       3.711  25.565   2.959  1.00 97.08           C  
ATOM   3453  O   VAL A 476       1.814  25.493   5.745  1.00 97.08           O  
ATOM   3454  CG1 VAL A 476       2.863  26.843   2.899  1.00 97.08           C  
ATOM   3455  CG2 VAL A 476       5.144  25.944   2.565  1.00 97.08           C  
ATOM   3456  N   LEU A 477       1.518  23.752   4.367  1.00 94.45           N  
ATOM   3457  CA  LEU A 477       0.154  23.462   4.814  1.00 94.45           C  
ATOM   3458  C   LEU A 477       0.114  23.105   6.303  1.00 94.45           C  
ATOM   3459  CB  LEU A 477      -0.438  22.329   3.961  1.00 94.45           C  
ATOM   3460  O   LEU A 477      -0.732  23.625   7.029  1.00 94.45           O  
ATOM   3461  CG  LEU A 477      -0.734  22.720   2.501  1.00 94.45           C  
ATOM   3462  CD1 LEU A 477      -1.115  21.465   1.717  1.00 94.45           C  
ATOM   3463  CD2 LEU A 477      -1.879  23.729   2.397  1.00 94.45           C  
ATOM   3464  N   ALA A 478       1.055  22.291   6.783  1.00 93.48           N  
ATOM   3465  CA  ALA A 478       1.205  21.975   8.199  1.00 93.48           C  
ATOM   3466  C   ALA A 478       1.440  23.241   9.031  1.00 93.48           C  
ATOM   3467  CB  ALA A 478       2.381  21.009   8.371  1.00 93.48           C  
ATOM   3468  O   ALA A 478       0.806  23.427  10.070  1.00 93.48           O  
ATOM   3469  N   TRP A 479       2.311  24.137   8.557  1.00 93.81           N  
ATOM   3470  CA  TRP A 479       2.605  25.390   9.244  1.00 93.81           C  
ATOM   3471  C   TRP A 479       1.370  26.289   9.384  1.00 93.81           C  
ATOM   3472  CB  TRP A 479       3.718  26.139   8.509  1.00 93.81           C  
ATOM   3473  O   TRP A 479       1.141  26.893  10.436  1.00 93.81           O  
ATOM   3474  CG  TRP A 479       4.194  27.346   9.248  1.00 93.81           C  
ATOM   3475  CD1 TRP A 479       3.803  28.618   9.013  1.00 93.81           C  
ATOM   3476  CD2 TRP A 479       5.138  27.412  10.358  1.00 93.81           C  
ATOM   3477  CE2 TRP A 479       5.282  28.778  10.742  1.00 93.81           C  
ATOM   3478  CE3 TRP A 479       5.901  26.460  11.067  1.00 93.81           C  
ATOM   3479  NE1 TRP A 479       4.445  29.469   9.891  1.00 93.81           N  
ATOM   3480  CH2 TRP A 479       6.916  28.207  12.435  1.00 93.81           C  
ATOM   3481  CZ2 TRP A 479       6.151  29.179  11.767  1.00 93.81           C  
ATOM   3482  CZ3 TRP A 479       6.787  26.850  12.088  1.00 93.81           C  
ATOM   3483  N   VAL A 480       0.574  26.366   8.316  1.00 93.63           N  
ATOM   3484  CA  VAL A 480      -0.596  27.243   8.210  1.00 93.63           C  
ATOM   3485  C   VAL A 480      -1.815  26.667   8.936  1.00 93.63           C  
ATOM   3486  CB  VAL A 480      -0.880  27.517   6.716  1.00 93.63           C  
ATOM   3487  O   VAL A 480      -2.556  27.418   9.576  1.00 93.63           O  
ATOM   3488  CG1 VAL A 480      -2.202  28.254   6.475  1.00 93.63           C  
ATOM   3489  CG2 VAL A 480       0.229  28.384   6.104  1.00 93.63           C  
ATOM   3490  N   LEU A 481      -2.066  25.361   8.828  1.00 90.95           N  
ATOM   3491  CA  LEU A 481      -3.323  24.737   9.259  1.00 90.95           C  
ATOM   3492  C   LEU A 481      -3.281  24.168  10.682  1.00 90.95           C  
ATOM   3493  CB  LEU A 481      -3.728  23.647   8.249  1.00 90.95           C  
ATOM   3494  O   LEU A 481      -4.314  24.178  11.354  1.00 90.95           O  
ATOM   3495  CG  LEU A 481      -3.980  24.142   6.810  1.00 90.95           C  
ATOM   3496  CD1 LEU A 481      -4.268  22.954   5.897  1.00 90.95           C  
ATOM   3497  CD2 LEU A 481      -5.175  25.094   6.733  1.00 90.95           C  
ATOM   3498  N   ILE A 482      -2.125  23.690  11.154  1.00 86.61           N  
ATOM   3499  CA  ILE A 482      -1.996  23.056  12.474  1.00 86.61           C  
ATOM   3500  C   ILE A 482      -1.608  24.126  13.497  1.00 86.61           C  
ATOM   3501  CB  ILE A 482      -1.013  21.860  12.422  1.00 86.61           C  
ATOM   3502  O   ILE A 482      -0.478  24.606  13.501  1.00 86.61           O  
ATOM   3503  CG1 ILE A 482      -1.497  20.831  11.368  1.00 86.61           C  
ATOM   3504  CG2 ILE A 482      -0.876  21.205  13.811  1.00 86.61           C  
ATOM   3505  CD1 ILE A 482      -0.611  19.591  11.218  1.00 86.61           C  
ATOM   3506  N   ASP A 483      -2.540  24.535  14.362  1.00 76.73           N  
ATOM   3507  CA  ASP A 483      -2.265  25.568  15.366  1.00 76.73           C  
ATOM   3508  C   ASP A 483      -1.430  25.020  16.537  1.00 76.73           C  
ATOM   3509  CB  ASP A 483      -3.551  26.280  15.824  1.00 76.73           C  
ATOM   3510  O   ASP A 483      -1.523  23.865  16.940  1.00 76.73           O  
ATOM   3511  CG  ASP A 483      -3.296  27.648  16.490  1.00 76.73           C  
ATOM   3512  OD1 ASP A 483      -2.110  28.042  16.660  1.00 76.73           O  
ATOM   3513  OD2 ASP A 483      -4.289  28.299  16.864  1.00 76.73           O  
ATOM   3514  N   SER A 484      -0.590  25.887  17.086  1.00 60.16           N  
ATOM   3515  CA  SER A 484       0.374  25.598  18.142  1.00 60.16           C  
ATOM   3516  C   SER A 484      -0.078  26.014  19.544  1.00 60.16           C  
ATOM   3517  CB  SER A 484       1.686  26.281  17.783  1.00 60.16           C  
ATOM   3518  O   SER A 484       0.650  25.775  20.509  1.00 60.16           O  
ATOM   3519  OG  SER A 484       1.554  27.691  17.665  1.00 60.16           O  
ATOM   3520  N   ARG A 485      -1.222  26.701  19.664  1.00 50.78           N  
ATOM   3521  CA  ARG A 485      -1.653  27.347  20.916  1.00 50.78           C  
ATOM   3522  C   ARG A 485      -2.750  26.608  21.676  1.00 50.78           C  
ATOM   3523  CB  ARG A 485      -2.046  28.805  20.628  1.00 50.78           C  
ATOM   3524  O   ARG A 485      -2.877  26.827  22.875  1.00 50.78           O  
ATOM   3525  CG  ARG A 485      -0.801  29.677  20.409  1.00 50.78           C  
ATOM   3526  CD  ARG A 485      -1.196  31.146  20.228  1.00 50.78           C  
ATOM   3527  NE  ARG A 485      -0.016  32.037  20.235  1.00 50.78           N  
ATOM   3528  NH1 ARG A 485      -1.156  34.021  20.032  1.00 50.78           N  
ATOM   3529  NH2 ARG A 485       1.062  34.051  20.243  1.00 50.78           N  
ATOM   3530  CZ  ARG A 485      -0.041  33.359  20.170  1.00 50.78           C  
ATOM   3531  N   THR A 486      -3.513  25.730  21.034  1.00 47.74           N  
ATOM   3532  CA  THR A 486      -4.735  25.181  21.644  1.00 47.74           C  
ATOM   3533  C   THR A 486      -4.487  24.003  22.595  1.00 47.74           C  
ATOM   3534  CB  THR A 486      -5.782  24.821  20.572  1.00 47.74           C  
ATOM   3535  O   THR A 486      -5.386  23.652  23.342  1.00 47.74           O  
ATOM   3536  CG2 THR A 486      -7.211  25.107  21.032  1.00 47.74           C  
ATOM   3537  OG1 THR A 486      -5.588  25.575  19.393  1.00 47.74           O  
ATOM   3538  N   GLU A 487      -3.302  23.390  22.629  1.00 46.42           N  
ATOM   3539  CA  GLU A 487      -3.021  22.283  23.569  1.00 46.42           C  
ATOM   3540  C   GLU A 487      -2.556  22.769  24.952  1.00 46.42           C  
ATOM   3541  CB  GLU A 487      -2.023  21.304  22.935  1.00 46.42           C  
ATOM   3542  O   GLU A 487      -2.903  22.170  25.962  1.00 46.42           O  
ATOM   3543  CG  GLU A 487      -2.710  20.430  21.867  1.00 46.42           C  
ATOM   3544  CD  GLU A 487      -1.732  19.564  21.057  1.00 46.42           C  
ATOM   3545  OE1 GLU A 487      -2.223  18.785  20.206  1.00 46.42           O  
ATOM   3546  OE2 GLU A 487      -0.505  19.768  21.200  1.00 46.42           O  
ATOM   3547  N   ALA A 488      -1.858  23.907  25.034  1.00 35.27           N  
ATOM   3548  CA  ALA A 488      -1.294  24.400  26.297  1.00 35.27           C  
ATOM   3549  C   ALA A 488      -2.321  25.046  27.253  1.00 35.27           C  
ATOM   3550  CB  ALA A 488      -0.156  25.370  25.956  1.00 35.27           C  
ATOM   3551  O   ALA A 488      -1.998  25.306  28.409  1.00 35.27           O  
ATOM   3552  N   ALA A 489      -3.537  25.340  26.784  1.00 35.25           N  
ATOM   3553  CA  ALA A 489      -4.549  26.029  27.586  1.00 35.25           C  
ATOM   3554  C   ALA A 489      -5.353  25.096  28.515  1.00 35.25           C  
ATOM   3555  CB  ALA A 489      -5.450  26.832  26.640  1.00 35.25           C  
ATOM   3556  O   ALA A 489      -5.926  25.580  29.485  1.00 35.25           O  
ATOM   3557  N   ASP A 490      -5.376  23.780  28.262  1.00 41.16           N  
ATOM   3558  CA  ASP A 490      -6.241  22.854  29.015  1.00 41.16           C  
ATOM   3559  C   ASP A 490      -5.505  22.091  30.139  1.00 41.16           C  
ATOM   3560  CB  ASP A 490      -7.006  21.933  28.039  1.00 41.16           C  
ATOM   3561  O   ASP A 490      -6.134  21.725  31.132  1.00 41.16           O  
ATOM   3562  CG  ASP A 490      -8.145  22.641  27.275  1.00 41.16           C  
ATOM   3563  OD1 ASP A 490      -8.735  23.602  27.805  1.00 41.16           O  
ATOM   3564  OD2 ASP A 490      -8.445  22.235  26.121  1.00 41.16           O  
ATOM   3565  N   GLU A 491      -4.175  21.926  30.081  1.00 40.94           N  
ATOM   3566  CA  GLU A 491      -3.417  21.317  31.197  1.00 40.94           C  
ATOM   3567  C   GLU A 491      -3.343  22.226  32.435  1.00 40.94           C  
ATOM   3568  CB  GLU A 491      -2.003  20.898  30.758  1.00 40.94           C  
ATOM   3569  O   GLU A 491      -3.288  21.742  33.565  1.00 40.94           O  
ATOM   3570  CG  GLU A 491      -2.019  19.640  29.873  1.00 40.94           C  
ATOM   3571  CD  GLU A 491      -0.621  19.031  29.655  1.00 40.94           C  
ATOM   3572  OE1 GLU A 491      -0.571  17.839  29.274  1.00 40.94           O  
ATOM   3573  OE2 GLU A 491       0.385  19.747  29.868  1.00 40.94           O  
ATOM   3574  N   THR A 492      -3.422  23.545  32.258  1.00 38.53           N  
ATOM   3575  CA  THR A 492      -3.463  24.509  33.370  1.00 38.53           C  
ATOM   3576  C   THR A 492      -4.872  24.721  33.938  1.00 38.53           C  
ATOM   3577  CB  THR A 492      -2.816  25.839  32.957  1.00 38.53           C  
ATOM   3578  O   THR A 492      -4.998  25.167  35.077  1.00 38.53           O  
ATOM   3579  CG2 THR A 492      -1.291  25.729  32.935  1.00 38.53           C  
ATOM   3580  OG1 THR A 492      -3.220  26.210  31.659  1.00 38.53           O  
ATOM   3581  N   GLY A 493      -5.931  24.339  33.213  1.00 33.55           N  
ATOM   3582  CA  GLY A 493      -7.327  24.475  33.653  1.00 33.55           C  
ATOM   3583  C   GLY A 493      -7.829  23.364  34.587  1.00 33.55           C  
ATOM   3584  O   GLY A 493      -8.800  23.565  35.312  1.00 33.55           O  
ATOM   3585  N   SER A 494      -7.164  22.204  34.623  1.00 37.27           N  
ATOM   3586  CA  SER A 494      -7.555  21.072  35.485  1.00 37.27           C  
ATOM   3587  C   SER A 494      -6.964  21.131  36.905  1.00 37.27           C  
ATOM   3588  CB  SER A 494      -7.198  19.749  34.799  1.00 37.27           C  
ATOM   3589  O   SER A 494      -7.314  20.298  37.742  1.00 37.27           O  
ATOM   3590  OG  SER A 494      -7.681  18.653  35.554  1.00 37.27           O  
ATOM   3591  N   ALA A 495      -6.079  22.089  37.202  1.00 39.57           N  
ATOM   3592  CA  ALA A 495      -5.388  22.186  38.492  1.00 39.57           C  
ATOM   3593  C   ALA A 495      -6.089  23.088  39.531  1.00 39.57           C  
ATOM   3594  CB  ALA A 495      -3.931  22.588  38.236  1.00 39.57           C  
ATOM   3595  O   ALA A 495      -5.615  23.194  40.660  1.00 39.57           O  
ATOM   3596  N   SER A 496      -7.230  23.709  39.209  1.00 35.26           N  
ATOM   3597  CA  SER A 496      -8.009  24.516  40.161  1.00 35.26           C  
ATOM   3598  C   SER A 496      -9.253  23.774  40.662  1.00 35.26           C  
ATOM   3599  CB  SER A 496      -8.317  25.903  39.586  1.00 35.26           C  
ATOM   3600  O   SER A 496     -10.382  24.224  40.471  1.00 35.26           O  
ATOM   3601  OG  SER A 496      -9.197  25.806  38.489  1.00 35.26           O  
ATOM   3602  N   VAL A 497      -9.062  22.626  41.318  1.00 40.75           N  
ATOM   3603  CA  VAL A 497     -10.078  22.095  42.238  1.00 40.75           C  
ATOM   3604  C   VAL A 497      -9.852  22.774  43.584  1.00 40.75           C  
ATOM   3605  CB  VAL A 497     -10.073  20.557  42.330  1.00 40.75           C  
ATOM   3606  O   VAL A 497      -8.954  22.422  44.343  1.00 40.75           O  
ATOM   3607  CG1 VAL A 497     -11.138  20.056  43.319  1.00 40.75           C  
ATOM   3608  CG2 VAL A 497     -10.387  19.937  40.962  1.00 40.75           C  
ATOM   3609  N   THR A 498     -10.652  23.804  43.844  1.00 39.23           N  
ATOM   3610  CA  THR A 498     -10.757  24.503  45.128  1.00 39.23           C  
ATOM   3611  C   THR A 498     -10.922  23.492  46.271  1.00 39.23           C  
ATOM   3612  CB  THR A 498     -12.003  25.406  45.086  1.00 39.23           C  
ATOM   3613  O   THR A 498     -11.863  22.695  46.219  1.00 39.23           O  
ATOM   3614  CG2 THR A 498     -12.082  26.385  46.255  1.00 39.23           C  
ATOM   3615  OG1 THR A 498     -11.994  26.175  43.904  1.00 39.23           O  
ATOM   3616  N   PRO A 499     -10.084  23.502  47.327  1.00 41.16           N  
ATOM   3617  CA  PRO A 499     -10.350  22.676  48.491  1.00 41.16           C  
ATOM   3618  C   PRO A 499     -11.577  23.246  49.205  1.00 41.16           C  
ATOM   3619  CB  PRO A 499      -9.072  22.704  49.332  1.00 41.16           C  
ATOM   3620  O   PRO A 499     -11.590  24.401  49.639  1.00 41.16           O  
ATOM   3621  CG  PRO A 499      -8.443  24.052  48.976  1.00 41.16           C  
ATOM   3622  CD  PRO A 499      -8.901  24.322  47.539  1.00 41.16           C  
ATOM   3623  N   ALA A 500     -12.630  22.436  49.302  1.00 43.01           N  
ATOM   3624  CA  ALA A 500     -13.774  22.737  50.143  1.00 43.01           C  
ATOM   3625  C   ALA A 500     -13.283  22.952  51.583  1.00 43.01           C  
ATOM   3626  CB  ALA A 500     -14.786  21.589  50.035  1.00 43.01           C  
ATOM   3627  O   ALA A 500     -12.679  22.063  52.183  1.00 43.01           O  
ATOM   3628  N   ARG A 501     -13.522  24.150  52.129  1.00 40.89           N  
ATOM   3629  CA  ARG A 501     -13.332  24.416  53.558  1.00 40.89           C  
ATOM   3630  C   ARG A 501     -14.281  23.514  54.358  1.00 40.89           C  
ATOM   3631  CB  ARG A 501     -13.615  25.888  53.898  1.00 40.89           C  
ATOM   3632  O   ARG A 501     -15.455  23.429  53.987  1.00 40.89           O  
ATOM   3633  CG  ARG A 501     -12.475  26.832  53.499  1.00 40.89           C  
ATOM   3634  CD  ARG A 501     -12.800  28.249  53.990  1.00 40.89           C  
ATOM   3635  NE  ARG A 501     -11.710  29.200  53.702  1.00 40.89           N  
ATOM   3636  NH1 ARG A 501     -12.625  31.017  54.771  1.00 40.89           N  
ATOM   3637  NH2 ARG A 501     -10.633  31.208  53.784  1.00 40.89           N  
ATOM   3638  CZ  ARG A 501     -11.661  30.465  54.085  1.00 40.89           C  
ATOM   3639  N   PRO A 502     -13.820  22.873  55.444  1.00 54.18           N  
ATOM   3640  CA  PRO A 502     -14.722  22.191  56.355  1.00 54.18           C  
ATOM   3641  C   PRO A 502     -15.572  23.235  57.092  1.00 54.18           C  
ATOM   3642  CB  PRO A 502     -13.826  21.360  57.273  1.00 54.18           C  
ATOM   3643  O   PRO A 502     -15.090  24.326  57.409  1.00 54.18           O  
ATOM   3644  CG  PRO A 502     -12.537  22.180  57.336  1.00 54.18           C  
ATOM   3645  CD  PRO A 502     -12.465  22.876  55.977  1.00 54.18           C  
ATOM   3646  N   ARG A 503     -16.850  22.897  57.275  1.00 52.12           N  
ATOM   3647  CA  ARG A 503     -17.802  23.627  58.118  1.00 52.12           C  
ATOM   3648  C   ARG A 503     -17.429  23.542  59.588  1.00 52.12           C  
ATOM   3649  CB  ARG A 503     -19.217  23.062  57.947  1.00 52.12           C  
ATOM   3650  O   ARG A 503     -16.865  22.494  59.972  1.00 52.12           O  
ATOM   3651  CG  ARG A 503     -19.940  23.645  56.735  1.00 52.12           C  
ATOM   3652  CD  ARG A 503     -21.371  23.100  56.721  1.00 52.12           C  
ATOM   3653  NE  ARG A 503     -22.202  23.762  55.703  1.00 52.12           N  
ATOM   3654  NH1 ARG A 503     -24.137  22.620  56.155  1.00 52.12           N  
ATOM   3655  NH2 ARG A 503     -24.133  24.212  54.592  1.00 52.12           N  
ATOM   3656  CZ  ARG A 503     -23.481  23.528  55.489  1.00 52.12           C  
ATOM   3657  OXT ARG A 503     -17.824  24.515  60.263  1.00 52.12           O  
TER    3658      ARG A 503                                                      
ENDMDL                                                                          
END                                                                             
