# Supplementary material for: Cryo‐EM structure of antibacterial efflux transporter QacA from Staphylococcus aureus reveals a novel extracellular loop with allosteric role
Source: EMBO J. 2023 Jul 17;42(16):e113418. doi: 10.15252/embj.2023113418 (PMC10425836; doi:10.15252/embj.2023113418)
Supplement: Supplementary file 4 — Source Data for Expanded View [file EMBJ-42-e113418-s008.zip › Expanded view source data/Figure EV2/AF2 models/AF-P46104-LmrA.pdb]

HEADER                                            01-JUN-22                     
TITLE     ALPHAFOLD MONOMER V2.0 PREDICTION FOR LINCOMYCIN RESISTANCE PROTEIN   
TITLE    2 (P46104)                                                             
COMPND    MOL_ID: 1;                                                            
COMPND   2 MOLECULE: LINCOMYCIN RESISTANCE PROTEIN;                             
COMPND   3 CHAIN: A                                                             
SOURCE    MOL_ID: 1;                                                            
SOURCE   2 ORGANISM_SCIENTIFIC: STREPTOMYCES LINCOLNENSIS;                      
SOURCE   3 ORGANISM_TAXID: 1915                                                 
REMARK   1                                                                      
REMARK   1 REFERENCE 1                                                          
REMARK   1  AUTH   JOHN JUMPER, RICHARD EVANS, ALEXANDER PRITZEL, TIM GREEN,    
REMARK   1  AUTH 2 MICHAEL FIGURNOV, OLAF RONNEBERGER, KATHRYN TUNYASUVUNAKOOL, 
REMARK   1  AUTH 3 RUSS BATES, AUGUSTIN ZIDEK, ANNA POTAPENKO, ALEX BRIDGLAND,  
REMARK   1  AUTH 4 CLEMENS MEYER, SIMON A A KOHL, ANDREW J BALLARD,             
REMARK   1  AUTH 5 ANDREW COWIE, BERNARDINO ROMERA-PAREDES, STANISLAV NIKOLOV,  
REMARK   1  AUTH 6 RISHUB JAIN, JONAS ADLER, TREVOR BACK, STIG PETERSEN,        
REMARK   1  AUTH 7 DAVID REIMAN, ELLEN CLANCY, MICHAL ZIELINSKI,                
REMARK   1  AUTH 8 MARTIN STEINEGGER, MICHALINA PACHOLSKA, TAMAS BERGHAMMER,    
REMARK   1  AUTH 9 DAVID SILVER, ORIOL VINYALS, ANDREW W SENIOR,                
REMARK   1  AUTH10 KORAY KAVUKCUOGLU, PUSHMEET KOHLI, DEMIS HASSABIS            
REMARK   1  TITL   HIGHLY ACCURATE PROTEIN STRUCTURE PREDICTION WITH ALPHAFOLD  
REMARK   1  REF    NATURE                        V. 596   583 2021              
REMARK   1  REFN                   ISSN 0028-0836                               
REMARK   1  PMID   34265844                                                     
REMARK   1  DOI    10.1038/s41586-021-03819-2                                   
REMARK   1                                                                      
REMARK   1 DISCLAIMERS                                                          
REMARK   1 ALPHAFOLD DATA, COPYRIGHT (2021) DEEPMIND TECHNOLOGIES LIMITED. THE  
REMARK   1 INFORMATION PROVIDED IS THEORETICAL MODELLING ONLY AND CAUTION SHOULD
REMARK   1 BE EXERCISED IN ITS USE. IT IS PROVIDED "AS-IS" WITHOUT ANY WARRANTY 
REMARK   1 OF ANY KIND, WHETHER EXPRESSED OR IMPLIED. NO WARRANTY IS GIVEN THAT 
REMARK   1 USE OF THE INFORMATION SHALL NOT INFRINGE THE RIGHTS OF ANY THIRD    
REMARK   1 PARTY. THE INFORMATION IS NOT INTENDED TO BE A SUBSTITUTE FOR        
REMARK   1 PROFESSIONAL MEDICAL ADVICE, DIAGNOSIS, OR TREATMENT, AND DOES NOT   
REMARK   1 CONSTITUTE MEDICAL OR OTHER PROFESSIONAL ADVICE. IT IS AVAILABLE FOR 
REMARK   1 ACADEMIC AND COMMERCIAL PURPOSES, UNDER CC-BY 4.0 LICENCE.           
DBREF  XXXX A    1   481  UNP    P46104   LMRA_STRLN       1    481             
SEQRES   1 A  481  MET SER VAL PHE ALA ARG ALA THR SER LEU PHE SER ARG          
SEQRES   2 A  481  ALA ALA ARG THR ARG ALA ALA ASP GLU ALA ALA ARG SER          
SEQRES   3 A  481  ARG SER ARG TRP VAL THR LEU VAL PHE LEU ALA VAL LEU          
SEQRES   4 A  481  GLN LEU LEU ILE ALA VAL ASP VAL THR VAL VAL ASN ILE          
SEQRES   5 A  481  ALA LEU PRO ALA ILE ARG ASP SER PHE HIS VAL ASP THR          
SEQRES   6 A  481  ARG GLN LEU THR TRP VAL VAL THR GLY TYR THR VAL VAL          
SEQRES   7 A  481  GLY GLY GLY LEU LEU MET VAL GLY GLY ARG ILE ALA ASP          
SEQRES   8 A  481  LEU PHE GLY ARG ARG ARG THR LEU LEU PHE GLY ALA PHE          
SEQRES   9 A  481  LEU PHE GLY ALA SER SER LEU ALA ALA GLY LEU ALA PRO          
SEQRES  10 A  481  ASN LEU GLU LEU LEU VAL LEU ALA ARG PHE GLY GLN GLY          
SEQRES  11 A  481  ALA GLY GLU ALA LEU SER LEU PRO ALA ALA MET SER LEU          
SEQRES  12 A  481  ILE ALA CYS SER SER ARG THR ALA PRO PHE GLN GLY VAL          
SEQRES  13 A  481  GLU ARG LEU ALA SER VAL ALA SER VAL GLY LEU VAL LEU          
SEQRES  14 A  481  GLY PHE LEU LEU SER GLY VAL ILE THR GLN LEU PHE SER          
SEQRES  15 A  481  TRP ARG TRP ILE PHE LEU ILE ASN ILE PRO LEU VAL SER          
SEQRES  16 A  481  LEU VAL LEU VAL ALA VAL LEU LEU LEU VAL LYS LYS ASP          
SEQRES  17 A  481  GLU THR THR ALA ARG ASN PRO VAL ASP LEU PRO GLY ALA          
SEQRES  18 A  481  LEU LEU PHE THR ALA ALA PRO LEU LEU LEU ILE PHE GLY          
SEQRES  19 A  481  VAL ASN GLU LEU GLY GLU ASP GLU PRO ARG LEU PRO LEU          
SEQRES  20 A  481  ALA VAL GLY SER LEU LEU ALA ALA ALA VAL CYS ALA ALA          
SEQRES  21 A  481  ALA PHE VAL ALA VAL GLU ARG ARG THR ALA HIS PRO LEU          
SEQRES  22 A  481  VAL PRO LEU THR PHE PHE GLY ASN ARG VAL ARG LEU VAL          
SEQRES  23 A  481  ALA ASN GLY ALA THR VAL LEU LEU SER ALA ALA LEU SER          
SEQRES  24 A  481  THR SER PHE PHE LEU LEU THR MET HIS LEU GLN GLU GLU          
SEQRES  25 A  481  ARG ASP LEU SER PRO ILE GLU ALA GLY LEU SER PHE LEU          
SEQRES  26 A  481  PRO LEU GLY LEU SER LEU ILE LEU ALA CYS VAL LEU VAL          
SEQRES  27 A  481  ARG GLY LEU ILE GLU ARG ILE GLY THR THR GLY ALA ALA          
SEQRES  28 A  481  VAL LEU GLY MET ALA LEU ALA GLY PRO ARG HIS ARG LEU          
SEQRES  29 A  481  PHE ALA LEU LEU PRO SER ASP ASN SER LEU LEU THR SER          
SEQRES  30 A  481  VAL PHE PRO GLY MET ILE LEU LEU LEU ARG MET ALA THR          
SEQRES  31 A  481  GLY LEU VAL ALA LEU GLN ASN ALA ALA LEU HIS ALA VAL          
SEQRES  32 A  481  THR GLU ALA ASP ALA GLY VAL ALA SER GLY VAL GLN ARG          
SEQRES  33 A  481  CYS ALA ASP GLN LEU GLY GLY ALA SER GLY ILE ALA VAL          
SEQRES  34 A  481  TYR VAL SER ILE GLY PHE SER PRO HIS LEU GLY GLY ASP          
SEQRES  35 A  481  TRP ASP PRO PHE THR VAL ALA TYR SER LEU ALA GLY ILE          
SEQRES  36 A  481  GLY LEU ILE ALA ALA VAL LEU ALA VAL LEU ALA LEU SER          
SEQRES  37 A  481  PRO ASP ARG ARG LEU ALA ALA PRO ARG GLU GLN GLU ASP          
CRYST1    1.000    1.000    1.000  90.00  90.00  90.00 P 1           1          
ORIGX1      1.000000  0.000000  0.000000        0.00000                         
ORIGX2      0.000000  1.000000  0.000000        0.00000                         
ORIGX3      0.000000  0.000000  1.000000        0.00000                         
SCALE1      1.000000  0.000000  0.000000        0.00000                         
SCALE2      0.000000  1.000000  0.000000        0.00000                         
SCALE3      0.000000  0.000000  1.000000        0.00000                         
MODEL        1                                                                  
ATOM      1  N   MET A   1      -6.806 -27.777  62.858  1.00 54.11           N  
ATOM      2  CA  MET A   1      -5.770 -27.185  61.972  1.00 54.11           C  
ATOM      3  C   MET A   1      -5.697 -27.792  60.562  1.00 54.11           C  
ATOM      4  CB  MET A   1      -4.391 -27.175  62.650  1.00 54.11           C  
ATOM      5  O   MET A   1      -5.316 -27.072  59.650  1.00 54.11           O  
ATOM      6  CG  MET A   1      -4.267 -25.960  63.576  1.00 54.11           C  
ATOM      7  SD  MET A   1      -2.785 -25.958  64.612  1.00 54.11           S  
ATOM      8  CE  MET A   1      -1.506 -25.410  63.446  1.00 54.11           C  
ATOM      9  N   SER A   2      -6.083 -29.054  60.316  1.00 61.36           N  
ATOM     10  CA  SER A   2      -5.924 -29.699  58.991  1.00 61.36           C  
ATOM     11  C   SER A   2      -6.898 -29.224  57.895  1.00 61.36           C  
ATOM     12  CB  SER A   2      -6.051 -31.218  59.154  1.00 61.36           C  
ATOM     13  O   SER A   2      -6.529 -29.190  56.722  1.00 61.36           O  
ATOM     14  OG  SER A   2      -7.316 -31.517  59.712  1.00 61.36           O  
ATOM     15  N   VAL A   3      -8.122 -28.820  58.254  1.00 54.79           N  
ATOM     16  CA  VAL A   3      -9.140 -28.358  57.286  1.00 54.79           C  
ATOM     17  C   VAL A   3      -8.795 -26.977  56.718  1.00 54.79           C  
ATOM     18  CB  VAL A   3     -10.548 -28.380  57.916  1.00 54.79           C  
ATOM     19  O   VAL A   3      -8.843 -26.784  55.505  1.00 54.79           O  
ATOM     20  CG1 VAL A   3     -11.626 -27.885  56.946  1.00 54.79           C  
ATOM     21  CG2 VAL A   3     -10.920 -29.805  58.348  1.00 54.79           C  
ATOM     22  N   PHE A   4      -8.348 -26.049  57.571  1.00 47.23           N  
ATOM     23  CA  PHE A   4      -7.905 -24.716  57.145  1.00 47.23           C  
ATOM     24  C   PHE A   4      -6.689 -24.794  56.209  1.00 47.23           C  
ATOM     25  CB  PHE A   4      -7.630 -23.834  58.378  1.00 47.23           C  
ATOM     26  O   PHE A   4      -6.687 -24.163  55.159  1.00 47.23           O  
ATOM     27  CG  PHE A   4      -8.584 -22.661  58.494  1.00 47.23           C  
ATOM     28  CD1 PHE A   4      -8.274 -21.442  57.861  1.00 47.23           C  
ATOM     29  CD2 PHE A   4      -9.789 -22.787  59.214  1.00 47.23           C  
ATOM     30  CE1 PHE A   4      -9.156 -20.351  57.960  1.00 47.23           C  
ATOM     31  CE2 PHE A   4     -10.671 -21.695  59.309  1.00 47.23           C  
ATOM     32  CZ  PHE A   4     -10.353 -20.477  58.684  1.00 47.23           C  
ATOM     33  N   ALA A   5      -5.706 -25.651  56.514  1.00 55.19           N  
ATOM     34  CA  ALA A   5      -4.546 -25.862  55.645  1.00 55.19           C  
ATOM     35  C   ALA A   5      -4.932 -26.422  54.258  1.00 55.19           C  
ATOM     36  CB  ALA A   5      -3.563 -26.782  56.377  1.00 55.19           C  
ATOM     37  O   ALA A   5      -4.387 -25.992  53.237  1.00 55.19           O  
ATOM     38  N   ARG A   6      -5.911 -27.341  54.192  1.00 48.60           N  
ATOM     39  CA  ARG A   6      -6.427 -27.863  52.915  1.00 48.60           C  
ATOM     40  C   ARG A   6      -7.166 -26.793  52.109  1.00 48.60           C  
ATOM     41  CB  ARG A   6      -7.307 -29.105  53.134  1.00 48.60           C  
ATOM     42  O   ARG A   6      -6.908 -26.687  50.910  1.00 48.60           O  
ATOM     43  CG  ARG A   6      -6.467 -30.375  53.339  1.00 48.60           C  
ATOM     44  CD  ARG A   6      -7.374 -31.610  53.426  1.00 48.60           C  
ATOM     45  NE  ARG A   6      -6.595 -32.858  53.568  1.00 48.60           N  
ATOM     46  NH1 ARG A   6      -8.289 -34.344  53.093  1.00 48.60           N  
ATOM     47  NH2 ARG A   6      -6.259 -35.116  53.579  1.00 48.60           N  
ATOM     48  CZ  ARG A   6      -7.049 -34.093  53.412  1.00 48.60           C  
ATOM     49  N   ALA A   7      -8.003 -25.970  52.741  1.00 48.92           N  
ATOM     50  CA  ALA A   7      -8.710 -24.879  52.067  1.00 48.92           C  
ATOM     51  C   ALA A   7      -7.735 -23.855  51.457  1.00 48.92           C  
ATOM     52  CB  ALA A   7      -9.688 -24.237  53.057  1.00 48.92           C  
ATOM     53  O   ALA A   7      -7.817 -23.567  50.262  1.00 48.92           O  
ATOM     54  N   THR A   8      -6.734 -23.397  52.217  1.00 54.75           N  
ATOM     55  CA  THR A   8      -5.714 -22.455  51.719  1.00 54.75           C  
ATOM     56  C   THR A   8      -4.911 -23.045  50.553  1.00 54.75           C  
ATOM     57  CB  THR A   8      -4.763 -22.030  52.851  1.00 54.75           C  
ATOM     58  O   THR A   8      -4.608 -22.349  49.581  1.00 54.75           O  
ATOM     59  CG2 THR A   8      -3.992 -20.756  52.517  1.00 54.75           C  
ATOM     60  OG1 THR A   8      -5.495 -21.741  54.014  1.00 54.75           O  
ATOM     61  N   SER A   9      -4.623 -24.353  50.582  1.00 56.85           N  
ATOM     62  CA  SER A   9      -3.921 -25.028  49.483  1.00 56.85           C  
ATOM     63  C   SER A   9      -4.738 -25.059  48.181  1.00 56.85           C  
ATOM     64  CB  SER A   9      -3.476 -26.433  49.905  1.00 56.85           C  
ATOM     65  O   SER A   9      -4.175 -24.808  47.111  1.00 56.85           O  
ATOM     66  OG  SER A   9      -4.522 -27.383  49.833  1.00 56.85           O  
ATOM     67  N   LEU A  10      -6.057 -25.279  48.259  1.00 55.53           N  
ATOM     68  CA  LEU A  10      -6.960 -25.289  47.104  1.00 55.53           C  
ATOM     69  C   LEU A  10      -7.112 -23.890  46.497  1.00 55.53           C  
ATOM     70  CB  LEU A  10      -8.326 -25.868  47.514  1.00 55.53           C  
ATOM     71  O   LEU A  10      -6.966 -23.744  45.284  1.00 55.53           O  
ATOM     72  CG  LEU A  10      -8.329 -27.393  47.726  1.00 55.53           C  
ATOM     73  CD1 LEU A  10      -9.642 -27.819  48.382  1.00 55.53           C  
ATOM     74  CD2 LEU A  10      -8.186 -28.156  46.405  1.00 55.53           C  
ATOM     75  N   PHE A  11      -7.287 -22.856  47.327  1.00 53.48           N  
ATOM     76  CA  PHE A  11      -7.307 -21.465  46.861  1.00 53.48           C  
ATOM     77  C   PHE A  11      -5.985 -21.066  46.190  1.00 53.48           C  
ATOM     78  CB  PHE A  11      -7.660 -20.524  48.022  1.00 53.48           C  
ATOM     79  O   PHE A  11      -5.998 -20.467  45.116  1.00 53.48           O  
ATOM     80  CG  PHE A  11      -9.154 -20.383  48.247  1.00 53.48           C  
ATOM     81  CD1 PHE A  11      -9.911 -19.561  47.390  1.00 53.48           C  
ATOM     82  CD2 PHE A  11      -9.795 -21.055  49.304  1.00 53.48           C  
ATOM     83  CE1 PHE A  11     -11.297 -19.423  47.584  1.00 53.48           C  
ATOM     84  CE2 PHE A  11     -11.182 -20.928  49.492  1.00 53.48           C  
ATOM     85  CZ  PHE A  11     -11.934 -20.111  48.631  1.00 53.48           C  
ATOM     86  N   SER A  12      -4.836 -21.477  46.740  1.00 61.70           N  
ATOM     87  CA  SER A  12      -3.525 -21.202  46.128  1.00 61.70           C  
ATOM     88  C   SER A  12      -3.315 -21.920  44.786  1.00 61.70           C  
ATOM     89  CB  SER A  12      -2.396 -21.568  47.099  1.00 61.70           C  
ATOM     90  O   SER A  12      -2.609 -21.413  43.913  1.00 61.70           O  
ATOM     91  OG  SER A  12      -2.108 -22.959  47.058  1.00 61.70           O  
ATOM     92  N   ARG A  13      -3.901 -23.114  44.601  1.00 63.59           N  
ATOM     93  CA  ARG A  13      -3.860 -23.856  43.330  1.00 63.59           C  
ATOM     94  C   ARG A  13      -4.795 -23.228  42.297  1.00 63.59           C  
ATOM     95  CB  ARG A  13      -4.196 -25.341  43.554  1.00 63.59           C  
ATOM     96  O   ARG A  13      -4.392 -23.076  41.147  1.00 63.59           O  
ATOM     97  CG  ARG A  13      -3.007 -26.149  44.099  1.00 63.59           C  
ATOM     98  CD  ARG A  13      -3.397 -27.629  44.234  1.00 63.59           C  
ATOM     99  NE  ARG A  13      -2.248 -28.483  44.599  1.00 63.59           N  
ATOM    100  NH1 ARG A  13      -3.258 -30.518  44.238  1.00 63.59           N  
ATOM    101  NH2 ARG A  13      -1.131 -30.453  44.894  1.00 63.59           N  
ATOM    102  CZ  ARG A  13      -2.219 -29.807  44.577  1.00 63.59           C  
ATOM    103  N   ALA A  14      -5.991 -22.805  42.704  1.00 56.87           N  
ATOM    104  CA  ALA A  14      -6.935 -22.090  41.844  1.00 56.87           C  
ATOM    105  C   ALA A  14      -6.391 -20.719  41.393  1.00 56.87           C  
ATOM    106  CB  ALA A  14      -8.262 -21.955  42.596  1.00 56.87           C  
ATOM    107  O   ALA A  14      -6.522 -20.347  40.231  1.00 56.87           O  
ATOM    108  N   ALA A  15      -5.716 -19.985  42.282  1.00 56.84           N  
ATOM    109  CA  ALA A  15      -5.064 -18.723  41.936  1.00 56.84           C  
ATOM    110  C   ALA A  15      -3.883 -18.929  40.971  1.00 56.84           C  
ATOM    111  CB  ALA A  15      -4.632 -18.026  43.230  1.00 56.84           C  
ATOM    112  O   ALA A  15      -3.769 -18.212  39.981  1.00 56.84           O  
ATOM    113  N   ARG A  16      -3.038 -19.947  41.204  1.00 65.51           N  
ATOM    114  CA  ARG A  16      -1.911 -20.280  40.312  1.00 65.51           C  
ATOM    115  C   ARG A  16      -2.359 -20.740  38.926  1.00 65.51           C  
ATOM    116  CB  ARG A  16      -0.999 -21.332  40.963  1.00 65.51           C  
ATOM    117  O   ARG A  16      -1.756 -20.333  37.941  1.00 65.51           O  
ATOM    118  CG  ARG A  16      -0.041 -20.672  41.962  1.00 65.51           C  
ATOM    119  CD  ARG A  16       0.930 -21.677  42.591  1.00 65.51           C  
ATOM    120  NE  ARG A  16       0.350 -22.365  43.764  1.00 65.51           N  
ATOM    121  NH1 ARG A  16       2.357 -22.966  44.707  1.00 65.51           N  
ATOM    122  NH2 ARG A  16       0.474 -23.432  45.791  1.00 65.51           N  
ATOM    123  CZ  ARG A  16       1.053 -22.921  44.740  1.00 65.51           C  
ATOM    124  N   THR A  17      -3.416 -21.546  38.844  1.00 67.06           N  
ATOM    125  CA  THR A  17      -4.002 -21.965  37.558  1.00 67.06           C  
ATOM    126  C   THR A  17      -4.618 -20.783  36.815  1.00 67.06           C  
ATOM    127  CB  THR A  17      -5.033 -23.093  37.718  1.00 67.06           C  
ATOM    128  O   THR A  17      -4.312 -20.597  35.644  1.00 67.06           O  
ATOM    129  CG2 THR A  17      -4.359 -24.435  37.997  1.00 67.06           C  
ATOM    130  OG1 THR A  17      -5.878 -22.852  38.812  1.00 67.06           O  
ATOM    131  N   ARG A  18      -5.368 -19.901  37.496  1.00 63.92           N  
ATOM    132  CA  ARG A  18      -5.872 -18.656  36.885  1.00 63.92           C  
ATOM    133  C   ARG A  18      -4.752 -17.745  36.382  1.00 63.92           C  
ATOM    134  CB  ARG A  18      -6.769 -17.884  37.860  1.00 63.92           C  
ATOM    135  O   ARG A  18      -4.856 -17.260  35.262  1.00 63.92           O  
ATOM    136  CG  ARG A  18      -8.170 -18.496  37.963  1.00 63.92           C  
ATOM    137  CD  ARG A  18      -9.022 -17.644  38.908  1.00 63.92           C  
ATOM    138  NE  ARG A  18     -10.374 -18.207  39.081  1.00 63.92           N  
ATOM    139  NH1 ARG A  18     -11.210 -16.524  40.400  1.00 63.92           N  
ATOM    140  NH2 ARG A  18     -12.504 -18.270  39.889  1.00 63.92           N  
ATOM    141  CZ  ARG A  18     -11.353 -17.666  39.786  1.00 63.92           C  
ATOM    142  N   ALA A  19      -3.686 -17.554  37.160  1.00 59.09           N  
ATOM    143  CA  ALA A  19      -2.545 -16.728  36.763  1.00 59.09           C  
ATOM    144  C   ALA A  19      -1.774 -17.329  35.574  1.00 59.09           C  
ATOM    145  CB  ALA A  19      -1.635 -16.536  37.982  1.00 59.09           C  
ATOM    146  O   ALA A  19      -1.410 -16.608  34.647  1.00 59.09           O  
ATOM    147  N   ALA A  20      -1.563 -18.651  35.559  1.00 61.41           N  
ATOM    148  CA  ALA A  20      -0.947 -19.349  34.430  1.00 61.41           C  
ATOM    149  C   ALA A  20      -1.818 -19.262  33.167  1.00 61.41           C  
ATOM    150  CB  ALA A  20      -0.679 -20.804  34.832  1.00 61.41           C  
ATOM    151  O   ALA A  20      -1.304 -18.975  32.087  1.00 61.41           O  
ATOM    152  N   ASP A  21      -3.134 -19.422  33.306  1.00 63.33           N  
ATOM    153  CA  ASP A  21      -4.086 -19.265  32.211  1.00 63.33           C  
ATOM    154  C   ASP A  21      -4.151 -17.814  31.705  1.00 63.33           C  
ATOM    155  CB  ASP A  21      -5.486 -19.672  32.674  1.00 63.33           C  
ATOM    156  O   ASP A  21      -4.272 -17.578  30.506  1.00 63.33           O  
ATOM    157  CG  ASP A  21      -5.783 -21.162  32.767  1.00 63.33           C  
ATOM    158  OD1 ASP A  21      -4.970 -21.971  32.274  1.00 63.33           O  
ATOM    159  OD2 ASP A  21      -6.911 -21.437  33.235  1.00 63.33           O  
ATOM    160  N   GLU A  22      -4.074 -16.817  32.590  1.00 62.14           N  
ATOM    161  CA  GLU A  22      -4.003 -15.399  32.219  1.00 62.14           C  
ATOM    162  C   GLU A  22      -2.701 -15.060  31.497  1.00 62.14           C  
ATOM    163  CB  GLU A  22      -4.185 -14.497  33.447  1.00 62.14           C  
ATOM    164  O   GLU A  22      -2.752 -14.373  30.479  1.00 62.14           O  
ATOM    165  CG  GLU A  22      -5.667 -14.389  33.827  1.00 62.14           C  
ATOM    166  CD  GLU A  22      -5.925 -13.590  35.109  1.00 62.14           C  
ATOM    167  OE1 GLU A  22      -7.110 -13.591  35.512  1.00 62.14           O  
ATOM    168  OE2 GLU A  22      -4.967 -13.007  35.657  1.00 62.14           O  
ATOM    169  N   ALA A  23      -1.562 -15.590  31.951  1.00 57.86           N  
ATOM    170  CA  ALA A  23      -0.270 -15.431  31.289  1.00 57.86           C  
ATOM    171  C   ALA A  23      -0.214 -16.157  29.931  1.00 57.86           C  
ATOM    172  CB  ALA A  23       0.824 -15.927  32.241  1.00 57.86           C  
ATOM    173  O   ALA A  23       0.331 -15.631  28.961  1.00 57.86           O  
ATOM    174  N   ALA A  24      -0.811 -17.347  29.820  1.00 59.78           N  
ATOM    175  CA  ALA A  24      -0.931 -18.067  28.554  1.00 59.78           C  
ATOM    176  C   ALA A  24      -1.866 -17.331  27.579  1.00 59.78           C  
ATOM    177  CB  ALA A  24      -1.407 -19.495  28.838  1.00 59.78           C  
ATOM    178  O   ALA A  24      -1.530 -17.171  26.403  1.00 59.78           O  
ATOM    179  N   ARG A  25      -3.001 -16.808  28.068  1.00 65.20           N  
ATOM    180  CA  ARG A  25      -3.916 -15.960  27.286  1.00 65.20           C  
ATOM    181  C   ARG A  25      -3.256 -14.651  26.866  1.00 65.20           C  
ATOM    182  CB  ARG A  25      -5.208 -15.674  28.073  1.00 65.20           C  
ATOM    183  O   ARG A  25      -3.444 -14.239  25.727  1.00 65.20           O  
ATOM    184  CG  ARG A  25      -6.187 -16.859  28.065  1.00 65.20           C  
ATOM    185  CD  ARG A  25      -7.500 -16.520  28.789  1.00 65.20           C  
ATOM    186  NE  ARG A  25      -7.337 -16.368  30.252  1.00 65.20           N  
ATOM    187  NH1 ARG A  25      -8.207 -18.400  30.903  1.00 65.20           N  
ATOM    188  NH2 ARG A  25      -7.481 -16.979  32.448  1.00 65.20           N  
ATOM    189  CZ  ARG A  25      -7.675 -17.242  31.188  1.00 65.20           C  
ATOM    190  N   SER A  26      -2.485 -13.998  27.736  1.00 65.78           N  
ATOM    191  CA  SER A  26      -1.785 -12.754  27.397  1.00 65.78           C  
ATOM    192  C   SER A  26      -0.687 -12.996  26.361  1.00 65.78           C  
ATOM    193  CB  SER A  26      -1.233 -12.052  28.644  1.00 65.78           C  
ATOM    194  O   SER A  26      -0.595 -12.235  25.400  1.00 65.78           O  
ATOM    195  OG  SER A  26      -0.078 -12.693  29.135  1.00 65.78           O  
ATOM    196  N   ARG A  27       0.063 -14.102  26.477  1.00 66.19           N  
ATOM    197  CA  ARG A  27       1.062 -14.521  25.484  1.00 66.19           C  
ATOM    198  C   ARG A  27       0.418 -14.842  24.137  1.00 66.19           C  
ATOM    199  CB  ARG A  27       1.877 -15.699  26.038  1.00 66.19           C  
ATOM    200  O   ARG A  27       0.833 -14.279  23.134  1.00 66.19           O  
ATOM    201  CG  ARG A  27       3.065 -16.053  25.127  1.00 66.19           C  
ATOM    202  CD  ARG A  27       3.865 -17.248  25.661  1.00 66.19           C  
ATOM    203  NE  ARG A  27       4.488 -16.962  26.969  1.00 66.19           N  
ATOM    204  NH1 ARG A  27       5.448 -19.022  27.301  1.00 66.19           N  
ATOM    205  NH2 ARG A  27       5.718 -17.420  28.831  1.00 66.19           N  
ATOM    206  CZ  ARG A  27       5.212 -17.800  27.692  1.00 66.19           C  
ATOM    207  N   SER A  28      -0.617 -15.684  24.102  1.00 68.72           N  
ATOM    208  CA  SER A  28      -1.356 -16.006  22.867  1.00 68.72           C  
ATOM    209  C   SER A  28      -1.928 -14.746  22.204  1.00 68.72           C  
ATOM    210  CB  SER A  28      -2.461 -17.021  23.183  1.00 68.72           C  
ATOM    211  O   SER A  28      -1.786 -14.581  20.992  1.00 68.72           O  
ATOM    212  OG  SER A  28      -3.450 -17.078  22.175  1.00 68.72           O  
ATOM    213  N   ARG A  29      -2.483 -13.810  22.989  1.00 69.81           N  
ATOM    214  CA  ARG A  29      -2.949 -12.506  22.490  1.00 69.81           C  
ATOM    215  C   ARG A  29      -1.814 -11.684  21.897  1.00 69.81           C  
ATOM    216  CB  ARG A  29      -3.627 -11.702  23.605  1.00 69.81           C  
ATOM    217  O   ARG A  29      -1.948 -11.227  20.772  1.00 69.81           O  
ATOM    218  CG  ARG A  29      -5.030 -12.215  23.938  1.00 69.81           C  
ATOM    219  CD  ARG A  29      -5.514 -11.498  25.199  1.00 69.81           C  
ATOM    220  NE  ARG A  29      -6.798 -12.036  25.673  1.00 69.81           N  
ATOM    221  NH1 ARG A  29      -6.853 -10.869  27.648  1.00 69.81           N  
ATOM    222  NH2 ARG A  29      -8.511 -12.280  27.148  1.00 69.81           N  
ATOM    223  CZ  ARG A  29      -7.381 -11.723  26.814  1.00 69.81           C  
ATOM    224  N   TRP A  30      -0.706 -11.509  22.615  1.00 70.92           N  
ATOM    225  CA  TRP A  30       0.418 -10.704  22.134  1.00 70.92           C  
ATOM    226  C   TRP A  30       1.015 -11.279  20.850  1.00 70.92           C  
ATOM    227  CB  TRP A  30       1.481 -10.580  23.227  1.00 70.92           C  
ATOM    228  O   TRP A  30       1.218 -10.549  19.888  1.00 70.92           O  
ATOM    229  CG  TRP A  30       2.559  -9.594  22.901  1.00 70.92           C  
ATOM    230  CD1 TRP A  30       2.493  -8.264  23.136  1.00 70.92           C  
ATOM    231  CD2 TRP A  30       3.852  -9.823  22.257  1.00 70.92           C  
ATOM    232  CE2 TRP A  30       4.523  -8.568  22.143  1.00 70.92           C  
ATOM    233  CE3 TRP A  30       4.529 -10.959  21.761  1.00 70.92           C  
ATOM    234  NE1 TRP A  30       3.651  -7.656  22.693  1.00 70.92           N  
ATOM    235  CH2 TRP A  30       6.447  -9.592  21.099  1.00 70.92           C  
ATOM    236  CZ2 TRP A  30       5.797  -8.441  21.575  1.00 70.92           C  
ATOM    237  CZ3 TRP A  30       5.814 -10.845  21.194  1.00 70.92           C  
ATOM    238  N   VAL A  31       1.205 -12.597  20.794  1.00 69.20           N  
ATOM    239  CA  VAL A  31       1.717 -13.264  19.595  1.00 69.20           C  
ATOM    240  C   VAL A  31       0.716 -13.144  18.434  1.00 69.20           C  
ATOM    241  CB  VAL A  31       2.096 -14.720  19.917  1.00 69.20           C  
ATOM    242  O   VAL A  31       1.121 -12.853  17.314  1.00 69.20           O  
ATOM    243  CG1 VAL A  31       2.718 -15.387  18.701  1.00 69.20           C  
ATOM    244  CG2 VAL A  31       3.180 -14.834  21.001  1.00 69.20           C  
ATOM    245  N   THR A  32      -0.592 -13.261  18.690  1.00 72.15           N  
ATOM    246  CA  THR A  32      -1.627 -12.994  17.670  1.00 72.15           C  
ATOM    247  C   THR A  32      -1.526 -11.563  17.143  1.00 72.15           C  
ATOM    248  CB  THR A  32      -3.043 -13.239  18.214  1.00 72.15           C  
ATOM    249  O   THR A  32      -1.518 -11.364  15.934  1.00 72.15           O  
ATOM    250  CG2 THR A  32      -4.128 -13.019  17.161  1.00 72.15           C  
ATOM    251  OG1 THR A  32      -3.174 -14.569  18.661  1.00 72.15           O  
ATOM    252  N   LEU A  33      -1.389 -10.566  18.026  1.00 75.86           N  
ATOM    253  CA  LEU A  33      -1.206  -9.168  17.625  1.00 75.86           C  
ATOM    254  C   LEU A  33       0.043  -8.983  16.759  1.00 75.86           C  
ATOM    255  CB  LEU A  33      -1.117  -8.254  18.863  1.00 75.86           C  
ATOM    256  O   LEU A  33      -0.027  -8.266  15.769  1.00 75.86           O  
ATOM    257  CG  LEU A  33      -2.408  -8.106  19.684  1.00 75.86           C  
ATOM    258  CD1 LEU A  33      -2.138  -7.249  20.922  1.00 75.86           C  
ATOM    259  CD2 LEU A  33      -3.528  -7.465  18.879  1.00 75.86           C  
ATOM    260  N   VAL A  34       1.157  -9.646  17.090  1.00 78.79           N  
ATOM    261  CA  VAL A  34       2.388  -9.601  16.286  1.00 78.79           C  
ATOM    262  C   VAL A  34       2.151 -10.159  14.886  1.00 78.79           C  
ATOM    263  CB  VAL A  34       3.548 -10.337  16.985  1.00 78.79           C  
ATOM    264  O   VAL A  34       2.532  -9.519  13.915  1.00 78.79           O  
ATOM    265  CG1 VAL A  34       4.775 -10.517  16.080  1.00 78.79           C  
ATOM    266  CG2 VAL A  34       4.010  -9.551  18.217  1.00 78.79           C  
ATOM    267  N   PHE A  35       1.486 -11.304  14.739  1.00 80.16           N  
ATOM    268  CA  PHE A  35       1.247 -11.873  13.408  1.00 80.16           C  
ATOM    269  C   PHE A  35       0.219 -11.095  12.590  1.00 80.16           C  
ATOM    270  CB  PHE A  35       0.869 -13.345  13.534  1.00 80.16           C  
ATOM    271  O   PHE A  35       0.372 -10.975  11.378  1.00 80.16           O  
ATOM    272  CG  PHE A  35       2.064 -14.198  13.894  1.00 80.16           C  
ATOM    273  CD1 PHE A  35       3.112 -14.352  12.971  1.00 80.16           C  
ATOM    274  CD2 PHE A  35       2.137 -14.851  15.137  1.00 80.16           C  
ATOM    275  CE1 PHE A  35       4.226 -15.133  13.315  1.00 80.16           C  
ATOM    276  CE2 PHE A  35       3.209 -15.716  15.423  1.00 80.16           C  
ATOM    277  CZ  PHE A  35       4.263 -15.850  14.514  1.00 80.16           C  
ATOM    278  N   LEU A  36      -0.787 -10.504  13.234  1.00 80.06           N  
ATOM    279  CA  LEU A  36      -1.690  -9.572  12.557  1.00 80.06           C  
ATOM    280  C   LEU A  36      -0.956  -8.286  12.152  1.00 80.06           C  
ATOM    281  CB  LEU A  36      -2.910  -9.294  13.446  1.00 80.06           C  
ATOM    282  O   LEU A  36      -1.204  -7.762  11.071  1.00 80.06           O  
ATOM    283  CG  LEU A  36      -3.779 -10.537  13.717  1.00 80.06           C  
ATOM    284  CD1 LEU A  36      -4.949 -10.181  14.626  1.00 80.06           C  
ATOM    285  CD2 LEU A  36      -4.362 -11.151  12.449  1.00 80.06           C  
ATOM    286  N   ALA A  37       0.002  -7.828  12.963  1.00 81.70           N  
ATOM    287  CA  ALA A  37       0.910  -6.744  12.605  1.00 81.70           C  
ATOM    288  C   ALA A  37       1.803  -7.093  11.413  1.00 81.70           C  
ATOM    289  CB  ALA A  37       1.684  -6.291  13.846  1.00 81.70           C  
ATOM    290  O   ALA A  37       1.933  -6.276  10.510  1.00 81.70           O  
ATOM    291  N   VAL A  38       2.343  -8.311  11.354  1.00 83.51           N  
ATOM    292  CA  VAL A  38       3.093  -8.806  10.189  1.00 83.51           C  
ATOM    293  C   VAL A  38       2.209  -8.853   8.942  1.00 83.51           C  
ATOM    294  CB  VAL A  38       3.713 -10.187  10.476  1.00 83.51           C  
ATOM    295  O   VAL A  38       2.656  -8.438   7.878  1.00 83.51           O  
ATOM    296  CG1 VAL A  38       4.327 -10.839   9.231  1.00 83.51           C  
ATOM    297  CG2 VAL A  38       4.834 -10.073  11.519  1.00 83.51           C  
ATOM    298  N   LEU A  39       0.955  -9.296   9.056  1.00 84.97           N  
ATOM    299  CA  LEU A  39       0.018  -9.294   7.931  1.00 84.97           C  
ATOM    300  C   LEU A  39      -0.250  -7.876   7.415  1.00 84.97           C  
ATOM    301  CB  LEU A  39      -1.287  -9.972   8.365  1.00 84.97           C  
ATOM    302  O   LEU A  39      -0.199  -7.638   6.214  1.00 84.97           O  
ATOM    303  CG  LEU A  39      -2.359  -9.989   7.262  1.00 84.97           C  
ATOM    304  CD1 LEU A  39      -1.935 -10.781   6.024  1.00 84.97           C  
ATOM    305  CD2 LEU A  39      -3.620 -10.619   7.831  1.00 84.97           C  
ATOM    306  N   GLN A  40      -0.505  -6.925   8.312  1.00 83.14           N  
ATOM    307  CA  GLN A  40      -0.720  -5.535   7.918  1.00 83.14           C  
ATOM    308  C   GLN A  40       0.537  -4.901   7.324  1.00 83.14           C  
ATOM    309  CB  GLN A  40      -1.155  -4.743   9.144  1.00 83.14           C  
ATOM    310  O   GLN A  40       0.433  -4.130   6.372  1.00 83.14           O  
ATOM    311  CG  GLN A  40      -1.458  -3.276   8.824  1.00 83.14           C  
ATOM    312  CD  GLN A  40      -2.703  -3.141   7.965  1.00 83.14           C  
ATOM    313  NE2 GLN A  40      -2.644  -2.449   6.851  1.00 83.14           N  
ATOM    314  OE1 GLN A  40      -3.749  -3.666   8.293  1.00 83.14           O  
ATOM    315  N   LEU A  41       1.707  -5.210   7.889  1.00 85.40           N  
ATOM    316  CA  LEU A  41       2.993  -4.791   7.347  1.00 85.40           C  
ATOM    317  C   LEU A  41       3.138  -5.298   5.914  1.00 85.40           C  
ATOM    318  CB  LEU A  41       4.129  -5.340   8.231  1.00 85.40           C  
ATOM    319  O   LEU A  41       3.463  -4.517   5.033  1.00 85.40           O  
ATOM    320  CG  LEU A  41       5.528  -4.853   7.823  1.00 85.40           C  
ATOM    321  CD1 LEU A  41       5.750  -3.394   8.211  1.00 85.40           C  
ATOM    322  CD2 LEU A  41       6.590  -5.686   8.539  1.00 85.40           C  
ATOM    323  N   LEU A  42       2.848  -6.579   5.683  1.00 85.12           N  
ATOM    324  CA  LEU A  42       2.914  -7.213   4.372  1.00 85.12           C  
ATOM    325  C   LEU A  42       1.971  -6.559   3.364  1.00 85.12           C  
ATOM    326  CB  LEU A  42       2.631  -8.707   4.558  1.00 85.12           C  
ATOM    327  O   LEU A  42       2.405  -6.227   2.269  1.00 85.12           O  
ATOM    328  CG  LEU A  42       2.501  -9.473   3.229  1.00 85.12           C  
ATOM    329  CD1 LEU A  42       3.072 -10.861   3.428  1.00 85.12           C  
ATOM    330  CD2 LEU A  42       1.054  -9.634   2.772  1.00 85.12           C  
ATOM    331  N   ILE A  43       0.714  -6.328   3.744  1.00 82.98           N  
ATOM    332  CA  ILE A  43      -0.260  -5.648   2.882  1.00 82.98           C  
ATOM    333  C   ILE A  43       0.238  -4.235   2.544  1.00 82.98           C  
ATOM    334  CB  ILE A  43      -1.647  -5.651   3.564  1.00 82.98           C  
ATOM    335  O   ILE A  43       0.227  -3.836   1.387  1.00 82.98           O  
ATOM    336  CG1 ILE A  43      -2.223  -7.089   3.601  1.00 82.98           C  
ATOM    337  CG2 ILE A  43      -2.636  -4.718   2.846  1.00 82.98           C  
ATOM    338  CD1 ILE A  43      -3.423  -7.257   4.544  1.00 82.98           C  
ATOM    339  N   ALA A  44       0.738  -3.486   3.532  1.00 81.79           N  
ATOM    340  CA  ALA A  44       1.259  -2.138   3.306  1.00 81.79           C  
ATOM    341  C   ALA A  44       2.508  -2.120   2.406  1.00 81.79           C  
ATOM    342  CB  ALA A  44       1.543  -1.495   4.667  1.00 81.79           C  
ATOM    343  O   ALA A  44       2.633  -1.247   1.550  1.00 81.79           O  
ATOM    344  N   VAL A  45       3.411  -3.086   2.591  1.00 85.45           N  
ATOM    345  CA  VAL A  45       4.606  -3.280   1.760  1.00 85.45           C  
ATOM    346  C   VAL A  45       4.198  -3.617   0.324  1.00 85.45           C  
ATOM    347  CB  VAL A  45       5.510  -4.362   2.393  1.00 85.45           C  
ATOM    348  O   VAL A  45       4.702  -2.992  -0.598  1.00 85.45           O  
ATOM    349  CG1 VAL A  45       6.608  -4.905   1.481  1.00 85.45           C  
ATOM    350  CG2 VAL A  45       6.237  -3.817   3.631  1.00 85.45           C  
ATOM    351  N   ASP A  46       3.250  -4.529   0.108  1.00 87.81           N  
ATOM    352  CA  ASP A  46       2.806  -4.931  -1.236  1.00 87.81           C  
ATOM    353  C   ASP A  46       2.305  -3.744  -2.080  1.00 87.81           C  
ATOM    354  CB  ASP A  46       1.722  -6.006  -1.086  1.00 87.81           C  
ATOM    355  O   ASP A  46       2.624  -3.649  -3.267  1.00 87.81           O  
ATOM    356  CG  ASP A  46       1.271  -6.574  -2.433  1.00 87.81           C  
ATOM    357  OD1 ASP A  46       1.892  -7.549  -2.918  1.00 87.81           O  
ATOM    358  OD2 ASP A  46       0.250  -6.098  -2.972  1.00 87.81           O  
ATOM    359  N   VAL A  47       1.606  -2.783  -1.462  1.00 81.10           N  
ATOM    360  CA  VAL A  47       1.142  -1.565  -2.150  1.00 81.10           C  
ATOM    361  C   VAL A  47       2.299  -0.704  -2.645  1.00 81.10           C  
ATOM    362  CB  VAL A  47       0.225  -0.715  -1.247  1.00 81.10           C  
ATOM    363  O   VAL A  47       2.244  -0.185  -3.762  1.00 81.10           O  
ATOM    364  CG1 VAL A  47      -0.254   0.569  -1.945  1.00 81.10           C  
ATOM    365  CG2 VAL A  47      -1.029  -1.506  -0.883  1.00 81.10           C  
ATOM    366  N   THR A  48       3.335  -0.502  -1.828  1.00 84.49           N  
ATOM    367  CA  THR A  48       4.425   0.415  -2.183  1.00 84.49           C  
ATOM    368  C   THR A  48       5.501  -0.255  -3.014  1.00 84.49           C  
ATOM    369  CB  THR A  48       5.031   1.127  -0.972  1.00 84.49           C  
ATOM    370  O   THR A  48       6.041   0.396  -3.910  1.00 84.49           O  
ATOM    371  CG2 THR A  48       3.995   2.051  -0.341  1.00 84.49           C  
ATOM    372  OG1 THR A  48       5.443   0.237   0.028  1.00 84.49           O  
ATOM    373  N   VAL A  49       5.758  -1.547  -2.788  1.00 88.92           N  
ATOM    374  CA  VAL A  49       6.826  -2.268  -3.478  1.00 88.92           C  
ATOM    375  C   VAL A  49       6.572  -2.326  -4.984  1.00 88.92           C  
ATOM    376  CB  VAL A  49       7.033  -3.687  -2.911  1.00 88.92           C  
ATOM    377  O   VAL A  49       7.492  -2.167  -5.772  1.00 88.92           O  
ATOM    378  CG1 VAL A  49       8.072  -4.506  -3.667  1.00 88.92           C  
ATOM    379  CG2 VAL A  49       7.586  -3.717  -1.489  1.00 88.92           C  
ATOM    380  N   VAL A  50       5.324  -2.497  -5.419  1.00 91.17           N  
ATOM    381  CA  VAL A  50       5.029  -2.592  -6.854  1.00 91.17           C  
ATOM    382  C   VAL A  50       5.452  -1.334  -7.615  1.00 91.17           C  
ATOM    383  CB  VAL A  50       3.550  -2.946  -7.072  1.00 91.17           C  
ATOM    384  O   VAL A  50       5.944  -1.477  -8.727  1.00 91.17           O  
ATOM    385  CG1 VAL A  50       3.112  -2.863  -8.537  1.00 91.17           C  
ATOM    386  CG2 VAL A  50       3.294  -4.384  -6.602  1.00 91.17           C  
ATOM    387  N   ASN A  51       5.340  -0.135  -7.020  1.00 87.35           N  
ATOM    388  CA  ASN A  51       5.582   1.132  -7.723  1.00 87.35           C  
ATOM    389  C   ASN A  51       6.987   1.199  -8.332  1.00 87.35           C  
ATOM    390  CB  ASN A  51       5.307   2.346  -6.821  1.00 87.35           C  
ATOM    391  O   ASN A  51       7.100   1.360  -9.541  1.00 87.35           O  
ATOM    392  CG  ASN A  51       3.842   2.452  -6.456  1.00 87.35           C  
ATOM    393  ND2 ASN A  51       3.511   2.086  -5.243  1.00 87.35           N  
ATOM    394  OD1 ASN A  51       2.989   2.806  -7.250  1.00 87.35           O  
ATOM    395  N   ILE A  52       8.046   1.003  -7.536  1.00 91.05           N  
ATOM    396  CA  ILE A  52       9.446   1.074  -8.011  1.00 91.05           C  
ATOM    397  C   ILE A  52       9.760  -0.028  -9.031  1.00 91.05           C  
ATOM    398  CB  ILE A  52      10.429   1.072  -6.826  1.00 91.05           C  
ATOM    399  O   ILE A  52      10.591   0.169  -9.913  1.00 91.05           O  
ATOM    400  CG1 ILE A  52      10.156   2.167  -5.779  1.00 91.05           C  
ATOM    401  CG2 ILE A  52      11.902   1.104  -7.263  1.00 91.05           C  
ATOM    402  CD1 ILE A  52      10.284   3.600  -6.297  1.00 91.05           C  
ATOM    403  N   ALA A  53       9.070  -1.165  -8.962  1.00 92.63           N  
ATOM    404  CA  ALA A  53       9.220  -2.253  -9.920  1.00 92.63           C  
ATOM    405  C   ALA A  53       8.484  -2.030 -11.254  1.00 92.63           C  
ATOM    406  CB  ALA A  53       8.747  -3.532  -9.234  1.00 92.63           C  
ATOM    407  O   ALA A  53       8.728  -2.785 -12.195  1.00 92.63           O  
ATOM    408  N   LEU A  54       7.595  -1.033 -11.352  1.00 91.25           N  
ATOM    409  CA  LEU A  54       6.749  -0.829 -12.529  1.00 91.25           C  
ATOM    410  C   LEU A  54       7.549  -0.693 -13.839  1.00 91.25           C  
ATOM    411  CB  LEU A  54       5.799   0.362 -12.323  1.00 91.25           C  
ATOM    412  O   LEU A  54       7.198  -1.419 -14.769  1.00 91.25           O  
ATOM    413  CG  LEU A  54       4.666   0.188 -11.312  1.00 91.25           C  
ATOM    414  CD1 LEU A  54       3.930   1.516 -11.185  1.00 91.25           C  
ATOM    415  CD2 LEU A  54       3.681  -0.920 -11.682  1.00 91.25           C  
ATOM    416  N   PRO A  55       8.626   0.119 -13.945  1.00 90.56           N  
ATOM    417  CA  PRO A  55       9.392   0.204 -15.193  1.00 90.56           C  
ATOM    418  C   PRO A  55       9.978  -1.153 -15.608  1.00 90.56           C  
ATOM    419  CB  PRO A  55      10.479   1.260 -14.952  1.00 90.56           C  
ATOM    420  O   PRO A  55       9.812  -1.586 -16.742  1.00 90.56           O  
ATOM    421  CG  PRO A  55       9.883   2.127 -13.849  1.00 90.56           C  
ATOM    422  CD  PRO A  55       9.144   1.099 -12.994  1.00 90.56           C  
ATOM    423  N   ALA A  56      10.532  -1.914 -14.658  1.00 92.14           N  
ATOM    424  CA  ALA A  56      11.053  -3.255 -14.929  1.00 92.14           C  
ATOM    425  C   ALA A  56       9.961  -4.253 -15.374  1.00 92.14           C  
ATOM    426  CB  ALA A  56      11.785  -3.749 -13.675  1.00 92.14           C  
ATOM    427  O   ALA A  56      10.227  -5.132 -16.198  1.00 92.14           O  
ATOM    428  N   ILE A  57       8.737  -4.138 -14.842  1.00 93.25           N  
ATOM    429  CA  ILE A  57       7.577  -4.939 -15.273  1.00 93.25           C  
ATOM    430  C   ILE A  57       7.179  -4.566 -16.701  1.00 93.25           C  
ATOM    431  CB  ILE A  57       6.384  -4.758 -14.302  1.00 93.25           C  
ATOM    432  O   ILE A  57       6.962  -5.458 -17.524  1.00 93.25           O  
ATOM    433  CG1 ILE A  57       6.711  -5.395 -12.936  1.00 93.25           C  
ATOM    434  CG2 ILE A  57       5.093  -5.392 -14.861  1.00 93.25           C  
ATOM    435  CD1 ILE A  57       5.746  -5.011 -11.807  1.00 93.25           C  
ATOM    436  N   ARG A  58       7.107  -3.263 -16.993  1.00 91.48           N  
ATOM    437  CA  ARG A  58       6.794  -2.737 -18.323  1.00 91.48           C  
ATOM    438  C   ARG A  58       7.755  -3.291 -19.365  1.00 91.48           C  
ATOM    439  CB  ARG A  58       6.867  -1.207 -18.288  1.00 91.48           C  
ATOM    440  O   ARG A  58       7.315  -3.881 -20.349  1.00 91.48           O  
ATOM    441  CG  ARG A  58       6.372  -0.620 -19.612  1.00 91.48           C  
ATOM    442  CD  ARG A  58       6.705   0.853 -19.778  1.00 91.48           C  
ATOM    443  NE  ARG A  58       8.160   1.075 -19.786  1.00 91.48           N  
ATOM    444  NH1 ARG A  58       8.031   3.334 -19.528  1.00 91.48           N  
ATOM    445  NH2 ARG A  58       9.997   2.250 -19.290  1.00 91.48           N  
ATOM    446  CZ  ARG A  58       8.727   2.230 -19.546  1.00 91.48           C  
ATOM    447  N   ASP A  59       9.051  -3.169 -19.098  1.00 90.65           N  
ATOM    448  CA  ASP A  59      10.106  -3.578 -20.021  1.00 90.65           C  
ATOM    449  C   ASP A  59      10.125  -5.102 -20.217  1.00 90.65           C  
ATOM    450  CB  ASP A  59      11.459  -3.080 -19.494  1.00 90.65           C  
ATOM    451  O   ASP A  59      10.376  -5.582 -21.318  1.00 90.65           O  
ATOM    452  CG  ASP A  59      11.580  -1.552 -19.363  1.00 90.65           C  
ATOM    453  OD1 ASP A  59      10.692  -0.803 -19.852  1.00 90.65           O  
ATOM    454  OD2 ASP A  59      12.579  -1.143 -18.738  1.00 90.65           O  
ATOM    455  N   SER A  60       9.790  -5.874 -19.173  1.00 92.85           N  
ATOM    456  CA  SER A  60       9.715  -7.342 -19.247  1.00 92.85           C  
ATOM    457  C   SER A  60       8.549  -7.859 -20.092  1.00 92.85           C  
ATOM    458  CB  SER A  60       9.561  -7.945 -17.852  1.00 92.85           C  
ATOM    459  O   SER A  60       8.635  -8.966 -20.621  1.00 92.85           O  
ATOM    460  OG  SER A  60      10.689  -7.663 -17.048  1.00 92.85           O  
ATOM    461  N   PHE A  61       7.450  -7.107 -20.178  1.00 93.24           N  
ATOM    462  CA  PHE A  61       6.265  -7.491 -20.952  1.00 93.24           C  
ATOM    463  C   PHE A  61       6.103  -6.712 -22.259  1.00 93.24           C  
ATOM    464  CB  PHE A  61       5.013  -7.402 -20.066  1.00 93.24           C  
ATOM    465  O   PHE A  61       5.208  -7.042 -23.031  1.00 93.24           O  
ATOM    466  CG  PHE A  61       4.970  -8.386 -18.912  1.00 93.24           C  
ATOM    467  CD1 PHE A  61       5.254  -9.749 -19.123  1.00 93.24           C  
ATOM    468  CD2 PHE A  61       4.610  -7.947 -17.626  1.00 93.24           C  
ATOM    469  CE1 PHE A  61       5.177 -10.662 -18.060  1.00 93.24           C  
ATOM    470  CE2 PHE A  61       4.502  -8.869 -16.571  1.00 93.24           C  
ATOM    471  CZ  PHE A  61       4.765 -10.231 -16.792  1.00 93.24           C  
ATOM    472  N   HIS A  62       6.964  -5.724 -22.524  1.00 90.09           N  
ATOM    473  CA  HIS A  62       6.889  -4.841 -23.692  1.00 90.09           C  
ATOM    474  C   HIS A  62       5.522  -4.157 -23.839  1.00 90.09           C  
ATOM    475  CB  HIS A  62       7.340  -5.589 -24.955  1.00 90.09           C  
ATOM    476  O   HIS A  62       4.961  -4.077 -24.929  1.00 90.09           O  
ATOM    477  CG  HIS A  62       8.700  -6.217 -24.819  1.00 90.09           C  
ATOM    478  CD2 HIS A  62       8.988  -7.554 -24.820  1.00 90.09           C  
ATOM    479  ND1 HIS A  62       9.884  -5.546 -24.633  1.00 90.09           N  
ATOM    480  CE1 HIS A  62      10.862  -6.458 -24.523  1.00 90.09           C  
ATOM    481  NE2 HIS A  62      10.370  -7.701 -24.655  1.00 90.09           N  
ATOM    482  N   VAL A  63       4.984  -3.690 -22.713  1.00 86.81           N  
ATOM    483  CA  VAL A  63       3.686  -3.005 -22.625  1.00 86.81           C  
ATOM    484  C   VAL A  63       3.885  -1.504 -22.473  1.00 86.81           C  
ATOM    485  CB  VAL A  63       2.821  -3.594 -21.495  1.00 86.81           C  
ATOM    486  O   VAL A  63       4.976  -1.050 -22.138  1.00 86.81           O  
ATOM    487  CG1 VAL A  63       2.435  -5.036 -21.848  1.00 86.81           C  
ATOM    488  CG2 VAL A  63       3.507  -3.552 -20.123  1.00 86.81           C  
ATOM    489  N   ASP A  64       2.843  -0.715 -22.703  1.00 82.76           N  
ATOM    490  CA  ASP A  64       2.916   0.727 -22.475  1.00 82.76           C  
ATOM    491  C   ASP A  64       2.649   1.104 -20.998  1.00 82.76           C  
ATOM    492  CB  ASP A  64       2.056   1.474 -23.513  1.00 82.76           C  
ATOM    493  O   ASP A  64       2.253   0.288 -20.153  1.00 82.76           O  
ATOM    494  CG  ASP A  64       0.547   1.424 -23.275  1.00 82.76           C  
ATOM    495  OD1 ASP A  64       0.140   1.064 -22.154  1.00 82.76           O  
ATOM    496  OD2 ASP A  64      -0.204   1.915 -24.142  1.00 82.76           O  
ATOM    497  N   THR A  65       2.868   2.376 -20.662  1.00 78.71           N  
ATOM    498  CA  THR A  65       2.630   2.913 -19.313  1.00 78.71           C  
ATOM    499  C   THR A  65       1.141   2.890 -18.922  1.00 78.71           C  
ATOM    500  CB  THR A  65       3.216   4.335 -19.221  1.00 78.71           C  
ATOM    501  O   THR A  65       0.823   2.810 -17.733  1.00 78.71           O  
ATOM    502  CG2 THR A  65       3.118   4.961 -17.834  1.00 78.71           C  
ATOM    503  OG1 THR A  65       4.590   4.286 -19.541  1.00 78.71           O  
ATOM    504  N   ARG A  66       0.208   2.911 -19.888  1.00 76.79           N  
ATOM    505  CA  ARG A  66      -1.247   2.893 -19.639  1.00 76.79           C  
ATOM    506  C   ARG A  66      -1.700   1.504 -19.194  1.00 76.79           C  
ATOM    507  CB  ARG A  66      -2.029   3.313 -20.901  1.00 76.79           C  
ATOM    508  O   ARG A  66      -2.373   1.371 -18.172  1.00 76.79           O  
ATOM    509  CG  ARG A  66      -1.755   4.748 -21.387  1.00 76.79           C  
ATOM    510  CD  ARG A  66      -2.477   5.050 -22.716  1.00 76.79           C  
ATOM    511  NE  ARG A  66      -1.925   4.254 -23.833  1.00 76.79           N  
ATOM    512  NH1 ARG A  66      -2.495   5.516 -25.710  1.00 76.79           N  
ATOM    513  NH2 ARG A  66      -1.233   3.784 -25.934  1.00 76.79           N  
ATOM    514  CZ  ARG A  66      -1.904   4.530 -25.126  1.00 76.79           C  
ATOM    515  N   GLN A  67      -1.271   0.460 -19.892  1.00 82.16           N  
ATOM    516  CA  GLN A  67      -1.527  -0.942 -19.567  1.00 82.16           C  
ATOM    517  C   GLN A  67      -0.953  -1.308 -18.197  1.00 82.16           C  
ATOM    518  CB  GLN A  67      -0.889  -1.814 -20.654  1.00 82.16           C  
ATOM    519  O   GLN A  67      -1.585  -2.017 -17.412  1.00 82.16           O  
ATOM    520  CG  GLN A  67      -1.623  -1.702 -21.997  1.00 82.16           C  
ATOM    521  CD  GLN A  67      -0.959  -2.546 -23.077  1.00 82.16           C  
ATOM    522  NE2 GLN A  67      -1.731  -3.249 -23.872  1.00 82.16           N  
ATOM    523  OE1 GLN A  67       0.252  -2.627 -23.212  1.00 82.16           O  
ATOM    524  N   LEU A  68       0.210  -0.749 -17.866  1.00 86.51           N  
ATOM    525  CA  LEU A  68       0.875  -0.940 -16.584  1.00 86.51           C  
ATOM    526  C   LEU A  68       0.063  -0.410 -15.388  1.00 86.51           C  
ATOM    527  CB  LEU A  68       2.230  -0.247 -16.717  1.00 86.51           C  
ATOM    528  O   LEU A  68       0.205  -0.926 -14.275  1.00 86.51           O  
ATOM    529  CG  LEU A  68       3.215  -0.515 -15.583  1.00 86.51           C  
ATOM    530  CD1 LEU A  68       3.666  -1.978 -15.526  1.00 86.51           C  
ATOM    531  CD2 LEU A  68       4.402   0.409 -15.824  1.00 86.51           C  
ATOM    532  N   THR A  69      -0.841   0.560 -15.601  1.00 86.70           N  
ATOM    533  CA  THR A  69      -1.727   1.063 -14.535  1.00 86.70           C  
ATOM    534  C   THR A  69      -2.547  -0.059 -13.901  1.00 86.70           C  
ATOM    535  CB  THR A  69      -2.688   2.173 -14.994  1.00 86.70           C  
ATOM    536  O   THR A  69      -2.732  -0.050 -12.684  1.00 86.70           O  
ATOM    537  CG2 THR A  69      -1.974   3.386 -15.584  1.00 86.70           C  
ATOM    538  OG1 THR A  69      -3.647   1.699 -15.911  1.00 86.70           O  
ATOM    539  N   TRP A  70      -2.947  -1.077 -14.675  1.00 90.56           N  
ATOM    540  CA  TRP A  70      -3.719  -2.224 -14.188  1.00 90.56           C  
ATOM    541  C   TRP A  70      -3.009  -3.036 -13.106  1.00 90.56           C  
ATOM    542  CB  TRP A  70      -4.082  -3.136 -15.358  1.00 90.56           C  
ATOM    543  O   TRP A  70      -3.673  -3.627 -12.253  1.00 90.56           O  
ATOM    544  CG  TRP A  70      -5.236  -2.661 -16.172  1.00 90.56           C  
ATOM    545  CD1 TRP A  70      -5.201  -2.239 -17.455  1.00 90.56           C  
ATOM    546  CD2 TRP A  70      -6.630  -2.602 -15.757  1.00 90.56           C  
ATOM    547  CE2 TRP A  70      -7.404  -2.158 -16.867  1.00 90.56           C  
ATOM    548  CE3 TRP A  70      -7.317  -2.901 -14.558  1.00 90.56           C  
ATOM    549  NE1 TRP A  70      -6.485  -1.948 -17.877  1.00 90.56           N  
ATOM    550  CH2 TRP A  70      -9.456  -2.333 -15.588  1.00 90.56           C  
ATOM    551  CZ2 TRP A  70      -8.796  -2.041 -16.795  1.00 90.56           C  
ATOM    552  CZ3 TRP A  70      -8.715  -2.758 -14.470  1.00 90.56           C  
ATOM    553  N   VAL A  71      -1.673  -3.039 -13.089  1.00 91.98           N  
ATOM    554  CA  VAL A  71      -0.897  -3.739 -12.056  1.00 91.98           C  
ATOM    555  C   VAL A  71      -1.133  -3.101 -10.681  1.00 91.98           C  
ATOM    556  CB  VAL A  71       0.605  -3.756 -12.410  1.00 91.98           C  
ATOM    557  O   VAL A  71      -1.205  -3.799  -9.666  1.00 91.98           O  
ATOM    558  CG1 VAL A  71       1.406  -4.605 -11.416  1.00 91.98           C  
ATOM    559  CG2 VAL A  71       0.843  -4.358 -13.800  1.00 91.98           C  
ATOM    560  N   VAL A  72      -1.315  -1.779 -10.634  1.00 89.81           N  
ATOM    561  CA  VAL A  72      -1.591  -1.042  -9.393  1.00 89.81           C  
ATOM    562  C   VAL A  72      -3.091  -0.964  -9.128  1.00 89.81           C  
ATOM    563  CB  VAL A  72      -0.966   0.365  -9.428  1.00 89.81           C  
ATOM    564  O   VAL A  72      -3.543  -1.314  -8.037  1.00 89.81           O  
ATOM    565  CG1 VAL A  72      -1.162   1.090  -8.090  1.00 89.81           C  
ATOM    566  CG2 VAL A  72       0.538   0.295  -9.706  1.00 89.81           C  
ATOM    567  N   THR A  73      -3.867  -0.528 -10.123  1.00 89.59           N  
ATOM    568  CA  THR A  73      -5.301  -0.261  -9.971  1.00 89.59           C  
ATOM    569  C   THR A  73      -6.103  -1.539  -9.780  1.00 89.59           C  
ATOM    570  CB  THR A  73      -5.875   0.538 -11.150  1.00 89.59           C  
ATOM    571  O   THR A  73      -7.049  -1.541  -9.000  1.00 89.59           O  
ATOM    572  CG2 THR A  73      -5.181   1.885 -11.347  1.00 89.59           C  
ATOM    573  OG1 THR A  73      -5.749  -0.192 -12.342  1.00 89.59           O  
ATOM    574  N   GLY A  74      -5.720  -2.657 -10.403  1.00 90.19           N  
ATOM    575  CA  GLY A  74      -6.476  -3.899 -10.261  1.00 90.19           C  
ATOM    576  C   GLY A  74      -6.541  -4.378  -8.810  1.00 90.19           C  
ATOM    577  O   GLY A  74      -7.606  -4.722  -8.296  1.00 90.19           O  
ATOM    578  N   TYR A  75      -5.413  -4.287  -8.112  1.00 91.77           N  
ATOM    579  CA  TYR A  75      -5.333  -4.590  -6.691  1.00 91.77           C  
ATOM    580  C   TYR A  75      -6.212  -3.665  -5.841  1.00 91.77           C  
ATOM    581  CB  TYR A  75      -3.864  -4.507  -6.285  1.00 91.77           C  
ATOM    582  O   TYR A  75      -7.055  -4.145  -5.085  1.00 91.77           O  
ATOM    583  CG  TYR A  75      -3.650  -4.540  -4.795  1.00 91.77           C  
ATOM    584  CD1 TYR A  75      -3.558  -3.339  -4.072  1.00 91.77           C  
ATOM    585  CD2 TYR A  75      -3.602  -5.775  -4.133  1.00 91.77           C  
ATOM    586  CE1 TYR A  75      -3.436  -3.377  -2.676  1.00 91.77           C  
ATOM    587  CE2 TYR A  75      -3.404  -5.815  -2.745  1.00 91.77           C  
ATOM    588  OH  TYR A  75      -3.177  -4.653  -0.678  1.00 91.77           O  
ATOM    589  CZ  TYR A  75      -3.291  -4.615  -2.021  1.00 91.77           C  
ATOM    590  N   THR A  76      -6.058  -2.346  -5.982  1.00 88.99           N  
ATOM    591  CA  THR A  76      -6.746  -1.367  -5.124  1.00 88.99           C  
ATOM    592  C   THR A  76      -8.245  -1.287  -5.400  1.00 88.99           C  
ATOM    593  CB  THR A  76      -6.133   0.030  -5.279  1.00 88.99           C  
ATOM    594  O   THR A  76      -9.025  -1.033  -4.485  1.00 88.99           O  
ATOM    595  CG2 THR A  76      -4.726   0.146  -4.699  1.00 88.99           C  
ATOM    596  OG1 THR A  76      -5.991   0.352  -6.637  1.00 88.99           O  
ATOM    597  N   VAL A  77      -8.688  -1.544  -6.634  1.00 91.06           N  
ATOM    598  CA  VAL A  77     -10.119  -1.546  -6.966  1.00 91.06           C  
ATOM    599  C   VAL A  77     -10.827  -2.729  -6.336  1.00 91.06           C  
ATOM    600  CB  VAL A  77     -10.374  -1.557  -8.474  1.00 91.06           C  
ATOM    601  O   VAL A  77     -11.884  -2.558  -5.732  1.00 91.06           O  
ATOM    602  CG1 VAL A  77     -11.871  -1.584  -8.778  1.00 91.06           C  
ATOM    603  CG2 VAL A  77      -9.848  -0.291  -9.120  1.00 91.06           C  
ATOM    604  N   VAL A  78     -10.255  -3.928  -6.461  1.00 92.26           N  
ATOM    605  CA  VAL A  78     -10.852  -5.128  -5.867  1.00 92.26           C  
ATOM    606  C   VAL A  78     -10.708  -5.098  -4.347  1.00 92.26           C  
ATOM    607  CB  VAL A  78     -10.272  -6.405  -6.495  1.00 92.26           C  
ATOM    608  O   VAL A  78     -11.669  -5.422  -3.652  1.00 92.26           O  
ATOM    609  CG1 VAL A  78     -10.857  -7.660  -5.846  1.00 92.26           C  
ATOM    610  CG2 VAL A  78     -10.654  -6.466  -7.978  1.00 92.26           C  
ATOM    611  N   GLY A  79      -9.563  -4.637  -3.833  1.00 90.79           N  
ATOM    612  CA  GLY A  79      -9.341  -4.398  -2.406  1.00 90.79           C  
ATOM    613  C   GLY A  79     -10.397  -3.470  -1.814  1.00 90.79           C  
ATOM    614  O   GLY A  79     -11.111  -3.859  -0.891  1.00 90.79           O  
ATOM    615  N   GLY A  80     -10.575  -2.284  -2.398  1.00 88.18           N  
ATOM    616  CA  GLY A  80     -11.524  -1.283  -1.923  1.00 88.18           C  
ATOM    617  C   GLY A  80     -12.977  -1.697  -2.140  1.00 88.18           C  
ATOM    618  O   GLY A  80     -13.792  -1.578  -1.230  1.00 88.18           O  
ATOM    619  N   GLY A  81     -13.307  -2.228  -3.319  1.00 88.28           N  
ATOM    620  CA  GLY A  81     -14.671  -2.624  -3.676  1.00 88.28           C  
ATOM    621  C   GLY A  81     -15.193  -3.802  -2.850  1.00 88.28           C  
ATOM    622  O   GLY A  81     -16.347  -3.802  -2.419  1.00 88.28           O  
ATOM    623  N   LEU A  82     -14.336  -4.782  -2.550  1.00 91.11           N  
ATOM    624  CA  LEU A  82     -14.724  -5.947  -1.757  1.00 91.11           C  
ATOM    625  C   LEU A  82     -14.516  -5.759  -0.251  1.00 91.11           C  
ATOM    626  CB  LEU A  82     -14.028  -7.214  -2.284  1.00 91.11           C  
ATOM    627  O   LEU A  82     -14.943  -6.623   0.514  1.00 91.11           O  
ATOM    628  CG  LEU A  82     -14.363  -7.580  -3.741  1.00 91.11           C  
ATOM    629  CD1 LEU A  82     -13.666  -8.897  -4.087  1.00 91.11           C  
ATOM    630  CD2 LEU A  82     -15.863  -7.789  -3.969  1.00 91.11           C  
ATOM    631  N   LEU A  83     -13.907  -4.661   0.210  1.00 88.15           N  
ATOM    632  CA  LEU A  83     -13.553  -4.471   1.622  1.00 88.15           C  
ATOM    633  C   LEU A  83     -14.759  -4.620   2.560  1.00 88.15           C  
ATOM    634  CB  LEU A  83     -12.917  -3.079   1.794  1.00 88.15           C  
ATOM    635  O   LEU A  83     -14.710  -5.347   3.555  1.00 88.15           O  
ATOM    636  CG  LEU A  83     -12.406  -2.802   3.215  1.00 88.15           C  
ATOM    637  CD1 LEU A  83     -11.255  -3.728   3.612  1.00 88.15           C  
ATOM    638  CD2 LEU A  83     -11.916  -1.361   3.304  1.00 88.15           C  
ATOM    639  N   MET A  84     -15.869  -3.949   2.237  1.00 83.30           N  
ATOM    640  CA  MET A  84     -17.084  -3.995   3.062  1.00 83.30           C  
ATOM    641  C   MET A  84     -17.729  -5.386   3.044  1.00 83.30           C  
ATOM    642  CB  MET A  84     -18.089  -2.932   2.596  1.00 83.30           C  
ATOM    643  O   MET A  84     -18.257  -5.856   4.053  1.00 83.30           O  
ATOM    644  CG  MET A  84     -17.480  -1.526   2.600  1.00 83.30           C  
ATOM    645  SD  MET A  84     -18.701  -0.194   2.570  1.00 83.30           S  
ATOM    646  CE  MET A  84     -19.072  -0.100   4.342  1.00 83.30           C  
ATOM    647  N   VAL A  85     -17.625  -6.073   1.906  1.00 85.92           N  
ATOM    648  CA  VAL A  85     -18.094  -7.448   1.703  1.00 85.92           C  
ATOM    649  C   VAL A  85     -17.288  -8.409   2.565  1.00 85.92           C  
ATOM    650  CB  VAL A  85     -17.951  -7.870   0.229  1.00 85.92           C  
ATOM    651  O   VAL A  85     -17.864  -9.242   3.260  1.00 85.92           O  
ATOM    652  CG1 VAL A  85     -18.771  -9.128  -0.063  1.00 85.92           C  
ATOM    653  CG2 VAL A  85     -18.391  -6.757  -0.723  1.00 85.92           C  
ATOM    654  N   GLY A  86     -15.963  -8.255   2.580  1.00 86.94           N  
ATOM    655  CA  GLY A  86     -15.065  -9.052   3.404  1.00 86.94           C  
ATOM    656  C   GLY A  86     -15.349  -8.897   4.896  1.00 86.94           C  
ATOM    657  O   GLY A  86     -15.336  -9.891   5.621  1.00 86.94           O  
ATOM    658  N   GLY A  87     -15.738  -7.695   5.338  1.00 83.94           N  
ATOM    659  CA  GLY A  87     -16.264  -7.463   6.686  1.00 83.94           C  
ATOM    660  C   GLY A  87     -17.512  -8.296   6.993  1.00 83.94           C  
ATOM    661  O   GLY A  87     -17.549  -9.012   7.992  1.00 83.94           O  
ATOM    662  N   ARG A  88     -18.508  -8.287   6.098  1.00 83.28           N  
ATOM    663  CA  ARG A  88     -19.740  -9.085   6.261  1.00 83.28           C  
ATOM    664  C   ARG A  88     -19.483 -10.592   6.218  1.00 83.28           C  
ATOM    665  CB  ARG A  88     -20.769  -8.697   5.185  1.00 83.28           C  
ATOM    666  O   ARG A  88     -20.082 -11.339   6.990  1.00 83.28           O  
ATOM    667  CG  ARG A  88     -21.281  -7.253   5.273  1.00 83.28           C  
ATOM    668  CD  ARG A  88     -22.007  -6.985   6.594  1.00 83.28           C  
ATOM    669  NE  ARG A  88     -22.673  -5.670   6.581  1.00 83.28           N  
ATOM    670  NH1 ARG A  88     -23.305  -5.658   8.781  1.00 83.28           N  
ATOM    671  NH2 ARG A  88     -23.869  -3.941   7.455  1.00 83.28           N  
ATOM    672  CZ  ARG A  88     -23.279  -5.096   7.602  1.00 83.28           C  
ATOM    673  N   ILE A  89     -18.578 -11.045   5.352  1.00 87.12           N  
ATOM    674  CA  ILE A  89     -18.140 -12.445   5.284  1.00 87.12           C  
ATOM    675  C   ILE A  89     -17.469 -12.847   6.607  1.00 87.12           C  
ATOM    676  CB  ILE A  89     -17.224 -12.652   4.053  1.00 87.12           C  
ATOM    677  O   ILE A  89     -17.780 -13.916   7.136  1.00 87.12           O  
ATOM    678  CG1 ILE A  89     -18.055 -12.519   2.754  1.00 87.12           C  
ATOM    679  CG2 ILE A  89     -16.510 -14.018   4.048  1.00 87.12           C  
ATOM    680  CD1 ILE A  89     -17.212 -12.475   1.473  1.00 87.12           C  
ATOM    681  N   ALA A  90     -16.625 -11.982   7.182  1.00 85.58           N  
ATOM    682  CA  ALA A  90     -15.986 -12.216   8.476  1.00 85.58           C  
ATOM    683  C   ALA A  90     -16.994 -12.346   9.626  1.00 85.58           C  
ATOM    684  CB  ALA A  90     -14.950 -11.116   8.740  1.00 85.58           C  
ATOM    685  O   ALA A  90     -16.813 -13.201  10.497  1.00 85.58           O  
ATOM    686  N   ASP A  91     -18.069 -11.557   9.612  1.00 82.17           N  
ATOM    687  CA  ASP A  91     -19.146 -11.655  10.602  1.00 82.17           C  
ATOM    688  C   ASP A  91     -19.970 -12.947  10.449  1.00 82.17           C  
ATOM    689  CB  ASP A  91     -20.052 -10.417  10.501  1.00 82.17           C  
ATOM    690  O   ASP A  91     -20.334 -13.571  11.448  1.00 82.17           O  
ATOM    691  CG  ASP A  91     -19.402  -9.122  11.005  1.00 82.17           C  
ATOM    692  OD1 ASP A  91     -18.503  -9.208  11.881  1.00 82.17           O  
ATOM    693  OD2 ASP A  91     -19.892  -8.053  10.570  1.00 82.17           O  
ATOM    694  N   LEU A  92     -20.239 -13.376   9.210  1.00 84.21           N  
ATOM    695  CA  LEU A  92     -21.064 -14.550   8.902  1.00 84.21           C  
ATOM    696  C   LEU A  92     -20.345 -15.886   9.090  1.00 84.21           C  
ATOM    697  CB  LEU A  92     -21.537 -14.449   7.443  1.00 84.21           C  
ATOM    698  O   LEU A  92     -20.843 -16.788   9.764  1.00 84.21           O  
ATOM    699  CG  LEU A  92     -22.766 -13.555   7.249  1.00 84.21           C  
ATOM    700  CD1 LEU A  92     -23.054 -13.506   5.755  1.00 84.21           C  
ATOM    701  CD2 LEU A  92     -23.970 -14.146   7.992  1.00 84.21           C  
ATOM    702  N   PHE A  93     -19.186 -16.042   8.455  1.00 86.54           N  
ATOM    703  CA  PHE A  93     -18.452 -17.308   8.442  1.00 86.54           C  
ATOM    704  C   PHE A  93     -17.502 -17.446   9.626  1.00 86.54           C  
ATOM    705  CB  PHE A  93     -17.719 -17.460   7.109  1.00 86.54           C  
ATOM    706  O   PHE A  93     -17.028 -18.553   9.901  1.00 86.54           O  
ATOM    707  CG  PHE A  93     -18.668 -17.652   5.947  1.00 86.54           C  
ATOM    708  CD1 PHE A  93     -19.256 -18.910   5.718  1.00 86.54           C  
ATOM    709  CD2 PHE A  93     -18.995 -16.569   5.115  1.00 86.54           C  
ATOM    710  CE1 PHE A  93     -20.145 -19.088   4.643  1.00 86.54           C  
ATOM    711  CE2 PHE A  93     -19.869 -16.748   4.029  1.00 86.54           C  
ATOM    712  CZ  PHE A  93     -20.442 -18.009   3.793  1.00 86.54           C  
ATOM    713  N   GLY A  94     -17.252 -16.343  10.331  1.00 86.47           N  
ATOM    714  CA  GLY A  94     -16.281 -16.253  11.401  1.00 86.47           C  
ATOM    715  C   GLY A  94     -14.985 -15.587  10.946  1.00 86.47           C  
ATOM    716  O   GLY A  94     -14.530 -15.712   9.801  1.00 86.47           O  
ATOM    717  N   ARG A  95     -14.378 -14.859  11.880  1.00 85.92           N  
ATOM    718  CA  ARG A  95     -13.232 -13.985  11.625  1.00 85.92           C  
ATOM    719  C   ARG A  95     -11.971 -14.795  11.365  1.00 85.92           C  
ATOM    720  CB  ARG A  95     -13.043 -13.035  12.809  1.00 85.92           C  
ATOM    721  O   ARG A  95     -11.228 -14.479  10.445  1.00 85.92           O  
ATOM    722  CG  ARG A  95     -14.269 -12.143  13.047  1.00 85.92           C  
ATOM    723  CD  ARG A  95     -14.188 -11.529  14.438  1.00 85.92           C  
ATOM    724  NE  ARG A  95     -15.391 -10.729  14.715  1.00 85.92           N  
ATOM    725  NH1 ARG A  95     -14.664  -9.890  16.690  1.00 85.92           N  
ATOM    726  NH2 ARG A  95     -16.703  -9.352  15.965  1.00 85.92           N  
ATOM    727  CZ  ARG A  95     -15.593 -10.005  15.794  1.00 85.92           C  
ATOM    728  N   ARG A  96     -11.735 -15.880  12.110  1.00 89.83           N  
ATOM    729  CA  ARG A  96     -10.568 -16.748  11.896  1.00 89.83           C  
ATOM    730  C   ARG A  96     -10.632 -17.426  10.533  1.00 89.83           C  
ATOM    731  CB  ARG A  96     -10.463 -17.769  13.036  1.00 89.83           C  
ATOM    732  O   ARG A  96      -9.627 -17.443   9.830  1.00 89.83           O  
ATOM    733  CG  ARG A  96      -9.269 -18.723  12.874  1.00 89.83           C  
ATOM    734  CD  ARG A  96      -9.303 -19.735  14.017  1.00 89.83           C  
ATOM    735  NE  ARG A  96      -8.232 -20.744  13.944  1.00 89.83           N  
ATOM    736  NH1 ARG A  96      -9.250 -22.223  12.524  1.00 89.83           N  
ATOM    737  NH2 ARG A  96      -7.277 -22.747  13.438  1.00 89.83           N  
ATOM    738  CZ  ARG A  96      -8.255 -21.895  13.305  1.00 89.83           C  
ATOM    739  N   ARG A  97     -11.780 -17.996  10.152  1.00 92.05           N  
ATOM    740  CA  ARG A  97     -11.944 -18.650   8.840  1.00 92.05           C  
ATOM    741  C   ARG A  97     -11.747 -17.670   7.691  1.00 92.05           C  
ATOM    742  CB  ARG A  97     -13.328 -19.295   8.741  1.00 92.05           C  
ATOM    743  O   ARG A  97     -11.013 -17.984   6.759  1.00 92.05           O  
ATOM    744  CG  ARG A  97     -13.420 -20.573   9.580  1.00 92.05           C  
ATOM    745  CD  ARG A  97     -14.852 -21.088   9.490  1.00 92.05           C  
ATOM    746  NE  ARG A  97     -15.081 -22.293  10.304  1.00 92.05           N  
ATOM    747  NH1 ARG A  97     -17.367 -22.190  10.173  1.00 92.05           N  
ATOM    748  NH2 ARG A  97     -16.408 -23.859  11.301  1.00 92.05           N  
ATOM    749  CZ  ARG A  97     -16.279 -22.774  10.589  1.00 92.05           C  
ATOM    750  N   THR A  98     -12.342 -16.487   7.797  1.00 92.34           N  
ATOM    751  CA  THR A  98     -12.235 -15.452   6.763  1.00 92.34           C  
ATOM    752  C   THR A  98     -10.810 -14.918   6.650  1.00 92.34           C  
ATOM    753  CB  THR A  98     -13.237 -14.326   7.028  1.00 92.34           C  
ATOM    754  O   THR A  98     -10.298 -14.801   5.543  1.00 92.34           O  
ATOM    755  CG2 THR A  98     -13.296 -13.335   5.871  1.00 92.34           C  
ATOM    756  OG1 THR A  98     -14.510 -14.918   7.150  1.00 92.34           O  
ATOM    757  N   LEU A  99     -10.122 -14.711   7.780  1.00 91.41           N  
ATOM    758  CA  LEU A  99      -8.710 -14.332   7.797  1.00 91.41           C  
ATOM    759  C   LEU A  99      -7.818 -15.385   7.126  1.00 91.41           C  
ATOM    760  CB  LEU A  99      -8.277 -14.090   9.253  1.00 91.41           C  
ATOM    761  O   LEU A  99      -6.975 -15.033   6.310  1.00 91.41           O  
ATOM    762  CG  LEU A  99      -6.792 -13.723   9.398  1.00 91.41           C  
ATOM    763  CD1 LEU A  99      -6.457 -12.441   8.647  1.00 91.41           C  
ATOM    764  CD2 LEU A  99      -6.449 -13.497  10.863  1.00 91.41           C  
ATOM    765  N   LEU A 100      -8.000 -16.669   7.453  1.00 94.57           N  
ATOM    766  CA  LEU A 100      -7.217 -17.757   6.856  1.00 94.57           C  
ATOM    767  C   LEU A 100      -7.456 -17.867   5.351  1.00 94.57           C  
ATOM    768  CB  LEU A 100      -7.572 -19.090   7.535  1.00 94.57           C  
ATOM    769  O   LEU A 100      -6.502 -18.018   4.593  1.00 94.57           O  
ATOM    770  CG  LEU A 100      -7.017 -19.234   8.958  1.00 94.57           C  
ATOM    771  CD1 LEU A 100      -7.642 -20.462   9.623  1.00 94.57           C  
ATOM    772  CD2 LEU A 100      -5.497 -19.392   8.968  1.00 94.57           C  
ATOM    773  N   PHE A 101      -8.714 -17.777   4.919  1.00 95.79           N  
ATOM    774  CA  PHE A 101      -9.058 -17.826   3.503  1.00 95.79           C  
ATOM    775  C   PHE A 101      -8.511 -16.609   2.747  1.00 95.79           C  
ATOM    776  CB  PHE A 101     -10.577 -17.964   3.361  1.00 95.79           C  
ATOM    777  O   PHE A 101      -7.871 -16.781   1.714  1.00 95.79           O  
ATOM    778  CG  PHE A 101     -11.021 -18.053   1.917  1.00 95.79           C  
ATOM    779  CD1 PHE A 101     -11.673 -16.963   1.317  1.00 95.79           C  
ATOM    780  CD2 PHE A 101     -10.745 -19.206   1.160  1.00 95.79           C  
ATOM    781  CE1 PHE A 101     -12.016 -17.006  -0.046  1.00 95.79           C  
ATOM    782  CE2 PHE A 101     -11.107 -19.259  -0.198  1.00 95.79           C  
ATOM    783  CZ  PHE A 101     -11.732 -18.156  -0.803  1.00 95.79           C  
ATOM    784  N   GLY A 102      -8.681 -15.400   3.292  1.00 94.59           N  
ATOM    785  CA  GLY A 102      -8.151 -14.165   2.712  1.00 94.59           C  
ATOM    786  C   GLY A 102      -6.626 -14.170   2.609  1.00 94.59           C  
ATOM    787  O   GLY A 102      -6.084 -13.889   1.545  1.00 94.59           O  
ATOM    788  N   ALA A 103      -5.925 -14.575   3.673  1.00 93.69           N  
ATOM    789  CA  ALA A 103      -4.467 -14.690   3.661  1.00 93.69           C  
ATOM    790  C   ALA A 103      -3.980 -15.768   2.677  1.00 93.69           C  
ATOM    791  CB  ALA A 103      -3.981 -14.955   5.091  1.00 93.69           C  
ATOM    792  O   ALA A 103      -3.024 -15.532   1.944  1.00 93.69           O  
ATOM    793  N   PHE A 104      -4.648 -16.924   2.603  1.00 96.17           N  
ATOM    794  CA  PHE A 104      -4.324 -17.960   1.619  1.00 96.17           C  
ATOM    795  C   PHE A 104      -4.525 -17.463   0.184  1.00 96.17           C  
ATOM    796  CB  PHE A 104      -5.161 -19.217   1.884  1.00 96.17           C  
ATOM    797  O   PHE A 104      -3.630 -17.630  -0.641  1.00 96.17           O  
ATOM    798  CG  PHE A 104      -4.971 -20.292   0.832  1.00 96.17           C  
ATOM    799  CD1 PHE A 104      -5.881 -20.407  -0.238  1.00 96.17           C  
ATOM    800  CD2 PHE A 104      -3.851 -21.143   0.889  1.00 96.17           C  
ATOM    801  CE1 PHE A 104      -5.674 -21.370  -1.241  1.00 96.17           C  
ATOM    802  CE2 PHE A 104      -3.647 -22.109  -0.112  1.00 96.17           C  
ATOM    803  CZ  PHE A 104      -4.558 -22.223  -1.176  1.00 96.17           C  
ATOM    804  N   LEU A 105      -5.659 -16.813  -0.101  1.00 96.96           N  
ATOM    805  CA  LEU A 105      -5.947 -16.229  -1.408  1.00 96.96           C  
ATOM    806  C   LEU A 105      -4.907 -15.169  -1.780  1.00 96.96           C  
ATOM    807  CB  LEU A 105      -7.372 -15.646  -1.396  1.00 96.96           C  
ATOM    808  O   LEU A 105      -4.408 -15.187  -2.904  1.00 96.96           O  
ATOM    809  CG  LEU A 105      -7.799 -14.992  -2.725  1.00 96.96           C  
ATOM    810  CD1 LEU A 105      -7.785 -15.983  -3.891  1.00 96.96           C  
ATOM    811  CD2 LEU A 105      -9.214 -14.433  -2.579  1.00 96.96           C  
ATOM    812  N   PHE A 106      -4.530 -14.304  -0.834  1.00 95.06           N  
ATOM    813  CA  PHE A 106      -3.476 -13.314  -1.031  1.00 95.06           C  
ATOM    814  C   PHE A 106      -2.150 -13.991  -1.395  1.00 95.06           C  
ATOM    815  CB  PHE A 106      -3.335 -12.436   0.222  1.00 95.06           C  
ATOM    816  O   PHE A 106      -1.569 -13.668  -2.424  1.00 95.06           O  
ATOM    817  CG  PHE A 106      -2.412 -11.252   0.017  1.00 95.06           C  
ATOM    818  CD1 PHE A 106      -1.015 -11.425   0.019  1.00 95.06           C  
ATOM    819  CD2 PHE A 106      -2.950  -9.972  -0.210  1.00 95.06           C  
ATOM    820  CE1 PHE A 106      -0.169 -10.334  -0.237  1.00 95.06           C  
ATOM    821  CE2 PHE A 106      -2.098  -8.875  -0.423  1.00 95.06           C  
ATOM    822  CZ  PHE A 106      -0.708  -9.056  -0.442  1.00 95.06           C  
ATOM    823  N   GLY A 107      -1.698 -14.973  -0.606  1.00 95.17           N  
ATOM    824  CA  GLY A 107      -0.440 -15.684  -0.858  1.00 95.17           C  
ATOM    825  C   GLY A 107      -0.435 -16.469  -2.170  1.00 95.17           C  
ATOM    826  O   GLY A 107       0.523 -16.380  -2.932  1.00 95.17           O  
ATOM    827  N   ALA A 108      -1.511 -17.195  -2.480  1.00 97.23           N  
ATOM    828  CA  ALA A 108      -1.648 -17.916  -3.745  1.00 97.23           C  
ATOM    829  C   ALA A 108      -1.632 -16.957  -4.946  1.00 97.23           C  
ATOM    830  CB  ALA A 108      -2.943 -18.735  -3.700  1.00 97.23           C  
ATOM    831  O   ALA A 108      -0.989 -17.236  -5.958  1.00 97.23           O  
ATOM    832  N   SER A 109      -2.277 -15.799  -4.808  1.00 97.26           N  
ATOM    833  CA  SER A 109      -2.269 -14.755  -5.830  1.00 97.26           C  
ATOM    834  C   SER A 109      -0.892 -14.100  -5.960  1.00 97.26           C  
ATOM    835  CB  SER A 109      -3.340 -13.709  -5.538  1.00 97.26           C  
ATOM    836  O   SER A 109      -0.420 -13.913  -7.072  1.00 97.26           O  
ATOM    837  OG  SER A 109      -4.612 -14.312  -5.425  1.00 97.26           O  
ATOM    838  N   SER A 110      -0.175 -13.837  -4.862  1.00 95.58           N  
ATOM    839  CA  SER A 110       1.219 -13.369  -4.920  1.00 95.58           C  
ATOM    840  C   SER A 110       2.144 -14.380  -5.608  1.00 95.58           C  
ATOM    841  CB  SER A 110       1.771 -13.092  -3.521  1.00 95.58           C  
ATOM    842  O   SER A 110       3.040 -13.988  -6.353  1.00 95.58           O  
ATOM    843  OG  SER A 110       1.055 -12.075  -2.853  1.00 95.58           O  
ATOM    844  N   LEU A 111       1.916 -15.685  -5.418  1.00 96.94           N  
ATOM    845  CA  LEU A 111       2.670 -16.721  -6.126  1.00 96.94           C  
ATOM    846  C   LEU A 111       2.377 -16.663  -7.627  1.00 96.94           C  
ATOM    847  CB  LEU A 111       2.343 -18.106  -5.537  1.00 96.94           C  
ATOM    848  O   LEU A 111       3.306 -16.667  -8.430  1.00 96.94           O  
ATOM    849  CG  LEU A 111       3.119 -19.264  -6.191  1.00 96.94           C  
ATOM    850  CD1 LEU A 111       4.634 -19.111  -6.038  1.00 96.94           C  
ATOM    851  CD2 LEU A 111       2.698 -20.582  -5.541  1.00 96.94           C  
ATOM    852  N   ALA A 112       1.099 -16.558  -8.002  1.00 97.50           N  
ATOM    853  CA  ALA A 112       0.691 -16.404  -9.394  1.00 97.50           C  
ATOM    854  C   ALA A 112       1.284 -15.134 -10.033  1.00 97.50           C  
ATOM    855  CB  ALA A 112      -0.840 -16.429  -9.466  1.00 97.50           C  
ATOM    856  O   ALA A 112       1.774 -15.204 -11.155  1.00 97.50           O  
ATOM    857  N   ALA A 113       1.327 -14.010  -9.307  1.00 96.11           N  
ATOM    858  CA  ALA A 113       1.937 -12.758  -9.759  1.00 96.11           C  
ATOM    859  C   ALA A 113       3.452 -12.901  -9.991  1.00 96.11           C  
ATOM    860  CB  ALA A 113       1.635 -11.662  -8.727  1.00 96.11           C  
ATOM    861  O   ALA A 113       3.958 -12.527 -11.047  1.00 96.11           O  
ATOM    862  N   GLY A 114       4.180 -13.513  -9.050  1.00 95.61           N  
ATOM    863  CA  GLY A 114       5.617 -13.779  -9.196  1.00 95.61           C  
ATOM    864  C   GLY A 114       5.954 -14.789 -10.304  1.00 95.61           C  
ATOM    865  O   GLY A 114       7.077 -14.810 -10.810  1.00 95.61           O  
ATOM    866  N   LEU A 115       4.987 -15.614 -10.712  1.00 96.63           N  
ATOM    867  CA  LEU A 115       5.119 -16.596 -11.792  1.00 96.63           C  
ATOM    868  C   LEU A 115       4.440 -16.163 -13.103  1.00 96.63           C  
ATOM    869  CB  LEU A 115       4.621 -17.967 -11.303  1.00 96.63           C  
ATOM    870  O   LEU A 115       4.517 -16.904 -14.082  1.00 96.63           O  
ATOM    871  CG  LEU A 115       5.419 -18.568 -10.129  1.00 96.63           C  
ATOM    872  CD1 LEU A 115       4.799 -19.912  -9.746  1.00 96.63           C  
ATOM    873  CD2 LEU A 115       6.895 -18.799 -10.463  1.00 96.63           C  
ATOM    874  N   ALA A 116       3.866 -14.959 -13.177  1.00 96.54           N  
ATOM    875  CA  ALA A 116       3.102 -14.493 -14.331  1.00 96.54           C  
ATOM    876  C   ALA A 116       3.954 -14.405 -15.617  1.00 96.54           C  
ATOM    877  CB  ALA A 116       2.465 -13.147 -13.985  1.00 96.54           C  
ATOM    878  O   ALA A 116       4.947 -13.669 -15.641  1.00 96.54           O  
ATOM    879  N   PRO A 117       3.627 -15.148 -16.691  1.00 95.03           N  
ATOM    880  CA  PRO A 117       4.380 -15.108 -17.944  1.00 95.03           C  
ATOM    881  C   PRO A 117       4.003 -13.907 -18.822  1.00 95.03           C  
ATOM    882  CB  PRO A 117       4.049 -16.432 -18.634  1.00 95.03           C  
ATOM    883  O   PRO A 117       4.723 -13.605 -19.765  1.00 95.03           O  
ATOM    884  CG  PRO A 117       2.605 -16.688 -18.211  1.00 95.03           C  
ATOM    885  CD  PRO A 117       2.547 -16.118 -16.796  1.00 95.03           C  
ATOM    886  N   ASN A 118       2.891 -13.236 -18.519  1.00 94.91           N  
ATOM    887  CA  ASN A 118       2.356 -12.094 -19.251  1.00 94.91           C  
ATOM    888  C   ASN A 118       1.643 -11.116 -18.301  1.00 94.91           C  
ATOM    889  CB  ASN A 118       1.444 -12.623 -20.370  1.00 94.91           C  
ATOM    890  O   ASN A 118       1.425 -11.420 -17.119  1.00 94.91           O  
ATOM    891  CG  ASN A 118       0.283 -13.486 -19.895  1.00 94.91           C  
ATOM    892  ND2 ASN A 118      -0.177 -14.378 -20.737  1.00 94.91           N  
ATOM    893  OD1 ASN A 118      -0.186 -13.446 -18.766  1.00 94.91           O  
ATOM    894  N   LEU A 119       1.292  -9.937 -18.821  1.00 93.47           N  
ATOM    895  CA  LEU A 119       0.637  -8.887 -18.046  1.00 93.47           C  
ATOM    896  C   LEU A 119      -0.763  -9.316 -17.585  1.00 93.47           C  
ATOM    897  CB  LEU A 119       0.588  -7.594 -18.886  1.00 93.47           C  
ATOM    898  O   LEU A 119      -1.149  -9.006 -16.462  1.00 93.47           O  
ATOM    899  CG  LEU A 119      -0.024  -6.397 -18.131  1.00 93.47           C  
ATOM    900  CD1 LEU A 119       0.863  -5.937 -16.972  1.00 93.47           C  
ATOM    901  CD2 LEU A 119      -0.249  -5.202 -19.048  1.00 93.47           C  
ATOM    902  N   GLU A 120      -1.517 -10.060 -18.396  1.00 93.98           N  
ATOM    903  CA  GLU A 120      -2.894 -10.444 -18.074  1.00 93.98           C  
ATOM    904  C   GLU A 120      -2.958 -11.340 -16.836  1.00 93.98           C  
ATOM    905  CB  GLU A 120      -3.579 -11.165 -19.248  1.00 93.98           C  
ATOM    906  O   GLU A 120      -3.782 -11.108 -15.948  1.00 93.98           O  
ATOM    907  CG  GLU A 120      -3.614 -10.365 -20.560  1.00 93.98           C  
ATOM    908  CD  GLU A 120      -2.369 -10.549 -21.444  1.00 93.98           C  
ATOM    909  OE1 GLU A 120      -2.448 -10.150 -22.621  1.00 93.98           O  
ATOM    910  OE2 GLU A 120      -1.355 -11.104 -20.954  1.00 93.98           O  
ATOM    911  N   LEU A 121      -2.065 -12.336 -16.733  1.00 96.43           N  
ATOM    912  CA  LEU A 121      -2.004 -13.184 -15.544  1.00 96.43           C  
ATOM    913  C   LEU A 121      -1.512 -12.401 -14.325  1.00 96.43           C  
ATOM    914  CB  LEU A 121      -1.143 -14.436 -15.798  1.00 96.43           C  
ATOM    915  O   LEU A 121      -2.006 -12.637 -13.222  1.00 96.43           O  
ATOM    916  CG  LEU A 121      -1.178 -15.448 -14.627  1.00 96.43           C  
ATOM    917  CD1 LEU A 121      -2.598 -15.926 -14.308  1.00 96.43           C  
ATOM    918  CD2 LEU A 121      -0.362 -16.702 -14.946  1.00 96.43           C  
ATOM    919  N   LEU A 122      -0.585 -11.453 -14.510  1.00 96.24           N  
ATOM    920  CA  LEU A 122      -0.147 -10.573 -13.428  1.00 96.24           C  
ATOM    921  C   LEU A 122      -1.323  -9.741 -12.907  1.00 96.24           C  
ATOM    922  CB  LEU A 122       1.031  -9.694 -13.895  1.00 96.24           C  
ATOM    923  O   LEU A 122      -1.581  -9.740 -11.709  1.00 96.24           O  
ATOM    924  CG  LEU A 122       1.502  -8.681 -12.834  1.00 96.24           C  
ATOM    925  CD1 LEU A 122       1.939  -9.364 -11.540  1.00 96.24           C  
ATOM    926  CD2 LEU A 122       2.686  -7.867 -13.350  1.00 96.24           C  
ATOM    927  N   VAL A 123      -2.081  -9.088 -13.786  1.00 94.78           N  
ATOM    928  CA  VAL A 123      -3.253  -8.279 -13.418  1.00 94.78           C  
ATOM    929  C   VAL A 123      -4.337  -9.138 -12.760  1.00 94.78           C  
ATOM    930  CB  VAL A 123      -3.788  -7.530 -14.654  1.00 94.78           C  
ATOM    931  O   VAL A 123      -4.883  -8.748 -11.727  1.00 94.78           O  
ATOM    932  CG1 VAL A 123      -5.112  -6.810 -14.369  1.00 94.78           C  
ATOM    933  CG2 VAL A 123      -2.776  -6.470 -15.110  1.00 94.78           C  
ATOM    934  N   LEU A 124      -4.601 -10.343 -13.273  1.00 96.01           N  
ATOM    935  CA  LEU A 124      -5.540 -11.279 -12.648  1.00 96.01           C  
ATOM    936  C   LEU A 124      -5.091 -11.686 -11.239  1.00 96.01           C  
ATOM    937  CB  LEU A 124      -5.717 -12.500 -13.564  1.00 96.01           C  
ATOM    938  O   LEU A 124      -5.898 -11.734 -10.308  1.00 96.01           O  
ATOM    939  CG  LEU A 124      -6.739 -13.527 -13.040  1.00 96.01           C  
ATOM    940  CD1 LEU A 124      -8.145 -12.935 -12.903  1.00 96.01           C  
ATOM    941  CD2 LEU A 124      -6.807 -14.715 -13.999  1.00 96.01           C  
ATOM    942  N   ALA A 125      -3.795 -11.928 -11.059  1.00 97.13           N  
ATOM    943  CA  ALA A 125      -3.217 -12.181  -9.752  1.00 97.13           C  
ATOM    944  C   ALA A 125      -3.336 -10.953  -8.828  1.00 97.13           C  
ATOM    945  CB  ALA A 125      -1.775 -12.638  -9.958  1.00 97.13           C  
ATOM    946  O   ALA A 125      -3.663 -11.108  -7.653  1.00 97.13           O  
ATOM    947  N   ARG A 126      -3.179  -9.726  -9.342  1.00 95.75           N  
ATOM    948  CA  ARG A 126      -3.405  -8.487  -8.571  1.00 95.75           C  
ATOM    949  C   ARG A 126      -4.859  -8.350  -8.116  1.00 95.75           C  
ATOM    950  CB  ARG A 126      -2.960  -7.248  -9.373  1.00 95.75           C  
ATOM    951  O   ARG A 126      -5.083  -8.009  -6.955  1.00 95.75           O  
ATOM    952  CG  ARG A 126      -1.448  -7.156  -9.651  1.00 95.75           C  
ATOM    953  CD  ARG A 126      -0.576  -7.034  -8.404  1.00 95.75           C  
ATOM    954  NE  ARG A 126      -0.771  -5.761  -7.688  1.00 95.75           N  
ATOM    955  NH1 ARG A 126      -0.107  -6.484  -5.622  1.00 95.75           N  
ATOM    956  NH2 ARG A 126      -0.614  -4.358  -5.886  1.00 95.75           N  
ATOM    957  CZ  ARG A 126      -0.503  -5.539  -6.413  1.00 95.75           C  
ATOM    958  N   PHE A 127      -5.838  -8.698  -8.957  1.00 95.21           N  
ATOM    959  CA  PHE A 127      -7.243  -8.792  -8.533  1.00 95.21           C  
ATOM    960  C   PHE A 127      -7.415  -9.791  -7.379  1.00 95.21           C  
ATOM    961  CB  PHE A 127      -8.150  -9.200  -9.711  1.00 95.21           C  
ATOM    962  O   PHE A 127      -8.068  -9.485  -6.381  1.00 95.21           O  
ATOM    963  CG  PHE A 127      -8.281  -8.213 -10.859  1.00 95.21           C  
ATOM    964  CD1 PHE A 127      -8.446  -6.843 -10.606  1.00 95.21           C  
ATOM    965  CD2 PHE A 127      -8.355  -8.671 -12.187  1.00 95.21           C  
ATOM    966  CE1 PHE A 127      -8.667  -5.939 -11.658  1.00 95.21           C  
ATOM    967  CE2 PHE A 127      -8.528  -7.763 -13.247  1.00 95.21           C  
ATOM    968  CZ  PHE A 127      -8.674  -6.393 -12.984  1.00 95.21           C  
ATOM    969  N   GLY A 128      -6.781 -10.963  -7.476  1.00 96.66           N  
ATOM    970  CA  GLY A 128      -6.782 -11.968  -6.412  1.00 96.66           C  
ATOM    971  C   GLY A 128      -6.151 -11.475  -5.103  1.00 96.66           C  
ATOM    972  O   GLY A 128      -6.702 -11.716  -4.027  1.00 96.66           O  
ATOM    973  N   GLN A 129      -5.047 -10.723  -5.176  1.00 95.16           N  
ATOM    974  CA  GLN A 129      -4.425 -10.092  -4.007  1.00 95.16           C  
ATOM    975  C   GLN A 129      -5.364  -9.070  -3.352  1.00 95.16           C  
ATOM    976  CB  GLN A 129      -3.090  -9.429  -4.382  1.00 95.16           C  
ATOM    977  O   GLN A 129      -5.537  -9.118  -2.135  1.00 95.16           O  
ATOM    978  CG  GLN A 129      -1.966 -10.429  -4.672  1.00 95.16           C  
ATOM    979  CD  GLN A 129      -0.647  -9.704  -4.883  1.00 95.16           C  
ATOM    980  NE2 GLN A 129       0.157  -9.567  -3.850  1.00 95.16           N  
ATOM    981  OE1 GLN A 129      -0.339  -9.234  -5.963  1.00 95.16           O  
ATOM    982  N   GLY A 130      -6.031  -8.220  -4.141  1.00 93.96           N  
ATOM    983  CA  GLY A 130      -7.030  -7.275  -3.630  1.00 93.96           C  
ATOM    984  C   GLY A 130      -8.188  -7.987  -2.922  1.00 93.96           C  
ATOM    985  O   GLY A 130      -8.570  -7.620  -1.814  1.00 93.96           O  
ATOM    986  N   ALA A 131      -8.695  -9.085  -3.492  1.00 95.03           N  
ATOM    987  CA  ALA A 131      -9.731  -9.895  -2.847  1.00 95.03           C  
ATOM    988  C   ALA A 131      -9.240 -10.534  -1.532  1.00 95.03           C  
ATOM    989  CB  ALA A 131     -10.217 -10.952  -3.846  1.00 95.03           C  
ATOM    990  O   ALA A 131      -9.971 -10.569  -0.539  1.00 95.03           O  
ATOM    991  N   GLY A 132      -7.993 -11.014  -1.501  1.00 94.41           N  
ATOM    992  CA  GLY A 132      -7.359 -11.549  -0.296  1.00 94.41           C  
ATOM    993  C   GLY A 132      -7.185 -10.499   0.808  1.00 94.41           C  
ATOM    994  O   GLY A 132      -7.465 -10.781   1.979  1.00 94.41           O  
ATOM    995  N   GLU A 133      -6.792  -9.273   0.449  1.00 92.41           N  
ATOM    996  CA  GLU A 133      -6.741  -8.124   1.364  1.00 92.41           C  
ATOM    997  C   GLU A 133      -8.134  -7.822   1.927  1.00 92.41           C  
ATOM    998  CB  GLU A 133      -6.187  -6.875   0.654  1.00 92.41           C  
ATOM    999  O   GLU A 133      -8.311  -7.781   3.146  1.00 92.41           O  
ATOM   1000  CG  GLU A 133      -6.075  -5.691   1.638  1.00 92.41           C  
ATOM   1001  CD  GLU A 133      -5.868  -4.325   0.976  1.00 92.41           C  
ATOM   1002  OE1 GLU A 133      -5.956  -3.303   1.694  1.00 92.41           O  
ATOM   1003  OE2 GLU A 133      -5.629  -4.270  -0.242  1.00 92.41           O  
ATOM   1004  N   ALA A 134      -9.129  -7.674   1.051  1.00 91.71           N  
ATOM   1005  CA  ALA A 134     -10.492  -7.308   1.418  1.00 91.71           C  
ATOM   1006  C   ALA A 134     -11.116  -8.267   2.444  1.00 91.71           C  
ATOM   1007  CB  ALA A 134     -11.320  -7.284   0.135  1.00 91.71           C  
ATOM   1008  O   ALA A 134     -11.866  -7.843   3.320  1.00 91.71           O  
ATOM   1009  N   LEU A 135     -10.791  -9.559   2.364  1.00 92.81           N  
ATOM   1010  CA  LEU A 135     -11.235 -10.582   3.315  1.00 92.81           C  
ATOM   1011  C   LEU A 135     -10.423 -10.570   4.617  1.00 92.81           C  
ATOM   1012  CB  LEU A 135     -11.106 -11.947   2.622  1.00 92.81           C  
ATOM   1013  O   LEU A 135     -10.973 -10.727   5.709  1.00 92.81           O  
ATOM   1014  CG  LEU A 135     -12.114 -12.164   1.481  1.00 92.81           C  
ATOM   1015  CD1 LEU A 135     -11.637 -13.324   0.613  1.00 92.81           C  
ATOM   1016  CD2 LEU A 135     -13.499 -12.514   2.024  1.00 92.81           C  
ATOM   1017  N   SER A 136      -9.104 -10.417   4.513  1.00 90.66           N  
ATOM   1018  CA  SER A 136      -8.201 -10.554   5.656  1.00 90.66           C  
ATOM   1019  C   SER A 136      -8.192  -9.324   6.564  1.00 90.66           C  
ATOM   1020  CB  SER A 136      -6.792 -10.906   5.179  1.00 90.66           C  
ATOM   1021  O   SER A 136      -8.168  -9.480   7.787  1.00 90.66           O  
ATOM   1022  OG  SER A 136      -6.261  -9.919   4.327  1.00 90.66           O  
ATOM   1023  N   LEU A 137      -8.271  -8.116   6.002  1.00 84.59           N  
ATOM   1024  CA  LEU A 137      -8.130  -6.865   6.744  1.00 84.59           C  
ATOM   1025  C   LEU A 137      -9.266  -6.635   7.764  1.00 84.59           C  
ATOM   1026  CB  LEU A 137      -7.902  -5.712   5.741  1.00 84.59           C  
ATOM   1027  O   LEU A 137      -8.958  -6.453   8.949  1.00 84.59           O  
ATOM   1028  CG  LEU A 137      -7.761  -4.324   6.383  1.00 84.59           C  
ATOM   1029  CD1 LEU A 137      -6.529  -4.266   7.278  1.00 84.59           C  
ATOM   1030  CD2 LEU A 137      -7.623  -3.248   5.308  1.00 84.59           C  
ATOM   1031  N   PRO A 138     -10.564  -6.716   7.401  1.00 83.07           N  
ATOM   1032  CA  PRO A 138     -11.653  -6.586   8.370  1.00 83.07           C  
ATOM   1033  C   PRO A 138     -11.605  -7.688   9.431  1.00 83.07           C  
ATOM   1034  CB  PRO A 138     -12.950  -6.662   7.557  1.00 83.07           C  
ATOM   1035  O   PRO A 138     -11.737  -7.414  10.622  1.00 83.07           O  
ATOM   1036  CG  PRO A 138     -12.521  -6.264   6.150  1.00 83.07           C  
ATOM   1037  CD  PRO A 138     -11.124  -6.865   6.066  1.00 83.07           C  
ATOM   1038  N   ALA A 139     -11.335  -8.929   9.016  1.00 86.35           N  
ATOM   1039  CA  ALA A 139     -11.236 -10.068   9.919  1.00 86.35           C  
ATOM   1040  C   ALA A 139     -10.111  -9.891  10.956  1.00 86.35           C  
ATOM   1041  CB  ALA A 139     -11.032 -11.321   9.067  1.00 86.35           C  
ATOM   1042  O   ALA A 139     -10.317 -10.157  12.145  1.00 86.35           O  
ATOM   1043  N   ALA A 140      -8.946  -9.396  10.529  1.00 84.17           N  
ATOM   1044  CA  ALA A 140      -7.824  -9.065  11.401  1.00 84.17           C  
ATOM   1045  C   ALA A 140      -8.198  -7.965  12.405  1.00 84.17           C  
ATOM   1046  CB  ALA A 140      -6.630  -8.649  10.533  1.00 84.17           C  
ATOM   1047  O   ALA A 140      -7.999  -8.144  13.608  1.00 84.17           O  
ATOM   1048  N   MET A 141      -8.809  -6.870  11.940  1.00 76.96           N  
ATOM   1049  CA  MET A 141      -9.259  -5.775  12.809  1.00 76.96           C  
ATOM   1050  C   MET A 141     -10.256  -6.255  13.860  1.00 76.96           C  
ATOM   1051  CB  MET A 141      -9.888  -4.651  11.970  1.00 76.96           C  
ATOM   1052  O   MET A 141     -10.112  -5.955  15.047  1.00 76.96           O  
ATOM   1053  CG  MET A 141      -8.827  -3.885  11.186  1.00 76.96           C  
ATOM   1054  SD  MET A 141      -7.634  -3.021  12.240  1.00 76.96           S  
ATOM   1055  CE  MET A 141      -6.359  -2.783  10.985  1.00 76.96           C  
ATOM   1056  N   SER A 142     -11.231  -7.070  13.461  1.00 78.36           N  
ATOM   1057  CA  SER A 142     -12.220  -7.616  14.383  1.00 78.36           C  
ATOM   1058  C   SER A 142     -11.611  -8.595  15.398  1.00 78.36           C  
ATOM   1059  CB  SER A 142     -13.326  -8.309  13.595  1.00 78.36           C  
ATOM   1060  O   SER A 142     -12.057  -8.649  16.547  1.00 78.36           O  
ATOM   1061  OG  SER A 142     -13.937  -7.473  12.645  1.00 78.36           O  
ATOM   1062  N   LEU A 143     -10.591  -9.374  15.019  1.00 77.53           N  
ATOM   1063  CA  LEU A 143      -9.856 -10.234  15.956  1.00 77.53           C  
ATOM   1064  C   LEU A 143      -9.062  -9.409  16.977  1.00 77.53           C  
ATOM   1065  CB  LEU A 143      -8.928 -11.187  15.182  1.00 77.53           C  
ATOM   1066  O   LEU A 143      -9.075  -9.737  18.165  1.00 77.53           O  
ATOM   1067  CG  LEU A 143      -9.669 -12.349  14.500  1.00 77.53           C  
ATOM   1068  CD1 LEU A 143      -8.733 -13.060  13.529  1.00 77.53           C  
ATOM   1069  CD2 LEU A 143     -10.192 -13.380  15.502  1.00 77.53           C  
ATOM   1070  N   ILE A 144      -8.431  -8.315  16.543  1.00 73.48           N  
ATOM   1071  CA  ILE A 144      -7.700  -7.395  17.426  1.00 73.48           C  
ATOM   1072  C   ILE A 144      -8.653  -6.739  18.413  1.00 73.48           C  
ATOM   1073  CB  ILE A 144      -6.935  -6.336  16.605  1.00 73.48           C  
ATOM   1074  O   ILE A 144      -8.420  -6.823  19.623  1.00 73.48           O  
ATOM   1075  CG1 ILE A 144      -5.813  -7.062  15.856  1.00 73.48           C  
ATOM   1076  CG2 ILE A 144      -6.352  -5.217  17.489  1.00 73.48           C  
ATOM   1077  CD1 ILE A 144      -5.119  -6.227  14.797  1.00 73.48           C  
ATOM   1078  N   ALA A 145      -9.747  -6.163  17.915  1.00 68.63           N  
ATOM   1079  CA  ALA A 145     -10.737  -5.474  18.731  1.00 68.63           C  
ATOM   1080  C   ALA A 145     -11.317  -6.389  19.823  1.00 68.63           C  
ATOM   1081  CB  ALA A 145     -11.823  -4.925  17.800  1.00 68.63           C  
ATOM   1082  O   ALA A 145     -11.441  -5.976  20.971  1.00 68.63           O  
ATOM   1083  N   CYS A 146     -11.587  -7.664  19.520  1.00 68.80           N  
ATOM   1084  CA  CYS A 146     -12.104  -8.603  20.522  1.00 68.80           C  
ATOM   1085  C   CYS A 146     -11.038  -9.239  21.426  1.00 68.80           C  
ATOM   1086  CB  CYS A 146     -12.968  -9.653  19.829  1.00 68.80           C  
ATOM   1087  O   CYS A 146     -11.385  -9.840  22.445  1.00 68.80           O  
ATOM   1088  SG  CYS A 146     -14.549  -8.855  19.449  1.00 68.80           S  
ATOM   1089  N   SER A 147      -9.751  -9.118  21.095  1.00 66.87           N  
ATOM   1090  CA  SER A 147      -8.666  -9.655  21.927  1.00 66.87           C  
ATOM   1091  C   SER A 147      -8.388  -8.808  23.177  1.00 66.87           C  
ATOM   1092  CB  SER A 147      -7.395  -9.831  21.091  1.00 66.87           C  
ATOM   1093  O   SER A 147      -7.950  -9.346  24.201  1.00 66.87           O  
ATOM   1094  OG  SER A 147      -6.763  -8.595  20.828  1.00 66.87           O  
ATOM   1095  N   SER A 148      -8.672  -7.502  23.120  1.00 60.83           N  
ATOM   1096  CA  SER A 148      -8.408  -6.541  24.192  1.00 60.83           C  
ATOM   1097  C   SER A 148      -9.713  -6.052  24.816  1.00 60.83           C  
ATOM   1098  CB  SER A 148      -7.589  -5.376  23.639  1.00 60.83           C  
ATOM   1099  O   SER A 148     -10.438  -5.260  24.226  1.00 60.83           O  
ATOM   1100  OG  SER A 148      -7.210  -4.512  24.691  1.00 60.83           O  
ATOM   1101  N   ARG A 149     -10.012  -6.513  26.038  1.00 54.50           N  
ATOM   1102  CA  ARG A 149     -11.191  -6.058  26.802  1.00 54.50           C  
ATOM   1103  C   ARG A 149     -11.058  -4.632  27.333  1.00 54.50           C  
ATOM   1104  CB  ARG A 149     -11.479  -7.010  27.973  1.00 54.50           C  
ATOM   1105  O   ARG A 149     -12.068  -3.993  27.581  1.00 54.50           O  
ATOM   1106  CG  ARG A 149     -12.308  -8.223  27.539  1.00 54.50           C  
ATOM   1107  CD  ARG A 149     -12.668  -9.078  28.765  1.00 54.50           C  
ATOM   1108  NE  ARG A 149     -14.031  -9.627  28.660  1.00 54.50           N  
ATOM   1109  NH1 ARG A 149     -14.076 -10.763  30.658  1.00 54.50           N  
ATOM   1110  NH2 ARG A 149     -15.916 -10.665  29.399  1.00 54.50           N  
ATOM   1111  CZ  ARG A 149     -14.664 -10.350  29.569  1.00 54.50           C  
ATOM   1112  N   THR A 150      -9.832  -4.174  27.563  1.00 49.93           N  
ATOM   1113  CA  THR A 150      -9.549  -2.909  28.257  1.00 49.93           C  
ATOM   1114  C   THR A 150      -9.015  -1.823  27.331  1.00 49.93           C  
ATOM   1115  CB  THR A 150      -8.553  -3.145  29.401  1.00 49.93           C  
ATOM   1116  O   THR A 150      -9.071  -0.654  27.687  1.00 49.93           O  
ATOM   1117  CG2 THR A 150      -9.184  -3.928  30.553  1.00 49.93           C  
ATOM   1118  OG1 THR A 150      -7.451  -3.910  28.947  1.00 49.93           O  
ATOM   1119  N   ALA A 151      -8.491  -2.182  26.156  1.00 58.07           N  
ATOM   1120  CA  ALA A 151      -7.893  -1.228  25.226  1.00 58.07           C  
ATOM   1121  C   ALA A 151      -7.962  -1.726  23.766  1.00 58.07           C  
ATOM   1122  CB  ALA A 151      -6.454  -0.964  25.693  1.00 58.07           C  
ATOM   1123  O   ALA A 151      -6.915  -2.014  23.174  1.00 58.07           O  
ATOM   1124  N   PRO A 152      -9.162  -1.906  23.181  1.00 57.17           N  
ATOM   1125  CA  PRO A 152      -9.309  -2.353  21.792  1.00 57.17           C  
ATOM   1126  C   PRO A 152      -8.652  -1.375  20.807  1.00 57.17           C  
ATOM   1127  CB  PRO A 152     -10.819  -2.496  21.573  1.00 57.17           C  
ATOM   1128  O   PRO A 152      -7.944  -1.799  19.892  1.00 57.17           O  
ATOM   1129  CG  PRO A 152     -11.442  -1.559  22.607  1.00 57.17           C  
ATOM   1130  CD  PRO A 152     -10.466  -1.641  23.777  1.00 57.17           C  
ATOM   1131  N   PHE A 153      -8.789  -0.070  21.057  1.00 61.28           N  
ATOM   1132  CA  PHE A 153      -8.235   0.983  20.207  1.00 61.28           C  
ATOM   1133  C   PHE A 153      -6.703   0.990  20.165  1.00 61.28           C  
ATOM   1134  CB  PHE A 153      -8.800   2.334  20.662  1.00 61.28           C  
ATOM   1135  O   PHE A 153      -6.137   1.139  19.087  1.00 61.28           O  
ATOM   1136  CG  PHE A 153     -10.303   2.433  20.483  1.00 61.28           C  
ATOM   1137  CD1 PHE A 153     -10.840   2.521  19.184  1.00 61.28           C  
ATOM   1138  CD2 PHE A 153     -11.167   2.425  21.596  1.00 61.28           C  
ATOM   1139  CE1 PHE A 153     -12.231   2.598  18.997  1.00 61.28           C  
ATOM   1140  CE2 PHE A 153     -12.559   2.503  21.407  1.00 61.28           C  
ATOM   1141  CZ  PHE A 153     -13.091   2.589  20.109  1.00 61.28           C  
ATOM   1142  N   GLN A 154      -6.017   0.707  21.280  1.00 61.41           N  
ATOM   1143  CA  GLN A 154      -4.546   0.660  21.295  1.00 61.41           C  
ATOM   1144  C   GLN A 154      -3.981  -0.429  20.371  1.00 61.41           C  
ATOM   1145  CB  GLN A 154      -4.021   0.390  22.711  1.00 61.41           C  
ATOM   1146  O   GLN A 154      -2.907  -0.264  19.797  1.00 61.41           O  
ATOM   1147  CG  GLN A 154      -4.230   1.553  23.689  1.00 61.41           C  
ATOM   1148  CD  GLN A 154      -3.595   1.262  25.049  1.00 61.41           C  
ATOM   1149  NE2 GLN A 154      -4.165   1.760  26.125  1.00 61.41           N  
ATOM   1150  OE1 GLN A 154      -2.593   0.565  25.172  1.00 61.41           O  
ATOM   1151  N   GLY A 155      -4.679  -1.562  20.231  1.00 64.32           N  
ATOM   1152  CA  GLY A 155      -4.264  -2.628  19.316  1.00 64.32           C  
ATOM   1153  C   GLY A 155      -4.346  -2.189  17.853  1.00 64.32           C  
ATOM   1154  O   GLY A 155      -3.415  -2.426  17.086  1.00 64.32           O  
ATOM   1155  N   VAL A 156      -5.430  -1.498  17.495  1.00 65.53           N  
ATOM   1156  CA  VAL A 156      -5.654  -0.950  16.149  1.00 65.53           C  
ATOM   1157  C   VAL A 156      -4.667   0.180  15.839  1.00 65.53           C  
ATOM   1158  CB  VAL A 156      -7.114  -0.475  16.004  1.00 65.53           C  
ATOM   1159  O   VAL A 156      -4.088   0.201  14.758  1.00 65.53           O  
ATOM   1160  CG1 VAL A 156      -7.382   0.148  14.629  1.00 65.53           C  
ATOM   1161  CG2 VAL A 156      -8.092  -1.646  16.190  1.00 65.53           C  
ATOM   1162  N   GLU A 157      -4.399   1.074  16.794  1.00 67.22           N  
ATOM   1163  CA  GLU A 157      -3.408   2.152  16.646  1.00 67.22           C  
ATOM   1164  C   GLU A 157      -1.987   1.610  16.414  1.00 67.22           C  
ATOM   1165  CB  GLU A 157      -3.404   3.035  17.903  1.00 67.22           C  
ATOM   1166  O   GLU A 157      -1.256   2.100  15.546  1.00 67.22           O  
ATOM   1167  CG  GLU A 157      -4.618   3.972  18.027  1.00 67.22           C  
ATOM   1168  CD  GLU A 157      -4.525   4.868  19.278  1.00 67.22           C  
ATOM   1169  OE1 GLU A 157      -5.016   6.024  19.223  1.00 67.22           O  
ATOM   1170  OE2 GLU A 157      -3.930   4.413  20.282  1.00 67.22           O  
ATOM   1171  N   ARG A 158      -1.592   0.555  17.143  1.00 72.09           N  
ATOM   1172  CA  ARG A 158      -0.311  -0.134  16.909  1.00 72.09           C  
ATOM   1173  C   ARG A 158      -0.268  -0.760  15.523  1.00 72.09           C  
ATOM   1174  CB  ARG A 158      -0.076  -1.213  17.970  1.00 72.09           C  
ATOM   1175  O   ARG A 158       0.751  -0.654  14.846  1.00 72.09           O  
ATOM   1176  CG  ARG A 158       0.277  -0.612  19.334  1.00 72.09           C  
ATOM   1177  CD  ARG A 158       0.332  -1.731  20.375  1.00 72.09           C  
ATOM   1178  NE  ARG A 158       0.311  -1.190  21.744  1.00 72.09           N  
ATOM   1179  NH1 ARG A 158       0.409  -3.192  22.849  1.00 72.09           N  
ATOM   1180  NH2 ARG A 158       0.116  -1.302  24.008  1.00 72.09           N  
ATOM   1181  CZ  ARG A 158       0.285  -1.892  22.859  1.00 72.09           C  
ATOM   1182  N   LEU A 159      -1.369  -1.374  15.089  1.00 72.50           N  
ATOM   1183  CA  LEU A 159      -1.455  -1.972  13.764  1.00 72.50           C  
ATOM   1184  C   LEU A 159      -1.319  -0.923  12.651  1.00 72.50           C  
ATOM   1185  CB  LEU A 159      -2.768  -2.774  13.656  1.00 72.50           C  
ATOM   1186  O   LEU A 159      -0.577  -1.131  11.693  1.00 72.50           O  
ATOM   1187  CG  LEU A 159      -2.824  -3.611  12.372  1.00 72.50           C  
ATOM   1188  CD1 LEU A 159      -1.618  -4.532  12.336  1.00 72.50           C  
ATOM   1189  CD2 LEU A 159      -4.041  -4.515  12.284  1.00 72.50           C  
ATOM   1190  N   ALA A 160      -1.968   0.231  12.815  1.00 68.99           N  
ATOM   1191  CA  ALA A 160      -1.846   1.358  11.897  1.00 68.99           C  
ATOM   1192  C   ALA A 160      -0.407   1.899  11.840  1.00 68.99           C  
ATOM   1193  CB  ALA A 160      -2.839   2.442  12.329  1.00 68.99           C  
ATOM   1194  O   ALA A 160       0.097   2.192  10.761  1.00 68.99           O  
ATOM   1195  N   SER A 161       0.282   1.962  12.983  1.00 74.80           N  
ATOM   1196  CA  SER A 161       1.686   2.394  13.052  1.00 74.80           C  
ATOM   1197  C   SER A 161       2.616   1.438  12.296  1.00 74.80           C  
ATOM   1198  CB  SER A 161       2.138   2.498  14.512  1.00 74.80           C  
ATOM   1199  O   SER A 161       3.505   1.877  11.568  1.00 74.80           O  
ATOM   1200  OG  SER A 161       1.336   3.403  15.251  1.00 74.80           O  
ATOM   1201  N   VAL A 162       2.384   0.126  12.418  1.00 80.17           N  
ATOM   1202  CA  VAL A 162       3.121  -0.901  11.666  1.00 80.17           C  
ATOM   1203  C   VAL A 162       2.844  -0.794  10.165  1.00 80.17           C  
ATOM   1204  CB  VAL A 162       2.790  -2.302  12.212  1.00 80.17           C  
ATOM   1205  O   VAL A 162       3.779  -0.897   9.373  1.00 80.17           O  
ATOM   1206  CG1 VAL A 162       3.393  -3.409  11.348  1.00 80.17           C  
ATOM   1207  CG2 VAL A 162       3.356  -2.461  13.631  1.00 80.17           C  
ATOM   1208  N   ALA A 163       1.599  -0.513   9.767  1.00 75.88           N  
ATOM   1209  CA  ALA A 163       1.256  -0.253   8.369  1.00 75.88           C  
ATOM   1210  C   ALA A 163       2.080   0.913   7.795  1.00 75.88           C  
ATOM   1211  CB  ALA A 163      -0.247   0.041   8.255  1.00 75.88           C  
ATOM   1212  O   ALA A 163       2.664   0.779   6.723  1.00 75.88           O  
ATOM   1213  N   SER A 164       2.190   2.026   8.530  1.00 73.70           N  
ATOM   1214  CA  SER A 164       2.972   3.193   8.097  1.00 73.70           C  
ATOM   1215  C   SER A 164       4.453   2.870   7.906  1.00 73.70           C  
ATOM   1216  CB  SER A 164       2.835   4.346   9.094  1.00 73.70           C  
ATOM   1217  O   SER A 164       5.050   3.314   6.931  1.00 73.70           O  
ATOM   1218  OG  SER A 164       1.480   4.731   9.212  1.00 73.70           O  
ATOM   1219  N   VAL A 165       5.044   2.061   8.793  1.00 80.84           N  
ATOM   1220  CA  VAL A 165       6.427   1.576   8.629  1.00 80.84           C  
ATOM   1221  C   VAL A 165       6.555   0.705   7.376  1.00 80.84           C  
ATOM   1222  CB  VAL A 165       6.891   0.817   9.888  1.00 80.84           C  
ATOM   1223  O   VAL A 165       7.519   0.852   6.627  1.00 80.84           O  
ATOM   1224  CG1 VAL A 165       8.267   0.166   9.709  1.00 80.84           C  
ATOM   1225  CG2 VAL A 165       6.991   1.771  11.086  1.00 80.84           C  
ATOM   1226  N   GLY A 166       5.565  -0.152   7.113  1.00 83.71           N  
ATOM   1227  CA  GLY A 166       5.507  -0.985   5.910  1.00 83.71           C  
ATOM   1228  C   GLY A 166       5.509  -0.180   4.617  1.00 83.71           C  
ATOM   1229  O   GLY A 166       6.235  -0.535   3.694  1.00 83.71           O  
ATOM   1230  N   LEU A 167       4.790   0.947   4.575  1.00 77.08           N  
ATOM   1231  CA  LEU A 167       4.789   1.834   3.408  1.00 77.08           C  
ATOM   1232  C   LEU A 167       6.208   2.327   3.072  1.00 77.08           C  
ATOM   1233  CB  LEU A 167       3.843   3.030   3.638  1.00 77.08           C  
ATOM   1234  O   LEU A 167       6.621   2.243   1.917  1.00 77.08           O  
ATOM   1235  CG  LEU A 167       2.346   2.683   3.739  1.00 77.08           C  
ATOM   1236  CD1 LEU A 167       1.552   3.930   4.130  1.00 77.08           C  
ATOM   1237  CD2 LEU A 167       1.773   2.165   2.422  1.00 77.08           C  
ATOM   1238  N   VAL A 168       6.970   2.784   4.076  1.00 81.67           N  
ATOM   1239  CA  VAL A 168       8.354   3.275   3.894  1.00 81.67           C  
ATOM   1240  C   VAL A 168       9.295   2.149   3.487  1.00 81.67           C  
ATOM   1241  CB  VAL A 168       8.917   3.927   5.175  1.00 81.67           C  
ATOM   1242  O   VAL A 168      10.062   2.284   2.534  1.00 81.67           O  
ATOM   1243  CG1 VAL A 168      10.244   4.646   4.894  1.00 81.67           C  
ATOM   1244  CG2 VAL A 168       7.920   4.900   5.805  1.00 81.67           C  
ATOM   1245  N   LEU A 169       9.229   1.029   4.212  1.00 86.71           N  
ATOM   1246  CA  LEU A 169      10.072  -0.128   3.942  1.00 86.71           C  
ATOM   1247  C   LEU A 169       9.800  -0.707   2.559  1.00 86.71           C  
ATOM   1248  CB  LEU A 169       9.857  -1.205   5.016  1.00 86.71           C  
ATOM   1249  O   LEU A 169      10.739  -1.166   1.925  1.00 86.71           O  
ATOM   1250  CG  LEU A 169      10.466  -0.875   6.388  1.00 86.71           C  
ATOM   1251  CD1 LEU A 169      10.146  -2.019   7.352  1.00 86.71           C  
ATOM   1252  CD2 LEU A 169      11.988  -0.717   6.335  1.00 86.71           C  
ATOM   1253  N   GLY A 170       8.562  -0.666   2.070  1.00 87.79           N  
ATOM   1254  CA  GLY A 170       8.240  -1.221   0.764  1.00 87.79           C  
ATOM   1255  C   GLY A 170       8.905  -0.480  -0.399  1.00 87.79           C  
ATOM   1256  O   GLY A 170       9.406  -1.134  -1.308  1.00 87.79           O  
ATOM   1257  N   PHE A 171       9.051   0.849  -0.349  1.00 85.63           N  
ATOM   1258  CA  PHE A 171       9.818   1.567  -1.381  1.00 85.63           C  
ATOM   1259  C   PHE A 171      11.298   1.158  -1.393  1.00 85.63           C  
ATOM   1260  CB  PHE A 171       9.690   3.080  -1.188  1.00 85.63           C  
ATOM   1261  O   PHE A 171      11.862   0.896  -2.456  1.00 85.63           O  
ATOM   1262  CG  PHE A 171       8.314   3.635  -1.495  1.00 85.63           C  
ATOM   1263  CD1 PHE A 171       7.806   3.559  -2.805  1.00 85.63           C  
ATOM   1264  CD2 PHE A 171       7.552   4.257  -0.490  1.00 85.63           C  
ATOM   1265  CE1 PHE A 171       6.546   4.099  -3.112  1.00 85.63           C  
ATOM   1266  CE2 PHE A 171       6.294   4.807  -0.797  1.00 85.63           C  
ATOM   1267  CZ  PHE A 171       5.791   4.728  -2.108  1.00 85.63           C  
ATOM   1268  N   LEU A 172      11.913   1.036  -0.211  1.00 87.40           N  
ATOM   1269  CA  LEU A 172      13.294   0.567  -0.082  1.00 87.40           C  
ATOM   1270  C   LEU A 172      13.464  -0.875  -0.555  1.00 87.40           C  
ATOM   1271  CB  LEU A 172      13.737   0.628   1.386  1.00 87.40           C  
ATOM   1272  O   LEU A 172      14.346  -1.172  -1.359  1.00 87.40           O  
ATOM   1273  CG  LEU A 172      14.013   2.017   1.963  1.00 87.40           C  
ATOM   1274  CD1 LEU A 172      14.562   1.791   3.380  1.00 87.40           C  
ATOM   1275  CD2 LEU A 172      15.039   2.763   1.117  1.00 87.40           C  
ATOM   1276  N   LEU A 173      12.620  -1.771  -0.039  1.00 90.00           N  
ATOM   1277  CA  LEU A 173      12.647  -3.187  -0.371  1.00 90.00           C  
ATOM   1278  C   LEU A 173      12.428  -3.381  -1.861  1.00 90.00           C  
ATOM   1279  CB  LEU A 173      11.585  -3.954   0.435  1.00 90.00           C  
ATOM   1280  O   LEU A 173      13.118  -4.205  -2.446  1.00 90.00           O  
ATOM   1281  CG  LEU A 173      11.938  -4.171   1.916  1.00 90.00           C  
ATOM   1282  CD1 LEU A 173      10.741  -4.798   2.633  1.00 90.00           C  
ATOM   1283  CD2 LEU A 173      13.141  -5.102   2.095  1.00 90.00           C  
ATOM   1284  N   SER A 174      11.549  -2.606  -2.498  1.00 90.35           N  
ATOM   1285  CA  SER A 174      11.409  -2.701  -3.944  1.00 90.35           C  
ATOM   1286  C   SER A 174      12.664  -2.313  -4.681  1.00 90.35           C  
ATOM   1287  CB  SER A 174      10.322  -1.819  -4.497  1.00 90.35           C  
ATOM   1288  O   SER A 174      13.052  -3.069  -5.561  1.00 90.35           O  
ATOM   1289  OG  SER A 174      10.220  -2.142  -5.872  1.00 90.35           O  
ATOM   1290  N   GLY A 175      13.290  -1.182  -4.354  1.00 90.48           N  
ATOM   1291  CA  GLY A 175      14.507  -0.779  -5.049  1.00 90.48           C  
ATOM   1292  C   GLY A 175      15.571  -1.873  -4.974  1.00 90.48           C  
ATOM   1293  O   GLY A 175      16.103  -2.308  -5.993  1.00 90.48           O  
ATOM   1294  N   VAL A 176      15.786  -2.408  -3.768  1.00 92.91           N  
ATOM   1295  CA  VAL A 176      16.742  -3.494  -3.511  1.00 92.91           C  
ATOM   1296  C   VAL A 176      16.360  -4.782  -4.248  1.00 92.91           C  
ATOM   1297  CB  VAL A 176      16.869  -3.730  -1.993  1.00 92.91           C  
ATOM   1298  O   VAL A 176      17.205  -5.379  -4.910  1.00 92.91           O  
ATOM   1299  CG1 VAL A 176      17.783  -4.912  -1.651  1.00 92.91           C  
ATOM   1300  CG2 VAL A 176      17.464  -2.498  -1.294  1.00 92.91           C  
ATOM   1301  N   ILE A 177      15.103  -5.225  -4.155  1.00 93.00           N  
ATOM   1302  CA  ILE A 177      14.642  -6.487  -4.753  1.00 93.00           C  
ATOM   1303  C   ILE A 177      14.649  -6.411  -6.282  1.00 93.00           C  
ATOM   1304  CB  ILE A 177      13.250  -6.880  -4.205  1.00 93.00           C  
ATOM   1305  O   ILE A 177      15.130  -7.337  -6.937  1.00 93.00           O  
ATOM   1306  CG1 ILE A 177      13.342  -7.281  -2.713  1.00 93.00           C  
ATOM   1307  CG2 ILE A 177      12.658  -8.059  -4.995  1.00 93.00           C  
ATOM   1308  CD1 ILE A 177      11.975  -7.357  -2.016  1.00 93.00           C  
ATOM   1309  N   THR A 178      14.139  -5.316  -6.846  1.00 91.87           N  
ATOM   1310  CA  THR A 178      14.061  -5.099  -8.294  1.00 91.87           C  
ATOM   1311  C   THR A 178      15.453  -5.047  -8.913  1.00 91.87           C  
ATOM   1312  CB  THR A 178      13.282  -3.810  -8.613  1.00 91.87           C  
ATOM   1313  O   THR A 178      15.657  -5.649  -9.962  1.00 91.87           O  
ATOM   1314  CG2 THR A 178      13.130  -3.548 -10.110  1.00 91.87           C  
ATOM   1315  OG1 THR A 178      11.965  -3.908  -8.114  1.00 91.87           O  
ATOM   1316  N   GLN A 179      16.416  -4.386  -8.260  1.00 90.97           N  
ATOM   1317  CA  GLN A 179      17.774  -4.247  -8.789  1.00 90.97           C  
ATOM   1318  C   GLN A 179      18.653  -5.487  -8.574  1.00 90.97           C  
ATOM   1319  CB  GLN A 179      18.412  -2.998  -8.171  1.00 90.97           C  
ATOM   1320  O   GLN A 179      19.410  -5.847  -9.470  1.00 90.97           O  
ATOM   1321  CG  GLN A 179      19.786  -2.664  -8.775  1.00 90.97           C  
ATOM   1322  CD  GLN A 179      20.262  -1.262  -8.412  1.00 90.97           C  
ATOM   1323  NE2 GLN A 179      21.503  -0.923  -8.675  1.00 90.97           N  
ATOM   1324  OE1 GLN A 179      19.528  -0.428  -7.912  1.00 90.97           O  
ATOM   1325  N   LEU A 180      18.601  -6.124  -7.396  1.00 92.34           N  
ATOM   1326  CA  LEU A 180      19.508  -7.236  -7.063  1.00 92.34           C  
ATOM   1327  C   LEU A 180      18.998  -8.609  -7.505  1.00 92.34           C  
ATOM   1328  CB  LEU A 180      19.791  -7.267  -5.551  1.00 92.34           C  
ATOM   1329  O   LEU A 180      19.797  -9.533  -7.649  1.00 92.34           O  
ATOM   1330  CG  LEU A 180      20.500  -6.028  -4.983  1.00 92.34           C  
ATOM   1331  CD1 LEU A 180      20.775  -6.264  -3.496  1.00 92.34           C  
ATOM   1332  CD2 LEU A 180      21.838  -5.745  -5.668  1.00 92.34           C  
ATOM   1333  N   PHE A 181      17.687  -8.765  -7.677  1.00 89.95           N  
ATOM   1334  CA  PHE A 181      17.084 -10.039  -8.053  1.00 89.95           C  
ATOM   1335  C   PHE A 181      16.304  -9.895  -9.360  1.00 89.95           C  
ATOM   1336  CB  PHE A 181      16.251 -10.609  -6.887  1.00 89.95           C  
ATOM   1337  O   PHE A 181      16.845 -10.032 -10.450  1.00 89.95           O  
ATOM   1338  CG  PHE A 181      17.014 -10.877  -5.608  1.00 89.95           C  
ATOM   1339  CD1 PHE A 181      17.663 -12.110  -5.419  1.00 89.95           C  
ATOM   1340  CD2 PHE A 181      17.061  -9.903  -4.595  1.00 89.95           C  
ATOM   1341  CE1 PHE A 181      18.352 -12.369  -4.221  1.00 89.95           C  
ATOM   1342  CE2 PHE A 181      17.745 -10.160  -3.394  1.00 89.95           C  
ATOM   1343  CZ  PHE A 181      18.390 -11.395  -3.207  1.00 89.95           C  
ATOM   1344  N   SER A 182      15.002  -9.671  -9.251  1.00 92.01           N  
ATOM   1345  CA  SER A 182      14.069  -9.463 -10.351  1.00 92.01           C  
ATOM   1346  C   SER A 182      12.805  -8.883  -9.740  1.00 92.01           C  
ATOM   1347  CB  SER A 182      13.751 -10.795 -11.053  1.00 92.01           C  
ATOM   1348  O   SER A 182      12.449  -9.240  -8.612  1.00 92.01           O  
ATOM   1349  OG  SER A 182      12.678 -10.671 -11.971  1.00 92.01           O  
ATOM   1350  N   TRP A 183      12.076  -8.064 -10.497  1.00 93.87           N  
ATOM   1351  CA  TRP A 183      10.767  -7.559 -10.082  1.00 93.87           C  
ATOM   1352  C   TRP A 183       9.832  -8.684  -9.616  1.00 93.87           C  
ATOM   1353  CB  TRP A 183      10.132  -6.791 -11.243  1.00 93.87           C  
ATOM   1354  O   TRP A 183       9.023  -8.471  -8.732  1.00 93.87           O  
ATOM   1355  CG  TRP A 183       9.796  -7.616 -12.444  1.00 93.87           C  
ATOM   1356  CD1 TRP A 183      10.523  -7.698 -13.578  1.00 93.87           C  
ATOM   1357  CD2 TRP A 183       8.606  -8.431 -12.672  1.00 93.87           C  
ATOM   1358  CE2 TRP A 183       8.675  -8.971 -13.990  1.00 93.87           C  
ATOM   1359  CE3 TRP A 183       7.456  -8.737 -11.907  1.00 93.87           C  
ATOM   1360  NE1 TRP A 183       9.872  -8.506 -14.485  1.00 93.87           N  
ATOM   1361  CH2 TRP A 183       6.524 -10.048 -13.741  1.00 93.87           C  
ATOM   1362  CZ2 TRP A 183       7.648  -9.755 -14.534  1.00 93.87           C  
ATOM   1363  CZ3 TRP A 183       6.431  -9.545 -12.433  1.00 93.87           C  
ATOM   1364  N   ARG A 184       9.971  -9.918 -10.114  1.00 95.30           N  
ATOM   1365  CA  ARG A 184       9.126 -11.059  -9.711  1.00 95.30           C  
ATOM   1366  C   ARG A 184       9.213 -11.369  -8.214  1.00 95.30           C  
ATOM   1367  CB  ARG A 184       9.524 -12.290 -10.532  1.00 95.30           C  
ATOM   1368  O   ARG A 184       8.225 -11.772  -7.598  1.00 95.30           O  
ATOM   1369  CG  ARG A 184       9.354 -12.034 -12.035  1.00 95.30           C  
ATOM   1370  CD  ARG A 184       9.754 -13.251 -12.869  1.00 95.30           C  
ATOM   1371  NE  ARG A 184       8.620 -14.154 -13.089  1.00 95.30           N  
ATOM   1372  NH1 ARG A 184       7.605 -12.994 -14.810  1.00 95.30           N  
ATOM   1373  NH2 ARG A 184       6.909 -15.013 -14.278  1.00 95.30           N  
ATOM   1374  CZ  ARG A 184       7.726 -14.041 -14.049  1.00 95.30           C  
ATOM   1375  N   TRP A 185      10.382 -11.147  -7.611  1.00 94.80           N  
ATOM   1376  CA  TRP A 185      10.623 -11.404  -6.191  1.00 94.80           C  
ATOM   1377  C   TRP A 185       9.855 -10.464  -5.265  1.00 94.80           C  
ATOM   1378  CB  TRP A 185      12.124 -11.370  -5.902  1.00 94.80           C  
ATOM   1379  O   TRP A 185       9.637 -10.820  -4.106  1.00 94.80           O  
ATOM   1380  CG  TRP A 185      12.837 -12.611  -6.315  1.00 94.80           C  
ATOM   1381  CD1 TRP A 185      13.484 -12.803  -7.484  1.00 94.80           C  
ATOM   1382  CD2 TRP A 185      12.971 -13.856  -5.570  1.00 94.80           C  
ATOM   1383  CE2 TRP A 185      13.737 -14.767  -6.354  1.00 94.80           C  
ATOM   1384  CE3 TRP A 185      12.520 -14.301  -4.309  1.00 94.80           C  
ATOM   1385  NE1 TRP A 185      14.027 -14.072  -7.510  1.00 94.80           N  
ATOM   1386  CH2 TRP A 185      13.587 -16.473  -4.646  1.00 94.80           C  
ATOM   1387  CZ2 TRP A 185      14.048 -16.059  -5.907  1.00 94.80           C  
ATOM   1388  CZ3 TRP A 185      12.824 -15.597  -3.851  1.00 94.80           C  
ATOM   1389  N   ILE A 186       9.368  -9.328  -5.776  1.00 93.38           N  
ATOM   1390  CA  ILE A 186       8.508  -8.425  -5.009  1.00 93.38           C  
ATOM   1391  C   ILE A 186       7.200  -9.087  -4.584  1.00 93.38           C  
ATOM   1392  CB  ILE A 186       8.194  -7.141  -5.787  1.00 93.38           C  
ATOM   1393  O   ILE A 186       6.658  -8.760  -3.536  1.00 93.38           O  
ATOM   1394  CG1 ILE A 186       7.081  -7.264  -6.853  1.00 93.38           C  
ATOM   1395  CG2 ILE A 186       9.498  -6.411  -6.182  1.00 93.38           C  
ATOM   1396  CD1 ILE A 186       6.993  -6.087  -7.823  1.00 93.38           C  
ATOM   1397  N   PHE A 187       6.710 -10.038  -5.382  1.00 94.63           N  
ATOM   1398  CA  PHE A 187       5.520 -10.813  -5.059  1.00 94.63           C  
ATOM   1399  C   PHE A 187       5.887 -12.076  -4.278  1.00 94.63           C  
ATOM   1400  CB  PHE A 187       4.772 -11.146  -6.354  1.00 94.63           C  
ATOM   1401  O   PHE A 187       5.200 -12.449  -3.329  1.00 94.63           O  
ATOM   1402  CG  PHE A 187       4.368  -9.940  -7.178  1.00 94.63           C  
ATOM   1403  CD1 PHE A 187       3.373  -9.070  -6.693  1.00 94.63           C  
ATOM   1404  CD2 PHE A 187       4.980  -9.678  -8.420  1.00 94.63           C  
ATOM   1405  CE1 PHE A 187       2.999  -7.940  -7.437  1.00 94.63           C  
ATOM   1406  CE2 PHE A 187       4.606  -8.542  -9.160  1.00 94.63           C  
ATOM   1407  CZ  PHE A 187       3.617  -7.673  -8.669  1.00 94.63           C  
ATOM   1408  N   LEU A 188       7.003 -12.729  -4.626  1.00 94.14           N  
ATOM   1409  CA  LEU A 188       7.425 -13.976  -3.978  1.00 94.14           C  
ATOM   1410  C   LEU A 188       7.831 -13.787  -2.508  1.00 94.14           C  
ATOM   1411  CB  LEU A 188       8.556 -14.644  -4.777  1.00 94.14           C  
ATOM   1412  O   LEU A 188       7.670 -14.718  -1.719  1.00 94.14           O  
ATOM   1413  CG  LEU A 188       8.183 -15.046  -6.216  1.00 94.14           C  
ATOM   1414  CD1 LEU A 188       9.418 -15.604  -6.922  1.00 94.14           C  
ATOM   1415  CD2 LEU A 188       7.073 -16.100  -6.259  1.00 94.14           C  
ATOM   1416  N   ILE A 189       8.286 -12.594  -2.105  1.00 91.29           N  
ATOM   1417  CA  ILE A 189       8.577 -12.276  -0.694  1.00 91.29           C  
ATOM   1418  C   ILE A 189       7.336 -12.385   0.207  1.00 91.29           C  
ATOM   1419  CB  ILE A 189       9.237 -10.884  -0.583  1.00 91.29           C  
ATOM   1420  O   ILE A 189       7.458 -12.668   1.401  1.00 91.29           O  
ATOM   1421  CG1 ILE A 189       9.934 -10.724   0.784  1.00 91.29           C  
ATOM   1422  CG2 ILE A 189       8.221  -9.756  -0.821  1.00 91.29           C  
ATOM   1423  CD1 ILE A 189      10.839  -9.491   0.864  1.00 91.29           C  
ATOM   1424  N   ASN A 190       6.133 -12.245  -0.359  1.00 90.45           N  
ATOM   1425  CA  ASN A 190       4.891 -12.394   0.393  1.00 90.45           C  
ATOM   1426  C   ASN A 190       4.648 -13.849   0.810  1.00 90.45           C  
ATOM   1427  CB  ASN A 190       3.715 -11.855  -0.437  1.00 90.45           C  
ATOM   1428  O   ASN A 190       4.012 -14.086   1.831  1.00 90.45           O  
ATOM   1429  CG  ASN A 190       3.783 -10.356  -0.679  1.00 90.45           C  
ATOM   1430  ND2 ASN A 190       3.125  -9.899  -1.718  1.00 90.45           N  
ATOM   1431  OD1 ASN A 190       4.378  -9.617   0.087  1.00 90.45           O  
ATOM   1432  N   ILE A 191       5.169 -14.837   0.079  1.00 91.99           N  
ATOM   1433  CA  ILE A 191       4.921 -16.263   0.342  1.00 91.99           C  
ATOM   1434  C   ILE A 191       5.407 -16.717   1.725  1.00 91.99           C  
ATOM   1435  CB  ILE A 191       5.488 -17.147  -0.791  1.00 91.99           C  
ATOM   1436  O   ILE A 191       4.589 -17.263   2.477  1.00 91.99           O  
ATOM   1437  CG1 ILE A 191       4.980 -16.709  -2.178  1.00 91.99           C  
ATOM   1438  CG2 ILE A 191       5.162 -18.631  -0.545  1.00 91.99           C  
ATOM   1439  CD1 ILE A 191       3.460 -16.632  -2.303  1.00 91.99           C  
ATOM   1440  N   PRO A 192       6.680 -16.506   2.124  1.00 91.01           N  
ATOM   1441  CA  PRO A 192       7.136 -16.890   3.459  1.00 91.01           C  
ATOM   1442  C   PRO A 192       6.386 -16.137   4.565  1.00 91.01           C  
ATOM   1443  CB  PRO A 192       8.642 -16.598   3.478  1.00 91.01           C  
ATOM   1444  O   PRO A 192       6.041 -16.726   5.590  1.00 91.01           O  
ATOM   1445  CG  PRO A 192       8.834 -15.539   2.395  1.00 91.01           C  
ATOM   1446  CD  PRO A 192       7.790 -15.943   1.361  1.00 91.01           C  
ATOM   1447  N   LEU A 193       6.076 -14.858   4.348  1.00 87.86           N  
ATOM   1448  CA  LEU A 193       5.393 -14.012   5.324  1.00 87.86           C  
ATOM   1449  C   LEU A 193       3.916 -14.400   5.509  1.00 87.86           C  
ATOM   1450  CB  LEU A 193       5.530 -12.560   4.858  1.00 87.86           C  
ATOM   1451  O   LEU A 193       3.458 -14.556   6.639  1.00 87.86           O  
ATOM   1452  CG  LEU A 193       6.943 -11.954   4.892  1.00 87.86           C  
ATOM   1453  CD1 LEU A 193       6.909 -10.544   4.302  1.00 87.86           C  
ATOM   1454  CD2 LEU A 193       7.489 -11.866   6.319  1.00 87.86           C  
ATOM   1455  N   VAL A 194       3.178 -14.634   4.422  1.00 91.39           N  
ATOM   1456  CA  VAL A 194       1.800 -15.146   4.464  1.00 91.39           C  
ATOM   1457  C   VAL A 194       1.766 -16.528   5.106  1.00 91.39           C  
ATOM   1458  CB  VAL A 194       1.179 -15.204   3.055  1.00 91.39           C  
ATOM   1459  O   VAL A 194       0.910 -16.783   5.949  1.00 91.39           O  
ATOM   1460  CG1 VAL A 194      -0.136 -15.988   3.035  1.00 91.39           C  
ATOM   1461  CG2 VAL A 194       0.863 -13.802   2.530  1.00 91.39           C  
ATOM   1462  N   SER A 195       2.710 -17.409   4.765  1.00 92.58           N  
ATOM   1463  CA  SER A 195       2.804 -18.745   5.370  1.00 92.58           C  
ATOM   1464  C   SER A 195       2.979 -18.656   6.885  1.00 92.58           C  
ATOM   1465  CB  SER A 195       3.973 -19.532   4.772  1.00 92.58           C  
ATOM   1466  O   SER A 195       2.302 -19.359   7.636  1.00 92.58           O  
ATOM   1467  OG  SER A 195       3.794 -19.690   3.381  1.00 92.58           O  
ATOM   1468  N   LEU A 196       3.830 -17.735   7.344  1.00 90.37           N  
ATOM   1469  CA  LEU A 196       4.043 -17.462   8.759  1.00 90.37           C  
ATOM   1470  C   LEU A 196       2.755 -16.972   9.450  1.00 90.37           C  
ATOM   1471  CB  LEU A 196       5.209 -16.462   8.854  1.00 90.37           C  
ATOM   1472  O   LEU A 196       2.405 -17.477  10.518  1.00 90.37           O  
ATOM   1473  CG  LEU A 196       5.568 -16.070  10.284  1.00 90.37           C  
ATOM   1474  CD1 LEU A 196       6.131 -17.254  11.078  1.00 90.37           C  
ATOM   1475  CD2 LEU A 196       6.593 -14.935  10.283  1.00 90.37           C  
ATOM   1476  N   VAL A 197       2.016 -16.047   8.827  1.00 88.00           N  
ATOM   1477  CA  VAL A 197       0.716 -15.568   9.332  1.00 88.00           C  
ATOM   1478  C   VAL A 197      -0.313 -16.701   9.385  1.00 88.00           C  
ATOM   1479  CB  VAL A 197       0.189 -14.395   8.481  1.00 88.00           C  
ATOM   1480  O   VAL A 197      -0.993 -16.859  10.398  1.00 88.00           O  
ATOM   1481  CG1 VAL A 197      -1.239 -13.986   8.872  1.00 88.00           C  
ATOM   1482  CG2 VAL A 197       1.084 -13.160   8.644  1.00 88.00           C  
ATOM   1483  N   LEU A 198      -0.419 -17.520   8.336  1.00 92.18           N  
ATOM   1484  CA  LEU A 198      -1.349 -18.651   8.281  1.00 92.18           C  
ATOM   1485  C   LEU A 198      -1.075 -19.651   9.409  1.00 92.18           C  
ATOM   1486  CB  LEU A 198      -1.245 -19.345   6.910  1.00 92.18           C  
ATOM   1487  O   LEU A 198      -1.993 -20.005  10.151  1.00 92.18           O  
ATOM   1488  CG  LEU A 198      -1.900 -18.586   5.743  1.00 92.18           C  
ATOM   1489  CD1 LEU A 198      -1.573 -19.294   4.429  1.00 92.18           C  
ATOM   1490  CD2 LEU A 198      -3.421 -18.539   5.893  1.00 92.18           C  
ATOM   1491  N   VAL A 199       0.185 -20.064   9.581  1.00 92.43           N  
ATOM   1492  CA  VAL A 199       0.603 -20.979  10.656  1.00 92.43           C  
ATOM   1493  C   VAL A 199       0.279 -20.381  12.023  1.00 92.43           C  
ATOM   1494  CB  VAL A 199       2.105 -21.307  10.532  1.00 92.43           C  
ATOM   1495  O   VAL A 199      -0.321 -21.045  12.870  1.00 92.43           O  
ATOM   1496  CG1 VAL A 199       2.647 -22.065  11.752  1.00 92.43           C  
ATOM   1497  CG2 VAL A 199       2.356 -22.192   9.305  1.00 92.43           C  
ATOM   1498  N   ALA A 200       0.601 -19.109  12.231  1.00 87.34           N  
ATOM   1499  CA  ALA A 200       0.309 -18.423  13.477  1.00 87.34           C  
ATOM   1500  C   ALA A 200      -1.187 -18.363  13.804  1.00 87.34           C  
ATOM   1501  CB  ALA A 200       0.858 -17.019  13.357  1.00 87.34           C  
ATOM   1502  O   ALA A 200      -1.591 -18.703  14.917  1.00 87.34           O  
ATOM   1503  N   VAL A 201      -2.025 -17.962  12.846  1.00 86.97           N  
ATOM   1504  CA  VAL A 201      -3.480 -17.876  13.032  1.00 86.97           C  
ATOM   1505  C   VAL A 201      -4.070 -19.262  13.293  1.00 86.97           C  
ATOM   1506  CB  VAL A 201      -4.141 -17.200  11.815  1.00 86.97           C  
ATOM   1507  O   VAL A 201      -4.951 -19.411  14.145  1.00 86.97           O  
ATOM   1508  CG1 VAL A 201      -5.675 -17.240  11.875  1.00 86.97           C  
ATOM   1509  CG2 VAL A 201      -3.739 -15.722  11.728  1.00 86.97           C  
ATOM   1510  N   LEU A 202      -3.565 -20.296  12.613  1.00 90.64           N  
ATOM   1511  CA  LEU A 202      -3.995 -21.674  12.836  1.00 90.64           C  
ATOM   1512  C   LEU A 202      -3.717 -22.147  14.268  1.00 90.64           C  
ATOM   1513  CB  LEU A 202      -3.335 -22.614  11.812  1.00 90.64           C  
ATOM   1514  O   LEU A 202      -4.602 -22.780  14.850  1.00 90.64           O  
ATOM   1515  CG  LEU A 202      -3.955 -22.561  10.405  1.00 90.64           C  
ATOM   1516  CD1 LEU A 202      -3.099 -23.366   9.431  1.00 90.64           C  
ATOM   1517  CD2 LEU A 202      -5.373 -23.143  10.381  1.00 90.64           C  
ATOM   1518  N   LEU A 203      -2.540 -21.820  14.813  1.00 88.97           N  
ATOM   1519  CA  LEU A 203      -2.066 -22.273  16.125  1.00 88.97           C  
ATOM   1520  C   LEU A 203      -2.580 -21.434  17.304  1.00 88.97           C  
ATOM   1521  CB  LEU A 203      -0.523 -22.265  16.117  1.00 88.97           C  
ATOM   1522  O   LEU A 203      -2.778 -21.970  18.392  1.00 88.97           O  
ATOM   1523  CG  LEU A 203       0.140 -23.292  15.180  1.00 88.97           C  
ATOM   1524  CD1 LEU A 203       1.655 -23.088  15.203  1.00 88.97           C  
ATOM   1525  CD2 LEU A 203      -0.159 -24.734  15.592  1.00 88.97           C  
ATOM   1526  N   LEU A 204      -2.765 -20.125  17.116  1.00 83.87           N  
ATOM   1527  CA  LEU A 204      -2.945 -19.180  18.226  1.00 83.87           C  
ATOM   1528  C   LEU A 204      -4.361 -18.620  18.344  1.00 83.87           C  
ATOM   1529  CB  LEU A 204      -1.944 -18.030  18.064  1.00 83.87           C  
ATOM   1530  O   LEU A 204      -4.768 -18.243  19.444  1.00 83.87           O  
ATOM   1531  CG  LEU A 204      -0.476 -18.480  18.028  1.00 83.87           C  
ATOM   1532  CD1 LEU A 204       0.360 -17.287  17.611  1.00 83.87           C  
ATOM   1533  CD2 LEU A 204       0.012 -18.975  19.392  1.00 83.87           C  
ATOM   1534  N   VAL A 205      -5.116 -18.559  17.242  1.00 80.93           N  
ATOM   1535  CA  VAL A 205      -6.465 -17.982  17.229  1.00 80.93           C  
ATOM   1536  C   VAL A 205      -7.495 -19.087  17.451  1.00 80.93           C  
ATOM   1537  CB  VAL A 205      -6.733 -17.169  15.947  1.00 80.93           C  
ATOM   1538  O   VAL A 205      -7.533 -20.082  16.721  1.00 80.93           O  
ATOM   1539  CG1 VAL A 205      -8.098 -16.473  15.996  1.00 80.93           C  
ATOM   1540  CG2 VAL A 205      -5.680 -16.066  15.773  1.00 80.93           C  
ATOM   1541  N   LYS A 206      -8.357 -18.908  18.461  1.00 81.74           N  
ATOM   1542  CA  LYS A 206      -9.452 -19.839  18.778  1.00 81.74           C  
ATOM   1543  C   LYS A 206     -10.395 -19.981  17.577  1.00 81.74           C  
ATOM   1544  CB  LYS A 206     -10.204 -19.363  20.037  1.00 81.74           C  
ATOM   1545  O   LYS A 206     -10.635 -19.019  16.853  1.00 81.74           O  
ATOM   1546  CG  LYS A 206     -11.152 -20.434  20.612  1.00 81.74           C  
ATOM   1547  CD  LYS A 206     -12.010 -19.897  21.768  1.00 81.74           C  
ATOM   1548  CE  LYS A 206     -12.927 -21.009  22.301  1.00 81.74           C  
ATOM   1549  NZ  LYS A 206     -13.984 -20.494  23.207  1.00 81.74           N  
ATOM   1550  N   LYS A 207     -10.944 -21.183  17.374  1.00 82.95           N  
ATOM   1551  CA  LYS A 207     -11.987 -21.432  16.365  1.00 82.95           C  
ATOM   1552  C   LYS A 207     -13.191 -20.510  16.594  1.00 82.95           C  
ATOM   1553  CB  LYS A 207     -12.413 -22.908  16.369  1.00 82.95           C  
ATOM   1554  O   LYS A 207     -13.553 -20.258  17.741  1.00 82.95           O  
ATOM   1555  CG  LYS A 207     -11.289 -23.841  15.886  1.00 82.95           C  
ATOM   1556  CD  LYS A 207     -11.763 -25.303  15.846  1.00 82.95           C  
ATOM   1557  CE  LYS A 207     -10.634 -26.229  15.369  1.00 82.95           C  
ATOM   1558  NZ  LYS A 207     -11.046 -27.659  15.367  1.00 82.95           N  
ATOM   1559  N   ASP A 208     -13.775 -20.042  15.495  1.00 79.58           N  
ATOM   1560  CA  ASP A 208     -14.914 -19.124  15.507  1.00 79.58           C  
ATOM   1561  C   ASP A 208     -16.127 -19.736  16.226  1.00 79.58           C  
ATOM   1562  CB  ASP A 208     -15.283 -18.738  14.065  1.00 79.58           C  
ATOM   1563  O   ASP A 208     -16.459 -20.905  16.015  1.00 79.58           O  
ATOM   1564  CG  ASP A 208     -14.148 -18.011  13.340  1.00 79.58           C  
ATOM   1565  OD1 ASP A 208     -13.653 -16.995  13.871  1.00 79.58           O  
ATOM   1566  OD2 ASP A 208     -13.738 -18.475  12.251  1.00 79.58           O  
ATOM   1567  N   GLU A 209     -16.801 -18.929  17.045  1.00 64.99           N  
ATOM   1568  CA  GLU A 209     -18.122 -19.225  17.604  1.00 64.99           C  
ATOM   1569  C   GLU A 209     -19.162 -18.465  16.768  1.00 64.99           C  
ATOM   1570  CB  GLU A 209     -18.177 -18.853  19.101  1.00 64.99           C  
ATOM   1571  O   GLU A 209     -19.056 -17.252  16.587  1.00 64.99           O  
ATOM   1572  CG  GLU A 209     -17.294 -19.787  19.953  1.00 64.99           C  
ATOM   1573  CD  GLU A 209     -17.202 -19.413  21.444  1.00 64.99           C  
ATOM   1574  OE1 GLU A 209     -16.335 -20.017  22.131  1.00 64.99           O  
ATOM   1575  OE2 GLU A 209     -17.926 -18.512  21.910  1.00 64.99           O  
ATOM   1576  N   THR A 210     -20.143 -19.172  16.202  1.00 58.70           N  
ATOM   1577  CA  THR A 210     -21.159 -18.598  15.300  1.00 58.70           C  
ATOM   1578  C   THR A 210     -21.923 -17.467  15.988  1.00 58.70           C  
ATOM   1579  CB  THR A 210     -22.172 -19.676  14.879  1.00 58.70           C  
ATOM   1580  O   THR A 210     -22.636 -17.733  16.955  1.00 58.70           O  
ATOM   1581  CG2 THR A 210     -21.571 -20.695  13.913  1.00 58.70           C  
ATOM   1582  OG1 THR A 210     -22.619 -20.387  16.014  1.00 58.70           O  
ATOM   1583  N   THR A 211     -21.796 -16.226  15.506  1.00 59.08           N  
ATOM   1584  CA  THR A 211     -22.390 -15.057  16.185  1.00 59.08           C  
ATOM   1585  C   THR A 211     -23.330 -14.208  15.323  1.00 59.08           C  
ATOM   1586  CB  THR A 211     -21.329 -14.172  16.880  1.00 59.08           C  
ATOM   1587  O   THR A 211     -24.221 -13.587  15.894  1.00 59.08           O  
ATOM   1588  CG2 THR A 211     -21.493 -14.197  18.399  1.00 59.08           C  
ATOM   1589  OG1 THR A 211     -19.996 -14.558  16.603  1.00 59.08           O  
ATOM   1590  N   ALA A 212     -23.234 -14.213  13.986  1.00 61.58           N  
ATOM   1591  CA  ALA A 212     -24.114 -13.409  13.125  1.00 61.58           C  
ATOM   1592  C   ALA A 212     -24.863 -14.249  12.073  1.00 61.58           C  
ATOM   1593  CB  ALA A 212     -23.304 -12.274  12.491  1.00 61.58           C  
ATOM   1594  O   ALA A 212     -24.354 -15.257  11.588  1.00 61.58           O  
ATOM   1595  N   ARG A 213     -26.095 -13.832  11.735  1.00 63.18           N  
ATOM   1596  CA  ARG A 213     -26.998 -14.514  10.779  1.00 63.18           C  
ATOM   1597  C   ARG A 213     -27.455 -13.642   9.601  1.00 63.18           C  
ATOM   1598  CB  ARG A 213     -28.230 -15.079  11.515  1.00 63.18           C  
ATOM   1599  O   ARG A 213     -28.226 -14.120   8.775  1.00 63.18           O  
ATOM   1600  CG  ARG A 213     -27.913 -16.247  12.457  1.00 63.18           C  
ATOM   1601  CD  ARG A 213     -29.223 -16.823  13.012  1.00 63.18           C  
ATOM   1602  NE  ARG A 213     -28.986 -17.982  13.893  1.00 63.18           N  
ATOM   1603  NH1 ARG A 213     -31.187 -18.539  14.250  1.00 63.18           N  
ATOM   1604  NH2 ARG A 213     -29.575 -19.752  15.202  1.00 63.18           N  
ATOM   1605  CZ  ARG A 213     -29.914 -18.749  14.441  1.00 63.18           C  
ATOM   1606  N   ASN A 214     -27.028 -12.381   9.520  1.00 69.70           N  
ATOM   1607  CA  ASN A 214     -27.556 -11.468   8.504  1.00 69.70           C  
ATOM   1608  C   ASN A 214     -26.847 -11.688   7.159  1.00 69.70           C  
ATOM   1609  CB  ASN A 214     -27.451 -10.013   8.974  1.00 69.70           C  
ATOM   1610  O   ASN A 214     -25.619 -11.626   7.129  1.00 69.70           O  
ATOM   1611  CG  ASN A 214     -28.335  -9.718  10.171  1.00 69.70           C  
ATOM   1612  ND2 ASN A 214     -28.094  -8.621  10.845  1.00 69.70           N  
ATOM   1613  OD1 ASN A 214     -29.208 -10.476  10.557  1.00 69.70           O  
ATOM   1614  N   PRO A 215     -27.585 -11.933   6.062  1.00 74.65           N  
ATOM   1615  CA  PRO A 215     -26.996 -12.228   4.759  1.00 74.65           C  
ATOM   1616  C   PRO A 215     -26.175 -11.052   4.210  1.00 74.65           C  
ATOM   1617  CB  PRO A 215     -28.182 -12.580   3.853  1.00 74.65           C  
ATOM   1618  O   PRO A 215     -26.418  -9.894   4.549  1.00 74.65           O  
ATOM   1619  CG  PRO A 215     -29.344 -11.807   4.473  1.00 74.65           C  
ATOM   1620  CD  PRO A 215     -29.037 -11.874   5.965  1.00 74.65           C  
ATOM   1621  N   VAL A 216     -25.213 -11.361   3.337  1.00 77.54           N  
ATOM   1622  CA  VAL A 216     -24.431 -10.358   2.594  1.00 77.54           C  
ATOM   1623  C   VAL A 216     -25.292  -9.764   1.479  1.00 77.54           C  
ATOM   1624  CB  VAL A 216     -23.155 -10.971   1.972  1.00 77.54           C  
ATOM   1625  O   VAL A 216     -25.910 -10.519   0.726  1.00 77.54           O  
ATOM   1626  CG1 VAL A 216     -22.237  -9.904   1.369  1.00 77.54           C  
ATOM   1627  CG2 VAL A 216     -22.328 -11.758   2.991  1.00 77.54           C  
ATOM   1628  N   ASP A 217     -25.280  -8.438   1.317  1.00 81.11           N  
ATOM   1629  CA  ASP A 217     -25.809  -7.778   0.115  1.00 81.11           C  
ATOM   1630  C   ASP A 217     -24.860  -8.014  -1.075  1.00 81.11           C  
ATOM   1631  CB  ASP A 217     -26.081  -6.283   0.364  1.00 81.11           C  
ATOM   1632  O   ASP A 217     -24.016  -7.184  -1.417  1.00 81.11           O  
ATOM   1633  CG  ASP A 217     -26.877  -5.643  -0.792  1.00 81.11           C  
ATOM   1634  OD1 ASP A 217     -27.056  -6.309  -1.839  1.00 81.11           O  
ATOM   1635  OD2 ASP A 217     -27.409  -4.529  -0.611  1.00 81.11           O  
ATOM   1636  N   LEU A 218     -24.945  -9.210  -1.663  1.00 82.86           N  
ATOM   1637  CA  LEU A 218     -24.119  -9.602  -2.803  1.00 82.86           C  
ATOM   1638  C   LEU A 218     -24.394  -8.746  -4.059  1.00 82.86           C  
ATOM   1639  CB  LEU A 218     -24.267 -11.117  -3.047  1.00 82.86           C  
ATOM   1640  O   LEU A 218     -23.427  -8.370  -4.723  1.00 82.86           O  
ATOM   1641  CG  LEU A 218     -23.295 -11.682  -4.099  1.00 82.86           C  
ATOM   1642  CD1 LEU A 218     -21.840 -11.594  -3.633  1.00 82.86           C  
ATOM   1643  CD2 LEU A 218     -23.627 -13.152  -4.360  1.00 82.86           C  
ATOM   1644  N   PRO A 219     -25.650  -8.387  -4.399  1.00 85.51           N  
ATOM   1645  CA  PRO A 219     -25.911  -7.455  -5.493  1.00 85.51           C  
ATOM   1646  C   PRO A 219     -25.271  -6.080  -5.270  1.00 85.51           C  
ATOM   1647  CB  PRO A 219     -27.436  -7.360  -5.608  1.00 85.51           C  
ATOM   1648  O   PRO A 219     -24.599  -5.577  -6.171  1.00 85.51           O  
ATOM   1649  CG  PRO A 219     -27.919  -8.682  -5.020  1.00 85.51           C  
ATOM   1650  CD  PRO A 219     -26.909  -8.936  -3.908  1.00 85.51           C  
ATOM   1651  N   GLY A 220     -25.420  -5.495  -4.075  1.00 86.16           N  
ATOM   1652  CA  GLY A 220     -24.794  -4.218  -3.724  1.00 86.16           C  
ATOM   1653  C   GLY A 220     -23.270  -4.284  -3.831  1.00 86.16           C  
ATOM   1654  O   GLY A 220     -22.651  -3.431  -4.464  1.00 86.16           O  
ATOM   1655  N   ALA A 221     -22.672  -5.359  -3.317  1.00 84.26           N  
ATOM   1656  CA  ALA A 221     -21.237  -5.627  -3.386  1.00 84.26           C  
ATOM   1657  C   ALA A 221     -20.691  -5.671  -4.821  1.00 84.26           C  
ATOM   1658  CB  ALA A 221     -21.015  -6.983  -2.711  1.00 84.26           C  
ATOM   1659  O   ALA A 221     -19.675  -5.042  -5.138  1.00 84.26           O  
ATOM   1660  N   LEU A 222     -21.375  -6.418  -5.692  1.00 88.48           N  
ATOM   1661  CA  LEU A 222     -20.988  -6.564  -7.091  1.00 88.48           C  
ATOM   1662  C   LEU A 222     -21.102  -5.233  -7.830  1.00 88.48           C  
ATOM   1663  CB  LEU A 222     -21.855  -7.644  -7.760  1.00 88.48           C  
ATOM   1664  O   LEU A 222     -20.177  -4.867  -8.545  1.00 88.48           O  
ATOM   1665  CG  LEU A 222     -21.508  -9.082  -7.334  1.00 88.48           C  
ATOM   1666  CD1 LEU A 222     -22.565 -10.041  -7.885  1.00 88.48           C  
ATOM   1667  CD2 LEU A 222     -20.140  -9.528  -7.857  1.00 88.48           C  
ATOM   1668  N   LEU A 223     -22.186  -4.482  -7.622  1.00 91.23           N  
ATOM   1669  CA  LEU A 223     -22.380  -3.176  -8.256  1.00 91.23           C  
ATOM   1670  C   LEU A 223     -21.348  -2.145  -7.778  1.00 91.23           C  
ATOM   1671  CB  LEU A 223     -23.813  -2.695  -7.980  1.00 91.23           C  
ATOM   1672  O   LEU A 223     -20.795  -1.412  -8.599  1.00 91.23           O  
ATOM   1673  CG  LEU A 223     -24.899  -3.526  -8.685  1.00 91.23           C  
ATOM   1674  CD1 LEU A 223     -26.270  -3.168  -8.115  1.00 91.23           C  
ATOM   1675  CD2 LEU A 223     -24.918  -3.262 -10.192  1.00 91.23           C  
ATOM   1676  N   PHE A 224     -21.049  -2.128  -6.476  1.00 88.03           N  
ATOM   1677  CA  PHE A 224     -20.062  -1.228  -5.877  1.00 88.03           C  
ATOM   1678  C   PHE A 224     -18.644  -1.481  -6.395  1.00 88.03           C  
ATOM   1679  CB  PHE A 224     -20.099  -1.386  -4.353  1.00 88.03           C  
ATOM   1680  O   PHE A 224     -17.907  -0.532  -6.639  1.00 88.03           O  
ATOM   1681  CG  PHE A 224     -19.202  -0.409  -3.621  1.00 88.03           C  
ATOM   1682  CD1 PHE A 224     -18.044  -0.863  -2.964  1.00 88.03           C  
ATOM   1683  CD2 PHE A 224     -19.516   0.962  -3.612  1.00 88.03           C  
ATOM   1684  CE1 PHE A 224     -17.203   0.047  -2.299  1.00 88.03           C  
ATOM   1685  CE2 PHE A 224     -18.674   1.875  -2.953  1.00 88.03           C  
ATOM   1686  CZ  PHE A 224     -17.519   1.417  -2.296  1.00 88.03           C  
ATOM   1687  N   THR A 225     -18.276  -2.749  -6.607  1.00 87.21           N  
ATOM   1688  CA  THR A 225     -16.957  -3.129  -7.143  1.00 87.21           C  
ATOM   1689  C   THR A 225     -16.891  -2.975  -8.664  1.00 87.21           C  
ATOM   1690  CB  THR A 225     -16.608  -4.574  -6.757  1.00 87.21           C  
ATOM   1691  O   THR A 225     -15.883  -2.522  -9.202  1.00 87.21           O  
ATOM   1692  CG2 THR A 225     -15.155  -4.935  -7.074  1.00 87.21           C  
ATOM   1693  OG1 THR A 225     -16.778  -4.767  -5.374  1.00 87.21           O  
ATOM   1694  N   ALA A 226     -17.967  -3.318  -9.379  1.00 91.69           N  
ATOM   1695  CA  ALA A 226     -18.017  -3.243 -10.837  1.00 91.69           C  
ATOM   1696  C   ALA A 226     -17.980  -1.800 -11.352  1.00 91.69           C  
ATOM   1697  CB  ALA A 226     -19.266  -3.971 -11.343  1.00 91.69           C  
ATOM   1698  O   ALA A 226     -17.356  -1.550 -12.378  1.00 91.69           O  
ATOM   1699  N   ALA A 227     -18.598  -0.843 -10.651  1.00 92.67           N  
ATOM   1700  CA  ALA A 227     -18.616   0.558 -11.073  1.00 92.67           C  
ATOM   1701  C   ALA A 227     -17.205   1.161 -11.293  1.00 92.67           C  
ATOM   1702  CB  ALA A 227     -19.484   1.368 -10.099  1.00 92.67           C  
ATOM   1703  O   ALA A 227     -16.940   1.618 -12.406  1.00 92.67           O  
ATOM   1704  N   PRO A 228     -16.270   1.147 -10.319  1.00 90.09           N  
ATOM   1705  CA  PRO A 228     -14.909   1.640 -10.532  1.00 90.09           C  
ATOM   1706  C   PRO A 228     -14.107   0.779 -11.519  1.00 90.09           C  
ATOM   1707  CB  PRO A 228     -14.261   1.690  -9.145  1.00 90.09           C  
ATOM   1708  O   PRO A 228     -13.325   1.337 -12.281  1.00 90.09           O  
ATOM   1709  CG  PRO A 228     -15.032   0.636  -8.354  1.00 90.09           C  
ATOM   1710  CD  PRO A 228     -16.436   0.739  -8.935  1.00 90.09           C  
ATOM   1711  N   LEU A 229     -14.316  -0.545 -11.576  1.00 91.38           N  
ATOM   1712  CA  LEU A 229     -13.665  -1.402 -12.584  1.00 91.38           C  
ATOM   1713  C   LEU A 229     -14.044  -0.989 -14.011  1.00 91.38           C  
ATOM   1714  CB  LEU A 229     -14.051  -2.881 -12.376  1.00 91.38           C  
ATOM   1715  O   LEU A 229     -13.171  -0.825 -14.858  1.00 91.38           O  
ATOM   1716  CG  LEU A 229     -13.337  -3.595 -11.220  1.00 91.38           C  
ATOM   1717  CD1 LEU A 229     -13.931  -4.988 -11.008  1.00 91.38           C  
ATOM   1718  CD2 LEU A 229     -11.834  -3.766 -11.480  1.00 91.38           C  
ATOM   1719  N   LEU A 230     -15.340  -0.794 -14.263  1.00 93.68           N  
ATOM   1720  CA  LEU A 230     -15.870  -0.369 -15.559  1.00 93.68           C  
ATOM   1721  C   LEU A 230     -15.453   1.065 -15.901  1.00 93.68           C  
ATOM   1722  CB  LEU A 230     -17.402  -0.482 -15.527  1.00 93.68           C  
ATOM   1723  O   LEU A 230     -15.193   1.363 -17.067  1.00 93.68           O  
ATOM   1724  CG  LEU A 230     -17.940  -1.921 -15.555  1.00 93.68           C  
ATOM   1725  CD1 LEU A 230     -19.425  -1.905 -15.192  1.00 93.68           C  
ATOM   1726  CD2 LEU A 230     -17.785  -2.556 -16.938  1.00 93.68           C  
ATOM   1727  N   LEU A 231     -15.359   1.944 -14.898  1.00 92.16           N  
ATOM   1728  CA  LEU A 231     -14.824   3.293 -15.071  1.00 92.16           C  
ATOM   1729  C   LEU A 231     -13.374   3.224 -15.556  1.00 92.16           C  
ATOM   1730  CB  LEU A 231     -14.932   4.068 -13.745  1.00 92.16           C  
ATOM   1731  O   LEU A 231     -13.052   3.793 -16.591  1.00 92.16           O  
ATOM   1732  CG  LEU A 231     -14.389   5.508 -13.821  1.00 92.16           C  
ATOM   1733  CD1 LEU A 231     -15.370   6.434 -14.540  1.00 92.16           C  
ATOM   1734  CD2 LEU A 231     -14.152   6.047 -12.411  1.00 92.16           C  
ATOM   1735  N   ILE A 232     -12.519   2.500 -14.833  1.00 89.50           N  
ATOM   1736  CA  ILE A 232     -11.091   2.367 -15.145  1.00 89.50           C  
ATOM   1737  C   ILE A 232     -10.896   1.707 -16.507  1.00 89.50           C  
ATOM   1738  CB  ILE A 232     -10.391   1.596 -14.008  1.00 89.50           C  
ATOM   1739  O   ILE A 232     -10.112   2.196 -17.312  1.00 89.50           O  
ATOM   1740  CG1 ILE A 232     -10.351   2.518 -12.768  1.00 89.50           C  
ATOM   1741  CG2 ILE A 232      -8.974   1.132 -14.399  1.00 89.50           C  
ATOM   1742  CD1 ILE A 232     -10.058   1.773 -11.476  1.00 89.50           C  
ATOM   1743  N   PHE A 233     -11.663   0.656 -16.803  1.00 90.56           N  
ATOM   1744  CA  PHE A 233     -11.637   0.007 -18.108  1.00 90.56           C  
ATOM   1745  C   PHE A 233     -12.032   0.959 -19.237  1.00 90.56           C  
ATOM   1746  CB  PHE A 233     -12.531  -1.236 -18.067  1.00 90.56           C  
ATOM   1747  O   PHE A 233     -11.301   1.076 -20.214  1.00 90.56           O  
ATOM   1748  CG  PHE A 233     -12.535  -2.005 -19.368  1.00 90.56           C  
ATOM   1749  CD1 PHE A 233     -13.491  -1.711 -20.352  1.00 90.56           C  
ATOM   1750  CD2 PHE A 233     -11.557  -2.984 -19.618  1.00 90.56           C  
ATOM   1751  CE1 PHE A 233     -13.490  -2.401 -21.571  1.00 90.56           C  
ATOM   1752  CE2 PHE A 233     -11.538  -3.659 -20.851  1.00 90.56           C  
ATOM   1753  CZ  PHE A 233     -12.506  -3.369 -21.827  1.00 90.56           C  
ATOM   1754  N   GLY A 234     -13.145   1.682 -19.091  1.00 91.04           N  
ATOM   1755  CA  GLY A 234     -13.606   2.626 -20.108  1.00 91.04           C  
ATOM   1756  C   GLY A 234     -12.639   3.792 -20.318  1.00 91.04           C  
ATOM   1757  O   GLY A 234     -12.407   4.193 -21.452  1.00 91.04           O  
ATOM   1758  N   VAL A 235     -12.047   4.311 -19.241  1.00 88.87           N  
ATOM   1759  CA  VAL A 235     -11.051   5.392 -19.287  1.00 88.87           C  
ATOM   1760  C   VAL A 235      -9.750   4.936 -19.946  1.00 88.87           C  
ATOM   1761  CB  VAL A 235     -10.787   5.910 -17.863  1.00 88.87           C  
ATOM   1762  O   VAL A 235      -9.211   5.669 -20.769  1.00 88.87           O  
ATOM   1763  CG1 VAL A 235      -9.558   6.806 -17.747  1.00 88.87           C  
ATOM   1764  CG2 VAL A 235     -11.972   6.732 -17.340  1.00 88.87           C  
ATOM   1765  N   ASN A 236      -9.257   3.743 -19.611  1.00 85.90           N  
ATOM   1766  CA  ASN A 236      -8.047   3.200 -20.225  1.00 85.90           C  
ATOM   1767  C   ASN A 236      -8.273   2.910 -21.715  1.00 85.90           C  
ATOM   1768  CB  ASN A 236      -7.572   1.963 -19.438  1.00 85.90           C  
ATOM   1769  O   ASN A 236      -7.462   3.324 -22.531  1.00 85.90           O  
ATOM   1770  CG  ASN A 236      -6.930   2.309 -18.101  1.00 85.90           C  
ATOM   1771  ND2 ASN A 236      -6.388   1.338 -17.401  1.00 85.90           N  
ATOM   1772  OD1 ASN A 236      -6.878   3.450 -17.664  1.00 85.90           O  
ATOM   1773  N   GLU A 237      -9.410   2.308 -22.078  1.00 87.32           N  
ATOM   1774  CA  GLU A 237      -9.769   2.029 -23.475  1.00 87.32           C  
ATOM   1775  C   GLU A 237      -9.948   3.308 -24.309  1.00 87.32           C  
ATOM   1776  CB  GLU A 237     -11.070   1.212 -23.484  1.00 87.32           C  
ATOM   1777  O   GLU A 237      -9.584   3.333 -25.479  1.00 87.32           O  
ATOM   1778  CG  GLU A 237     -11.496   0.731 -24.877  1.00 87.32           C  
ATOM   1779  CD  GLU A 237     -10.559  -0.322 -25.471  1.00 87.32           C  
ATOM   1780  OE1 GLU A 237     -10.455  -0.366 -26.714  1.00 87.32           O  
ATOM   1781  OE2 GLU A 237     -10.136  -1.247 -24.744  1.00 87.32           O  
ATOM   1782  N   LEU A 238     -10.492   4.384 -23.723  1.00 86.14           N  
ATOM   1783  CA  LEU A 238     -10.547   5.699 -24.378  1.00 86.14           C  
ATOM   1784  C   LEU A 238      -9.158   6.302 -24.612  1.00 86.14           C  
ATOM   1785  CB  LEU A 238     -11.342   6.699 -23.513  1.00 86.14           C  
ATOM   1786  O   LEU A 238      -9.016   7.171 -25.468  1.00 86.14           O  
ATOM   1787  CG  LEU A 238     -12.870   6.684 -23.637  1.00 86.14           C  
ATOM   1788  CD1 LEU A 238     -13.435   7.804 -22.769  1.00 86.14           C  
ATOM   1789  CD2 LEU A 238     -13.364   6.915 -25.067  1.00 86.14           C  
ATOM   1790  N   GLY A 239      -8.179   5.907 -23.800  1.00 78.48           N  
ATOM   1791  CA  GLY A 239      -6.823   6.424 -23.848  1.00 78.48           C  
ATOM   1792  C   GLY A 239      -5.954   5.778 -24.918  1.00 78.48           C  
ATOM   1793  O   GLY A 239      -4.937   6.386 -25.224  1.00 78.48           O  
ATOM   1794  N   GLU A 240      -6.325   4.606 -25.449  1.00 78.86           N  
ATOM   1795  CA  GLU A 240      -5.593   3.840 -26.476  1.00 78.86           C  
ATOM   1796  C   GLU A 240      -5.393   4.627 -27.782  1.00 78.86           C  
ATOM   1797  CB  GLU A 240      -6.349   2.530 -26.782  1.00 78.86           C  
ATOM   1798  O   GLU A 240      -6.127   5.570 -28.075  1.00 78.86           O  
ATOM   1799  CG  GLU A 240      -6.366   1.515 -25.622  1.00 78.86           C  
ATOM   1800  CD  GLU A 240      -4.995   0.893 -25.300  1.00 78.86           C  
ATOM   1801  OE1 GLU A 240      -4.873   0.300 -24.199  1.00 78.86           O  
ATOM   1802  OE2 GLU A 240      -4.090   0.986 -26.158  1.00 78.86           O  
ATOM   1803  N   ASP A 241      -4.406   4.227 -28.589  1.00 76.79           N  
ATOM   1804  CA  ASP A 241      -4.084   4.907 -29.856  1.00 76.79           C  
ATOM   1805  C   ASP A 241      -5.208   4.745 -30.893  1.00 76.79           C  
ATOM   1806  CB  ASP A 241      -2.757   4.373 -30.426  1.00 76.79           C  
ATOM   1807  O   ASP A 241      -5.535   5.679 -31.627  1.00 76.79           O  
ATOM   1808  CG  ASP A 241      -1.528   4.587 -29.530  1.00 76.79           C  
ATOM   1809  OD1 ASP A 241      -1.651   5.187 -28.432  1.00 76.79           O  
ATOM   1810  OD2 ASP A 241      -0.449   4.101 -29.923  1.00 76.79           O  
ATOM   1811  N   GLU A 242      -5.836   3.567 -30.904  1.00 83.67           N  
ATOM   1812  CA  GLU A 242      -7.032   3.247 -31.684  1.00 83.67           C  
ATOM   1813  C   GLU A 242      -8.168   2.840 -30.729  1.00 83.67           C  
ATOM   1814  CB  GLU A 242      -6.729   2.157 -32.726  1.00 83.67           C  
ATOM   1815  O   GLU A 242      -8.468   1.650 -30.572  1.00 83.67           O  
ATOM   1816  CG  GLU A 242      -5.769   2.633 -33.828  1.00 83.67           C  
ATOM   1817  CD  GLU A 242      -5.588   1.606 -34.961  1.00 83.67           C  
ATOM   1818  OE1 GLU A 242      -4.790   1.899 -35.882  1.00 83.67           O  
ATOM   1819  OE2 GLU A 242      -6.273   0.555 -34.952  1.00 83.67           O  
ATOM   1820  N   PRO A 243      -8.808   3.808 -30.043  1.00 83.79           N  
ATOM   1821  CA  PRO A 243      -9.764   3.500 -28.995  1.00 83.79           C  
ATOM   1822  C   PRO A 243     -11.006   2.843 -29.593  1.00 83.79           C  
ATOM   1823  CB  PRO A 243     -10.068   4.835 -28.310  1.00 83.79           C  
ATOM   1824  O   PRO A 243     -11.645   3.369 -30.514  1.00 83.79           O  
ATOM   1825  CG  PRO A 243      -9.837   5.865 -29.414  1.00 83.79           C  
ATOM   1826  CD  PRO A 243      -8.700   5.250 -30.231  1.00 83.79           C  
ATOM   1827  N   ARG A 244     -11.438   1.716 -29.019  1.00 89.58           N  
ATOM   1828  CA  ARG A 244     -12.721   1.104 -29.385  1.00 89.58           C  
ATOM   1829  C   ARG A 244     -13.849   1.905 -28.741  1.00 89.58           C  
ATOM   1830  CB  ARG A 244     -12.736  -0.387 -29.022  1.00 89.58           C  
ATOM   1831  O   ARG A 244     -14.426   1.491 -27.738  1.00 89.58           O  
ATOM   1832  CG  ARG A 244     -11.647  -1.174 -29.774  1.00 89.58           C  
ATOM   1833  CD  ARG A 244     -11.577  -2.632 -29.307  1.00 89.58           C  
ATOM   1834  NE  ARG A 244     -11.079  -2.709 -27.926  1.00 89.58           N  
ATOM   1835  NH1 ARG A 244     -11.240  -4.957 -27.575  1.00 89.58           N  
ATOM   1836  NH2 ARG A 244     -10.422  -3.642 -25.967  1.00 89.58           N  
ATOM   1837  CZ  ARG A 244     -10.916  -3.763 -27.161  1.00 89.58           C  
ATOM   1838  N   LEU A 245     -14.190   3.053 -29.332  1.00 90.84           N  
ATOM   1839  CA  LEU A 245     -15.163   4.013 -28.789  1.00 90.84           C  
ATOM   1840  C   LEU A 245     -16.476   3.375 -28.293  1.00 90.84           C  
ATOM   1841  CB  LEU A 245     -15.466   5.125 -29.816  1.00 90.84           C  
ATOM   1842  O   LEU A 245     -16.892   3.716 -27.185  1.00 90.84           O  
ATOM   1843  CG  LEU A 245     -14.324   6.120 -30.079  1.00 90.84           C  
ATOM   1844  CD1 LEU A 245     -14.749   7.068 -31.203  1.00 90.84           C  
ATOM   1845  CD2 LEU A 245     -14.002   6.959 -28.841  1.00 90.84           C  
ATOM   1846  N   PRO A 246     -17.125   2.430 -29.013  1.00 93.99           N  
ATOM   1847  CA  PRO A 246     -18.349   1.798 -28.514  1.00 93.99           C  
ATOM   1848  C   PRO A 246     -18.133   1.013 -27.217  1.00 93.99           C  
ATOM   1849  CB  PRO A 246     -18.825   0.865 -29.636  1.00 93.99           C  
ATOM   1850  O   PRO A 246     -18.994   1.022 -26.339  1.00 93.99           O  
ATOM   1851  CG  PRO A 246     -18.184   1.448 -30.891  1.00 93.99           C  
ATOM   1852  CD  PRO A 246     -16.849   1.964 -30.367  1.00 93.99           C  
ATOM   1853  N   LEU A 247     -16.981   0.353 -27.084  1.00 93.63           N  
ATOM   1854  CA  LEU A 247     -16.618  -0.417 -25.901  1.00 93.63           C  
ATOM   1855  C   LEU A 247     -16.274   0.512 -24.734  1.00 93.63           C  
ATOM   1856  CB  LEU A 247     -15.446  -1.339 -26.275  1.00 93.63           C  
ATOM   1857  O   LEU A 247     -16.762   0.311 -23.624  1.00 93.63           O  
ATOM   1858  CG  LEU A 247     -14.970  -2.234 -25.126  1.00 93.63           C  
ATOM   1859  CD1 LEU A 247     -16.041  -3.235 -24.687  1.00 93.63           C  
ATOM   1860  CD2 LEU A 247     -13.735  -3.003 -25.574  1.00 93.63           C  
ATOM   1861  N   ALA A 248     -15.494   1.557 -25.002  1.00 92.16           N  
ATOM   1862  CA  ALA A 248     -15.070   2.522 -24.001  1.00 92.16           C  
ATOM   1863  C   ALA A 248     -16.271   3.297 -23.426  1.00 92.16           C  
ATOM   1864  CB  ALA A 248     -14.026   3.426 -24.658  1.00 92.16           C  
ATOM   1865  O   ALA A 248     -16.513   3.288 -22.218  1.00 92.16           O  
ATOM   1866  N   VAL A 249     -17.104   3.874 -24.301  1.00 93.79           N  
ATOM   1867  CA  VAL A 249     -18.339   4.579 -23.917  1.00 93.79           C  
ATOM   1868  C   VAL A 249     -19.344   3.617 -23.286  1.00 93.79           C  
ATOM   1869  CB  VAL A 249     -18.962   5.301 -25.129  1.00 93.79           C  
ATOM   1870  O   VAL A 249     -19.949   3.955 -22.270  1.00 93.79           O  
ATOM   1871  CG1 VAL A 249     -20.308   5.958 -24.787  1.00 93.79           C  
ATOM   1872  CG2 VAL A 249     -18.031   6.407 -25.642  1.00 93.79           C  
ATOM   1873  N   GLY A 250     -19.496   2.407 -23.833  1.00 96.45           N  
ATOM   1874  CA  GLY A 250     -20.347   1.367 -23.256  1.00 96.45           C  
ATOM   1875  C   GLY A 250     -19.942   1.018 -21.823  1.00 96.45           C  
ATOM   1876  O   GLY A 250     -20.805   0.926 -20.952  1.00 96.45           O  
ATOM   1877  N   SER A 251     -18.638   0.913 -21.554  1.00 94.63           N  
ATOM   1878  CA  SER A 251     -18.106   0.672 -20.211  1.00 94.63           C  
ATOM   1879  C   SER A 251     -18.336   1.852 -19.268  1.00 94.63           C  
ATOM   1880  CB  SER A 251     -16.617   0.346 -20.280  1.00 94.63           C  
ATOM   1881  O   SER A 251     -18.761   1.648 -18.136  1.00 94.63           O  
ATOM   1882  OG  SER A 251     -16.209  -0.155 -19.024  1.00 94.63           O  
ATOM   1883  N   LEU A 252     -18.133   3.093 -19.720  1.00 94.16           N  
ATOM   1884  CA  LEU A 252     -18.402   4.287 -18.906  1.00 94.16           C  
ATOM   1885  C   LEU A 252     -19.890   4.440 -18.565  1.00 94.16           C  
ATOM   1886  CB  LEU A 252     -17.912   5.538 -19.650  1.00 94.16           C  
ATOM   1887  O   LEU A 252     -20.243   4.763 -17.429  1.00 94.16           O  
ATOM   1888  CG  LEU A 252     -16.388   5.637 -19.801  1.00 94.16           C  
ATOM   1889  CD1 LEU A 252     -16.060   6.877 -20.621  1.00 94.16           C  
ATOM   1890  CD2 LEU A 252     -15.669   5.750 -18.461  1.00 94.16           C  
ATOM   1891  N   LEU A 253     -20.775   4.167 -19.527  1.00 96.25           N  
ATOM   1892  CA  LEU A 253     -22.217   4.129 -19.292  1.00 96.25           C  
ATOM   1893  C   LEU A 253     -22.579   3.003 -18.321  1.00 96.25           C  
ATOM   1894  CB  LEU A 253     -22.962   3.961 -20.627  1.00 96.25           C  
ATOM   1895  O   LEU A 253     -23.344   3.233 -17.387  1.00 96.25           O  
ATOM   1896  CG  LEU A 253     -22.940   5.204 -21.535  1.00 96.25           C  
ATOM   1897  CD1 LEU A 253     -23.588   4.854 -22.875  1.00 96.25           C  
ATOM   1898  CD2 LEU A 253     -23.712   6.379 -20.927  1.00 96.25           C  
ATOM   1899  N   ALA A 254     -21.996   1.814 -18.486  1.00 96.34           N  
ATOM   1900  CA  ALA A 254     -22.189   0.703 -17.563  1.00 96.34           C  
ATOM   1901  C   ALA A 254     -21.688   1.043 -16.150  1.00 96.34           C  
ATOM   1902  CB  ALA A 254     -21.518  -0.550 -18.135  1.00 96.34           C  
ATOM   1903  O   ALA A 254     -22.376   0.733 -15.183  1.00 96.34           O  
ATOM   1904  N   ALA A 255     -20.564   1.752 -16.010  1.00 94.58           N  
ATOM   1905  CA  ALA A 255     -20.061   2.239 -14.727  1.00 94.58           C  
ATOM   1906  C   ALA A 255     -21.067   3.178 -14.042  1.00 94.58           C  
ATOM   1907  CB  ALA A 255     -18.718   2.945 -14.952  1.00 94.58           C  
ATOM   1908  O   ALA A 255     -21.390   2.992 -12.866  1.00 94.58           O  
ATOM   1909  N   ALA A 256     -21.618   4.146 -14.786  1.00 94.55           N  
ATOM   1910  CA  ALA A 256     -22.643   5.062 -14.286  1.00 94.55           C  
ATOM   1911  C   ALA A 256     -23.938   4.325 -13.896  1.00 94.55           C  
ATOM   1912  CB  ALA A 256     -22.902   6.134 -15.351  1.00 94.55           C  
ATOM   1913  O   ALA A 256     -24.519   4.600 -12.843  1.00 94.55           O  
ATOM   1914  N   VAL A 257     -24.362   3.349 -14.705  1.00 96.30           N  
ATOM   1915  CA  VAL A 257     -25.518   2.490 -14.414  1.00 96.30           C  
ATOM   1916  C   VAL A 257     -25.266   1.636 -13.172  1.00 96.30           C  
ATOM   1917  CB  VAL A 257     -25.887   1.621 -15.633  1.00 96.30           C  
ATOM   1918  O   VAL A 257     -26.140   1.575 -12.314  1.00 96.30           O  
ATOM   1919  CG1 VAL A 257     -26.942   0.555 -15.302  1.00 96.30           C  
ATOM   1920  CG2 VAL A 257     -26.473   2.489 -16.756  1.00 96.30           C  
ATOM   1921  N   CYS A 258     -24.086   1.031 -13.017  1.00 93.88           N  
ATOM   1922  CA  CYS A 258     -23.717   0.258 -11.831  1.00 93.88           C  
ATOM   1923  C   CYS A 258     -23.713   1.125 -10.570  1.00 93.88           C  
ATOM   1924  CB  CYS A 258     -22.347  -0.408 -12.033  1.00 93.88           C  
ATOM   1925  O   CYS A 258     -24.264   0.708  -9.555  1.00 93.88           O  
ATOM   1926  SG  CYS A 258     -22.505  -1.863 -13.105  1.00 93.88           S  
ATOM   1927  N   ALA A 259     -23.170   2.344 -10.636  1.00 91.11           N  
ATOM   1928  CA  ALA A 259     -23.191   3.282  -9.516  1.00 91.11           C  
ATOM   1929  C   ALA A 259     -24.627   3.700  -9.138  1.00 91.11           C  
ATOM   1930  CB  ALA A 259     -22.323   4.491  -9.882  1.00 91.11           C  
ATOM   1931  O   ALA A 259     -24.992   3.692  -7.961  1.00 91.11           O  
ATOM   1932  N   ALA A 260     -25.475   4.010 -10.124  1.00 92.90           N  
ATOM   1933  CA  ALA A 260     -26.880   4.347  -9.886  1.00 92.90           C  
ATOM   1934  C   ALA A 260     -27.678   3.149  -9.340  1.00 92.90           C  
ATOM   1935  CB  ALA A 260     -27.479   4.875 -11.195  1.00 92.90           C  
ATOM   1936  O   ALA A 260     -28.472   3.295  -8.407  1.00 92.90           O  
ATOM   1937  N   ALA A 261     -27.441   1.956  -9.888  1.00 93.26           N  
ATOM   1938  CA  ALA A 261     -28.053   0.713  -9.444  1.00 93.26           C  
ATOM   1939  C   ALA A 261     -27.609   0.343  -8.025  1.00 93.26           C  
ATOM   1940  CB  ALA A 261     -27.725  -0.397 -10.448  1.00 93.26           C  
ATOM   1941  O   ALA A 261     -28.454  -0.065  -7.236  1.00 93.26           O  
ATOM   1942  N   PHE A 262     -26.337   0.549  -7.666  1.00 89.85           N  
ATOM   1943  CA  PHE A 262     -25.836   0.357  -6.303  1.00 89.85           C  
ATOM   1944  C   PHE A 262     -26.636   1.201  -5.308  1.00 89.85           C  
ATOM   1945  CB  PHE A 262     -24.342   0.713  -6.240  1.00 89.85           C  
ATOM   1946  O   PHE A 262     -27.182   0.670  -4.345  1.00 89.85           O  
ATOM   1947  CG  PHE A 262     -23.803   0.804  -4.829  1.00 89.85           C  
ATOM   1948  CD1 PHE A 262     -23.445   2.049  -4.278  1.00 89.85           C  
ATOM   1949  CD2 PHE A 262     -23.708  -0.358  -4.046  1.00 89.85           C  
ATOM   1950  CE1 PHE A 262     -22.975   2.125  -2.954  1.00 89.85           C  
ATOM   1951  CE2 PHE A 262     -23.238  -0.283  -2.724  1.00 89.85           C  
ATOM   1952  CZ  PHE A 262     -22.861   0.956  -2.181  1.00 89.85           C  
ATOM   1953  N   VAL A 263     -26.811   2.497  -5.592  1.00 89.04           N  
ATOM   1954  CA  VAL A 263     -27.623   3.385  -4.746  1.00 89.04           C  
ATOM   1955  C   VAL A 263     -29.078   2.910  -4.675  1.00 89.04           C  
ATOM   1956  CB  VAL A 263     -27.543   4.842  -5.246  1.00 89.04           C  
ATOM   1957  O   VAL A 263     -29.689   2.958  -3.609  1.00 89.04           O  
ATOM   1958  CG1 VAL A 263     -28.447   5.787  -4.436  1.00 89.04           C  
ATOM   1959  CG2 VAL A 263     -26.112   5.383  -5.135  1.00 89.04           C  
ATOM   1960  N   ALA A 264     -29.656   2.445  -5.784  1.00 90.78           N  
ATOM   1961  CA  ALA A 264     -31.028   1.942  -5.809  1.00 90.78           C  
ATOM   1962  C   ALA A 264     -31.208   0.632  -5.018  1.00 90.78           C  
ATOM   1963  CB  ALA A 264     -31.464   1.782  -7.269  1.00 90.78           C  
ATOM   1964  O   ALA A 264     -32.238   0.463  -4.362  1.00 90.78           O  
ATOM   1965  N   VAL A 265     -30.226  -0.271  -5.068  1.00 89.30           N  
ATOM   1966  CA  VAL A 265     -30.204  -1.538  -4.323  1.00 89.30           C  
ATOM   1967  C   VAL A 265     -30.026  -1.271  -2.833  1.00 89.30           C  
ATOM   1968  CB  VAL A 265     -29.119  -2.484  -4.881  1.00 89.30           C  
ATOM   1969  O   VAL A 265     -30.879  -1.679  -2.053  1.00 89.30           O  
ATOM   1970  CG1 VAL A 265     -28.860  -3.695  -3.980  1.00 89.30           C  
ATOM   1971  CG2 VAL A 265     -29.553  -3.026  -6.252  1.00 89.30           C  
ATOM   1972  N   GLU A 266     -29.030  -0.475  -2.440  1.00 86.96           N  
ATOM   1973  CA  GLU A 266     -28.773  -0.124  -1.034  1.00 86.96           C  
ATOM   1974  C   GLU A 266     -29.964   0.595  -0.376  1.00 86.96           C  
ATOM   1975  CB  GLU A 266     -27.538   0.783  -0.961  1.00 86.96           C  
ATOM   1976  O   GLU A 266     -30.209   0.433   0.817  1.00 86.96           O  
ATOM   1977  CG  GLU A 266     -26.216   0.032  -1.179  1.00 86.96           C  
ATOM   1978  CD  GLU A 266     -25.744  -0.742   0.059  1.00 86.96           C  
ATOM   1979  OE1 GLU A 266     -25.359  -1.923  -0.051  1.00 86.96           O  
ATOM   1980  OE2 GLU A 266     -25.688  -0.139   1.152  1.00 86.96           O  
ATOM   1981  N   ARG A 267     -30.763   1.352  -1.147  1.00 87.00           N  
ATOM   1982  CA  ARG A 267     -32.028   1.943  -0.660  1.00 87.00           C  
ATOM   1983  C   ARG A 267     -33.096   0.909  -0.309  1.00 87.00           C  
ATOM   1984  CB  ARG A 267     -32.617   2.904  -1.706  1.00 87.00           C  
ATOM   1985  O   ARG A 267     -33.997   1.225   0.464  1.00 87.00           O  
ATOM   1986  CG  ARG A 267     -31.917   4.255  -1.664  1.00 87.00           C  
ATOM   1987  CD  ARG A 267     -32.454   5.234  -2.701  1.00 87.00           C  
ATOM   1988  NE  ARG A 267     -31.701   6.501  -2.644  1.00 87.00           N  
ATOM   1989  NH1 ARG A 267     -33.176   7.789  -3.836  1.00 87.00           N  
ATOM   1990  NH2 ARG A 267     -31.283   8.696  -3.078  1.00 87.00           N  
ATOM   1991  CZ  ARG A 267     -32.056   7.652  -3.182  1.00 87.00           C  
ATOM   1992  N   ARG A 268     -33.064  -0.264  -0.941  1.00 86.86           N  
ATOM   1993  CA  ARG A 268     -34.081  -1.319  -0.817  1.00 86.86           C  
ATOM   1994  C   ARG A 268     -33.633  -2.461   0.094  1.00 86.86           C  
ATOM   1995  CB  ARG A 268     -34.436  -1.852  -2.213  1.00 86.86           C  
ATOM   1996  O   ARG A 268     -34.491  -3.159   0.630  1.00 86.86           O  
ATOM   1997  CG  ARG A 268     -35.157  -0.813  -3.083  1.00 86.86           C  
ATOM   1998  CD  ARG A 268     -35.437  -1.410  -4.466  1.00 86.86           C  
ATOM   1999  NE  ARG A 268     -36.128  -0.451  -5.349  1.00 86.86           N  
ATOM   2000  NH1 ARG A 268     -36.616  -1.920  -7.044  1.00 86.86           N  
ATOM   2001  NH2 ARG A 268     -37.215   0.219  -7.240  1.00 86.86           N  
ATOM   2002  CZ  ARG A 268     -36.648  -0.720  -6.534  1.00 86.86           C  
ATOM   2003  N   THR A 269     -32.329  -2.667   0.261  1.00 83.29           N  
ATOM   2004  CA  THR A 269     -31.788  -3.758   1.074  1.00 83.29           C  
ATOM   2005  C   THR A 269     -32.012  -3.507   2.569  1.00 83.29           C  
ATOM   2006  CB  THR A 269     -30.299  -4.005   0.767  1.00 83.29           C  
ATOM   2007  O   THR A 269     -31.761  -2.422   3.082  1.00 83.29           O  
ATOM   2008  CG2 THR A 269     -29.797  -5.243   1.512  1.00 83.29           C  
ATOM   2009  OG1 THR A 269     -30.115  -4.271  -0.599  1.00 83.29           O  
ATOM   2010  N   ALA A 270     -32.450  -4.538   3.302  1.00 78.12           N  
ATOM   2011  CA  ALA A 270     -32.656  -4.467   4.756  1.00 78.12           C  
ATOM   2012  C   ALA A 270     -31.343  -4.334   5.561  1.00 78.12           C  
ATOM   2013  CB  ALA A 270     -33.433  -5.719   5.180  1.00 78.12           C  
ATOM   2014  O   ALA A 270     -31.342  -3.851   6.693  1.00 78.12           O  
ATOM   2015  N   HIS A 271     -30.224  -4.766   4.977  1.00 75.99           N  
ATOM   2016  CA  HIS A 271     -28.882  -4.729   5.560  1.00 75.99           C  
ATOM   2017  C   HIS A 271     -27.879  -4.096   4.580  1.00 75.99           C  
ATOM   2018  CB  HIS A 271     -28.471  -6.149   5.976  1.00 75.99           C  
ATOM   2019  O   HIS A 271     -27.045  -4.817   4.031  1.00 75.99           O  
ATOM   2020  CG  HIS A 271     -29.383  -6.754   7.007  1.00 75.99           C  
ATOM   2021  CD2 HIS A 271     -30.089  -7.917   6.880  1.00 75.99           C  
ATOM   2022  ND1 HIS A 271     -29.705  -6.209   8.228  1.00 75.99           N  
ATOM   2023  CE1 HIS A 271     -30.581  -7.031   8.826  1.00 75.99           C  
ATOM   2024  NE2 HIS A 271     -30.835  -8.093   8.048  1.00 75.99           N  
ATOM   2025  N   PRO A 272     -27.970  -2.775   4.337  1.00 80.47           N  
ATOM   2026  CA  PRO A 272     -27.086  -2.082   3.404  1.00 80.47           C  
ATOM   2027  C   PRO A 272     -25.607  -2.255   3.788  1.00 80.47           C  
ATOM   2028  CB  PRO A 272     -27.539  -0.615   3.432  1.00 80.47           C  
ATOM   2029  O   PRO A 272     -25.258  -2.356   4.978  1.00 80.47           O  
ATOM   2030  CG  PRO A 272     -28.226  -0.452   4.781  1.00 80.47           C  
ATOM   2031  CD  PRO A 272     -28.848  -1.823   5.009  1.00 80.47           C  
ATOM   2032  N   LEU A 273     -24.726  -2.279   2.787  1.00 77.93           N  
ATOM   2033  CA  LEU A 273     -23.283  -2.176   2.994  1.00 77.93           C  
ATOM   2034  C   LEU A 273     -22.936  -0.822   3.615  1.00 77.93           C  
ATOM   2035  CB  LEU A 273     -22.537  -2.355   1.659  1.00 77.93           C  
ATOM   2036  O   LEU A 273     -22.178  -0.774   4.585  1.00 77.93           O  
ATOM   2037  CG  LEU A 273     -22.659  -3.755   1.037  1.00 77.93           C  
ATOM   2038  CD1 LEU A 273     -21.971  -3.773  -0.324  1.00 77.93           C  
ATOM   2039  CD2 LEU A 273     -21.995  -4.834   1.904  1.00 77.93           C  
ATOM   2040  N   VAL A 274     -23.545   0.256   3.106  1.00 80.23           N  
ATOM   2041  CA  VAL A 274     -23.399   1.617   3.630  1.00 80.23           C  
ATOM   2042  C   VAL A 274     -24.788   2.198   3.892  1.00 80.23           C  
ATOM   2043  CB  VAL A 274     -22.619   2.544   2.678  1.00 80.23           C  
ATOM   2044  O   VAL A 274     -25.470   2.617   2.955  1.00 80.23           O  
ATOM   2045  CG1 VAL A 274     -22.337   3.880   3.386  1.00 80.23           C  
ATOM   2046  CG2 VAL A 274     -21.269   1.975   2.249  1.00 80.23           C  
ATOM   2047  N   PRO A 275     -25.223   2.305   5.160  1.00 79.54           N  
ATOM   2048  CA  PRO A 275     -26.454   3.009   5.486  1.00 79.54           C  
ATOM   2049  C   PRO A 275     -26.401   4.424   4.903  1.00 79.54           C  
ATOM   2050  CB  PRO A 275     -26.537   3.016   7.020  1.00 79.54           C  
ATOM   2051  O   PRO A 275     -25.498   5.192   5.223  1.00 79.54           O  
ATOM   2052  CG  PRO A 275     -25.637   1.856   7.444  1.00 79.54           C  
ATOM   2053  CD  PRO A 275     -24.560   1.846   6.365  1.00 79.54           C  
ATOM   2054  N   LEU A 276     -27.361   4.804   4.057  1.00 81.12           N  
ATOM   2055  CA  LEU A 276     -27.348   6.123   3.400  1.00 81.12           C  
ATOM   2056  C   LEU A 276     -27.414   7.292   4.394  1.00 81.12           C  
ATOM   2057  CB  LEU A 276     -28.509   6.209   2.405  1.00 81.12           C  
ATOM   2058  O   LEU A 276     -26.975   8.400   4.090  1.00 81.12           O  
ATOM   2059  CG  LEU A 276     -28.368   5.240   1.224  1.00 81.12           C  
ATOM   2060  CD1 LEU A 276     -29.612   5.364   0.365  1.00 81.12           C  
ATOM   2061  CD2 LEU A 276     -27.162   5.548   0.333  1.00 81.12           C  
ATOM   2062  N   THR A 277     -27.901   7.030   5.607  1.00 81.49           N  
ATOM   2063  CA  THR A 277     -27.841   7.945   6.752  1.00 81.49           C  
ATOM   2064  C   THR A 277     -26.405   8.326   7.130  1.00 81.49           C  
ATOM   2065  CB  THR A 277     -28.521   7.304   7.970  1.00 81.49           C  
ATOM   2066  O   THR A 277     -26.184   9.425   7.642  1.00 81.49           O  
ATOM   2067  CG2 THR A 277     -30.024   7.121   7.757  1.00 81.49           C  
ATOM   2068  OG1 THR A 277     -27.977   6.023   8.195  1.00 81.49           O  
ATOM   2069  N   PHE A 278     -25.409   7.487   6.817  1.00 81.03           N  
ATOM   2070  CA  PHE A 278     -23.988   7.779   7.009  1.00 81.03           C  
ATOM   2071  C   PHE A 278     -23.575   9.071   6.292  1.00 81.03           C  
ATOM   2072  CB  PHE A 278     -23.138   6.598   6.515  1.00 81.03           C  
ATOM   2073  O   PHE A 278     -22.924   9.930   6.900  1.00 81.03           O  
ATOM   2074  CG  PHE A 278     -21.662   6.805   6.770  1.00 81.03           C  
ATOM   2075  CD1 PHE A 278     -20.805   7.213   5.729  1.00 81.03           C  
ATOM   2076  CD2 PHE A 278     -21.162   6.665   8.076  1.00 81.03           C  
ATOM   2077  CE1 PHE A 278     -19.452   7.487   5.999  1.00 81.03           C  
ATOM   2078  CE2 PHE A 278     -19.817   6.958   8.345  1.00 81.03           C  
ATOM   2079  CZ  PHE A 278     -18.958   7.361   7.308  1.00 81.03           C  
ATOM   2080  N   PHE A 279     -24.044   9.253   5.052  1.00 82.57           N  
ATOM   2081  CA  PHE A 279     -23.804  10.441   4.225  1.00 82.57           C  
ATOM   2082  C   PHE A 279     -24.687  11.643   4.588  1.00 82.57           C  
ATOM   2083  CB  PHE A 279     -23.971  10.070   2.747  1.00 82.57           C  
ATOM   2084  O   PHE A 279     -24.499  12.726   4.040  1.00 82.57           O  
ATOM   2085  CG  PHE A 279     -22.985   9.029   2.259  1.00 82.57           C  
ATOM   2086  CD1 PHE A 279     -21.614   9.341   2.182  1.00 82.57           C  
ATOM   2087  CD2 PHE A 279     -23.435   7.751   1.878  1.00 82.57           C  
ATOM   2088  CE1 PHE A 279     -20.696   8.381   1.720  1.00 82.57           C  
ATOM   2089  CE2 PHE A 279     -22.517   6.795   1.411  1.00 82.57           C  
ATOM   2090  CZ  PHE A 279     -21.149   7.108   1.335  1.00 82.57           C  
ATOM   2091  N   GLY A 280     -25.614  11.493   5.540  1.00 83.79           N  
ATOM   2092  CA  GLY A 280     -26.411  12.607   6.060  1.00 83.79           C  
ATOM   2093  C   GLY A 280     -25.571  13.660   6.794  1.00 83.79           C  
ATOM   2094  O   GLY A 280     -25.954  14.827   6.853  1.00 83.79           O  
ATOM   2095  N   ASN A 281     -24.395  13.282   7.314  1.00 86.31           N  
ATOM   2096  CA  ASN A 281     -23.448  14.233   7.888  1.00 86.31           C  
ATOM   2097  C   ASN A 281     -22.580  14.850   6.779  1.00 86.31           C  
ATOM   2098  CB  ASN A 281     -22.628  13.552   8.993  1.00 86.31           C  
ATOM   2099  O   ASN A 281     -21.718  14.182   6.202  1.00 86.31           O  
ATOM   2100  CG  ASN A 281     -21.754  14.539   9.747  1.00 86.31           C  
ATOM   2101  ND2 ASN A 281     -21.762  14.514  11.058  1.00 86.31           N  
ATOM   2102  OD1 ASN A 281     -21.069  15.359   9.162  1.00 86.31           O  
ATOM   2103  N   ARG A 282     -22.781  16.148   6.524  1.00 87.46           N  
ATOM   2104  CA  ARG A 282     -22.058  16.903   5.488  1.00 87.46           C  
ATOM   2105  C   ARG A 282     -20.539  16.862   5.656  1.00 87.46           C  
ATOM   2106  CB  ARG A 282     -22.533  18.364   5.464  1.00 87.46           C  
ATOM   2107  O   ARG A 282     -19.840  16.771   4.651  1.00 87.46           O  
ATOM   2108  CG  ARG A 282     -23.976  18.514   4.963  1.00 87.46           C  
ATOM   2109  CD  ARG A 282     -24.321  20.002   4.826  1.00 87.46           C  
ATOM   2110  NE  ARG A 282     -25.661  20.201   4.244  1.00 87.46           N  
ATOM   2111  NH1 ARG A 282     -25.521  22.480   3.977  1.00 87.46           N  
ATOM   2112  NH2 ARG A 282     -27.365  21.407   3.329  1.00 87.46           N  
ATOM   2113  CZ  ARG A 282     -26.173  21.357   3.855  1.00 87.46           C  
ATOM   2114  N   VAL A 283     -20.033  16.880   6.895  1.00 86.74           N  
ATOM   2115  CA  VAL A 283     -18.589  16.798   7.176  1.00 86.74           C  
ATOM   2116  C   VAL A 283     -18.040  15.465   6.686  1.00 86.74           C  
ATOM   2117  CB  VAL A 283     -18.262  17.002   8.671  1.00 86.74           C  
ATOM   2118  O   VAL A 283     -17.053  15.449   5.958  1.00 86.74           O  
ATOM   2119  CG1 VAL A 283     -16.755  16.922   8.942  1.00 86.74           C  
ATOM   2120  CG2 VAL A 283     -18.764  18.365   9.162  1.00 86.74           C  
ATOM   2121  N   ARG A 284     -18.714  14.351   7.000  1.00 88.83           N  
ATOM   2122  CA  ARG A 284     -18.296  13.018   6.538  1.00 88.83           C  
ATOM   2123  C   ARG A 284     -18.375  12.878   5.024  1.00 88.83           C  
ATOM   2124  CB  ARG A 284     -19.132  11.913   7.191  1.00 88.83           C  
ATOM   2125  O   ARG A 284     -17.466  12.304   4.429  1.00 88.83           O  
ATOM   2126  CG  ARG A 284     -18.902  11.819   8.704  1.00 88.83           C  
ATOM   2127  CD  ARG A 284     -19.465  10.502   9.244  1.00 88.83           C  
ATOM   2128  NE  ARG A 284     -20.936  10.419   9.120  1.00 88.83           N  
ATOM   2129  NH1 ARG A 284     -21.441  10.577  11.357  1.00 88.83           N  
ATOM   2130  NH2 ARG A 284     -23.069  10.243   9.841  1.00 88.83           N  
ATOM   2131  CZ  ARG A 284     -21.805  10.407  10.113  1.00 88.83           C  
ATOM   2132  N   LEU A 285     -19.437  13.391   4.402  1.00 90.75           N  
ATOM   2133  CA  LEU A 285     -19.612  13.331   2.950  1.00 90.75           C  
ATOM   2134  C   LEU A 285     -18.469  14.051   2.224  1.00 90.75           C  
ATOM   2135  CB  LEU A 285     -20.986  13.923   2.587  1.00 90.75           C  
ATOM   2136  O   LEU A 285     -17.812  13.463   1.368  1.00 90.75           O  
ATOM   2137  CG  LEU A 285     -21.263  13.982   1.072  1.00 90.75           C  
ATOM   2138  CD1 LEU A 285     -21.311  12.594   0.433  1.00 90.75           C  
ATOM   2139  CD2 LEU A 285     -22.604  14.674   0.830  1.00 90.75           C  
ATOM   2140  N   VAL A 286     -18.201  15.303   2.599  1.00 91.51           N  
ATOM   2141  CA  VAL A 286     -17.131  16.101   1.988  1.00 91.51           C  
ATOM   2142  C   VAL A 286     -15.753  15.548   2.338  1.00 91.51           C  
ATOM   2143  CB  VAL A 286     -17.261  17.563   2.420  1.00 91.51           C  
ATOM   2144  O   VAL A 286     -14.898  15.518   1.463  1.00 91.51           O  
ATOM   2145  CG1 VAL A 286     -16.029  18.411   2.083  1.00 91.51           C  
ATOM   2146  CG2 VAL A 286     -18.494  18.221   1.791  1.00 91.51           C  
ATOM   2147  N   ALA A 287     -15.531  15.066   3.565  1.00 90.49           N  
ATOM   2148  CA  ALA A 287     -14.256  14.462   3.947  1.00 90.49           C  
ATOM   2149  C   ALA A 287     -13.925  13.239   3.084  1.00 90.49           C  
ATOM   2150  CB  ALA A 287     -14.284  14.096   5.432  1.00 90.49           C  
ATOM   2151  O   ALA A 287     -12.841  13.181   2.516  1.00 90.49           O  
ATOM   2152  N   ASN A 288     -14.873  12.308   2.917  1.00 91.77           N  
ATOM   2153  CA  ASN A 288     -14.677  11.139   2.057  1.00 91.77           C  
ATOM   2154  C   ASN A 288     -14.524  11.533   0.578  1.00 91.77           C  
ATOM   2155  CB  ASN A 288     -15.830  10.142   2.258  1.00 91.77           C  
ATOM   2156  O   ASN A 288     -13.662  10.990  -0.107  1.00 91.77           O  
ATOM   2157  CG  ASN A 288     -15.697   9.369   3.556  1.00 91.77           C  
ATOM   2158  ND2 ASN A 288     -16.461   9.691   4.570  1.00 91.77           N  
ATOM   2159  OD1 ASN A 288     -14.890   8.473   3.688  1.00 91.77           O  
ATOM   2160  N   GLY A 289     -15.296  12.509   0.086  1.00 92.95           N  
ATOM   2161  CA  GLY A 289     -15.139  13.023  -1.281  1.00 92.95           C  
ATOM   2162  C   GLY A 289     -13.775  13.683  -1.523  1.00 92.95           C  
ATOM   2163  O   GLY A 289     -13.144  13.455  -2.552  1.00 92.95           O  
ATOM   2164  N   ALA A 290     -13.274  14.448  -0.553  1.00 92.40           N  
ATOM   2165  CA  ALA A 290     -11.937  15.030  -0.602  1.00 92.40           C  
ATOM   2166  C   ALA A 290     -10.843  13.959  -0.488  1.00 92.40           C  
ATOM   2167  CB  ALA A 290     -11.823  16.088   0.499  1.00 92.40           C  
ATOM   2168  O   ALA A 290      -9.819  14.083  -1.154  1.00 92.40           O  
ATOM   2169  N   THR A 291     -11.062  12.888   0.289  1.00 92.68           N  
ATOM   2170  CA  THR A 291     -10.165  11.723   0.322  1.00 92.68           C  
ATOM   2171  C   THR A 291     -10.052  11.093  -1.059  1.00 92.68           C  
ATOM   2172  CB  THR A 291     -10.610  10.665   1.346  1.00 92.68           C  
ATOM   2173  O   THR A 291      -8.933  10.877  -1.498  1.00 92.68           O  
ATOM   2174  CG2 THR A 291      -9.716   9.426   1.368  1.00 92.68           C  
ATOM   2175  OG1 THR A 291     -10.550  11.193   2.649  1.00 92.68           O  
ATOM   2176  N   VAL A 292     -11.158  10.884  -1.785  1.00 93.36           N  
ATOM   2177  CA  VAL A 292     -11.117  10.334  -3.156  1.00 93.36           C  
ATOM   2178  C   VAL A 292     -10.180  11.150  -4.053  1.00 93.36           C  
ATOM   2179  CB  VAL A 292     -12.533  10.264  -3.770  1.00 93.36           C  
ATOM   2180  O   VAL A 292      -9.309  10.585  -4.707  1.00 93.36           O  
ATOM   2181  CG1 VAL A 292     -12.564   9.957  -5.272  1.00 93.36           C  
ATOM   2182  CG2 VAL A 292     -13.376   9.185  -3.084  1.00 93.36           C  
ATOM   2183  N   LEU A 293     -10.325  12.477  -4.052  1.00 92.60           N  
ATOM   2184  CA  LEU A 293      -9.527  13.386  -4.885  1.00 92.60           C  
ATOM   2185  C   LEU A 293      -8.063  13.483  -4.428  1.00 92.60           C  
ATOM   2186  CB  LEU A 293     -10.187  14.773  -4.848  1.00 92.60           C  
ATOM   2187  O   LEU A 293      -7.149  13.535  -5.252  1.00 92.60           O  
ATOM   2188  CG  LEU A 293     -11.577  14.842  -5.506  1.00 92.60           C  
ATOM   2189  CD1 LEU A 293     -12.233  16.193  -5.215  1.00 92.60           C  
ATOM   2190  CD2 LEU A 293     -11.502  14.659  -7.022  1.00 92.60           C  
ATOM   2191  N   LEU A 294      -7.823  13.495  -3.116  1.00 90.43           N  
ATOM   2192  CA  LEU A 294      -6.475  13.521  -2.560  1.00 90.43           C  
ATOM   2193  C   LEU A 294      -5.732  12.213  -2.833  1.00 90.43           C  
ATOM   2194  CB  LEU A 294      -6.545  13.827  -1.058  1.00 90.43           C  
ATOM   2195  O   LEU A 294      -4.583  12.258  -3.266  1.00 90.43           O  
ATOM   2196  CG  LEU A 294      -5.169  13.794  -0.369  1.00 90.43           C  
ATOM   2197  CD1 LEU A 294      -4.182  14.806  -0.945  1.00 90.43           C  
ATOM   2198  CD2 LEU A 294      -5.342  14.114   1.102  1.00 90.43           C  
ATOM   2199  N   SER A 295      -6.377  11.070  -2.612  1.00 90.36           N  
ATOM   2200  CA  SER A 295      -5.810   9.751  -2.885  1.00 90.36           C  
ATOM   2201  C   SER A 295      -5.588   9.561  -4.382  1.00 90.36           C  
ATOM   2202  CB  SER A 295      -6.689   8.646  -2.294  1.00 90.36           C  
ATOM   2203  O   SER A 295      -4.513   9.115  -4.768  1.00 90.36           O  
ATOM   2204  OG  SER A 295      -6.781   8.847  -0.896  1.00 90.36           O  
ATOM   2205  N   ALA A 296      -6.510  10.025  -5.237  1.00 91.07           N  
ATOM   2206  CA  ALA A 296      -6.310  10.089  -6.686  1.00 91.07           C  
ATOM   2207  C   ALA A 296      -5.012  10.825  -7.049  1.00 91.07           C  
ATOM   2208  CB  ALA A 296      -7.527  10.782  -7.323  1.00 91.07           C  
ATOM   2209  O   ALA A 296      -4.169  10.301  -7.781  1.00 91.07           O  
ATOM   2210  N   ALA A 297      -4.815  12.023  -6.495  1.00 88.58           N  
ATOM   2211  CA  ALA A 297      -3.618  12.815  -6.740  1.00 88.58           C  
ATOM   2212  C   ALA A 297      -2.353  12.174  -6.150  1.00 88.58           C  
ATOM   2213  CB  ALA A 297      -3.854  14.218  -6.176  1.00 88.58           C  
ATOM   2214  O   ALA A 297      -1.302  12.217  -6.789  1.00 88.58           O  
ATOM   2215  N   LEU A 298      -2.428  11.602  -4.945  1.00 85.81           N  
ATOM   2216  CA  LEU A 298      -1.295  10.998  -4.244  1.00 85.81           C  
ATOM   2217  C   LEU A 298      -0.818   9.721  -4.946  1.00 85.81           C  
ATOM   2218  CB  LEU A 298      -1.694  10.735  -2.779  1.00 85.81           C  
ATOM   2219  O   LEU A 298       0.361   9.617  -5.274  1.00 85.81           O  
ATOM   2220  CG  LEU A 298      -0.542  10.227  -1.891  1.00 85.81           C  
ATOM   2221  CD1 LEU A 298       0.558  11.281  -1.728  1.00 85.81           C  
ATOM   2222  CD2 LEU A 298      -1.081   9.886  -0.501  1.00 85.81           C  
ATOM   2223  N   SER A 299      -1.731   8.796  -5.245  1.00 87.39           N  
ATOM   2224  CA  SER A 299      -1.426   7.534  -5.925  1.00 87.39           C  
ATOM   2225  C   SER A 299      -0.890   7.761  -7.339  1.00 87.39           C  
ATOM   2226  CB  SER A 299      -2.679   6.656  -5.973  1.00 87.39           C  
ATOM   2227  O   SER A 299       0.112   7.157  -7.715  1.00 87.39           O  
ATOM   2228  OG  SER A 299      -3.128   6.356  -4.666  1.00 87.39           O  
ATOM   2229  N   THR A 300      -1.476   8.702  -8.087  1.00 87.41           N  
ATOM   2230  CA  THR A 300      -0.950   9.115  -9.402  1.00 87.41           C  
ATOM   2231  C   THR A 300       0.457   9.682  -9.287  1.00 87.41           C  
ATOM   2232  CB  THR A 300      -1.852  10.173 -10.039  1.00 87.41           C  
ATOM   2233  O   THR A 300       1.303   9.420 -10.134  1.00 87.41           O  
ATOM   2234  CG2 THR A 300      -1.403  10.599 -11.435  1.00 87.41           C  
ATOM   2235  OG1 THR A 300      -3.140   9.634 -10.153  1.00 87.41           O  
ATOM   2236  N   SER A 301       0.737  10.426  -8.214  1.00 84.17           N  
ATOM   2237  CA  SER A 301       2.076  10.974  -8.003  1.00 84.17           C  
ATOM   2238  C   SER A 301       3.091   9.887  -7.720  1.00 84.17           C  
ATOM   2239  CB  SER A 301       2.112  11.983  -6.865  1.00 84.17           C  
ATOM   2240  O   SER A 301       4.195   9.997  -8.219  1.00 84.17           O  
ATOM   2241  OG  SER A 301       1.163  12.985  -7.139  1.00 84.17           O  
ATOM   2242  N   PHE A 302       2.749   8.839  -6.965  1.00 84.18           N  
ATOM   2243  CA  PHE A 302       3.679   7.726  -6.748  1.00 84.18           C  
ATOM   2244  C   PHE A 302       4.011   7.035  -8.063  1.00 84.18           C  
ATOM   2245  CB  PHE A 302       3.111   6.726  -5.733  1.00 84.18           C  
ATOM   2246  O   PHE A 302       5.185   6.880  -8.379  1.00 84.18           O  
ATOM   2247  CG  PHE A 302       2.936   7.229  -4.313  1.00 84.18           C  
ATOM   2248  CD1 PHE A 302       3.398   8.498  -3.907  1.00 84.18           C  
ATOM   2249  CD2 PHE A 302       2.288   6.401  -3.378  1.00 84.18           C  
ATOM   2250  CE1 PHE A 302       3.167   8.943  -2.600  1.00 84.18           C  
ATOM   2251  CE2 PHE A 302       2.113   6.828  -2.049  1.00 84.18           C  
ATOM   2252  CZ  PHE A 302       2.556   8.101  -1.659  1.00 84.18           C  
ATOM   2253  N   PHE A 303       2.984   6.717  -8.849  1.00 86.95           N  
ATOM   2254  CA  PHE A 303       3.142   6.084 -10.151  1.00 86.95           C  
ATOM   2255  C   PHE A 303       4.029   6.919 -11.093  1.00 86.95           C  
ATOM   2256  CB  PHE A 303       1.736   5.846 -10.720  1.00 86.95           C  
ATOM   2257  O   PHE A 303       5.056   6.443 -11.572  1.00 86.95           O  
ATOM   2258  CG  PHE A 303       1.733   5.107 -12.038  1.00 86.95           C  
ATOM   2259  CD1 PHE A 303       1.941   5.810 -13.236  1.00 86.95           C  
ATOM   2260  CD2 PHE A 303       1.536   3.715 -12.069  1.00 86.95           C  
ATOM   2261  CE1 PHE A 303       1.987   5.122 -14.456  1.00 86.95           C  
ATOM   2262  CE2 PHE A 303       1.562   3.027 -13.296  1.00 86.95           C  
ATOM   2263  CZ  PHE A 303       1.804   3.729 -14.488  1.00 86.95           C  
ATOM   2264  N   LEU A 304       3.668   8.186 -11.320  1.00 84.10           N  
ATOM   2265  CA  LEU A 304       4.360   9.057 -12.274  1.00 84.10           C  
ATOM   2266  C   LEU A 304       5.753   9.466 -11.815  1.00 84.10           C  
ATOM   2267  CB  LEU A 304       3.528  10.323 -12.506  1.00 84.10           C  
ATOM   2268  O   LEU A 304       6.667   9.531 -12.626  1.00 84.10           O  
ATOM   2269  CG  LEU A 304       2.235  10.106 -13.296  1.00 84.10           C  
ATOM   2270  CD1 LEU A 304       1.541  11.455 -13.450  1.00 84.10           C  
ATOM   2271  CD2 LEU A 304       2.475   9.530 -14.690  1.00 84.10           C  
ATOM   2272  N   LEU A 305       5.931   9.743 -10.526  1.00 83.06           N  
ATOM   2273  CA  LEU A 305       7.233  10.105  -9.984  1.00 83.06           C  
ATOM   2274  C   LEU A 305       8.215   8.948 -10.118  1.00 83.06           C  
ATOM   2275  CB  LEU A 305       7.042  10.492  -8.522  1.00 83.06           C  
ATOM   2276  O   LEU A 305       9.373   9.174 -10.437  1.00 83.06           O  
ATOM   2277  CG  LEU A 305       8.306  10.870  -7.755  1.00 83.06           C  
ATOM   2278  CD1 LEU A 305       8.989  12.104  -8.352  1.00 83.06           C  
ATOM   2279  CD2 LEU A 305       7.872  11.118  -6.306  1.00 83.06           C  
ATOM   2280  N   THR A 306       7.767   7.711  -9.905  1.00 85.31           N  
ATOM   2281  CA  THR A 306       8.625   6.554 -10.131  1.00 85.31           C  
ATOM   2282  C   THR A 306       9.063   6.435 -11.589  1.00 85.31           C  
ATOM   2283  CB  THR A 306       7.923   5.273  -9.701  1.00 85.31           C  
ATOM   2284  O   THR A 306      10.247   6.202 -11.824  1.00 85.31           O  
ATOM   2285  CG2 THR A 306       8.834   4.095  -9.974  1.00 85.31           C  
ATOM   2286  OG1 THR A 306       7.680   5.272  -8.311  1.00 85.31           O  
ATOM   2287  N   MET A 307       8.138   6.608 -12.539  1.00 83.67           N  
ATOM   2288  CA  MET A 307       8.458   6.605 -13.973  1.00 83.67           C  
ATOM   2289  C   MET A 307       9.461   7.715 -14.300  1.00 83.67           C  
ATOM   2290  CB  MET A 307       7.179   6.777 -14.807  1.00 83.67           C  
ATOM   2291  O   MET A 307      10.533   7.439 -14.816  1.00 83.67           O  
ATOM   2292  CG  MET A 307       6.230   5.584 -14.687  1.00 83.67           C  
ATOM   2293  SD  MET A 307       6.837   4.094 -15.505  1.00 83.67           S  
ATOM   2294  CE  MET A 307       6.365   2.875 -14.279  1.00 83.67           C  
ATOM   2295  N   HIS A 308       9.175   8.950 -13.885  1.00 81.35           N  
ATOM   2296  CA  HIS A 308      10.041  10.108 -14.110  1.00 81.35           C  
ATOM   2297  C   HIS A 308      11.455   9.915 -13.530  1.00 81.35           C  
ATOM   2298  CB  HIS A 308       9.349  11.330 -13.489  1.00 81.35           C  
ATOM   2299  O   HIS A 308      12.450  10.192 -14.194  1.00 81.35           O  
ATOM   2300  CG  HIS A 308      10.116  12.612 -13.670  1.00 81.35           C  
ATOM   2301  CD2 HIS A 308      10.979  13.191 -12.779  1.00 81.35           C  
ATOM   2302  ND1 HIS A 308      10.115  13.397 -14.794  1.00 81.35           N  
ATOM   2303  CE1 HIS A 308      10.976  14.407 -14.596  1.00 81.35           C  
ATOM   2304  NE2 HIS A 308      11.517  14.346 -13.362  1.00 81.35           N  
ATOM   2305  N   LEU A 309      11.570   9.406 -12.297  1.00 83.48           N  
ATOM   2306  CA  LEU A 309      12.869   9.180 -11.654  1.00 83.48           C  
ATOM   2307  C   LEU A 309      13.707   8.108 -12.365  1.00 83.48           C  
ATOM   2308  CB  LEU A 309      12.667   8.799 -10.176  1.00 83.48           C  
ATOM   2309  O   LEU A 309      14.922   8.254 -12.428  1.00 83.48           O  
ATOM   2310  CG  LEU A 309      12.212   9.943  -9.250  1.00 83.48           C  
ATOM   2311  CD1 LEU A 309      11.944   9.368  -7.856  1.00 83.48           C  
ATOM   2312  CD2 LEU A 309      13.225  11.079  -9.099  1.00 83.48           C  
ATOM   2313  N   GLN A 310      13.093   7.039 -12.874  1.00 86.26           N  
ATOM   2314  CA  GLN A 310      13.839   5.953 -13.522  1.00 86.26           C  
ATOM   2315  C   GLN A 310      14.055   6.181 -15.025  1.00 86.26           C  
ATOM   2316  CB  GLN A 310      13.166   4.601 -13.234  1.00 86.26           C  
ATOM   2317  O   GLN A 310      15.052   5.705 -15.549  1.00 86.26           O  
ATOM   2318  CG  GLN A 310      13.317   4.217 -11.753  1.00 86.26           C  
ATOM   2319  CD  GLN A 310      12.824   2.810 -11.441  1.00 86.26           C  
ATOM   2320  NE2 GLN A 310      11.678   2.677 -10.813  1.00 86.26           N  
ATOM   2321  OE1 GLN A 310      13.451   1.801 -11.712  1.00 86.26           O  
ATOM   2322  N   GLU A 311      13.168   6.907 -15.710  1.00 82.54           N  
ATOM   2323  CA  GLU A 311      13.207   7.066 -17.176  1.00 82.54           C  
ATOM   2324  C   GLU A 311      13.741   8.414 -17.643  1.00 82.54           C  
ATOM   2325  CB  GLU A 311      11.806   6.882 -17.768  1.00 82.54           C  
ATOM   2326  O   GLU A 311      14.455   8.468 -18.634  1.00 82.54           O  
ATOM   2327  CG  GLU A 311      11.353   5.442 -17.584  1.00 82.54           C  
ATOM   2328  CD  GLU A 311       9.894   5.222 -17.936  1.00 82.54           C  
ATOM   2329  OE1 GLU A 311       9.392   4.205 -17.428  1.00 82.54           O  
ATOM   2330  OE2 GLU A 311       9.283   5.890 -18.796  1.00 82.54           O  
ATOM   2331  N   GLU A 312      13.399   9.510 -16.962  1.00 78.99           N  
ATOM   2332  CA  GLU A 312      13.898  10.839 -17.347  1.00 78.99           C  
ATOM   2333  C   GLU A 312      15.182  11.214 -16.603  1.00 78.99           C  
ATOM   2334  CB  GLU A 312      12.840  11.918 -17.093  1.00 78.99           C  
ATOM   2335  O   GLU A 312      15.985  12.000 -17.103  1.00 78.99           O  
ATOM   2336  CG  GLU A 312      11.634  11.852 -18.036  1.00 78.99           C  
ATOM   2337  CD  GLU A 312      10.673  13.004 -17.720  1.00 78.99           C  
ATOM   2338  OE1 GLU A 312       9.484  12.729 -17.458  1.00 78.99           O  
ATOM   2339  OE2 GLU A 312      11.131  14.157 -17.550  1.00 78.99           O  
ATOM   2340  N   ARG A 313      15.370  10.690 -15.386  1.00 77.23           N  
ATOM   2341  CA  ARG A 313      16.551  10.960 -14.545  1.00 77.23           C  
ATOM   2342  C   ARG A 313      17.558   9.802 -14.523  1.00 77.23           C  
ATOM   2343  CB  ARG A 313      16.101  11.365 -13.128  1.00 77.23           C  
ATOM   2344  O   ARG A 313      18.594   9.938 -13.872  1.00 77.23           O  
ATOM   2345  CG  ARG A 313      15.242  12.636 -13.032  1.00 77.23           C  
ATOM   2346  CD  ARG A 313      16.080  13.904 -13.218  1.00 77.23           C  
ATOM   2347  NE  ARG A 313      15.296  15.124 -12.916  1.00 77.23           N  
ATOM   2348  NH1 ARG A 313      16.917  16.298 -11.769  1.00 77.23           N  
ATOM   2349  NH2 ARG A 313      14.972  17.280 -12.217  1.00 77.23           N  
ATOM   2350  CZ  ARG A 313      15.728  16.220 -12.306  1.00 77.23           C  
ATOM   2351  N   ASP A 314      17.253   8.688 -15.196  1.00 83.32           N  
ATOM   2352  CA  ASP A 314      18.077   7.469 -15.261  1.00 83.32           C  
ATOM   2353  C   ASP A 314      18.521   6.936 -13.882  1.00 83.32           C  
ATOM   2354  CB  ASP A 314      19.257   7.666 -16.233  1.00 83.32           C  
ATOM   2355  O   ASP A 314      19.599   6.351 -13.736  1.00 83.32           O  
ATOM   2356  CG  ASP A 314      18.834   7.841 -17.692  1.00 83.32           C  
ATOM   2357  OD1 ASP A 314      18.010   7.024 -18.154  1.00 83.32           O  
ATOM   2358  OD2 ASP A 314      19.412   8.738 -18.348  1.00 83.32           O  
ATOM   2359  N   LEU A 315      17.718   7.155 -12.830  1.00 86.17           N  
ATOM   2360  CA  LEU A 315      18.044   6.645 -11.500  1.00 86.17           C  
ATOM   2361  C   LEU A 315      17.840   5.131 -11.450  1.00 86.17           C  
ATOM   2362  CB  LEU A 315      17.236   7.344 -10.395  1.00 86.17           C  
ATOM   2363  O   LEU A 315      16.836   4.599 -11.923  1.00 86.17           O  
ATOM   2364  CG  LEU A 315      17.446   8.864 -10.286  1.00 86.17           C  
ATOM   2365  CD1 LEU A 315      16.683   9.382  -9.064  1.00 86.17           C  
ATOM   2366  CD2 LEU A 315      18.914   9.259 -10.113  1.00 86.17           C  
ATOM   2367  N   SER A 316      18.759   4.431 -10.790  1.00 89.34           N  
ATOM   2368  CA  SER A 316      18.606   3.002 -10.521  1.00 89.34           C  
ATOM   2369  C   SER A 316      17.391   2.722  -9.618  1.00 89.34           C  
ATOM   2370  CB  SER A 316      19.886   2.436  -9.905  1.00 89.34           C  
ATOM   2371  O   SER A 316      16.984   3.590  -8.837  1.00 89.34           O  
ATOM   2372  OG  SER A 316      20.143   3.016  -8.644  1.00 89.34           O  
ATOM   2373  N   PRO A 317      16.821   1.500  -9.628  1.00 88.47           N  
ATOM   2374  CA  PRO A 317      15.693   1.171  -8.758  1.00 88.47           C  
ATOM   2375  C   PRO A 317      15.984   1.410  -7.267  1.00 88.47           C  
ATOM   2376  CB  PRO A 317      15.362  -0.296  -9.044  1.00 88.47           C  
ATOM   2377  O   PRO A 317      15.093   1.842  -6.534  1.00 88.47           O  
ATOM   2378  CG  PRO A 317      15.883  -0.517 -10.464  1.00 88.47           C  
ATOM   2379  CD  PRO A 317      17.091   0.412 -10.558  1.00 88.47           C  
ATOM   2380  N   ILE A 318      17.219   1.181  -6.795  1.00 91.22           N  
ATOM   2381  CA  ILE A 318      17.617   1.508  -5.415  1.00 91.22           C  
ATOM   2382  C   ILE A 318      17.587   3.021  -5.172  1.00 91.22           C  
ATOM   2383  CB  ILE A 318      18.994   0.891  -5.065  1.00 91.22           C  
ATOM   2384  O   ILE A 318      17.048   3.449  -4.152  1.00 91.22           O  
ATOM   2385  CG1 ILE A 318      18.860  -0.644  -4.940  1.00 91.22           C  
ATOM   2386  CG2 ILE A 318      19.555   1.456  -3.745  1.00 91.22           C  
ATOM   2387  CD1 ILE A 318      20.193  -1.400  -4.834  1.00 91.22           C  
ATOM   2388  N   GLU A 319      18.121   3.839  -6.080  1.00 88.77           N  
ATOM   2389  CA  GLU A 319      18.096   5.306  -5.962  1.00 88.77           C  
ATOM   2390  C   GLU A 319      16.667   5.856  -6.014  1.00 88.77           C  
ATOM   2391  CB  GLU A 319      18.929   5.933  -7.083  1.00 88.77           C  
ATOM   2392  O   GLU A 319      16.301   6.716  -5.207  1.00 88.77           O  
ATOM   2393  CG  GLU A 319      20.433   5.731  -6.856  1.00 88.77           C  
ATOM   2394  CD  GLU A 319      21.250   5.998  -8.124  1.00 88.77           C  
ATOM   2395  OE1 GLU A 319      22.355   6.562  -7.992  1.00 88.77           O  
ATOM   2396  OE2 GLU A 319      20.794   5.538  -9.196  1.00 88.77           O  
ATOM   2397  N   ALA A 320      15.824   5.307  -6.891  1.00 87.42           N  
ATOM   2398  CA  ALA A 320      14.401   5.608  -6.926  1.00 87.42           C  
ATOM   2399  C   ALA A 320      13.731   5.214  -5.599  1.00 87.42           C  
ATOM   2400  CB  ALA A 320      13.775   4.911  -8.138  1.00 87.42           C  
ATOM   2401  O   ALA A 320      13.050   6.036  -4.998  1.00 87.42           O  
ATOM   2402  N   GLY A 321      13.978   4.017  -5.060  1.00 87.66           N  
ATOM   2403  CA  GLY A 321      13.447   3.593  -3.758  1.00 87.66           C  
ATOM   2404  C   GLY A 321      13.898   4.486  -2.592  1.00 87.66           C  
ATOM   2405  O   GLY A 321      13.082   4.882  -1.756  1.00 87.66           O  
ATOM   2406  N   LEU A 322      15.181   4.867  -2.562  1.00 88.40           N  
ATOM   2407  CA  LEU A 322      15.745   5.810  -1.587  1.00 88.40           C  
ATOM   2408  C   LEU A 322      15.121   7.203  -1.708  1.00 88.40           C  
ATOM   2409  CB  LEU A 322      17.270   5.910  -1.781  1.00 88.40           C  
ATOM   2410  O   LEU A 322      14.930   7.880  -0.698  1.00 88.40           O  
ATOM   2411  CG  LEU A 322      18.071   4.695  -1.281  1.00 88.40           C  
ATOM   2412  CD1 LEU A 322      19.520   4.806  -1.752  1.00 88.40           C  
ATOM   2413  CD2 LEU A 322      18.099   4.620   0.246  1.00 88.40           C  
ATOM   2414  N   SER A 323      14.747   7.613  -2.919  1.00 83.90           N  
ATOM   2415  CA  SER A 323      14.076   8.888  -3.170  1.00 83.90           C  
ATOM   2416  C   SER A 323      12.731   9.000  -2.459  1.00 83.90           C  
ATOM   2417  CB  SER A 323      13.854   9.100  -4.662  1.00 83.90           C  
ATOM   2418  O   SER A 323      12.360  10.094  -2.060  1.00 83.90           O  
ATOM   2419  OG  SER A 323      15.089   9.159  -5.341  1.00 83.90           O  
ATOM   2420  N   PHE A 324      12.015   7.899  -2.217  1.00 83.21           N  
ATOM   2421  CA  PHE A 324      10.737   7.925  -1.492  1.00 83.21           C  
ATOM   2422  C   PHE A 324      10.896   7.937   0.040  1.00 83.21           C  
ATOM   2423  CB  PHE A 324       9.836   6.780  -1.975  1.00 83.21           C  
ATOM   2424  O   PHE A 324       9.906   8.097   0.759  1.00 83.21           O  
ATOM   2425  CG  PHE A 324       9.188   7.036  -3.324  1.00 83.21           C  
ATOM   2426  CD1 PHE A 324       7.872   7.520  -3.411  1.00 83.21           C  
ATOM   2427  CD2 PHE A 324       9.898   6.787  -4.506  1.00 83.21           C  
ATOM   2428  CE1 PHE A 324       7.290   7.773  -4.667  1.00 83.21           C  
ATOM   2429  CE2 PHE A 324       9.327   7.035  -5.764  1.00 83.21           C  
ATOM   2430  CZ  PHE A 324       8.015   7.528  -5.846  1.00 83.21           C  
ATOM   2431  N   LEU A 325      12.119   7.825   0.577  1.00 83.67           N  
ATOM   2432  CA  LEU A 325      12.352   7.842   2.025  1.00 83.67           C  
ATOM   2433  C   LEU A 325      11.855   9.106   2.733  1.00 83.67           C  
ATOM   2434  CB  LEU A 325      13.840   7.649   2.362  1.00 83.67           C  
ATOM   2435  O   LEU A 325      11.171   8.957   3.752  1.00 83.67           O  
ATOM   2436  CG  LEU A 325      14.329   6.202   2.329  1.00 83.67           C  
ATOM   2437  CD1 LEU A 325      15.808   6.213   2.736  1.00 83.67           C  
ATOM   2438  CD2 LEU A 325      13.509   5.366   3.315  1.00 83.67           C  
ATOM   2439  N   PRO A 326      12.140  10.336   2.250  1.00 81.04           N  
ATOM   2440  CA  PRO A 326      11.660  11.541   2.912  1.00 81.04           C  
ATOM   2441  C   PRO A 326      10.140  11.547   3.009  1.00 81.04           C  
ATOM   2442  CB  PRO A 326      12.175  12.725   2.087  1.00 81.04           C  
ATOM   2443  O   PRO A 326       9.606  11.894   4.056  1.00 81.04           O  
ATOM   2444  CG  PRO A 326      13.368  12.150   1.332  1.00 81.04           C  
ATOM   2445  CD  PRO A 326      12.944  10.707   1.093  1.00 81.04           C  
ATOM   2446  N   LEU A 327       9.443  11.091   1.966  1.00 77.33           N  
ATOM   2447  CA  LEU A 327       7.990  10.960   1.951  1.00 77.33           C  
ATOM   2448  C   LEU A 327       7.487   9.902   2.950  1.00 77.33           C  
ATOM   2449  CB  LEU A 327       7.579  10.629   0.515  1.00 77.33           C  
ATOM   2450  O   LEU A 327       6.516  10.138   3.668  1.00 77.33           O  
ATOM   2451  CG  LEU A 327       6.096  10.273   0.365  1.00 77.33           C  
ATOM   2452  CD1 LEU A 327       5.179  11.434   0.760  1.00 77.33           C  
ATOM   2453  CD2 LEU A 327       5.854   9.871  -1.080  1.00 77.33           C  
ATOM   2454  N   GLY A 328       8.154   8.754   3.041  1.00 78.19           N  
ATOM   2455  CA  GLY A 328       7.814   7.728   4.022  1.00 78.19           C  
ATOM   2456  C   GLY A 328       7.962   8.213   5.471  1.00 78.19           C  
ATOM   2457  O   GLY A 328       7.037   8.094   6.276  1.00 78.19           O  
ATOM   2458  N   LEU A 329       9.100   8.833   5.795  1.00 79.95           N  
ATOM   2459  CA  LEU A 329       9.348   9.453   7.105  1.00 79.95           C  
ATOM   2460  C   LEU A 329       8.336  10.562   7.410  1.00 79.95           C  
ATOM   2461  CB  LEU A 329      10.769  10.041   7.116  1.00 79.95           C  
ATOM   2462  O   LEU A 329       7.893  10.735   8.543  1.00 79.95           O  
ATOM   2463  CG  LEU A 329      11.893   8.993   7.074  1.00 79.95           C  
ATOM   2464  CD1 LEU A 329      13.239   9.704   6.944  1.00 79.95           C  
ATOM   2465  CD2 LEU A 329      11.915   8.132   8.340  1.00 79.95           C  
ATOM   2466  N   SER A 330       7.938  11.281   6.372  1.00 75.97           N  
ATOM   2467  CA  SER A 330       6.954  12.348   6.420  1.00 75.97           C  
ATOM   2468  C   SER A 330       5.543  11.865   6.731  1.00 75.97           C  
ATOM   2469  CB  SER A 330       6.994  13.032   5.067  1.00 75.97           C  
ATOM   2470  O   SER A 330       4.842  12.519   7.498  1.00 75.97           O  
ATOM   2471  OG  SER A 330       8.169  13.810   5.023  1.00 75.97           O  
ATOM   2472  N   LEU A 331       5.132  10.707   6.207  1.00 75.00           N  
ATOM   2473  CA  LEU A 331       3.872  10.055   6.579  1.00 75.00           C  
ATOM   2474  C   LEU A 331       3.864   9.678   8.065  1.00 75.00           C  
ATOM   2475  CB  LEU A 331       3.657   8.811   5.696  1.00 75.00           C  
ATOM   2476  O   LEU A 331       2.893   9.959   8.766  1.00 75.00           O  
ATOM   2477  CG  LEU A 331       3.153   9.143   4.281  1.00 75.00           C  
ATOM   2478  CD1 LEU A 331       3.428   7.978   3.331  1.00 75.00           C  
ATOM   2479  CD2 LEU A 331       1.640   9.375   4.275  1.00 75.00           C  
ATOM   2480  N   ILE A 332       4.968   9.112   8.562  1.00 78.51           N  
ATOM   2481  CA  ILE A 332       5.128   8.789   9.988  1.00 78.51           C  
ATOM   2482  C   ILE A 332       5.039  10.067  10.833  1.00 78.51           C  
ATOM   2483  CB  ILE A 332       6.454   8.027  10.228  1.00 78.51           C  
ATOM   2484  O   ILE A 332       4.292  10.117  11.811  1.00 78.51           O  
ATOM   2485  CG1 ILE A 332       6.439   6.667   9.490  1.00 78.51           C  
ATOM   2486  CG2 ILE A 332       6.698   7.817  11.736  1.00 78.51           C  
ATOM   2487  CD1 ILE A 332       7.794   5.947   9.478  1.00 78.51           C  
ATOM   2488  N   LEU A 333       5.754  11.122  10.433  1.00 81.05           N  
ATOM   2489  CA  LEU A 333       5.738  12.407  11.125  1.00 81.05           C  
ATOM   2490  C   LEU A 333       4.346  13.056  11.089  1.00 81.05           C  
ATOM   2491  CB  LEU A 333       6.822  13.306  10.506  1.00 81.05           C  
ATOM   2492  O   LEU A 333       3.892  13.585  12.102  1.00 81.05           O  
ATOM   2493  CG  LEU A 333       7.004  14.646  11.235  1.00 81.05           C  
ATOM   2494  CD1 LEU A 333       7.461  14.465  12.686  1.00 81.05           C  
ATOM   2495  CD2 LEU A 333       8.038  15.502  10.505  1.00 81.05           C  
ATOM   2496  N   ALA A 334       3.635  12.971   9.963  1.00 78.79           N  
ATOM   2497  CA  ALA A 334       2.270  13.462   9.823  1.00 78.79           C  
ATOM   2498  C   ALA A 334       1.323  12.771  10.813  1.00 78.79           C  
ATOM   2499  CB  ALA A 334       1.808  13.280   8.373  1.00 78.79           C  
ATOM   2500  O   ALA A 334       0.559  13.463  11.480  1.00 78.79           O  
ATOM   2501  N   CYS A 335       1.412  11.448  10.991  1.00 74.74           N  
ATOM   2502  CA  CYS A 335       0.606  10.725  11.983  1.00 74.74           C  
ATOM   2503  C   CYS A 335       0.805  11.246  13.418  1.00 74.74           C  
ATOM   2504  CB  CYS A 335       0.943   9.228  11.928  1.00 74.74           C  
ATOM   2505  O   CYS A 335      -0.142  11.238  14.204  1.00 74.74           O  
ATOM   2506  SG  CYS A 335       0.384   8.478  10.372  1.00 74.74           S  
ATOM   2507  N   VAL A 336       2.011  11.714  13.757  1.00 80.70           N  
ATOM   2508  CA  VAL A 336       2.327  12.273  15.081  1.00 80.70           C  
ATOM   2509  C   VAL A 336       1.869  13.730  15.194  1.00 80.70           C  
ATOM   2510  CB  VAL A 336       3.834  12.134  15.383  1.00 80.70           C  
ATOM   2511  O   VAL A 336       1.205  14.103  16.160  1.00 80.70           O  
ATOM   2512  CG1 VAL A 336       4.203  12.723  16.751  1.00 80.70           C  
ATOM   2513  CG2 VAL A 336       4.266  10.661  15.384  1.00 80.70           C  
ATOM   2514  N   LEU A 337       2.196  14.563  14.203  1.00 82.82           N  
ATOM   2515  CA  LEU A 337       1.963  16.009  14.252  1.00 82.82           C  
ATOM   2516  C   LEU A 337       0.507  16.408  13.989  1.00 82.82           C  
ATOM   2517  CB  LEU A 337       2.888  16.713  13.244  1.00 82.82           C  
ATOM   2518  O   LEU A 337       0.085  17.484  14.414  1.00 82.82           O  
ATOM   2519  CG  LEU A 337       4.397  16.600  13.525  1.00 82.82           C  
ATOM   2520  CD1 LEU A 337       5.143  17.436  12.483  1.00 82.82           C  
ATOM   2521  CD2 LEU A 337       4.789  17.112  14.911  1.00 82.82           C  
ATOM   2522  N   VAL A 338      -0.272  15.568  13.299  1.00 80.26           N  
ATOM   2523  CA  VAL A 338      -1.643  15.901  12.886  1.00 80.26           C  
ATOM   2524  C   VAL A 338      -2.554  16.223  14.068  1.00 80.26           C  
ATOM   2525  CB  VAL A 338      -2.254  14.779  12.028  1.00 80.26           C  
ATOM   2526  O   VAL A 338      -3.378  17.119  13.939  1.00 80.26           O  
ATOM   2527  CG1 VAL A 338      -2.547  13.532  12.876  1.00 80.26           C  
ATOM   2528  CG2 VAL A 338      -3.516  15.239  11.296  1.00 80.26           C  
ATOM   2529  N   ARG A 339      -2.397  15.558  15.225  1.00 79.83           N  
ATOM   2530  CA  ARG A 339      -3.244  15.800  16.408  1.00 79.83           C  
ATOM   2531  C   ARG A 339      -3.084  17.244  16.891  1.00 79.83           C  
ATOM   2532  CB  ARG A 339      -2.951  14.782  17.529  1.00 79.83           C  
ATOM   2533  O   ARG A 339      -4.057  17.989  16.922  1.00 79.83           O  
ATOM   2534  CG  ARG A 339      -3.353  13.339  17.166  1.00 79.83           C  
ATOM   2535  CD  ARG A 339      -3.191  12.394  18.371  1.00 79.83           C  
ATOM   2536  NE  ARG A 339      -3.564  10.993  18.047  1.00 79.83           N  
ATOM   2537  NH1 ARG A 339      -4.080  10.264  20.169  1.00 79.83           N  
ATOM   2538  NH2 ARG A 339      -4.238   8.840  18.461  1.00 79.83           N  
ATOM   2539  CZ  ARG A 339      -3.957  10.044  18.891  1.00 79.83           C  
ATOM   2540  N   GLY A 340      -1.840  17.674  17.111  1.00 83.05           N  
ATOM   2541  CA  GLY A 340      -1.533  19.056  17.488  1.00 83.05           C  
ATOM   2542  C   GLY A 340      -1.853  20.074  16.386  1.00 83.05           C  
ATOM   2543  O   GLY A 340      -2.197  21.218  16.676  1.00 83.05           O  
ATOM   2544  N   LEU A 341      -1.777  19.681  15.110  1.00 83.26           N  
ATOM   2545  CA  LEU A 341      -2.184  20.545  14.002  1.00 83.26           C  
ATOM   2546  C   LEU A 341      -3.706  20.758  13.987  1.00 83.26           C  
ATOM   2547  CB  LEU A 341      -1.663  19.954  12.683  1.00 83.26           C  
ATOM   2548  O   LEU A 341      -4.157  21.895  13.867  1.00 83.26           O  
ATOM   2549  CG  LEU A 341      -1.850  20.884  11.472  1.00 83.26           C  
ATOM   2550  CD1 LEU A 341      -1.022  22.166  11.599  1.00 83.26           C  
ATOM   2551  CD2 LEU A 341      -1.419  20.152  10.201  1.00 83.26           C  
ATOM   2552  N   ILE A 342      -4.489  19.691  14.160  1.00 82.53           N  
ATOM   2553  CA  ILE A 342      -5.952  19.747  14.264  1.00 82.53           C  
ATOM   2554  C   ILE A 342      -6.368  20.593  15.473  1.00 82.53           C  
ATOM   2555  CB  ILE A 342      -6.550  18.318  14.317  1.00 82.53           C  
ATOM   2556  O   ILE A 342      -7.261  21.422  15.341  1.00 82.53           O  
ATOM   2557  CG1 ILE A 342      -6.421  17.634  12.935  1.00 82.53           C  
ATOM   2558  CG2 ILE A 342      -8.031  18.345  14.745  1.00 82.53           C  
ATOM   2559  CD1 ILE A 342      -6.803  16.146  12.929  1.00 82.53           C  
ATOM   2560  N   GLU A 343      -5.699  20.452  16.619  1.00 85.83           N  
ATOM   2561  CA  GLU A 343      -5.958  21.281  17.806  1.00 85.83           C  
ATOM   2562  C   GLU A 343      -5.720  22.779  17.549  1.00 85.83           C  
ATOM   2563  CB  GLU A 343      -5.053  20.811  18.954  1.00 85.83           C  
ATOM   2564  O   GLU A 343      -6.452  23.618  18.071  1.00 85.83           O  
ATOM   2565  CG  GLU A 343      -5.500  19.472  19.565  1.00 85.83           C  
ATOM   2566  CD  GLU A 343      -4.432  18.846  20.480  1.00 85.83           C  
ATOM   2567  OE1 GLU A 343      -4.617  17.663  20.845  1.00 85.83           O  
ATOM   2568  OE2 GLU A 343      -3.414  19.520  20.766  1.00 85.83           O  
ATOM   2569  N   ARG A 344      -4.721  23.134  16.726  1.00 88.86           N  
ATOM   2570  CA  ARG A 344      -4.335  24.535  16.473  1.00 88.86           C  
ATOM   2571  C   ARG A 344      -5.139  25.227  15.378  1.00 88.86           C  
ATOM   2572  CB  ARG A 344      -2.841  24.607  16.140  1.00 88.86           C  
ATOM   2573  O   ARG A 344      -5.480  26.395  15.533  1.00 88.86           O  
ATOM   2574  CG  ARG A 344      -1.967  24.388  17.379  1.00 88.86           C  
ATOM   2575  CD  ARG A 344      -0.496  24.411  16.963  1.00 88.86           C  
ATOM   2576  NE  ARG A 344       0.387  24.170  18.115  1.00 88.86           N  
ATOM   2577  NH1 ARG A 344       2.310  25.071  17.237  1.00 88.86           N  
ATOM   2578  NH2 ARG A 344       2.337  24.183  19.285  1.00 88.86           N  
ATOM   2579  CZ  ARG A 344       1.669  24.476  18.206  1.00 88.86           C  
ATOM   2580  N   ILE A 345      -5.373  24.555  14.250  1.00 86.67           N  
ATOM   2581  CA  ILE A 345      -5.995  25.161  13.054  1.00 86.67           C  
ATOM   2582  C   ILE A 345      -7.293  24.465  12.625  1.00 86.67           C  
ATOM   2583  CB  ILE A 345      -4.985  25.309  11.892  1.00 86.67           C  
ATOM   2584  O   ILE A 345      -7.866  24.798  11.586  1.00 86.67           O  
ATOM   2585  CG1 ILE A 345      -4.460  23.953  11.378  1.00 86.67           C  
ATOM   2586  CG2 ILE A 345      -3.820  26.227  12.311  1.00 86.67           C  
ATOM   2587  CD1 ILE A 345      -3.672  24.062  10.069  1.00 86.67           C  
ATOM   2588  N   GLY A 346      -7.767  23.502  13.416  1.00 83.70           N  
ATOM   2589  CA  GLY A 346      -8.931  22.685  13.100  1.00 83.70           C  
ATOM   2590  C   GLY A 346      -8.659  21.652  12.005  1.00 83.70           C  
ATOM   2591  O   GLY A 346      -7.680  21.716  11.256  1.00 83.70           O  
ATOM   2592  N   THR A 347      -9.576  20.696  11.869  1.00 81.23           N  
ATOM   2593  CA  THR A 347      -9.481  19.632  10.860  1.00 81.23           C  
ATOM   2594  C   THR A 347      -9.520  20.178   9.433  1.00 81.23           C  
ATOM   2595  CB  THR A 347     -10.598  18.602  11.060  1.00 81.23           C  
ATOM   2596  O   THR A 347      -8.740  19.745   8.588  1.00 81.23           O  
ATOM   2597  CG2 THR A 347     -10.281  17.297  10.350  1.00 81.23           C  
ATOM   2598  OG1 THR A 347     -10.732  18.293  12.426  1.00 81.23           O  
ATOM   2599  N   THR A 348     -10.370  21.176   9.172  1.00 82.35           N  
ATOM   2600  CA  THR A 348     -10.457  21.866   7.875  1.00 82.35           C  
ATOM   2601  C   THR A 348      -9.142  22.558   7.526  1.00 82.35           C  
ATOM   2602  CB  THR A 348     -11.582  22.911   7.905  1.00 82.35           C  
ATOM   2603  O   THR A 348      -8.630  22.375   6.424  1.00 82.35           O  
ATOM   2604  CG2 THR A 348     -11.884  23.555   6.557  1.00 82.35           C  
ATOM   2605  OG1 THR A 348     -12.773  22.298   8.337  1.00 82.35           O  
ATOM   2606  N   GLY A 349      -8.560  23.309   8.470  1.00 84.41           N  
ATOM   2607  CA  GLY A 349      -7.283  23.989   8.264  1.00 84.41           C  
ATOM   2608  C   GLY A 349      -6.159  22.998   7.974  1.00 84.41           C  
ATOM   2609  O   GLY A 349      -5.413  23.190   7.018  1.00 84.41           O  
ATOM   2610  N   ALA A 350      -6.082  21.904   8.736  1.00 83.95           N  
ATOM   2611  CA  ALA A 350      -5.100  20.843   8.521  1.00 83.95           C  
ATOM   2612  C   ALA A 350      -5.257  20.164   7.146  1.00 83.95           C  
ATOM   2613  CB  ALA A 350      -5.216  19.843   9.678  1.00 83.95           C  
ATOM   2614  O   ALA A 350      -4.266  19.971   6.440  1.00 83.95           O  
ATOM   2615  N   ALA A 351      -6.493  19.862   6.734  1.00 83.93           N  
ATOM   2616  CA  ALA A 351      -6.789  19.260   5.435  1.00 83.93           C  
ATOM   2617  C   ALA A 351      -6.393  20.184   4.270  1.00 83.93           C  
ATOM   2618  CB  ALA A 351      -8.274  18.882   5.402  1.00 83.93           C  
ATOM   2619  O   ALA A 351      -5.683  19.768   3.353  1.00 83.93           O  
ATOM   2620  N   VAL A 352      -6.790  21.459   4.328  1.00 85.73           N  
ATOM   2621  CA  VAL A 352      -6.445  22.463   3.310  1.00 85.73           C  
ATOM   2622  C   VAL A 352      -4.937  22.689   3.254  1.00 85.73           C  
ATOM   2623  CB  VAL A 352      -7.195  23.783   3.569  1.00 85.73           C  
ATOM   2624  O   VAL A 352      -4.369  22.716   2.166  1.00 85.73           O  
ATOM   2625  CG1 VAL A 352      -6.730  24.916   2.644  1.00 85.73           C  
ATOM   2626  CG2 VAL A 352      -8.699  23.582   3.348  1.00 85.73           C  
ATOM   2627  N   LEU A 353      -4.266  22.781   4.406  1.00 83.75           N  
ATOM   2628  CA  LEU A 353      -2.815  22.960   4.491  1.00 83.75           C  
ATOM   2629  C   LEU A 353      -2.043  21.839   3.781  1.00 83.75           C  
ATOM   2630  CB  LEU A 353      -2.427  23.010   5.981  1.00 83.75           C  
ATOM   2631  O   LEU A 353      -0.978  22.099   3.203  1.00 83.75           O  
ATOM   2632  CG  LEU A 353      -0.961  23.388   6.233  1.00 83.75           C  
ATOM   2633  CD1 LEU A 353      -0.749  24.890   6.016  1.00 83.75           C  
ATOM   2634  CD2 LEU A 353      -0.540  23.044   7.655  1.00 83.75           C  
ATOM   2635  N   GLY A 354      -2.569  20.613   3.851  1.00 79.70           N  
ATOM   2636  CA  GLY A 354      -1.983  19.450   3.202  1.00 79.70           C  
ATOM   2637  C   GLY A 354      -2.250  19.374   1.698  1.00 79.70           C  
ATOM   2638  O   GLY A 354      -1.366  18.983   0.940  1.00 79.70           O  
ATOM   2639  N   MET A 355      -3.432  19.804   1.246  1.00 79.67           N  
ATOM   2640  CA  MET A 355      -3.814  19.780  -0.173  1.00 79.67           C  
ATOM   2641  C   MET A 355      -3.285  20.982  -0.978  1.00 79.67           C  
ATOM   2642  CB  MET A 355      -5.342  19.718  -0.282  1.00 79.67           C  
ATOM   2643  O   MET A 355      -2.895  20.825  -2.134  1.00 79.67           O  
ATOM   2644  CG  MET A 355      -5.939  18.401   0.220  1.00 79.67           C  
ATOM   2645  SD  MET A 355      -7.730  18.256  -0.024  1.00 79.67           S  
ATOM   2646  CE  MET A 355      -8.353  19.338   1.286  1.00 79.67           C  
ATOM   2647  N   ALA A 356      -3.237  22.180  -0.383  1.00 73.11           N  
ATOM   2648  CA  ALA A 356      -3.009  23.447  -1.090  1.00 73.11           C  
ATOM   2649  C   ALA A 356      -1.644  23.565  -1.793  1.00 73.11           C  
ATOM   2650  CB  ALA A 356      -3.198  24.595  -0.088  1.00 73.11           C  
ATOM   2651  O   ALA A 356      -1.491  24.375  -2.703  1.00 73.11           O  
ATOM   2652  N   LEU A 357      -0.651  22.763  -1.403  1.00 64.07           N  
ATOM   2653  CA  LEU A 357       0.706  22.835  -1.957  1.00 64.07           C  
ATOM   2654  C   LEU A 357       1.030  21.748  -2.982  1.00 64.07           C  
ATOM   2655  CB  LEU A 357       1.702  22.942  -0.796  1.00 64.07           C  
ATOM   2656  O   LEU A 357       2.126  21.727  -3.528  1.00 64.07           O  
ATOM   2657  CG  LEU A 357       1.812  24.418  -0.376  1.00 64.07           C  
ATOM   2658  CD1 LEU A 357       2.303  24.536   1.044  1.00 64.07           C  
ATOM   2659  CD2 LEU A 357       2.783  25.205  -1.245  1.00 64.07           C  
ATOM   2660  N   ALA A 358       0.069  20.892  -3.316  1.00 61.02           N  
ATOM   2661  CA  ALA A 358       0.272  19.860  -4.323  1.00 61.02           C  
ATOM   2662  C   ALA A 358      -0.023  20.334  -5.769  1.00 61.02           C  
ATOM   2663  CB  ALA A 358      -0.466  18.615  -3.837  1.00 61.02           C  
ATOM   2664  O   ALA A 358       0.286  19.632  -6.725  1.00 61.02           O  
ATOM   2665  N   GLY A 359      -0.531  21.550  -5.985  1.00 56.04           N  
ATOM   2666  CA  GLY A 359      -0.750  22.095  -7.337  1.00 56.04           C  
ATOM   2667  C   GLY A 359       0.527  22.284  -8.189  1.00 56.04           C  
ATOM   2668  O   GLY A 359       0.559  21.806  -9.318  1.00 56.04           O  
ATOM   2669  N   PRO A 360       1.608  22.924  -7.693  1.00 56.66           N  
ATOM   2670  CA  PRO A 360       2.769  23.280  -8.530  1.00 56.66           C  
ATOM   2671  C   PRO A 360       3.799  22.161  -8.786  1.00 56.66           C  
ATOM   2672  CB  PRO A 360       3.432  24.485  -7.844  1.00 56.66           C  
ATOM   2673  O   PRO A 360       4.884  22.449  -9.290  1.00 56.66           O  
ATOM   2674  CG  PRO A 360       2.391  24.986  -6.847  1.00 56.66           C  
ATOM   2675  CD  PRO A 360       1.645  23.712  -6.470  1.00 56.66           C  
ATOM   2676  N   ARG A 361       3.508  20.907  -8.414  1.00 63.40           N  
ATOM   2677  CA  ARG A 361       4.513  19.836  -8.237  1.00 63.40           C  
ATOM   2678  C   ARG A 361       5.418  19.603  -9.447  1.00 63.40           C  
ATOM   2679  CB  ARG A 361       3.823  18.524  -7.834  1.00 63.40           C  
ATOM   2680  O   ARG A 361       6.632  19.615  -9.283  1.00 63.40           O  
ATOM   2681  CG  ARG A 361       3.419  18.531  -6.352  1.00 63.40           C  
ATOM   2682  CD  ARG A 361       2.634  17.279  -5.956  1.00 63.40           C  
ATOM   2683  NE  ARG A 361       1.345  17.215  -6.656  1.00 63.40           N  
ATOM   2684  NH1 ARG A 361       0.592  15.263  -5.806  1.00 63.40           N  
ATOM   2685  NH2 ARG A 361      -0.612  16.296  -7.357  1.00 63.40           N  
ATOM   2686  CZ  ARG A 361       0.448  16.262  -6.606  1.00 63.40           C  
ATOM   2687  N   HIS A 362       4.854  19.436 -10.641  1.00 57.85           N  
ATOM   2688  CA  HIS A 362       5.657  19.112 -11.827  1.00 57.85           C  
ATOM   2689  C   HIS A 362       6.584  20.252 -12.243  1.00 57.85           C  
ATOM   2690  CB  HIS A 362       4.741  18.738 -12.985  1.00 57.85           C  
ATOM   2691  O   HIS A 362       7.764  20.046 -12.506  1.00 57.85           O  
ATOM   2692  CG  HIS A 362       5.524  18.051 -14.062  1.00 57.85           C  
ATOM   2693  CD2 HIS A 362       5.741  18.515 -15.318  1.00 57.85           C  
ATOM   2694  ND1 HIS A 362       6.181  16.836 -13.900  1.00 57.85           N  
ATOM   2695  CE1 HIS A 362       6.755  16.571 -15.086  1.00 57.85           C  
ATOM   2696  NE2 HIS A 362       6.483  17.549 -15.959  1.00 57.85           N  
ATOM   2697  N   ARG A 363       6.078  21.491 -12.188  1.00 60.19           N  
ATOM   2698  CA  ARG A 363       6.906  22.674 -12.446  1.00 60.19           C  
ATOM   2699  C   ARG A 363       8.033  22.789 -11.429  1.00 60.19           C  
ATOM   2700  CB  ARG A 363       6.063  23.954 -12.467  1.00 60.19           C  
ATOM   2701  O   ARG A 363       9.117  23.208 -11.797  1.00 60.19           O  
ATOM   2702  CG  ARG A 363       5.143  24.004 -13.692  1.00 60.19           C  
ATOM   2703  CD  ARG A 363       4.429  25.357 -13.748  1.00 60.19           C  
ATOM   2704  NE  ARG A 363       3.509  25.427 -14.896  1.00 60.19           N  
ATOM   2705  NH1 ARG A 363       2.521  27.432 -14.373  1.00 60.19           N  
ATOM   2706  NH2 ARG A 363       1.870  26.319 -16.197  1.00 60.19           N  
ATOM   2707  CZ  ARG A 363       2.640  26.389 -15.148  1.00 60.19           C  
ATOM   2708  N   LEU A 364       7.805  22.399 -10.174  1.00 60.30           N  
ATOM   2709  CA  LEU A 364       8.857  22.428  -9.163  1.00 60.30           C  
ATOM   2710  C   LEU A 364       9.944  21.371  -9.422  1.00 60.30           C  
ATOM   2711  CB  LEU A 364       8.238  22.323  -7.761  1.00 60.30           C  
ATOM   2712  O   LEU A 364      11.114  21.703  -9.281  1.00 60.30           O  
ATOM   2713  CG  LEU A 364       9.231  22.694  -6.642  1.00 60.30           C  
ATOM   2714  CD1 LEU A 364       9.638  24.171  -6.684  1.00 60.30           C  
ATOM   2715  CD2 LEU A 364       8.586  22.439  -5.282  1.00 60.30           C  
ATOM   2716  N   PHE A 365       9.596  20.154  -9.861  1.00 60.24           N  
ATOM   2717  CA  PHE A 365      10.591  19.147 -10.274  1.00 60.24           C  
ATOM   2718  C   PHE A 365      11.392  19.570 -11.512  1.00 60.24           C  
ATOM   2719  CB  PHE A 365       9.925  17.780 -10.490  1.00 60.24           C  
ATOM   2720  O   PHE A 365      12.585  19.287 -11.581  1.00 60.24           O  
ATOM   2721  CG  PHE A 365       9.716  16.994  -9.209  1.00 60.24           C  
ATOM   2722  CD1 PHE A 365      10.813  16.370  -8.583  1.00 60.24           C  
ATOM   2723  CD2 PHE A 365       8.433  16.866  -8.648  1.00 60.24           C  
ATOM   2724  CE1 PHE A 365      10.628  15.630  -7.402  1.00 60.24           C  
ATOM   2725  CE2 PHE A 365       8.247  16.134  -7.462  1.00 60.24           C  
ATOM   2726  CZ  PHE A 365       9.345  15.516  -6.839  1.00 60.24           C  
ATOM   2727  N   ALA A 366      10.776  20.315 -12.434  1.00 59.40           N  
ATOM   2728  CA  ALA A 366      11.468  20.912 -13.578  1.00 59.40           C  
ATOM   2729  C   ALA A 366      12.413  22.070 -13.191  1.00 59.40           C  
ATOM   2730  CB  ALA A 366      10.406  21.370 -14.584  1.00 59.40           C  
ATOM   2731  O   ALA A 366      13.349  22.370 -13.926  1.00 59.40           O  
ATOM   2732  N   LEU A 367      12.180  22.730 -12.049  1.00 58.98           N  
ATOM   2733  CA  LEU A 367      13.048  23.795 -11.521  1.00 58.98           C  
ATOM   2734  C   LEU A 367      14.198  23.258 -10.662  1.00 58.98           C  
ATOM   2735  CB  LEU A 367      12.207  24.783 -10.692  1.00 58.98           C  
ATOM   2736  O   LEU A 367      15.146  23.994 -10.381  1.00 58.98           O  
ATOM   2737  CG  LEU A 367      11.205  25.616 -11.507  1.00 58.98           C  
ATOM   2738  CD1 LEU A 367      10.234  26.333 -10.562  1.00 58.98           C  
ATOM   2739  CD2 LEU A 367      11.885  26.663 -12.386  1.00 58.98           C  
ATOM   2740  N   LEU A 368      14.106  22.009 -10.203  1.00 59.69           N  
ATOM   2741  CA  LEU A 368      15.166  21.374  -9.434  1.00 59.69           C  
ATOM   2742  C   LEU A 368      16.335  21.060 -10.372  1.00 59.69           C  
ATOM   2743  CB  LEU A 368      14.629  20.123  -8.720  1.00 59.69           C  
ATOM   2744  O   LEU A 368      16.089  20.544 -11.467  1.00 59.69           O  
ATOM   2745  CG  LEU A 368      13.721  20.486  -7.530  1.00 59.69           C  
ATOM   2746  CD1 LEU A 368      12.808  19.322  -7.124  1.00 59.69           C  
ATOM   2747  CD2 LEU A 368      14.527  20.959  -6.317  1.00 59.69           C  
ATOM   2748  N   PRO A 369      17.586  21.351  -9.964  1.00 57.64           N  
ATOM   2749  CA  PRO A 369      18.744  21.110 -10.807  1.00 57.64           C  
ATOM   2750  C   PRO A 369      18.719  19.692 -11.390  1.00 57.64           C  
ATOM   2751  CB  PRO A 369      19.968  21.389  -9.930  1.00 57.64           C  
ATOM   2752  O   PRO A 369      18.284  18.726 -10.753  1.00 57.64           O  
ATOM   2753  CG  PRO A 369      19.446  22.361  -8.876  1.00 57.64           C  
ATOM   2754  CD  PRO A 369      17.997  21.922  -8.688  1.00 57.64           C  
ATOM   2755  N   SER A 370      19.147  19.565 -12.642  1.00 61.80           N  
ATOM   2756  CA  SER A 370      19.228  18.281 -13.341  1.00 61.80           C  
ATOM   2757  C   SER A 370      20.383  17.409 -12.834  1.00 61.80           C  
ATOM   2758  CB  SER A 370      19.303  18.512 -14.850  1.00 61.80           C  
ATOM   2759  O   SER A 370      20.757  16.447 -13.494  1.00 61.80           O  
ATOM   2760  OG  SER A 370      20.449  19.280 -15.155  1.00 61.80           O  
ATOM   2761  N   ASP A 371      20.987  17.749 -11.692  1.00 65.37           N  
ATOM   2762  CA  ASP A 371      21.993  16.908 -11.072  1.00 65.37           C  
ATOM   2763  C   ASP A 371      21.322  15.660 -10.471  1.00 65.37           C  
ATOM   2764  CB  ASP A 371      22.878  17.714 -10.090  1.00 65.37           C  
ATOM   2765  O   ASP A 371      20.270  15.718  -9.826  1.00 65.37           O  
ATOM   2766  CG  ASP A 371      22.196  18.303  -8.840  1.00 65.37           C  
ATOM   2767  OD1 ASP A 371      20.956  18.308  -8.753  1.00 65.37           O  
ATOM   2768  OD2 ASP A 371      22.920  18.763  -7.929  1.00 65.37           O  
ATOM   2769  N   ASN A 372      21.947  14.495 -10.653  1.00 62.73           N  
ATOM   2770  CA  ASN A 372      21.469  13.223 -10.089  1.00 62.73           C  
ATOM   2771  C   ASN A 372      21.699  13.127  -8.566  1.00 62.73           C  
ATOM   2772  CB  ASN A 372      22.056  12.039 -10.891  1.00 62.73           C  
ATOM   2773  O   ASN A 372      21.708  12.047  -7.980  1.00 62.73           O  
ATOM   2774  CG  ASN A 372      21.375  11.854 -12.239  1.00 62.73           C  
ATOM   2775  ND2 ASN A 372      21.668  10.790 -12.946  1.00 62.73           N  
ATOM   2776  OD1 ASN A 372      20.559  12.656 -12.657  1.00 62.73           O  
ATOM   2777  N   SER A 373      21.901  14.260  -7.892  1.00 71.85           N  
ATOM   2778  CA  SER A 373      22.091  14.308  -6.450  1.00 71.85           C  
ATOM   2779  C   SER A 373      20.739  14.244  -5.743  1.00 71.85           C  
ATOM   2780  CB  SER A 373      22.916  15.537  -6.085  1.00 71.85           C  
ATOM   2781  O   SER A 373      19.998  15.223  -5.655  1.00 71.85           O  
ATOM   2782  OG  SER A 373      22.793  15.861  -4.713  1.00 71.85           O  
ATOM   2783  N   LEU A 374      20.451  13.076  -5.160  1.00 71.37           N  
ATOM   2784  CA  LEU A 374      19.240  12.810  -4.377  1.00 71.37           C  
ATOM   2785  C   LEU A 374      18.939  13.903  -3.337  1.00 71.37           C  
ATOM   2786  CB  LEU A 374      19.407  11.458  -3.652  1.00 71.37           C  
ATOM   2787  O   LEU A 374      17.778  14.249  -3.122  1.00 71.37           O  
ATOM   2788  CG  LEU A 374      19.477  10.220  -4.566  1.00 71.37           C  
ATOM   2789  CD1 LEU A 374      19.708   8.969  -3.715  1.00 71.37           C  
ATOM   2790  CD2 LEU A 374      18.176  10.036  -5.338  1.00 71.37           C  
ATOM   2791  N   LEU A 375      19.979  14.460  -2.704  1.00 69.67           N  
ATOM   2792  CA  LEU A 375      19.848  15.464  -1.646  1.00 69.67           C  
ATOM   2793  C   LEU A 375      19.422  16.843  -2.164  1.00 69.67           C  
ATOM   2794  CB  LEU A 375      21.187  15.593  -0.892  1.00 69.67           C  
ATOM   2795  O   LEU A 375      18.700  17.549  -1.461  1.00 69.67           O  
ATOM   2796  CG  LEU A 375      21.610  14.364  -0.068  1.00 69.67           C  
ATOM   2797  CD1 LEU A 375      22.968  14.623   0.585  1.00 69.67           C  
ATOM   2798  CD2 LEU A 375      20.612  14.046   1.045  1.00 69.67           C  
ATOM   2799  N   THR A 376      19.883  17.242  -3.352  1.00 67.74           N  
ATOM   2800  CA  THR A 376      19.700  18.605  -3.886  1.00 67.74           C  
ATOM   2801  C   THR A 376      18.539  18.701  -4.862  1.00 67.74           C  
ATOM   2802  CB  THR A 376      20.977  19.140  -4.558  1.00 67.74           C  
ATOM   2803  O   THR A 376      17.857  19.725  -4.872  1.00 67.74           O  
ATOM   2804  CG2 THR A 376      22.055  19.433  -3.514  1.00 67.74           C  
ATOM   2805  OG1 THR A 376      21.518  18.177  -5.423  1.00 67.74           O  
ATOM   2806  N   SER A 377      18.268  17.646  -5.632  1.00 67.27           N  
ATOM   2807  CA  SER A 377      17.185  17.638  -6.615  1.00 67.27           C  
ATOM   2808  C   SER A 377      15.952  16.899  -6.100  1.00 67.27           C  
ATOM   2809  CB  SER A 377      17.700  17.107  -7.958  1.00 67.27           C  
ATOM   2810  O   SER A 377      14.860  17.461  -6.064  1.00 67.27           O  
ATOM   2811  OG  SER A 377      18.193  15.788  -7.864  1.00 67.27           O  
ATOM   2812  N   VAL A 378      16.095  15.666  -5.620  1.00 70.75           N  
ATOM   2813  CA  VAL A 378      14.928  14.802  -5.378  1.00 70.75           C  
ATOM   2814  C   VAL A 378      14.273  15.042  -4.015  1.00 70.75           C  
ATOM   2815  CB  VAL A 378      15.293  13.326  -5.604  1.00 70.75           C  
ATOM   2816  O   VAL A 378      13.055  15.220  -3.926  1.00 70.75           O  
ATOM   2817  CG1 VAL A 378      14.027  12.478  -5.548  1.00 70.75           C  
ATOM   2818  CG2 VAL A 378      15.928  13.099  -6.982  1.00 70.75           C  
ATOM   2819  N   PHE A 379      15.056  15.100  -2.938  1.00 78.06           N  
ATOM   2820  CA  PHE A 379      14.541  15.235  -1.571  1.00 78.06           C  
ATOM   2821  C   PHE A 379      13.693  16.502  -1.349  1.00 78.06           C  
ATOM   2822  CB  PHE A 379      15.695  15.139  -0.560  1.00 78.06           C  
ATOM   2823  O   PHE A 379      12.630  16.380  -0.731  1.00 78.06           O  
ATOM   2824  CG  PHE A 379      16.214  13.746  -0.242  1.00 78.06           C  
ATOM   2825  CD1 PHE A 379      15.933  12.624  -1.054  1.00 78.06           C  
ATOM   2826  CD2 PHE A 379      17.000  13.575   0.913  1.00 78.06           C  
ATOM   2827  CE1 PHE A 379      16.424  11.355  -0.705  1.00 78.06           C  
ATOM   2828  CE2 PHE A 379      17.495  12.305   1.258  1.00 78.06           C  
ATOM   2829  CZ  PHE A 379      17.207  11.195   0.448  1.00 78.06           C  
ATOM   2830  N   PRO A 380      14.052  17.692  -1.876  1.00 71.35           N  
ATOM   2831  CA  PRO A 380      13.192  18.873  -1.788  1.00 71.35           C  
ATOM   2832  C   PRO A 380      11.818  18.677  -2.444  1.00 71.35           C  
ATOM   2833  CB  PRO A 380      13.979  20.004  -2.456  1.00 71.35           C  
ATOM   2834  O   PRO A 380      10.805  19.111  -1.893  1.00 71.35           O  
ATOM   2835  CG  PRO A 380      15.433  19.575  -2.279  1.00 71.35           C  
ATOM   2836  CD  PRO A 380      15.343  18.063  -2.447  1.00 71.35           C  
ATOM   2837  N   GLY A 381      11.756  17.963  -3.572  1.00 67.75           N  
ATOM   2838  CA  GLY A 381      10.493  17.606  -4.222  1.00 67.75           C  
ATOM   2839  C   GLY A 381       9.630  16.670  -3.365  1.00 67.75           C  
ATOM   2840  O   GLY A 381       8.412  16.836  -3.280  1.00 67.75           O  
ATOM   2841  N   MET A 382      10.255  15.745  -2.632  1.00 71.91           N  
ATOM   2842  CA  MET A 382       9.563  14.836  -1.701  1.00 71.91           C  
ATOM   2843  C   MET A 382       9.008  15.551  -0.469  1.00 71.91           C  
ATOM   2844  CB  MET A 382      10.507  13.727  -1.232  1.00 71.91           C  
ATOM   2845  O   MET A 382       7.953  15.175   0.045  1.00 71.91           O  
ATOM   2846  CG  MET A 382      11.051  12.936  -2.404  1.00 71.91           C  
ATOM   2847  SD  MET A 382       9.802  11.994  -3.311  1.00 71.91           S  
ATOM   2848  CE  MET A 382      10.502  12.222  -4.966  1.00 71.91           C  
ATOM   2849  N   ILE A 383       9.670  16.620  -0.016  1.00 69.17           N  
ATOM   2850  CA  ILE A 383       9.167  17.496   1.056  1.00 69.17           C  
ATOM   2851  C   ILE A 383       7.867  18.200   0.627  1.00 69.17           C  
ATOM   2852  CB  ILE A 383      10.266  18.502   1.482  1.00 69.17           C  
ATOM   2853  O   ILE A 383       7.036  18.544   1.469  1.00 69.17           O  
ATOM   2854  CG1 ILE A 383      11.441  17.758   2.156  1.00 69.17           C  
ATOM   2855  CG2 ILE A 383       9.731  19.588   2.437  1.00 69.17           C  
ATOM   2856  CD1 ILE A 383      12.684  18.629   2.385  1.00 69.17           C  
ATOM   2857  N   LEU A 384       7.619  18.379  -0.672  1.00 65.63           N  
ATOM   2858  CA  LEU A 384       6.322  18.875  -1.129  1.00 65.63           C  
ATOM   2859  C   LEU A 384       5.224  17.806  -0.973  1.00 65.63           C  
ATOM   2860  CB  LEU A 384       6.456  19.404  -2.565  1.00 65.63           C  
ATOM   2861  O   LEU A 384       4.114  18.124  -0.537  1.00 65.63           O  
ATOM   2862  CG  LEU A 384       5.260  20.259  -3.014  1.00 65.63           C  
ATOM   2863  CD1 LEU A 384       5.092  21.501  -2.132  1.00 65.63           C  
ATOM   2864  CD2 LEU A 384       5.466  20.739  -4.449  1.00 65.63           C  
ATOM   2865  N   LEU A 385       5.547  16.533  -1.241  1.00 67.25           N  
ATOM   2866  CA  LEU A 385       4.636  15.396  -1.038  1.00 67.25           C  
ATOM   2867  C   LEU A 385       4.340  15.128   0.451  1.00 67.25           C  
ATOM   2868  CB  LEU A 385       5.193  14.134  -1.727  1.00 67.25           C  
ATOM   2869  O   LEU A 385       3.224  14.724   0.779  1.00 67.25           O  
ATOM   2870  CG  LEU A 385       5.301  14.196  -3.259  1.00 67.25           C  
ATOM   2871  CD1 LEU A 385       5.946  12.915  -3.781  1.00 67.25           C  
ATOM   2872  CD2 LEU A 385       3.927  14.329  -3.925  1.00 67.25           C  
ATOM   2873  N   LEU A 386       5.275  15.441   1.363  1.00 69.43           N  
ATOM   2874  CA  LEU A 386       5.086  15.386   2.828  1.00 69.43           C  
ATOM   2875  C   LEU A 386       3.812  16.106   3.290  1.00 69.43           C  
ATOM   2876  CB  LEU A 386       6.341  15.983   3.502  1.00 69.43           C  
ATOM   2877  O   LEU A 386       3.167  15.687   4.247  1.00 69.43           O  
ATOM   2878  CG  LEU A 386       6.253  16.577   4.932  1.00 69.43           C  
ATOM   2879  CD1 LEU A 386       5.785  15.714   6.105  1.00 69.43           C  
ATOM   2880  CD2 LEU A 386       7.608  17.157   5.340  1.00 69.43           C  
ATOM   2881  N   ARG A 387       3.396  17.174   2.611  1.00 74.54           N  
ATOM   2882  CA  ARG A 387       2.203  17.929   3.015  1.00 74.54           C  
ATOM   2883  C   ARG A 387       0.908  17.198   2.679  1.00 74.54           C  
ATOM   2884  CB  ARG A 387       2.252  19.321   2.396  1.00 74.54           C  
ATOM   2885  O   ARG A 387      -0.043  17.256   3.447  1.00 74.54           O  
ATOM   2886  CG  ARG A 387       3.536  20.044   2.835  1.00 74.54           C  
ATOM   2887  CD  ARG A 387       3.514  21.492   2.380  1.00 74.54           C  
ATOM   2888  NE  ARG A 387       2.438  22.227   3.067  1.00 74.54           N  
ATOM   2889  NH1 ARG A 387       3.716  23.787   4.184  1.00 74.54           N  
ATOM   2890  NH2 ARG A 387       1.487  23.931   4.172  1.00 74.54           N  
ATOM   2891  CZ  ARG A 387       2.563  23.301   3.818  1.00 74.54           C  
ATOM   2892  N   MET A 388       0.877  16.429   1.595  1.00 74.99           N  
ATOM   2893  CA  MET A 388      -0.309  15.642   1.248  1.00 74.99           C  
ATOM   2894  C   MET A 388      -0.617  14.590   2.314  1.00 74.99           C  
ATOM   2895  CB  MET A 388      -0.113  14.968  -0.106  1.00 74.99           C  
ATOM   2896  O   MET A 388      -1.786  14.322   2.584  1.00 74.99           O  
ATOM   2897  CG  MET A 388       0.064  16.006  -1.209  1.00 74.99           C  
ATOM   2898  SD  MET A 388       0.278  15.247  -2.826  1.00 74.99           S  
ATOM   2899  CE  MET A 388      -1.442  14.836  -3.223  1.00 74.99           C  
ATOM   2900  N   ALA A 389       0.418  14.061   2.977  1.00 76.35           N  
ATOM   2901  CA  ALA A 389       0.269  13.141   4.098  1.00 76.35           C  
ATOM   2902  C   ALA A 389      -0.534  13.753   5.256  1.00 76.35           C  
ATOM   2903  CB  ALA A 389       1.661  12.724   4.580  1.00 76.35           C  
ATOM   2904  O   ALA A 389      -1.443  13.110   5.777  1.00 76.35           O  
ATOM   2905  N   THR A 390      -0.254  15.005   5.643  1.00 78.74           N  
ATOM   2906  CA  THR A 390      -1.013  15.668   6.719  1.00 78.74           C  
ATOM   2907  C   THR A 390      -2.462  15.908   6.310  1.00 78.74           C  
ATOM   2908  CB  THR A 390      -0.384  16.991   7.181  1.00 78.74           C  
ATOM   2909  O   THR A 390      -3.362  15.705   7.124  1.00 78.74           O  
ATOM   2910  CG2 THR A 390       1.043  16.824   7.697  1.00 78.74           C  
ATOM   2911  OG1 THR A 390      -0.330  17.942   6.151  1.00 78.74           O  
ATOM   2912  N   GLY A 391      -2.694  16.257   5.040  1.00 84.32           N  
ATOM   2913  CA  GLY A 391      -4.034  16.393   4.473  1.00 84.32           C  
ATOM   2914  C   GLY A 391      -4.820  15.083   4.522  1.00 84.32           C  
ATOM   2915  O   GLY A 391      -5.971  15.074   4.955  1.00 84.32           O  
ATOM   2916  N   LEU A 392      -4.180  13.969   4.158  1.00 83.46           N  
ATOM   2917  CA  LEU A 392      -4.801  12.646   4.150  1.00 83.46           C  
ATOM   2918  C   LEU A 392      -5.205  12.225   5.559  1.00 83.46           C  
ATOM   2919  CB  LEU A 392      -3.841  11.634   3.494  1.00 83.46           C  
ATOM   2920  O   LEU A 392      -6.354  11.850   5.780  1.00 83.46           O  
ATOM   2921  CG  LEU A 392      -4.415  10.208   3.381  1.00 83.46           C  
ATOM   2922  CD1 LEU A 392      -5.640  10.149   2.466  1.00 83.46           C  
ATOM   2923  CD2 LEU A 392      -3.345   9.269   2.829  1.00 83.46           C  
ATOM   2924  N   VAL A 393      -4.299  12.355   6.529  1.00 82.09           N  
ATOM   2925  CA  VAL A 393      -4.596  11.981   7.916  1.00 82.09           C  
ATOM   2926  C   VAL A 393      -5.646  12.917   8.534  1.00 82.09           C  
ATOM   2927  CB  VAL A 393      -3.314  11.904   8.763  1.00 82.09           C  
ATOM   2928  O   VAL A 393      -6.514  12.464   9.282  1.00 82.09           O  
ATOM   2929  CG1 VAL A 393      -3.650  11.366  10.156  1.00 82.09           C  
ATOM   2930  CG2 VAL A 393      -2.280  10.928   8.183  1.00 82.09           C  
ATOM   2931  N   ALA A 394      -5.645  14.211   8.196  1.00 85.27           N  
ATOM   2932  CA  ALA A 394      -6.695  15.134   8.632  1.00 85.27           C  
ATOM   2933  C   ALA A 394      -8.074  14.743   8.070  1.00 85.27           C  
ATOM   2934  CB  ALA A 394      -6.304  16.561   8.234  1.00 85.27           C  
ATOM   2935  O   ALA A 394      -9.055  14.708   8.815  1.00 85.27           O  
ATOM   2936  N   LEU A 395      -8.149  14.381   6.785  1.00 86.51           N  
ATOM   2937  CA  LEU A 395      -9.383  13.908   6.154  1.00 86.51           C  
ATOM   2938  C   LEU A 395      -9.851  12.564   6.721  1.00 86.51           C  
ATOM   2939  CB  LEU A 395      -9.187  13.809   4.635  1.00 86.51           C  
ATOM   2940  O   LEU A 395     -11.048  12.389   6.927  1.00 86.51           O  
ATOM   2941  CG  LEU A 395      -9.100  15.167   3.918  1.00 86.51           C  
ATOM   2942  CD1 LEU A 395      -8.753  14.926   2.453  1.00 86.51           C  
ATOM   2943  CD2 LEU A 395     -10.422  15.932   3.978  1.00 86.51           C  
ATOM   2944  N   GLN A 396      -8.933  11.654   7.054  1.00 86.02           N  
ATOM   2945  CA  GLN A 396      -9.257  10.403   7.750  1.00 86.02           C  
ATOM   2946  C   GLN A 396      -9.946  10.666   9.096  1.00 86.02           C  
ATOM   2947  CB  GLN A 396      -7.976   9.582   7.966  1.00 86.02           C  
ATOM   2948  O   GLN A 396     -10.960  10.043   9.404  1.00 86.02           O  
ATOM   2949  CG  GLN A 396      -7.498   8.900   6.680  1.00 86.02           C  
ATOM   2950  CD  GLN A 396      -6.141   8.217   6.808  1.00 86.02           C  
ATOM   2951  NE2 GLN A 396      -5.736   7.455   5.815  1.00 86.02           N  
ATOM   2952  OE1 GLN A 396      -5.420   8.349   7.785  1.00 86.02           O  
ATOM   2953  N   ASN A 397      -9.450  11.635   9.873  1.00 82.99           N  
ATOM   2954  CA  ASN A 397     -10.092  12.045  11.124  1.00 82.99           C  
ATOM   2955  C   ASN A 397     -11.459  12.710  10.873  1.00 82.99           C  
ATOM   2956  CB  ASN A 397      -9.145  12.967  11.912  1.00 82.99           C  
ATOM   2957  O   ASN A 397     -12.427  12.414  11.573  1.00 82.99           O  
ATOM   2958  CG  ASN A 397      -8.051  12.194  12.624  1.00 82.99           C  
ATOM   2959  ND2 ASN A 397      -6.904  12.003  12.020  1.00 82.99           N  
ATOM   2960  OD1 ASN A 397      -8.217  11.732  13.737  1.00 82.99           O  
ATOM   2961  N   ALA A 398     -11.570  13.566   9.852  1.00 85.19           N  
ATOM   2962  CA  ALA A 398     -12.837  14.199   9.470  1.00 85.19           C  
ATOM   2963  C   ALA A 398     -13.897  13.184   9.003  1.00 85.19           C  
ATOM   2964  CB  ALA A 398     -12.575  15.218   8.356  1.00 85.19           C  
ATOM   2965  O   ALA A 398     -15.081  13.338   9.302  1.00 85.19           O  
ATOM   2966  N   ALA A 399     -13.486  12.130   8.295  1.00 85.24           N  
ATOM   2967  CA  ALA A 399     -14.372  11.074   7.809  1.00 85.24           C  
ATOM   2968  C   ALA A 399     -15.013  10.276   8.956  1.00 85.24           C  
ATOM   2969  CB  ALA A 399     -13.562  10.166   6.877  1.00 85.24           C  
ATOM   2970  O   ALA A 399     -16.115   9.746   8.802  1.00 85.24           O  
ATOM   2971  N   LEU A 400     -14.355  10.248  10.118  1.00 82.82           N  
ATOM   2972  CA  LEU A 400     -14.843   9.626  11.348  1.00 82.82           C  
ATOM   2973  C   LEU A 400     -15.568  10.614  12.281  1.00 82.82           C  
ATOM   2974  CB  LEU A 400     -13.677   8.895  12.037  1.00 82.82           C  
ATOM   2975  O   LEU A 400     -15.899  10.274  13.417  1.00 82.82           O  
ATOM   2976  CG  LEU A 400     -13.034   7.777  11.193  1.00 82.82           C  
ATOM   2977  CD1 LEU A 400     -11.873   7.155  11.967  1.00 82.82           C  
ATOM   2978  CD2 LEU A 400     -14.023   6.665  10.840  1.00 82.82           C  
ATOM   2979  N   HIS A 401     -15.852  11.836  11.824  1.00 80.99           N  
ATOM   2980  CA  HIS A 401     -16.504  12.846  12.648  1.00 80.99           C  
ATOM   2981  C   HIS A 401     -17.936  12.443  13.055  1.00 80.99           C  
ATOM   2982  CB  HIS A 401     -16.467  14.199  11.933  1.00 80.99           C  
ATOM   2983  O   HIS A 401     -18.752  12.031  12.220  1.00 80.99           O  
ATOM   2984  CG  HIS A 401     -16.972  15.307  12.809  1.00 80.99           C  
ATOM   2985  CD2 HIS A 401     -18.209  15.885  12.755  1.00 80.99           C  
ATOM   2986  ND1 HIS A 401     -16.312  15.846  13.890  1.00 80.99           N  
ATOM   2987  CE1 HIS A 401     -17.143  16.716  14.484  1.00 80.99           C  
ATOM   2988  NE2 HIS A 401     -18.311  16.773  13.825  1.00 80.99           N  
ATOM   2989  N   ALA A 402     -18.243  12.598  14.350  1.00 79.84           N  
ATOM   2990  CA  ALA A 402     -19.530  12.249  14.964  1.00 79.84           C  
ATOM   2991  C   ALA A 402     -19.999  10.815  14.633  1.00 79.84           C  
ATOM   2992  CB  ALA A 402     -20.559  13.341  14.638  1.00 79.84           C  
ATOM   2993  O   ALA A 402     -21.182  10.571  14.377  1.00 79.84           O  
ATOM   2994  N   VAL A 403     -19.053   9.878  14.556  1.00 80.16           N  
ATOM   2995  CA  VAL A 403     -19.321   8.451  14.365  1.00 80.16           C  
ATOM   2996  C   VAL A 403     -19.513   7.800  15.729  1.00 80.16           C  
ATOM   2997  CB  VAL A 403     -18.188   7.808  13.550  1.00 80.16           C  
ATOM   2998  O   VAL A 403     -18.710   7.999  16.637  1.00 80.16           O  
ATOM   2999  CG1 VAL A 403     -18.279   6.290  13.472  1.00 80.16           C  
ATOM   3000  CG2 VAL A 403     -18.249   8.330  12.109  1.00 80.16           C  
ATOM   3001  N   THR A 404     -20.597   7.043  15.879  1.00 78.08           N  
ATOM   3002  CA  THR A 404     -20.846   6.253  17.089  1.00 78.08           C  
ATOM   3003  C   THR A 404     -19.941   5.018  17.104  1.00 78.08           C  
ATOM   3004  CB  THR A 404     -22.325   5.842  17.200  1.00 78.08           C  
ATOM   3005  O   THR A 404     -19.499   4.559  16.051  1.00 78.08           O  
ATOM   3006  CG2 THR A 404     -23.295   7.014  17.041  1.00 78.08           C  
ATOM   3007  OG1 THR A 404     -22.642   4.836  16.263  1.00 78.08           O  
ATOM   3008  N   GLU A 405     -19.682   4.426  18.273  1.00 70.20           N  
ATOM   3009  CA  GLU A 405     -18.894   3.182  18.354  1.00 70.20           C  
ATOM   3010  C   GLU A 405     -19.494   2.045  17.507  1.00 70.20           C  
ATOM   3011  CB  GLU A 405     -18.787   2.709  19.810  1.00 70.20           C  
ATOM   3012  O   GLU A 405     -18.755   1.254  16.921  1.00 70.20           O  
ATOM   3013  CG  GLU A 405     -17.966   3.655  20.699  1.00 70.20           C  
ATOM   3014  CD  GLU A 405     -17.722   3.080  22.105  1.00 70.20           C  
ATOM   3015  OE1 GLU A 405     -16.846   3.636  22.802  1.00 70.20           O  
ATOM   3016  OE2 GLU A 405     -18.381   2.077  22.464  1.00 70.20           O  
ATOM   3017  N   ALA A 406     -20.827   1.999  17.383  1.00 66.72           N  
ATOM   3018  CA  ALA A 406     -21.539   1.021  16.562  1.00 66.72           C  
ATOM   3019  C   ALA A 406     -21.298   1.218  15.052  1.00 66.72           C  
ATOM   3020  CB  ALA A 406     -23.030   1.113  16.906  1.00 66.72           C  
ATOM   3021  O   ALA A 406     -21.236   0.242  14.305  1.00 66.72           O  
ATOM   3022  N   ASP A 407     -21.106   2.464  14.612  1.00 75.07           N  
ATOM   3023  CA  ASP A 407     -20.900   2.818  13.203  1.00 75.07           C  
ATOM   3024  C   ASP A 407     -19.413   2.901  12.812  1.00 75.07           C  
ATOM   3025  CB  ASP A 407     -21.613   4.141  12.898  1.00 75.07           C  
ATOM   3026  O   ASP A 407     -19.093   3.043  11.630  1.00 75.07           O  
ATOM   3027  CG  ASP A 407     -23.126   4.084  13.108  1.00 75.07           C  
ATOM   3028  OD1 ASP A 407     -23.748   3.091  12.674  1.00 75.07           O  
ATOM   3029  OD2 ASP A 407     -23.638   5.076  13.681  1.00 75.07           O  
ATOM   3030  N   ALA A 408     -18.485   2.796  13.772  1.00 70.69           N  
ATOM   3031  CA  ALA A 408     -17.044   2.955  13.551  1.00 70.69           C  
ATOM   3032  C   ALA A 408     -16.482   2.002  12.481  1.00 70.69           C  
ATOM   3033  CB  ALA A 408     -16.333   2.779  14.898  1.00 70.69           C  
ATOM   3034  O   ALA A 408     -15.637   2.395  11.668  1.00 70.69           O  
ATOM   3035  N   GLY A 409     -16.982   0.763  12.432  1.00 72.66           N  
ATOM   3036  CA  GLY A 409     -16.601  -0.217  11.410  1.00 72.66           C  
ATOM   3037  C   GLY A 409     -17.038   0.195  10.002  1.00 72.66           C  
ATOM   3038  O   GLY A 409     -16.246   0.141   9.066  1.00 72.66           O  
ATOM   3039  N   VAL A 410     -18.273   0.681   9.856  1.00 77.85           N  
ATOM   3040  CA  VAL A 410     -18.791   1.179   8.572  1.00 77.85           C  
ATOM   3041  C   VAL A 410     -18.032   2.432   8.149  1.00 77.85           C  
ATOM   3042  CB  VAL A 410     -20.301   1.467   8.664  1.00 77.85           C  
ATOM   3043  O   VAL A 410     -17.596   2.527   7.007  1.00 77.85           O  
ATOM   3044  CG1 VAL A 410     -20.866   2.078   7.377  1.00 77.85           C  
ATOM   3045  CG2 VAL A 410     -21.084   0.178   8.950  1.00 77.85           C  
ATOM   3046  N   ALA A 411     -17.819   3.370   9.073  1.00 82.60           N  
ATOM   3047  CA  ALA A 411     -17.155   4.634   8.787  1.00 82.60           C  
ATOM   3048  C   ALA A 411     -15.706   4.447   8.320  1.00 82.60           C  
ATOM   3049  CB  ALA A 411     -17.213   5.485  10.054  1.00 82.60           C  
ATOM   3050  O   ALA A 411     -15.290   5.032   7.320  1.00 82.60           O  
ATOM   3051  N   SER A 412     -14.951   3.594   9.019  1.00 79.23           N  
ATOM   3052  CA  SER A 412     -13.588   3.233   8.621  1.00 79.23           C  
ATOM   3053  C   SER A 412     -13.566   2.462   7.300  1.00 79.23           C  
ATOM   3054  CB  SER A 412     -12.883   2.445   9.729  1.00 79.23           C  
ATOM   3055  O   SER A 412     -12.715   2.739   6.459  1.00 79.23           O  
ATOM   3056  OG  SER A 412     -13.609   1.292  10.101  1.00 79.23           O  
ATOM   3057  N   GLY A 413     -14.532   1.565   7.072  1.00 83.07           N  
ATOM   3058  CA  GLY A 413     -14.710   0.870   5.798  1.00 83.07           C  
ATOM   3059  C   GLY A 413     -14.927   1.832   4.629  1.00 83.07           C  
ATOM   3060  O   GLY A 413     -14.192   1.766   3.648  1.00 83.07           O  
ATOM   3061  N   VAL A 414     -15.867   2.775   4.753  1.00 87.43           N  
ATOM   3062  CA  VAL A 414     -16.146   3.793   3.723  1.00 87.43           C  
ATOM   3063  C   VAL A 414     -14.919   4.660   3.458  1.00 87.43           C  
ATOM   3064  CB  VAL A 414     -17.348   4.677   4.115  1.00 87.43           C  
ATOM   3065  O   VAL A 414     -14.576   4.880   2.299  1.00 87.43           O  
ATOM   3066  CG1 VAL A 414     -17.559   5.846   3.139  1.00 87.43           C  
ATOM   3067  CG2 VAL A 414     -18.646   3.865   4.108  1.00 87.43           C  
ATOM   3068  N   GLN A 415     -14.219   5.095   4.509  1.00 87.82           N  
ATOM   3069  CA  GLN A 415     -12.998   5.887   4.364  1.00 87.82           C  
ATOM   3070  C   GLN A 415     -11.921   5.119   3.593  1.00 87.82           C  
ATOM   3071  CB  GLN A 415     -12.527   6.338   5.757  1.00 87.82           C  
ATOM   3072  O   GLN A 415     -11.309   5.668   2.679  1.00 87.82           O  
ATOM   3073  CG  GLN A 415     -11.333   7.306   5.721  1.00 87.82           C  
ATOM   3074  CD  GLN A 415     -10.010   6.627   5.368  1.00 87.82           C  
ATOM   3075  NE2 GLN A 415      -9.317   7.080   4.347  1.00 87.82           N  
ATOM   3076  OE1 GLN A 415      -9.575   5.680   6.005  1.00 87.82           O  
ATOM   3077  N   ARG A 416     -11.708   3.841   3.918  1.00 85.70           N  
ATOM   3078  CA  ARG A 416     -10.744   2.994   3.207  1.00 85.70           C  
ATOM   3079  C   ARG A 416     -11.146   2.737   1.759  1.00 85.70           C  
ATOM   3080  CB  ARG A 416     -10.566   1.676   3.968  1.00 85.70           C  
ATOM   3081  O   ARG A 416     -10.278   2.757   0.894  1.00 85.70           O  
ATOM   3082  CG  ARG A 416      -9.789   1.825   5.282  1.00 85.70           C  
ATOM   3083  CD  ARG A 416      -8.348   2.268   5.026  1.00 85.70           C  
ATOM   3084  NE  ARG A 416      -7.561   2.258   6.266  1.00 85.70           N  
ATOM   3085  NH1 ARG A 416      -5.561   2.830   5.293  1.00 85.70           N  
ATOM   3086  NH2 ARG A 416      -5.656   2.439   7.491  1.00 85.70           N  
ATOM   3087  CZ  ARG A 416      -6.268   2.507   6.342  1.00 85.70           C  
ATOM   3088  N   CYS A 417     -12.437   2.567   1.482  1.00 89.27           N  
ATOM   3089  CA  CYS A 417     -12.934   2.473   0.110  1.00 89.27           C  
ATOM   3090  C   CYS A 417     -12.667   3.772  -0.659  1.00 89.27           C  
ATOM   3091  CB  CYS A 417     -14.435   2.159   0.103  1.00 89.27           C  
ATOM   3092  O   CYS A 417     -12.168   3.720  -1.777  1.00 89.27           O  
ATOM   3093  SG  CYS A 417     -14.781   0.554   0.866  1.00 89.27           S  
ATOM   3094  N   ALA A 418     -12.950   4.933  -0.058  1.00 91.48           N  
ATOM   3095  CA  ALA A 418     -12.680   6.238  -0.660  1.00 91.48           C  
ATOM   3096  C   ALA A 418     -11.189   6.418  -0.990  1.00 91.48           C  
ATOM   3097  CB  ALA A 418     -13.184   7.330   0.295  1.00 91.48           C  
ATOM   3098  O   ALA A 418     -10.852   6.909  -2.064  1.00 91.48           O  
ATOM   3099  N   ASP A 419     -10.309   5.972  -0.093  1.00 90.19           N  
ATOM   3100  CA  ASP A 419      -8.857   6.009  -0.271  1.00 90.19           C  
ATOM   3101  C   ASP A 419      -8.395   5.102  -1.427  1.00 90.19           C  
ATOM   3102  CB  ASP A 419      -8.223   5.631   1.079  1.00 90.19           C  
ATOM   3103  O   ASP A 419      -7.778   5.573  -2.383  1.00 90.19           O  
ATOM   3104  CG  ASP A 419      -6.725   5.905   1.211  1.00 90.19           C  
ATOM   3105  OD1 ASP A 419      -6.202   6.742   0.447  1.00 90.19           O  
ATOM   3106  OD2 ASP A 419      -6.145   5.345   2.172  1.00 90.19           O  
ATOM   3107  N   GLN A 420      -8.760   3.814  -1.400  1.00 90.02           N  
ATOM   3108  CA  GLN A 420      -8.314   2.847  -2.410  1.00 90.02           C  
ATOM   3109  C   GLN A 420      -8.939   3.095  -3.788  1.00 90.02           C  
ATOM   3110  CB  GLN A 420      -8.605   1.408  -1.959  1.00 90.02           C  
ATOM   3111  O   GLN A 420      -8.222   3.165  -4.787  1.00 90.02           O  
ATOM   3112  CG  GLN A 420      -7.767   0.961  -0.749  1.00 90.02           C  
ATOM   3113  CD  GLN A 420      -7.774  -0.555  -0.537  1.00 90.02           C  
ATOM   3114  NE2 GLN A 420      -7.366  -1.018   0.623  1.00 90.02           N  
ATOM   3115  OE1 GLN A 420      -8.100  -1.332  -1.414  1.00 90.02           O  
ATOM   3116  N   LEU A 421     -10.264   3.266  -3.853  1.00 91.63           N  
ATOM   3117  CA  LEU A 421     -10.973   3.496  -5.114  1.00 91.63           C  
ATOM   3118  C   LEU A 421     -10.635   4.866  -5.702  1.00 91.63           C  
ATOM   3119  CB  LEU A 421     -12.495   3.365  -4.920  1.00 91.63           C  
ATOM   3120  O   LEU A 421     -10.531   4.990  -6.923  1.00 91.63           O  
ATOM   3121  CG  LEU A 421     -12.988   1.989  -4.435  1.00 91.63           C  
ATOM   3122  CD1 LEU A 421     -14.510   2.004  -4.308  1.00 91.63           C  
ATOM   3123  CD2 LEU A 421     -12.573   0.880  -5.397  1.00 91.63           C  
ATOM   3124  N   GLY A 422     -10.431   5.879  -4.852  1.00 92.06           N  
ATOM   3125  CA  GLY A 422      -9.969   7.196  -5.277  1.00 92.06           C  
ATOM   3126  C   GLY A 422      -8.574   7.141  -5.879  1.00 92.06           C  
ATOM   3127  O   GLY A 422      -8.382   7.607  -6.999  1.00 92.06           O  
ATOM   3128  N   GLY A 423      -7.627   6.488  -5.198  1.00 91.27           N  
ATOM   3129  CA  GLY A 423      -6.283   6.257  -5.727  1.00 91.27           C  
ATOM   3130  C   GLY A 423      -6.290   5.529  -7.071  1.00 91.27           C  
ATOM   3131  O   GLY A 423      -5.654   5.981  -8.021  1.00 91.27           O  
ATOM   3132  N   ALA A 424      -7.062   4.445  -7.180  1.00 90.84           N  
ATOM   3133  CA  ALA A 424      -7.131   3.643  -8.396  1.00 90.84           C  
ATOM   3134  C   ALA A 424      -7.748   4.391  -9.584  1.00 90.84           C  
ATOM   3135  CB  ALA A 424      -7.948   2.389  -8.108  1.00 90.84           C  
ATOM   3136  O   ALA A 424      -7.178   4.424 -10.674  1.00 90.84           O  
ATOM   3137  N   SER A 425      -8.906   5.015  -9.353  1.00 91.17           N  
ATOM   3138  CA  SER A 425      -9.617   5.781 -10.379  1.00 91.17           C  
ATOM   3139  C   SER A 425      -8.805   7.005 -10.793  1.00 91.17           C  
ATOM   3140  CB  SER A 425     -10.993   6.233  -9.879  1.00 91.17           C  
ATOM   3141  O   SER A 425      -8.775   7.352 -11.966  1.00 91.17           O  
ATOM   3142  OG  SER A 425     -11.738   5.149  -9.361  1.00 91.17           O  
ATOM   3143  N   GLY A 426      -8.109   7.634  -9.842  1.00 90.73           N  
ATOM   3144  CA  GLY A 426      -7.207   8.751 -10.090  1.00 90.73           C  
ATOM   3145  C   GLY A 426      -6.046   8.394 -10.999  1.00 90.73           C  
ATOM   3146  O   GLY A 426      -5.841   9.092 -11.986  1.00 90.73           O  
ATOM   3147  N   ILE A 427      -5.336   7.295 -10.705  1.00 89.72           N  
ATOM   3148  CA  ILE A 427      -4.254   6.801 -11.569  1.00 89.72           C  
ATOM   3149  C   ILE A 427      -4.794   6.588 -12.982  1.00 89.72           C  
ATOM   3150  CB  ILE A 427      -3.615   5.506 -11.011  1.00 89.72           C  
ATOM   3151  O   ILE A 427      -4.247   7.148 -13.924  1.00 89.72           O  
ATOM   3152  CG1 ILE A 427      -2.802   5.790  -9.730  1.00 89.72           C  
ATOM   3153  CG2 ILE A 427      -2.676   4.863 -12.057  1.00 89.72           C  
ATOM   3154  CD1 ILE A 427      -2.490   4.523  -8.920  1.00 89.72           C  
ATOM   3155  N   ALA A 428      -5.890   5.842 -13.127  1.00 88.99           N  
ATOM   3156  CA  ALA A 428      -6.462   5.558 -14.439  1.00 88.99           C  
ATOM   3157  C   ALA A 428      -6.851   6.841 -15.192  1.00 88.99           C  
ATOM   3158  CB  ALA A 428      -7.663   4.636 -14.243  1.00 88.99           C  
ATOM   3159  O   ALA A 428      -6.449   7.033 -16.329  1.00 88.99           O  
ATOM   3160  N   VAL A 429      -7.580   7.761 -14.556  1.00 89.74           N  
ATOM   3161  CA  VAL A 429      -8.044   9.001 -15.201  1.00 89.74           C  
ATOM   3162  C   VAL A 429      -6.891   9.938 -15.537  1.00 89.74           C  
ATOM   3163  CB  VAL A 429      -9.122   9.688 -14.342  1.00 89.74           C  
ATOM   3164  O   VAL A 429      -6.805  10.419 -16.663  1.00 89.74           O  
ATOM   3165  CG1 VAL A 429      -9.524  11.067 -14.880  1.00 89.74           C  
ATOM   3166  CG2 VAL A 429     -10.408   8.848 -14.304  1.00 89.74           C  
ATOM   3167  N   TYR A 430      -6.005  10.221 -14.585  1.00 89.08           N  
ATOM   3168  CA  TYR A 430      -4.949  11.207 -14.791  1.00 89.08           C  
ATOM   3169  C   TYR A 430      -3.854  10.692 -15.727  1.00 89.08           C  
ATOM   3170  CB  TYR A 430      -4.378  11.650 -13.439  1.00 89.08           C  
ATOM   3171  O   TYR A 430      -3.389  11.464 -16.562  1.00 89.08           O  
ATOM   3172  CG  TYR A 430      -5.355  12.285 -12.456  1.00 89.08           C  
ATOM   3173  CD1 TYR A 430      -6.512  12.963 -12.894  1.00 89.08           C  
ATOM   3174  CD2 TYR A 430      -5.085  12.212 -11.077  1.00 89.08           C  
ATOM   3175  CE1 TYR A 430      -7.394  13.540 -11.962  1.00 89.08           C  
ATOM   3176  CE2 TYR A 430      -5.963  12.780 -10.139  1.00 89.08           C  
ATOM   3177  OH  TYR A 430      -7.968  14.002  -9.679  1.00 89.08           O  
ATOM   3178  CZ  TYR A 430      -7.123  13.442 -10.581  1.00 89.08           C  
ATOM   3179  N   VAL A 431      -3.474   9.411 -15.632  1.00 87.19           N  
ATOM   3180  CA  VAL A 431      -2.472   8.812 -16.526  1.00 87.19           C  
ATOM   3181  C   VAL A 431      -3.051   8.615 -17.925  1.00 87.19           C  
ATOM   3182  CB  VAL A 431      -1.896   7.494 -15.965  1.00 87.19           C  
ATOM   3183  O   VAL A 431      -2.427   9.057 -18.883  1.00 87.19           O  
ATOM   3184  CG1 VAL A 431      -0.852   6.872 -16.901  1.00 87.19           C  
ATOM   3185  CG2 VAL A 431      -1.207   7.728 -14.610  1.00 87.19           C  
ATOM   3186  N   SER A 432      -4.250   8.040 -18.072  1.00 85.76           N  
ATOM   3187  CA  SER A 432      -4.816   7.784 -19.407  1.00 85.76           C  
ATOM   3188  C   SER A 432      -5.125   9.065 -20.171  1.00 85.76           C  
ATOM   3189  CB  SER A 432      -6.063   6.902 -19.327  1.00 85.76           C  
ATOM   3190  O   SER A 432      -4.906   9.105 -21.375  1.00 85.76           O  
ATOM   3191  OG  SER A 432      -5.652   5.665 -18.780  1.00 85.76           O  
ATOM   3192  N   ILE A 433      -5.570  10.133 -19.494  1.00 85.04           N  
ATOM   3193  CA  ILE A 433      -5.715  11.441 -20.146  1.00 85.04           C  
ATOM   3194  C   ILE A 433      -4.337  12.040 -20.435  1.00 85.04           C  
ATOM   3195  CB  ILE A 433      -6.613  12.399 -19.332  1.00 85.04           C  
ATOM   3196  O   ILE A 433      -4.096  12.453 -21.561  1.00 85.04           O  
ATOM   3197  CG1 ILE A 433      -8.051  11.843 -19.225  1.00 85.04           C  
ATOM   3198  CG2 ILE A 433      -6.653  13.789 -19.998  1.00 85.04           C  
ATOM   3199  CD1 ILE A 433      -8.939  12.612 -18.237  1.00 85.04           C  
ATOM   3200  N   GLY A 434      -3.427  12.077 -19.453  1.00 83.91           N  
ATOM   3201  CA  GLY A 434      -2.115  12.711 -19.611  1.00 83.91           C  
ATOM   3202  C   GLY A 434      -1.260  12.108 -20.726  1.00 83.91           C  
ATOM   3203  O   GLY A 434      -0.597  12.849 -21.439  1.00 83.91           O  
ATOM   3204  N   PHE A 435      -1.328  10.789 -20.910  1.00 81.82           N  
ATOM   3205  CA  PHE A 435      -0.595  10.040 -21.935  1.00 81.82           C  
ATOM   3206  C   PHE A 435      -1.451   9.720 -23.172  1.00 81.82           C  
ATOM   3207  CB  PHE A 435       0.023   8.780 -21.298  1.00 81.82           C  
ATOM   3208  O   PHE A 435      -1.052   8.896 -23.991  1.00 81.82           O  
ATOM   3209  CG  PHE A 435       1.173   9.062 -20.348  1.00 81.82           C  
ATOM   3210  CD1 PHE A 435       2.501   8.862 -20.774  1.00 81.82           C  
ATOM   3211  CD2 PHE A 435       0.931   9.562 -19.055  1.00 81.82           C  
ATOM   3212  CE1 PHE A 435       3.573   9.153 -19.912  1.00 81.82           C  
ATOM   3213  CE2 PHE A 435       2.002   9.879 -18.205  1.00 81.82           C  
ATOM   3214  CZ  PHE A 435       3.324   9.664 -18.628  1.00 81.82           C  
ATOM   3215  N   SER A 436      -2.629  10.338 -23.323  1.00 81.24           N  
ATOM   3216  CA  SER A 436      -3.461  10.123 -24.508  1.00 81.24           C  
ATOM   3217  C   SER A 436      -2.827  10.794 -25.734  1.00 81.24           C  
ATOM   3218  CB  SER A 436      -4.878  10.667 -24.322  1.00 81.24           C  
ATOM   3219  O   SER A 436      -2.607  12.009 -25.711  1.00 81.24           O  
ATOM   3220  OG  SER A 436      -5.647  10.427 -25.491  1.00 81.24           O  
ATOM   3221  N   PRO A 437      -2.629  10.068 -26.848  1.00 73.98           N  
ATOM   3222  CA  PRO A 437      -2.096  10.644 -28.085  1.00 73.98           C  
ATOM   3223  C   PRO A 437      -3.054  11.660 -28.731  1.00 73.98           C  
ATOM   3224  CB  PRO A 437      -1.849   9.440 -29.000  1.00 73.98           C  
ATOM   3225  O   PRO A 437      -2.666  12.405 -29.626  1.00 73.98           O  
ATOM   3226  CG  PRO A 437      -2.878   8.418 -28.528  1.00 73.98           C  
ATOM   3227  CD  PRO A 437      -2.928   8.655 -27.026  1.00 73.98           C  
ATOM   3228  N   HIS A 438      -4.323  11.696 -28.307  1.00 73.04           N  
ATOM   3229  CA  HIS A 438      -5.354  12.574 -28.867  1.00 73.04           C  
ATOM   3230  C   HIS A 438      -5.352  13.983 -28.269  1.00 73.04           C  
ATOM   3231  CB  HIS A 438      -6.725  11.923 -28.672  1.00 73.04           C  
ATOM   3232  O   HIS A 438      -5.990  14.885 -28.821  1.00 73.04           O  
ATOM   3233  CG  HIS A 438      -6.897  10.605 -29.379  1.00 73.04           C  
ATOM   3234  CD2 HIS A 438      -8.017   9.824 -29.333  1.00 73.04           C  
ATOM   3235  ND1 HIS A 438      -5.986   9.955 -30.185  1.00 73.04           N  
ATOM   3236  CE1 HIS A 438      -6.541   8.801 -30.595  1.00 73.04           C  
ATOM   3237  NE2 HIS A 438      -7.796   8.704 -30.131  1.00 73.04           N  
ATOM   3238  N   LEU A 439      -4.630  14.208 -27.167  1.00 69.53           N  
ATOM   3239  CA  LEU A 439      -4.316  15.556 -26.701  1.00 69.53           C  
ATOM   3240  C   LEU A 439      -3.248  16.141 -27.636  1.00 69.53           C  
ATOM   3241  CB  LEU A 439      -3.871  15.515 -25.231  1.00 69.53           C  
ATOM   3242  O   LEU A 439      -2.079  16.209 -27.288  1.00 69.53           O  
ATOM   3243  CG  LEU A 439      -4.953  15.090 -24.227  1.00 69.53           C  
ATOM   3244  CD1 LEU A 439      -4.344  15.164 -22.835  1.00 69.53           C  
ATOM   3245  CD2 LEU A 439      -6.178  16.013 -24.225  1.00 69.53           C  
ATOM   3246  N   GLY A 440      -3.660  16.493 -28.858  1.00 52.14           N  
ATOM   3247  CA  GLY A 440      -2.805  16.831 -30.000  1.00 52.14           C  
ATOM   3248  C   GLY A 440      -1.979  18.112 -29.854  1.00 52.14           C  
ATOM   3249  O   GLY A 440      -2.173  19.061 -30.610  1.00 52.14           O  
ATOM   3250  N   GLY A 441      -1.047  18.144 -28.906  1.00 61.30           N  
ATOM   3251  CA  GLY A 441      -0.032  19.184 -28.772  1.00 61.30           C  
ATOM   3252  C   GLY A 441       1.262  18.649 -28.161  1.00 61.30           C  
ATOM   3253  O   GLY A 441       1.263  17.586 -27.551  1.00 61.30           O  
ATOM   3254  N   ASP A 442       2.340  19.428 -28.279  1.00 70.38           N  
ATOM   3255  CA  ASP A 442       3.682  19.151 -27.727  1.00 70.38           C  
ATOM   3256  C   ASP A 442       3.739  19.238 -26.182  1.00 70.38           C  
ATOM   3257  CB  ASP A 442       4.708  20.117 -28.355  1.00 70.38           C  
ATOM   3258  O   ASP A 442       4.750  19.625 -25.592  1.00 70.38           O  
ATOM   3259  CG  ASP A 442       4.819  20.030 -29.878  1.00 70.38           C  
ATOM   3260  OD1 ASP A 442       4.738  18.905 -30.413  1.00 70.38           O  
ATOM   3261  OD2 ASP A 442       4.969  21.108 -30.496  1.00 70.38           O  
ATOM   3262  N   TRP A 443       2.627  18.960 -25.499  1.00 74.89           N  
ATOM   3263  CA  TRP A 443       2.563  18.998 -24.046  1.00 74.89           C  
ATOM   3264  C   TRP A 443       3.209  17.744 -23.475  1.00 74.89           C  
ATOM   3265  CB  TRP A 443       1.120  19.144 -23.555  1.00 74.89           C  
ATOM   3266  O   TRP A 443       2.861  16.627 -23.841  1.00 74.89           O  
ATOM   3267  CG  TRP A 443       0.436  20.401 -23.988  1.00 74.89           C  
ATOM   3268  CD1 TRP A 443      -0.354  20.514 -25.078  1.00 74.89           C  
ATOM   3269  CD2 TRP A 443       0.490  21.731 -23.389  1.00 74.89           C  
ATOM   3270  CE2 TRP A 443      -0.303  22.612 -24.184  1.00 74.89           C  
ATOM   3271  CE3 TRP A 443       1.134  22.286 -22.260  1.00 74.89           C  
ATOM   3272  NE1 TRP A 443      -0.789  21.819 -25.203  1.00 74.89           N  
ATOM   3273  CH2 TRP A 443       0.200  24.493 -22.744  1.00 74.89           C  
ATOM   3274  CZ2 TRP A 443      -0.454  23.972 -23.874  1.00 74.89           C  
ATOM   3275  CZ3 TRP A 443       0.992  23.651 -21.940  1.00 74.89           C  
ATOM   3276  N   ASP A 444       4.105  17.943 -22.517  1.00 78.90           N  
ATOM   3277  CA  ASP A 444       4.675  16.856 -21.736  1.00 78.90           C  
ATOM   3278  C   ASP A 444       3.561  16.078 -20.981  1.00 78.90           C  
ATOM   3279  CB  ASP A 444       5.734  17.459 -20.811  1.00 78.90           C  
ATOM   3280  O   ASP A 444       2.827  16.687 -20.183  1.00 78.90           O  
ATOM   3281  CG  ASP A 444       6.068  16.501 -19.684  1.00 78.90           C  
ATOM   3282  OD1 ASP A 444       6.391  15.339 -19.979  1.00 78.90           O  
ATOM   3283  OD2 ASP A 444       5.844  16.923 -18.525  1.00 78.90           O  
ATOM   3284  N   PRO A 445       3.417  14.752 -21.200  1.00 79.90           N  
ATOM   3285  CA  PRO A 445       2.363  13.930 -20.598  1.00 79.90           C  
ATOM   3286  C   PRO A 445       2.295  14.019 -19.071  1.00 79.90           C  
ATOM   3287  CB  PRO A 445       2.689  12.496 -21.031  1.00 79.90           C  
ATOM   3288  O   PRO A 445       1.209  14.063 -18.475  1.00 79.90           O  
ATOM   3289  CG  PRO A 445       3.354  12.684 -22.388  1.00 79.90           C  
ATOM   3290  CD  PRO A 445       4.162  13.959 -22.175  1.00 79.90           C  
ATOM   3291  N   PHE A 446       3.457  14.113 -18.418  1.00 79.83           N  
ATOM   3292  CA  PHE A 446       3.545  14.258 -16.970  1.00 79.83           C  
ATOM   3293  C   PHE A 446       2.933  15.585 -16.513  1.00 79.83           C  
ATOM   3294  CB  PHE A 446       5.007  14.140 -16.535  1.00 79.83           C  
ATOM   3295  O   PHE A 446       2.117  15.604 -15.586  1.00 79.83           O  
ATOM   3296  CG  PHE A 446       5.604  12.766 -16.741  1.00 79.83           C  
ATOM   3297  CD1 PHE A 446       5.436  11.784 -15.750  1.00 79.83           C  
ATOM   3298  CD2 PHE A 446       6.350  12.471 -17.895  1.00 79.83           C  
ATOM   3299  CE1 PHE A 446       6.014  10.511 -15.907  1.00 79.83           C  
ATOM   3300  CE2 PHE A 446       6.921  11.197 -18.056  1.00 79.83           C  
ATOM   3301  CZ  PHE A 446       6.762  10.219 -17.061  1.00 79.83           C  
ATOM   3302  N   THR A 447       3.248  16.690 -17.197  1.00 81.05           N  
ATOM   3303  CA  THR A 447       2.670  18.013 -16.921  1.00 81.05           C  
ATOM   3304  C   THR A 447       1.147  17.978 -16.957  1.00 81.05           C  
ATOM   3305  CB  THR A 447       3.144  19.072 -17.931  1.00 81.05           C  
ATOM   3306  O   THR A 447       0.502  18.541 -16.066  1.00 81.05           O  
ATOM   3307  CG2 THR A 447       2.632  20.473 -17.568  1.00 81.05           C  
ATOM   3308  OG1 THR A 447       4.540  19.200 -17.936  1.00 81.05           O  
ATOM   3309  N   VAL A 448       0.556  17.316 -17.953  1.00 83.65           N  
ATOM   3310  CA  VAL A 448      -0.902  17.214 -18.091  1.00 83.65           C  
ATOM   3311  C   VAL A 448      -1.495  16.423 -16.926  1.00 83.65           C  
ATOM   3312  CB  VAL A 448      -1.281  16.579 -19.440  1.00 83.65           C  
ATOM   3313  O   VAL A 448      -2.388  16.923 -16.233  1.00 83.65           O  
ATOM   3314  CG1 VAL A 448      -2.803  16.433 -19.571  1.00 83.65           C  
ATOM   3315  CG2 VAL A 448      -0.784  17.435 -20.612  1.00 83.65           C  
ATOM   3316  N   ALA A 449      -0.962  15.233 -16.646  1.00 83.84           N  
ATOM   3317  CA  ALA A 449      -1.455  14.376 -15.572  1.00 83.84           C  
ATOM   3318  C   ALA A 449      -1.347  15.045 -14.187  1.00 83.84           C  
ATOM   3319  CB  ALA A 449      -0.677  13.062 -15.625  1.00 83.84           C  
ATOM   3320  O   ALA A 449      -2.298  15.031 -13.398  1.00 83.84           O  
ATOM   3321  N   TYR A 450      -0.225  15.711 -13.895  1.00 82.35           N  
ATOM   3322  CA  TYR A 450      -0.046  16.450 -12.643  1.00 82.35           C  
ATOM   3323  C   TYR A 450      -0.961  17.671 -12.537  1.00 82.35           C  
ATOM   3324  CB  TYR A 450       1.411  16.892 -12.493  1.00 82.35           C  
ATOM   3325  O   TYR A 450      -1.415  17.999 -11.437  1.00 82.35           O  
ATOM   3326  CG  TYR A 450       2.346  15.792 -12.038  1.00 82.35           C  
ATOM   3327  CD1 TYR A 450       2.117  15.143 -10.809  1.00 82.35           C  
ATOM   3328  CD2 TYR A 450       3.463  15.440 -12.815  1.00 82.35           C  
ATOM   3329  CE1 TYR A 450       3.002  14.140 -10.371  1.00 82.35           C  
ATOM   3330  CE2 TYR A 450       4.354  14.445 -12.380  1.00 82.35           C  
ATOM   3331  OH  TYR A 450       4.982  12.843 -10.713  1.00 82.35           O  
ATOM   3332  CZ  TYR A 450       4.122  13.792 -11.156  1.00 82.35           C  
ATOM   3333  N   SER A 451      -1.254  18.328 -13.662  1.00 84.27           N  
ATOM   3334  CA  SER A 451      -2.175  19.468 -13.717  1.00 84.27           C  
ATOM   3335  C   SER A 451      -3.613  19.028 -13.424  1.00 84.27           C  
ATOM   3336  CB  SER A 451      -2.093  20.181 -15.072  1.00 84.27           C  
ATOM   3337  O   SER A 451      -4.293  19.678 -12.631  1.00 84.27           O  
ATOM   3338  OG  SER A 451      -0.798  20.701 -15.280  1.00 84.27           O  
ATOM   3339  N   LEU A 452      -4.054  17.884 -13.964  1.00 86.73           N  
ATOM   3340  CA  LEU A 452      -5.351  17.270 -13.639  1.00 86.73           C  
ATOM   3341  C   LEU A 452      -5.450  16.888 -12.159  1.00 86.73           C  
ATOM   3342  CB  LEU A 452      -5.574  16.028 -14.518  1.00 86.73           C  
ATOM   3343  O   LEU A 452      -6.442  17.212 -11.501  1.00 86.73           O  
ATOM   3344  CG  LEU A 452      -5.797  16.336 -16.006  1.00 86.73           C  
ATOM   3345  CD1 LEU A 452      -5.752  15.036 -16.801  1.00 86.73           C  
ATOM   3346  CD2 LEU A 452      -7.151  17.010 -16.252  1.00 86.73           C  
ATOM   3347  N   ALA A 453      -4.397  16.281 -11.605  1.00 85.75           N  
ATOM   3348  CA  ALA A 453      -4.312  16.005 -10.173  1.00 85.75           C  
ATOM   3349  C   ALA A 453      -4.378  17.297  -9.335  1.00 85.75           C  
ATOM   3350  CB  ALA A 453      -3.026  15.212  -9.911  1.00 85.75           C  
ATOM   3351  O   ALA A 453      -5.041  17.336  -8.298  1.00 85.75           O  
ATOM   3352  N   GLY A 454      -3.731  18.375  -9.791  1.00 85.57           N  
ATOM   3353  CA  GLY A 454      -3.800  19.700  -9.173  1.00 85.57           C  
ATOM   3354  C   GLY A 454      -5.214  20.286  -9.174  1.00 85.57           C  
ATOM   3355  O   GLY A 454      -5.670  20.777  -8.143  1.00 85.57           O  
ATOM   3356  N   ILE A 455      -5.940  20.176 -10.291  1.00 87.31           N  
ATOM   3357  CA  ILE A 455      -7.347  20.599 -10.399  1.00 87.31           C  
ATOM   3358  C   ILE A 455      -8.227  19.800  -9.428  1.00 87.31           C  
ATOM   3359  CB  ILE A 455      -7.839  20.471 -11.861  1.00 87.31           C  
ATOM   3360  O   ILE A 455      -9.032  20.391  -8.706  1.00 87.31           O  
ATOM   3361  CG1 ILE A 455      -7.111  21.486 -12.772  1.00 87.31           C  
ATOM   3362  CG2 ILE A 455      -9.362  20.696 -11.958  1.00 87.31           C  
ATOM   3363  CD1 ILE A 455      -7.245  21.175 -14.269  1.00 87.31           C  
ATOM   3364  N   GLY A 456      -8.039  18.478  -9.351  1.00 88.05           N  
ATOM   3365  CA  GLY A 456      -8.750  17.620  -8.397  1.00 88.05           C  
ATOM   3366  C   GLY A 456      -8.523  18.046  -6.944  1.00 88.05           C  
ATOM   3367  O   GLY A 456      -9.466  18.140  -6.161  1.00 88.05           O  
ATOM   3368  N   LEU A 457      -7.288  18.399  -6.591  1.00 87.68           N  
ATOM   3369  CA  LEU A 457      -6.954  18.901  -5.258  1.00 87.68           C  
ATOM   3370  C   LEU A 457      -7.552  20.278  -4.968  1.00 87.68           C  
ATOM   3371  CB  LEU A 457      -5.435  18.960  -5.122  1.00 87.68           C  
ATOM   3372  O   LEU A 457      -8.013  20.512  -3.853  1.00 87.68           O  
ATOM   3373  CG  LEU A 457      -4.794  17.571  -5.030  1.00 87.68           C  
ATOM   3374  CD1 LEU A 457      -3.305  17.752  -5.283  1.00 87.68           C  
ATOM   3375  CD2 LEU A 457      -5.007  16.948  -3.653  1.00 87.68           C  
ATOM   3376  N   ILE A 458      -7.586  21.182  -5.950  1.00 88.42           N  
ATOM   3377  CA  ILE A 458      -8.263  22.478  -5.806  1.00 88.42           C  
ATOM   3378  C   ILE A 458      -9.756  22.252  -5.548  1.00 88.42           C  
ATOM   3379  CB  ILE A 458      -8.008  23.379  -7.034  1.00 88.42           C  
ATOM   3380  O   ILE A 458     -10.305  22.844  -4.622  1.00 88.42           O  
ATOM   3381  CG1 ILE A 458      -6.525  23.815  -7.075  1.00 88.42           C  
ATOM   3382  CG2 ILE A 458      -8.913  24.628  -7.004  1.00 88.42           C  
ATOM   3383  CD1 ILE A 458      -6.092  24.390  -8.431  1.00 88.42           C  
ATOM   3384  N   ALA A 459     -10.404  21.352  -6.293  1.00 90.18           N  
ATOM   3385  CA  ALA A 459     -11.802  20.995  -6.059  1.00 90.18           C  
ATOM   3386  C   ALA A 459     -12.022  20.415  -4.648  1.00 90.18           C  
ATOM   3387  CB  ALA A 459     -12.252  20.025  -7.158  1.00 90.18           C  
ATOM   3388  O   ALA A 459     -12.977  20.799  -3.970  1.00 90.18           O  
ATOM   3389  N   ALA A 460     -11.112  19.562  -4.167  1.00 88.91           N  
ATOM   3390  CA  ALA A 460     -11.150  19.021  -2.809  1.00 88.91           C  
ATOM   3391  C   ALA A 460     -11.006  20.120  -1.741  1.00 88.91           C  
ATOM   3392  CB  ALA A 460     -10.045  17.969  -2.675  1.00 88.91           C  
ATOM   3393  O   ALA A 460     -11.778  20.160  -0.782  1.00 88.91           O  
ATOM   3394  N   VAL A 461     -10.063  21.051  -1.927  1.00 88.06           N  
ATOM   3395  CA  VAL A 461      -9.870  22.218  -1.053  1.00 88.06           C  
ATOM   3396  C   VAL A 461     -11.121  23.087  -1.025  1.00 88.06           C  
ATOM   3397  CB  VAL A 461      -8.645  23.045  -1.495  1.00 88.06           C  
ATOM   3398  O   VAL A 461     -11.581  23.439   0.057  1.00 88.06           O  
ATOM   3399  CG1 VAL A 461      -8.572  24.429  -0.835  1.00 88.06           C  
ATOM   3400  CG2 VAL A 461      -7.355  22.310  -1.132  1.00 88.06           C  
ATOM   3401  N   LEU A 462     -11.701  23.404  -2.184  1.00 90.02           N  
ATOM   3402  CA  LEU A 462     -12.916  24.214  -2.277  1.00 90.02           C  
ATOM   3403  C   LEU A 462     -14.105  23.533  -1.589  1.00 90.02           C  
ATOM   3404  CB  LEU A 462     -13.226  24.505  -3.756  1.00 90.02           C  
ATOM   3405  O   LEU A 462     -14.838  24.191  -0.853  1.00 90.02           O  
ATOM   3406  CG  LEU A 462     -12.243  25.468  -4.448  1.00 90.02           C  
ATOM   3407  CD1 LEU A 462     -12.585  25.551  -5.936  1.00 90.02           C  
ATOM   3408  CD2 LEU A 462     -12.294  26.879  -3.859  1.00 90.02           C  
ATOM   3409  N   ALA A 463     -14.266  22.218  -1.760  1.00 88.64           N  
ATOM   3410  CA  ALA A 463     -15.309  21.451  -1.083  1.00 88.64           C  
ATOM   3411  C   ALA A 463     -15.138  21.476   0.445  1.00 88.64           C  
ATOM   3412  CB  ALA A 463     -15.298  20.019  -1.633  1.00 88.64           C  
ATOM   3413  O   ALA A 463     -16.099  21.723   1.174  1.00 88.64           O  
ATOM   3414  N   VAL A 464     -13.909  21.278   0.935  1.00 87.02           N  
ATOM   3415  CA  VAL A 464     -13.585  21.337   2.368  1.00 87.02           C  
ATOM   3416  C   VAL A 464     -13.785  22.749   2.925  1.00 87.02           C  
ATOM   3417  CB  VAL A 464     -12.159  20.800   2.608  1.00 87.02           C  
ATOM   3418  O   VAL A 464     -14.368  22.903   3.996  1.00 87.02           O  
ATOM   3419  CG1 VAL A 464     -11.639  21.065   4.023  1.00 87.02           C  
ATOM   3420  CG2 VAL A 464     -12.129  19.281   2.401  1.00 87.02           C  
ATOM   3421  N   LEU A 465     -13.386  23.790   2.190  1.00 87.46           N  
ATOM   3422  CA  LEU A 465     -13.601  25.183   2.583  1.00 87.46           C  
ATOM   3423  C   LEU A 465     -15.088  25.562   2.609  1.00 87.46           C  
ATOM   3424  CB  LEU A 465     -12.819  26.126   1.654  1.00 87.46           C  
ATOM   3425  O   LEU A 465     -15.492  26.344   3.469  1.00 87.46           O  
ATOM   3426  CG  LEU A 465     -11.297  26.143   1.889  1.00 87.46           C  
ATOM   3427  CD1 LEU A 465     -10.636  27.007   0.816  1.00 87.46           C  
ATOM   3428  CD2 LEU A 465     -10.924  26.723   3.257  1.00 87.46           C  
ATOM   3429  N   ALA A 466     -15.924  24.978   1.749  1.00 85.62           N  
ATOM   3430  CA  ALA A 466     -17.368  25.216   1.753  1.00 85.62           C  
ATOM   3431  C   ALA A 466     -18.076  24.701   3.026  1.00 85.62           C  
ATOM   3432  CB  ALA A 466     -17.965  24.608   0.480  1.00 85.62           C  
ATOM   3433  O   ALA A 466     -19.169  25.167   3.346  1.00 85.62           O  
ATOM   3434  N   LEU A 467     -17.456  23.795   3.795  1.00 77.53           N  
ATOM   3435  CA  LEU A 467     -17.954  23.373   5.113  1.00 77.53           C  
ATOM   3436  C   LEU A 467     -17.699  24.399   6.232  1.00 77.53           C  
ATOM   3437  CB  LEU A 467     -17.276  22.063   5.529  1.00 77.53           C  
ATOM   3438  O   LEU A 467     -18.251  24.256   7.322  1.00 77.53           O  
ATOM   3439  CG  LEU A 467     -17.587  20.806   4.711  1.00 77.53           C  
ATOM   3440  CD1 LEU A 467     -16.668  19.725   5.288  1.00 77.53           C  
ATOM   3441  CD2 LEU A 467     -19.053  20.381   4.856  1.00 77.53           C  
ATOM   3442  N   SER A 468     -16.851  25.406   5.995  1.00 59.21           N  
ATOM   3443  CA  SER A 468     -16.274  26.280   7.032  1.00 59.21           C  
ATOM   3444  C   SER A 468     -17.156  27.380   7.669  1.00 59.21           C  
ATOM   3445  CB  SER A 468     -14.960  26.929   6.568  1.00 59.21           C  
ATOM   3446  O   SER A 468     -16.568  28.222   8.352  1.00 59.21           O  
ATOM   3447  OG  SER A 468     -14.196  26.085   5.745  1.00 59.21           O  
ATOM   3448  N   PRO A 469     -18.503  27.451   7.547  1.00 51.15           N  
ATOM   3449  CA  PRO A 469     -19.259  28.419   8.354  1.00 51.15           C  
ATOM   3450  C   PRO A 469     -19.504  28.038   9.829  1.00 51.15           C  
ATOM   3451  CB  PRO A 469     -20.573  28.670   7.612  1.00 51.15           C  
ATOM   3452  O   PRO A 469     -19.840  28.927  10.609  1.00 51.15           O  
ATOM   3453  CG  PRO A 469     -20.298  28.195   6.191  1.00 51.15           C  
ATOM   3454  CD  PRO A 469     -19.331  27.042   6.417  1.00 51.15           C  
ATOM   3455  N   ASP A 470     -19.326  26.783  10.270  1.00 47.76           N  
ATOM   3456  CA  ASP A 470     -19.708  26.378  11.640  1.00 47.76           C  
ATOM   3457  C   ASP A 470     -18.534  26.342  12.639  1.00 47.76           C  
ATOM   3458  CB  ASP A 470     -20.536  25.077  11.631  1.00 47.76           C  
ATOM   3459  O   ASP A 470     -17.882  25.323  12.865  1.00 47.76           O  
ATOM   3460  CG  ASP A 470     -22.047  25.319  11.486  1.00 47.76           C  
ATOM   3461  OD1 ASP A 470     -22.536  26.314  12.071  1.00 47.76           O  
ATOM   3462  OD2 ASP A 470     -22.714  24.462  10.868  1.00 47.76           O  
ATOM   3463  N   ARG A 471     -18.332  27.461  13.350  1.00 45.23           N  
ATOM   3464  CA  ARG A 471     -17.435  27.632  14.520  1.00 45.23           C  
ATOM   3465  C   ARG A 471     -17.765  26.741  15.745  1.00 45.23           C  
ATOM   3466  CB  ARG A 471     -17.408  29.127  14.917  1.00 45.23           C  
ATOM   3467  O   ARG A 471     -17.298  27.020  16.843  1.00 45.23           O  
ATOM   3468  CG  ARG A 471     -16.525  30.001  14.017  1.00 45.23           C  
ATOM   3469  CD  ARG A 471     -16.551  31.447  14.537  1.00 45.23           C  
ATOM   3470  NE  ARG A 471     -15.572  32.309  13.847  1.00 45.23           N  
ATOM   3471  NH1 ARG A 471     -16.190  34.299  14.820  1.00 45.23           N  
ATOM   3472  NH2 ARG A 471     -14.486  34.259  13.383  1.00 45.23           N  
ATOM   3473  CZ  ARG A 471     -15.422  33.612  14.019  1.00 45.23           C  
ATOM   3474  N   ARG A 472     -18.557  25.671  15.601  1.00 44.41           N  
ATOM   3475  CA  ARG A 472     -18.988  24.783  16.706  1.00 44.41           C  
ATOM   3476  C   ARG A 472     -18.137  23.516  16.884  1.00 44.41           C  
ATOM   3477  CB  ARG A 472     -20.487  24.459  16.576  1.00 44.41           C  
ATOM   3478  O   ARG A 472     -18.452  22.699  17.738  1.00 44.41           O  
ATOM   3479  CG  ARG A 472     -21.372  25.686  16.841  1.00 44.41           C  
ATOM   3480  CD  ARG A 472     -22.845  25.266  16.896  1.00 44.41           C  
ATOM   3481  NE  ARG A 472     -23.727  26.416  17.178  1.00 44.41           N  
ATOM   3482  NH1 ARG A 472     -25.373  25.292  18.327  1.00 44.41           N  
ATOM   3483  NH2 ARG A 472     -25.571  27.485  17.983  1.00 44.41           N  
ATOM   3484  CZ  ARG A 472     -24.879  26.391  17.827  1.00 44.41           C  
ATOM   3485  N   LEU A 473     -17.058  23.353  16.117  1.00 49.78           N  
ATOM   3486  CA  LEU A 473     -16.204  22.152  16.140  1.00 49.78           C  
ATOM   3487  C   LEU A 473     -15.022  22.216  17.129  1.00 49.78           C  
ATOM   3488  CB  LEU A 473     -15.772  21.827  14.696  1.00 49.78           C  
ATOM   3489  O   LEU A 473     -14.184  21.318  17.131  1.00 49.78           O  
ATOM   3490  CG  LEU A 473     -16.933  21.355  13.799  1.00 49.78           C  
ATOM   3491  CD1 LEU A 473     -16.475  21.290  12.344  1.00 49.78           C  
ATOM   3492  CD2 LEU A 473     -17.410  19.961  14.196  1.00 49.78           C  
ATOM   3493  N   ALA A 474     -14.961  23.238  17.986  1.00 36.37           N  
ATOM   3494  CA  ALA A 474     -13.944  23.374  19.026  1.00 36.37           C  
ATOM   3495  C   ALA A 474     -14.591  23.335  20.423  1.00 36.37           C  
ATOM   3496  CB  ALA A 474     -13.138  24.653  18.760  1.00 36.37           C  
ATOM   3497  O   ALA A 474     -15.167  24.330  20.854  1.00 36.37           O  
ATOM   3498  N   ALA A 475     -14.475  22.166  21.071  1.00 37.58           N  
ATOM   3499  CA  ALA A 475     -14.565  21.853  22.510  1.00 37.58           C  
ATOM   3500  C   ALA A 475     -15.577  20.729  22.828  1.00 37.58           C  
ATOM   3501  CB  ALA A 475     -14.824  23.075  23.405  1.00 37.58           C  
ATOM   3502  O   ALA A 475     -16.780  20.910  22.615  1.00 37.58           O  
ATOM   3503  N   PRO A 476     -15.141  19.596  23.417  1.00 36.68           N  
ATOM   3504  CA  PRO A 476     -16.015  18.827  24.290  1.00 36.68           C  
ATOM   3505  C   PRO A 476     -16.343  19.727  25.485  1.00 36.68           C  
ATOM   3506  CB  PRO A 476     -15.232  17.571  24.711  1.00 36.68           C  
ATOM   3507  O   PRO A 476     -15.447  20.129  26.223  1.00 36.68           O  
ATOM   3508  CG  PRO A 476     -13.871  17.686  24.019  1.00 36.68           C  
ATOM   3509  CD  PRO A 476     -13.771  19.148  23.592  1.00 36.68           C  
ATOM   3510  N   ARG A 477     -17.615  20.089  25.665  1.00 38.41           N  
ATOM   3511  CA  ARG A 477     -18.067  20.583  26.965  1.00 38.41           C  
ATOM   3512  C   ARG A 477     -18.023  19.393  27.915  1.00 38.41           C  
ATOM   3513  CB  ARG A 477     -19.479  21.185  26.888  1.00 38.41           C  
ATOM   3514  O   ARG A 477     -18.839  18.485  27.778  1.00 38.41           O  
ATOM   3515  CG  ARG A 477     -19.480  22.586  26.264  1.00 38.41           C  
ATOM   3516  CD  ARG A 477     -20.902  23.157  26.276  1.00 38.41           C  
ATOM   3517  NE  ARG A 477     -20.925  24.564  25.833  1.00 38.41           N  
ATOM   3518  NH1 ARG A 477     -23.205  24.819  25.820  1.00 38.41           N  
ATOM   3519  NH2 ARG A 477     -21.894  26.571  25.366  1.00 38.41           N  
ATOM   3520  CZ  ARG A 477     -22.004  25.308  25.671  1.00 38.41           C  
ATOM   3521  N   GLU A 478     -17.071  19.400  28.838  1.00 39.91           N  
ATOM   3522  CA  GLU A 478     -17.245  18.724  30.118  1.00 39.91           C  
ATOM   3523  C   GLU A 478     -18.541  19.281  30.726  1.00 39.91           C  
ATOM   3524  CB  GLU A 478     -16.022  18.974  31.023  1.00 39.91           C  
ATOM   3525  O   GLU A 478     -18.632  20.461  31.061  1.00 39.91           O  
ATOM   3526  CG  GLU A 478     -14.782  18.207  30.525  1.00 39.91           C  
ATOM   3527  CD  GLU A 478     -13.512  18.444  31.361  1.00 39.91           C  
ATOM   3528  OE1 GLU A 478     -12.625  17.559  31.306  1.00 39.91           O  
ATOM   3529  OE2 GLU A 478     -13.389  19.533  31.962  1.00 39.91           O  
ATOM   3530  N   GLN A 479     -19.595  18.465  30.739  1.00 40.48           N  
ATOM   3531  CA  GLN A 479     -20.696  18.651  31.673  1.00 40.48           C  
ATOM   3532  C   GLN A 479     -20.261  17.954  32.960  1.00 40.48           C  
ATOM   3533  CB  GLN A 479     -22.022  18.100  31.109  1.00 40.48           C  
ATOM   3534  O   GLN A 479     -20.387  16.738  33.080  1.00 40.48           O  
ATOM   3535  CG  GLN A 479     -22.660  19.063  30.099  1.00 40.48           C  
ATOM   3536  CD  GLN A 479     -24.013  18.566  29.595  1.00 40.48           C  
ATOM   3537  NE2 GLN A 479     -25.107  19.161  30.015  1.00 40.48           N  
ATOM   3538  OE1 GLN A 479     -24.121  17.659  28.787  1.00 40.48           O  
ATOM   3539  N   GLU A 480     -19.671  18.731  33.867  1.00 36.50           N  
ATOM   3540  CA  GLU A 480     -19.781  18.467  35.298  1.00 36.50           C  
ATOM   3541  C   GLU A 480     -21.242  18.724  35.692  1.00 36.50           C  
ATOM   3542  CB  GLU A 480     -18.842  19.393  36.100  1.00 36.50           C  
ATOM   3543  O   GLU A 480     -21.721  19.850  35.562  1.00 36.50           O  
ATOM   3544  CG  GLU A 480     -17.358  18.996  36.022  1.00 36.50           C  
ATOM   3545  CD  GLU A 480     -16.444  19.919  36.856  1.00 36.50           C  
ATOM   3546  OE1 GLU A 480     -15.488  19.390  37.473  1.00 36.50           O  
ATOM   3547  OE2 GLU A 480     -16.684  21.149  36.868  1.00 36.50           O  
ATOM   3548  N   ASP A 481     -21.935  17.658  36.089  1.00 40.45           N  
ATOM   3549  CA  ASP A 481     -22.999  17.623  37.102  1.00 40.45           C  
ATOM   3550  C   ASP A 481     -23.009  16.222  37.739  1.00 40.45           C  
ATOM   3551  CB  ASP A 481     -24.387  18.004  36.532  1.00 40.45           C  
ATOM   3552  O   ASP A 481     -22.948  15.221  36.978  1.00 40.45           O  
ATOM   3553  CG  ASP A 481     -24.802  19.489  36.666  1.00 40.45           C  
ATOM   3554  OD1 ASP A 481     -24.283  20.222  37.541  1.00 40.45           O  
ATOM   3555  OD2 ASP A 481     -25.753  19.875  35.936  1.00 40.45           O  
ATOM   3556  OXT ASP A 481     -23.002  16.176  38.990  1.00 40.45           O  
TER    3557      ASP A 481                                                      
ENDMDL                                                                          
END                                                                             
