# Supplementary material for: Cryo‐EM structure of antibacterial efflux transporter QacA from Staphylococcus aureus reveals a novel extracellular loop with allosteric role
Source: EMBO J. 2023 Jul 17;42(16):e113418. doi: 10.15252/embj.2023113418 (PMC10425836; doi:10.15252/embj.2023113418)
Supplement: Supplementary file 4 — Source Data for Expanded View [file EMBJ-42-e113418-s008.zip › Expanded view source data/Figure EV2/AF2 models/AF-P46105-Act22.pdb]

HEADER                                            01-JUN-22                     
TITLE     ALPHAFOLD MONOMER V2.0 PREDICTION FOR PROBABLE ACTINORHODIN           
TITLE    2 TRANSPORTER (P46105)                                                 
COMPND    MOL_ID: 1;                                                            
COMPND   2 MOLECULE: PROBABLE ACTINORHODIN TRANSPORTER;                         
COMPND   3 CHAIN: A                                                             
SOURCE    MOL_ID: 1;                                                            
SOURCE   2 ORGANISM_SCIENTIFIC: STREPTOMYCES COELICOLOR (STRAIN ATCC BAA-471 /  
SOURCE   3 A3(2) / M145);                                                       
SOURCE   4 ORGANISM_TAXID: 100226                                               
REMARK   1                                                                      
REMARK   1 REFERENCE 1                                                          
REMARK   1  AUTH   JOHN JUMPER, RICHARD EVANS, ALEXANDER PRITZEL, TIM GREEN,    
REMARK   1  AUTH 2 MICHAEL FIGURNOV, OLAF RONNEBERGER, KATHRYN TUNYASUVUNAKOOL, 
REMARK   1  AUTH 3 RUSS BATES, AUGUSTIN ZIDEK, ANNA POTAPENKO, ALEX BRIDGLAND,  
REMARK   1  AUTH 4 CLEMENS MEYER, SIMON A A KOHL, ANDREW J BALLARD,             
REMARK   1  AUTH 5 ANDREW COWIE, BERNARDINO ROMERA-PAREDES, STANISLAV NIKOLOV,  
REMARK   1  AUTH 6 RISHUB JAIN, JONAS ADLER, TREVOR BACK, STIG PETERSEN,        
REMARK   1  AUTH 7 DAVID REIMAN, ELLEN CLANCY, MICHAL ZIELINSKI,                
REMARK   1  AUTH 8 MARTIN STEINEGGER, MICHALINA PACHOLSKA, TAMAS BERGHAMMER,    
REMARK   1  AUTH 9 DAVID SILVER, ORIOL VINYALS, ANDREW W SENIOR,                
REMARK   1  AUTH10 KORAY KAVUKCUOGLU, PUSHMEET KOHLI, DEMIS HASSABIS            
REMARK   1  TITL   HIGHLY ACCURATE PROTEIN STRUCTURE PREDICTION WITH ALPHAFOLD  
REMARK   1  REF    NATURE                        V. 596   583 2021              
REMARK   1  REFN                   ISSN 0028-0836                               
REMARK   1  PMID   34265844                                                     
REMARK   1  DOI    10.1038/s41586-021-03819-2                                   
REMARK   1                                                                      
REMARK   1 DISCLAIMERS                                                          
REMARK   1 ALPHAFOLD DATA, COPYRIGHT (2021) DEEPMIND TECHNOLOGIES LIMITED. THE  
REMARK   1 INFORMATION PROVIDED IS THEORETICAL MODELLING ONLY AND CAUTION SHOULD
REMARK   1 BE EXERCISED IN ITS USE. IT IS PROVIDED "AS-IS" WITHOUT ANY WARRANTY 
REMARK   1 OF ANY KIND, WHETHER EXPRESSED OR IMPLIED. NO WARRANTY IS GIVEN THAT 
REMARK   1 USE OF THE INFORMATION SHALL NOT INFRINGE THE RIGHTS OF ANY THIRD    
REMARK   1 PARTY. THE INFORMATION IS NOT INTENDED TO BE A SUBSTITUTE FOR        
REMARK   1 PROFESSIONAL MEDICAL ADVICE, DIAGNOSIS, OR TREATMENT, AND DOES NOT   
REMARK   1 CONSTITUTE MEDICAL OR OTHER PROFESSIONAL ADVICE. IT IS AVAILABLE FOR 
REMARK   1 ACADEMIC AND COMMERCIAL PURPOSES, UNDER CC-BY 4.0 LICENCE.           
DBREF  XXXX A    1   578  UNP    P46105   ACT22_STRCO      1    578             
SEQRES   1 A  578  MET SER SER VAL GLU ALA ASP GLU PRO ASP ARG ALA THR          
SEQRES   2 A  578  ALA PRO PRO SER ALA LEU LEU PRO GLU ASP GLY PRO GLY          
SEQRES   3 A  578  PRO ASP GLY THR ALA ALA GLY PRO PRO PRO TYR ALA ARG          
SEQRES   4 A  578  ARG TRP ALA ALA LEU GLY VAL ILE LEU GLY ALA GLU ILE          
SEQRES   5 A  578  MET ASP LEU LEU ASP GLY THR VAL MET ASN VAL ALA ALA          
SEQRES   6 A  578  PRO ALA VAL ARG ALA ASP LEU GLY GLY SER LEU SER VAL          
SEQRES   7 A  578  ILE GLN TRP ILE THR VAL GLY TYR THR LEU ALA PHE ALA          
SEQRES   8 A  578  VAL LEU LEU VAL VAL GLY GLY ARG LEU GLY ASP ILE TYR          
SEQRES   9 A  578  GLY ARG LYS ARG MET PHE VAL VAL GLY ALA VAL GLY PHE          
SEQRES  10 A  578  THR ALA ALA SER VAL LEU CYS SER VAL ALA ALA GLY PRO          
SEQRES  11 A  578  GLU MET LEU THR ALA ALA ARG PHE LEU GLN GLY GLY LEU          
SEQRES  12 A  578  GLY ALA LEU MET ILE PRO GLN GLY LEU GLY LEU ILE LYS          
SEQRES  13 A  578  GLN MET PHE PRO PRO LYS GLU THR ALA ALA ALA PHE GLY          
SEQRES  14 A  578  ALA PHE GLY PRO ALA ILE GLY LEU GLY ALA VAL LEU GLY          
SEQRES  15 A  578  PRO ILE VAL ALA GLY PHE LEU VAL ASP ALA ASP LEU PHE          
SEQRES  16 A  578  GLY THR GLY TRP ARG SER VAL PHE LEU ILE ASN LEU PRO          
SEQRES  17 A  578  ILE GLY VAL ALA VAL ILE VAL GLY ALA VAL LEU LEU LEU          
SEQRES  18 A  578  PRO GLU GLY LYS ALA PRO VAL ARG PRO LYS PHE ASP VAL          
SEQRES  19 A  578  VAL GLY MET ALA LEU VAL THR SER GLY LEU THR LEU LEU          
SEQRES  20 A  578  ILE PHE PRO LEU VAL GLN GLY ARG GLU ARG GLY TRP PRO          
SEQRES  21 A  578  ALA TRP ALA PHE VAL LEU MET LEU ALA GLY ALA ALA VAL          
SEQRES  22 A  578  LEU VAL GLY PHE VAL ALA HIS GLU LEU ARG GLN GLU ARG          
SEQRES  23 A  578  ARG GLY GLY ALA THR LEU ILE GLU LEU SER LEU LEU ARG          
SEQRES  24 A  578  ARG SER ARG TYR ALA ALA GLY LEU ALA VAL ALA LEU VAL          
SEQRES  25 A  578  PHE PHE THR GLY VAL SER GLY MET SER LEU LEU LEU ALA          
SEQRES  26 A  578  LEU HIS LEU GLN ILE GLY LEU GLY PHE SER PRO THR ARG          
SEQRES  27 A  578  ALA ALA LEU THR MET THR PRO TRP SER VAL PHE LEU VAL          
SEQRES  28 A  578  VAL GLY ALA ILE LEU THR GLY ALA VAL LEU GLY SER LYS          
SEQRES  29 A  578  PHE GLY ARG LYS ALA LEU HIS GLY GLY LEU VAL VAL LEU          
SEQRES  30 A  578  ALA LEU GLY VAL LEU ILE MET LEU LEU THR ILE GLY ASP          
SEQRES  31 A  578  GLN ALA GLY GLY LEU THR SER TRP GLU LEU VAL PRO GLY          
SEQRES  32 A  578  ILE ALA VAL ALA GLY LEU GLY MET GLY ILE MET ILE GLY          
SEQRES  33 A  578  LEU LEU PHE ASP ILE ALA LEU ALA ASP VAL ASP LYS GLN          
SEQRES  34 A  578  GLU ALA GLY THR ALA SER GLY VAL LEU THR ALA VAL GLN          
SEQRES  35 A  578  GLN LEU GLY PHE THR VAL GLY VAL ALA VAL LEU GLY THR          
SEQRES  36 A  578  LEU PHE PHE GLY LEU LEU GLY SER GLN ALA THR ALA SER          
SEQRES  37 A  578  VAL ASP ASP GLY ALA SER ARG ALA ARG THR GLU LEU ALA          
SEQRES  38 A  578  ALA ALA GLY ALA SER THR THR GLU GLN ASP ARG LEU LEU          
SEQRES  39 A  578  ALA ASP LEU ARG VAL CYS LEU ARG GLU SER ALA SER GLN          
SEQRES  40 A  578  GLN ASP SER GLU ARG THR PRO ASP SER CYS ARG ASN LEU          
SEQRES  41 A  578  GLN GLN ALA ARG PRO ALA VAL ALA GLU ALA THR ALA ARG          
SEQRES  42 A  578  ALA TRP ARG THR ALA HIS THR GLU ASN PHE SER THR ALA          
SEQRES  43 A  578  MET VAL ARG THR LEU TRP VAL VAL ILE ALA LEU LEU ALA          
SEQRES  44 A  578  VAL SER PHE ALA LEU ALA PHE ARG LEU PRO PRO LYS PRO          
SEQRES  45 A  578  ARG GLU GLU GLU GLY PHE                                      
CRYST1    1.000    1.000    1.000  90.00  90.00  90.00 P 1           1          
ORIGX1      1.000000  0.000000  0.000000        0.00000                         
ORIGX2      0.000000  1.000000  0.000000        0.00000                         
ORIGX3      0.000000  0.000000  1.000000        0.00000                         
SCALE1      1.000000  0.000000  0.000000        0.00000                         
SCALE2      0.000000  1.000000  0.000000        0.00000                         
SCALE3      0.000000  0.000000  1.000000        0.00000                         
MODEL        1                                                                  
ATOM      1  N   MET A   1     -54.509  44.563  42.695  1.00 42.33           N  
ATOM      2  CA  MET A   1     -55.754  45.002  43.362  1.00 42.33           C  
ATOM      3  C   MET A   1     -56.636  43.773  43.542  1.00 42.33           C  
ATOM      4  CB  MET A   1     -56.472  46.114  42.569  1.00 42.33           C  
ATOM      5  O   MET A   1     -56.726  43.004  42.599  1.00 42.33           O  
ATOM      6  CG  MET A   1     -55.829  47.490  42.808  1.00 42.33           C  
ATOM      7  SD  MET A   1     -56.325  48.787  41.640  1.00 42.33           S  
ATOM      8  CE  MET A   1     -57.573  49.700  42.591  1.00 42.33           C  
ATOM      9  N   SER A   2     -57.185  43.614  44.752  1.00 48.94           N  
ATOM     10  CA  SER A   2     -58.021  42.528  45.310  1.00 48.94           C  
ATOM     11  C   SER A   2     -57.383  41.146  45.537  1.00 48.94           C  
ATOM     12  CB  SER A   2     -59.427  42.455  44.704  1.00 48.94           C  
ATOM     13  O   SER A   2     -57.494  40.229  44.728  1.00 48.94           O  
ATOM     14  OG  SER A   2     -59.457  41.708  43.517  1.00 48.94           O  
ATOM     15  N   SER A   3     -56.763  41.027  46.709  1.00 38.89           N  
ATOM     16  CA  SER A   3     -56.660  39.838  47.557  1.00 38.89           C  
ATOM     17  C   SER A   3     -58.023  39.482  48.175  1.00 38.89           C  
ATOM     18  CB  SER A   3     -55.673  40.156  48.703  1.00 38.89           C  
ATOM     19  O   SER A   3     -58.768  40.390  48.539  1.00 38.89           O  
ATOM     20  OG  SER A   3     -55.525  41.558  48.934  1.00 38.89           O  
ATOM     21  N   VAL A   4     -58.311  38.185  48.343  1.00 54.48           N  
ATOM     22  CA  VAL A   4     -59.233  37.654  49.366  1.00 54.48           C  
ATOM     23  C   VAL A   4     -58.638  36.352  49.916  1.00 54.48           C  
ATOM     24  CB  VAL A   4     -60.682  37.443  48.868  1.00 54.48           C  
ATOM     25  O   VAL A   4     -58.429  35.390  49.180  1.00 54.48           O  
ATOM     26  CG1 VAL A   4     -61.565  36.805  49.950  1.00 54.48           C  
ATOM     27  CG2 VAL A   4     -61.354  38.771  48.486  1.00 54.48           C  
ATOM     28  N   GLU A   5     -58.327  36.410  51.208  1.00 43.19           N  
ATOM     29  CA  GLU A   5     -57.873  35.372  52.141  1.00 43.19           C  
ATOM     30  C   GLU A   5     -59.028  34.440  52.564  1.00 43.19           C  
ATOM     31  CB  GLU A   5     -57.284  36.115  53.366  1.00 43.19           C  
ATOM     32  O   GLU A   5     -60.171  34.878  52.651  1.00 43.19           O  
ATOM     33  CG  GLU A   5     -55.758  35.996  53.469  1.00 43.19           C  
ATOM     34  CD  GLU A   5     -55.125  37.245  54.098  1.00 43.19           C  
ATOM     35  OE1 GLU A   5     -54.533  37.131  55.194  1.00 43.19           O  
ATOM     36  OE2 GLU A   5     -55.200  38.308  53.434  1.00 43.19           O  
ATOM     37  N   ALA A   6     -58.731  33.143  52.700  1.00 41.55           N  
ATOM     38  CA  ALA A   6     -58.711  32.357  53.949  1.00 41.55           C  
ATOM     39  C   ALA A   6     -60.042  31.696  54.357  1.00 41.55           C  
ATOM     40  CB  ALA A   6     -58.094  33.138  55.119  1.00 41.55           C  
ATOM     41  O   ALA A   6     -61.004  32.384  54.675  1.00 41.55           O  
ATOM     42  N   ASP A   7     -60.035  30.358  54.426  1.00 47.26           N  
ATOM     43  CA  ASP A   7     -60.598  29.616  55.565  1.00 47.26           C  
ATOM     44  C   ASP A   7     -60.011  28.186  55.626  1.00 47.26           C  
ATOM     45  CB  ASP A   7     -62.142  29.587  55.564  1.00 47.26           C  
ATOM     46  O   ASP A   7     -59.807  27.538  54.597  1.00 47.26           O  
ATOM     47  CG  ASP A   7     -62.753  29.708  56.972  1.00 47.26           C  
ATOM     48  OD1 ASP A   7     -61.990  29.927  57.943  1.00 47.26           O  
ATOM     49  OD2 ASP A   7     -63.999  29.615  57.053  1.00 47.26           O  
ATOM     50  N   GLU A   8     -59.699  27.728  56.837  1.00 41.33           N  
ATOM     51  CA  GLU A   8     -59.127  26.419  57.204  1.00 41.33           C  
ATOM     52  C   GLU A   8     -60.144  25.678  58.122  1.00 41.33           C  
ATOM     53  CB  GLU A   8     -57.737  26.672  57.853  1.00 41.33           C  
ATOM     54  O   GLU A   8     -61.244  26.172  58.344  1.00 41.33           O  
ATOM     55  CG  GLU A   8     -56.740  25.499  57.756  1.00 41.33           C  
ATOM     56  CD  GLU A   8     -55.496  25.659  58.653  1.00 41.33           C  
ATOM     57  OE1 GLU A   8     -55.086  24.645  59.269  1.00 41.33           O  
ATOM     58  OE2 GLU A   8     -54.935  26.776  58.691  1.00 41.33           O  
ATOM     59  N   PRO A   9     -59.797  24.538  58.738  1.00 47.30           N  
ATOM     60  CA  PRO A   9     -60.063  23.156  58.337  1.00 47.30           C  
ATOM     61  C   PRO A   9     -61.290  22.521  59.027  1.00 47.30           C  
ATOM     62  CB  PRO A   9     -58.801  22.435  58.826  1.00 47.30           C  
ATOM     63  O   PRO A   9     -61.704  22.951  60.101  1.00 47.30           O  
ATOM     64  CG  PRO A   9     -58.425  23.187  60.115  1.00 47.30           C  
ATOM     65  CD  PRO A   9     -59.140  24.535  60.030  1.00 47.30           C  
ATOM     66  N   ASP A  10     -61.773  21.382  58.510  1.00 46.83           N  
ATOM     67  CA  ASP A  10     -62.559  20.456  59.335  1.00 46.83           C  
ATOM     68  C   ASP A  10     -62.236  18.977  59.078  1.00 46.83           C  
ATOM     69  CB  ASP A  10     -64.069  20.762  59.292  1.00 46.83           C  
ATOM     70  O   ASP A  10     -61.959  18.531  57.961  1.00 46.83           O  
ATOM     71  CG  ASP A  10     -64.759  20.505  60.645  1.00 46.83           C  
ATOM     72  OD1 ASP A  10     -64.084  19.978  61.569  1.00 46.83           O  
ATOM     73  OD2 ASP A  10     -65.969  20.806  60.739  1.00 46.83           O  
ATOM     74  N   ARG A  11     -62.205  18.236  60.185  1.00 43.16           N  
ATOM     75  CA  ARG A  11     -61.839  16.824  60.319  1.00 43.16           C  
ATOM     76  C   ARG A  11     -63.009  15.906  59.958  1.00 43.16           C  
ATOM     77  CB  ARG A  11     -61.444  16.559  61.790  1.00 43.16           C  
ATOM     78  O   ARG A  11     -64.167  16.246  60.143  1.00 43.16           O  
ATOM     79  CG  ARG A  11     -59.975  16.814  62.140  1.00 43.16           C  
ATOM     80  CD  ARG A  11     -59.787  16.604  63.650  1.00 43.16           C  
ATOM     81  NE  ARG A  11     -58.367  16.654  64.051  1.00 43.16           N  
ATOM     82  NH1 ARG A  11     -58.712  16.807  66.317  1.00 43.16           N  
ATOM     83  NH2 ARG A  11     -56.627  16.747  65.519  1.00 43.16           N  
ATOM     84  CZ  ARG A  11     -57.910  16.734  65.290  1.00 43.16           C  
ATOM     85  N   ALA A  12     -62.620  14.655  59.689  1.00 46.20           N  
ATOM     86  CA  ALA A  12     -63.344  13.401  59.939  1.00 46.20           C  
ATOM     87  C   ALA A  12     -63.974  12.721  58.712  1.00 46.20           C  
ATOM     88  CB  ALA A  12     -64.322  13.514  61.125  1.00 46.20           C  
ATOM     89  O   ALA A  12     -65.003  13.134  58.196  1.00 46.20           O  
ATOM     90  N   THR A  13     -63.394  11.584  58.313  1.00 48.58           N  
ATOM     91  CA  THR A  13     -63.939  10.219  58.520  1.00 48.58           C  
ATOM     92  C   THR A  13     -63.291   9.236  57.531  1.00 48.58           C  
ATOM     93  CB  THR A  13     -65.476  10.073  58.431  1.00 48.58           C  
ATOM     94  O   THR A  13     -63.278   9.458  56.326  1.00 48.58           O  
ATOM     95  CG2 THR A  13     -66.178  10.457  59.738  1.00 48.58           C  
ATOM     96  OG1 THR A  13     -66.051  10.824  57.397  1.00 48.58           O  
ATOM     97  N   ALA A  14     -62.723   8.144  58.049  1.00 45.49           N  
ATOM     98  CA  ALA A  14     -62.160   7.039  57.267  1.00 45.49           C  
ATOM     99  C   ALA A  14     -63.129   5.837  57.227  1.00 45.49           C  
ATOM    100  CB  ALA A  14     -60.826   6.627  57.910  1.00 45.49           C  
ATOM    101  O   ALA A  14     -63.831   5.611  58.215  1.00 45.49           O  
ATOM    102  N   PRO A  15     -63.105   5.016  56.159  1.00 55.80           N  
ATOM    103  CA  PRO A  15     -63.510   3.608  56.189  1.00 55.80           C  
ATOM    104  C   PRO A  15     -62.328   2.642  55.876  1.00 55.80           C  
ATOM    105  CB  PRO A  15     -64.675   3.553  55.196  1.00 55.80           C  
ATOM    106  O   PRO A  15     -61.243   3.101  55.517  1.00 55.80           O  
ATOM    107  CG  PRO A  15     -64.362   4.638  54.169  1.00 55.80           C  
ATOM    108  CD  PRO A  15     -63.258   5.495  54.794  1.00 55.80           C  
ATOM    109  N   PRO A  16     -62.482   1.312  56.071  1.00 46.72           N  
ATOM    110  CA  PRO A  16     -61.437   0.428  56.606  1.00 46.72           C  
ATOM    111  C   PRO A  16     -60.620  -0.395  55.587  1.00 46.72           C  
ATOM    112  CB  PRO A  16     -62.166  -0.522  57.573  1.00 46.72           C  
ATOM    113  O   PRO A  16     -61.092  -0.751  54.514  1.00 46.72           O  
ATOM    114  CG  PRO A  16     -63.659  -0.344  57.312  1.00 46.72           C  
ATOM    115  CD  PRO A  16     -63.744   0.593  56.122  1.00 46.72           C  
ATOM    116  N   SER A  17     -59.409  -0.754  56.032  1.00 47.74           N  
ATOM    117  CA  SER A  17     -58.570  -1.934  55.728  1.00 47.74           C  
ATOM    118  C   SER A  17     -58.934  -2.843  54.539  1.00 47.74           C  
ATOM    119  CB  SER A  17     -58.476  -2.799  56.999  1.00 47.74           C  
ATOM    120  O   SER A  17     -59.781  -3.729  54.660  1.00 47.74           O  
ATOM    121  OG  SER A  17     -59.752  -2.968  57.585  1.00 47.74           O  
ATOM    122  N   ALA A  18     -58.124  -2.752  53.479  1.00 49.92           N  
ATOM    123  CA  ALA A  18     -57.784  -3.870  52.601  1.00 49.92           C  
ATOM    124  C   ALA A  18     -56.304  -4.233  52.829  1.00 49.92           C  
ATOM    125  CB  ALA A  18     -58.096  -3.501  51.146  1.00 49.92           C  
ATOM    126  O   ALA A  18     -55.404  -3.455  52.516  1.00 49.92           O  
ATOM    127  N   LEU A  19     -56.081  -5.399  53.439  1.00 48.38           N  
ATOM    128  CA  LEU A  19     -54.781  -6.038  53.638  1.00 48.38           C  
ATOM    129  C   LEU A  19     -54.157  -6.361  52.270  1.00 48.38           C  
ATOM    130  CB  LEU A  19     -55.022  -7.332  54.448  1.00 48.38           C  
ATOM    131  O   LEU A  19     -54.623  -7.269  51.583  1.00 48.38           O  
ATOM    132  CG  LEU A  19     -55.304  -7.105  55.947  1.00 48.38           C  
ATOM    133  CD1 LEU A  19     -56.290  -8.143  56.488  1.00 48.38           C  
ATOM    134  CD2 LEU A  19     -54.012  -7.202  56.757  1.00 48.38           C  
ATOM    135  N   LEU A  20     -53.117  -5.626  51.877  1.00 55.72           N  
ATOM    136  CA  LEU A  20     -52.174  -6.082  50.855  1.00 55.72           C  
ATOM    137  C   LEU A  20     -51.174  -7.033  51.535  1.00 55.72           C  
ATOM    138  CB  LEU A  20     -51.464  -4.883  50.201  1.00 55.72           C  
ATOM    139  O   LEU A  20     -50.707  -6.702  52.627  1.00 55.72           O  
ATOM    140  CG  LEU A  20     -52.367  -4.047  49.274  1.00 55.72           C  
ATOM    141  CD1 LEU A  20     -51.653  -2.753  48.884  1.00 55.72           C  
ATOM    142  CD2 LEU A  20     -52.722  -4.795  47.984  1.00 55.72           C  
ATOM    143  N   PRO A  21     -50.858  -8.202  50.953  1.00 51.94           N  
ATOM    144  CA  PRO A  21     -49.856  -9.098  51.515  1.00 51.94           C  
ATOM    145  C   PRO A  21     -48.488  -8.410  51.541  1.00 51.94           C  
ATOM    146  CB  PRO A  21     -49.841 -10.349  50.624  1.00 51.94           C  
ATOM    147  O   PRO A  21     -48.049  -7.852  50.536  1.00 51.94           O  
ATOM    148  CG  PRO A  21     -51.111 -10.238  49.782  1.00 51.94           C  
ATOM    149  CD  PRO A  21     -51.369  -8.739  49.706  1.00 51.94           C  
ATOM    150  N   GLU A  22     -47.817  -8.461  52.690  1.00 46.63           N  
ATOM    151  CA  GLU A  22     -46.387  -8.185  52.794  1.00 46.63           C  
ATOM    152  C   GLU A  22     -45.616  -9.326  52.114  1.00 46.63           C  
ATOM    153  CB  GLU A  22     -45.964  -8.030  54.269  1.00 46.63           C  
ATOM    154  O   GLU A  22     -45.334 -10.357  52.727  1.00 46.63           O  
ATOM    155  CG  GLU A  22     -46.537  -6.777  54.946  1.00 46.63           C  
ATOM    156  CD  GLU A  22     -45.802  -6.467  56.261  1.00 46.63           C  
ATOM    157  OE1 GLU A  22     -45.239  -5.352  56.363  1.00 46.63           O  
ATOM    158  OE2 GLU A  22     -45.815  -7.336  57.163  1.00 46.63           O  
ATOM    159  N   ASP A  23     -45.295  -9.160  50.831  1.00 53.57           N  
ATOM    160  CA  ASP A  23     -44.331 -10.021  50.147  1.00 53.57           C  
ATOM    161  C   ASP A  23     -42.914  -9.632  50.598  1.00 53.57           C  
ATOM    162  CB  ASP A  23     -44.514  -9.974  48.620  1.00 53.57           C  
ATOM    163  O   ASP A  23     -42.424  -8.531  50.338  1.00 53.57           O  
ATOM    164  CG  ASP A  23     -45.682 -10.836  48.110  1.00 53.57           C  
ATOM    165  OD1 ASP A  23     -45.974 -11.881  48.737  1.00 53.57           O  
ATOM    166  OD2 ASP A  23     -46.238 -10.481  47.046  1.00 53.57           O  
ATOM    167  N   GLY A  24     -42.280 -10.546  51.339  1.00 52.65           N  
ATOM    168  CA  GLY A  24     -40.941 -10.398  51.907  1.00 52.65           C  
ATOM    169  C   GLY A  24     -39.818 -10.229  50.870  1.00 52.65           C  
ATOM    170  O   GLY A  24     -40.038 -10.348  49.663  1.00 52.65           O  
ATOM    171  N   PRO A  25     -38.576  -9.973  51.320  1.00 48.98           N  
ATOM    172  CA  PRO A  25     -37.438  -9.799  50.427  1.00 48.98           C  
ATOM    173  C   PRO A  25     -37.087 -11.142  49.771  1.00 48.98           C  
ATOM    174  CB  PRO A  25     -36.324  -9.222  51.307  1.00 48.98           C  
ATOM    175  O   PRO A  25     -36.417 -11.989  50.361  1.00 48.98           O  
ATOM    176  CG  PRO A  25     -36.633  -9.785  52.695  1.00 48.98           C  
ATOM    177  CD  PRO A  25     -38.158  -9.902  52.712  1.00 48.98           C  
ATOM    178  N   GLY A  26     -37.574 -11.353  48.547  1.00 50.40           N  
ATOM    179  CA  GLY A  26     -37.144 -12.452  47.687  1.00 50.40           C  
ATOM    180  C   GLY A  26     -35.678 -12.262  47.265  1.00 50.40           C  
ATOM    181  O   GLY A  26     -35.283 -11.138  46.952  1.00 50.40           O  
ATOM    182  N   PRO A  27     -34.855 -13.323  47.250  1.00 49.62           N  
ATOM    183  CA  PRO A  27     -33.446 -13.219  46.895  1.00 49.62           C  
ATOM    184  C   PRO A  27     -33.284 -12.910  45.398  1.00 49.62           C  
ATOM    185  CB  PRO A  27     -32.837 -14.568  47.296  1.00 49.62           C  
ATOM    186  O   PRO A  27     -33.766 -13.659  44.552  1.00 49.62           O  
ATOM    187  CG  PRO A  27     -34.005 -15.546  47.161  1.00 49.62           C  
ATOM    188  CD  PRO A  27     -35.225 -14.701  47.519  1.00 49.62           C  
ATOM    189  N   ASP A  28     -32.608 -11.803  45.089  1.00 39.23           N  
ATOM    190  CA  ASP A  28     -31.744 -11.567  43.923  1.00 39.23           C  
ATOM    191  C   ASP A  28     -32.079 -12.313  42.617  1.00 39.23           C  
ATOM    192  CB  ASP A  28     -30.278 -11.753  44.352  1.00 39.23           C  
ATOM    193  O   ASP A  28     -31.269 -13.045  42.048  1.00 39.23           O  
ATOM    194  CG  ASP A  28     -29.865 -10.785  45.465  1.00 39.23           C  
ATOM    195  OD1 ASP A  28     -30.446  -9.677  45.517  1.00 39.23           O  
ATOM    196  OD2 ASP A  28     -28.969 -11.162  46.249  1.00 39.23           O  
ATOM    197  N   GLY A  29     -33.262 -12.053  42.063  1.00 40.55           N  
ATOM    198  CA  GLY A  29     -33.604 -12.396  40.685  1.00 40.55           C  
ATOM    199  C   GLY A  29     -33.060 -11.362  39.700  1.00 40.55           C  
ATOM    200  O   GLY A  29     -33.838 -10.720  38.997  1.00 40.55           O  
ATOM    201  N   THR A  30     -31.737 -11.165  39.637  1.00 44.89           N  
ATOM    202  CA  THR A  30     -31.154 -10.479  38.474  1.00 44.89           C  
ATOM    203  C   THR A  30     -31.511 -11.314  37.250  1.00 44.89           C  
ATOM    204  CB  THR A  30     -29.632 -10.245  38.561  1.00 44.89           C  
ATOM    205  O   THR A  30     -31.030 -12.433  37.087  1.00 44.89           O  
ATOM    206  CG2 THR A  30     -29.280  -9.150  39.564  1.00 44.89           C  
ATOM    207  OG1 THR A  30     -28.908 -11.392  38.935  1.00 44.89           O  
ATOM    208  N   ALA A  31     -32.421 -10.816  36.411  1.00 43.43           N  
ATOM    209  CA  ALA A  31     -32.705 -11.422  35.121  1.00 43.43           C  
ATOM    210  C   ALA A  31     -31.406 -11.386  34.305  1.00 43.43           C  
ATOM    211  CB  ALA A  31     -33.871 -10.680  34.455  1.00 43.43           C  
ATOM    212  O   ALA A  31     -31.084 -10.387  33.661  1.00 43.43           O  
ATOM    213  N   ALA A  32     -30.616 -12.456  34.403  1.00 51.34           N  
ATOM    214  CA  ALA A  32     -29.428 -12.651  33.603  1.00 51.34           C  
ATOM    215  C   ALA A  32     -29.879 -12.587  32.143  1.00 51.34           C  
ATOM    216  CB  ALA A  32     -28.778 -13.989  33.981  1.00 51.34           C  
ATOM    217  O   ALA A  32     -30.708 -13.389  31.707  1.00 51.34           O  
ATOM    218  N   GLY A  33     -29.389 -11.587  31.404  1.00 62.07           N  
ATOM    219  CA  GLY A  33     -29.642 -11.485  29.971  1.00 62.07           C  
ATOM    220  C   GLY A  33     -29.288 -12.799  29.258  1.00 62.07           C  
ATOM    221  O   GLY A  33     -28.556 -13.623  29.815  1.00 62.07           O  
ATOM    222  N   PRO A  34     -29.801 -13.023  28.035  1.00 65.97           N  
ATOM    223  CA  PRO A  34     -29.530 -14.250  27.294  1.00 65.97           C  
ATOM    224  C   PRO A  34     -28.023 -14.554  27.284  1.00 65.97           C  
ATOM    225  CB  PRO A  34     -30.097 -14.032  25.887  1.00 65.97           C  
ATOM    226  O   PRO A  34     -27.220 -13.624  27.136  1.00 65.97           O  
ATOM    227  CG  PRO A  34     -30.241 -12.513  25.774  1.00 65.97           C  
ATOM    228  CD  PRO A  34     -30.514 -12.069  27.208  1.00 65.97           C  
ATOM    229  N   PRO A  35     -27.625 -15.828  27.466  1.00 74.61           N  
ATOM    230  CA  PRO A  35     -26.220 -16.187  27.560  1.00 74.61           C  
ATOM    231  C   PRO A  35     -25.470 -15.702  26.310  1.00 74.61           C  
ATOM    232  CB  PRO A  35     -26.173 -17.710  27.725  1.00 74.61           C  
ATOM    233  O   PRO A  35     -26.020 -15.768  25.203  1.00 74.61           O  
ATOM    234  CG  PRO A  35     -27.513 -18.173  27.155  1.00 74.61           C  
ATOM    235  CD  PRO A  35     -28.454 -17.021  27.504  1.00 74.61           C  
ATOM    236  N   PRO A  36     -24.222 -15.220  26.454  1.00 78.57           N  
ATOM    237  CA  PRO A  36     -23.451 -14.729  25.322  1.00 78.57           C  
ATOM    238  C   PRO A  36     -23.316 -15.795  24.230  1.00 78.57           C  
ATOM    239  CB  PRO A  36     -22.088 -14.334  25.888  1.00 78.57           C  
ATOM    240  O   PRO A  36     -23.226 -16.990  24.524  1.00 78.57           O  
ATOM    241  CG  PRO A  36     -22.316 -14.147  27.385  1.00 78.57           C  
ATOM    242  CD  PRO A  36     -23.472 -15.090  27.695  1.00 78.57           C  
ATOM    243  N   TYR A  37     -23.245 -15.378  22.964  1.00 88.04           N  
ATOM    244  CA  TYR A  37     -23.159 -16.313  21.843  1.00 88.04           C  
ATOM    245  C   TYR A  37     -21.938 -17.240  21.997  1.00 88.04           C  
ATOM    246  CB  TYR A  37     -23.146 -15.531  20.522  1.00 88.04           C  
ATOM    247  O   TYR A  37     -20.793 -16.783  22.074  1.00 88.04           O  
ATOM    248  CG  TYR A  37     -23.167 -16.417  19.292  1.00 88.04           C  
ATOM    249  CD1 TYR A  37     -22.048 -16.482  18.443  1.00 88.04           C  
ATOM    250  CD2 TYR A  37     -24.313 -17.181  19.003  1.00 88.04           C  
ATOM    251  CE1 TYR A  37     -22.062 -17.334  17.323  1.00 88.04           C  
ATOM    252  CE2 TYR A  37     -24.334 -18.029  17.881  1.00 88.04           C  
ATOM    253  OH  TYR A  37     -23.222 -18.980  15.997  1.00 88.04           O  
ATOM    254  CZ  TYR A  37     -23.204 -18.116  17.043  1.00 88.04           C  
ATOM    255  N   ALA A  38     -22.174 -18.556  22.063  1.00 90.63           N  
ATOM    256  CA  ALA A  38     -21.149 -19.533  22.447  1.00 90.63           C  
ATOM    257  C   ALA A  38     -19.947 -19.565  21.485  1.00 90.63           C  
ATOM    258  CB  ALA A  38     -21.814 -20.912  22.547  1.00 90.63           C  
ATOM    259  O   ALA A  38     -18.818 -19.794  21.907  1.00 90.63           O  
ATOM    260  N   ARG A  39     -20.173 -19.293  20.192  1.00 92.03           N  
ATOM    261  CA  ARG A  39     -19.147 -19.350  19.134  1.00 92.03           C  
ATOM    262  C   ARG A  39     -18.572 -17.976  18.763  1.00 92.03           C  
ATOM    263  CB  ARG A  39     -19.690 -20.107  17.907  1.00 92.03           C  
ATOM    264  O   ARG A  39     -17.942 -17.851  17.717  1.00 92.03           O  
ATOM    265  CG  ARG A  39     -20.135 -21.542  18.222  1.00 92.03           C  
ATOM    266  CD  ARG A  39     -20.644 -22.211  16.941  1.00 92.03           C  
ATOM    267  NE  ARG A  39     -21.090 -23.593  17.188  1.00 92.03           N  
ATOM    268  NH1 ARG A  39     -21.757 -24.079  15.033  1.00 92.03           N  
ATOM    269  NH2 ARG A  39     -21.905 -25.640  16.623  1.00 92.03           N  
ATOM    270  CZ  ARG A  39     -21.579 -24.424  16.281  1.00 92.03           C  
ATOM    271  N   ARG A  40     -18.773 -16.944  19.593  1.00 93.84           N  
ATOM    272  CA  ARG A  40     -18.449 -15.535  19.274  1.00 93.84           C  
ATOM    273  C   ARG A  40     -17.007 -15.286  18.827  1.00 93.84           C  
ATOM    274  CB  ARG A  40     -18.847 -14.627  20.449  1.00 93.84           C  
ATOM    275  O   ARG A  40     -16.801 -14.527  17.890  1.00 93.84           O  
ATOM    276  CG  ARG A  40     -18.082 -14.902  21.753  1.00 93.84           C  
ATOM    277  CD  ARG A  40     -18.733 -14.124  22.895  1.00 93.84           C  
ATOM    278  NE  ARG A  40     -18.048 -14.366  24.169  1.00 93.84           N  
ATOM    279  NH1 ARG A  40     -19.196 -16.196  24.909  1.00 93.84           N  
ATOM    280  NH2 ARG A  40     -17.667 -15.232  26.227  1.00 93.84           N  
ATOM    281  CZ  ARG A  40     -18.304 -15.263  25.094  1.00 93.84           C  
ATOM    282  N   TRP A  41     -16.023 -15.970  19.410  1.00 95.28           N  
ATOM    283  CA  TRP A  41     -14.614 -15.831  19.016  1.00 95.28           C  
ATOM    284  C   TRP A  41     -14.294 -16.495  17.670  1.00 95.28           C  
ATOM    285  CB  TRP A  41     -13.728 -16.370  20.143  1.00 95.28           C  
ATOM    286  O   TRP A  41     -13.556 -15.933  16.867  1.00 95.28           O  
ATOM    287  CG  TRP A  41     -13.713 -15.490  21.353  1.00 95.28           C  
ATOM    288  CD1 TRP A  41     -14.374 -15.692  22.518  1.00 95.28           C  
ATOM    289  CD2 TRP A  41     -13.002 -14.224  21.513  1.00 95.28           C  
ATOM    290  CE2 TRP A  41     -13.286 -13.707  22.811  1.00 95.28           C  
ATOM    291  CE3 TRP A  41     -12.151 -13.461  20.684  1.00 95.28           C  
ATOM    292  NE1 TRP A  41     -14.141 -14.629  23.372  1.00 95.28           N  
ATOM    293  CH2 TRP A  41     -11.918 -11.754  22.416  1.00 95.28           C  
ATOM    294  CZ2 TRP A  41     -12.759 -12.492  23.266  1.00 95.28           C  
ATOM    295  CZ3 TRP A  41     -11.617 -12.237  21.131  1.00 95.28           C  
ATOM    296  N   ALA A  42     -14.902 -17.647  17.373  1.00 96.26           N  
ATOM    297  CA  ALA A  42     -14.774 -18.280  16.060  1.00 96.26           C  
ATOM    298  C   ALA A  42     -15.473 -17.444  14.971  1.00 96.26           C  
ATOM    299  CB  ALA A  42     -15.332 -19.706  16.151  1.00 96.26           C  
ATOM    300  O   ALA A  42     -14.933 -17.248  13.887  1.00 96.26           O  
ATOM    301  N   ALA A  43     -16.646 -16.891  15.288  1.00 96.05           N  
ATOM    302  CA  ALA A  43     -17.368 -15.952  14.437  1.00 96.05           C  
ATOM    303  C   ALA A  43     -16.586 -14.649  14.192  1.00 96.05           C  
ATOM    304  CB  ALA A  43     -18.703 -15.672  15.123  1.00 96.05           C  
ATOM    305  O   ALA A  43     -16.567 -14.147  13.071  1.00 96.05           O  
ATOM    306  N   LEU A  44     -15.895 -14.129  15.213  1.00 95.72           N  
ATOM    307  CA  LEU A  44     -14.979 -13.000  15.064  1.00 95.72           C  
ATOM    308  C   LEU A  44     -13.850 -13.332  14.081  1.00 95.72           C  
ATOM    309  CB  LEU A  44     -14.439 -12.591  16.444  1.00 95.72           C  
ATOM    310  O   LEU A  44     -13.559 -12.513  13.222  1.00 95.72           O  
ATOM    311  CG  LEU A  44     -13.457 -11.405  16.419  1.00 95.72           C  
ATOM    312  CD1 LEU A  44     -14.126 -10.113  15.949  1.00 95.72           C  
ATOM    313  CD2 LEU A  44     -12.898 -11.181  17.822  1.00 95.72           C  
ATOM    314  N   GLY A  45     -13.282 -14.541  14.134  1.00 96.12           N  
ATOM    315  CA  GLY A  45     -12.288 -14.995  13.154  1.00 96.12           C  
ATOM    316  C   GLY A  45     -12.787 -14.931  11.705  1.00 96.12           C  
ATOM    317  O   GLY A  45     -12.041 -14.525  10.820  1.00 96.12           O  
ATOM    318  N   VAL A  46     -14.064 -15.245  11.461  1.00 96.95           N  
ATOM    319  CA  VAL A  46     -14.692 -15.107  10.133  1.00 96.95           C  
ATOM    320  C   VAL A  46     -14.814 -13.641   9.716  1.00 96.95           C  
ATOM    321  CB  VAL A  46     -16.082 -15.766  10.108  1.00 96.95           C  
ATOM    322  O   VAL A  46     -14.510 -13.302   8.575  1.00 96.95           O  
ATOM    323  CG1 VAL A  46     -16.778 -15.603   8.754  1.00 96.95           C  
ATOM    324  CG2 VAL A  46     -15.991 -17.264  10.414  1.00 96.95           C  
ATOM    325  N   ILE A  47     -15.247 -12.773  10.636  1.00 95.82           N  
ATOM    326  CA  ILE A  47     -15.384 -11.331  10.384  1.00 95.82           C  
ATOM    327  C   ILE A  47     -14.017 -10.723  10.061  1.00 95.82           C  
ATOM    328  CB  ILE A  47     -16.069 -10.636  11.583  1.00 95.82           C  
ATOM    329  O   ILE A  47     -13.870 -10.068   9.036  1.00 95.82           O  
ATOM    330  CG1 ILE A  47     -17.537 -11.109  11.684  1.00 95.82           C  
ATOM    331  CG2 ILE A  47     -15.995  -9.103  11.449  1.00 95.82           C  
ATOM    332  CD1 ILE A  47     -18.229 -10.727  12.996  1.00 95.82           C  
ATOM    333  N   LEU A  48     -13.003 -11.006  10.880  1.00 94.49           N  
ATOM    334  CA  LEU A  48     -11.634 -10.545  10.653  1.00 94.49           C  
ATOM    335  C   LEU A  48     -11.041 -11.131   9.366  1.00 94.49           C  
ATOM    336  CB  LEU A  48     -10.759 -10.918  11.860  1.00 94.49           C  
ATOM    337  O   LEU A  48     -10.299 -10.443   8.677  1.00 94.49           O  
ATOM    338  CG  LEU A  48     -11.151 -10.240  13.184  1.00 94.49           C  
ATOM    339  CD1 LEU A  48     -10.270 -10.795  14.301  1.00 94.49           C  
ATOM    340  CD2 LEU A  48     -11.005  -8.720  13.156  1.00 94.49           C  
ATOM    341  N   GLY A  49     -11.384 -12.371   9.006  1.00 94.74           N  
ATOM    342  CA  GLY A  49     -10.988 -12.971   7.732  1.00 94.74           C  
ATOM    343  C   GLY A  49     -11.535 -12.209   6.522  1.00 94.74           C  
ATOM    344  O   GLY A  49     -10.805 -12.002   5.557  1.00 94.74           O  
ATOM    345  N   ALA A  50     -12.786 -11.741   6.587  1.00 94.99           N  
ATOM    346  CA  ALA A  50     -13.376 -10.898   5.547  1.00 94.99           C  
ATOM    347  C   ALA A  50     -12.697  -9.522   5.452  1.00 94.99           C  
ATOM    348  CB  ALA A  50     -14.874 -10.756   5.819  1.00 94.99           C  
ATOM    349  O   ALA A  50     -12.421  -9.060   4.350  1.00 94.99           O  
ATOM    350  N   GLU A  51     -12.382  -8.904   6.592  1.00 92.12           N  
ATOM    351  CA  GLU A  51     -11.638  -7.635   6.655  1.00 92.12           C  
ATOM    352  C   GLU A  51     -10.216  -7.774   6.095  1.00 92.12           C  
ATOM    353  CB  GLU A  51     -11.550  -7.172   8.116  1.00 92.12           C  
ATOM    354  O   GLU A  51      -9.760  -6.936   5.323  1.00 92.12           O  
ATOM    355  CG  GLU A  51     -12.907  -6.808   8.729  1.00 92.12           C  
ATOM    356  CD  GLU A  51     -13.494  -5.480   8.243  1.00 92.12           C  
ATOM    357  OE1 GLU A  51     -14.658  -5.231   8.632  1.00 92.12           O  
ATOM    358  OE2 GLU A  51     -12.791  -4.717   7.548  1.00 92.12           O  
ATOM    359  N   ILE A  52      -9.510  -8.858   6.439  1.00 91.01           N  
ATOM    360  CA  ILE A  52      -8.176  -9.152   5.898  1.00 91.01           C  
ATOM    361  C   ILE A  52      -8.252  -9.368   4.389  1.00 91.01           C  
ATOM    362  CB  ILE A  52      -7.543 -10.371   6.607  1.00 91.01           C  
ATOM    363  O   ILE A  52      -7.387  -8.873   3.676  1.00 91.01           O  
ATOM    364  CG1 ILE A  52      -7.156  -9.999   8.054  1.00 91.01           C  
ATOM    365  CG2 ILE A  52      -6.286 -10.877   5.864  1.00 91.01           C  
ATOM    366  CD1 ILE A  52      -6.906 -11.217   8.954  1.00 91.01           C  
ATOM    367  N   MET A  53      -9.263 -10.092   3.901  1.00 91.51           N  
ATOM    368  CA  MET A  53      -9.474 -10.317   2.469  1.00 91.51           C  
ATOM    369  C   MET A  53      -9.682  -8.994   1.718  1.00 91.51           C  
ATOM    370  CB  MET A  53     -10.681 -11.250   2.290  1.00 91.51           C  
ATOM    371  O   MET A  53      -9.059  -8.775   0.683  1.00 91.51           O  
ATOM    372  CG  MET A  53     -10.886 -11.680   0.834  1.00 91.51           C  
ATOM    373  SD  MET A  53     -12.345 -12.725   0.540  1.00 91.51           S  
ATOM    374  CE  MET A  53     -13.670 -11.568   0.985  1.00 91.51           C  
ATOM    375  N   ASP A  54     -10.515  -8.105   2.258  1.00 90.68           N  
ATOM    376  CA  ASP A  54     -10.798  -6.784   1.690  1.00 90.68           C  
ATOM    377  C   ASP A  54      -9.551  -5.884   1.668  1.00 90.68           C  
ATOM    378  CB  ASP A  54     -11.930  -6.171   2.523  1.00 90.68           C  
ATOM    379  O   ASP A  54      -9.187  -5.312   0.637  1.00 90.68           O  
ATOM    380  CG  ASP A  54     -12.503  -4.911   1.891  1.00 90.68           C  
ATOM    381  OD1 ASP A  54     -13.094  -5.058   0.791  1.00 90.68           O  
ATOM    382  OD2 ASP A  54     -12.412  -3.829   2.510  1.00 90.68           O  
ATOM    383  N   LEU A  55      -8.826  -5.831   2.789  1.00 86.62           N  
ATOM    384  CA  LEU A  55      -7.593  -5.057   2.909  1.00 86.62           C  
ATOM    385  C   LEU A  55      -6.472  -5.604   2.018  1.00 86.62           C  
ATOM    386  CB  LEU A  55      -7.166  -5.053   4.384  1.00 86.62           C  
ATOM    387  O   LEU A  55      -5.719  -4.828   1.420  1.00 86.62           O  
ATOM    388  CG  LEU A  55      -5.914  -4.204   4.662  1.00 86.62           C  
ATOM    389  CD1 LEU A  55      -6.127  -2.723   4.341  1.00 86.62           C  
ATOM    390  CD2 LEU A  55      -5.559  -4.306   6.139  1.00 86.62           C  
ATOM    391  N   LEU A  56      -6.352  -6.932   1.932  1.00 86.90           N  
ATOM    392  CA  LEU A  56      -5.423  -7.598   1.032  1.00 86.90           C  
ATOM    393  C   LEU A  56      -5.736  -7.136  -0.385  1.00 86.90           C  
ATOM    394  CB  LEU A  56      -5.475  -9.123   1.249  1.00 86.90           C  
ATOM    395  O   LEU A  56      -4.906  -6.448  -0.962  1.00 86.90           O  
ATOM    396  CG  LEU A  56      -4.479  -9.930   0.395  1.00 86.90           C  
ATOM    397  CD1 LEU A  56      -3.963 -11.143   1.175  1.00 86.90           C  
ATOM    398  CD2 LEU A  56      -5.117 -10.470  -0.885  1.00 86.90           C  
ATOM    399  N   ASP A  57      -6.946  -7.373  -0.885  1.00 88.27           N  
ATOM    400  CA  ASP A  57      -7.383  -7.022  -2.240  1.00 88.27           C  
ATOM    401  C   ASP A  57      -7.083  -5.560  -2.637  1.00 88.27           C  
ATOM    402  CB  ASP A  57      -8.875  -7.340  -2.306  1.00 88.27           C  
ATOM    403  O   ASP A  57      -6.540  -5.302  -3.717  1.00 88.27           O  
ATOM    404  CG  ASP A  57      -9.459  -7.068  -3.678  1.00 88.27           C  
ATOM    405  OD1 ASP A  57      -9.284  -7.912  -4.588  1.00 88.27           O  
ATOM    406  OD2 ASP A  57     -10.147  -6.036  -3.809  1.00 88.27           O  
ATOM    407  N   GLY A  58      -7.337  -4.601  -1.741  1.00 84.10           N  
ATOM    408  CA  GLY A  58      -6.985  -3.197  -1.964  1.00 84.10           C  
ATOM    409  C   GLY A  58      -5.473  -2.937  -2.050  1.00 84.10           C  
ATOM    410  O   GLY A  58      -5.024  -2.156  -2.890  1.00 84.10           O  
ATOM    411  N   THR A  59      -4.670  -3.591  -1.208  1.00 84.02           N  
ATOM    412  CA  THR A  59      -3.213  -3.374  -1.140  1.00 84.02           C  
ATOM    413  C   THR A  59      -2.431  -4.133  -2.211  1.00 84.02           C  
ATOM    414  CB  THR A  59      -2.635  -3.704   0.243  1.00 84.02           C  
ATOM    415  O   THR A  59      -1.426  -3.608  -2.696  1.00 84.02           O  
ATOM    416  CG2 THR A  59      -3.126  -2.751   1.331  1.00 84.02           C  
ATOM    417  OG1 THR A  59      -2.951  -5.009   0.649  1.00 84.02           O  
ATOM    418  N   VAL A  60      -2.891  -5.317  -2.640  1.00 87.45           N  
ATOM    419  CA  VAL A  60      -2.215  -6.110  -3.686  1.00 87.45           C  
ATOM    420  C   VAL A  60      -2.153  -5.330  -5.000  1.00 87.45           C  
ATOM    421  CB  VAL A  60      -2.884  -7.481  -3.965  1.00 87.45           C  
ATOM    422  O   VAL A  60      -1.151  -5.380  -5.716  1.00 87.45           O  
ATOM    423  CG1 VAL A  60      -1.844  -8.531  -4.334  1.00 87.45           C  
ATOM    424  CG2 VAL A  60      -3.630  -8.143  -2.822  1.00 87.45           C  
ATOM    425  N   MET A  61      -3.200  -4.551  -5.303  1.00 88.71           N  
ATOM    426  CA  MET A  61      -3.283  -3.794  -6.551  1.00 88.71           C  
ATOM    427  C   MET A  61      -2.239  -2.683  -6.659  1.00 88.71           C  
ATOM    428  CB  MET A  61      -4.710  -3.261  -6.759  1.00 88.71           C  
ATOM    429  O   MET A  61      -1.759  -2.421  -7.759  1.00 88.71           O  
ATOM    430  CG  MET A  61      -4.961  -2.829  -8.213  1.00 88.71           C  
ATOM    431  SD  MET A  61      -5.457  -4.113  -9.410  1.00 88.71           S  
ATOM    432  CE  MET A  61      -4.534  -5.604  -8.952  1.00 88.71           C  
ATOM    433  N   ASN A  62      -1.798  -2.097  -5.543  1.00 84.40           N  
ATOM    434  CA  ASN A  62      -0.725  -1.101  -5.577  1.00 84.40           C  
ATOM    435  C   ASN A  62       0.581  -1.690  -6.134  1.00 84.40           C  
ATOM    436  CB  ASN A  62      -0.520  -0.510  -4.172  1.00 84.40           C  
ATOM    437  O   ASN A  62       1.333  -0.984  -6.800  1.00 84.40           O  
ATOM    438  CG  ASN A  62      -1.669   0.374  -3.720  1.00 84.40           C  
ATOM    439  ND2 ASN A  62      -1.701   0.744  -2.462  1.00 84.40           N  
ATOM    440  OD1 ASN A  62      -2.529   0.785  -4.482  1.00 84.40           O  
ATOM    441  N   VAL A  63       0.833  -2.983  -5.905  1.00 89.81           N  
ATOM    442  CA  VAL A  63       2.017  -3.682  -6.424  1.00 89.81           C  
ATOM    443  C   VAL A  63       1.755  -4.270  -7.810  1.00 89.81           C  
ATOM    444  CB  VAL A  63       2.492  -4.763  -5.439  1.00 89.81           C  
ATOM    445  O   VAL A  63       2.613  -4.155  -8.675  1.00 89.81           O  
ATOM    446  CG1 VAL A  63       3.728  -5.515  -5.950  1.00 89.81           C  
ATOM    447  CG2 VAL A  63       2.846  -4.153  -4.075  1.00 89.81           C  
ATOM    448  N   ALA A  64       0.583  -4.862  -8.048  1.00 91.65           N  
ATOM    449  CA  ALA A  64       0.291  -5.582  -9.288  1.00 91.65           C  
ATOM    450  C   ALA A  64      -0.133  -4.689 -10.471  1.00 91.65           C  
ATOM    451  CB  ALA A  64      -0.749  -6.659  -8.962  1.00 91.65           C  
ATOM    452  O   ALA A  64      -0.061  -5.135 -11.616  1.00 91.65           O  
ATOM    453  N   ALA A  65      -0.548  -3.436 -10.241  1.00 89.90           N  
ATOM    454  CA  ALA A  65      -1.061  -2.557 -11.298  1.00 89.90           C  
ATOM    455  C   ALA A  65      -0.129  -2.377 -12.521  1.00 89.90           C  
ATOM    456  CB  ALA A  65      -1.460  -1.206 -10.696  1.00 89.90           C  
ATOM    457  O   ALA A  65      -0.644  -2.373 -13.643  1.00 89.90           O  
ATOM    458  N   PRO A  66       1.211  -2.268 -12.379  1.00 88.20           N  
ATOM    459  CA  PRO A  66       2.117  -2.253 -13.529  1.00 88.20           C  
ATOM    460  C   PRO A  66       2.038  -3.525 -14.380  1.00 88.20           C  
ATOM    461  CB  PRO A  66       3.525  -2.058 -12.952  1.00 88.20           C  
ATOM    462  O   PRO A  66       1.966  -3.423 -15.602  1.00 88.20           O  
ATOM    463  CG  PRO A  66       3.259  -1.339 -11.636  1.00 88.20           C  
ATOM    464  CD  PRO A  66       1.970  -2.005 -11.164  1.00 88.20           C  
ATOM    465  N   ALA A  67       1.999  -4.703 -13.748  1.00 89.68           N  
ATOM    466  CA  ALA A  67       1.899  -5.986 -14.442  1.00 89.68           C  
ATOM    467  C   ALA A  67       0.541  -6.151 -15.144  1.00 89.68           C  
ATOM    468  CB  ALA A  67       2.161  -7.112 -13.434  1.00 89.68           C  
ATOM    469  O   ALA A  67       0.491  -6.596 -16.286  1.00 89.68           O  
ATOM    470  N   VAL A  68      -0.548  -5.710 -14.503  1.00 91.04           N  
ATOM    471  CA  VAL A  68      -1.891  -5.679 -15.109  1.00 91.04           C  
ATOM    472  C   VAL A  68      -1.899  -4.836 -16.385  1.00 91.04           C  
ATOM    473  CB  VAL A  68      -2.923  -5.114 -14.116  1.00 91.04           C  
ATOM    474  O   VAL A  68      -2.391  -5.284 -17.414  1.00 91.04           O  
ATOM    475  CG1 VAL A  68      -4.304  -4.931 -14.751  1.00 91.04           C  
ATOM    476  CG2 VAL A  68      -3.110  -6.009 -12.887  1.00 91.04           C  
ATOM    477  N   ARG A  69      -1.340  -3.618 -16.338  1.00 88.89           N  
ATOM    478  CA  ARG A  69      -1.267  -2.727 -17.509  1.00 88.89           C  
ATOM    479  C   ARG A  69      -0.343  -3.272 -18.604  1.00 88.89           C  
ATOM    480  CB  ARG A  69      -0.834  -1.326 -17.048  1.00 88.89           C  
ATOM    481  O   ARG A  69      -0.572  -3.010 -19.782  1.00 88.89           O  
ATOM    482  CG  ARG A  69      -0.719  -0.353 -18.232  1.00 88.89           C  
ATOM    483  CD  ARG A  69      -0.296   1.044 -17.790  1.00 88.89           C  
ATOM    484  NE  ARG A  69       0.044   1.863 -18.968  1.00 88.89           N  
ATOM    485  NH1 ARG A  69       2.253   2.301 -18.478  1.00 88.89           N  
ATOM    486  NH2 ARG A  69       1.333   3.168 -20.315  1.00 88.89           N  
ATOM    487  CZ  ARG A  69       1.202   2.438 -19.243  1.00 88.89           C  
ATOM    488  N   ALA A  70       0.726  -3.969 -18.228  1.00 86.50           N  
ATOM    489  CA  ALA A  70       1.632  -4.584 -19.192  1.00 86.50           C  
ATOM    490  C   ALA A  70       0.958  -5.731 -19.965  1.00 86.50           C  
ATOM    491  CB  ALA A  70       2.894  -5.048 -18.458  1.00 86.50           C  
ATOM    492  O   ALA A  70       1.219  -5.869 -21.151  1.00 86.50           O  
ATOM    493  N   ASP A  71       0.087  -6.506 -19.311  1.00 89.59           N  
ATOM    494  CA  ASP A  71      -0.595  -7.668 -19.902  1.00 89.59           C  
ATOM    495  C   ASP A  71      -1.912  -7.323 -20.618  1.00 89.59           C  
ATOM    496  CB  ASP A  71      -0.852  -8.669 -18.771  1.00 89.59           C  
ATOM    497  O   ASP A  71      -2.182  -7.840 -21.693  1.00 89.59           O  
ATOM    498  CG  ASP A  71      -1.558  -9.948 -19.232  1.00 89.59           C  
ATOM    499  OD1 ASP A  71      -0.933 -10.749 -19.947  1.00 89.59           O  
ATOM    500  OD2 ASP A  71      -2.691 -10.195 -18.744  1.00 89.59           O  
ATOM    501  N   LEU A  72      -2.749  -6.453 -20.039  1.00 89.12           N  
ATOM    502  CA  LEU A  72      -4.051  -6.085 -20.622  1.00 89.12           C  
ATOM    503  C   LEU A  72      -3.981  -4.898 -21.587  1.00 89.12           C  
ATOM    504  CB  LEU A  72      -5.066  -5.800 -19.502  1.00 89.12           C  
ATOM    505  O   LEU A  72      -4.999  -4.513 -22.167  1.00 89.12           O  
ATOM    506  CG  LEU A  72      -5.426  -7.007 -18.625  1.00 89.12           C  
ATOM    507  CD1 LEU A  72      -6.533  -6.582 -17.655  1.00 89.12           C  
ATOM    508  CD2 LEU A  72      -5.938  -8.189 -19.453  1.00 89.12           C  
ATOM    509  N   GLY A  73      -2.812  -4.278 -21.715  1.00 84.58           N  
ATOM    510  CA  GLY A  73      -2.659  -3.054 -22.477  1.00 84.58           C  
ATOM    511  C   GLY A  73      -3.271  -1.828 -21.789  1.00 84.58           C  
ATOM    512  O   GLY A  73      -3.640  -1.816 -20.608  1.00 84.58           O  
ATOM    513  N   GLY A  74      -3.409  -0.767 -22.579  1.00 78.35           N  
ATOM    514  CA  GLY A  74      -4.118   0.444 -22.190  1.00 78.35           C  
ATOM    515  C   GLY A  74      -3.264   1.521 -21.519  1.00 78.35           C  
ATOM    516  O   GLY A  74      -2.045   1.429 -21.308  1.00 78.35           O  
ATOM    517  N   SER A  75      -3.941   2.623 -21.223  1.00 80.09           N  
ATOM    518  CA  SER A  75      -3.304   3.861 -20.804  1.00 80.09           C  
ATOM    519  C   SER A  75      -2.961   3.848 -19.313  1.00 80.09           C  
ATOM    520  CB  SER A  75      -4.205   5.027 -21.202  1.00 80.09           C  
ATOM    521  O   SER A  75      -3.330   2.953 -18.552  1.00 80.09           O  
ATOM    522  OG  SER A  75      -5.426   4.927 -20.515  1.00 80.09           O  
ATOM    523  N   LEU A  76      -2.217   4.856 -18.858  1.00 79.75           N  
ATOM    524  CA  LEU A  76      -1.858   4.995 -17.442  1.00 79.75           C  
ATOM    525  C   LEU A  76      -3.084   5.198 -16.530  1.00 79.75           C  
ATOM    526  CB  LEU A  76      -0.854   6.151 -17.297  1.00 79.75           C  
ATOM    527  O   LEU A  76      -2.987   4.967 -15.326  1.00 79.75           O  
ATOM    528  CG  LEU A  76       0.550   5.809 -17.826  1.00 79.75           C  
ATOM    529  CD1 LEU A  76       1.373   7.084 -17.996  1.00 79.75           C  
ATOM    530  CD2 LEU A  76       1.293   4.875 -16.869  1.00 79.75           C  
ATOM    531  N   SER A  77      -4.238   5.607 -17.063  1.00 83.25           N  
ATOM    532  CA  SER A  77      -5.487   5.693 -16.304  1.00 83.25           C  
ATOM    533  C   SER A  77      -6.023   4.335 -15.904  1.00 83.25           C  
ATOM    534  CB  SER A  77      -6.608   6.418 -17.044  1.00 83.25           C  
ATOM    535  O   SER A  77      -6.705   4.284 -14.886  1.00 83.25           O  
ATOM    536  OG  SER A  77      -7.039   5.686 -18.166  1.00 83.25           O  
ATOM    537  N   VAL A  78      -5.674   3.250 -16.610  1.00 87.73           N  
ATOM    538  CA  VAL A  78      -6.042   1.891 -16.197  1.00 87.73           C  
ATOM    539  C   VAL A  78      -5.596   1.678 -14.758  1.00 87.73           C  
ATOM    540  CB  VAL A  78      -5.461   0.815 -17.135  1.00 87.73           C  
ATOM    541  O   VAL A  78      -6.440   1.395 -13.920  1.00 87.73           O  
ATOM    542  CG1 VAL A  78      -5.735  -0.601 -16.610  1.00 87.73           C  
ATOM    543  CG2 VAL A  78      -6.074   0.962 -18.533  1.00 87.73           C  
ATOM    544  N   ILE A  79      -4.327   1.973 -14.438  1.00 88.03           N  
ATOM    545  CA  ILE A  79      -3.749   1.874 -13.083  1.00 88.03           C  
ATOM    546  C   ILE A  79      -4.576   2.634 -12.036  1.00 88.03           C  
ATOM    547  CB  ILE A  79      -2.281   2.370 -13.096  1.00 88.03           C  
ATOM    548  O   ILE A  79      -4.752   2.155 -10.918  1.00 88.03           O  
ATOM    549  CG1 ILE A  79      -1.408   1.424 -13.956  1.00 88.03           C  
ATOM    550  CG2 ILE A  79      -1.712   2.528 -11.673  1.00 88.03           C  
ATOM    551  CD1 ILE A  79       0.045   1.882 -14.138  1.00 88.03           C  
ATOM    552  N   GLN A  80      -5.104   3.809 -12.385  1.00 90.33           N  
ATOM    553  CA  GLN A  80      -5.972   4.560 -11.481  1.00 90.33           C  
ATOM    554  C   GLN A  80      -7.353   3.912 -11.375  1.00 90.33           C  
ATOM    555  CB  GLN A  80      -6.088   6.020 -11.933  1.00 90.33           C  
ATOM    556  O   GLN A  80      -7.846   3.739 -10.267  1.00 90.33           O  
ATOM    557  CG  GLN A  80      -4.780   6.793 -11.735  1.00 90.33           C  
ATOM    558  CD  GLN A  80      -4.919   8.215 -12.257  1.00 90.33           C  
ATOM    559  NE2 GLN A  80      -4.422   8.516 -13.435  1.00 90.33           N  
ATOM    560  OE1 GLN A  80      -5.516   9.082 -11.648  1.00 90.33           O  
ATOM    561  N   TRP A  81      -7.966   3.519 -12.493  1.00 91.04           N  
ATOM    562  CA  TRP A  81      -9.314   2.954 -12.553  1.00 91.04           C  
ATOM    563  C   TRP A  81      -9.456   1.618 -11.827  1.00 91.04           C  
ATOM    564  CB  TRP A  81      -9.757   2.820 -14.014  1.00 91.04           C  
ATOM    565  O   TRP A  81     -10.465   1.423 -11.149  1.00 91.04           O  
ATOM    566  CG  TRP A  81     -10.338   4.065 -14.606  1.00 91.04           C  
ATOM    567  CD1 TRP A  81      -9.919   4.686 -15.732  1.00 91.04           C  
ATOM    568  CD2 TRP A  81     -11.486   4.829 -14.130  1.00 91.04           C  
ATOM    569  CE2 TRP A  81     -11.699   5.924 -15.021  1.00 91.04           C  
ATOM    570  CE3 TRP A  81     -12.368   4.699 -13.033  1.00 91.04           C  
ATOM    571  NE1 TRP A  81     -10.735   5.769 -15.998  1.00 91.04           N  
ATOM    572  CH2 TRP A  81     -13.577   6.707 -13.706  1.00 91.04           C  
ATOM    573  CZ2 TRP A  81     -12.728   6.857 -14.819  1.00 91.04           C  
ATOM    574  CZ3 TRP A  81     -13.393   5.637 -12.816  1.00 91.04           C  
ATOM    575  N   ILE A  82      -8.453   0.735 -11.880  1.00 89.06           N  
ATOM    576  CA  ILE A  82      -8.477  -0.521 -11.109  1.00 89.06           C  
ATOM    577  C   ILE A  82      -8.543  -0.269  -9.595  1.00 89.06           C  
ATOM    578  CB  ILE A  82      -7.311  -1.493 -11.450  1.00 89.06           C  
ATOM    579  O   ILE A  82      -9.161  -1.051  -8.871  1.00 89.06           O  
ATOM    580  CG1 ILE A  82      -6.145  -0.913 -12.267  1.00 89.06           C  
ATOM    581  CG2 ILE A  82      -7.875  -2.683 -12.230  1.00 89.06           C  
ATOM    582  CD1 ILE A  82      -4.840  -1.718 -12.235  1.00 89.06           C  
ATOM    583  N   THR A  83      -7.978   0.834  -9.099  1.00 89.06           N  
ATOM    584  CA  THR A  83      -8.021   1.192  -7.668  1.00 89.06           C  
ATOM    585  C   THR A  83      -9.227   2.075  -7.324  1.00 89.06           C  
ATOM    586  CB  THR A  83      -6.703   1.861  -7.254  1.00 89.06           C  
ATOM    587  O   THR A  83      -9.927   1.835  -6.336  1.00 89.06           O  
ATOM    588  CG2 THR A  83      -6.632   2.119  -5.752  1.00 89.06           C  
ATOM    589  OG1 THR A  83      -5.638   0.998  -7.567  1.00 89.06           O  
ATOM    590  N   VAL A  84      -9.502   3.082  -8.153  1.00 91.26           N  
ATOM    591  CA  VAL A  84     -10.609   4.039  -8.009  1.00 91.26           C  
ATOM    592  C   VAL A  84     -11.958   3.350  -8.147  1.00 91.26           C  
ATOM    593  CB  VAL A  84     -10.468   5.170  -9.050  1.00 91.26           C  
ATOM    594  O   VAL A  84     -12.850   3.639  -7.363  1.00 91.26           O  
ATOM    595  CG1 VAL A  84     -11.732   6.004  -9.277  1.00 91.26           C  
ATOM    596  CG2 VAL A  84      -9.351   6.131  -8.628  1.00 91.26           C  
ATOM    597  N   GLY A  85     -12.124   2.428  -9.099  1.00 91.08           N  
ATOM    598  CA  GLY A  85     -13.404   1.751  -9.320  1.00 91.08           C  
ATOM    599  C   GLY A  85     -13.871   0.983  -8.085  1.00 91.08           C  
ATOM    600  O   GLY A  85     -15.030   1.083  -7.683  1.00 91.08           O  
ATOM    601  N   TYR A  86     -12.937   0.299  -7.423  1.00 92.80           N  
ATOM    602  CA  TYR A  86     -13.195  -0.404  -6.172  1.00 92.80           C  
ATOM    603  C   TYR A  86     -13.496   0.562  -5.015  1.00 92.80           C  
ATOM    604  CB  TYR A  86     -12.010  -1.333  -5.896  1.00 92.80           C  
ATOM    605  O   TYR A  86     -14.556   0.456  -4.399  1.00 92.80           O  
ATOM    606  CG  TYR A  86     -11.996  -1.912  -4.501  1.00 92.80           C  
ATOM    607  CD1 TYR A  86     -11.348  -1.194  -3.483  1.00 92.80           C  
ATOM    608  CD2 TYR A  86     -12.632  -3.135  -4.212  1.00 92.80           C  
ATOM    609  CE1 TYR A  86     -11.381  -1.662  -2.166  1.00 92.80           C  
ATOM    610  CE2 TYR A  86     -12.655  -3.616  -2.885  1.00 92.80           C  
ATOM    611  OH  TYR A  86     -12.021  -3.202  -0.560  1.00 92.80           O  
ATOM    612  CZ  TYR A  86     -12.035  -2.864  -1.863  1.00 92.80           C  
ATOM    613  N   THR A  87     -12.617   1.537  -4.740  1.00 91.69           N  
ATOM    614  CA  THR A  87     -12.780   2.438  -3.579  1.00 91.69           C  
ATOM    615  C   THR A  87     -13.989   3.366  -3.720  1.00 91.69           C  
ATOM    616  CB  THR A  87     -11.518   3.266  -3.283  1.00 91.69           C  
ATOM    617  O   THR A  87     -14.684   3.609  -2.734  1.00 91.69           O  
ATOM    618  CG2 THR A  87     -10.358   2.409  -2.785  1.00 91.69           C  
ATOM    619  OG1 THR A  87     -11.023   3.914  -4.431  1.00 91.69           O  
ATOM    620  N   LEU A  88     -14.313   3.807  -4.941  1.00 90.88           N  
ATOM    621  CA  LEU A  88     -15.490   4.627  -5.229  1.00 90.88           C  
ATOM    622  C   LEU A  88     -16.785   3.845  -5.002  1.00 90.88           C  
ATOM    623  CB  LEU A  88     -15.412   5.147  -6.677  1.00 90.88           C  
ATOM    624  O   LEU A  88     -17.677   4.330  -4.304  1.00 90.88           O  
ATOM    625  CG  LEU A  88     -16.598   6.021  -7.121  1.00 90.88           C  
ATOM    626  CD1 LEU A  88     -16.823   7.250  -6.236  1.00 90.88           C  
ATOM    627  CD2 LEU A  88     -16.369   6.520  -8.550  1.00 90.88           C  
ATOM    628  N   ALA A  89     -16.891   2.637  -5.573  1.00 92.15           N  
ATOM    629  CA  ALA A  89     -18.057   1.779  -5.374  1.00 92.15           C  
ATOM    630  C   ALA A  89     -18.251   1.459  -3.892  1.00 92.15           C  
ATOM    631  CB  ALA A  89     -17.881   0.482  -6.164  1.00 92.15           C  
ATOM    632  O   ALA A  89     -19.366   1.559  -3.377  1.00 92.15           O  
ATOM    633  N   PHE A  90     -17.154   1.138  -3.204  1.00 91.51           N  
ATOM    634  CA  PHE A  90     -17.170   0.846  -1.783  1.00 91.51           C  
ATOM    635  C   PHE A  90     -17.646   2.061  -0.977  1.00 91.51           C  
ATOM    636  CB  PHE A  90     -15.783   0.356  -1.357  1.00 91.51           C  
ATOM    637  O   PHE A  90     -18.595   1.943  -0.208  1.00 91.51           O  
ATOM    638  CG  PHE A  90     -15.756  -0.382  -0.036  1.00 91.51           C  
ATOM    639  CD1 PHE A  90     -16.004   0.297   1.171  1.00 91.51           C  
ATOM    640  CD2 PHE A  90     -15.410  -1.746  -0.007  1.00 91.51           C  
ATOM    641  CE1 PHE A  90     -15.854  -0.371   2.397  1.00 91.51           C  
ATOM    642  CE2 PHE A  90     -15.306  -2.421   1.219  1.00 91.51           C  
ATOM    643  CZ  PHE A  90     -15.523  -1.732   2.421  1.00 91.51           C  
ATOM    644  N   ALA A  91     -17.057   3.245  -1.180  1.00 88.28           N  
ATOM    645  CA  ALA A  91     -17.411   4.470  -0.457  1.00 88.28           C  
ATOM    646  C   ALA A  91     -18.901   4.820  -0.584  1.00 88.28           C  
ATOM    647  CB  ALA A  91     -16.560   5.627  -1.004  1.00 88.28           C  
ATOM    648  O   ALA A  91     -19.564   5.137   0.404  1.00 88.28           O  
ATOM    649  N   VAL A  92     -19.427   4.738  -1.806  1.00 85.24           N  
ATOM    650  CA  VAL A  92     -20.811   5.095  -2.135  1.00 85.24           C  
ATOM    651  C   VAL A  92     -21.810   4.084  -1.578  1.00 85.24           C  
ATOM    652  CB  VAL A  92     -20.926   5.193  -3.662  1.00 85.24           C  
ATOM    653  O   VAL A  92     -22.864   4.465  -1.063  1.00 85.24           O  
ATOM    654  CG1 VAL A  92     -22.365   5.279  -4.145  1.00 85.24           C  
ATOM    655  CG2 VAL A  92     -20.210   6.442  -4.187  1.00 85.24           C  
ATOM    656  N   LEU A  93     -21.496   2.792  -1.679  1.00 88.84           N  
ATOM    657  CA  LEU A  93     -22.411   1.722  -1.294  1.00 88.84           C  
ATOM    658  C   LEU A  93     -22.269   1.309   0.170  1.00 88.84           C  
ATOM    659  CB  LEU A  93     -22.266   0.537  -2.266  1.00 88.84           C  
ATOM    660  O   LEU A  93     -23.111   0.557   0.648  1.00 88.84           O  
ATOM    661  CG  LEU A  93     -22.699   0.868  -3.708  1.00 88.84           C  
ATOM    662  CD1 LEU A  93     -22.382  -0.305  -4.633  1.00 88.84           C  
ATOM    663  CD2 LEU A  93     -24.201   1.155  -3.806  1.00 88.84           C  
ATOM    664  N   LEU A  94     -21.273   1.806   0.910  1.00 87.06           N  
ATOM    665  CA  LEU A  94     -21.015   1.384   2.290  1.00 87.06           C  
ATOM    666  C   LEU A  94     -22.222   1.587   3.207  1.00 87.06           C  
ATOM    667  CB  LEU A  94     -19.814   2.172   2.844  1.00 87.06           C  
ATOM    668  O   LEU A  94     -22.662   0.676   3.911  1.00 87.06           O  
ATOM    669  CG  LEU A  94     -19.307   1.602   4.175  1.00 87.06           C  
ATOM    670  CD1 LEU A  94     -18.743   0.203   3.953  1.00 87.06           C  
ATOM    671  CD2 LEU A  94     -18.216   2.505   4.731  1.00 87.06           C  
ATOM    672  N   VAL A  95     -22.779   2.799   3.184  1.00 77.78           N  
ATOM    673  CA  VAL A  95     -23.914   3.171   4.037  1.00 77.78           C  
ATOM    674  C   VAL A  95     -25.157   2.374   3.643  1.00 77.78           C  
ATOM    675  CB  VAL A  95     -24.179   4.682   3.946  1.00 77.78           C  
ATOM    676  O   VAL A  95     -25.897   1.882   4.496  1.00 77.78           O  
ATOM    677  CG1 VAL A  95     -25.322   5.074   4.881  1.00 77.78           C  
ATOM    678  CG2 VAL A  95     -22.942   5.503   4.342  1.00 77.78           C  
ATOM    679  N   VAL A  96     -25.346   2.189   2.338  1.00 82.79           N  
ATOM    680  CA  VAL A  96     -26.427   1.387   1.760  1.00 82.79           C  
ATOM    681  C   VAL A  96     -26.319  -0.068   2.206  1.00 82.79           C  
ATOM    682  CB  VAL A  96     -26.387   1.497   0.226  1.00 82.79           C  
ATOM    683  O   VAL A  96     -27.289  -0.627   2.716  1.00 82.79           O  
ATOM    684  CG1 VAL A  96     -27.440   0.592  -0.427  1.00 82.79           C  
ATOM    685  CG2 VAL A  96     -26.504   2.972  -0.187  1.00 82.79           C  
ATOM    686  N   GLY A  97     -25.131  -0.658   2.084  1.00 86.37           N  
ATOM    687  CA  GLY A  97     -24.822  -2.017   2.502  1.00 86.37           C  
ATOM    688  C   GLY A  97     -25.117  -2.232   3.982  1.00 86.37           C  
ATOM    689  O   GLY A  97     -25.837  -3.168   4.330  1.00 86.37           O  
ATOM    690  N   GLY A  98     -24.679  -1.309   4.845  1.00 83.45           N  
ATOM    691  CA  GLY A  98     -25.008  -1.308   6.274  1.00 83.45           C  
ATOM    692  C   GLY A  98     -26.514  -1.392   6.541  1.00 83.45           C  
ATOM    693  O   GLY A  98     -26.968  -2.306   7.234  1.00 83.45           O  
ATOM    694  N   ARG A  99     -27.304  -0.505   5.919  1.00 80.11           N  
ATOM    695  CA  ARG A  99     -28.772  -0.471   6.070  1.00 80.11           C  
ATOM    696  C   ARG A  99     -29.455  -1.725   5.518  1.00 80.11           C  
ATOM    697  CB  ARG A  99     -29.343   0.781   5.381  1.00 80.11           C  
ATOM    698  O   ARG A  99     -30.407  -2.211   6.125  1.00 80.11           O  
ATOM    699  CG  ARG A  99     -28.922   2.124   6.004  1.00 80.11           C  
ATOM    700  CD  ARG A  99     -29.446   2.335   7.431  1.00 80.11           C  
ATOM    701  NE  ARG A  99     -29.205   3.721   7.891  1.00 80.11           N  
ATOM    702  NH1 ARG A  99     -29.846   3.456  10.078  1.00 80.11           N  
ATOM    703  NH2 ARG A  99     -29.194   5.473   9.364  1.00 80.11           N  
ATOM    704  CZ  ARG A  99     -29.417   4.210   9.105  1.00 80.11           C  
ATOM    705  N   LEU A 100     -28.973  -2.284   4.406  1.00 86.08           N  
ATOM    706  CA  LEU A 100     -29.496  -3.542   3.859  1.00 86.08           C  
ATOM    707  C   LEU A 100     -29.356  -4.691   4.864  1.00 86.08           C  
ATOM    708  CB  LEU A 100     -28.777  -3.885   2.541  1.00 86.08           C  
ATOM    709  O   LEU A 100     -30.262  -5.516   4.985  1.00 86.08           O  
ATOM    710  CG  LEU A 100     -29.175  -3.004   1.344  1.00 86.08           C  
ATOM    711  CD1 LEU A 100     -28.256  -3.298   0.160  1.00 86.08           C  
ATOM    712  CD2 LEU A 100     -30.608  -3.271   0.889  1.00 86.08           C  
ATOM    713  N   GLY A 101     -28.263  -4.721   5.624  1.00 84.94           N  
ATOM    714  CA  GLY A 101     -28.057  -5.684   6.703  1.00 84.94           C  
ATOM    715  C   GLY A 101     -29.031  -5.542   7.866  1.00 84.94           C  
ATOM    716  O   GLY A 101     -29.514  -6.549   8.385  1.00 84.94           O  
ATOM    717  N   ASP A 102     -29.381  -4.312   8.237  1.00 81.44           N  
ATOM    718  CA  ASP A 102     -30.413  -4.060   9.248  1.00 81.44           C  
ATOM    719  C   ASP A 102     -31.789  -4.577   8.778  1.00 81.44           C  
ATOM    720  CB  ASP A 102     -30.488  -2.558   9.578  1.00 81.44           C  
ATOM    721  O   ASP A 102     -32.528  -5.185   9.552  1.00 81.44           O  
ATOM    722  CG  ASP A 102     -29.218  -1.953  10.189  1.00 81.44           C  
ATOM    723  OD1 ASP A 102     -28.432  -2.697  10.821  1.00 81.44           O  
ATOM    724  OD2 ASP A 102     -29.061  -0.718  10.079  1.00 81.44           O  
ATOM    725  N   ILE A 103     -32.121  -4.393   7.492  1.00 82.80           N  
ATOM    726  CA  ILE A 103     -33.424  -4.763   6.908  1.00 82.80           C  
ATOM    727  C   ILE A 103     -33.547  -6.275   6.672  1.00 82.80           C  
ATOM    728  CB  ILE A 103     -33.663  -3.988   5.587  1.00 82.80           C  
ATOM    729  O   ILE A 103     -34.537  -6.893   7.071  1.00 82.80           O  
ATOM    730  CG1 ILE A 103     -33.715  -2.466   5.835  1.00 82.80           C  
ATOM    731  CG2 ILE A 103     -34.969  -4.436   4.899  1.00 82.80           C  
ATOM    732  CD1 ILE A 103     -33.578  -1.630   4.556  1.00 82.80           C  
ATOM    733  N   TYR A 104     -32.572  -6.867   5.979  1.00 86.88           N  
ATOM    734  CA  TYR A 104     -32.629  -8.249   5.489  1.00 86.88           C  
ATOM    735  C   TYR A 104     -31.912  -9.255   6.399  1.00 86.88           C  
ATOM    736  CB  TYR A 104     -32.096  -8.304   4.051  1.00 86.88           C  
ATOM    737  O   TYR A 104     -32.023 -10.464   6.177  1.00 86.88           O  
ATOM    738  CG  TYR A 104     -32.930  -7.518   3.055  1.00 86.88           C  
ATOM    739  CD1 TYR A 104     -34.232  -7.954   2.738  1.00 86.88           C  
ATOM    740  CD2 TYR A 104     -32.412  -6.358   2.448  1.00 86.88           C  
ATOM    741  CE1 TYR A 104     -35.014  -7.234   1.814  1.00 86.88           C  
ATOM    742  CE2 TYR A 104     -33.196  -5.637   1.527  1.00 86.88           C  
ATOM    743  OH  TYR A 104     -35.247  -5.387   0.309  1.00 86.88           O  
ATOM    744  CZ  TYR A 104     -34.494  -6.076   1.204  1.00 86.88           C  
ATOM    745  N   GLY A 105     -31.217  -8.767   7.429  1.00 89.02           N  
ATOM    746  CA  GLY A 105     -30.440  -9.552   8.382  1.00 89.02           C  
ATOM    747  C   GLY A 105     -28.941  -9.511   8.081  1.00 89.02           C  
ATOM    748  O   GLY A 105     -28.506  -9.771   6.954  1.00 89.02           O  
ATOM    749  N   ARG A 106     -28.141  -9.236   9.120  1.00 90.79           N  
ATOM    750  CA  ARG A 106     -26.690  -9.010   9.003  1.00 90.79           C  
ATOM    751  C   ARG A 106     -25.952 -10.218   8.439  1.00 90.79           C  
ATOM    752  CB  ARG A 106     -26.080  -8.612  10.351  1.00 90.79           C  
ATOM    753  O   ARG A 106     -25.200 -10.070   7.486  1.00 90.79           O  
ATOM    754  CG  ARG A 106     -26.667  -7.324  10.935  1.00 90.79           C  
ATOM    755  CD  ARG A 106     -25.806  -6.883  12.127  1.00 90.79           C  
ATOM    756  NE  ARG A 106     -26.378  -5.725  12.837  1.00 90.79           N  
ATOM    757  NH1 ARG A 106     -26.089  -4.127  11.191  1.00 90.79           N  
ATOM    758  NH2 ARG A 106     -27.218  -3.623  13.014  1.00 90.79           N  
ATOM    759  CZ  ARG A 106     -26.540  -4.508  12.351  1.00 90.79           C  
ATOM    760  N   LYS A 107     -26.228 -11.425   8.955  1.00 94.23           N  
ATOM    761  CA  LYS A 107     -25.644 -12.679   8.440  1.00 94.23           C  
ATOM    762  C   LYS A 107     -25.930 -12.873   6.953  1.00 94.23           C  
ATOM    763  CB  LYS A 107     -26.166 -13.877   9.251  1.00 94.23           C  
ATOM    764  O   LYS A 107     -25.031 -13.221   6.197  1.00 94.23           O  
ATOM    765  CG  LYS A 107     -25.654 -15.226   8.709  1.00 94.23           C  
ATOM    766  CD  LYS A 107     -26.213 -16.398   9.520  1.00 94.23           C  
ATOM    767  CE  LYS A 107     -25.575 -17.716   9.068  1.00 94.23           C  
ATOM    768  NZ  LYS A 107     -25.920 -18.830   9.979  1.00 94.23           N  
ATOM    769  N   ARG A 108     -27.177 -12.645   6.528  1.00 94.35           N  
ATOM    770  CA  ARG A 108     -27.584 -12.850   5.134  1.00 94.35           C  
ATOM    771  C   ARG A 108     -26.831 -11.903   4.207  1.00 94.35           C  
ATOM    772  CB  ARG A 108     -29.105 -12.696   5.001  1.00 94.35           C  
ATOM    773  O   ARG A 108     -26.304 -12.353   3.199  1.00 94.35           O  
ATOM    774  CG  ARG A 108     -29.577 -13.101   3.597  1.00 94.35           C  
ATOM    775  CD  ARG A 108     -31.089 -12.920   3.466  1.00 94.35           C  
ATOM    776  NE  ARG A 108     -31.542 -13.259   2.105  1.00 94.35           N  
ATOM    777  NH1 ARG A 108     -33.793 -13.092   2.498  1.00 94.35           N  
ATOM    778  NH2 ARG A 108     -33.069 -13.650   0.459  1.00 94.35           N  
ATOM    779  CZ  ARG A 108     -32.795 -13.332   1.694  1.00 94.35           C  
ATOM    780  N   MET A 109     -26.761 -10.619   4.554  1.00 94.62           N  
ATOM    781  CA  MET A 109     -26.032  -9.637   3.746  1.00 94.62           C  
ATOM    782  C   MET A 109     -24.518  -9.848   3.797  1.00 94.62           C  
ATOM    783  CB  MET A 109     -26.422  -8.215   4.151  1.00 94.62           C  
ATOM    784  O   MET A 109     -23.877  -9.707   2.764  1.00 94.62           O  
ATOM    785  CG  MET A 109     -27.892  -7.899   3.846  1.00 94.62           C  
ATOM    786  SD  MET A 109     -28.436  -8.014   2.115  1.00 94.62           S  
ATOM    787  CE  MET A 109     -29.064  -9.709   2.026  1.00 94.62           C  
ATOM    788  N   PHE A 110     -23.966 -10.293   4.931  1.00 95.95           N  
ATOM    789  CA  PHE A 110     -22.560 -10.690   5.026  1.00 95.95           C  
ATOM    790  C   PHE A 110     -22.239 -11.831   4.052  1.00 95.95           C  
ATOM    791  CB  PHE A 110     -22.218 -11.078   6.472  1.00 95.95           C  
ATOM    792  O   PHE A 110     -21.301 -11.722   3.274  1.00 95.95           O  
ATOM    793  CG  PHE A 110     -20.743 -11.349   6.703  1.00 95.95           C  
ATOM    794  CD1 PHE A 110     -20.184 -12.597   6.364  1.00 95.95           C  
ATOM    795  CD2 PHE A 110     -19.911 -10.345   7.236  1.00 95.95           C  
ATOM    796  CE1 PHE A 110     -18.813 -12.833   6.568  1.00 95.95           C  
ATOM    797  CE2 PHE A 110     -18.547 -10.589   7.459  1.00 95.95           C  
ATOM    798  CZ  PHE A 110     -18.002 -11.841   7.138  1.00 95.95           C  
ATOM    799  N   VAL A 111     -23.044 -12.902   4.037  1.00 97.20           N  
ATOM    800  CA  VAL A 111     -22.835 -14.047   3.131  1.00 97.20           C  
ATOM    801  C   VAL A 111     -23.028 -13.652   1.666  1.00 97.20           C  
ATOM    802  CB  VAL A 111     -23.750 -15.228   3.512  1.00 97.20           C  
ATOM    803  O   VAL A 111     -22.224 -14.046   0.829  1.00 97.20           O  
ATOM    804  CG1 VAL A 111     -23.698 -16.380   2.497  1.00 97.20           C  
ATOM    805  CG2 VAL A 111     -23.343 -15.817   4.870  1.00 97.20           C  
ATOM    806  N   VAL A 112     -24.058 -12.861   1.340  1.00 97.30           N  
ATOM    807  CA  VAL A 112     -24.278 -12.369  -0.034  1.00 97.30           C  
ATOM    808  C   VAL A 112     -23.108 -11.500  -0.494  1.00 97.30           C  
ATOM    809  CB  VAL A 112     -25.609 -11.597  -0.143  1.00 97.30           C  
ATOM    810  O   VAL A 112     -22.616 -11.687  -1.604  1.00 97.30           O  
ATOM    811  CG1 VAL A 112     -25.781 -10.877  -1.488  1.00 97.30           C  
ATOM    812  CG2 VAL A 112     -26.803 -12.554  -0.007  1.00 97.30           C  
ATOM    813  N   GLY A 113     -22.642 -10.591   0.365  1.00 96.77           N  
ATOM    814  CA  GLY A 113     -21.471  -9.762   0.106  1.00 96.77           C  
ATOM    815  C   GLY A 113     -20.208 -10.600  -0.086  1.00 96.77           C  
ATOM    816  O   GLY A 113     -19.511 -10.396  -1.069  1.00 96.77           O  
ATOM    817  N   ALA A 114     -19.964 -11.603   0.763  1.00 97.43           N  
ATOM    818  CA  ALA A 114     -18.807 -12.494   0.656  1.00 97.43           C  
ATOM    819  C   ALA A 114     -18.822 -13.329  -0.635  1.00 97.43           C  
ATOM    820  CB  ALA A 114     -18.746 -13.379   1.908  1.00 97.43           C  
ATOM    821  O   ALA A 114     -17.852 -13.309  -1.385  1.00 97.43           O  
ATOM    822  N   VAL A 115     -19.939 -14.000  -0.946  1.00 98.01           N  
ATOM    823  CA  VAL A 115     -20.108 -14.756  -2.204  1.00 98.01           C  
ATOM    824  C   VAL A 115     -19.893 -13.847  -3.408  1.00 98.01           C  
ATOM    825  CB  VAL A 115     -21.506 -15.405  -2.274  1.00 98.01           C  
ATOM    826  O   VAL A 115     -19.168 -14.198  -4.337  1.00 98.01           O  
ATOM    827  CG1 VAL A 115     -21.823 -16.000  -3.654  1.00 98.01           C  
ATOM    828  CG2 VAL A 115     -21.640 -16.545  -1.256  1.00 98.01           C  
ATOM    829  N   GLY A 116     -20.510 -12.668  -3.378  1.00 97.64           N  
ATOM    830  CA  GLY A 116     -20.397 -11.692  -4.443  1.00 97.64           C  
ATOM    831  C   GLY A 116     -18.975 -11.157  -4.618  1.00 97.64           C  
ATOM    832  O   GLY A 116     -18.482 -11.104  -5.741  1.00 97.64           O  
ATOM    833  N   PHE A 117     -18.300 -10.804  -3.526  1.00 96.92           N  
ATOM    834  CA  PHE A 117     -16.921 -10.325  -3.536  1.00 96.92           C  
ATOM    835  C   PHE A 117     -15.981 -11.387  -4.108  1.00 96.92           C  
ATOM    836  CB  PHE A 117     -16.509  -9.941  -2.110  1.00 96.92           C  
ATOM    837  O   PHE A 117     -15.184 -11.088  -4.993  1.00 96.92           O  
ATOM    838  CG  PHE A 117     -15.134  -9.312  -2.020  1.00 96.92           C  
ATOM    839  CD1 PHE A 117     -13.968 -10.103  -2.077  1.00 96.92           C  
ATOM    840  CD2 PHE A 117     -15.021  -7.921  -1.856  1.00 96.92           C  
ATOM    841  CE1 PHE A 117     -12.699  -9.503  -1.980  1.00 96.92           C  
ATOM    842  CE2 PHE A 117     -13.756  -7.330  -1.716  1.00 96.92           C  
ATOM    843  CZ  PHE A 117     -12.596  -8.116  -1.792  1.00 96.92           C  
ATOM    844  N   THR A 118     -16.107 -12.641  -3.662  1.00 97.17           N  
ATOM    845  CA  THR A 118     -15.305 -13.758  -4.175  1.00 97.17           C  
ATOM    846  C   THR A 118     -15.564 -13.998  -5.662  1.00 97.17           C  
ATOM    847  CB  THR A 118     -15.585 -15.036  -3.372  1.00 97.17           C  
ATOM    848  O   THR A 118     -14.613 -14.140  -6.428  1.00 97.17           O  
ATOM    849  CG2 THR A 118     -14.671 -16.191  -3.767  1.00 97.17           C  
ATOM    850  OG1 THR A 118     -15.352 -14.803  -2.006  1.00 97.17           O  
ATOM    851  N   ALA A 119     -16.826 -13.979  -6.102  1.00 97.67           N  
ATOM    852  CA  ALA A 119     -17.175 -14.126  -7.514  1.00 97.67           C  
ATOM    853  C   ALA A 119     -16.641 -12.966  -8.373  1.00 97.67           C  
ATOM    854  CB  ALA A 119     -18.697 -14.253  -7.632  1.00 97.67           C  
ATOM    855  O   ALA A 119     -16.113 -13.199  -9.457  1.00 97.67           O  
ATOM    856  N   ALA A 120     -16.727 -11.727  -7.881  1.00 97.27           N  
ATOM    857  CA  ALA A 120     -16.162 -10.560  -8.551  1.00 97.27           C  
ATOM    858  C   ALA A 120     -14.627 -10.627  -8.613  1.00 97.27           C  
ATOM    859  CB  ALA A 120     -16.653  -9.295  -7.840  1.00 97.27           C  
ATOM    860  O   ALA A 120     -14.049 -10.264  -9.631  1.00 97.27           O  
ATOM    861  N   SER A 121     -13.967 -11.167  -7.585  1.00 95.95           N  
ATOM    862  CA  SER A 121     -12.521 -11.409  -7.610  1.00 95.95           C  
ATOM    863  C   SER A 121     -12.133 -12.445  -8.671  1.00 95.95           C  
ATOM    864  CB  SER A 121     -12.036 -11.848  -6.227  1.00 95.95           C  
ATOM    865  O   SER A 121     -11.202 -12.232  -9.442  1.00 95.95           O  
ATOM    866  OG  SER A 121     -10.745 -11.327  -6.021  1.00 95.95           O  
ATOM    867  N   VAL A 122     -12.902 -13.530  -8.811  1.00 96.69           N  
ATOM    868  CA  VAL A 122     -12.721 -14.474  -9.928  1.00 96.69           C  
ATOM    869  C   VAL A 122     -12.968 -13.788 -11.278  1.00 96.69           C  
ATOM    870  CB  VAL A 122     -13.617 -15.715  -9.757  1.00 96.69           C  
ATOM    871  O   VAL A 122     -12.230 -14.027 -12.226  1.00 96.69           O  
ATOM    872  CG1 VAL A 122     -13.537 -16.665 -10.960  1.00 96.69           C  
ATOM    873  CG2 VAL A 122     -13.201 -16.523  -8.519  1.00 96.69           C  
ATOM    874  N   LEU A 123     -13.950 -12.888 -11.376  1.00 97.05           N  
ATOM    875  CA  LEU A 123     -14.180 -12.108 -12.596  1.00 97.05           C  
ATOM    876  C   LEU A 123     -12.981 -11.203 -12.939  1.00 97.05           C  
ATOM    877  CB  LEU A 123     -15.488 -11.313 -12.454  1.00 97.05           C  
ATOM    878  O   LEU A 123     -12.627 -11.090 -14.111  1.00 97.05           O  
ATOM    879  CG  LEU A 123     -15.947 -10.631 -13.754  1.00 97.05           C  
ATOM    880  CD1 LEU A 123     -16.316 -11.649 -14.833  1.00 97.05           C  
ATOM    881  CD2 LEU A 123     -17.183  -9.777 -13.464  1.00 97.05           C  
ATOM    882  N   CYS A 124     -12.329 -10.610 -11.932  1.00 95.31           N  
ATOM    883  CA  CYS A 124     -11.081  -9.862 -12.099  1.00 95.31           C  
ATOM    884  C   CYS A 124      -9.945 -10.756 -12.624  1.00 95.31           C  
ATOM    885  CB  CYS A 124     -10.667  -9.213 -10.764  1.00 95.31           C  
ATOM    886  O   CYS A 124      -9.201 -10.332 -13.506  1.00 95.31           O  
ATOM    887  SG  CYS A 124     -11.821  -7.920 -10.224  1.00 95.31           S  
ATOM    888  N   SER A 125      -9.816 -11.996 -12.134  1.00 94.83           N  
ATOM    889  CA  SER A 125      -8.745 -12.904 -12.572  1.00 94.83           C  
ATOM    890  C   SER A 125      -8.913 -13.393 -14.013  1.00 94.83           C  
ATOM    891  CB  SER A 125      -8.595 -14.096 -11.623  1.00 94.83           C  
ATOM    892  O   SER A 125      -7.922 -13.666 -14.680  1.00 94.83           O  
ATOM    893  OG  SER A 125      -9.583 -15.083 -11.822  1.00 94.83           O  
ATOM    894  N   VAL A 126     -10.139 -13.468 -14.533  1.00 95.77           N  
ATOM    895  CA  VAL A 126     -10.405 -13.864 -15.930  1.00 95.77           C  
ATOM    896  C   VAL A 126     -10.617 -12.672 -16.864  1.00 95.77           C  
ATOM    897  CB  VAL A 126     -11.542 -14.895 -16.038  1.00 95.77           C  
ATOM    898  O   VAL A 126     -11.043 -12.857 -18.003  1.00 95.77           O  
ATOM    899  CG1 VAL A 126     -11.248 -16.134 -15.182  1.00 95.77           C  
ATOM    900  CG2 VAL A 126     -12.904 -14.315 -15.645  1.00 95.77           C  
ATOM    901  N   ALA A 127     -10.343 -11.447 -16.403  1.00 95.56           N  
ATOM    902  CA  ALA A 127     -10.556 -10.257 -17.211  1.00 95.56           C  
ATOM    903  C   ALA A 127      -9.715 -10.300 -18.498  1.00 95.56           C  
ATOM    904  CB  ALA A 127     -10.302  -8.998 -16.382  1.00 95.56           C  
ATOM    905  O   ALA A 127      -8.508 -10.556 -18.467  1.00 95.56           O  
ATOM    906  N   ALA A 128     -10.380 -10.043 -19.626  1.00 93.12           N  
ATOM    907  CA  ALA A 128      -9.781 -10.056 -20.962  1.00 93.12           C  
ATOM    908  C   ALA A 128      -9.280  -8.675 -21.420  1.00 93.12           C  
ATOM    909  CB  ALA A 128     -10.817 -10.637 -21.932  1.00 93.12           C  
ATOM    910  O   ALA A 128      -8.658  -8.568 -22.469  1.00 93.12           O  
ATOM    911  N   GLY A 129      -9.569  -7.619 -20.656  1.00 92.61           N  
ATOM    912  CA  GLY A 129      -9.164  -6.254 -20.976  1.00 92.61           C  
ATOM    913  C   GLY A 129      -9.415  -5.277 -19.824  1.00 92.61           C  
ATOM    914  O   GLY A 129     -10.099  -5.635 -18.850  1.00 92.61           O  
ATOM    915  N   PRO A 130      -8.877  -4.047 -19.912  1.00 90.63           N  
ATOM    916  CA  PRO A 130      -8.934  -3.064 -18.833  1.00 90.63           C  
ATOM    917  C   PRO A 130     -10.357  -2.687 -18.411  1.00 90.63           C  
ATOM    918  CB  PRO A 130      -8.180  -1.843 -19.367  1.00 90.63           C  
ATOM    919  O   PRO A 130     -10.617  -2.486 -17.224  1.00 90.63           O  
ATOM    920  CG  PRO A 130      -7.226  -2.418 -20.411  1.00 90.63           C  
ATOM    921  CD  PRO A 130      -8.063  -3.540 -21.013  1.00 90.63           C  
ATOM    922  N   GLU A 131     -11.300  -2.626 -19.353  1.00 92.03           N  
ATOM    923  CA  GLU A 131     -12.697  -2.267 -19.101  1.00 92.03           C  
ATOM    924  C   GLU A 131     -13.418  -3.353 -18.302  1.00 92.03           C  
ATOM    925  CB  GLU A 131     -13.464  -2.034 -20.416  1.00 92.03           C  
ATOM    926  O   GLU A 131     -14.123  -3.047 -17.339  1.00 92.03           O  
ATOM    927  CG  GLU A 131     -12.937  -0.877 -21.281  1.00 92.03           C  
ATOM    928  CD  GLU A 131     -11.670  -1.199 -22.090  1.00 92.03           C  
ATOM    929  OE1 GLU A 131     -11.145  -0.245 -22.701  1.00 92.03           O  
ATOM    930  OE2 GLU A 131     -11.232  -2.374 -22.073  1.00 92.03           O  
ATOM    931  N   MET A 132     -13.209  -4.624 -18.666  1.00 95.68           N  
ATOM    932  CA  MET A 132     -13.774  -5.769 -17.947  1.00 95.68           C  
ATOM    933  C   MET A 132     -13.230  -5.831 -16.521  1.00 95.68           C  
ATOM    934  CB  MET A 132     -13.473  -7.067 -18.710  1.00 95.68           C  
ATOM    935  O   MET A 132     -14.006  -5.998 -15.580  1.00 95.68           O  
ATOM    936  CG  MET A 132     -14.053  -8.297 -18.002  1.00 95.68           C  
ATOM    937  SD  MET A 132     -13.827  -9.830 -18.938  1.00 95.68           S  
ATOM    938  CE  MET A 132     -14.428 -11.023 -17.715  1.00 95.68           C  
ATOM    939  N   LEU A 133     -11.917  -5.643 -16.353  1.00 94.77           N  
ATOM    940  CA  LEU A 133     -11.295  -5.606 -15.035  1.00 94.77           C  
ATOM    941  C   LEU A 133     -11.837  -4.438 -14.203  1.00 94.77           C  
ATOM    942  CB  LEU A 133      -9.770  -5.535 -15.201  1.00 94.77           C  
ATOM    943  O   LEU A 133     -12.252  -4.630 -13.065  1.00 94.77           O  
ATOM    944  CG  LEU A 133      -9.016  -5.560 -13.863  1.00 94.77           C  
ATOM    945  CD1 LEU A 133      -9.324  -6.781 -13.000  1.00 94.77           C  
ATOM    946  CD2 LEU A 133      -7.520  -5.554 -14.141  1.00 94.77           C  
ATOM    947  N   THR A 134     -11.910  -3.240 -14.781  1.00 93.34           N  
ATOM    948  CA  THR A 134     -12.464  -2.055 -14.111  1.00 93.34           C  
ATOM    949  C   THR A 134     -13.910  -2.289 -13.663  1.00 93.34           C  
ATOM    950  CB  THR A 134     -12.366  -0.826 -15.026  1.00 93.34           C  
ATOM    951  O   THR A 134     -14.245  -2.028 -12.508  1.00 93.34           O  
ATOM    952  CG2 THR A 134     -12.914   0.435 -14.367  1.00 93.34           C  
ATOM    953  OG1 THR A 134     -11.013  -0.574 -15.314  1.00 93.34           O  
ATOM    954  N   ALA A 135     -14.765  -2.839 -14.530  1.00 95.07           N  
ATOM    955  CA  ALA A 135     -16.150  -3.171 -14.193  1.00 95.07           C  
ATOM    956  C   ALA A 135     -16.245  -4.223 -13.074  1.00 95.07           C  
ATOM    957  CB  ALA A 135     -16.863  -3.644 -15.466  1.00 95.07           C  
ATOM    958  O   ALA A 135     -17.049  -4.075 -12.150  1.00 95.07           O  
ATOM    959  N   ALA A 136     -15.392  -5.250 -13.113  1.00 96.55           N  
ATOM    960  CA  ALA A 136     -15.301  -6.255 -12.060  1.00 96.55           C  
ATOM    961  C   ALA A 136     -14.866  -5.637 -10.718  1.00 96.55           C  
ATOM    962  CB  ALA A 136     -14.358  -7.367 -12.528  1.00 96.55           C  
ATOM    963  O   ALA A 136     -15.433  -5.981  -9.684  1.00 96.55           O  
ATOM    964  N   ARG A 137     -13.957  -4.652 -10.725  1.00 95.47           N  
ATOM    965  CA  ARG A 137     -13.540  -3.901  -9.525  1.00 95.47           C  
ATOM    966  C   ARG A 137     -14.653  -3.036  -8.943  1.00 95.47           C  
ATOM    967  CB  ARG A 137     -12.317  -3.027  -9.838  1.00 95.47           C  
ATOM    968  O   ARG A 137     -14.819  -3.024  -7.726  1.00 95.47           O  
ATOM    969  CG  ARG A 137     -11.046  -3.826 -10.144  1.00 95.47           C  
ATOM    970  CD  ARG A 137     -10.449  -4.545  -8.939  1.00 95.47           C  
ATOM    971  NE  ARG A 137      -9.875  -3.597  -7.970  1.00 95.47           N  
ATOM    972  NH1 ARG A 137     -10.314  -4.816  -6.111  1.00 95.47           N  
ATOM    973  NH2 ARG A 137      -9.141  -2.955  -5.905  1.00 95.47           N  
ATOM    974  CZ  ARG A 137      -9.775  -3.790  -6.672  1.00 95.47           C  
ATOM    975  N   PHE A 138     -15.444  -2.362  -9.782  1.00 94.21           N  
ATOM    976  CA  PHE A 138     -16.652  -1.657  -9.326  1.00 94.21           C  
ATOM    977  C   PHE A 138     -17.619  -2.617  -8.624  1.00 94.21           C  
ATOM    978  CB  PHE A 138     -17.363  -0.978 -10.509  1.00 94.21           C  
ATOM    979  O   PHE A 138     -18.110  -2.329  -7.531  1.00 94.21           O  
ATOM    980  CG  PHE A 138     -16.835   0.396 -10.862  1.00 94.21           C  
ATOM    981  CD1 PHE A 138     -17.174   1.495 -10.055  1.00 94.21           C  
ATOM    982  CD2 PHE A 138     -16.059   0.602 -12.016  1.00 94.21           C  
ATOM    983  CE1 PHE A 138     -16.718   2.783 -10.372  1.00 94.21           C  
ATOM    984  CE2 PHE A 138     -15.601   1.892 -12.338  1.00 94.21           C  
ATOM    985  CZ  PHE A 138     -15.931   2.982 -11.517  1.00 94.21           C  
ATOM    986  N   LEU A 139     -17.860  -3.784  -9.227  1.00 96.30           N  
ATOM    987  CA  LEU A 139     -18.714  -4.815  -8.645  1.00 96.30           C  
ATOM    988  C   LEU A 139     -18.141  -5.338  -7.317  1.00 96.30           C  
ATOM    989  CB  LEU A 139     -18.898  -5.926  -9.695  1.00 96.30           C  
ATOM    990  O   LEU A 139     -18.871  -5.446  -6.332  1.00 96.30           O  
ATOM    991  CG  LEU A 139     -19.837  -7.056  -9.251  1.00 96.30           C  
ATOM    992  CD1 LEU A 139     -21.259  -6.547  -8.993  1.00 96.30           C  
ATOM    993  CD2 LEU A 139     -19.893  -8.142 -10.324  1.00 96.30           C  
ATOM    994  N   GLN A 140     -16.835  -5.606  -7.271  1.00 95.48           N  
ATOM    995  CA  GLN A 140     -16.126  -6.099  -6.092  1.00 95.48           C  
ATOM    996  C   GLN A 140     -16.201  -5.102  -4.927  1.00 95.48           C  
ATOM    997  CB  GLN A 140     -14.673  -6.407  -6.486  1.00 95.48           C  
ATOM    998  O   GLN A 140     -16.579  -5.492  -3.825  1.00 95.48           O  
ATOM    999  CG  GLN A 140     -13.925  -7.233  -5.432  1.00 95.48           C  
ATOM   1000  CD  GLN A 140     -12.502  -7.577  -5.867  1.00 95.48           C  
ATOM   1001  NE2 GLN A 140     -11.882  -8.548  -5.240  1.00 95.48           N  
ATOM   1002  OE1 GLN A 140     -11.922  -6.971  -6.758  1.00 95.48           O  
ATOM   1003  N   GLY A 141     -15.936  -3.814  -5.175  1.00 94.54           N  
ATOM   1004  CA  GLY A 141     -16.047  -2.760  -4.162  1.00 94.54           C  
ATOM   1005  C   GLY A 141     -17.474  -2.599  -3.635  1.00 94.54           C  
ATOM   1006  O   GLY A 141     -17.687  -2.487  -2.428  1.00 94.54           O  
ATOM   1007  N   GLY A 142     -18.476  -2.681  -4.517  1.00 94.15           N  
ATOM   1008  CA  GLY A 142     -19.882  -2.642  -4.114  1.00 94.15           C  
ATOM   1009  C   GLY A 142     -20.317  -3.836  -3.256  1.00 94.15           C  
ATOM   1010  O   GLY A 142     -21.085  -3.672  -2.307  1.00 94.15           O  
ATOM   1011  N   LEU A 143     -19.803  -5.033  -3.544  1.00 95.77           N  
ATOM   1012  CA  LEU A 143     -20.088  -6.246  -2.769  1.00 95.77           C  
ATOM   1013  C   LEU A 143     -19.302  -6.285  -1.449  1.00 95.77           C  
ATOM   1014  CB  LEU A 143     -19.838  -7.476  -3.660  1.00 95.77           C  
ATOM   1015  O   LEU A 143     -19.840  -6.741  -0.438  1.00 95.77           O  
ATOM   1016  CG  LEU A 143     -20.868  -7.562  -4.806  1.00 95.77           C  
ATOM   1017  CD1 LEU A 143     -20.413  -8.466  -5.944  1.00 95.77           C  
ATOM   1018  CD2 LEU A 143     -22.233  -8.056  -4.313  1.00 95.77           C  
ATOM   1019  N   GLY A 144     -18.094  -5.712  -1.418  1.00 94.26           N  
ATOM   1020  CA  GLY A 144     -17.339  -5.447  -0.189  1.00 94.26           C  
ATOM   1021  C   GLY A 144     -18.104  -4.515   0.753  1.00 94.26           C  
ATOM   1022  O   GLY A 144     -18.316  -4.843   1.920  1.00 94.26           O  
ATOM   1023  N   ALA A 145     -18.665  -3.427   0.221  1.00 92.63           N  
ATOM   1024  CA  ALA A 145     -19.525  -2.509   0.969  1.00 92.63           C  
ATOM   1025  C   ALA A 145     -20.804  -3.157   1.537  1.00 92.63           C  
ATOM   1026  CB  ALA A 145     -19.874  -1.344   0.045  1.00 92.63           C  
ATOM   1027  O   ALA A 145     -21.339  -2.685   2.542  1.00 92.63           O  
ATOM   1028  N   LEU A 146     -21.297  -4.246   0.938  1.00 93.50           N  
ATOM   1029  CA  LEU A 146     -22.414  -5.025   1.482  1.00 93.50           C  
ATOM   1030  C   LEU A 146     -21.984  -5.944   2.639  1.00 93.50           C  
ATOM   1031  CB  LEU A 146     -23.065  -5.812   0.330  1.00 93.50           C  
ATOM   1032  O   LEU A 146     -22.779  -6.188   3.550  1.00 93.50           O  
ATOM   1033  CG  LEU A 146     -24.360  -6.549   0.715  1.00 93.50           C  
ATOM   1034  CD1 LEU A 146     -25.458  -5.585   1.172  1.00 93.50           C  
ATOM   1035  CD2 LEU A 146     -24.880  -7.328  -0.493  1.00 93.50           C  
ATOM   1036  N   MET A 147     -20.742  -6.433   2.601  1.00 94.08           N  
ATOM   1037  CA  MET A 147     -20.161  -7.393   3.544  1.00 94.08           C  
ATOM   1038  C   MET A 147     -19.628  -6.724   4.819  1.00 94.08           C  
ATOM   1039  CB  MET A 147     -19.042  -8.155   2.812  1.00 94.08           C  
ATOM   1040  O   MET A 147     -20.035  -7.081   5.926  1.00 94.08           O  
ATOM   1041  CG  MET A 147     -18.378  -9.247   3.656  1.00 94.08           C  
ATOM   1042  SD  MET A 147     -17.116 -10.196   2.761  1.00 94.08           S  
ATOM   1043  CE  MET A 147     -15.866  -8.915   2.439  1.00 94.08           C  
ATOM   1044  N   ILE A 148     -18.741  -5.742   4.664  1.00 91.64           N  
ATOM   1045  CA  ILE A 148     -17.883  -5.200   5.727  1.00 91.64           C  
ATOM   1046  C   ILE A 148     -18.668  -4.546   6.884  1.00 91.64           C  
ATOM   1047  CB  ILE A 148     -16.807  -4.297   5.070  1.00 91.64           C  
ATOM   1048  O   ILE A 148     -18.491  -4.958   8.035  1.00 91.64           O  
ATOM   1049  CG1 ILE A 148     -15.823  -5.119   4.199  1.00 91.64           C  
ATOM   1050  CG2 ILE A 148     -16.065  -3.426   6.090  1.00 91.64           C  
ATOM   1051  CD1 ILE A 148     -15.003  -6.189   4.927  1.00 91.64           C  
ATOM   1052  N   PRO A 149     -19.652  -3.649   6.647  1.00 88.07           N  
ATOM   1053  CA  PRO A 149     -20.443  -3.049   7.730  1.00 88.07           C  
ATOM   1054  C   PRO A 149     -21.161  -4.063   8.626  1.00 88.07           C  
ATOM   1055  CB  PRO A 149     -21.492  -2.181   7.033  1.00 88.07           C  
ATOM   1056  O   PRO A 149     -21.460  -3.778   9.790  1.00 88.07           O  
ATOM   1057  CG  PRO A 149     -20.817  -1.806   5.728  1.00 88.07           C  
ATOM   1058  CD  PRO A 149     -20.040  -3.068   5.370  1.00 88.07           C  
ATOM   1059  N   GLN A 150     -21.462  -5.253   8.094  1.00 91.46           N  
ATOM   1060  CA  GLN A 150     -22.178  -6.281   8.843  1.00 91.46           C  
ATOM   1061  C   GLN A 150     -21.326  -6.874   9.951  1.00 91.46           C  
ATOM   1062  CB  GLN A 150     -22.688  -7.404   7.927  1.00 91.46           C  
ATOM   1063  O   GLN A 150     -21.879  -7.210  10.997  1.00 91.46           O  
ATOM   1064  CG  GLN A 150     -23.414  -6.900   6.685  1.00 91.46           C  
ATOM   1065  CD  GLN A 150     -24.449  -5.845   7.017  1.00 91.46           C  
ATOM   1066  NE2 GLN A 150     -24.640  -4.915   6.118  1.00 91.46           N  
ATOM   1067  OE1 GLN A 150     -25.078  -5.848   8.071  1.00 91.46           O  
ATOM   1068  N   GLY A 151     -20.006  -6.953   9.757  1.00 90.11           N  
ATOM   1069  CA  GLY A 151     -19.070  -7.438  10.766  1.00 90.11           C  
ATOM   1070  C   GLY A 151     -19.186  -6.647  12.067  1.00 90.11           C  
ATOM   1071  O   GLY A 151     -19.427  -7.223  13.129  1.00 90.11           O  
ATOM   1072  N   LEU A 152     -19.151  -5.314  11.973  1.00 84.94           N  
ATOM   1073  CA  LEU A 152     -19.281  -4.419  13.130  1.00 84.94           C  
ATOM   1074  C   LEU A 152     -20.619  -4.610  13.865  1.00 84.94           C  
ATOM   1075  CB  LEU A 152     -19.133  -2.954  12.672  1.00 84.94           C  
ATOM   1076  O   LEU A 152     -20.674  -4.628  15.097  1.00 84.94           O  
ATOM   1077  CG  LEU A 152     -17.856  -2.618  11.877  1.00 84.94           C  
ATOM   1078  CD1 LEU A 152     -17.881  -1.135  11.502  1.00 84.94           C  
ATOM   1079  CD2 LEU A 152     -16.570  -2.885  12.656  1.00 84.94           C  
ATOM   1080  N   GLY A 153     -21.712  -4.778  13.115  1.00 84.97           N  
ATOM   1081  CA  GLY A 153     -23.038  -5.019  13.685  1.00 84.97           C  
ATOM   1082  C   GLY A 153     -23.182  -6.400  14.334  1.00 84.97           C  
ATOM   1083  O   GLY A 153     -23.825  -6.525  15.376  1.00 84.97           O  
ATOM   1084  N   LEU A 154     -22.566  -7.427  13.746  1.00 90.62           N  
ATOM   1085  CA  LEU A 154     -22.544  -8.792  14.275  1.00 90.62           C  
ATOM   1086  C   LEU A 154     -21.730  -8.880  15.570  1.00 90.62           C  
ATOM   1087  CB  LEU A 154     -21.976  -9.735  13.200  1.00 90.62           C  
ATOM   1088  O   LEU A 154     -22.143  -9.579  16.491  1.00 90.62           O  
ATOM   1089  CG  LEU A 154     -22.959 -10.059  12.065  1.00 90.62           C  
ATOM   1090  CD1 LEU A 154     -22.195 -10.616  10.867  1.00 90.62           C  
ATOM   1091  CD2 LEU A 154     -23.999 -11.095  12.505  1.00 90.62           C  
ATOM   1092  N   ILE A 155     -20.633  -8.128  15.697  1.00 89.49           N  
ATOM   1093  CA  ILE A 155     -19.857  -8.056  16.945  1.00 89.49           C  
ATOM   1094  C   ILE A 155     -20.728  -7.545  18.092  1.00 89.49           C  
ATOM   1095  CB  ILE A 155     -18.595  -7.192  16.750  1.00 89.49           C  
ATOM   1096  O   ILE A 155     -20.812  -8.201  19.128  1.00 89.49           O  
ATOM   1097  CG1 ILE A 155     -17.624  -7.971  15.844  1.00 89.49           C  
ATOM   1098  CG2 ILE A 155     -17.913  -6.842  18.089  1.00 89.49           C  
ATOM   1099  CD1 ILE A 155     -16.528  -7.087  15.268  1.00 89.49           C  
ATOM   1100  N   LYS A 156     -21.456  -6.441  17.880  1.00 84.98           N  
ATOM   1101  CA  LYS A 156     -22.380  -5.890  18.888  1.00 84.98           C  
ATOM   1102  C   LYS A 156     -23.506  -6.855  19.268  1.00 84.98           C  
ATOM   1103  CB  LYS A 156     -22.984  -4.570  18.390  1.00 84.98           C  
ATOM   1104  O   LYS A 156     -24.014  -6.775  20.378  1.00 84.98           O  
ATOM   1105  CG  LYS A 156     -21.949  -3.441  18.310  1.00 84.98           C  
ATOM   1106  CD  LYS A 156     -22.624  -2.126  17.898  1.00 84.98           C  
ATOM   1107  CE  LYS A 156     -21.579  -1.009  17.826  1.00 84.98           C  
ATOM   1108  NZ  LYS A 156     -22.185   0.299  17.472  1.00 84.98           N  
ATOM   1109  N   GLN A 157     -23.912  -7.741  18.356  1.00 86.63           N  
ATOM   1110  CA  GLN A 157     -24.930  -8.759  18.623  1.00 86.63           C  
ATOM   1111  C   GLN A 157     -24.371  -9.954  19.415  1.00 86.63           C  
ATOM   1112  CB  GLN A 157     -25.535  -9.210  17.280  1.00 86.63           C  
ATOM   1113  O   GLN A 157     -25.097 -10.557  20.202  1.00 86.63           O  
ATOM   1114  CG  GLN A 157     -26.712 -10.184  17.459  1.00 86.63           C  
ATOM   1115  CD  GLN A 157     -27.282 -10.718  16.149  1.00 86.63           C  
ATOM   1116  NE2 GLN A 157     -28.116 -11.734  16.227  1.00 86.63           N  
ATOM   1117  OE1 GLN A 157     -27.004 -10.251  15.053  1.00 86.63           O  
ATOM   1118  N   MET A 158     -23.114 -10.337  19.180  1.00 91.41           N  
ATOM   1119  CA  MET A 158     -22.526 -11.566  19.727  1.00 91.41           C  
ATOM   1120  C   MET A 158     -21.794 -11.375  21.054  1.00 91.41           C  
ATOM   1121  CB  MET A 158     -21.522 -12.135  18.721  1.00 91.41           C  
ATOM   1122  O   MET A 158     -21.773 -12.303  21.868  1.00 91.41           O  
ATOM   1123  CG  MET A 158     -22.189 -12.703  17.471  1.00 91.41           C  
ATOM   1124  SD  MET A 158     -21.037 -13.545  16.357  1.00 91.41           S  
ATOM   1125  CE  MET A 158     -19.945 -12.194  15.824  1.00 91.41           C  
ATOM   1126  N   PHE A 159     -21.138 -10.228  21.239  1.00 89.78           N  
ATOM   1127  CA  PHE A 159     -20.241  -9.998  22.366  1.00 89.78           C  
ATOM   1128  C   PHE A 159     -20.955  -9.280  23.515  1.00 89.78           C  
ATOM   1129  CB  PHE A 159     -18.972  -9.264  21.921  1.00 89.78           C  
ATOM   1130  O   PHE A 159     -21.647  -8.284  23.290  1.00 89.78           O  
ATOM   1131  CG  PHE A 159     -18.006 -10.174  21.186  1.00 89.78           C  
ATOM   1132  CD1 PHE A 159     -16.969 -10.809  21.892  1.00 89.78           C  
ATOM   1133  CD2 PHE A 159     -18.161 -10.420  19.809  1.00 89.78           C  
ATOM   1134  CE1 PHE A 159     -16.080 -11.667  21.225  1.00 89.78           C  
ATOM   1135  CE2 PHE A 159     -17.276 -11.285  19.140  1.00 89.78           C  
ATOM   1136  CZ  PHE A 159     -16.232 -11.904  19.850  1.00 89.78           C  
ATOM   1137  N   PRO A 160     -20.788  -9.760  24.761  1.00 89.63           N  
ATOM   1138  CA  PRO A 160     -21.254  -9.028  25.926  1.00 89.63           C  
ATOM   1139  C   PRO A 160     -20.444  -7.729  26.068  1.00 89.63           C  
ATOM   1140  CB  PRO A 160     -21.055  -9.980  27.107  1.00 89.63           C  
ATOM   1141  O   PRO A 160     -19.277  -7.704  25.669  1.00 89.63           O  
ATOM   1142  CG  PRO A 160     -19.850 -10.820  26.684  1.00 89.63           C  
ATOM   1143  CD  PRO A 160     -19.988 -10.910  25.166  1.00 89.63           C  
ATOM   1144  N   PRO A 161     -20.994  -6.671  26.693  1.00 80.65           N  
ATOM   1145  CA  PRO A 161     -20.342  -5.361  26.738  1.00 80.65           C  
ATOM   1146  C   PRO A 161     -18.891  -5.385  27.252  1.00 80.65           C  
ATOM   1147  CB  PRO A 161     -21.253  -4.495  27.606  1.00 80.65           C  
ATOM   1148  O   PRO A 161     -18.041  -4.694  26.699  1.00 80.65           O  
ATOM   1149  CG  PRO A 161     -22.633  -5.129  27.470  1.00 80.65           C  
ATOM   1150  CD  PRO A 161     -22.326  -6.610  27.284  1.00 80.65           C  
ATOM   1151  N   LYS A 162     -18.589  -6.265  28.220  1.00 85.50           N  
ATOM   1152  CA  LYS A 162     -17.242  -6.471  28.786  1.00 85.50           C  
ATOM   1153  C   LYS A 162     -16.210  -7.026  27.797  1.00 85.50           C  
ATOM   1154  CB  LYS A 162     -17.322  -7.410  30.003  1.00 85.50           C  
ATOM   1155  O   LYS A 162     -15.020  -6.814  27.980  1.00 85.50           O  
ATOM   1156  CG  LYS A 162     -18.140  -6.814  31.157  1.00 85.50           C  
ATOM   1157  CD  LYS A 162     -18.038  -7.673  32.425  1.00 85.50           C  
ATOM   1158  CE  LYS A 162     -18.817  -6.983  33.552  1.00 85.50           C  
ATOM   1159  NZ  LYS A 162     -18.637  -7.653  34.863  1.00 85.50           N  
ATOM   1160  N   GLU A 163     -16.643  -7.755  26.771  1.00 89.43           N  
ATOM   1161  CA  GLU A 163     -15.751  -8.362  25.772  1.00 89.43           C  
ATOM   1162  C   GLU A 163     -15.767  -7.611  24.433  1.00 89.43           C  
ATOM   1163  CB  GLU A 163     -16.125  -9.830  25.554  1.00 89.43           C  
ATOM   1164  O   GLU A 163     -14.900  -7.836  23.591  1.00 89.43           O  
ATOM   1165  CG  GLU A 163     -15.973 -10.725  26.795  1.00 89.43           C  
ATOM   1166  CD  GLU A 163     -16.368 -12.177  26.490  1.00 89.43           C  
ATOM   1167  OE1 GLU A 163     -16.657 -12.964  27.415  1.00 89.43           O  
ATOM   1168  OE2 GLU A 163     -16.444 -12.564  25.304  1.00 89.43           O  
ATOM   1169  N   THR A 164     -16.721  -6.699  24.227  1.00 80.27           N  
ATOM   1170  CA  THR A 164     -16.860  -5.920  22.988  1.00 80.27           C  
ATOM   1171  C   THR A 164     -15.598  -5.119  22.662  1.00 80.27           C  
ATOM   1172  CB  THR A 164     -18.077  -4.993  23.103  1.00 80.27           C  
ATOM   1173  O   THR A 164     -15.178  -5.099  21.506  1.00 80.27           O  
ATOM   1174  CG2 THR A 164     -18.312  -4.133  21.867  1.00 80.27           C  
ATOM   1175  OG1 THR A 164     -19.233  -5.780  23.244  1.00 80.27           O  
ATOM   1176  N   ALA A 165     -14.951  -4.517  23.666  1.00 77.21           N  
ATOM   1177  CA  ALA A 165     -13.687  -3.801  23.481  1.00 77.21           C  
ATOM   1178  C   ALA A 165     -12.563  -4.734  22.996  1.00 77.21           C  
ATOM   1179  CB  ALA A 165     -13.318  -3.113  24.800  1.00 77.21           C  
ATOM   1180  O   ALA A 165     -11.832  -4.394  22.070  1.00 77.21           O  
ATOM   1181  N   ALA A 166     -12.473  -5.950  23.547  1.00 84.01           N  
ATOM   1182  CA  ALA A 166     -11.498  -6.947  23.107  1.00 84.01           C  
ATOM   1183  C   ALA A 166     -11.772  -7.430  21.670  1.00 84.01           C  
ATOM   1184  CB  ALA A 166     -11.495  -8.106  24.112  1.00 84.01           C  
ATOM   1185  O   ALA A 166     -10.838  -7.609  20.890  1.00 84.01           O  
ATOM   1186  N   ALA A 167     -13.047  -7.586  21.294  1.00 86.48           N  
ATOM   1187  CA  ALA A 167     -13.437  -7.959  19.936  1.00 86.48           C  
ATOM   1188  C   ALA A 167     -13.067  -6.878  18.906  1.00 86.48           C  
ATOM   1189  CB  ALA A 167     -14.937  -8.267  19.920  1.00 86.48           C  
ATOM   1190  O   ALA A 167     -12.502  -7.199  17.862  1.00 86.48           O  
ATOM   1191  N   PHE A 168     -13.325  -5.600  19.208  1.00 81.72           N  
ATOM   1192  CA  PHE A 168     -12.874  -4.492  18.360  1.00 81.72           C  
ATOM   1193  C   PHE A 168     -11.345  -4.349  18.360  1.00 81.72           C  
ATOM   1194  CB  PHE A 168     -13.563  -3.184  18.775  1.00 81.72           C  
ATOM   1195  O   PHE A 168     -10.758  -4.092  17.312  1.00 81.72           O  
ATOM   1196  CG  PHE A 168     -15.004  -3.078  18.309  1.00 81.72           C  
ATOM   1197  CD1 PHE A 168     -15.294  -3.054  16.932  1.00 81.72           C  
ATOM   1198  CD2 PHE A 168     -16.057  -2.990  19.237  1.00 81.72           C  
ATOM   1199  CE1 PHE A 168     -16.627  -2.986  16.493  1.00 81.72           C  
ATOM   1200  CE2 PHE A 168     -17.391  -2.906  18.794  1.00 81.72           C  
ATOM   1201  CZ  PHE A 168     -17.677  -2.917  17.420  1.00 81.72           C  
ATOM   1202  N   GLY A 169     -10.681  -4.609  19.489  1.00 77.41           N  
ATOM   1203  CA  GLY A 169      -9.219  -4.608  19.592  1.00 77.41           C  
ATOM   1204  C   GLY A 169      -8.531  -5.616  18.662  1.00 77.41           C  
ATOM   1205  O   GLY A 169      -7.412  -5.371  18.214  1.00 77.41           O  
ATOM   1206  N   ALA A 170      -9.208  -6.710  18.294  1.00 86.88           N  
ATOM   1207  CA  ALA A 170      -8.681  -7.710  17.365  1.00 86.88           C  
ATOM   1208  C   ALA A 170      -8.557  -7.211  15.908  1.00 86.88           C  
ATOM   1209  CB  ALA A 170      -9.552  -8.964  17.466  1.00 86.88           C  
ATOM   1210  O   ALA A 170      -7.803  -7.799  15.128  1.00 86.88           O  
ATOM   1211  N   PHE A 171      -9.225  -6.107  15.542  1.00 83.57           N  
ATOM   1212  CA  PHE A 171      -9.058  -5.483  14.224  1.00 83.57           C  
ATOM   1213  C   PHE A 171      -7.652  -4.927  14.034  1.00 83.57           C  
ATOM   1214  CB  PHE A 171     -10.070  -4.353  13.995  1.00 83.57           C  
ATOM   1215  O   PHE A 171      -7.129  -5.012  12.932  1.00 83.57           O  
ATOM   1216  CG  PHE A 171     -11.446  -4.835  13.601  1.00 83.57           C  
ATOM   1217  CD1 PHE A 171     -11.919  -4.649  12.288  1.00 83.57           C  
ATOM   1218  CD2 PHE A 171     -12.250  -5.491  14.544  1.00 83.57           C  
ATOM   1219  CE1 PHE A 171     -13.200  -5.103  11.931  1.00 83.57           C  
ATOM   1220  CE2 PHE A 171     -13.507  -5.981  14.172  1.00 83.57           C  
ATOM   1221  CZ  PHE A 171     -13.992  -5.785  12.867  1.00 83.57           C  
ATOM   1222  N   GLY A 172      -7.010  -4.404  15.084  1.00 78.26           N  
ATOM   1223  CA  GLY A 172      -5.659  -3.842  14.983  1.00 78.26           C  
ATOM   1224  C   GLY A 172      -4.647  -4.851  14.422  1.00 78.26           C  
ATOM   1225  O   GLY A 172      -4.057  -4.595  13.370  1.00 78.26           O  
ATOM   1226  N   PRO A 173      -4.479  -6.028  15.058  1.00 83.52           N  
ATOM   1227  CA  PRO A 173      -3.646  -7.102  14.524  1.00 83.52           C  
ATOM   1228  C   PRO A 173      -4.085  -7.603  13.142  1.00 83.52           C  
ATOM   1229  CB  PRO A 173      -3.711  -8.223  15.566  1.00 83.52           C  
ATOM   1230  O   PRO A 173      -3.225  -7.876  12.310  1.00 83.52           O  
ATOM   1231  CG  PRO A 173      -3.996  -7.480  16.870  1.00 83.52           C  
ATOM   1232  CD  PRO A 173      -4.906  -6.344  16.414  1.00 83.52           C  
ATOM   1233  N   ALA A 174      -5.392  -7.702  12.870  1.00 87.03           N  
ATOM   1234  CA  ALA A 174      -5.905  -8.161  11.575  1.00 87.03           C  
ATOM   1235  C   ALA A 174      -5.569  -7.184  10.434  1.00 87.03           C  
ATOM   1236  CB  ALA A 174      -7.415  -8.385  11.707  1.00 87.03           C  
ATOM   1237  O   ALA A 174      -5.027  -7.593   9.407  1.00 87.03           O  
ATOM   1238  N   ILE A 175      -5.807  -5.887  10.647  1.00 82.57           N  
ATOM   1239  CA  ILE A 175      -5.416  -4.804   9.737  1.00 82.57           C  
ATOM   1240  C   ILE A 175      -3.901  -4.824   9.540  1.00 82.57           C  
ATOM   1241  CB  ILE A 175      -5.898  -3.438  10.286  1.00 82.57           C  
ATOM   1242  O   ILE A 175      -3.419  -4.730   8.417  1.00 82.57           O  
ATOM   1243  CG1 ILE A 175      -7.440  -3.342  10.219  1.00 82.57           C  
ATOM   1244  CG2 ILE A 175      -5.270  -2.257   9.514  1.00 82.57           C  
ATOM   1245  CD1 ILE A 175      -8.022  -2.180  11.038  1.00 82.57           C  
ATOM   1246  N   GLY A 176      -3.139  -5.003  10.620  1.00 81.90           N  
ATOM   1247  CA  GLY A 176      -1.689  -5.112  10.554  1.00 81.90           C  
ATOM   1248  C   GLY A 176      -1.200  -6.270   9.693  1.00 81.90           C  
ATOM   1249  O   GLY A 176      -0.337  -6.091   8.834  1.00 81.90           O  
ATOM   1250  N   LEU A 177      -1.791  -7.447   9.887  1.00 85.97           N  
ATOM   1251  CA  LEU A 177      -1.482  -8.640   9.113  1.00 85.97           C  
ATOM   1252  C   LEU A 177      -1.813  -8.436   7.631  1.00 85.97           C  
ATOM   1253  CB  LEU A 177      -2.250  -9.826   9.720  1.00 85.97           C  
ATOM   1254  O   LEU A 177      -0.959  -8.696   6.789  1.00 85.97           O  
ATOM   1255  CG  LEU A 177      -1.868 -11.180   9.105  1.00 85.97           C  
ATOM   1256  CD1 LEU A 177      -0.429 -11.570   9.460  1.00 85.97           C  
ATOM   1257  CD2 LEU A 177      -2.802 -12.270   9.627  1.00 85.97           C  
ATOM   1258  N   GLY A 178      -3.005  -7.925   7.310  1.00 85.82           N  
ATOM   1259  CA  GLY A 178      -3.408  -7.650   5.929  1.00 85.82           C  
ATOM   1260  C   GLY A 178      -2.532  -6.587   5.257  1.00 85.82           C  
ATOM   1261  O   GLY A 178      -2.098  -6.781   4.125  1.00 85.82           O  
ATOM   1262  N   ALA A 179      -2.181  -5.514   5.973  1.00 80.68           N  
ATOM   1263  CA  ALA A 179      -1.322  -4.450   5.458  1.00 80.68           C  
ATOM   1264  C   ALA A 179       0.114  -4.921   5.172  1.00 80.68           C  
ATOM   1265  CB  ALA A 179      -1.318  -3.288   6.461  1.00 80.68           C  
ATOM   1266  O   ALA A 179       0.732  -4.440   4.222  1.00 80.68           O  
ATOM   1267  N   VAL A 180       0.672  -5.822   5.991  1.00 85.08           N  
ATOM   1268  CA  VAL A 180       2.024  -6.376   5.788  1.00 85.08           C  
ATOM   1269  C   VAL A 180       2.009  -7.462   4.718  1.00 85.08           C  
ATOM   1270  CB  VAL A 180       2.615  -6.916   7.109  1.00 85.08           C  
ATOM   1271  O   VAL A 180       2.821  -7.427   3.796  1.00 85.08           O  
ATOM   1272  CG1 VAL A 180       3.960  -7.628   6.897  1.00 85.08           C  
ATOM   1273  CG2 VAL A 180       2.874  -5.797   8.127  1.00 85.08           C  
ATOM   1274  N   LEU A 181       1.093  -8.427   4.827  1.00 86.62           N  
ATOM   1275  CA  LEU A 181       1.056  -9.568   3.919  1.00 86.62           C  
ATOM   1276  C   LEU A 181       0.613  -9.175   2.514  1.00 86.62           C  
ATOM   1277  CB  LEU A 181       0.150 -10.683   4.463  1.00 86.62           C  
ATOM   1278  O   LEU A 181       1.146  -9.743   1.572  1.00 86.62           O  
ATOM   1279  CG  LEU A 181       0.661 -11.402   5.722  1.00 86.62           C  
ATOM   1280  CD1 LEU A 181      -0.296 -12.551   6.040  1.00 86.62           C  
ATOM   1281  CD2 LEU A 181       2.059 -12.001   5.544  1.00 86.62           C  
ATOM   1282  N   GLY A 182      -0.300  -8.212   2.358  1.00 86.14           N  
ATOM   1283  CA  GLY A 182      -0.856  -7.824   1.060  1.00 86.14           C  
ATOM   1284  C   GLY A 182       0.220  -7.550   0.005  1.00 86.14           C  
ATOM   1285  O   GLY A 182       0.319  -8.320  -0.951  1.00 86.14           O  
ATOM   1286  N   PRO A 183       1.089  -6.535   0.183  1.00 85.58           N  
ATOM   1287  CA  PRO A 183       2.171  -6.246  -0.757  1.00 85.58           C  
ATOM   1288  C   PRO A 183       3.167  -7.398  -0.929  1.00 85.58           C  
ATOM   1289  CB  PRO A 183       2.862  -4.990  -0.211  1.00 85.58           C  
ATOM   1290  O   PRO A 183       3.593  -7.667  -2.047  1.00 85.58           O  
ATOM   1291  CG  PRO A 183       1.760  -4.305   0.596  1.00 85.58           C  
ATOM   1292  CD  PRO A 183       0.997  -5.487   1.187  1.00 85.58           C  
ATOM   1293  N   ILE A 184       3.539  -8.099   0.149  1.00 90.03           N  
ATOM   1294  CA  ILE A 184       4.526  -9.194   0.092  1.00 90.03           C  
ATOM   1295  C   ILE A 184       3.995 -10.352  -0.756  1.00 90.03           C  
ATOM   1296  CB  ILE A 184       4.892  -9.669   1.516  1.00 90.03           C  
ATOM   1297  O   ILE A 184       4.678 -10.836  -1.658  1.00 90.03           O  
ATOM   1298  CG1 ILE A 184       5.583  -8.530   2.299  1.00 90.03           C  
ATOM   1299  CG2 ILE A 184       5.804 -10.914   1.471  1.00 90.03           C  
ATOM   1300  CD1 ILE A 184       5.828  -8.866   3.775  1.00 90.03           C  
ATOM   1301  N   VAL A 185       2.759 -10.766  -0.480  1.00 89.30           N  
ATOM   1302  CA  VAL A 185       2.053 -11.799  -1.231  1.00 89.30           C  
ATOM   1303  C   VAL A 185       1.845 -11.339  -2.672  1.00 89.30           C  
ATOM   1304  CB  VAL A 185       0.730 -12.149  -0.529  1.00 89.30           C  
ATOM   1305  O   VAL A 185       2.086 -12.130  -3.574  1.00 89.30           O  
ATOM   1306  CG1 VAL A 185      -0.130 -13.096  -1.358  1.00 89.30           C  
ATOM   1307  CG2 VAL A 185       0.983 -12.849   0.818  1.00 89.30           C  
ATOM   1308  N   ALA A 186       1.506 -10.065  -2.908  1.00 87.15           N  
ATOM   1309  CA  ALA A 186       1.424  -9.477  -4.247  1.00 87.15           C  
ATOM   1310  C   ALA A 186       2.708  -9.680  -5.046  1.00 87.15           C  
ATOM   1311  CB  ALA A 186       1.190  -7.956  -4.162  1.00 87.15           C  
ATOM   1312  O   ALA A 186       2.683 -10.235  -6.140  1.00 87.15           O  
ATOM   1313  N   GLY A 187       3.825  -9.206  -4.486  1.00 89.56           N  
ATOM   1314  CA  GLY A 187       5.116  -9.203  -5.153  1.00 89.56           C  
ATOM   1315  C   GLY A 187       5.541 -10.620  -5.501  1.00 89.56           C  
ATOM   1316  O   GLY A 187       5.903 -10.877  -6.644  1.00 89.56           O  
ATOM   1317  N   PHE A 188       5.388 -11.546  -4.550  1.00 91.92           N  
ATOM   1318  CA  PHE A 188       5.690 -12.954  -4.771  1.00 91.92           C  
ATOM   1319  C   PHE A 188       4.776 -13.594  -5.820  1.00 91.92           C  
ATOM   1320  CB  PHE A 188       5.599 -13.712  -3.442  1.00 91.92           C  
ATOM   1321  O   PHE A 188       5.270 -14.279  -6.705  1.00 91.92           O  
ATOM   1322  CG  PHE A 188       5.942 -15.181  -3.586  1.00 91.92           C  
ATOM   1323  CD1 PHE A 188       4.922 -16.141  -3.737  1.00 91.92           C  
ATOM   1324  CD2 PHE A 188       7.290 -15.580  -3.637  1.00 91.92           C  
ATOM   1325  CE1 PHE A 188       5.251 -17.495  -3.930  1.00 91.92           C  
ATOM   1326  CE2 PHE A 188       7.619 -16.934  -3.826  1.00 91.92           C  
ATOM   1327  CZ  PHE A 188       6.600 -17.891  -3.973  1.00 91.92           C  
ATOM   1328  N   LEU A 189       3.459 -13.384  -5.745  1.00 91.78           N  
ATOM   1329  CA  LEU A 189       2.498 -13.978  -6.678  1.00 91.78           C  
ATOM   1330  C   LEU A 189       2.704 -13.494  -8.119  1.00 91.78           C  
ATOM   1331  CB  LEU A 189       1.072 -13.643  -6.209  1.00 91.78           C  
ATOM   1332  O   LEU A 189       2.611 -14.296  -9.046  1.00 91.78           O  
ATOM   1333  CG  LEU A 189       0.525 -14.477  -5.041  1.00 91.78           C  
ATOM   1334  CD1 LEU A 189      -0.909 -14.020  -4.769  1.00 91.78           C  
ATOM   1335  CD2 LEU A 189       0.495 -15.977  -5.330  1.00 91.78           C  
ATOM   1336  N   VAL A 190       3.006 -12.204  -8.295  1.00 90.16           N  
ATOM   1337  CA  VAL A 190       3.295 -11.613  -9.607  1.00 90.16           C  
ATOM   1338  C   VAL A 190       4.644 -12.102 -10.143  1.00 90.16           C  
ATOM   1339  CB  VAL A 190       3.235 -10.073  -9.542  1.00 90.16           C  
ATOM   1340  O   VAL A 190       4.703 -12.519 -11.294  1.00 90.16           O  
ATOM   1341  CG1 VAL A 190       3.616  -9.413 -10.874  1.00 90.16           C  
ATOM   1342  CG2 VAL A 190       1.820  -9.573  -9.210  1.00 90.16           C  
ATOM   1343  N   ASP A 191       5.707 -12.097  -9.328  1.00 88.03           N  
ATOM   1344  CA  ASP A 191       7.048 -12.516  -9.772  1.00 88.03           C  
ATOM   1345  C   ASP A 191       7.158 -14.030 -10.000  1.00 88.03           C  
ATOM   1346  CB  ASP A 191       8.132 -12.088  -8.757  1.00 88.03           C  
ATOM   1347  O   ASP A 191       7.881 -14.465 -10.893  1.00 88.03           O  
ATOM   1348  CG  ASP A 191       8.581 -10.625  -8.869  1.00 88.03           C  
ATOM   1349  OD1 ASP A 191       8.178  -9.932  -9.817  1.00 88.03           O  
ATOM   1350  OD2 ASP A 191       9.377 -10.160  -8.009  1.00 88.03           O  
ATOM   1351  N   ALA A 192       6.474 -14.847  -9.193  1.00 87.83           N  
ATOM   1352  CA  ALA A 192       6.538 -16.303  -9.297  1.00 87.83           C  
ATOM   1353  C   ALA A 192       5.763 -16.857 -10.502  1.00 87.83           C  
ATOM   1354  CB  ALA A 192       6.040 -16.925  -7.984  1.00 87.83           C  
ATOM   1355  O   ALA A 192       5.955 -18.027 -10.831  1.00 87.83           O  
ATOM   1356  N   ASP A 193       4.879 -16.052 -11.109  1.00 86.97           N  
ATOM   1357  CA  ASP A 193       4.021 -16.419 -12.244  1.00 86.97           C  
ATOM   1358  C   ASP A 193       3.407 -17.824 -12.092  1.00 86.97           C  
ATOM   1359  CB  ASP A 193       4.752 -16.193 -13.576  1.00 86.97           C  
ATOM   1360  O   ASP A 193       3.536 -18.719 -12.935  1.00 86.97           O  
ATOM   1361  CG  ASP A 193       3.817 -16.374 -14.778  1.00 86.97           C  
ATOM   1362  OD1 ASP A 193       2.581 -16.302 -14.577  1.00 86.97           O  
ATOM   1363  OD2 ASP A 193       4.328 -16.587 -15.897  1.00 86.97           O  
ATOM   1364  N   LEU A 194       2.776 -18.054 -10.935  1.00 82.29           N  
ATOM   1365  CA  LEU A 194       2.276 -19.377 -10.576  1.00 82.29           C  
ATOM   1366  C   LEU A 194       1.282 -19.866 -11.638  1.00 82.29           C  
ATOM   1367  CB  LEU A 194       1.642 -19.362  -9.175  1.00 82.29           C  
ATOM   1368  O   LEU A 194       0.249 -19.238 -11.876  1.00 82.29           O  
ATOM   1369  CG  LEU A 194       2.595 -18.987  -8.026  1.00 82.29           C  
ATOM   1370  CD1 LEU A 194       1.819 -19.028  -6.709  1.00 82.29           C  
ATOM   1371  CD2 LEU A 194       3.781 -19.946  -7.900  1.00 82.29           C  
ATOM   1372  N   PHE A 195       1.588 -21.007 -12.259  1.00 85.08           N  
ATOM   1373  CA  PHE A 195       0.784 -21.625 -13.321  1.00 85.08           C  
ATOM   1374  C   PHE A 195       0.581 -20.752 -14.577  1.00 85.08           C  
ATOM   1375  CB  PHE A 195      -0.548 -22.153 -12.748  1.00 85.08           C  
ATOM   1376  O   PHE A 195      -0.393 -20.963 -15.298  1.00 85.08           O  
ATOM   1377  CG  PHE A 195      -0.424 -22.943 -11.462  1.00 85.08           C  
ATOM   1378  CD1 PHE A 195      -0.004 -24.284 -11.505  1.00 85.08           C  
ATOM   1379  CD2 PHE A 195      -0.716 -22.338 -10.225  1.00 85.08           C  
ATOM   1380  CE1 PHE A 195       0.121 -25.021 -10.315  1.00 85.08           C  
ATOM   1381  CE2 PHE A 195      -0.587 -23.073  -9.033  1.00 85.08           C  
ATOM   1382  CZ  PHE A 195      -0.170 -24.416  -9.079  1.00 85.08           C  
ATOM   1383  N   GLY A 196       1.461 -19.778 -14.845  1.00 85.06           N  
ATOM   1384  CA  GLY A 196       1.315 -18.867 -15.989  1.00 85.06           C  
ATOM   1385  C   GLY A 196       0.141 -17.895 -15.842  1.00 85.06           C  
ATOM   1386  O   GLY A 196      -0.415 -17.424 -16.833  1.00 85.06           O  
ATOM   1387  N   THR A 197      -0.319 -17.665 -14.608  1.00 85.78           N  
ATOM   1388  CA  THR A 197      -1.450 -16.769 -14.334  1.00 85.78           C  
ATOM   1389  C   THR A 197      -1.016 -15.312 -14.157  1.00 85.78           C  
ATOM   1390  CB  THR A 197      -2.279 -17.242 -13.130  1.00 85.78           C  
ATOM   1391  O   THR A 197      -1.856 -14.412 -14.218  1.00 85.78           O  
ATOM   1392  CG2 THR A 197      -2.891 -18.627 -13.330  1.00 85.78           C  
ATOM   1393  OG1 THR A 197      -1.534 -17.272 -11.941  1.00 85.78           O  
ATOM   1394  N   GLY A 198       0.275 -15.055 -13.946  1.00 88.26           N  
ATOM   1395  CA  GLY A 198       0.858 -13.741 -13.720  1.00 88.26           C  
ATOM   1396  C   GLY A 198       0.139 -12.989 -12.607  1.00 88.26           C  
ATOM   1397  O   GLY A 198      -0.106 -13.509 -11.517  1.00 88.26           O  
ATOM   1398  N   TRP A 199      -0.287 -11.765 -12.911  1.00 92.24           N  
ATOM   1399  CA  TRP A 199      -1.065 -10.923 -12.001  1.00 92.24           C  
ATOM   1400  C   TRP A 199      -2.454 -11.488 -11.670  1.00 92.24           C  
ATOM   1401  CB  TRP A 199      -1.193  -9.526 -12.617  1.00 92.24           C  
ATOM   1402  O   TRP A 199      -3.044 -11.079 -10.676  1.00 92.24           O  
ATOM   1403  CG  TRP A 199      -2.003  -9.491 -13.877  1.00 92.24           C  
ATOM   1404  CD1 TRP A 199      -1.512  -9.564 -15.136  1.00 92.24           C  
ATOM   1405  CD2 TRP A 199      -3.459  -9.427 -14.020  1.00 92.24           C  
ATOM   1406  CE2 TRP A 199      -3.772  -9.466 -15.408  1.00 92.24           C  
ATOM   1407  CE3 TRP A 199      -4.553  -9.346 -13.125  1.00 92.24           C  
ATOM   1408  NE1 TRP A 199      -2.559  -9.573 -16.033  1.00 92.24           N  
ATOM   1409  CH2 TRP A 199      -6.143  -9.342 -14.981  1.00 92.24           C  
ATOM   1410  CZ2 TRP A 199      -5.081  -9.426 -15.891  1.00 92.24           C  
ATOM   1411  CZ3 TRP A 199      -5.878  -9.304 -13.604  1.00 92.24           C  
ATOM   1412  N   ARG A 200      -3.008 -12.431 -12.443  1.00 94.48           N  
ATOM   1413  CA  ARG A 200      -4.349 -12.989 -12.172  1.00 94.48           C  
ATOM   1414  C   ARG A 200      -4.387 -13.762 -10.853  1.00 94.48           C  
ATOM   1415  CB  ARG A 200      -4.810 -13.872 -13.340  1.00 94.48           C  
ATOM   1416  O   ARG A 200      -5.426 -13.797 -10.189  1.00 94.48           O  
ATOM   1417  CG  ARG A 200      -4.887 -13.105 -14.667  1.00 94.48           C  
ATOM   1418  CD  ARG A 200      -5.221 -14.042 -15.836  1.00 94.48           C  
ATOM   1419  NE  ARG A 200      -5.839 -13.285 -16.941  1.00 94.48           N  
ATOM   1420  NH1 ARG A 200      -3.906 -12.437 -17.834  1.00 94.48           N  
ATOM   1421  NH2 ARG A 200      -5.843 -11.732 -18.625  1.00 94.48           N  
ATOM   1422  CZ  ARG A 200      -5.203 -12.502 -17.795  1.00 94.48           C  
ATOM   1423  N   SER A 201      -3.250 -14.324 -10.436  1.00 93.51           N  
ATOM   1424  CA  SER A 201      -3.071 -15.009  -9.147  1.00 93.51           C  
ATOM   1425  C   SER A 201      -3.411 -14.129  -7.934  1.00 93.51           C  
ATOM   1426  CB  SER A 201      -1.627 -15.498  -9.017  1.00 93.51           C  
ATOM   1427  O   SER A 201      -3.961 -14.626  -6.951  1.00 93.51           O  
ATOM   1428  OG  SER A 201      -0.747 -14.400  -9.070  1.00 93.51           O  
ATOM   1429  N   VAL A 202      -3.168 -12.816  -8.031  1.00 92.42           N  
ATOM   1430  CA  VAL A 202      -3.486 -11.814  -6.998  1.00 92.42           C  
ATOM   1431  C   VAL A 202      -4.975 -11.761  -6.683  1.00 92.42           C  
ATOM   1432  CB  VAL A 202      -2.983 -10.428  -7.451  1.00 92.42           C  
ATOM   1433  O   VAL A 202      -5.346 -11.546  -5.536  1.00 92.42           O  
ATOM   1434  CG1 VAL A 202      -3.710  -9.228  -6.833  1.00 92.42           C  
ATOM   1435  CG2 VAL A 202      -1.460 -10.370  -7.283  1.00 92.42           C  
ATOM   1436  N   PHE A 203      -5.835 -11.989  -7.672  1.00 93.59           N  
ATOM   1437  CA  PHE A 203      -7.273 -12.079  -7.443  1.00 93.59           C  
ATOM   1438  C   PHE A 203      -7.698 -13.503  -7.065  1.00 93.59           C  
ATOM   1439  CB  PHE A 203      -7.994 -11.581  -8.690  1.00 93.59           C  
ATOM   1440  O   PHE A 203      -8.572 -13.692  -6.220  1.00 93.59           O  
ATOM   1441  CG  PHE A 203      -7.810 -10.106  -8.975  1.00 93.59           C  
ATOM   1442  CD1 PHE A 203      -8.427  -9.156  -8.140  1.00 93.59           C  
ATOM   1443  CD2 PHE A 203      -7.033  -9.678 -10.068  1.00 93.59           C  
ATOM   1444  CE1 PHE A 203      -8.285  -7.784  -8.403  1.00 93.59           C  
ATOM   1445  CE2 PHE A 203      -6.890  -8.303 -10.328  1.00 93.59           C  
ATOM   1446  CZ  PHE A 203      -7.524  -7.358  -9.504  1.00 93.59           C  
ATOM   1447  N   LEU A 204      -7.045 -14.527  -7.629  1.00 93.81           N  
ATOM   1448  CA  LEU A 204      -7.336 -15.928  -7.304  1.00 93.81           C  
ATOM   1449  C   LEU A 204      -7.047 -16.285  -5.842  1.00 93.81           C  
ATOM   1450  CB  LEU A 204      -6.562 -16.874  -8.235  1.00 93.81           C  
ATOM   1451  O   LEU A 204      -7.699 -17.187  -5.325  1.00 93.81           O  
ATOM   1452  CG  LEU A 204      -7.054 -16.884  -9.690  1.00 93.81           C  
ATOM   1453  CD1 LEU A 204      -6.101 -17.706 -10.557  1.00 93.81           C  
ATOM   1454  CD2 LEU A 204      -8.459 -17.487  -9.814  1.00 93.81           C  
ATOM   1455  N   ILE A 205      -6.148 -15.584  -5.144  1.00 91.68           N  
ATOM   1456  CA  ILE A 205      -5.923 -15.809  -3.705  1.00 91.68           C  
ATOM   1457  C   ILE A 205      -7.168 -15.517  -2.851  1.00 91.68           C  
ATOM   1458  CB  ILE A 205      -4.710 -14.999  -3.208  1.00 91.68           C  
ATOM   1459  O   ILE A 205      -7.366 -16.138  -1.805  1.00 91.68           O  
ATOM   1460  CG1 ILE A 205      -4.248 -15.577  -1.854  1.00 91.68           C  
ATOM   1461  CG2 ILE A 205      -5.044 -13.505  -3.087  1.00 91.68           C  
ATOM   1462  CD1 ILE A 205      -2.983 -14.934  -1.302  1.00 91.68           C  
ATOM   1463  N   ASN A 206      -8.062 -14.640  -3.315  1.00 92.12           N  
ATOM   1464  CA  ASN A 206      -9.327 -14.380  -2.634  1.00 92.12           C  
ATOM   1465  C   ASN A 206     -10.308 -15.547  -2.768  1.00 92.12           C  
ATOM   1466  CB  ASN A 206      -9.955 -13.092  -3.173  1.00 92.12           C  
ATOM   1467  O   ASN A 206     -11.274 -15.607  -2.014  1.00 92.12           O  
ATOM   1468  CG  ASN A 206      -9.175 -11.855  -2.781  1.00 92.12           C  
ATOM   1469  ND2 ASN A 206      -8.997 -10.945  -3.704  1.00 92.12           N  
ATOM   1470  OD1 ASN A 206      -8.758 -11.702  -1.646  1.00 92.12           O  
ATOM   1471  N   LEU A 207     -10.087 -16.490  -3.689  1.00 94.42           N  
ATOM   1472  CA  LEU A 207     -10.942 -17.664  -3.831  1.00 94.42           C  
ATOM   1473  C   LEU A 207     -10.861 -18.597  -2.606  1.00 94.42           C  
ATOM   1474  CB  LEU A 207     -10.673 -18.359  -5.176  1.00 94.42           C  
ATOM   1475  O   LEU A 207     -11.904 -18.819  -1.991  1.00 94.42           O  
ATOM   1476  CG  LEU A 207     -11.597 -19.553  -5.461  1.00 94.42           C  
ATOM   1477  CD1 LEU A 207     -13.073 -19.154  -5.504  1.00 94.42           C  
ATOM   1478  CD2 LEU A 207     -11.218 -20.167  -6.808  1.00 94.42           C  
ATOM   1479  N   PRO A 208      -9.688 -19.119  -2.183  1.00 94.67           N  
ATOM   1480  CA  PRO A 208      -9.610 -19.956  -0.985  1.00 94.67           C  
ATOM   1481  C   PRO A 208     -10.002 -19.196   0.290  1.00 94.67           C  
ATOM   1482  CB  PRO A 208      -8.167 -20.473  -0.932  1.00 94.67           C  
ATOM   1483  O   PRO A 208     -10.713 -19.749   1.130  1.00 94.67           O  
ATOM   1484  CG  PRO A 208      -7.372 -19.442  -1.731  1.00 94.67           C  
ATOM   1485  CD  PRO A 208      -8.373 -19.020  -2.802  1.00 94.67           C  
ATOM   1486  N   ILE A 209      -9.596 -17.926   0.423  1.00 93.93           N  
ATOM   1487  CA  ILE A 209      -9.936 -17.093   1.589  1.00 93.93           C  
ATOM   1488  C   ILE A 209     -11.446 -16.833   1.633  1.00 93.93           C  
ATOM   1489  CB  ILE A 209      -9.130 -15.772   1.577  1.00 93.93           C  
ATOM   1490  O   ILE A 209     -12.090 -17.055   2.657  1.00 93.93           O  
ATOM   1491  CG1 ILE A 209      -7.609 -16.054   1.619  1.00 93.93           C  
ATOM   1492  CG2 ILE A 209      -9.541 -14.888   2.772  1.00 93.93           C  
ATOM   1493  CD1 ILE A 209      -6.737 -14.807   1.420  1.00 93.93           C  
ATOM   1494  N   GLY A 210     -12.028 -16.435   0.505  1.00 96.11           N  
ATOM   1495  CA  GLY A 210     -13.451 -16.166   0.357  1.00 96.11           C  
ATOM   1496  C   GLY A 210     -14.311 -17.391   0.633  1.00 96.11           C  
ATOM   1497  O   GLY A 210     -15.266 -17.303   1.398  1.00 96.11           O  
ATOM   1498  N   VAL A 211     -13.938 -18.564   0.112  1.00 97.44           N  
ATOM   1499  CA  VAL A 211     -14.625 -19.828   0.427  1.00 97.44           C  
ATOM   1500  C   VAL A 211     -14.576 -20.121   1.928  1.00 97.44           C  
ATOM   1501  CB  VAL A 211     -14.044 -20.994  -0.398  1.00 97.44           C  
ATOM   1502  O   VAL A 211     -15.610 -20.456   2.509  1.00 97.44           O  
ATOM   1503  CG1 VAL A 211     -14.564 -22.364   0.065  1.00 97.44           C  
ATOM   1504  CG2 VAL A 211     -14.434 -20.848  -1.876  1.00 97.44           C  
ATOM   1505  N   ALA A 212     -13.424 -19.943   2.583  1.00 97.30           N  
ATOM   1506  CA  ALA A 212     -13.304 -20.130   4.029  1.00 97.30           C  
ATOM   1507  C   ALA A 212     -14.191 -19.149   4.818  1.00 97.30           C  
ATOM   1508  CB  ALA A 212     -11.827 -20.014   4.424  1.00 97.30           C  
ATOM   1509  O   ALA A 212     -14.885 -19.562   5.750  1.00 97.30           O  
ATOM   1510  N   VAL A 213     -14.232 -17.875   4.412  1.00 97.06           N  
ATOM   1511  CA  VAL A 213     -15.107 -16.847   4.998  1.00 97.06           C  
ATOM   1512  C   VAL A 213     -16.581 -17.198   4.795  1.00 97.06           C  
ATOM   1513  CB  VAL A 213     -14.779 -15.454   4.421  1.00 97.06           C  
ATOM   1514  O   VAL A 213     -17.351 -17.124   5.746  1.00 97.06           O  
ATOM   1515  CG1 VAL A 213     -15.827 -14.389   4.774  1.00 97.06           C  
ATOM   1516  CG2 VAL A 213     -13.431 -14.954   4.957  1.00 97.06           C  
ATOM   1517  N   ILE A 214     -16.990 -17.625   3.599  1.00 98.02           N  
ATOM   1518  CA  ILE A 214     -18.379 -17.994   3.284  1.00 98.02           C  
ATOM   1519  C   ILE A 214     -18.817 -19.203   4.118  1.00 98.02           C  
ATOM   1520  CB  ILE A 214     -18.530 -18.260   1.768  1.00 98.02           C  
ATOM   1521  O   ILE A 214     -19.859 -19.156   4.775  1.00 98.02           O  
ATOM   1522  CG1 ILE A 214     -18.349 -16.959   0.952  1.00 98.02           C  
ATOM   1523  CG2 ILE A 214     -19.905 -18.873   1.433  1.00 98.02           C  
ATOM   1524  CD1 ILE A 214     -17.947 -17.221  -0.506  1.00 98.02           C  
ATOM   1525  N   VAL A 215     -18.015 -20.273   4.136  1.00 98.10           N  
ATOM   1526  CA  VAL A 215     -18.301 -21.488   4.916  1.00 98.10           C  
ATOM   1527  C   VAL A 215     -18.353 -21.160   6.407  1.00 98.10           C  
ATOM   1528  CB  VAL A 215     -17.261 -22.588   4.614  1.00 98.10           C  
ATOM   1529  O   VAL A 215     -19.324 -21.503   7.086  1.00 98.10           O  
ATOM   1530  CG1 VAL A 215     -17.396 -23.794   5.552  1.00 98.10           C  
ATOM   1531  CG2 VAL A 215     -17.427 -23.110   3.180  1.00 98.10           C  
ATOM   1532  N   GLY A 216     -17.360 -20.425   6.913  1.00 97.56           N  
ATOM   1533  CA  GLY A 216     -17.338 -19.953   8.293  1.00 97.56           C  
ATOM   1534  C   GLY A 216     -18.557 -19.093   8.631  1.00 97.56           C  
ATOM   1535  O   GLY A 216     -19.179 -19.291   9.672  1.00 97.56           O  
ATOM   1536  N   ALA A 217     -18.965 -18.194   7.736  1.00 96.88           N  
ATOM   1537  CA  ALA A 217     -20.096 -17.298   7.939  1.00 96.88           C  
ATOM   1538  C   ALA A 217     -21.421 -18.052   8.060  1.00 96.88           C  
ATOM   1539  CB  ALA A 217     -20.137 -16.282   6.796  1.00 96.88           C  
ATOM   1540  O   ALA A 217     -22.222 -17.778   8.957  1.00 96.88           O  
ATOM   1541  N   VAL A 218     -21.644 -19.039   7.191  1.00 96.90           N  
ATOM   1542  CA  VAL A 218     -22.846 -19.879   7.225  1.00 96.90           C  
ATOM   1543  C   VAL A 218     -22.915 -20.688   8.526  1.00 96.90           C  
ATOM   1544  CB  VAL A 218     -22.902 -20.772   5.970  1.00 96.90           C  
ATOM   1545  O   VAL A 218     -23.985 -20.748   9.140  1.00 96.90           O  
ATOM   1546  CG1 VAL A 218     -24.031 -21.808   6.038  1.00 96.90           C  
ATOM   1547  CG2 VAL A 218     -23.150 -19.915   4.719  1.00 96.90           C  
ATOM   1548  N   LEU A 219     -21.787 -21.248   8.980  1.00 96.60           N  
ATOM   1549  CA  LEU A 219     -21.718 -22.160  10.130  1.00 96.60           C  
ATOM   1550  C   LEU A 219     -21.619 -21.471  11.504  1.00 96.60           C  
ATOM   1551  CB  LEU A 219     -20.504 -23.089   9.936  1.00 96.60           C  
ATOM   1552  O   LEU A 219     -22.046 -22.048  12.510  1.00 96.60           O  
ATOM   1553  CG  LEU A 219     -20.576 -24.037   8.724  1.00 96.60           C  
ATOM   1554  CD1 LEU A 219     -19.269 -24.825   8.633  1.00 96.60           C  
ATOM   1555  CD2 LEU A 219     -21.734 -25.030   8.830  1.00 96.60           C  
ATOM   1556  N   LEU A 220     -21.020 -20.278  11.571  1.00 96.39           N  
ATOM   1557  CA  LEU A 220     -20.616 -19.636  12.828  1.00 96.39           C  
ATOM   1558  C   LEU A 220     -21.306 -18.300  13.104  1.00 96.39           C  
ATOM   1559  CB  LEU A 220     -19.087 -19.433  12.857  1.00 96.39           C  
ATOM   1560  O   LEU A 220     -21.289 -17.877  14.253  1.00 96.39           O  
ATOM   1561  CG  LEU A 220     -18.242 -20.707  12.685  1.00 96.39           C  
ATOM   1562  CD1 LEU A 220     -16.770 -20.327  12.558  1.00 96.39           C  
ATOM   1563  CD2 LEU A 220     -18.404 -21.649  13.880  1.00 96.39           C  
ATOM   1564  N   LEU A 221     -21.896 -17.617  12.116  1.00 93.87           N  
ATOM   1565  CA  LEU A 221     -22.596 -16.358  12.391  1.00 93.87           C  
ATOM   1566  C   LEU A 221     -24.035 -16.618  12.861  1.00 93.87           C  
ATOM   1567  CB  LEU A 221     -22.556 -15.395  11.195  1.00 93.87           C  
ATOM   1568  O   LEU A 221     -24.733 -17.463  12.278  1.00 93.87           O  
ATOM   1569  CG  LEU A 221     -21.141 -14.949  10.787  1.00 93.87           C  
ATOM   1570  CD1 LEU A 221     -21.229 -14.066   9.545  1.00 93.87           C  
ATOM   1571  CD2 LEU A 221     -20.422 -14.189  11.896  1.00 93.87           C  
ATOM   1572  N   PRO A 222     -24.514 -15.883  13.881  1.00 91.17           N  
ATOM   1573  CA  PRO A 222     -25.891 -15.980  14.336  1.00 91.17           C  
ATOM   1574  C   PRO A 222     -26.850 -15.371  13.313  1.00 91.17           C  
ATOM   1575  CB  PRO A 222     -25.939 -15.223  15.664  1.00 91.17           C  
ATOM   1576  O   PRO A 222     -26.537 -14.401  12.621  1.00 91.17           O  
ATOM   1577  CG  PRO A 222     -24.880 -14.144  15.467  1.00 91.17           C  
ATOM   1578  CD  PRO A 222     -23.806 -14.871  14.659  1.00 91.17           C  
ATOM   1579  N   GLU A 223     -28.059 -15.915  13.247  1.00 85.65           N  
ATOM   1580  CA  GLU A 223     -29.161 -15.227  12.585  1.00 85.65           C  
ATOM   1581  C   GLU A 223     -29.701 -14.124  13.500  1.00 85.65           C  
ATOM   1582  CB  GLU A 223     -30.241 -16.223  12.150  1.00 85.65           C  
ATOM   1583  O   GLU A 223     -29.816 -14.289  14.713  1.00 85.65           O  
ATOM   1584  CG  GLU A 223     -29.716 -17.062  10.976  1.00 85.65           C  
ATOM   1585  CD  GLU A 223     -30.724 -18.077  10.434  1.00 85.65           C  
ATOM   1586  OE1 GLU A 223     -30.251 -18.928   9.650  1.00 85.65           O  
ATOM   1587  OE2 GLU A 223     -31.926 -17.953  10.755  1.00 85.65           O  
ATOM   1588  N   GLY A 224     -30.003 -12.964  12.924  1.00 67.35           N  
ATOM   1589  CA  GLY A 224     -30.538 -11.819  13.649  1.00 67.35           C  
ATOM   1590  C   GLY A 224     -31.253 -10.877  12.694  1.00 67.35           C  
ATOM   1591  O   GLY A 224     -30.758 -10.599  11.600  1.00 67.35           O  
ATOM   1592  N   LYS A 225     -32.428 -10.403  13.104  1.00 57.94           N  
ATOM   1593  CA  LYS A 225     -33.177  -9.344  12.422  1.00 57.94           C  
ATOM   1594  C   LYS A 225     -33.096  -8.093  13.285  1.00 57.94           C  
ATOM   1595  CB  LYS A 225     -34.635  -9.778  12.190  1.00 57.94           C  
ATOM   1596  O   LYS A 225     -33.247  -8.199  14.501  1.00 57.94           O  
ATOM   1597  CG  LYS A 225     -34.742 -10.912  11.158  1.00 57.94           C  
ATOM   1598  CD  LYS A 225     -36.190 -11.393  11.000  1.00 57.94           C  
ATOM   1599  CE  LYS A 225     -36.243 -12.541   9.984  1.00 57.94           C  
ATOM   1600  NZ  LYS A 225     -37.577 -13.192   9.943  1.00 57.94           N  
ATOM   1601  N   ALA A 226     -32.868  -6.926  12.682  1.00 57.69           N  
ATOM   1602  CA  ALA A 226     -33.005  -5.690  13.437  1.00 57.69           C  
ATOM   1603  C   ALA A 226     -34.476  -5.532  13.877  1.00 57.69           C  
ATOM   1604  CB  ALA A 226     -32.518  -4.494  12.615  1.00 57.69           C  
ATOM   1605  O   ALA A 226     -35.381  -5.853  13.098  1.00 57.69           O  
ATOM   1606  N   PRO A 227     -34.738  -5.043  15.101  1.00 55.46           N  
ATOM   1607  CA  PRO A 227     -36.099  -4.852  15.603  1.00 55.46           C  
ATOM   1608  C   PRO A 227     -36.894  -3.811  14.799  1.00 55.46           C  
ATOM   1609  CB  PRO A 227     -35.934  -4.463  17.078  1.00 55.46           C  
ATOM   1610  O   PRO A 227     -38.121  -3.839  14.799  1.00 55.46           O  
ATOM   1611  CG  PRO A 227     -34.504  -3.934  17.185  1.00 55.46           C  
ATOM   1612  CD  PRO A 227     -33.751  -4.713  16.116  1.00 55.46           C  
ATOM   1613  N   VAL A 228     -36.211  -2.923  14.069  1.00 59.09           N  
ATOM   1614  CA  VAL A 228     -36.818  -1.877  13.238  1.00 59.09           C  
ATOM   1615  C   VAL A 228     -36.210  -1.937  11.841  1.00 59.09           C  
ATOM   1616  CB  VAL A 228     -36.625  -0.489  13.880  1.00 59.09           C  
ATOM   1617  O   VAL A 228     -34.991  -1.981  11.697  1.00 59.09           O  
ATOM   1618  CG1 VAL A 228     -37.322   0.605  13.060  1.00 59.09           C  
ATOM   1619  CG2 VAL A 228     -37.198  -0.447  15.304  1.00 59.09           C  
ATOM   1620  N   ARG A 229     -37.057  -1.934  10.804  1.00 64.79           N  
ATOM   1621  CA  ARG A 229     -36.625  -1.893   9.398  1.00 64.79           C  
ATOM   1622  C   ARG A 229     -36.394  -0.434   8.979  1.00 64.79           C  
ATOM   1623  CB  ARG A 229     -37.672  -2.555   8.487  1.00 64.79           C  
ATOM   1624  O   ARG A 229     -37.384   0.290   8.848  1.00 64.79           O  
ATOM   1625  CG  ARG A 229     -37.838  -4.055   8.753  1.00 64.79           C  
ATOM   1626  CD  ARG A 229     -38.874  -4.635   7.786  1.00 64.79           C  
ATOM   1627  NE  ARG A 229     -39.141  -6.056   8.067  1.00 64.79           N  
ATOM   1628  NH1 ARG A 229     -40.625  -6.419   6.350  1.00 64.79           N  
ATOM   1629  NH2 ARG A 229     -40.179  -8.064   7.789  1.00 64.79           N  
ATOM   1630  CZ  ARG A 229     -39.974  -6.837   7.400  1.00 64.79           C  
ATOM   1631  N   PRO A 230     -35.147   0.023   8.764  1.00 65.61           N  
ATOM   1632  CA  PRO A 230     -34.914   1.367   8.247  1.00 65.61           C  
ATOM   1633  C   PRO A 230     -35.452   1.502   6.814  1.00 65.61           C  
ATOM   1634  CB  PRO A 230     -33.405   1.604   8.361  1.00 65.61           C  
ATOM   1635  O   PRO A 230     -35.489   0.536   6.052  1.00 65.61           O  
ATOM   1636  CG  PRO A 230     -32.807   0.199   8.330  1.00 65.61           C  
ATOM   1637  CD  PRO A 230     -33.882  -0.667   8.986  1.00 65.61           C  
ATOM   1638  N   LYS A 231     -35.893   2.710   6.445  1.00 68.38           N  
ATOM   1639  CA  LYS A 231     -36.262   3.047   5.061  1.00 68.38           C  
ATOM   1640  C   LYS A 231     -34.998   3.390   4.263  1.00 68.38           C  
ATOM   1641  CB  LYS A 231     -37.301   4.181   5.037  1.00 68.38           C  
ATOM   1642  O   LYS A 231     -34.013   3.850   4.833  1.00 68.38           O  
ATOM   1643  CG  LYS A 231     -38.690   3.758   5.532  1.00 68.38           C  
ATOM   1644  CD  LYS A 231     -39.637   4.968   5.502  1.00 68.38           C  
ATOM   1645  CE  LYS A 231     -41.012   4.603   6.070  1.00 68.38           C  
ATOM   1646  NZ  LYS A 231     -41.910   5.785   6.124  1.00 68.38           N  
ATOM   1647  N   PHE A 232     -35.036   3.161   2.953  1.00 71.13           N  
ATOM   1648  CA  PHE A 232     -33.898   3.357   2.058  1.00 71.13           C  
ATOM   1649  C   PHE A 232     -34.058   4.633   1.223  1.00 71.13           C  
ATOM   1650  CB  PHE A 232     -33.753   2.107   1.179  1.00 71.13           C  
ATOM   1651  O   PHE A 232     -35.090   4.808   0.573  1.00 71.13           O  
ATOM   1652  CG  PHE A 232     -32.553   2.168   0.265  1.00 71.13           C  
ATOM   1653  CD1 PHE A 232     -32.709   2.127  -1.129  1.00 71.13           C  
ATOM   1654  CD2 PHE A 232     -31.275   2.301   0.822  1.00 71.13           C  
ATOM   1655  CE1 PHE A 232     -31.592   2.268  -1.973  1.00 71.13           C  
ATOM   1656  CE2 PHE A 232     -30.171   2.462  -0.017  1.00 71.13           C  
ATOM   1657  CZ  PHE A 232     -30.324   2.448  -1.409  1.00 71.13           C  
ATOM   1658  N   ASP A 233     -33.044   5.501   1.214  1.00 80.28           N  
ATOM   1659  CA  ASP A 233     -33.013   6.669   0.333  1.00 80.28           C  
ATOM   1660  C   ASP A 233     -32.326   6.336  -1.002  1.00 80.28           C  
ATOM   1661  CB  ASP A 233     -32.408   7.894   1.033  1.00 80.28           C  
ATOM   1662  O   ASP A 233     -31.145   6.615  -1.216  1.00 80.28           O  
ATOM   1663  CG  ASP A 233     -32.685   9.168   0.223  1.00 80.28           C  
ATOM   1664  OD1 ASP A 233     -33.316   9.095  -0.863  1.00 80.28           O  
ATOM   1665  OD2 ASP A 233     -32.351  10.266   0.686  1.00 80.28           O  
ATOM   1666  N   VAL A 234     -33.085   5.713  -1.912  1.00 83.66           N  
ATOM   1667  CA  VAL A 234     -32.622   5.387  -3.277  1.00 83.66           C  
ATOM   1668  C   VAL A 234     -32.160   6.646  -4.011  1.00 83.66           C  
ATOM   1669  CB  VAL A 234     -33.743   4.753  -4.133  1.00 83.66           C  
ATOM   1670  O   VAL A 234     -31.187   6.607  -4.761  1.00 83.66           O  
ATOM   1671  CG1 VAL A 234     -33.225   4.287  -5.502  1.00 83.66           C  
ATOM   1672  CG2 VAL A 234     -34.442   3.543  -3.510  1.00 83.66           C  
ATOM   1673  N   VAL A 235     -32.869   7.760  -3.806  1.00 87.79           N  
ATOM   1674  CA  VAL A 235     -32.599   9.026  -4.493  1.00 87.79           C  
ATOM   1675  C   VAL A 235     -31.305   9.630  -3.961  1.00 87.79           C  
ATOM   1676  CB  VAL A 235     -33.784   9.997  -4.349  1.00 87.79           C  
ATOM   1677  O   VAL A 235     -30.441   9.985  -4.758  1.00 87.79           O  
ATOM   1678  CG1 VAL A 235     -33.499  11.344  -5.024  1.00 87.79           C  
ATOM   1679  CG2 VAL A 235     -35.056   9.413  -4.981  1.00 87.79           C  
ATOM   1680  N   GLY A 236     -31.127   9.664  -2.638  1.00 85.77           N  
ATOM   1681  CA  GLY A 236     -29.883  10.083  -1.993  1.00 85.77           C  
ATOM   1682  C   GLY A 236     -28.684   9.269  -2.485  1.00 85.77           C  
ATOM   1683  O   GLY A 236     -27.689   9.848  -2.922  1.00 85.77           O  
ATOM   1684  N   MET A 237     -28.815   7.935  -2.538  1.00 83.04           N  
ATOM   1685  CA  MET A 237     -27.791   7.054  -3.114  1.00 83.04           C  
ATOM   1686  C   MET A 237     -27.492   7.411  -4.577  1.00 83.04           C  
ATOM   1687  CB  MET A 237     -28.209   5.578  -2.997  1.00 83.04           C  
ATOM   1688  O   MET A 237     -26.329   7.585  -4.940  1.00 83.04           O  
ATOM   1689  CG  MET A 237     -27.128   4.649  -3.584  1.00 83.04           C  
ATOM   1690  SD  MET A 237     -27.555   2.893  -3.746  1.00 83.04           S  
ATOM   1691  CE  MET A 237     -28.900   2.959  -4.955  1.00 83.04           C  
ATOM   1692  N   ALA A 238     -28.510   7.533  -5.432  1.00 88.45           N  
ATOM   1693  CA  ALA A 238     -28.313   7.833  -6.848  1.00 88.45           C  
ATOM   1694  C   ALA A 238     -27.625   9.193  -7.057  1.00 88.45           C  
ATOM   1695  CB  ALA A 238     -29.672   7.767  -7.554  1.00 88.45           C  
ATOM   1696  O   ALA A 238     -26.723   9.305  -7.891  1.00 88.45           O  
ATOM   1697  N   LEU A 239     -27.994  10.208  -6.271  1.00 91.62           N  
ATOM   1698  CA  LEU A 239     -27.395  11.541  -6.328  1.00 91.62           C  
ATOM   1699  C   LEU A 239     -25.930  11.527  -5.881  1.00 91.62           C  
ATOM   1700  CB  LEU A 239     -28.213  12.525  -5.476  1.00 91.62           C  
ATOM   1701  O   LEU A 239     -25.083  12.041  -6.603  1.00 91.62           O  
ATOM   1702  CG  LEU A 239     -29.602  12.883  -6.028  1.00 91.62           C  
ATOM   1703  CD1 LEU A 239     -30.375  13.679  -4.975  1.00 91.62           C  
ATOM   1704  CD2 LEU A 239     -29.508  13.741  -7.292  1.00 91.62           C  
ATOM   1705  N   VAL A 240     -25.592  10.908  -4.744  1.00 87.01           N  
ATOM   1706  CA  VAL A 240     -24.188  10.865  -4.297  1.00 87.01           C  
ATOM   1707  C   VAL A 240     -23.321  10.028  -5.243  1.00 87.01           C  
ATOM   1708  CB  VAL A 240     -24.064  10.431  -2.824  1.00 87.01           C  
ATOM   1709  O   VAL A 240     -22.218  10.449  -5.589  1.00 87.01           O  
ATOM   1710  CG1 VAL A 240     -24.352   8.949  -2.579  1.00 87.01           C  
ATOM   1711  CG2 VAL A 240     -22.667  10.739  -2.279  1.00 87.01           C  
ATOM   1712  N   THR A 241     -23.844   8.901  -5.746  1.00 85.03           N  
ATOM   1713  CA  THR A 241     -23.153   8.046  -6.728  1.00 85.03           C  
ATOM   1714  C   THR A 241     -22.842   8.824  -8.001  1.00 85.03           C  
ATOM   1715  CB  THR A 241     -23.994   6.824  -7.143  1.00 85.03           C  
ATOM   1716  O   THR A 241     -21.696   8.866  -8.447  1.00 85.03           O  
ATOM   1717  CG2 THR A 241     -23.189   5.848  -8.005  1.00 85.03           C  
ATOM   1718  OG1 THR A 241     -24.475   6.101  -6.043  1.00 85.03           O  
ATOM   1719  N   SER A 242     -23.862   9.454  -8.591  1.00 91.44           N  
ATOM   1720  CA  SER A 242     -23.710  10.207  -9.837  1.00 91.44           C  
ATOM   1721  C   SER A 242     -22.846  11.449  -9.638  1.00 91.44           C  
ATOM   1722  CB  SER A 242     -25.068  10.562 -10.452  1.00 91.44           C  
ATOM   1723  O   SER A 242     -21.951  11.681 -10.442  1.00 91.44           O  
ATOM   1724  OG  SER A 242     -25.895  11.244  -9.535  1.00 91.44           O  
ATOM   1725  N   GLY A 243     -23.021  12.191  -8.542  1.00 92.57           N  
ATOM   1726  CA  GLY A 243     -22.216  13.368  -8.218  1.00 92.57           C  
ATOM   1727  C   GLY A 243     -20.728  13.050  -8.068  1.00 92.57           C  
ATOM   1728  O   GLY A 243     -19.895  13.710  -8.688  1.00 92.57           O  
ATOM   1729  N   LEU A 244     -20.384  11.999  -7.315  1.00 89.31           N  
ATOM   1730  CA  LEU A 244     -18.995  11.555  -7.170  1.00 89.31           C  
ATOM   1731  C   LEU A 244     -18.431  10.992  -8.477  1.00 89.31           C  
ATOM   1732  CB  LEU A 244     -18.883  10.520  -6.039  1.00 89.31           C  
ATOM   1733  O   LEU A 244     -17.305  11.320  -8.837  1.00 89.31           O  
ATOM   1734  CG  LEU A 244     -19.095  11.088  -4.625  1.00 89.31           C  
ATOM   1735  CD1 LEU A 244     -19.014   9.950  -3.613  1.00 89.31           C  
ATOM   1736  CD2 LEU A 244     -18.045  12.141  -4.269  1.00 89.31           C  
ATOM   1737  N   THR A 245     -19.209  10.215  -9.232  1.00 88.53           N  
ATOM   1738  CA  THR A 245     -18.777   9.698 -10.542  1.00 88.53           C  
ATOM   1739  C   THR A 245     -18.479  10.838 -11.516  1.00 88.53           C  
ATOM   1740  CB  THR A 245     -19.832   8.758 -11.142  1.00 88.53           C  
ATOM   1741  O   THR A 245     -17.441  10.829 -12.171  1.00 88.53           O  
ATOM   1742  CG2 THR A 245     -19.385   8.136 -12.465  1.00 88.53           C  
ATOM   1743  OG1 THR A 245     -20.073   7.691 -10.258  1.00 88.53           O  
ATOM   1744  N   LEU A 246     -19.342  11.857 -11.568  1.00 93.03           N  
ATOM   1745  CA  LEU A 246     -19.174  13.047 -12.406  1.00 93.03           C  
ATOM   1746  C   LEU A 246     -17.953  13.894 -12.016  1.00 93.03           C  
ATOM   1747  CB  LEU A 246     -20.451  13.899 -12.309  1.00 93.03           C  
ATOM   1748  O   LEU A 246     -17.399  14.572 -12.875  1.00 93.03           O  
ATOM   1749  CG  LEU A 246     -21.671  13.362 -13.075  1.00 93.03           C  
ATOM   1750  CD1 LEU A 246     -22.903  14.192 -12.709  1.00 93.03           C  
ATOM   1751  CD2 LEU A 246     -21.478  13.452 -14.583  1.00 93.03           C  
ATOM   1752  N   LEU A 247     -17.513  13.846 -10.756  1.00 91.61           N  
ATOM   1753  CA  LEU A 247     -16.275  14.492 -10.311  1.00 91.61           C  
ATOM   1754  C   LEU A 247     -15.031  13.647 -10.605  1.00 91.61           C  
ATOM   1755  CB  LEU A 247     -16.356  14.785  -8.804  1.00 91.61           C  
ATOM   1756  O   LEU A 247     -14.038  14.167 -11.103  1.00 91.61           O  
ATOM   1757  CG  LEU A 247     -17.277  15.948  -8.411  1.00 91.61           C  
ATOM   1758  CD1 LEU A 247     -17.289  16.054  -6.892  1.00 91.61           C  
ATOM   1759  CD2 LEU A 247     -16.787  17.294  -8.939  1.00 91.61           C  
ATOM   1760  N   ILE A 248     -15.069  12.351 -10.296  1.00 89.52           N  
ATOM   1761  CA  ILE A 248     -13.898  11.468 -10.358  1.00 89.52           C  
ATOM   1762  C   ILE A 248     -13.576  11.044 -11.794  1.00 89.52           C  
ATOM   1763  CB  ILE A 248     -14.108  10.261  -9.419  1.00 89.52           C  
ATOM   1764  O   ILE A 248     -12.409  11.028 -12.180  1.00 89.52           O  
ATOM   1765  CG1 ILE A 248     -14.223  10.667  -7.929  1.00 89.52           C  
ATOM   1766  CG2 ILE A 248     -12.991   9.219  -9.580  1.00 89.52           C  
ATOM   1767  CD1 ILE A 248     -12.987  11.332  -7.311  1.00 89.52           C  
ATOM   1768  N   PHE A 249     -14.589  10.755 -12.616  1.00 90.05           N  
ATOM   1769  CA  PHE A 249     -14.398  10.350 -14.010  1.00 90.05           C  
ATOM   1770  C   PHE A 249     -13.545  11.335 -14.829  1.00 90.05           C  
ATOM   1771  CB  PHE A 249     -15.760  10.077 -14.664  1.00 90.05           C  
ATOM   1772  O   PHE A 249     -12.553  10.903 -15.422  1.00 90.05           O  
ATOM   1773  CG  PHE A 249     -15.660   9.633 -16.108  1.00 90.05           C  
ATOM   1774  CD1 PHE A 249     -15.685  10.579 -17.151  1.00 90.05           C  
ATOM   1775  CD2 PHE A 249     -15.519   8.267 -16.408  1.00 90.05           C  
ATOM   1776  CE1 PHE A 249     -15.555  10.159 -18.487  1.00 90.05           C  
ATOM   1777  CE2 PHE A 249     -15.379   7.848 -17.740  1.00 90.05           C  
ATOM   1778  CZ  PHE A 249     -15.396   8.793 -18.780  1.00 90.05           C  
ATOM   1779  N   PRO A 250     -13.850  12.648 -14.866  1.00 91.21           N  
ATOM   1780  CA  PRO A 250     -13.022  13.604 -15.593  1.00 91.21           C  
ATOM   1781  C   PRO A 250     -11.649  13.832 -14.956  1.00 91.21           C  
ATOM   1782  CB  PRO A 250     -13.835  14.894 -15.630  1.00 91.21           C  
ATOM   1783  O   PRO A 250     -10.728  14.176 -15.688  1.00 91.21           O  
ATOM   1784  CG  PRO A 250     -14.672  14.810 -14.366  1.00 91.21           C  
ATOM   1785  CD  PRO A 250     -15.008  13.328 -14.301  1.00 91.21           C  
ATOM   1786  N   LEU A 251     -11.472  13.617 -13.646  1.00 88.17           N  
ATOM   1787  CA  LEU A 251     -10.141  13.678 -13.032  1.00 88.17           C  
ATOM   1788  C   LEU A 251      -9.245  12.572 -13.593  1.00 88.17           C  
ATOM   1789  CB  LEU A 251     -10.242  13.602 -11.497  1.00 88.17           C  
ATOM   1790  O   LEU A 251      -8.158  12.860 -14.080  1.00 88.17           O  
ATOM   1791  CG  LEU A 251     -10.778  14.885 -10.838  1.00 88.17           C  
ATOM   1792  CD1 LEU A 251     -11.068  14.620  -9.360  1.00 88.17           C  
ATOM   1793  CD2 LEU A 251      -9.767  16.031 -10.922  1.00 88.17           C  
ATOM   1794  N   VAL A 252      -9.736  11.331 -13.617  1.00 85.84           N  
ATOM   1795  CA  VAL A 252      -8.953  10.178 -14.084  1.00 85.84           C  
ATOM   1796  C   VAL A 252      -8.782  10.180 -15.611  1.00 85.84           C  
ATOM   1797  CB  VAL A 252      -9.586   8.866 -13.578  1.00 85.84           C  
ATOM   1798  O   VAL A 252      -7.677   9.977 -16.115  1.00 85.84           O  
ATOM   1799  CG1 VAL A 252      -8.767   7.659 -14.036  1.00 85.84           C  
ATOM   1800  CG2 VAL A 252      -9.649   8.814 -12.045  1.00 85.84           C  
ATOM   1801  N   GLN A 253      -9.859  10.433 -16.365  1.00 85.96           N  
ATOM   1802  CA  GLN A 253      -9.868  10.302 -17.828  1.00 85.96           C  
ATOM   1803  C   GLN A 253      -9.536  11.604 -18.572  1.00 85.96           C  
ATOM   1804  CB  GLN A 253     -11.245   9.764 -18.262  1.00 85.96           C  
ATOM   1805  O   GLN A 253      -9.058  11.564 -19.711  1.00 85.96           O  
ATOM   1806  CG  GLN A 253     -11.269   9.236 -19.706  1.00 85.96           C  
ATOM   1807  CD  GLN A 253     -10.316   8.058 -19.875  1.00 85.96           C  
ATOM   1808  NE2 GLN A 253      -9.230   8.220 -20.601  1.00 85.96           N  
ATOM   1809  OE1 GLN A 253     -10.523   7.007 -19.300  1.00 85.96           O  
ATOM   1810  N   GLY A 254      -9.795  12.764 -17.961  1.00 85.60           N  
ATOM   1811  CA  GLY A 254      -9.683  14.072 -18.608  1.00 85.60           C  
ATOM   1812  C   GLY A 254      -8.269  14.360 -19.091  1.00 85.60           C  
ATOM   1813  O   GLY A 254      -8.099  14.747 -20.246  1.00 85.60           O  
ATOM   1814  N   ARG A 255      -7.250  14.077 -18.265  1.00 84.02           N  
ATOM   1815  CA  ARG A 255      -5.831  14.247 -18.630  1.00 84.02           C  
ATOM   1816  C   ARG A 255      -5.468  13.490 -19.903  1.00 84.02           C  
ATOM   1817  CB  ARG A 255      -4.947  13.789 -17.459  1.00 84.02           C  
ATOM   1818  O   ARG A 255      -4.824  14.047 -20.785  1.00 84.02           O  
ATOM   1819  CG  ARG A 255      -3.443  14.021 -17.714  1.00 84.02           C  
ATOM   1820  CD  ARG A 255      -2.563  13.350 -16.651  1.00 84.02           C  
ATOM   1821  NE  ARG A 255      -2.655  11.877 -16.726  1.00 84.02           N  
ATOM   1822  NH1 ARG A 255      -0.885  11.476 -18.150  1.00 84.02           N  
ATOM   1823  NH2 ARG A 255      -2.172   9.784 -17.483  1.00 84.02           N  
ATOM   1824  CZ  ARG A 255      -1.908  11.060 -17.452  1.00 84.02           C  
ATOM   1825  N   GLU A 256      -5.897  12.239 -20.020  1.00 78.42           N  
ATOM   1826  CA  GLU A 256      -5.550  11.394 -21.170  1.00 78.42           C  
ATOM   1827  C   GLU A 256      -6.194  11.848 -22.472  1.00 78.42           C  
ATOM   1828  CB  GLU A 256      -5.999   9.963 -20.918  1.00 78.42           C  
ATOM   1829  O   GLU A 256      -5.670  11.581 -23.549  1.00 78.42           O  
ATOM   1830  CG  GLU A 256      -5.372   9.422 -19.643  1.00 78.42           C  
ATOM   1831  CD  GLU A 256      -5.432   7.912 -19.641  1.00 78.42           C  
ATOM   1832  OE1 GLU A 256      -4.457   7.333 -19.128  1.00 78.42           O  
ATOM   1833  OE2 GLU A 256      -6.435   7.328 -20.117  1.00 78.42           O  
ATOM   1834  N   ARG A 257      -7.331  12.538 -22.371  1.00 83.56           N  
ATOM   1835  CA  ARG A 257      -8.049  13.125 -23.504  1.00 83.56           C  
ATOM   1836  C   ARG A 257      -7.637  14.582 -23.763  1.00 83.56           C  
ATOM   1837  CB  ARG A 257      -9.561  12.947 -23.275  1.00 83.56           C  
ATOM   1838  O   ARG A 257      -8.281  15.242 -24.571  1.00 83.56           O  
ATOM   1839  CG  ARG A 257     -10.018  11.475 -23.222  1.00 83.56           C  
ATOM   1840  CD  ARG A 257     -10.014  10.793 -24.597  1.00 83.56           C  
ATOM   1841  NE  ARG A 257     -10.555   9.420 -24.512  1.00 83.56           N  
ATOM   1842  NH1 ARG A 257     -12.711   9.798 -25.237  1.00 83.56           N  
ATOM   1843  NH2 ARG A 257     -12.085   7.740 -24.645  1.00 83.56           N  
ATOM   1844  CZ  ARG A 257     -11.777   8.998 -24.798  1.00 83.56           C  
ATOM   1845  N   GLY A 258      -6.600  15.083 -23.082  1.00 84.28           N  
ATOM   1846  CA  GLY A 258      -6.088  16.446 -23.248  1.00 84.28           C  
ATOM   1847  C   GLY A 258      -6.934  17.534 -22.581  1.00 84.28           C  
ATOM   1848  O   GLY A 258      -6.994  18.645 -23.092  1.00 84.28           O  
ATOM   1849  N   TRP A 259      -7.604  17.224 -21.467  1.00 89.12           N  
ATOM   1850  CA  TRP A 259      -8.533  18.121 -20.759  1.00 89.12           C  
ATOM   1851  C   TRP A 259      -9.617  18.727 -21.666  1.00 89.12           C  
ATOM   1852  CB  TRP A 259      -7.757  19.166 -19.957  1.00 89.12           C  
ATOM   1853  O   TRP A 259      -9.760  19.947 -21.762  1.00 89.12           O  
ATOM   1854  CG  TRP A 259      -6.980  18.579 -18.831  1.00 89.12           C  
ATOM   1855  CD1 TRP A 259      -5.641  18.405 -18.796  1.00 89.12           C  
ATOM   1856  CD2 TRP A 259      -7.493  18.076 -17.563  1.00 89.12           C  
ATOM   1857  CE2 TRP A 259      -6.386  17.630 -16.785  1.00 89.12           C  
ATOM   1858  CE3 TRP A 259      -8.780  17.963 -16.991  1.00 89.12           C  
ATOM   1859  NE1 TRP A 259      -5.283  17.854 -17.582  1.00 89.12           N  
ATOM   1860  CH2 TRP A 259      -7.835  16.995 -14.957  1.00 89.12           C  
ATOM   1861  CZ2 TRP A 259      -6.543  17.109 -15.497  1.00 89.12           C  
ATOM   1862  CZ3 TRP A 259      -8.950  17.419 -15.703  1.00 89.12           C  
ATOM   1863  N   PRO A 260     -10.411  17.880 -22.338  1.00 92.60           N  
ATOM   1864  CA  PRO A 260     -11.488  18.347 -23.200  1.00 92.60           C  
ATOM   1865  C   PRO A 260     -12.545  19.102 -22.381  1.00 92.60           C  
ATOM   1866  CB  PRO A 260     -12.045  17.079 -23.843  1.00 92.60           C  
ATOM   1867  O   PRO A 260     -12.754  18.810 -21.204  1.00 92.60           O  
ATOM   1868  CG  PRO A 260     -11.794  16.028 -22.761  1.00 92.60           C  
ATOM   1869  CD  PRO A 260     -10.471  16.440 -22.158  1.00 92.60           C  
ATOM   1870  N   ALA A 261     -13.271  20.032 -23.009  1.00 93.95           N  
ATOM   1871  CA  ALA A 261     -14.254  20.880 -22.322  1.00 93.95           C  
ATOM   1872  C   ALA A 261     -15.293  20.084 -21.506  1.00 93.95           C  
ATOM   1873  CB  ALA A 261     -14.941  21.768 -23.364  1.00 93.95           C  
ATOM   1874  O   ALA A 261     -15.670  20.506 -20.412  1.00 93.95           O  
ATOM   1875  N   TRP A 262     -15.705  18.900 -21.988  1.00 93.86           N  
ATOM   1876  CA  TRP A 262     -16.632  18.029 -21.260  1.00 93.86           C  
ATOM   1877  C   TRP A 262     -16.105  17.635 -19.877  1.00 93.86           C  
ATOM   1878  CB  TRP A 262     -16.989  16.783 -22.085  1.00 93.86           C  
ATOM   1879  O   TRP A 262     -16.912  17.454 -18.975  1.00 93.86           O  
ATOM   1880  CG  TRP A 262     -15.885  15.802 -22.359  1.00 93.86           C  
ATOM   1881  CD1 TRP A 262     -15.290  15.616 -23.557  1.00 93.86           C  
ATOM   1882  CD2 TRP A 262     -15.262  14.833 -21.452  1.00 93.86           C  
ATOM   1883  CE2 TRP A 262     -14.252  14.130 -22.169  1.00 93.86           C  
ATOM   1884  CE3 TRP A 262     -15.432  14.478 -20.097  1.00 93.86           C  
ATOM   1885  NE1 TRP A 262     -14.353  14.609 -23.459  1.00 93.86           N  
ATOM   1886  CH2 TRP A 262     -13.562  12.911 -20.194  1.00 93.86           C  
ATOM   1887  CZ2 TRP A 262     -13.400  13.199 -21.558  1.00 93.86           C  
ATOM   1888  CZ3 TRP A 262     -14.587  13.540 -19.471  1.00 93.86           C  
ATOM   1889  N   ALA A 263     -14.787  17.553 -19.667  1.00 92.17           N  
ATOM   1890  CA  ALA A 263     -14.220  17.197 -18.370  1.00 92.17           C  
ATOM   1891  C   ALA A 263     -14.585  18.241 -17.305  1.00 92.17           C  
ATOM   1892  CB  ALA A 263     -12.702  17.013 -18.518  1.00 92.17           C  
ATOM   1893  O   ALA A 263     -15.048  17.895 -16.219  1.00 92.17           O  
ATOM   1894  N   PHE A 264     -14.468  19.525 -17.650  1.00 94.37           N  
ATOM   1895  CA  PHE A 264     -14.865  20.631 -16.778  1.00 94.37           C  
ATOM   1896  C   PHE A 264     -16.382  20.695 -16.586  1.00 94.37           C  
ATOM   1897  CB  PHE A 264     -14.323  21.947 -17.344  1.00 94.37           C  
ATOM   1898  O   PHE A 264     -16.844  20.919 -15.469  1.00 94.37           O  
ATOM   1899  CG  PHE A 264     -12.815  21.965 -17.494  1.00 94.37           C  
ATOM   1900  CD1 PHE A 264     -11.996  22.199 -16.373  1.00 94.37           C  
ATOM   1901  CD2 PHE A 264     -12.226  21.728 -18.751  1.00 94.37           C  
ATOM   1902  CE1 PHE A 264     -10.597  22.196 -16.510  1.00 94.37           C  
ATOM   1903  CE2 PHE A 264     -10.828  21.734 -18.888  1.00 94.37           C  
ATOM   1904  CZ  PHE A 264     -10.013  21.967 -17.768  1.00 94.37           C  
ATOM   1905  N   VAL A 265     -17.160  20.438 -17.644  1.00 96.07           N  
ATOM   1906  CA  VAL A 265     -18.628  20.380 -17.554  1.00 96.07           C  
ATOM   1907  C   VAL A 265     -19.082  19.260 -16.616  1.00 96.07           C  
ATOM   1908  CB  VAL A 265     -19.285  20.231 -18.940  1.00 96.07           C  
ATOM   1909  O   VAL A 265     -19.941  19.506 -15.774  1.00 96.07           O  
ATOM   1910  CG1 VAL A 265     -20.813  20.122 -18.844  1.00 96.07           C  
ATOM   1911  CG2 VAL A 265     -18.978  21.444 -19.826  1.00 96.07           C  
ATOM   1912  N   LEU A 266     -18.492  18.062 -16.703  1.00 94.60           N  
ATOM   1913  CA  LEU A 266     -18.805  16.958 -15.791  1.00 94.60           C  
ATOM   1914  C   LEU A 266     -18.436  17.309 -14.347  1.00 94.60           C  
ATOM   1915  CB  LEU A 266     -18.103  15.656 -16.213  1.00 94.60           C  
ATOM   1916  O   LEU A 266     -19.252  17.073 -13.464  1.00 94.60           O  
ATOM   1917  CG  LEU A 266     -18.569  15.002 -17.527  1.00 94.60           C  
ATOM   1918  CD1 LEU A 266     -17.811  13.686 -17.699  1.00 94.60           C  
ATOM   1919  CD2 LEU A 266     -20.060  14.686 -17.611  1.00 94.60           C  
ATOM   1920  N   MET A 267     -17.283  17.942 -14.098  1.00 93.37           N  
ATOM   1921  CA  MET A 267     -16.916  18.359 -12.738  1.00 93.37           C  
ATOM   1922  C   MET A 267     -17.901  19.389 -12.161  1.00 93.37           C  
ATOM   1923  CB  MET A 267     -15.486  18.919 -12.686  1.00 93.37           C  
ATOM   1924  O   MET A 267     -18.341  19.252 -11.020  1.00 93.37           O  
ATOM   1925  CG  MET A 267     -14.431  17.825 -12.855  1.00 93.37           C  
ATOM   1926  SD  MET A 267     -12.710  18.358 -12.637  1.00 93.37           S  
ATOM   1927  CE  MET A 267     -12.447  19.295 -14.165  1.00 93.37           C  
ATOM   1928  N   LEU A 268     -18.298  20.392 -12.953  1.00 95.47           N  
ATOM   1929  CA  LEU A 268     -19.308  21.375 -12.546  1.00 95.47           C  
ATOM   1930  C   LEU A 268     -20.675  20.718 -12.302  1.00 95.47           C  
ATOM   1931  CB  LEU A 268     -19.423  22.475 -13.618  1.00 95.47           C  
ATOM   1932  O   LEU A 268     -21.332  21.015 -11.304  1.00 95.47           O  
ATOM   1933  CG  LEU A 268     -18.228  23.442 -13.687  1.00 95.47           C  
ATOM   1934  CD1 LEU A 268     -18.396  24.363 -14.896  1.00 95.47           C  
ATOM   1935  CD2 LEU A 268     -18.112  24.314 -12.435  1.00 95.47           C  
ATOM   1936  N   ALA A 269     -21.085  19.793 -13.173  1.00 96.19           N  
ATOM   1937  CA  ALA A 269     -22.314  19.024 -13.011  1.00 96.19           C  
ATOM   1938  C   ALA A 269     -22.261  18.136 -11.760  1.00 96.19           C  
ATOM   1939  CB  ALA A 269     -22.563  18.200 -14.279  1.00 96.19           C  
ATOM   1940  O   ALA A 269     -23.231  18.089 -11.012  1.00 96.19           O  
ATOM   1941  N   GLY A 270     -21.128  17.487 -11.484  1.00 93.59           N  
ATOM   1942  CA  GLY A 270     -20.913  16.679 -10.286  1.00 93.59           C  
ATOM   1943  C   GLY A 270     -21.033  17.505  -9.010  1.00 93.59           C  
ATOM   1944  O   GLY A 270     -21.767  17.121  -8.101  1.00 93.59           O  
ATOM   1945  N   ALA A 271     -20.416  18.691  -8.974  1.00 93.61           N  
ATOM   1946  CA  ALA A 271     -20.585  19.636  -7.872  1.00 93.61           C  
ATOM   1947  C   ALA A 271     -22.057  20.051  -7.694  1.00 93.61           C  
ATOM   1948  CB  ALA A 271     -19.674  20.845  -8.113  1.00 93.61           C  
ATOM   1949  O   ALA A 271     -22.572  20.027  -6.577  1.00 93.61           O  
ATOM   1950  N   ALA A 272     -22.766  20.361  -8.785  1.00 95.98           N  
ATOM   1951  CA  ALA A 272     -24.187  20.704  -8.742  1.00 95.98           C  
ATOM   1952  C   ALA A 272     -25.064  19.539  -8.241  1.00 95.98           C  
ATOM   1953  CB  ALA A 272     -24.618  21.178 -10.135  1.00 95.98           C  
ATOM   1954  O   ALA A 272     -25.968  19.750  -7.432  1.00 95.98           O  
ATOM   1955  N   VAL A 273     -24.778  18.305  -8.666  1.00 94.79           N  
ATOM   1956  CA  VAL A 273     -25.481  17.095  -8.218  1.00 94.79           C  
ATOM   1957  C   VAL A 273     -25.226  16.825  -6.736  1.00 94.79           C  
ATOM   1958  CB  VAL A 273     -25.094  15.883  -9.087  1.00 94.79           C  
ATOM   1959  O   VAL A 273     -26.169  16.501  -6.020  1.00 94.79           O  
ATOM   1960  CG1 VAL A 273     -25.612  14.564  -8.510  1.00 94.79           C  
ATOM   1961  CG2 VAL A 273     -25.693  16.004 -10.494  1.00 94.79           C  
ATOM   1962  N   LEU A 274     -24.001  17.021  -6.237  1.00 91.45           N  
ATOM   1963  CA  LEU A 274     -23.703  16.894  -4.807  1.00 91.45           C  
ATOM   1964  C   LEU A 274     -24.382  17.982  -3.965  1.00 91.45           C  
ATOM   1965  CB  LEU A 274     -22.187  16.916  -4.576  1.00 91.45           C  
ATOM   1966  O   LEU A 274     -24.874  17.696  -2.876  1.00 91.45           O  
ATOM   1967  CG  LEU A 274     -21.439  15.668  -5.070  1.00 91.45           C  
ATOM   1968  CD1 LEU A 274     -19.963  15.857  -4.755  1.00 91.45           C  
ATOM   1969  CD2 LEU A 274     -21.899  14.373  -4.398  1.00 91.45           C  
ATOM   1970  N   VAL A 275     -24.490  19.214  -4.471  1.00 92.06           N  
ATOM   1971  CA  VAL A 275     -25.326  20.251  -3.839  1.00 92.06           C  
ATOM   1972  C   VAL A 275     -26.797  19.817  -3.828  1.00 92.06           C  
ATOM   1973  CB  VAL A 275     -25.136  21.612  -4.538  1.00 92.06           C  
ATOM   1974  O   VAL A 275     -27.484  19.980  -2.819  1.00 92.06           O  
ATOM   1975  CG1 VAL A 275     -26.137  22.668  -4.051  1.00 92.06           C  
ATOM   1976  CG2 VAL A 275     -23.732  22.168  -4.269  1.00 92.06           C  
ATOM   1977  N   GLY A 276     -27.269  19.202  -4.916  1.00 93.51           N  
ATOM   1978  CA  GLY A 276     -28.591  18.582  -5.005  1.00 93.51           C  
ATOM   1979  C   GLY A 276     -28.802  17.456  -3.988  1.00 93.51           C  
ATOM   1980  O   GLY A 276     -29.852  17.419  -3.350  1.00 93.51           O  
ATOM   1981  N   PHE A 277     -27.802  16.595  -3.777  1.00 90.46           N  
ATOM   1982  CA  PHE A 277     -27.788  15.561  -2.738  1.00 90.46           C  
ATOM   1983  C   PHE A 277     -27.945  16.177  -1.345  1.00 90.46           C  
ATOM   1984  CB  PHE A 277     -26.494  14.735  -2.834  1.00 90.46           C  
ATOM   1985  O   PHE A 277     -28.857  15.802  -0.615  1.00 90.46           O  
ATOM   1986  CG  PHE A 277     -26.244  13.841  -1.639  1.00 90.46           C  
ATOM   1987  CD1 PHE A 277     -25.225  14.161  -0.722  1.00 90.46           C  
ATOM   1988  CD2 PHE A 277     -27.060  12.718  -1.417  1.00 90.46           C  
ATOM   1989  CE1 PHE A 277     -25.023  13.356   0.413  1.00 90.46           C  
ATOM   1990  CE2 PHE A 277     -26.860  11.917  -0.281  1.00 90.46           C  
ATOM   1991  CZ  PHE A 277     -25.841  12.234   0.633  1.00 90.46           C  
ATOM   1992  N   VAL A 278     -27.140  17.187  -1.000  1.00 89.20           N  
ATOM   1993  CA  VAL A 278     -27.250  17.881   0.296  1.00 89.20           C  
ATOM   1994  C   VAL A 278     -28.635  18.515   0.466  1.00 89.20           C  
ATOM   1995  CB  VAL A 278     -26.138  18.938   0.444  1.00 89.20           C  
ATOM   1996  O   VAL A 278     -29.250  18.403   1.525  1.00 89.20           O  
ATOM   1997  CG1 VAL A 278     -26.295  19.774   1.721  1.00 89.20           C  
ATOM   1998  CG2 VAL A 278     -24.756  18.274   0.506  1.00 89.20           C  
ATOM   1999  N   ALA A 279     -29.168  19.151  -0.580  1.00 91.37           N  
ATOM   2000  CA  ALA A 279     -30.509  19.727  -0.551  1.00 91.37           C  
ATOM   2001  C   ALA A 279     -31.607  18.659  -0.391  1.00 91.37           C  
ATOM   2002  CB  ALA A 279     -30.713  20.556  -1.824  1.00 91.37           C  
ATOM   2003  O   ALA A 279     -32.607  18.913   0.285  1.00 91.37           O  
ATOM   2004  N   HIS A 280     -31.439  17.484  -1.001  1.00 91.44           N  
ATOM   2005  CA  HIS A 280     -32.343  16.341  -0.870  1.00 91.44           C  
ATOM   2006  C   HIS A 280     -32.323  15.775   0.551  1.00 91.44           C  
ATOM   2007  CB  HIS A 280     -31.987  15.284  -1.923  1.00 91.44           C  
ATOM   2008  O   HIS A 280     -33.378  15.703   1.177  1.00 91.44           O  
ATOM   2009  CG  HIS A 280     -32.813  14.035  -1.794  1.00 91.44           C  
ATOM   2010  CD2 HIS A 280     -32.401  12.893  -1.181  1.00 91.44           C  
ATOM   2011  ND1 HIS A 280     -34.137  13.881  -2.219  1.00 91.44           N  
ATOM   2012  CE1 HIS A 280     -34.476  12.630  -1.859  1.00 91.44           C  
ATOM   2013  NE2 HIS A 280     -33.452  12.019  -1.242  1.00 91.44           N  
ATOM   2014  N   GLU A 281     -31.142  15.504   1.105  1.00 89.42           N  
ATOM   2015  CA  GLU A 281     -30.970  15.027   2.483  1.00 89.42           C  
ATOM   2016  C   GLU A 281     -31.567  16.019   3.500  1.00 89.42           C  
ATOM   2017  CB  GLU A 281     -29.475  14.807   2.755  1.00 89.42           C  
ATOM   2018  O   GLU A 281     -32.311  15.622   4.394  1.00 89.42           O  
ATOM   2019  CG  GLU A 281     -28.852  13.631   1.989  1.00 89.42           C  
ATOM   2020  CD  GLU A 281     -29.252  12.258   2.539  1.00 89.42           C  
ATOM   2021  OE1 GLU A 281     -29.488  11.332   1.740  1.00 89.42           O  
ATOM   2022  OE2 GLU A 281     -29.259  12.083   3.774  1.00 89.42           O  
ATOM   2023  N   LEU A 282     -31.362  17.333   3.314  1.00 88.16           N  
ATOM   2024  CA  LEU A 282     -31.967  18.372   4.164  1.00 88.16           C  
ATOM   2025  C   LEU A 282     -33.498  18.377   4.087  1.00 88.16           C  
ATOM   2026  CB  LEU A 282     -31.442  19.760   3.746  1.00 88.16           C  
ATOM   2027  O   LEU A 282     -34.178  18.656   5.078  1.00 88.16           O  
ATOM   2028  CG  LEU A 282     -30.021  20.096   4.226  1.00 88.16           C  
ATOM   2029  CD1 LEU A 282     -29.549  21.383   3.544  1.00 88.16           C  
ATOM   2030  CD2 LEU A 282     -29.975  20.342   5.739  1.00 88.16           C  
ATOM   2031  N   ARG A 283     -34.070  18.109   2.909  1.00 89.79           N  
ATOM   2032  CA  ARG A 283     -35.527  18.008   2.734  1.00 89.79           C  
ATOM   2033  C   ARG A 283     -36.072  16.732   3.369  1.00 89.79           C  
ATOM   2034  CB  ARG A 283     -35.892  18.058   1.246  1.00 89.79           C  
ATOM   2035  O   ARG A 283     -37.144  16.794   3.966  1.00 89.79           O  
ATOM   2036  CG  ARG A 283     -35.736  19.455   0.630  1.00 89.79           C  
ATOM   2037  CD  ARG A 283     -35.832  19.322  -0.893  1.00 89.79           C  
ATOM   2038  NE  ARG A 283     -35.510  20.579  -1.592  1.00 89.79           N  
ATOM   2039  NH1 ARG A 283     -35.857  19.787  -3.721  1.00 89.79           N  
ATOM   2040  NH2 ARG A 283     -35.131  21.874  -3.432  1.00 89.79           N  
ATOM   2041  CZ  ARG A 283     -35.503  20.742  -2.905  1.00 89.79           C  
ATOM   2042  N   GLN A 284     -35.359  15.614   3.248  1.00 88.46           N  
ATOM   2043  CA  GLN A 284     -35.735  14.334   3.847  1.00 88.46           C  
ATOM   2044  C   GLN A 284     -35.692  14.407   5.373  1.00 88.46           C  
ATOM   2045  CB  GLN A 284     -34.823  13.218   3.318  1.00 88.46           C  
ATOM   2046  O   GLN A 284     -36.682  14.054   6.010  1.00 88.46           O  
ATOM   2047  CG  GLN A 284     -35.078  12.890   1.842  1.00 88.46           C  
ATOM   2048  CD  GLN A 284     -36.382  12.134   1.626  1.00 88.46           C  
ATOM   2049  NE2 GLN A 284     -36.305  10.837   1.436  1.00 88.46           N  
ATOM   2050  OE1 GLN A 284     -37.480  12.685   1.633  1.00 88.46           O  
ATOM   2051  N   GLU A 285     -34.630  14.978   5.950  1.00 85.60           N  
ATOM   2052  CA  GLU A 285     -34.504  15.217   7.394  1.00 85.60           C  
ATOM   2053  C   GLU A 285     -35.700  16.030   7.923  1.00 85.60           C  
ATOM   2054  CB  GLU A 285     -33.164  15.934   7.673  1.00 85.60           C  
ATOM   2055  O   GLU A 285     -36.375  15.620   8.865  1.00 85.60           O  
ATOM   2056  CG  GLU A 285     -32.847  16.051   9.174  1.00 85.60           C  
ATOM   2057  CD  GLU A 285     -31.559  16.846   9.486  1.00 85.60           C  
ATOM   2058  OE1 GLU A 285     -30.893  16.528  10.492  1.00 85.60           O  
ATOM   2059  OE2 GLU A 285     -31.277  17.873   8.814  1.00 85.60           O  
ATOM   2060  N   ARG A 286     -36.054  17.139   7.251  1.00 86.89           N  
ATOM   2061  CA  ARG A 286     -37.209  17.985   7.626  1.00 86.89           C  
ATOM   2062  C   ARG A 286     -38.560  17.274   7.538  1.00 86.89           C  
ATOM   2063  CB  ARG A 286     -37.254  19.230   6.732  1.00 86.89           C  
ATOM   2064  O   ARG A 286     -39.503  17.689   8.202  1.00 86.89           O  
ATOM   2065  CG  ARG A 286     -36.151  20.235   7.073  1.00 86.89           C  
ATOM   2066  CD  ARG A 286     -36.164  21.352   6.026  1.00 86.89           C  
ATOM   2067  NE  ARG A 286     -35.000  22.240   6.172  1.00 86.89           N  
ATOM   2068  NH1 ARG A 286     -35.646  23.831   4.649  1.00 86.89           N  
ATOM   2069  NH2 ARG A 286     -33.682  24.032   5.691  1.00 86.89           N  
ATOM   2070  CZ  ARG A 286     -34.782  23.359   5.506  1.00 86.89           C  
ATOM   2071  N   ARG A 287     -38.678  16.249   6.694  1.00 87.82           N  
ATOM   2072  CA  ARG A 287     -39.910  15.469   6.497  1.00 87.82           C  
ATOM   2073  C   ARG A 287     -39.981  14.228   7.392  1.00 87.82           C  
ATOM   2074  CB  ARG A 287     -40.041  15.107   5.008  1.00 87.82           C  
ATOM   2075  O   ARG A 287     -40.961  13.495   7.296  1.00 87.82           O  
ATOM   2076  CG  ARG A 287     -40.388  16.324   4.139  1.00 87.82           C  
ATOM   2077  CD  ARG A 287     -40.363  15.923   2.662  1.00 87.82           C  
ATOM   2078  NE  ARG A 287     -40.767  17.039   1.786  1.00 87.82           N  
ATOM   2079  NH1 ARG A 287     -40.695  15.872  -0.186  1.00 87.82           N  
ATOM   2080  NH2 ARG A 287     -41.330  18.013  -0.198  1.00 87.82           N  
ATOM   2081  CZ  ARG A 287     -40.927  16.971   0.476  1.00 87.82           C  
ATOM   2082  N   GLY A 288     -38.958  13.958   8.211  1.00 79.76           N  
ATOM   2083  CA  GLY A 288     -38.829  12.685   8.931  1.00 79.76           C  
ATOM   2084  C   GLY A 288     -38.651  11.487   7.987  1.00 79.76           C  
ATOM   2085  O   GLY A 288     -39.053  10.366   8.303  1.00 79.76           O  
ATOM   2086  N   GLY A 289     -38.128  11.739   6.784  1.00 75.54           N  
ATOM   2087  CA  GLY A 289     -37.804  10.723   5.791  1.00 75.54           C  
ATOM   2088  C   GLY A 289     -36.515   9.976   6.133  1.00 75.54           C  
ATOM   2089  O   GLY A 289     -35.788  10.342   7.052  1.00 75.54           O  
ATOM   2090  N   ALA A 290     -36.222   8.923   5.371  1.00 75.01           N  
ATOM   2091  CA  ALA A 290     -34.901   8.307   5.425  1.00 75.01           C  
ATOM   2092  C   ALA A 290     -33.865   9.243   4.804  1.00 75.01           C  
ATOM   2093  CB  ALA A 290     -34.908   6.956   4.710  1.00 75.01           C  
ATOM   2094  O   ALA A 290     -34.079   9.741   3.699  1.00 75.01           O  
ATOM   2095  N   THR A 291     -32.764   9.425   5.519  1.00 77.45           N  
ATOM   2096  CA  THR A 291     -31.551  10.102   5.072  1.00 77.45           C  
ATOM   2097  C   THR A 291     -30.448   9.066   4.892  1.00 77.45           C  
ATOM   2098  CB  THR A 291     -31.134  11.175   6.089  1.00 77.45           C  
ATOM   2099  O   THR A 291     -30.361   8.093   5.653  1.00 77.45           O  
ATOM   2100  CG2 THR A 291     -32.108  12.353   6.094  1.00 77.45           C  
ATOM   2101  OG1 THR A 291     -31.102  10.657   7.401  1.00 77.45           O  
ATOM   2102  N   LEU A 292     -29.608   9.244   3.875  1.00 72.64           N  
ATOM   2103  CA  LEU A 292     -28.391   8.456   3.739  1.00 72.64           C  
ATOM   2104  C   LEU A 292     -27.386   8.867   4.821  1.00 72.64           C  
ATOM   2105  CB  LEU A 292     -27.829   8.649   2.321  1.00 72.64           C  
ATOM   2106  O   LEU A 292     -26.764   8.010   5.442  1.00 72.64           O  
ATOM   2107  CG  LEU A 292     -26.701   7.669   1.960  1.00 72.64           C  
ATOM   2108  CD1 LEU A 292     -27.211   6.229   1.834  1.00 72.64           C  
ATOM   2109  CD2 LEU A 292     -26.088   8.068   0.619  1.00 72.64           C  
ATOM   2110  N   ILE A 293     -27.266  10.170   5.087  1.00 75.26           N  
ATOM   2111  CA  ILE A 293     -26.381  10.721   6.115  1.00 75.26           C  
ATOM   2112  C   ILE A 293     -27.246  11.478   7.116  1.00 75.26           C  
ATOM   2113  CB  ILE A 293     -25.279  11.605   5.484  1.00 75.26           C  
ATOM   2114  O   ILE A 293     -27.984  12.391   6.758  1.00 75.26           O  
ATOM   2115  CG1 ILE A 293     -24.442  10.787   4.468  1.00 75.26           C  
ATOM   2116  CG2 ILE A 293     -24.374  12.204   6.581  1.00 75.26           C  
ATOM   2117  CD1 ILE A 293     -23.380  11.600   3.718  1.00 75.26           C  
ATOM   2118  N   GLU A 294     -27.151  11.129   8.397  1.00 74.76           N  
ATOM   2119  CA  GLU A 294     -27.794  11.897   9.466  1.00 74.76           C  
ATOM   2120  C   GLU A 294     -27.126  13.281   9.547  1.00 74.76           C  
ATOM   2121  CB  GLU A 294     -27.754  11.095  10.781  1.00 74.76           C  
ATOM   2122  O   GLU A 294     -26.090  13.460  10.183  1.00 74.76           O  
ATOM   2123  CG  GLU A 294     -28.738   9.906  10.733  1.00 74.76           C  
ATOM   2124  CD  GLU A 294     -28.610   8.921  11.909  1.00 74.76           C  
ATOM   2125  OE1 GLU A 294     -29.010   7.740  11.718  1.00 74.76           O  
ATOM   2126  OE2 GLU A 294     -28.026   9.292  12.946  1.00 74.76           O  
ATOM   2127  N   LEU A 295     -27.682  14.265   8.827  1.00 78.21           N  
ATOM   2128  CA  LEU A 295     -27.132  15.622   8.717  1.00 78.21           C  
ATOM   2129  C   LEU A 295     -27.023  16.328  10.076  1.00 78.21           C  
ATOM   2130  CB  LEU A 295     -28.005  16.464   7.776  1.00 78.21           C  
ATOM   2131  O   LEU A 295     -26.203  17.238  10.223  1.00 78.21           O  
ATOM   2132  CG  LEU A 295     -28.031  16.034   6.299  1.00 78.21           C  
ATOM   2133  CD1 LEU A 295     -28.936  17.016   5.572  1.00 78.21           C  
ATOM   2134  CD2 LEU A 295     -26.660  16.105   5.625  1.00 78.21           C  
ATOM   2135  N   SER A 296     -27.787  15.885  11.078  1.00 78.73           N  
ATOM   2136  CA  SER A 296     -27.617  16.233  12.492  1.00 78.73           C  
ATOM   2137  C   SER A 296     -26.168  16.061  12.966  1.00 78.73           C  
ATOM   2138  CB  SER A 296     -28.540  15.356  13.354  1.00 78.73           C  
ATOM   2139  O   SER A 296     -25.653  16.928  13.675  1.00 78.73           O  
ATOM   2140  OG  SER A 296     -28.260  13.988  13.129  1.00 78.73           O  
ATOM   2141  N   LEU A 297     -25.471  15.017  12.506  1.00 79.63           N  
ATOM   2142  CA  LEU A 297     -24.061  14.772  12.808  1.00 79.63           C  
ATOM   2143  C   LEU A 297     -23.158  15.843  12.192  1.00 79.63           C  
ATOM   2144  CB  LEU A 297     -23.650  13.376  12.306  1.00 79.63           C  
ATOM   2145  O   LEU A 297     -22.242  16.329  12.851  1.00 79.63           O  
ATOM   2146  CG  LEU A 297     -24.363  12.196  12.989  1.00 79.63           C  
ATOM   2147  CD1 LEU A 297     -23.964  10.893  12.293  1.00 79.63           C  
ATOM   2148  CD2 LEU A 297     -23.949  12.113  14.459  1.00 79.63           C  
ATOM   2149  N   LEU A 298     -23.435  16.277  10.957  1.00 83.07           N  
ATOM   2150  CA  LEU A 298     -22.649  17.318  10.279  1.00 83.07           C  
ATOM   2151  C   LEU A 298     -22.823  18.704  10.914  1.00 83.07           C  
ATOM   2152  CB  LEU A 298     -23.002  17.374   8.783  1.00 83.07           C  
ATOM   2153  O   LEU A 298     -21.942  19.554  10.786  1.00 83.07           O  
ATOM   2154  CG  LEU A 298     -22.722  16.086   7.990  1.00 83.07           C  
ATOM   2155  CD1 LEU A 298     -23.006  16.336   6.510  1.00 83.07           C  
ATOM   2156  CD2 LEU A 298     -21.270  15.632   8.111  1.00 83.07           C  
ATOM   2157  N   ARG A 299     -23.925  18.937  11.639  1.00 83.48           N  
ATOM   2158  CA  ARG A 299     -24.109  20.160  12.437  1.00 83.48           C  
ATOM   2159  C   ARG A 299     -23.186  20.196  13.660  1.00 83.48           C  
ATOM   2160  CB  ARG A 299     -25.577  20.324  12.853  1.00 83.48           C  
ATOM   2161  O   ARG A 299     -22.887  21.283  14.157  1.00 83.48           O  
ATOM   2162  CG  ARG A 299     -26.523  20.473  11.652  1.00 83.48           C  
ATOM   2163  CD  ARG A 299     -27.962  20.645  12.142  1.00 83.48           C  
ATOM   2164  NE  ARG A 299     -28.935  20.520  11.041  1.00 83.48           N  
ATOM   2165  NH1 ARG A 299     -30.756  21.326  12.178  1.00 83.48           N  
ATOM   2166  NH2 ARG A 299     -31.036  20.399  10.167  1.00 83.48           N  
ATOM   2167  CZ  ARG A 299     -30.230  20.760  11.125  1.00 83.48           C  
ATOM   2168  N   ARG A 300     -22.681  19.044  14.128  1.00 86.43           N  
ATOM   2169  CA  ARG A 300     -21.646  18.983  15.170  1.00 86.43           C  
ATOM   2170  C   ARG A 300     -20.297  19.354  14.542  1.00 86.43           C  
ATOM   2171  CB  ARG A 300     -21.622  17.604  15.874  1.00 86.43           C  
ATOM   2172  O   ARG A 300     -19.609  18.518  13.964  1.00 86.43           O  
ATOM   2173  CG  ARG A 300     -22.961  17.149  16.494  1.00 86.43           C  
ATOM   2174  CD  ARG A 300     -22.790  15.867  17.342  1.00 86.43           C  
ATOM   2175  NE  ARG A 300     -24.084  15.269  17.750  1.00 86.43           N  
ATOM   2176  NH1 ARG A 300     -23.615  14.481  19.897  1.00 86.43           N  
ATOM   2177  NH2 ARG A 300     -25.607  14.173  19.006  1.00 86.43           N  
ATOM   2178  CZ  ARG A 300     -24.412  14.657  18.882  1.00 86.43           C  
ATOM   2179  N   SER A 301     -19.899  20.622  14.686  1.00 87.40           N  
ATOM   2180  CA  SER A 301     -18.681  21.201  14.077  1.00 87.40           C  
ATOM   2181  C   SER A 301     -17.412  20.349  14.265  1.00 87.40           C  
ATOM   2182  CB  SER A 301     -18.470  22.603  14.663  1.00 87.40           C  
ATOM   2183  O   SER A 301     -16.607  20.213  13.345  1.00 87.40           O  
ATOM   2184  OG  SER A 301     -17.324  23.235  14.130  1.00 87.40           O  
ATOM   2185  N   ARG A 302     -17.255  19.707  15.430  1.00 89.94           N  
ATOM   2186  CA  ARG A 302     -16.106  18.840  15.738  1.00 89.94           C  
ATOM   2187  C   ARG A 302     -16.122  17.515  14.967  1.00 89.94           C  
ATOM   2188  CB  ARG A 302     -16.057  18.591  17.248  1.00 89.94           C  
ATOM   2189  O   ARG A 302     -15.072  17.081  14.502  1.00 89.94           O  
ATOM   2190  CG  ARG A 302     -15.716  19.862  18.051  1.00 89.94           C  
ATOM   2191  CD  ARG A 302     -15.841  19.499  19.522  1.00 89.94           C  
ATOM   2192  NE  ARG A 302     -15.495  20.551  20.486  1.00 89.94           N  
ATOM   2193  NH1 ARG A 302     -15.909  19.223  22.332  1.00 89.94           N  
ATOM   2194  NH2 ARG A 302     -15.364  21.363  22.611  1.00 89.94           N  
ATOM   2195  CZ  ARG A 302     -15.589  20.370  21.797  1.00 89.94           C  
ATOM   2196  N   TYR A 303     -17.296  16.913  14.772  1.00 89.87           N  
ATOM   2197  CA  TYR A 303     -17.445  15.716  13.941  1.00 89.87           C  
ATOM   2198  C   TYR A 303     -17.221  16.046  12.458  1.00 89.87           C  
ATOM   2199  CB  TYR A 303     -18.825  15.093  14.174  1.00 89.87           C  
ATOM   2200  O   TYR A 303     -16.454  15.363  11.782  1.00 89.87           O  
ATOM   2201  CG  TYR A 303     -19.062  13.861  13.326  1.00 89.87           C  
ATOM   2202  CD1 TYR A 303     -19.915  13.929  12.211  1.00 89.87           C  
ATOM   2203  CD2 TYR A 303     -18.384  12.664  13.622  1.00 89.87           C  
ATOM   2204  CE1 TYR A 303     -20.106  12.793  11.406  1.00 89.87           C  
ATOM   2205  CE2 TYR A 303     -18.542  11.535  12.798  1.00 89.87           C  
ATOM   2206  OH  TYR A 303     -19.589  10.543  10.872  1.00 89.87           O  
ATOM   2207  CZ  TYR A 303     -19.412  11.603  11.692  1.00 89.87           C  
ATOM   2208  N   ALA A 304     -17.786  17.158  11.972  1.00 91.64           N  
ATOM   2209  CA  ALA A 304     -17.527  17.651  10.618  1.00 91.64           C  
ATOM   2210  C   ALA A 304     -16.031  17.936  10.374  1.00 91.64           C  
ATOM   2211  CB  ALA A 304     -18.384  18.899  10.381  1.00 91.64           C  
ATOM   2212  O   ALA A 304     -15.501  17.604   9.314  1.00 91.64           O  
ATOM   2213  N   ALA A 305     -15.322  18.485  11.369  1.00 92.65           N  
ATOM   2214  CA  ALA A 305     -13.871  18.635  11.315  1.00 92.65           C  
ATOM   2215  C   ALA A 305     -13.148  17.281  11.236  1.00 92.65           C  
ATOM   2216  CB  ALA A 305     -13.396  19.452  12.522  1.00 92.65           C  
ATOM   2217  O   ALA A 305     -12.199  17.157  10.468  1.00 92.65           O  
ATOM   2218  N   GLY A 306     -13.607  16.258  11.965  1.00 93.42           N  
ATOM   2219  CA  GLY A 306     -13.066  14.899  11.869  1.00 93.42           C  
ATOM   2220  C   GLY A 306     -13.241  14.267  10.493  1.00 93.42           C  
ATOM   2221  O   GLY A 306     -12.287  13.693   9.971  1.00 93.42           O  
ATOM   2222  N   LEU A 307     -14.399  14.458   9.855  1.00 93.84           N  
ATOM   2223  CA  LEU A 307     -14.608  14.041   8.465  1.00 93.84           C  
ATOM   2224  C   LEU A 307     -13.676  14.787   7.500  1.00 93.84           C  
ATOM   2225  CB  LEU A 307     -16.075  14.262   8.060  1.00 93.84           C  
ATOM   2226  O   LEU A 307     -13.086  14.166   6.620  1.00 93.84           O  
ATOM   2227  CG  LEU A 307     -17.110  13.425   8.830  1.00 93.84           C  
ATOM   2228  CD1 LEU A 307     -18.497  13.807   8.328  1.00 93.84           C  
ATOM   2229  CD2 LEU A 307     -16.933  11.923   8.632  1.00 93.84           C  
ATOM   2230  N   ALA A 308     -13.495  16.099   7.678  1.00 95.54           N  
ATOM   2231  CA  ALA A 308     -12.580  16.882   6.849  1.00 95.54           C  
ATOM   2232  C   ALA A 308     -11.119  16.425   7.009  1.00 95.54           C  
ATOM   2233  CB  ALA A 308     -12.753  18.368   7.182  1.00 95.54           C  
ATOM   2234  O   ALA A 308     -10.418  16.259   6.012  1.00 95.54           O  
ATOM   2235  N   VAL A 309     -10.672  16.170   8.245  1.00 96.12           N  
ATOM   2236  CA  VAL A 309      -9.343  15.606   8.527  1.00 96.12           C  
ATOM   2237  C   VAL A 309      -9.190  14.246   7.851  1.00 96.12           C  
ATOM   2238  CB  VAL A 309      -9.084  15.491  10.043  1.00 96.12           C  
ATOM   2239  O   VAL A 309      -8.200  14.043   7.157  1.00 96.12           O  
ATOM   2240  CG1 VAL A 309      -7.798  14.722  10.367  1.00 96.12           C  
ATOM   2241  CG2 VAL A 309      -8.923  16.870  10.691  1.00 96.12           C  
ATOM   2242  N   ALA A 310     -10.165  13.343   8.000  1.00 95.63           N  
ATOM   2243  CA  ALA A 310     -10.132  12.024   7.374  1.00 95.63           C  
ATOM   2244  C   ALA A 310     -10.015  12.122   5.847  1.00 95.63           C  
ATOM   2245  CB  ALA A 310     -11.382  11.244   7.799  1.00 95.63           C  
ATOM   2246  O   ALA A 310      -9.125  11.507   5.263  1.00 95.63           O  
ATOM   2247  N   LEU A 311     -10.853  12.944   5.207  1.00 95.81           N  
ATOM   2248  CA  LEU A 311     -10.845  13.122   3.757  1.00 95.81           C  
ATOM   2249  C   LEU A 311      -9.471  13.583   3.252  1.00 95.81           C  
ATOM   2250  CB  LEU A 311     -11.947  14.125   3.369  1.00 95.81           C  
ATOM   2251  O   LEU A 311      -8.907  12.960   2.354  1.00 95.81           O  
ATOM   2252  CG  LEU A 311     -12.101  14.339   1.851  1.00 95.81           C  
ATOM   2253  CD1 LEU A 311     -12.535  13.067   1.121  1.00 95.81           C  
ATOM   2254  CD2 LEU A 311     -13.154  15.415   1.590  1.00 95.81           C  
ATOM   2255  N   VAL A 312      -8.916  14.650   3.838  1.00 96.85           N  
ATOM   2256  CA  VAL A 312      -7.629  15.226   3.411  1.00 96.85           C  
ATOM   2257  C   VAL A 312      -6.469  14.269   3.706  1.00 96.85           C  
ATOM   2258  CB  VAL A 312      -7.398  16.598   4.076  1.00 96.85           C  
ATOM   2259  O   VAL A 312      -5.614  14.053   2.845  1.00 96.85           O  
ATOM   2260  CG1 VAL A 312      -6.058  17.222   3.669  1.00 96.85           C  
ATOM   2261  CG2 VAL A 312      -8.477  17.611   3.663  1.00 96.85           C  
ATOM   2262  N   PHE A 313      -6.461  13.651   4.887  1.00 96.50           N  
ATOM   2263  CA  PHE A 313      -5.426  12.707   5.301  1.00 96.50           C  
ATOM   2264  C   PHE A 313      -5.372  11.481   4.380  1.00 96.50           C  
ATOM   2265  CB  PHE A 313      -5.691  12.292   6.754  1.00 96.50           C  
ATOM   2266  O   PHE A 313      -4.319  11.163   3.822  1.00 96.50           O  
ATOM   2267  CG  PHE A 313      -4.782  11.187   7.239  1.00 96.50           C  
ATOM   2268  CD1 PHE A 313      -5.257   9.865   7.323  1.00 96.50           C  
ATOM   2269  CD2 PHE A 313      -3.448  11.477   7.569  1.00 96.50           C  
ATOM   2270  CE1 PHE A 313      -4.400   8.832   7.738  1.00 96.50           C  
ATOM   2271  CE2 PHE A 313      -2.597  10.442   7.989  1.00 96.50           C  
ATOM   2272  CZ  PHE A 313      -3.067   9.121   8.072  1.00 96.50           C  
ATOM   2273  N   PHE A 314      -6.512  10.819   4.166  1.00 95.18           N  
ATOM   2274  CA  PHE A 314      -6.579   9.619   3.334  1.00 95.18           C  
ATOM   2275  C   PHE A 314      -6.390   9.925   1.839  1.00 95.18           C  
ATOM   2276  CB  PHE A 314      -7.879   8.859   3.639  1.00 95.18           C  
ATOM   2277  O   PHE A 314      -5.862   9.074   1.120  1.00 95.18           O  
ATOM   2278  CG  PHE A 314      -7.910   8.186   5.006  1.00 95.18           C  
ATOM   2279  CD1 PHE A 314      -6.946   7.215   5.341  1.00 95.18           C  
ATOM   2280  CD2 PHE A 314      -8.923   8.482   5.938  1.00 95.18           C  
ATOM   2281  CE1 PHE A 314      -7.027   6.505   6.551  1.00 95.18           C  
ATOM   2282  CE2 PHE A 314      -8.981   7.807   7.170  1.00 95.18           C  
ATOM   2283  CZ  PHE A 314      -8.046   6.803   7.468  1.00 95.18           C  
ATOM   2284  N   THR A 315      -6.699  11.150   1.390  1.00 95.42           N  
ATOM   2285  CA  THR A 315      -6.310  11.655   0.056  1.00 95.42           C  
ATOM   2286  C   THR A 315      -4.791  11.656  -0.116  1.00 95.42           C  
ATOM   2287  CB  THR A 315      -6.878  13.065  -0.200  1.00 95.42           C  
ATOM   2288  O   THR A 315      -4.287  11.153  -1.117  1.00 95.42           O  
ATOM   2289  CG2 THR A 315      -6.488  13.678  -1.544  1.00 95.42           C  
ATOM   2290  OG1 THR A 315      -8.285  13.035  -0.205  1.00 95.42           O  
ATOM   2291  N   GLY A 316      -4.039  12.166   0.863  1.00 94.22           N  
ATOM   2292  CA  GLY A 316      -2.575  12.199   0.785  1.00 94.22           C  
ATOM   2293  C   GLY A 316      -1.939  10.807   0.805  1.00 94.22           C  
ATOM   2294  O   GLY A 316      -1.067  10.501  -0.006  1.00 94.22           O  
ATOM   2295  N   VAL A 317      -2.393   9.946   1.718  1.00 91.83           N  
ATOM   2296  CA  VAL A 317      -1.760   8.643   1.973  1.00 91.83           C  
ATOM   2297  C   VAL A 317      -2.009   7.624   0.857  1.00 91.83           C  
ATOM   2298  CB  VAL A 317      -2.221   8.108   3.339  1.00 91.83           C  
ATOM   2299  O   VAL A 317      -1.083   6.920   0.455  1.00 91.83           O  
ATOM   2300  CG1 VAL A 317      -1.737   6.681   3.583  1.00 91.83           C  
ATOM   2301  CG2 VAL A 317      -1.675   8.980   4.478  1.00 91.83           C  
ATOM   2302  N   SER A 318      -3.236   7.540   0.336  1.00 90.39           N  
ATOM   2303  CA  SER A 318      -3.589   6.554  -0.700  1.00 90.39           C  
ATOM   2304  C   SER A 318      -2.826   6.754  -1.999  1.00 90.39           C  
ATOM   2305  CB  SER A 318      -5.069   6.619  -1.041  1.00 90.39           C  
ATOM   2306  O   SER A 318      -2.190   5.822  -2.490  1.00 90.39           O  
ATOM   2307  OG  SER A 318      -5.457   7.959  -1.297  1.00 90.39           O  
ATOM   2308  N   GLY A 319      -2.859   7.975  -2.538  1.00 87.42           N  
ATOM   2309  CA  GLY A 319      -2.158   8.291  -3.773  1.00 87.42           C  
ATOM   2310  C   GLY A 319      -0.653   8.122  -3.599  1.00 87.42           C  
ATOM   2311  O   GLY A 319      -0.012   7.547  -4.469  1.00 87.42           O  
ATOM   2312  N   MET A 320      -0.087   8.505  -2.449  1.00 92.78           N  
ATOM   2313  CA  MET A 320       1.334   8.279  -2.179  1.00 92.78           C  
ATOM   2314  C   MET A 320       1.717   6.796  -2.207  1.00 92.78           C  
ATOM   2315  CB  MET A 320       1.711   8.888  -0.829  1.00 92.78           C  
ATOM   2316  O   MET A 320       2.744   6.459  -2.789  1.00 92.78           O  
ATOM   2317  CG  MET A 320       3.223   8.785  -0.604  1.00 92.78           C  
ATOM   2318  SD  MET A 320       3.794   9.534   0.928  1.00 92.78           S  
ATOM   2319  CE  MET A 320       3.038   8.403   2.101  1.00 92.78           C  
ATOM   2320  N   SER A 321       0.913   5.912  -1.606  1.00 89.20           N  
ATOM   2321  CA  SER A 321       1.201   4.471  -1.584  1.00 89.20           C  
ATOM   2322  C   SER A 321       1.275   3.888  -2.998  1.00 89.20           C  
ATOM   2323  CB  SER A 321       0.136   3.739  -0.761  1.00 89.20           C  
ATOM   2324  O   SER A 321       2.247   3.208  -3.333  1.00 89.20           O  
ATOM   2325  OG  SER A 321       0.437   2.359  -0.663  1.00 89.20           O  
ATOM   2326  N   LEU A 322       0.300   4.222  -3.849  1.00 89.74           N  
ATOM   2327  CA  LEU A 322       0.294   3.814  -5.253  1.00 89.74           C  
ATOM   2328  C   LEU A 322       1.500   4.389  -6.009  1.00 89.74           C  
ATOM   2329  CB  LEU A 322      -1.035   4.263  -5.886  1.00 89.74           C  
ATOM   2330  O   LEU A 322       2.222   3.658  -6.680  1.00 89.74           O  
ATOM   2331  CG  LEU A 322      -1.144   3.958  -7.393  1.00 89.74           C  
ATOM   2332  CD1 LEU A 322      -1.139   2.456  -7.678  1.00 89.74           C  
ATOM   2333  CD2 LEU A 322      -2.437   4.560  -7.935  1.00 89.74           C  
ATOM   2334  N   LEU A 323       1.740   5.695  -5.894  1.00 93.22           N  
ATOM   2335  CA  LEU A 323       2.802   6.376  -6.635  1.00 93.22           C  
ATOM   2336  C   LEU A 323       4.202   5.928  -6.215  1.00 93.22           C  
ATOM   2337  CB  LEU A 323       2.650   7.888  -6.455  1.00 93.22           C  
ATOM   2338  O   LEU A 323       5.080   5.821  -7.068  1.00 93.22           O  
ATOM   2339  CG  LEU A 323       1.397   8.472  -7.127  1.00 93.22           C  
ATOM   2340  CD1 LEU A 323       1.375   9.963  -6.836  1.00 93.22           C  
ATOM   2341  CD2 LEU A 323       1.377   8.232  -8.632  1.00 93.22           C  
ATOM   2342  N   LEU A 324       4.407   5.606  -4.935  1.00 93.49           N  
ATOM   2343  CA  LEU A 324       5.651   5.009  -4.461  1.00 93.49           C  
ATOM   2344  C   LEU A 324       5.882   3.644  -5.116  1.00 93.49           C  
ATOM   2345  CB  LEU A 324       5.627   4.924  -2.924  1.00 93.49           C  
ATOM   2346  O   LEU A 324       6.976   3.395  -5.615  1.00 93.49           O  
ATOM   2347  CG  LEU A 324       6.914   4.344  -2.304  1.00 93.49           C  
ATOM   2348  CD1 LEU A 324       8.154   5.188  -2.608  1.00 93.49           C  
ATOM   2349  CD2 LEU A 324       6.760   4.266  -0.785  1.00 93.49           C  
ATOM   2350  N   ALA A 325       4.856   2.792  -5.193  1.00 91.84           N  
ATOM   2351  CA  ALA A 325       4.968   1.504  -5.873  1.00 91.84           C  
ATOM   2352  C   ALA A 325       5.299   1.666  -7.370  1.00 91.84           C  
ATOM   2353  CB  ALA A 325       3.675   0.718  -5.651  1.00 91.84           C  
ATOM   2354  O   ALA A 325       6.163   0.954  -7.887  1.00 91.84           O  
ATOM   2355  N   LEU A 326       4.681   2.639  -8.053  1.00 91.64           N  
ATOM   2356  CA  LEU A 326       4.997   2.964  -9.450  1.00 91.64           C  
ATOM   2357  C   LEU A 326       6.420   3.505  -9.615  1.00 91.64           C  
ATOM   2358  CB  LEU A 326       3.997   3.990 -10.009  1.00 91.64           C  
ATOM   2359  O   LEU A 326       7.103   3.138 -10.567  1.00 91.64           O  
ATOM   2360  CG  LEU A 326       2.533   3.528 -10.080  1.00 91.64           C  
ATOM   2361  CD1 LEU A 326       1.698   4.634 -10.721  1.00 91.64           C  
ATOM   2362  CD2 LEU A 326       2.358   2.246 -10.888  1.00 91.64           C  
ATOM   2363  N   HIS A 327       6.883   4.354  -8.699  1.00 92.98           N  
ATOM   2364  CA  HIS A 327       8.246   4.874  -8.713  1.00 92.98           C  
ATOM   2365  C   HIS A 327       9.277   3.749  -8.548  1.00 92.98           C  
ATOM   2366  CB  HIS A 327       8.389   5.952  -7.631  1.00 92.98           C  
ATOM   2367  O   HIS A 327      10.211   3.669  -9.341  1.00 92.98           O  
ATOM   2368  CG  HIS A 327       9.808   6.426  -7.470  1.00 92.98           C  
ATOM   2369  CD2 HIS A 327      10.651   6.106  -6.440  1.00 92.98           C  
ATOM   2370  ND1 HIS A 327      10.529   7.188  -8.363  1.00 92.98           N  
ATOM   2371  CE1 HIS A 327      11.778   7.312  -7.884  1.00 92.98           C  
ATOM   2372  NE2 HIS A 327      11.892   6.682  -6.707  1.00 92.98           N  
ATOM   2373  N   LEU A 328       9.079   2.839  -7.589  1.00 92.97           N  
ATOM   2374  CA  LEU A 328       9.980   1.705  -7.370  1.00 92.97           C  
ATOM   2375  C   LEU A 328      10.023   0.761  -8.583  1.00 92.97           C  
ATOM   2376  CB  LEU A 328       9.547   0.939  -6.105  1.00 92.97           C  
ATOM   2377  O   LEU A 328      11.104   0.371  -9.017  1.00 92.97           O  
ATOM   2378  CG  LEU A 328       9.693   1.707  -4.777  1.00 92.97           C  
ATOM   2379  CD1 LEU A 328       9.154   0.854  -3.628  1.00 92.97           C  
ATOM   2380  CD2 LEU A 328      11.140   2.074  -4.470  1.00 92.97           C  
ATOM   2381  N   GLN A 329       8.866   0.404  -9.147  1.00 92.39           N  
ATOM   2382  CA  GLN A 329       8.789  -0.596 -10.219  1.00 92.39           C  
ATOM   2383  C   GLN A 329       9.079  -0.016 -11.606  1.00 92.39           C  
ATOM   2384  CB  GLN A 329       7.417  -1.281 -10.201  1.00 92.39           C  
ATOM   2385  O   GLN A 329       9.931  -0.527 -12.323  1.00 92.39           O  
ATOM   2386  CG  GLN A 329       7.210  -2.131  -8.942  1.00 92.39           C  
ATOM   2387  CD  GLN A 329       5.867  -2.839  -8.990  1.00 92.39           C  
ATOM   2388  NE2 GLN A 329       4.896  -2.439  -8.205  1.00 92.39           N  
ATOM   2389  OE1 GLN A 329       5.650  -3.743  -9.773  1.00 92.39           O  
ATOM   2390  N   ILE A 330       8.394   1.063 -11.994  1.00 89.55           N  
ATOM   2391  CA  ILE A 330       8.514   1.652 -13.337  1.00 89.55           C  
ATOM   2392  C   ILE A 330       9.673   2.651 -13.392  1.00 89.55           C  
ATOM   2393  CB  ILE A 330       7.178   2.293 -13.795  1.00 89.55           C  
ATOM   2394  O   ILE A 330      10.376   2.707 -14.398  1.00 89.55           O  
ATOM   2395  CG1 ILE A 330       6.020   1.265 -13.728  1.00 89.55           C  
ATOM   2396  CG2 ILE A 330       7.312   2.864 -15.221  1.00 89.55           C  
ATOM   2397  CD1 ILE A 330       4.648   1.815 -14.140  1.00 89.55           C  
ATOM   2398  N   GLY A 331       9.882   3.437 -12.333  1.00 90.29           N  
ATOM   2399  CA  GLY A 331      10.941   4.451 -12.284  1.00 90.29           C  
ATOM   2400  C   GLY A 331      12.335   3.865 -12.039  1.00 90.29           C  
ATOM   2401  O   GLY A 331      13.246   4.105 -12.831  1.00 90.29           O  
ATOM   2402  N   LEU A 332      12.495   3.091 -10.958  1.00 90.61           N  
ATOM   2403  CA  LEU A 332      13.771   2.479 -10.549  1.00 90.61           C  
ATOM   2404  C   LEU A 332      13.998   1.073 -11.133  1.00 90.61           C  
ATOM   2405  CB  LEU A 332      13.881   2.429  -9.009  1.00 90.61           C  
ATOM   2406  O   LEU A 332      15.098   0.533 -11.011  1.00 90.61           O  
ATOM   2407  CG  LEU A 332      13.795   3.764  -8.250  1.00 90.61           C  
ATOM   2408  CD1 LEU A 332      13.935   3.503  -6.752  1.00 90.61           C  
ATOM   2409  CD2 LEU A 332      14.912   4.725  -8.637  1.00 90.61           C  
ATOM   2410  N   GLY A 333      12.981   0.455 -11.742  1.00 89.31           N  
ATOM   2411  CA  GLY A 333      13.097  -0.882 -12.332  1.00 89.31           C  
ATOM   2412  C   GLY A 333      13.178  -2.019 -11.308  1.00 89.31           C  
ATOM   2413  O   GLY A 333      13.745  -3.070 -11.604  1.00 89.31           O  
ATOM   2414  N   PHE A 334      12.682  -1.828 -10.081  1.00 92.52           N  
ATOM   2415  CA  PHE A 334      12.639  -2.909  -9.094  1.00 92.52           C  
ATOM   2416  C   PHE A 334      11.615  -3.964  -9.518  1.00 92.52           C  
ATOM   2417  CB  PHE A 334      12.316  -2.376  -7.687  1.00 92.52           C  
ATOM   2418  O   PHE A 334      10.536  -3.623 -10.001  1.00 92.52           O  
ATOM   2419  CG  PHE A 334      13.387  -1.564  -6.972  1.00 92.52           C  
ATOM   2420  CD1 PHE A 334      14.552  -1.098  -7.622  1.00 92.52           C  
ATOM   2421  CD2 PHE A 334      13.196  -1.261  -5.610  1.00 92.52           C  
ATOM   2422  CE1 PHE A 334      15.491  -0.322  -6.923  1.00 92.52           C  
ATOM   2423  CE2 PHE A 334      14.146  -0.501  -4.906  1.00 92.52           C  
ATOM   2424  CZ  PHE A 334      15.287  -0.020  -5.567  1.00 92.52           C  
ATOM   2425  N   SER A 335      11.915  -5.246  -9.276  1.00 92.10           N  
ATOM   2426  CA  SER A 335      10.897  -6.290  -9.432  1.00 92.10           C  
ATOM   2427  C   SER A 335       9.732  -6.058  -8.455  1.00 92.10           C  
ATOM   2428  CB  SER A 335      11.477  -7.705  -9.268  1.00 92.10           C  
ATOM   2429  O   SER A 335       9.955  -5.483  -7.380  1.00 92.10           O  
ATOM   2430  OG  SER A 335      11.547  -8.127  -7.915  1.00 92.10           O  
ATOM   2431  N   PRO A 336       8.511  -6.519  -8.771  1.00 90.85           N  
ATOM   2432  CA  PRO A 336       7.374  -6.534  -7.853  1.00 90.85           C  
ATOM   2433  C   PRO A 336       7.715  -7.009  -6.432  1.00 90.85           C  
ATOM   2434  CB  PRO A 336       6.341  -7.442  -8.525  1.00 90.85           C  
ATOM   2435  O   PRO A 336       7.379  -6.320  -5.468  1.00 90.85           O  
ATOM   2436  CG  PRO A 336       6.597  -7.223 -10.016  1.00 90.85           C  
ATOM   2437  CD  PRO A 336       8.088  -6.904 -10.110  1.00 90.85           C  
ATOM   2438  N   THR A 337       8.457  -8.113  -6.269  1.00 92.98           N  
ATOM   2439  CA  THR A 337       8.905  -8.592  -4.945  1.00 92.98           C  
ATOM   2440  C   THR A 337       9.838  -7.598  -4.268  1.00 92.98           C  
ATOM   2441  CB  THR A 337       9.621  -9.949  -5.023  1.00 92.98           C  
ATOM   2442  O   THR A 337       9.671  -7.297  -3.086  1.00 92.98           O  
ATOM   2443  CG2 THR A 337      10.021 -10.500  -3.654  1.00 92.98           C  
ATOM   2444  OG1 THR A 337       8.767 -10.905  -5.570  1.00 92.98           O  
ATOM   2445  N   ARG A 338      10.818  -7.044  -4.992  1.00 94.07           N  
ATOM   2446  CA  ARG A 338      11.747  -6.063  -4.417  1.00 94.07           C  
ATOM   2447  C   ARG A 338      11.021  -4.782  -4.004  1.00 94.07           C  
ATOM   2448  CB  ARG A 338      12.892  -5.798  -5.404  1.00 94.07           C  
ATOM   2449  O   ARG A 338      11.313  -4.243  -2.936  1.00 94.07           O  
ATOM   2450  CG  ARG A 338      13.928  -4.834  -4.809  1.00 94.07           C  
ATOM   2451  CD  ARG A 338      15.066  -4.575  -5.794  1.00 94.07           C  
ATOM   2452  NE  ARG A 338      16.005  -3.576  -5.256  1.00 94.07           N  
ATOM   2453  NH1 ARG A 338      17.357  -3.405  -7.110  1.00 94.07           N  
ATOM   2454  NH2 ARG A 338      17.735  -2.110  -5.332  1.00 94.07           N  
ATOM   2455  CZ  ARG A 338      17.028  -3.043  -5.900  1.00 94.07           C  
ATOM   2456  N   ALA A 339      10.076  -4.299  -4.809  1.00 92.56           N  
ATOM   2457  CA  ALA A 339       9.255  -3.139  -4.481  1.00 92.56           C  
ATOM   2458  C   ALA A 339       8.387  -3.405  -3.241  1.00 92.56           C  
ATOM   2459  CB  ALA A 339       8.418  -2.765  -5.708  1.00 92.56           C  
ATOM   2460  O   ALA A 339       8.415  -2.616  -2.298  1.00 92.56           O  
ATOM   2461  N   ALA A 340       7.713  -4.558  -3.190  1.00 92.34           N  
ATOM   2462  CA  ALA A 340       6.925  -4.988  -2.040  1.00 92.34           C  
ATOM   2463  C   ALA A 340       7.755  -5.063  -0.749  1.00 92.34           C  
ATOM   2464  CB  ALA A 340       6.312  -6.347  -2.365  1.00 92.34           C  
ATOM   2465  O   ALA A 340       7.376  -4.465   0.256  1.00 92.34           O  
ATOM   2466  N   LEU A 341       8.921  -5.719  -0.786  1.00 93.67           N  
ATOM   2467  CA  LEU A 341       9.825  -5.822   0.365  1.00 93.67           C  
ATOM   2468  C   LEU A 341      10.371  -4.460   0.811  1.00 93.67           C  
ATOM   2469  CB  LEU A 341      10.986  -6.776   0.033  1.00 93.67           C  
ATOM   2470  O   LEU A 341      10.548  -4.232   2.006  1.00 93.67           O  
ATOM   2471  CG  LEU A 341      10.602  -8.264  -0.055  1.00 93.67           C  
ATOM   2472  CD1 LEU A 341      11.830  -9.062  -0.495  1.00 93.67           C  
ATOM   2473  CD2 LEU A 341      10.120  -8.824   1.286  1.00 93.67           C  
ATOM   2474  N   THR A 342      10.601  -3.541  -0.133  1.00 93.81           N  
ATOM   2475  CA  THR A 342      11.009  -2.158   0.171  1.00 93.81           C  
ATOM   2476  C   THR A 342       9.895  -1.394   0.894  1.00 93.81           C  
ATOM   2477  CB  THR A 342      11.420  -1.410  -1.110  1.00 93.81           C  
ATOM   2478  O   THR A 342      10.182  -0.556   1.743  1.00 93.81           O  
ATOM   2479  CG2 THR A 342      11.954  -0.002  -0.844  1.00 93.81           C  
ATOM   2480  OG1 THR A 342      12.446  -2.116  -1.783  1.00 93.81           O  
ATOM   2481  N   MET A 343       8.627  -1.703   0.602  1.00 91.89           N  
ATOM   2482  CA  MET A 343       7.461  -1.097   1.250  1.00 91.89           C  
ATOM   2483  C   MET A 343       7.065  -1.787   2.564  1.00 91.89           C  
ATOM   2484  CB  MET A 343       6.278  -1.056   0.271  1.00 91.89           C  
ATOM   2485  O   MET A 343       6.374  -1.169   3.364  1.00 91.89           O  
ATOM   2486  CG  MET A 343       6.549  -0.116  -0.911  1.00 91.89           C  
ATOM   2487  SD  MET A 343       5.222  -0.048  -2.147  1.00 91.89           S  
ATOM   2488  CE  MET A 343       3.965   0.905  -1.252  1.00 91.89           C  
ATOM   2489  N   THR A 344       7.526  -3.008   2.855  1.00 92.21           N  
ATOM   2490  CA  THR A 344       7.215  -3.735   4.104  1.00 92.21           C  
ATOM   2491  C   THR A 344       7.402  -2.917   5.394  1.00 92.21           C  
ATOM   2492  CB  THR A 344       8.039  -5.029   4.197  1.00 92.21           C  
ATOM   2493  O   THR A 344       6.527  -2.998   6.264  1.00 92.21           O  
ATOM   2494  CG2 THR A 344       7.774  -5.835   5.469  1.00 92.21           C  
ATOM   2495  OG1 THR A 344       7.697  -5.867   3.126  1.00 92.21           O  
ATOM   2496  N   PRO A 345       8.465  -2.095   5.559  1.00 93.67           N  
ATOM   2497  CA  PRO A 345       8.615  -1.252   6.744  1.00 93.67           C  
ATOM   2498  C   PRO A 345       7.432  -0.305   6.972  1.00 93.67           C  
ATOM   2499  CB  PRO A 345       9.920  -0.472   6.547  1.00 93.67           C  
ATOM   2500  O   PRO A 345       7.113  -0.016   8.120  1.00 93.67           O  
ATOM   2501  CG  PRO A 345      10.723  -1.361   5.604  1.00 93.67           C  
ATOM   2502  CD  PRO A 345       9.641  -1.952   4.710  1.00 93.67           C  
ATOM   2503  N   TRP A 346       6.736   0.125   5.914  1.00 92.11           N  
ATOM   2504  CA  TRP A 346       5.535   0.956   6.012  1.00 92.11           C  
ATOM   2505  C   TRP A 346       4.486   0.273   6.885  1.00 92.11           C  
ATOM   2506  CB  TRP A 346       4.941   1.167   4.613  1.00 92.11           C  
ATOM   2507  O   TRP A 346       4.022   0.824   7.880  1.00 92.11           O  
ATOM   2508  CG  TRP A 346       3.748   2.046   4.575  1.00 92.11           C  
ATOM   2509  CD1 TRP A 346       2.471   1.637   4.748  1.00 92.11           C  
ATOM   2510  CD2 TRP A 346       3.699   3.485   4.380  1.00 92.11           C  
ATOM   2511  CE2 TRP A 346       2.339   3.891   4.490  1.00 92.11           C  
ATOM   2512  CE3 TRP A 346       4.661   4.484   4.122  1.00 92.11           C  
ATOM   2513  NE1 TRP A 346       1.632   2.729   4.698  1.00 92.11           N  
ATOM   2514  CH2 TRP A 346       2.945   6.207   4.265  1.00 92.11           C  
ATOM   2515  CZ2 TRP A 346       1.961   5.233   4.420  1.00 92.11           C  
ATOM   2516  CZ3 TRP A 346       4.281   5.834   4.039  1.00 92.11           C  
ATOM   2517  N   SER A 347       4.153  -0.965   6.528  1.00 89.81           N  
ATOM   2518  CA  SER A 347       3.102  -1.738   7.176  1.00 89.81           C  
ATOM   2519  C   SER A 347       3.517  -2.199   8.571  1.00 89.81           C  
ATOM   2520  CB  SER A 347       2.736  -2.927   6.293  1.00 89.81           C  
ATOM   2521  O   SER A 347       2.719  -2.125   9.501  1.00 89.81           O  
ATOM   2522  OG  SER A 347       2.361  -2.468   5.010  1.00 89.81           O  
ATOM   2523  N   VAL A 348       4.780  -2.605   8.754  1.00 93.10           N  
ATOM   2524  CA  VAL A 348       5.313  -2.985  10.074  1.00 93.10           C  
ATOM   2525  C   VAL A 348       5.229  -1.810  11.045  1.00 93.10           C  
ATOM   2526  CB  VAL A 348       6.764  -3.495   9.963  1.00 93.10           C  
ATOM   2527  O   VAL A 348       4.691  -1.948  12.143  1.00 93.10           O  
ATOM   2528  CG1 VAL A 348       7.421  -3.721  11.333  1.00 93.10           C  
ATOM   2529  CG2 VAL A 348       6.807  -4.828   9.207  1.00 93.10           C  
ATOM   2530  N   PHE A 349       5.717  -0.636  10.645  1.00 95.06           N  
ATOM   2531  CA  PHE A 349       5.717   0.526  11.526  1.00 95.06           C  
ATOM   2532  C   PHE A 349       4.327   1.149  11.689  1.00 95.06           C  
ATOM   2533  CB  PHE A 349       6.776   1.532  11.083  1.00 95.06           C  
ATOM   2534  O   PHE A 349       4.053   1.700  12.752  1.00 95.06           O  
ATOM   2535  CG  PHE A 349       8.181   1.169  11.532  1.00 95.06           C  
ATOM   2536  CD1 PHE A 349       8.729   1.793  12.669  1.00 95.06           C  
ATOM   2537  CD2 PHE A 349       8.940   0.205  10.842  1.00 95.06           C  
ATOM   2538  CE1 PHE A 349      10.029   1.472  13.097  1.00 95.06           C  
ATOM   2539  CE2 PHE A 349      10.242  -0.113  11.265  1.00 95.06           C  
ATOM   2540  CZ  PHE A 349      10.788   0.523  12.392  1.00 95.06           C  
ATOM   2541  N   LEU A 350       3.415   0.983  10.725  1.00 92.50           N  
ATOM   2542  CA  LEU A 350       1.990   1.280  10.908  1.00 92.50           C  
ATOM   2543  C   LEU A 350       1.411   0.488  12.081  1.00 92.50           C  
ATOM   2544  CB  LEU A 350       1.262   1.041   9.573  1.00 92.50           C  
ATOM   2545  O   LEU A 350       0.778   1.071  12.962  1.00 92.50           O  
ATOM   2546  CG  LEU A 350      -0.247   1.350   9.544  1.00 92.50           C  
ATOM   2547  CD1 LEU A 350      -0.693   1.433   8.085  1.00 92.50           C  
ATOM   2548  CD2 LEU A 350      -1.123   0.276  10.201  1.00 92.50           C  
ATOM   2549  N   VAL A 351       1.684  -0.817  12.153  1.00 90.34           N  
ATOM   2550  CA  VAL A 351       1.246  -1.651  13.283  1.00 90.34           C  
ATOM   2551  C   VAL A 351       1.877  -1.184  14.589  1.00 90.34           C  
ATOM   2552  CB  VAL A 351       1.557  -3.134  13.032  1.00 90.34           C  
ATOM   2553  O   VAL A 351       1.171  -1.018  15.582  1.00 90.34           O  
ATOM   2554  CG1 VAL A 351       1.190  -4.020  14.228  1.00 90.34           C  
ATOM   2555  CG2 VAL A 351       0.731  -3.613  11.847  1.00 90.34           C  
ATOM   2556  N   VAL A 352       3.183  -0.908  14.590  1.00 93.38           N  
ATOM   2557  CA  VAL A 352       3.880  -0.378  15.773  1.00 93.38           C  
ATOM   2558  C   VAL A 352       3.237   0.932  16.245  1.00 93.38           C  
ATOM   2559  CB  VAL A 352       5.385  -0.200  15.493  1.00 93.38           C  
ATOM   2560  O   VAL A 352       2.950   1.075  17.431  1.00 93.38           O  
ATOM   2561  CG1 VAL A 352       6.123   0.469  16.658  1.00 93.38           C  
ATOM   2562  CG2 VAL A 352       6.069  -1.553  15.247  1.00 93.38           C  
ATOM   2563  N   GLY A 353       2.940   1.867  15.339  1.00 93.04           N  
ATOM   2564  CA  GLY A 353       2.295   3.144  15.659  1.00 93.04           C  
ATOM   2565  C   GLY A 353       0.884   2.988  16.229  1.00 93.04           C  
ATOM   2566  O   GLY A 353       0.525   3.666  17.197  1.00 93.04           O  
ATOM   2567  N   ALA A 354       0.102   2.055  15.684  1.00 88.32           N  
ATOM   2568  CA  ALA A 354      -1.225   1.727  16.199  1.00 88.32           C  
ATOM   2569  C   ALA A 354      -1.156   1.099  17.607  1.00 88.32           C  
ATOM   2570  CB  ALA A 354      -1.918   0.810  15.186  1.00 88.32           C  
ATOM   2571  O   ALA A 354      -1.917   1.483  18.494  1.00 88.32           O  
ATOM   2572  N   ILE A 355      -0.194   0.203  17.861  1.00 88.30           N  
ATOM   2573  CA  ILE A 355       0.025  -0.392  19.192  1.00 88.30           C  
ATOM   2574  C   ILE A 355       0.448   0.677  20.209  1.00 88.30           C  
ATOM   2575  CB  ILE A 355       1.057  -1.542  19.115  1.00 88.30           C  
ATOM   2576  O   ILE A 355      -0.115   0.747  21.302  1.00 88.30           O  
ATOM   2577  CG1 ILE A 355       0.468  -2.737  18.332  1.00 88.30           C  
ATOM   2578  CG2 ILE A 355       1.490  -2.004  20.523  1.00 88.30           C  
ATOM   2579  CD1 ILE A 355       1.506  -3.806  17.966  1.00 88.30           C  
ATOM   2580  N   LEU A 356       1.403   1.544  19.853  1.00 89.38           N  
ATOM   2581  CA  LEU A 356       1.857   2.645  20.716  1.00 89.38           C  
ATOM   2582  C   LEU A 356       0.713   3.589  21.095  1.00 89.38           C  
ATOM   2583  CB  LEU A 356       2.951   3.443  19.988  1.00 89.38           C  
ATOM   2584  O   LEU A 356       0.689   4.142  22.200  1.00 89.38           O  
ATOM   2585  CG  LEU A 356       4.308   2.729  19.890  1.00 89.38           C  
ATOM   2586  CD1 LEU A 356       5.225   3.553  18.990  1.00 89.38           C  
ATOM   2587  CD2 LEU A 356       4.979   2.573  21.255  1.00 89.38           C  
ATOM   2588  N   THR A 357      -0.249   3.747  20.189  1.00 84.87           N  
ATOM   2589  CA  THR A 357      -1.454   4.533  20.422  1.00 84.87           C  
ATOM   2590  C   THR A 357      -2.302   3.961  21.545  1.00 84.87           C  
ATOM   2591  CB  THR A 357      -2.258   4.695  19.139  1.00 84.87           C  
ATOM   2592  O   THR A 357      -2.562   4.674  22.515  1.00 84.87           O  
ATOM   2593  CG2 THR A 357      -3.532   5.473  19.394  1.00 84.87           C  
ATOM   2594  OG1 THR A 357      -1.457   5.427  18.249  1.00 84.87           O  
ATOM   2595  N   GLY A 358      -2.675   2.683  21.451  1.00 76.70           N  
ATOM   2596  CA  GLY A 358      -3.475   2.022  22.482  1.00 76.70           C  
ATOM   2597  C   GLY A 358      -2.735   1.877  23.815  1.00 76.70           C  
ATOM   2598  O   GLY A 358      -3.337   2.031  24.873  1.00 76.70           O  
ATOM   2599  N   ALA A 359      -1.422   1.632  23.779  1.00 80.22           N  
ATOM   2600  CA  ALA A 359      -0.636   1.359  24.981  1.00 80.22           C  
ATOM   2601  C   ALA A 359      -0.256   2.614  25.787  1.00 80.22           C  
ATOM   2602  CB  ALA A 359       0.613   0.577  24.556  1.00 80.22           C  
ATOM   2603  O   ALA A 359      -0.194   2.560  27.014  1.00 80.22           O  
ATOM   2604  N   VAL A 360       0.058   3.730  25.117  1.00 81.98           N  
ATOM   2605  CA  VAL A 360       0.695   4.890  25.772  1.00 81.98           C  
ATOM   2606  C   VAL A 360       0.079   6.215  25.345  1.00 81.98           C  
ATOM   2607  CB  VAL A 360       2.217   4.908  25.491  1.00 81.98           C  
ATOM   2608  O   VAL A 360      -0.148   7.091  26.183  1.00 81.98           O  
ATOM   2609  CG1 VAL A 360       2.925   6.044  26.247  1.00 81.98           C  
ATOM   2610  CG2 VAL A 360       2.907   3.598  25.898  1.00 81.98           C  
ATOM   2611  N   LEU A 361      -0.135   6.412  24.042  1.00 80.70           N  
ATOM   2612  CA  LEU A 361      -0.363   7.758  23.519  1.00 80.70           C  
ATOM   2613  C   LEU A 361      -1.815   8.232  23.653  1.00 80.70           C  
ATOM   2614  CB  LEU A 361       0.139   7.878  22.073  1.00 80.70           C  
ATOM   2615  O   LEU A 361      -2.037   9.406  23.958  1.00 80.70           O  
ATOM   2616  CG  LEU A 361       1.626   7.563  21.834  1.00 80.70           C  
ATOM   2617  CD1 LEU A 361       1.917   7.603  20.334  1.00 80.70           C  
ATOM   2618  CD2 LEU A 361       2.528   8.584  22.534  1.00 80.70           C  
ATOM   2619  N   GLY A 362      -2.793   7.346  23.453  1.00 74.16           N  
ATOM   2620  CA  GLY A 362      -4.211   7.704  23.416  1.00 74.16           C  
ATOM   2621  C   GLY A 362      -4.726   8.250  24.741  1.00 74.16           C  
ATOM   2622  O   GLY A 362      -5.217   9.379  24.788  1.00 74.16           O  
ATOM   2623  N   SER A 363      -4.528   7.502  25.827  1.00 74.41           N  
ATOM   2624  CA  SER A 363      -4.982   7.886  27.170  1.00 74.41           C  
ATOM   2625  C   SER A 363      -4.244   9.107  27.727  1.00 74.41           C  
ATOM   2626  CB  SER A 363      -4.821   6.692  28.119  1.00 74.41           C  
ATOM   2627  O   SER A 363      -4.842   9.942  28.404  1.00 74.41           O  
ATOM   2628  OG  SER A 363      -3.465   6.282  28.165  1.00 74.41           O  
ATOM   2629  N   LYS A 364      -2.945   9.245  27.426  1.00 80.05           N  
ATOM   2630  CA  LYS A 364      -2.090  10.280  28.024  1.00 80.05           C  
ATOM   2631  C   LYS A 364      -2.096  11.607  27.264  1.00 80.05           C  
ATOM   2632  CB  LYS A 364      -0.679   9.699  28.187  1.00 80.05           C  
ATOM   2633  O   LYS A 364      -1.968  12.662  27.884  1.00 80.05           O  
ATOM   2634  CG  LYS A 364       0.191  10.541  29.130  1.00 80.05           C  
ATOM   2635  CD  LYS A 364       1.528   9.840  29.387  1.00 80.05           C  
ATOM   2636  CE  LYS A 364       2.377  10.663  30.360  1.00 80.05           C  
ATOM   2637  NZ  LYS A 364       3.660   9.982  30.663  1.00 80.05           N  
ATOM   2638  N   PHE A 365      -2.213  11.577  25.935  1.00 83.84           N  
ATOM   2639  CA  PHE A 365      -1.999  12.761  25.092  1.00 83.84           C  
ATOM   2640  C   PHE A 365      -3.171  13.106  24.166  1.00 83.84           C  
ATOM   2641  CB  PHE A 365      -0.707  12.570  24.289  1.00 83.84           C  
ATOM   2642  O   PHE A 365      -3.222  14.243  23.683  1.00 83.84           O  
ATOM   2643  CG  PHE A 365       0.553  12.403  25.117  1.00 83.84           C  
ATOM   2644  CD1 PHE A 365       1.108  13.498  25.803  1.00 83.84           C  
ATOM   2645  CD2 PHE A 365       1.189  11.152  25.181  1.00 83.84           C  
ATOM   2646  CE1 PHE A 365       2.297  13.340  26.539  1.00 83.84           C  
ATOM   2647  CE2 PHE A 365       2.375  10.990  25.915  1.00 83.84           C  
ATOM   2648  CZ  PHE A 365       2.933  12.087  26.592  1.00 83.84           C  
ATOM   2649  N   GLY A 366      -4.103  12.178  23.917  1.00 84.27           N  
ATOM   2650  CA  GLY A 366      -5.290  12.397  23.086  1.00 84.27           C  
ATOM   2651  C   GLY A 366      -4.977  13.110  21.768  1.00 84.27           C  
ATOM   2652  O   GLY A 366      -4.122  12.681  20.993  1.00 84.27           O  
ATOM   2653  N   ARG A 367      -5.600  14.270  21.533  1.00 89.13           N  
ATOM   2654  CA  ARG A 367      -5.392  15.068  20.313  1.00 89.13           C  
ATOM   2655  C   ARG A 367      -3.938  15.488  20.078  1.00 89.13           C  
ATOM   2656  CB  ARG A 367      -6.338  16.274  20.379  1.00 89.13           C  
ATOM   2657  O   ARG A 367      -3.542  15.658  18.927  1.00 89.13           O  
ATOM   2658  CG  ARG A 367      -6.405  17.060  19.064  1.00 89.13           C  
ATOM   2659  CD  ARG A 367      -7.334  18.271  19.181  1.00 89.13           C  
ATOM   2660  NE  ARG A 367      -6.789  19.308  20.077  1.00 89.13           N  
ATOM   2661  NH1 ARG A 367      -8.697  20.586  20.208  1.00 89.13           N  
ATOM   2662  NH2 ARG A 367      -6.854  21.271  21.228  1.00 89.13           N  
ATOM   2663  CZ  ARG A 367      -7.449  20.373  20.496  1.00 89.13           C  
ATOM   2664  N   LYS A 368      -3.116  15.666  21.119  1.00 92.02           N  
ATOM   2665  CA  LYS A 368      -1.689  16.004  20.939  1.00 92.02           C  
ATOM   2666  C   LYS A 368      -0.911  14.850  20.306  1.00 92.02           C  
ATOM   2667  CB  LYS A 368      -1.031  16.410  22.264  1.00 92.02           C  
ATOM   2668  O   LYS A 368      -0.027  15.108  19.496  1.00 92.02           O  
ATOM   2669  CG  LYS A 368      -1.584  17.717  22.850  1.00 92.02           C  
ATOM   2670  CD  LYS A 368      -0.824  18.066  24.137  1.00 92.02           C  
ATOM   2671  CE  LYS A 368      -1.345  19.371  24.751  1.00 92.02           C  
ATOM   2672  NZ  LYS A 368      -0.632  19.701  26.012  1.00 92.02           N  
ATOM   2673  N   ALA A 369      -1.265  13.602  20.616  1.00 92.27           N  
ATOM   2674  CA  ALA A 369      -0.669  12.444  19.957  1.00 92.27           C  
ATOM   2675  C   ALA A 369      -1.075  12.350  18.483  1.00 92.27           C  
ATOM   2676  CB  ALA A 369      -1.029  11.174  20.720  1.00 92.27           C  
ATOM   2677  O   ALA A 369      -0.232  12.019  17.659  1.00 92.27           O  
ATOM   2678  N   LEU A 370      -2.307  12.740  18.135  1.00 91.94           N  
ATOM   2679  CA  LEU A 370      -2.749  12.823  16.739  1.00 91.94           C  
ATOM   2680  C   LEU A 370      -1.896  13.828  15.941  1.00 91.94           C  
ATOM   2681  CB  LEU A 370      -4.264  13.116  16.729  1.00 91.94           C  
ATOM   2682  O   LEU A 370      -1.389  13.501  14.871  1.00 91.94           O  
ATOM   2683  CG  LEU A 370      -4.902  13.098  15.330  1.00 91.94           C  
ATOM   2684  CD1 LEU A 370      -6.404  12.829  15.426  1.00 91.94           C  
ATOM   2685  CD2 LEU A 370      -4.722  14.426  14.588  1.00 91.94           C  
ATOM   2686  N   HIS A 371      -1.652  15.021  16.496  1.00 94.78           N  
ATOM   2687  CA  HIS A 371      -0.733  16.002  15.898  1.00 94.78           C  
ATOM   2688  C   HIS A 371       0.699  15.454  15.792  1.00 94.78           C  
ATOM   2689  CB  HIS A 371      -0.743  17.298  16.721  1.00 94.78           C  
ATOM   2690  O   HIS A 371       1.350  15.639  14.767  1.00 94.78           O  
ATOM   2691  CG  HIS A 371      -2.011  18.098  16.587  1.00 94.78           C  
ATOM   2692  CD2 HIS A 371      -2.275  19.106  15.696  1.00 94.78           C  
ATOM   2693  ND1 HIS A 371      -3.142  17.931  17.347  1.00 94.78           N  
ATOM   2694  CE1 HIS A 371      -4.062  18.811  16.924  1.00 94.78           C  
ATOM   2695  NE2 HIS A 371      -3.576  19.555  15.933  1.00 94.78           N  
ATOM   2696  N   GLY A 372       1.174  14.749  16.825  1.00 95.23           N  
ATOM   2697  CA  GLY A 372       2.464  14.061  16.804  1.00 95.23           C  
ATOM   2698  C   GLY A 372       2.561  13.035  15.673  1.00 95.23           C  
ATOM   2699  O   GLY A 372       3.536  13.052  14.932  1.00 95.23           O  
ATOM   2700  N   GLY A 373       1.530  12.208  15.478  1.00 95.33           N  
ATOM   2701  CA  GLY A 373       1.448  11.242  14.381  1.00 95.33           C  
ATOM   2702  C   GLY A 373       1.520  11.901  13.002  1.00 95.33           C  
ATOM   2703  O   GLY A 373       2.282  11.449  12.151  1.00 95.33           O  
ATOM   2704  N   LEU A 374       0.814  13.021  12.800  1.00 96.38           N  
ATOM   2705  CA  LEU A 374       0.891  13.803  11.558  1.00 96.38           C  
ATOM   2706  C   LEU A 374       2.288  14.393  11.312  1.00 96.38           C  
ATOM   2707  CB  LEU A 374      -0.162  14.925  11.583  1.00 96.38           C  
ATOM   2708  O   LEU A 374       2.760  14.367  10.178  1.00 96.38           O  
ATOM   2709  CG  LEU A 374      -1.606  14.442  11.367  1.00 96.38           C  
ATOM   2710  CD1 LEU A 374      -2.564  15.603  11.616  1.00 96.38           C  
ATOM   2711  CD2 LEU A 374      -1.842  13.956   9.933  1.00 96.38           C  
ATOM   2712  N   VAL A 375       2.964  14.888  12.354  1.00 97.74           N  
ATOM   2713  CA  VAL A 375       4.344  15.400  12.251  1.00 97.74           C  
ATOM   2714  C   VAL A 375       5.325  14.275  11.936  1.00 97.74           C  
ATOM   2715  CB  VAL A 375       4.761  16.140  13.537  1.00 97.74           C  
ATOM   2716  O   VAL A 375       6.166  14.438  11.058  1.00 97.74           O  
ATOM   2717  CG1 VAL A 375       6.256  16.486  13.582  1.00 97.74           C  
ATOM   2718  CG2 VAL A 375       3.989  17.456  13.655  1.00 97.74           C  
ATOM   2719  N   VAL A 376       5.202  13.128  12.608  1.00 97.74           N  
ATOM   2720  CA  VAL A 376       6.030  11.943  12.345  1.00 97.74           C  
ATOM   2721  C   VAL A 376       5.824  11.468  10.907  1.00 97.74           C  
ATOM   2722  CB  VAL A 376       5.724  10.832  13.371  1.00 97.74           C  
ATOM   2723  O   VAL A 376       6.798  11.245  10.197  1.00 97.74           O  
ATOM   2724  CG1 VAL A 376       6.399   9.501  13.034  1.00 97.74           C  
ATOM   2725  CG2 VAL A 376       6.226  11.223  14.768  1.00 97.74           C  
ATOM   2726  N   LEU A 377       4.577  11.403  10.432  1.00 97.72           N  
ATOM   2727  CA  LEU A 377       4.286  11.046   9.046  1.00 97.72           C  
ATOM   2728  C   LEU A 377       4.898  12.055   8.064  1.00 97.72           C  
ATOM   2729  CB  LEU A 377       2.769  10.891   8.866  1.00 97.72           C  
ATOM   2730  O   LEU A 377       5.586  11.648   7.132  1.00 97.72           O  
ATOM   2731  CG  LEU A 377       2.328  10.646   7.412  1.00 97.72           C  
ATOM   2732  CD1 LEU A 377       2.936   9.418   6.750  1.00 97.72           C  
ATOM   2733  CD2 LEU A 377       0.821  10.466   7.385  1.00 97.72           C  
ATOM   2734  N   ALA A 378       4.702  13.358   8.284  1.00 97.82           N  
ATOM   2735  CA  ALA A 378       5.274  14.401   7.434  1.00 97.82           C  
ATOM   2736  C   ALA A 378       6.810  14.361   7.416  1.00 97.82           C  
ATOM   2737  CB  ALA A 378       4.755  15.764   7.906  1.00 97.82           C  
ATOM   2738  O   ALA A 378       7.407  14.568   6.364  1.00 97.82           O  
ATOM   2739  N   LEU A 379       7.449  14.039   8.545  1.00 98.07           N  
ATOM   2740  CA  LEU A 379       8.895  13.842   8.629  1.00 98.07           C  
ATOM   2741  C   LEU A 379       9.347  12.622   7.819  1.00 98.07           C  
ATOM   2742  CB  LEU A 379       9.304  13.728  10.107  1.00 98.07           C  
ATOM   2743  O   LEU A 379      10.326  12.717   7.091  1.00 98.07           O  
ATOM   2744  CG  LEU A 379      10.815  13.522  10.326  1.00 98.07           C  
ATOM   2745  CD1 LEU A 379      11.643  14.693   9.792  1.00 98.07           C  
ATOM   2746  CD2 LEU A 379      11.094  13.372  11.821  1.00 98.07           C  
ATOM   2747  N   GLY A 380       8.629  11.499   7.890  1.00 97.84           N  
ATOM   2748  CA  GLY A 380       8.924  10.322   7.066  1.00 97.84           C  
ATOM   2749  C   GLY A 380       8.796  10.614   5.570  1.00 97.84           C  
ATOM   2750  O   GLY A 380       9.672  10.252   4.786  1.00 97.84           O  
ATOM   2751  N   VAL A 381       7.751  11.353   5.184  1.00 97.12           N  
ATOM   2752  CA  VAL A 381       7.560  11.842   3.810  1.00 97.12           C  
ATOM   2753  C   VAL A 381       8.680  12.793   3.389  1.00 97.12           C  
ATOM   2754  CB  VAL A 381       6.173  12.492   3.646  1.00 97.12           C  
ATOM   2755  O   VAL A 381       9.186  12.671   2.277  1.00 97.12           O  
ATOM   2756  CG1 VAL A 381       5.990  13.091   2.250  1.00 97.12           C  
ATOM   2757  CG2 VAL A 381       5.064  11.446   3.823  1.00 97.12           C  
ATOM   2758  N   LEU A 382       9.109  13.699   4.270  1.00 97.36           N  
ATOM   2759  CA  LEU A 382      10.228  14.604   4.018  1.00 97.36           C  
ATOM   2760  C   LEU A 382      11.550  13.845   3.850  1.00 97.36           C  
ATOM   2761  CB  LEU A 382      10.302  15.635   5.157  1.00 97.36           C  
ATOM   2762  O   LEU A 382      12.306  14.160   2.941  1.00 97.36           O  
ATOM   2763  CG  LEU A 382      11.443  16.658   5.011  1.00 97.36           C  
ATOM   2764  CD1 LEU A 382      11.282  17.531   3.765  1.00 97.36           C  
ATOM   2765  CD2 LEU A 382      11.463  17.566   6.242  1.00 97.36           C  
ATOM   2766  N   ILE A 383      11.813  12.824   4.671  1.00 96.71           N  
ATOM   2767  CA  ILE A 383      12.994  11.964   4.518  1.00 96.71           C  
ATOM   2768  C   ILE A 383      12.963  11.291   3.143  1.00 96.71           C  
ATOM   2769  CB  ILE A 383      13.098  10.941   5.673  1.00 96.71           C  
ATOM   2770  O   ILE A 383      13.932  11.417   2.406  1.00 96.71           O  
ATOM   2771  CG1 ILE A 383      13.417  11.652   7.009  1.00 96.71           C  
ATOM   2772  CG2 ILE A 383      14.188   9.887   5.389  1.00 96.71           C  
ATOM   2773  CD1 ILE A 383      13.120  10.790   8.244  1.00 96.71           C  
ATOM   2774  N   MET A 384      11.844  10.666   2.750  1.00 95.22           N  
ATOM   2775  CA  MET A 384      11.712  10.069   1.410  1.00 95.22           C  
ATOM   2776  C   MET A 384      11.938  11.098   0.297  1.00 95.22           C  
ATOM   2777  CB  MET A 384      10.324   9.440   1.214  1.00 95.22           C  
ATOM   2778  O   MET A 384      12.616  10.804  -0.683  1.00 95.22           O  
ATOM   2779  CG  MET A 384      10.106   8.184   2.060  1.00 95.22           C  
ATOM   2780  SD  MET A 384       8.564   7.291   1.705  1.00 95.22           S  
ATOM   2781  CE  MET A 384       7.334   8.471   2.315  1.00 95.22           C  
ATOM   2782  N   LEU A 385      11.391  12.306   0.450  1.00 94.83           N  
ATOM   2783  CA  LEU A 385      11.546  13.398  -0.506  1.00 94.83           C  
ATOM   2784  C   LEU A 385      13.018  13.777  -0.694  1.00 94.83           C  
ATOM   2785  CB  LEU A 385      10.667  14.564  -0.022  1.00 94.83           C  
ATOM   2786  O   LEU A 385      13.467  13.876  -1.834  1.00 94.83           O  
ATOM   2787  CG  LEU A 385      10.582  15.767  -0.972  1.00 94.83           C  
ATOM   2788  CD1 LEU A 385       9.344  16.583  -0.600  1.00 94.83           C  
ATOM   2789  CD2 LEU A 385      11.785  16.715  -0.889  1.00 94.83           C  
ATOM   2790  N   LEU A 386      13.761  13.951   0.400  1.00 94.78           N  
ATOM   2791  CA  LEU A 386      15.187  14.281   0.366  1.00 94.78           C  
ATOM   2792  C   LEU A 386      16.009  13.130  -0.227  1.00 94.78           C  
ATOM   2793  CB  LEU A 386      15.659  14.645   1.786  1.00 94.78           C  
ATOM   2794  O   LEU A 386      16.801  13.349  -1.136  1.00 94.78           O  
ATOM   2795  CG  LEU A 386      15.033  15.932   2.362  1.00 94.78           C  
ATOM   2796  CD1 LEU A 386      15.434  16.087   3.831  1.00 94.78           C  
ATOM   2797  CD2 LEU A 386      15.461  17.188   1.605  1.00 94.78           C  
ATOM   2798  N   THR A 387      15.753  11.889   0.200  1.00 94.09           N  
ATOM   2799  CA  THR A 387      16.464  10.708  -0.307  1.00 94.09           C  
ATOM   2800  C   THR A 387      16.269  10.520  -1.814  1.00 94.09           C  
ATOM   2801  CB  THR A 387      16.003   9.442   0.432  1.00 94.09           C  
ATOM   2802  O   THR A 387      17.237  10.258  -2.524  1.00 94.09           O  
ATOM   2803  CG2 THR A 387      16.865   8.228   0.114  1.00 94.09           C  
ATOM   2804  OG1 THR A 387      16.105   9.603   1.827  1.00 94.09           O  
ATOM   2805  N   ILE A 388      15.038  10.667  -2.319  1.00 92.34           N  
ATOM   2806  CA  ILE A 388      14.744  10.536  -3.755  1.00 92.34           C  
ATOM   2807  C   ILE A 388      15.341  11.709  -4.544  1.00 92.34           C  
ATOM   2808  CB  ILE A 388      13.223  10.386  -4.002  1.00 92.34           C  
ATOM   2809  O   ILE A 388      15.852  11.506  -5.644  1.00 92.34           O  
ATOM   2810  CG1 ILE A 388      12.704   9.067  -3.382  1.00 92.34           C  
ATOM   2811  CG2 ILE A 388      12.887  10.395  -5.508  1.00 92.34           C  
ATOM   2812  CD1 ILE A 388      11.175   8.973  -3.312  1.00 92.34           C  
ATOM   2813  N   GLY A 389      15.286  12.924  -3.990  1.00 87.38           N  
ATOM   2814  CA  GLY A 389      15.826  14.128  -4.623  1.00 87.38           C  
ATOM   2815  C   GLY A 389      17.343  14.093  -4.814  1.00 87.38           C  
ATOM   2816  O   GLY A 389      17.825  14.553  -5.845  1.00 87.38           O  
ATOM   2817  N   ASP A 390      18.075  13.503  -3.868  1.00 81.83           N  
ATOM   2818  CA  ASP A 390      19.540  13.463  -3.901  1.00 81.83           C  
ATOM   2819  C   ASP A 390      20.106  12.362  -4.822  1.00 81.83           C  
ATOM   2820  CB  ASP A 390      20.070  13.300  -2.461  1.00 81.83           C  
ATOM   2821  O   ASP A 390      21.257  12.450  -5.250  1.00 81.83           O  
ATOM   2822  CG  ASP A 390      19.899  14.542  -1.569  1.00 81.83           C  
ATOM   2823  OD1 ASP A 390      19.688  15.653  -2.108  1.00 81.83           O  
ATOM   2824  OD2 ASP A 390      20.030  14.378  -0.333  1.00 81.83           O  
ATOM   2825  N   GLN A 391      19.333  11.311  -5.134  1.00 69.92           N  
ATOM   2826  CA  GLN A 391      19.873  10.060  -5.695  1.00 69.92           C  
ATOM   2827  C   GLN A 391      19.106   9.500  -6.901  1.00 69.92           C  
ATOM   2828  CB  GLN A 391      20.033   9.017  -4.583  1.00 69.92           C  
ATOM   2829  O   GLN A 391      18.801   8.307  -6.969  1.00 69.92           O  
ATOM   2830  CG  GLN A 391      21.053   9.455  -3.529  1.00 69.92           C  
ATOM   2831  CD  GLN A 391      21.690   8.237  -2.894  1.00 69.92           C  
ATOM   2832  NE2 GLN A 391      21.172   7.764  -1.789  1.00 69.92           N  
ATOM   2833  OE1 GLN A 391      22.640   7.683  -3.420  1.00 69.92           O  
ATOM   2834  N   ALA A 392      18.862  10.327  -7.915  1.00 61.04           N  
ATOM   2835  CA  ALA A 392      18.048   9.956  -9.076  1.00 61.04           C  
ATOM   2836  C   ALA A 392      18.545   8.750  -9.918  1.00 61.04           C  
ATOM   2837  CB  ALA A 392      17.875  11.205  -9.941  1.00 61.04           C  
ATOM   2838  O   ALA A 392      17.827   8.317 -10.810  1.00 61.04           O  
ATOM   2839  N   GLY A 393      19.731   8.175  -9.665  1.00 58.21           N  
ATOM   2840  CA  GLY A 393      20.277   7.053 -10.450  1.00 58.21           C  
ATOM   2841  C   GLY A 393      20.815   5.853  -9.661  1.00 58.21           C  
ATOM   2842  O   GLY A 393      21.372   4.948 -10.280  1.00 58.21           O  
ATOM   2843  N   GLY A 394      20.694   5.836  -8.328  1.00 71.32           N  
ATOM   2844  CA  GLY A 394      21.384   4.850  -7.477  1.00 71.32           C  
ATOM   2845  C   GLY A 394      20.616   4.352  -6.253  1.00 71.32           C  
ATOM   2846  O   GLY A 394      21.181   3.587  -5.477  1.00 71.32           O  
ATOM   2847  N   LEU A 395      19.349   4.748  -6.094  1.00 83.03           N  
ATOM   2848  CA  LEU A 395      18.540   4.425  -4.918  1.00 83.03           C  
ATOM   2849  C   LEU A 395      18.461   2.919  -4.655  1.00 83.03           C  
ATOM   2850  CB  LEU A 395      17.134   5.023  -5.083  1.00 83.03           C  
ATOM   2851  O   LEU A 395      17.928   2.125  -5.436  1.00 83.03           O  
ATOM   2852  CG  LEU A 395      17.119   6.525  -4.763  1.00 83.03           C  
ATOM   2853  CD1 LEU A 395      16.105   7.262  -5.635  1.00 83.03           C  
ATOM   2854  CD2 LEU A 395      16.775   6.766  -3.298  1.00 83.03           C  
ATOM   2855  N   THR A 396      18.955   2.532  -3.493  1.00 87.88           N  
ATOM   2856  CA  THR A 396      18.799   1.208  -2.913  1.00 87.88           C  
ATOM   2857  C   THR A 396      17.571   1.175  -2.009  1.00 87.88           C  
ATOM   2858  CB  THR A 396      20.056   0.778  -2.147  1.00 87.88           C  
ATOM   2859  O   THR A 396      17.107   2.191  -1.493  1.00 87.88           O  
ATOM   2860  CG2 THR A 396      21.330   0.850  -2.986  1.00 87.88           C  
ATOM   2861  OG1 THR A 396      20.222   1.567  -1.002  1.00 87.88           O  
ATOM   2862  N   SER A 397      17.041  -0.027  -1.767  1.00 90.58           N  
ATOM   2863  CA  SER A 397      15.915  -0.201  -0.845  1.00 90.58           C  
ATOM   2864  C   SER A 397      16.243   0.352   0.547  1.00 90.58           C  
ATOM   2865  CB  SER A 397      15.548  -1.685  -0.753  1.00 90.58           C  
ATOM   2866  O   SER A 397      15.397   1.001   1.153  1.00 90.58           O  
ATOM   2867  OG  SER A 397      15.181  -2.178  -2.033  1.00 90.58           O  
ATOM   2868  N   TRP A 398      17.481   0.153   1.017  1.00 91.76           N  
ATOM   2869  CA  TRP A 398      17.948   0.552   2.348  1.00 91.76           C  
ATOM   2870  C   TRP A 398      17.916   2.055   2.597  1.00 91.76           C  
ATOM   2871  CB  TRP A 398      19.373   0.027   2.549  1.00 91.76           C  
ATOM   2872  O   TRP A 398      17.662   2.470   3.723  1.00 91.76           O  
ATOM   2873  CG  TRP A 398      19.451  -1.461   2.643  1.00 91.76           C  
ATOM   2874  CD1 TRP A 398      20.079  -2.288   1.777  1.00 91.76           C  
ATOM   2875  CD2 TRP A 398      18.872  -2.315   3.673  1.00 91.76           C  
ATOM   2876  CE2 TRP A 398      19.177  -3.671   3.355  1.00 91.76           C  
ATOM   2877  CE3 TRP A 398      18.125  -2.076   4.847  1.00 91.76           C  
ATOM   2878  NE1 TRP A 398      19.916  -3.596   2.192  1.00 91.76           N  
ATOM   2879  CH2 TRP A 398      18.009  -4.470   5.318  1.00 91.76           C  
ATOM   2880  CZ2 TRP A 398      18.756  -4.741   4.158  1.00 91.76           C  
ATOM   2881  CZ3 TRP A 398      17.696  -3.142   5.661  1.00 91.76           C  
ATOM   2882  N   GLU A 399      18.122   2.865   1.563  1.00 92.57           N  
ATOM   2883  CA  GLU A 399      18.102   4.325   1.687  1.00 92.57           C  
ATOM   2884  C   GLU A 399      16.679   4.860   1.876  1.00 92.57           C  
ATOM   2885  CB  GLU A 399      18.774   4.925   0.450  1.00 92.57           C  
ATOM   2886  O   GLU A 399      16.483   5.856   2.565  1.00 92.57           O  
ATOM   2887  CG  GLU A 399      20.282   4.627   0.484  1.00 92.57           C  
ATOM   2888  CD  GLU A 399      20.929   4.746  -0.889  1.00 92.57           C  
ATOM   2889  OE1 GLU A 399      22.040   5.304  -0.954  1.00 92.57           O  
ATOM   2890  OE2 GLU A 399      20.335   4.208  -1.848  1.00 92.57           O  
ATOM   2891  N   LEU A 400      15.670   4.163   1.340  1.00 92.80           N  
ATOM   2892  CA  LEU A 400      14.260   4.529   1.498  1.00 92.80           C  
ATOM   2893  C   LEU A 400      13.649   4.021   2.812  1.00 92.80           C  
ATOM   2894  CB  LEU A 400      13.469   4.008   0.288  1.00 92.80           C  
ATOM   2895  O   LEU A 400      12.696   4.626   3.309  1.00 92.80           O  
ATOM   2896  CG  LEU A 400      13.832   4.687  -1.045  1.00 92.80           C  
ATOM   2897  CD1 LEU A 400      13.102   3.974  -2.181  1.00 92.80           C  
ATOM   2898  CD2 LEU A 400      13.410   6.158  -1.070  1.00 92.80           C  
ATOM   2899  N   VAL A 401      14.189   2.938   3.392  1.00 94.28           N  
ATOM   2900  CA  VAL A 401      13.649   2.307   4.614  1.00 94.28           C  
ATOM   2901  C   VAL A 401      13.414   3.310   5.752  1.00 94.28           C  
ATOM   2902  CB  VAL A 401      14.501   1.110   5.105  1.00 94.28           C  
ATOM   2903  O   VAL A 401      12.318   3.268   6.312  1.00 94.28           O  
ATOM   2904  CG1 VAL A 401      14.073   0.611   6.495  1.00 94.28           C  
ATOM   2905  CG2 VAL A 401      14.389  -0.091   4.162  1.00 94.28           C  
ATOM   2906  N   PRO A 402      14.346   4.222   6.109  1.00 96.00           N  
ATOM   2907  CA  PRO A 402      14.117   5.175   7.193  1.00 96.00           C  
ATOM   2908  C   PRO A 402      12.881   6.052   6.967  1.00 96.00           C  
ATOM   2909  CB  PRO A 402      15.398   6.012   7.290  1.00 96.00           C  
ATOM   2910  O   PRO A 402      12.047   6.178   7.862  1.00 96.00           O  
ATOM   2911  CG  PRO A 402      16.473   5.080   6.737  1.00 96.00           C  
ATOM   2912  CD  PRO A 402      15.723   4.327   5.644  1.00 96.00           C  
ATOM   2913  N   GLY A 403      12.718   6.612   5.764  1.00 96.50           N  
ATOM   2914  CA  GLY A 403      11.567   7.453   5.432  1.00 96.50           C  
ATOM   2915  C   GLY A 403      10.253   6.670   5.424  1.00 96.50           C  
ATOM   2916  O   GLY A 403       9.269   7.107   6.021  1.00 96.50           O  
ATOM   2917  N   ILE A 404      10.263   5.472   4.832  1.00 95.61           N  
ATOM   2918  CA  ILE A 404       9.108   4.564   4.768  1.00 95.61           C  
ATOM   2919  C   ILE A 404       8.676   4.112   6.174  1.00 95.61           C  
ATOM   2920  CB  ILE A 404       9.453   3.369   3.842  1.00 95.61           C  
ATOM   2921  O   ILE A 404       7.486   4.129   6.487  1.00 95.61           O  
ATOM   2922  CG1 ILE A 404       9.581   3.844   2.375  1.00 95.61           C  
ATOM   2923  CG2 ILE A 404       8.393   2.264   3.907  1.00 95.61           C  
ATOM   2924  CD1 ILE A 404      10.015   2.753   1.388  1.00 95.61           C  
ATOM   2925  N   ALA A 405       9.624   3.738   7.035  1.00 96.88           N  
ATOM   2926  CA  ALA A 405       9.359   3.299   8.404  1.00 96.88           C  
ATOM   2927  C   ALA A 405       8.793   4.435   9.270  1.00 96.88           C  
ATOM   2928  CB  ALA A 405      10.664   2.755   8.997  1.00 96.88           C  
ATOM   2929  O   ALA A 405       7.785   4.256   9.953  1.00 96.88           O  
ATOM   2930  N   VAL A 406       9.402   5.625   9.215  1.00 97.96           N  
ATOM   2931  CA  VAL A 406       8.926   6.803   9.959  1.00 97.96           C  
ATOM   2932  C   VAL A 406       7.531   7.216   9.481  1.00 97.96           C  
ATOM   2933  CB  VAL A 406       9.944   7.955   9.836  1.00 97.96           C  
ATOM   2934  O   VAL A 406       6.656   7.502  10.299  1.00 97.96           O  
ATOM   2935  CG1 VAL A 406       9.436   9.263  10.445  1.00 97.96           C  
ATOM   2936  CG2 VAL A 406      11.245   7.624  10.580  1.00 97.96           C  
ATOM   2937  N   ALA A 407       7.282   7.180   8.171  1.00 96.94           N  
ATOM   2938  CA  ALA A 407       5.969   7.475   7.617  1.00 96.94           C  
ATOM   2939  C   ALA A 407       4.912   6.444   8.059  1.00 96.94           C  
ATOM   2940  CB  ALA A 407       6.104   7.587   6.100  1.00 96.94           C  
ATOM   2941  O   ALA A 407       3.847   6.830   8.547  1.00 96.94           O  
ATOM   2942  N   GLY A 408       5.238   5.148   7.996  1.00 95.30           N  
ATOM   2943  CA  GLY A 408       4.400   4.071   8.528  1.00 95.30           C  
ATOM   2944  C   GLY A 408       4.039   4.294   9.998  1.00 95.30           C  
ATOM   2945  O   GLY A 408       2.864   4.264  10.356  1.00 95.30           O  
ATOM   2946  N   LEU A 409       5.026   4.628  10.838  1.00 96.34           N  
ATOM   2947  CA  LEU A 409       4.831   4.912  12.264  1.00 96.34           C  
ATOM   2948  C   LEU A 409       3.828   6.047  12.503  1.00 96.34           C  
ATOM   2949  CB  LEU A 409       6.199   5.232  12.897  1.00 96.34           C  
ATOM   2950  O   LEU A 409       2.891   5.898  13.291  1.00 96.34           O  
ATOM   2951  CG  LEU A 409       6.162   5.430  14.421  1.00 96.34           C  
ATOM   2952  CD1 LEU A 409       5.804   4.138  15.150  1.00 96.34           C  
ATOM   2953  CD2 LEU A 409       7.534   5.883  14.920  1.00 96.34           C  
ATOM   2954  N   GLY A 410       4.003   7.172  11.806  1.00 96.18           N  
ATOM   2955  CA  GLY A 410       3.105   8.321  11.913  1.00 96.18           C  
ATOM   2956  C   GLY A 410       1.684   8.009  11.439  1.00 96.18           C  
ATOM   2957  O   GLY A 410       0.714   8.400  12.092  1.00 96.18           O  
ATOM   2958  N   MET A 411       1.550   7.241  10.351  1.00 94.27           N  
ATOM   2959  CA  MET A 411       0.255   6.767   9.854  1.00 94.27           C  
ATOM   2960  C   MET A 411      -0.445   5.852  10.865  1.00 94.27           C  
ATOM   2961  CB  MET A 411       0.444   6.049   8.509  1.00 94.27           C  
ATOM   2962  O   MET A 411      -1.640   6.023  11.104  1.00 94.27           O  
ATOM   2963  CG  MET A 411      -0.881   5.523   7.941  1.00 94.27           C  
ATOM   2964  SD  MET A 411      -0.674   4.670   6.365  1.00 94.27           S  
ATOM   2965  CE  MET A 411      -2.357   4.148   5.964  1.00 94.27           C  
ATOM   2966  N   GLY A 412       0.285   4.923  11.486  1.00 92.11           N  
ATOM   2967  CA  GLY A 412      -0.238   4.034  12.524  1.00 92.11           C  
ATOM   2968  C   GLY A 412      -0.818   4.790  13.716  1.00 92.11           C  
ATOM   2969  O   GLY A 412      -1.921   4.486  14.170  1.00 92.11           O  
ATOM   2970  N   ILE A 413      -0.108   5.828  14.174  1.00 93.53           N  
ATOM   2971  CA  ILE A 413      -0.584   6.707  15.252  1.00 93.53           C  
ATOM   2972  C   ILE A 413      -1.852   7.458  14.832  1.00 93.53           C  
ATOM   2973  CB  ILE A 413       0.532   7.678  15.709  1.00 93.53           C  
ATOM   2974  O   ILE A 413      -2.806   7.560  15.602  1.00 93.53           O  
ATOM   2975  CG1 ILE A 413       1.717   6.904  16.329  1.00 93.53           C  
ATOM   2976  CG2 ILE A 413      -0.009   8.704  16.728  1.00 93.53           C  
ATOM   2977  CD1 ILE A 413       2.990   7.748  16.482  1.00 93.53           C  
ATOM   2978  N   MET A 414      -1.879   7.976  13.601  1.00 92.73           N  
ATOM   2979  CA  MET A 414      -3.027   8.718  13.089  1.00 92.73           C  
ATOM   2980  C   MET A 414      -4.278   7.840  12.988  1.00 92.73           C  
ATOM   2981  CB  MET A 414      -2.675   9.344  11.734  1.00 92.73           C  
ATOM   2982  O   MET A 414      -5.326   8.223  13.501  1.00 92.73           O  
ATOM   2983  CG  MET A 414      -3.814  10.223  11.212  1.00 92.73           C  
ATOM   2984  SD  MET A 414      -4.176  11.661  12.233  1.00 92.73           S  
ATOM   2985  CE  MET A 414      -5.519  12.364  11.262  1.00 92.73           C  
ATOM   2986  N   ILE A 415      -4.176   6.660  12.369  1.00 88.39           N  
ATOM   2987  CA  ILE A 415      -5.311   5.736  12.217  1.00 88.39           C  
ATOM   2988  C   ILE A 415      -5.825   5.285  13.585  1.00 88.39           C  
ATOM   2989  CB  ILE A 415      -4.927   4.540  11.316  1.00 88.39           C  
ATOM   2990  O   ILE A 415      -7.035   5.282  13.798  1.00 88.39           O  
ATOM   2991  CG1 ILE A 415      -4.767   5.058   9.870  1.00 88.39           C  
ATOM   2992  CG2 ILE A 415      -5.982   3.415  11.370  1.00 88.39           C  
ATOM   2993  CD1 ILE A 415      -4.291   4.005   8.868  1.00 88.39           C  
ATOM   2994  N   GLY A 416      -4.917   4.982  14.519  1.00 85.45           N  
ATOM   2995  CA  GLY A 416      -5.279   4.557  15.869  1.00 85.45           C  
ATOM   2996  C   GLY A 416      -6.029   5.612  16.691  1.00 85.45           C  
ATOM   2997  O   GLY A 416      -6.714   5.244  17.633  1.00 85.45           O  
ATOM   2998  N   LEU A 417      -5.919   6.908  16.362  1.00 88.74           N  
ATOM   2999  CA  LEU A 417      -6.560   7.998  17.118  1.00 88.74           C  
ATOM   3000  C   LEU A 417      -7.701   8.692  16.384  1.00 88.74           C  
ATOM   3001  CB  LEU A 417      -5.508   9.061  17.474  1.00 88.74           C  
ATOM   3002  O   LEU A 417      -8.582   9.263  17.027  1.00 88.74           O  
ATOM   3003  CG  LEU A 417      -4.510   8.605  18.534  1.00 88.74           C  
ATOM   3004  CD1 LEU A 417      -3.439   9.663  18.755  1.00 88.74           C  
ATOM   3005  CD2 LEU A 417      -5.189   8.341  19.882  1.00 88.74           C  
ATOM   3006  N   LEU A 418      -7.664   8.722  15.052  1.00 89.97           N  
ATOM   3007  CA  LEU A 418      -8.579   9.536  14.258  1.00 89.97           C  
ATOM   3008  C   LEU A 418     -10.036   9.140  14.503  1.00 89.97           C  
ATOM   3009  CB  LEU A 418      -8.192   9.418  12.775  1.00 89.97           C  
ATOM   3010  O   LEU A 418     -10.868  10.020  14.710  1.00 89.97           O  
ATOM   3011  CG  LEU A 418      -9.162  10.122  11.809  1.00 89.97           C  
ATOM   3012  CD1 LEU A 418      -9.261  11.630  12.065  1.00 89.97           C  
ATOM   3013  CD2 LEU A 418      -8.701   9.876  10.374  1.00 89.97           C  
ATOM   3014  N   PHE A 419     -10.332   7.840  14.511  1.00 86.81           N  
ATOM   3015  CA  PHE A 419     -11.689   7.336  14.722  1.00 86.81           C  
ATOM   3016  C   PHE A 419     -12.200   7.671  16.125  1.00 86.81           C  
ATOM   3017  CB  PHE A 419     -11.730   5.832  14.420  1.00 86.81           C  
ATOM   3018  O   PHE A 419     -13.274   8.258  16.256  1.00 86.81           O  
ATOM   3019  CG  PHE A 419     -11.815   5.528  12.936  1.00 86.81           C  
ATOM   3020  CD1 PHE A 419     -13.039   5.096  12.389  1.00 86.81           C  
ATOM   3021  CD2 PHE A 419     -10.696   5.699  12.096  1.00 86.81           C  
ATOM   3022  CE1 PHE A 419     -13.156   4.866  11.010  1.00 86.81           C  
ATOM   3023  CE2 PHE A 419     -10.815   5.473  10.713  1.00 86.81           C  
ATOM   3024  CZ  PHE A 419     -12.049   5.068  10.175  1.00 86.81           C  
ATOM   3025  N   ASP A 420     -11.403   7.400  17.157  1.00 84.97           N  
ATOM   3026  CA  ASP A 420     -11.779   7.648  18.552  1.00 84.97           C  
ATOM   3027  C   ASP A 420     -12.001   9.134  18.845  1.00 84.97           C  
ATOM   3028  CB  ASP A 420     -10.680   7.113  19.480  1.00 84.97           C  
ATOM   3029  O   ASP A 420     -12.955   9.511  19.526  1.00 84.97           O  
ATOM   3030  CG  ASP A 420     -10.570   5.588  19.481  1.00 84.97           C  
ATOM   3031  OD1 ASP A 420     -11.510   4.933  18.974  1.00 84.97           O  
ATOM   3032  OD2 ASP A 420      -9.542   5.116  20.004  1.00 84.97           O  
ATOM   3033  N   ILE A 421     -11.133   9.998  18.312  1.00 88.28           N  
ATOM   3034  CA  ILE A 421     -11.225  11.447  18.510  1.00 88.28           C  
ATOM   3035  C   ILE A 421     -12.371  12.039  17.686  1.00 88.28           C  
ATOM   3036  CB  ILE A 421      -9.866  12.111  18.210  1.00 88.28           C  
ATOM   3037  O   ILE A 421     -13.103  12.891  18.190  1.00 88.28           O  
ATOM   3038  CG1 ILE A 421      -8.836  11.674  19.276  1.00 88.28           C  
ATOM   3039  CG2 ILE A 421      -9.999  13.643  18.188  1.00 88.28           C  
ATOM   3040  CD1 ILE A 421      -7.424  12.208  19.030  1.00 88.28           C  
ATOM   3041  N   ALA A 422     -12.558  11.605  16.437  1.00 88.35           N  
ATOM   3042  CA  ALA A 422     -13.655  12.090  15.602  1.00 88.35           C  
ATOM   3043  C   ALA A 422     -15.026  11.708  16.184  1.00 88.35           C  
ATOM   3044  CB  ALA A 422     -13.483  11.552  14.177  1.00 88.35           C  
ATOM   3045  O   ALA A 422     -15.972  12.483  16.069  1.00 88.35           O  
ATOM   3046  N   LEU A 423     -15.126  10.549  16.842  1.00 86.99           N  
ATOM   3047  CA  LEU A 423     -16.362  10.037  17.439  1.00 86.99           C  
ATOM   3048  C   LEU A 423     -16.566  10.442  18.910  1.00 86.99           C  
ATOM   3049  CB  LEU A 423     -16.401   8.507  17.259  1.00 86.99           C  
ATOM   3050  O   LEU A 423     -17.579  10.062  19.498  1.00 86.99           O  
ATOM   3051  CG  LEU A 423     -16.449   8.036  15.792  1.00 86.99           C  
ATOM   3052  CD1 LEU A 423     -16.308   6.516  15.724  1.00 86.99           C  
ATOM   3053  CD2 LEU A 423     -17.769   8.410  15.116  1.00 86.99           C  
ATOM   3054  N   ALA A 424     -15.649  11.210  19.511  1.00 86.39           N  
ATOM   3055  CA  ALA A 424     -15.691  11.518  20.943  1.00 86.39           C  
ATOM   3056  C   ALA A 424     -16.951  12.292  21.375  1.00 86.39           C  
ATOM   3057  CB  ALA A 424     -14.405  12.256  21.334  1.00 86.39           C  
ATOM   3058  O   ALA A 424     -17.517  11.986  22.419  1.00 86.39           O  
ATOM   3059  N   ASP A 425     -17.427  13.229  20.547  1.00 83.23           N  
ATOM   3060  CA  ASP A 425     -18.639  14.027  20.809  1.00 83.23           C  
ATOM   3061  C   ASP A 425     -19.897  13.456  20.126  1.00 83.23           C  
ATOM   3062  CB  ASP A 425     -18.412  15.488  20.394  1.00 83.23           C  
ATOM   3063  O   ASP A 425     -20.880  14.176  19.927  1.00 83.23           O  
ATOM   3064  CG  ASP A 425     -17.426  16.257  21.268  1.00 83.23           C  
ATOM   3065  OD1 ASP A 425     -17.263  15.996  22.473  1.00 83.23           O  
ATOM   3066  OD2 ASP A 425     -16.842  17.219  20.732  1.00 83.23           O  
ATOM   3067  N   VAL A 426     -19.866  12.190  19.699  1.00 84.01           N  
ATOM   3068  CA  VAL A 426     -21.020  11.507  19.103  1.00 84.01           C  
ATOM   3069  C   VAL A 426     -21.692  10.629  20.152  1.00 84.01           C  
ATOM   3070  CB  VAL A 426     -20.635  10.701  17.852  1.00 84.01           C  
ATOM   3071  O   VAL A 426     -21.049   9.786  20.786  1.00 84.01           O  
ATOM   3072  CG1 VAL A 426     -21.874  10.029  17.251  1.00 84.01           C  
ATOM   3073  CG2 VAL A 426     -20.019  11.600  16.770  1.00 84.01           C  
ATOM   3074  N   ASP A 427     -23.006  10.797  20.296  1.00 81.69           N  
ATOM   3075  CA  ASP A 427     -23.800  10.078  21.290  1.00 81.69           C  
ATOM   3076  C   ASP A 427     -23.714   8.560  21.059  1.00 81.69           C  
ATOM   3077  CB  ASP A 427     -25.257  10.579  21.294  1.00 81.69           C  
ATOM   3078  O   ASP A 427     -23.543   8.079  19.932  1.00 81.69           O  
ATOM   3079  CG  ASP A 427     -25.393  12.086  21.562  1.00 81.69           C  
ATOM   3080  OD1 ASP A 427     -24.427  12.717  22.044  1.00 81.69           O  
ATOM   3081  OD2 ASP A 427     -26.420  12.671  21.169  1.00 81.69           O  
ATOM   3082  N   LYS A 428     -23.823   7.760  22.132  1.00 74.69           N  
ATOM   3083  CA  LYS A 428     -23.598   6.299  22.066  1.00 74.69           C  
ATOM   3084  C   LYS A 428     -24.521   5.617  21.039  1.00 74.69           C  
ATOM   3085  CB  LYS A 428     -23.722   5.636  23.464  1.00 74.69           C  
ATOM   3086  O   LYS A 428     -24.113   4.640  20.412  1.00 74.69           O  
ATOM   3087  CG  LYS A 428     -22.888   6.288  24.595  1.00 74.69           C  
ATOM   3088  CD  LYS A 428     -22.658   5.405  25.854  1.00 74.69           C  
ATOM   3089  CE  LYS A 428     -21.759   6.148  26.880  1.00 74.69           C  
ATOM   3090  NZ  LYS A 428     -21.690   5.568  28.260  1.00 74.69           N  
ATOM   3091  N   GLN A 429     -25.726   6.154  20.854  1.00 72.46           N  
ATOM   3092  CA  GLN A 429     -26.750   5.689  19.921  1.00 72.46           C  
ATOM   3093  C   GLN A 429     -26.400   6.002  18.456  1.00 72.46           C  
ATOM   3094  CB  GLN A 429     -28.108   6.324  20.287  1.00 72.46           C  
ATOM   3095  O   GLN A 429     -26.659   5.177  17.584  1.00 72.46           O  
ATOM   3096  CG  GLN A 429     -28.628   6.015  21.708  1.00 72.46           C  
ATOM   3097  CD  GLN A 429     -28.050   6.888  22.827  1.00 72.46           C  
ATOM   3098  NE2 GLN A 429     -28.536   6.758  24.040  1.00 72.46           N  
ATOM   3099  OE1 GLN A 429     -27.133   7.674  22.658  1.00 72.46           O  
ATOM   3100  N   GLU A 430     -25.764   7.147  18.188  1.00 75.64           N  
ATOM   3101  CA  GLU A 430     -25.410   7.608  16.836  1.00 75.64           C  
ATOM   3102  C   GLU A 430     -24.021   7.114  16.380  1.00 75.64           C  
ATOM   3103  CB  GLU A 430     -25.464   9.144  16.775  1.00 75.64           C  
ATOM   3104  O   GLU A 430     -23.710   7.113  15.188  1.00 75.64           O  
ATOM   3105  CG  GLU A 430     -26.842   9.764  17.076  1.00 75.64           C  
ATOM   3106  CD  GLU A 430     -26.844  11.303  16.932  1.00 75.64           C  
ATOM   3107  OE1 GLU A 430     -27.831  11.863  16.407  1.00 75.64           O  
ATOM   3108  OE2 GLU A 430     -25.863  11.957  17.372  1.00 75.64           O  
ATOM   3109  N   ALA A 431     -23.179   6.640  17.308  1.00 73.48           N  
ATOM   3110  CA  ALA A 431     -21.788   6.251  17.045  1.00 73.48           C  
ATOM   3111  C   ALA A 431     -21.623   5.213  15.917  1.00 73.48           C  
ATOM   3112  CB  ALA A 431     -21.191   5.732  18.359  1.00 73.48           C  
ATOM   3113  O   ALA A 431     -20.627   5.236  15.196  1.00 73.48           O  
ATOM   3114  N   GLY A 432     -22.598   4.312  15.737  1.00 72.09           N  
ATOM   3115  CA  GLY A 432     -22.596   3.347  14.631  1.00 72.09           C  
ATOM   3116  C   GLY A 432     -22.751   4.014  13.262  1.00 72.09           C  
ATOM   3117  O   GLY A 432     -21.937   3.773  12.372  1.00 72.09           O  
ATOM   3118  N   THR A 433     -23.751   4.889  13.113  1.00 75.87           N  
ATOM   3119  CA  THR A 433     -23.962   5.673  11.885  1.00 75.87           C  
ATOM   3120  C   THR A 433     -22.756   6.571  11.612  1.00 75.87           C  
ATOM   3121  CB  THR A 433     -25.236   6.536  11.983  1.00 75.87           C  
ATOM   3122  O   THR A 433     -22.234   6.589  10.499  1.00 75.87           O  
ATOM   3123  CG2 THR A 433     -25.509   7.272  10.672  1.00 75.87           C  
ATOM   3124  OG1 THR A 433     -26.371   5.742  12.250  1.00 75.87           O  
ATOM   3125  N   ALA A 434     -22.257   7.258  12.641  1.00 82.98           N  
ATOM   3126  CA  ALA A 434     -21.120   8.160  12.521  1.00 82.98           C  
ATOM   3127  C   ALA A 434     -19.816   7.443  12.122  1.00 82.98           C  
ATOM   3128  CB  ALA A 434     -20.975   8.890  13.853  1.00 82.98           C  
ATOM   3129  O   ALA A 434     -19.049   7.963  11.311  1.00 82.98           O  
ATOM   3130  N   SER A 435     -19.564   6.239  12.643  1.00 81.75           N  
ATOM   3131  CA  SER A 435     -18.427   5.407  12.227  1.00 81.75           C  
ATOM   3132  C   SER A 435     -18.556   4.959  10.765  1.00 81.75           C  
ATOM   3133  CB  SER A 435     -18.323   4.201  13.164  1.00 81.75           C  
ATOM   3134  O   SER A 435     -17.582   5.024  10.011  1.00 81.75           O  
ATOM   3135  OG  SER A 435     -17.320   3.301  12.746  1.00 81.75           O  
ATOM   3136  N   GLY A 436     -19.767   4.594  10.328  1.00 80.67           N  
ATOM   3137  CA  GLY A 436     -20.044   4.248   8.932  1.00 80.67           C  
ATOM   3138  C   GLY A 436     -19.775   5.408   7.969  1.00 80.67           C  
ATOM   3139  O   GLY A 436     -19.101   5.224   6.959  1.00 80.67           O  
ATOM   3140  N   VAL A 437     -20.225   6.620   8.309  1.00 84.23           N  
ATOM   3141  CA  VAL A 437     -19.958   7.831   7.511  1.00 84.23           C  
ATOM   3142  C   VAL A 437     -18.463   8.162   7.485  1.00 84.23           C  
ATOM   3143  CB  VAL A 437     -20.786   9.020   8.035  1.00 84.23           C  
ATOM   3144  O   VAL A 437     -17.930   8.471   6.422  1.00 84.23           O  
ATOM   3145  CG1 VAL A 437     -20.433  10.348   7.348  1.00 84.23           C  
ATOM   3146  CG2 VAL A 437     -22.287   8.786   7.826  1.00 84.23           C  
ATOM   3147  N   LEU A 438     -17.758   8.044   8.615  1.00 88.49           N  
ATOM   3148  CA  LEU A 438     -16.310   8.272   8.676  1.00 88.49           C  
ATOM   3149  C   LEU A 438     -15.536   7.278   7.793  1.00 88.49           C  
ATOM   3150  CB  LEU A 438     -15.871   8.218  10.150  1.00 88.49           C  
ATOM   3151  O   LEU A 438     -14.624   7.680   7.074  1.00 88.49           O  
ATOM   3152  CG  LEU A 438     -14.385   8.538  10.396  1.00 88.49           C  
ATOM   3153  CD1 LEU A 438     -14.002   9.958   9.978  1.00 88.49           C  
ATOM   3154  CD2 LEU A 438     -14.091   8.430  11.890  1.00 88.49           C  
ATOM   3155  N   THR A 439     -15.949   6.010   7.779  1.00 86.67           N  
ATOM   3156  CA  THR A 439     -15.363   4.967   6.918  1.00 86.67           C  
ATOM   3157  C   THR A 439     -15.656   5.227   5.436  1.00 86.67           C  
ATOM   3158  CB  THR A 439     -15.886   3.580   7.315  1.00 86.67           C  
ATOM   3159  O   THR A 439     -14.775   5.083   4.590  1.00 86.67           O  
ATOM   3160  CG2 THR A 439     -15.149   2.455   6.587  1.00 86.67           C  
ATOM   3161  OG1 THR A 439     -15.712   3.367   8.697  1.00 86.67           O  
ATOM   3162  N   ALA A 440     -16.867   5.683   5.100  1.00 87.33           N  
ATOM   3163  CA  ALA A 440     -17.204   6.087   3.735  1.00 87.33           C  
ATOM   3164  C   ALA A 440     -16.343   7.276   3.274  1.00 87.33           C  
ATOM   3165  CB  ALA A 440     -18.701   6.412   3.664  1.00 87.33           C  
ATOM   3166  O   ALA A 440     -15.833   7.278   2.155  1.00 87.33           O  
ATOM   3167  N   VAL A 441     -16.116   8.259   4.154  1.00 90.98           N  
ATOM   3168  CA  VAL A 441     -15.230   9.401   3.885  1.00 90.98           C  
ATOM   3169  C   VAL A 441     -13.766   8.976   3.758  1.00 90.98           C  
ATOM   3170  CB  VAL A 441     -15.420  10.504   4.944  1.00 90.98           C  
ATOM   3171  O   VAL A 441     -13.066   9.512   2.903  1.00 90.98           O  
ATOM   3172  CG1 VAL A 441     -14.349  11.595   4.857  1.00 90.98           C  
ATOM   3173  CG2 VAL A 441     -16.775  11.192   4.725  1.00 90.98           C  
ATOM   3174  N   GLN A 442     -13.302   7.994   4.535  1.00 93.04           N  
ATOM   3175  CA  GLN A 442     -11.981   7.390   4.344  1.00 93.04           C  
ATOM   3176  C   GLN A 442     -11.835   6.794   2.938  1.00 93.04           C  
ATOM   3177  CB  GLN A 442     -11.725   6.340   5.440  1.00 93.04           C  
ATOM   3178  O   GLN A 442     -10.873   7.113   2.240  1.00 93.04           O  
ATOM   3179  CG  GLN A 442     -10.532   5.419   5.121  1.00 93.04           C  
ATOM   3180  CD  GLN A 442     -10.255   4.391   6.206  1.00 93.04           C  
ATOM   3181  NE2 GLN A 442      -9.455   3.390   5.923  1.00 93.04           N  
ATOM   3182  OE1 GLN A 442     -10.752   4.451   7.313  1.00 93.04           O  
ATOM   3183  N   GLN A 443     -12.792   5.969   2.504  1.00 91.53           N  
ATOM   3184  CA  GLN A 443     -12.767   5.334   1.180  1.00 91.53           C  
ATOM   3185  C   GLN A 443     -12.880   6.363   0.046  1.00 91.53           C  
ATOM   3186  CB  GLN A 443     -13.906   4.305   1.098  1.00 91.53           C  
ATOM   3187  O   GLN A 443     -12.205   6.262  -0.982  1.00 91.53           O  
ATOM   3188  CG  GLN A 443     -13.689   3.079   2.001  1.00 91.53           C  
ATOM   3189  CD  GLN A 443     -12.626   2.116   1.473  1.00 91.53           C  
ATOM   3190  NE2 GLN A 443     -12.549   0.915   2.000  1.00 91.53           N  
ATOM   3191  OE1 GLN A 443     -11.844   2.429   0.588  1.00 91.53           O  
ATOM   3192  N   LEU A 444     -13.667   7.419   0.257  1.00 92.09           N  
ATOM   3193  CA  LEU A 444     -13.708   8.557  -0.653  1.00 92.09           C  
ATOM   3194  C   LEU A 444     -12.357   9.285  -0.703  1.00 92.09           C  
ATOM   3195  CB  LEU A 444     -14.848   9.495  -0.235  1.00 92.09           C  
ATOM   3196  O   LEU A 444     -11.896   9.626  -1.787  1.00 92.09           O  
ATOM   3197  CG  LEU A 444     -14.979  10.733  -1.137  1.00 92.09           C  
ATOM   3198  CD1 LEU A 444     -15.231  10.363  -2.599  1.00 92.09           C  
ATOM   3199  CD2 LEU A 444     -16.137  11.601  -0.648  1.00 92.09           C  
ATOM   3200  N   GLY A 445     -11.693   9.476   0.439  1.00 94.13           N  
ATOM   3201  CA  GLY A 445     -10.331  10.003   0.505  1.00 94.13           C  
ATOM   3202  C   GLY A 445      -9.358   9.149  -0.301  1.00 94.13           C  
ATOM   3203  O   GLY A 445      -8.588   9.690  -1.086  1.00 94.13           O  
ATOM   3204  N   PHE A 446      -9.448   7.820  -0.207  1.00 93.21           N  
ATOM   3205  CA  PHE A 446      -8.654   6.918  -1.045  1.00 93.21           C  
ATOM   3206  C   PHE A 446      -8.918   7.102  -2.542  1.00 93.21           C  
ATOM   3207  CB  PHE A 446      -8.865   5.462  -0.610  1.00 93.21           C  
ATOM   3208  O   PHE A 446      -7.983   7.207  -3.338  1.00 93.21           O  
ATOM   3209  CG  PHE A 446      -8.343   5.066   0.762  1.00 93.21           C  
ATOM   3210  CD1 PHE A 446      -7.375   5.831   1.442  1.00 93.21           C  
ATOM   3211  CD2 PHE A 446      -8.756   3.844   1.321  1.00 93.21           C  
ATOM   3212  CE1 PHE A 446      -6.745   5.325   2.586  1.00 93.21           C  
ATOM   3213  CE2 PHE A 446      -8.194   3.380   2.523  1.00 93.21           C  
ATOM   3214  CZ  PHE A 446      -7.170   4.112   3.147  1.00 93.21           C  
ATOM   3215  N   THR A 447     -10.191   7.220  -2.910  1.00 92.86           N  
ATOM   3216  CA  THR A 447     -10.627   7.446  -4.292  1.00 92.86           C  
ATOM   3217  C   THR A 447     -10.063   8.757  -4.852  1.00 92.86           C  
ATOM   3218  CB  THR A 447     -12.160   7.504  -4.357  1.00 92.86           C  
ATOM   3219  O   THR A 447      -9.444   8.782  -5.917  1.00 92.86           O  
ATOM   3220  CG2 THR A 447     -12.649   7.519  -5.796  1.00 92.86           C  
ATOM   3221  OG1 THR A 447     -12.774   6.390  -3.755  1.00 92.86           O  
ATOM   3222  N   VAL A 448     -10.264   9.858  -4.121  1.00 93.46           N  
ATOM   3223  CA  VAL A 448      -9.819  11.203  -4.510  1.00 93.46           C  
ATOM   3224  C   VAL A 448      -8.295  11.271  -4.545  1.00 93.46           C  
ATOM   3225  CB  VAL A 448     -10.390  12.267  -3.549  1.00 93.46           C  
ATOM   3226  O   VAL A 448      -7.739  11.844  -5.477  1.00 93.46           O  
ATOM   3227  CG1 VAL A 448      -9.858  13.676  -3.847  1.00 93.46           C  
ATOM   3228  CG2 VAL A 448     -11.919  12.358  -3.654  1.00 93.46           C  
ATOM   3229  N   GLY A 449      -7.615  10.660  -3.575  1.00 93.93           N  
ATOM   3230  CA  GLY A 449      -6.157  10.618  -3.497  1.00 93.93           C  
ATOM   3231  C   GLY A 449      -5.518   9.977  -4.714  1.00 93.93           C  
ATOM   3232  O   GLY A 449      -4.651  10.585  -5.341  1.00 93.93           O  
ATOM   3233  N   VAL A 450      -5.991   8.791  -5.101  1.00 92.24           N  
ATOM   3234  CA  VAL A 450      -5.504   8.104  -6.304  1.00 92.24           C  
ATOM   3235  C   VAL A 450      -5.782   8.927  -7.562  1.00 92.24           C  
ATOM   3236  CB  VAL A 450      -6.107   6.693  -6.405  1.00 92.24           C  
ATOM   3237  O   VAL A 450      -4.872   9.109  -8.369  1.00 92.24           O  
ATOM   3238  CG1 VAL A 450      -5.769   6.025  -7.744  1.00 92.24           C  
ATOM   3239  CG2 VAL A 450      -5.554   5.814  -5.277  1.00 92.24           C  
ATOM   3240  N   ALA A 451      -6.992   9.473  -7.712  1.00 92.36           N  
ATOM   3241  CA  ALA A 451      -7.362  10.249  -8.894  1.00 92.36           C  
ATOM   3242  C   ALA A 451      -6.567  11.563  -9.018  1.00 92.36           C  
ATOM   3243  CB  ALA A 451      -8.874  10.504  -8.850  1.00 92.36           C  
ATOM   3244  O   ALA A 451      -6.020  11.867 -10.077  1.00 92.36           O  
ATOM   3245  N   VAL A 452      -6.478  12.355  -7.946  1.00 93.32           N  
ATOM   3246  CA  VAL A 452      -5.837  13.680  -7.959  1.00 93.32           C  
ATOM   3247  C   VAL A 452      -4.317  13.557  -7.999  1.00 93.32           C  
ATOM   3248  CB  VAL A 452      -6.297  14.538  -6.763  1.00 93.32           C  
ATOM   3249  O   VAL A 452      -3.685  14.163  -8.867  1.00 93.32           O  
ATOM   3250  CG1 VAL A 452      -5.535  15.868  -6.667  1.00 93.32           C  
ATOM   3251  CG2 VAL A 452      -7.790  14.876  -6.882  1.00 93.32           C  
ATOM   3252  N   LEU A 453      -3.719  12.768  -7.098  1.00 94.02           N  
ATOM   3253  CA  LEU A 453      -2.262  12.612  -7.059  1.00 94.02           C  
ATOM   3254  C   LEU A 453      -1.760  11.828  -8.273  1.00 94.02           C  
ATOM   3255  CB  LEU A 453      -1.794  11.969  -5.738  1.00 94.02           C  
ATOM   3256  O   LEU A 453      -0.726  12.190  -8.826  1.00 94.02           O  
ATOM   3257  CG  LEU A 453      -2.129  12.766  -4.462  1.00 94.02           C  
ATOM   3258  CD1 LEU A 453      -1.649  12.012  -3.220  1.00 94.02           C  
ATOM   3259  CD2 LEU A 453      -1.450  14.138  -4.446  1.00 94.02           C  
ATOM   3260  N   GLY A 454      -2.507  10.826  -8.749  1.00 92.17           N  
ATOM   3261  CA  GLY A 454      -2.201  10.121  -9.995  1.00 92.17           C  
ATOM   3262  C   GLY A 454      -2.208  11.059 -11.201  1.00 92.17           C  
ATOM   3263  O   GLY A 454      -1.241  11.113 -11.961  1.00 92.17           O  
ATOM   3264  N   THR A 455      -3.258  11.868 -11.350  1.00 91.36           N  
ATOM   3265  CA  THR A 455      -3.362  12.863 -12.429  1.00 91.36           C  
ATOM   3266  C   THR A 455      -2.232  13.886 -12.394  1.00 91.36           C  
ATOM   3267  CB  THR A 455      -4.718  13.566 -12.360  1.00 91.36           C  
ATOM   3268  O   THR A 455      -1.650  14.184 -13.441  1.00 91.36           O  
ATOM   3269  CG2 THR A 455      -4.909  14.648 -13.417  1.00 91.36           C  
ATOM   3270  OG1 THR A 455      -5.683  12.588 -12.618  1.00 91.36           O  
ATOM   3271  N   LEU A 456      -1.881  14.382 -11.203  1.00 93.33           N  
ATOM   3272  CA  LEU A 456      -0.731  15.259 -11.005  1.00 93.33           C  
ATOM   3273  C   LEU A 456       0.568  14.566 -11.431  1.00 93.33           C  
ATOM   3274  CB  LEU A 456      -0.686  15.691  -9.529  1.00 93.33           C  
ATOM   3275  O   LEU A 456       1.288  15.093 -12.275  1.00 93.33           O  
ATOM   3276  CG  LEU A 456       0.558  16.519  -9.160  1.00 93.33           C  
ATOM   3277  CD1 LEU A 456       0.567  17.884  -9.852  1.00 93.33           C  
ATOM   3278  CD2 LEU A 456       0.605  16.727  -7.652  1.00 93.33           C  
ATOM   3279  N   PHE A 457       0.847  13.382 -10.889  1.00 93.26           N  
ATOM   3280  CA  PHE A 457       2.083  12.640 -11.125  1.00 93.26           C  
ATOM   3281  C   PHE A 457       2.285  12.310 -12.607  1.00 93.26           C  
ATOM   3282  CB  PHE A 457       2.046  11.368 -10.277  1.00 93.26           C  
ATOM   3283  O   PHE A 457       3.332  12.606 -13.180  1.00 93.26           O  
ATOM   3284  CG  PHE A 457       3.297  10.526 -10.388  1.00 93.26           C  
ATOM   3285  CD1 PHE A 457       3.372   9.484 -11.333  1.00 93.26           C  
ATOM   3286  CD2 PHE A 457       4.378  10.762  -9.520  1.00 93.26           C  
ATOM   3287  CE1 PHE A 457       4.524   8.683 -11.405  1.00 93.26           C  
ATOM   3288  CE2 PHE A 457       5.529   9.963  -9.602  1.00 93.26           C  
ATOM   3289  CZ  PHE A 457       5.607   8.930 -10.546  1.00 93.26           C  
ATOM   3290  N   PHE A 458       1.266  11.773 -13.279  1.00 90.20           N  
ATOM   3291  CA  PHE A 458       1.368  11.460 -14.704  1.00 90.20           C  
ATOM   3292  C   PHE A 458       1.386  12.716 -15.592  1.00 90.20           C  
ATOM   3293  CB  PHE A 458       0.227  10.530 -15.110  1.00 90.20           C  
ATOM   3294  O   PHE A 458       1.964  12.698 -16.678  1.00 90.20           O  
ATOM   3295  CG  PHE A 458       0.179   9.178 -14.434  1.00 90.20           C  
ATOM   3296  CD1 PHE A 458       1.288   8.319 -14.511  1.00 90.20           C  
ATOM   3297  CD2 PHE A 458      -0.988   8.744 -13.781  1.00 90.20           C  
ATOM   3298  CE1 PHE A 458       1.251   7.053 -13.908  1.00 90.20           C  
ATOM   3299  CE2 PHE A 458      -1.031   7.471 -13.189  1.00 90.20           C  
ATOM   3300  CZ  PHE A 458       0.084   6.623 -13.258  1.00 90.20           C  
ATOM   3301  N   GLY A 459       0.771  13.822 -15.160  1.00 90.90           N  
ATOM   3302  CA  GLY A 459       0.908  15.125 -15.824  1.00 90.90           C  
ATOM   3303  C   GLY A 459       2.328  15.691 -15.706  1.00 90.90           C  
ATOM   3304  O   GLY A 459       2.884  16.220 -16.673  1.00 90.90           O  
ATOM   3305  N   LEU A 460       2.944  15.522 -14.537  1.00 93.00           N  
ATOM   3306  CA  LEU A 460       4.333  15.867 -14.257  1.00 93.00           C  
ATOM   3307  C   LEU A 460       5.318  15.039 -15.094  1.00 93.00           C  
ATOM   3308  CB  LEU A 460       4.570  15.706 -12.744  1.00 93.00           C  
ATOM   3309  O   LEU A 460       6.257  15.626 -15.626  1.00 93.00           O  
ATOM   3310  CG  LEU A 460       4.033  16.857 -11.875  1.00 93.00           C  
ATOM   3311  CD1 LEU A 460       4.286  16.497 -10.413  1.00 93.00           C  
ATOM   3312  CD2 LEU A 460       4.709  18.202 -12.159  1.00 93.00           C  
ATOM   3313  N   LEU A 461       5.088  13.734 -15.277  1.00 91.24           N  
ATOM   3314  CA  LEU A 461       5.924  12.891 -16.144  1.00 91.24           C  
ATOM   3315  C   LEU A 461       5.925  13.364 -17.605  1.00 91.24           C  
ATOM   3316  CB  LEU A 461       5.437  11.433 -16.088  1.00 91.24           C  
ATOM   3317  O   LEU A 461       6.974  13.401 -18.244  1.00 91.24           O  
ATOM   3318  CG  LEU A 461       5.771  10.675 -14.796  1.00 91.24           C  
ATOM   3319  CD1 LEU A 461       5.184   9.271 -14.897  1.00 91.24           C  
ATOM   3320  CD2 LEU A 461       7.270  10.526 -14.580  1.00 91.24           C  
ATOM   3321  N   GLY A 462       4.762  13.740 -18.145  1.00 88.21           N  
ATOM   3322  CA  GLY A 462       4.666  14.223 -19.526  1.00 88.21           C  
ATOM   3323  C   GLY A 462       5.266  15.620 -19.716  1.00 88.21           C  
ATOM   3324  O   GLY A 462       5.972  15.868 -20.693  1.00 88.21           O  
ATOM   3325  N   SER A 463       5.003  16.537 -18.778  1.00 89.98           N  
ATOM   3326  CA  SER A 463       5.456  17.933 -18.878  1.00 89.98           C  
ATOM   3327  C   SER A 463       6.959  18.112 -18.647  1.00 89.98           C  
ATOM   3328  CB  SER A 463       4.660  18.845 -17.937  1.00 89.98           C  
ATOM   3329  O   SER A 463       7.551  19.016 -19.233  1.00 89.98           O  
ATOM   3330  OG  SER A 463       4.696  18.395 -16.598  1.00 89.98           O  
ATOM   3331  N   GLN A 464       7.588  17.254 -17.838  1.00 92.50           N  
ATOM   3332  CA  GLN A 464       9.005  17.376 -17.478  1.00 92.50           C  
ATOM   3333  C   GLN A 464       9.945  16.499 -18.307  1.00 92.50           C  
ATOM   3334  CB  GLN A 464       9.187  17.054 -15.999  1.00 92.50           C  
ATOM   3335  O   GLN A 464      11.145  16.738 -18.267  1.00 92.50           O  
ATOM   3336  CG  GLN A 464       8.449  18.038 -15.092  1.00 92.50           C  
ATOM   3337  CD  GLN A 464       8.573  17.540 -13.672  1.00 92.50           C  
ATOM   3338  NE2 GLN A 464       7.751  16.614 -13.266  1.00 92.50           N  
ATOM   3339  OE1 GLN A 464       9.422  17.947 -12.909  1.00 92.50           O  
ATOM   3340  N   ALA A 465       9.428  15.556 -19.104  1.00 91.01           N  
ATOM   3341  CA  ALA A 465      10.240  14.631 -19.901  1.00 91.01           C  
ATOM   3342  C   ALA A 465      11.360  15.324 -20.701  1.00 91.01           C  
ATOM   3343  CB  ALA A 465       9.296  13.881 -20.850  1.00 91.01           C  
ATOM   3344  O   ALA A 465      12.481  14.836 -20.776  1.00 91.01           O  
ATOM   3345  N   THR A 466      11.082  16.492 -21.284  1.00 92.60           N  
ATOM   3346  CA  THR A 466      12.097  17.259 -22.019  1.00 92.60           C  
ATOM   3347  C   THR A 466      13.195  17.802 -21.109  1.00 92.60           C  
ATOM   3348  CB  THR A 466      11.435  18.400 -22.791  1.00 92.60           C  
ATOM   3349  O   THR A 466      14.364  17.646 -21.439  1.00 92.60           O  
ATOM   3350  CG2 THR A 466      12.411  19.193 -23.649  1.00 92.60           C  
ATOM   3351  OG1 THR A 466      10.464  17.830 -23.646  1.00 92.60           O  
ATOM   3352  N   ALA A 467      12.822  18.368 -19.958  1.00 92.83           N  
ATOM   3353  CA  ALA A 467      13.774  18.895 -18.987  1.00 92.83           C  
ATOM   3354  C   ALA A 467      14.682  17.787 -18.435  1.00 92.83           C  
ATOM   3355  CB  ALA A 467      13.002  19.613 -17.873  1.00 92.83           C  
ATOM   3356  O   ALA A 467      15.887  17.977 -18.383  1.00 92.83           O  
ATOM   3357  N   SER A 468      14.141  16.596 -18.146  1.00 91.15           N  
ATOM   3358  CA  SER A 468      14.947  15.453 -17.687  1.00 91.15           C  
ATOM   3359  C   SER A 468      15.987  14.998 -18.718  1.00 91.15           C  
ATOM   3360  CB  SER A 468      14.039  14.270 -17.342  1.00 91.15           C  
ATOM   3361  O   SER A 468      17.085  14.592 -18.360  1.00 91.15           O  
ATOM   3362  OG  SER A 468      13.051  14.668 -16.409  1.00 91.15           O  
ATOM   3363  N   VAL A 469      15.679  15.087 -20.017  1.00 92.38           N  
ATOM   3364  CA  VAL A 469      16.680  14.821 -21.066  1.00 92.38           C  
ATOM   3365  C   VAL A 469      17.725  15.937 -21.135  1.00 92.38           C  
ATOM   3366  CB  VAL A 469      16.012  14.604 -22.436  1.00 92.38           C  
ATOM   3367  O   VAL A 469      18.899  15.655 -21.370  1.00 92.38           O  
ATOM   3368  CG1 VAL A 469      17.039  14.484 -23.570  1.00 92.38           C  
ATOM   3369  CG2 VAL A 469      15.180  13.316 -22.424  1.00 92.38           C  
ATOM   3370  N   ASP A 470      17.314  17.190 -20.943  1.00 93.32           N  
ATOM   3371  CA  ASP A 470      18.206  18.349 -20.994  1.00 93.32           C  
ATOM   3372  C   ASP A 470      19.186  18.385 -19.809  1.00 93.32           C  
ATOM   3373  CB  ASP A 470      17.380  19.643 -21.111  1.00 93.32           C  
ATOM   3374  O   ASP A 470      20.373  18.645 -20.019  1.00 93.32           O  
ATOM   3375  CG  ASP A 470      16.658  19.782 -22.461  1.00 93.32           C  
ATOM   3376  OD1 ASP A 470      17.173  19.264 -23.487  1.00 93.32           O  
ATOM   3377  OD2 ASP A 470      15.608  20.458 -22.524  1.00 93.32           O  
ATOM   3378  N   ASP A 471      18.733  18.034 -18.603  1.00 90.44           N  
ATOM   3379  CA  ASP A 471      19.563  17.941 -17.394  1.00 90.44           C  
ATOM   3380  C   ASP A 471      20.670  16.878 -17.558  1.00 90.44           C  
ATOM   3381  CB  ASP A 471      18.663  17.633 -16.176  1.00 90.44           C  
ATOM   3382  O   ASP A 471      21.841  17.115 -17.242  1.00 90.44           O  
ATOM   3383  CG  ASP A 471      17.729  18.786 -15.760  1.00 90.44           C  
ATOM   3384  OD1 ASP A 471      18.017  19.953 -16.117  1.00 90.44           O  
ATOM   3385  OD2 ASP A 471      16.737  18.510 -15.043  1.00 90.44           O  
ATOM   3386  N   GLY A 472      20.333  15.732 -18.162  1.00 89.33           N  
ATOM   3387  CA  GLY A 472      21.273  14.657 -18.494  1.00 89.33           C  
ATOM   3388  C   GLY A 472      22.059  14.852 -19.800  1.00 89.33           C  
ATOM   3389  O   GLY A 472      22.933  14.036 -20.118  1.00 89.33           O  
ATOM   3390  N   ALA A 473      21.796  15.912 -20.576  1.00 92.83           N  
ATOM   3391  CA  ALA A 473      22.301  16.046 -21.945  1.00 92.83           C  
ATOM   3392  C   ALA A 473      23.831  16.098 -22.022  1.00 92.83           C  
ATOM   3393  CB  ALA A 473      21.701  17.293 -22.603  1.00 92.83           C  
ATOM   3394  O   ALA A 473      24.416  15.563 -22.961  1.00 92.83           O  
ATOM   3395  N   SER A 474      24.495  16.719 -21.041  1.00 93.48           N  
ATOM   3396  CA  SER A 474      25.964  16.779 -20.989  1.00 93.48           C  
ATOM   3397  C   SER A 474      26.575  15.376 -20.905  1.00 93.48           C  
ATOM   3398  CB  SER A 474      26.406  17.635 -19.800  1.00 93.48           C  
ATOM   3399  O   SER A 474      27.406  15.003 -21.734  1.00 93.48           O  
ATOM   3400  OG  SER A 474      27.811  17.769 -19.802  1.00 93.48           O  
ATOM   3401  N   ARG A 475      26.074  14.555 -19.972  1.00 91.81           N  
ATOM   3402  CA  ARG A 475      26.499  13.161 -19.792  1.00 91.81           C  
ATOM   3403  C   ARG A 475      26.185  12.319 -21.025  1.00 91.81           C  
ATOM   3404  CB  ARG A 475      25.812  12.599 -18.541  1.00 91.81           C  
ATOM   3405  O   ARG A 475      27.056  11.603 -21.512  1.00 91.81           O  
ATOM   3406  CG  ARG A 475      26.292  11.182 -18.204  1.00 91.81           C  
ATOM   3407  CD  ARG A 475      25.534  10.677 -16.977  1.00 91.81           C  
ATOM   3408  NE  ARG A 475      26.089   9.399 -16.508  1.00 91.81           N  
ATOM   3409  NH1 ARG A 475      25.264   9.517 -14.365  1.00 91.81           N  
ATOM   3410  NH2 ARG A 475      26.650   7.859 -14.936  1.00 91.81           N  
ATOM   3411  CZ  ARG A 475      25.999   8.935 -15.275  1.00 91.81           C  
ATOM   3412  N   ALA A 476      24.972  12.451 -21.561  1.00 92.75           N  
ATOM   3413  CA  ALA A 476      24.559  11.751 -22.771  1.00 92.75           C  
ATOM   3414  C   ALA A 476      25.465  12.096 -23.965  1.00 92.75           C  
ATOM   3415  CB  ALA A 476      23.092  12.090 -23.048  1.00 92.75           C  
ATOM   3416  O   ALA A 476      25.889  11.196 -24.684  1.00 92.75           O  
ATOM   3417  N   ARG A 477      25.840  13.372 -24.149  1.00 95.38           N  
ATOM   3418  CA  ARG A 477      26.799  13.788 -25.187  1.00 95.38           C  
ATOM   3419  C   ARG A 477      28.174  13.167 -24.985  1.00 95.38           C  
ATOM   3420  CB  ARG A 477      26.931  15.315 -25.247  1.00 95.38           C  
ATOM   3421  O   ARG A 477      28.762  12.710 -25.959  1.00 95.38           O  
ATOM   3422  CG  ARG A 477      25.736  15.962 -25.950  1.00 95.38           C  
ATOM   3423  CD  ARG A 477      25.964  17.467 -26.084  1.00 95.38           C  
ATOM   3424  NE  ARG A 477      24.877  18.116 -26.843  1.00 95.38           N  
ATOM   3425  NH1 ARG A 477      24.353  19.796 -25.364  1.00 95.38           N  
ATOM   3426  NH2 ARG A 477      23.352  19.697 -27.374  1.00 95.38           N  
ATOM   3427  CZ  ARG A 477      24.198  19.197 -26.517  1.00 95.38           C  
ATOM   3428  N   THR A 478      28.680  13.102 -23.753  1.00 95.04           N  
ATOM   3429  CA  THR A 478      29.957  12.433 -23.460  1.00 95.04           C  
ATOM   3430  C   THR A 478      29.911  10.946 -23.817  1.00 95.04           C  
ATOM   3431  CB  THR A 478      30.347  12.599 -21.983  1.00 95.04           C  
ATOM   3432  O   THR A 478      30.824  10.449 -24.474  1.00 95.04           O  
ATOM   3433  CG2 THR A 478      31.747  12.068 -21.683  1.00 95.04           C  
ATOM   3434  OG1 THR A 478      30.354  13.960 -21.623  1.00 95.04           O  
ATOM   3435  N   GLU A 479      28.841  10.240 -23.446  1.00 92.65           N  
ATOM   3436  CA  GLU A 479      28.674   8.816 -23.765  1.00 92.65           C  
ATOM   3437  C   GLU A 479      28.507   8.569 -25.272  1.00 92.65           C  
ATOM   3438  CB  GLU A 479      27.479   8.229 -22.996  1.00 92.65           C  
ATOM   3439  O   GLU A 479      29.103   7.642 -25.821  1.00 92.65           O  
ATOM   3440  CG  GLU A 479      27.742   8.139 -21.482  1.00 92.65           C  
ATOM   3441  CD  GLU A 479      26.648   7.380 -20.709  1.00 92.65           C  
ATOM   3442  OE1 GLU A 479      26.543   7.610 -19.479  1.00 92.65           O  
ATOM   3443  OE2 GLU A 479      25.994   6.496 -21.320  1.00 92.65           O  
ATOM   3444  N   LEU A 480      27.745   9.420 -25.962  1.00 94.39           N  
ATOM   3445  CA  LEU A 480      27.560   9.351 -27.411  1.00 94.39           C  
ATOM   3446  C   LEU A 480      28.852   9.675 -28.172  1.00 94.39           C  
ATOM   3447  CB  LEU A 480      26.438  10.319 -27.813  1.00 94.39           C  
ATOM   3448  O   LEU A 480      29.171   9.006 -29.156  1.00 94.39           O  
ATOM   3449  CG  LEU A 480      25.021   9.869 -27.426  1.00 94.39           C  
ATOM   3450  CD1 LEU A 480      24.039  11.029 -27.612  1.00 94.39           C  
ATOM   3451  CD2 LEU A 480      24.558   8.718 -28.315  1.00 94.39           C  
ATOM   3452  N   ALA A 481      29.626  10.658 -27.709  1.00 95.55           N  
ATOM   3453  CA  ALA A 481      30.939  10.971 -28.264  1.00 95.55           C  
ATOM   3454  C   ALA A 481      31.907   9.789 -28.100  1.00 95.55           C  
ATOM   3455  CB  ALA A 481      31.475  12.241 -27.593  1.00 95.55           C  
ATOM   3456  O   ALA A 481      32.586   9.422 -29.058  1.00 95.55           O  
ATOM   3457  N   ALA A 482      31.915   9.139 -26.930  1.00 94.74           N  
ATOM   3458  CA  ALA A 482      32.701   7.927 -26.690  1.00 94.74           C  
ATOM   3459  C   ALA A 482      32.266   6.748 -27.583  1.00 94.74           C  
ATOM   3460  CB  ALA A 482      32.607   7.573 -25.201  1.00 94.74           C  
ATOM   3461  O   ALA A 482      33.097   5.937 -27.982  1.00 94.74           O  
ATOM   3462  N   ALA A 483      30.984   6.683 -27.954  1.00 93.52           N  
ATOM   3463  CA  ALA A 483      30.446   5.717 -28.913  1.00 93.52           C  
ATOM   3464  C   ALA A 483      30.703   6.080 -30.395  1.00 93.52           C  
ATOM   3465  CB  ALA A 483      28.953   5.541 -28.617  1.00 93.52           C  
ATOM   3466  O   ALA A 483      30.298   5.339 -31.294  1.00 93.52           O  
ATOM   3467  N   GLY A 484      31.366   7.209 -30.675  1.00 93.86           N  
ATOM   3468  CA  GLY A 484      31.685   7.655 -32.033  1.00 93.86           C  
ATOM   3469  C   GLY A 484      30.509   8.292 -32.782  1.00 93.86           C  
ATOM   3470  O   GLY A 484      30.438   8.176 -34.011  1.00 93.86           O  
ATOM   3471  N   ALA A 485      29.570   8.922 -32.068  1.00 92.87           N  
ATOM   3472  CA  ALA A 485      28.513   9.735 -32.665  1.00 92.87           C  
ATOM   3473  C   ALA A 485      29.011  11.160 -32.959  1.00 92.87           C  
ATOM   3474  CB  ALA A 485      27.285   9.751 -31.752  1.00 92.87           C  
ATOM   3475  O   ALA A 485      29.588  11.821 -32.089  1.00 92.87           O  
ATOM   3476  N   SER A 486      28.755  11.656 -34.172  1.00 94.67           N  
ATOM   3477  CA  SER A 486      29.073  13.048 -34.541  1.00 94.67           C  
ATOM   3478  C   SER A 486      28.213  14.050 -33.760  1.00 94.67           C  
ATOM   3479  CB  SER A 486      28.901  13.264 -36.049  1.00 94.67           C  
ATOM   3480  O   SER A 486      27.132  13.699 -33.302  1.00 94.67           O  
ATOM   3481  OG  SER A 486      27.538  13.199 -36.421  1.00 94.67           O  
ATOM   3482  N   THR A 487      28.625  15.316 -33.642  1.00 94.68           N  
ATOM   3483  CA  THR A 487      27.821  16.345 -32.948  1.00 94.68           C  
ATOM   3484  C   THR A 487      26.409  16.478 -33.536  1.00 94.68           C  
ATOM   3485  CB  THR A 487      28.523  17.709 -33.003  1.00 94.68           C  
ATOM   3486  O   THR A 487      25.435  16.554 -32.795  1.00 94.68           O  
ATOM   3487  CG2 THR A 487      27.931  18.715 -32.019  1.00 94.68           C  
ATOM   3488  OG1 THR A 487      29.887  17.557 -32.677  1.00 94.68           O  
ATOM   3489  N   THR A 488      26.272  16.411 -34.865  1.00 94.49           N  
ATOM   3490  CA  THR A 488      24.965  16.431 -35.546  1.00 94.49           C  
ATOM   3491  C   THR A 488      24.118  15.201 -35.211  1.00 94.49           C  
ATOM   3492  CB  THR A 488      25.174  16.500 -37.066  1.00 94.49           C  
ATOM   3493  O   THR A 488      22.907  15.310 -35.027  1.00 94.49           O  
ATOM   3494  CG2 THR A 488      23.881  16.736 -37.845  1.00 94.49           C  
ATOM   3495  OG1 THR A 488      26.050  17.558 -37.385  1.00 94.49           O  
ATOM   3496  N   GLU A 489      24.746  14.027 -35.110  1.00 92.32           N  
ATOM   3497  CA  GLU A 489      24.087  12.784 -34.691  1.00 92.32           C  
ATOM   3498  C   GLU A 489      23.655  12.861 -33.220  1.00 92.32           C  
ATOM   3499  CB  GLU A 489      25.044  11.614 -34.976  1.00 92.32           C  
ATOM   3500  O   GLU A 489      22.536  12.476 -32.899  1.00 92.32           O  
ATOM   3501  CG  GLU A 489      24.488  10.194 -34.777  1.00 92.32           C  
ATOM   3502  CD  GLU A 489      25.520   9.115 -35.185  1.00 92.32           C  
ATOM   3503  OE1 GLU A 489      25.170   7.916 -35.271  1.00 92.32           O  
ATOM   3504  OE2 GLU A 489      26.701   9.467 -35.434  1.00 92.32           O  
ATOM   3505  N   GLN A 490      24.481  13.442 -32.343  1.00 93.57           N  
ATOM   3506  CA  GLN A 490      24.148  13.676 -30.936  1.00 93.57           C  
ATOM   3507  C   GLN A 490      22.926  14.585 -30.782  1.00 93.57           C  
ATOM   3508  CB  GLN A 490      25.336  14.307 -30.194  1.00 93.57           C  
ATOM   3509  O   GLN A 490      22.006  14.246 -30.042  1.00 93.57           O  
ATOM   3510  CG  GLN A 490      26.539  13.371 -30.047  1.00 93.57           C  
ATOM   3511  CD  GLN A 490      27.766  14.094 -29.503  1.00 93.57           C  
ATOM   3512  NE2 GLN A 490      28.956  13.715 -29.916  1.00 93.57           N  
ATOM   3513  OE1 GLN A 490      27.680  15.011 -28.700  1.00 93.57           O  
ATOM   3514  N   ASP A 491      22.887  15.719 -31.487  1.00 93.92           N  
ATOM   3515  CA  ASP A 491      21.763  16.656 -31.395  1.00 93.92           C  
ATOM   3516  C   ASP A 491      20.461  16.036 -31.918  1.00 93.92           C  
ATOM   3517  CB  ASP A 491      22.094  17.955 -32.141  1.00 93.92           C  
ATOM   3518  O   ASP A 491      19.405  16.211 -31.301  1.00 93.92           O  
ATOM   3519  CG  ASP A 491      23.133  18.830 -31.423  1.00 93.92           C  
ATOM   3520  OD1 ASP A 491      23.193  18.807 -30.160  1.00 93.92           O  
ATOM   3521  OD2 ASP A 491      23.827  19.574 -32.148  1.00 93.92           O  
ATOM   3522  N   ARG A 492      20.537  15.248 -33.001  1.00 91.76           N  
ATOM   3523  CA  ARG A 492      19.396  14.481 -33.516  1.00 91.76           C  
ATOM   3524  C   ARG A 492      18.916  13.437 -32.507  1.00 91.76           C  
ATOM   3525  CB  ARG A 492      19.762  13.849 -34.865  1.00 91.76           C  
ATOM   3526  O   ARG A 492      17.729  13.404 -32.203  1.00 91.76           O  
ATOM   3527  CG  ARG A 492      18.566  13.090 -35.452  1.00 91.76           C  
ATOM   3528  CD  ARG A 492      18.910  12.507 -36.820  1.00 91.76           C  
ATOM   3529  NE  ARG A 492      17.779  11.711 -37.320  1.00 91.76           N  
ATOM   3530  NH1 ARG A 492      18.121  12.021 -39.571  1.00 91.76           N  
ATOM   3531  NH2 ARG A 492      16.417  10.759 -38.862  1.00 91.76           N  
ATOM   3532  CZ  ARG A 492      17.447  11.503 -38.579  1.00 91.76           C  
ATOM   3533  N   LEU A 493      19.821  12.632 -31.952  1.00 91.94           N  
ATOM   3534  CA  LEU A 493      19.481  11.596 -30.973  1.00 91.94           C  
ATOM   3535  C   LEU A 493      18.890  12.187 -29.693  1.00 91.94           C  
ATOM   3536  CB  LEU A 493      20.730  10.763 -30.643  1.00 91.94           C  
ATOM   3537  O   LEU A 493      17.942  11.629 -29.157  1.00 91.94           O  
ATOM   3538  CG  LEU A 493      21.144   9.799 -31.767  1.00 91.94           C  
ATOM   3539  CD1 LEU A 493      22.543   9.266 -31.476  1.00 91.94           C  
ATOM   3540  CD2 LEU A 493      20.195   8.604 -31.883  1.00 91.94           C  
ATOM   3541  N   LEU A 494      19.398  13.326 -29.213  1.00 93.41           N  
ATOM   3542  CA  LEU A 494      18.817  14.024 -28.064  1.00 93.41           C  
ATOM   3543  C   LEU A 494      17.433  14.604 -28.380  1.00 93.41           C  
ATOM   3544  CB  LEU A 494      19.765  15.138 -27.594  1.00 93.41           C  
ATOM   3545  O   LEU A 494      16.556  14.595 -27.519  1.00 93.41           O  
ATOM   3546  CG  LEU A 494      21.026  14.639 -26.870  1.00 93.41           C  
ATOM   3547  CD1 LEU A 494      21.932  15.839 -26.597  1.00 93.41           C  
ATOM   3548  CD2 LEU A 494      20.707  13.972 -25.530  1.00 93.41           C  
ATOM   3549  N   ALA A 495      17.206  15.110 -29.596  1.00 92.86           N  
ATOM   3550  CA  ALA A 495      15.878  15.544 -30.026  1.00 92.86           C  
ATOM   3551  C   ALA A 495      14.888  14.368 -30.069  1.00 92.86           C  
ATOM   3552  CB  ALA A 495      15.991  16.268 -31.371  1.00 92.86           C  
ATOM   3553  O   ALA A 495      13.816  14.460 -29.468  1.00 92.86           O  
ATOM   3554  N   ASP A 496      15.282  13.251 -30.680  1.00 91.63           N  
ATOM   3555  CA  ASP A 496      14.485  12.022 -30.729  1.00 91.63           C  
ATOM   3556  C   ASP A 496      14.242  11.463 -29.314  1.00 91.63           C  
ATOM   3557  CB  ASP A 496      15.184  10.991 -31.640  1.00 91.63           C  
ATOM   3558  O   ASP A 496      13.139  11.013 -29.005  1.00 91.63           O  
ATOM   3559  CG  ASP A 496      15.160  11.334 -33.140  1.00 91.63           C  
ATOM   3560  OD1 ASP A 496      14.299  12.140 -33.555  1.00 91.63           O  
ATOM   3561  OD2 ASP A 496      15.978  10.756 -33.898  1.00 91.63           O  
ATOM   3562  N   LEU A 497      15.224  11.578 -28.412  1.00 92.36           N  
ATOM   3563  CA  LEU A 497      15.117  11.158 -27.015  1.00 92.36           C  
ATOM   3564  C   LEU A 497      14.078  11.973 -26.232  1.00 92.36           C  
ATOM   3565  CB  LEU A 497      16.515  11.217 -26.364  1.00 92.36           C  
ATOM   3566  O   LEU A 497      13.269  11.392 -25.508  1.00 92.36           O  
ATOM   3567  CG  LEU A 497      16.578  10.667 -24.932  1.00 92.36           C  
ATOM   3568  CD1 LEU A 497      16.297   9.173 -24.930  1.00 92.36           C  
ATOM   3569  CD2 LEU A 497      17.963  10.865 -24.317  1.00 92.36           C  
ATOM   3570  N   ARG A 498      14.048  13.303 -26.407  1.00 93.42           N  
ATOM   3571  CA  ARG A 498      13.029  14.182 -25.796  1.00 93.42           C  
ATOM   3572  C   ARG A 498      11.620  13.793 -26.231  1.00 93.42           C  
ATOM   3573  CB  ARG A 498      13.265  15.647 -26.193  1.00 93.42           C  
ATOM   3574  O   ARG A 498      10.708  13.781 -25.403  1.00 93.42           O  
ATOM   3575  CG  ARG A 498      14.500  16.286 -25.552  1.00 93.42           C  
ATOM   3576  CD  ARG A 498      14.779  17.620 -26.248  1.00 93.42           C  
ATOM   3577  NE  ARG A 498      16.051  18.206 -25.809  1.00 93.42           N  
ATOM   3578  NH1 ARG A 498      17.206  18.069 -27.798  1.00 93.42           N  
ATOM   3579  NH2 ARG A 498      18.155  18.971 -25.989  1.00 93.42           N  
ATOM   3580  CZ  ARG A 498      17.126  18.411 -26.541  1.00 93.42           C  
ATOM   3581  N   VAL A 499      11.441  13.505 -27.522  1.00 91.29           N  
ATOM   3582  CA  VAL A 499      10.148  13.092 -28.084  1.00 91.29           C  
ATOM   3583  C   VAL A 499       9.769  11.711 -27.560  1.00 91.29           C  
ATOM   3584  CB  VAL A 499      10.158  13.137 -29.624  1.00 91.29           C  
ATOM   3585  O   VAL A 499       8.688  11.564 -26.999  1.00 91.29           O  
ATOM   3586  CG1 VAL A 499       8.819  12.671 -30.207  1.00 91.29           C  
ATOM   3587  CG2 VAL A 499      10.393  14.570 -30.123  1.00 91.29           C  
ATOM   3588  N   CYS A 500      10.685  10.745 -27.626  1.00 91.00           N  
ATOM   3589  CA  CYS A 500      10.484   9.388 -27.129  1.00 91.00           C  
ATOM   3590  C   CYS A 500      10.089   9.352 -25.653  1.00 91.00           C  
ATOM   3591  CB  CYS A 500      11.762   8.583 -27.393  1.00 91.00           C  
ATOM   3592  O   CYS A 500       9.125   8.673 -25.296  1.00 91.00           O  
ATOM   3593  SG  CYS A 500      11.838   6.977 -26.558  1.00 91.00           S  
ATOM   3594  N   LEU A 501      10.774  10.102 -24.784  1.00 90.51           N  
ATOM   3595  CA  LEU A 501      10.451  10.113 -23.358  1.00 90.51           C  
ATOM   3596  C   LEU A 501       9.086  10.762 -23.087  1.00 90.51           C  
ATOM   3597  CB  LEU A 501      11.592  10.791 -22.581  1.00 90.51           C  
ATOM   3598  O   LEU A 501       8.319  10.264 -22.263  1.00 90.51           O  
ATOM   3599  CG  LEU A 501      11.496  10.590 -21.055  1.00 90.51           C  
ATOM   3600  CD1 LEU A 501      11.650   9.123 -20.654  1.00 90.51           C  
ATOM   3601  CD2 LEU A 501      12.604  11.366 -20.353  1.00 90.51           C  
ATOM   3602  N   ARG A 502       8.741  11.834 -23.814  1.00 88.61           N  
ATOM   3603  CA  ARG A 502       7.425  12.484 -23.710  1.00 88.61           C  
ATOM   3604  C   ARG A 502       6.304  11.565 -24.202  1.00 88.61           C  
ATOM   3605  CB  ARG A 502       7.467  13.820 -24.470  1.00 88.61           C  
ATOM   3606  O   ARG A 502       5.274  11.454 -23.535  1.00 88.61           O  
ATOM   3607  CG  ARG A 502       6.167  14.624 -24.312  1.00 88.61           C  
ATOM   3608  CD  ARG A 502       6.191  15.908 -25.147  1.00 88.61           C  
ATOM   3609  NE  ARG A 502       7.077  16.947 -24.584  1.00 88.61           N  
ATOM   3610  NH1 ARG A 502       6.980  18.378 -26.376  1.00 88.61           N  
ATOM   3611  NH2 ARG A 502       8.124  18.977 -24.570  1.00 88.61           N  
ATOM   3612  CZ  ARG A 502       7.388  18.090 -25.172  1.00 88.61           C  
ATOM   3613  N   GLU A 503       6.496  10.894 -25.335  1.00 86.15           N  
ATOM   3614  CA  GLU A 503       5.537   9.928 -25.883  1.00 86.15           C  
ATOM   3615  C   GLU A 503       5.367   8.741 -24.934  1.00 86.15           C  
ATOM   3616  CB  GLU A 503       5.958   9.473 -27.290  1.00 86.15           C  
ATOM   3617  O   GLU A 503       4.240   8.417 -24.579  1.00 86.15           O  
ATOM   3618  CG  GLU A 503       5.716  10.586 -28.323  1.00 86.15           C  
ATOM   3619  CD  GLU A 503       6.097  10.209 -29.764  1.00 86.15           C  
ATOM   3620  OE1 GLU A 503       5.641  10.924 -30.678  1.00 86.15           O  
ATOM   3621  OE2 GLU A 503       6.877   9.249 -29.971  1.00 86.15           O  
ATOM   3622  N   SER A 504       6.461   8.186 -24.406  1.00 83.29           N  
ATOM   3623  CA  SER A 504       6.428   7.093 -23.420  1.00 83.29           C  
ATOM   3624  C   SER A 504       5.676   7.486 -22.139  1.00 83.29           C  
ATOM   3625  CB  SER A 504       7.851   6.657 -23.055  1.00 83.29           C  
ATOM   3626  O   SER A 504       4.880   6.711 -21.609  1.00 83.29           O  
ATOM   3627  OG  SER A 504       8.583   6.251 -24.194  1.00 83.29           O  
ATOM   3628  N   ALA A 505       5.863   8.720 -21.656  1.00 81.43           N  
ATOM   3629  CA  ALA A 505       5.166   9.250 -20.479  1.00 81.43           C  
ATOM   3630  C   ALA A 505       3.664   9.523 -20.709  1.00 81.43           C  
ATOM   3631  CB  ALA A 505       5.888  10.530 -20.045  1.00 81.43           C  
ATOM   3632  O   ALA A 505       2.887   9.595 -19.753  1.00 81.43           O  
ATOM   3633  N   SER A 506       3.246   9.692 -21.966  1.00 73.10           N  
ATOM   3634  CA  SER A 506       1.856   9.959 -22.373  1.00 73.10           C  
ATOM   3635  C   SER A 506       1.189   8.778 -23.087  1.00 73.10           C  
ATOM   3636  CB  SER A 506       1.788  11.236 -23.216  1.00 73.10           C  
ATOM   3637  O   SER A 506       0.039   8.887 -23.515  1.00 73.10           O  
ATOM   3638  OG  SER A 506       2.643  11.168 -24.334  1.00 73.10           O  
ATOM   3639  N   GLN A 507       1.887   7.646 -23.184  1.00 70.66           N  
ATOM   3640  CA  GLN A 507       1.507   6.511 -24.012  1.00 70.66           C  
ATOM   3641  C   GLN A 507       0.175   5.901 -23.557  1.00 70.66           C  
ATOM   3642  CB  GLN A 507       2.656   5.493 -23.994  1.00 70.66           C  
ATOM   3643  O   GLN A 507       0.019   5.455 -22.414  1.00 70.66           O  
ATOM   3644  CG  GLN A 507       2.676   4.557 -25.208  1.00 70.66           C  
ATOM   3645  CD  GLN A 507       3.904   3.647 -25.158  1.00 70.66           C  
ATOM   3646  NE2 GLN A 507       3.781   2.370 -25.386  1.00 70.66           N  
ATOM   3647  OE1 GLN A 507       5.006   4.067 -24.855  1.00 70.66           O  
ATOM   3648  N   GLN A 508      -0.789   5.882 -24.479  1.00 60.84           N  
ATOM   3649  CA  GLN A 508      -2.118   5.303 -24.267  1.00 60.84           C  
ATOM   3650  C   GLN A 508      -2.158   3.786 -24.477  1.00 60.84           C  
ATOM   3651  CB  GLN A 508      -3.132   5.971 -25.204  1.00 60.84           C  
ATOM   3652  O   GLN A 508      -3.074   3.141 -23.987  1.00 60.84           O  
ATOM   3653  CG  GLN A 508      -3.441   7.422 -24.812  1.00 60.84           C  
ATOM   3654  CD  GLN A 508      -4.509   8.051 -25.706  1.00 60.84           C  
ATOM   3655  NE2 GLN A 508      -5.023   9.214 -25.370  1.00 60.84           N  
ATOM   3656  OE1 GLN A 508      -4.915   7.533 -26.732  1.00 60.84           O  
ATOM   3657  N   ASP A 509      -1.182   3.230 -25.186  1.00 60.55           N  
ATOM   3658  CA  ASP A 509      -1.114   1.814 -25.529  1.00 60.55           C  
ATOM   3659  C   ASP A 509       0.260   1.281 -25.131  1.00 60.55           C  
ATOM   3660  CB  ASP A 509      -1.374   1.684 -27.037  1.00 60.55           C  
ATOM   3661  O   ASP A 509       1.242   1.612 -25.787  1.00 60.55           O  
ATOM   3662  CG  ASP A 509      -1.254   0.250 -27.548  1.00 60.55           C  
ATOM   3663  OD1 ASP A 509      -1.027  -0.646 -26.705  1.00 60.55           O  
ATOM   3664  OD2 ASP A 509      -1.353   0.110 -28.787  1.00 60.55           O  
ATOM   3665  N   SER A 510       0.349   0.520 -24.037  1.00 62.06           N  
ATOM   3666  CA  SER A 510       1.612  -0.009 -23.503  1.00 62.06           C  
ATOM   3667  C   SER A 510       2.345  -0.957 -24.458  1.00 62.06           C  
ATOM   3668  CB  SER A 510       1.380  -0.714 -22.156  1.00 62.06           C  
ATOM   3669  O   SER A 510       3.563  -1.077 -24.331  1.00 62.06           O  
ATOM   3670  OG  SER A 510       0.188  -1.465 -22.180  1.00 62.06           O  
ATOM   3671  N   GLU A 511       1.664  -1.575 -25.427  1.00 61.88           N  
ATOM   3672  CA  GLU A 511       2.284  -2.525 -26.360  1.00 61.88           C  
ATOM   3673  C   GLU A 511       3.053  -1.822 -27.485  1.00 61.88           C  
ATOM   3674  CB  GLU A 511       1.212  -3.436 -26.971  1.00 61.88           C  
ATOM   3675  O   GLU A 511       4.043  -2.338 -28.013  1.00 61.88           O  
ATOM   3676  CG  GLU A 511       0.501  -4.309 -25.926  1.00 61.88           C  
ATOM   3677  CD  GLU A 511      -0.434  -5.351 -26.563  1.00 61.88           C  
ATOM   3678  OE1 GLU A 511      -0.876  -6.249 -25.816  1.00 61.88           O  
ATOM   3679  OE2 GLU A 511      -0.685  -5.272 -27.789  1.00 61.88           O  
ATOM   3680  N   ARG A 512       2.633  -0.608 -27.857  1.00 67.25           N  
ATOM   3681  CA  ARG A 512       3.211   0.108 -28.994  1.00 67.25           C  
ATOM   3682  C   ARG A 512       4.394   0.976 -28.580  1.00 67.25           C  
ATOM   3683  CB  ARG A 512       2.105   0.896 -29.703  1.00 67.25           C  
ATOM   3684  O   ARG A 512       4.213   2.105 -28.140  1.00 67.25           O  
ATOM   3685  CG  ARG A 512       2.641   1.499 -31.006  1.00 67.25           C  
ATOM   3686  CD  ARG A 512       1.514   2.185 -31.769  1.00 67.25           C  
ATOM   3687  NE  ARG A 512       2.031   2.838 -32.987  1.00 67.25           N  
ATOM   3688  NH1 ARG A 512       0.019   3.074 -34.052  1.00 67.25           N  
ATOM   3689  NH2 ARG A 512       1.890   3.861 -35.012  1.00 67.25           N  
ATOM   3690  CZ  ARG A 512       1.313   3.251 -34.012  1.00 67.25           C  
ATOM   3691  N   THR A 513       5.619   0.514 -28.831  1.00 73.78           N  
ATOM   3692  CA  THR A 513       6.806   1.382 -28.741  1.00 73.78           C  
ATOM   3693  C   THR A 513       6.635   2.606 -29.657  1.00 73.78           C  
ATOM   3694  CB  THR A 513       8.089   0.642 -29.138  1.00 73.78           C  
ATOM   3695  O   THR A 513       6.418   2.415 -30.860  1.00 73.78           O  
ATOM   3696  CG2 THR A 513       9.349   1.446 -28.821  1.00 73.78           C  
ATOM   3697  OG1 THR A 513       8.187  -0.581 -28.452  1.00 73.78           O  
ATOM   3698  N   PRO A 514       6.735   3.845 -29.135  1.00 78.35           N  
ATOM   3699  CA  PRO A 514       6.596   5.043 -29.954  1.00 78.35           C  
ATOM   3700  C   PRO A 514       7.602   5.062 -31.112  1.00 78.35           C  
ATOM   3701  CB  PRO A 514       6.772   6.227 -29.002  1.00 78.35           C  
ATOM   3702  O   PRO A 514       8.733   4.588 -30.976  1.00 78.35           O  
ATOM   3703  CG  PRO A 514       6.421   5.662 -27.628  1.00 78.35           C  
ATOM   3704  CD  PRO A 514       6.861   4.205 -27.727  1.00 78.35           C  
ATOM   3705  N   ASP A 515       7.204   5.612 -32.260  1.00 78.18           N  
ATOM   3706  CA  ASP A 515       8.030   5.621 -33.478  1.00 78.18           C  
ATOM   3707  C   ASP A 515       9.372   6.327 -33.244  1.00 78.18           C  
ATOM   3708  CB  ASP A 515       7.250   6.284 -34.633  1.00 78.18           C  
ATOM   3709  O   ASP A 515      10.419   5.853 -33.687  1.00 78.18           O  
ATOM   3710  CG  ASP A 515       6.011   5.487 -35.059  1.00 78.18           C  
ATOM   3711  OD1 ASP A 515       5.950   4.282 -34.739  1.00 78.18           O  
ATOM   3712  OD2 ASP A 515       5.098   6.035 -35.707  1.00 78.18           O  
ATOM   3713  N   SER A 516       9.351   7.401 -32.452  1.00 80.65           N  
ATOM   3714  CA  SER A 516      10.542   8.121 -31.996  1.00 80.65           C  
ATOM   3715  C   SER A 516      11.509   7.223 -31.213  1.00 80.65           C  
ATOM   3716  CB  SER A 516      10.095   9.306 -31.136  1.00 80.65           C  
ATOM   3717  O   SER A 516      12.712   7.254 -31.456  1.00 80.65           O  
ATOM   3718  OG  SER A 516       9.390   8.826 -30.012  1.00 80.65           O  
ATOM   3719  N   CYS A 517      11.000   6.353 -30.337  1.00 84.49           N  
ATOM   3720  CA  CYS A 517      11.805   5.395 -29.583  1.00 84.49           C  
ATOM   3721  C   CYS A 517      12.371   4.279 -30.471  1.00 84.49           C  
ATOM   3722  CB  CYS A 517      10.954   4.792 -28.463  1.00 84.49           C  
ATOM   3723  O   CYS A 517      13.489   3.820 -30.241  1.00 84.49           O  
ATOM   3724  SG  CYS A 517      10.245   5.948 -27.268  1.00 84.49           S  
ATOM   3725  N   ARG A 518      11.636   3.859 -31.512  1.00 84.21           N  
ATOM   3726  CA  ARG A 518      12.136   2.882 -32.495  1.00 84.21           C  
ATOM   3727  C   ARG A 518      13.311   3.438 -33.295  1.00 84.21           C  
ATOM   3728  CB  ARG A 518      11.012   2.401 -33.426  1.00 84.21           C  
ATOM   3729  O   ARG A 518      14.268   2.710 -33.541  1.00 84.21           O  
ATOM   3730  CG  ARG A 518       9.955   1.604 -32.650  1.00 84.21           C  
ATOM   3731  CD  ARG A 518       9.031   0.790 -33.559  1.00 84.21           C  
ATOM   3732  NE  ARG A 518       8.013   1.597 -34.265  1.00 84.21           N  
ATOM   3733  NH1 ARG A 518       6.848  -0.203 -35.079  1.00 84.21           N  
ATOM   3734  NH2 ARG A 518       6.161   1.820 -35.599  1.00 84.21           N  
ATOM   3735  CZ  ARG A 518       7.020   1.084 -34.971  1.00 84.21           C  
ATOM   3736  N   ASN A 519      13.286   4.727 -33.637  1.00 81.10           N  
ATOM   3737  CA  ASN A 519      14.398   5.383 -34.333  1.00 81.10           C  
ATOM   3738  C   ASN A 519      15.698   5.350 -33.513  1.00 81.10           C  
ATOM   3739  CB  ASN A 519      14.006   6.829 -34.676  1.00 81.10           C  
ATOM   3740  O   ASN A 519      16.766   5.121 -34.077  1.00 81.10           O  
ATOM   3741  CG  ASN A 519      12.863   6.927 -35.669  1.00 81.10           C  
ATOM   3742  ND2 ASN A 519      12.213   8.065 -35.724  1.00 81.10           N  
ATOM   3743  OD1 ASN A 519      12.557   6.016 -36.422  1.00 81.10           O  
ATOM   3744  N   LEU A 520      15.613   5.494 -32.183  1.00 82.88           N  
ATOM   3745  CA  LEU A 520      16.780   5.415 -31.291  1.00 82.88           C  
ATOM   3746  C   LEU A 520      17.473   4.041 -31.342  1.00 82.88           C  
ATOM   3747  CB  LEU A 520      16.354   5.723 -29.843  1.00 82.88           C  
ATOM   3748  O   LEU A 520      18.687   3.955 -31.169  1.00 82.88           O  
ATOM   3749  CG  LEU A 520      15.742   7.114 -29.602  1.00 82.88           C  
ATOM   3750  CD1 LEU A 520      15.311   7.241 -28.141  1.00 82.88           C  
ATOM   3751  CD2 LEU A 520      16.675   8.281 -29.927  1.00 82.88           C  
ATOM   3752  N   GLN A 521      16.719   2.969 -31.604  1.00 80.37           N  
ATOM   3753  CA  GLN A 521      17.241   1.600 -31.680  1.00 80.37           C  
ATOM   3754  C   GLN A 521      17.903   1.272 -33.028  1.00 80.37           C  
ATOM   3755  CB  GLN A 521      16.109   0.604 -31.392  1.00 80.37           C  
ATOM   3756  O   GLN A 521      18.634   0.290 -33.120  1.00 80.37           O  
ATOM   3757  CG  GLN A 521      15.563   0.714 -29.960  1.00 80.37           C  
ATOM   3758  CD  GLN A 521      14.427  -0.268 -29.687  1.00 80.37           C  
ATOM   3759  NE2 GLN A 521      14.031  -0.437 -28.444  1.00 80.37           N  
ATOM   3760  OE1 GLN A 521      13.861  -0.893 -30.568  1.00 80.37           O  
ATOM   3761  N   GLN A 522      17.677   2.079 -34.070  1.00 83.67           N  
ATOM   3762  CA  GLN A 522      18.236   1.855 -35.412  1.00 83.67           C  
ATOM   3763  C   GLN A 522      19.688   2.344 -35.562  1.00 83.67           C  
ATOM   3764  CB  GLN A 522      17.325   2.508 -36.464  1.00 83.67           C  
ATOM   3765  O   GLN A 522      20.296   2.163 -36.618  1.00 83.67           O  
ATOM   3766  CG  GLN A 522      15.957   1.819 -36.570  1.00 83.67           C  
ATOM   3767  CD  GLN A 522      15.029   2.494 -37.575  1.00 83.67           C  
ATOM   3768  NE2 GLN A 522      13.804   2.033 -37.693  1.00 83.67           N  
ATOM   3769  OE1 GLN A 522      15.366   3.436 -38.273  1.00 83.67           O  
ATOM   3770  N   ALA A 523      20.256   2.974 -34.531  1.00 82.08           N  
ATOM   3771  CA  ALA A 523      21.637   3.443 -34.539  1.00 82.08           C  
ATOM   3772  C   ALA A 523      22.657   2.284 -34.503  1.00 82.08           C  
ATOM   3773  CB  ALA A 523      21.820   4.425 -33.375  1.00 82.08           C  
ATOM   3774  O   ALA A 523      22.335   1.136 -34.191  1.00 82.08           O  
ATOM   3775  N   ARG A 524      23.933   2.593 -34.787  1.00 89.20           N  
ATOM   3776  CA  ARG A 524      25.050   1.641 -34.617  1.00 89.20           C  
ATOM   3777  C   ARG A 524      25.051   1.089 -33.179  1.00 89.20           C  
ATOM   3778  CB  ARG A 524      26.391   2.328 -34.932  1.00 89.20           C  
ATOM   3779  O   ARG A 524      24.805   1.879 -32.270  1.00 89.20           O  
ATOM   3780  CG  ARG A 524      26.579   2.587 -36.436  1.00 89.20           C  
ATOM   3781  CD  ARG A 524      27.881   3.349 -36.737  1.00 89.20           C  
ATOM   3782  NE  ARG A 524      27.742   4.806 -36.503  1.00 89.20           N  
ATOM   3783  NH1 ARG A 524      29.712   5.244 -35.379  1.00 89.20           N  
ATOM   3784  NH2 ARG A 524      28.326   6.907 -35.805  1.00 89.20           N  
ATOM   3785  CZ  ARG A 524      28.588   5.636 -35.910  1.00 89.20           C  
ATOM   3786  N   PRO A 525      25.402  -0.190 -32.930  1.00 90.54           N  
ATOM   3787  CA  PRO A 525      25.228  -0.826 -31.616  1.00 90.54           C  
ATOM   3788  C   PRO A 525      25.769  -0.021 -30.423  1.00 90.54           C  
ATOM   3789  CB  PRO A 525      25.915  -2.189 -31.736  1.00 90.54           C  
ATOM   3790  O   PRO A 525      25.060   0.158 -29.439  1.00 90.54           O  
ATOM   3791  CG  PRO A 525      25.728  -2.537 -33.211  1.00 90.54           C  
ATOM   3792  CD  PRO A 525      25.820  -1.183 -33.913  1.00 90.54           C  
ATOM   3793  N   ALA A 526      26.979   0.541 -30.535  1.00 91.74           N  
ATOM   3794  CA  ALA A 526      27.578   1.364 -29.478  1.00 91.74           C  
ATOM   3795  C   ALA A 526      26.791   2.659 -29.201  1.00 91.74           C  
ATOM   3796  CB  ALA A 526      29.024   1.683 -29.885  1.00 91.74           C  
ATOM   3797  O   ALA A 526      26.643   3.071 -28.050  1.00 91.74           O  
ATOM   3798  N   VAL A 527      26.269   3.293 -30.256  1.00 91.49           N  
ATOM   3799  CA  VAL A 527      25.450   4.508 -30.165  1.00 91.49           C  
ATOM   3800  C   VAL A 527      24.080   4.164 -29.586  1.00 91.49           C  
ATOM   3801  CB  VAL A 527      25.326   5.197 -31.539  1.00 91.49           C  
ATOM   3802  O   VAL A 527      23.641   4.830 -28.657  1.00 91.49           O  
ATOM   3803  CG1 VAL A 527      24.451   6.448 -31.480  1.00 91.49           C  
ATOM   3804  CG2 VAL A 527      26.702   5.621 -32.075  1.00 91.49           C  
ATOM   3805  N   ALA A 528      23.450   3.082 -30.053  1.00 90.88           N  
ATOM   3806  CA  ALA A 528      22.174   2.600 -29.528  1.00 90.88           C  
ATOM   3807  C   ALA A 528      22.261   2.272 -28.026  1.00 90.88           C  
ATOM   3808  CB  ALA A 528      21.741   1.379 -30.349  1.00 90.88           C  
ATOM   3809  O   ALA A 528      21.364   2.627 -27.263  1.00 90.88           O  
ATOM   3810  N   GLU A 529      23.358   1.658 -27.571  1.00 91.59           N  
ATOM   3811  CA  GLU A 529      23.578   1.368 -26.151  1.00 91.59           C  
ATOM   3812  C   GLU A 529      23.769   2.647 -25.315  1.00 91.59           C  
ATOM   3813  CB  GLU A 529      24.787   0.436 -26.000  1.00 91.59           C  
ATOM   3814  O   GLU A 529      23.192   2.770 -24.231  1.00 91.59           O  
ATOM   3815  CG  GLU A 529      24.748  -0.287 -24.648  1.00 91.59           C  
ATOM   3816  CD  GLU A 529      26.071  -0.974 -24.294  1.00 91.59           C  
ATOM   3817  OE1 GLU A 529      26.286  -1.141 -23.071  1.00 91.59           O  
ATOM   3818  OE2 GLU A 529      26.899  -1.204 -25.199  1.00 91.59           O  
ATOM   3819  N   ALA A 530      24.530   3.624 -25.824  1.00 92.77           N  
ATOM   3820  CA  ALA A 530      24.695   4.931 -25.184  1.00 92.77           C  
ATOM   3821  C   ALA A 530      23.365   5.697 -25.098  1.00 92.77           C  
ATOM   3822  CB  ALA A 530      25.768   5.721 -25.945  1.00 92.77           C  
ATOM   3823  O   ALA A 530      23.009   6.216 -24.041  1.00 92.77           O  
ATOM   3824  N   THR A 531      22.576   5.696 -26.171  1.00 92.07           N  
ATOM   3825  CA  THR A 531      21.230   6.274 -26.190  1.00 92.07           C  
ATOM   3826  C   THR A 531      20.287   5.556 -25.223  1.00 92.07           C  
ATOM   3827  CB  THR A 531      20.668   6.224 -27.613  1.00 92.07           C  
ATOM   3828  O   THR A 531      19.523   6.213 -24.522  1.00 92.07           O  
ATOM   3829  CG2 THR A 531      19.314   6.897 -27.739  1.00 92.07           C  
ATOM   3830  OG1 THR A 531      21.501   6.927 -28.500  1.00 92.07           O  
ATOM   3831  N   ALA A 532      20.360   4.226 -25.113  1.00 90.51           N  
ATOM   3832  CA  ALA A 532      19.553   3.454 -24.167  1.00 90.51           C  
ATOM   3833  C   ALA A 532      19.936   3.721 -22.700  1.00 90.51           C  
ATOM   3834  CB  ALA A 532      19.685   1.966 -24.511  1.00 90.51           C  
ATOM   3835  O   ALA A 532      19.069   3.719 -21.822  1.00 90.51           O  
ATOM   3836  N   ARG A 533      21.220   3.967 -22.400  1.00 90.92           N  
ATOM   3837  CA  ARG A 533      21.654   4.444 -21.074  1.00 90.92           C  
ATOM   3838  C   ARG A 533      21.118   5.843 -20.787  1.00 90.92           C  
ATOM   3839  CB  ARG A 533      23.183   4.423 -20.946  1.00 90.92           C  
ATOM   3840  O   ARG A 533      20.485   6.018 -19.751  1.00 90.92           O  
ATOM   3841  CG  ARG A 533      23.728   3.002 -20.747  1.00 90.92           C  
ATOM   3842  CD  ARG A 533      25.222   3.029 -20.411  1.00 90.92           C  
ATOM   3843  NE  ARG A 533      26.013   3.611 -21.503  1.00 90.92           N  
ATOM   3844  NH1 ARG A 533      26.625   1.654 -22.580  1.00 90.92           N  
ATOM   3845  NH2 ARG A 533      27.288   3.622 -23.373  1.00 90.92           N  
ATOM   3846  CZ  ARG A 533      26.630   2.955 -22.473  1.00 90.92           C  
ATOM   3847  N   ALA A 534      21.274   6.779 -21.724  1.00 92.18           N  
ATOM   3848  CA  ALA A 534      20.735   8.133 -21.596  1.00 92.18           C  
ATOM   3849  C   ALA A 534      19.211   8.131 -21.383  1.00 92.18           C  
ATOM   3850  CB  ALA A 534      21.130   8.937 -22.840  1.00 92.18           C  
ATOM   3851  O   ALA A 534      18.711   8.849 -20.520  1.00 92.18           O  
ATOM   3852  N   TRP A 535      18.479   7.274 -22.105  1.00 91.23           N  
ATOM   3853  CA  TRP A 535      17.040   7.091 -21.915  1.00 91.23           C  
ATOM   3854  C   TRP A 535      16.704   6.575 -20.518  1.00 91.23           C  
ATOM   3855  CB  TRP A 535      16.467   6.163 -22.998  1.00 91.23           C  
ATOM   3856  O   TRP A 535      15.843   7.152 -19.863  1.00 91.23           O  
ATOM   3857  CG  TRP A 535      14.971   6.033 -22.966  1.00 91.23           C  
ATOM   3858  CD1 TRP A 535      14.089   6.736 -23.713  1.00 91.23           C  
ATOM   3859  CD2 TRP A 535      14.152   5.153 -22.135  1.00 91.23           C  
ATOM   3860  CE2 TRP A 535      12.777   5.418 -22.410  1.00 91.23           C  
ATOM   3861  CE3 TRP A 535      14.431   4.148 -21.184  1.00 91.23           C  
ATOM   3862  NE1 TRP A 535      12.798   6.384 -23.385  1.00 91.23           N  
ATOM   3863  CH2 TRP A 535      12.048   3.773 -20.801  1.00 91.23           C  
ATOM   3864  CZ2 TRP A 535      11.734   4.746 -21.764  1.00 91.23           C  
ATOM   3865  CZ3 TRP A 535      13.392   3.472 -20.518  1.00 91.23           C  
ATOM   3866  N   ARG A 536      17.398   5.536 -20.028  1.00 88.96           N  
ATOM   3867  CA  ARG A 536      17.162   4.994 -18.678  1.00 88.96           C  
ATOM   3868  C   ARG A 536      17.416   6.040 -17.599  1.00 88.96           C  
ATOM   3869  CB  ARG A 536      18.009   3.741 -18.423  1.00 88.96           C  
ATOM   3870  O   ARG A 536      16.581   6.191 -16.720  1.00 88.96           O  
ATOM   3871  CG  ARG A 536      17.394   2.501 -19.085  1.00 88.96           C  
ATOM   3872  CD  ARG A 536      18.175   1.229 -18.740  1.00 88.96           C  
ATOM   3873  NE  ARG A 536      19.493   1.193 -19.402  1.00 88.96           N  
ATOM   3874  NH1 ARG A 536      20.099  -0.909 -18.704  1.00 88.96           N  
ATOM   3875  NH2 ARG A 536      21.463   0.241 -20.044  1.00 88.96           N  
ATOM   3876  CZ  ARG A 536      20.345   0.182 -19.376  1.00 88.96           C  
ATOM   3877  N   THR A 537      18.516   6.786 -17.692  1.00 89.84           N  
ATOM   3878  CA  THR A 537      18.828   7.863 -16.743  1.00 89.84           C  
ATOM   3879  C   THR A 537      17.759   8.953 -16.764  1.00 89.84           C  
ATOM   3880  CB  THR A 537      20.217   8.452 -17.025  1.00 89.84           C  
ATOM   3881  O   THR A 537      17.192   9.249 -15.716  1.00 89.84           O  
ATOM   3882  CG2 THR A 537      20.619   9.533 -16.027  1.00 89.84           C  
ATOM   3883  OG1 THR A 537      21.183   7.430 -16.913  1.00 89.84           O  
ATOM   3884  N   ALA A 538      17.403   9.474 -17.943  1.00 91.60           N  
ATOM   3885  CA  ALA A 538      16.374  10.507 -18.064  1.00 91.60           C  
ATOM   3886  C   ALA A 538      14.990  10.012 -17.601  1.00 91.60           C  
ATOM   3887  CB  ALA A 538      16.337  10.983 -19.521  1.00 91.60           C  
ATOM   3888  O   ALA A 538      14.214  10.771 -17.022  1.00 91.60           O  
ATOM   3889  N   HIS A 539      14.673   8.733 -17.821  1.00 90.58           N  
ATOM   3890  CA  HIS A 539      13.443   8.100 -17.341  1.00 90.58           C  
ATOM   3891  C   HIS A 539      13.406   8.001 -15.815  1.00 90.58           C  
ATOM   3892  CB  HIS A 539      13.287   6.730 -18.012  1.00 90.58           C  
ATOM   3893  O   HIS A 539      12.422   8.422 -15.203  1.00 90.58           O  
ATOM   3894  CG  HIS A 539      12.073   5.975 -17.548  1.00 90.58           C  
ATOM   3895  CD2 HIS A 539      12.064   5.036 -16.560  1.00 90.58           C  
ATOM   3896  ND1 HIS A 539      10.783   6.110 -18.064  1.00 90.58           N  
ATOM   3897  CE1 HIS A 539      10.037   5.219 -17.396  1.00 90.58           C  
ATOM   3898  NE2 HIS A 539      10.775   4.574 -16.478  1.00 90.58           N  
ATOM   3899  N   THR A 540      14.477   7.512 -15.186  1.00 90.42           N  
ATOM   3900  CA  THR A 540      14.570   7.443 -13.723  1.00 90.42           C  
ATOM   3901  C   THR A 540      14.533   8.838 -13.094  1.00 90.42           C  
ATOM   3902  CB  THR A 540      15.829   6.683 -13.281  1.00 90.42           C  
ATOM   3903  O   THR A 540      13.813   9.044 -12.114  1.00 90.42           O  
ATOM   3904  CG2 THR A 540      15.771   6.367 -11.795  1.00 90.42           C  
ATOM   3905  OG1 THR A 540      15.868   5.417 -13.904  1.00 90.42           O  
ATOM   3906  N   GLU A 541      15.218   9.819 -13.685  1.00 90.34           N  
ATOM   3907  CA  GLU A 541      15.183  11.219 -13.250  1.00 90.34           C  
ATOM   3908  C   GLU A 541      13.772  11.807 -13.354  1.00 90.34           C  
ATOM   3909  CB  GLU A 541      16.193  12.053 -14.055  1.00 90.34           C  
ATOM   3910  O   GLU A 541      13.257  12.313 -12.360  1.00 90.34           O  
ATOM   3911  CG  GLU A 541      17.625  11.833 -13.540  1.00 90.34           C  
ATOM   3912  CD  GLU A 541      18.712  12.508 -14.388  1.00 90.34           C  
ATOM   3913  OE1 GLU A 541      19.905  12.293 -14.061  1.00 90.34           O  
ATOM   3914  OE2 GLU A 541      18.362  13.196 -15.370  1.00 90.34           O  
ATOM   3915  N   ASN A 542      13.087  11.648 -14.492  1.00 92.28           N  
ATOM   3916  CA  ASN A 542      11.716  12.136 -14.676  1.00 92.28           C  
ATOM   3917  C   ASN A 542      10.752  11.565 -13.617  1.00 92.28           C  
ATOM   3918  CB  ASN A 542      11.266  11.782 -16.104  1.00 92.28           C  
ATOM   3919  O   ASN A 542       9.975  12.305 -13.005  1.00 92.28           O  
ATOM   3920  CG  ASN A 542       9.944  12.415 -16.500  1.00 92.28           C  
ATOM   3921  ND2 ASN A 542       9.262  11.835 -17.459  1.00 92.28           N  
ATOM   3922  OD1 ASN A 542       9.502  13.432 -15.991  1.00 92.28           O  
ATOM   3923  N   PHE A 543      10.840  10.258 -13.341  1.00 92.50           N  
ATOM   3924  CA  PHE A 543      10.058   9.608 -12.283  1.00 92.50           C  
ATOM   3925  C   PHE A 543      10.407  10.120 -10.886  1.00 92.50           C  
ATOM   3926  CB  PHE A 543      10.218   8.081 -12.362  1.00 92.50           C  
ATOM   3927  O   PHE A 543       9.504  10.341 -10.077  1.00 92.50           O  
ATOM   3928  CG  PHE A 543       9.130   7.407 -13.174  1.00 92.50           C  
ATOM   3929  CD1 PHE A 543       8.046   6.788 -12.524  1.00 92.50           C  
ATOM   3930  CD2 PHE A 543       9.180   7.424 -14.579  1.00 92.50           C  
ATOM   3931  CE1 PHE A 543       7.016   6.193 -13.272  1.00 92.50           C  
ATOM   3932  CE2 PHE A 543       8.139   6.850 -15.327  1.00 92.50           C  
ATOM   3933  CZ  PHE A 543       7.060   6.231 -14.676  1.00 92.50           C  
ATOM   3934  N   SER A 544      11.691  10.319 -10.597  1.00 93.57           N  
ATOM   3935  CA  SER A 544      12.166  10.817  -9.303  1.00 93.57           C  
ATOM   3936  C   SER A 544      11.705  12.256  -9.068  1.00 93.57           C  
ATOM   3937  CB  SER A 544      13.693  10.708  -9.218  1.00 93.57           C  
ATOM   3938  O   SER A 544      11.135  12.559  -8.021  1.00 93.57           O  
ATOM   3939  OG  SER A 544      14.084   9.366  -9.425  1.00 93.57           O  
ATOM   3940  N   THR A 545      11.829  13.135 -10.066  1.00 93.54           N  
ATOM   3941  CA  THR A 545      11.366  14.526  -9.978  1.00 93.54           C  
ATOM   3942  C   THR A 545       9.842  14.613  -9.855  1.00 93.54           C  
ATOM   3943  CB  THR A 545      11.825  15.341 -11.197  1.00 93.54           C  
ATOM   3944  O   THR A 545       9.333  15.387  -9.039  1.00 93.54           O  
ATOM   3945  CG2 THR A 545      11.626  16.838 -10.978  1.00 93.54           C  
ATOM   3946  OG1 THR A 545      13.193  15.161 -11.454  1.00 93.54           O  
ATOM   3947  N   ALA A 546       9.088  13.809 -10.617  1.00 94.01           N  
ATOM   3948  CA  ALA A 546       7.632  13.729 -10.478  1.00 94.01           C  
ATOM   3949  C   ALA A 546       7.218  13.238  -9.080  1.00 94.01           C  
ATOM   3950  CB  ALA A 546       7.068  12.828 -11.583  1.00 94.01           C  
ATOM   3951  O   ALA A 546       6.283  13.787  -8.487  1.00 94.01           O  
ATOM   3952  N   MET A 547       7.945  12.264  -8.522  1.00 94.81           N  
ATOM   3953  CA  MET A 547       7.717  11.757  -7.171  1.00 94.81           C  
ATOM   3954  C   MET A 547       7.991  12.838  -6.123  1.00 94.81           C  
ATOM   3955  CB  MET A 547       8.550  10.484  -6.942  1.00 94.81           C  
ATOM   3956  O   MET A 547       7.098  13.151  -5.344  1.00 94.81           O  
ATOM   3957  CG  MET A 547       8.239   9.803  -5.609  1.00 94.81           C  
ATOM   3958  SD  MET A 547       6.495   9.365  -5.364  1.00 94.81           S  
ATOM   3959  CE  MET A 547       6.670   8.446  -3.819  1.00 94.81           C  
ATOM   3960  N   VAL A 548       9.153  13.497  -6.162  1.00 94.95           N  
ATOM   3961  CA  VAL A 548       9.520  14.596  -5.245  1.00 94.95           C  
ATOM   3962  C   VAL A 548       8.474  15.713  -5.248  1.00 94.95           C  
ATOM   3963  CB  VAL A 548      10.913  15.147  -5.618  1.00 94.95           C  
ATOM   3964  O   VAL A 548       8.009  16.139  -4.189  1.00 94.95           O  
ATOM   3965  CG1 VAL A 548      11.250  16.488  -4.951  1.00 94.95           C  
ATOM   3966  CG2 VAL A 548      11.996  14.143  -5.214  1.00 94.95           C  
ATOM   3967  N   ARG A 549       8.039  16.165  -6.430  1.00 95.37           N  
ATOM   3968  CA  ARG A 549       6.988  17.191  -6.552  1.00 95.37           C  
ATOM   3969  C   ARG A 549       5.647  16.722  -5.993  1.00 95.37           C  
ATOM   3970  CB  ARG A 549       6.835  17.599  -8.019  1.00 95.37           C  
ATOM   3971  O   ARG A 549       4.926  17.514  -5.393  1.00 95.37           O  
ATOM   3972  CG  ARG A 549       8.000  18.468  -8.503  1.00 95.37           C  
ATOM   3973  CD  ARG A 549       7.763  18.879  -9.958  1.00 95.37           C  
ATOM   3974  NE  ARG A 549       8.882  19.681 -10.478  1.00 95.37           N  
ATOM   3975  NH1 ARG A 549       7.841  20.470 -12.373  1.00 95.37           N  
ATOM   3976  NH2 ARG A 549      10.013  20.884 -12.045  1.00 95.37           N  
ATOM   3977  CZ  ARG A 549       8.904  20.345 -11.622  1.00 95.37           C  
ATOM   3978  N   THR A 550       5.320  15.443  -6.148  1.00 95.46           N  
ATOM   3979  CA  THR A 550       4.085  14.884  -5.589  1.00 95.46           C  
ATOM   3980  C   THR A 550       4.169  14.732  -4.069  1.00 95.46           C  
ATOM   3981  CB  THR A 550       3.713  13.564  -6.270  1.00 95.46           C  
ATOM   3982  O   THR A 550       3.199  15.031  -3.376  1.00 95.46           O  
ATOM   3983  CG2 THR A 550       2.324  13.111  -5.822  1.00 95.46           C  
ATOM   3984  OG1 THR A 550       3.666  13.756  -7.667  1.00 95.46           O  
ATOM   3985  N   LEU A 551       5.334  14.374  -3.521  1.00 96.34           N  
ATOM   3986  CA  LEU A 551       5.565  14.318  -2.075  1.00 96.34           C  
ATOM   3987  C   LEU A 551       5.423  15.697  -1.413  1.00 96.34           C  
ATOM   3988  CB  LEU A 551       6.939  13.691  -1.773  1.00 96.34           C  
ATOM   3989  O   LEU A 551       4.872  15.778  -0.318  1.00 96.34           O  
ATOM   3990  CG  LEU A 551       7.083  12.198  -2.129  1.00 96.34           C  
ATOM   3991  CD1 LEU A 551       8.492  11.731  -1.766  1.00 96.34           C  
ATOM   3992  CD2 LEU A 551       6.066  11.307  -1.415  1.00 96.34           C  
ATOM   3993  N   TRP A 552       5.798  16.792  -2.086  1.00 96.91           N  
ATOM   3994  CA  TRP A 552       5.489  18.148  -1.607  1.00 96.91           C  
ATOM   3995  C   TRP A 552       3.984  18.397  -1.456  1.00 96.91           C  
ATOM   3996  CB  TRP A 552       6.100  19.201  -2.539  1.00 96.91           C  
ATOM   3997  O   TRP A 552       3.551  18.986  -0.464  1.00 96.91           O  
ATOM   3998  CG  TRP A 552       7.540  19.493  -2.285  1.00 96.91           C  
ATOM   3999  CD1 TRP A 552       8.570  19.256  -3.128  1.00 96.91           C  
ATOM   4000  CD2 TRP A 552       8.129  20.060  -1.077  1.00 96.91           C  
ATOM   4001  CE2 TRP A 552       9.541  20.135  -1.260  1.00 96.91           C  
ATOM   4002  CE3 TRP A 552       7.609  20.497   0.161  1.00 96.91           C  
ATOM   4003  NE1 TRP A 552       9.754  19.649  -2.532  1.00 96.91           N  
ATOM   4004  CH2 TRP A 552       9.853  21.033   0.964  1.00 96.91           C  
ATOM   4005  CZ2 TRP A 552      10.399  20.609  -0.259  1.00 96.91           C  
ATOM   4006  CZ3 TRP A 552       8.462  20.979   1.172  1.00 96.91           C  
ATOM   4007  N   VAL A 553       3.169  17.913  -2.399  1.00 96.84           N  
ATOM   4008  CA  VAL A 553       1.703  18.003  -2.300  1.00 96.84           C  
ATOM   4009  C   VAL A 553       1.178  17.147  -1.149  1.00 96.84           C  
ATOM   4010  CB  VAL A 553       1.021  17.645  -3.636  1.00 96.84           C  
ATOM   4011  O   VAL A 553       0.303  17.596  -0.412  1.00 96.84           O  
ATOM   4012  CG1 VAL A 553      -0.509  17.685  -3.535  1.00 96.84           C  
ATOM   4013  CG2 VAL A 553       1.451  18.654  -4.709  1.00 96.84           C  
ATOM   4014  N   VAL A 554       1.748  15.960  -0.923  1.00 96.79           N  
ATOM   4015  CA  VAL A 554       1.409  15.125   0.242  1.00 96.79           C  
ATOM   4016  C   VAL A 554       1.739  15.853   1.549  1.00 96.79           C  
ATOM   4017  CB  VAL A 554       2.095  13.748   0.174  1.00 96.79           C  
ATOM   4018  O   VAL A 554       0.884  15.917   2.428  1.00 96.79           O  
ATOM   4019  CG1 VAL A 554       1.792  12.904   1.419  1.00 96.79           C  
ATOM   4020  CG2 VAL A 554       1.621  12.952  -1.048  1.00 96.79           C  
ATOM   4021  N   ILE A 555       2.917  16.476   1.673  1.00 96.93           N  
ATOM   4022  CA  ILE A 555       3.282  17.293   2.845  1.00 96.93           C  
ATOM   4023  C   ILE A 555       2.286  18.443   3.040  1.00 96.93           C  
ATOM   4024  CB  ILE A 555       4.738  17.811   2.732  1.00 96.93           C  
ATOM   4025  O   ILE A 555       1.853  18.688   4.166  1.00 96.93           O  
ATOM   4026  CG1 ILE A 555       5.728  16.631   2.853  1.00 96.93           C  
ATOM   4027  CG2 ILE A 555       5.053  18.866   3.812  1.00 96.93           C  
ATOM   4028  CD1 ILE A 555       7.181  16.988   2.511  1.00 96.93           C  
ATOM   4029  N   ALA A 556       1.863  19.114   1.965  1.00 97.29           N  
ATOM   4030  CA  ALA A 556       0.851  20.165   2.044  1.00 97.29           C  
ATOM   4031  C   ALA A 556      -0.506  19.631   2.546  1.00 97.29           C  
ATOM   4032  CB  ALA A 556       0.735  20.852   0.679  1.00 97.29           C  
ATOM   4033  O   ALA A 556      -1.119  20.245   3.418  1.00 97.29           O  
ATOM   4034  N   LEU A 557      -0.955  18.463   2.073  1.00 96.85           N  
ATOM   4035  CA  LEU A 557      -2.175  17.805   2.566  1.00 96.85           C  
ATOM   4036  C   LEU A 557      -2.055  17.409   4.046  1.00 96.85           C  
ATOM   4037  CB  LEU A 557      -2.488  16.568   1.703  1.00 96.85           C  
ATOM   4038  O   LEU A 557      -3.012  17.562   4.810  1.00 96.85           O  
ATOM   4039  CG  LEU A 557      -2.923  16.877   0.258  1.00 96.85           C  
ATOM   4040  CD1 LEU A 557      -2.961  15.583  -0.554  1.00 96.85           C  
ATOM   4041  CD2 LEU A 557      -4.314  17.509   0.194  1.00 96.85           C  
ATOM   4042  N   LEU A 558      -0.880  16.955   4.486  1.00 96.73           N  
ATOM   4043  CA  LEU A 558      -0.611  16.659   5.895  1.00 96.73           C  
ATOM   4044  C   LEU A 558      -0.610  17.926   6.755  1.00 96.73           C  
ATOM   4045  CB  LEU A 558       0.720  15.904   6.029  1.00 96.73           C  
ATOM   4046  O   LEU A 558      -1.176  17.913   7.845  1.00 96.73           O  
ATOM   4047  CG  LEU A 558       0.710  14.494   5.415  1.00 96.73           C  
ATOM   4048  CD1 LEU A 558       2.119  13.912   5.493  1.00 96.73           C  
ATOM   4049  CD2 LEU A 558      -0.266  13.563   6.133  1.00 96.73           C  
ATOM   4050  N   ALA A 559      -0.063  19.037   6.255  1.00 97.34           N  
ATOM   4051  CA  ALA A 559      -0.117  20.333   6.928  1.00 97.34           C  
ATOM   4052  C   ALA A 559      -1.561  20.853   7.052  1.00 97.34           C  
ATOM   4053  CB  ALA A 559       0.781  21.318   6.172  1.00 97.34           C  
ATOM   4054  O   ALA A 559      -1.954  21.340   8.113  1.00 97.34           O  
ATOM   4055  N   VAL A 560      -2.385  20.685   6.011  1.00 97.15           N  
ATOM   4056  CA  VAL A 560      -3.824  20.991   6.068  1.00 97.15           C  
ATOM   4057  C   VAL A 560      -4.528  20.088   7.082  1.00 97.15           C  
ATOM   4058  CB  VAL A 560      -4.477  20.885   4.675  1.00 97.15           C  
ATOM   4059  O   VAL A 560      -5.288  20.584   7.910  1.00 97.15           O  
ATOM   4060  CG1 VAL A 560      -6.005  21.035   4.734  1.00 97.15           C  
ATOM   4061  CG2 VAL A 560      -3.963  21.990   3.744  1.00 97.15           C  
ATOM   4062  N   SER A 561      -4.238  18.784   7.084  1.00 95.75           N  
ATOM   4063  CA  SER A 561      -4.788  17.833   8.063  1.00 95.75           C  
ATOM   4064  C   SER A 561      -4.404  18.214   9.495  1.00 95.75           C  
ATOM   4065  CB  SER A 561      -4.306  16.408   7.773  1.00 95.75           C  
ATOM   4066  O   SER A 561      -5.248  18.186  10.386  1.00 95.75           O  
ATOM   4067  OG  SER A 561      -4.669  16.016   6.467  1.00 95.75           O  
ATOM   4068  N   PHE A 562      -3.158  18.646   9.708  1.00 96.51           N  
ATOM   4069  CA  PHE A 562      -2.653  19.134  10.991  1.00 96.51           C  
ATOM   4070  C   PHE A 562      -3.380  20.406  11.436  1.00 96.51           C  
ATOM   4071  CB  PHE A 562      -1.136  19.344  10.865  1.00 96.51           C  
ATOM   4072  O   PHE A 562      -3.830  20.494  12.574  1.00 96.51           O  
ATOM   4073  CG  PHE A 562      -0.444  19.758  12.145  1.00 96.51           C  
ATOM   4074  CD1 PHE A 562      -0.397  21.114  12.522  1.00 96.51           C  
ATOM   4075  CD2 PHE A 562       0.197  18.791  12.941  1.00 96.51           C  
ATOM   4076  CE1 PHE A 562       0.277  21.497  13.696  1.00 96.51           C  
ATOM   4077  CE2 PHE A 562       0.875  19.178  14.109  1.00 96.51           C  
ATOM   4078  CZ  PHE A 562       0.906  20.529  14.495  1.00 96.51           C  
ATOM   4079  N   ALA A 563      -3.575  21.371  10.534  1.00 96.85           N  
ATOM   4080  CA  ALA A 563      -4.324  22.589  10.829  1.00 96.85           C  
ATOM   4081  C   ALA A 563      -5.803  22.300  11.153  1.00 96.85           C  
ATOM   4082  CB  ALA A 563      -4.181  23.544   9.639  1.00 96.85           C  
ATOM   4083  O   ALA A 563      -6.365  22.870  12.091  1.00 96.85           O  
ATOM   4084  N   LEU A 564      -6.438  21.388  10.410  1.00 94.52           N  
ATOM   4085  CA  LEU A 564      -7.819  20.964  10.648  1.00 94.52           C  
ATOM   4086  C   LEU A 564      -7.967  20.189  11.965  1.00 94.52           C  
ATOM   4087  CB  LEU A 564      -8.305  20.119   9.458  1.00 94.52           C  
ATOM   4088  O   LEU A 564      -8.970  20.362  12.661  1.00 94.52           O  
ATOM   4089  CG  LEU A 564      -8.541  20.886   8.147  1.00 94.52           C  
ATOM   4090  CD1 LEU A 564      -8.879  19.885   7.041  1.00 94.52           C  
ATOM   4091  CD2 LEU A 564      -9.696  21.885   8.271  1.00 94.52           C  
ATOM   4092  N   ALA A 565      -6.959  19.402  12.350  1.00 93.36           N  
ATOM   4093  CA  ALA A 565      -6.959  18.617  13.579  1.00 93.36           C  
ATOM   4094  C   ALA A 565      -7.069  19.469  14.854  1.00 93.36           C  
ATOM   4095  CB  ALA A 565      -5.713  17.731  13.605  1.00 93.36           C  
ATOM   4096  O   ALA A 565      -7.556  18.972  15.868  1.00 93.36           O  
ATOM   4097  N   PHE A 566      -6.736  20.765  14.831  1.00 93.88           N  
ATOM   4098  CA  PHE A 566      -6.992  21.663  15.968  1.00 93.88           C  
ATOM   4099  C   PHE A 566      -8.481  21.827  16.301  1.00 93.88           C  
ATOM   4100  CB  PHE A 566      -6.376  23.040  15.710  1.00 93.88           C  
ATOM   4101  O   PHE A 566      -8.817  22.134  17.448  1.00 93.88           O  
ATOM   4102  CG  PHE A 566      -4.883  23.070  15.933  1.00 93.88           C  
ATOM   4103  CD1 PHE A 566      -4.368  23.235  17.232  1.00 93.88           C  
ATOM   4104  CD2 PHE A 566      -4.009  22.920  14.847  1.00 93.88           C  
ATOM   4105  CE1 PHE A 566      -2.977  23.251  17.442  1.00 93.88           C  
ATOM   4106  CE2 PHE A 566      -2.623  22.944  15.054  1.00 93.88           C  
ATOM   4107  CZ  PHE A 566      -2.103  23.106  16.350  1.00 93.88           C  
ATOM   4108  N   ARG A 567      -9.377  21.604  15.330  1.00 92.23           N  
ATOM   4109  CA  ARG A 567     -10.834  21.663  15.528  1.00 92.23           C  
ATOM   4110  C   ARG A 567     -11.430  20.379  16.108  1.00 92.23           C  
ATOM   4111  CB  ARG A 567     -11.538  22.047  14.219  1.00 92.23           C  
ATOM   4112  O   ARG A 567     -12.607  20.378  16.456  1.00 92.23           O  
ATOM   4113  CG  ARG A 567     -11.224  23.484  13.792  1.00 92.23           C  
ATOM   4114  CD  ARG A 567     -12.215  23.937  12.714  1.00 92.23           C  
ATOM   4115  NE  ARG A 567     -12.098  25.386  12.455  1.00 92.23           N  
ATOM   4116  NH1 ARG A 567     -10.872  25.294  10.512  1.00 92.23           N  
ATOM   4117  NH2 ARG A 567     -11.462  27.273  11.355  1.00 92.23           N  
ATOM   4118  CZ  ARG A 567     -11.480  25.972  11.445  1.00 92.23           C  
ATOM   4119  N   LEU A 568     -10.641  19.312  16.235  1.00 88.69           N  
ATOM   4120  CA  LEU A 568     -11.078  18.062  16.853  1.00 88.69           C  
ATOM   4121  C   LEU A 568     -11.242  18.194  18.378  1.00 88.69           C  
ATOM   4122  CB  LEU A 568     -10.068  16.954  16.526  1.00 88.69           C  
ATOM   4123  O   LEU A 568     -10.602  19.060  18.987  1.00 88.69           O  
ATOM   4124  CG  LEU A 568     -10.121  16.461  15.073  1.00 88.69           C  
ATOM   4125  CD1 LEU A 568      -8.972  15.486  14.816  1.00 88.69           C  
ATOM   4126  CD2 LEU A 568     -11.443  15.743  14.807  1.00 88.69           C  
ATOM   4127  N   PRO A 569     -12.033  17.318  19.024  1.00 85.09           N  
ATOM   4128  CA  PRO A 569     -12.096  17.224  20.480  1.00 85.09           C  
ATOM   4129  C   PRO A 569     -10.699  17.000  21.094  1.00 85.09           C  
ATOM   4130  CB  PRO A 569     -13.044  16.058  20.789  1.00 85.09           C  
ATOM   4131  O   PRO A 569      -9.862  16.318  20.501  1.00 85.09           O  
ATOM   4132  CG  PRO A 569     -13.872  15.914  19.513  1.00 85.09           C  
ATOM   4133  CD  PRO A 569     -12.887  16.306  18.421  1.00 85.09           C  
ATOM   4134  N   PRO A 570     -10.388  17.587  22.264  1.00 80.15           N  
ATOM   4135  CA  PRO A 570      -9.048  17.511  22.853  1.00 80.15           C  
ATOM   4136  C   PRO A 570      -8.690  16.121  23.401  1.00 80.15           C  
ATOM   4137  CB  PRO A 570      -9.047  18.571  23.958  1.00 80.15           C  
ATOM   4138  O   PRO A 570      -7.506  15.773  23.438  1.00 80.15           O  
ATOM   4139  CG  PRO A 570     -10.516  18.667  24.372  1.00 80.15           C  
ATOM   4140  CD  PRO A 570     -11.263  18.429  23.062  1.00 80.15           C  
ATOM   4141  N   LYS A 571      -9.688  15.337  23.817  1.00 74.72           N  
ATOM   4142  CA  LYS A 571      -9.531  13.984  24.351  1.00 74.72           C  
ATOM   4143  C   LYS A 571     -10.353  12.985  23.526  1.00 74.72           C  
ATOM   4144  CB  LYS A 571      -9.984  13.929  25.814  1.00 74.72           C  
ATOM   4145  O   LYS A 571     -11.402  13.379  23.012  1.00 74.72           O  
ATOM   4146  CG  LYS A 571      -9.034  14.619  26.808  1.00 74.72           C  
ATOM   4147  CD  LYS A 571      -9.612  14.349  28.201  1.00 74.72           C  
ATOM   4148  CE  LYS A 571      -8.748  14.748  29.393  1.00 74.72           C  
ATOM   4149  NZ  LYS A 571      -9.453  14.287  30.620  1.00 74.72           N  
ATOM   4150  N   PRO A 572      -9.890  11.729  23.402  1.00 68.90           N  
ATOM   4151  CA  PRO A 572     -10.721  10.640  22.906  1.00 68.90           C  
ATOM   4152  C   PRO A 572     -11.885  10.396  23.871  1.00 68.90           C  
ATOM   4153  CB  PRO A 572      -9.787   9.430  22.802  1.00 68.90           C  
ATOM   4154  O   PRO A 572     -11.880  10.881  25.005  1.00 68.90           O  
ATOM   4155  CG  PRO A 572      -8.767   9.681  23.909  1.00 68.90           C  
ATOM   4156  CD  PRO A 572      -8.637  11.201  23.924  1.00 68.90           C  
ATOM   4157  N   ARG A 573     -12.884   9.648  23.408  1.00 65.03           N  
ATOM   4158  CA  ARG A 573     -14.035   9.252  24.219  1.00 65.03           C  
ATOM   4159  C   ARG A 573     -13.555   8.564  25.503  1.00 65.03           C  
ATOM   4160  CB  ARG A 573     -14.896   8.336  23.343  1.00 65.03           C  
ATOM   4161  O   ARG A 573     -12.890   7.536  25.428  1.00 65.03           O  
ATOM   4162  CG  ARG A 573     -16.283   8.069  23.926  1.00 65.03           C  
ATOM   4163  CD  ARG A 573     -17.161   7.508  22.806  1.00 65.03           C  
ATOM   4164  NE  ARG A 573     -18.271   6.708  23.338  1.00 65.03           N  
ATOM   4165  NH1 ARG A 573     -19.645   6.878  21.506  1.00 65.03           N  
ATOM   4166  NH2 ARG A 573     -20.087   5.382  23.107  1.00 65.03           N  
ATOM   4167  CZ  ARG A 573     -19.332   6.339  22.651  1.00 65.03           C  
ATOM   4168  N   GLU A 574     -13.862   9.134  26.667  1.00 58.95           N  
ATOM   4169  CA  GLU A 574     -13.601   8.462  27.942  1.00 58.95           C  
ATOM   4170  C   GLU A 574     -14.573   7.272  28.026  1.00 58.95           C  
ATOM   4171  CB  GLU A 574     -13.668   9.452  29.138  1.00 58.95           C  
ATOM   4172  O   GLU A 574     -15.795   7.443  27.959  1.00 58.95           O  
ATOM   4173  CG  GLU A 574     -12.507  10.484  29.104  1.00 58.95           C  
ATOM   4174  CD  GLU A 574     -12.407  11.481  30.289  1.00 58.95           C  
ATOM   4175  OE1 GLU A 574     -11.426  12.290  30.305  1.00 58.95           O  
ATOM   4176  OE2 GLU A 574     -13.292  11.478  31.166  1.00 58.95           O  
ATOM   4177  N   GLU A 575     -14.042   6.046  28.072  1.00 53.59           N  
ATOM   4178  CA  GLU A 575     -14.836   4.867  28.408  1.00 53.59           C  
ATOM   4179  C   GLU A 575     -15.288   5.027  29.863  1.00 53.59           C  
ATOM   4180  CB  GLU A 575     -14.050   3.554  28.198  1.00 53.59           C  
ATOM   4181  O   GLU A 575     -14.555   4.706  30.795  1.00 53.59           O  
ATOM   4182  CG  GLU A 575     -13.765   3.231  26.720  1.00 53.59           C  
ATOM   4183  CD  GLU A 575     -13.210   1.807  26.496  1.00 53.59           C  
ATOM   4184  OE1 GLU A 575     -13.263   1.354  25.330  1.00 53.59           O  
ATOM   4185  OE2 GLU A 575     -12.775   1.163  27.477  1.00 53.59           O  
ATOM   4186  N   GLU A 576     -16.479   5.591  30.078  1.00 38.92           N  
ATOM   4187  CA  GLU A 576     -17.172   5.456  31.360  1.00 38.92           C  
ATOM   4188  C   GLU A 576     -17.238   3.960  31.681  1.00 38.92           C  
ATOM   4189  CB  GLU A 576     -18.591   6.031  31.287  1.00 38.92           C  
ATOM   4190  O   GLU A 576     -17.832   3.197  30.914  1.00 38.92           O  
ATOM   4191  CG  GLU A 576     -18.636   7.560  31.174  1.00 38.92           C  
ATOM   4192  CD  GLU A 576     -20.077   8.062  30.986  1.00 38.92           C  
ATOM   4193  OE1 GLU A 576     -20.361   9.195  31.430  1.00 38.92           O  
ATOM   4194  OE2 GLU A 576     -20.879   7.334  30.329  1.00 38.92           O  
ATOM   4195  N   GLY A 577     -16.554   3.562  32.758  1.00 29.15           N  
ATOM   4196  CA  GLY A 577     -16.286   2.171  33.109  1.00 29.15           C  
ATOM   4197  C   GLY A 577     -17.506   1.259  32.994  1.00 29.15           C  
ATOM   4198  O   GLY A 577     -18.601   1.599  33.446  1.00 29.15           O  
ATOM   4199  N   PHE A 578     -17.281   0.098  32.378  1.00 30.78           N  
ATOM   4200  CA  PHE A 578     -18.170  -1.057  32.470  1.00 30.78           C  
ATOM   4201  C   PHE A 578     -18.083  -1.746  33.828  1.00 30.78           C  
ATOM   4202  CB  PHE A 578     -17.848  -2.059  31.354  1.00 30.78           C  
ATOM   4203  O   PHE A 578     -16.968  -1.797  34.397  1.00 30.78           O  
ATOM   4204  CG  PHE A 578     -18.532  -1.743  30.048  1.00 30.78           C  
ATOM   4205  CD1 PHE A 578     -19.928  -1.883  29.959  1.00 30.78           C  
ATOM   4206  CD2 PHE A 578     -17.795  -1.302  28.937  1.00 30.78           C  
ATOM   4207  CE1 PHE A 578     -20.589  -1.566  28.761  1.00 30.78           C  
ATOM   4208  CE2 PHE A 578     -18.452  -1.018  27.728  1.00 30.78           C  
ATOM   4209  CZ  PHE A 578     -19.849  -1.151  27.639  1.00 30.78           C  
ATOM   4210  OXT PHE A 578     -19.129  -2.337  34.184  1.00 30.78           O  
TER    4211      PHE A 578                                                      
ENDMDL                                                                          
END                                                                             
