# Supplementary material for: Cryo‐EM structure of antibacterial efflux transporter QacA from Staphylococcus aureus reveals a novel extracellular loop with allosteric role
Source: EMBO J. 2023 Jul 17;42(16):e113418. doi: 10.15252/embj.2023113418 (PMC10425836; doi:10.15252/embj.2023113418)
Supplement: Supplementary file 4 — Source Data for Expanded View [file EMBJ-42-e113418-s008.zip › Expanded view source data/Figure EV2/AF2 models/AF-P50080-Azr1.pdb]

HEADER                                            01-JUN-22                     
TITLE     ALPHAFOLD MONOMER V2.0 PREDICTION FOR AZOLE RESISTANCE PROTEIN 1      
TITLE    2 (P50080)                                                             
COMPND    MOL_ID: 1;                                                            
COMPND   2 MOLECULE: AZOLE RESISTANCE PROTEIN 1;                                
COMPND   3 CHAIN: A                                                             
SOURCE    MOL_ID: 1;                                                            
SOURCE   2 ORGANISM_SCIENTIFIC: SACCHAROMYCES CEREVISIAE (STRAIN ATCC 204508 /  
SOURCE   3 S288C);                                                              
SOURCE   4 ORGANISM_TAXID: 559292                                               
REMARK   1                                                                      
REMARK   1 REFERENCE 1                                                          
REMARK   1  AUTH   JOHN JUMPER, RICHARD EVANS, ALEXANDER PRITZEL, TIM GREEN,    
REMARK   1  AUTH 2 MICHAEL FIGURNOV, OLAF RONNEBERGER, KATHRYN TUNYASUVUNAKOOL, 
REMARK   1  AUTH 3 RUSS BATES, AUGUSTIN ZIDEK, ANNA POTAPENKO, ALEX BRIDGLAND,  
REMARK   1  AUTH 4 CLEMENS MEYER, SIMON A A KOHL, ANDREW J BALLARD,             
REMARK   1  AUTH 5 ANDREW COWIE, BERNARDINO ROMERA-PAREDES, STANISLAV NIKOLOV,  
REMARK   1  AUTH 6 RISHUB JAIN, JONAS ADLER, TREVOR BACK, STIG PETERSEN,        
REMARK   1  AUTH 7 DAVID REIMAN, ELLEN CLANCY, MICHAL ZIELINSKI,                
REMARK   1  AUTH 8 MARTIN STEINEGGER, MICHALINA PACHOLSKA, TAMAS BERGHAMMER,    
REMARK   1  AUTH 9 DAVID SILVER, ORIOL VINYALS, ANDREW W SENIOR,                
REMARK   1  AUTH10 KORAY KAVUKCUOGLU, PUSHMEET KOHLI, DEMIS HASSABIS            
REMARK   1  TITL   HIGHLY ACCURATE PROTEIN STRUCTURE PREDICTION WITH ALPHAFOLD  
REMARK   1  REF    NATURE                        V. 596   583 2021              
REMARK   1  REFN                   ISSN 0028-0836                               
REMARK   1  PMID   34265844                                                     
REMARK   1  DOI    10.1038/s41586-021-03819-2                                   
REMARK   1                                                                      
REMARK   1 DISCLAIMERS                                                          
REMARK   1 ALPHAFOLD DATA, COPYRIGHT (2021) DEEPMIND TECHNOLOGIES LIMITED. THE  
REMARK   1 INFORMATION PROVIDED IS THEORETICAL MODELLING ONLY AND CAUTION SHOULD
REMARK   1 BE EXERCISED IN ITS USE. IT IS PROVIDED "AS-IS" WITHOUT ANY WARRANTY 
REMARK   1 OF ANY KIND, WHETHER EXPRESSED OR IMPLIED. NO WARRANTY IS GIVEN THAT 
REMARK   1 USE OF THE INFORMATION SHALL NOT INFRINGE THE RIGHTS OF ANY THIRD    
REMARK   1 PARTY. THE INFORMATION IS NOT INTENDED TO BE A SUBSTITUTE FOR        
REMARK   1 PROFESSIONAL MEDICAL ADVICE, DIAGNOSIS, OR TREATMENT, AND DOES NOT   
REMARK   1 CONSTITUTE MEDICAL OR OTHER PROFESSIONAL ADVICE. IT IS AVAILABLE FOR 
REMARK   1 ACADEMIC AND COMMERCIAL PURPOSES, UNDER CC-BY 4.0 LICENCE.           
DBREF  XXXX A    1   613  UNP    P50080   AZR1_YEAST       1    613             
SEQRES   1 A  613  MET LYS GLY GLU PRO LYS THR TYR SER MET SER ASP LEU          
SEQRES   2 A  613  SER TYR TYR GLY GLU LYS ALA GLN GLN GLN ASN GLU LYS          
SEQRES   3 A  613  GLN GLN LYS GLN TYR VAL VAL ARG ARG ASN SER THR GLN          
SEQRES   4 A  613  SER THR SER LYS GLN ASN VAL SER VAL VAL LEU GLU ASP          
SEQRES   5 A  613  ASN ALA SER GLU SER ASN GLU LEU PRO LYS GLY PHE ILE          
SEQRES   6 A  613  LEU TYR ALA SER LEU ILE ALA LEU ALA LEU SER LEU PHE          
SEQRES   7 A  613  LEU ALA ALA LEU ASP ILE MET ILE VAL SER THR ILE ILE          
SEQRES   8 A  613  GLU GLU VAL ALA LYS GLN PHE GLY SER TYR SER GLU ILE          
SEQRES   9 A  613  GLY TRP LEU PHE THR GLY TYR SER LEU PRO ASN ALA LEU          
SEQRES  10 A  613  LEU ALA LEU ILE TRP GLY ARG ILE ALA THR PRO ILE GLY          
SEQRES  11 A  613  PHE LYS GLU THR MET LEU PHE ALA ILE VAL ILE PHE GLU          
SEQRES  12 A  613  ILE GLY SER LEU ILE SER ALA LEU ALA ASN SER MET SER          
SEQRES  13 A  613  MET LEU ILE GLY GLY ARG VAL ILE ALA GLY VAL GLY GLY          
SEQRES  14 A  613  CYS GLY ILE GLN SER LEU SER PHE VAL ILE GLY SER THR          
SEQRES  15 A  613  LEU VAL GLU GLU SER GLN ARG GLY ILE LEU ILE ALA VAL          
SEQRES  16 A  613  LEU SER CYS SER PHE ALA ILE ALA SER VAL VAL GLY PRO          
SEQRES  17 A  613  PHE LEU GLY GLY VAL PHE THR SER SER VAL THR TRP ARG          
SEQRES  18 A  613  TRP CYS PHE TYR VAL ASN LEU PRO ILE GLY GLY LEU ALA          
SEQRES  19 A  613  PHE PHE LEU PHE LEU PHE PHE TYR ASN PRO GLY LEU SER          
SEQRES  20 A  613  THR PHE GLN GLU THR MET ASP ASN ILE ARG LYS PHE PRO          
SEQRES  21 A  613  SER GLN PHE ILE GLU ILE VAL ARG ASN VAL ALA TYR HIS          
SEQRES  22 A  613  LEU LEU LYS ILE LYS GLY PHE SER LYS LEU ASN GLY TRP          
SEQRES  23 A  613  ARG LYS PRO PHE MET GLU LEU ILE PHE MET TYR ASP ILE          
SEQRES  24 A  613  ILE GLU PHE VAL PHE CYS SER ALA GLY PHE THR CYS ILE          
SEQRES  25 A  613  LEU LEU ALA PHE THR PHE GLY GLY ASN ARG TYR ALA TRP          
SEQRES  26 A  613  ASN SER ALA SER ILE ILE ILE LEU PHE ILE ILE GLY ILE          
SEQRES  27 A  613  VAL LEU VAL VAL LEU ALA GLY ILE TYR ASP PHE LEU VAL          
SEQRES  28 A  613  PHE PRO LYS PHE ASN ILE VAL LYS ALA THR PRO HIS TYR          
SEQRES  29 A  613  GLN PRO LEU MET SER TRP THR ASN ILE LYS LYS PRO GLY          
SEQRES  30 A  613  ILE PHE THR VAL ASN ILE ALA LEU PHE LEU THR CYS ALA          
SEQRES  31 A  613  GLY TYR ILE SER GLN PHE THR TYR ILE VAL GLN TYR PHE          
SEQRES  32 A  613  GLN LEU ILE TYR ASN ASP SER ALA TRP ARG ALA ALA VAL          
SEQRES  33 A  613  HIS LEU VAL ALA CYS ILE ILE SER THR VAL VAL THR ALA          
SEQRES  34 A  613  ILE LEU CYS GLY ALA ILE THR ASP LYS THR ARG GLN ILE          
SEQRES  35 A  613  LYS PRO ILE ILE VAL ILE SER SER ILE PHE GLY VAL VAL          
SEQRES  36 A  613  GLY ALA GLY ILE LEU THR LEU LEU ASN ASN ASN ALA ASN          
SEQRES  37 A  613  ASN SER ALA HIS ILE GLY LEU LEU ILE LEU PRO GLY VAL          
SEQRES  38 A  613  ALA PHE GLY GLY LEU ALA GLN SER SER MET LEU ALA SER          
SEQRES  39 A  613  GLN ILE GLN LEU ASP LYS LYS SER PRO THR PHE ARG SER          
SEQRES  40 A  613  ASP PHE VAL SER ILE THR THR PHE ASN THR PHE CYS LYS          
SEQRES  41 A  613  ASN LEU GLY GLN ALA LEU GLY GLY VAL ILE SER ASN THR          
SEQRES  42 A  613  VAL PHE SER ALA ALA ALA ILE LYS LYS LEU THR LYS ALA          
SEQRES  43 A  613  ASN ILE GLN LEU PRO ASP GLY THR THR VAL ASP ASN LEU          
SEQRES  44 A  613  VAL ILE TYR ARG GLN THR ASN PHE ASP GLY SER HIS SER          
SEQRES  45 A  613  LYS LEU GLY ASN ILE ILE SER GLU SER LEU THR ASP VAL          
SEQRES  46 A  613  PHE TYR MET ALA LEU GLY PHE TYR ALA LEU SER LEU ILE          
SEQRES  47 A  613  PHE ALA VAL PHE ALA SER ASN LYS LYS VAL THR ALA SER          
SEQRES  48 A  613  LEU ARG                                                      
CRYST1    1.000    1.000    1.000  90.00  90.00  90.00 P 1           1          
ORIGX1      1.000000  0.000000  0.000000        0.00000                         
ORIGX2      0.000000  1.000000  0.000000        0.00000                         
ORIGX3      0.000000  0.000000  1.000000        0.00000                         
SCALE1      1.000000  0.000000  0.000000        0.00000                         
SCALE2      0.000000  1.000000  0.000000        0.00000                         
SCALE3      0.000000  0.000000  1.000000        0.00000                         
MODEL        1                                                                  
ATOM      1  N   MET A   1     -59.675  29.481  -6.681  1.00 36.84           N  
ATOM      2  CA  MET A   1     -59.965  30.316  -5.497  1.00 36.84           C  
ATOM      3  C   MET A   1     -58.635  30.744  -4.894  1.00 36.84           C  
ATOM      4  CB  MET A   1     -60.815  29.541  -4.476  1.00 36.84           C  
ATOM      5  O   MET A   1     -57.887  29.881  -4.455  1.00 36.84           O  
ATOM      6  CG  MET A   1     -62.252  29.332  -4.971  1.00 36.84           C  
ATOM      7  SD  MET A   1     -63.234  28.289  -3.870  1.00 36.84           S  
ATOM      8  CE  MET A   1     -64.833  28.311  -4.730  1.00 36.84           C  
ATOM      9  N   LYS A   2     -58.290  32.036  -4.975  1.00 33.91           N  
ATOM     10  CA  LYS A   2     -57.117  32.604  -4.294  1.00 33.91           C  
ATOM     11  C   LYS A   2     -57.415  32.580  -2.791  1.00 33.91           C  
ATOM     12  CB  LYS A   2     -56.870  34.054  -4.769  1.00 33.91           C  
ATOM     13  O   LYS A   2     -58.203  33.392  -2.328  1.00 33.91           O  
ATOM     14  CG  LYS A   2     -56.234  34.184  -6.165  1.00 33.91           C  
ATOM     15  CD  LYS A   2     -56.067  35.671  -6.536  1.00 33.91           C  
ATOM     16  CE  LYS A   2     -55.324  35.859  -7.868  1.00 33.91           C  
ATOM     17  NZ  LYS A   2     -55.186  37.299  -8.219  1.00 33.91           N  
ATOM     18  N   GLY A   3     -56.887  31.595  -2.068  1.00 36.20           N  
ATOM     19  CA  GLY A   3     -56.986  31.562  -0.612  1.00 36.20           C  
ATOM     20  C   GLY A   3     -55.971  32.534  -0.032  1.00 36.20           C  
ATOM     21  O   GLY A   3     -54.772  32.285  -0.142  1.00 36.20           O  
ATOM     22  N   GLU A   4     -56.440  33.647   0.525  1.00 34.40           N  
ATOM     23  CA  GLU A   4     -55.597  34.557   1.296  1.00 34.40           C  
ATOM     24  C   GLU A   4     -54.915  33.808   2.457  1.00 34.40           C  
ATOM     25  CB  GLU A   4     -56.419  35.736   1.832  1.00 34.40           C  
ATOM     26  O   GLU A   4     -55.510  32.901   3.055  1.00 34.40           O  
ATOM     27  CG  GLU A   4     -56.740  36.747   0.722  1.00 34.40           C  
ATOM     28  CD  GLU A   4     -57.547  37.951   1.227  1.00 34.40           C  
ATOM     29  OE1 GLU A   4     -57.486  38.991   0.537  1.00 34.40           O  
ATOM     30  OE2 GLU A   4     -58.235  37.803   2.262  1.00 34.40           O  
ATOM     31  N   PRO A   5     -53.651  34.142   2.768  1.00 38.54           N  
ATOM     32  CA  PRO A   5     -52.905  33.489   3.831  1.00 38.54           C  
ATOM     33  C   PRO A   5     -53.550  33.810   5.181  1.00 38.54           C  
ATOM     34  CB  PRO A   5     -51.470  34.013   3.702  1.00 38.54           C  
ATOM     35  O   PRO A   5     -53.621  34.967   5.583  1.00 38.54           O  
ATOM     36  CG  PRO A   5     -51.634  35.377   3.033  1.00 38.54           C  
ATOM     37  CD  PRO A   5     -52.868  35.203   2.156  1.00 38.54           C  
ATOM     38  N   LYS A   6     -54.010  32.769   5.887  1.00 38.96           N  
ATOM     39  CA  LYS A   6     -54.531  32.876   7.256  1.00 38.96           C  
ATOM     40  C   LYS A   6     -53.483  33.542   8.152  1.00 38.96           C  
ATOM     41  CB  LYS A   6     -54.905  31.490   7.813  1.00 38.96           C  
ATOM     42  O   LYS A   6     -52.470  32.928   8.488  1.00 38.96           O  
ATOM     43  CG  LYS A   6     -56.209  30.935   7.222  1.00 38.96           C  
ATOM     44  CD  LYS A   6     -56.559  29.593   7.881  1.00 38.96           C  
ATOM     45  CE  LYS A   6     -57.912  29.091   7.366  1.00 38.96           C  
ATOM     46  NZ  LYS A   6     -58.307  27.826   8.033  1.00 38.96           N  
ATOM     47  N   THR A   7     -53.737  34.784   8.540  1.00 35.18           N  
ATOM     48  CA  THR A   7     -53.039  35.473   9.622  1.00 35.18           C  
ATOM     49  C   THR A   7     -53.518  34.871  10.939  1.00 35.18           C  
ATOM     50  CB  THR A   7     -53.293  36.990   9.557  1.00 35.18           C  
ATOM     51  O   THR A   7     -54.646  35.088  11.369  1.00 35.18           O  
ATOM     52  CG2 THR A   7     -52.378  37.647   8.524  1.00 35.18           C  
ATOM     53  OG1 THR A   7     -54.615  37.268   9.148  1.00 35.18           O  
ATOM     54  N   TYR A   8     -52.677  34.040  11.550  1.00 41.05           N  
ATOM     55  CA  TYR A   8     -52.953  33.465  12.863  1.00 41.05           C  
ATOM     56  C   TYR A   8     -52.793  34.551  13.929  1.00 41.05           C  
ATOM     57  CB  TYR A   8     -52.039  32.260  13.114  1.00 41.05           C  
ATOM     58  O   TYR A   8     -51.742  35.187  14.025  1.00 41.05           O  
ATOM     59  CG  TYR A   8     -52.359  31.069  12.227  1.00 41.05           C  
ATOM     60  CD1 TYR A   8     -53.378  30.174  12.605  1.00 41.05           C  
ATOM     61  CD2 TYR A   8     -51.670  30.875  11.014  1.00 41.05           C  
ATOM     62  CE1 TYR A   8     -53.701  29.079  11.779  1.00 41.05           C  
ATOM     63  CE2 TYR A   8     -51.990  29.783  10.184  1.00 41.05           C  
ATOM     64  OH  TYR A   8     -53.328  27.839   9.758  1.00 41.05           O  
ATOM     65  CZ  TYR A   8     -53.007  28.883  10.568  1.00 41.05           C  
ATOM     66  N   SER A   9     -53.843  34.765  14.718  1.00 38.12           N  
ATOM     67  CA  SER A   9     -53.824  35.662  15.873  1.00 38.12           C  
ATOM     68  C   SER A   9     -52.883  35.114  16.958  1.00 38.12           C  
ATOM     69  CB  SER A   9     -55.266  35.807  16.374  1.00 38.12           C  
ATOM     70  O   SER A   9     -52.678  33.903  17.065  1.00 38.12           O  
ATOM     71  OG  SER A   9     -55.307  36.250  17.711  1.00 38.12           O  
ATOM     72  N   MET A  10     -52.341  35.984  17.819  1.00 39.92           N  
ATOM     73  CA  MET A  10     -51.540  35.575  18.986  1.00 39.92           C  
ATOM     74  C   MET A  10     -52.309  34.586  19.890  1.00 39.92           C  
ATOM     75  CB  MET A  10     -51.123  36.821  19.790  1.00 39.92           C  
ATOM     76  O   MET A  10     -51.697  33.706  20.492  1.00 39.92           O  
ATOM     77  CG  MET A  10     -49.759  36.660  20.476  1.00 39.92           C  
ATOM     78  SD  MET A  10     -48.367  37.228  19.455  1.00 39.92           S  
ATOM     79  CE  MET A  10     -46.965  36.680  20.462  1.00 39.92           C  
ATOM     80  N   SER A  11     -53.647  34.685  19.923  1.00 39.67           N  
ATOM     81  CA  SER A  11     -54.533  33.736  20.616  1.00 39.67           C  
ATOM     82  C   SER A  11     -54.578  32.352  19.956  1.00 39.67           C  
ATOM     83  CB  SER A  11     -55.958  34.300  20.688  1.00 39.67           C  
ATOM     84  O   SER A  11     -54.742  31.342  20.637  1.00 39.67           O  
ATOM     85  OG  SER A  11     -56.523  34.470  19.394  1.00 39.67           O  
ATOM     86  N   ASP A  12     -54.420  32.282  18.632  1.00 40.12           N  
ATOM     87  CA  ASP A  12     -54.368  31.010  17.907  1.00 40.12           C  
ATOM     88  C   ASP A  12     -53.029  30.315  18.171  1.00 40.12           C  
ATOM     89  CB  ASP A  12     -54.565  31.216  16.397  1.00 40.12           C  
ATOM     90  O   ASP A  12     -52.986  29.110  18.416  1.00 40.12           O  
ATOM     91  CG  ASP A  12     -55.898  31.863  16.024  1.00 40.12           C  
ATOM     92  OD1 ASP A  12     -56.901  31.592  16.719  1.00 40.12           O  
ATOM     93  OD2 ASP A  12     -55.889  32.611  15.019  1.00 40.12           O  
ATOM     94  N   LEU A  13     -51.931  31.080  18.187  1.00 46.25           N  
ATOM     95  CA  LEU A  13     -50.596  30.580  18.527  1.00 46.25           C  
ATOM     96  C   LEU A  13     -50.520  30.060  19.968  1.00 46.25           C  
ATOM     97  CB  LEU A  13     -49.562  31.692  18.273  1.00 46.25           C  
ATOM     98  O   LEU A  13     -49.916  29.007  20.186  1.00 46.25           O  
ATOM     99  CG  LEU A  13     -49.040  31.681  16.825  1.00 46.25           C  
ATOM    100  CD1 LEU A  13     -48.526  33.064  16.432  1.00 46.25           C  
ATOM    101  CD2 LEU A  13     -47.894  30.676  16.665  1.00 46.25           C  
ATOM    102  N   SER A  14     -51.163  30.727  20.935  1.00 44.26           N  
ATOM    103  CA  SER A  14     -51.248  30.213  22.308  1.00 44.26           C  
ATOM    104  C   SER A  14     -52.095  28.941  22.388  1.00 44.26           C  
ATOM    105  CB  SER A  14     -51.741  31.291  23.281  1.00 44.26           C  
ATOM    106  O   SER A  14     -51.676  27.981  23.028  1.00 44.26           O  
ATOM    107  OG  SER A  14     -53.043  31.735  22.970  1.00 44.26           O  
ATOM    108  N   TYR A  15     -53.217  28.865  21.661  1.00 52.48           N  
ATOM    109  CA  TYR A  15     -54.055  27.661  21.607  1.00 52.48           C  
ATOM    110  C   TYR A  15     -53.329  26.445  20.997  1.00 52.48           C  
ATOM    111  CB  TYR A  15     -55.333  27.984  20.823  1.00 52.48           C  
ATOM    112  O   TYR A  15     -53.416  25.330  21.523  1.00 52.48           O  
ATOM    113  CG  TYR A  15     -56.297  26.819  20.724  1.00 52.48           C  
ATOM    114  CD1 TYR A  15     -56.362  26.046  19.548  1.00 52.48           C  
ATOM    115  CD2 TYR A  15     -57.127  26.513  21.817  1.00 52.48           C  
ATOM    116  CE1 TYR A  15     -57.274  24.978  19.457  1.00 52.48           C  
ATOM    117  CE2 TYR A  15     -58.046  25.453  21.732  1.00 52.48           C  
ATOM    118  OH  TYR A  15     -59.030  23.680  20.466  1.00 52.48           O  
ATOM    119  CZ  TYR A  15     -58.124  24.691  20.549  1.00 52.48           C  
ATOM    120  N   TYR A  16     -52.576  26.635  19.905  1.00 47.36           N  
ATOM    121  CA  TYR A  16     -51.754  25.567  19.320  1.00 47.36           C  
ATOM    122  C   TYR A  16     -50.548  25.213  20.199  1.00 47.36           C  
ATOM    123  CB  TYR A  16     -51.311  25.931  17.894  1.00 47.36           C  
ATOM    124  O   TYR A  16     -50.199  24.033  20.290  1.00 47.36           O  
ATOM    125  CG  TYR A  16     -52.401  25.760  16.850  1.00 47.36           C  
ATOM    126  CD1 TYR A  16     -52.834  24.469  16.486  1.00 47.36           C  
ATOM    127  CD2 TYR A  16     -52.977  26.886  16.235  1.00 47.36           C  
ATOM    128  CE1 TYR A  16     -53.863  24.312  15.536  1.00 47.36           C  
ATOM    129  CE2 TYR A  16     -54.025  26.739  15.311  1.00 47.36           C  
ATOM    130  OH  TYR A  16     -55.486  25.304  14.071  1.00 47.36           O  
ATOM    131  CZ  TYR A  16     -54.471  25.449  14.961  1.00 47.36           C  
ATOM    132  N   GLY A  17     -49.950  26.199  20.875  1.00 48.72           N  
ATOM    133  CA  GLY A  17     -48.882  25.995  21.854  1.00 48.72           C  
ATOM    134  C   GLY A  17     -49.332  25.127  23.029  1.00 48.72           C  
ATOM    135  O   GLY A  17     -48.692  24.117  23.318  1.00 48.72           O  
ATOM    136  N   GLU A  18     -50.480  25.442  23.633  1.00 52.53           N  
ATOM    137  CA  GLU A  18     -51.066  24.662  24.730  1.00 52.53           C  
ATOM    138  C   GLU A  18     -51.450  23.246  24.291  1.00 52.53           C  
ATOM    139  CB  GLU A  18     -52.313  25.364  25.279  1.00 52.53           C  
ATOM    140  O   GLU A  18     -51.165  22.283  25.004  1.00 52.53           O  
ATOM    141  CG  GLU A  18     -51.970  26.566  26.169  1.00 52.53           C  
ATOM    142  CD  GLU A  18     -53.223  27.246  26.744  1.00 52.53           C  
ATOM    143  OE1 GLU A  18     -53.042  28.240  27.478  1.00 52.53           O  
ATOM    144  OE2 GLU A  18     -54.347  26.765  26.459  1.00 52.53           O  
ATOM    145  N   LYS A  19     -52.029  23.076  23.092  1.00 52.48           N  
ATOM    146  CA  LYS A  19     -52.308  21.737  22.547  1.00 52.48           C  
ATOM    147  C   LYS A  19     -51.032  20.927  22.327  1.00 52.48           C  
ATOM    148  CB  LYS A  19     -53.128  21.825  21.252  1.00 52.48           C  
ATOM    149  O   LYS A  19     -51.013  19.748  22.678  1.00 52.48           O  
ATOM    150  CG  LYS A  19     -54.628  21.741  21.553  1.00 52.48           C  
ATOM    151  CD  LYS A  19     -55.443  21.709  20.256  1.00 52.48           C  
ATOM    152  CE  LYS A  19     -56.883  21.304  20.576  1.00 52.48           C  
ATOM    153  NZ  LYS A  19     -57.757  21.395  19.383  1.00 52.48           N  
ATOM    154  N   ALA A  20     -49.970  21.535  21.793  1.00 53.30           N  
ATOM    155  CA  ALA A  20     -48.681  20.868  21.615  1.00 53.30           C  
ATOM    156  C   ALA A  20     -48.049  20.487  22.964  1.00 53.30           C  
ATOM    157  CB  ALA A  20     -47.761  21.774  20.789  1.00 53.30           C  
ATOM    158  O   ALA A  20     -47.511  19.387  23.095  1.00 53.30           O  
ATOM    159  N   GLN A  21     -48.175  21.342  23.985  1.00 43.30           N  
ATOM    160  CA  GLN A  21     -47.710  21.060  25.345  1.00 43.30           C  
ATOM    161  C   GLN A  21     -48.512  19.932  25.999  1.00 43.30           C  
ATOM    162  CB  GLN A  21     -47.739  22.343  26.191  1.00 43.30           C  
ATOM    163  O   GLN A  21     -47.913  18.976  26.479  1.00 43.30           O  
ATOM    164  CG  GLN A  21     -46.352  22.660  26.768  1.00 43.30           C  
ATOM    165  CD  GLN A  21     -46.300  24.022  27.452  1.00 43.30           C  
ATOM    166  NE2 GLN A  21     -45.324  24.268  28.297  1.00 43.30           N  
ATOM    167  OE1 GLN A  21     -47.106  24.904  27.225  1.00 43.30           O  
ATOM    168  N   GLN A  22     -49.847  19.954  25.922  1.00 45.14           N  
ATOM    169  CA  GLN A  22     -50.695  18.863  26.418  1.00 45.14           C  
ATOM    170  C   GLN A  22     -50.420  17.542  25.689  1.00 45.14           C  
ATOM    171  CB  GLN A  22     -52.176  19.220  26.240  1.00 45.14           C  
ATOM    172  O   GLN A  22     -50.487  16.469  26.292  1.00 45.14           O  
ATOM    173  CG  GLN A  22     -52.672  20.284  27.229  1.00 45.14           C  
ATOM    174  CD  GLN A  22     -54.149  20.612  27.022  1.00 45.14           C  
ATOM    175  NE2 GLN A  22     -54.627  21.697  27.587  1.00 45.14           N  
ATOM    176  OE1 GLN A  22     -54.897  19.889  26.371  1.00 45.14           O  
ATOM    177  N   GLN A  23     -50.106  17.591  24.393  1.00 44.72           N  
ATOM    178  CA  GLN A  23     -49.758  16.407  23.611  1.00 44.72           C  
ATOM    179  C   GLN A  23     -48.363  15.884  23.980  1.00 44.72           C  
ATOM    180  CB  GLN A  23     -49.939  16.733  22.123  1.00 44.72           C  
ATOM    181  O   GLN A  23     -48.208  14.673  24.132  1.00 44.72           O  
ATOM    182  CG  GLN A  23     -50.184  15.498  21.247  1.00 44.72           C  
ATOM    183  CD  GLN A  23     -50.752  15.871  19.876  1.00 44.72           C  
ATOM    184  NE2 GLN A  23     -51.237  14.917  19.112  1.00 44.72           N  
ATOM    185  OE1 GLN A  23     -50.798  17.013  19.457  1.00 44.72           O  
ATOM    186  N   ASN A  24     -47.392  16.768  24.236  1.00 43.69           N  
ATOM    187  CA  ASN A  24     -46.084  16.408  24.793  1.00 43.69           C  
ATOM    188  C   ASN A  24     -46.191  15.851  26.216  1.00 43.69           C  
ATOM    189  CB  ASN A  24     -45.137  17.625  24.762  1.00 43.69           C  
ATOM    190  O   ASN A  24     -45.537  14.860  26.518  1.00 43.69           O  
ATOM    191  CG  ASN A  24     -44.210  17.649  23.561  1.00 43.69           C  
ATOM    192  ND2 ASN A  24     -43.507  18.736  23.360  1.00 43.69           N  
ATOM    193  OD1 ASN A  24     -44.059  16.698  22.815  1.00 43.69           O  
ATOM    194  N   GLU A  25     -47.043  16.410  27.075  1.00 45.46           N  
ATOM    195  CA  GLU A  25     -47.286  15.891  28.423  1.00 45.46           C  
ATOM    196  C   GLU A  25     -48.001  14.541  28.390  1.00 45.46           C  
ATOM    197  CB  GLU A  25     -48.143  16.862  29.233  1.00 45.46           C  
ATOM    198  O   GLU A  25     -47.656  13.645  29.157  1.00 45.46           O  
ATOM    199  CG  GLU A  25     -47.363  18.078  29.743  1.00 45.46           C  
ATOM    200  CD  GLU A  25     -48.233  18.961  30.648  1.00 45.46           C  
ATOM    201  OE1 GLU A  25     -47.706  20.001  31.091  1.00 45.46           O  
ATOM    202  OE2 GLU A  25     -49.390  18.557  30.931  1.00 45.46           O  
ATOM    203  N   LYS A  26     -48.968  14.344  27.483  1.00 43.09           N  
ATOM    204  CA  LYS A  26     -49.591  13.031  27.255  1.00 43.09           C  
ATOM    205  C   LYS A  26     -48.577  12.022  26.724  1.00 43.09           C  
ATOM    206  CB  LYS A  26     -50.795  13.145  26.307  1.00 43.09           C  
ATOM    207  O   LYS A  26     -48.573  10.889  27.199  1.00 43.09           O  
ATOM    208  CG  LYS A  26     -52.051  13.643  27.038  1.00 43.09           C  
ATOM    209  CD  LYS A  26     -53.235  13.771  26.070  1.00 43.09           C  
ATOM    210  CE  LYS A  26     -54.475  14.257  26.830  1.00 43.09           C  
ATOM    211  NZ  LYS A  26     -55.649  14.431  25.938  1.00 43.09           N  
ATOM    212  N   GLN A  27     -47.694  12.424  25.807  1.00 40.53           N  
ATOM    213  CA  GLN A  27     -46.609  11.574  25.315  1.00 40.53           C  
ATOM    214  C   GLN A  27     -45.585  11.273  26.409  1.00 40.53           C  
ATOM    215  CB  GLN A  27     -45.919  12.205  24.100  1.00 40.53           C  
ATOM    216  O   GLN A  27     -45.172  10.128  26.525  1.00 40.53           O  
ATOM    217  CG  GLN A  27     -46.746  12.045  22.816  1.00 40.53           C  
ATOM    218  CD  GLN A  27     -46.050  12.639  21.596  1.00 40.53           C  
ATOM    219  NE2 GLN A  27     -46.745  12.798  20.492  1.00 40.53           N  
ATOM    220  OE1 GLN A  27     -44.870  12.933  21.584  1.00 40.53           O  
ATOM    221  N   GLN A  28     -45.229  12.235  27.263  1.00 38.39           N  
ATOM    222  CA  GLN A  28     -44.343  12.019  28.408  1.00 38.39           C  
ATOM    223  C   GLN A  28     -44.995  11.131  29.465  1.00 38.39           C  
ATOM    224  CB  GLN A  28     -43.915  13.352  29.033  1.00 38.39           C  
ATOM    225  O   GLN A  28     -44.344  10.213  29.946  1.00 38.39           O  
ATOM    226  CG  GLN A  28     -42.735  13.989  28.284  1.00 38.39           C  
ATOM    227  CD  GLN A  28     -42.316  15.322  28.897  1.00 38.39           C  
ATOM    228  NE2 GLN A  28     -41.153  15.837  28.563  1.00 38.39           N  
ATOM    229  OE1 GLN A  28     -43.012  15.924  29.691  1.00 38.39           O  
ATOM    230  N   LYS A  29     -46.282  11.314  29.783  1.00 38.11           N  
ATOM    231  CA  LYS A  29     -47.023  10.419  30.686  1.00 38.11           C  
ATOM    232  C   LYS A  29     -47.125   9.011  30.101  1.00 38.11           C  
ATOM    233  CB  LYS A  29     -48.406  11.006  31.023  1.00 38.11           C  
ATOM    234  O   LYS A  29     -46.849   8.052  30.813  1.00 38.11           O  
ATOM    235  CG  LYS A  29     -48.301  12.159  32.038  1.00 38.11           C  
ATOM    236  CD  LYS A  29     -49.658  12.833  32.296  1.00 38.11           C  
ATOM    237  CE  LYS A  29     -49.477  13.971  33.313  1.00 38.11           C  
ATOM    238  NZ  LYS A  29     -50.703  14.792  33.496  1.00 38.11           N  
ATOM    239  N   GLN A  30     -47.409   8.865  28.804  1.00 32.88           N  
ATOM    240  CA  GLN A  30     -47.343   7.565  28.124  1.00 32.88           C  
ATOM    241  C   GLN A  30     -45.925   6.992  28.114  1.00 32.88           C  
ATOM    242  CB  GLN A  30     -47.868   7.660  26.684  1.00 32.88           C  
ATOM    243  O   GLN A  30     -45.776   5.785  28.266  1.00 32.88           O  
ATOM    244  CG  GLN A  30     -49.393   7.510  26.619  1.00 32.88           C  
ATOM    245  CD  GLN A  30     -49.918   7.508  25.186  1.00 32.88           C  
ATOM    246  NE2 GLN A  30     -51.094   6.970  24.948  1.00 32.88           N  
ATOM    247  OE1 GLN A  30     -49.294   7.984  24.253  1.00 32.88           O  
ATOM    248  N   TYR A  31     -44.891   7.824  27.989  1.00 35.95           N  
ATOM    249  CA  TYR A  31     -43.493   7.402  28.029  1.00 35.95           C  
ATOM    250  C   TYR A  31     -43.062   6.979  29.435  1.00 35.95           C  
ATOM    251  CB  TYR A  31     -42.586   8.510  27.480  1.00 35.95           C  
ATOM    252  O   TYR A  31     -42.305   6.027  29.557  1.00 35.95           O  
ATOM    253  CG  TYR A  31     -41.211   8.020  27.082  1.00 35.95           C  
ATOM    254  CD1 TYR A  31     -40.137   8.071  27.991  1.00 35.95           C  
ATOM    255  CD2 TYR A  31     -41.016   7.511  25.785  1.00 35.95           C  
ATOM    256  CE1 TYR A  31     -38.863   7.613  27.599  1.00 35.95           C  
ATOM    257  CE2 TYR A  31     -39.749   7.047  25.392  1.00 35.95           C  
ATOM    258  OH  TYR A  31     -37.449   6.659  25.901  1.00 35.95           O  
ATOM    259  CZ  TYR A  31     -38.671   7.099  26.297  1.00 35.95           C  
ATOM    260  N   VAL A  32     -43.568   7.622  30.493  1.00 38.21           N  
ATOM    261  CA  VAL A  32     -43.323   7.263  31.901  1.00 38.21           C  
ATOM    262  C   VAL A  32     -44.098   6.001  32.286  1.00 38.21           C  
ATOM    263  CB  VAL A  32     -43.636   8.446  32.842  1.00 38.21           C  
ATOM    264  O   VAL A  32     -43.520   5.104  32.889  1.00 38.21           O  
ATOM    265  CG1 VAL A  32     -43.547   8.053  34.323  1.00 38.21           C  
ATOM    266  CG2 VAL A  32     -42.631   9.590  32.636  1.00 38.21           C  
ATOM    267  N   VAL A  33     -45.360   5.856  31.864  1.00 38.66           N  
ATOM    268  CA  VAL A  33     -46.136   4.616  32.058  1.00 38.66           C  
ATOM    269  C   VAL A  33     -45.528   3.463  31.253  1.00 38.66           C  
ATOM    270  CB  VAL A  33     -47.625   4.828  31.718  1.00 38.66           C  
ATOM    271  O   VAL A  33     -45.393   2.356  31.782  1.00 38.66           O  
ATOM    272  CG1 VAL A  33     -48.431   3.524  31.783  1.00 38.66           C  
ATOM    273  CG2 VAL A  33     -48.282   5.802  32.707  1.00 38.66           C  
ATOM    274  N   ARG A  34     -45.059   3.710  30.016  1.00 32.74           N  
ATOM    275  CA  ARG A  34     -44.227   2.744  29.285  1.00 32.74           C  
ATOM    276  C   ARG A  34     -42.936   2.475  30.034  1.00 32.74           C  
ATOM    277  CB  ARG A  34     -43.936   3.132  27.825  1.00 32.74           C  
ATOM    278  O   ARG A  34     -42.634   1.315  30.215  1.00 32.74           O  
ATOM    279  CG  ARG A  34     -44.862   2.378  26.860  1.00 32.74           C  
ATOM    280  CD  ARG A  34     -44.501   2.691  25.404  1.00 32.74           C  
ATOM    281  NE  ARG A  34     -45.261   1.845  24.464  1.00 32.74           N  
ATOM    282  NH1 ARG A  34     -44.438   2.742  22.517  1.00 32.74           N  
ATOM    283  NH2 ARG A  34     -45.893   1.052  22.424  1.00 32.74           N  
ATOM    284  CZ  ARG A  34     -45.195   1.884  23.144  1.00 32.74           C  
ATOM    285  N   ARG A  35     -42.198   3.466  30.532  1.00 32.66           N  
ATOM    286  CA  ARG A  35     -40.953   3.234  31.286  1.00 32.66           C  
ATOM    287  C   ARG A  35     -41.168   2.397  32.540  1.00 32.66           C  
ATOM    288  CB  ARG A  35     -40.257   4.553  31.661  1.00 32.66           C  
ATOM    289  O   ARG A  35     -40.343   1.535  32.786  1.00 32.66           O  
ATOM    290  CG  ARG A  35     -38.950   4.736  30.884  1.00 32.66           C  
ATOM    291  CD  ARG A  35     -38.275   6.039  31.320  1.00 32.66           C  
ATOM    292  NE  ARG A  35     -36.941   6.193  30.708  1.00 32.66           N  
ATOM    293  NH1 ARG A  35     -36.745   8.464  30.985  1.00 32.66           N  
ATOM    294  NH2 ARG A  35     -35.076   7.322  30.047  1.00 32.66           N  
ATOM    295  CZ  ARG A  35     -36.263   7.320  30.586  1.00 32.66           C  
ATOM    296  N   ASN A  36     -42.253   2.595  33.283  1.00 31.64           N  
ATOM    297  CA  ASN A  36     -42.514   1.845  34.514  1.00 31.64           C  
ATOM    298  C   ASN A  36     -42.995   0.416  34.223  1.00 31.64           C  
ATOM    299  CB  ASN A  36     -43.500   2.634  35.391  1.00 31.64           C  
ATOM    300  O   ASN A  36     -42.505  -0.528  34.836  1.00 31.64           O  
ATOM    301  CG  ASN A  36     -42.889   3.892  35.989  1.00 31.64           C  
ATOM    302  ND2 ASN A  36     -43.661   4.655  36.725  1.00 31.64           N  
ATOM    303  OD1 ASN A  36     -41.727   4.217  35.813  1.00 31.64           O  
ATOM    304  N   SER A  37     -43.870   0.230  33.227  1.00 36.31           N  
ATOM    305  CA  SER A  37     -44.239  -1.118  32.755  1.00 36.31           C  
ATOM    306  C   SER A  37     -43.040  -1.843  32.139  1.00 36.31           C  
ATOM    307  CB  SER A  37     -45.416  -1.071  31.773  1.00 36.31           C  
ATOM    308  O   SER A  37     -42.808  -3.011  32.443  1.00 36.31           O  
ATOM    309  OG  SER A  37     -45.195  -0.152  30.722  1.00 36.31           O  
ATOM    310  N   THR A  38     -42.221  -1.115  31.376  1.00 35.74           N  
ATOM    311  CA  THR A  38     -40.981  -1.596  30.762  1.00 35.74           C  
ATOM    312  C   THR A  38     -39.885  -1.780  31.798  1.00 35.74           C  
ATOM    313  CB  THR A  38     -40.468  -0.690  29.618  1.00 35.74           C  
ATOM    314  O   THR A  38     -39.023  -2.573  31.529  1.00 35.74           O  
ATOM    315  CG2 THR A  38     -39.394  -1.317  28.733  1.00 35.74           C  
ATOM    316  OG1 THR A  38     -41.486  -0.365  28.705  1.00 35.74           O  
ATOM    317  N   GLN A  39     -39.871  -1.153  32.978  1.00 33.95           N  
ATOM    318  CA  GLN A  39     -38.866  -1.441  34.018  1.00 33.95           C  
ATOM    319  C   GLN A  39     -39.142  -2.765  34.738  1.00 33.95           C  
ATOM    320  CB  GLN A  39     -38.757  -0.281  35.017  1.00 33.95           C  
ATOM    321  O   GLN A  39     -38.199  -3.484  35.072  1.00 33.95           O  
ATOM    322  CG  GLN A  39     -37.697   0.741  34.575  1.00 33.95           C  
ATOM    323  CD  GLN A  39     -37.560   1.911  35.544  1.00 33.95           C  
ATOM    324  NE2 GLN A  39     -36.599   2.786  35.344  1.00 33.95           N  
ATOM    325  OE1 GLN A  39     -38.284   2.069  36.508  1.00 33.95           O  
ATOM    326  N   SER A  40     -40.417  -3.121  34.920  1.00 34.08           N  
ATOM    327  CA  SER A  40     -40.787  -4.433  35.464  1.00 34.08           C  
ATOM    328  C   SER A  40     -40.641  -5.548  34.426  1.00 34.08           C  
ATOM    329  CB  SER A  40     -42.195  -4.403  36.058  1.00 34.08           C  
ATOM    330  O   SER A  40     -40.160  -6.621  34.772  1.00 34.08           O  
ATOM    331  OG  SER A  40     -42.205  -3.544  37.183  1.00 34.08           O  
ATOM    332  N   THR A  41     -40.951  -5.294  33.145  1.00 33.98           N  
ATOM    333  CA  THR A  41     -40.679  -6.270  32.066  1.00 33.98           C  
ATOM    334  C   THR A  41     -39.235  -6.245  31.564  1.00 33.98           C  
ATOM    335  CB  THR A  41     -41.637  -6.179  30.861  1.00 33.98           C  
ATOM    336  O   THR A  41     -38.773  -7.265  31.076  1.00 33.98           O  
ATOM    337  CG2 THR A  41     -42.801  -7.157  30.964  1.00 33.98           C  
ATOM    338  OG1 THR A  41     -42.176  -4.894  30.672  1.00 33.98           O  
ATOM    339  N   SER A  42     -38.471  -5.154  31.701  1.00 34.67           N  
ATOM    340  CA  SER A  42     -37.076  -5.087  31.231  1.00 34.67           C  
ATOM    341  C   SER A  42     -36.136  -5.827  32.149  1.00 34.67           C  
ATOM    342  CB  SER A  42     -36.498  -3.679  31.035  1.00 34.67           C  
ATOM    343  O   SER A  42     -35.160  -6.352  31.649  1.00 34.67           O  
ATOM    344  OG  SER A  42     -36.332  -2.984  32.261  1.00 34.67           O  
ATOM    345  N   LYS A  43     -36.398  -5.959  33.452  1.00 33.60           N  
ATOM    346  CA  LYS A  43     -35.525  -6.813  34.268  1.00 33.60           C  
ATOM    347  C   LYS A  43     -35.575  -8.283  33.838  1.00 33.60           C  
ATOM    348  CB  LYS A  43     -35.795  -6.629  35.762  1.00 33.60           C  
ATOM    349  O   LYS A  43     -34.545  -8.932  33.932  1.00 33.60           O  
ATOM    350  CG  LYS A  43     -35.090  -5.367  36.283  1.00 33.60           C  
ATOM    351  CD  LYS A  43     -35.206  -5.300  37.808  1.00 33.60           C  
ATOM    352  CE  LYS A  43     -34.431  -4.098  38.356  1.00 33.60           C  
ATOM    353  NZ  LYS A  43     -34.495  -4.060  39.839  1.00 33.60           N  
ATOM    354  N   GLN A  44     -36.707  -8.768  33.317  1.00 27.38           N  
ATOM    355  CA  GLN A  44     -36.824 -10.124  32.758  1.00 27.38           C  
ATOM    356  C   GLN A  44     -36.487 -10.195  31.258  1.00 27.38           C  
ATOM    357  CB  GLN A  44     -38.222 -10.687  33.058  1.00 27.38           C  
ATOM    358  O   GLN A  44     -35.795 -11.110  30.832  1.00 27.38           O  
ATOM    359  CG  GLN A  44     -38.275 -11.283  34.474  1.00 27.38           C  
ATOM    360  CD  GLN A  44     -39.666 -11.787  34.849  1.00 27.38           C  
ATOM    361  NE2 GLN A  44     -39.781 -12.915  35.517  1.00 27.38           N  
ATOM    362  OE1 GLN A  44     -40.676 -11.160  34.578  1.00 27.38           O  
ATOM    363  N   ASN A  45     -36.887  -9.212  30.448  1.00 27.67           N  
ATOM    364  CA  ASN A  45     -36.587  -9.218  29.012  1.00 27.67           C  
ATOM    365  C   ASN A  45     -35.145  -8.792  28.703  1.00 27.67           C  
ATOM    366  CB  ASN A  45     -37.610  -8.360  28.246  1.00 27.67           C  
ATOM    367  O   ASN A  45     -34.616  -9.199  27.681  1.00 27.67           O  
ATOM    368  CG  ASN A  45     -38.996  -8.982  28.182  1.00 27.67           C  
ATOM    369  ND2 ASN A  45     -39.979  -8.251  27.713  1.00 27.67           N  
ATOM    370  OD1 ASN A  45     -39.233 -10.123  28.526  1.00 27.67           O  
ATOM    371  N   VAL A  46     -34.477  -8.004  29.553  1.00 33.47           N  
ATOM    372  CA  VAL A  46     -33.047  -7.685  29.378  1.00 33.47           C  
ATOM    373  C   VAL A  46     -32.186  -8.876  29.779  1.00 33.47           C  
ATOM    374  CB  VAL A  46     -32.617  -6.394  30.109  1.00 33.47           C  
ATOM    375  O   VAL A  46     -31.184  -9.091  29.118  1.00 33.47           O  
ATOM    376  CG1 VAL A  46     -31.119  -6.090  30.013  1.00 33.47           C  
ATOM    377  CG2 VAL A  46     -33.338  -5.173  29.513  1.00 33.47           C  
ATOM    378  N   SER A  47     -32.564  -9.695  30.768  1.00 28.26           N  
ATOM    379  CA  SER A  47     -31.835 -10.946  31.026  1.00 28.26           C  
ATOM    380  C   SER A  47     -32.007 -11.947  29.879  1.00 28.26           C  
ATOM    381  CB  SER A  47     -32.204 -11.554  32.383  1.00 28.26           C  
ATOM    382  O   SER A  47     -31.008 -12.460  29.397  1.00 28.26           O  
ATOM    383  OG  SER A  47     -33.602 -11.591  32.582  1.00 28.26           O  
ATOM    384  N   VAL A  48     -33.227 -12.119  29.351  1.00 30.22           N  
ATOM    385  CA  VAL A  48     -33.486 -13.068  28.247  1.00 30.22           C  
ATOM    386  C   VAL A  48     -32.889 -12.590  26.911  1.00 30.22           C  
ATOM    387  CB  VAL A  48     -34.995 -13.373  28.144  1.00 30.22           C  
ATOM    388  O   VAL A  48     -32.278 -13.375  26.200  1.00 30.22           O  
ATOM    389  CG1 VAL A  48     -35.339 -14.305  26.978  1.00 30.22           C  
ATOM    390  CG2 VAL A  48     -35.507 -14.060  29.421  1.00 30.22           C  
ATOM    391  N   VAL A  49     -32.953 -11.292  26.579  1.00 29.15           N  
ATOM    392  CA  VAL A  49     -32.349 -10.752  25.336  1.00 29.15           C  
ATOM    393  C   VAL A  49     -30.819 -10.633  25.426  1.00 29.15           C  
ATOM    394  CB  VAL A  49     -33.006  -9.409  24.943  1.00 29.15           C  
ATOM    395  O   VAL A  49     -30.141 -10.631  24.394  1.00 29.15           O  
ATOM    396  CG1 VAL A  49     -32.369  -8.728  23.721  1.00 29.15           C  
ATOM    397  CG2 VAL A  49     -34.490  -9.605  24.591  1.00 29.15           C  
ATOM    398  N   LEU A  50     -30.253 -10.538  26.637  1.00 28.56           N  
ATOM    399  CA  LEU A  50     -28.807 -10.672  26.832  1.00 28.56           C  
ATOM    400  C   LEU A  50     -28.358 -12.138  26.780  1.00 28.56           C  
ATOM    401  CB  LEU A  50     -28.353  -9.989  28.136  1.00 28.56           C  
ATOM    402  O   LEU A  50     -27.247 -12.374  26.324  1.00 28.56           O  
ATOM    403  CG  LEU A  50     -28.398  -8.447  28.114  1.00 28.56           C  
ATOM    404  CD1 LEU A  50     -28.082  -7.908  29.513  1.00 28.56           C  
ATOM    405  CD2 LEU A  50     -27.383  -7.832  27.147  1.00 28.56           C  
ATOM    406  N   GLU A  51     -29.194 -13.104  27.174  1.00 25.20           N  
ATOM    407  CA  GLU A  51     -28.900 -14.540  27.043  1.00 25.20           C  
ATOM    408  C   GLU A  51     -29.000 -15.028  25.587  1.00 25.20           C  
ATOM    409  CB  GLU A  51     -29.784 -15.360  28.004  1.00 25.20           C  
ATOM    410  O   GLU A  51     -28.066 -15.674  25.115  1.00 25.20           O  
ATOM    411  CG  GLU A  51     -29.190 -15.346  29.426  1.00 25.20           C  
ATOM    412  CD  GLU A  51     -30.078 -15.985  30.510  1.00 25.20           C  
ATOM    413  OE1 GLU A  51     -29.517 -16.309  31.583  1.00 25.20           O  
ATOM    414  OE2 GLU A  51     -31.313 -16.080  30.317  1.00 25.20           O  
ATOM    415  N   ASP A  52     -30.027 -14.624  24.830  1.00 27.12           N  
ATOM    416  CA  ASP A  52     -30.229 -15.073  23.437  1.00 27.12           C  
ATOM    417  C   ASP A  52     -29.177 -14.532  22.446  1.00 27.12           C  
ATOM    418  CB  ASP A  52     -31.643 -14.683  22.960  1.00 27.12           C  
ATOM    419  O   ASP A  52     -28.954 -15.117  21.388  1.00 27.12           O  
ATOM    420  CG  ASP A  52     -32.774 -15.591  23.466  1.00 27.12           C  
ATOM    421  OD1 ASP A  52     -32.492 -16.727  23.908  1.00 27.12           O  
ATOM    422  OD2 ASP A  52     -33.941 -15.146  23.348  1.00 27.12           O  
ATOM    423  N   ASN A  53     -28.494 -13.429  22.778  1.00 26.05           N  
ATOM    424  CA  ASN A  53     -27.355 -12.919  21.997  1.00 26.05           C  
ATOM    425  C   ASN A  53     -25.989 -13.251  22.629  1.00 26.05           C  
ATOM    426  CB  ASN A  53     -27.524 -11.412  21.759  1.00 26.05           C  
ATOM    427  O   ASN A  53     -24.952 -12.965  22.030  1.00 26.05           O  
ATOM    428  CG  ASN A  53     -28.680 -11.077  20.835  1.00 26.05           C  
ATOM    429  ND2 ASN A  53     -29.496 -10.121  21.205  1.00 26.05           N  
ATOM    430  OD1 ASN A  53     -28.866 -11.615  19.761  1.00 26.05           O  
ATOM    431  N   ALA A  54     -25.964 -13.842  23.829  1.00 27.34           N  
ATOM    432  CA  ALA A  54     -24.751 -14.398  24.434  1.00 27.34           C  
ATOM    433  C   ALA A  54     -24.486 -15.851  23.997  1.00 27.34           C  
ATOM    434  CB  ALA A  54     -24.832 -14.266  25.959  1.00 27.34           C  
ATOM    435  O   ALA A  54     -23.416 -16.381  24.291  1.00 27.34           O  
ATOM    436  N   SER A  55     -25.422 -16.476  23.274  1.00 26.45           N  
ATOM    437  CA  SER A  55     -25.303 -17.828  22.720  1.00 26.45           C  
ATOM    438  C   SER A  55     -24.678 -17.898  21.319  1.00 26.45           C  
ATOM    439  CB  SER A  55     -26.662 -18.531  22.764  1.00 26.45           C  
ATOM    440  O   SER A  55     -24.736 -18.947  20.683  1.00 26.45           O  
ATOM    441  OG  SER A  55     -27.616 -17.806  22.021  1.00 26.45           O  
ATOM    442  N   GLU A  56     -24.043 -16.832  20.819  1.00 38.51           N  
ATOM    443  CA  GLU A  56     -22.895 -17.042  19.931  1.00 38.51           C  
ATOM    444  C   GLU A  56     -21.764 -17.510  20.841  1.00 38.51           C  
ATOM    445  CB  GLU A  56     -22.487 -15.766  19.171  1.00 38.51           C  
ATOM    446  O   GLU A  56     -21.279 -16.735  21.668  1.00 38.51           O  
ATOM    447  CG  GLU A  56     -23.385 -15.469  17.960  1.00 38.51           C  
ATOM    448  CD  GLU A  56     -22.942 -14.233  17.145  1.00 38.51           C  
ATOM    449  OE1 GLU A  56     -23.607 -13.950  16.123  1.00 38.51           O  
ATOM    450  OE2 GLU A  56     -21.946 -13.555  17.515  1.00 38.51           O  
ATOM    451  N   SER A  57     -21.363 -18.778  20.746  1.00 35.97           N  
ATOM    452  CA  SER A  57     -20.170 -19.260  21.434  1.00 35.97           C  
ATOM    453  C   SER A  57     -19.016 -18.301  21.123  1.00 35.97           C  
ATOM    454  CB  SER A  57     -19.846 -20.696  20.992  1.00 35.97           C  
ATOM    455  O   SER A  57     -18.467 -18.319  20.024  1.00 35.97           O  
ATOM    456  OG  SER A  57     -19.843 -20.793  19.582  1.00 35.97           O  
ATOM    457  N   ASN A  58     -18.632 -17.463  22.095  1.00 52.89           N  
ATOM    458  CA  ASN A  58     -17.464 -16.569  22.051  1.00 52.89           C  
ATOM    459  C   ASN A  58     -16.134 -17.351  21.968  1.00 52.89           C  
ATOM    460  CB  ASN A  58     -17.487 -15.646  23.292  1.00 52.89           C  
ATOM    461  O   ASN A  58     -15.060 -16.808  22.236  1.00 52.89           O  
ATOM    462  CG  ASN A  58     -18.341 -14.404  23.131  1.00 52.89           C  
ATOM    463  ND2 ASN A  58     -19.133 -14.075  24.123  1.00 52.89           N  
ATOM    464  OD1 ASN A  58     -18.257 -13.660  22.167  1.00 52.89           O  
ATOM    465  N   GLU A  59     -16.194 -18.642  21.653  1.00 66.65           N  
ATOM    466  CA  GLU A  59     -15.035 -19.484  21.488  1.00 66.65           C  
ATOM    467  C   GLU A  59     -14.307 -19.077  20.213  1.00 66.65           C  
ATOM    468  CB  GLU A  59     -15.414 -20.969  21.496  1.00 66.65           C  
ATOM    469  O   GLU A  59     -14.802 -19.210  19.095  1.00 66.65           O  
ATOM    470  CG  GLU A  59     -15.977 -21.389  22.866  1.00 66.65           C  
ATOM    471  CD  GLU A  59     -15.885 -22.900  23.130  1.00 66.65           C  
ATOM    472  OE1 GLU A  59     -16.100 -23.277  24.302  1.00 66.65           O  
ATOM    473  OE2 GLU A  59     -15.484 -23.650  22.212  1.00 66.65           O  
ATOM    474  N   LEU A  60     -13.100 -18.551  20.407  1.00 79.50           N  
ATOM    475  CA  LEU A  60     -12.172 -18.306  19.317  1.00 79.50           C  
ATOM    476  C   LEU A  60     -11.901 -19.625  18.576  1.00 79.50           C  
ATOM    477  CB  LEU A  60     -10.866 -17.718  19.873  1.00 79.50           C  
ATOM    478  O   LEU A  60     -11.743 -20.663  19.230  1.00 79.50           O  
ATOM    479  CG  LEU A  60     -11.019 -16.307  20.464  1.00 79.50           C  
ATOM    480  CD1 LEU A  60      -9.753 -15.945  21.235  1.00 79.50           C  
ATOM    481  CD2 LEU A  60     -11.225 -15.253  19.375  1.00 79.50           C  
ATOM    482  N   PRO A  61     -11.782 -19.598  17.238  1.00 78.63           N  
ATOM    483  CA  PRO A  61     -11.445 -20.787  16.473  1.00 78.63           C  
ATOM    484  C   PRO A  61     -10.085 -21.332  16.917  1.00 78.63           C  
ATOM    485  CB  PRO A  61     -11.453 -20.360  15.004  1.00 78.63           C  
ATOM    486  O   PRO A  61      -9.127 -20.582  17.120  1.00 78.63           O  
ATOM    487  CG  PRO A  61     -11.243 -18.849  15.052  1.00 78.63           C  
ATOM    488  CD  PRO A  61     -11.851 -18.425  16.383  1.00 78.63           C  
ATOM    489  N   LYS A  62      -9.984 -22.657  17.050  1.00 79.48           N  
ATOM    490  CA  LYS A  62      -8.761 -23.353  17.475  1.00 79.48           C  
ATOM    491  C   LYS A  62      -8.299 -24.353  16.417  1.00 79.48           C  
ATOM    492  CB  LYS A  62      -8.983 -24.012  18.852  1.00 79.48           C  
ATOM    493  O   LYS A  62      -9.050 -24.767  15.534  1.00 79.48           O  
ATOM    494  CG  LYS A  62      -9.108 -22.977  19.985  1.00 79.48           C  
ATOM    495  CD  LYS A  62      -9.457 -23.637  21.327  1.00 79.48           C  
ATOM    496  CE  LYS A  62      -9.703 -22.561  22.393  1.00 79.48           C  
ATOM    497  NZ  LYS A  62     -10.284 -23.134  23.635  1.00 79.48           N  
ATOM    498  N   GLY A  63      -7.033 -24.755  16.516  1.00 82.44           N  
ATOM    499  CA  GLY A  63      -6.460 -25.817  15.690  1.00 82.44           C  
ATOM    500  C   GLY A  63      -6.518 -25.516  14.190  1.00 82.44           C  
ATOM    501  O   GLY A  63      -6.194 -24.415  13.750  1.00 82.44           O  
ATOM    502  N   PHE A  64      -6.912 -26.515  13.398  1.00 84.00           N  
ATOM    503  CA  PHE A  64      -6.852 -26.464  11.935  1.00 84.00           C  
ATOM    504  C   PHE A  64      -7.639 -25.296  11.317  1.00 84.00           C  
ATOM    505  CB  PHE A  64      -7.343 -27.811  11.389  1.00 84.00           C  
ATOM    506  O   PHE A  64      -7.141 -24.670  10.388  1.00 84.00           O  
ATOM    507  CG  PHE A  64      -7.375 -27.881   9.876  1.00 84.00           C  
ATOM    508  CD1 PHE A  64      -8.601 -27.792   9.192  1.00 84.00           C  
ATOM    509  CD2 PHE A  64      -6.176 -28.013   9.149  1.00 84.00           C  
ATOM    510  CE1 PHE A  64      -8.626 -27.846   7.790  1.00 84.00           C  
ATOM    511  CE2 PHE A  64      -6.204 -28.052   7.743  1.00 84.00           C  
ATOM    512  CZ  PHE A  64      -7.430 -27.967   7.063  1.00 84.00           C  
ATOM    513  N   ILE A  65      -8.820 -24.957  11.848  1.00 84.20           N  
ATOM    514  CA  ILE A  65      -9.681 -23.885  11.307  1.00 84.20           C  
ATOM    515  C   ILE A  65      -8.995 -22.523  11.421  1.00 84.20           C  
ATOM    516  CB  ILE A  65     -11.043 -23.870  12.037  1.00 84.20           C  
ATOM    517  O   ILE A  65      -8.998 -21.741  10.465  1.00 84.20           O  
ATOM    518  CG1 ILE A  65     -11.787 -25.195  11.776  1.00 84.20           C  
ATOM    519  CG2 ILE A  65     -11.912 -22.677  11.590  1.00 84.20           C  
ATOM    520  CD1 ILE A  65     -12.992 -25.396  12.694  1.00 84.20           C  
ATOM    521  N   LEU A  66      -8.363 -22.263  12.571  1.00 87.60           N  
ATOM    522  CA  LEU A  66      -7.580 -21.053  12.793  1.00 87.60           C  
ATOM    523  C   LEU A  66      -6.439 -20.972  11.777  1.00 87.60           C  
ATOM    524  CB  LEU A  66      -7.063 -21.039  14.243  1.00 87.60           C  
ATOM    525  O   LEU A  66      -6.338 -19.988  11.050  1.00 87.60           O  
ATOM    526  CG  LEU A  66      -6.150 -19.844  14.580  1.00 87.60           C  
ATOM    527  CD1 LEU A  66      -6.881 -18.508  14.471  1.00 87.60           C  
ATOM    528  CD2 LEU A  66      -5.608 -19.990  16.001  1.00 87.60           C  
ATOM    529  N   TYR A  67      -5.613 -22.017  11.676  1.00 89.25           N  
ATOM    530  CA  TYR A  67      -4.472 -22.014  10.758  1.00 89.25           C  
ATOM    531  C   TYR A  67      -4.894 -21.903   9.290  1.00 89.25           C  
ATOM    532  CB  TYR A  67      -3.595 -23.249  10.990  1.00 89.25           C  
ATOM    533  O   TYR A  67      -4.297 -21.121   8.556  1.00 89.25           O  
ATOM    534  CG  TYR A  67      -2.864 -23.235  12.319  1.00 89.25           C  
ATOM    535  CD1 TYR A  67      -1.900 -22.240  12.580  1.00 89.25           C  
ATOM    536  CD2 TYR A  67      -3.136 -24.216  13.290  1.00 89.25           C  
ATOM    537  CE1 TYR A  67      -1.224 -22.215  13.815  1.00 89.25           C  
ATOM    538  CE2 TYR A  67      -2.472 -24.189  14.531  1.00 89.25           C  
ATOM    539  OH  TYR A  67      -0.872 -23.174  15.991  1.00 89.25           O  
ATOM    540  CZ  TYR A  67      -1.516 -23.189  14.795  1.00 89.25           C  
ATOM    541  N   ALA A  68      -5.944 -22.608   8.865  1.00 87.61           N  
ATOM    542  CA  ALA A  68      -6.465 -22.522   7.503  1.00 87.61           C  
ATOM    543  C   ALA A  68      -6.983 -21.110   7.176  1.00 87.61           C  
ATOM    544  CB  ALA A  68      -7.553 -23.588   7.333  1.00 87.61           C  
ATOM    545  O   ALA A  68      -6.664 -20.568   6.116  1.00 87.61           O  
ATOM    546  N   SER A  69      -7.699 -20.474   8.110  1.00 89.21           N  
ATOM    547  CA  SER A  69      -8.158 -19.085   7.963  1.00 89.21           C  
ATOM    548  C   SER A  69      -6.986 -18.105   7.870  1.00 89.21           C  
ATOM    549  CB  SER A  69      -9.045 -18.679   9.143  1.00 89.21           C  
ATOM    550  O   SER A  69      -6.977 -17.227   7.010  1.00 89.21           O  
ATOM    551  OG  SER A  69     -10.200 -19.483   9.201  1.00 89.21           O  
ATOM    552  N   LEU A  70      -5.965 -18.266   8.718  1.00 91.31           N  
ATOM    553  CA  LEU A  70      -4.775 -17.413   8.698  1.00 91.31           C  
ATOM    554  C   LEU A  70      -3.956 -17.584   7.417  1.00 91.31           C  
ATOM    555  CB  LEU A  70      -3.903 -17.691   9.933  1.00 91.31           C  
ATOM    556  O   LEU A  70      -3.482 -16.589   6.875  1.00 91.31           O  
ATOM    557  CG  LEU A  70      -4.532 -17.276  11.273  1.00 91.31           C  
ATOM    558  CD1 LEU A  70      -3.578 -17.628  12.416  1.00 91.31           C  
ATOM    559  CD2 LEU A  70      -4.856 -15.790  11.344  1.00 91.31           C  
ATOM    560  N   ILE A  71      -3.828 -18.812   6.907  1.00 91.83           N  
ATOM    561  CA  ILE A  71      -3.181 -19.086   5.618  1.00 91.83           C  
ATOM    562  C   ILE A  71      -3.952 -18.404   4.486  1.00 91.83           C  
ATOM    563  CB  ILE A  71      -3.032 -20.609   5.397  1.00 91.83           C  
ATOM    564  O   ILE A  71      -3.332 -17.778   3.632  1.00 91.83           O  
ATOM    565  CG1 ILE A  71      -1.950 -21.172   6.347  1.00 91.83           C  
ATOM    566  CG2 ILE A  71      -2.660 -20.937   3.937  1.00 91.83           C  
ATOM    567  CD1 ILE A  71      -1.979 -22.701   6.473  1.00 91.83           C  
ATOM    568  N   ALA A  72      -5.287 -18.450   4.495  1.00 92.68           N  
ATOM    569  CA  ALA A  72      -6.096 -17.778   3.481  1.00 92.68           C  
ATOM    570  C   ALA A  72      -5.899 -16.248   3.489  1.00 92.68           C  
ATOM    571  CB  ALA A  72      -7.561 -18.168   3.695  1.00 92.68           C  
ATOM    572  O   ALA A  72      -5.731 -15.633   2.432  1.00 92.68           O  
ATOM    573  N   LEU A  73      -5.852 -15.631   4.678  1.00 94.34           N  
ATOM    574  CA  LEU A  73      -5.562 -14.199   4.831  1.00 94.34           C  
ATOM    575  C   LEU A  73      -4.138 -13.848   4.375  1.00 94.34           C  
ATOM    576  CB  LEU A  73      -5.751 -13.782   6.299  1.00 94.34           C  
ATOM    577  O   LEU A  73      -3.946 -12.879   3.643  1.00 94.34           O  
ATOM    578  CG  LEU A  73      -7.195 -13.839   6.824  1.00 94.34           C  
ATOM    579  CD1 LEU A  73      -7.195 -13.418   8.293  1.00 94.34           C  
ATOM    580  CD2 LEU A  73      -8.135 -12.932   6.032  1.00 94.34           C  
ATOM    581  N   ALA A  74      -3.147 -14.647   4.778  1.00 93.89           N  
ATOM    582  CA  ALA A  74      -1.749 -14.470   4.394  1.00 93.89           C  
ATOM    583  C   ALA A  74      -1.555 -14.593   2.874  1.00 93.89           C  
ATOM    584  CB  ALA A  74      -0.911 -15.501   5.159  1.00 93.89           C  
ATOM    585  O   ALA A  74      -0.897 -13.746   2.275  1.00 93.89           O  
ATOM    586  N   LEU A  75      -2.181 -15.587   2.236  1.00 94.03           N  
ATOM    587  CA  LEU A  75      -2.156 -15.761   0.781  1.00 94.03           C  
ATOM    588  C   LEU A  75      -2.809 -14.582   0.053  1.00 94.03           C  
ATOM    589  CB  LEU A  75      -2.857 -17.077   0.398  1.00 94.03           C  
ATOM    590  O   LEU A  75      -2.240 -14.072  -0.908  1.00 94.03           O  
ATOM    591  CG  LEU A  75      -2.035 -18.348   0.676  1.00 94.03           C  
ATOM    592  CD1 LEU A  75      -2.908 -19.575   0.409  1.00 94.03           C  
ATOM    593  CD2 LEU A  75      -0.796 -18.442  -0.217  1.00 94.03           C  
ATOM    594  N   SER A  76      -3.959 -14.105   0.537  1.00 94.30           N  
ATOM    595  CA  SER A  76      -4.631 -12.936  -0.048  1.00 94.30           C  
ATOM    596  C   SER A  76      -3.740 -11.689   0.035  1.00 94.30           C  
ATOM    597  CB  SER A  76      -5.966 -12.663   0.656  1.00 94.30           C  
ATOM    598  O   SER A  76      -3.534 -10.993  -0.959  1.00 94.30           O  
ATOM    599  OG  SER A  76      -6.813 -13.794   0.656  1.00 94.30           O  
ATOM    600  N   LEU A  77      -3.153 -11.428   1.210  1.00 93.41           N  
ATOM    601  CA  LEU A  77      -2.206 -10.327   1.420  1.00 93.41           C  
ATOM    602  C   LEU A  77      -0.962 -10.446   0.543  1.00 93.41           C  
ATOM    603  CB  LEU A  77      -1.748 -10.321   2.886  1.00 93.41           C  
ATOM    604  O   LEU A  77      -0.508  -9.444  -0.008  1.00 93.41           O  
ATOM    605  CG  LEU A  77      -2.739  -9.678   3.854  1.00 93.41           C  
ATOM    606  CD1 LEU A  77      -2.250  -9.920   5.276  1.00 93.41           C  
ATOM    607  CD2 LEU A  77      -2.804  -8.170   3.655  1.00 93.41           C  
ATOM    608  N   PHE A  78      -0.408 -11.654   0.440  1.00 94.11           N  
ATOM    609  CA  PHE A  78       0.756 -11.943  -0.384  1.00 94.11           C  
ATOM    610  C   PHE A  78       0.488 -11.584  -1.844  1.00 94.11           C  
ATOM    611  CB  PHE A  78       1.135 -13.421  -0.232  1.00 94.11           C  
ATOM    612  O   PHE A  78       1.311 -10.902  -2.442  1.00 94.11           O  
ATOM    613  CG  PHE A  78       2.227 -13.860  -1.180  1.00 94.11           C  
ATOM    614  CD1 PHE A  78       1.894 -14.525  -2.374  1.00 94.11           C  
ATOM    615  CD2 PHE A  78       3.572 -13.572  -0.888  1.00 94.11           C  
ATOM    616  CE1 PHE A  78       2.906 -14.903  -3.271  1.00 94.11           C  
ATOM    617  CE2 PHE A  78       4.581 -13.932  -1.796  1.00 94.11           C  
ATOM    618  CZ  PHE A  78       4.248 -14.601  -2.984  1.00 94.11           C  
ATOM    619  N   LEU A  79      -0.673 -11.951  -2.395  1.00 92.80           N  
ATOM    620  CA  LEU A  79      -1.037 -11.616  -3.774  1.00 92.80           C  
ATOM    621  C   LEU A  79      -1.188 -10.115  -4.000  1.00 92.80           C  
ATOM    622  CB  LEU A  79      -2.341 -12.325  -4.151  1.00 92.80           C  
ATOM    623  O   LEU A  79      -0.598  -9.573  -4.932  1.00 92.80           O  
ATOM    624  CG  LEU A  79      -2.178 -13.838  -4.296  1.00 92.80           C  
ATOM    625  CD1 LEU A  79      -3.576 -14.431  -4.404  1.00 92.80           C  
ATOM    626  CD2 LEU A  79      -1.349 -14.193  -5.533  1.00 92.80           C  
ATOM    627  N   ALA A  80      -1.904  -9.425  -3.109  1.00 91.69           N  
ATOM    628  CA  ALA A  80      -2.062  -7.974  -3.192  1.00 91.69           C  
ATOM    629  C   ALA A  80      -0.715  -7.230  -3.100  1.00 91.69           C  
ATOM    630  CB  ALA A  80      -3.029  -7.535  -2.086  1.00 91.69           C  
ATOM    631  O   ALA A  80      -0.532  -6.174  -3.712  1.00 91.69           O  
ATOM    632  N   ALA A  81       0.234  -7.770  -2.334  1.00 89.23           N  
ATOM    633  CA  ALA A  81       1.588  -7.240  -2.222  1.00 89.23           C  
ATOM    634  C   ALA A  81       2.476  -7.618  -3.422  1.00 89.23           C  
ATOM    635  CB  ALA A  81       2.174  -7.744  -0.904  1.00 89.23           C  
ATOM    636  O   ALA A  81       3.286  -6.814  -3.871  1.00 89.23           O  
ATOM    637  N   LEU A  82       2.327  -8.822  -3.967  1.00 89.92           N  
ATOM    638  CA  LEU A  82       3.097  -9.308  -5.110  1.00 89.92           C  
ATOM    639  C   LEU A  82       2.749  -8.508  -6.368  1.00 89.92           C  
ATOM    640  CB  LEU A  82       2.837 -10.819  -5.211  1.00 89.92           C  
ATOM    641  O   LEU A  82       3.644  -8.072  -7.089  1.00 89.92           O  
ATOM    642  CG  LEU A  82       3.414 -11.520  -6.451  1.00 89.92           C  
ATOM    643  CD1 LEU A  82       3.823 -12.945  -6.086  1.00 89.92           C  
ATOM    644  CD2 LEU A  82       2.355 -11.627  -7.549  1.00 89.92           C  
ATOM    645  N   ASP A  83       1.467  -8.217  -6.567  1.00 89.63           N  
ATOM    646  CA  ASP A  83       0.965  -7.455  -7.707  1.00 89.63           C  
ATOM    647  C   ASP A  83       1.492  -6.011  -7.766  1.00 89.63           C  
ATOM    648  CB  ASP A  83      -0.557  -7.491  -7.624  1.00 89.63           C  
ATOM    649  O   ASP A  83       1.799  -5.503  -8.842  1.00 89.63           O  
ATOM    650  CG  ASP A  83      -1.190  -6.724  -8.770  1.00 89.63           C  
ATOM    651  OD1 ASP A  83      -0.972  -7.101  -9.939  1.00 89.63           O  
ATOM    652  OD2 ASP A  83      -1.768  -5.650  -8.505  1.00 89.63           O  
ATOM    653  N   ILE A  84       1.669  -5.333  -6.625  1.00 85.47           N  
ATOM    654  CA  ILE A  84       2.305  -4.003  -6.619  1.00 85.47           C  
ATOM    655  C   ILE A  84       3.814  -4.084  -6.903  1.00 85.47           C  
ATOM    656  CB  ILE A  84       1.937  -3.201  -5.348  1.00 85.47           C  
ATOM    657  O   ILE A  84       4.369  -3.177  -7.521  1.00 85.47           O  
ATOM    658  CG1 ILE A  84       2.410  -1.735  -5.454  1.00 85.47           C  
ATOM    659  CG2 ILE A  84       2.420  -3.853  -4.050  1.00 85.47           C  
ATOM    660  CD1 ILE A  84       1.968  -0.834  -4.292  1.00 85.47           C  
ATOM    661  N   MET A  85       4.477  -5.174  -6.508  1.00 83.97           N  
ATOM    662  CA  MET A  85       5.937  -5.314  -6.589  1.00 83.97           C  
ATOM    663  C   MET A  85       6.422  -5.793  -7.964  1.00 83.97           C  
ATOM    664  CB  MET A  85       6.414  -6.239  -5.458  1.00 83.97           C  
ATOM    665  O   MET A  85       7.485  -5.363  -8.424  1.00 83.97           O  
ATOM    666  CG  MET A  85       6.125  -5.620  -4.086  1.00 83.97           C  
ATOM    667  SD  MET A  85       7.166  -4.204  -3.650  1.00 83.97           S  
ATOM    668  CE  MET A  85       6.153  -3.506  -2.321  1.00 83.97           C  
ATOM    669  N   ILE A  86       5.637  -6.623  -8.660  1.00 86.75           N  
ATOM    670  CA  ILE A  86       5.978  -7.111 -10.004  1.00 86.75           C  
ATOM    671  C   ILE A  86       6.026  -5.975 -11.037  1.00 86.75           C  
ATOM    672  CB  ILE A  86       5.009  -8.233 -10.446  1.00 86.75           C  
ATOM    673  O   ILE A  86       6.860  -6.018 -11.945  1.00 86.75           O  
ATOM    674  CG1 ILE A  86       5.282  -9.527  -9.662  1.00 86.75           C  
ATOM    675  CG2 ILE A  86       5.229  -8.519 -11.932  1.00 86.75           C  
ATOM    676  CD1 ILE A  86       4.383 -10.729  -9.963  1.00 86.75           C  
ATOM    677  N   VAL A  87       5.187  -4.942 -10.897  1.00 85.51           N  
ATOM    678  CA  VAL A  87       5.055  -3.871 -11.904  1.00 85.51           C  
ATOM    679  C   VAL A  87       6.387  -3.213 -12.245  1.00 85.51           C  
ATOM    680  CB  VAL A  87       4.043  -2.803 -11.460  1.00 85.51           C  
ATOM    681  O   VAL A  87       6.613  -2.885 -13.403  1.00 85.51           O  
ATOM    682  CG1 VAL A  87       3.989  -1.570 -12.374  1.00 85.51           C  
ATOM    683  CG2 VAL A  87       2.644  -3.408 -11.483  1.00 85.51           C  
ATOM    684  N   SER A  88       7.300  -3.100 -11.277  1.00 77.90           N  
ATOM    685  CA  SER A  88       8.636  -2.533 -11.500  1.00 77.90           C  
ATOM    686  C   SER A  88       9.419  -3.184 -12.641  1.00 77.90           C  
ATOM    687  CB  SER A  88       9.454  -2.582 -10.205  1.00 77.90           C  
ATOM    688  O   SER A  88      10.200  -2.512 -13.304  1.00 77.90           O  
ATOM    689  OG  SER A  88       9.682  -3.915  -9.782  1.00 77.90           O  
ATOM    690  N   THR A  89       9.177  -4.466 -12.907  1.00 80.86           N  
ATOM    691  CA  THR A  89       9.908  -5.245 -13.918  1.00 80.86           C  
ATOM    692  C   THR A  89       9.322  -5.155 -15.321  1.00 80.86           C  
ATOM    693  CB  THR A  89       9.980  -6.718 -13.520  1.00 80.86           C  
ATOM    694  O   THR A  89      10.024  -5.444 -16.284  1.00 80.86           O  
ATOM    695  CG2 THR A  89      10.653  -6.901 -12.166  1.00 80.86           C  
ATOM    696  OG1 THR A  89       8.696  -7.298 -13.446  1.00 80.86           O  
ATOM    697  N   ILE A  90       8.055  -4.753 -15.453  1.00 85.85           N  
ATOM    698  CA  ILE A  90       7.355  -4.737 -16.746  1.00 85.85           C  
ATOM    699  C   ILE A  90       7.343  -3.351 -17.394  1.00 85.85           C  
ATOM    700  CB  ILE A  90       5.930  -5.323 -16.630  1.00 85.85           C  
ATOM    701  O   ILE A  90       6.935  -3.233 -18.544  1.00 85.85           O  
ATOM    702  CG1 ILE A  90       4.979  -4.396 -15.851  1.00 85.85           C  
ATOM    703  CG2 ILE A  90       5.965  -6.726 -15.996  1.00 85.85           C  
ATOM    704  CD1 ILE A  90       3.516  -4.836 -15.862  1.00 85.85           C  
ATOM    705  N   ILE A  91       7.751  -2.303 -16.667  1.00 82.47           N  
ATOM    706  CA  ILE A  91       7.640  -0.899 -17.093  1.00 82.47           C  
ATOM    707  C   ILE A  91       8.202  -0.682 -18.492  1.00 82.47           C  
ATOM    708  CB  ILE A  91       8.392   0.017 -16.110  1.00 82.47           C  
ATOM    709  O   ILE A  91       7.502  -0.161 -19.356  1.00 82.47           O  
ATOM    710  CG1 ILE A  91       7.629   0.089 -14.785  1.00 82.47           C  
ATOM    711  CG2 ILE A  91       8.612   1.427 -16.682  1.00 82.47           C  
ATOM    712  CD1 ILE A  91       8.510   0.692 -13.701  1.00 82.47           C  
ATOM    713  N   GLU A  92       9.458  -1.071 -18.703  1.00 77.11           N  
ATOM    714  CA  GLU A  92      10.160  -0.793 -19.953  1.00 77.11           C  
ATOM    715  C   GLU A  92       9.545  -1.565 -21.120  1.00 77.11           C  
ATOM    716  CB  GLU A  92      11.636  -1.169 -19.817  1.00 77.11           C  
ATOM    717  O   GLU A  92       9.352  -1.010 -22.199  1.00 77.11           O  
ATOM    718  CG  GLU A  92      12.397  -0.297 -18.804  1.00 77.11           C  
ATOM    719  CD  GLU A  92      13.883  -0.686 -18.721  1.00 77.11           C  
ATOM    720  OE1 GLU A  92      14.516  -0.306 -17.709  1.00 77.11           O  
ATOM    721  OE2 GLU A  92      14.344  -1.378 -19.663  1.00 77.11           O  
ATOM    722  N   GLU A  93       9.190  -2.828 -20.893  1.00 83.45           N  
ATOM    723  CA  GLU A  93       8.589  -3.692 -21.908  1.00 83.45           C  
ATOM    724  C   GLU A  93       7.198  -3.191 -22.321  1.00 83.45           C  
ATOM    725  CB  GLU A  93       8.536  -5.123 -21.345  1.00 83.45           C  
ATOM    726  O   GLU A  93       6.885  -3.072 -23.506  1.00 83.45           O  
ATOM    727  CG  GLU A  93       8.065  -6.155 -22.376  1.00 83.45           C  
ATOM    728  CD  GLU A  93       8.947  -6.218 -23.633  1.00 83.45           C  
ATOM    729  OE1 GLU A  93       8.393  -6.619 -24.679  1.00 83.45           O  
ATOM    730  OE2 GLU A  93      10.140  -5.842 -23.547  1.00 83.45           O  
ATOM    731  N   VAL A  94       6.372  -2.812 -21.345  1.00 86.77           N  
ATOM    732  CA  VAL A  94       5.038  -2.245 -21.577  1.00 86.77           C  
ATOM    733  C   VAL A  94       5.136  -0.888 -22.277  1.00 86.77           C  
ATOM    734  CB  VAL A  94       4.296  -2.124 -20.235  1.00 86.77           C  
ATOM    735  O   VAL A  94       4.365  -0.610 -23.200  1.00 86.77           O  
ATOM    736  CG1 VAL A  94       2.977  -1.359 -20.340  1.00 86.77           C  
ATOM    737  CG2 VAL A  94       3.937  -3.505 -19.672  1.00 86.77           C  
ATOM    738  N   ALA A  95       6.082  -0.041 -21.868  1.00 78.08           N  
ATOM    739  CA  ALA A  95       6.294   1.264 -22.482  1.00 78.08           C  
ATOM    740  C   ALA A  95       6.729   1.149 -23.946  1.00 78.08           C  
ATOM    741  CB  ALA A  95       7.330   2.028 -21.667  1.00 78.08           C  
ATOM    742  O   ALA A  95       6.196   1.872 -24.789  1.00 78.08           O  
ATOM    743  N   LYS A  96       7.627   0.203 -24.256  1.00 80.67           N  
ATOM    744  CA  LYS A  96       8.032  -0.126 -25.629  1.00 80.67           C  
ATOM    745  C   LYS A  96       6.858  -0.666 -26.443  1.00 80.67           C  
ATOM    746  CB  LYS A  96       9.190  -1.139 -25.605  1.00 80.67           C  
ATOM    747  O   LYS A  96       6.625  -0.183 -27.547  1.00 80.67           O  
ATOM    748  CG  LYS A  96      10.524  -0.502 -25.187  1.00 80.67           C  
ATOM    749  CD  LYS A  96      11.584  -1.578 -24.918  1.00 80.67           C  
ATOM    750  CE  LYS A  96      12.859  -0.932 -24.359  1.00 80.67           C  
ATOM    751  NZ  LYS A  96      13.810  -1.947 -23.838  1.00 80.67           N  
ATOM    752  N   GLN A  97       6.085  -1.607 -25.893  1.00 86.13           N  
ATOM    753  CA  GLN A  97       4.958  -2.226 -26.599  1.00 86.13           C  
ATOM    754  C   GLN A  97       3.838  -1.225 -26.933  1.00 86.13           C  
ATOM    755  CB  GLN A  97       4.419  -3.424 -25.785  1.00 86.13           C  
ATOM    756  O   GLN A  97       3.261  -1.298 -28.016  1.00 86.13           O  
ATOM    757  CG  GLN A  97       3.306  -4.144 -26.568  1.00 86.13           C  
ATOM    758  CD  GLN A  97       2.812  -5.465 -25.983  1.00 86.13           C  
ATOM    759  NE2 GLN A  97       2.236  -6.312 -26.808  1.00 86.13           N  
ATOM    760  OE1 GLN A  97       2.845  -5.774 -24.801  1.00 86.13           O  
ATOM    761  N   PHE A  98       3.508  -0.308 -26.019  1.00 89.36           N  
ATOM    762  CA  PHE A  98       2.414   0.657 -26.207  1.00 89.36           C  
ATOM    763  C   PHE A  98       2.871   2.052 -26.652  1.00 89.36           C  
ATOM    764  CB  PHE A  98       1.553   0.714 -24.933  1.00 89.36           C  
ATOM    765  O   PHE A  98       2.032   2.937 -26.817  1.00 89.36           O  
ATOM    766  CG  PHE A  98       0.871  -0.583 -24.528  1.00 89.36           C  
ATOM    767  CD1 PHE A  98       0.323  -1.453 -25.494  1.00 89.36           C  
ATOM    768  CD2 PHE A  98       0.733  -0.898 -23.163  1.00 89.36           C  
ATOM    769  CE1 PHE A  98      -0.331  -2.632 -25.100  1.00 89.36           C  
ATOM    770  CE2 PHE A  98       0.066  -2.072 -22.768  1.00 89.36           C  
ATOM    771  CZ  PHE A  98      -0.462  -2.941 -23.735  1.00 89.36           C  
ATOM    772  N   GLY A  99       4.177   2.289 -26.805  1.00 76.07           N  
ATOM    773  CA  GLY A  99       4.740   3.581 -27.220  1.00 76.07           C  
ATOM    774  C   GLY A  99       4.373   4.765 -26.311  1.00 76.07           C  
ATOM    775  O   GLY A  99       4.429   5.912 -26.743  1.00 76.07           O  
ATOM    776  N   SER A 100       3.959   4.505 -25.066  1.00 76.20           N  
ATOM    777  CA  SER A 100       3.302   5.478 -24.174  1.00 76.20           C  
ATOM    778  C   SER A 100       4.159   5.801 -22.945  1.00 76.20           C  
ATOM    779  CB  SER A 100       1.893   4.998 -23.798  1.00 76.20           C  
ATOM    780  O   SER A 100       3.722   5.658 -21.803  1.00 76.20           O  
ATOM    781  OG  SER A 100       1.072   4.897 -24.947  1.00 76.20           O  
ATOM    782  N   TYR A 101       5.403   6.236 -23.167  1.00 70.01           N  
ATOM    783  CA  TYR A 101       6.382   6.503 -22.101  1.00 70.01           C  
ATOM    784  C   TYR A 101       5.911   7.551 -21.080  1.00 70.01           C  
ATOM    785  CB  TYR A 101       7.717   6.933 -22.725  1.00 70.01           C  
ATOM    786  O   TYR A 101       6.153   7.412 -19.884  1.00 70.01           O  
ATOM    787  CG  TYR A 101       8.375   5.844 -23.548  1.00 70.01           C  
ATOM    788  CD1 TYR A 101       9.233   4.919 -22.921  1.00 70.01           C  
ATOM    789  CD2 TYR A 101       8.125   5.745 -24.932  1.00 70.01           C  
ATOM    790  CE1 TYR A 101       9.818   3.879 -23.666  1.00 70.01           C  
ATOM    791  CE2 TYR A 101       8.721   4.714 -25.683  1.00 70.01           C  
ATOM    792  OH  TYR A 101      10.155   2.791 -25.773  1.00 70.01           O  
ATOM    793  CZ  TYR A 101       9.567   3.778 -25.049  1.00 70.01           C  
ATOM    794  N   SER A 102       5.149   8.560 -21.516  1.00 67.48           N  
ATOM    795  CA  SER A 102       4.611   9.604 -20.629  1.00 67.48           C  
ATOM    796  C   SER A 102       3.626   9.091 -19.574  1.00 67.48           C  
ATOM    797  CB  SER A 102       3.919  10.684 -21.463  1.00 67.48           C  
ATOM    798  O   SER A 102       3.310   9.812 -18.627  1.00 67.48           O  
ATOM    799  OG  SER A 102       2.884  10.144 -22.267  1.00 67.48           O  
ATOM    800  N   GLU A 103       3.096   7.879 -19.752  1.00 73.82           N  
ATOM    801  CA  GLU A 103       2.097   7.274 -18.871  1.00 73.82           C  
ATOM    802  C   GLU A 103       2.679   6.220 -17.917  1.00 73.82           C  
ATOM    803  CB  GLU A 103       0.946   6.708 -19.710  1.00 73.82           C  
ATOM    804  O   GLU A 103       1.959   5.720 -17.057  1.00 73.82           O  
ATOM    805  CG  GLU A 103       0.120   7.803 -20.397  1.00 73.82           C  
ATOM    806  CD  GLU A 103      -1.149   7.281 -21.097  1.00 73.82           C  
ATOM    807  OE1 GLU A 103      -1.815   8.131 -21.724  1.00 73.82           O  
ATOM    808  OE2 GLU A 103      -1.482   6.077 -20.971  1.00 73.82           O  
ATOM    809  N   ILE A 104       3.983   5.927 -17.989  1.00 73.80           N  
ATOM    810  CA  ILE A 104       4.652   4.913 -17.153  1.00 73.80           C  
ATOM    811  C   ILE A 104       4.377   5.112 -15.658  1.00 73.80           C  
ATOM    812  CB  ILE A 104       6.169   4.951 -17.435  1.00 73.80           C  
ATOM    813  O   ILE A 104       4.055   4.157 -14.949  1.00 73.80           O  
ATOM    814  CG1 ILE A 104       6.453   4.300 -18.803  1.00 73.80           C  
ATOM    815  CG2 ILE A 104       6.971   4.277 -16.308  1.00 73.80           C  
ATOM    816  CD1 ILE A 104       7.897   4.535 -19.268  1.00 73.80           C  
ATOM    817  N   GLY A 105       4.454   6.357 -15.174  1.00 72.61           N  
ATOM    818  CA  GLY A 105       4.215   6.673 -13.762  1.00 72.61           C  
ATOM    819  C   GLY A 105       2.826   6.246 -13.268  1.00 72.61           C  
ATOM    820  O   GLY A 105       2.652   5.944 -12.087  1.00 72.61           O  
ATOM    821  N   TRP A 106       1.839   6.146 -14.164  1.00 84.74           N  
ATOM    822  CA  TRP A 106       0.488   5.702 -13.829  1.00 84.74           C  
ATOM    823  C   TRP A 106       0.361   4.192 -13.618  1.00 84.74           C  
ATOM    824  CB  TRP A 106      -0.501   6.190 -14.884  1.00 84.74           C  
ATOM    825  O   TRP A 106      -0.602   3.773 -12.982  1.00 84.74           O  
ATOM    826  CG  TRP A 106      -0.735   7.663 -14.886  1.00 84.74           C  
ATOM    827  CD1 TRP A 106      -0.266   8.546 -15.792  1.00 84.74           C  
ATOM    828  CD2 TRP A 106      -1.563   8.428 -13.967  1.00 84.74           C  
ATOM    829  CE2 TRP A 106      -1.581   9.786 -14.403  1.00 84.74           C  
ATOM    830  CE3 TRP A 106      -2.337   8.092 -12.836  1.00 84.74           C  
ATOM    831  NE1 TRP A 106      -0.748   9.807 -15.503  1.00 84.74           N  
ATOM    832  CH2 TRP A 106      -3.167  10.380 -12.680  1.00 84.74           C  
ATOM    833  CZ2 TRP A 106      -2.371  10.758 -13.774  1.00 84.74           C  
ATOM    834  CZ3 TRP A 106      -3.128   9.062 -12.194  1.00 84.74           C  
ATOM    835  N   LEU A 107       1.320   3.367 -14.052  1.00 85.66           N  
ATOM    836  CA  LEU A 107       1.294   1.923 -13.770  1.00 85.66           C  
ATOM    837  C   LEU A 107       1.418   1.630 -12.270  1.00 85.66           C  
ATOM    838  CB  LEU A 107       2.425   1.221 -14.542  1.00 85.66           C  
ATOM    839  O   LEU A 107       0.717   0.764 -11.734  1.00 85.66           O  
ATOM    840  CG  LEU A 107       2.242   1.209 -16.067  1.00 85.66           C  
ATOM    841  CD1 LEU A 107       3.469   0.578 -16.726  1.00 85.66           C  
ATOM    842  CD2 LEU A 107       1.010   0.395 -16.461  1.00 85.66           C  
ATOM    843  N   PHE A 108       2.273   2.390 -11.583  1.00 81.57           N  
ATOM    844  CA  PHE A 108       2.382   2.345 -10.128  1.00 81.57           C  
ATOM    845  C   PHE A 108       1.285   3.158  -9.453  1.00 81.57           C  
ATOM    846  CB  PHE A 108       3.742   2.871  -9.688  1.00 81.57           C  
ATOM    847  O   PHE A 108       0.580   2.633  -8.589  1.00 81.57           O  
ATOM    848  CG  PHE A 108       4.888   1.947  -9.997  1.00 81.57           C  
ATOM    849  CD1 PHE A 108       5.033   0.737  -9.290  1.00 81.57           C  
ATOM    850  CD2 PHE A 108       5.875   2.367 -10.898  1.00 81.57           C  
ATOM    851  CE1 PHE A 108       6.194  -0.036  -9.449  1.00 81.57           C  
ATOM    852  CE2 PHE A 108       7.059   1.635 -10.994  1.00 81.57           C  
ATOM    853  CZ  PHE A 108       7.221   0.438 -10.278  1.00 81.57           C  
ATOM    854  N   THR A 109       1.125   4.425  -9.852  1.00 83.38           N  
ATOM    855  CA  THR A 109       0.187   5.357  -9.207  1.00 83.38           C  
ATOM    856  C   THR A 109      -1.259   4.887  -9.324  1.00 83.38           C  
ATOM    857  CB  THR A 109       0.356   6.771  -9.776  1.00 83.38           C  
ATOM    858  O   THR A 109      -2.021   5.017  -8.368  1.00 83.38           O  
ATOM    859  CG2 THR A 109      -0.551   7.807  -9.113  1.00 83.38           C  
ATOM    860  OG1 THR A 109       1.680   7.182  -9.537  1.00 83.38           O  
ATOM    861  N   GLY A 110      -1.630   4.275 -10.452  1.00 88.91           N  
ATOM    862  CA  GLY A 110      -2.961   3.719 -10.684  1.00 88.91           C  
ATOM    863  C   GLY A 110      -3.352   2.682  -9.636  1.00 88.91           C  
ATOM    864  O   GLY A 110      -4.495   2.679  -9.207  1.00 88.91           O  
ATOM    865  N   TYR A 111      -2.412   1.872  -9.144  1.00 91.55           N  
ATOM    866  CA  TYR A 111      -2.672   0.929  -8.051  1.00 91.55           C  
ATOM    867  C   TYR A 111      -2.512   1.572  -6.667  1.00 91.55           C  
ATOM    868  CB  TYR A 111      -1.736  -0.273  -8.201  1.00 91.55           C  
ATOM    869  O   TYR A 111      -3.356   1.396  -5.788  1.00 91.55           O  
ATOM    870  CG  TYR A 111      -1.972  -1.364  -7.174  1.00 91.55           C  
ATOM    871  CD1 TYR A 111      -1.385  -1.291  -5.895  1.00 91.55           C  
ATOM    872  CD2 TYR A 111      -2.786  -2.460  -7.505  1.00 91.55           C  
ATOM    873  CE1 TYR A 111      -1.607  -2.316  -4.952  1.00 91.55           C  
ATOM    874  CE2 TYR A 111      -3.018  -3.478  -6.563  1.00 91.55           C  
ATOM    875  OH  TYR A 111      -2.614  -4.435  -4.409  1.00 91.55           O  
ATOM    876  CZ  TYR A 111      -2.420  -3.420  -5.291  1.00 91.55           C  
ATOM    877  N   SER A 112      -1.416   2.307  -6.445  1.00 86.26           N  
ATOM    878  CA  SER A 112      -1.043   2.793  -5.111  1.00 86.26           C  
ATOM    879  C   SER A 112      -2.020   3.831  -4.557  1.00 86.26           C  
ATOM    880  CB  SER A 112       0.383   3.351  -5.122  1.00 86.26           C  
ATOM    881  O   SER A 112      -2.274   3.839  -3.353  1.00 86.26           O  
ATOM    882  OG  SER A 112       0.453   4.542  -5.876  1.00 86.26           O  
ATOM    883  N   LEU A 113      -2.609   4.661  -5.422  1.00 87.03           N  
ATOM    884  CA  LEU A 113      -3.533   5.726  -5.045  1.00 87.03           C  
ATOM    885  C   LEU A 113      -4.862   5.192  -4.479  1.00 87.03           C  
ATOM    886  CB  LEU A 113      -3.654   6.688  -6.237  1.00 87.03           C  
ATOM    887  O   LEU A 113      -5.160   5.494  -3.321  1.00 87.03           O  
ATOM    888  CG  LEU A 113      -4.460   7.961  -5.948  1.00 87.03           C  
ATOM    889  CD1 LEU A 113      -3.888   9.098  -6.790  1.00 87.03           C  
ATOM    890  CD2 LEU A 113      -5.938   7.791  -6.312  1.00 87.03           C  
ATOM    891  N   PRO A 114      -5.648   4.358  -5.194  1.00 91.20           N  
ATOM    892  CA  PRO A 114      -6.828   3.732  -4.597  1.00 91.20           C  
ATOM    893  C   PRO A 114      -6.453   2.841  -3.405  1.00 91.20           C  
ATOM    894  CB  PRO A 114      -7.508   2.951  -5.726  1.00 91.20           C  
ATOM    895  O   PRO A 114      -7.170   2.839  -2.404  1.00 91.20           O  
ATOM    896  CG  PRO A 114      -6.390   2.708  -6.732  1.00 91.20           C  
ATOM    897  CD  PRO A 114      -5.497   3.935  -6.579  1.00 91.20           C  
ATOM    898  N   ASN A 115      -5.299   2.161  -3.452  1.00 91.84           N  
ATOM    899  CA  ASN A 115      -4.824   1.342  -2.338  1.00 91.84           C  
ATOM    900  C   ASN A 115      -4.522   2.148  -1.057  1.00 91.84           C  
ATOM    901  CB  ASN A 115      -3.629   0.500  -2.799  1.00 91.84           C  
ATOM    902  O   ASN A 115      -4.680   1.635   0.054  1.00 91.84           O  
ATOM    903  CG  ASN A 115      -3.151  -0.402  -1.682  1.00 91.84           C  
ATOM    904  ND2 ASN A 115      -2.029  -0.089  -1.076  1.00 91.84           N  
ATOM    905  OD1 ASN A 115      -3.804  -1.353  -1.285  1.00 91.84           O  
ATOM    906  N   ALA A 116      -4.094   3.403  -1.183  1.00 86.78           N  
ATOM    907  CA  ALA A 116      -3.881   4.290  -0.046  1.00 86.78           C  
ATOM    908  C   ALA A 116      -5.196   4.847   0.509  1.00 86.78           C  
ATOM    909  CB  ALA A 116      -2.902   5.395  -0.454  1.00 86.78           C  
ATOM    910  O   ALA A 116      -5.385   4.870   1.722  1.00 86.78           O  
ATOM    911  N   LEU A 117      -6.107   5.271  -0.367  1.00 88.22           N  
ATOM    912  CA  LEU A 117      -7.244   6.112   0.017  1.00 88.22           C  
ATOM    913  C   LEU A 117      -8.478   5.329   0.477  1.00 88.22           C  
ATOM    914  CB  LEU A 117      -7.560   7.052  -1.161  1.00 88.22           C  
ATOM    915  O   LEU A 117      -9.276   5.848   1.251  1.00 88.22           O  
ATOM    916  CG  LEU A 117      -6.389   7.985  -1.531  1.00 88.22           C  
ATOM    917  CD1 LEU A 117      -6.696   8.723  -2.831  1.00 88.22           C  
ATOM    918  CD2 LEU A 117      -6.073   8.987  -0.424  1.00 88.22           C  
ATOM    919  N   LEU A 118      -8.646   4.078   0.041  1.00 92.06           N  
ATOM    920  CA  LEU A 118      -9.880   3.316   0.283  1.00 92.06           C  
ATOM    921  C   LEU A 118      -9.900   2.514   1.588  1.00 92.06           C  
ATOM    922  CB  LEU A 118     -10.162   2.435  -0.941  1.00 92.06           C  
ATOM    923  O   LEU A 118     -10.906   1.870   1.891  1.00 92.06           O  
ATOM    924  CG  LEU A 118     -10.636   3.269  -2.140  1.00 92.06           C  
ATOM    925  CD1 LEU A 118     -10.546   2.442  -3.406  1.00 92.06           C  
ATOM    926  CD2 LEU A 118     -12.102   3.672  -1.980  1.00 92.06           C  
ATOM    927  N   ALA A 119      -8.829   2.553   2.384  1.00 91.39           N  
ATOM    928  CA  ALA A 119      -8.692   1.680   3.551  1.00 91.39           C  
ATOM    929  C   ALA A 119      -9.807   1.918   4.581  1.00 91.39           C  
ATOM    930  CB  ALA A 119      -7.293   1.880   4.145  1.00 91.39           C  
ATOM    931  O   ALA A 119     -10.363   0.962   5.120  1.00 91.39           O  
ATOM    932  N   LEU A 120     -10.178   3.182   4.813  1.00 89.60           N  
ATOM    933  CA  LEU A 120     -11.245   3.555   5.746  1.00 89.60           C  
ATOM    934  C   LEU A 120     -12.631   3.115   5.249  1.00 89.60           C  
ATOM    935  CB  LEU A 120     -11.211   5.076   5.976  1.00 89.60           C  
ATOM    936  O   LEU A 120     -13.428   2.585   6.026  1.00 89.60           O  
ATOM    937  CG  LEU A 120      -9.895   5.640   6.529  1.00 89.60           C  
ATOM    938  CD1 LEU A 120      -9.993   7.159   6.624  1.00 89.60           C  
ATOM    939  CD2 LEU A 120      -9.586   5.070   7.913  1.00 89.60           C  
ATOM    940  N   ILE A 121     -12.897   3.264   3.945  1.00 89.71           N  
ATOM    941  CA  ILE A 121     -14.159   2.838   3.328  1.00 89.71           C  
ATOM    942  C   ILE A 121     -14.363   1.340   3.488  1.00 89.71           C  
ATOM    943  CB  ILE A 121     -14.226   3.255   1.840  1.00 89.71           C  
ATOM    944  O   ILE A 121     -15.451   0.916   3.870  1.00 89.71           O  
ATOM    945  CG1 ILE A 121     -14.570   4.755   1.798  1.00 89.71           C  
ATOM    946  CG2 ILE A 121     -15.248   2.414   1.043  1.00 89.71           C  
ATOM    947  CD1 ILE A 121     -15.052   5.247   0.435  1.00 89.71           C  
ATOM    948  N   TRP A 122     -13.335   0.531   3.231  1.00 91.83           N  
ATOM    949  CA  TRP A 122     -13.455  -0.922   3.337  1.00 91.83           C  
ATOM    950  C   TRP A 122     -13.880  -1.375   4.737  1.00 91.83           C  
ATOM    951  CB  TRP A 122     -12.141  -1.568   2.899  1.00 91.83           C  
ATOM    952  O   TRP A 122     -14.743  -2.246   4.862  1.00 91.83           O  
ATOM    953  CG  TRP A 122     -12.027  -1.713   1.416  1.00 91.83           C  
ATOM    954  CD1 TRP A 122     -11.145  -1.089   0.603  1.00 91.83           C  
ATOM    955  CD2 TRP A 122     -12.810  -2.592   0.556  1.00 91.83           C  
ATOM    956  CE2 TRP A 122     -12.323  -2.475  -0.777  1.00 91.83           C  
ATOM    957  CE3 TRP A 122     -13.858  -3.507   0.781  1.00 91.83           C  
ATOM    958  NE1 TRP A 122     -11.320  -1.538  -0.694  1.00 91.83           N  
ATOM    959  CH2 TRP A 122     -13.867  -4.154  -1.573  1.00 91.83           C  
ATOM    960  CZ2 TRP A 122     -12.829  -3.244  -1.832  1.00 91.83           C  
ATOM    961  CZ3 TRP A 122     -14.381  -4.281  -0.272  1.00 91.83           C  
ATOM    962  N   GLY A 123     -13.372  -0.725   5.791  1.00 86.92           N  
ATOM    963  CA  GLY A 123     -13.827  -0.964   7.165  1.00 86.92           C  
ATOM    964  C   GLY A 123     -15.308  -0.628   7.377  1.00 86.92           C  
ATOM    965  O   GLY A 123     -16.039  -1.379   8.033  1.00 86.92           O  
ATOM    966  N   ARG A 124     -15.783   0.471   6.779  1.00 85.30           N  
ATOM    967  CA  ARG A 124     -17.194   0.886   6.848  1.00 85.30           C  
ATOM    968  C   ARG A 124     -18.121   0.004   6.018  1.00 85.30           C  
ATOM    969  CB  ARG A 124     -17.340   2.368   6.454  1.00 85.30           C  
ATOM    970  O   ARG A 124     -19.228  -0.260   6.471  1.00 85.30           O  
ATOM    971  CG  ARG A 124     -16.731   3.350   7.470  1.00 85.30           C  
ATOM    972  CD  ARG A 124     -17.494   3.347   8.800  1.00 85.30           C  
ATOM    973  NE  ARG A 124     -16.856   4.205   9.814  1.00 85.30           N  
ATOM    974  NH1 ARG A 124     -17.827   3.229  11.657  1.00 85.30           N  
ATOM    975  NH2 ARG A 124     -16.346   4.826  11.950  1.00 85.30           N  
ATOM    976  CZ  ARG A 124     -17.007   4.088  11.120  1.00 85.30           C  
ATOM    977  N   ILE A 125     -17.676  -0.506   4.869  1.00 85.48           N  
ATOM    978  CA  ILE A 125     -18.405  -1.502   4.065  1.00 85.48           C  
ATOM    979  C   ILE A 125     -18.549  -2.817   4.832  1.00 85.48           C  
ATOM    980  CB  ILE A 125     -17.750  -1.677   2.676  1.00 85.48           C  
ATOM    981  O   ILE A 125     -19.645  -3.375   4.888  1.00 85.48           O  
ATOM    982  CG1 ILE A 125     -17.867  -0.365   1.862  1.00 85.48           C  
ATOM    983  CG2 ILE A 125     -18.427  -2.809   1.882  1.00 85.48           C  
ATOM    984  CD1 ILE A 125     -17.167  -0.415   0.498  1.00 85.48           C  
ATOM    985  N   ALA A 126     -17.478  -3.270   5.486  1.00 86.56           N  
ATOM    986  CA  ALA A 126     -17.475  -4.546   6.193  1.00 86.56           C  
ATOM    987  C   ALA A 126     -18.355  -4.577   7.447  1.00 86.56           C  
ATOM    988  CB  ALA A 126     -16.027  -4.910   6.514  1.00 86.56           C  
ATOM    989  O   ALA A 126     -18.854  -5.640   7.811  1.00 86.56           O  
ATOM    990  N   THR A 127     -18.573  -3.430   8.097  1.00 83.27           N  
ATOM    991  CA  THR A 127     -19.312  -3.359   9.367  1.00 83.27           C  
ATOM    992  C   THR A 127     -20.788  -3.800   9.246  1.00 83.27           C  
ATOM    993  CB  THR A 127     -19.159  -1.970  10.010  1.00 83.27           C  
ATOM    994  O   THR A 127     -21.201  -4.627  10.057  1.00 83.27           O  
ATOM    995  CG2 THR A 127     -19.895  -1.850  11.345  1.00 83.27           C  
ATOM    996  OG1 THR A 127     -17.800  -1.696  10.286  1.00 83.27           O  
ATOM    997  N   PRO A 128     -21.599  -3.310   8.281  1.00 73.36           N  
ATOM    998  CA  PRO A 128     -22.987  -3.752   8.109  1.00 73.36           C  
ATOM    999  C   PRO A 128     -23.159  -4.990   7.214  1.00 73.36           C  
ATOM   1000  CB  PRO A 128     -23.711  -2.545   7.504  1.00 73.36           C  
ATOM   1001  O   PRO A 128     -24.096  -5.750   7.431  1.00 73.36           O  
ATOM   1002  CG  PRO A 128     -22.627  -1.870   6.671  1.00 73.36           C  
ATOM   1003  CD  PRO A 128     -21.365  -2.115   7.488  1.00 73.36           C  
ATOM   1004  N   ILE A 129     -22.304  -5.188   6.200  1.00 78.07           N  
ATOM   1005  CA  ILE A 129     -22.448  -6.299   5.237  1.00 78.07           C  
ATOM   1006  C   ILE A 129     -21.921  -7.615   5.821  1.00 78.07           C  
ATOM   1007  CB  ILE A 129     -21.753  -5.948   3.896  1.00 78.07           C  
ATOM   1008  O   ILE A 129     -22.439  -8.683   5.505  1.00 78.07           O  
ATOM   1009  CG1 ILE A 129     -22.419  -4.695   3.281  1.00 78.07           C  
ATOM   1010  CG2 ILE A 129     -21.792  -7.125   2.900  1.00 78.07           C  
ATOM   1011  CD1 ILE A 129     -21.863  -4.275   1.917  1.00 78.07           C  
ATOM   1012  N   GLY A 130     -20.899  -7.532   6.674  1.00 82.63           N  
ATOM   1013  CA  GLY A 130     -20.165  -8.675   7.200  1.00 82.63           C  
ATOM   1014  C   GLY A 130     -18.756  -8.771   6.613  1.00 82.63           C  
ATOM   1015  O   GLY A 130     -18.507  -8.468   5.440  1.00 82.63           O  
ATOM   1016  N   PHE A 131     -17.811  -9.207   7.447  1.00 89.66           N  
ATOM   1017  CA  PHE A 131     -16.395  -9.282   7.082  1.00 89.66           C  
ATOM   1018  C   PHE A 131     -16.101 -10.345   6.027  1.00 89.66           C  
ATOM   1019  CB  PHE A 131     -15.552  -9.567   8.325  1.00 89.66           C  
ATOM   1020  O   PHE A 131     -15.299 -10.092   5.131  1.00 89.66           O  
ATOM   1021  CG  PHE A 131     -15.582  -8.459   9.348  1.00 89.66           C  
ATOM   1022  CD1 PHE A 131     -14.909  -7.252   9.085  1.00 89.66           C  
ATOM   1023  CD2 PHE A 131     -16.320  -8.614  10.534  1.00 89.66           C  
ATOM   1024  CE1 PHE A 131     -15.023  -6.178   9.983  1.00 89.66           C  
ATOM   1025  CE2 PHE A 131     -16.405  -7.552  11.446  1.00 89.66           C  
ATOM   1026  CZ  PHE A 131     -15.768  -6.335  11.165  1.00 89.66           C  
ATOM   1027  N   LYS A 132     -16.759 -11.509   6.116  1.00 87.92           N  
ATOM   1028  CA  LYS A 132     -16.574 -12.607   5.162  1.00 87.92           C  
ATOM   1029  C   LYS A 132     -16.926 -12.144   3.747  1.00 87.92           C  
ATOM   1030  CB  LYS A 132     -17.418 -13.816   5.598  1.00 87.92           C  
ATOM   1031  O   LYS A 132     -16.103 -12.212   2.839  1.00 87.92           O  
ATOM   1032  CG  LYS A 132     -17.191 -15.028   4.685  1.00 87.92           C  
ATOM   1033  CD  LYS A 132     -18.091 -16.191   5.103  1.00 87.92           C  
ATOM   1034  CE  LYS A 132     -17.860 -17.334   4.116  1.00 87.92           C  
ATOM   1035  NZ  LYS A 132     -18.256 -18.640   4.681  1.00 87.92           N  
ATOM   1036  N   GLU A 133     -18.107 -11.555   3.614  1.00 85.48           N  
ATOM   1037  CA  GLU A 133     -18.690 -11.182   2.323  1.00 85.48           C  
ATOM   1038  C   GLU A 133     -17.910 -10.035   1.693  1.00 85.48           C  
ATOM   1039  CB  GLU A 133     -20.165 -10.808   2.561  1.00 85.48           C  
ATOM   1040  O   GLU A 133     -17.626 -10.038   0.496  1.00 85.48           O  
ATOM   1041  CG  GLU A 133     -21.110 -12.011   2.749  1.00 85.48           C  
ATOM   1042  CD  GLU A 133     -20.506 -13.186   3.539  1.00 85.48           C  
ATOM   1043  OE1 GLU A 133     -20.883 -13.381   4.708  1.00 85.48           O  
ATOM   1044  OE2 GLU A 133     -19.611 -13.864   2.989  1.00 85.48           O  
ATOM   1045  N   THR A 134     -17.486  -9.084   2.524  1.00 89.79           N  
ATOM   1046  CA  THR A 134     -16.705  -7.933   2.071  1.00 89.79           C  
ATOM   1047  C   THR A 134     -15.283  -8.327   1.665  1.00 89.79           C  
ATOM   1048  CB  THR A 134     -16.695  -6.842   3.143  1.00 89.79           C  
ATOM   1049  O   THR A 134     -14.778  -7.819   0.668  1.00 89.79           O  
ATOM   1050  CG2 THR A 134     -16.129  -5.540   2.596  1.00 89.79           C  
ATOM   1051  OG1 THR A 134     -18.017  -6.559   3.538  1.00 89.79           O  
ATOM   1052  N   MET A 135     -14.646  -9.262   2.379  1.00 93.31           N  
ATOM   1053  CA  MET A 135     -13.324  -9.785   2.013  1.00 93.31           C  
ATOM   1054  C   MET A 135     -13.377 -10.571   0.697  1.00 93.31           C  
ATOM   1055  CB  MET A 135     -12.795 -10.652   3.163  1.00 93.31           C  
ATOM   1056  O   MET A 135     -12.562 -10.332  -0.191  1.00 93.31           O  
ATOM   1057  CG  MET A 135     -11.408 -11.246   2.895  1.00 93.31           C  
ATOM   1058  SD  MET A 135     -10.086 -10.014   2.768  1.00 93.31           S  
ATOM   1059  CE  MET A 135      -8.688 -11.133   2.508  1.00 93.31           C  
ATOM   1060  N   LEU A 136     -14.368 -11.453   0.529  1.00 93.67           N  
ATOM   1061  CA  LEU A 136     -14.583 -12.184  -0.725  1.00 93.67           C  
ATOM   1062  C   LEU A 136     -14.828 -11.226  -1.897  1.00 93.67           C  
ATOM   1063  CB  LEU A 136     -15.777 -13.137  -0.551  1.00 93.67           C  
ATOM   1064  O   LEU A 136     -14.258 -11.404  -2.972  1.00 93.67           O  
ATOM   1065  CG  LEU A 136     -15.503 -14.331   0.378  1.00 93.67           C  
ATOM   1066  CD1 LEU A 136     -16.821 -15.048   0.653  1.00 93.67           C  
ATOM   1067  CD2 LEU A 136     -14.524 -15.341  -0.221  1.00 93.67           C  
ATOM   1068  N   PHE A 137     -15.622 -10.176  -1.680  1.00 93.21           N  
ATOM   1069  CA  PHE A 137     -15.850  -9.133  -2.677  1.00 93.21           C  
ATOM   1070  C   PHE A 137     -14.563  -8.370  -3.034  1.00 93.21           C  
ATOM   1071  CB  PHE A 137     -16.947  -8.198  -2.158  1.00 93.21           C  
ATOM   1072  O   PHE A 137     -14.309  -8.126  -4.213  1.00 93.21           O  
ATOM   1073  CG  PHE A 137     -17.362  -7.127  -3.142  1.00 93.21           C  
ATOM   1074  CD1 PHE A 137     -17.148  -5.769  -2.846  1.00 93.21           C  
ATOM   1075  CD2 PHE A 137     -17.981  -7.491  -4.352  1.00 93.21           C  
ATOM   1076  CE1 PHE A 137     -17.568  -4.778  -3.749  1.00 93.21           C  
ATOM   1077  CE2 PHE A 137     -18.386  -6.502  -5.263  1.00 93.21           C  
ATOM   1078  CZ  PHE A 137     -18.186  -5.145  -4.958  1.00 93.21           C  
ATOM   1079  N   ALA A 138     -13.717  -8.048  -2.050  1.00 95.87           N  
ATOM   1080  CA  ALA A 138     -12.421  -7.410  -2.284  1.00 95.87           C  
ATOM   1081  C   ALA A 138     -11.477  -8.289  -3.126  1.00 95.87           C  
ATOM   1082  CB  ALA A 138     -11.793  -7.043  -0.934  1.00 95.87           C  
ATOM   1083  O   ALA A 138     -10.850  -7.775  -4.055  1.00 95.87           O  
ATOM   1084  N   ILE A 139     -11.428  -9.602  -2.856  1.00 95.81           N  
ATOM   1085  CA  ILE A 139     -10.657 -10.569  -3.658  1.00 95.81           C  
ATOM   1086  C   ILE A 139     -11.163 -10.585  -5.104  1.00 95.81           C  
ATOM   1087  CB  ILE A 139     -10.673 -11.981  -3.022  1.00 95.81           C  
ATOM   1088  O   ILE A 139     -10.371 -10.456  -6.030  1.00 95.81           O  
ATOM   1089  CG1 ILE A 139      -9.977 -11.988  -1.639  1.00 95.81           C  
ATOM   1090  CG2 ILE A 139      -9.971 -12.991  -3.953  1.00 95.81           C  
ATOM   1091  CD1 ILE A 139     -10.253 -13.260  -0.820  1.00 95.81           C  
ATOM   1092  N   VAL A 140     -12.480 -10.651  -5.317  1.00 96.00           N  
ATOM   1093  CA  VAL A 140     -13.057 -10.645  -6.672  1.00 96.00           C  
ATOM   1094  C   VAL A 140     -12.709  -9.364  -7.437  1.00 96.00           C  
ATOM   1095  CB  VAL A 140     -14.580 -10.866  -6.613  1.00 96.00           C  
ATOM   1096  O   VAL A 140     -12.321  -9.442  -8.600  1.00 96.00           O  
ATOM   1097  CG1 VAL A 140     -15.270 -10.651  -7.966  1.00 96.00           C  
ATOM   1098  CG2 VAL A 140     -14.888 -12.300  -6.169  1.00 96.00           C  
ATOM   1099  N   ILE A 141     -12.801  -8.188  -6.805  1.00 96.92           N  
ATOM   1100  CA  ILE A 141     -12.402  -6.920  -7.441  1.00 96.92           C  
ATOM   1101  C   ILE A 141     -10.919  -6.945  -7.826  1.00 96.92           C  
ATOM   1102  CB  ILE A 141     -12.722  -5.720  -6.519  1.00 96.92           C  
ATOM   1103  O   ILE A 141     -10.567  -6.544  -8.937  1.00 96.92           O  
ATOM   1104  CG1 ILE A 141     -14.250  -5.514  -6.459  1.00 96.92           C  
ATOM   1105  CG2 ILE A 141     -12.041  -4.428  -7.013  1.00 96.92           C  
ATOM   1106  CD1 ILE A 141     -14.678  -4.359  -5.550  1.00 96.92           C  
ATOM   1107  N   PHE A 142     -10.059  -7.422  -6.926  1.00 97.17           N  
ATOM   1108  CA  PHE A 142      -8.625  -7.518  -7.172  1.00 97.17           C  
ATOM   1109  C   PHE A 142      -8.308  -8.431  -8.370  1.00 97.17           C  
ATOM   1110  CB  PHE A 142      -7.943  -7.985  -5.883  1.00 97.17           C  
ATOM   1111  O   PHE A 142      -7.538  -8.046  -9.254  1.00 97.17           O  
ATOM   1112  CG  PHE A 142      -6.457  -8.188  -6.040  1.00 97.17           C  
ATOM   1113  CD1 PHE A 142      -5.959  -9.475  -6.301  1.00 97.17           C  
ATOM   1114  CD2 PHE A 142      -5.575  -7.095  -5.968  1.00 97.17           C  
ATOM   1115  CE1 PHE A 142      -4.585  -9.672  -6.484  1.00 97.17           C  
ATOM   1116  CE2 PHE A 142      -4.198  -7.290  -6.157  1.00 97.17           C  
ATOM   1117  CZ  PHE A 142      -3.707  -8.583  -6.405  1.00 97.17           C  
ATOM   1118  N   GLU A 143      -8.968  -9.588  -8.460  1.00 97.42           N  
ATOM   1119  CA  GLU A 143      -8.791 -10.520  -9.578  1.00 97.42           C  
ATOM   1120  C   GLU A 143      -9.348  -9.983 -10.902  1.00 97.42           C  
ATOM   1121  CB  GLU A 143      -9.422 -11.885  -9.250  1.00 97.42           C  
ATOM   1122  O   GLU A 143      -8.723 -10.160 -11.948  1.00 97.42           O  
ATOM   1123  CG  GLU A 143      -8.735 -12.641  -8.100  1.00 97.42           C  
ATOM   1124  CD  GLU A 143      -7.211 -12.716  -8.255  1.00 97.42           C  
ATOM   1125  OE1 GLU A 143      -6.523 -12.659  -7.214  1.00 97.42           O  
ATOM   1126  OE2 GLU A 143      -6.740 -12.789  -9.410  1.00 97.42           O  
ATOM   1127  N   ILE A 144     -10.472  -9.257 -10.884  1.00 97.77           N  
ATOM   1128  CA  ILE A 144     -10.989  -8.566 -12.078  1.00 97.77           C  
ATOM   1129  C   ILE A 144      -9.971  -7.529 -12.575  1.00 97.77           C  
ATOM   1130  CB  ILE A 144     -12.371  -7.932 -11.791  1.00 97.77           C  
ATOM   1131  O   ILE A 144      -9.699  -7.457 -13.774  1.00 97.77           O  
ATOM   1132  CG1 ILE A 144     -13.443  -9.035 -11.635  1.00 97.77           C  
ATOM   1133  CG2 ILE A 144     -12.794  -6.963 -12.915  1.00 97.77           C  
ATOM   1134  CD1 ILE A 144     -14.765  -8.530 -11.040  1.00 97.77           C  
ATOM   1135  N   GLY A 145      -9.377  -6.747 -11.669  1.00 97.53           N  
ATOM   1136  CA  GLY A 145      -8.330  -5.782 -12.015  1.00 97.53           C  
ATOM   1137  C   GLY A 145      -7.076  -6.445 -12.596  1.00 97.53           C  
ATOM   1138  O   GLY A 145      -6.539  -5.977 -13.607  1.00 97.53           O  
ATOM   1139  N   SER A 146      -6.655  -7.573 -12.017  1.00 96.64           N  
ATOM   1140  CA  SER A 146      -5.552  -8.394 -12.537  1.00 96.64           C  
ATOM   1141  C   SER A 146      -5.870  -8.945 -13.932  1.00 96.64           C  
ATOM   1142  CB  SER A 146      -5.224  -9.544 -11.573  1.00 96.64           C  
ATOM   1143  O   SER A 146      -5.046  -8.833 -14.836  1.00 96.64           O  
ATOM   1144  OG  SER A 146      -4.714  -9.032 -10.356  1.00 96.64           O  
ATOM   1145  N   LEU A 147      -7.088  -9.444 -14.164  1.00 97.94           N  
ATOM   1146  CA  LEU A 147      -7.521  -9.947 -15.471  1.00 97.94           C  
ATOM   1147  C   LEU A 147      -7.534  -8.857 -16.549  1.00 97.94           C  
ATOM   1148  CB  LEU A 147      -8.914 -10.580 -15.320  1.00 97.94           C  
ATOM   1149  O   LEU A 147      -7.032  -9.077 -17.651  1.00 97.94           O  
ATOM   1150  CG  LEU A 147      -9.447 -11.250 -16.599  1.00 97.94           C  
ATOM   1151  CD1 LEU A 147      -8.542 -12.383 -17.091  1.00 97.94           C  
ATOM   1152  CD2 LEU A 147     -10.840 -11.818 -16.333  1.00 97.94           C  
ATOM   1153  N   ILE A 148      -8.070  -7.672 -16.235  1.00 98.00           N  
ATOM   1154  CA  ILE A 148      -8.068  -6.523 -17.155  1.00 98.00           C  
ATOM   1155  C   ILE A 148      -6.627  -6.119 -17.492  1.00 98.00           C  
ATOM   1156  CB  ILE A 148      -8.871  -5.345 -16.554  1.00 98.00           C  
ATOM   1157  O   ILE A 148      -6.324  -5.855 -18.654  1.00 98.00           O  
ATOM   1158  CG1 ILE A 148     -10.373  -5.706 -16.481  1.00 98.00           C  
ATOM   1159  CG2 ILE A 148      -8.693  -4.055 -17.384  1.00 98.00           C  
ATOM   1160  CD1 ILE A 148     -11.190  -4.753 -15.602  1.00 98.00           C  
ATOM   1161  N   SER A 149      -5.733  -6.123 -16.499  1.00 96.23           N  
ATOM   1162  CA  SER A 149      -4.309  -5.821 -16.690  1.00 96.23           C  
ATOM   1163  C   SER A 149      -3.614  -6.866 -17.573  1.00 96.23           C  
ATOM   1164  CB  SER A 149      -3.597  -5.726 -15.333  1.00 96.23           C  
ATOM   1165  O   SER A 149      -2.864  -6.510 -18.481  1.00 96.23           O  
ATOM   1166  OG  SER A 149      -4.213  -4.750 -14.510  1.00 96.23           O  
ATOM   1167  N   ALA A 150      -3.903  -8.154 -17.368  1.00 95.92           N  
ATOM   1168  CA  ALA A 150      -3.360  -9.252 -18.169  1.00 95.92           C  
ATOM   1169  C   ALA A 150      -3.818  -9.193 -19.638  1.00 95.92           C  
ATOM   1170  CB  ALA A 150      -3.799 -10.576 -17.528  1.00 95.92           C  
ATOM   1171  O   ALA A 150      -3.043  -9.471 -20.555  1.00 95.92           O  
ATOM   1172  N   LEU A 151      -5.077  -8.810 -19.864  1.00 97.18           N  
ATOM   1173  CA  LEU A 151      -5.695  -8.698 -21.188  1.00 97.18           C  
ATOM   1174  C   LEU A 151      -5.481  -7.330 -21.852  1.00 97.18           C  
ATOM   1175  CB  LEU A 151      -7.192  -9.039 -21.069  1.00 97.18           C  
ATOM   1176  O   LEU A 151      -5.998  -7.098 -22.945  1.00 97.18           O  
ATOM   1177  CG  LEU A 151      -7.486 -10.506 -20.708  1.00 97.18           C  
ATOM   1178  CD1 LEU A 151      -8.983 -10.670 -20.447  1.00 97.18           C  
ATOM   1179  CD2 LEU A 151      -7.119 -11.457 -21.849  1.00 97.18           C  
ATOM   1180  N   ALA A 152      -4.734  -6.421 -21.222  1.00 96.68           N  
ATOM   1181  CA  ALA A 152      -4.600  -5.057 -21.706  1.00 96.68           C  
ATOM   1182  C   ALA A 152      -3.958  -4.990 -23.102  1.00 96.68           C  
ATOM   1183  CB  ALA A 152      -3.848  -4.213 -20.678  1.00 96.68           C  
ATOM   1184  O   ALA A 152      -2.905  -5.582 -23.369  1.00 96.68           O  
ATOM   1185  N   ASN A 153      -4.596  -4.227 -23.989  1.00 95.15           N  
ATOM   1186  CA  ASN A 153      -4.145  -3.949 -25.356  1.00 95.15           C  
ATOM   1187  C   ASN A 153      -3.671  -2.497 -25.553  1.00 95.15           C  
ATOM   1188  CB  ASN A 153      -5.284  -4.315 -26.321  1.00 95.15           C  
ATOM   1189  O   ASN A 153      -3.255  -2.125 -26.645  1.00 95.15           O  
ATOM   1190  CG  ASN A 153      -6.526  -3.450 -26.162  1.00 95.15           C  
ATOM   1191  ND2 ASN A 153      -7.549  -3.722 -26.934  1.00 95.15           N  
ATOM   1192  OD1 ASN A 153      -6.607  -2.538 -25.351  1.00 95.15           O  
ATOM   1193  N   SER A 154      -3.749  -1.682 -24.504  1.00 93.83           N  
ATOM   1194  CA  SER A 154      -3.336  -0.283 -24.480  1.00 93.83           C  
ATOM   1195  C   SER A 154      -2.876   0.095 -23.076  1.00 93.83           C  
ATOM   1196  CB  SER A 154      -4.494   0.626 -24.912  1.00 93.83           C  
ATOM   1197  O   SER A 154      -3.274  -0.534 -22.088  1.00 93.83           O  
ATOM   1198  OG  SER A 154      -5.618   0.445 -24.069  1.00 93.83           O  
ATOM   1199  N   MET A 155      -2.075   1.158 -22.981  1.00 90.38           N  
ATOM   1200  CA  MET A 155      -1.599   1.679 -21.701  1.00 90.38           C  
ATOM   1201  C   MET A 155      -2.762   2.113 -20.796  1.00 90.38           C  
ATOM   1202  CB  MET A 155      -0.629   2.834 -21.977  1.00 90.38           C  
ATOM   1203  O   MET A 155      -2.805   1.747 -19.624  1.00 90.38           O  
ATOM   1204  CG  MET A 155       0.033   3.330 -20.694  1.00 90.38           C  
ATOM   1205  SD  MET A 155       1.084   2.132 -19.830  1.00 90.38           S  
ATOM   1206  CE  MET A 155       2.581   2.280 -20.840  1.00 90.38           C  
ATOM   1207  N   SER A 156      -3.771   2.794 -21.345  1.00 93.71           N  
ATOM   1208  CA  SER A 156      -4.933   3.244 -20.571  1.00 93.71           C  
ATOM   1209  C   SER A 156      -5.774   2.082 -20.027  1.00 93.71           C  
ATOM   1210  CB  SER A 156      -5.817   4.165 -21.415  1.00 93.71           C  
ATOM   1211  O   SER A 156      -6.235   2.148 -18.888  1.00 93.71           O  
ATOM   1212  OG  SER A 156      -5.047   5.080 -22.173  1.00 93.71           O  
ATOM   1213  N   MET A 157      -5.946   0.995 -20.796  1.00 96.74           N  
ATOM   1214  CA  MET A 157      -6.628  -0.214 -20.307  1.00 96.74           C  
ATOM   1215  C   MET A 157      -5.841  -0.875 -19.173  1.00 96.74           C  
ATOM   1216  CB  MET A 157      -6.856  -1.202 -21.462  1.00 96.74           C  
ATOM   1217  O   MET A 157      -6.437  -1.275 -18.172  1.00 96.74           O  
ATOM   1218  CG  MET A 157      -7.587  -2.472 -21.005  1.00 96.74           C  
ATOM   1219  SD  MET A 157      -8.006  -3.592 -22.365  1.00 96.74           S  
ATOM   1220  CE  MET A 157      -8.681  -4.985 -21.421  1.00 96.74           C  
ATOM   1221  N   LEU A 158      -4.512  -0.945 -19.302  1.00 95.84           N  
ATOM   1222  CA  LEU A 158      -3.643  -1.476 -18.257  1.00 95.84           C  
ATOM   1223  C   LEU A 158      -3.762  -0.643 -16.977  1.00 95.84           C  
ATOM   1224  CB  LEU A 158      -2.204  -1.547 -18.795  1.00 95.84           C  
ATOM   1225  O   LEU A 158      -4.044  -1.199 -15.920  1.00 95.84           O  
ATOM   1226  CG  LEU A 158      -1.176  -2.106 -17.800  1.00 95.84           C  
ATOM   1227  CD1 LEU A 158      -1.549  -3.478 -17.248  1.00 95.84           C  
ATOM   1228  CD2 LEU A 158       0.163  -2.239 -18.515  1.00 95.84           C  
ATOM   1229  N   ILE A 159      -3.649   0.685 -17.072  1.00 93.65           N  
ATOM   1230  CA  ILE A 159      -3.828   1.603 -15.935  1.00 93.65           C  
ATOM   1231  C   ILE A 159      -5.220   1.434 -15.309  1.00 93.65           C  
ATOM   1232  CB  ILE A 159      -3.581   3.063 -16.378  1.00 93.65           C  
ATOM   1233  O   ILE A 159      -5.332   1.357 -14.087  1.00 93.65           O  
ATOM   1234  CG1 ILE A 159      -2.107   3.271 -16.792  1.00 93.65           C  
ATOM   1235  CG2 ILE A 159      -3.933   4.052 -15.246  1.00 93.65           C  
ATOM   1236  CD1 ILE A 159      -1.899   4.527 -17.645  1.00 93.65           C  
ATOM   1237  N   GLY A 160      -6.278   1.318 -16.117  1.00 95.92           N  
ATOM   1238  CA  GLY A 160      -7.634   1.052 -15.626  1.00 95.92           C  
ATOM   1239  C   GLY A 160      -7.728  -0.253 -14.826  1.00 95.92           C  
ATOM   1240  O   GLY A 160      -8.304  -0.270 -13.737  1.00 95.92           O  
ATOM   1241  N   GLY A 161      -7.092  -1.322 -15.315  1.00 97.46           N  
ATOM   1242  CA  GLY A 161      -6.950  -2.586 -14.588  1.00 97.46           C  
ATOM   1243  C   GLY A 161      -6.201  -2.425 -13.261  1.00 97.46           C  
ATOM   1244  O   GLY A 161      -6.668  -2.921 -12.234  1.00 97.46           O  
ATOM   1245  N   ARG A 162      -5.103  -1.652 -13.246  1.00 94.69           N  
ATOM   1246  CA  ARG A 162      -4.334  -1.325 -12.028  1.00 94.69           C  
ATOM   1247  C   ARG A 162      -5.172  -0.583 -10.990  1.00 94.69           C  
ATOM   1248  CB  ARG A 162      -3.089  -0.478 -12.360  1.00 94.69           C  
ATOM   1249  O   ARG A 162      -5.068  -0.893  -9.806  1.00 94.69           O  
ATOM   1250  CG  ARG A 162      -2.027  -1.140 -13.252  1.00 94.69           C  
ATOM   1251  CD  ARG A 162      -1.463  -2.433 -12.684  1.00 94.69           C  
ATOM   1252  NE  ARG A 162      -0.750  -2.204 -11.413  1.00 94.69           N  
ATOM   1253  NH1 ARG A 162      -0.977  -4.342 -10.719  1.00 94.69           N  
ATOM   1254  NH2 ARG A 162       0.081  -2.928  -9.397  1.00 94.69           N  
ATOM   1255  CZ  ARG A 162      -0.552  -3.144 -10.509  1.00 94.69           C  
ATOM   1256  N   VAL A 163      -6.013   0.360 -11.420  1.00 95.83           N  
ATOM   1257  CA  VAL A 163      -6.924   1.098 -10.528  1.00 95.83           C  
ATOM   1258  C   VAL A 163      -7.905   0.153  -9.851  1.00 95.83           C  
ATOM   1259  CB  VAL A 163      -7.634   2.250 -11.268  1.00 95.83           C  
ATOM   1260  O   VAL A 163      -8.030   0.177  -8.628  1.00 95.83           O  
ATOM   1261  CG1 VAL A 163      -8.722   2.918 -10.414  1.00 95.83           C  
ATOM   1262  CG2 VAL A 163      -6.645   3.353 -11.668  1.00 95.83           C  
ATOM   1263  N   ILE A 164      -8.550  -0.724 -10.621  1.00 97.39           N  
ATOM   1264  CA  ILE A 164      -9.494  -1.713 -10.085  1.00 97.39           C  
ATOM   1265  C   ILE A 164      -8.778  -2.676  -9.127  1.00 97.39           C  
ATOM   1266  CB  ILE A 164     -10.198  -2.446 -11.248  1.00 97.39           C  
ATOM   1267  O   ILE A 164      -9.272  -2.924  -8.026  1.00 97.39           O  
ATOM   1268  CG1 ILE A 164     -11.060  -1.452 -12.061  1.00 97.39           C  
ATOM   1269  CG2 ILE A 164     -11.088  -3.589 -10.729  1.00 97.39           C  
ATOM   1270  CD1 ILE A 164     -11.541  -2.011 -13.403  1.00 97.39           C  
ATOM   1271  N   ALA A 165      -7.584  -3.156  -9.489  1.00 96.76           N  
ATOM   1272  CA  ALA A 165      -6.783  -4.008  -8.615  1.00 96.76           C  
ATOM   1273  C   ALA A 165      -6.435  -3.292  -7.299  1.00 96.76           C  
ATOM   1274  CB  ALA A 165      -5.537  -4.482  -9.371  1.00 96.76           C  
ATOM   1275  O   ALA A 165      -6.622  -3.859  -6.228  1.00 96.76           O  
ATOM   1276  N   GLY A 166      -6.033  -2.019  -7.347  1.00 95.33           N  
ATOM   1277  CA  GLY A 166      -5.721  -1.235  -6.150  1.00 95.33           C  
ATOM   1278  C   GLY A 166      -6.922  -1.033  -5.217  1.00 95.33           C  
ATOM   1279  O   GLY A 166      -6.755  -1.049  -3.996  1.00 95.33           O  
ATOM   1280  N   VAL A 167      -8.142  -0.923  -5.762  1.00 95.74           N  
ATOM   1281  CA  VAL A 167      -9.390  -0.903  -4.971  1.00 95.74           C  
ATOM   1282  C   VAL A 167      -9.537  -2.196  -4.166  1.00 95.74           C  
ATOM   1283  CB  VAL A 167     -10.634  -0.686  -5.866  1.00 95.74           C  
ATOM   1284  O   VAL A 167      -9.718  -2.135  -2.949  1.00 95.74           O  
ATOM   1285  CG1 VAL A 167     -11.960  -0.835  -5.103  1.00 95.74           C  
ATOM   1286  CG2 VAL A 167     -10.644   0.689  -6.542  1.00 95.74           C  
ATOM   1287  N   GLY A 168      -9.438  -3.356  -4.823  1.00 96.25           N  
ATOM   1288  CA  GLY A 168      -9.568  -4.667  -4.174  1.00 96.25           C  
ATOM   1289  C   GLY A 168      -8.412  -4.981  -3.219  1.00 96.25           C  
ATOM   1290  O   GLY A 168      -8.637  -5.408  -2.086  1.00 96.25           O  
ATOM   1291  N   GLY A 169      -7.179  -4.668  -3.625  1.00 95.75           N  
ATOM   1292  CA  GLY A 169      -5.963  -4.841  -2.829  1.00 95.75           C  
ATOM   1293  C   GLY A 169      -5.999  -4.062  -1.513  1.00 95.75           C  
ATOM   1294  O   GLY A 169      -5.552  -4.566  -0.482  1.00 95.75           O  
ATOM   1295  N   CYS A 170      -6.626  -2.882  -1.503  1.00 95.24           N  
ATOM   1296  CA  CYS A 170      -6.869  -2.121  -0.279  1.00 95.24           C  
ATOM   1297  C   CYS A 170      -7.771  -2.868   0.712  1.00 95.24           C  
ATOM   1298  CB  CYS A 170      -7.561  -0.814  -0.656  1.00 95.24           C  
ATOM   1299  O   CYS A 170      -7.494  -2.915   1.916  1.00 95.24           O  
ATOM   1300  SG  CYS A 170      -7.397   0.314   0.740  1.00 95.24           S  
ATOM   1301  N   GLY A 171      -8.856  -3.454   0.198  1.00 95.44           N  
ATOM   1302  CA  GLY A 171      -9.817  -4.222   0.984  1.00 95.44           C  
ATOM   1303  C   GLY A 171      -9.167  -5.456   1.582  1.00 95.44           C  
ATOM   1304  O   GLY A 171      -9.250  -5.664   2.788  1.00 95.44           O  
ATOM   1305  N   ILE A 172      -8.407  -6.194   0.771  1.00 95.86           N  
ATOM   1306  CA  ILE A 172      -7.599  -7.328   1.230  1.00 95.86           C  
ATOM   1307  C   ILE A 172      -6.641  -6.887   2.341  1.00 95.86           C  
ATOM   1308  CB  ILE A 172      -6.839  -7.945   0.039  1.00 95.86           C  
ATOM   1309  O   ILE A 172      -6.610  -7.507   3.405  1.00 95.86           O  
ATOM   1310  CG1 ILE A 172      -7.820  -8.597  -0.963  1.00 95.86           C  
ATOM   1311  CG2 ILE A 172      -5.804  -8.973   0.522  1.00 95.86           C  
ATOM   1312  CD1 ILE A 172      -7.152  -8.967  -2.294  1.00 95.86           C  
ATOM   1313  N   GLN A 173      -5.883  -5.806   2.133  1.00 93.55           N  
ATOM   1314  CA  GLN A 173      -4.900  -5.343   3.111  1.00 93.55           C  
ATOM   1315  C   GLN A 173      -5.529  -4.927   4.436  1.00 93.55           C  
ATOM   1316  CB  GLN A 173      -4.023  -4.225   2.536  1.00 93.55           C  
ATOM   1317  O   GLN A 173      -5.087  -5.372   5.491  1.00 93.55           O  
ATOM   1318  CG  GLN A 173      -2.954  -4.790   1.592  1.00 93.55           C  
ATOM   1319  CD  GLN A 173      -1.887  -3.751   1.291  1.00 93.55           C  
ATOM   1320  NE2 GLN A 173      -1.999  -3.006   0.216  1.00 93.55           N  
ATOM   1321  OE1 GLN A 173      -0.946  -3.565   2.059  1.00 93.55           O  
ATOM   1322  N   SER A 174      -6.564  -4.095   4.388  1.00 93.74           N  
ATOM   1323  CA  SER A 174      -7.219  -3.570   5.585  1.00 93.74           C  
ATOM   1324  C   SER A 174      -8.006  -4.650   6.337  1.00 93.74           C  
ATOM   1325  CB  SER A 174      -8.102  -2.377   5.204  1.00 93.74           C  
ATOM   1326  O   SER A 174      -7.836  -4.808   7.550  1.00 93.74           O  
ATOM   1327  OG  SER A 174      -9.046  -2.720   4.211  1.00 93.74           O  
ATOM   1328  N   LEU A 175      -8.818  -5.443   5.632  1.00 94.66           N  
ATOM   1329  CA  LEU A 175      -9.689  -6.444   6.247  1.00 94.66           C  
ATOM   1330  C   LEU A 175      -8.921  -7.654   6.762  1.00 94.66           C  
ATOM   1331  CB  LEU A 175     -10.798  -6.876   5.277  1.00 94.66           C  
ATOM   1332  O   LEU A 175      -9.331  -8.215   7.773  1.00 94.66           O  
ATOM   1333  CG  LEU A 175     -11.736  -5.734   4.855  1.00 94.66           C  
ATOM   1334  CD1 LEU A 175     -12.741  -6.248   3.832  1.00 94.66           C  
ATOM   1335  CD2 LEU A 175     -12.513  -5.155   6.041  1.00 94.66           C  
ATOM   1336  N   SER A 176      -7.783  -8.019   6.165  1.00 95.39           N  
ATOM   1337  CA  SER A 176      -6.978  -9.134   6.681  1.00 95.39           C  
ATOM   1338  C   SER A 176      -6.485  -8.884   8.105  1.00 95.39           C  
ATOM   1339  CB  SER A 176      -5.777  -9.421   5.785  1.00 95.39           C  
ATOM   1340  O   SER A 176      -6.530  -9.790   8.937  1.00 95.39           O  
ATOM   1341  OG  SER A 176      -6.215  -9.847   4.519  1.00 95.39           O  
ATOM   1342  N   PHE A 177      -6.080  -7.652   8.432  1.00 94.35           N  
ATOM   1343  CA  PHE A 177      -5.693  -7.311   9.804  1.00 94.35           C  
ATOM   1344  C   PHE A 177      -6.896  -7.222  10.744  1.00 94.35           C  
ATOM   1345  CB  PHE A 177      -4.888  -6.009   9.831  1.00 94.35           C  
ATOM   1346  O   PHE A 177      -6.792  -7.658  11.893  1.00 94.35           O  
ATOM   1347  CG  PHE A 177      -3.512  -6.147   9.215  1.00 94.35           C  
ATOM   1348  CD1 PHE A 177      -2.522  -6.913   9.859  1.00 94.35           C  
ATOM   1349  CD2 PHE A 177      -3.222  -5.525   7.990  1.00 94.35           C  
ATOM   1350  CE1 PHE A 177      -1.255  -7.067   9.268  1.00 94.35           C  
ATOM   1351  CE2 PHE A 177      -1.971  -5.710   7.379  1.00 94.35           C  
ATOM   1352  CZ  PHE A 177      -0.983  -6.477   8.021  1.00 94.35           C  
ATOM   1353  N   VAL A 178      -8.033  -6.698  10.270  1.00 92.95           N  
ATOM   1354  CA  VAL A 178      -9.275  -6.639  11.058  1.00 92.95           C  
ATOM   1355  C   VAL A 178      -9.737  -8.049  11.414  1.00 92.95           C  
ATOM   1356  CB  VAL A 178     -10.383  -5.876  10.308  1.00 92.95           C  
ATOM   1357  O   VAL A 178      -9.829  -8.382  12.592  1.00 92.95           O  
ATOM   1358  CG1 VAL A 178     -11.722  -5.940  11.047  1.00 92.95           C  
ATOM   1359  CG2 VAL A 178     -10.038  -4.392  10.156  1.00 92.95           C  
ATOM   1360  N   ILE A 179      -9.958  -8.885  10.399  1.00 93.32           N  
ATOM   1361  CA  ILE A 179     -10.430 -10.261  10.531  1.00 93.32           C  
ATOM   1362  C   ILE A 179      -9.434 -11.078  11.342  1.00 93.32           C  
ATOM   1363  CB  ILE A 179     -10.657 -10.884   9.138  1.00 93.32           C  
ATOM   1364  O   ILE A 179      -9.816 -11.670  12.349  1.00 93.32           O  
ATOM   1365  CG1 ILE A 179     -11.833 -10.181   8.430  1.00 93.32           C  
ATOM   1366  CG2 ILE A 179     -10.972 -12.379   9.296  1.00 93.32           C  
ATOM   1367  CD1 ILE A 179     -11.864 -10.433   6.919  1.00 93.32           C  
ATOM   1368  N   GLY A 180      -8.153 -11.060  10.969  1.00 92.10           N  
ATOM   1369  CA  GLY A 180      -7.124 -11.809  11.681  1.00 92.10           C  
ATOM   1370  C   GLY A 180      -7.103 -11.477  13.173  1.00 92.10           C  
ATOM   1371  O   GLY A 180      -7.114 -12.372  14.012  1.00 92.10           O  
ATOM   1372  N   SER A 181      -7.198 -10.198  13.535  1.00 90.42           N  
ATOM   1373  CA  SER A 181      -7.190  -9.796  14.946  1.00 90.42           C  
ATOM   1374  C   SER A 181      -8.448 -10.200  15.735  1.00 90.42           C  
ATOM   1375  CB  SER A 181      -7.021  -8.293  15.073  1.00 90.42           C  
ATOM   1376  O   SER A 181      -8.423 -10.138  16.968  1.00 90.42           O  
ATOM   1377  OG  SER A 181      -5.877  -7.794  14.413  1.00 90.42           O  
ATOM   1378  N   THR A 182      -9.536 -10.583  15.055  1.00 87.30           N  
ATOM   1379  CA  THR A 182     -10.742 -11.165  15.680  1.00 87.30           C  
ATOM   1380  C   THR A 182     -10.651 -12.678  15.872  1.00 87.30           C  
ATOM   1381  CB  THR A 182     -12.042 -10.829  14.924  1.00 87.30           C  
ATOM   1382  O   THR A 182     -11.400 -13.219  16.675  1.00 87.30           O  
ATOM   1383  CG2 THR A 182     -12.288  -9.325  14.807  1.00 87.30           C  
ATOM   1384  OG1 THR A 182     -12.109 -11.390  13.633  1.00 87.30           O  
ATOM   1385  N   LEU A 183      -9.720 -13.354  15.187  1.00 88.33           N  
ATOM   1386  CA  LEU A 183      -9.511 -14.803  15.293  1.00 88.33           C  
ATOM   1387  C   LEU A 183      -8.643 -15.205  16.492  1.00 88.33           C  
ATOM   1388  CB  LEU A 183      -8.864 -15.318  13.993  1.00 88.33           C  
ATOM   1389  O   LEU A 183      -8.564 -16.384  16.819  1.00 88.33           O  
ATOM   1390  CG  LEU A 183      -9.720 -15.174  12.726  1.00 88.33           C  
ATOM   1391  CD1 LEU A 183      -8.904 -15.591  11.500  1.00 88.33           C  
ATOM   1392  CD2 LEU A 183     -10.951 -16.070  12.778  1.00 88.33           C  
ATOM   1393  N   VAL A 184      -7.968 -14.245  17.129  1.00 87.22           N  
ATOM   1394  CA  VAL A 184      -7.005 -14.498  18.208  1.00 87.22           C  
ATOM   1395  C   VAL A 184      -7.223 -13.567  19.394  1.00 87.22           C  
ATOM   1396  CB  VAL A 184      -5.546 -14.410  17.714  1.00 87.22           C  
ATOM   1397  O   VAL A 184      -7.761 -12.462  19.270  1.00 87.22           O  
ATOM   1398  CG1 VAL A 184      -5.264 -15.389  16.568  1.00 87.22           C  
ATOM   1399  CG2 VAL A 184      -5.146 -12.992  17.286  1.00 87.22           C  
ATOM   1400  N   GLU A 185      -6.733 -13.992  20.554  1.00 84.31           N  
ATOM   1401  CA  GLU A 185      -6.683 -13.156  21.749  1.00 84.31           C  
ATOM   1402  C   GLU A 185      -5.743 -11.955  21.572  1.00 84.31           C  
ATOM   1403  CB  GLU A 185      -6.203 -13.967  22.953  1.00 84.31           C  
ATOM   1404  O   GLU A 185      -4.772 -11.996  20.818  1.00 84.31           O  
ATOM   1405  CG  GLU A 185      -7.173 -15.079  23.359  1.00 84.31           C  
ATOM   1406  CD  GLU A 185      -6.675 -15.851  24.587  1.00 84.31           C  
ATOM   1407  OE1 GLU A 185      -7.230 -16.939  24.831  1.00 84.31           O  
ATOM   1408  OE2 GLU A 185      -5.734 -15.355  25.263  1.00 84.31           O  
ATOM   1409  N   GLU A 186      -5.979 -10.886  22.338  1.00 82.27           N  
ATOM   1410  CA  GLU A 186      -5.172  -9.658  22.295  1.00 82.27           C  
ATOM   1411  C   GLU A 186      -3.673  -9.895  22.530  1.00 82.27           C  
ATOM   1412  CB  GLU A 186      -5.721  -8.684  23.341  1.00 82.27           C  
ATOM   1413  O   GLU A 186      -2.843  -9.253  21.889  1.00 82.27           O  
ATOM   1414  CG  GLU A 186      -5.071  -7.289  23.295  1.00 82.27           C  
ATOM   1415  CD  GLU A 186      -5.638  -6.425  24.422  1.00 82.27           C  
ATOM   1416  OE1 GLU A 186      -4.898  -5.875  25.271  1.00 82.27           O  
ATOM   1417  OE2 GLU A 186      -6.879  -6.370  24.507  1.00 82.27           O  
ATOM   1418  N   SER A 187      -3.335 -10.837  23.410  1.00 80.97           N  
ATOM   1419  CA  SER A 187      -1.968 -11.287  23.699  1.00 80.97           C  
ATOM   1420  C   SER A 187      -1.249 -11.815  22.451  1.00 80.97           C  
ATOM   1421  CB  SER A 187      -2.058 -12.395  24.760  1.00 80.97           C  
ATOM   1422  O   SER A 187      -0.081 -11.507  22.220  1.00 80.97           O  
ATOM   1423  OG  SER A 187      -3.007 -13.360  24.345  1.00 80.97           O  
ATOM   1424  N   GLN A 188      -1.976 -12.551  21.609  1.00 85.42           N  
ATOM   1425  CA  GLN A 188      -1.470 -13.233  20.417  1.00 85.42           C  
ATOM   1426  C   GLN A 188      -1.566 -12.380  19.147  1.00 85.42           C  
ATOM   1427  CB  GLN A 188      -2.247 -14.540  20.239  1.00 85.42           C  
ATOM   1428  O   GLN A 188      -0.916 -12.696  18.146  1.00 85.42           O  
ATOM   1429  CG  GLN A 188      -2.021 -15.528  21.393  1.00 85.42           C  
ATOM   1430  CD  GLN A 188      -2.862 -16.789  21.246  1.00 85.42           C  
ATOM   1431  NE2 GLN A 188      -2.781 -17.704  22.183  1.00 85.42           N  
ATOM   1432  OE1 GLN A 188      -3.615 -16.974  20.305  1.00 85.42           O  
ATOM   1433  N   ARG A 189      -2.314 -11.265  19.175  1.00 89.95           N  
ATOM   1434  CA  ARG A 189      -2.427 -10.335  18.034  1.00 89.95           C  
ATOM   1435  C   ARG A 189      -1.074  -9.862  17.526  1.00 89.95           C  
ATOM   1436  CB  ARG A 189      -3.265  -9.106  18.398  1.00 89.95           C  
ATOM   1437  O   ARG A 189      -0.912  -9.717  16.321  1.00 89.95           O  
ATOM   1438  CG  ARG A 189      -4.753  -9.434  18.469  1.00 89.95           C  
ATOM   1439  CD  ARG A 189      -5.541  -8.175  18.805  1.00 89.95           C  
ATOM   1440  NE  ARG A 189      -6.957  -8.504  19.016  1.00 89.95           N  
ATOM   1441  NH1 ARG A 189      -7.514  -6.666  20.263  1.00 89.95           N  
ATOM   1442  NH2 ARG A 189      -9.067  -8.206  19.741  1.00 89.95           N  
ATOM   1443  CZ  ARG A 189      -7.839  -7.786  19.675  1.00 89.95           C  
ATOM   1444  N   GLY A 190      -0.096  -9.665  18.412  1.00 88.12           N  
ATOM   1445  CA  GLY A 190       1.267  -9.313  18.011  1.00 88.12           C  
ATOM   1446  C   GLY A 190       1.847 -10.325  17.020  1.00 88.12           C  
ATOM   1447  O   GLY A 190       2.277  -9.943  15.933  1.00 88.12           O  
ATOM   1448  N   ILE A 191       1.801 -11.616  17.353  1.00 88.19           N  
ATOM   1449  CA  ILE A 191       2.310 -12.697  16.496  1.00 88.19           C  
ATOM   1450  C   ILE A 191       1.492 -12.794  15.202  1.00 88.19           C  
ATOM   1451  CB  ILE A 191       2.322 -14.036  17.271  1.00 88.19           C  
ATOM   1452  O   ILE A 191       2.065 -12.919  14.124  1.00 88.19           O  
ATOM   1453  CG1 ILE A 191       3.257 -13.931  18.502  1.00 88.19           C  
ATOM   1454  CG2 ILE A 191       2.761 -15.195  16.355  1.00 88.19           C  
ATOM   1455  CD1 ILE A 191       3.187 -15.136  19.448  1.00 88.19           C  
ATOM   1456  N   LEU A 192       0.167 -12.663  15.281  1.00 90.81           N  
ATOM   1457  CA  LEU A 192      -0.693 -12.677  14.098  1.00 90.81           C  
ATOM   1458  C   LEU A 192      -0.356 -11.547  13.116  1.00 90.81           C  
ATOM   1459  CB  LEU A 192      -2.149 -12.621  14.568  1.00 90.81           C  
ATOM   1460  O   LEU A 192      -0.174 -11.794  11.925  1.00 90.81           O  
ATOM   1461  CG  LEU A 192      -3.136 -12.531  13.390  1.00 90.81           C  
ATOM   1462  CD1 LEU A 192      -4.293 -13.474  13.643  1.00 90.81           C  
ATOM   1463  CD2 LEU A 192      -3.684 -11.111  13.218  1.00 90.81           C  
ATOM   1464  N   ILE A 193      -0.231 -10.313  13.609  1.00 91.65           N  
ATOM   1465  CA  ILE A 193       0.116  -9.154  12.780  1.00 91.65           C  
ATOM   1466  C   ILE A 193       1.502  -9.354  12.156  1.00 91.65           C  
ATOM   1467  CB  ILE A 193       0.027  -7.847  13.604  1.00 91.65           C  
ATOM   1468  O   ILE A 193       1.693  -8.990  10.995  1.00 91.65           O  
ATOM   1469  CG1 ILE A 193      -1.433  -7.552  14.031  1.00 91.65           C  
ATOM   1470  CG2 ILE A 193       0.554  -6.641  12.801  1.00 91.65           C  
ATOM   1471  CD1 ILE A 193      -1.543  -6.535  15.177  1.00 91.65           C  
ATOM   1472  N   ALA A 194       2.448  -9.971  12.878  1.00 89.48           N  
ATOM   1473  CA  ALA A 194       3.751 -10.327  12.322  1.00 89.48           C  
ATOM   1474  C   ALA A 194       3.616 -11.295  11.145  1.00 89.48           C  
ATOM   1475  CB  ALA A 194       4.657 -10.927  13.399  1.00 89.48           C  
ATOM   1476  O   ALA A 194       4.115 -10.991  10.067  1.00 89.48           O  
ATOM   1477  N   VAL A 195       2.903 -12.414  11.316  1.00 89.44           N  
ATOM   1478  CA  VAL A 195       2.712 -13.430  10.262  1.00 89.44           C  
ATOM   1479  C   VAL A 195       2.060 -12.825   9.015  1.00 89.44           C  
ATOM   1480  CB  VAL A 195       1.886 -14.617  10.803  1.00 89.44           C  
ATOM   1481  O   VAL A 195       2.538 -13.031   7.899  1.00 89.44           O  
ATOM   1482  CG1 VAL A 195       1.490 -15.613   9.704  1.00 89.44           C  
ATOM   1483  CG2 VAL A 195       2.685 -15.396  11.857  1.00 89.44           C  
ATOM   1484  N   LEU A 196       1.019 -12.008   9.190  1.00 91.71           N  
ATOM   1485  CA  LEU A 196       0.374 -11.311   8.074  1.00 91.71           C  
ATOM   1486  C   LEU A 196       1.327 -10.308   7.397  1.00 91.71           C  
ATOM   1487  CB  LEU A 196      -0.907 -10.628   8.580  1.00 91.71           C  
ATOM   1488  O   LEU A 196       1.392 -10.249   6.172  1.00 91.71           O  
ATOM   1489  CG  LEU A 196      -2.033 -11.575   9.046  1.00 91.71           C  
ATOM   1490  CD1 LEU A 196      -3.248 -10.734   9.446  1.00 91.71           C  
ATOM   1491  CD2 LEU A 196      -2.492 -12.599   8.006  1.00 91.71           C  
ATOM   1492  N   SER A 197       2.132  -9.572   8.169  1.00 88.19           N  
ATOM   1493  CA  SER A 197       3.123  -8.623   7.629  1.00 88.19           C  
ATOM   1494  C   SER A 197       4.276  -9.318   6.897  1.00 88.19           C  
ATOM   1495  CB  SER A 197       3.694  -7.734   8.737  1.00 88.19           C  
ATOM   1496  O   SER A 197       4.798  -8.775   5.923  1.00 88.19           O  
ATOM   1497  OG  SER A 197       2.656  -7.031   9.389  1.00 88.19           O  
ATOM   1498  N   CYS A 198       4.642 -10.539   7.305  1.00 89.10           N  
ATOM   1499  CA  CYS A 198       5.642 -11.349   6.607  1.00 89.10           C  
ATOM   1500  C   CYS A 198       5.206 -11.659   5.172  1.00 89.10           C  
ATOM   1501  CB  CYS A 198       5.894 -12.655   7.372  1.00 89.10           C  
ATOM   1502  O   CYS A 198       6.045 -11.685   4.280  1.00 89.10           O  
ATOM   1503  SG  CYS A 198       6.653 -12.311   8.981  1.00 89.10           S  
ATOM   1504  N   SER A 199       3.901 -11.809   4.933  1.00 89.85           N  
ATOM   1505  CA  SER A 199       3.357 -12.032   3.587  1.00 89.85           C  
ATOM   1506  C   SER A 199       3.707 -10.875   2.643  1.00 89.85           C  
ATOM   1507  CB  SER A 199       1.838 -12.223   3.647  1.00 89.85           C  
ATOM   1508  O   SER A 199       4.145 -11.105   1.520  1.00 89.85           O  
ATOM   1509  OG  SER A 199       1.506 -13.241   4.574  1.00 89.85           O  
ATOM   1510  N   PHE A 200       3.614  -9.630   3.125  1.00 84.88           N  
ATOM   1511  CA  PHE A 200       4.009  -8.444   2.357  1.00 84.88           C  
ATOM   1512  C   PHE A 200       5.526  -8.390   2.116  1.00 84.88           C  
ATOM   1513  CB  PHE A 200       3.514  -7.187   3.090  1.00 84.88           C  
ATOM   1514  O   PHE A 200       5.966  -8.081   1.012  1.00 84.88           O  
ATOM   1515  CG  PHE A 200       3.747  -5.889   2.336  1.00 84.88           C  
ATOM   1516  CD1 PHE A 200       4.980  -5.214   2.437  1.00 84.88           C  
ATOM   1517  CD2 PHE A 200       2.731  -5.357   1.521  1.00 84.88           C  
ATOM   1518  CE1 PHE A 200       5.200  -4.029   1.711  1.00 84.88           C  
ATOM   1519  CE2 PHE A 200       2.953  -4.178   0.789  1.00 84.88           C  
ATOM   1520  CZ  PHE A 200       4.188  -3.513   0.882  1.00 84.88           C  
ATOM   1521  N   ALA A 201       6.329  -8.712   3.135  1.00 86.01           N  
ATOM   1522  CA  ALA A 201       7.787  -8.692   3.030  1.00 86.01           C  
ATOM   1523  C   ALA A 201       8.320  -9.772   2.069  1.00 86.01           C  
ATOM   1524  CB  ALA A 201       8.372  -8.827   4.442  1.00 86.01           C  
ATOM   1525  O   ALA A 201       9.218  -9.511   1.281  1.00 86.01           O  
ATOM   1526  N   ILE A 202       7.745 -10.976   2.079  1.00 87.70           N  
ATOM   1527  CA  ILE A 202       8.130 -12.047   1.146  1.00 87.70           C  
ATOM   1528  C   ILE A 202       7.740 -11.664  -0.290  1.00 87.70           C  
ATOM   1529  CB  ILE A 202       7.503 -13.387   1.595  1.00 87.70           C  
ATOM   1530  O   ILE A 202       8.529 -11.842  -1.222  1.00 87.70           O  
ATOM   1531  CG1 ILE A 202       8.068 -13.823   2.970  1.00 87.70           C  
ATOM   1532  CG2 ILE A 202       7.780 -14.505   0.571  1.00 87.70           C  
ATOM   1533  CD1 ILE A 202       7.223 -14.902   3.661  1.00 87.70           C  
ATOM   1534  N   ALA A 203       6.551 -11.083  -0.474  1.00 88.73           N  
ATOM   1535  CA  ALA A 203       6.074 -10.637  -1.778  1.00 88.73           C  
ATOM   1536  C   ALA A 203       6.977  -9.576  -2.434  1.00 88.73           C  
ATOM   1537  CB  ALA A 203       4.656 -10.104  -1.604  1.00 88.73           C  
ATOM   1538  O   ALA A 203       7.089  -9.560  -3.659  1.00 88.73           O  
ATOM   1539  N   SER A 204       7.665  -8.728  -1.659  1.00 81.49           N  
ATOM   1540  CA  SER A 204       8.531  -7.678  -2.215  1.00 81.49           C  
ATOM   1541  C   SER A 204       9.840  -8.174  -2.837  1.00 81.49           C  
ATOM   1542  CB  SER A 204       8.763  -6.557  -1.201  1.00 81.49           C  
ATOM   1543  O   SER A 204      10.422  -7.449  -3.640  1.00 81.49           O  
ATOM   1544  OG  SER A 204       9.600  -6.980  -0.150  1.00 81.49           O  
ATOM   1545  N   VAL A 205      10.268  -9.414  -2.564  1.00 80.65           N  
ATOM   1546  CA  VAL A 205      11.350 -10.091  -3.313  1.00 80.65           C  
ATOM   1547  C   VAL A 205      10.809 -11.017  -4.387  1.00 80.65           C  
ATOM   1548  CB  VAL A 205      12.305 -10.843  -2.365  1.00 80.65           C  
ATOM   1549  O   VAL A 205      11.303 -11.003  -5.516  1.00 80.65           O  
ATOM   1550  CG1 VAL A 205      12.984 -12.089  -2.954  1.00 80.65           C  
ATOM   1551  CG2 VAL A 205      13.446  -9.898  -2.010  1.00 80.65           C  
ATOM   1552  N   VAL A 206       9.791 -11.817  -4.051  1.00 85.54           N  
ATOM   1553  CA  VAL A 206       9.215 -12.775  -5.003  1.00 85.54           C  
ATOM   1554  C   VAL A 206       8.624 -12.042  -6.208  1.00 85.54           C  
ATOM   1555  CB  VAL A 206       8.181 -13.688  -4.317  1.00 85.54           C  
ATOM   1556  O   VAL A 206       8.724 -12.546  -7.321  1.00 85.54           O  
ATOM   1557  CG1 VAL A 206       7.513 -14.636  -5.317  1.00 85.54           C  
ATOM   1558  CG2 VAL A 206       8.849 -14.563  -3.247  1.00 85.54           C  
ATOM   1559  N   GLY A 207       8.092 -10.831  -6.009  1.00 86.59           N  
ATOM   1560  CA  GLY A 207       7.563  -9.985  -7.072  1.00 86.59           C  
ATOM   1561  C   GLY A 207       8.598  -9.692  -8.164  1.00 86.59           C  
ATOM   1562  O   GLY A 207       8.482 -10.249  -9.253  1.00 86.59           O  
ATOM   1563  N   PRO A 208       9.644  -8.884  -7.917  1.00 80.58           N  
ATOM   1564  CA  PRO A 208      10.643  -8.578  -8.942  1.00 80.58           C  
ATOM   1565  C   PRO A 208      11.323  -9.824  -9.527  1.00 80.58           C  
ATOM   1566  CB  PRO A 208      11.655  -7.651  -8.263  1.00 80.58           C  
ATOM   1567  O   PRO A 208      11.647  -9.856 -10.713  1.00 80.58           O  
ATOM   1568  CG  PRO A 208      10.833  -6.981  -7.163  1.00 80.58           C  
ATOM   1569  CD  PRO A 208       9.891  -8.098  -6.721  1.00 80.58           C  
ATOM   1570  N   PHE A 209      11.495 -10.878  -8.723  1.00 81.91           N  
ATOM   1571  CA  PHE A 209      12.016 -12.156  -9.202  1.00 81.91           C  
ATOM   1572  C   PHE A 209      11.100 -12.799 -10.258  1.00 81.91           C  
ATOM   1573  CB  PHE A 209      12.244 -13.082  -8.002  1.00 81.91           C  
ATOM   1574  O   PHE A 209      11.536 -13.043 -11.384  1.00 81.91           O  
ATOM   1575  CG  PHE A 209      12.798 -14.432  -8.399  1.00 81.91           C  
ATOM   1576  CD1 PHE A 209      11.927 -15.512  -8.638  1.00 81.91           C  
ATOM   1577  CD2 PHE A 209      14.184 -14.595  -8.576  1.00 81.91           C  
ATOM   1578  CE1 PHE A 209      12.443 -16.752  -9.053  1.00 81.91           C  
ATOM   1579  CE2 PHE A 209      14.699 -15.835  -8.990  1.00 81.91           C  
ATOM   1580  CZ  PHE A 209      13.828 -16.913  -9.228  1.00 81.91           C  
ATOM   1581  N   LEU A 210       9.825 -13.033  -9.929  1.00 85.54           N  
ATOM   1582  CA  LEU A 210       8.855 -13.622 -10.859  1.00 85.54           C  
ATOM   1583  C   LEU A 210       8.605 -12.714 -12.064  1.00 85.54           C  
ATOM   1584  CB  LEU A 210       7.528 -13.899 -10.133  1.00 85.54           C  
ATOM   1585  O   LEU A 210       8.547 -13.194 -13.193  1.00 85.54           O  
ATOM   1586  CG  LEU A 210       7.554 -15.085  -9.156  1.00 85.54           C  
ATOM   1587  CD1 LEU A 210       6.179 -15.208  -8.504  1.00 85.54           C  
ATOM   1588  CD2 LEU A 210       7.860 -16.415  -9.847  1.00 85.54           C  
ATOM   1589  N   GLY A 211       8.515 -11.405 -11.835  1.00 84.08           N  
ATOM   1590  CA  GLY A 211       8.329 -10.408 -12.880  1.00 84.08           C  
ATOM   1591  C   GLY A 211       9.449 -10.411 -13.916  1.00 84.08           C  
ATOM   1592  O   GLY A 211       9.181 -10.443 -15.118  1.00 84.08           O  
ATOM   1593  N   GLY A 212      10.706 -10.478 -13.467  1.00 78.98           N  
ATOM   1594  CA  GLY A 212      11.857 -10.587 -14.362  1.00 78.98           C  
ATOM   1595  C   GLY A 212      11.835 -11.880 -15.183  1.00 78.98           C  
ATOM   1596  O   GLY A 212      12.049 -11.840 -16.398  1.00 78.98           O  
ATOM   1597  N   VAL A 213      11.509 -13.015 -14.550  1.00 84.87           N  
ATOM   1598  CA  VAL A 213      11.409 -14.319 -15.233  1.00 84.87           C  
ATOM   1599  C   VAL A 213      10.306 -14.302 -16.291  1.00 84.87           C  
ATOM   1600  CB  VAL A 213      11.186 -15.463 -14.222  1.00 84.87           C  
ATOM   1601  O   VAL A 213      10.556 -14.707 -17.428  1.00 84.87           O  
ATOM   1602  CG1 VAL A 213      10.877 -16.803 -14.906  1.00 84.87           C  
ATOM   1603  CG2 VAL A 213      12.436 -15.678 -13.359  1.00 84.87           C  
ATOM   1604  N   PHE A 214       9.112 -13.807 -15.957  1.00 89.08           N  
ATOM   1605  CA  PHE A 214       7.985 -13.744 -16.890  1.00 89.08           C  
ATOM   1606  C   PHE A 214       8.234 -12.789 -18.054  1.00 89.08           C  
ATOM   1607  CB  PHE A 214       6.708 -13.334 -16.145  1.00 89.08           C  
ATOM   1608  O   PHE A 214       7.920 -13.138 -19.192  1.00 89.08           O  
ATOM   1609  CG  PHE A 214       6.166 -14.344 -15.150  1.00 89.08           C  
ATOM   1610  CD1 PHE A 214       6.187 -15.726 -15.430  1.00 89.08           C  
ATOM   1611  CD2 PHE A 214       5.593 -13.892 -13.946  1.00 89.08           C  
ATOM   1612  CE1 PHE A 214       5.666 -16.645 -14.505  1.00 89.08           C  
ATOM   1613  CE2 PHE A 214       5.059 -14.811 -13.027  1.00 89.08           C  
ATOM   1614  CZ  PHE A 214       5.102 -16.188 -13.302  1.00 89.08           C  
ATOM   1615  N   THR A 215       8.826 -11.624 -17.781  1.00 83.46           N  
ATOM   1616  CA  THR A 215       9.154 -10.629 -18.812  1.00 83.46           C  
ATOM   1617  C   THR A 215      10.211 -11.160 -19.780  1.00 83.46           C  
ATOM   1618  CB  THR A 215       9.605  -9.305 -18.172  1.00 83.46           C  
ATOM   1619  O   THR A 215      10.092 -10.939 -20.978  1.00 83.46           O  
ATOM   1620  CG2 THR A 215       9.777  -8.176 -19.186  1.00 83.46           C  
ATOM   1621  OG1 THR A 215       8.613  -8.883 -17.265  1.00 83.46           O  
ATOM   1622  N   SER A 216      11.196 -11.917 -19.287  1.00 81.29           N  
ATOM   1623  CA  SER A 216      12.295 -12.430 -20.121  1.00 81.29           C  
ATOM   1624  C   SER A 216      11.945 -13.714 -20.880  1.00 81.29           C  
ATOM   1625  CB  SER A 216      13.541 -12.688 -19.268  1.00 81.29           C  
ATOM   1626  O   SER A 216      12.443 -13.934 -21.979  1.00 81.29           O  
ATOM   1627  OG  SER A 216      13.859 -11.554 -18.484  1.00 81.29           O  
ATOM   1628  N   SER A 217      11.133 -14.593 -20.282  1.00 82.20           N  
ATOM   1629  CA  SER A 217      10.962 -15.970 -20.781  1.00 82.20           C  
ATOM   1630  C   SER A 217       9.664 -16.190 -21.550  1.00 82.20           C  
ATOM   1631  CB  SER A 217      11.011 -16.987 -19.635  1.00 82.20           C  
ATOM   1632  O   SER A 217       9.588 -17.115 -22.356  1.00 82.20           O  
ATOM   1633  OG  SER A 217      12.056 -16.713 -18.724  1.00 82.20           O  
ATOM   1634  N   VAL A 218       8.619 -15.407 -21.259  1.00 87.64           N  
ATOM   1635  CA  VAL A 218       7.290 -15.611 -21.847  1.00 87.64           C  
ATOM   1636  C   VAL A 218       6.701 -14.272 -22.285  1.00 87.64           C  
ATOM   1637  CB  VAL A 218       6.346 -16.438 -20.933  1.00 87.64           C  
ATOM   1638  O   VAL A 218       6.981 -13.799 -23.378  1.00 87.64           O  
ATOM   1639  CG1 VAL A 218       5.197 -17.012 -21.771  1.00 87.64           C  
ATOM   1640  CG2 VAL A 218       7.024 -17.608 -20.210  1.00 87.64           C  
ATOM   1641  N   THR A 219       5.880 -13.648 -21.443  1.00 91.31           N  
ATOM   1642  CA  THR A 219       5.311 -12.319 -21.672  1.00 91.31           C  
ATOM   1643  C   THR A 219       5.072 -11.662 -20.321  1.00 91.31           C  
ATOM   1644  CB  THR A 219       3.965 -12.356 -22.429  1.00 91.31           C  
ATOM   1645  O   THR A 219       4.607 -12.338 -19.398  1.00 91.31           O  
ATOM   1646  CG2 THR A 219       3.966 -13.118 -23.751  1.00 91.31           C  
ATOM   1647  OG1 THR A 219       2.948 -12.918 -21.628  1.00 91.31           O  
ATOM   1648  N   TRP A 220       5.222 -10.340 -20.236  1.00 91.84           N  
ATOM   1649  CA  TRP A 220       4.889  -9.568 -19.033  1.00 91.84           C  
ATOM   1650  C   TRP A 220       3.436  -9.748 -18.558  1.00 91.84           C  
ATOM   1651  CB  TRP A 220       5.159  -8.088 -19.307  1.00 91.84           C  
ATOM   1652  O   TRP A 220       3.143  -9.526 -17.393  1.00 91.84           O  
ATOM   1653  CG  TRP A 220       4.277  -7.455 -20.337  1.00 91.84           C  
ATOM   1654  CD1 TRP A 220       4.611  -7.250 -21.629  1.00 91.84           C  
ATOM   1655  CD2 TRP A 220       2.931  -6.898 -20.175  1.00 91.84           C  
ATOM   1656  CE2 TRP A 220       2.518  -6.367 -21.432  1.00 91.84           C  
ATOM   1657  CE3 TRP A 220       2.017  -6.779 -19.103  1.00 91.84           C  
ATOM   1658  NE1 TRP A 220       3.583  -6.596 -22.271  1.00 91.84           N  
ATOM   1659  CH2 TRP A 220       0.386  -5.661 -20.544  1.00 91.84           C  
ATOM   1660  CZ2 TRP A 220       1.280  -5.741 -21.621  1.00 91.84           C  
ATOM   1661  CZ3 TRP A 220       0.751  -6.186 -19.294  1.00 91.84           C  
ATOM   1662  N   ARG A 221       2.505 -10.194 -19.413  1.00 94.61           N  
ATOM   1663  CA  ARG A 221       1.102 -10.451 -19.027  1.00 94.61           C  
ATOM   1664  C   ARG A 221       0.967 -11.548 -17.966  1.00 94.61           C  
ATOM   1665  CB  ARG A 221       0.273 -10.801 -20.272  1.00 94.61           C  
ATOM   1666  O   ARG A 221       0.028 -11.518 -17.171  1.00 94.61           O  
ATOM   1667  CG  ARG A 221       0.149  -9.604 -21.223  1.00 94.61           C  
ATOM   1668  CD  ARG A 221      -0.570 -10.000 -22.519  1.00 94.61           C  
ATOM   1669  NE  ARG A 221      -0.970  -8.809 -23.292  1.00 94.61           N  
ATOM   1670  NH1 ARG A 221       1.099  -8.167 -24.098  1.00 94.61           N  
ATOM   1671  NH2 ARG A 221      -0.672  -6.894 -24.480  1.00 94.61           N  
ATOM   1672  CZ  ARG A 221      -0.185  -7.979 -23.957  1.00 94.61           C  
ATOM   1673  N   TRP A 222       1.917 -12.487 -17.906  1.00 93.68           N  
ATOM   1674  CA  TRP A 222       1.939 -13.553 -16.896  1.00 93.68           C  
ATOM   1675  C   TRP A 222       2.123 -13.036 -15.471  1.00 93.68           C  
ATOM   1676  CB  TRP A 222       2.992 -14.605 -17.246  1.00 93.68           C  
ATOM   1677  O   TRP A 222       1.632 -13.662 -14.534  1.00 93.68           O  
ATOM   1678  CG  TRP A 222       2.503 -15.595 -18.250  1.00 93.68           C  
ATOM   1679  CD1 TRP A 222       2.790 -15.613 -19.569  1.00 93.68           C  
ATOM   1680  CD2 TRP A 222       1.617 -16.730 -18.017  1.00 93.68           C  
ATOM   1681  CE2 TRP A 222       1.404 -17.397 -19.259  1.00 93.68           C  
ATOM   1682  CE3 TRP A 222       0.982 -17.267 -16.876  1.00 93.68           C  
ATOM   1683  NE1 TRP A 222       2.128 -16.662 -20.173  1.00 93.68           N  
ATOM   1684  CH2 TRP A 222      -0.006 -19.059 -18.213  1.00 93.68           C  
ATOM   1685  CZ2 TRP A 222       0.608 -18.545 -19.368  1.00 93.68           C  
ATOM   1686  CZ3 TRP A 222       0.179 -18.420 -16.973  1.00 93.68           C  
ATOM   1687  N   CYS A 223       2.711 -11.849 -15.323  1.00 92.09           N  
ATOM   1688  CA  CYS A 223       2.769 -11.110 -14.067  1.00 92.09           C  
ATOM   1689  C   CYS A 223       1.393 -10.883 -13.433  1.00 92.09           C  
ATOM   1690  CB  CYS A 223       3.397  -9.756 -14.385  1.00 92.09           C  
ATOM   1691  O   CYS A 223       1.293 -10.803 -12.215  1.00 92.09           O  
ATOM   1692  SG  CYS A 223       5.124 -10.013 -14.921  1.00 92.09           S  
ATOM   1693  N   PHE A 224       0.346 -10.797 -14.256  1.00 94.94           N  
ATOM   1694  CA  PHE A 224      -1.032 -10.609 -13.813  1.00 94.94           C  
ATOM   1695  C   PHE A 224      -1.841 -11.908 -13.875  1.00 94.94           C  
ATOM   1696  CB  PHE A 224      -1.662  -9.503 -14.662  1.00 94.94           C  
ATOM   1697  O   PHE A 224      -2.656 -12.158 -12.991  1.00 94.94           O  
ATOM   1698  CG  PHE A 224      -0.933  -8.178 -14.600  1.00 94.94           C  
ATOM   1699  CD1 PHE A 224      -0.801  -7.519 -13.365  1.00 94.94           C  
ATOM   1700  CD2 PHE A 224      -0.337  -7.630 -15.753  1.00 94.94           C  
ATOM   1701  CE1 PHE A 224      -0.066  -6.329 -13.281  1.00 94.94           C  
ATOM   1702  CE2 PHE A 224       0.377  -6.421 -15.664  1.00 94.94           C  
ATOM   1703  CZ  PHE A 224       0.501  -5.764 -14.430  1.00 94.94           C  
ATOM   1704  N   TYR A 225      -1.591 -12.782 -14.862  1.00 95.36           N  
ATOM   1705  CA  TYR A 225      -2.253 -14.093 -14.917  1.00 95.36           C  
ATOM   1706  C   TYR A 225      -1.936 -14.981 -13.716  1.00 95.36           C  
ATOM   1707  CB  TYR A 225      -1.914 -14.860 -16.198  1.00 95.36           C  
ATOM   1708  O   TYR A 225      -2.802 -15.742 -13.296  1.00 95.36           O  
ATOM   1709  CG  TYR A 225      -2.638 -14.369 -17.429  1.00 95.36           C  
ATOM   1710  CD1 TYR A 225      -4.047 -14.378 -17.449  1.00 95.36           C  
ATOM   1711  CD2 TYR A 225      -1.916 -13.964 -18.567  1.00 95.36           C  
ATOM   1712  CE1 TYR A 225      -4.740 -13.963 -18.598  1.00 95.36           C  
ATOM   1713  CE2 TYR A 225      -2.605 -13.555 -19.723  1.00 95.36           C  
ATOM   1714  OH  TYR A 225      -4.681 -13.183 -20.853  1.00 95.36           O  
ATOM   1715  CZ  TYR A 225      -4.017 -13.556 -19.735  1.00 95.36           C  
ATOM   1716  N   VAL A 226      -0.727 -14.888 -13.149  1.00 93.07           N  
ATOM   1717  CA  VAL A 226      -0.335 -15.695 -11.984  1.00 93.07           C  
ATOM   1718  C   VAL A 226      -1.207 -15.410 -10.756  1.00 93.07           C  
ATOM   1719  CB  VAL A 226       1.164 -15.506 -11.681  1.00 93.07           C  
ATOM   1720  O   VAL A 226      -1.407 -16.306  -9.937  1.00 93.07           O  
ATOM   1721  CG1 VAL A 226       1.484 -14.172 -10.995  1.00 93.07           C  
ATOM   1722  CG2 VAL A 226       1.713 -16.654 -10.831  1.00 93.07           C  
ATOM   1723  N   ASN A 227      -1.776 -14.204 -10.653  1.00 92.75           N  
ATOM   1724  CA  ASN A 227      -2.658 -13.843  -9.548  1.00 92.75           C  
ATOM   1725  C   ASN A 227      -3.954 -14.658  -9.587  1.00 92.75           C  
ATOM   1726  CB  ASN A 227      -2.938 -12.331  -9.552  1.00 92.75           C  
ATOM   1727  O   ASN A 227      -4.349 -15.183  -8.557  1.00 92.75           O  
ATOM   1728  CG  ASN A 227      -1.711 -11.481  -9.279  1.00 92.75           C  
ATOM   1729  ND2 ASN A 227      -1.777 -10.215  -9.622  1.00 92.75           N  
ATOM   1730  OD1 ASN A 227      -0.704 -11.937  -8.756  1.00 92.75           O  
ATOM   1731  N   LEU A 228      -4.543 -14.881 -10.768  1.00 94.80           N  
ATOM   1732  CA  LEU A 228      -5.872 -15.491 -10.910  1.00 94.80           C  
ATOM   1733  C   LEU A 228      -6.014 -16.885 -10.268  1.00 94.80           C  
ATOM   1734  CB  LEU A 228      -6.297 -15.465 -12.389  1.00 94.80           C  
ATOM   1735  O   LEU A 228      -6.940 -17.075  -9.474  1.00 94.80           O  
ATOM   1736  CG  LEU A 228      -6.790 -14.079 -12.848  1.00 94.80           C  
ATOM   1737  CD1 LEU A 228      -5.977 -13.578 -14.038  1.00 94.80           C  
ATOM   1738  CD2 LEU A 228      -8.256 -14.164 -13.268  1.00 94.80           C  
ATOM   1739  N   PRO A 229      -5.138 -17.877 -10.537  1.00 95.13           N  
ATOM   1740  CA  PRO A 229      -5.242 -19.186  -9.892  1.00 95.13           C  
ATOM   1741  C   PRO A 229      -5.020 -19.127  -8.379  1.00 95.13           C  
ATOM   1742  CB  PRO A 229      -4.181 -20.068 -10.561  1.00 95.13           C  
ATOM   1743  O   PRO A 229      -5.727 -19.793  -7.621  1.00 95.13           O  
ATOM   1744  CG  PRO A 229      -3.941 -19.396 -11.908  1.00 95.13           C  
ATOM   1745  CD  PRO A 229      -4.132 -17.921 -11.585  1.00 95.13           C  
ATOM   1746  N   ILE A 230      -4.044 -18.334  -7.927  1.00 93.21           N  
ATOM   1747  CA  ILE A 230      -3.687 -18.246  -6.506  1.00 93.21           C  
ATOM   1748  C   ILE A 230      -4.759 -17.455  -5.744  1.00 93.21           C  
ATOM   1749  CB  ILE A 230      -2.282 -17.632  -6.321  1.00 93.21           C  
ATOM   1750  O   ILE A 230      -5.103 -17.803  -4.617  1.00 93.21           O  
ATOM   1751  CG1 ILE A 230      -1.206 -18.289  -7.221  1.00 93.21           C  
ATOM   1752  CG2 ILE A 230      -1.848 -17.794  -4.845  1.00 93.21           C  
ATOM   1753  CD1 ILE A 230       0.151 -17.572  -7.200  1.00 93.21           C  
ATOM   1754  N   GLY A 231      -5.336 -16.432  -6.366  1.00 93.37           N  
ATOM   1755  CA  GLY A 231      -6.447 -15.642  -5.856  1.00 93.37           C  
ATOM   1756  C   GLY A 231      -7.731 -16.444  -5.783  1.00 93.37           C  
ATOM   1757  O   GLY A 231      -8.421 -16.399  -4.768  1.00 93.37           O  
ATOM   1758  N   GLY A 232      -8.001 -17.275  -6.794  1.00 93.61           N  
ATOM   1759  CA  GLY A 232      -9.055 -18.285  -6.739  1.00 93.61           C  
ATOM   1760  C   GLY A 232      -8.859 -19.251  -5.567  1.00 93.61           C  
ATOM   1761  O   GLY A 232      -9.789 -19.483  -4.796  1.00 93.61           O  
ATOM   1762  N   LEU A 233      -7.638 -19.759  -5.365  1.00 94.34           N  
ATOM   1763  CA  LEU A 233      -7.310 -20.595  -4.207  1.00 94.34           C  
ATOM   1764  C   LEU A 233      -7.548 -19.848  -2.884  1.00 94.34           C  
ATOM   1765  CB  LEU A 233      -5.859 -21.098  -4.336  1.00 94.34           C  
ATOM   1766  O   LEU A 233      -8.206 -20.386  -1.996  1.00 94.34           O  
ATOM   1767  CG  LEU A 233      -5.389 -21.981  -3.166  1.00 94.34           C  
ATOM   1768  CD1 LEU A 233      -6.109 -23.330  -3.149  1.00 94.34           C  
ATOM   1769  CD2 LEU A 233      -3.885 -22.229  -3.273  1.00 94.34           C  
ATOM   1770  N   ALA A 234      -7.063 -18.612  -2.754  1.00 93.26           N  
ATOM   1771  CA  ALA A 234      -7.253 -17.788  -1.562  1.00 93.26           C  
ATOM   1772  C   ALA A 234      -8.742 -17.513  -1.286  1.00 93.26           C  
ATOM   1773  CB  ALA A 234      -6.453 -16.492  -1.735  1.00 93.26           C  
ATOM   1774  O   ALA A 234      -9.186 -17.635  -0.143  1.00 93.26           O  
ATOM   1775  N   PHE A 235      -9.524 -17.235  -2.333  1.00 94.02           N  
ATOM   1776  CA  PHE A 235     -10.972 -17.056  -2.275  1.00 94.02           C  
ATOM   1777  C   PHE A 235     -11.667 -18.300  -1.718  1.00 94.02           C  
ATOM   1778  CB  PHE A 235     -11.500 -16.716  -3.678  1.00 94.02           C  
ATOM   1779  O   PHE A 235     -12.415 -18.196  -0.748  1.00 94.02           O  
ATOM   1780  CG  PHE A 235     -12.996 -16.494  -3.747  1.00 94.02           C  
ATOM   1781  CD1 PHE A 235     -13.869 -17.582  -3.948  1.00 94.02           C  
ATOM   1782  CD2 PHE A 235     -13.517 -15.193  -3.633  1.00 94.02           C  
ATOM   1783  CE1 PHE A 235     -15.257 -17.369  -4.015  1.00 94.02           C  
ATOM   1784  CE2 PHE A 235     -14.904 -14.980  -3.712  1.00 94.02           C  
ATOM   1785  CZ  PHE A 235     -15.776 -16.068  -3.889  1.00 94.02           C  
ATOM   1786  N   PHE A 236     -11.402 -19.482  -2.285  1.00 91.87           N  
ATOM   1787  CA  PHE A 236     -12.046 -20.720  -1.840  1.00 91.87           C  
ATOM   1788  C   PHE A 236     -11.587 -21.146  -0.443  1.00 91.87           C  
ATOM   1789  CB  PHE A 236     -11.831 -21.836  -2.869  1.00 91.87           C  
ATOM   1790  O   PHE A 236     -12.422 -21.533   0.374  1.00 91.87           O  
ATOM   1791  CG  PHE A 236     -12.664 -21.673  -4.127  1.00 91.87           C  
ATOM   1792  CD1 PHE A 236     -14.070 -21.726  -4.052  1.00 91.87           C  
ATOM   1793  CD2 PHE A 236     -12.045 -21.477  -5.375  1.00 91.87           C  
ATOM   1794  CE1 PHE A 236     -14.847 -21.553  -5.212  1.00 91.87           C  
ATOM   1795  CE2 PHE A 236     -12.820 -21.284  -6.531  1.00 91.87           C  
ATOM   1796  CZ  PHE A 236     -14.222 -21.321  -6.450  1.00 91.87           C  
ATOM   1797  N   LEU A 237     -10.293 -21.022  -0.123  1.00 91.29           N  
ATOM   1798  CA  LEU A 237      -9.795 -21.282   1.229  1.00 91.29           C  
ATOM   1799  C   LEU A 237     -10.495 -20.380   2.251  1.00 91.29           C  
ATOM   1800  CB  LEU A 237      -8.270 -21.073   1.292  1.00 91.29           C  
ATOM   1801  O   LEU A 237     -11.004 -20.864   3.261  1.00 91.29           O  
ATOM   1802  CG  LEU A 237      -7.416 -22.158   0.612  1.00 91.29           C  
ATOM   1803  CD1 LEU A 237      -5.942 -21.762   0.710  1.00 91.29           C  
ATOM   1804  CD2 LEU A 237      -7.589 -23.528   1.268  1.00 91.29           C  
ATOM   1805  N   PHE A 238     -10.584 -19.079   1.978  1.00 91.41           N  
ATOM   1806  CA  PHE A 238     -11.253 -18.150   2.878  1.00 91.41           C  
ATOM   1807  C   PHE A 238     -12.757 -18.447   2.989  1.00 91.41           C  
ATOM   1808  CB  PHE A 238     -10.977 -16.721   2.405  1.00 91.41           C  
ATOM   1809  O   PHE A 238     -13.295 -18.516   4.090  1.00 91.41           O  
ATOM   1810  CG  PHE A 238     -11.504 -15.689   3.368  1.00 91.41           C  
ATOM   1811  CD1 PHE A 238     -12.716 -15.046   3.087  1.00 91.41           C  
ATOM   1812  CD2 PHE A 238     -10.817 -15.409   4.564  1.00 91.41           C  
ATOM   1813  CE1 PHE A 238     -13.247 -14.121   3.989  1.00 91.41           C  
ATOM   1814  CE2 PHE A 238     -11.352 -14.482   5.475  1.00 91.41           C  
ATOM   1815  CZ  PHE A 238     -12.566 -13.835   5.182  1.00 91.41           C  
ATOM   1816  N   LEU A 239     -13.431 -18.704   1.867  1.00 88.56           N  
ATOM   1817  CA  LEU A 239     -14.862 -19.006   1.818  1.00 88.56           C  
ATOM   1818  C   LEU A 239     -15.253 -20.219   2.673  1.00 88.56           C  
ATOM   1819  CB  LEU A 239     -15.223 -19.231   0.344  1.00 88.56           C  
ATOM   1820  O   LEU A 239     -16.289 -20.181   3.349  1.00 88.56           O  
ATOM   1821  CG  LEU A 239     -16.685 -19.592   0.043  1.00 88.56           C  
ATOM   1822  CD1 LEU A 239     -17.679 -18.529   0.503  1.00 88.56           C  
ATOM   1823  CD2 LEU A 239     -16.814 -19.723  -1.472  1.00 88.56           C  
ATOM   1824  N   PHE A 240     -14.443 -21.280   2.644  1.00 85.24           N  
ATOM   1825  CA  PHE A 240     -14.737 -22.524   3.354  1.00 85.24           C  
ATOM   1826  C   PHE A 240     -14.273 -22.522   4.811  1.00 85.24           C  
ATOM   1827  CB  PHE A 240     -14.142 -23.711   2.582  1.00 85.24           C  
ATOM   1828  O   PHE A 240     -14.986 -23.061   5.661  1.00 85.24           O  
ATOM   1829  CG  PHE A 240     -14.800 -23.972   1.238  1.00 85.24           C  
ATOM   1830  CD1 PHE A 240     -16.197 -24.137   1.158  1.00 85.24           C  
ATOM   1831  CD2 PHE A 240     -14.024 -24.080   0.069  1.00 85.24           C  
ATOM   1832  CE1 PHE A 240     -16.808 -24.387  -0.081  1.00 85.24           C  
ATOM   1833  CE2 PHE A 240     -14.639 -24.310  -1.175  1.00 85.24           C  
ATOM   1834  CZ  PHE A 240     -16.034 -24.459  -1.251  1.00 85.24           C  
ATOM   1835  N   PHE A 241     -13.118 -21.921   5.110  1.00 84.36           N  
ATOM   1836  CA  PHE A 241     -12.510 -22.009   6.442  1.00 84.36           C  
ATOM   1837  C   PHE A 241     -12.804 -20.813   7.344  1.00 84.36           C  
ATOM   1838  CB  PHE A 241     -11.006 -22.283   6.309  1.00 84.36           C  
ATOM   1839  O   PHE A 241     -12.816 -20.986   8.561  1.00 84.36           O  
ATOM   1840  CG  PHE A 241     -10.720 -23.627   5.664  1.00 84.36           C  
ATOM   1841  CD1 PHE A 241     -11.086 -24.805   6.340  1.00 84.36           C  
ATOM   1842  CD2 PHE A 241     -10.145 -23.716   4.383  1.00 84.36           C  
ATOM   1843  CE1 PHE A 241     -10.920 -26.055   5.722  1.00 84.36           C  
ATOM   1844  CE2 PHE A 241      -9.968 -24.968   3.770  1.00 84.36           C  
ATOM   1845  CZ  PHE A 241     -10.355 -26.139   4.439  1.00 84.36           C  
ATOM   1846  N   TYR A 242     -13.105 -19.637   6.784  1.00 82.89           N  
ATOM   1847  CA  TYR A 242     -13.548 -18.495   7.572  1.00 82.89           C  
ATOM   1848  C   TYR A 242     -15.078 -18.419   7.618  1.00 82.89           C  
ATOM   1849  CB  TYR A 242     -12.911 -17.198   7.068  1.00 82.89           C  
ATOM   1850  O   TYR A 242     -15.764 -18.175   6.618  1.00 82.89           O  
ATOM   1851  CG  TYR A 242     -13.327 -15.993   7.886  1.00 82.89           C  
ATOM   1852  CD1 TYR A 242     -14.293 -15.106   7.380  1.00 82.89           C  
ATOM   1853  CD2 TYR A 242     -12.782 -15.783   9.164  1.00 82.89           C  
ATOM   1854  CE1 TYR A 242     -14.675 -13.975   8.122  1.00 82.89           C  
ATOM   1855  CE2 TYR A 242     -13.197 -14.674   9.929  1.00 82.89           C  
ATOM   1856  OH  TYR A 242     -14.498 -12.660  10.111  1.00 82.89           O  
ATOM   1857  CZ  TYR A 242     -14.129 -13.758   9.399  1.00 82.89           C  
ATOM   1858  N   ASN A 243     -15.630 -18.593   8.815  1.00 75.12           N  
ATOM   1859  CA  ASN A 243     -17.008 -18.242   9.121  1.00 75.12           C  
ATOM   1860  C   ASN A 243     -17.083 -17.826  10.603  1.00 75.12           C  
ATOM   1861  CB  ASN A 243     -17.907 -19.436   8.773  1.00 75.12           C  
ATOM   1862  O   ASN A 243     -16.581 -18.566  11.455  1.00 75.12           O  
ATOM   1863  CG  ASN A 243     -19.390 -19.215   8.977  1.00 75.12           C  
ATOM   1864  ND2 ASN A 243     -20.214 -20.209   8.760  1.00 75.12           N  
ATOM   1865  OD1 ASN A 243     -19.848 -18.127   9.249  1.00 75.12           O  
ATOM   1866  N   PRO A 244     -17.635 -16.640  10.921  1.00 66.59           N  
ATOM   1867  CA  PRO A 244     -17.849 -16.238  12.307  1.00 66.59           C  
ATOM   1868  C   PRO A 244     -18.653 -17.307  13.066  1.00 66.59           C  
ATOM   1869  CB  PRO A 244     -18.559 -14.878  12.240  1.00 66.59           C  
ATOM   1870  O   PRO A 244     -19.744 -17.679  12.648  1.00 66.59           O  
ATOM   1871  CG  PRO A 244     -19.121 -14.796  10.821  1.00 66.59           C  
ATOM   1872  CD  PRO A 244     -18.138 -15.623  10.007  1.00 66.59           C  
ATOM   1873  N   GLY A 245     -18.087 -17.820  14.162  1.00 62.83           N  
ATOM   1874  CA  GLY A 245     -18.714 -18.832  15.022  1.00 62.83           C  
ATOM   1875  C   GLY A 245     -18.291 -20.286  14.778  1.00 62.83           C  
ATOM   1876  O   GLY A 245     -18.612 -21.126  15.609  1.00 62.83           O  
ATOM   1877  N   LEU A 246     -17.541 -20.607  13.711  1.00 58.20           N  
ATOM   1878  CA  LEU A 246     -16.986 -21.961  13.553  1.00 58.20           C  
ATOM   1879  C   LEU A 246     -15.863 -22.208  14.565  1.00 58.20           C  
ATOM   1880  CB  LEU A 246     -16.453 -22.207  12.133  1.00 58.20           C  
ATOM   1881  O   LEU A 246     -14.786 -21.614  14.474  1.00 58.20           O  
ATOM   1882  CG  LEU A 246     -17.518 -22.323  11.041  1.00 58.20           C  
ATOM   1883  CD1 LEU A 246     -16.806 -22.575   9.706  1.00 58.20           C  
ATOM   1884  CD2 LEU A 246     -18.482 -23.477  11.230  1.00 58.20           C  
ATOM   1885  N   SER A 247     -16.099 -23.136  15.482  1.00 59.89           N  
ATOM   1886  CA  SER A 247     -15.135 -23.600  16.480  1.00 59.89           C  
ATOM   1887  C   SER A 247     -14.580 -24.989  16.139  1.00 59.89           C  
ATOM   1888  CB  SER A 247     -15.811 -23.605  17.855  1.00 59.89           C  
ATOM   1889  O   SER A 247     -13.413 -25.276  16.425  1.00 59.89           O  
ATOM   1890  OG  SER A 247     -16.832 -24.588  17.891  1.00 59.89           O  
ATOM   1891  N   THR A 248     -15.384 -25.838  15.481  1.00 64.81           N  
ATOM   1892  CA  THR A 248     -15.120 -27.283  15.367  1.00 64.81           C  
ATOM   1893  C   THR A 248     -15.116 -27.778  13.916  1.00 64.81           C  
ATOM   1894  CB  THR A 248     -16.135 -28.075  16.210  1.00 64.81           C  
ATOM   1895  O   THR A 248     -15.880 -27.316  13.075  1.00 64.81           O  
ATOM   1896  CG2 THR A 248     -15.670 -29.514  16.460  1.00 64.81           C  
ATOM   1897  OG1 THR A 248     -16.269 -27.527  17.495  1.00 64.81           O  
ATOM   1898  N   PHE A 249     -14.277 -28.775  13.595  1.00 67.75           N  
ATOM   1899  CA  PHE A 249     -14.159 -29.337  12.235  1.00 67.75           C  
ATOM   1900  C   PHE A 249     -15.487 -29.862  11.663  1.00 67.75           C  
ATOM   1901  CB  PHE A 249     -13.117 -30.468  12.250  1.00 67.75           C  
ATOM   1902  O   PHE A 249     -15.729 -29.746  10.464  1.00 67.75           O  
ATOM   1903  CG  PHE A 249     -12.933 -31.169  10.914  1.00 67.75           C  
ATOM   1904  CD1 PHE A 249     -13.584 -32.391  10.652  1.00 67.75           C  
ATOM   1905  CD2 PHE A 249     -12.118 -30.591   9.922  1.00 67.75           C  
ATOM   1906  CE1 PHE A 249     -13.413 -33.034   9.412  1.00 67.75           C  
ATOM   1907  CE2 PHE A 249     -11.944 -31.235   8.683  1.00 67.75           C  
ATOM   1908  CZ  PHE A 249     -12.587 -32.459   8.431  1.00 67.75           C  
ATOM   1909  N   GLN A 250     -16.354 -30.430  12.509  1.00 68.81           N  
ATOM   1910  CA  GLN A 250     -17.685 -30.891  12.100  1.00 68.81           C  
ATOM   1911  C   GLN A 250     -18.552 -29.732  11.601  1.00 68.81           C  
ATOM   1912  CB  GLN A 250     -18.371 -31.597  13.276  1.00 68.81           C  
ATOM   1913  O   GLN A 250     -19.155 -29.844  10.538  1.00 68.81           O  
ATOM   1914  CG  GLN A 250     -17.767 -32.984  13.541  1.00 68.81           C  
ATOM   1915  CD  GLN A 250     -18.383 -33.669  14.758  1.00 68.81           C  
ATOM   1916  NE2 GLN A 250     -18.241 -34.968  14.892  1.00 68.81           N  
ATOM   1917  OE1 GLN A 250     -18.974 -33.061  15.628  1.00 68.81           O  
ATOM   1918  N   GLU A 251     -18.522 -28.593  12.294  1.00 69.23           N  
ATOM   1919  CA  GLU A 251     -19.230 -27.387  11.869  1.00 69.23           C  
ATOM   1920  C   GLU A 251     -18.680 -26.882  10.531  1.00 69.23           C  
ATOM   1921  CB  GLU A 251     -19.101 -26.284  12.923  1.00 69.23           C  
ATOM   1922  O   GLU A 251     -19.453 -26.481   9.667  1.00 69.23           O  
ATOM   1923  CG  GLU A 251     -19.573 -26.663  14.330  1.00 69.23           C  
ATOM   1924  CD  GLU A 251     -19.249 -25.560  15.348  1.00 69.23           C  
ATOM   1925  OE1 GLU A 251     -19.981 -25.467  16.349  1.00 69.23           O  
ATOM   1926  OE2 GLU A 251     -18.216 -24.869  15.169  1.00 69.23           O  
ATOM   1927  N   THR A 252     -17.362 -26.967  10.304  1.00 63.73           N  
ATOM   1928  CA  THR A 252     -16.748 -26.652   9.003  1.00 63.73           C  
ATOM   1929  C   THR A 252     -17.206 -27.611   7.905  1.00 63.73           C  
ATOM   1930  CB  THR A 252     -15.216 -26.685   9.075  1.00 63.73           C  
ATOM   1931  O   THR A 252     -17.479 -27.184   6.786  1.00 63.73           O  
ATOM   1932  CG2 THR A 252     -14.541 -26.157   7.809  1.00 63.73           C  
ATOM   1933  OG1 THR A 252     -14.780 -25.863  10.123  1.00 63.73           O  
ATOM   1934  N   MET A 253     -17.320 -28.908   8.190  1.00 71.27           N  
ATOM   1935  CA  MET A 253     -17.819 -29.879   7.214  1.00 71.27           C  
ATOM   1936  C   MET A 253     -19.294 -29.618   6.872  1.00 71.27           C  
ATOM   1937  CB  MET A 253     -17.602 -31.298   7.753  1.00 71.27           C  
ATOM   1938  O   MET A 253     -19.683 -29.669   5.704  1.00 71.27           O  
ATOM   1939  CG  MET A 253     -17.838 -32.361   6.673  1.00 71.27           C  
ATOM   1940  SD  MET A 253     -16.703 -32.316   5.253  1.00 71.27           S  
ATOM   1941  CE  MET A 253     -15.166 -32.869   6.039  1.00 71.27           C  
ATOM   1942  N   ASP A 254     -20.107 -29.265   7.867  1.00 72.68           N  
ATOM   1943  CA  ASP A 254     -21.500 -28.863   7.665  1.00 72.68           C  
ATOM   1944  C   ASP A 254     -21.609 -27.524   6.920  1.00 72.68           C  
ATOM   1945  CB  ASP A 254     -22.216 -28.807   9.020  1.00 72.68           C  
ATOM   1946  O   ASP A 254     -22.486 -27.354   6.070  1.00 72.68           O  
ATOM   1947  CG  ASP A 254     -22.450 -30.195   9.631  1.00 72.68           C  
ATOM   1948  OD1 ASP A 254     -22.491 -31.191   8.858  1.00 72.68           O  
ATOM   1949  OD2 ASP A 254     -22.682 -30.230  10.855  1.00 72.68           O  
ATOM   1950  N   ASN A 255     -20.678 -26.601   7.168  1.00 70.85           N  
ATOM   1951  CA  ASN A 255     -20.514 -25.344   6.440  1.00 70.85           C  
ATOM   1952  C   ASN A 255     -20.246 -25.604   4.948  1.00 70.85           C  
ATOM   1953  CB  ASN A 255     -19.374 -24.557   7.120  1.00 70.85           C  
ATOM   1954  O   ASN A 255     -20.926 -25.043   4.090  1.00 70.85           O  
ATOM   1955  CG  ASN A 255     -19.275 -23.118   6.705  1.00 70.85           C  
ATOM   1956  ND2 ASN A 255     -18.123 -22.629   6.316  1.00 70.85           N  
ATOM   1957  OD1 ASN A 255     -20.221 -22.371   6.812  1.00 70.85           O  
ATOM   1958  N   ILE A 256     -19.323 -26.523   4.637  1.00 72.15           N  
ATOM   1959  CA  ILE A 256     -19.012 -26.951   3.264  1.00 72.15           C  
ATOM   1960  C   ILE A 256     -20.229 -27.623   2.611  1.00 72.15           C  
ATOM   1961  CB  ILE A 256     -17.765 -27.870   3.254  1.00 72.15           C  
ATOM   1962  O   ILE A 256     -20.546 -27.330   1.461  1.00 72.15           O  
ATOM   1963  CG1 ILE A 256     -16.497 -27.078   3.651  1.00 72.15           C  
ATOM   1964  CG2 ILE A 256     -17.551 -28.508   1.867  1.00 72.15           C  
ATOM   1965  CD1 ILE A 256     -15.304 -27.968   4.029  1.00 72.15           C  
ATOM   1966  N   ARG A 257     -20.970 -28.477   3.330  1.00 75.80           N  
ATOM   1967  CA  ARG A 257     -22.199 -29.107   2.802  1.00 75.80           C  
ATOM   1968  C   ARG A 257     -23.293 -28.089   2.472  1.00 75.80           C  
ATOM   1969  CB  ARG A 257     -22.733 -30.135   3.803  1.00 75.80           C  
ATOM   1970  O   ARG A 257     -24.016 -28.267   1.495  1.00 75.80           O  
ATOM   1971  CG  ARG A 257     -21.904 -31.423   3.807  1.00 75.80           C  
ATOM   1972  CD  ARG A 257     -22.418 -32.322   4.931  1.00 75.80           C  
ATOM   1973  NE  ARG A 257     -21.719 -33.617   4.964  1.00 75.80           N  
ATOM   1974  NH1 ARG A 257     -22.654 -34.334   6.934  1.00 75.80           N  
ATOM   1975  NH2 ARG A 257     -21.261 -35.676   5.817  1.00 75.80           N  
ATOM   1976  CZ  ARG A 257     -21.884 -34.533   5.900  1.00 75.80           C  
ATOM   1977  N   LYS A 258     -23.396 -27.007   3.247  1.00 74.97           N  
ATOM   1978  CA  LYS A 258     -24.325 -25.887   3.009  1.00 74.97           C  
ATOM   1979  C   LYS A 258     -23.822 -24.896   1.950  1.00 74.97           C  
ATOM   1980  CB  LYS A 258     -24.639 -25.190   4.343  1.00 74.97           C  
ATOM   1981  O   LYS A 258     -24.481 -23.880   1.719  1.00 74.97           O  
ATOM   1982  CG  LYS A 258     -25.478 -26.072   5.283  1.00 74.97           C  
ATOM   1983  CD  LYS A 258     -25.670 -25.376   6.637  1.00 74.97           C  
ATOM   1984  CE  LYS A 258     -26.419 -26.293   7.611  1.00 74.97           C  
ATOM   1985  NZ  LYS A 258     -26.536 -25.680   8.960  1.00 74.97           N  
ATOM   1986  N   PHE A 259     -22.706 -25.172   1.273  1.00 73.34           N  
ATOM   1987  CA  PHE A 259     -22.107 -24.266   0.292  1.00 73.34           C  
ATOM   1988  C   PHE A 259     -23.082 -23.743  -0.778  1.00 73.34           C  
ATOM   1989  CB  PHE A 259     -20.884 -24.923  -0.358  1.00 73.34           C  
ATOM   1990  O   PHE A 259     -23.119 -22.527  -0.958  1.00 73.34           O  
ATOM   1991  CG  PHE A 259     -20.363 -24.153  -1.549  1.00 73.34           C  
ATOM   1992  CD1 PHE A 259     -20.609 -24.605  -2.861  1.00 73.34           C  
ATOM   1993  CD2 PHE A 259     -19.686 -22.942  -1.342  1.00 73.34           C  
ATOM   1994  CE1 PHE A 259     -20.159 -23.855  -3.962  1.00 73.34           C  
ATOM   1995  CE2 PHE A 259     -19.242 -22.202  -2.445  1.00 73.34           C  
ATOM   1996  CZ  PHE A 259     -19.469 -22.652  -3.753  1.00 73.34           C  
ATOM   1997  N   PRO A 260     -23.914 -24.567  -1.454  1.00 74.36           N  
ATOM   1998  CA  PRO A 260     -24.820 -24.049  -2.480  1.00 74.36           C  
ATOM   1999  C   PRO A 260     -25.796 -23.011  -1.915  1.00 74.36           C  
ATOM   2000  CB  PRO A 260     -25.553 -25.269  -3.051  1.00 74.36           C  
ATOM   2001  O   PRO A 260     -25.987 -21.948  -2.503  1.00 74.36           O  
ATOM   2002  CG  PRO A 260     -24.623 -26.436  -2.724  1.00 74.36           C  
ATOM   2003  CD  PRO A 260     -24.001 -26.020  -1.395  1.00 74.36           C  
ATOM   2004  N   SER A 261     -26.359 -23.275  -0.731  1.00 72.01           N  
ATOM   2005  CA  SER A 261     -27.231 -22.322  -0.036  1.00 72.01           C  
ATOM   2006  C   SER A 261     -26.488 -21.071   0.428  1.00 72.01           C  
ATOM   2007  CB  SER A 261     -27.953 -22.980   1.146  1.00 72.01           C  
ATOM   2008  O   SER A 261     -27.040 -19.980   0.332  1.00 72.01           O  
ATOM   2009  OG  SER A 261     -27.127 -23.828   1.923  1.00 72.01           O  
ATOM   2010  N   GLN A 262     -25.235 -21.200   0.868  1.00 69.59           N  
ATOM   2011  CA  GLN A 262     -24.419 -20.059   1.284  1.00 69.59           C  
ATOM   2012  C   GLN A 262     -24.019 -19.177   0.124  1.00 69.59           C  
ATOM   2013  CB  GLN A 262     -23.130 -20.526   1.946  1.00 69.59           C  
ATOM   2014  O   GLN A 262     -24.095 -17.965   0.238  1.00 69.59           O  
ATOM   2015  CG  GLN A 262     -23.429 -21.026   3.346  1.00 69.59           C  
ATOM   2016  CD  GLN A 262     -22.167 -21.353   4.109  1.00 69.59           C  
ATOM   2017  NE2 GLN A 262     -22.356 -21.644   5.367  1.00 69.59           N  
ATOM   2018  OE1 GLN A 262     -21.041 -21.312   3.628  1.00 69.59           O  
ATOM   2019  N   PHE A 263     -23.608 -19.759  -0.998  1.00 75.03           N  
ATOM   2020  CA  PHE A 263     -23.296 -18.983  -2.186  1.00 75.03           C  
ATOM   2021  C   PHE A 263     -24.529 -18.197  -2.638  1.00 75.03           C  
ATOM   2022  CB  PHE A 263     -22.779 -19.918  -3.277  1.00 75.03           C  
ATOM   2023  O   PHE A 263     -24.432 -16.998  -2.888  1.00 75.03           O  
ATOM   2024  CG  PHE A 263     -22.361 -19.157  -4.514  1.00 75.03           C  
ATOM   2025  CD1 PHE A 263     -23.232 -19.059  -5.614  1.00 75.03           C  
ATOM   2026  CD2 PHE A 263     -21.117 -18.501  -4.541  1.00 75.03           C  
ATOM   2027  CE1 PHE A 263     -22.851 -18.319  -6.747  1.00 75.03           C  
ATOM   2028  CE2 PHE A 263     -20.739 -17.757  -5.672  1.00 75.03           C  
ATOM   2029  CZ  PHE A 263     -21.605 -17.668  -6.775  1.00 75.03           C  
ATOM   2030  N   ILE A 264     -25.708 -18.832  -2.639  1.00 76.11           N  
ATOM   2031  CA  ILE A 264     -26.981 -18.147  -2.896  1.00 76.11           C  
ATOM   2032  C   ILE A 264     -27.231 -17.046  -1.862  1.00 76.11           C  
ATOM   2033  CB  ILE A 264     -28.149 -19.159  -2.945  1.00 76.11           C  
ATOM   2034  O   ILE A 264     -27.676 -15.972  -2.241  1.00 76.11           O  
ATOM   2035  CG1 ILE A 264     -28.007 -20.071  -4.184  1.00 76.11           C  
ATOM   2036  CG2 ILE A 264     -29.516 -18.443  -2.985  1.00 76.11           C  
ATOM   2037  CD1 ILE A 264     -28.911 -21.311  -4.136  1.00 76.11           C  
ATOM   2038  N   GLU A 265     -26.941 -17.268  -0.581  1.00 74.36           N  
ATOM   2039  CA  GLU A 265     -27.121 -16.273   0.477  1.00 74.36           C  
ATOM   2040  C   GLU A 265     -26.142 -15.099   0.377  1.00 74.36           C  
ATOM   2041  CB  GLU A 265     -27.042 -16.966   1.837  1.00 74.36           C  
ATOM   2042  O   GLU A 265     -26.569 -13.959   0.507  1.00 74.36           O  
ATOM   2043  CG  GLU A 265     -27.241 -15.983   2.993  1.00 74.36           C  
ATOM   2044  CD  GLU A 265     -27.732 -16.703   4.247  1.00 74.36           C  
ATOM   2045  OE1 GLU A 265     -28.687 -16.150   4.838  1.00 74.36           O  
ATOM   2046  OE2 GLU A 265     -27.251 -17.823   4.524  1.00 74.36           O  
ATOM   2047  N   ILE A 266     -24.871 -15.346   0.071  1.00 74.66           N  
ATOM   2048  CA  ILE A 266     -23.848 -14.327  -0.189  1.00 74.66           C  
ATOM   2049  C   ILE A 266     -24.264 -13.501  -1.400  1.00 74.66           C  
ATOM   2050  CB  ILE A 266     -22.469 -14.996  -0.405  1.00 74.66           C  
ATOM   2051  O   ILE A 266     -24.365 -12.278  -1.311  1.00 74.66           O  
ATOM   2052  CG1 ILE A 266     -21.956 -15.591   0.925  1.00 74.66           C  
ATOM   2053  CG2 ILE A 266     -21.443 -14.000  -0.987  1.00 74.66           C  
ATOM   2054  CD1 ILE A 266     -20.745 -16.519   0.769  1.00 74.66           C  
ATOM   2055  N   VAL A 267     -24.585 -14.164  -2.517  1.00 77.76           N  
ATOM   2056  CA  VAL A 267     -25.072 -13.501  -3.731  1.00 77.76           C  
ATOM   2057  C   VAL A 267     -26.354 -12.736  -3.433  1.00 77.76           C  
ATOM   2058  CB  VAL A 267     -25.279 -14.507  -4.879  1.00 77.76           C  
ATOM   2059  O   VAL A 267     -26.479 -11.602  -3.871  1.00 77.76           O  
ATOM   2060  CG1 VAL A 267     -25.969 -13.873  -6.096  1.00 77.76           C  
ATOM   2061  CG2 VAL A 267     -23.929 -15.044  -5.370  1.00 77.76           C  
ATOM   2062  N   ARG A 268     -27.280 -13.291  -2.646  1.00 77.23           N  
ATOM   2063  CA  ARG A 268     -28.516 -12.623  -2.224  1.00 77.23           C  
ATOM   2064  C   ARG A 268     -28.241 -11.440  -1.308  1.00 77.23           C  
ATOM   2065  CB  ARG A 268     -29.447 -13.636  -1.544  1.00 77.23           C  
ATOM   2066  O   ARG A 268     -28.920 -10.441  -1.467  1.00 77.23           O  
ATOM   2067  CG  ARG A 268     -30.777 -13.037  -1.062  1.00 77.23           C  
ATOM   2068  CD  ARG A 268     -31.606 -14.086  -0.314  1.00 77.23           C  
ATOM   2069  NE  ARG A 268     -30.985 -14.468   0.974  1.00 77.23           N  
ATOM   2070  NH1 ARG A 268     -32.388 -16.208   1.488  1.00 77.23           N  
ATOM   2071  NH2 ARG A 268     -30.725 -15.705   2.879  1.00 77.23           N  
ATOM   2072  CZ  ARG A 268     -31.363 -15.452   1.773  1.00 77.23           C  
ATOM   2073  N   ASN A 269     -27.288 -11.506  -0.386  1.00 73.29           N  
ATOM   2074  CA  ASN A 269     -26.959 -10.423   0.543  1.00 73.29           C  
ATOM   2075  C   ASN A 269     -26.274  -9.273  -0.192  1.00 73.29           C  
ATOM   2076  CB  ASN A 269     -26.078 -10.967   1.685  1.00 73.29           C  
ATOM   2077  O   ASN A 269     -26.663  -8.116  -0.019  1.00 73.29           O  
ATOM   2078  CG  ASN A 269     -26.855 -11.794   2.697  1.00 73.29           C  
ATOM   2079  ND2 ASN A 269     -26.170 -12.447   3.605  1.00 73.29           N  
ATOM   2080  OD1 ASN A 269     -28.079 -11.833   2.699  1.00 73.29           O  
ATOM   2081  N   VAL A 270     -25.320  -9.598  -1.069  1.00 70.39           N  
ATOM   2082  CA  VAL A 270     -24.675  -8.643  -1.975  1.00 70.39           C  
ATOM   2083  C   VAL A 270     -25.715  -8.051  -2.923  1.00 70.39           C  
ATOM   2084  CB  VAL A 270     -23.520  -9.317  -2.744  1.00 70.39           C  
ATOM   2085  O   VAL A 270     -25.855  -6.834  -2.992  1.00 70.39           O  
ATOM   2086  CG1 VAL A 270     -22.932  -8.394  -3.819  1.00 70.39           C  
ATOM   2087  CG2 VAL A 270     -22.377  -9.697  -1.792  1.00 70.39           C  
ATOM   2088  N   ALA A 271     -26.517  -8.881  -3.593  1.00 72.88           N  
ATOM   2089  CA  ALA A 271     -27.577  -8.429  -4.488  1.00 72.88           C  
ATOM   2090  C   ALA A 271     -28.649  -7.633  -3.748  1.00 72.88           C  
ATOM   2091  CB  ALA A 271     -28.211  -9.611  -5.229  1.00 72.88           C  
ATOM   2092  O   ALA A 271     -29.117  -6.652  -4.294  1.00 72.88           O  
ATOM   2093  N   TYR A 272     -29.024  -7.983  -2.519  1.00 71.38           N  
ATOM   2094  CA  TYR A 272     -29.968  -7.226  -1.700  1.00 71.38           C  
ATOM   2095  C   TYR A 272     -29.406  -5.845  -1.379  1.00 71.38           C  
ATOM   2096  CB  TYR A 272     -30.309  -7.990  -0.413  1.00 71.38           C  
ATOM   2097  O   TYR A 272     -30.116  -4.860  -1.552  1.00 71.38           O  
ATOM   2098  CG  TYR A 272     -31.152  -7.196   0.565  1.00 71.38           C  
ATOM   2099  CD1 TYR A 272     -30.542  -6.567   1.668  1.00 71.38           C  
ATOM   2100  CD2 TYR A 272     -32.539  -7.071   0.361  1.00 71.38           C  
ATOM   2101  CE1 TYR A 272     -31.318  -5.826   2.577  1.00 71.38           C  
ATOM   2102  CE2 TYR A 272     -33.319  -6.319   1.262  1.00 71.38           C  
ATOM   2103  OH  TYR A 272     -33.462  -4.995   3.257  1.00 71.38           O  
ATOM   2104  CZ  TYR A 272     -32.709  -5.702   2.374  1.00 71.38           C  
ATOM   2105  N   HIS A 273     -28.128  -5.739  -1.005  1.00 67.53           N  
ATOM   2106  CA  HIS A 273     -27.478  -4.444  -0.799  1.00 67.53           C  
ATOM   2107  C   HIS A 273     -27.384  -3.641  -2.109  1.00 67.53           C  
ATOM   2108  CB  HIS A 273     -26.115  -4.641  -0.120  1.00 67.53           C  
ATOM   2109  O   HIS A 273     -27.743  -2.464  -2.125  1.00 67.53           O  
ATOM   2110  CG  HIS A 273     -26.249  -4.887   1.363  1.00 67.53           C  
ATOM   2111  CD2 HIS A 273     -26.047  -3.973   2.361  1.00 67.53           C  
ATOM   2112  ND1 HIS A 273     -26.632  -6.063   1.965  1.00 67.53           N  
ATOM   2113  CE1 HIS A 273     -26.656  -5.865   3.295  1.00 67.53           C  
ATOM   2114  NE2 HIS A 273     -26.332  -4.594   3.580  1.00 67.53           N  
ATOM   2115  N   LEU A 274     -27.027  -4.272  -3.233  1.00 66.67           N  
ATOM   2116  CA  LEU A 274     -27.010  -3.638  -4.561  1.00 66.67           C  
ATOM   2117  C   LEU A 274     -28.419  -3.255  -5.063  1.00 66.67           C  
ATOM   2118  CB  LEU A 274     -26.334  -4.588  -5.570  1.00 66.67           C  
ATOM   2119  O   LEU A 274     -28.609  -2.228  -5.710  1.00 66.67           O  
ATOM   2120  CG  LEU A 274     -24.826  -4.837  -5.369  1.00 66.67           C  
ATOM   2121  CD1 LEU A 274     -24.362  -5.903  -6.363  1.00 66.67           C  
ATOM   2122  CD2 LEU A 274     -23.994  -3.575  -5.593  1.00 66.67           C  
ATOM   2123  N   LEU A 275     -29.443  -4.053  -4.771  1.00 63.29           N  
ATOM   2124  CA  LEU A 275     -30.838  -3.805  -5.142  1.00 63.29           C  
ATOM   2125  C   LEU A 275     -31.476  -2.765  -4.225  1.00 63.29           C  
ATOM   2126  CB  LEU A 275     -31.659  -5.108  -5.114  1.00 63.29           C  
ATOM   2127  O   LEU A 275     -32.318  -2.003  -4.688  1.00 63.29           O  
ATOM   2128  CG  LEU A 275     -31.401  -6.063  -6.295  1.00 63.29           C  
ATOM   2129  CD1 LEU A 275     -32.030  -7.426  -6.004  1.00 63.29           C  
ATOM   2130  CD2 LEU A 275     -32.013  -5.530  -7.592  1.00 63.29           C  
ATOM   2131  N   LYS A 276     -31.048  -2.663  -2.963  1.00 62.92           N  
ATOM   2132  CA  LYS A 276     -31.393  -1.552  -2.068  1.00 62.92           C  
ATOM   2133  C   LYS A 276     -30.876  -0.225  -2.635  1.00 62.92           C  
ATOM   2134  CB  LYS A 276     -30.856  -1.856  -0.659  1.00 62.92           C  
ATOM   2135  O   LYS A 276     -31.581   0.777  -2.522  1.00 62.92           O  
ATOM   2136  CG  LYS A 276     -31.458  -0.957   0.430  1.00 62.92           C  
ATOM   2137  CD  LYS A 276     -30.805  -1.264   1.788  1.00 62.92           C  
ATOM   2138  CE  LYS A 276     -31.422  -0.405   2.899  1.00 62.92           C  
ATOM   2139  NZ  LYS A 276     -30.513  -0.275   4.064  1.00 62.92           N  
ATOM   2140  N   ILE A 277     -29.741  -0.236  -3.348  1.00 56.40           N  
ATOM   2141  CA  ILE A 277     -29.302   0.900  -4.178  1.00 56.40           C  
ATOM   2142  C   ILE A 277     -30.286   1.129  -5.338  1.00 56.40           C  
ATOM   2143  CB  ILE A 277     -27.834   0.763  -4.665  1.00 56.40           C  
ATOM   2144  O   ILE A 277     -30.734   2.251  -5.517  1.00 56.40           O  
ATOM   2145  CG1 ILE A 277     -26.847   0.603  -3.486  1.00 56.40           C  
ATOM   2146  CG2 ILE A 277     -27.435   1.974  -5.526  1.00 56.40           C  
ATOM   2147  CD1 ILE A 277     -25.437   0.169  -3.910  1.00 56.40           C  
ATOM   2148  N   LYS A 278     -30.736   0.103  -6.082  1.00 48.93           N  
ATOM   2149  CA  LYS A 278     -31.771   0.279  -7.140  1.00 48.93           C  
ATOM   2150  C   LYS A 278     -33.156   0.699  -6.619  1.00 48.93           C  
ATOM   2151  CB  LYS A 278     -31.905  -0.975  -8.016  1.00 48.93           C  
ATOM   2152  O   LYS A 278     -33.910   1.347  -7.349  1.00 48.93           O  
ATOM   2153  CG  LYS A 278     -30.744  -1.126  -9.009  1.00 48.93           C  
ATOM   2154  CD  LYS A 278     -31.049  -2.237 -10.025  1.00 48.93           C  
ATOM   2155  CE  LYS A 278     -29.925  -2.344 -11.060  1.00 48.93           C  
ATOM   2156  NZ  LYS A 278     -30.173  -3.441 -12.033  1.00 48.93           N  
ATOM   2157  N   GLY A 279     -33.468   0.418  -5.352  1.00 51.41           N  
ATOM   2158  CA  GLY A 279     -34.608   0.967  -4.610  1.00 51.41           C  
ATOM   2159  C   GLY A 279     -34.634   2.500  -4.566  1.00 51.41           C  
ATOM   2160  O   GLY A 279     -35.665   3.068  -4.197  1.00 51.41           O  
ATOM   2161  N   PHE A 280     -33.553   3.150  -5.026  1.00 47.21           N  
ATOM   2162  CA  PHE A 280     -33.527   4.523  -5.521  1.00 47.21           C  
ATOM   2163  C   PHE A 280     -34.812   4.876  -6.280  1.00 47.21           C  
ATOM   2164  CB  PHE A 280     -32.284   4.735  -6.411  1.00 47.21           C  
ATOM   2165  O   PHE A 280     -35.462   5.820  -5.891  1.00 47.21           O  
ATOM   2166  CG  PHE A 280     -31.054   5.326  -5.724  1.00 47.21           C  
ATOM   2167  CD1 PHE A 280     -30.295   6.278  -6.419  1.00 47.21           C  
ATOM   2168  CD2 PHE A 280     -30.663   4.985  -4.413  1.00 47.21           C  
ATOM   2169  CE1 PHE A 280     -29.278   7.007  -5.780  1.00 47.21           C  
ATOM   2170  CE2 PHE A 280     -29.580   5.646  -3.801  1.00 47.21           C  
ATOM   2171  CZ  PHE A 280     -28.920   6.691  -4.463  1.00 47.21           C  
ATOM   2172  N   SER A 281     -35.291   4.095  -7.254  1.00 51.41           N  
ATOM   2173  CA  SER A 281     -36.362   4.526  -8.182  1.00 51.41           C  
ATOM   2174  C   SER A 281     -37.694   5.028  -7.568  1.00 51.41           C  
ATOM   2175  CB  SER A 281     -36.616   3.381  -9.170  1.00 51.41           C  
ATOM   2176  O   SER A 281     -38.384   5.821  -8.214  1.00 51.41           O  
ATOM   2177  OG  SER A 281     -37.756   3.597  -9.977  1.00 51.41           O  
ATOM   2178  N   LYS A 282     -38.089   4.650  -6.340  1.00 55.87           N  
ATOM   2179  CA  LYS A 282     -39.341   5.170  -5.745  1.00 55.87           C  
ATOM   2180  C   LYS A 282     -39.157   6.614  -5.259  1.00 55.87           C  
ATOM   2181  CB  LYS A 282     -39.871   4.245  -4.632  1.00 55.87           C  
ATOM   2182  O   LYS A 282     -38.356   6.854  -4.364  1.00 55.87           O  
ATOM   2183  CG  LYS A 282     -40.607   3.024  -5.210  1.00 55.87           C  
ATOM   2184  CD  LYS A 282     -41.274   2.176  -4.114  1.00 55.87           C  
ATOM   2185  CE  LYS A 282     -42.032   1.002  -4.755  1.00 55.87           C  
ATOM   2186  NZ  LYS A 282     -42.699   0.135  -3.748  1.00 55.87           N  
ATOM   2187  N   LEU A 283     -39.975   7.550  -5.763  1.00 53.01           N  
ATOM   2188  CA  LEU A 283     -39.905   9.011  -5.530  1.00 53.01           C  
ATOM   2189  C   LEU A 283     -39.671   9.449  -4.061  1.00 53.01           C  
ATOM   2190  CB  LEU A 283     -41.204   9.666  -6.069  1.00 53.01           C  
ATOM   2191  O   LEU A 283     -38.949  10.409  -3.821  1.00 53.01           O  
ATOM   2192  CG  LEU A 283     -40.957  10.818  -7.066  1.00 53.01           C  
ATOM   2193  CD1 LEU A 283     -40.777  10.279  -8.487  1.00 53.01           C  
ATOM   2194  CD2 LEU A 283     -42.139  11.787  -7.074  1.00 53.01           C  
ATOM   2195  N   ASN A 284     -40.214   8.721  -3.074  1.00 59.75           N  
ATOM   2196  CA  ASN A 284     -40.036   9.002  -1.635  1.00 59.75           C  
ATOM   2197  C   ASN A 284     -39.025   8.077  -0.921  1.00 59.75           C  
ATOM   2198  CB  ASN A 284     -41.420   8.978  -0.954  1.00 59.75           C  
ATOM   2199  O   ASN A 284     -38.715   8.284   0.253  1.00 59.75           O  
ATOM   2200  CG  ASN A 284     -42.271  10.194  -1.283  1.00 59.75           C  
ATOM   2201  ND2 ASN A 284     -43.540  10.168  -0.957  1.00 59.75           N  
ATOM   2202  OD1 ASN A 284     -41.814  11.190  -1.809  1.00 59.75           O  
ATOM   2203  N   GLY A 285     -38.513   7.054  -1.610  1.00 61.74           N  
ATOM   2204  CA  GLY A 285     -37.584   6.050  -1.090  1.00 61.74           C  
ATOM   2205  C   GLY A 285     -36.124   6.497  -1.074  1.00 61.74           C  
ATOM   2206  O   GLY A 285     -35.390   6.031  -0.211  1.00 61.74           O  
ATOM   2207  N   TRP A 286     -35.730   7.445  -1.938  1.00 62.35           N  
ATOM   2208  CA  TRP A 286     -34.354   7.957  -2.071  1.00 62.35           C  
ATOM   2209  C   TRP A 286     -33.750   8.466  -0.761  1.00 62.35           C  
ATOM   2210  CB  TRP A 286     -34.334   9.124  -3.068  1.00 62.35           C  
ATOM   2211  O   TRP A 286     -32.546   8.359  -0.555  1.00 62.35           O  
ATOM   2212  CG  TRP A 286     -34.717   8.802  -4.475  1.00 62.35           C  
ATOM   2213  CD1 TRP A 286     -35.979   8.726  -4.952  1.00 62.35           C  
ATOM   2214  CD2 TRP A 286     -33.847   8.600  -5.631  1.00 62.35           C  
ATOM   2215  CE2 TRP A 286     -34.662   8.307  -6.764  1.00 62.35           C  
ATOM   2216  CE3 TRP A 286     -32.461   8.699  -5.857  1.00 62.35           C  
ATOM   2217  NE1 TRP A 286     -35.952   8.451  -6.304  1.00 62.35           N  
ATOM   2218  CH2 TRP A 286     -32.748   8.077  -8.209  1.00 62.35           C  
ATOM   2219  CZ2 TRP A 286     -34.131   7.963  -8.015  1.00 62.35           C  
ATOM   2220  CZ3 TRP A 286     -31.937   8.521  -7.151  1.00 62.35           C  
ATOM   2221  N   ARG A 287     -34.578   8.997   0.150  1.00 65.90           N  
ATOM   2222  CA  ARG A 287     -34.093   9.623   1.387  1.00 65.90           C  
ATOM   2223  C   ARG A 287     -33.335   8.648   2.284  1.00 65.90           C  
ATOM   2224  CB  ARG A 287     -35.244  10.289   2.155  1.00 65.90           C  
ATOM   2225  O   ARG A 287     -32.296   9.022   2.801  1.00 65.90           O  
ATOM   2226  CG  ARG A 287     -35.784  11.535   1.438  1.00 65.90           C  
ATOM   2227  CD  ARG A 287     -36.795  12.260   2.335  1.00 65.90           C  
ATOM   2228  NE  ARG A 287     -37.268  13.514   1.717  1.00 65.90           N  
ATOM   2229  NH1 ARG A 287     -37.560  14.753   3.638  1.00 65.90           N  
ATOM   2230  NH2 ARG A 287     -38.001  15.669   1.658  1.00 65.90           N  
ATOM   2231  CZ  ARG A 287     -37.605  14.633   2.339  1.00 65.90           C  
ATOM   2232  N   LYS A 288     -33.815   7.415   2.473  1.00 65.98           N  
ATOM   2233  CA  LYS A 288     -33.147   6.435   3.352  1.00 65.98           C  
ATOM   2234  C   LYS A 288     -31.763   5.996   2.841  1.00 65.98           C  
ATOM   2235  CB  LYS A 288     -34.046   5.228   3.649  1.00 65.98           C  
ATOM   2236  O   LYS A 288     -30.814   6.176   3.595  1.00 65.98           O  
ATOM   2237  CG  LYS A 288     -35.188   5.571   4.617  1.00 65.98           C  
ATOM   2238  CD  LYS A 288     -35.932   4.290   5.017  1.00 65.98           C  
ATOM   2239  CE  LYS A 288     -37.044   4.591   6.027  1.00 65.98           C  
ATOM   2240  NZ  LYS A 288     -37.696   3.343   6.501  1.00 65.98           N  
ATOM   2241  N   PRO A 289     -31.598   5.489   1.603  1.00 63.64           N  
ATOM   2242  CA  PRO A 289     -30.292   5.083   1.099  1.00 63.64           C  
ATOM   2243  C   PRO A 289     -29.359   6.280   0.894  1.00 63.64           C  
ATOM   2244  CB  PRO A 289     -30.569   4.335  -0.205  1.00 63.64           C  
ATOM   2245  O   PRO A 289     -28.169   6.142   1.116  1.00 63.64           O  
ATOM   2246  CG  PRO A 289     -31.846   4.985  -0.722  1.00 63.64           C  
ATOM   2247  CD  PRO A 289     -32.599   5.276   0.574  1.00 63.64           C  
ATOM   2248  N   PHE A 290     -29.872   7.465   0.542  1.00 71.63           N  
ATOM   2249  CA  PHE A 290     -29.058   8.683   0.486  1.00 71.63           C  
ATOM   2250  C   PHE A 290     -28.514   9.075   1.867  1.00 71.63           C  
ATOM   2251  CB  PHE A 290     -29.911   9.806  -0.106  1.00 71.63           C  
ATOM   2252  O   PHE A 290     -27.344   9.422   1.997  1.00 71.63           O  
ATOM   2253  CG  PHE A 290     -29.197  11.126  -0.277  1.00 71.63           C  
ATOM   2254  CD1 PHE A 290     -29.442  12.186   0.615  1.00 71.63           C  
ATOM   2255  CD2 PHE A 290     -28.317  11.305  -1.359  1.00 71.63           C  
ATOM   2256  CE1 PHE A 290     -28.845  13.440   0.394  1.00 71.63           C  
ATOM   2257  CE2 PHE A 290     -27.710  12.553  -1.571  1.00 71.63           C  
ATOM   2258  CZ  PHE A 290     -27.992  13.626  -0.708  1.00 71.63           C  
ATOM   2259  N   MET A 291     -29.340   8.971   2.913  1.00 66.21           N  
ATOM   2260  CA  MET A 291     -28.908   9.203   4.295  1.00 66.21           C  
ATOM   2261  C   MET A 291     -27.924   8.126   4.765  1.00 66.21           C  
ATOM   2262  CB  MET A 291     -30.126   9.275   5.228  1.00 66.21           C  
ATOM   2263  O   MET A 291     -26.943   8.465   5.412  1.00 66.21           O  
ATOM   2264  CG  MET A 291     -30.995  10.512   4.963  1.00 66.21           C  
ATOM   2265  SD  MET A 291     -30.428  12.042   5.722  1.00 66.21           S  
ATOM   2266  CE  MET A 291     -31.525  13.239   4.929  1.00 66.21           C  
ATOM   2267  N   GLU A 292     -28.128   6.853   4.415  1.00 69.70           N  
ATOM   2268  CA  GLU A 292     -27.146   5.790   4.684  1.00 69.70           C  
ATOM   2269  C   GLU A 292     -25.823   6.066   3.950  1.00 69.70           C  
ATOM   2270  CB  GLU A 292     -27.706   4.413   4.278  1.00 69.70           C  
ATOM   2271  O   GLU A 292     -24.755   5.974   4.541  1.00 69.70           O  
ATOM   2272  CG  GLU A 292     -28.805   3.888   5.223  1.00 69.70           C  
ATOM   2273  CD  GLU A 292     -29.458   2.573   4.746  1.00 69.70           C  
ATOM   2274  OE1 GLU A 292     -30.479   2.133   5.333  1.00 69.70           O  
ATOM   2275  OE2 GLU A 292     -29.011   1.945   3.758  1.00 69.70           O  
ATOM   2276  N   LEU A 293     -25.873   6.492   2.688  1.00 70.73           N  
ATOM   2277  CA  LEU A 293     -24.686   6.830   1.910  1.00 70.73           C  
ATOM   2278  C   LEU A 293     -23.877   7.967   2.551  1.00 70.73           C  
ATOM   2279  CB  LEU A 293     -25.122   7.160   0.475  1.00 70.73           C  
ATOM   2280  O   LEU A 293     -22.664   7.865   2.697  1.00 70.73           O  
ATOM   2281  CG  LEU A 293     -23.955   7.132  -0.513  1.00 70.73           C  
ATOM   2282  CD1 LEU A 293     -23.521   5.689  -0.800  1.00 70.73           C  
ATOM   2283  CD2 LEU A 293     -24.375   7.780  -1.832  1.00 70.73           C  
ATOM   2284  N   ILE A 294     -24.555   9.035   2.969  1.00 74.23           N  
ATOM   2285  CA  ILE A 294     -23.905  10.213   3.551  1.00 74.23           C  
ATOM   2286  C   ILE A 294     -23.460   9.976   4.994  1.00 74.23           C  
ATOM   2287  CB  ILE A 294     -24.830  11.440   3.418  1.00 74.23           C  
ATOM   2288  O   ILE A 294     -22.383  10.424   5.359  1.00 74.23           O  
ATOM   2289  CG1 ILE A 294     -24.888  11.822   1.924  1.00 74.23           C  
ATOM   2290  CG2 ILE A 294     -24.339  12.632   4.265  1.00 74.23           C  
ATOM   2291  CD1 ILE A 294     -25.842  12.970   1.620  1.00 74.23           C  
ATOM   2292  N   PHE A 295     -24.260   9.302   5.822  1.00 73.98           N  
ATOM   2293  CA  PHE A 295     -24.003   9.212   7.265  1.00 73.98           C  
ATOM   2294  C   PHE A 295     -23.450   7.862   7.731  1.00 73.98           C  
ATOM   2295  CB  PHE A 295     -25.276   9.566   8.044  1.00 73.98           C  
ATOM   2296  O   PHE A 295     -22.803   7.807   8.771  1.00 73.98           O  
ATOM   2297  CG  PHE A 295     -25.737  11.001   7.890  1.00 73.98           C  
ATOM   2298  CD1 PHE A 295     -24.988  12.023   8.496  1.00 73.98           C  
ATOM   2299  CD2 PHE A 295     -26.888  11.329   7.149  1.00 73.98           C  
ATOM   2300  CE1 PHE A 295     -25.387  13.362   8.369  1.00 73.98           C  
ATOM   2301  CE2 PHE A 295     -27.270  12.676   7.009  1.00 73.98           C  
ATOM   2302  CZ  PHE A 295     -26.529  13.693   7.627  1.00 73.98           C  
ATOM   2303  N   MET A 296     -23.697   6.766   7.010  1.00 72.05           N  
ATOM   2304  CA  MET A 296     -23.150   5.448   7.365  1.00 72.05           C  
ATOM   2305  C   MET A 296     -21.775   5.222   6.736  1.00 72.05           C  
ATOM   2306  CB  MET A 296     -24.122   4.335   6.947  1.00 72.05           C  
ATOM   2307  O   MET A 296     -20.884   4.687   7.391  1.00 72.05           O  
ATOM   2308  CG  MET A 296     -23.840   3.019   7.667  1.00 72.05           C  
ATOM   2309  SD  MET A 296     -24.982   1.682   7.212  1.00 72.05           S  
ATOM   2310  CE  MET A 296     -24.397   1.332   5.539  1.00 72.05           C  
ATOM   2311  N   TYR A 297     -21.613   5.622   5.471  1.00 75.71           N  
ATOM   2312  CA  TYR A 297     -20.354   5.476   4.736  1.00 75.71           C  
ATOM   2313  C   TYR A 297     -19.505   6.745   4.703  1.00 75.71           C  
ATOM   2314  CB  TYR A 297     -20.635   4.977   3.313  1.00 75.71           C  
ATOM   2315  O   TYR A 297     -18.363   6.654   4.270  1.00 75.71           O  
ATOM   2316  CG  TYR A 297     -21.262   3.602   3.250  1.00 75.71           C  
ATOM   2317  CD1 TYR A 297     -20.542   2.486   3.708  1.00 75.71           C  
ATOM   2318  CD2 TYR A 297     -22.561   3.432   2.740  1.00 75.71           C  
ATOM   2319  CE1 TYR A 297     -21.127   1.210   3.656  1.00 75.71           C  
ATOM   2320  CE2 TYR A 297     -23.130   2.150   2.640  1.00 75.71           C  
ATOM   2321  OH  TYR A 297     -22.961  -0.208   3.032  1.00 75.71           O  
ATOM   2322  CZ  TYR A 297     -22.405   1.031   3.091  1.00 75.71           C  
ATOM   2323  N   ASP A 298     -20.047   7.890   5.134  1.00 80.87           N  
ATOM   2324  CA  ASP A 298     -19.348   9.181   5.167  1.00 80.87           C  
ATOM   2325  C   ASP A 298     -18.644   9.515   3.835  1.00 80.87           C  
ATOM   2326  CB  ASP A 298     -18.494   9.266   6.431  1.00 80.87           C  
ATOM   2327  O   ASP A 298     -17.461   9.833   3.741  1.00 80.87           O  
ATOM   2328  CG  ASP A 298     -17.967  10.667   6.712  1.00 80.87           C  
ATOM   2329  OD1 ASP A 298     -18.254  11.584   5.905  1.00 80.87           O  
ATOM   2330  OD2 ASP A 298     -17.354  10.801   7.793  1.00 80.87           O  
ATOM   2331  N   ILE A 299     -19.404   9.415   2.738  1.00 82.99           N  
ATOM   2332  CA  ILE A 299     -18.864   9.647   1.390  1.00 82.99           C  
ATOM   2333  C   ILE A 299     -18.344  11.079   1.208  1.00 82.99           C  
ATOM   2334  CB  ILE A 299     -19.903   9.239   0.317  1.00 82.99           C  
ATOM   2335  O   ILE A 299     -17.485  11.309   0.359  1.00 82.99           O  
ATOM   2336  CG1 ILE A 299     -20.055   7.702   0.391  1.00 82.99           C  
ATOM   2337  CG2 ILE A 299     -19.528   9.721  -1.102  1.00 82.99           C  
ATOM   2338  CD1 ILE A 299     -20.550   7.012  -0.878  1.00 82.99           C  
ATOM   2339  N   ILE A 300     -18.836  12.047   1.987  1.00 84.51           N  
ATOM   2340  CA  ILE A 300     -18.384  13.438   1.883  1.00 84.51           C  
ATOM   2341  C   ILE A 300     -16.927  13.551   2.339  1.00 84.51           C  
ATOM   2342  CB  ILE A 300     -19.326  14.402   2.636  1.00 84.51           C  
ATOM   2343  O   ILE A 300     -16.118  14.077   1.575  1.00 84.51           O  
ATOM   2344  CG1 ILE A 300     -20.729  14.365   1.981  1.00 84.51           C  
ATOM   2345  CG2 ILE A 300     -18.749  15.832   2.610  1.00 84.51           C  
ATOM   2346  CD1 ILE A 300     -21.813  15.195   2.682  1.00 84.51           C  
ATOM   2347  N   GLU A 301     -16.574  13.028   3.520  1.00 83.68           N  
ATOM   2348  CA  GLU A 301     -15.173  12.988   3.965  1.00 83.68           C  
ATOM   2349  C   GLU A 301     -14.316  12.257   2.939  1.00 83.68           C  
ATOM   2350  CB  GLU A 301     -15.072  12.324   5.349  1.00 83.68           C  
ATOM   2351  O   GLU A 301     -13.320  12.810   2.466  1.00 83.68           O  
ATOM   2352  CG  GLU A 301     -13.654  12.298   5.959  1.00 83.68           C  
ATOM   2353  CD  GLU A 301     -12.701  11.203   5.440  1.00 83.68           C  
ATOM   2354  OE1 GLU A 301     -11.466  11.396   5.549  1.00 83.68           O  
ATOM   2355  OE2 GLU A 301     -13.175  10.169   4.925  1.00 83.68           O  
ATOM   2356  N   PHE A 302     -14.767  11.079   2.506  1.00 87.49           N  
ATOM   2357  CA  PHE A 302     -14.002  10.267   1.576  1.00 87.49           C  
ATOM   2358  C   PHE A 302     -13.713  10.993   0.259  1.00 87.49           C  
ATOM   2359  CB  PHE A 302     -14.746   8.967   1.292  1.00 87.49           C  
ATOM   2360  O   PHE A 302     -12.578  10.973  -0.214  1.00 87.49           O  
ATOM   2361  CG  PHE A 302     -14.099   8.219   0.150  1.00 87.49           C  
ATOM   2362  CD1 PHE A 302     -14.729   8.165  -1.109  1.00 87.49           C  
ATOM   2363  CD2 PHE A 302     -12.848   7.606   0.342  1.00 87.49           C  
ATOM   2364  CE1 PHE A 302     -14.105   7.498  -2.176  1.00 87.49           C  
ATOM   2365  CE2 PHE A 302     -12.218   6.954  -0.729  1.00 87.49           C  
ATOM   2366  CZ  PHE A 302     -12.844   6.908  -1.988  1.00 87.49           C  
ATOM   2367  N   VAL A 303     -14.709  11.637  -0.359  1.00 88.08           N  
ATOM   2368  CA  VAL A 303     -14.532  12.340  -1.641  1.00 88.08           C  
ATOM   2369  C   VAL A 303     -13.549  13.497  -1.490  1.00 88.08           C  
ATOM   2370  CB  VAL A 303     -15.886  12.821  -2.199  1.00 88.08           C  
ATOM   2371  O   VAL A 303     -12.672  13.665  -2.334  1.00 88.08           O  
ATOM   2372  CG1 VAL A 303     -15.743  13.808  -3.368  1.00 88.08           C  
ATOM   2373  CG2 VAL A 303     -16.689  11.627  -2.732  1.00 88.08           C  
ATOM   2374  N   PHE A 304     -13.649  14.270  -0.408  1.00 90.28           N  
ATOM   2375  CA  PHE A 304     -12.754  15.403  -0.172  1.00 90.28           C  
ATOM   2376  C   PHE A 304     -11.328  14.934   0.136  1.00 90.28           C  
ATOM   2377  CB  PHE A 304     -13.314  16.267   0.963  1.00 90.28           C  
ATOM   2378  O   PHE A 304     -10.370  15.443  -0.444  1.00 90.28           O  
ATOM   2379  CG  PHE A 304     -14.414  17.231   0.560  1.00 90.28           C  
ATOM   2380  CD1 PHE A 304     -14.213  18.613   0.726  1.00 90.28           C  
ATOM   2381  CD2 PHE A 304     -15.634  16.772   0.028  1.00 90.28           C  
ATOM   2382  CE1 PHE A 304     -15.227  19.524   0.383  1.00 90.28           C  
ATOM   2383  CE2 PHE A 304     -16.651  17.679  -0.310  1.00 90.28           C  
ATOM   2384  CZ  PHE A 304     -16.448  19.056  -0.130  1.00 90.28           C  
ATOM   2385  N   CYS A 305     -11.183  13.929   0.997  1.00 89.71           N  
ATOM   2386  CA  CYS A 305      -9.901  13.353   1.387  1.00 89.71           C  
ATOM   2387  C   CYS A 305      -9.203  12.691   0.189  1.00 89.71           C  
ATOM   2388  CB  CYS A 305     -10.193  12.373   2.531  1.00 89.71           C  
ATOM   2389  O   CYS A 305      -8.040  12.980  -0.103  1.00 89.71           O  
ATOM   2390  SG  CYS A 305      -8.682  11.777   3.320  1.00 89.71           S  
ATOM   2391  N   SER A 306      -9.934  11.869  -0.569  1.00 87.95           N  
ATOM   2392  CA  SER A 306      -9.406  11.178  -1.747  1.00 87.95           C  
ATOM   2393  C   SER A 306      -9.016  12.141  -2.866  1.00 87.95           C  
ATOM   2394  CB  SER A 306     -10.373  10.107  -2.264  1.00 87.95           C  
ATOM   2395  O   SER A 306      -7.903  12.038  -3.386  1.00 87.95           O  
ATOM   2396  OG  SER A 306     -11.604  10.669  -2.655  1.00 87.95           O  
ATOM   2397  N   ALA A 307      -9.867  13.116  -3.203  1.00 90.86           N  
ATOM   2398  CA  ALA A 307      -9.538  14.147  -4.184  1.00 90.86           C  
ATOM   2399  C   ALA A 307      -8.345  14.998  -3.720  1.00 90.86           C  
ATOM   2400  CB  ALA A 307     -10.781  15.005  -4.440  1.00 90.86           C  
ATOM   2401  O   ALA A 307      -7.428  15.252  -4.500  1.00 90.86           O  
ATOM   2402  N   GLY A 308      -8.309  15.367  -2.436  1.00 93.26           N  
ATOM   2403  CA  GLY A 308      -7.238  16.164  -1.853  1.00 93.26           C  
ATOM   2404  C   GLY A 308      -5.868  15.490  -1.943  1.00 93.26           C  
ATOM   2405  O   GLY A 308      -4.927  16.056  -2.506  1.00 93.26           O  
ATOM   2406  N   PHE A 309      -5.758  14.246  -1.471  1.00 90.78           N  
ATOM   2407  CA  PHE A 309      -4.514  13.479  -1.575  1.00 90.78           C  
ATOM   2408  C   PHE A 309      -4.143  13.136  -3.017  1.00 90.78           C  
ATOM   2409  CB  PHE A 309      -4.611  12.203  -0.741  1.00 90.78           C  
ATOM   2410  O   PHE A 309      -2.959  13.148  -3.347  1.00 90.78           O  
ATOM   2411  CG  PHE A 309      -4.387  12.423   0.739  1.00 90.78           C  
ATOM   2412  CD1 PHE A 309      -3.155  12.940   1.186  1.00 90.78           C  
ATOM   2413  CD2 PHE A 309      -5.398  12.125   1.669  1.00 90.78           C  
ATOM   2414  CE1 PHE A 309      -2.946  13.183   2.553  1.00 90.78           C  
ATOM   2415  CE2 PHE A 309      -5.186  12.370   3.036  1.00 90.78           C  
ATOM   2416  CZ  PHE A 309      -3.963  12.897   3.479  1.00 90.78           C  
ATOM   2417  N   THR A 310      -5.125  12.896  -3.890  1.00 89.23           N  
ATOM   2418  CA  THR A 310      -4.877  12.709  -5.326  1.00 89.23           C  
ATOM   2419  C   THR A 310      -4.214  13.943  -5.927  1.00 89.23           C  
ATOM   2420  CB  THR A 310      -6.175  12.387  -6.077  1.00 89.23           C  
ATOM   2421  O   THR A 310      -3.181  13.821  -6.580  1.00 89.23           O  
ATOM   2422  CG2 THR A 310      -5.992  12.246  -7.589  1.00 89.23           C  
ATOM   2423  OG1 THR A 310      -6.693  11.175  -5.593  1.00 89.23           O  
ATOM   2424  N   CYS A 311      -4.733  15.142  -5.653  1.00 92.01           N  
ATOM   2425  CA  CYS A 311      -4.120  16.384  -6.118  1.00 92.01           C  
ATOM   2426  C   CYS A 311      -2.688  16.561  -5.589  1.00 92.01           C  
ATOM   2427  CB  CYS A 311      -5.009  17.564  -5.710  1.00 92.01           C  
ATOM   2428  O   CYS A 311      -1.800  16.903  -6.368  1.00 92.01           O  
ATOM   2429  SG  CYS A 311      -6.546  17.580  -6.673  1.00 92.01           S  
ATOM   2430  N   ILE A 312      -2.438  16.274  -4.305  1.00 92.24           N  
ATOM   2431  CA  ILE A 312      -1.094  16.365  -3.705  1.00 92.24           C  
ATOM   2432  C   ILE A 312      -0.124  15.376  -4.368  1.00 92.24           C  
ATOM   2433  CB  ILE A 312      -1.166  16.152  -2.173  1.00 92.24           C  
ATOM   2434  O   ILE A 312       0.981  15.757  -4.753  1.00 92.24           O  
ATOM   2435  CG1 ILE A 312      -1.942  17.308  -1.501  1.00 92.24           C  
ATOM   2436  CG2 ILE A 312       0.243  16.047  -1.556  1.00 92.24           C  
ATOM   2437  CD1 ILE A 312      -2.321  17.048  -0.037  1.00 92.24           C  
ATOM   2438  N   LEU A 313      -0.532  14.114  -4.536  1.00 86.97           N  
ATOM   2439  CA  LEU A 313       0.290  13.086  -5.181  1.00 86.97           C  
ATOM   2440  C   LEU A 313       0.598  13.446  -6.640  1.00 86.97           C  
ATOM   2441  CB  LEU A 313      -0.423  11.722  -5.087  1.00 86.97           C  
ATOM   2442  O   LEU A 313       1.738  13.292  -7.082  1.00 86.97           O  
ATOM   2443  CG  LEU A 313      -0.366  11.072  -3.693  1.00 86.97           C  
ATOM   2444  CD1 LEU A 313      -1.334   9.889  -3.624  1.00 86.97           C  
ATOM   2445  CD2 LEU A 313       1.032  10.533  -3.381  1.00 86.97           C  
ATOM   2446  N   LEU A 314      -0.377  13.982  -7.379  1.00 86.13           N  
ATOM   2447  CA  LEU A 314      -0.172  14.434  -8.758  1.00 86.13           C  
ATOM   2448  C   LEU A 314       0.752  15.648  -8.841  1.00 86.13           C  
ATOM   2449  CB  LEU A 314      -1.526  14.749  -9.417  1.00 86.13           C  
ATOM   2450  O   LEU A 314       1.585  15.711  -9.746  1.00 86.13           O  
ATOM   2451  CG  LEU A 314      -2.396  13.508  -9.665  1.00 86.13           C  
ATOM   2452  CD1 LEU A 314      -3.785  13.947 -10.133  1.00 86.13           C  
ATOM   2453  CD2 LEU A 314      -1.808  12.564 -10.710  1.00 86.13           C  
ATOM   2454  N   ALA A 315       0.651  16.580  -7.892  1.00 90.15           N  
ATOM   2455  CA  ALA A 315       1.547  17.727  -7.819  1.00 90.15           C  
ATOM   2456  C   ALA A 315       3.007  17.285  -7.647  1.00 90.15           C  
ATOM   2457  CB  ALA A 315       1.100  18.640  -6.675  1.00 90.15           C  
ATOM   2458  O   ALA A 315       3.874  17.761  -8.378  1.00 90.15           O  
ATOM   2459  N   PHE A 316       3.275  16.323  -6.756  1.00 85.30           N  
ATOM   2460  CA  PHE A 316       4.616  15.748  -6.608  1.00 85.30           C  
ATOM   2461  C   PHE A 316       5.061  14.941  -7.835  1.00 85.30           C  
ATOM   2462  CB  PHE A 316       4.686  14.870  -5.353  1.00 85.30           C  
ATOM   2463  O   PHE A 316       6.224  15.021  -8.221  1.00 85.30           O  
ATOM   2464  CG  PHE A 316       4.776  15.620  -4.047  1.00 85.30           C  
ATOM   2465  CD1 PHE A 316       5.906  16.419  -3.795  1.00 85.30           C  
ATOM   2466  CD2 PHE A 316       3.788  15.467  -3.057  1.00 85.30           C  
ATOM   2467  CE1 PHE A 316       6.036  17.088  -2.567  1.00 85.30           C  
ATOM   2468  CE2 PHE A 316       3.925  16.126  -1.823  1.00 85.30           C  
ATOM   2469  CZ  PHE A 316       5.045  16.942  -1.581  1.00 85.30           C  
ATOM   2470  N   THR A 317       4.147  14.200  -8.466  1.00 80.56           N  
ATOM   2471  CA  THR A 317       4.460  13.355  -9.632  1.00 80.56           C  
ATOM   2472  C   THR A 317       4.873  14.187 -10.850  1.00 80.56           C  
ATOM   2473  CB  THR A 317       3.258  12.467  -9.995  1.00 80.56           C  
ATOM   2474  O   THR A 317       5.839  13.852 -11.537  1.00 80.56           O  
ATOM   2475  CG2 THR A 317       3.539  11.524 -11.164  1.00 80.56           C  
ATOM   2476  OG1 THR A 317       2.905  11.644  -8.907  1.00 80.56           O  
ATOM   2477  N   PHE A 318       4.147  15.274 -11.134  1.00 83.67           N  
ATOM   2478  CA  PHE A 318       4.386  16.097 -12.322  1.00 83.67           C  
ATOM   2479  C   PHE A 318       5.306  17.292 -12.083  1.00 83.67           C  
ATOM   2480  CB  PHE A 318       3.050  16.565 -12.903  1.00 83.67           C  
ATOM   2481  O   PHE A 318       5.901  17.785 -13.048  1.00 83.67           O  
ATOM   2482  CG  PHE A 318       2.143  15.456 -13.393  1.00 83.67           C  
ATOM   2483  CD1 PHE A 318       2.630  14.483 -14.290  1.00 83.67           C  
ATOM   2484  CD2 PHE A 318       0.803  15.406 -12.968  1.00 83.67           C  
ATOM   2485  CE1 PHE A 318       1.787  13.453 -14.739  1.00 83.67           C  
ATOM   2486  CE2 PHE A 318      -0.044  14.388 -13.437  1.00 83.67           C  
ATOM   2487  CZ  PHE A 318       0.450  13.405 -14.311  1.00 83.67           C  
ATOM   2488  N   GLY A 319       5.422  17.757 -10.838  1.00 83.03           N  
ATOM   2489  CA  GLY A 319       6.307  18.850 -10.461  1.00 83.03           C  
ATOM   2490  C   GLY A 319       7.766  18.499 -10.737  1.00 83.03           C  
ATOM   2491  O   GLY A 319       8.271  17.474 -10.292  1.00 83.03           O  
ATOM   2492  N   GLY A 320       8.441  19.333 -11.524  1.00 76.31           N  
ATOM   2493  CA  GLY A 320       9.841  19.146 -11.911  1.00 76.31           C  
ATOM   2494  C   GLY A 320      10.079  18.169 -13.066  1.00 76.31           C  
ATOM   2495  O   GLY A 320      11.133  18.256 -13.685  1.00 76.31           O  
ATOM   2496  N   ASN A 321       9.111  17.306 -13.391  1.00 71.48           N  
ATOM   2497  CA  ASN A 321       9.203  16.351 -14.502  1.00 71.48           C  
ATOM   2498  C   ASN A 321       8.498  16.875 -15.761  1.00 71.48           C  
ATOM   2499  CB  ASN A 321       8.643  14.987 -14.049  1.00 71.48           C  
ATOM   2500  O   ASN A 321       9.133  17.145 -16.775  1.00 71.48           O  
ATOM   2501  CG  ASN A 321       9.556  14.258 -13.080  1.00 71.48           C  
ATOM   2502  ND2 ASN A 321       9.010  13.427 -12.223  1.00 71.48           N  
ATOM   2503  OD1 ASN A 321      10.762  14.421 -13.076  1.00 71.48           O  
ATOM   2504  N   ARG A 322       7.169  17.041 -15.693  1.00 75.31           N  
ATOM   2505  CA  ARG A 322       6.341  17.485 -16.831  1.00 75.31           C  
ATOM   2506  C   ARG A 322       6.086  18.987 -16.811  1.00 75.31           C  
ATOM   2507  CB  ARG A 322       5.030  16.682 -16.852  1.00 75.31           C  
ATOM   2508  O   ARG A 322       6.016  19.617 -17.862  1.00 75.31           O  
ATOM   2509  CG  ARG A 322       4.167  17.024 -18.077  1.00 75.31           C  
ATOM   2510  CD  ARG A 322       2.949  16.101 -18.156  1.00 75.31           C  
ATOM   2511  NE  ARG A 322       2.125  16.408 -19.340  1.00 75.31           N  
ATOM   2512  NH1 ARG A 322       0.848  14.499 -19.326  1.00 75.31           N  
ATOM   2513  NH2 ARG A 322       0.570  15.994 -20.954  1.00 75.31           N  
ATOM   2514  CZ  ARG A 322       1.189  15.637 -19.865  1.00 75.31           C  
ATOM   2515  N   TYR A 323       5.922  19.551 -15.618  1.00 81.46           N  
ATOM   2516  CA  TYR A 323       5.680  20.974 -15.418  1.00 81.46           C  
ATOM   2517  C   TYR A 323       6.702  21.538 -14.436  1.00 81.46           C  
ATOM   2518  CB  TYR A 323       4.247  21.207 -14.921  1.00 81.46           C  
ATOM   2519  O   TYR A 323       7.051  20.894 -13.447  1.00 81.46           O  
ATOM   2520  CG  TYR A 323       3.160  20.705 -15.853  1.00 81.46           C  
ATOM   2521  CD1 TYR A 323       2.938  21.343 -17.089  1.00 81.46           C  
ATOM   2522  CD2 TYR A 323       2.372  19.598 -15.487  1.00 81.46           C  
ATOM   2523  CE1 TYR A 323       1.938  20.868 -17.959  1.00 81.46           C  
ATOM   2524  CE2 TYR A 323       1.373  19.116 -16.355  1.00 81.46           C  
ATOM   2525  OH  TYR A 323       0.203  19.284 -18.442  1.00 81.46           O  
ATOM   2526  CZ  TYR A 323       1.157  19.753 -17.596  1.00 81.46           C  
ATOM   2527  N   ALA A 324       7.158  22.765 -14.681  1.00 85.42           N  
ATOM   2528  CA  ALA A 324       8.028  23.461 -13.742  1.00 85.42           C  
ATOM   2529  C   ALA A 324       7.323  23.659 -12.387  1.00 85.42           C  
ATOM   2530  CB  ALA A 324       8.471  24.783 -14.374  1.00 85.42           C  
ATOM   2531  O   ALA A 324       6.108  23.851 -12.330  1.00 85.42           O  
ATOM   2532  N   TRP A 325       8.083  23.646 -11.290  1.00 86.72           N  
ATOM   2533  CA  TRP A 325       7.550  23.814  -9.929  1.00 86.72           C  
ATOM   2534  C   TRP A 325       6.789  25.124  -9.716  1.00 86.72           C  
ATOM   2535  CB  TRP A 325       8.719  23.751  -8.946  1.00 86.72           C  
ATOM   2536  O   TRP A 325       5.850  25.176  -8.929  1.00 86.72           O  
ATOM   2537  CG  TRP A 325       9.266  22.379  -8.788  1.00 86.72           C  
ATOM   2538  CD1 TRP A 325      10.435  21.908  -9.280  1.00 86.72           C  
ATOM   2539  CD2 TRP A 325       8.622  21.268  -8.105  1.00 86.72           C  
ATOM   2540  CE2 TRP A 325       9.472  20.139  -8.227  1.00 86.72           C  
ATOM   2541  CE3 TRP A 325       7.402  21.098  -7.412  1.00 86.72           C  
ATOM   2542  NE1 TRP A 325      10.564  20.577  -8.940  1.00 86.72           N  
ATOM   2543  CH2 TRP A 325       7.892  18.738  -7.053  1.00 86.72           C  
ATOM   2544  CZ2 TRP A 325       9.125  18.900  -7.709  1.00 86.72           C  
ATOM   2545  CZ3 TRP A 325       7.041  19.841  -6.892  1.00 86.72           C  
ATOM   2546  N   ASN A 326       7.182  26.173 -10.437  1.00 90.53           N  
ATOM   2547  CA  ASN A 326       6.531  27.480 -10.423  1.00 90.53           C  
ATOM   2548  C   ASN A 326       5.320  27.569 -11.370  1.00 90.53           C  
ATOM   2549  CB  ASN A 326       7.581  28.559 -10.746  1.00 90.53           C  
ATOM   2550  O   ASN A 326       4.692  28.622 -11.450  1.00 90.53           O  
ATOM   2551  CG  ASN A 326       8.117  28.479 -12.167  1.00 90.53           C  
ATOM   2552  ND2 ASN A 326       8.706  29.537 -12.666  1.00 90.53           N  
ATOM   2553  OD1 ASN A 326       8.047  27.461 -12.836  1.00 90.53           O  
ATOM   2554  N   SER A 327       4.992  26.502 -12.105  1.00 92.36           N  
ATOM   2555  CA  SER A 327       3.811  26.474 -12.962  1.00 92.36           C  
ATOM   2556  C   SER A 327       2.548  26.587 -12.117  1.00 92.36           C  
ATOM   2557  CB  SER A 327       3.759  25.195 -13.800  1.00 92.36           C  
ATOM   2558  O   SER A 327       2.381  25.873 -11.123  1.00 92.36           O  
ATOM   2559  OG  SER A 327       2.573  25.169 -14.580  1.00 92.36           O  
ATOM   2560  N   ALA A 328       1.613  27.423 -12.572  1.00 93.29           N  
ATOM   2561  CA  ALA A 328       0.308  27.586 -11.941  1.00 93.29           C  
ATOM   2562  C   ALA A 328      -0.408  26.241 -11.740  1.00 93.29           C  
ATOM   2563  CB  ALA A 328      -0.529  28.535 -12.807  1.00 93.29           C  
ATOM   2564  O   ALA A 328      -1.053  26.046 -10.718  1.00 93.29           O  
ATOM   2565  N   SER A 329      -0.235  25.283 -12.661  1.00 92.24           N  
ATOM   2566  CA  SER A 329      -0.857  23.955 -12.554  1.00 92.24           C  
ATOM   2567  C   SER A 329      -0.405  23.193 -11.301  1.00 92.24           C  
ATOM   2568  CB  SER A 329      -0.535  23.119 -13.796  1.00 92.24           C  
ATOM   2569  O   SER A 329      -1.237  22.638 -10.592  1.00 92.24           O  
ATOM   2570  OG  SER A 329      -1.045  23.736 -14.961  1.00 92.24           O  
ATOM   2571  N   ILE A 330       0.897  23.198 -10.989  1.00 92.46           N  
ATOM   2572  CA  ILE A 330       1.445  22.485  -9.823  1.00 92.46           C  
ATOM   2573  C   ILE A 330       1.050  23.190  -8.522  1.00 92.46           C  
ATOM   2574  CB  ILE A 330       2.980  22.342  -9.952  1.00 92.46           C  
ATOM   2575  O   ILE A 330       0.621  22.541  -7.568  1.00 92.46           O  
ATOM   2576  CG1 ILE A 330       3.400  21.557 -11.216  1.00 92.46           C  
ATOM   2577  CG2 ILE A 330       3.593  21.678  -8.707  1.00 92.46           C  
ATOM   2578  CD1 ILE A 330       2.733  20.182 -11.393  1.00 92.46           C  
ATOM   2579  N   ILE A 331       1.131  24.523  -8.501  1.00 94.37           N  
ATOM   2580  CA  ILE A 331       0.748  25.332  -7.336  1.00 94.37           C  
ATOM   2581  C   ILE A 331      -0.740  25.138  -7.014  1.00 94.37           C  
ATOM   2582  CB  ILE A 331       1.107  26.816  -7.581  1.00 94.37           C  
ATOM   2583  O   ILE A 331      -1.094  24.901  -5.860  1.00 94.37           O  
ATOM   2584  CG1 ILE A 331       2.637  26.986  -7.738  1.00 94.37           C  
ATOM   2585  CG2 ILE A 331       0.583  27.697  -6.431  1.00 94.37           C  
ATOM   2586  CD1 ILE A 331       3.065  28.386  -8.196  1.00 94.37           C  
ATOM   2587  N   ILE A 332      -1.610  25.176  -8.030  1.00 95.93           N  
ATOM   2588  CA  ILE A 332      -3.053  24.951  -7.871  1.00 95.93           C  
ATOM   2589  C   ILE A 332      -3.329  23.546  -7.331  1.00 95.93           C  
ATOM   2590  CB  ILE A 332      -3.792  25.224  -9.204  1.00 95.93           C  
ATOM   2591  O   ILE A 332      -4.141  23.411  -6.418  1.00 95.93           O  
ATOM   2592  CG1 ILE A 332      -3.836  26.748  -9.469  1.00 95.93           C  
ATOM   2593  CG2 ILE A 332      -5.227  24.672  -9.190  1.00 95.93           C  
ATOM   2594  CD1 ILE A 332      -4.293  27.120 -10.887  1.00 95.93           C  
ATOM   2595  N   LEU A 333      -2.645  22.511  -7.831  1.00 93.87           N  
ATOM   2596  CA  LEU A 333      -2.816  21.145  -7.328  1.00 93.87           C  
ATOM   2597  C   LEU A 333      -2.445  21.022  -5.843  1.00 93.87           C  
ATOM   2598  CB  LEU A 333      -1.987  20.164  -8.170  1.00 93.87           C  
ATOM   2599  O   LEU A 333      -3.191  20.398  -5.090  1.00 93.87           O  
ATOM   2600  CG  LEU A 333      -2.552  19.848  -9.563  1.00 93.87           C  
ATOM   2601  CD1 LEU A 333      -1.501  19.075 -10.364  1.00 93.87           C  
ATOM   2602  CD2 LEU A 333      -3.816  18.990  -9.479  1.00 93.87           C  
ATOM   2603  N   PHE A 334      -1.354  21.652  -5.393  1.00 94.45           N  
ATOM   2604  CA  PHE A 334      -1.014  21.670  -3.967  1.00 94.45           C  
ATOM   2605  C   PHE A 334      -2.045  22.429  -3.132  1.00 94.45           C  
ATOM   2606  CB  PHE A 334       0.380  22.268  -3.741  1.00 94.45           C  
ATOM   2607  O   PHE A 334      -2.486  21.913  -2.107  1.00 94.45           O  
ATOM   2608  CG  PHE A 334       1.521  21.313  -4.013  1.00 94.45           C  
ATOM   2609  CD1 PHE A 334       1.604  20.095  -3.309  1.00 94.45           C  
ATOM   2610  CD2 PHE A 334       2.524  21.655  -4.938  1.00 94.45           C  
ATOM   2611  CE1 PHE A 334       2.674  19.216  -3.545  1.00 94.45           C  
ATOM   2612  CE2 PHE A 334       3.602  20.781  -5.161  1.00 94.45           C  
ATOM   2613  CZ  PHE A 334       3.674  19.558  -4.470  1.00 94.45           C  
ATOM   2614  N   ILE A 335      -2.453  23.627  -3.561  1.00 96.47           N  
ATOM   2615  CA  ILE A 335      -3.408  24.450  -2.807  1.00 96.47           C  
ATOM   2616  C   ILE A 335      -4.760  23.743  -2.711  1.00 96.47           C  
ATOM   2617  CB  ILE A 335      -3.538  25.862  -3.421  1.00 96.47           C  
ATOM   2618  O   ILE A 335      -5.256  23.542  -1.606  1.00 96.47           O  
ATOM   2619  CG1 ILE A 335      -2.212  26.637  -3.247  1.00 96.47           C  
ATOM   2620  CG2 ILE A 335      -4.694  26.645  -2.762  1.00 96.47           C  
ATOM   2621  CD1 ILE A 335      -2.174  27.967  -4.011  1.00 96.47           C  
ATOM   2622  N   ILE A 336      -5.339  23.328  -3.842  1.00 96.08           N  
ATOM   2623  CA  ILE A 336      -6.620  22.608  -3.867  1.00 96.08           C  
ATOM   2624  C   ILE A 336      -6.500  21.311  -3.070  1.00 96.08           C  
ATOM   2625  CB  ILE A 336      -7.088  22.350  -5.319  1.00 96.08           C  
ATOM   2626  O   ILE A 336      -7.376  21.012  -2.265  1.00 96.08           O  
ATOM   2627  CG1 ILE A 336      -7.459  23.695  -5.986  1.00 96.08           C  
ATOM   2628  CG2 ILE A 336      -8.283  21.375  -5.356  1.00 96.08           C  
ATOM   2629  CD1 ILE A 336      -7.950  23.568  -7.434  1.00 96.08           C  
ATOM   2630  N   GLY A 337      -5.400  20.575  -3.238  1.00 95.03           N  
ATOM   2631  CA  GLY A 337      -5.155  19.336  -2.514  1.00 95.03           C  
ATOM   2632  C   GLY A 337      -5.173  19.519  -0.996  1.00 95.03           C  
ATOM   2633  O   GLY A 337      -5.932  18.849  -0.297  1.00 95.03           O  
ATOM   2634  N   ILE A 338      -4.394  20.477  -0.485  1.00 95.30           N  
ATOM   2635  CA  ILE A 338      -4.328  20.795   0.948  1.00 95.30           C  
ATOM   2636  C   ILE A 338      -5.679  21.311   1.452  1.00 95.30           C  
ATOM   2637  CB  ILE A 338      -3.190  21.805   1.222  1.00 95.30           C  
ATOM   2638  O   ILE A 338      -6.148  20.864   2.497  1.00 95.30           O  
ATOM   2639  CG1 ILE A 338      -1.815  21.149   0.950  1.00 95.30           C  
ATOM   2640  CG2 ILE A 338      -3.238  22.327   2.674  1.00 95.30           C  
ATOM   2641  CD1 ILE A 338      -0.662  22.157   0.853  1.00 95.30           C  
ATOM   2642  N   VAL A 339      -6.329  22.213   0.711  1.00 96.34           N  
ATOM   2643  CA  VAL A 339      -7.642  22.760   1.081  1.00 96.34           C  
ATOM   2644  C   VAL A 339      -8.682  21.647   1.187  1.00 96.34           C  
ATOM   2645  CB  VAL A 339      -8.082  23.858   0.092  1.00 96.34           C  
ATOM   2646  O   VAL A 339      -9.414  21.609   2.170  1.00 96.34           O  
ATOM   2647  CG1 VAL A 339      -9.553  24.262   0.259  1.00 96.34           C  
ATOM   2648  CG2 VAL A 339      -7.245  25.129   0.300  1.00 96.34           C  
ATOM   2649  N   LEU A 340      -8.728  20.709   0.239  1.00 95.04           N  
ATOM   2650  CA  LEU A 340      -9.669  19.589   0.270  1.00 95.04           C  
ATOM   2651  C   LEU A 340      -9.419  18.644   1.452  1.00 95.04           C  
ATOM   2652  CB  LEU A 340      -9.605  18.829  -1.061  1.00 95.04           C  
ATOM   2653  O   LEU A 340     -10.379  18.267   2.119  1.00 95.04           O  
ATOM   2654  CG  LEU A 340     -10.255  19.542  -2.258  1.00 95.04           C  
ATOM   2655  CD1 LEU A 340      -9.994  18.716  -3.518  1.00 95.04           C  
ATOM   2656  CD2 LEU A 340     -11.768  19.700  -2.093  1.00 95.04           C  
ATOM   2657  N   VAL A 341      -8.161  18.320   1.774  1.00 91.33           N  
ATOM   2658  CA  VAL A 341      -7.832  17.504   2.962  1.00 91.33           C  
ATOM   2659  C   VAL A 341      -8.215  18.230   4.256  1.00 91.33           C  
ATOM   2660  CB  VAL A 341      -6.339  17.111   2.978  1.00 91.33           C  
ATOM   2661  O   VAL A 341      -8.783  17.626   5.166  1.00 91.33           O  
ATOM   2662  CG1 VAL A 341      -5.939  16.375   4.264  1.00 91.33           C  
ATOM   2663  CG2 VAL A 341      -5.998  16.173   1.814  1.00 91.33           C  
ATOM   2664  N   VAL A 342      -7.960  19.539   4.343  1.00 91.45           N  
ATOM   2665  CA  VAL A 342      -8.366  20.355   5.499  1.00 91.45           C  
ATOM   2666  C   VAL A 342      -9.889  20.409   5.619  1.00 91.45           C  
ATOM   2667  CB  VAL A 342      -7.749  21.765   5.419  1.00 91.45           C  
ATOM   2668  O   VAL A 342     -10.414  20.255   6.719  1.00 91.45           O  
ATOM   2669  CG1 VAL A 342      -8.332  22.728   6.462  1.00 91.45           C  
ATOM   2670  CG2 VAL A 342      -6.235  21.704   5.664  1.00 91.45           C  
ATOM   2671  N   LEU A 343     -10.611  20.575   4.508  1.00 90.85           N  
ATOM   2672  CA  LEU A 343     -12.073  20.548   4.484  1.00 90.85           C  
ATOM   2673  C   LEU A 343     -12.631  19.172   4.868  1.00 90.85           C  
ATOM   2674  CB  LEU A 343     -12.582  20.975   3.098  1.00 90.85           C  
ATOM   2675  O   LEU A 343     -13.619  19.131   5.596  1.00 90.85           O  
ATOM   2676  CG  LEU A 343     -12.455  22.476   2.787  1.00 90.85           C  
ATOM   2677  CD1 LEU A 343     -12.876  22.727   1.338  1.00 90.85           C  
ATOM   2678  CD2 LEU A 343     -13.333  23.341   3.693  1.00 90.85           C  
ATOM   2679  N   ALA A 344     -11.989  18.075   4.456  1.00 88.18           N  
ATOM   2680  CA  ALA A 344     -12.346  16.723   4.890  1.00 88.18           C  
ATOM   2681  C   ALA A 344     -12.221  16.585   6.415  1.00 88.18           C  
ATOM   2682  CB  ALA A 344     -11.461  15.699   4.165  1.00 88.18           C  
ATOM   2683  O   ALA A 344     -13.174  16.189   7.081  1.00 88.18           O  
ATOM   2684  N   GLY A 345     -11.093  17.026   6.985  1.00 86.23           N  
ATOM   2685  CA  GLY A 345     -10.891  17.034   8.436  1.00 86.23           C  
ATOM   2686  C   GLY A 345     -11.876  17.947   9.176  1.00 86.23           C  
ATOM   2687  O   GLY A 345     -12.423  17.568  10.207  1.00 86.23           O  
ATOM   2688  N   ILE A 346     -12.163  19.143   8.653  1.00 86.24           N  
ATOM   2689  CA  ILE A 346     -13.172  20.049   9.228  1.00 86.24           C  
ATOM   2690  C   ILE A 346     -14.562  19.408   9.185  1.00 86.24           C  
ATOM   2691  CB  ILE A 346     -13.156  21.413   8.497  1.00 86.24           C  
ATOM   2692  O   ILE A 346     -15.316  19.518  10.154  1.00 86.24           O  
ATOM   2693  CG1 ILE A 346     -11.893  22.206   8.901  1.00 86.24           C  
ATOM   2694  CG2 ILE A 346     -14.424  22.245   8.785  1.00 86.24           C  
ATOM   2695  CD1 ILE A 346     -11.639  23.444   8.031  1.00 86.24           C  
ATOM   2696  N   TYR A 347     -14.912  18.750   8.082  1.00 85.54           N  
ATOM   2697  CA  TYR A 347     -16.192  18.077   7.936  1.00 85.54           C  
ATOM   2698  C   TYR A 347     -16.341  16.963   8.978  1.00 85.54           C  
ATOM   2699  CB  TYR A 347     -16.356  17.565   6.501  1.00 85.54           C  
ATOM   2700  O   TYR A 347     -17.279  17.010   9.775  1.00 85.54           O  
ATOM   2701  CG  TYR A 347     -17.643  16.797   6.315  1.00 85.54           C  
ATOM   2702  CD1 TYR A 347     -17.644  15.403   6.482  1.00 85.54           C  
ATOM   2703  CD2 TYR A 347     -18.849  17.479   6.061  1.00 85.54           C  
ATOM   2704  CE1 TYR A 347     -18.854  14.699   6.420  1.00 85.54           C  
ATOM   2705  CE2 TYR A 347     -20.060  16.764   5.970  1.00 85.54           C  
ATOM   2706  OH  TYR A 347     -21.225  14.667   6.113  1.00 85.54           O  
ATOM   2707  CZ  TYR A 347     -20.060  15.365   6.156  1.00 85.54           C  
ATOM   2708  N   ASP A 348     -15.382  16.043   9.036  1.00 81.22           N  
ATOM   2709  CA  ASP A 348     -15.395  14.885   9.932  1.00 81.22           C  
ATOM   2710  C   ASP A 348     -15.351  15.296  11.419  1.00 81.22           C  
ATOM   2711  CB  ASP A 348     -14.208  14.006   9.525  1.00 81.22           C  
ATOM   2712  O   ASP A 348     -16.132  14.809  12.240  1.00 81.22           O  
ATOM   2713  CG  ASP A 348     -14.161  12.692  10.298  1.00 81.22           C  
ATOM   2714  OD1 ASP A 348     -14.785  11.702   9.865  1.00 81.22           O  
ATOM   2715  OD2 ASP A 348     -13.486  12.692  11.347  1.00 81.22           O  
ATOM   2716  N   PHE A 349     -14.526  16.290  11.770  1.00 80.31           N  
ATOM   2717  CA  PHE A 349     -14.339  16.692  13.168  1.00 80.31           C  
ATOM   2718  C   PHE A 349     -15.345  17.734  13.677  1.00 80.31           C  
ATOM   2719  CB  PHE A 349     -12.891  17.162  13.387  1.00 80.31           C  
ATOM   2720  O   PHE A 349     -15.685  17.716  14.863  1.00 80.31           O  
ATOM   2721  CG  PHE A 349     -11.805  16.152  13.035  1.00 80.31           C  
ATOM   2722  CD1 PHE A 349     -11.963  14.789  13.344  1.00 80.31           C  
ATOM   2723  CD2 PHE A 349     -10.638  16.567  12.365  1.00 80.31           C  
ATOM   2724  CE1 PHE A 349     -10.976  13.855  12.992  1.00 80.31           C  
ATOM   2725  CE2 PHE A 349      -9.652  15.631  12.002  1.00 80.31           C  
ATOM   2726  CZ  PHE A 349      -9.815  14.274  12.325  1.00 80.31           C  
ATOM   2727  N   LEU A 350     -15.824  18.662  12.835  1.00 80.01           N  
ATOM   2728  CA  LEU A 350     -16.661  19.792  13.279  1.00 80.01           C  
ATOM   2729  C   LEU A 350     -18.099  19.749  12.768  1.00 80.01           C  
ATOM   2730  CB  LEU A 350     -16.021  21.142  12.891  1.00 80.01           C  
ATOM   2731  O   LEU A 350     -18.983  20.258  13.462  1.00 80.01           O  
ATOM   2732  CG  LEU A 350     -14.625  21.410  13.478  1.00 80.01           C  
ATOM   2733  CD1 LEU A 350     -14.127  22.780  13.014  1.00 80.01           C  
ATOM   2734  CD2 LEU A 350     -14.646  21.430  15.009  1.00 80.01           C  
ATOM   2735  N   VAL A 351     -18.349  19.209  11.575  1.00 79.35           N  
ATOM   2736  CA  VAL A 351     -19.675  19.254  10.936  1.00 79.35           C  
ATOM   2737  C   VAL A 351     -20.439  17.957  11.188  1.00 79.35           C  
ATOM   2738  CB  VAL A 351     -19.566  19.580   9.432  1.00 79.35           C  
ATOM   2739  O   VAL A 351     -21.575  18.004  11.665  1.00 79.35           O  
ATOM   2740  CG1 VAL A 351     -20.949  19.763   8.800  1.00 79.35           C  
ATOM   2741  CG2 VAL A 351     -18.786  20.883   9.193  1.00 79.35           C  
ATOM   2742  N   PHE A 352     -19.803  16.809  10.962  1.00 78.61           N  
ATOM   2743  CA  PHE A 352     -20.406  15.486  11.096  1.00 78.61           C  
ATOM   2744  C   PHE A 352     -21.011  15.235  12.493  1.00 78.61           C  
ATOM   2745  CB  PHE A 352     -19.398  14.410  10.666  1.00 78.61           C  
ATOM   2746  O   PHE A 352     -22.194  14.888  12.579  1.00 78.61           O  
ATOM   2747  CG  PHE A 352     -20.035  13.056  10.472  1.00 78.61           C  
ATOM   2748  CD1 PHE A 352     -20.193  12.178  11.560  1.00 78.61           C  
ATOM   2749  CD2 PHE A 352     -20.461  12.669   9.190  1.00 78.61           C  
ATOM   2750  CE1 PHE A 352     -20.779  10.917  11.360  1.00 78.61           C  
ATOM   2751  CE2 PHE A 352     -21.019  11.400   8.986  1.00 78.61           C  
ATOM   2752  CZ  PHE A 352     -21.175  10.523  10.072  1.00 78.61           C  
ATOM   2753  N   PRO A 353     -20.312  15.523  13.615  1.00 76.05           N  
ATOM   2754  CA  PRO A 353     -20.853  15.268  14.952  1.00 76.05           C  
ATOM   2755  C   PRO A 353     -22.004  16.210  15.348  1.00 76.05           C  
ATOM   2756  CB  PRO A 353     -19.660  15.411  15.911  1.00 76.05           C  
ATOM   2757  O   PRO A 353     -22.705  15.960  16.334  1.00 76.05           O  
ATOM   2758  CG  PRO A 353     -18.430  15.281  15.013  1.00 76.05           C  
ATOM   2759  CD  PRO A 353     -18.921  15.941  13.734  1.00 76.05           C  
ATOM   2760  N   LYS A 354     -22.202  17.322  14.621  1.00 76.94           N  
ATOM   2761  CA  LYS A 354     -23.277  18.290  14.898  1.00 76.94           C  
ATOM   2762  C   LYS A 354     -24.629  17.839  14.358  1.00 76.94           C  
ATOM   2763  CB  LYS A 354     -22.927  19.679  14.346  1.00 76.94           C  
ATOM   2764  O   LYS A 354     -25.648  18.320  14.853  1.00 76.94           O  
ATOM   2765  CG  LYS A 354     -21.809  20.358  15.145  1.00 76.94           C  
ATOM   2766  CD  LYS A 354     -21.518  21.744  14.558  1.00 76.94           C  
ATOM   2767  CE  LYS A 354     -20.345  22.393  15.297  1.00 76.94           C  
ATOM   2768  NZ  LYS A 354     -19.917  23.644  14.627  1.00 76.94           N  
ATOM   2769  N   PHE A 355     -24.673  16.926  13.388  1.00 75.54           N  
ATOM   2770  CA  PHE A 355     -25.941  16.448  12.850  1.00 75.54           C  
ATOM   2771  C   PHE A 355     -26.723  15.656  13.907  1.00 75.54           C  
ATOM   2772  CB  PHE A 355     -25.708  15.633  11.575  1.00 75.54           C  
ATOM   2773  O   PHE A 355     -26.264  14.639  14.424  1.00 75.54           O  
ATOM   2774  CG  PHE A 355     -25.249  16.462  10.390  1.00 75.54           C  
ATOM   2775  CD1 PHE A 355     -26.133  17.357   9.758  1.00 75.54           C  
ATOM   2776  CD2 PHE A 355     -23.945  16.312   9.894  1.00 75.54           C  
ATOM   2777  CE1 PHE A 355     -25.708  18.100   8.641  1.00 75.54           C  
ATOM   2778  CE2 PHE A 355     -23.524  17.033   8.765  1.00 75.54           C  
ATOM   2779  CZ  PHE A 355     -24.402  17.938   8.144  1.00 75.54           C  
ATOM   2780  N   ASN A 356     -27.953  16.093  14.200  1.00 69.65           N  
ATOM   2781  CA  ASN A 356     -28.834  15.426  15.169  1.00 69.65           C  
ATOM   2782  C   ASN A 356     -29.111  13.957  14.811  1.00 69.65           C  
ATOM   2783  CB  ASN A 356     -30.158  16.207  15.269  1.00 69.65           C  
ATOM   2784  O   ASN A 356     -29.293  13.137  15.705  1.00 69.65           O  
ATOM   2785  CG  ASN A 356     -30.028  17.531  16.000  1.00 69.65           C  
ATOM   2786  ND2 ASN A 356     -30.968  18.427  15.815  1.00 69.65           N  
ATOM   2787  OD1 ASN A 356     -29.098  17.775  16.751  1.00 69.65           O  
ATOM   2788  N   ILE A 357     -29.111  13.625  13.514  1.00 64.80           N  
ATOM   2789  CA  ILE A 357     -29.312  12.258  13.017  1.00 64.80           C  
ATOM   2790  C   ILE A 357     -28.185  11.346  13.513  1.00 64.80           C  
ATOM   2791  CB  ILE A 357     -29.434  12.249  11.474  1.00 64.80           C  
ATOM   2792  O   ILE A 357     -28.477  10.296  14.068  1.00 64.80           O  
ATOM   2793  CG1 ILE A 357     -30.606  13.150  11.011  1.00 64.80           C  
ATOM   2794  CG2 ILE A 357     -29.646  10.816  10.957  1.00 64.80           C  
ATOM   2795  CD1 ILE A 357     -30.732  13.288   9.489  1.00 64.80           C  
ATOM   2796  N   VAL A 358     -26.925  11.787  13.419  1.00 63.61           N  
ATOM   2797  CA  VAL A 358     -25.744  11.030  13.874  1.00 63.61           C  
ATOM   2798  C   VAL A 358     -25.835  10.706  15.367  1.00 63.61           C  
ATOM   2799  CB  VAL A 358     -24.454  11.818  13.553  1.00 63.61           C  
ATOM   2800  O   VAL A 358     -25.554   9.589  15.782  1.00 63.61           O  
ATOM   2801  CG1 VAL A 358     -23.186  11.133  14.067  1.00 63.61           C  
ATOM   2802  CG2 VAL A 358     -24.302  12.003  12.037  1.00 63.61           C  
ATOM   2803  N   LYS A 359     -26.319  11.650  16.184  1.00 62.08           N  
ATOM   2804  CA  LYS A 359     -26.531  11.425  17.626  1.00 62.08           C  
ATOM   2805  C   LYS A 359     -27.663  10.441  17.928  1.00 62.08           C  
ATOM   2806  CB  LYS A 359     -26.811  12.757  18.331  1.00 62.08           C  
ATOM   2807  O   LYS A 359     -27.638   9.794  18.971  1.00 62.08           O  
ATOM   2808  CG  LYS A 359     -25.609  13.705  18.273  1.00 62.08           C  
ATOM   2809  CD  LYS A 359     -25.944  15.008  19.001  1.00 62.08           C  
ATOM   2810  CE  LYS A 359     -24.752  15.959  18.897  1.00 62.08           C  
ATOM   2811  NZ  LYS A 359     -25.080  17.286  19.467  1.00 62.08           N  
ATOM   2812  N   ALA A 360     -28.665  10.358  17.056  1.00 57.86           N  
ATOM   2813  CA  ALA A 360     -29.830   9.497  17.240  1.00 57.86           C  
ATOM   2814  C   ALA A 360     -29.593   8.049  16.772  1.00 57.86           C  
ATOM   2815  CB  ALA A 360     -31.016  10.144  16.516  1.00 57.86           C  
ATOM   2816  O   ALA A 360     -30.307   7.148  17.210  1.00 57.86           O  
ATOM   2817  N   THR A 361     -28.612   7.811  15.896  1.00 62.60           N  
ATOM   2818  CA  THR A 361     -28.366   6.506  15.261  1.00 62.60           C  
ATOM   2819  C   THR A 361     -26.951   5.989  15.560  1.00 62.60           C  
ATOM   2820  CB  THR A 361     -28.567   6.597  13.745  1.00 62.60           C  
ATOM   2821  O   THR A 361     -25.996   6.465  14.949  1.00 62.60           O  
ATOM   2822  CG2 THR A 361     -30.016   6.882  13.351  1.00 62.60           C  
ATOM   2823  OG1 THR A 361     -27.790   7.645  13.252  1.00 62.60           O  
ATOM   2824  N   PRO A 362     -26.789   4.963  16.418  1.00 60.49           N  
ATOM   2825  CA  PRO A 362     -25.474   4.438  16.816  1.00 60.49           C  
ATOM   2826  C   PRO A 362     -24.597   3.931  15.660  1.00 60.49           C  
ATOM   2827  CB  PRO A 362     -25.778   3.287  17.783  1.00 60.49           C  
ATOM   2828  O   PRO A 362     -23.375   3.916  15.775  1.00 60.49           O  
ATOM   2829  CG  PRO A 362     -27.153   3.629  18.349  1.00 60.49           C  
ATOM   2830  CD  PRO A 362     -27.847   4.325  17.187  1.00 60.49           C  
ATOM   2831  N   HIS A 363     -25.216   3.505  14.554  1.00 62.79           N  
ATOM   2832  CA  HIS A 363     -24.516   2.996  13.371  1.00 62.79           C  
ATOM   2833  C   HIS A 363     -23.891   4.097  12.503  1.00 62.79           C  
ATOM   2834  CB  HIS A 363     -25.484   2.145  12.535  1.00 62.79           C  
ATOM   2835  O   HIS A 363     -23.042   3.789  11.671  1.00 62.79           O  
ATOM   2836  CG  HIS A 363     -26.065   0.981  13.295  1.00 62.79           C  
ATOM   2837  CD2 HIS A 363     -27.377   0.803  13.639  1.00 62.79           C  
ATOM   2838  ND1 HIS A 363     -25.369  -0.101  13.784  1.00 62.79           N  
ATOM   2839  CE1 HIS A 363     -26.241  -0.909  14.411  1.00 62.79           C  
ATOM   2840  NE2 HIS A 363     -27.477  -0.388  14.359  1.00 62.79           N  
ATOM   2841  N   TYR A 364     -24.294   5.362  12.671  1.00 65.02           N  
ATOM   2842  CA  TYR A 364     -23.691   6.480  11.946  1.00 65.02           C  
ATOM   2843  C   TYR A 364     -22.501   6.985  12.745  1.00 65.02           C  
ATOM   2844  CB  TYR A 364     -24.721   7.575  11.656  1.00 65.02           C  
ATOM   2845  O   TYR A 364     -22.644   7.595  13.804  1.00 65.02           O  
ATOM   2846  CG  TYR A 364     -25.870   7.192  10.732  1.00 65.02           C  
ATOM   2847  CD1 TYR A 364     -25.886   5.982  10.003  1.00 65.02           C  
ATOM   2848  CD2 TYR A 364     -26.947   8.086  10.598  1.00 65.02           C  
ATOM   2849  CE1 TYR A 364     -26.992   5.650   9.201  1.00 65.02           C  
ATOM   2850  CE2 TYR A 364     -28.061   7.755   9.806  1.00 65.02           C  
ATOM   2851  OH  TYR A 364     -29.157   6.212   8.343  1.00 65.02           O  
ATOM   2852  CZ  TYR A 364     -28.084   6.532   9.109  1.00 65.02           C  
ATOM   2853  N   GLN A 365     -21.314   6.681  12.242  1.00 68.82           N  
ATOM   2854  CA  GLN A 365     -20.053   7.087  12.832  1.00 68.82           C  
ATOM   2855  C   GLN A 365     -19.185   7.715  11.742  1.00 68.82           C  
ATOM   2856  CB  GLN A 365     -19.342   5.882  13.459  1.00 68.82           C  
ATOM   2857  O   GLN A 365     -19.212   7.222  10.615  1.00 68.82           O  
ATOM   2858  CG  GLN A 365     -20.074   5.292  14.671  1.00 68.82           C  
ATOM   2859  CD  GLN A 365     -19.220   4.266  15.411  1.00 68.82           C  
ATOM   2860  NE2 GLN A 365     -19.439   4.098  16.695  1.00 68.82           N  
ATOM   2861  OE1 GLN A 365     -18.344   3.603  14.862  1.00 68.82           O  
ATOM   2862  N   PRO A 366     -18.406   8.754  12.080  1.00 66.81           N  
ATOM   2863  CA  PRO A 366     -17.462   9.359  11.140  1.00 66.81           C  
ATOM   2864  C   PRO A 366     -16.462   8.313  10.638  1.00 66.81           C  
ATOM   2865  CB  PRO A 366     -16.764  10.461  11.943  1.00 66.81           C  
ATOM   2866  O   PRO A 366     -16.096   7.416  11.410  1.00 66.81           O  
ATOM   2867  CG  PRO A 366     -16.898  10.019  13.394  1.00 66.81           C  
ATOM   2868  CD  PRO A 366     -18.245   9.320  13.414  1.00 66.81           C  
ATOM   2869  N   LEU A 367     -15.985   8.407   9.390  1.00 72.94           N  
ATOM   2870  CA  LEU A 367     -14.906   7.526   8.894  1.00 72.94           C  
ATOM   2871  C   LEU A 367     -13.713   7.551   9.853  1.00 72.94           C  
ATOM   2872  CB  LEU A 367     -14.476   7.950   7.476  1.00 72.94           C  
ATOM   2873  O   LEU A 367     -13.140   6.497  10.151  1.00 72.94           O  
ATOM   2874  CG  LEU A 367     -15.277   7.217   6.386  1.00 72.94           C  
ATOM   2875  CD1 LEU A 367     -15.315   8.013   5.093  1.00 72.94           C  
ATOM   2876  CD2 LEU A 367     -14.682   5.858   6.018  1.00 72.94           C  
ATOM   2877  N   MET A 368     -13.449   8.723  10.436  1.00 73.76           N  
ATOM   2878  CA  MET A 368     -12.451   8.910  11.469  1.00 73.76           C  
ATOM   2879  C   MET A 368     -13.062   9.264  12.830  1.00 73.76           C  
ATOM   2880  CB  MET A 368     -11.463   9.970  10.977  1.00 73.76           C  
ATOM   2881  O   MET A 368     -13.469  10.383  13.113  1.00 73.76           O  
ATOM   2882  CG  MET A 368     -10.124   9.754  11.651  1.00 73.76           C  
ATOM   2883  SD  MET A 368      -9.374   8.163  11.215  1.00 73.76           S  
ATOM   2884  CE  MET A 368      -8.844   8.622   9.552  1.00 73.76           C  
ATOM   2885  N   SER A 369     -13.078   8.320  13.773  1.00 73.36           N  
ATOM   2886  CA  SER A 369     -13.589   8.621  15.119  1.00 73.36           C  
ATOM   2887  C   SER A 369     -12.653   9.568  15.883  1.00 73.36           C  
ATOM   2888  CB  SER A 369     -13.876   7.334  15.891  1.00 73.36           C  
ATOM   2889  O   SER A 369     -11.645   9.138  16.455  1.00 73.36           O  
ATOM   2890  OG  SER A 369     -14.400   7.619  17.178  1.00 73.36           O  
ATOM   2891  N   TRP A 370     -13.013  10.857  15.957  1.00 71.67           N  
ATOM   2892  CA  TRP A 370     -12.281  11.877  16.727  1.00 71.67           C  
ATOM   2893  C   TRP A 370     -12.041  11.469  18.185  1.00 71.67           C  
ATOM   2894  CB  TRP A 370     -13.059  13.197  16.715  1.00 71.67           C  
ATOM   2895  O   TRP A 370     -10.958  11.681  18.734  1.00 71.67           O  
ATOM   2896  CG  TRP A 370     -12.373  14.314  17.444  1.00 71.67           C  
ATOM   2897  CD1 TRP A 370     -12.863  14.985  18.510  1.00 71.67           C  
ATOM   2898  CD2 TRP A 370     -11.069  14.909  17.164  1.00 71.67           C  
ATOM   2899  CE2 TRP A 370     -10.837  15.956  18.105  1.00 71.67           C  
ATOM   2900  CE3 TRP A 370     -10.068  14.687  16.197  1.00 71.67           C  
ATOM   2901  NE1 TRP A 370     -11.969  15.966  18.894  1.00 71.67           N  
ATOM   2902  CH2 TRP A 370      -8.710  16.507  17.090  1.00 71.67           C  
ATOM   2903  CZ2 TRP A 370      -9.678  16.748  18.080  1.00 71.67           C  
ATOM   2904  CZ3 TRP A 370      -8.908  15.480  16.152  1.00 71.67           C  
ATOM   2905  N   THR A 371     -13.031  10.822  18.803  1.00 77.83           N  
ATOM   2906  CA  THR A 371     -12.964  10.315  20.181  1.00 77.83           C  
ATOM   2907  C   THR A 371     -11.781   9.370  20.393  1.00 77.83           C  
ATOM   2908  CB  THR A 371     -14.267   9.570  20.510  1.00 77.83           C  
ATOM   2909  O   THR A 371     -11.178   9.349  21.468  1.00 77.83           O  
ATOM   2910  CG2 THR A 371     -14.388   9.208  21.989  1.00 77.83           C  
ATOM   2911  OG1 THR A 371     -15.371  10.389  20.201  1.00 77.83           O  
ATOM   2912  N   ASN A 372     -11.423   8.602  19.363  1.00 84.41           N  
ATOM   2913  CA  ASN A 372     -10.311   7.666  19.408  1.00 84.41           C  
ATOM   2914  C   ASN A 372      -9.013   8.287  18.887  1.00 84.41           C  
ATOM   2915  CB  ASN A 372     -10.735   6.389  18.675  1.00 84.41           C  
ATOM   2916  O   ASN A 372      -7.981   8.126  19.534  1.00 84.41           O  
ATOM   2917  CG  ASN A 372     -11.748   5.601  19.492  1.00 84.41           C  
ATOM   2918  ND2 ASN A 372     -12.766   5.067  18.865  1.00 84.41           N  
ATOM   2919  OD1 ASN A 372     -11.618   5.469  20.710  1.00 84.41           O  
ATOM   2920  N   ILE A 373      -9.053   9.058  17.799  1.00 85.13           N  
ATOM   2921  CA  ILE A 373      -7.862   9.712  17.234  1.00 85.13           C  
ATOM   2922  C   ILE A 373      -7.224  10.701  18.202  1.00 85.13           C  
ATOM   2923  CB  ILE A 373      -8.223  10.378  15.891  1.00 85.13           C  
ATOM   2924  O   ILE A 373      -6.003  10.751  18.299  1.00 85.13           O  
ATOM   2925  CG1 ILE A 373      -8.428   9.238  14.865  1.00 85.13           C  
ATOM   2926  CG2 ILE A 373      -7.200  11.463  15.478  1.00 85.13           C  
ATOM   2927  CD1 ILE A 373      -7.581   9.369  13.606  1.00 85.13           C  
ATOM   2928  N   LYS A 374      -8.021  11.439  18.981  1.00 85.39           N  
ATOM   2929  CA  LYS A 374      -7.493  12.395  19.962  1.00 85.39           C  
ATOM   2930  C   LYS A 374      -6.654  11.721  21.057  1.00 85.39           C  
ATOM   2931  CB  LYS A 374      -8.671  13.200  20.530  1.00 85.39           C  
ATOM   2932  O   LYS A 374      -5.869  12.392  21.728  1.00 85.39           O  
ATOM   2933  CG  LYS A 374      -8.202  14.388  21.380  1.00 85.39           C  
ATOM   2934  CD  LYS A 374      -9.385  15.233  21.854  1.00 85.39           C  
ATOM   2935  CE  LYS A 374      -8.847  16.385  22.709  1.00 85.39           C  
ATOM   2936  NZ  LYS A 374      -9.941  17.227  23.252  1.00 85.39           N  
ATOM   2937  N   LYS A 375      -6.794  10.404  21.263  1.00 90.35           N  
ATOM   2938  CA  LYS A 375      -5.960   9.675  22.224  1.00 90.35           C  
ATOM   2939  C   LYS A 375      -4.512   9.700  21.718  1.00 90.35           C  
ATOM   2940  CB  LYS A 375      -6.450   8.236  22.421  1.00 90.35           C  
ATOM   2941  O   LYS A 375      -4.236   9.145  20.651  1.00 90.35           O  
ATOM   2942  CG  LYS A 375      -7.863   8.154  23.024  1.00 90.35           C  
ATOM   2943  CD  LYS A 375      -8.360   6.703  23.040  1.00 90.35           C  
ATOM   2944  CE  LYS A 375      -9.740   6.584  23.692  1.00 90.35           C  
ATOM   2945  NZ  LYS A 375     -10.334   5.249  23.427  1.00 90.35           N  
ATOM   2946  N   PRO A 376      -3.559  10.256  22.491  1.00 88.44           N  
ATOM   2947  CA  PRO A 376      -2.194  10.468  22.017  1.00 88.44           C  
ATOM   2948  C   PRO A 376      -1.538   9.167  21.559  1.00 88.44           C  
ATOM   2949  CB  PRO A 376      -1.443  11.124  23.182  1.00 88.44           C  
ATOM   2950  O   PRO A 376      -0.871   9.157  20.538  1.00 88.44           O  
ATOM   2951  CG  PRO A 376      -2.283  10.782  24.413  1.00 88.44           C  
ATOM   2952  CD  PRO A 376      -3.702  10.745  23.854  1.00 88.44           C  
ATOM   2953  N   GLY A 377      -1.801   8.043  22.235  1.00 90.27           N  
ATOM   2954  CA  GLY A 377      -1.222   6.761  21.835  1.00 90.27           C  
ATOM   2955  C   GLY A 377      -1.780   6.133  20.557  1.00 90.27           C  
ATOM   2956  O   GLY A 377      -1.204   5.143  20.135  1.00 90.27           O  
ATOM   2957  N   ILE A 378      -2.863   6.654  19.966  1.00 94.42           N  
ATOM   2958  CA  ILE A 378      -3.308   6.278  18.612  1.00 94.42           C  
ATOM   2959  C   ILE A 378      -2.712   7.264  17.608  1.00 94.42           C  
ATOM   2960  CB  ILE A 378      -4.852   6.218  18.514  1.00 94.42           C  
ATOM   2961  O   ILE A 378      -2.116   6.850  16.620  1.00 94.42           O  
ATOM   2962  CG1 ILE A 378      -5.385   5.040  19.356  1.00 94.42           C  
ATOM   2963  CG2 ILE A 378      -5.321   6.044  17.054  1.00 94.42           C  
ATOM   2964  CD1 ILE A 378      -6.872   5.151  19.698  1.00 94.42           C  
ATOM   2965  N   PHE A 379      -2.817   8.568  17.868  1.00 94.25           N  
ATOM   2966  CA  PHE A 379      -2.298   9.583  16.954  1.00 94.25           C  
ATOM   2967  C   PHE A 379      -0.789   9.440  16.707  1.00 94.25           C  
ATOM   2968  CB  PHE A 379      -2.637  10.965  17.517  1.00 94.25           C  
ATOM   2969  O   PHE A 379      -0.357   9.302  15.565  1.00 94.25           O  
ATOM   2970  CG  PHE A 379      -2.192  12.102  16.628  1.00 94.25           C  
ATOM   2971  CD1 PHE A 379      -1.063  12.868  16.972  1.00 94.25           C  
ATOM   2972  CD2 PHE A 379      -2.899  12.384  15.444  1.00 94.25           C  
ATOM   2973  CE1 PHE A 379      -0.645  13.917  16.136  1.00 94.25           C  
ATOM   2974  CE2 PHE A 379      -2.477  13.429  14.606  1.00 94.25           C  
ATOM   2975  CZ  PHE A 379      -1.351  14.196  14.953  1.00 94.25           C  
ATOM   2976  N   THR A 380       0.021   9.410  17.768  1.00 95.87           N  
ATOM   2977  CA  THR A 380       1.486   9.467  17.650  1.00 95.87           C  
ATOM   2978  C   THR A 380       2.062   8.239  16.949  1.00 95.87           C  
ATOM   2979  CB  THR A 380       2.155   9.653  19.021  1.00 95.87           C  
ATOM   2980  O   THR A 380       2.921   8.374  16.082  1.00 95.87           O  
ATOM   2981  CG2 THR A 380       1.736  10.971  19.679  1.00 95.87           C  
ATOM   2982  OG1 THR A 380       1.847   8.598  19.909  1.00 95.87           O  
ATOM   2983  N   VAL A 381       1.547   7.043  17.250  1.00 96.61           N  
ATOM   2984  CA  VAL A 381       2.033   5.792  16.644  1.00 96.61           C  
ATOM   2985  C   VAL A 381       1.666   5.672  15.164  1.00 96.61           C  
ATOM   2986  CB  VAL A 381       1.569   4.546  17.421  1.00 96.61           C  
ATOM   2987  O   VAL A 381       2.450   5.117  14.399  1.00 96.61           O  
ATOM   2988  CG1 VAL A 381       2.024   4.611  18.884  1.00 96.61           C  
ATOM   2989  CG2 VAL A 381       0.054   4.336  17.374  1.00 96.61           C  
ATOM   2990  N   ASN A 382       0.517   6.211  14.739  1.00 96.45           N  
ATOM   2991  CA  ASN A 382       0.103   6.186  13.332  1.00 96.45           C  
ATOM   2992  C   ASN A 382       0.855   7.226  12.489  1.00 96.45           C  
ATOM   2993  CB  ASN A 382      -1.424   6.331  13.237  1.00 96.45           C  
ATOM   2994  O   ASN A 382       1.208   6.936  11.347  1.00 96.45           O  
ATOM   2995  CG  ASN A 382      -2.114   5.037  13.625  1.00 96.45           C  
ATOM   2996  ND2 ASN A 382      -2.793   4.983  14.739  1.00 96.45           N  
ATOM   2997  OD1 ASN A 382      -1.970   4.015  12.984  1.00 96.45           O  
ATOM   2998  N   ILE A 383       1.191   8.390  13.057  1.00 96.84           N  
ATOM   2999  CA  ILE A 383       2.081   9.359  12.396  1.00 96.84           C  
ATOM   3000  C   ILE A 383       3.513   8.815  12.291  1.00 96.84           C  
ATOM   3001  CB  ILE A 383       2.023  10.728  13.110  1.00 96.84           C  
ATOM   3002  O   ILE A 383       4.121   8.896  11.224  1.00 96.84           O  
ATOM   3003  CG1 ILE A 383       0.613  11.367  13.064  1.00 96.84           C  
ATOM   3004  CG2 ILE A 383       3.052  11.705  12.515  1.00 96.84           C  
ATOM   3005  CD1 ILE A 383       0.031  11.616  11.666  1.00 96.84           C  
ATOM   3006  N   ALA A 384       4.040   8.191  13.351  1.00 97.68           N  
ATOM   3007  CA  ALA A 384       5.340   7.516  13.298  1.00 97.68           C  
ATOM   3008  C   ALA A 384       5.357   6.396  12.239  1.00 97.68           C  
ATOM   3009  CB  ALA A 384       5.674   6.978  14.695  1.00 97.68           C  
ATOM   3010  O   ALA A 384       6.311   6.277  11.464  1.00 97.68           O  
ATOM   3011  N   LEU A 385       4.277   5.608  12.152  1.00 97.53           N  
ATOM   3012  CA  LEU A 385       4.118   4.589  11.115  1.00 97.53           C  
ATOM   3013  C   LEU A 385       4.147   5.194   9.712  1.00 97.53           C  
ATOM   3014  CB  LEU A 385       2.809   3.809  11.324  1.00 97.53           C  
ATOM   3015  O   LEU A 385       4.898   4.710   8.869  1.00 97.53           O  
ATOM   3016  CG  LEU A 385       2.565   2.773  10.210  1.00 97.53           C  
ATOM   3017  CD1 LEU A 385       3.671   1.723  10.214  1.00 97.53           C  
ATOM   3018  CD2 LEU A 385       1.225   2.089  10.413  1.00 97.53           C  
ATOM   3019  N   PHE A 386       3.346   6.232   9.469  1.00 96.69           N  
ATOM   3020  CA  PHE A 386       3.279   6.925   8.184  1.00 96.69           C  
ATOM   3021  C   PHE A 386       4.674   7.376   7.725  1.00 96.69           C  
ATOM   3022  CB  PHE A 386       2.311   8.110   8.327  1.00 96.69           C  
ATOM   3023  O   PHE A 386       5.104   7.047   6.619  1.00 96.69           O  
ATOM   3024  CG  PHE A 386       2.360   9.080   7.170  1.00 96.69           C  
ATOM   3025  CD1 PHE A 386       3.280  10.145   7.183  1.00 96.69           C  
ATOM   3026  CD2 PHE A 386       1.521   8.901   6.060  1.00 96.69           C  
ATOM   3027  CE1 PHE A 386       3.400  10.999   6.078  1.00 96.69           C  
ATOM   3028  CE2 PHE A 386       1.637   9.761   4.959  1.00 96.69           C  
ATOM   3029  CZ  PHE A 386       2.580  10.801   4.959  1.00 96.69           C  
ATOM   3030  N   LEU A 387       5.413   8.060   8.605  1.00 97.55           N  
ATOM   3031  CA  LEU A 387       6.753   8.575   8.316  1.00 97.55           C  
ATOM   3032  C   LEU A 387       7.761   7.444   8.077  1.00 97.55           C  
ATOM   3033  CB  LEU A 387       7.197   9.450   9.499  1.00 97.55           C  
ATOM   3034  O   LEU A 387       8.544   7.489   7.133  1.00 97.55           O  
ATOM   3035  CG  LEU A 387       6.430  10.774   9.644  1.00 97.55           C  
ATOM   3036  CD1 LEU A 387       6.735  11.393  11.002  1.00 97.55           C  
ATOM   3037  CD2 LEU A 387       6.815  11.778   8.557  1.00 97.55           C  
ATOM   3038  N   THR A 388       7.706   6.390   8.885  1.00 96.99           N  
ATOM   3039  CA  THR A 388       8.577   5.217   8.719  1.00 96.99           C  
ATOM   3040  C   THR A 388       8.296   4.480   7.422  1.00 96.99           C  
ATOM   3041  CB  THR A 388       8.393   4.269   9.895  1.00 96.99           C  
ATOM   3042  O   THR A 388       9.228   4.073   6.741  1.00 96.99           O  
ATOM   3043  CG2 THR A 388       9.164   2.953   9.807  1.00 96.99           C  
ATOM   3044  OG1 THR A 388       8.800   4.988  11.025  1.00 96.99           O  
ATOM   3045  N   CYS A 389       7.027   4.350   7.035  1.00 94.61           N  
ATOM   3046  CA  CYS A 389       6.649   3.767   5.754  1.00 94.61           C  
ATOM   3047  C   CYS A 389       7.140   4.614   4.578  1.00 94.61           C  
ATOM   3048  CB  CYS A 389       5.129   3.601   5.711  1.00 94.61           C  
ATOM   3049  O   CYS A 389       7.617   4.045   3.598  1.00 94.61           O  
ATOM   3050  SG  CYS A 389       4.642   2.268   6.833  1.00 94.61           S  
ATOM   3051  N   ALA A 390       7.079   5.946   4.691  1.00 94.65           N  
ATOM   3052  CA  ALA A 390       7.610   6.866   3.687  1.00 94.65           C  
ATOM   3053  C   ALA A 390       9.141   6.773   3.558  1.00 94.65           C  
ATOM   3054  CB  ALA A 390       7.155   8.291   4.029  1.00 94.65           C  
ATOM   3055  O   ALA A 390       9.669   6.726   2.447  1.00 94.65           O  
ATOM   3056  N   GLY A 391       9.864   6.684   4.677  1.00 94.87           N  
ATOM   3057  CA  GLY A 391      11.312   6.457   4.678  1.00 94.87           C  
ATOM   3058  C   GLY A 391      11.693   5.083   4.118  1.00 94.87           C  
ATOM   3059  O   GLY A 391      12.579   4.985   3.268  1.00 94.87           O  
ATOM   3060  N   TYR A 392      10.984   4.035   4.541  1.00 92.96           N  
ATOM   3061  CA  TYR A 392      11.235   2.654   4.132  1.00 92.96           C  
ATOM   3062  C   TYR A 392      11.025   2.447   2.635  1.00 92.96           C  
ATOM   3063  CB  TYR A 392      10.346   1.698   4.938  1.00 92.96           C  
ATOM   3064  O   TYR A 392      11.920   1.932   1.976  1.00 92.96           O  
ATOM   3065  CG  TYR A 392      10.530   0.243   4.554  1.00 92.96           C  
ATOM   3066  CD1 TYR A 392       9.603  -0.394   3.705  1.00 92.96           C  
ATOM   3067  CD2 TYR A 392      11.648  -0.467   5.033  1.00 92.96           C  
ATOM   3068  CE1 TYR A 392       9.785  -1.746   3.353  1.00 92.96           C  
ATOM   3069  CE2 TYR A 392      11.824  -1.823   4.695  1.00 92.96           C  
ATOM   3070  OH  TYR A 392      11.042  -3.779   3.542  1.00 92.96           O  
ATOM   3071  CZ  TYR A 392      10.888  -2.466   3.856  1.00 92.96           C  
ATOM   3072  N   ILE A 393       9.893   2.889   2.073  1.00 90.28           N  
ATOM   3073  CA  ILE A 393       9.636   2.736   0.632  1.00 90.28           C  
ATOM   3074  C   ILE A 393      10.655   3.510  -0.213  1.00 90.28           C  
ATOM   3075  CB  ILE A 393       8.188   3.148   0.284  1.00 90.28           C  
ATOM   3076  O   ILE A 393      11.075   3.017  -1.259  1.00 90.28           O  
ATOM   3077  CG1 ILE A 393       7.748   2.727  -1.133  1.00 90.28           C  
ATOM   3078  CG2 ILE A 393       8.015   4.667   0.413  1.00 90.28           C  
ATOM   3079  CD1 ILE A 393       7.783   1.213  -1.370  1.00 90.28           C  
ATOM   3080  N   SER A 394      11.084   4.689   0.260  1.00 89.59           N  
ATOM   3081  CA  SER A 394      12.087   5.520  -0.412  1.00 89.59           C  
ATOM   3082  C   SER A 394      13.417   4.778  -0.484  1.00 89.59           C  
ATOM   3083  CB  SER A 394      12.298   6.848   0.327  1.00 89.59           C  
ATOM   3084  O   SER A 394      13.987   4.622  -1.556  1.00 89.59           O  
ATOM   3085  OG  SER A 394      11.107   7.602   0.400  1.00 89.59           O  
ATOM   3086  N   GLN A 395      13.883   4.248   0.648  1.00 87.93           N  
ATOM   3087  CA  GLN A 395      15.107   3.450   0.700  1.00 87.93           C  
ATOM   3088  C   GLN A 395      14.984   2.177  -0.130  1.00 87.93           C  
ATOM   3089  CB  GLN A 395      15.412   3.096   2.155  1.00 87.93           C  
ATOM   3090  O   GLN A 395      15.839   1.916  -0.967  1.00 87.93           O  
ATOM   3091  CG  GLN A 395      15.977   4.310   2.887  1.00 87.93           C  
ATOM   3092  CD  GLN A 395      16.146   4.052   4.371  1.00 87.93           C  
ATOM   3093  NE2 GLN A 395      16.929   4.861   5.036  1.00 87.93           N  
ATOM   3094  OE1 GLN A 395      15.550   3.176   4.979  1.00 87.93           O  
ATOM   3095  N   PHE A 396      13.914   1.410   0.070  1.00 85.40           N  
ATOM   3096  CA  PHE A 396      13.700   0.130  -0.595  1.00 85.40           C  
ATOM   3097  C   PHE A 396      13.734   0.279  -2.120  1.00 85.40           C  
ATOM   3098  CB  PHE A 396      12.371  -0.457  -0.102  1.00 85.40           C  
ATOM   3099  O   PHE A 396      14.483  -0.429  -2.787  1.00 85.40           O  
ATOM   3100  CG  PHE A 396      12.133  -1.882  -0.548  1.00 85.40           C  
ATOM   3101  CD1 PHE A 396      11.503  -2.147  -1.778  1.00 85.40           C  
ATOM   3102  CD2 PHE A 396      12.557  -2.947   0.268  1.00 85.40           C  
ATOM   3103  CE1 PHE A 396      11.304  -3.476  -2.191  1.00 85.40           C  
ATOM   3104  CE2 PHE A 396      12.356  -4.276  -0.145  1.00 85.40           C  
ATOM   3105  CZ  PHE A 396      11.731  -4.539  -1.376  1.00 85.40           C  
ATOM   3106  N   THR A 397      13.002   1.255  -2.664  1.00 82.02           N  
ATOM   3107  CA  THR A 397      12.945   1.515  -4.112  1.00 82.02           C  
ATOM   3108  C   THR A 397      14.303   1.950  -4.663  1.00 82.02           C  
ATOM   3109  CB  THR A 397      11.893   2.592  -4.427  1.00 82.02           C  
ATOM   3110  O   THR A 397      14.743   1.458  -5.701  1.00 82.02           O  
ATOM   3111  CG2 THR A 397      11.666   2.776  -5.926  1.00 82.02           C  
ATOM   3112  OG1 THR A 397      10.654   2.233  -3.855  1.00 82.02           O  
ATOM   3113  N   TYR A 398      15.005   2.839  -3.960  1.00 86.63           N  
ATOM   3114  CA  TYR A 398      16.258   3.414  -4.451  1.00 86.63           C  
ATOM   3115  C   TYR A 398      17.496   2.565  -4.188  1.00 86.63           C  
ATOM   3116  CB  TYR A 398      16.394   4.842  -3.930  1.00 86.63           C  
ATOM   3117  O   TYR A 398      18.492   2.715  -4.887  1.00 86.63           O  
ATOM   3118  CG  TYR A 398      15.590   5.769  -4.805  1.00 86.63           C  
ATOM   3119  CD1 TYR A 398      16.152   6.118  -6.036  1.00 86.63           C  
ATOM   3120  CD2 TYR A 398      14.260   6.128  -4.516  1.00 86.63           C  
ATOM   3121  CE1 TYR A 398      15.442   6.877  -6.956  1.00 86.63           C  
ATOM   3122  CE2 TYR A 398      13.512   6.847  -5.466  1.00 86.63           C  
ATOM   3123  OH  TYR A 398      13.414   7.720  -7.704  1.00 86.63           O  
ATOM   3124  CZ  TYR A 398      14.118   7.211  -6.684  1.00 86.63           C  
ATOM   3125  N   ILE A 399      17.429   1.613  -3.261  1.00 86.13           N  
ATOM   3126  CA  ILE A 399      18.428   0.551  -3.137  1.00 86.13           C  
ATOM   3127  C   ILE A 399      18.360  -0.390  -4.344  1.00 86.13           C  
ATOM   3128  CB  ILE A 399      18.231  -0.191  -1.803  1.00 86.13           C  
ATOM   3129  O   ILE A 399      19.405  -0.776  -4.862  1.00 86.13           O  
ATOM   3130  CG1 ILE A 399      18.768   0.680  -0.642  1.00 86.13           C  
ATOM   3131  CG2 ILE A 399      18.955  -1.549  -1.807  1.00 86.13           C  
ATOM   3132  CD1 ILE A 399      18.149   0.334   0.716  1.00 86.13           C  
ATOM   3133  N   VAL A 400      17.160  -0.732  -4.837  1.00 82.06           N  
ATOM   3134  CA  VAL A 400      17.043  -1.496  -6.094  1.00 82.06           C  
ATOM   3135  C   VAL A 400      17.725  -0.733  -7.226  1.00 82.06           C  
ATOM   3136  CB  VAL A 400      15.581  -1.794  -6.480  1.00 82.06           C  
ATOM   3137  O   VAL A 400      18.555  -1.299  -7.936  1.00 82.06           O  
ATOM   3138  CG1 VAL A 400      15.486  -2.548  -7.807  1.00 82.06           C  
ATOM   3139  CG2 VAL A 400      14.893  -2.665  -5.444  1.00 82.06           C  
ATOM   3140  N   GLN A 401      17.426   0.562  -7.358  1.00 82.78           N  
ATOM   3141  CA  GLN A 401      18.049   1.403  -8.380  1.00 82.78           C  
ATOM   3142  C   GLN A 401      19.559   1.566  -8.179  1.00 82.78           C  
ATOM   3143  CB  GLN A 401      17.388   2.780  -8.428  1.00 82.78           C  
ATOM   3144  O   GLN A 401      20.290   1.616  -9.160  1.00 82.78           O  
ATOM   3145  CG  GLN A 401      15.928   2.720  -8.902  1.00 82.78           C  
ATOM   3146  CD  GLN A 401      15.386   4.101  -9.253  1.00 82.78           C  
ATOM   3147  NE2 GLN A 401      14.104   4.236  -9.502  1.00 82.78           N  
ATOM   3148  OE1 GLN A 401      16.103   5.081  -9.329  1.00 82.78           O  
ATOM   3149  N   TYR A 402      20.049   1.596  -6.939  1.00 87.35           N  
ATOM   3150  CA  TYR A 402      21.479   1.642  -6.638  1.00 87.35           C  
ATOM   3151  C   TYR A 402      22.219   0.459  -7.274  1.00 87.35           C  
ATOM   3152  CB  TYR A 402      21.670   1.704  -5.112  1.00 87.35           C  
ATOM   3153  O   TYR A 402      23.162   0.664  -8.036  1.00 87.35           O  
ATOM   3154  CG  TYR A 402      23.111   1.764  -4.664  1.00 87.35           C  
ATOM   3155  CD1 TYR A 402      23.806   0.570  -4.397  1.00 87.35           C  
ATOM   3156  CD2 TYR A 402      23.756   3.005  -4.505  1.00 87.35           C  
ATOM   3157  CE1 TYR A 402      25.162   0.620  -4.034  1.00 87.35           C  
ATOM   3158  CE2 TYR A 402      25.132   3.053  -4.212  1.00 87.35           C  
ATOM   3159  OH  TYR A 402      27.186   1.896  -3.800  1.00 87.35           O  
ATOM   3160  CZ  TYR A 402      25.846   1.855  -4.013  1.00 87.35           C  
ATOM   3161  N   PHE A 403      21.751  -0.773  -7.055  1.00 85.64           N  
ATOM   3162  CA  PHE A 403      22.371  -1.958  -7.660  1.00 85.64           C  
ATOM   3163  C   PHE A 403      22.256  -1.972  -9.187  1.00 85.64           C  
ATOM   3164  CB  PHE A 403      21.768  -3.223  -7.042  1.00 85.64           C  
ATOM   3165  O   PHE A 403      23.237  -2.253  -9.878  1.00 85.64           O  
ATOM   3166  CG  PHE A 403      22.214  -3.442  -5.616  1.00 85.64           C  
ATOM   3167  CD1 PHE A 403      23.569  -3.711  -5.354  1.00 85.64           C  
ATOM   3168  CD2 PHE A 403      21.291  -3.370  -4.557  1.00 85.64           C  
ATOM   3169  CE1 PHE A 403      24.007  -3.868  -4.031  1.00 85.64           C  
ATOM   3170  CE2 PHE A 403      21.729  -3.541  -3.235  1.00 85.64           C  
ATOM   3171  CZ  PHE A 403      23.087  -3.776  -2.975  1.00 85.64           C  
ATOM   3172  N   GLN A 404      21.096  -1.597  -9.728  1.00 81.29           N  
ATOM   3173  CA  GLN A 404      20.892  -1.575 -11.178  1.00 81.29           C  
ATOM   3174  C   GLN A 404      21.749  -0.510 -11.877  1.00 81.29           C  
ATOM   3175  CB  GLN A 404      19.407  -1.361 -11.494  1.00 81.29           C  
ATOM   3176  O   GLN A 404      22.352  -0.782 -12.909  1.00 81.29           O  
ATOM   3177  CG  GLN A 404      18.530  -2.548 -11.065  1.00 81.29           C  
ATOM   3178  CD  GLN A 404      17.067  -2.357 -11.435  1.00 81.29           C  
ATOM   3179  NE2 GLN A 404      16.167  -3.132 -10.877  1.00 81.29           N  
ATOM   3180  OE1 GLN A 404      16.685  -1.521 -12.232  1.00 81.29           O  
ATOM   3181  N   LEU A 405      21.848   0.698 -11.316  1.00 85.04           N  
ATOM   3182  CA  LEU A 405      22.505   1.824 -11.980  1.00 85.04           C  
ATOM   3183  C   LEU A 405      24.000   1.936 -11.665  1.00 85.04           C  
ATOM   3184  CB  LEU A 405      21.778   3.132 -11.629  1.00 85.04           C  
ATOM   3185  O   LEU A 405      24.745   2.468 -12.484  1.00 85.04           O  
ATOM   3186  CG  LEU A 405      20.292   3.201 -12.024  1.00 85.04           C  
ATOM   3187  CD1 LEU A 405      19.716   4.550 -11.586  1.00 85.04           C  
ATOM   3188  CD2 LEU A 405      20.096   3.060 -13.531  1.00 85.04           C  
ATOM   3189  N   ILE A 406      24.476   1.469 -10.509  1.00 86.75           N  
ATOM   3190  CA  ILE A 406      25.899   1.592 -10.135  1.00 86.75           C  
ATOM   3191  C   ILE A 406      26.669   0.308 -10.418  1.00 86.75           C  
ATOM   3192  CB  ILE A 406      26.047   2.087  -8.683  1.00 86.75           C  
ATOM   3193  O   ILE A 406      27.806   0.394 -10.880  1.00 86.75           O  
ATOM   3194  CG1 ILE A 406      25.533   3.541  -8.643  1.00 86.75           C  
ATOM   3195  CG2 ILE A 406      27.503   2.033  -8.182  1.00 86.75           C  
ATOM   3196  CD1 ILE A 406      25.204   4.004  -7.240  1.00 86.75           C  
ATOM   3197  N   TYR A 407      26.050  -0.857 -10.219  1.00 85.66           N  
ATOM   3198  CA  TYR A 407      26.691  -2.163 -10.412  1.00 85.66           C  
ATOM   3199  C   TYR A 407      26.241  -2.895 -11.685  1.00 85.66           C  
ATOM   3200  CB  TYR A 407      26.515  -3.012  -9.144  1.00 85.66           C  
ATOM   3201  O   TYR A 407      26.764  -3.968 -11.974  1.00 85.66           O  
ATOM   3202  CG  TYR A 407      27.306  -2.476  -7.967  1.00 85.66           C  
ATOM   3203  CD1 TYR A 407      28.651  -2.860  -7.797  1.00 85.66           C  
ATOM   3204  CD2 TYR A 407      26.721  -1.558  -7.075  1.00 85.66           C  
ATOM   3205  CE1 TYR A 407      29.407  -2.349  -6.723  1.00 85.66           C  
ATOM   3206  CE2 TYR A 407      27.486  -1.034  -6.018  1.00 85.66           C  
ATOM   3207  OH  TYR A 407      29.519  -0.962  -4.763  1.00 85.66           O  
ATOM   3208  CZ  TYR A 407      28.819  -1.439  -5.824  1.00 85.66           C  
ATOM   3209  N   ASN A 408      25.321  -2.315 -12.466  1.00 84.17           N  
ATOM   3210  CA  ASN A 408      24.702  -2.958 -13.633  1.00 84.17           C  
ATOM   3211  C   ASN A 408      24.042  -4.303 -13.299  1.00 84.17           C  
ATOM   3212  CB  ASN A 408      25.705  -3.065 -14.791  1.00 84.17           C  
ATOM   3213  O   ASN A 408      24.016  -5.228 -14.117  1.00 84.17           O  
ATOM   3214  CG  ASN A 408      25.030  -3.155 -16.147  1.00 84.17           C  
ATOM   3215  ND2 ASN A 408      25.730  -3.631 -17.148  1.00 84.17           N  
ATOM   3216  OD1 ASN A 408      23.898  -2.757 -16.351  1.00 84.17           O  
ATOM   3217  N   ASP A 409      23.548  -4.448 -12.069  1.00 81.15           N  
ATOM   3218  CA  ASP A 409      22.855  -5.662 -11.686  1.00 81.15           C  
ATOM   3219  C   ASP A 409      21.503  -5.736 -12.386  1.00 81.15           C  
ATOM   3220  CB  ASP A 409      22.690  -5.768 -10.165  1.00 81.15           C  
ATOM   3221  O   ASP A 409      20.725  -4.786 -12.414  1.00 81.15           O  
ATOM   3222  CG  ASP A 409      23.889  -6.416  -9.471  1.00 81.15           C  
ATOM   3223  OD1 ASP A 409      24.523  -7.301 -10.098  1.00 81.15           O  
ATOM   3224  OD2 ASP A 409      24.064  -6.116  -8.273  1.00 81.15           O  
ATOM   3225  N   SER A 410      21.174  -6.918 -12.897  1.00 78.26           N  
ATOM   3226  CA  SER A 410      19.808  -7.216 -13.329  1.00 78.26           C  
ATOM   3227  C   SER A 410      18.812  -7.033 -12.174  1.00 78.26           C  
ATOM   3228  CB  SER A 410      19.746  -8.651 -13.843  1.00 78.26           C  
ATOM   3229  O   SER A 410      19.163  -7.239 -11.007  1.00 78.26           O  
ATOM   3230  OG  SER A 410      20.111  -9.505 -12.779  1.00 78.26           O  
ATOM   3231  N   ALA A 411      17.544  -6.769 -12.496  1.00 70.12           N  
ATOM   3232  CA  ALA A 411      16.487  -6.591 -11.499  1.00 70.12           C  
ATOM   3233  C   ALA A 411      16.405  -7.735 -10.469  1.00 70.12           C  
ATOM   3234  CB  ALA A 411      15.156  -6.414 -12.241  1.00 70.12           C  
ATOM   3235  O   ALA A 411      16.202  -7.482  -9.281  1.00 70.12           O  
ATOM   3236  N   TRP A 412      16.630  -8.986 -10.887  1.00 71.08           N  
ATOM   3237  CA  TRP A 412      16.600 -10.127  -9.969  1.00 71.08           C  
ATOM   3238  C   TRP A 412      17.828 -10.189  -9.044  1.00 71.08           C  
ATOM   3239  CB  TRP A 412      16.398 -11.428 -10.753  1.00 71.08           C  
ATOM   3240  O   TRP A 412      17.674 -10.546  -7.879  1.00 71.08           O  
ATOM   3241  CG  TRP A 412      17.592 -11.919 -11.510  1.00 71.08           C  
ATOM   3242  CD1 TRP A 412      17.836 -11.726 -12.826  1.00 71.08           C  
ATOM   3243  CD2 TRP A 412      18.715 -12.706 -11.007  1.00 71.08           C  
ATOM   3244  CE2 TRP A 412      19.619 -12.946 -12.085  1.00 71.08           C  
ATOM   3245  CE3 TRP A 412      19.062 -13.240  -9.746  1.00 71.08           C  
ATOM   3246  NE1 TRP A 412      19.032 -12.328 -13.167  1.00 71.08           N  
ATOM   3247  CH2 TRP A 412      21.115 -14.204 -10.658  1.00 71.08           C  
ATOM   3248  CZ2 TRP A 412      20.804 -13.681 -11.925  1.00 71.08           C  
ATOM   3249  CZ3 TRP A 412      20.247 -13.980  -9.574  1.00 71.08           C  
ATOM   3250  N   ARG A 413      19.031  -9.800  -9.498  1.00 77.59           N  
ATOM   3251  CA  ARG A 413      20.229  -9.726  -8.631  1.00 77.59           C  
ATOM   3252  C   ARG A 413      20.099  -8.621  -7.588  1.00 77.59           C  
ATOM   3253  CB  ARG A 413      21.513  -9.505  -9.440  1.00 77.59           C  
ATOM   3254  O   ARG A 413      20.369  -8.860  -6.414  1.00 77.59           O  
ATOM   3255  CG  ARG A 413      21.973 -10.775 -10.156  1.00 77.59           C  
ATOM   3256  CD  ARG A 413      23.322 -10.509 -10.825  1.00 77.59           C  
ATOM   3257  NE  ARG A 413      23.750 -11.657 -11.644  1.00 77.59           N  
ATOM   3258  NH1 ARG A 413      25.542 -10.591 -12.590  1.00 77.59           N  
ATOM   3259  NH2 ARG A 413      25.071 -12.698 -13.185  1.00 77.59           N  
ATOM   3260  CZ  ARG A 413      24.783 -11.646 -12.467  1.00 77.59           C  
ATOM   3261  N   ALA A 414      19.583  -7.460  -7.989  1.00 79.71           N  
ATOM   3262  CA  ALA A 414      19.247  -6.389  -7.055  1.00 79.71           C  
ATOM   3263  C   ALA A 414      18.230  -6.864  -5.994  1.00 79.71           C  
ATOM   3264  CB  ALA A 414      18.721  -5.200  -7.867  1.00 79.71           C  
ATOM   3265  O   ALA A 414      18.386  -6.579  -4.806  1.00 79.71           O  
ATOM   3266  N   ALA A 415      17.231  -7.662  -6.395  1.00 77.35           N  
ATOM   3267  CA  ALA A 415      16.277  -8.264  -5.465  1.00 77.35           C  
ATOM   3268  C   ALA A 415      16.934  -9.269  -4.497  1.00 77.35           C  
ATOM   3269  CB  ALA A 415      15.129  -8.897  -6.261  1.00 77.35           C  
ATOM   3270  O   ALA A 415      16.574  -9.299  -3.322  1.00 77.35           O  
ATOM   3271  N   VAL A 416      17.937 -10.044  -4.933  1.00 82.94           N  
ATOM   3272  CA  VAL A 416      18.696 -10.948  -4.044  1.00 82.94           C  
ATOM   3273  C   VAL A 416      19.397 -10.172  -2.925  1.00 82.94           C  
ATOM   3274  CB  VAL A 416      19.697 -11.821  -4.830  1.00 82.94           C  
ATOM   3275  O   VAL A 416      19.353 -10.601  -1.773  1.00 82.94           O  
ATOM   3276  CG1 VAL A 416      20.645 -12.613  -3.917  1.00 82.94           C  
ATOM   3277  CG2 VAL A 416      18.955 -12.852  -5.689  1.00 82.94           C  
ATOM   3278  N   HIS A 417      19.974  -9.002  -3.210  1.00 83.10           N  
ATOM   3279  CA  HIS A 417      20.569  -8.160  -2.164  1.00 83.10           C  
ATOM   3280  C   HIS A 417      19.539  -7.685  -1.124  1.00 83.10           C  
ATOM   3281  CB  HIS A 417      21.309  -6.980  -2.808  1.00 83.10           C  
ATOM   3282  O   HIS A 417      19.849  -7.606   0.067  1.00 83.10           O  
ATOM   3283  CG  HIS A 417      22.602  -7.404  -3.452  1.00 83.10           C  
ATOM   3284  CD2 HIS A 417      22.895  -7.450  -4.790  1.00 83.10           C  
ATOM   3285  ND1 HIS A 417      23.720  -7.843  -2.776  1.00 83.10           N  
ATOM   3286  CE1 HIS A 417      24.660  -8.150  -3.683  1.00 83.10           C  
ATOM   3287  NE2 HIS A 417      24.194  -7.951  -4.918  1.00 83.10           N  
ATOM   3288  N   LEU A 418      18.291  -7.444  -1.536  1.00 85.12           N  
ATOM   3289  CA  LEU A 418      17.203  -7.046  -0.637  1.00 85.12           C  
ATOM   3290  C   LEU A 418      16.671  -8.166   0.258  1.00 85.12           C  
ATOM   3291  CB  LEU A 418      16.051  -6.460  -1.455  1.00 85.12           C  
ATOM   3292  O   LEU A 418      16.008  -7.871   1.257  1.00 85.12           O  
ATOM   3293  CG  LEU A 418      16.337  -5.076  -2.046  1.00 85.12           C  
ATOM   3294  CD1 LEU A 418      15.090  -4.668  -2.810  1.00 85.12           C  
ATOM   3295  CD2 LEU A 418      16.595  -4.029  -0.959  1.00 85.12           C  
ATOM   3296  N   VAL A 419      16.994  -9.431  -0.027  1.00 86.71           N  
ATOM   3297  CA  VAL A 419      16.625 -10.562   0.839  1.00 86.71           C  
ATOM   3298  C   VAL A 419      17.115 -10.332   2.273  1.00 86.71           C  
ATOM   3299  CB  VAL A 419      17.168 -11.888   0.270  1.00 86.71           C  
ATOM   3300  O   VAL A 419      16.393 -10.645   3.216  1.00 86.71           O  
ATOM   3301  CG1 VAL A 419      16.909 -13.075   1.202  1.00 86.71           C  
ATOM   3302  CG2 VAL A 419      16.502 -12.223  -1.068  1.00 86.71           C  
ATOM   3303  N   ALA A 420      18.279  -9.698   2.461  1.00 87.34           N  
ATOM   3304  CA  ALA A 420      18.792  -9.340   3.785  1.00 87.34           C  
ATOM   3305  C   ALA A 420      17.860  -8.390   4.566  1.00 87.34           C  
ATOM   3306  CB  ALA A 420      20.174  -8.710   3.596  1.00 87.34           C  
ATOM   3307  O   ALA A 420      17.631  -8.596   5.759  1.00 87.34           O  
ATOM   3308  N   CYS A 421      17.285  -7.390   3.888  1.00 88.88           N  
ATOM   3309  CA  CYS A 421      16.311  -6.459   4.466  1.00 88.88           C  
ATOM   3310  C   CYS A 421      15.007  -7.178   4.847  1.00 88.88           C  
ATOM   3311  CB  CYS A 421      16.048  -5.344   3.439  1.00 88.88           C  
ATOM   3312  O   CYS A 421      14.424  -6.918   5.893  1.00 88.88           O  
ATOM   3313  SG  CYS A 421      14.973  -4.051   4.123  1.00 88.88           S  
ATOM   3314  N   ILE A 422      14.552  -8.125   4.025  1.00 87.47           N  
ATOM   3315  CA  ILE A 422      13.302  -8.858   4.277  1.00 87.47           C  
ATOM   3316  C   ILE A 422      13.456  -9.875   5.394  1.00 87.47           C  
ATOM   3317  CB  ILE A 422      12.817  -9.515   2.980  1.00 87.47           C  
ATOM   3318  O   ILE A 422      12.578  -9.960   6.251  1.00 87.47           O  
ATOM   3319  CG1 ILE A 422      12.251  -8.387   2.100  1.00 87.47           C  
ATOM   3320  CG2 ILE A 422      11.760 -10.615   3.202  1.00 87.47           C  
ATOM   3321  CD1 ILE A 422      12.337  -8.774   0.642  1.00 87.47           C  
ATOM   3322  N   ILE A 423      14.565 -10.621   5.422  1.00 91.00           N  
ATOM   3323  CA  ILE A 423      14.861 -11.534   6.528  1.00 91.00           C  
ATOM   3324  C   ILE A 423      14.884 -10.741   7.834  1.00 91.00           C  
ATOM   3325  CB  ILE A 423      16.178 -12.307   6.287  1.00 91.00           C  
ATOM   3326  O   ILE A 423      14.253 -11.168   8.801  1.00 91.00           O  
ATOM   3327  CG1 ILE A 423      15.994 -13.314   5.128  1.00 91.00           C  
ATOM   3328  CG2 ILE A 423      16.615 -13.057   7.564  1.00 91.00           C  
ATOM   3329  CD1 ILE A 423      17.297 -13.991   4.684  1.00 91.00           C  
ATOM   3330  N   SER A 424      15.526  -9.565   7.862  1.00 92.79           N  
ATOM   3331  CA  SER A 424      15.512  -8.730   9.063  1.00 92.79           C  
ATOM   3332  C   SER A 424      14.105  -8.225   9.398  1.00 92.79           C  
ATOM   3333  CB  SER A 424      16.548  -7.605   8.998  1.00 92.79           C  
ATOM   3334  O   SER A 424      13.696  -8.351  10.547  1.00 92.79           O  
ATOM   3335  OG  SER A 424      16.163  -6.548   8.155  1.00 92.79           O  
ATOM   3336  N   THR A 425      13.304  -7.775   8.425  1.00 92.41           N  
ATOM   3337  CA  THR A 425      11.895  -7.391   8.646  1.00 92.41           C  
ATOM   3338  C   THR A 425      11.052  -8.524   9.231  1.00 92.41           C  
ATOM   3339  CB  THR A 425      11.251  -6.887   7.342  1.00 92.41           C  
ATOM   3340  O   THR A 425      10.345  -8.309  10.216  1.00 92.41           O  
ATOM   3341  CG2 THR A 425       9.771  -6.534   7.472  1.00 92.41           C  
ATOM   3342  OG1 THR A 425      11.864  -5.693   6.933  1.00 92.41           O  
ATOM   3343  N   VAL A 426      11.125  -9.726   8.655  1.00 91.71           N  
ATOM   3344  CA  VAL A 426      10.355 -10.908   9.075  1.00 91.71           C  
ATOM   3345  C   VAL A 426      10.769 -11.352  10.475  1.00 91.71           C  
ATOM   3346  CB  VAL A 426      10.548 -12.046   8.048  1.00 91.71           C  
ATOM   3347  O   VAL A 426       9.921 -11.502  11.357  1.00 91.71           O  
ATOM   3348  CG1 VAL A 426      10.098 -13.424   8.553  1.00 91.71           C  
ATOM   3349  CG2 VAL A 426       9.788 -11.726   6.753  1.00 91.71           C  
ATOM   3350  N   VAL A 427      12.075 -11.513  10.704  1.00 94.11           N  
ATOM   3351  CA  VAL A 427      12.615 -11.931  12.003  1.00 94.11           C  
ATOM   3352  C   VAL A 427      12.274 -10.897  13.069  1.00 94.11           C  
ATOM   3353  CB  VAL A 427      14.133 -12.181  11.913  1.00 94.11           C  
ATOM   3354  O   VAL A 427      11.770 -11.264  14.130  1.00 94.11           O  
ATOM   3355  CG1 VAL A 427      14.773 -12.411  13.287  1.00 94.11           C  
ATOM   3356  CG2 VAL A 427      14.421 -13.427  11.065  1.00 94.11           C  
ATOM   3357  N   THR A 428      12.468  -9.605  12.792  1.00 94.26           N  
ATOM   3358  CA  THR A 428      12.117  -8.544  13.738  1.00 94.26           C  
ATOM   3359  C   THR A 428      10.623  -8.514  14.028  1.00 94.26           C  
ATOM   3360  CB  THR A 428      12.605  -7.169  13.271  1.00 94.26           C  
ATOM   3361  O   THR A 428      10.269  -8.436  15.198  1.00 94.26           O  
ATOM   3362  CG2 THR A 428      12.245  -6.068  14.265  1.00 94.26           C  
ATOM   3363  OG1 THR A 428      14.010  -7.180  13.210  1.00 94.26           O  
ATOM   3364  N   ALA A 429       9.742  -8.648  13.034  1.00 92.45           N  
ATOM   3365  CA  ALA A 429       8.300  -8.672  13.283  1.00 92.45           C  
ATOM   3366  C   ALA A 429       7.896  -9.852  14.196  1.00 92.45           C  
ATOM   3367  CB  ALA A 429       7.570  -8.708  11.935  1.00 92.45           C  
ATOM   3368  O   ALA A 429       7.166  -9.703  15.181  1.00 92.45           O  
ATOM   3369  N   ILE A 430       8.418 -11.051  13.936  1.00 92.03           N  
ATOM   3370  CA  ILE A 430       8.121 -12.219  14.780  1.00 92.03           C  
ATOM   3371  C   ILE A 430       8.670 -12.011  16.202  1.00 92.03           C  
ATOM   3372  CB  ILE A 430       8.640 -13.508  14.110  1.00 92.03           C  
ATOM   3373  O   ILE A 430       7.945 -12.228  17.179  1.00 92.03           O  
ATOM   3374  CG1 ILE A 430       7.872 -13.761  12.790  1.00 92.03           C  
ATOM   3375  CG2 ILE A 430       8.472 -14.711  15.059  1.00 92.03           C  
ATOM   3376  CD1 ILE A 430       8.497 -14.854  11.915  1.00 92.03           C  
ATOM   3377  N   LEU A 431       9.909 -11.523  16.335  1.00 93.63           N  
ATOM   3378  CA  LEU A 431      10.530 -11.230  17.630  1.00 93.63           C  
ATOM   3379  C   LEU A 431       9.768 -10.153  18.404  1.00 93.63           C  
ATOM   3380  CB  LEU A 431      11.992 -10.794  17.435  1.00 93.63           C  
ATOM   3381  O   LEU A 431       9.497 -10.338  19.587  1.00 93.63           O  
ATOM   3382  CG  LEU A 431      12.967 -11.919  17.046  1.00 93.63           C  
ATOM   3383  CD1 LEU A 431      14.343 -11.302  16.791  1.00 93.63           C  
ATOM   3384  CD2 LEU A 431      13.109 -12.970  18.148  1.00 93.63           C  
ATOM   3385  N   CYS A 432       9.370  -9.057  17.762  1.00 92.63           N  
ATOM   3386  CA  CYS A 432       8.569  -8.001  18.375  1.00 92.63           C  
ATOM   3387  C   CYS A 432       7.216  -8.536  18.860  1.00 92.63           C  
ATOM   3388  CB  CYS A 432       8.394  -6.872  17.353  1.00 92.63           C  
ATOM   3389  O   CYS A 432       6.765  -8.170  19.948  1.00 92.63           O  
ATOM   3390  SG  CYS A 432       9.954  -5.966  17.162  1.00 92.63           S  
ATOM   3391  N   GLY A 433       6.610  -9.463  18.112  1.00 89.03           N  
ATOM   3392  CA  GLY A 433       5.379 -10.152  18.508  1.00 89.03           C  
ATOM   3393  C   GLY A 433       5.565 -11.001  19.762  1.00 89.03           C  
ATOM   3394  O   GLY A 433       4.814 -10.850  20.725  1.00 89.03           O  
ATOM   3395  N   ALA A 434       6.609 -11.831  19.786  1.00 89.51           N  
ATOM   3396  CA  ALA A 434       6.946 -12.685  20.925  1.00 89.51           C  
ATOM   3397  C   ALA A 434       7.372 -11.881  22.171  1.00 89.51           C  
ATOM   3398  CB  ALA A 434       8.049 -13.648  20.468  1.00 89.51           C  
ATOM   3399  O   ALA A 434       6.944 -12.174  23.289  1.00 89.51           O  
ATOM   3400  N   ILE A 435       8.181 -10.830  21.993  1.00 90.97           N  
ATOM   3401  CA  ILE A 435       8.587  -9.917  23.072  1.00 90.97           C  
ATOM   3402  C   ILE A 435       7.363  -9.198  23.632  1.00 90.97           C  
ATOM   3403  CB  ILE A 435       9.654  -8.907  22.586  1.00 90.97           C  
ATOM   3404  O   ILE A 435       7.249  -9.065  24.849  1.00 90.97           O  
ATOM   3405  CG1 ILE A 435      10.988  -9.631  22.293  1.00 90.97           C  
ATOM   3406  CG2 ILE A 435       9.912  -7.801  23.634  1.00 90.97           C  
ATOM   3407  CD1 ILE A 435      11.982  -8.778  21.492  1.00 90.97           C  
ATOM   3408  N   THR A 436       6.433  -8.760  22.782  1.00 90.05           N  
ATOM   3409  CA  THR A 436       5.197  -8.113  23.235  1.00 90.05           C  
ATOM   3410  C   THR A 436       4.315  -9.079  24.020  1.00 90.05           C  
ATOM   3411  CB  THR A 436       4.398  -7.544  22.061  1.00 90.05           C  
ATOM   3412  O   THR A 436       3.789  -8.698  25.066  1.00 90.05           O  
ATOM   3413  CG2 THR A 436       3.142  -6.842  22.559  1.00 90.05           C  
ATOM   3414  OG1 THR A 436       5.142  -6.572  21.377  1.00 90.05           O  
ATOM   3415  N   ASP A 437       4.184 -10.330  23.576  1.00 86.21           N  
ATOM   3416  CA  ASP A 437       3.423 -11.340  24.314  1.00 86.21           C  
ATOM   3417  C   ASP A 437       4.048 -11.619  25.695  1.00 86.21           C  
ATOM   3418  CB  ASP A 437       3.280 -12.616  23.473  1.00 86.21           C  
ATOM   3419  O   ASP A 437       3.347 -11.641  26.705  1.00 86.21           O  
ATOM   3420  CG  ASP A 437       2.387 -13.642  24.182  1.00 86.21           C  
ATOM   3421  OD1 ASP A 437       1.328 -13.234  24.723  1.00 86.21           O  
ATOM   3422  OD2 ASP A 437       2.794 -14.820  24.247  1.00 86.21           O  
ATOM   3423  N   LYS A 438       5.382 -11.711  25.784  1.00 87.95           N  
ATOM   3424  CA  LYS A 438       6.079 -11.974  27.055  1.00 87.95           C  
ATOM   3425  C   LYS A 438       6.139 -10.762  27.990  1.00 87.95           C  
ATOM   3426  CB  LYS A 438       7.474 -12.536  26.745  1.00 87.95           C  
ATOM   3427  O   LYS A 438       5.842 -10.875  29.176  1.00 87.95           O  
ATOM   3428  CG  LYS A 438       8.204 -12.996  28.017  1.00 87.95           C  
ATOM   3429  CD  LYS A 438       9.531 -13.683  27.670  1.00 87.95           C  
ATOM   3430  CE  LYS A 438      10.234 -14.148  28.952  1.00 87.95           C  
ATOM   3431  NZ  LYS A 438      11.503 -14.863  28.658  1.00 87.95           N  
ATOM   3432  N   THR A 439       6.572  -9.607  27.488  1.00 89.57           N  
ATOM   3433  CA  THR A 439       6.824  -8.399  28.302  1.00 89.57           C  
ATOM   3434  C   THR A 439       5.571  -7.561  28.525  1.00 89.57           C  
ATOM   3435  CB  THR A 439       7.892  -7.487  27.683  1.00 89.57           C  
ATOM   3436  O   THR A 439       5.535  -6.744  29.448  1.00 89.57           O  
ATOM   3437  CG2 THR A 439       9.226  -8.193  27.435  1.00 89.57           C  
ATOM   3438  OG1 THR A 439       7.420  -6.939  26.475  1.00 89.57           O  
ATOM   3439  N   ARG A 440       4.548  -7.739  27.677  1.00 89.19           N  
ATOM   3440  CA  ARG A 440       3.316  -6.937  27.628  1.00 89.19           C  
ATOM   3441  C   ARG A 440       3.539  -5.454  27.316  1.00 89.19           C  
ATOM   3442  CB  ARG A 440       2.474  -7.167  28.902  1.00 89.19           C  
ATOM   3443  O   ARG A 440       2.604  -4.666  27.460  1.00 89.19           O  
ATOM   3444  CG  ARG A 440       2.201  -8.641  29.253  1.00 89.19           C  
ATOM   3445  CD  ARG A 440       1.380  -9.330  28.161  1.00 89.19           C  
ATOM   3446  NE  ARG A 440       1.004 -10.708  28.529  1.00 89.19           N  
ATOM   3447  NH1 ARG A 440       0.367 -11.327  26.421  1.00 89.19           N  
ATOM   3448  NH2 ARG A 440       0.420 -12.863  28.002  1.00 89.19           N  
ATOM   3449  CZ  ARG A 440       0.593 -11.619  27.664  1.00 89.19           C  
ATOM   3450  N   GLN A 441       4.740  -5.050  26.898  1.00 91.50           N  
ATOM   3451  CA  GLN A 441       5.083  -3.656  26.610  1.00 91.50           C  
ATOM   3452  C   GLN A 441       5.345  -3.444  25.122  1.00 91.50           C  
ATOM   3453  CB  GLN A 441       6.311  -3.217  27.416  1.00 91.50           C  
ATOM   3454  O   GLN A 441       6.108  -4.184  24.514  1.00 91.50           O  
ATOM   3455  CG  GLN A 441       6.079  -3.267  28.931  1.00 91.50           C  
ATOM   3456  CD  GLN A 441       7.199  -2.605  29.723  1.00 91.50           C  
ATOM   3457  NE2 GLN A 441       7.238  -2.790  31.022  1.00 91.50           N  
ATOM   3458  OE1 GLN A 441       8.043  -1.893  29.216  1.00 91.50           O  
ATOM   3459  N   ILE A 442       4.755  -2.385  24.563  1.00 92.12           N  
ATOM   3460  CA  ILE A 442       4.883  -2.054  23.135  1.00 92.12           C  
ATOM   3461  C   ILE A 442       5.754  -0.809  22.921  1.00 92.12           C  
ATOM   3462  CB  ILE A 442       3.488  -1.895  22.491  1.00 92.12           C  
ATOM   3463  O   ILE A 442       6.544  -0.756  21.982  1.00 92.12           O  
ATOM   3464  CG1 ILE A 442       2.557  -3.085  22.818  1.00 92.12           C  
ATOM   3465  CG2 ILE A 442       3.663  -1.767  20.972  1.00 92.12           C  
ATOM   3466  CD1 ILE A 442       1.155  -2.930  22.227  1.00 92.12           C  
ATOM   3467  N   LYS A 443       5.668   0.191  23.812  1.00 94.91           N  
ATOM   3468  CA  LYS A 443       6.414   1.453  23.669  1.00 94.91           C  
ATOM   3469  C   LYS A 443       7.924   1.268  23.460  1.00 94.91           C  
ATOM   3470  CB  LYS A 443       6.122   2.406  24.838  1.00 94.91           C  
ATOM   3471  O   LYS A 443       8.435   1.890  22.530  1.00 94.91           O  
ATOM   3472  CG  LYS A 443       6.942   3.695  24.696  1.00 94.91           C  
ATOM   3473  CD  LYS A 443       6.659   4.663  25.832  1.00 94.91           C  
ATOM   3474  CE  LYS A 443       7.299   6.005  25.493  1.00 94.91           C  
ATOM   3475  NZ  LYS A 443       6.748   7.096  26.317  1.00 94.91           N  
ATOM   3476  N   PRO A 444       8.647   0.451  24.256  1.00 95.22           N  
ATOM   3477  CA  PRO A 444      10.083   0.276  24.047  1.00 95.22           C  
ATOM   3478  C   PRO A 444      10.398  -0.231  22.639  1.00 95.22           C  
ATOM   3479  CB  PRO A 444      10.550  -0.709  25.123  1.00 95.22           C  
ATOM   3480  O   PRO A 444      11.326   0.265  22.012  1.00 95.22           O  
ATOM   3481  CG  PRO A 444       9.510  -0.545  26.228  1.00 95.22           C  
ATOM   3482  CD  PRO A 444       8.229  -0.295  25.437  1.00 95.22           C  
ATOM   3483  N   ILE A 445       9.578  -1.142  22.106  1.00 94.92           N  
ATOM   3484  CA  ILE A 445       9.743  -1.684  20.755  1.00 94.92           C  
ATOM   3485  C   ILE A 445       9.574  -0.581  19.706  1.00 94.92           C  
ATOM   3486  CB  ILE A 445       8.761  -2.852  20.511  1.00 94.92           C  
ATOM   3487  O   ILE A 445      10.413  -0.460  18.819  1.00 94.92           O  
ATOM   3488  CG1 ILE A 445       8.964  -3.969  21.563  1.00 94.92           C  
ATOM   3489  CG2 ILE A 445       8.953  -3.388  19.085  1.00 94.92           C  
ATOM   3490  CD1 ILE A 445       7.952  -5.110  21.443  1.00 94.92           C  
ATOM   3491  N   ILE A 446       8.539   0.256  19.828  1.00 96.27           N  
ATOM   3492  CA  ILE A 446       8.273   1.374  18.903  1.00 96.27           C  
ATOM   3493  C   ILE A 446       9.452   2.358  18.875  1.00 96.27           C  
ATOM   3494  CB  ILE A 446       6.946   2.070  19.302  1.00 96.27           C  
ATOM   3495  O   ILE A 446       9.925   2.738  17.801  1.00 96.27           O  
ATOM   3496  CG1 ILE A 446       5.761   1.118  19.038  1.00 96.27           C  
ATOM   3497  CG2 ILE A 446       6.677   3.396  18.571  1.00 96.27           C  
ATOM   3498  CD1 ILE A 446       4.396   1.661  19.478  1.00 96.27           C  
ATOM   3499  N   VAL A 447       9.953   2.749  20.050  1.00 96.98           N  
ATOM   3500  CA  VAL A 447      11.072   3.695  20.164  1.00 96.98           C  
ATOM   3501  C   VAL A 447      12.360   3.080  19.614  1.00 96.98           C  
ATOM   3502  CB  VAL A 447      11.244   4.176  21.617  1.00 96.98           C  
ATOM   3503  O   VAL A 447      13.008   3.697  18.775  1.00 96.98           O  
ATOM   3504  CG1 VAL A 447      12.453   5.106  21.774  1.00 96.98           C  
ATOM   3505  CG2 VAL A 447      10.006   4.956  22.080  1.00 96.98           C  
ATOM   3506  N   ILE A 448      12.697   1.849  20.015  1.00 96.58           N  
ATOM   3507  CA  ILE A 448      13.899   1.142  19.545  1.00 96.58           C  
ATOM   3508  C   ILE A 448      13.865   0.953  18.023  1.00 96.58           C  
ATOM   3509  CB  ILE A 448      14.055  -0.197  20.307  1.00 96.58           C  
ATOM   3510  O   ILE A 448      14.853   1.241  17.351  1.00 96.58           O  
ATOM   3511  CG1 ILE A 448      14.459   0.071  21.776  1.00 96.58           C  
ATOM   3512  CG2 ILE A 448      15.104  -1.104  19.646  1.00 96.58           C  
ATOM   3513  CD1 ILE A 448      14.345  -1.161  22.686  1.00 96.58           C  
ATOM   3514  N   SER A 449      12.721   0.553  17.461  1.00 96.17           N  
ATOM   3515  CA  SER A 449      12.551   0.401  16.006  1.00 96.17           C  
ATOM   3516  C   SER A 449      12.776   1.726  15.274  1.00 96.17           C  
ATOM   3517  CB  SER A 449      11.151  -0.121  15.663  1.00 96.17           C  
ATOM   3518  O   SER A 449      13.432   1.761  14.237  1.00 96.17           O  
ATOM   3519  OG  SER A 449      10.877  -1.320  16.357  1.00 96.17           O  
ATOM   3520  N   SER A 450      12.295   2.836  15.840  1.00 96.07           N  
ATOM   3521  CA  SER A 450      12.488   4.168  15.253  1.00 96.07           C  
ATOM   3522  C   SER A 450      13.949   4.629  15.326  1.00 96.07           C  
ATOM   3523  CB  SER A 450      11.576   5.192  15.927  1.00 96.07           C  
ATOM   3524  O   SER A 450      14.447   5.214  14.367  1.00 96.07           O  
ATOM   3525  OG  SER A 450      10.231   4.759  15.870  1.00 96.07           O  
ATOM   3526  N   ILE A 451      14.666   4.316  16.415  1.00 97.14           N  
ATOM   3527  CA  ILE A 451      16.113   4.571  16.537  1.00 97.14           C  
ATOM   3528  C   ILE A 451      16.878   3.792  15.463  1.00 97.14           C  
ATOM   3529  CB  ILE A 451      16.632   4.223  17.954  1.00 97.14           C  
ATOM   3530  O   ILE A 451      17.699   4.378  14.760  1.00 97.14           O  
ATOM   3531  CG1 ILE A 451      16.030   5.185  19.002  1.00 97.14           C  
ATOM   3532  CG2 ILE A 451      18.172   4.285  18.017  1.00 97.14           C  
ATOM   3533  CD1 ILE A 451      16.235   4.733  20.454  1.00 97.14           C  
ATOM   3534  N   PHE A 452      16.578   2.501  15.288  1.00 95.19           N  
ATOM   3535  CA  PHE A 452      17.177   1.695  14.221  1.00 95.19           C  
ATOM   3536  C   PHE A 452      16.885   2.260  12.828  1.00 95.19           C  
ATOM   3537  CB  PHE A 452      16.704   0.239  14.324  1.00 95.19           C  
ATOM   3538  O   PHE A 452      17.758   2.204  11.967  1.00 95.19           O  
ATOM   3539  CG  PHE A 452      17.465  -0.577  15.349  1.00 95.19           C  
ATOM   3540  CD1 PHE A 452      18.837  -0.809  15.161  1.00 95.19           C  
ATOM   3541  CD2 PHE A 452      16.817  -1.133  16.464  1.00 95.19           C  
ATOM   3542  CE1 PHE A 452      19.564  -1.590  16.074  1.00 95.19           C  
ATOM   3543  CE2 PHE A 452      17.544  -1.909  17.387  1.00 95.19           C  
ATOM   3544  CZ  PHE A 452      18.916  -2.137  17.194  1.00 95.19           C  
ATOM   3545  N   GLY A 453      15.711   2.864  12.621  1.00 94.73           N  
ATOM   3546  CA  GLY A 453      15.373   3.557  11.377  1.00 94.73           C  
ATOM   3547  C   GLY A 453      16.266   4.769  11.115  1.00 94.73           C  
ATOM   3548  O   GLY A 453      16.829   4.892  10.031  1.00 94.73           O  
ATOM   3549  N   VAL A 454      16.461   5.628  12.122  1.00 96.48           N  
ATOM   3550  CA  VAL A 454      17.346   6.804  12.022  1.00 96.48           C  
ATOM   3551  C   VAL A 454      18.794   6.384  11.790  1.00 96.48           C  
ATOM   3552  CB  VAL A 454      17.250   7.687  13.283  1.00 96.48           C  
ATOM   3553  O   VAL A 454      19.442   6.896  10.881  1.00 96.48           O  
ATOM   3554  CG1 VAL A 454      18.223   8.874  13.247  1.00 96.48           C  
ATOM   3555  CG2 VAL A 454      15.846   8.279  13.419  1.00 96.48           C  
ATOM   3556  N   VAL A 455      19.298   5.432  12.580  1.00 95.20           N  
ATOM   3557  CA  VAL A 455      20.672   4.930  12.450  1.00 95.20           C  
ATOM   3558  C   VAL A 455      20.864   4.257  11.091  1.00 95.20           C  
ATOM   3559  CB  VAL A 455      21.022   3.978  13.610  1.00 95.20           C  
ATOM   3560  O   VAL A 455      21.810   4.580  10.382  1.00 95.20           O  
ATOM   3561  CG1 VAL A 455      22.409   3.347  13.445  1.00 95.20           C  
ATOM   3562  CG2 VAL A 455      21.030   4.727  14.951  1.00 95.20           C  
ATOM   3563  N   GLY A 456      19.943   3.384  10.681  1.00 92.08           N  
ATOM   3564  CA  GLY A 456      19.991   2.712   9.384  1.00 92.08           C  
ATOM   3565  C   GLY A 456      19.993   3.686   8.215  1.00 92.08           C  
ATOM   3566  O   GLY A 456      20.829   3.574   7.321  1.00 92.08           O  
ATOM   3567  N   ALA A 457      19.119   4.692   8.252  1.00 92.57           N  
ATOM   3568  CA  ALA A 457      19.102   5.745   7.248  1.00 92.57           C  
ATOM   3569  C   ALA A 457      20.381   6.586   7.249  1.00 92.57           C  
ATOM   3570  CB  ALA A 457      17.861   6.610   7.480  1.00 92.57           C  
ATOM   3571  O   ALA A 457      20.891   6.904   6.181  1.00 92.57           O  
ATOM   3572  N   GLY A 458      20.915   6.911   8.427  1.00 92.23           N  
ATOM   3573  CA  GLY A 458      22.123   7.717   8.569  1.00 92.23           C  
ATOM   3574  C   GLY A 458      23.386   7.004   8.096  1.00 92.23           C  
ATOM   3575  O   GLY A 458      24.264   7.651   7.547  1.00 92.23           O  
ATOM   3576  N   ILE A 459      23.486   5.683   8.258  1.00 90.62           N  
ATOM   3577  CA  ILE A 459      24.635   4.934   7.729  1.00 90.62           C  
ATOM   3578  C   ILE A 459      24.459   4.680   6.221  1.00 90.62           C  
ATOM   3579  CB  ILE A 459      24.907   3.644   8.533  1.00 90.62           C  
ATOM   3580  O   ILE A 459      25.441   4.713   5.486  1.00 90.62           O  
ATOM   3581  CG1 ILE A 459      25.017   3.880  10.060  1.00 90.62           C  
ATOM   3582  CG2 ILE A 459      26.264   3.057   8.104  1.00 90.62           C  
ATOM   3583  CD1 ILE A 459      24.974   2.582  10.876  1.00 90.62           C  
ATOM   3584  N   LEU A 460      23.227   4.510   5.721  1.00 88.48           N  
ATOM   3585  CA  LEU A 460      22.972   4.394   4.276  1.00 88.48           C  
ATOM   3586  C   LEU A 460      23.398   5.636   3.477  1.00 88.48           C  
ATOM   3587  CB  LEU A 460      21.485   4.091   4.016  1.00 88.48           C  
ATOM   3588  O   LEU A 460      23.720   5.502   2.301  1.00 88.48           O  
ATOM   3589  CG  LEU A 460      21.110   2.604   4.111  1.00 88.48           C  
ATOM   3590  CD1 LEU A 460      19.588   2.474   4.040  1.00 88.48           C  
ATOM   3591  CD2 LEU A 460      21.687   1.783   2.953  1.00 88.48           C  
ATOM   3592  N   THR A 461      23.462   6.828   4.079  1.00 88.98           N  
ATOM   3593  CA  THR A 461      24.012   8.012   3.386  1.00 88.98           C  
ATOM   3594  C   THR A 461      25.530   7.942   3.197  1.00 88.98           C  
ATOM   3595  CB  THR A 461      23.667   9.331   4.086  1.00 88.98           C  
ATOM   3596  O   THR A 461      26.066   8.650   2.348  1.00 88.98           O  
ATOM   3597  CG2 THR A 461      22.168   9.555   4.266  1.00 88.98           C  
ATOM   3598  OG1 THR A 461      24.260   9.372   5.353  1.00 88.98           O  
ATOM   3599  N   LEU A 462      26.225   7.068   3.935  1.00 86.67           N  
ATOM   3600  CA  LEU A 462      27.660   6.798   3.790  1.00 86.67           C  
ATOM   3601  C   LEU A 462      27.955   5.723   2.734  1.00 86.67           C  
ATOM   3602  CB  LEU A 462      28.260   6.400   5.152  1.00 86.67           C  
ATOM   3603  O   LEU A 462      29.109   5.316   2.575  1.00 86.67           O  
ATOM   3604  CG  LEU A 462      28.026   7.401   6.295  1.00 86.67           C  
ATOM   3605  CD1 LEU A 462      28.586   6.823   7.595  1.00 86.67           C  
ATOM   3606  CD2 LEU A 462      28.716   8.740   6.023  1.00 86.67           C  
ATOM   3607  N   LEU A 463      26.926   5.230   2.037  1.00 81.64           N  
ATOM   3608  CA  LEU A 463      27.072   4.235   0.986  1.00 81.64           C  
ATOM   3609  C   LEU A 463      27.939   4.803  -0.146  1.00 81.64           C  
ATOM   3610  CB  LEU A 463      25.673   3.805   0.520  1.00 81.64           C  
ATOM   3611  O   LEU A 463      27.578   5.775  -0.804  1.00 81.64           O  
ATOM   3612  CG  LEU A 463      25.666   2.649  -0.487  1.00 81.64           C  
ATOM   3613  CD1 LEU A 463      26.171   1.345   0.125  1.00 81.64           C  
ATOM   3614  CD2 LEU A 463      24.234   2.404  -0.959  1.00 81.64           C  
ATOM   3615  N   ASN A 464      29.100   4.185  -0.346  1.00 80.70           N  
ATOM   3616  CA  ASN A 464      30.075   4.560  -1.363  1.00 80.70           C  
ATOM   3617  C   ASN A 464      30.143   3.471  -2.444  1.00 80.70           C  
ATOM   3618  CB  ASN A 464      31.425   4.814  -0.663  1.00 80.70           C  
ATOM   3619  O   ASN A 464      29.919   2.296  -2.163  1.00 80.70           O  
ATOM   3620  CG  ASN A 464      32.487   5.428  -1.562  1.00 80.70           C  
ATOM   3621  ND2 ASN A 464      33.695   5.571  -1.076  1.00 80.70           N  
ATOM   3622  OD1 ASN A 464      32.270   5.772  -2.708  1.00 80.70           O  
ATOM   3623  N   ASN A 465      30.547   3.841  -3.655  1.00 78.98           N  
ATOM   3624  CA  ASN A 465      30.689   2.950  -4.812  1.00 78.98           C  
ATOM   3625  C   ASN A 465      31.782   1.873  -4.645  1.00 78.98           C  
ATOM   3626  CB  ASN A 465      30.917   3.833  -6.058  1.00 78.98           C  
ATOM   3627  O   ASN A 465      31.903   0.998  -5.494  1.00 78.98           O  
ATOM   3628  CG  ASN A 465      29.703   4.684  -6.393  1.00 78.98           C  
ATOM   3629  ND2 ASN A 465      29.825   5.677  -7.240  1.00 78.98           N  
ATOM   3630  OD1 ASN A 465      28.615   4.463  -5.893  1.00 78.98           O  
ATOM   3631  N   ASN A 466      32.575   1.933  -3.566  1.00 76.48           N  
ATOM   3632  CA  ASN A 466      33.590   0.933  -3.200  1.00 76.48           C  
ATOM   3633  C   ASN A 466      33.085  -0.086  -2.160  1.00 76.48           C  
ATOM   3634  CB  ASN A 466      34.847   1.637  -2.640  1.00 76.48           C  
ATOM   3635  O   ASN A 466      33.874  -0.886  -1.655  1.00 76.48           O  
ATOM   3636  CG  ASN A 466      35.600   2.521  -3.610  1.00 76.48           C  
ATOM   3637  ND2 ASN A 466      36.789   2.944  -3.263  1.00 76.48           N  
ATOM   3638  OD1 ASN A 466      35.144   2.898  -4.663  1.00 76.48           O  
ATOM   3639  N   ALA A 467      31.826   0.001  -1.726  1.00 74.95           N  
ATOM   3640  CA  ALA A 467      31.337  -0.825  -0.633  1.00 74.95           C  
ATOM   3641  C   ALA A 467      31.325  -2.316  -1.016  1.00 74.95           C  
ATOM   3642  CB  ALA A 467      29.980  -0.292  -0.168  1.00 74.95           C  
ATOM   3643  O   ALA A 467      30.791  -2.727  -2.043  1.00 74.95           O  
ATOM   3644  N   ASN A 468      31.917  -3.146  -0.155  1.00 78.38           N  
ATOM   3645  CA  ASN A 468      31.888  -4.596  -0.320  1.00 78.38           C  
ATOM   3646  C   ASN A 468      30.454  -5.130  -0.174  1.00 78.38           C  
ATOM   3647  CB  ASN A 468      32.833  -5.251   0.709  1.00 78.38           C  
ATOM   3648  O   ASN A 468      29.646  -4.583   0.579  1.00 78.38           O  
ATOM   3649  CG  ASN A 468      34.305  -5.079   0.374  1.00 78.38           C  
ATOM   3650  ND2 ASN A 468      35.181  -5.212   1.341  1.00 78.38           N  
ATOM   3651  OD1 ASN A 468      34.698  -4.868  -0.754  1.00 78.38           O  
ATOM   3652  N   ASN A 469      30.174  -6.286  -0.780  1.00 74.96           N  
ATOM   3653  CA  ASN A 469      28.876  -6.966  -0.658  1.00 74.96           C  
ATOM   3654  C   ASN A 469      28.430  -7.183   0.801  1.00 74.96           C  
ATOM   3655  CB  ASN A 469      28.954  -8.311  -1.410  1.00 74.96           C  
ATOM   3656  O   ASN A 469      27.241  -7.110   1.100  1.00 74.96           O  
ATOM   3657  CG  ASN A 469      28.975  -8.134  -2.917  1.00 74.96           C  
ATOM   3658  ND2 ASN A 469      29.430  -9.112  -3.660  1.00 74.96           N  
ATOM   3659  OD1 ASN A 469      28.569  -7.117  -3.440  1.00 74.96           O  
ATOM   3660  N   SER A 470      29.369  -7.401   1.728  1.00 73.69           N  
ATOM   3661  CA  SER A 470      29.070  -7.508   3.162  1.00 73.69           C  
ATOM   3662  C   SER A 470      28.586  -6.191   3.775  1.00 73.69           C  
ATOM   3663  CB  SER A 470      30.304  -8.004   3.919  1.00 73.69           C  
ATOM   3664  O   SER A 470      27.674  -6.206   4.601  1.00 73.69           O  
ATOM   3665  OG  SER A 470      31.427  -7.178   3.653  1.00 73.69           O  
ATOM   3666  N   ALA A 471      29.148  -5.054   3.352  1.00 78.74           N  
ATOM   3667  CA  ALA A 471      28.710  -3.733   3.788  1.00 78.74           C  
ATOM   3668  C   ALA A 471      27.297  -3.443   3.271  1.00 78.74           C  
ATOM   3669  CB  ALA A 471      29.727  -2.679   3.330  1.00 78.74           C  
ATOM   3670  O   ALA A 471      26.441  -3.039   4.052  1.00 78.74           O  
ATOM   3671  N   HIS A 472      27.016  -3.751   2.000  1.00 78.76           N  
ATOM   3672  CA  HIS A 472      25.666  -3.653   1.443  1.00 78.76           C  
ATOM   3673  C   HIS A 472      24.643  -4.429   2.279  1.00 78.76           C  
ATOM   3674  CB  HIS A 472      25.665  -4.180   0.004  1.00 78.76           C  
ATOM   3675  O   HIS A 472      23.657  -3.860   2.735  1.00 78.76           O  
ATOM   3676  CG  HIS A 472      26.475  -3.371  -0.974  1.00 78.76           C  
ATOM   3677  CD2 HIS A 472      26.796  -2.047  -0.867  1.00 78.76           C  
ATOM   3678  ND1 HIS A 472      27.019  -3.821  -2.156  1.00 78.76           N  
ATOM   3679  CE1 HIS A 472      27.642  -2.790  -2.746  1.00 78.76           C  
ATOM   3680  NE2 HIS A 472      27.515  -1.682  -2.003  1.00 78.76           N  
ATOM   3681  N   ILE A 473      24.910  -5.711   2.543  1.00 78.77           N  
ATOM   3682  CA  ILE A 473      24.021  -6.572   3.334  1.00 78.77           C  
ATOM   3683  C   ILE A 473      23.821  -6.007   4.748  1.00 78.77           C  
ATOM   3684  CB  ILE A 473      24.583  -8.011   3.343  1.00 78.77           C  
ATOM   3685  O   ILE A 473      22.686  -5.916   5.212  1.00 78.77           O  
ATOM   3686  CG1 ILE A 473      24.439  -8.634   1.934  1.00 78.77           C  
ATOM   3687  CG2 ILE A 473      23.886  -8.902   4.389  1.00 78.77           C  
ATOM   3688  CD1 ILE A 473      25.250  -9.921   1.743  1.00 78.77           C  
ATOM   3689  N   GLY A 474      24.899  -5.588   5.419  1.00 81.68           N  
ATOM   3690  CA  GLY A 474      24.837  -5.044   6.778  1.00 81.68           C  
ATOM   3691  C   GLY A 474      23.988  -3.775   6.891  1.00 81.68           C  
ATOM   3692  O   GLY A 474      23.219  -3.629   7.841  1.00 81.68           O  
ATOM   3693  N   LEU A 475      24.070  -2.884   5.900  1.00 83.06           N  
ATOM   3694  CA  LEU A 475      23.307  -1.632   5.877  1.00 83.06           C  
ATOM   3695  C   LEU A 475      21.808  -1.855   5.663  1.00 83.06           C  
ATOM   3696  CB  LEU A 475      23.876  -0.722   4.777  1.00 83.06           C  
ATOM   3697  O   LEU A 475      20.990  -1.119   6.213  1.00 83.06           O  
ATOM   3698  CG  LEU A 475      25.304  -0.230   5.052  1.00 83.06           C  
ATOM   3699  CD1 LEU A 475      25.863   0.506   3.836  1.00 83.06           C  
ATOM   3700  CD2 LEU A 475      25.358   0.705   6.243  1.00 83.06           C  
ATOM   3701  N   LEU A 476      21.443  -2.894   4.911  1.00 86.01           N  
ATOM   3702  CA  LEU A 476      20.052  -3.232   4.608  1.00 86.01           C  
ATOM   3703  C   LEU A 476      19.295  -3.840   5.791  1.00 86.01           C  
ATOM   3704  CB  LEU A 476      20.043  -4.175   3.394  1.00 86.01           C  
ATOM   3705  O   LEU A 476      18.066  -3.777   5.832  1.00 86.01           O  
ATOM   3706  CG  LEU A 476      20.506  -3.505   2.093  1.00 86.01           C  
ATOM   3707  CD1 LEU A 476      20.565  -4.527   0.960  1.00 86.01           C  
ATOM   3708  CD2 LEU A 476      19.588  -2.375   1.670  1.00 86.01           C  
ATOM   3709  N   ILE A 477      20.007  -4.380   6.782  1.00 91.12           N  
ATOM   3710  CA  ILE A 477      19.384  -4.976   7.967  1.00 91.12           C  
ATOM   3711  C   ILE A 477      18.626  -3.916   8.776  1.00 91.12           C  
ATOM   3712  CB  ILE A 477      20.447  -5.728   8.802  1.00 91.12           C  
ATOM   3713  O   ILE A 477      17.499  -4.177   9.195  1.00 91.12           O  
ATOM   3714  CG1 ILE A 477      20.911  -6.981   8.023  1.00 91.12           C  
ATOM   3715  CG2 ILE A 477      19.917  -6.140  10.190  1.00 91.12           C  
ATOM   3716  CD1 ILE A 477      22.141  -7.673   8.621  1.00 91.12           C  
ATOM   3717  N   LEU A 478      19.202  -2.724   8.970  1.00 92.71           N  
ATOM   3718  CA  LEU A 478      18.678  -1.707   9.894  1.00 92.71           C  
ATOM   3719  C   LEU A 478      17.323  -1.106   9.458  1.00 92.71           C  
ATOM   3720  CB  LEU A 478      19.741  -0.622  10.156  1.00 92.71           C  
ATOM   3721  O   LEU A 478      16.413  -1.074  10.292  1.00 92.71           O  
ATOM   3722  CG  LEU A 478      21.083  -1.116  10.717  1.00 92.71           C  
ATOM   3723  CD1 LEU A 478      22.067   0.051  10.773  1.00 92.71           C  
ATOM   3724  CD2 LEU A 478      20.957  -1.679  12.130  1.00 92.71           C  
ATOM   3725  N   PRO A 479      17.113  -0.700   8.187  1.00 89.80           N  
ATOM   3726  CA  PRO A 479      15.784  -0.311   7.707  1.00 89.80           C  
ATOM   3727  C   PRO A 479      14.747  -1.427   7.842  1.00 89.80           C  
ATOM   3728  CB  PRO A 479      15.959   0.049   6.231  1.00 89.80           C  
ATOM   3729  O   PRO A 479      13.599  -1.166   8.207  1.00 89.80           O  
ATOM   3730  CG  PRO A 479      17.425   0.442   6.125  1.00 89.80           C  
ATOM   3731  CD  PRO A 479      18.094  -0.484   7.131  1.00 89.80           C  
ATOM   3732  N   GLY A 480      15.150  -2.676   7.583  1.00 91.69           N  
ATOM   3733  CA  GLY A 480      14.259  -3.825   7.702  1.00 91.69           C  
ATOM   3734  C   GLY A 480      13.797  -4.064   9.143  1.00 91.69           C  
ATOM   3735  O   GLY A 480      12.602  -4.279   9.362  1.00 91.69           O  
ATOM   3736  N   VAL A 481      14.700  -3.922  10.124  1.00 93.93           N  
ATOM   3737  CA  VAL A 481      14.385  -3.956  11.567  1.00 93.93           C  
ATOM   3738  C   VAL A 481      13.405  -2.836  11.929  1.00 93.93           C  
ATOM   3739  CB  VAL A 481      15.675  -3.828  12.414  1.00 93.93           C  
ATOM   3740  O   VAL A 481      12.397  -3.079  12.596  1.00 93.93           O  
ATOM   3741  CG1 VAL A 481      15.421  -3.665  13.921  1.00 93.93           C  
ATOM   3742  CG2 VAL A 481      16.594  -5.046  12.260  1.00 93.93           C  
ATOM   3743  N   ALA A 482      13.667  -1.613  11.465  1.00 94.32           N  
ATOM   3744  CA  ALA A 482      12.836  -0.452  11.768  1.00 94.32           C  
ATOM   3745  C   ALA A 482      11.393  -0.623  11.273  1.00 94.32           C  
ATOM   3746  CB  ALA A 482      13.495   0.778  11.143  1.00 94.32           C  
ATOM   3747  O   ALA A 482      10.441  -0.441  12.037  1.00 94.32           O  
ATOM   3748  N   PHE A 483      11.232  -1.017  10.008  1.00 93.17           N  
ATOM   3749  CA  PHE A 483       9.920  -1.237   9.410  1.00 93.17           C  
ATOM   3750  C   PHE A 483       9.186  -2.416  10.058  1.00 93.17           C  
ATOM   3751  CB  PHE A 483      10.078  -1.419   7.898  1.00 93.17           C  
ATOM   3752  O   PHE A 483       8.033  -2.255  10.459  1.00 93.17           O  
ATOM   3753  CG  PHE A 483       8.772  -1.708   7.184  1.00 93.17           C  
ATOM   3754  CD1 PHE A 483       8.498  -3.005   6.714  1.00 93.17           C  
ATOM   3755  CD2 PHE A 483       7.820  -0.687   7.009  1.00 93.17           C  
ATOM   3756  CE1 PHE A 483       7.274  -3.285   6.082  1.00 93.17           C  
ATOM   3757  CE2 PHE A 483       6.595  -0.966   6.376  1.00 93.17           C  
ATOM   3758  CZ  PHE A 483       6.320  -2.266   5.915  1.00 93.17           C  
ATOM   3759  N   GLY A 484       9.852  -3.565  10.231  1.00 92.04           N  
ATOM   3760  CA  GLY A 484       9.247  -4.762  10.825  1.00 92.04           C  
ATOM   3761  C   GLY A 484       8.730  -4.520  12.242  1.00 92.04           C  
ATOM   3762  O   GLY A 484       7.594  -4.876  12.561  1.00 92.04           O  
ATOM   3763  N   GLY A 485       9.525  -3.839  13.070  1.00 93.74           N  
ATOM   3764  CA  GLY A 485       9.138  -3.521  14.439  1.00 93.74           C  
ATOM   3765  C   GLY A 485       8.026  -2.472  14.525  1.00 93.74           C  
ATOM   3766  O   GLY A 485       7.071  -2.652  15.288  1.00 93.74           O  
ATOM   3767  N   LEU A 486       8.088  -1.395  13.733  1.00 94.60           N  
ATOM   3768  CA  LEU A 486       7.119  -0.300  13.836  1.00 94.60           C  
ATOM   3769  C   LEU A 486       5.776  -0.599  13.153  1.00 94.60           C  
ATOM   3770  CB  LEU A 486       7.736   0.991  13.282  1.00 94.60           C  
ATOM   3771  O   LEU A 486       4.725  -0.271  13.715  1.00 94.60           O  
ATOM   3772  CG  LEU A 486       7.060   2.233  13.886  1.00 94.60           C  
ATOM   3773  CD1 LEU A 486       7.623   2.532  15.271  1.00 94.60           C  
ATOM   3774  CD2 LEU A 486       7.340   3.447  13.037  1.00 94.60           C  
ATOM   3775  N   ALA A 487       5.786  -1.235  11.976  1.00 91.63           N  
ATOM   3776  CA  ALA A 487       4.568  -1.582  11.236  1.00 91.63           C  
ATOM   3777  C   ALA A 487       3.642  -2.467  12.070  1.00 91.63           C  
ATOM   3778  CB  ALA A 487       4.949  -2.241   9.905  1.00 91.63           C  
ATOM   3779  O   ALA A 487       2.451  -2.195  12.204  1.00 91.63           O  
ATOM   3780  N   GLN A 488       4.218  -3.469  12.723  1.00 89.76           N  
ATOM   3781  CA  GLN A 488       3.483  -4.368  13.595  1.00 89.76           C  
ATOM   3782  C   GLN A 488       3.083  -3.708  14.924  1.00 89.76           C  
ATOM   3783  CB  GLN A 488       4.408  -5.550  13.827  1.00 89.76           C  
ATOM   3784  O   GLN A 488       1.930  -3.805  15.352  1.00 89.76           O  
ATOM   3785  CG  GLN A 488       3.812  -6.634  14.732  1.00 89.76           C  
ATOM   3786  CD  GLN A 488       4.920  -7.485  15.302  1.00 89.76           C  
ATOM   3787  NE2 GLN A 488       4.622  -8.524  16.022  1.00 89.76           N  
ATOM   3788  OE1 GLN A 488       6.090  -7.230  15.133  1.00 89.76           O  
ATOM   3789  N   SER A 489       4.026  -3.042  15.598  1.00 93.55           N  
ATOM   3790  CA  SER A 489       3.795  -2.521  16.951  1.00 93.55           C  
ATOM   3791  C   SER A 489       2.803  -1.362  16.971  1.00 93.55           C  
ATOM   3792  CB  SER A 489       5.108  -2.070  17.588  1.00 93.55           C  
ATOM   3793  O   SER A 489       2.039  -1.232  17.924  1.00 93.55           O  
ATOM   3794  OG  SER A 489       6.000  -3.155  17.693  1.00 93.55           O  
ATOM   3795  N   SER A 490       2.774  -0.529  15.927  1.00 95.02           N  
ATOM   3796  CA  SER A 490       1.845   0.607  15.828  1.00 95.02           C  
ATOM   3797  C   SER A 490       0.380   0.170  15.722  1.00 95.02           C  
ATOM   3798  CB  SER A 490       2.205   1.484  14.629  1.00 95.02           C  
ATOM   3799  O   SER A 490      -0.485   0.762  16.376  1.00 95.02           O  
ATOM   3800  OG  SER A 490       2.119   0.721  13.448  1.00 95.02           O  
ATOM   3801  N   MET A 491       0.103  -0.895  14.961  1.00 93.78           N  
ATOM   3802  CA  MET A 491      -1.233  -1.476  14.829  1.00 93.78           C  
ATOM   3803  C   MET A 491      -1.737  -1.959  16.190  1.00 93.78           C  
ATOM   3804  CB  MET A 491      -1.178  -2.630  13.814  1.00 93.78           C  
ATOM   3805  O   MET A 491      -2.785  -1.522  16.672  1.00 93.78           O  
ATOM   3806  CG  MET A 491      -2.550  -3.277  13.598  1.00 93.78           C  
ATOM   3807  SD  MET A 491      -3.722  -2.194  12.758  1.00 93.78           S  
ATOM   3808  CE  MET A 491      -3.233  -2.518  11.038  1.00 93.78           C  
ATOM   3809  N   LEU A 492      -0.944  -2.803  16.856  1.00 93.21           N  
ATOM   3810  CA  LEU A 492      -1.303  -3.338  18.165  1.00 93.21           C  
ATOM   3811  C   LEU A 492      -1.417  -2.227  19.221  1.00 93.21           C  
ATOM   3812  CB  LEU A 492      -0.274  -4.409  18.550  1.00 93.21           C  
ATOM   3813  O   LEU A 492      -2.385  -2.207  19.981  1.00 93.21           O  
ATOM   3814  CG  LEU A 492      -0.597  -5.120  19.876  1.00 93.21           C  
ATOM   3815  CD1 LEU A 492      -1.942  -5.844  19.860  1.00 93.21           C  
ATOM   3816  CD2 LEU A 492       0.501  -6.138  20.153  1.00 93.21           C  
ATOM   3817  N   ALA A 493      -0.487  -1.265  19.234  1.00 94.36           N  
ATOM   3818  CA  ALA A 493      -0.538  -0.105  20.126  1.00 94.36           C  
ATOM   3819  C   ALA A 493      -1.820   0.716  19.947  1.00 94.36           C  
ATOM   3820  CB  ALA A 493       0.684   0.787  19.890  1.00 94.36           C  
ATOM   3821  O   ALA A 493      -2.366   1.216  20.928  1.00 94.36           O  
ATOM   3822  N   SER A 494      -2.327   0.831  18.720  1.00 94.09           N  
ATOM   3823  CA  SER A 494      -3.574   1.548  18.457  1.00 94.09           C  
ATOM   3824  C   SER A 494      -4.786   0.766  18.972  1.00 94.09           C  
ATOM   3825  CB  SER A 494      -3.716   1.848  16.963  1.00 94.09           C  
ATOM   3826  O   SER A 494      -5.656   1.329  19.638  1.00 94.09           O  
ATOM   3827  OG  SER A 494      -2.603   2.555  16.463  1.00 94.09           O  
ATOM   3828  N   GLN A 495      -4.822  -0.547  18.732  1.00 92.81           N  
ATOM   3829  CA  GLN A 495      -5.924  -1.419  19.149  1.00 92.81           C  
ATOM   3830  C   GLN A 495      -6.087  -1.490  20.675  1.00 92.81           C  
ATOM   3831  CB  GLN A 495      -5.682  -2.822  18.587  1.00 92.81           C  
ATOM   3832  O   GLN A 495      -7.214  -1.460  21.174  1.00 92.81           O  
ATOM   3833  CG  GLN A 495      -5.894  -2.910  17.064  1.00 92.81           C  
ATOM   3834  CD  GLN A 495      -5.555  -4.295  16.518  1.00 92.81           C  
ATOM   3835  NE2 GLN A 495      -5.821  -4.563  15.259  1.00 92.81           N  
ATOM   3836  OE1 GLN A 495      -5.081  -5.170  17.231  1.00 92.81           O  
ATOM   3837  N   ILE A 496      -4.988  -1.530  21.440  1.00 91.68           N  
ATOM   3838  CA  ILE A 496      -5.066  -1.611  22.909  1.00 91.68           C  
ATOM   3839  C   ILE A 496      -5.629  -0.340  23.552  1.00 91.68           C  
ATOM   3840  CB  ILE A 496      -3.715  -1.984  23.557  1.00 91.68           C  
ATOM   3841  O   ILE A 496      -6.044  -0.377  24.707  1.00 91.68           O  
ATOM   3842  CG1 ILE A 496      -2.630  -0.920  23.299  1.00 91.68           C  
ATOM   3843  CG2 ILE A 496      -3.275  -3.387  23.107  1.00 91.68           C  
ATOM   3844  CD1 ILE A 496      -1.403  -1.068  24.200  1.00 91.68           C  
ATOM   3845  N   GLN A 497      -5.670   0.794  22.846  1.00 91.63           N  
ATOM   3846  CA  GLN A 497      -6.175   2.071  23.376  1.00 91.63           C  
ATOM   3847  C   GLN A 497      -7.701   2.172  23.390  1.00 91.63           C  
ATOM   3848  CB  GLN A 497      -5.560   3.227  22.581  1.00 91.63           C  
ATOM   3849  O   GLN A 497      -8.271   3.131  23.930  1.00 91.63           O  
ATOM   3850  CG  GLN A 497      -4.043   3.314  22.766  1.00 91.63           C  
ATOM   3851  CD  GLN A 497      -3.652   3.820  24.141  1.00 91.63           C  
ATOM   3852  NE2 GLN A 497      -2.967   4.928  24.228  1.00 91.63           N  
ATOM   3853  OE1 GLN A 497      -3.963   3.264  25.177  1.00 91.63           O  
ATOM   3854  N   LEU A 498      -8.369   1.178  22.820  1.00 90.72           N  
ATOM   3855  CA  LEU A 498      -9.812   1.067  22.851  1.00 90.72           C  
ATOM   3856  C   LEU A 498     -10.309   0.619  24.221  1.00 90.72           C  
ATOM   3857  CB  LEU A 498     -10.256   0.133  21.725  1.00 90.72           C  
ATOM   3858  O   LEU A 498      -9.634  -0.104  24.959  1.00 90.72           O  
ATOM   3859  CG  LEU A 498      -9.975   0.731  20.342  1.00 90.72           C  
ATOM   3860  CD1 LEU A 498     -10.375  -0.271  19.275  1.00 90.72           C  
ATOM   3861  CD2 LEU A 498     -10.764   2.029  20.151  1.00 90.72           C  
ATOM   3862  N   ASP A 499     -11.502   1.095  24.562  1.00 85.83           N  
ATOM   3863  CA  ASP A 499     -12.213   0.632  25.742  1.00 85.83           C  
ATOM   3864  C   ASP A 499     -13.078  -0.569  25.361  1.00 85.83           C  
ATOM   3865  CB  ASP A 499     -13.036   1.765  26.363  1.00 85.83           C  
ATOM   3866  O   ASP A 499     -14.040  -0.439  24.606  1.00 85.83           O  
ATOM   3867  CG  ASP A 499     -13.712   1.322  27.667  1.00 85.83           C  
ATOM   3868  OD1 ASP A 499     -13.493   0.158  28.090  1.00 85.83           O  
ATOM   3869  OD2 ASP A 499     -14.424   2.163  28.244  1.00 85.83           O  
ATOM   3870  N   LYS A 500     -12.727  -1.738  25.898  1.00 84.04           N  
ATOM   3871  CA  LYS A 500     -13.431  -3.006  25.662  1.00 84.04           C  
ATOM   3872  C   LYS A 500     -14.860  -3.000  26.190  1.00 84.04           C  
ATOM   3873  CB  LYS A 500     -12.672  -4.150  26.338  1.00 84.04           C  
ATOM   3874  O   LYS A 500     -15.677  -3.778  25.716  1.00 84.04           O  
ATOM   3875  CG  LYS A 500     -11.267  -4.347  25.766  1.00 84.04           C  
ATOM   3876  CD  LYS A 500     -10.575  -5.478  26.528  1.00 84.04           C  
ATOM   3877  CE  LYS A 500      -9.180  -5.646  25.949  1.00 84.04           C  
ATOM   3878  NZ  LYS A 500      -8.405  -6.717  26.611  1.00 84.04           N  
ATOM   3879  N   LYS A 501     -15.147  -2.157  27.186  1.00 83.83           N  
ATOM   3880  CA  LYS A 501     -16.480  -2.042  27.788  1.00 83.83           C  
ATOM   3881  C   LYS A 501     -17.393  -1.108  26.994  1.00 83.83           C  
ATOM   3882  CB  LYS A 501     -16.350  -1.585  29.247  1.00 83.83           C  
ATOM   3883  O   LYS A 501     -18.586  -1.053  27.281  1.00 83.83           O  
ATOM   3884  CG  LYS A 501     -15.559  -2.585  30.104  1.00 83.83           C  
ATOM   3885  CD  LYS A 501     -15.548  -2.135  31.569  1.00 83.83           C  
ATOM   3886  CE  LYS A 501     -14.766  -3.138  32.423  1.00 83.83           C  
ATOM   3887  NZ  LYS A 501     -14.804  -2.768  33.860  1.00 83.83           N  
ATOM   3888  N   SER A 502     -16.855  -0.380  26.011  1.00 82.31           N  
ATOM   3889  CA  SER A 502     -17.662   0.493  25.164  1.00 82.31           C  
ATOM   3890  C   SER A 502     -18.583  -0.337  24.262  1.00 82.31           C  
ATOM   3891  CB  SER A 502     -16.791   1.398  24.289  1.00 82.31           C  
ATOM   3892  O   SER A 502     -18.101  -1.263  23.603  1.00 82.31           O  
ATOM   3893  OG  SER A 502     -17.648   2.277  23.581  1.00 82.31           O  
ATOM   3894  N   PRO A 503     -19.874   0.023  24.127  1.00 79.38           N  
ATOM   3895  CA  PRO A 503     -20.773  -0.630  23.173  1.00 79.38           C  
ATOM   3896  C   PRO A 503     -20.288  -0.501  21.717  1.00 79.38           C  
ATOM   3897  CB  PRO A 503     -22.132   0.047  23.385  1.00 79.38           C  
ATOM   3898  O   PRO A 503     -20.642  -1.318  20.873  1.00 79.38           O  
ATOM   3899  CG  PRO A 503     -21.778   1.424  23.947  1.00 79.38           C  
ATOM   3900  CD  PRO A 503     -20.544   1.133  24.792  1.00 79.38           C  
ATOM   3901  N   THR A 504     -19.444   0.492  21.415  1.00 81.91           N  
ATOM   3902  CA  THR A 504     -18.864   0.728  20.082  1.00 81.91           C  
ATOM   3903  C   THR A 504     -17.515   0.040  19.864  1.00 81.91           C  
ATOM   3904  CB  THR A 504     -18.738   2.231  19.788  1.00 81.91           C  
ATOM   3905  O   THR A 504     -16.880   0.271  18.840  1.00 81.91           O  
ATOM   3906  CG2 THR A 504     -20.105   2.921  19.843  1.00 81.91           C  
ATOM   3907  OG1 THR A 504     -17.886   2.846  20.734  1.00 81.91           O  
ATOM   3908  N   PHE A 505     -17.055  -0.820  20.784  1.00 85.74           N  
ATOM   3909  CA  PHE A 505     -15.713  -1.414  20.716  1.00 85.74           C  
ATOM   3910  C   PHE A 505     -15.417  -2.098  19.374  1.00 85.74           C  
ATOM   3911  CB  PHE A 505     -15.526  -2.411  21.869  1.00 85.74           C  
ATOM   3912  O   PHE A 505     -14.357  -1.863  18.799  1.00 85.74           O  
ATOM   3913  CG  PHE A 505     -14.222  -3.186  21.783  1.00 85.74           C  
ATOM   3914  CD1 PHE A 505     -14.215  -4.522  21.337  1.00 85.74           C  
ATOM   3915  CD2 PHE A 505     -13.007  -2.554  22.102  1.00 85.74           C  
ATOM   3916  CE1 PHE A 505     -13.001  -5.222  21.218  1.00 85.74           C  
ATOM   3917  CE2 PHE A 505     -11.793  -3.257  21.996  1.00 85.74           C  
ATOM   3918  CZ  PHE A 505     -11.790  -4.590  21.550  1.00 85.74           C  
ATOM   3919  N   ARG A 506     -16.348  -2.910  18.846  1.00 83.49           N  
ATOM   3920  CA  ARG A 506     -16.144  -3.627  17.573  1.00 83.49           C  
ATOM   3921  C   ARG A 506     -15.991  -2.660  16.392  1.00 83.49           C  
ATOM   3922  CB  ARG A 506     -17.264  -4.657  17.308  1.00 83.49           C  
ATOM   3923  O   ARG A 506     -15.075  -2.834  15.597  1.00 83.49           O  
ATOM   3924  CG  ARG A 506     -17.276  -5.860  18.275  1.00 83.49           C  
ATOM   3925  CD  ARG A 506     -18.271  -6.944  17.808  1.00 83.49           C  
ATOM   3926  NE  ARG A 506     -18.389  -8.075  18.761  1.00 83.49           N  
ATOM   3927  NH1 ARG A 506     -19.323  -9.652  17.344  1.00 83.49           N  
ATOM   3928  NH2 ARG A 506     -18.996 -10.175  19.463  1.00 83.49           N  
ATOM   3929  CZ  ARG A 506     -18.895  -9.284  18.518  1.00 83.49           C  
ATOM   3930  N   SER A 507     -16.830  -1.626  16.285  1.00 82.97           N  
ATOM   3931  CA  SER A 507     -16.741  -0.658  15.179  1.00 82.97           C  
ATOM   3932  C   SER A 507     -15.510   0.243  15.298  1.00 82.97           C  
ATOM   3933  CB  SER A 507     -18.020   0.179  15.078  1.00 82.97           C  
ATOM   3934  O   SER A 507     -14.843   0.525  14.300  1.00 82.97           O  
ATOM   3935  OG  SER A 507     -18.187   1.043  16.185  1.00 82.97           O  
ATOM   3936  N   ASP A 508     -15.155   0.641  16.519  1.00 87.99           N  
ATOM   3937  CA  ASP A 508     -13.945   1.412  16.797  1.00 87.99           C  
ATOM   3938  C   ASP A 508     -12.678   0.601  16.484  1.00 87.99           C  
ATOM   3939  CB  ASP A 508     -13.953   1.845  18.268  1.00 87.99           C  
ATOM   3940  O   ASP A 508     -11.708   1.138  15.948  1.00 87.99           O  
ATOM   3941  CG  ASP A 508     -14.977   2.933  18.604  1.00 87.99           C  
ATOM   3942  OD1 ASP A 508     -15.261   3.781  17.728  1.00 87.99           O  
ATOM   3943  OD2 ASP A 508     -15.356   3.035  19.793  1.00 87.99           O  
ATOM   3944  N   PHE A 509     -12.701  -0.707  16.758  1.00 89.76           N  
ATOM   3945  CA  PHE A 509     -11.618  -1.635  16.439  1.00 89.76           C  
ATOM   3946  C   PHE A 509     -11.354  -1.726  14.938  1.00 89.76           C  
ATOM   3947  CB  PHE A 509     -11.943  -3.008  17.036  1.00 89.76           C  
ATOM   3948  O   PHE A 509     -10.202  -1.616  14.506  1.00 89.76           O  
ATOM   3949  CG  PHE A 509     -10.819  -3.988  16.842  1.00 89.76           C  
ATOM   3950  CD1 PHE A 509     -10.753  -4.777  15.677  1.00 89.76           C  
ATOM   3951  CD2 PHE A 509      -9.799  -4.048  17.804  1.00 89.76           C  
ATOM   3952  CE1 PHE A 509      -9.641  -5.605  15.460  1.00 89.76           C  
ATOM   3953  CE2 PHE A 509      -8.696  -4.881  17.591  1.00 89.76           C  
ATOM   3954  CZ  PHE A 509      -8.613  -5.636  16.416  1.00 89.76           C  
ATOM   3955  N   VAL A 510     -12.420  -1.879  14.149  1.00 90.12           N  
ATOM   3956  CA  VAL A 510     -12.342  -1.858  12.684  1.00 90.12           C  
ATOM   3957  C   VAL A 510     -11.761  -0.525  12.228  1.00 90.12           C  
ATOM   3958  CB  VAL A 510     -13.725  -2.085  12.052  1.00 90.12           C  
ATOM   3959  O   VAL A 510     -10.739  -0.519  11.549  1.00 90.12           O  
ATOM   3960  CG1 VAL A 510     -13.674  -2.030  10.522  1.00 90.12           C  
ATOM   3961  CG2 VAL A 510     -14.305  -3.446  12.432  1.00 90.12           C  
ATOM   3962  N   SER A 511     -12.344   0.586  12.689  1.00 89.90           N  
ATOM   3963  CA  SER A 511     -11.980   1.945  12.268  1.00 89.90           C  
ATOM   3964  C   SER A 511     -10.508   2.275  12.543  1.00 89.90           C  
ATOM   3965  CB  SER A 511     -12.864   2.980  12.976  1.00 89.90           C  
ATOM   3966  O   SER A 511      -9.823   2.833  11.690  1.00 89.90           O  
ATOM   3967  OG  SER A 511     -14.243   2.708  12.798  1.00 89.90           O  
ATOM   3968  N   ILE A 512      -9.984   1.901  13.716  1.00 92.66           N  
ATOM   3969  CA  ILE A 512      -8.572   2.122  14.059  1.00 92.66           C  
ATOM   3970  C   ILE A 512      -7.639   1.243  13.227  1.00 92.66           C  
ATOM   3971  CB  ILE A 512      -8.350   1.893  15.566  1.00 92.66           C  
ATOM   3972  O   ILE A 512      -6.584   1.704  12.794  1.00 92.66           O  
ATOM   3973  CG1 ILE A 512      -8.960   3.083  16.335  1.00 92.66           C  
ATOM   3974  CG2 ILE A 512      -6.855   1.724  15.897  1.00 92.66           C  
ATOM   3975  CD1 ILE A 512      -8.663   2.998  17.827  1.00 92.66           C  
ATOM   3976  N   THR A 513      -8.004  -0.018  13.008  1.00 92.68           N  
ATOM   3977  CA  THR A 513      -7.182  -0.952  12.226  1.00 92.68           C  
ATOM   3978  C   THR A 513      -7.109  -0.507  10.760  1.00 92.68           C  
ATOM   3979  CB  THR A 513      -7.754  -2.369  12.354  1.00 92.68           C  
ATOM   3980  O   THR A 513      -6.038  -0.509  10.144  1.00 92.68           O  
ATOM   3981  CG2 THR A 513      -6.955  -3.436  11.612  1.00 92.68           C  
ATOM   3982  OG1 THR A 513      -7.785  -2.757  13.715  1.00 92.68           O  
ATOM   3983  N   THR A 514      -8.230  -0.034  10.208  1.00 92.80           N  
ATOM   3984  CA  THR A 514      -8.268   0.560   8.869  1.00 92.80           C  
ATOM   3985  C   THR A 514      -7.547   1.900   8.804  1.00 92.80           C  
ATOM   3986  CB  THR A 514      -9.702   0.710   8.351  1.00 92.80           C  
ATOM   3987  O   THR A 514      -6.876   2.162   7.810  1.00 92.80           O  
ATOM   3988  CG2 THR A 514     -10.349  -0.661   8.143  1.00 92.80           C  
ATOM   3989  OG1 THR A 514     -10.523   1.427   9.244  1.00 92.80           O  
ATOM   3990  N   PHE A 515      -7.598   2.718   9.861  1.00 93.21           N  
ATOM   3991  CA  PHE A 515      -6.823   3.959   9.942  1.00 93.21           C  
ATOM   3992  C   PHE A 515      -5.316   3.710   9.961  1.00 93.21           C  
ATOM   3993  CB  PHE A 515      -7.241   4.769  11.173  1.00 93.21           C  
ATOM   3994  O   PHE A 515      -4.568   4.375   9.249  1.00 93.21           O  
ATOM   3995  CG  PHE A 515      -6.406   6.019  11.373  1.00 93.21           C  
ATOM   3996  CD1 PHE A 515      -5.657   6.213  12.549  1.00 93.21           C  
ATOM   3997  CD2 PHE A 515      -6.340   6.978  10.350  1.00 93.21           C  
ATOM   3998  CE1 PHE A 515      -4.902   7.388  12.715  1.00 93.21           C  
ATOM   3999  CE2 PHE A 515      -5.627   8.173  10.531  1.00 93.21           C  
ATOM   4000  CZ  PHE A 515      -4.907   8.380  11.718  1.00 93.21           C  
ATOM   4001  N   ASN A 516      -4.859   2.707  10.708  1.00 94.87           N  
ATOM   4002  CA  ASN A 516      -3.457   2.311  10.686  1.00 94.87           C  
ATOM   4003  C   ASN A 516      -3.019   1.871   9.282  1.00 94.87           C  
ATOM   4004  CB  ASN A 516      -3.259   1.210  11.729  1.00 94.87           C  
ATOM   4005  O   ASN A 516      -1.977   2.305   8.791  1.00 94.87           O  
ATOM   4006  CG  ASN A 516      -1.812   0.768  11.804  1.00 94.87           C  
ATOM   4007  ND2 ASN A 516      -1.030   1.395  12.645  1.00 94.87           N  
ATOM   4008  OD1 ASN A 516      -1.370  -0.124  11.106  1.00 94.87           O  
ATOM   4009  N   THR A 517      -3.857   1.087   8.597  1.00 93.85           N  
ATOM   4010  CA  THR A 517      -3.608   0.671   7.208  1.00 93.85           C  
ATOM   4011  C   THR A 517      -3.593   1.865   6.248  1.00 93.85           C  
ATOM   4012  CB  THR A 517      -4.647  -0.359   6.745  1.00 93.85           C  
ATOM   4013  O   THR A 517      -2.720   1.937   5.385  1.00 93.85           O  
ATOM   4014  CG2 THR A 517      -4.311  -0.920   5.362  1.00 93.85           C  
ATOM   4015  OG1 THR A 517      -4.681  -1.451   7.639  1.00 93.85           O  
ATOM   4016  N   PHE A 518      -4.502   2.827   6.427  1.00 93.51           N  
ATOM   4017  CA  PHE A 518      -4.523   4.090   5.690  1.00 93.51           C  
ATOM   4018  C   PHE A 518      -3.204   4.854   5.866  1.00 93.51           C  
ATOM   4019  CB  PHE A 518      -5.727   4.925   6.155  1.00 93.51           C  
ATOM   4020  O   PHE A 518      -2.544   5.162   4.878  1.00 93.51           O  
ATOM   4021  CG  PHE A 518      -5.721   6.344   5.639  1.00 93.51           C  
ATOM   4022  CD1 PHE A 518      -5.283   7.394   6.469  1.00 93.51           C  
ATOM   4023  CD2 PHE A 518      -6.136   6.610   4.325  1.00 93.51           C  
ATOM   4024  CE1 PHE A 518      -5.259   8.710   5.976  1.00 93.51           C  
ATOM   4025  CE2 PHE A 518      -6.106   7.924   3.832  1.00 93.51           C  
ATOM   4026  CZ  PHE A 518      -5.671   8.971   4.659  1.00 93.51           C  
ATOM   4027  N   CYS A 519      -2.754   5.079   7.107  1.00 94.64           N  
ATOM   4028  CA  CYS A 519      -1.481   5.749   7.387  1.00 94.64           C  
ATOM   4029  C   CYS A 519      -0.282   5.001   6.789  1.00 94.64           C  
ATOM   4030  CB  CYS A 519      -1.310   5.901   8.904  1.00 94.64           C  
ATOM   4031  O   CYS A 519       0.601   5.631   6.206  1.00 94.64           O  
ATOM   4032  SG  CYS A 519      -2.438   7.175   9.527  1.00 94.64           S  
ATOM   4033  N   LYS A 520      -0.262   3.665   6.889  1.00 94.26           N  
ATOM   4034  CA  LYS A 520       0.769   2.813   6.278  1.00 94.26           C  
ATOM   4035  C   LYS A 520       0.837   3.034   4.766  1.00 94.26           C  
ATOM   4036  CB  LYS A 520       0.468   1.335   6.594  1.00 94.26           C  
ATOM   4037  O   LYS A 520       1.890   3.379   4.233  1.00 94.26           O  
ATOM   4038  CG  LYS A 520       1.659   0.413   6.286  1.00 94.26           C  
ATOM   4039  CD  LYS A 520       1.288  -1.080   6.249  1.00 94.26           C  
ATOM   4040  CE  LYS A 520       0.505  -1.410   4.968  1.00 94.26           C  
ATOM   4041  NZ  LYS A 520       0.293  -2.864   4.748  1.00 94.26           N  
ATOM   4042  N   ASN A 521      -0.290   2.851   4.081  1.00 92.52           N  
ATOM   4043  CA  ASN A 521      -0.354   2.876   2.623  1.00 92.52           C  
ATOM   4044  C   ASN A 521      -0.149   4.291   2.069  1.00 92.52           C  
ATOM   4045  CB  ASN A 521      -1.698   2.292   2.161  1.00 92.52           C  
ATOM   4046  O   ASN A 521       0.544   4.459   1.069  1.00 92.52           O  
ATOM   4047  CG  ASN A 521      -1.884   0.810   2.426  1.00 92.52           C  
ATOM   4048  ND2 ASN A 521      -3.033   0.282   2.075  1.00 92.52           N  
ATOM   4049  OD1 ASN A 521      -1.009   0.097   2.895  1.00 92.52           O  
ATOM   4050  N   LEU A 522      -0.690   5.313   2.736  1.00 92.26           N  
ATOM   4051  CA  LEU A 522      -0.473   6.709   2.364  1.00 92.26           C  
ATOM   4052  C   LEU A 522       1.000   7.108   2.527  1.00 92.26           C  
ATOM   4053  CB  LEU A 522      -1.399   7.592   3.215  1.00 92.26           C  
ATOM   4054  O   LEU A 522       1.547   7.782   1.656  1.00 92.26           O  
ATOM   4055  CG  LEU A 522      -1.406   9.064   2.773  1.00 92.26           C  
ATOM   4056  CD1 LEU A 522      -2.160   9.277   1.464  1.00 92.26           C  
ATOM   4057  CD2 LEU A 522      -2.026   9.920   3.873  1.00 92.26           C  
ATOM   4058  N   GLY A 523       1.654   6.655   3.603  1.00 94.14           N  
ATOM   4059  CA  GLY A 523       3.088   6.860   3.815  1.00 94.14           C  
ATOM   4060  C   GLY A 523       3.921   6.231   2.702  1.00 94.14           C  
ATOM   4061  O   GLY A 523       4.802   6.885   2.151  1.00 94.14           O  
ATOM   4062  N   GLN A 524       3.595   4.997   2.302  1.00 91.79           N  
ATOM   4063  CA  GLN A 524       4.257   4.335   1.173  1.00 91.79           C  
ATOM   4064  C   GLN A 524       4.030   5.073  -0.158  1.00 91.79           C  
ATOM   4065  CB  GLN A 524       3.793   2.877   1.047  1.00 91.79           C  
ATOM   4066  O   GLN A 524       4.969   5.261  -0.928  1.00 91.79           O  
ATOM   4067  CG  GLN A 524       4.298   1.996   2.198  1.00 91.79           C  
ATOM   4068  CD  GLN A 524       3.886   0.535   2.067  1.00 91.79           C  
ATOM   4069  NE2 GLN A 524       4.387  -0.336   2.916  1.00 91.79           N  
ATOM   4070  OE1 GLN A 524       3.108   0.134   1.220  1.00 91.79           O  
ATOM   4071  N   ALA A 525       2.805   5.529  -0.428  1.00 89.01           N  
ATOM   4072  CA  ALA A 525       2.498   6.253  -1.659  1.00 89.01           C  
ATOM   4073  C   ALA A 525       3.259   7.588  -1.738  1.00 89.01           C  
ATOM   4074  CB  ALA A 525       0.979   6.439  -1.758  1.00 89.01           C  
ATOM   4075  O   ALA A 525       3.953   7.845  -2.720  1.00 89.01           O  
ATOM   4076  N   LEU A 526       3.189   8.414  -0.687  1.00 90.10           N  
ATOM   4077  CA  LEU A 526       3.888   9.702  -0.652  1.00 90.10           C  
ATOM   4078  C   LEU A 526       5.408   9.531  -0.641  1.00 90.10           C  
ATOM   4079  CB  LEU A 526       3.413  10.534   0.555  1.00 90.10           C  
ATOM   4080  O   LEU A 526       6.091  10.224  -1.387  1.00 90.10           O  
ATOM   4081  CG  LEU A 526       2.059  11.226   0.319  1.00 90.10           C  
ATOM   4082  CD1 LEU A 526       1.514  11.796   1.625  1.00 90.10           C  
ATOM   4083  CD2 LEU A 526       2.172  12.408  -0.649  1.00 90.10           C  
ATOM   4084  N   GLY A 527       5.946   8.594   0.143  1.00 91.62           N  
ATOM   4085  CA  GLY A 527       7.384   8.318   0.156  1.00 91.62           C  
ATOM   4086  C   GLY A 527       7.909   7.902  -1.218  1.00 91.62           C  
ATOM   4087  O   GLY A 527       8.922   8.427  -1.674  1.00 91.62           O  
ATOM   4088  N   GLY A 528       7.189   7.023  -1.922  1.00 87.21           N  
ATOM   4089  CA  GLY A 528       7.554   6.596  -3.274  1.00 87.21           C  
ATOM   4090  C   GLY A 528       7.557   7.752  -4.278  1.00 87.21           C  
ATOM   4091  O   GLY A 528       8.525   7.931  -5.013  1.00 87.21           O  
ATOM   4092  N   VAL A 529       6.514   8.589  -4.274  1.00 85.63           N  
ATOM   4093  CA  VAL A 529       6.435   9.724  -5.207  1.00 85.63           C  
ATOM   4094  C   VAL A 529       7.485  10.789  -4.878  1.00 85.63           C  
ATOM   4095  CB  VAL A 529       5.016  10.319  -5.260  1.00 85.63           C  
ATOM   4096  O   VAL A 529       8.203  11.221  -5.773  1.00 85.63           O  
ATOM   4097  CG1 VAL A 529       4.940  11.499  -6.231  1.00 85.63           C  
ATOM   4098  CG2 VAL A 529       3.994   9.295  -5.774  1.00 85.63           C  
ATOM   4099  N   ILE A 530       7.630  11.187  -3.611  1.00 89.33           N  
ATOM   4100  CA  ILE A 530       8.584  12.238  -3.224  1.00 89.33           C  
ATOM   4101  C   ILE A 530      10.028  11.772  -3.467  1.00 89.33           C  
ATOM   4102  CB  ILE A 530       8.357  12.693  -1.763  1.00 89.33           C  
ATOM   4103  O   ILE A 530      10.831  12.550  -3.977  1.00 89.33           O  
ATOM   4104  CG1 ILE A 530       6.930  13.256  -1.547  1.00 89.33           C  
ATOM   4105  CG2 ILE A 530       9.349  13.807  -1.374  1.00 89.33           C  
ATOM   4106  CD1 ILE A 530       6.557  13.415  -0.067  1.00 89.33           C  
ATOM   4107  N   SER A 531      10.365  10.510  -3.175  1.00 90.24           N  
ATOM   4108  CA  SER A 531      11.701   9.972  -3.484  1.00 90.24           C  
ATOM   4109  C   SER A 531      11.994   9.990  -4.984  1.00 90.24           C  
ATOM   4110  CB  SER A 531      11.904   8.564  -2.921  1.00 90.24           C  
ATOM   4111  O   SER A 531      13.086  10.402  -5.375  1.00 90.24           O  
ATOM   4112  OG  SER A 531      10.912   7.659  -3.342  1.00 90.24           O  
ATOM   4113  N   ASN A 532      11.004   9.652  -5.821  1.00 85.67           N  
ATOM   4114  CA  ASN A 532      11.087   9.823  -7.271  1.00 85.67           C  
ATOM   4115  C   ASN A 532      11.410  11.245  -7.692  1.00 85.67           C  
ATOM   4116  CB  ASN A 532       9.840   9.255  -7.954  1.00 85.67           C  
ATOM   4117  O   ASN A 532      12.343  11.485  -8.459  1.00 85.67           O  
ATOM   4118  CG  ASN A 532      10.055   9.226  -9.452  1.00 85.67           C  
ATOM   4119  ND2 ASN A 532       9.363  10.044 -10.207  1.00 85.67           N  
ATOM   4120  OD1 ASN A 532      10.884   8.492  -9.949  1.00 85.67           O  
ATOM   4121  N   THR A 533      10.673  12.193  -7.146  1.00 85.84           N  
ATOM   4122  CA  THR A 533      10.866  13.607  -7.419  1.00 85.84           C  
ATOM   4123  C   THR A 533      12.250  14.102  -6.980  1.00 85.84           C  
ATOM   4124  CB  THR A 533       9.765  14.357  -6.679  1.00 85.84           C  
ATOM   4125  O   THR A 533      12.902  14.835  -7.725  1.00 85.84           O  
ATOM   4126  CG2 THR A 533       9.776  15.824  -6.999  1.00 85.84           C  
ATOM   4127  OG1 THR A 533       8.492  13.873  -7.039  1.00 85.84           O  
ATOM   4128  N   VAL A 534      12.722  13.693  -5.798  1.00 89.99           N  
ATOM   4129  CA  VAL A 534      14.034  14.091  -5.261  1.00 89.99           C  
ATOM   4130  C   VAL A 534      15.165  13.543  -6.121  1.00 89.99           C  
ATOM   4131  CB  VAL A 534      14.193  13.667  -3.787  1.00 89.99           C  
ATOM   4132  O   VAL A 534      16.023  14.323  -6.533  1.00 89.99           O  
ATOM   4133  CG1 VAL A 534      15.631  13.818  -3.265  1.00 89.99           C  
ATOM   4134  CG2 VAL A 534      13.303  14.550  -2.903  1.00 89.99           C  
ATOM   4135  N   PHE A 535      15.143  12.247  -6.447  1.00 90.51           N  
ATOM   4136  CA  PHE A 535      16.141  11.650  -7.335  1.00 90.51           C  
ATOM   4137  C   PHE A 535      16.157  12.346  -8.693  1.00 90.51           C  
ATOM   4138  CB  PHE A 535      15.831  10.168  -7.537  1.00 90.51           C  
ATOM   4139  O   PHE A 535      17.217  12.733  -9.181  1.00 90.51           O  
ATOM   4140  CG  PHE A 535      16.791   9.488  -8.492  1.00 90.51           C  
ATOM   4141  CD1 PHE A 535      16.349   9.064  -9.760  1.00 90.51           C  
ATOM   4142  CD2 PHE A 535      18.127   9.272  -8.108  1.00 90.51           C  
ATOM   4143  CE1 PHE A 535      17.239   8.412 -10.631  1.00 90.51           C  
ATOM   4144  CE2 PHE A 535      19.020   8.636  -8.988  1.00 90.51           C  
ATOM   4145  CZ  PHE A 535      18.574   8.199 -10.247  1.00 90.51           C  
ATOM   4146  N   SER A 536      14.971  12.572  -9.263  1.00 86.72           N  
ATOM   4147  CA  SER A 536      14.823  13.183 -10.580  1.00 86.72           C  
ATOM   4148  C   SER A 536      15.418  14.588 -10.635  1.00 86.72           C  
ATOM   4149  CB  SER A 536      13.341  13.231 -10.984  1.00 86.72           C  
ATOM   4150  O   SER A 536      16.242  14.902 -11.498  1.00 86.72           O  
ATOM   4151  OG  SER A 536      12.804  11.926 -11.084  1.00 86.72           O  
ATOM   4152  N   ALA A 537      15.056  15.428  -9.663  1.00 87.75           N  
ATOM   4153  CA  ALA A 537      15.567  16.788  -9.563  1.00 87.75           C  
ATOM   4154  C   ALA A 537      17.077  16.821  -9.270  1.00 87.75           C  
ATOM   4155  CB  ALA A 537      14.762  17.515  -8.480  1.00 87.75           C  
ATOM   4156  O   ALA A 537      17.795  17.644  -9.845  1.00 87.75           O  
ATOM   4157  N   ALA A 538      17.569  15.932  -8.401  1.00 91.23           N  
ATOM   4158  CA  ALA A 538      18.985  15.833  -8.060  1.00 91.23           C  
ATOM   4159  C   ALA A 538      19.835  15.411  -9.266  1.00 91.23           C  
ATOM   4160  CB  ALA A 538      19.149  14.854  -6.894  1.00 91.23           C  
ATOM   4161  O   ALA A 538      20.822  16.084  -9.578  1.00 91.23           O  
ATOM   4162  N   ALA A 539      19.416  14.361  -9.975  1.00 90.02           N  
ATOM   4163  CA  ALA A 539      20.122  13.818 -11.127  1.00 90.02           C  
ATOM   4164  C   ALA A 539      20.231  14.850 -12.254  1.00 90.02           C  
ATOM   4165  CB  ALA A 539      19.408  12.540 -11.579  1.00 90.02           C  
ATOM   4166  O   ALA A 539      21.336  15.146 -12.709  1.00 90.02           O  
ATOM   4167  N   ILE A 540      19.118  15.483 -12.645  1.00 88.63           N  
ATOM   4168  CA  ILE A 540      19.117  16.516 -13.695  1.00 88.63           C  
ATOM   4169  C   ILE A 540      19.991  17.708 -13.284  1.00 88.63           C  
ATOM   4170  CB  ILE A 540      17.672  16.953 -14.029  1.00 88.63           C  
ATOM   4171  O   ILE A 540      20.807  18.186 -14.073  1.00 88.63           O  
ATOM   4172  CG1 ILE A 540      16.900  15.777 -14.673  1.00 88.63           C  
ATOM   4173  CG2 ILE A 540      17.671  18.173 -14.974  1.00 88.63           C  
ATOM   4174  CD1 ILE A 540      15.399  16.045 -14.853  1.00 88.63           C  
ATOM   4175  N   LYS A 541      19.875  18.181 -12.036  1.00 90.67           N  
ATOM   4176  CA  LYS A 541      20.689  19.299 -11.536  1.00 90.67           C  
ATOM   4177  C   LYS A 541      22.186  18.980 -11.583  1.00 90.67           C  
ATOM   4178  CB  LYS A 541      20.221  19.647 -10.117  1.00 90.67           C  
ATOM   4179  O   LYS A 541      22.978  19.838 -11.979  1.00 90.67           O  
ATOM   4180  CG  LYS A 541      20.957  20.854  -9.519  1.00 90.67           C  
ATOM   4181  CD  LYS A 541      20.446  21.112  -8.098  1.00 90.67           C  
ATOM   4182  CE  LYS A 541      21.164  22.314  -7.477  1.00 90.67           C  
ATOM   4183  NZ  LYS A 541      20.726  22.524  -6.073  1.00 90.67           N  
ATOM   4184  N   LYS A 542      22.583  17.769 -11.182  1.00 92.54           N  
ATOM   4185  CA  LYS A 542      23.984  17.321 -11.163  1.00 92.54           C  
ATOM   4186  C   LYS A 542      24.532  17.068 -12.572  1.00 92.54           C  
ATOM   4187  CB  LYS A 542      24.108  16.084 -10.257  1.00 92.54           C  
ATOM   4188  O   LYS A 542      25.661  17.474 -12.839  1.00 92.54           O  
ATOM   4189  CG  LYS A 542      24.057  16.437  -8.759  1.00 92.54           C  
ATOM   4190  CD  LYS A 542      23.830  15.199  -7.876  1.00 92.54           C  
ATOM   4191  CE  LYS A 542      24.144  15.511  -6.404  1.00 92.54           C  
ATOM   4192  NZ  LYS A 542      23.400  14.648  -5.455  1.00 92.54           N  
ATOM   4193  N   LEU A 543      23.735  16.510 -13.488  1.00 90.21           N  
ATOM   4194  CA  LEU A 543      24.091  16.372 -14.909  1.00 90.21           C  
ATOM   4195  C   LEU A 543      24.349  17.732 -15.564  1.00 90.21           C  
ATOM   4196  CB  LEU A 543      22.965  15.648 -15.666  1.00 90.21           C  
ATOM   4197  O   LEU A 543      25.409  17.936 -16.160  1.00 90.21           O  
ATOM   4198  CG  LEU A 543      22.877  14.135 -15.418  1.00 90.21           C  
ATOM   4199  CD1 LEU A 543      21.616  13.608 -16.101  1.00 90.21           C  
ATOM   4200  CD2 LEU A 543      24.085  13.388 -15.984  1.00 90.21           C  
ATOM   4201  N   THR A 544      23.428  18.682 -15.375  1.00 89.41           N  
ATOM   4202  CA  THR A 544      23.563  20.052 -15.892  1.00 89.41           C  
ATOM   4203  C   THR A 544      24.797  20.738 -15.312  1.00 89.41           C  
ATOM   4204  CB  THR A 544      22.299  20.868 -15.587  1.00 89.41           C  
ATOM   4205  O   THR A 544      25.577  21.329 -16.051  1.00 89.41           O  
ATOM   4206  CG2 THR A 544      22.355  22.291 -16.140  1.00 89.41           C  
ATOM   4207  OG1 THR A 544      21.198  20.253 -16.206  1.00 89.41           O  
ATOM   4208  N   LYS A 545      25.046  20.603 -14.002  1.00 91.34           N  
ATOM   4209  CA  LYS A 545      26.253  21.150 -13.356  1.00 91.34           C  
ATOM   4210  C   LYS A 545      27.548  20.535 -13.905  1.00 91.34           C  
ATOM   4211  CB  LYS A 545      26.131  20.952 -11.838  1.00 91.34           C  
ATOM   4212  O   LYS A 545      28.574  21.206 -13.945  1.00 91.34           O  
ATOM   4213  CG  LYS A 545      27.272  21.632 -11.066  1.00 91.34           C  
ATOM   4214  CD  LYS A 545      27.141  21.402  -9.557  1.00 91.34           C  
ATOM   4215  CE  LYS A 545      28.340  22.043  -8.846  1.00 91.34           C  
ATOM   4216  NZ  LYS A 545      28.380  21.697  -7.402  1.00 91.34           N  
ATOM   4217  N   ALA A 546      27.515  19.268 -14.309  1.00 89.69           N  
ATOM   4218  CA  ALA A 546      28.661  18.555 -14.862  1.00 89.69           C  
ATOM   4219  C   ALA A 546      28.863  18.762 -16.377  1.00 89.69           C  
ATOM   4220  CB  ALA A 546      28.503  17.076 -14.498  1.00 89.69           C  
ATOM   4221  O   ALA A 546      29.829  18.205 -16.915  1.00 89.69           O  
ATOM   4222  N   ASN A 547      27.983  19.534 -17.035  1.00 87.74           N  
ATOM   4223  CA  ASN A 547      27.901  19.724 -18.488  1.00 87.74           C  
ATOM   4224  C   ASN A 547      27.797  18.401 -19.271  1.00 87.74           C  
ATOM   4225  CB  ASN A 547      29.027  20.657 -18.975  1.00 87.74           C  
ATOM   4226  O   ASN A 547      28.393  18.256 -20.336  1.00 87.74           O  
ATOM   4227  CG  ASN A 547      28.906  22.069 -18.438  1.00 87.74           C  
ATOM   4228  ND2 ASN A 547      30.007  22.706 -18.117  1.00 87.74           N  
ATOM   4229  OD1 ASN A 547      27.835  22.634 -18.321  1.00 87.74           O  
ATOM   4230  N   ILE A 548      27.066  17.418 -18.732  1.00 84.80           N  
ATOM   4231  CA  ILE A 548      26.815  16.138 -19.409  1.00 84.80           C  
ATOM   4232  C   ILE A 548      25.444  16.208 -20.080  1.00 84.80           C  
ATOM   4233  CB  ILE A 548      26.928  14.944 -18.434  1.00 84.80           C  
ATOM   4234  O   ILE A 548      24.425  16.316 -19.399  1.00 84.80           O  
ATOM   4235  CG1 ILE A 548      28.339  14.901 -17.801  1.00 84.80           C  
ATOM   4236  CG2 ILE A 548      26.618  13.622 -19.165  1.00 84.80           C  
ATOM   4237  CD1 ILE A 548      28.521  13.776 -16.777  1.00 84.80           C  
ATOM   4238  N   GLN A 549      25.425  16.128 -21.409  1.00 80.95           N  
ATOM   4239  CA  GLN A 549      24.202  16.004 -22.200  1.00 80.95           C  
ATOM   4240  C   GLN A 549      24.061  14.562 -22.679  1.00 80.95           C  
ATOM   4241  CB  GLN A 549      24.211  16.992 -23.372  1.00 80.95           C  
ATOM   4242  O   GLN A 549      25.004  13.988 -23.223  1.00 80.95           O  
ATOM   4243  CG  GLN A 549      24.120  18.447 -22.887  1.00 80.95           C  
ATOM   4244  CD  GLN A 549      24.123  19.461 -24.026  1.00 80.95           C  
ATOM   4245  NE2 GLN A 549      24.122  20.740 -23.721  1.00 80.95           N  
ATOM   4246  OE1 GLN A 549      24.130  19.148 -25.201  1.00 80.95           O  
ATOM   4247  N   LEU A 550      22.890  13.976 -22.442  1.00 80.19           N  
ATOM   4248  CA  LEU A 550      22.559  12.640 -22.926  1.00 80.19           C  
ATOM   4249  C   LEU A 550      22.054  12.726 -24.377  1.00 80.19           C  
ATOM   4250  CB  LEU A 550      21.515  11.999 -22.002  1.00 80.19           C  
ATOM   4251  O   LEU A 550      21.381  13.709 -24.698  1.00 80.19           O  
ATOM   4252  CG  LEU A 550      22.034  11.692 -20.587  1.00 80.19           C  
ATOM   4253  CD1 LEU A 550      20.856  11.337 -19.687  1.00 80.19           C  
ATOM   4254  CD2 LEU A 550      23.019  10.521 -20.573  1.00 80.19           C  
ATOM   4255  N   PRO A 551      22.324  11.714 -25.226  1.00 73.58           N  
ATOM   4256  CA  PRO A 551      21.976  11.735 -26.652  1.00 73.58           C  
ATOM   4257  C   PRO A 551      20.501  12.049 -26.940  1.00 73.58           C  
ATOM   4258  CB  PRO A 551      22.356  10.346 -27.181  1.00 73.58           C  
ATOM   4259  O   PRO A 551      20.210  12.856 -27.817  1.00 73.58           O  
ATOM   4260  CG  PRO A 551      23.477   9.900 -26.248  1.00 73.58           C  
ATOM   4261  CD  PRO A 551      23.079  10.507 -24.908  1.00 73.58           C  
ATOM   4262  N   ASP A 552      19.587  11.482 -26.146  1.00 69.91           N  
ATOM   4263  CA  ASP A 552      18.133  11.605 -26.337  1.00 69.91           C  
ATOM   4264  C   ASP A 552      17.488  12.686 -25.444  1.00 69.91           C  
ATOM   4265  CB  ASP A 552      17.490  10.222 -26.153  1.00 69.91           C  
ATOM   4266  O   ASP A 552      16.264  12.780 -25.336  1.00 69.91           O  
ATOM   4267  CG  ASP A 552      18.061   9.191 -27.133  1.00 69.91           C  
ATOM   4268  OD1 ASP A 552      18.162   9.521 -28.335  1.00 69.91           O  
ATOM   4269  OD2 ASP A 552      18.437   8.099 -26.656  1.00 69.91           O  
ATOM   4270  N   GLY A 553      18.305  13.510 -24.775  1.00 73.28           N  
ATOM   4271  CA  GLY A 553      17.874  14.563 -23.853  1.00 73.28           C  
ATOM   4272  C   GLY A 553      18.077  14.218 -22.374  1.00 73.28           C  
ATOM   4273  O   GLY A 553      18.117  13.055 -21.973  1.00 73.28           O  
ATOM   4274  N   THR A 554      18.210  15.250 -21.536  1.00 74.14           N  
ATOM   4275  CA  THR A 554      18.516  15.140 -20.097  1.00 74.14           C  
ATOM   4276  C   THR A 554      17.264  14.894 -19.252  1.00 74.14           C  
ATOM   4277  CB  THR A 554      19.285  16.374 -19.599  1.00 74.14           C  
ATOM   4278  O   THR A 554      16.893  15.721 -18.416  1.00 74.14           O  
ATOM   4279  CG2 THR A 554      20.681  16.472 -20.212  1.00 74.14           C  
ATOM   4280  OG1 THR A 554      18.570  17.541 -19.936  1.00 74.14           O  
ATOM   4281  N   THR A 555      16.600  13.765 -19.481  1.00 75.01           N  
ATOM   4282  CA  THR A 555      15.545  13.246 -18.599  1.00 75.01           C  
ATOM   4283  C   THR A 555      16.078  12.082 -17.769  1.00 75.01           C  
ATOM   4284  CB  THR A 555      14.286  12.824 -19.371  1.00 75.01           C  
ATOM   4285  O   THR A 555      17.110  11.485 -18.082  1.00 75.01           O  
ATOM   4286  CG2 THR A 555      13.726  13.951 -20.238  1.00 75.01           C  
ATOM   4287  OG1 THR A 555      14.593  11.727 -20.189  1.00 75.01           O  
ATOM   4288  N   VAL A 556      15.382  11.764 -16.682  1.00 73.94           N  
ATOM   4289  CA  VAL A 556      15.761  10.662 -15.786  1.00 73.94           C  
ATOM   4290  C   VAL A 556      15.538   9.313 -16.457  1.00 73.94           C  
ATOM   4291  CB  VAL A 556      14.963  10.739 -14.484  1.00 73.94           C  
ATOM   4292  O   VAL A 556      16.376   8.430 -16.321  1.00 73.94           O  
ATOM   4293  CG1 VAL A 556      15.334   9.636 -13.488  1.00 73.94           C  
ATOM   4294  CG2 VAL A 556      15.215  12.085 -13.810  1.00 73.94           C  
ATOM   4295  N   ASP A 557      14.466   9.173 -17.237  1.00 73.35           N  
ATOM   4296  CA  ASP A 557      14.192   7.947 -17.992  1.00 73.35           C  
ATOM   4297  C   ASP A 557      15.322   7.664 -18.991  1.00 73.35           C  
ATOM   4298  CB  ASP A 557      12.840   8.073 -18.711  1.00 73.35           C  
ATOM   4299  O   ASP A 557      15.872   6.564 -19.023  1.00 73.35           O  
ATOM   4300  CG  ASP A 557      11.676   8.333 -17.749  1.00 73.35           C  
ATOM   4301  OD1 ASP A 557      11.652   7.709 -16.666  1.00 73.35           O  
ATOM   4302  OD2 ASP A 557      10.844   9.206 -18.082  1.00 73.35           O  
ATOM   4303  N   ASN A 558      15.762   8.692 -19.726  1.00 75.67           N  
ATOM   4304  CA  ASN A 558      16.898   8.572 -20.635  1.00 75.67           C  
ATOM   4305  C   ASN A 558      18.203   8.292 -19.888  1.00 75.67           C  
ATOM   4306  CB  ASN A 558      17.045   9.858 -21.451  1.00 75.67           C  
ATOM   4307  O   ASN A 558      19.032   7.539 -20.385  1.00 75.67           O  
ATOM   4308  CG  ASN A 558      15.927  10.089 -22.444  1.00 75.67           C  
ATOM   4309  ND2 ASN A 558      15.923  11.261 -23.020  1.00 75.67           N  
ATOM   4310  OD1 ASN A 558      15.070   9.263 -22.704  1.00 75.67           O  
ATOM   4311  N   LEU A 559      18.397   8.872 -18.697  1.00 81.72           N  
ATOM   4312  CA  LEU A 559      19.558   8.582 -17.854  1.00 81.72           C  
ATOM   4313  C   LEU A 559      19.601   7.104 -17.458  1.00 81.72           C  
ATOM   4314  CB  LEU A 559      19.536   9.500 -16.618  1.00 81.72           C  
ATOM   4315  O   LEU A 559      20.656   6.485 -17.569  1.00 81.72           O  
ATOM   4316  CG  LEU A 559      20.613   9.182 -15.567  1.00 81.72           C  
ATOM   4317  CD1 LEU A 559      22.020   9.415 -16.108  1.00 81.72           C  
ATOM   4318  CD2 LEU A 559      20.394  10.061 -14.337  1.00 81.72           C  
ATOM   4319  N   VAL A 560      18.475   6.547 -17.009  1.00 78.73           N  
ATOM   4320  CA  VAL A 560      18.363   5.138 -16.607  1.00 78.73           C  
ATOM   4321  C   VAL A 560      18.631   4.219 -17.799  1.00 78.73           C  
ATOM   4322  CB  VAL A 560      16.985   4.875 -15.967  1.00 78.73           C  
ATOM   4323  O   VAL A 560      19.493   3.345 -17.700  1.00 78.73           O  
ATOM   4324  CG1 VAL A 560      16.694   3.382 -15.766  1.00 78.73           C  
ATOM   4325  CG2 VAL A 560      16.895   5.568 -14.599  1.00 78.73           C  
ATOM   4326  N   ILE A 561      17.982   4.470 -18.941  1.00 78.71           N  
ATOM   4327  CA  ILE A 561      18.154   3.673 -20.167  1.00 78.71           C  
ATOM   4328  C   ILE A 561      19.601   3.753 -20.660  1.00 78.71           C  
ATOM   4329  CB  ILE A 561      17.163   4.145 -21.256  1.00 78.71           C  
ATOM   4330  O   ILE A 561      20.254   2.727 -20.843  1.00 78.71           O  
ATOM   4331  CG1 ILE A 561      15.707   3.837 -20.833  1.00 78.71           C  
ATOM   4332  CG2 ILE A 561      17.466   3.474 -22.612  1.00 78.71           C  
ATOM   4333  CD1 ILE A 561      14.657   4.578 -21.673  1.00 78.71           C  
ATOM   4334  N   TYR A 562      20.133   4.969 -20.817  1.00 83.37           N  
ATOM   4335  CA  TYR A 562      21.504   5.183 -21.273  1.00 83.37           C  
ATOM   4336  C   TYR A 562      22.508   4.497 -20.350  1.00 83.37           C  
ATOM   4337  CB  TYR A 562      21.805   6.685 -21.344  1.00 83.37           C  
ATOM   4338  O   TYR A 562      23.496   3.939 -20.824  1.00 83.37           O  
ATOM   4339  CG  TYR A 562      23.214   6.996 -21.807  1.00 83.37           C  
ATOM   4340  CD1 TYR A 562      24.255   7.142 -20.867  1.00 83.37           C  
ATOM   4341  CD2 TYR A 562      23.488   7.099 -23.183  1.00 83.37           C  
ATOM   4342  CE1 TYR A 562      25.573   7.376 -21.302  1.00 83.37           C  
ATOM   4343  CE2 TYR A 562      24.804   7.345 -23.621  1.00 83.37           C  
ATOM   4344  OH  TYR A 562      27.117   7.692 -23.115  1.00 83.37           O  
ATOM   4345  CZ  TYR A 562      25.848   7.478 -22.683  1.00 83.37           C  
ATOM   4346  N   ARG A 563      22.261   4.522 -19.035  1.00 84.08           N  
ATOM   4347  CA  ARG A 563      23.135   3.895 -18.046  1.00 84.08           C  
ATOM   4348  C   ARG A 563      23.147   2.373 -18.158  1.00 84.08           C  
ATOM   4349  CB  ARG A 563      22.712   4.354 -16.640  1.00 84.08           C  
ATOM   4350  O   ARG A 563      24.222   1.788 -18.055  1.00 84.08           O  
ATOM   4351  CG  ARG A 563      23.570   3.761 -15.520  1.00 84.08           C  
ATOM   4352  CD  ARG A 563      25.030   4.127 -15.755  1.00 84.08           C  
ATOM   4353  NE  ARG A 563      25.875   3.657 -14.660  1.00 84.08           N  
ATOM   4354  NH1 ARG A 563      27.793   3.897 -15.783  1.00 84.08           N  
ATOM   4355  NH2 ARG A 563      27.859   3.219 -13.659  1.00 84.08           N  
ATOM   4356  CZ  ARG A 563      27.178   3.587 -14.697  1.00 84.08           C  
ATOM   4357  N   GLN A 564      21.989   1.752 -18.367  1.00 79.89           N  
ATOM   4358  CA  GLN A 564      21.880   0.303 -18.547  1.00 79.89           C  
ATOM   4359  C   GLN A 564      22.533  -0.162 -19.860  1.00 79.89           C  
ATOM   4360  CB  GLN A 564      20.400  -0.086 -18.547  1.00 79.89           C  
ATOM   4361  O   GLN A 564      23.163  -1.217 -19.892  1.00 79.89           O  
ATOM   4362  CG  GLN A 564      19.690  -0.002 -17.179  1.00 79.89           C  
ATOM   4363  CD  GLN A 564      18.186  -0.221 -17.347  1.00 79.89           C  
ATOM   4364  NE2 GLN A 564      17.406  -0.426 -16.310  1.00 79.89           N  
ATOM   4365  OE1 GLN A 564      17.671  -0.210 -18.447  1.00 79.89           O  
ATOM   4366  N   THR A 565      22.426   0.621 -20.941  1.00 82.15           N  
ATOM   4367  CA  THR A 565      23.007   0.256 -22.247  1.00 82.15           C  
ATOM   4368  C   THR A 565      24.490   0.608 -22.377  1.00 82.15           C  
ATOM   4369  CB  THR A 565      22.229   0.897 -23.406  1.00 82.15           C  
ATOM   4370  O   THR A 565      25.224  -0.101 -23.057  1.00 82.15           O  
ATOM   4371  CG2 THR A 565      20.780   0.414 -23.466  1.00 82.15           C  
ATOM   4372  OG1 THR A 565      22.210   2.301 -23.295  1.00 82.15           O  
ATOM   4373  N   ASN A 566      24.944   1.689 -21.735  1.00 85.74           N  
ATOM   4374  CA  ASN A 566      26.312   2.215 -21.820  1.00 85.74           C  
ATOM   4375  C   ASN A 566      26.988   2.200 -20.444  1.00 85.74           C  
ATOM   4376  CB  ASN A 566      26.327   3.616 -22.455  1.00 85.74           C  
ATOM   4377  O   ASN A 566      27.418   3.231 -19.919  1.00 85.74           O  
ATOM   4378  CG  ASN A 566      25.687   3.649 -23.821  1.00 85.74           C  
ATOM   4379  ND2 ASN A 566      24.440   4.054 -23.898  1.00 85.74           N  
ATOM   4380  OD1 ASN A 566      26.285   3.307 -24.824  1.00 85.74           O  
ATOM   4381  N   PHE A 567      27.054   1.024 -19.826  1.00 85.57           N  
ATOM   4382  CA  PHE A 567      27.694   0.883 -18.527  1.00 85.57           C  
ATOM   4383  C   PHE A 567      29.220   1.055 -18.629  1.00 85.57           C  
ATOM   4384  CB  PHE A 567      27.306  -0.456 -17.905  1.00 85.57           C  
ATOM   4385  O   PHE A 567      29.916   0.211 -19.186  1.00 85.57           O  
ATOM   4386  CG  PHE A 567      27.843  -0.594 -16.499  1.00 85.57           C  
ATOM   4387  CD1 PHE A 567      28.971  -1.393 -16.238  1.00 85.57           C  
ATOM   4388  CD2 PHE A 567      27.213   0.099 -15.450  1.00 85.57           C  
ATOM   4389  CE1 PHE A 567      29.443  -1.534 -14.921  1.00 85.57           C  
ATOM   4390  CE2 PHE A 567      27.688  -0.040 -14.135  1.00 85.57           C  
ATOM   4391  CZ  PHE A 567      28.797  -0.862 -13.868  1.00 85.57           C  
ATOM   4392  N   ASP A 568      29.746   2.133 -18.047  1.00 84.88           N  
ATOM   4393  CA  ASP A 568      31.173   2.500 -18.034  1.00 84.88           C  
ATOM   4394  C   ASP A 568      31.843   2.291 -16.654  1.00 84.88           C  
ATOM   4395  CB  ASP A 568      31.348   3.926 -18.606  1.00 84.88           C  
ATOM   4396  O   ASP A 568      32.891   2.867 -16.362  1.00 84.88           O  
ATOM   4397  CG  ASP A 568      30.726   5.023 -17.739  1.00 84.88           C  
ATOM   4398  OD1 ASP A 568      30.000   4.687 -16.785  1.00 84.88           O  
ATOM   4399  OD2 ASP A 568      30.969   6.228 -17.968  1.00 84.88           O  
ATOM   4400  N   GLY A 569      31.247   1.451 -15.796  1.00 83.72           N  
ATOM   4401  CA  GLY A 569      31.759   1.115 -14.461  1.00 83.72           C  
ATOM   4402  C   GLY A 569      31.161   1.951 -13.323  1.00 83.72           C  
ATOM   4403  O   GLY A 569      30.607   3.030 -13.536  1.00 83.72           O  
ATOM   4404  N   SER A 570      31.266   1.459 -12.086  1.00 81.49           N  
ATOM   4405  CA  SER A 570      30.691   2.088 -10.879  1.00 81.49           C  
ATOM   4406  C   SER A 570      31.317   3.444 -10.527  1.00 81.49           C  
ATOM   4407  CB  SER A 570      30.855   1.139  -9.684  1.00 81.49           C  
ATOM   4408  O   SER A 570      30.652   4.297  -9.945  1.00 81.49           O  
ATOM   4409  OG  SER A 570      32.215   0.754  -9.588  1.00 81.49           O  
ATOM   4410  N   HIS A 571      32.579   3.667 -10.903  1.00 82.05           N  
ATOM   4411  CA  HIS A 571      33.352   4.876 -10.575  1.00 82.05           C  
ATOM   4412  C   HIS A 571      33.365   5.929 -11.677  1.00 82.05           C  
ATOM   4413  CB  HIS A 571      34.788   4.492 -10.209  1.00 82.05           C  
ATOM   4414  O   HIS A 571      34.108   6.911 -11.587  1.00 82.05           O  
ATOM   4415  CG  HIS A 571      34.828   3.460  -9.129  1.00 82.05           C  
ATOM   4416  CD2 HIS A 571      35.269   2.173  -9.261  1.00 82.05           C  
ATOM   4417  ND1 HIS A 571      34.260   3.578  -7.885  1.00 82.05           N  
ATOM   4418  CE1 HIS A 571      34.326   2.373  -7.302  1.00 82.05           C  
ATOM   4419  NE2 HIS A 571      34.954   1.491  -8.088  1.00 82.05           N  
ATOM   4420  N   SER A 572      32.591   5.730 -12.740  1.00 85.76           N  
ATOM   4421  CA  SER A 572      32.542   6.715 -13.802  1.00 85.76           C  
ATOM   4422  C   SER A 572      31.962   8.037 -13.314  1.00 85.76           C  
ATOM   4423  CB  SER A 572      31.763   6.183 -14.985  1.00 85.76           C  
ATOM   4424  O   SER A 572      31.261   8.118 -12.300  1.00 85.76           O  
ATOM   4425  OG  SER A 572      30.371   6.191 -14.750  1.00 85.76           O  
ATOM   4426  N   LYS A 573      32.225   9.107 -14.069  1.00 86.30           N  
ATOM   4427  CA  LYS A 573      31.661  10.429 -13.774  1.00 86.30           C  
ATOM   4428  C   LYS A 573      30.130  10.366 -13.679  1.00 86.30           C  
ATOM   4429  CB  LYS A 573      32.145  11.417 -14.845  1.00 86.30           C  
ATOM   4430  O   LYS A 573      29.549  11.012 -12.811  1.00 86.30           O  
ATOM   4431  CG  LYS A 573      31.852  12.875 -14.465  1.00 86.30           C  
ATOM   4432  CD  LYS A 573      32.357  13.831 -15.556  1.00 86.30           C  
ATOM   4433  CE  LYS A 573      32.009  15.279 -15.187  1.00 86.30           C  
ATOM   4434  NZ  LYS A 573      32.189  16.210 -16.333  1.00 86.30           N  
ATOM   4435  N   LEU A 574      29.494   9.558 -14.532  1.00 87.64           N  
ATOM   4436  CA  LEU A 574      28.050   9.335 -14.512  1.00 87.64           C  
ATOM   4437  C   LEU A 574      27.614   8.496 -13.301  1.00 87.64           C  
ATOM   4438  CB  LEU A 574      27.637   8.678 -15.841  1.00 87.64           C  
ATOM   4439  O   LEU A 574      26.660   8.870 -12.623  1.00 87.64           O  
ATOM   4440  CG  LEU A 574      26.114   8.641 -16.058  1.00 87.64           C  
ATOM   4441  CD1 LEU A 574      25.547  10.060 -16.136  1.00 87.64           C  
ATOM   4442  CD2 LEU A 574      25.790   7.915 -17.362  1.00 87.64           C  
ATOM   4443  N   GLY A 575      28.335   7.414 -12.990  1.00 87.35           N  
ATOM   4444  CA  GLY A 575      28.081   6.572 -11.818  1.00 87.35           C  
ATOM   4445  C   GLY A 575      28.142   7.350 -10.501  1.00 87.35           C  
ATOM   4446  O   GLY A 575      27.259   7.204  -9.658  1.00 87.35           O  
ATOM   4447  N   ASN A 576      29.111   8.258 -10.354  1.00 89.84           N  
ATOM   4448  CA  ASN A 576      29.218   9.128  -9.179  1.00 89.84           C  
ATOM   4449  C   ASN A 576      28.058  10.135  -9.095  1.00 89.84           C  
ATOM   4450  CB  ASN A 576      30.588   9.824  -9.183  1.00 89.84           C  
ATOM   4451  O   ASN A 576      27.480  10.299  -8.025  1.00 89.84           O  
ATOM   4452  CG  ASN A 576      31.744   8.860  -8.960  1.00 89.84           C  
ATOM   4453  ND2 ASN A 576      32.926   9.217  -9.403  1.00 89.84           N  
ATOM   4454  OD1 ASN A 576      31.616   7.783  -8.397  1.00 89.84           O  
ATOM   4455  N   ILE A 577      27.650  10.748 -10.215  1.00 90.44           N  
ATOM   4456  CA  ILE A 577      26.479  11.647 -10.252  1.00 90.44           C  
ATOM   4457  C   ILE A 577      25.200  10.912  -9.834  1.00 90.44           C  
ATOM   4458  CB  ILE A 577      26.332  12.278 -11.658  1.00 90.44           C  
ATOM   4459  O   ILE A 577      24.409  11.445  -9.049  1.00 90.44           O  
ATOM   4460  CG1 ILE A 577      27.414  13.363 -11.843  1.00 90.44           C  
ATOM   4461  CG2 ILE A 577      24.923  12.864 -11.887  1.00 90.44           C  
ATOM   4462  CD1 ILE A 577      27.568  13.817 -13.297  1.00 90.44           C  
ATOM   4463  N   ILE A 578      24.998   9.691 -10.337  1.00 90.32           N  
ATOM   4464  CA  ILE A 578      23.856   8.853  -9.960  1.00 90.32           C  
ATOM   4465  C   ILE A 578      23.938   8.513  -8.472  1.00 90.32           C  
ATOM   4466  CB  ILE A 578      23.779   7.590 -10.845  1.00 90.32           C  
ATOM   4467  O   ILE A 578      22.972   8.757  -7.756  1.00 90.32           O  
ATOM   4468  CG1 ILE A 578      23.430   7.979 -12.301  1.00 90.32           C  
ATOM   4469  CG2 ILE A 578      22.724   6.615 -10.290  1.00 90.32           C  
ATOM   4470  CD1 ILE A 578      23.580   6.827 -13.302  1.00 90.32           C  
ATOM   4471  N   SER A 579      25.090   8.037  -7.989  1.00 91.25           N  
ATOM   4472  CA  SER A 579      25.287   7.702  -6.574  1.00 91.25           C  
ATOM   4473  C   SER A 579      24.978   8.875  -5.658  1.00 91.25           C  
ATOM   4474  CB  SER A 579      26.714   7.220  -6.320  1.00 91.25           C  
ATOM   4475  O   SER A 579      24.195   8.724  -4.730  1.00 91.25           O  
ATOM   4476  OG  SER A 579      26.824   6.755  -4.990  1.00 91.25           O  
ATOM   4477  N   GLU A 580      25.513  10.064  -5.936  1.00 91.76           N  
ATOM   4478  CA  GLU A 580      25.207  11.247  -5.133  1.00 91.76           C  
ATOM   4479  C   GLU A 580      23.712  11.593  -5.175  1.00 91.76           C  
ATOM   4480  CB  GLU A 580      25.989  12.453  -5.661  1.00 91.76           C  
ATOM   4481  O   GLU A 580      23.168  12.119  -4.208  1.00 91.76           O  
ATOM   4482  CG  GLU A 580      27.502  12.434  -5.416  1.00 91.76           C  
ATOM   4483  CD  GLU A 580      28.181  13.677  -6.025  1.00 91.76           C  
ATOM   4484  OE1 GLU A 580      29.430  13.688  -6.087  1.00 91.76           O  
ATOM   4485  OE2 GLU A 580      27.456  14.633  -6.413  1.00 91.76           O  
ATOM   4486  N   SER A 581      23.037  11.379  -6.308  1.00 91.80           N  
ATOM   4487  CA  SER A 581      21.593  11.633  -6.442  1.00 91.80           C  
ATOM   4488  C   SER A 581      20.762  10.632  -5.634  1.00 91.80           C  
ATOM   4489  CB  SER A 581      21.168  11.602  -7.914  1.00 91.80           C  
ATOM   4490  O   SER A 581      19.751  11.008  -5.048  1.00 91.80           O  
ATOM   4491  OG  SER A 581      21.961  12.509  -8.657  1.00 91.80           O  
ATOM   4492  N   LEU A 582      21.211   9.378  -5.544  1.00 91.52           N  
ATOM   4493  CA  LEU A 582      20.631   8.367  -4.657  1.00 91.52           C  
ATOM   4494  C   LEU A 582      20.858   8.730  -3.183  1.00 91.52           C  
ATOM   4495  CB  LEU A 582      21.240   6.991  -4.982  1.00 91.52           C  
ATOM   4496  O   LEU A 582      19.940   8.623  -2.370  1.00 91.52           O  
ATOM   4497  CG  LEU A 582      20.933   6.480  -6.399  1.00 91.52           C  
ATOM   4498  CD1 LEU A 582      21.722   5.217  -6.691  1.00 91.52           C  
ATOM   4499  CD2 LEU A 582      19.471   6.125  -6.555  1.00 91.52           C  
ATOM   4500  N   THR A 583      22.042   9.241  -2.840  1.00 92.81           N  
ATOM   4501  CA  THR A 583      22.347   9.711  -1.483  1.00 92.81           C  
ATOM   4502  C   THR A 583      21.411  10.841  -1.038  1.00 92.81           C  
ATOM   4503  CB  THR A 583      23.817  10.140  -1.365  1.00 92.81           C  
ATOM   4504  O   THR A 583      20.976  10.840   0.114  1.00 92.81           O  
ATOM   4505  CG2 THR A 583      24.221  10.426   0.076  1.00 92.81           C  
ATOM   4506  OG1 THR A 583      24.665   9.102  -1.791  1.00 92.81           O  
ATOM   4507  N   ASP A 584      21.016  11.758  -1.931  1.00 93.50           N  
ATOM   4508  CA  ASP A 584      20.027  12.809  -1.618  1.00 93.50           C  
ATOM   4509  C   ASP A 584      18.667  12.213  -1.197  1.00 93.50           C  
ATOM   4510  CB  ASP A 584      19.829  13.762  -2.813  1.00 93.50           C  
ATOM   4511  O   ASP A 584      18.026  12.698  -0.258  1.00 93.50           O  
ATOM   4512  CG  ASP A 584      21.032  14.653  -3.154  1.00 93.50           C  
ATOM   4513  OD1 ASP A 584      21.942  14.829  -2.318  1.00 93.50           O  
ATOM   4514  OD2 ASP A 584      21.062  15.197  -4.286  1.00 93.50           O  
ATOM   4515  N   VAL A 585      18.244  11.113  -1.830  1.00 93.19           N  
ATOM   4516  CA  VAL A 585      17.035  10.373  -1.430  1.00 93.19           C  
ATOM   4517  C   VAL A 585      17.208   9.745  -0.046  1.00 93.19           C  
ATOM   4518  CB  VAL A 585      16.671   9.279  -2.451  1.00 93.19           C  
ATOM   4519  O   VAL A 585      16.280   9.763   0.767  1.00 93.19           O  
ATOM   4520  CG1 VAL A 585      15.400   8.537  -2.029  1.00 93.19           C  
ATOM   4521  CG2 VAL A 585      16.426   9.860  -3.844  1.00 93.19           C  
ATOM   4522  N   PHE A 586      18.391   9.216   0.266  1.00 94.07           N  
ATOM   4523  CA  PHE A 586      18.666   8.650   1.588  1.00 94.07           C  
ATOM   4524  C   PHE A 586      18.684   9.717   2.690  1.00 94.07           C  
ATOM   4525  CB  PHE A 586      19.957   7.820   1.554  1.00 94.07           C  
ATOM   4526  O   PHE A 586      18.172   9.456   3.780  1.00 94.07           O  
ATOM   4527  CG  PHE A 586      19.976   6.664   0.563  1.00 94.07           C  
ATOM   4528  CD1 PHE A 586      18.804   5.940   0.245  1.00 94.07           C  
ATOM   4529  CD2 PHE A 586      21.195   6.295  -0.037  1.00 94.07           C  
ATOM   4530  CE1 PHE A 586      18.852   4.879  -0.676  1.00 94.07           C  
ATOM   4531  CE2 PHE A 586      21.239   5.241  -0.964  1.00 94.07           C  
ATOM   4532  CZ  PHE A 586      20.070   4.532  -1.286  1.00 94.07           C  
ATOM   4533  N   TYR A 587      19.155  10.937   2.407  1.00 95.78           N  
ATOM   4534  CA  TYR A 587      19.013  12.074   3.326  1.00 95.78           C  
ATOM   4535  C   TYR A 587      17.548  12.446   3.575  1.00 95.78           C  
ATOM   4536  CB  TYR A 587      19.769  13.297   2.791  1.00 95.78           C  
ATOM   4537  O   TYR A 587      17.160  12.718   4.713  1.00 95.78           O  
ATOM   4538  CG  TYR A 587      21.254  13.275   3.070  1.00 95.78           C  
ATOM   4539  CD1 TYR A 587      21.712  13.321   4.402  1.00 95.78           C  
ATOM   4540  CD2 TYR A 587      22.177  13.251   2.009  1.00 95.78           C  
ATOM   4541  CE1 TYR A 587      23.093  13.315   4.676  1.00 95.78           C  
ATOM   4542  CE2 TYR A 587      23.557  13.266   2.280  1.00 95.78           C  
ATOM   4543  OH  TYR A 587      25.352  13.283   3.857  1.00 95.78           O  
ATOM   4544  CZ  TYR A 587      24.018  13.285   3.610  1.00 95.78           C  
ATOM   4545  N   MET A 588      16.706  12.411   2.541  1.00 95.48           N  
ATOM   4546  CA  MET A 588      15.266  12.612   2.711  1.00 95.48           C  
ATOM   4547  C   MET A 588      14.649  11.516   3.594  1.00 95.48           C  
ATOM   4548  CB  MET A 588      14.602  12.656   1.333  1.00 95.48           C  
ATOM   4549  O   MET A 588      13.900  11.817   4.526  1.00 95.48           O  
ATOM   4550  CG  MET A 588      13.097  12.914   1.440  1.00 95.48           C  
ATOM   4551  SD  MET A 588      12.174  12.433  -0.030  1.00 95.48           S  
ATOM   4552  CE  MET A 588      12.374  10.636   0.013  1.00 95.48           C  
ATOM   4553  N   ALA A 589      14.991  10.248   3.345  1.00 95.21           N  
ATOM   4554  CA  ALA A 589      14.525   9.132   4.163  1.00 95.21           C  
ATOM   4555  C   ALA A 589      14.956   9.283   5.630  1.00 95.21           C  
ATOM   4556  CB  ALA A 589      15.017   7.819   3.552  1.00 95.21           C  
ATOM   4557  O   ALA A 589      14.138   9.079   6.527  1.00 95.21           O  
ATOM   4558  N   LEU A 590      16.198   9.712   5.883  1.00 96.13           N  
ATOM   4559  CA  LEU A 590      16.690  10.042   7.223  1.00 96.13           C  
ATOM   4560  C   LEU A 590      15.810  11.096   7.910  1.00 96.13           C  
ATOM   4561  CB  LEU A 590      18.157  10.500   7.111  1.00 96.13           C  
ATOM   4562  O   LEU A 590      15.460  10.922   9.077  1.00 96.13           O  
ATOM   4563  CG  LEU A 590      18.784  10.984   8.430  1.00 96.13           C  
ATOM   4564  CD1 LEU A 590      18.896   9.854   9.450  1.00 96.13           C  
ATOM   4565  CD2 LEU A 590      20.179  11.545   8.159  1.00 96.13           C  
ATOM   4566  N   GLY A 591      15.397  12.141   7.186  1.00 96.60           N  
ATOM   4567  CA  GLY A 591      14.455  13.144   7.687  1.00 96.60           C  
ATOM   4568  C   GLY A 591      13.115  12.539   8.122  1.00 96.60           C  
ATOM   4569  O   GLY A 591      12.628  12.838   9.216  1.00 96.60           O  
ATOM   4570  N   PHE A 592      12.549  11.628   7.323  1.00 97.13           N  
ATOM   4571  CA  PHE A 592      11.321  10.917   7.693  1.00 97.13           C  
ATOM   4572  C   PHE A 592      11.495  10.062   8.955  1.00 97.13           C  
ATOM   4573  CB  PHE A 592      10.814  10.054   6.528  1.00 97.13           C  
ATOM   4574  O   PHE A 592      10.656  10.129   9.856  1.00 97.13           O  
ATOM   4575  CG  PHE A 592      10.238  10.805   5.342  1.00 97.13           C  
ATOM   4576  CD1 PHE A 592       9.254  11.793   5.540  1.00 97.13           C  
ATOM   4577  CD2 PHE A 592      10.626  10.471   4.030  1.00 97.13           C  
ATOM   4578  CE1 PHE A 592       8.688  12.464   4.443  1.00 97.13           C  
ATOM   4579  CE2 PHE A 592      10.050  11.133   2.933  1.00 97.13           C  
ATOM   4580  CZ  PHE A 592       9.088  12.136   3.138  1.00 97.13           C  
ATOM   4581  N   TYR A 593      12.588   9.304   9.075  1.00 97.17           N  
ATOM   4582  CA  TYR A 593      12.850   8.506  10.277  1.00 97.17           C  
ATOM   4583  C   TYR A 593      13.109   9.367  11.517  1.00 97.17           C  
ATOM   4584  CB  TYR A 593      14.027   7.558  10.051  1.00 97.17           C  
ATOM   4585  O   TYR A 593      12.648   9.020  12.604  1.00 97.17           O  
ATOM   4586  CG  TYR A 593      13.701   6.374   9.170  1.00 97.17           C  
ATOM   4587  CD1 TYR A 593      12.882   5.334   9.653  1.00 97.17           C  
ATOM   4588  CD2 TYR A 593      14.263   6.283   7.888  1.00 97.17           C  
ATOM   4589  CE1 TYR A 593      12.680   4.183   8.865  1.00 97.17           C  
ATOM   4590  CE2 TYR A 593      14.013   5.165   7.081  1.00 97.17           C  
ATOM   4591  OH  TYR A 593      13.114   2.967   6.837  1.00 97.17           O  
ATOM   4592  CZ  TYR A 593      13.246   4.096   7.577  1.00 97.17           C  
ATOM   4593  N   ALA A 594      13.798  10.501  11.374  1.00 97.39           N  
ATOM   4594  CA  ALA A 594      14.052  11.414  12.486  1.00 97.39           C  
ATOM   4595  C   ALA A 594      12.742  11.998  13.033  1.00 97.39           C  
ATOM   4596  CB  ALA A 594      15.019  12.505  12.015  1.00 97.39           C  
ATOM   4597  O   ALA A 594      12.514  11.992  14.243  1.00 97.39           O  
ATOM   4598  N   LEU A 595      11.835  12.418  12.145  1.00 97.15           N  
ATOM   4599  CA  LEU A 595      10.494  12.848  12.540  1.00 97.15           C  
ATOM   4600  C   LEU A 595       9.694  11.694  13.156  1.00 97.15           C  
ATOM   4601  CB  LEU A 595       9.767  13.445  11.324  1.00 97.15           C  
ATOM   4602  O   LEU A 595       9.037  11.887  14.177  1.00 97.15           O  
ATOM   4603  CG  LEU A 595      10.320  14.793  10.835  1.00 97.15           C  
ATOM   4604  CD1 LEU A 595       9.611  15.176   9.536  1.00 97.15           C  
ATOM   4605  CD2 LEU A 595      10.090  15.910  11.856  1.00 97.15           C  
ATOM   4606  N   SER A 596       9.784  10.486  12.589  1.00 97.27           N  
ATOM   4607  CA  SER A 596       9.132   9.295  13.143  1.00 97.27           C  
ATOM   4608  C   SER A 596       9.558   9.038  14.589  1.00 97.27           C  
ATOM   4609  CB  SER A 596       9.454   8.067  12.294  1.00 97.27           C  
ATOM   4610  O   SER A 596       8.704   8.831  15.452  1.00 97.27           O  
ATOM   4611  OG  SER A 596       8.852   6.939  12.881  1.00 97.27           O  
ATOM   4612  N   LEU A 597      10.859   9.146  14.882  1.00 97.64           N  
ATOM   4613  CA  LEU A 597      11.405   8.978  16.227  1.00 97.64           C  
ATOM   4614  C   LEU A 597      10.798   9.972  17.226  1.00 97.64           C  
ATOM   4615  CB  LEU A 597      12.939   9.086  16.160  1.00 97.64           C  
ATOM   4616  O   LEU A 597      10.447   9.571  18.337  1.00 97.64           O  
ATOM   4617  CG  LEU A 597      13.640   8.978  17.527  1.00 97.64           C  
ATOM   4618  CD1 LEU A 597      13.371   7.637  18.213  1.00 97.64           C  
ATOM   4619  CD2 LEU A 597      15.149   9.126  17.345  1.00 97.64           C  
ATOM   4620  N   ILE A 598      10.614  11.236  16.833  1.00 97.51           N  
ATOM   4621  CA  ILE A 598       9.982  12.249  17.692  1.00 97.51           C  
ATOM   4622  C   ILE A 598       8.579  11.788  18.103  1.00 97.51           C  
ATOM   4623  CB  ILE A 598       9.960  13.635  17.003  1.00 97.51           C  
ATOM   4624  O   ILE A 598       8.261  11.776  19.290  1.00 97.51           O  
ATOM   4625  CG1 ILE A 598      11.403  14.147  16.785  1.00 97.51           C  
ATOM   4626  CG2 ILE A 598       9.155  14.653  17.836  1.00 97.51           C  
ATOM   4627  CD1 ILE A 598      11.491  15.401  15.907  1.00 97.51           C  
ATOM   4628  N   PHE A 599       7.754  11.341  17.153  1.00 96.80           N  
ATOM   4629  CA  PHE A 599       6.405  10.850  17.456  1.00 96.80           C  
ATOM   4630  C   PHE A 599       6.414   9.519  18.221  1.00 96.80           C  
ATOM   4631  CB  PHE A 599       5.588  10.757  16.163  1.00 96.80           C  
ATOM   4632  O   PHE A 599       5.617   9.333  19.143  1.00 96.80           O  
ATOM   4633  CG  PHE A 599       5.147  12.107  15.637  1.00 96.80           C  
ATOM   4634  CD1 PHE A 599       4.016  12.739  16.186  1.00 96.80           C  
ATOM   4635  CD2 PHE A 599       5.867  12.744  14.612  1.00 96.80           C  
ATOM   4636  CE1 PHE A 599       3.617  14.004  15.719  1.00 96.80           C  
ATOM   4637  CE2 PHE A 599       5.481  14.014  14.154  1.00 96.80           C  
ATOM   4638  CZ  PHE A 599       4.355  14.645  14.708  1.00 96.80           C  
ATOM   4639  N   ALA A 600       7.342   8.616  17.905  1.00 95.64           N  
ATOM   4640  CA  ALA A 600       7.502   7.325  18.566  1.00 95.64           C  
ATOM   4641  C   ALA A 600       7.770   7.454  20.075  1.00 95.64           C  
ATOM   4642  CB  ALA A 600       8.647   6.592  17.868  1.00 95.64           C  
ATOM   4643  O   ALA A 600       7.247   6.666  20.866  1.00 95.64           O  
ATOM   4644  N   VAL A 601       8.524   8.473  20.504  1.00 96.04           N  
ATOM   4645  CA  VAL A 601       8.787   8.747  21.932  1.00 96.04           C  
ATOM   4646  C   VAL A 601       7.496   9.046  22.709  1.00 96.04           C  
ATOM   4647  CB  VAL A 601       9.815   9.889  22.063  1.00 96.04           C  
ATOM   4648  O   VAL A 601       7.364   8.663  23.880  1.00 96.04           O  
ATOM   4649  CG1 VAL A 601       9.972  10.392  23.504  1.00 96.04           C  
ATOM   4650  CG2 VAL A 601      11.200   9.407  21.610  1.00 96.04           C  
ATOM   4651  N   PHE A 602       6.501   9.643  22.048  1.00 94.49           N  
ATOM   4652  CA  PHE A 602       5.178   9.926  22.611  1.00 94.49           C  
ATOM   4653  C   PHE A 602       4.189   8.756  22.489  1.00 94.49           C  
ATOM   4654  CB  PHE A 602       4.619  11.220  22.009  1.00 94.49           C  
ATOM   4655  O   PHE A 602       2.991   8.926  22.742  1.00 94.49           O  
ATOM   4656  CG  PHE A 602       5.445  12.448  22.317  1.00 94.49           C  
ATOM   4657  CD1 PHE A 602       5.415  13.018  23.604  1.00 94.49           C  
ATOM   4658  CD2 PHE A 602       6.240  13.028  21.316  1.00 94.49           C  
ATOM   4659  CE1 PHE A 602       6.190  14.156  23.887  1.00 94.49           C  
ATOM   4660  CE2 PHE A 602       7.026  14.156  21.601  1.00 94.49           C  
ATOM   4661  CZ  PHE A 602       7.000  14.722  22.887  1.00 94.49           C  
ATOM   4662  N   ALA A 603       4.650   7.554  22.135  1.00 93.48           N  
ATOM   4663  CA  ALA A 603       3.819   6.359  22.205  1.00 93.48           C  
ATOM   4664  C   ALA A 603       3.368   6.074  23.651  1.00 93.48           C  
ATOM   4665  CB  ALA A 603       4.556   5.178  21.571  1.00 93.48           C  
ATOM   4666  O   ALA A 603       4.053   6.388  24.636  1.00 93.48           O  
ATOM   4667  N   SER A 604       2.183   5.476  23.782  1.00 92.48           N  
ATOM   4668  CA  SER A 604       1.572   5.203  25.084  1.00 92.48           C  
ATOM   4669  C   SER A 604       2.268   4.069  25.832  1.00 92.48           C  
ATOM   4670  CB  SER A 604       0.091   4.880  24.914  1.00 92.48           C  
ATOM   4671  O   SER A 604       2.657   3.066  25.246  1.00 92.48           O  
ATOM   4672  OG  SER A 604      -0.541   4.716  26.171  1.00 92.48           O  
ATOM   4673  N   ASN A 605       2.341   4.199  27.159  1.00 91.88           N  
ATOM   4674  CA  ASN A 605       2.826   3.158  28.069  1.00 91.88           C  
ATOM   4675  C   ASN A 605       1.785   2.057  28.360  1.00 91.88           C  
ATOM   4676  CB  ASN A 605       3.292   3.832  29.374  1.00 91.88           C  
ATOM   4677  O   ASN A 605       2.033   1.210  29.222  1.00 91.88           O  
ATOM   4678  CG  ASN A 605       4.533   4.683  29.211  1.00 91.88           C  
ATOM   4679  ND2 ASN A 605       4.620   5.799  29.895  1.00 91.88           N  
ATOM   4680  OD1 ASN A 605       5.448   4.362  28.483  1.00 91.88           O  
ATOM   4681  N   LYS A 606       0.605   2.077  27.718  1.00 89.37           N  
ATOM   4682  CA  LYS A 606      -0.442   1.078  27.971  1.00 89.37           C  
ATOM   4683  C   LYS A 606       0.081  -0.322  27.633  1.00 89.37           C  
ATOM   4684  CB  LYS A 606      -1.742   1.432  27.225  1.00 89.37           C  
ATOM   4685  O   LYS A 606       0.689  -0.534  26.586  1.00 89.37           O  
ATOM   4686  CG  LYS A 606      -2.924   0.578  27.725  1.00 89.37           C  
ATOM   4687  CD  LYS A 606      -4.253   1.045  27.120  1.00 89.37           C  
ATOM   4688  CE  LYS A 606      -5.451   0.272  27.686  1.00 89.37           C  
ATOM   4689  NZ  LYS A 606      -6.728   0.712  27.065  1.00 89.37           N  
ATOM   4690  N   LYS A 607      -0.133  -1.258  28.558  1.00 88.75           N  
ATOM   4691  CA  LYS A 607       0.313  -2.649  28.437  1.00 88.75           C  
ATOM   4692  C   LYS A 607      -0.772  -3.516  27.807  1.00 88.75           C  
ATOM   4693  CB  LYS A 607       0.757  -3.203  29.801  1.00 88.75           C  
ATOM   4694  O   LYS A 607      -1.959  -3.232  27.965  1.00 88.75           O  
ATOM   4695  CG  LYS A 607       1.999  -2.478  30.344  1.00 88.75           C  
ATOM   4696  CD  LYS A 607       2.475  -3.124  31.652  1.00 88.75           C  
ATOM   4697  CE  LYS A 607       3.692  -2.376  32.211  1.00 88.75           C  
ATOM   4698  NZ  LYS A 607       4.137  -2.952  33.507  1.00 88.75           N  
ATOM   4699  N   VAL A 608      -0.343  -4.578  27.133  1.00 85.93           N  
ATOM   4700  CA  VAL A 608      -1.231  -5.612  26.585  1.00 85.93           C  
ATOM   4701  C   VAL A 608      -1.896  -6.368  27.733  1.00 85.93           C  
ATOM   4702  CB  VAL A 608      -0.451  -6.568  25.663  1.00 85.93           C  
ATOM   4703  O   VAL A 608      -1.232  -6.727  28.709  1.00 85.93           O  
ATOM   4704  CG1 VAL A 608      -1.333  -7.675  25.084  1.00 85.93           C  
ATOM   4705  CG2 VAL A 608       0.146  -5.792  24.485  1.00 85.93           C  
ATOM   4706  N   THR A 609      -3.203  -6.605  27.621  1.00 82.20           N  
ATOM   4707  CA  THR A 609      -3.951  -7.367  28.631  1.00 82.20           C  
ATOM   4708  C   THR A 609      -3.450  -8.816  28.663  1.00 82.20           C  
ATOM   4709  CB  THR A 609      -5.462  -7.348  28.348  1.00 82.20           C  
ATOM   4710  O   THR A 609      -3.247  -9.415  27.608  1.00 82.20           O  
ATOM   4711  CG2 THR A 609      -6.270  -7.738  29.587  1.00 82.20           C  
ATOM   4712  OG1 THR A 609      -5.917  -6.067  27.944  1.00 82.20           O  
ATOM   4713  N   ALA A 610      -3.242  -9.392  29.851  1.00 69.44           N  
ATOM   4714  CA  ALA A 610      -2.862 -10.801  29.971  1.00 69.44           C  
ATOM   4715  C   ALA A 610      -3.959 -11.720  29.401  1.00 69.44           C  
ATOM   4716  CB  ALA A 610      -2.555 -11.118  31.440  1.00 69.44           C  
ATOM   4717  O   ALA A 610      -5.146 -11.420  29.547  1.00 69.44           O  
ATOM   4718  N   SER A 611      -3.564 -12.834  28.774  1.00 58.58           N  
ATOM   4719  CA  SER A 611      -4.503 -13.909  28.433  1.00 58.58           C  
ATOM   4720  C   SER A 611      -5.104 -14.469  29.720  1.00 58.58           C  
ATOM   4721  CB  SER A 611      -3.806 -15.044  27.667  1.00 58.58           C  
ATOM   4722  O   SER A 611      -4.352 -14.776  30.650  1.00 58.58           O  
ATOM   4723  OG  SER A 611      -2.716 -15.548  28.422  1.00 58.58           O  
ATOM   4724  N   LEU A 612      -6.424 -14.639  29.765  1.00 52.78           N  
ATOM   4725  CA  LEU A 612      -7.067 -15.499  30.757  1.00 52.78           C  
ATOM   4726  C   LEU A 612      -6.747 -16.942  30.342  1.00 52.78           C  
ATOM   4727  CB  LEU A 612      -8.586 -15.221  30.775  1.00 52.78           C  
ATOM   4728  O   LEU A 612      -7.486 -17.524  29.557  1.00 52.78           O  
ATOM   4729  CG  LEU A 612      -9.002 -13.839  31.311  1.00 52.78           C  
ATOM   4730  CD1 LEU A 612     -10.461 -13.553  30.948  1.00 52.78           C  
ATOM   4731  CD2 LEU A 612      -8.863 -13.743  32.832  1.00 52.78           C  
ATOM   4732  N   ARG A 613      -5.581 -17.458  30.746  1.00 38.74           N  
ATOM   4733  CA  ARG A 613      -5.290 -18.890  30.619  1.00 38.74           C  
ATOM   4734  C   ARG A 613      -6.028 -19.668  31.689  1.00 38.74           C  
ATOM   4735  CB  ARG A 613      -3.792 -19.202  30.690  1.00 38.74           C  
ATOM   4736  O   ARG A 613      -6.048 -19.162  32.835  1.00 38.74           O  
ATOM   4737  CG  ARG A 613      -3.157 -19.217  29.299  1.00 38.74           C  
ATOM   4738  CD  ARG A 613      -1.737 -19.774  29.416  1.00 38.74           C  
ATOM   4739  NE  ARG A 613      -1.039 -19.765  28.121  1.00 38.74           N  
ATOM   4740  NH1 ARG A 613       0.837 -20.881  28.814  1.00 38.74           N  
ATOM   4741  NH2 ARG A 613       0.683 -20.183  26.700  1.00 38.74           N  
ATOM   4742  CZ  ARG A 613       0.153 -20.275  27.885  1.00 38.74           C  
ATOM   4743  OXT ARG A 613      -6.459 -20.772  31.309  1.00 38.74           O  
TER    4744      ARG A 613                                                      
ENDMDL                                                                          
END                                                                             
