# Supplementary material for: Cryo‐EM structure of antibacterial efflux transporter QacA from Staphylococcus aureus reveals a novel extracellular loop with allosteric role
Source: EMBO J. 2023 Jul 17;42(16):e113418. doi: 10.15252/embj.2023113418 (PMC10425836; doi:10.15252/embj.2023113418)
Supplement: Supplementary file 4 — Source Data for Expanded View [file EMBJ-42-e113418-s008.zip › Expanded view source data/Figure EV2/AF2 models/AF-P76269-YebQ.pdb]

HEADER                                            01-JUN-22                     
TITLE     ALPHAFOLD MONOMER V2.0 PREDICTION FOR UNCHARACTERIZED TRANSPORTER     
TITLE    2 YEBQ (P76269)                                                        
COMPND    MOL_ID: 1;                                                            
COMPND   2 MOLECULE: UNCHARACTERIZED TRANSPORTER YEBQ;                          
COMPND   3 CHAIN: A                                                             
SOURCE    MOL_ID: 1;                                                            
SOURCE   2 ORGANISM_SCIENTIFIC: ESCHERICHIA COLI (STRAIN K12);                  
SOURCE   3 ORGANISM_TAXID: 83333                                                
REMARK   1                                                                      
REMARK   1 REFERENCE 1                                                          
REMARK   1  AUTH   JOHN JUMPER, RICHARD EVANS, ALEXANDER PRITZEL, TIM GREEN,    
REMARK   1  AUTH 2 MICHAEL FIGURNOV, OLAF RONNEBERGER, KATHRYN TUNYASUVUNAKOOL, 
REMARK   1  AUTH 3 RUSS BATES, AUGUSTIN ZIDEK, ANNA POTAPENKO, ALEX BRIDGLAND,  
REMARK   1  AUTH 4 CLEMENS MEYER, SIMON A A KOHL, ANDREW J BALLARD,             
REMARK   1  AUTH 5 ANDREW COWIE, BERNARDINO ROMERA-PAREDES, STANISLAV NIKOLOV,  
REMARK   1  AUTH 6 RISHUB JAIN, JONAS ADLER, TREVOR BACK, STIG PETERSEN,        
REMARK   1  AUTH 7 DAVID REIMAN, ELLEN CLANCY, MICHAL ZIELINSKI,                
REMARK   1  AUTH 8 MARTIN STEINEGGER, MICHALINA PACHOLSKA, TAMAS BERGHAMMER,    
REMARK   1  AUTH 9 DAVID SILVER, ORIOL VINYALS, ANDREW W SENIOR,                
REMARK   1  AUTH10 KORAY KAVUKCUOGLU, PUSHMEET KOHLI, DEMIS HASSABIS            
REMARK   1  TITL   HIGHLY ACCURATE PROTEIN STRUCTURE PREDICTION WITH ALPHAFOLD  
REMARK   1  REF    NATURE                        V. 596   583 2021              
REMARK   1  REFN                   ISSN 0028-0836                               
REMARK   1  PMID   34265844                                                     
REMARK   1  DOI    10.1038/s41586-021-03819-2                                   
REMARK   1                                                                      
REMARK   1 DISCLAIMERS                                                          
REMARK   1 ALPHAFOLD DATA, COPYRIGHT (2021) DEEPMIND TECHNOLOGIES LIMITED. THE  
REMARK   1 INFORMATION PROVIDED IS THEORETICAL MODELLING ONLY AND CAUTION SHOULD
REMARK   1 BE EXERCISED IN ITS USE. IT IS PROVIDED "AS-IS" WITHOUT ANY WARRANTY 
REMARK   1 OF ANY KIND, WHETHER EXPRESSED OR IMPLIED. NO WARRANTY IS GIVEN THAT 
REMARK   1 USE OF THE INFORMATION SHALL NOT INFRINGE THE RIGHTS OF ANY THIRD    
REMARK   1 PARTY. THE INFORMATION IS NOT INTENDED TO BE A SUBSTITUTE FOR        
REMARK   1 PROFESSIONAL MEDICAL ADVICE, DIAGNOSIS, OR TREATMENT, AND DOES NOT   
REMARK   1 CONSTITUTE MEDICAL OR OTHER PROFESSIONAL ADVICE. IT IS AVAILABLE FOR 
REMARK   1 ACADEMIC AND COMMERCIAL PURPOSES, UNDER CC-BY 4.0 LICENCE.           
DBREF  XXXX A    1   457  UNP    P76269   YEBQ_ECOLI       1    457             
SEQRES   1 A  457  MET PRO LYS VAL GLN ALA ASP GLY LEU PRO LEU PRO GLN          
SEQRES   2 A  457  ARG TYR GLY ALA ILE LEU THR ILE VAL ILE GLY ILE SER          
SEQRES   3 A  457  MET ALA VAL LEU ASP GLY ALA ILE ALA ASN VAL ALA LEU          
SEQRES   4 A  457  PRO THR ILE ALA THR ASP LEU HIS ALA THR PRO ALA SER          
SEQRES   5 A  457  SER ILE TRP VAL VAL ASN ALA TYR GLN ILE ALA ILE VAL          
SEQRES   6 A  457  ILE SER LEU LEU SER PHE SER PHE LEU GLY ASP MET PHE          
SEQRES   7 A  457  GLY TYR ARG ARG ILE TYR LYS CYS GLY LEU VAL VAL PHE          
SEQRES   8 A  457  LEU LEU SER SER LEU PHE CYS ALA LEU SER ASP SER LEU          
SEQRES   9 A  457  GLN MET LEU THR LEU ALA ARG VAL ILE GLN GLY PHE GLY          
SEQRES  10 A  457  GLY ALA ALA LEU MET SER VAL ASN THR ALA LEU ILE ARG          
SEQRES  11 A  457  LEU ILE TYR PRO GLN ARG PHE LEU GLY ARG GLY MET GLY          
SEQRES  12 A  457  ILE ASN SER PHE ILE VAL ALA VAL SER SER ALA ALA GLY          
SEQRES  13 A  457  PRO THR ILE ALA ALA ALA ILE LEU SER ILE ALA SER TRP          
SEQRES  14 A  457  LYS TRP LEU PHE LEU ILE ASN VAL PRO LEU GLY ILE ILE          
SEQRES  15 A  457  ALA LEU LEU LEU ALA MET ARG PHE LEU PRO PRO ASN GLY          
SEQRES  16 A  457  SER ARG ALA SER LYS PRO ARG PHE ASP LEU PRO SER ALA          
SEQRES  17 A  457  VAL MET ASN ALA LEU THR PHE GLY LEU LEU ILE THR ALA          
SEQRES  18 A  457  LEU SER GLY PHE ALA GLN GLY GLN SER LEU THR LEU ILE          
SEQRES  19 A  457  ALA ALA GLU LEU VAL VAL MET VAL VAL VAL GLY ILE PHE          
SEQRES  20 A  457  PHE ILE ARG ARG GLN LEU SER LEU PRO VAL PRO LEU LEU          
SEQRES  21 A  457  PRO VAL ASP LEU LEU ARG ILE PRO LEU PHE SER LEU SER          
SEQRES  22 A  457  ILE CYS THR SER VAL CYS SER PHE CYS ALA GLN MET LEU          
SEQRES  23 A  457  ALA MET VAL SER LEU PRO PHE TYR LEU GLN THR VAL LEU          
SEQRES  24 A  457  GLY ARG SER GLU VAL GLU THR GLY LEU LEU LEU THR PRO          
SEQRES  25 A  457  TRP PRO LEU ALA THR MET VAL MET ALA PRO LEU ALA GLY          
SEQRES  26 A  457  TYR LEU ILE GLU ARG VAL HIS ALA GLY LEU LEU GLY ALA          
SEQRES  27 A  457  LEU GLY LEU PHE ILE MET ALA ALA GLY LEU PHE SER LEU          
SEQRES  28 A  457  VAL LEU LEU PRO ALA SER PRO ALA ASP ILE ASN ILE ILE          
SEQRES  29 A  457  TRP PRO MET ILE LEU CYS GLY ALA GLY PHE GLY LEU PHE          
SEQRES  30 A  457  GLN SER PRO ASN ASN HIS THR ILE ILE THR SER ALA PRO          
SEQRES  31 A  457  ARG GLU ARG SER GLY GLY ALA SER GLY MET LEU GLY THR          
SEQRES  32 A  457  ALA ARG LEU LEU GLY GLN SER SER GLY ALA ALA LEU VAL          
SEQRES  33 A  457  ALA LEU MET LEU ASN GLN PHE GLY ASP ASN GLY THR HIS          
SEQRES  34 A  457  VAL SER LEU MET ALA ALA ALA ILE LEU ALA VAL ILE ALA          
SEQRES  35 A  457  ALA CYS VAL SER GLY LEU ARG ILE THR GLN PRO ARG SER          
SEQRES  36 A  457  ARG ALA                                                      
CRYST1    1.000    1.000    1.000  90.00  90.00  90.00 P 1           1          
ORIGX1      1.000000  0.000000  0.000000        0.00000                         
ORIGX2      0.000000  1.000000  0.000000        0.00000                         
ORIGX3      0.000000  0.000000  1.000000        0.00000                         
SCALE1      1.000000  0.000000  0.000000        0.00000                         
SCALE2      0.000000  1.000000  0.000000        0.00000                         
SCALE3      0.000000  0.000000  1.000000        0.00000                         
MODEL        1                                                                  
ATOM      1  N   MET A   1     -31.053  -4.455  29.661  1.00 34.25           N  
ATOM      2  CA  MET A   1     -31.081  -3.787  28.340  1.00 34.25           C  
ATOM      3  C   MET A   1     -29.695  -3.885  27.721  1.00 34.25           C  
ATOM      4  CB  MET A   1     -31.471  -2.306  28.478  1.00 34.25           C  
ATOM      5  O   MET A   1     -28.762  -3.387  28.349  1.00 34.25           O  
ATOM      6  CG  MET A   1     -32.953  -2.112  28.804  1.00 34.25           C  
ATOM      7  SD  MET A   1     -33.378  -0.371  29.045  1.00 34.25           S  
ATOM      8  CE  MET A   1     -35.185  -0.452  28.900  1.00 34.25           C  
ATOM      9  N   PRO A   2     -29.498  -4.535  26.561  1.00 37.85           N  
ATOM     10  CA  PRO A   2     -28.225  -4.408  25.864  1.00 37.85           C  
ATOM     11  C   PRO A   2     -28.076  -2.929  25.494  1.00 37.85           C  
ATOM     12  CB  PRO A   2     -28.312  -5.346  24.657  1.00 37.85           C  
ATOM     13  O   PRO A   2     -28.985  -2.352  24.901  1.00 37.85           O  
ATOM     14  CG  PRO A   2     -29.810  -5.410  24.354  1.00 37.85           C  
ATOM     15  CD  PRO A   2     -30.487  -5.187  25.711  1.00 37.85           C  
ATOM     16  N   LYS A   3     -26.981  -2.285  25.922  1.00 42.32           N  
ATOM     17  CA  LYS A   3     -26.657  -0.919  25.491  1.00 42.32           C  
ATOM     18  C   LYS A   3     -26.704  -0.928  23.969  1.00 42.32           C  
ATOM     19  CB  LYS A   3     -25.252  -0.502  25.972  1.00 42.32           C  
ATOM     20  O   LYS A   3     -25.864  -1.584  23.357  1.00 42.32           O  
ATOM     21  CG  LYS A   3     -25.211  -0.055  27.440  1.00 42.32           C  
ATOM     22  CD  LYS A   3     -23.780   0.329  27.854  1.00 42.32           C  
ATOM     23  CE  LYS A   3     -23.773   0.881  29.286  1.00 42.32           C  
ATOM     24  NZ  LYS A   3     -22.403   1.207  29.758  1.00 42.32           N  
ATOM     25  N   VAL A   4     -27.691  -0.255  23.379  1.00 45.64           N  
ATOM     26  CA  VAL A   4     -27.755  -0.034  21.935  1.00 45.64           C  
ATOM     27  C   VAL A   4     -26.439   0.649  21.580  1.00 45.64           C  
ATOM     28  CB  VAL A   4     -28.983   0.823  21.558  1.00 45.64           C  
ATOM     29  O   VAL A   4     -26.225   1.806  21.939  1.00 45.64           O  
ATOM     30  CG1 VAL A   4     -29.050   1.074  20.047  1.00 45.64           C  
ATOM     31  CG2 VAL A   4     -30.290   0.135  21.982  1.00 45.64           C  
ATOM     32  N   GLN A   5     -25.491  -0.101  21.014  1.00 54.18           N  
ATOM     33  CA  GLN A   5     -24.220   0.464  20.582  1.00 54.18           C  
ATOM     34  C   GLN A   5     -24.561   1.534  19.552  1.00 54.18           C  
ATOM     35  CB  GLN A   5     -23.309  -0.611  19.971  1.00 54.18           C  
ATOM     36  O   GLN A   5     -25.157   1.218  18.522  1.00 54.18           O  
ATOM     37  CG  GLN A   5     -22.486  -1.390  21.009  1.00 54.18           C  
ATOM     38  CD  GLN A   5     -21.614  -2.466  20.358  1.00 54.18           C  
ATOM     39  NE2 GLN A   5     -20.743  -3.113  21.101  1.00 54.18           N  
ATOM     40  OE1 GLN A   5     -21.697  -2.747  19.172  1.00 54.18           O  
ATOM     41  N   ALA A   6     -24.241   2.790  19.866  1.00 59.86           N  
ATOM     42  CA  ALA A   6     -24.511   3.915  18.986  1.00 59.86           C  
ATOM     43  C   ALA A   6     -23.939   3.624  17.589  1.00 59.86           C  
ATOM     44  CB  ALA A   6     -23.916   5.182  19.612  1.00 59.86           C  
ATOM     45  O   ALA A   6     -22.754   3.311  17.449  1.00 59.86           O  
ATOM     46  N   ASP A   7     -24.796   3.676  16.566  1.00 77.19           N  
ATOM     47  CA  ASP A   7     -24.385   3.497  15.175  1.00 77.19           C  
ATOM     48  C   ASP A   7     -23.720   4.786  14.677  1.00 77.19           C  
ATOM     49  CB  ASP A   7     -25.575   3.048  14.306  1.00 77.19           C  
ATOM     50  O   ASP A   7     -24.378   5.730  14.234  1.00 77.19           O  
ATOM     51  CG  ASP A   7     -25.135   2.671  12.883  1.00 77.19           C  
ATOM     52  OD1 ASP A   7     -24.048   2.064  12.737  1.00 77.19           O  
ATOM     53  OD2 ASP A   7     -25.869   2.962  11.914  1.00 77.19           O  
ATOM     54  N   GLY A   8     -22.394   4.838  14.797  1.00 80.13           N  
ATOM     55  CA  GLY A   8     -21.587   5.991  14.415  1.00 80.13           C  
ATOM     56  C   GLY A   8     -21.595   7.142  15.429  1.00 80.13           C  
ATOM     57  O   GLY A   8     -22.295   7.136  16.441  1.00 80.13           O  
ATOM     58  N   LEU A   9     -20.800   8.173  15.134  1.00 83.42           N  
ATOM     59  CA  LEU A   9     -20.699   9.388  15.951  1.00 83.42           C  
ATOM     60  C   LEU A   9     -21.739  10.457  15.564  1.00 83.42           C  
ATOM     61  CB  LEU A   9     -19.276   9.956  15.834  1.00 83.42           C  
ATOM     62  O   LEU A   9     -22.099  10.542  14.383  1.00 83.42           O  
ATOM     63  CG  LEU A   9     -18.220   9.184  16.641  1.00 83.42           C  
ATOM     64  CD1 LEU A   9     -16.862   9.820  16.359  1.00 83.42           C  
ATOM     65  CD2 LEU A   9     -18.497   9.263  18.145  1.00 83.42           C  
ATOM     66  N   PRO A  10     -22.178  11.320  16.503  1.00 85.25           N  
ATOM     67  CA  PRO A  10     -23.025  12.479  16.210  1.00 85.25           C  
ATOM     68  C   PRO A  10     -22.280  13.558  15.401  1.00 85.25           C  
ATOM     69  CB  PRO A  10     -23.500  12.989  17.574  1.00 85.25           C  
ATOM     70  O   PRO A  10     -21.049  13.601  15.364  1.00 85.25           O  
ATOM     71  CG  PRO A  10     -22.359  12.599  18.511  1.00 85.25           C  
ATOM     72  CD  PRO A  10     -21.859  11.280  17.925  1.00 85.25           C  
ATOM     73  N   LEU A  11     -23.032  14.436  14.729  1.00 79.16           N  
ATOM     74  CA  LEU A  11     -22.548  15.200  13.571  1.00 79.16           C  
ATOM     75  C   LEU A  11     -21.437  16.247  13.801  1.00 79.16           C  
ATOM     76  CB  LEU A  11     -23.747  15.746  12.770  1.00 79.16           C  
ATOM     77  O   LEU A  11     -20.617  16.348  12.897  1.00 79.16           O  
ATOM     78  CG  LEU A  11     -24.353  14.678  11.833  1.00 79.16           C  
ATOM     79  CD1 LEU A  11     -25.764  15.066  11.402  1.00 79.16           C  
ATOM     80  CD2 LEU A  11     -23.508  14.480  10.569  1.00 79.16           C  
ATOM     81  N   PRO A  12     -21.245  16.941  14.939  1.00 81.91           N  
ATOM     82  CA  PRO A  12     -20.022  17.740  15.087  1.00 81.91           C  
ATOM     83  C   PRO A  12     -18.796  16.858  15.374  1.00 81.91           C  
ATOM     84  CB  PRO A  12     -20.323  18.743  16.199  1.00 81.91           C  
ATOM     85  O   PRO A  12     -17.708  17.087  14.845  1.00 81.91           O  
ATOM     86  CG  PRO A  12     -21.403  18.055  17.036  1.00 81.91           C  
ATOM     87  CD  PRO A  12     -22.164  17.173  16.041  1.00 81.91           C  
ATOM     88  N   GLN A  13     -18.968  15.798  16.169  1.00 87.64           N  
ATOM     89  CA  GLN A  13     -17.866  14.920  16.557  1.00 87.64           C  
ATOM     90  C   GLN A  13     -17.374  14.063  15.387  1.00 87.64           C  
ATOM     91  CB  GLN A  13     -18.302  14.055  17.746  1.00 87.64           C  
ATOM     92  O   GLN A  13     -16.174  13.823  15.248  1.00 87.64           O  
ATOM     93  CG  GLN A  13     -17.094  13.394  18.424  1.00 87.64           C  
ATOM     94  CD  GLN A  13     -17.470  12.475  19.574  1.00 87.64           C  
ATOM     95  NE2 GLN A  13     -16.510  11.767  20.123  1.00 87.64           N  
ATOM     96  OE1 GLN A  13     -18.610  12.367  19.991  1.00 87.64           O  
ATOM     97  N   ARG A  14     -18.297  13.636  14.519  1.00 90.37           N  
ATOM     98  CA  ARG A  14     -17.985  12.846  13.330  1.00 90.37           C  
ATOM     99  C   ARG A  14     -17.049  13.596  12.390  1.00 90.37           C  
ATOM    100  CB  ARG A  14     -19.287  12.445  12.628  1.00 90.37           C  
ATOM    101  O   ARG A  14     -16.050  13.018  11.983  1.00 90.37           O  
ATOM    102  CG  ARG A  14     -19.013  11.376  11.562  1.00 90.37           C  
ATOM    103  CD  ARG A  14     -20.246  11.056  10.722  1.00 90.37           C  
ATOM    104  NE  ARG A  14     -21.312  10.485  11.558  1.00 90.37           N  
ATOM    105  NH1 ARG A  14     -22.934  10.329   9.953  1.00 90.37           N  
ATOM    106  NH2 ARG A  14     -23.361   9.699  12.067  1.00 90.37           N  
ATOM    107  CZ  ARG A  14     -22.531  10.173  11.185  1.00 90.37           C  
ATOM    108  N   TYR A  15     -17.326  14.865  12.083  1.00 90.65           N  
ATOM    109  CA  TYR A  15     -16.463  15.649  11.195  1.00 90.65           C  
ATOM    110  C   TYR A  15     -15.058  15.828  11.768  1.00 90.65           C  
ATOM    111  CB  TYR A  15     -17.104  17.006  10.882  1.00 90.65           C  
ATOM    112  O   TYR A  15     -14.084  15.603  11.054  1.00 90.65           O  
ATOM    113  CG  TYR A  15     -18.371  16.923  10.053  1.00 90.65           C  
ATOM    114  CD1 TYR A  15     -18.385  16.193   8.847  1.00 90.65           C  
ATOM    115  CD2 TYR A  15     -19.527  17.611  10.466  1.00 90.65           C  
ATOM    116  CE1 TYR A  15     -19.562  16.122   8.079  1.00 90.65           C  
ATOM    117  CE2 TYR A  15     -20.704  17.551   9.696  1.00 90.65           C  
ATOM    118  OH  TYR A  15     -21.849  16.739   7.748  1.00 90.65           O  
ATOM    119  CZ  TYR A  15     -20.722  16.802   8.501  1.00 90.65           C  
ATOM    120  N   GLY A  16     -14.937  16.124  13.066  1.00 91.06           N  
ATOM    121  CA  GLY A  16     -13.630  16.206  13.721  1.00 91.06           C  
ATOM    122  C   GLY A  16     -12.859  14.878  13.695  1.00 91.06           C  
ATOM    123  O   GLY A  16     -11.647  14.864  13.474  1.00 91.06           O  
ATOM    124  N   ALA A  17     -13.551  13.746  13.860  1.00 92.22           N  
ATOM    125  CA  ALA A  17     -12.942  12.419  13.794  1.00 92.22           C  
ATOM    126  C   ALA A  17     -12.535  12.030  12.361  1.00 92.22           C  
ATOM    127  CB  ALA A  17     -13.912  11.406  14.410  1.00 92.22           C  
ATOM    128  O   ALA A  17     -11.458  11.472  12.166  1.00 92.22           O  
ATOM    129  N   ILE A  18     -13.354  12.369  11.358  1.00 91.96           N  
ATOM    130  CA  ILE A  18     -13.014  12.192   9.941  1.00 91.96           C  
ATOM    131  C   ILE A  18     -11.770  13.009   9.613  1.00 91.96           C  
ATOM    132  CB  ILE A  18     -14.194  12.576   9.019  1.00 91.96           C  
ATOM    133  O   ILE A  18     -10.806  12.443   9.116  1.00 91.96           O  
ATOM    134  CG1 ILE A  18     -15.357  11.579   9.183  1.00 91.96           C  
ATOM    135  CG2 ILE A  18     -13.754  12.601   7.540  1.00 91.96           C  
ATOM    136  CD1 ILE A  18     -16.695  12.132   8.671  1.00 91.96           C  
ATOM    137  N   LEU A  19     -11.753  14.301   9.955  1.00 93.54           N  
ATOM    138  CA  LEU A  19     -10.618  15.188   9.699  1.00 93.54           C  
ATOM    139  C   LEU A  19      -9.324  14.665  10.343  1.00 93.54           C  
ATOM    140  CB  LEU A  19     -10.988  16.595  10.203  1.00 93.54           C  
ATOM    141  O   LEU A  19      -8.271  14.684   9.716  1.00 93.54           O  
ATOM    142  CG  LEU A  19      -9.932  17.672   9.898  1.00 93.54           C  
ATOM    143  CD1 LEU A  19      -9.726  17.870   8.396  1.00 93.54           C  
ATOM    144  CD2 LEU A  19     -10.375  19.002  10.506  1.00 93.54           C  
ATOM    145  N   THR A  20      -9.414  14.117  11.557  1.00 94.38           N  
ATOM    146  CA  THR A  20      -8.286  13.453  12.233  1.00 94.38           C  
ATOM    147  C   THR A  20      -7.719  12.290  11.414  1.00 94.38           C  
ATOM    148  CB  THR A  20      -8.736  12.873  13.580  1.00 94.38           C  
ATOM    149  O   THR A  20      -6.500  12.145  11.295  1.00 94.38           O  
ATOM    150  CG2 THR A  20      -7.592  12.208  14.333  1.00 94.38           C  
ATOM    151  OG1 THR A  20      -9.280  13.847  14.432  1.00 94.38           O  
ATOM    152  N   ILE A  21      -8.603  11.439  10.884  1.00 92.81           N  
ATOM    153  CA  ILE A  21      -8.223  10.290  10.060  1.00 92.81           C  
ATOM    154  C   ILE A  21      -7.619  10.750   8.742  1.00 92.81           C  
ATOM    155  CB  ILE A  21      -9.423   9.346   9.855  1.00 92.81           C  
ATOM    156  O   ILE A  21      -6.567  10.248   8.366  1.00 92.81           O  
ATOM    157  CG1 ILE A  21      -9.626   8.574  11.171  1.00 92.81           C  
ATOM    158  CG2 ILE A  21      -9.191   8.419   8.650  1.00 92.81           C  
ATOM    159  CD1 ILE A  21     -10.783   7.586  11.115  1.00 92.81           C  
ATOM    160  N   VAL A  22      -8.255  11.724   8.084  1.00 92.86           N  
ATOM    161  CA  VAL A  22      -7.781  12.307   6.826  1.00 92.86           C  
ATOM    162  C   VAL A  22      -6.352  12.795   6.984  1.00 92.86           C  
ATOM    163  CB  VAL A  22      -8.679  13.474   6.363  1.00 92.86           C  
ATOM    164  O   VAL A  22      -5.484  12.362   6.243  1.00 92.86           O  
ATOM    165  CG1 VAL A  22      -8.124  14.172   5.113  1.00 92.86           C  
ATOM    166  CG2 VAL A  22     -10.137  13.048   6.126  1.00 92.86           C  
ATOM    167  N   ILE A  23      -6.087  13.638   7.982  1.00 94.16           N  
ATOM    168  CA  ILE A  23      -4.749  14.197   8.180  1.00 94.16           C  
ATOM    169  C   ILE A  23      -3.743  13.077   8.468  1.00 94.16           C  
ATOM    170  CB  ILE A  23      -4.769  15.278   9.281  1.00 94.16           C  
ATOM    171  O   ILE A  23      -2.696  13.022   7.829  1.00 94.16           O  
ATOM    172  CG1 ILE A  23      -5.664  16.471   8.866  1.00 94.16           C  
ATOM    173  CG2 ILE A  23      -3.342  15.790   9.545  1.00 94.16           C  
ATOM    174  CD1 ILE A  23      -6.001  17.409  10.031  1.00 94.16           C  
ATOM    175  N   GLY A  24      -4.064  12.148   9.375  1.00 93.58           N  
ATOM    176  CA  GLY A  24      -3.124  11.091   9.754  1.00 93.58           C  
ATOM    177  C   GLY A  24      -2.804  10.110   8.624  1.00 93.58           C  
ATOM    178  O   GLY A  24      -1.638   9.760   8.443  1.00 93.58           O  
ATOM    179  N   ILE A  25      -3.800   9.686   7.835  1.00 90.61           N  
ATOM    180  CA  ILE A  25      -3.549   8.801   6.690  1.00 90.61           C  
ATOM    181  C   ILE A  25      -2.839   9.546   5.557  1.00 90.61           C  
ATOM    182  CB  ILE A  25      -4.831   8.071   6.223  1.00 90.61           C  
ATOM    183  O   ILE A  25      -1.927   8.979   4.960  1.00 90.61           O  
ATOM    184  CG1 ILE A  25      -4.528   6.840   5.341  1.00 90.61           C  
ATOM    185  CG2 ILE A  25      -5.790   8.971   5.427  1.00 90.61           C  
ATOM    186  CD1 ILE A  25      -3.752   5.725   6.053  1.00 90.61           C  
ATOM    187  N   SER A  26      -3.187  10.816   5.310  1.00 91.99           N  
ATOM    188  CA  SER A  26      -2.491  11.652   4.331  1.00 91.99           C  
ATOM    189  C   SER A  26      -1.017  11.775   4.666  1.00 91.99           C  
ATOM    190  CB  SER A  26      -3.056  13.074   4.269  1.00 91.99           C  
ATOM    191  O   SER A  26      -0.189  11.546   3.795  1.00 91.99           O  
ATOM    192  OG  SER A  26      -4.347  13.092   3.717  1.00 91.99           O  
ATOM    193  N   MET A  27      -0.687  12.082   5.924  1.00 91.08           N  
ATOM    194  CA  MET A  27       0.697  12.179   6.386  1.00 91.08           C  
ATOM    195  C   MET A  27       1.453  10.870   6.162  1.00 91.08           C  
ATOM    196  CB  MET A  27       0.732  12.520   7.876  1.00 91.08           C  
ATOM    197  O   MET A  27       2.522  10.886   5.567  1.00 91.08           O  
ATOM    198  CG  MET A  27       0.339  13.965   8.189  1.00 91.08           C  
ATOM    199  SD  MET A  27       0.110  14.250   9.965  1.00 91.08           S  
ATOM    200  CE  MET A  27       1.783  13.838  10.519  1.00 91.08           C  
ATOM    201  N   ALA A  28       0.889   9.733   6.583  1.00 88.80           N  
ATOM    202  CA  ALA A  28       1.553   8.438   6.443  1.00 88.80           C  
ATOM    203  C   ALA A  28       1.799   8.049   4.972  1.00 88.80           C  
ATOM    204  CB  ALA A  28       0.709   7.387   7.175  1.00 88.80           C  
ATOM    205  O   ALA A  28       2.843   7.492   4.643  1.00 88.80           O  
ATOM    206  N   VAL A  29       0.849   8.343   4.078  1.00 86.12           N  
ATOM    207  CA  VAL A  29       0.970   8.029   2.645  1.00 86.12           C  
ATOM    208  C   VAL A  29       1.901   9.009   1.924  1.00 86.12           C  
ATOM    209  CB  VAL A  29      -0.423   7.986   1.993  1.00 86.12           C  
ATOM    210  O   VAL A  29       2.762   8.565   1.164  1.00 86.12           O  
ATOM    211  CG1 VAL A  29      -0.371   7.785   0.473  1.00 86.12           C  
ATOM    212  CG2 VAL A  29      -1.251   6.822   2.559  1.00 86.12           C  
ATOM    213  N   LEU A  30       1.752  10.317   2.165  1.00 87.36           N  
ATOM    214  CA  LEU A  30       2.602  11.363   1.583  1.00 87.36           C  
ATOM    215  C   LEU A  30       4.063  11.150   1.957  1.00 87.36           C  
ATOM    216  CB  LEU A  30       2.167  12.759   2.077  1.00 87.36           C  
ATOM    217  O   LEU A  30       4.922  11.184   1.087  1.00 87.36           O  
ATOM    218  CG  LEU A  30       0.967  13.352   1.326  1.00 87.36           C  
ATOM    219  CD1 LEU A  30       0.366  14.532   2.088  1.00 87.36           C  
ATOM    220  CD2 LEU A  30       1.383  13.864  -0.050  1.00 87.36           C  
ATOM    221  N   ASP A  31       4.338  10.878   3.229  1.00 88.35           N  
ATOM    222  CA  ASP A  31       5.684  10.655   3.750  1.00 88.35           C  
ATOM    223  C   ASP A  31       6.412   9.504   3.031  1.00 88.35           C  
ATOM    224  CB  ASP A  31       5.509  10.397   5.246  1.00 88.35           C  
ATOM    225  O   ASP A  31       7.587   9.626   2.685  1.00 88.35           O  
ATOM    226  CG  ASP A  31       6.801  10.044   5.946  1.00 88.35           C  
ATOM    227  OD1 ASP A  31       7.555  10.963   6.331  1.00 88.35           O  
ATOM    228  OD2 ASP A  31       7.009   8.827   6.142  1.00 88.35           O  
ATOM    229  N   GLY A  32       5.702   8.417   2.712  1.00 81.13           N  
ATOM    230  CA  GLY A  32       6.247   7.328   1.899  1.00 81.13           C  
ATOM    231  C   GLY A  32       6.573   7.749   0.460  1.00 81.13           C  
ATOM    232  O   GLY A  32       7.629   7.390  -0.059  1.00 81.13           O  
ATOM    233  N   ALA A  33       5.695   8.511  -0.193  1.00 79.98           N  
ATOM    234  CA  ALA A  33       5.896   8.960  -1.574  1.00 79.98           C  
ATOM    235  C   ALA A  33       7.008  10.018  -1.691  1.00 79.98           C  
ATOM    236  CB  ALA A  33       4.556   9.482  -2.104  1.00 79.98           C  
ATOM    237  O   ALA A  33       7.868   9.933  -2.563  1.00 79.98           O  
ATOM    238  N   ILE A  34       7.019  10.981  -0.772  1.00 83.30           N  
ATOM    239  CA  ILE A  34       7.986  12.076  -0.717  1.00 83.30           C  
ATOM    240  C   ILE A  34       9.403  11.547  -0.456  1.00 83.30           C  
ATOM    241  CB  ILE A  34       7.526  13.080   0.362  1.00 83.30           C  
ATOM    242  O   ILE A  34      10.347  11.969  -1.123  1.00 83.30           O  
ATOM    243  CG1 ILE A  34       6.261  13.854  -0.082  1.00 83.30           C  
ATOM    244  CG2 ILE A  34       8.648  14.061   0.688  1.00 83.30           C  
ATOM    245  CD1 ILE A  34       5.592  14.668   1.034  1.00 83.30           C  
ATOM    246  N   ALA A  35       9.555  10.591   0.468  1.00 84.38           N  
ATOM    247  CA  ALA A  35      10.861  10.020   0.790  1.00 84.38           C  
ATOM    248  C   ALA A  35      11.521   9.346  -0.423  1.00 84.38           C  
ATOM    249  CB  ALA A  35      10.699   9.040   1.956  1.00 84.38           C  
ATOM    250  O   ALA A  35      12.730   9.467  -0.583  1.00 84.38           O  
ATOM    251  N   ASN A  36      10.739   8.696  -1.296  1.00 80.33           N  
ATOM    252  CA  ASN A  36      11.257   8.082  -2.524  1.00 80.33           C  
ATOM    253  C   ASN A  36      11.843   9.118  -3.492  1.00 80.33           C  
ATOM    254  CB  ASN A  36      10.143   7.278  -3.212  1.00 80.33           C  
ATOM    255  O   ASN A  36      12.900   8.888  -4.069  1.00 80.33           O  
ATOM    256  CG  ASN A  36       9.947   5.922  -2.577  1.00 80.33           C  
ATOM    257  ND2 ASN A  36       8.837   5.669  -1.931  1.00 80.33           N  
ATOM    258  OD1 ASN A  36      10.803   5.063  -2.620  1.00 80.33           O  
ATOM    259  N   VAL A  37      11.181  10.266  -3.643  1.00 79.40           N  
ATOM    260  CA  VAL A  37      11.613  11.340  -4.556  1.00 79.40           C  
ATOM    261  C   VAL A  37      12.872  12.035  -4.034  1.00 79.40           C  
ATOM    262  CB  VAL A  37      10.459  12.339  -4.749  1.00 79.40           C  
ATOM    263  O   VAL A  37      13.729  12.434  -4.814  1.00 79.40           O  
ATOM    264  CG1 VAL A  37      10.841  13.555  -5.604  1.00 79.40           C  
ATOM    265  CG2 VAL A  37       9.241  11.647  -5.389  1.00 79.40           C  
ATOM    266  N   ALA A  38      13.016  12.144  -2.713  1.00 83.92           N  
ATOM    267  CA  ALA A  38      14.157  12.797  -2.080  1.00 83.92           C  
ATOM    268  C   ALA A  38      15.418  11.921  -1.983  1.00 83.92           C  
ATOM    269  CB  ALA A  38      13.698  13.277  -0.703  1.00 83.92           C  
ATOM    270  O   ALA A  38      16.472  12.435  -1.611  1.00 83.92           O  
ATOM    271  N   LEU A  39      15.339  10.619  -2.298  1.00 82.50           N  
ATOM    272  CA  LEU A  39      16.460   9.680  -2.156  1.00 82.50           C  
ATOM    273  C   LEU A  39      17.765  10.160  -2.819  1.00 82.50           C  
ATOM    274  CB  LEU A  39      16.081   8.282  -2.693  1.00 82.50           C  
ATOM    275  O   LEU A  39      18.798  10.094  -2.147  1.00 82.50           O  
ATOM    276  CG  LEU A  39      15.234   7.410  -1.758  1.00 82.50           C  
ATOM    277  CD1 LEU A  39      14.929   6.079  -2.443  1.00 82.50           C  
ATOM    278  CD2 LEU A  39      15.961   7.132  -0.443  1.00 82.50           C  
ATOM    279  N   PRO A  40      17.768  10.665  -4.072  1.00 78.24           N  
ATOM    280  CA  PRO A  40      19.000  11.135  -4.708  1.00 78.24           C  
ATOM    281  C   PRO A  40      19.612  12.344  -3.985  1.00 78.24           C  
ATOM    282  CB  PRO A  40      18.615  11.469  -6.157  1.00 78.24           C  
ATOM    283  O   PRO A  40      20.828  12.406  -3.788  1.00 78.24           O  
ATOM    284  CG  PRO A  40      17.336  10.671  -6.399  1.00 78.24           C  
ATOM    285  CD  PRO A  40      16.670  10.725  -5.031  1.00 78.24           C  
ATOM    286  N   THR A  41      18.775  13.281  -3.529  1.00 83.56           N  
ATOM    287  CA  THR A  41      19.211  14.467  -2.777  1.00 83.56           C  
ATOM    288  C   THR A  41      19.776  14.078  -1.413  1.00 83.56           C  
ATOM    289  CB  THR A  41      18.053  15.459  -2.589  1.00 83.56           C  
ATOM    290  O   THR A  41      20.854  14.530  -1.052  1.00 83.56           O  
ATOM    291  CG2 THR A  41      18.521  16.816  -2.067  1.00 83.56           C  
ATOM    292  OG1 THR A  41      17.397  15.685  -3.815  1.00 83.56           O  
ATOM    293  N   ILE A  42      19.103  13.177  -0.688  1.00 84.66           N  
ATOM    294  CA  ILE A  42      19.568  12.654   0.607  1.00 84.66           C  
ATOM    295  C   ILE A  42      20.908  11.923   0.448  1.00 84.66           C  
ATOM    296  CB  ILE A  42      18.487  11.731   1.224  1.00 84.66           C  
ATOM    297  O   ILE A  42      21.797  12.092   1.279  1.00 84.66           O  
ATOM    298  CG1 ILE A  42      17.238  12.552   1.624  1.00 84.66           C  
ATOM    299  CG2 ILE A  42      19.017  10.980   2.461  1.00 84.66           C  
ATOM    300  CD1 ILE A  42      16.005  11.699   1.955  1.00 84.66           C  
ATOM    301  N   ALA A  43      21.069  11.129  -0.618  1.00 79.91           N  
ATOM    302  CA  ALA A  43      22.322  10.433  -0.905  1.00 79.91           C  
ATOM    303  C   ALA A  43      23.483  11.418  -1.102  1.00 79.91           C  
ATOM    304  CB  ALA A  43      22.135   9.553  -2.152  1.00 79.91           C  
ATOM    305  O   ALA A  43      24.558  11.231  -0.536  1.00 79.91           O  
ATOM    306  N   THR A  44      23.236  12.486  -1.862  1.00 85.62           N  
ATOM    307  CA  THR A  44      24.238  13.514  -2.163  1.00 85.62           C  
ATOM    308  C   THR A  44      24.606  14.322  -0.916  1.00 85.62           C  
ATOM    309  CB  THR A  44      23.751  14.427  -3.299  1.00 85.62           C  
ATOM    310  O   THR A  44      25.790  14.434  -0.603  1.00 85.62           O  
ATOM    311  CG2 THR A  44      24.855  15.359  -3.799  1.00 85.62           C  
ATOM    312  OG1 THR A  44      23.340  13.642  -4.402  1.00 85.62           O  
ATOM    313  N   ASP A  45      23.611  14.807  -0.162  1.00 87.46           N  
ATOM    314  CA  ASP A  45      23.813  15.632   1.040  1.00 87.46           C  
ATOM    315  C   ASP A  45      24.506  14.874   2.183  1.00 87.46           C  
ATOM    316  CB  ASP A  45      22.456  16.150   1.560  1.00 87.46           C  
ATOM    317  O   ASP A  45      25.267  15.464   2.943  1.00 87.46           O  
ATOM    318  CG  ASP A  45      21.986  17.480   0.965  1.00 87.46           C  
ATOM    319  OD1 ASP A  45      22.574  17.954  -0.029  1.00 87.46           O  
ATOM    320  OD2 ASP A  45      21.007  18.014   1.543  1.00 87.46           O  
ATOM    321  N   LEU A  46      24.243  13.569   2.327  1.00 87.75           N  
ATOM    322  CA  LEU A  46      24.832  12.734   3.384  1.00 87.75           C  
ATOM    323  C   LEU A  46      26.078  11.959   2.923  1.00 87.75           C  
ATOM    324  CB  LEU A  46      23.754  11.810   3.987  1.00 87.75           C  
ATOM    325  O   LEU A  46      26.546  11.085   3.654  1.00 87.75           O  
ATOM    326  CG  LEU A  46      22.589  12.537   4.683  1.00 87.75           C  
ATOM    327  CD1 LEU A  46      21.584  11.502   5.194  1.00 87.75           C  
ATOM    328  CD2 LEU A  46      23.051  13.361   5.889  1.00 87.75           C  
ATOM    329  N   HIS A  47      26.600  12.248   1.723  1.00 85.40           N  
ATOM    330  CA  HIS A  47      27.750  11.561   1.116  1.00 85.40           C  
ATOM    331  C   HIS A  47      27.623  10.026   1.125  1.00 85.40           C  
ATOM    332  CB  HIS A  47      29.059  12.069   1.736  1.00 85.40           C  
ATOM    333  O   HIS A  47      28.578   9.291   1.383  1.00 85.40           O  
ATOM    334  CG  HIS A  47      29.232  13.560   1.628  1.00 85.40           C  
ATOM    335  CD2 HIS A  47      29.425  14.436   2.662  1.00 85.40           C  
ATOM    336  ND1 HIS A  47      29.208  14.301   0.469  1.00 85.40           N  
ATOM    337  CE1 HIS A  47      29.392  15.589   0.797  1.00 85.40           C  
ATOM    338  NE2 HIS A  47      29.551  15.719   2.122  1.00 85.40           N  
ATOM    339  N   ALA A  48      26.415   9.540   0.857  1.00 82.50           N  
ATOM    340  CA  ALA A  48      26.051   8.136   0.887  1.00 82.50           C  
ATOM    341  C   ALA A  48      25.893   7.578  -0.532  1.00 82.50           C  
ATOM    342  CB  ALA A  48      24.778   8.003   1.727  1.00 82.50           C  
ATOM    343  O   ALA A  48      25.516   8.281  -1.470  1.00 82.50           O  
ATOM    344  N   THR A  49      26.145   6.281  -0.709  1.00 81.40           N  
ATOM    345  CA  THR A  49      25.903   5.640  -2.007  1.00 81.40           C  
ATOM    346  C   THR A  49      24.396   5.537  -2.267  1.00 81.40           C  
ATOM    347  CB  THR A  49      26.560   4.258  -2.120  1.00 81.40           C  
ATOM    348  O   THR A  49      23.639   5.297  -1.319  1.00 81.40           O  
ATOM    349  CG2 THR A  49      28.065   4.305  -1.860  1.00 81.40           C  
ATOM    350  OG1 THR A  49      25.998   3.346  -1.205  1.00 81.40           O  
ATOM    351  N   PRO A  50      23.929   5.621  -3.528  1.00 72.09           N  
ATOM    352  CA  PRO A  50      22.509   5.458  -3.853  1.00 72.09           C  
ATOM    353  C   PRO A  50      21.911   4.162  -3.287  1.00 72.09           C  
ATOM    354  CB  PRO A  50      22.441   5.494  -5.383  1.00 72.09           C  
ATOM    355  O   PRO A  50      20.817   4.175  -2.729  1.00 72.09           O  
ATOM    356  CG  PRO A  50      23.641   6.359  -5.768  1.00 72.09           C  
ATOM    357  CD  PRO A  50      24.685   5.995  -4.716  1.00 72.09           C  
ATOM    358  N   ALA A  51      22.672   3.062  -3.337  1.00 72.86           N  
ATOM    359  CA  ALA A  51      22.274   1.773  -2.774  1.00 72.86           C  
ATOM    360  C   ALA A  51      22.041   1.834  -1.254  1.00 72.86           C  
ATOM    361  CB  ALA A  51      23.354   0.744  -3.129  1.00 72.86           C  
ATOM    362  O   ALA A  51      21.075   1.266  -0.749  1.00 72.86           O  
ATOM    363  N   SER A  52      22.894   2.550  -0.514  1.00 77.53           N  
ATOM    364  CA  SER A  52      22.706   2.731   0.928  1.00 77.53           C  
ATOM    365  C   SER A  52      21.500   3.617   1.257  1.00 77.53           C  
ATOM    366  CB  SER A  52      23.995   3.235   1.579  1.00 77.53           C  
ATOM    367  O   SER A  52      20.777   3.326   2.206  1.00 77.53           O  
ATOM    368  OG  SER A  52      24.341   4.543   1.185  1.00 77.53           O  
ATOM    369  N   SER A  53      21.206   4.632   0.440  1.00 77.57           N  
ATOM    370  CA  SER A  53      20.057   5.524   0.650  1.00 77.57           C  
ATOM    371  C   SER A  53      18.712   4.821   0.482  1.00 77.57           C  
ATOM    372  CB  SER A  53      20.155   6.733  -0.276  1.00 77.57           C  
ATOM    373  O   SER A  53      17.764   5.145   1.193  1.00 77.57           O  
ATOM    374  OG  SER A  53      21.348   7.418   0.036  1.00 77.57           O  
ATOM    375  N   ILE A  54      18.625   3.797  -0.371  1.00 79.04           N  
ATOM    376  CA  ILE A  54      17.408   2.981  -0.532  1.00 79.04           C  
ATOM    377  C   ILE A  54      16.964   2.349   0.805  1.00 79.04           C  
ATOM    378  CB  ILE A  54      17.641   1.925  -1.640  1.00 79.04           C  
ATOM    379  O   ILE A  54      15.762   2.214   1.061  1.00 79.04           O  
ATOM    380  CG1 ILE A  54      17.785   2.606  -3.019  1.00 79.04           C  
ATOM    381  CG2 ILE A  54      16.499   0.899  -1.697  1.00 79.04           C  
ATOM    382  CD1 ILE A  54      18.314   1.673  -4.116  1.00 79.04           C  
ATOM    383  N   TRP A  55      17.899   2.038   1.715  1.00 83.58           N  
ATOM    384  CA  TRP A  55      17.564   1.498   3.038  1.00 83.58           C  
ATOM    385  C   TRP A  55      16.720   2.444   3.894  1.00 83.58           C  
ATOM    386  CB  TRP A  55      18.821   1.065   3.797  1.00 83.58           C  
ATOM    387  O   TRP A  55      15.931   1.967   4.706  1.00 83.58           O  
ATOM    388  CG  TRP A  55      19.331  -0.276   3.387  1.00 83.58           C  
ATOM    389  CD1 TRP A  55      20.385  -0.527   2.580  1.00 83.58           C  
ATOM    390  CD2 TRP A  55      18.765  -1.575   3.729  1.00 83.58           C  
ATOM    391  CE2 TRP A  55      19.557  -2.588   3.113  1.00 83.58           C  
ATOM    392  CE3 TRP A  55      17.647  -1.990   4.485  1.00 83.58           C  
ATOM    393  NE1 TRP A  55      20.531  -1.893   2.426  1.00 83.58           N  
ATOM    394  CH2 TRP A  55      18.147  -4.336   4.016  1.00 83.58           C  
ATOM    395  CZ2 TRP A  55      19.264  -3.951   3.253  1.00 83.58           C  
ATOM    396  CZ3 TRP A  55      17.339  -3.358   4.625  1.00 83.58           C  
ATOM    397  N   VAL A  56      16.798   3.759   3.677  1.00 85.85           N  
ATOM    398  CA  VAL A  56      15.987   4.764   4.386  1.00 85.85           C  
ATOM    399  C   VAL A  56      14.489   4.543   4.138  1.00 85.85           C  
ATOM    400  CB  VAL A  56      16.409   6.173   3.919  1.00 85.85           C  
ATOM    401  O   VAL A  56      13.663   4.681   5.047  1.00 85.85           O  
ATOM    402  CG1 VAL A  56      15.601   7.301   4.555  1.00 85.85           C  
ATOM    403  CG2 VAL A  56      17.880   6.448   4.261  1.00 85.85           C  
ATOM    404  N   VAL A  57      14.125   4.165   2.910  1.00 83.70           N  
ATOM    405  CA  VAL A  57      12.737   3.863   2.537  1.00 83.70           C  
ATOM    406  C   VAL A  57      12.387   2.414   2.872  1.00 83.70           C  
ATOM    407  CB  VAL A  57      12.475   4.194   1.058  1.00 83.70           C  
ATOM    408  O   VAL A  57      11.333   2.173   3.468  1.00 83.70           O  
ATOM    409  CG1 VAL A  57      11.053   3.787   0.654  1.00 83.70           C  
ATOM    410  CG2 VAL A  57      12.606   5.704   0.817  1.00 83.70           C  
ATOM    411  N   ASN A  58      13.269   1.458   2.568  1.00 83.25           N  
ATOM    412  CA  ASN A  58      13.013   0.041   2.843  1.00 83.25           C  
ATOM    413  C   ASN A  58      12.814  -0.223   4.339  1.00 83.25           C  
ATOM    414  CB  ASN A  58      14.157  -0.826   2.291  1.00 83.25           C  
ATOM    415  O   ASN A  58      11.881  -0.925   4.718  1.00 83.25           O  
ATOM    416  CG  ASN A  58      14.132  -0.972   0.782  1.00 83.25           C  
ATOM    417  ND2 ASN A  58      15.143  -1.583   0.212  1.00 83.25           N  
ATOM    418  OD1 ASN A  58      13.215  -0.554   0.101  1.00 83.25           O  
ATOM    419  N   ALA A  59      13.630   0.377   5.209  1.00 88.35           N  
ATOM    420  CA  ALA A  59      13.527   0.178   6.652  1.00 88.35           C  
ATOM    421  C   ALA A  59      12.184   0.683   7.214  1.00 88.35           C  
ATOM    422  CB  ALA A  59      14.731   0.854   7.313  1.00 88.35           C  
ATOM    423  O   ALA A  59      11.573   0.015   8.049  1.00 88.35           O  
ATOM    424  N   TYR A  60      11.677   1.810   6.699  1.00 89.95           N  
ATOM    425  CA  TYR A  60      10.335   2.314   7.013  1.00 89.95           C  
ATOM    426  C   TYR A  60       9.239   1.331   6.578  1.00 89.95           C  
ATOM    427  CB  TYR A  60      10.144   3.674   6.328  1.00 89.95           C  
ATOM    428  O   TYR A  60       8.344   1.003   7.360  1.00 89.95           O  
ATOM    429  CG  TYR A  60       8.740   4.232   6.404  1.00 89.95           C  
ATOM    430  CD1 TYR A  60       7.823   3.990   5.362  1.00 89.95           C  
ATOM    431  CD2 TYR A  60       8.369   5.031   7.499  1.00 89.95           C  
ATOM    432  CE1 TYR A  60       6.535   4.553   5.418  1.00 89.95           C  
ATOM    433  CE2 TYR A  60       7.086   5.602   7.555  1.00 89.95           C  
ATOM    434  OH  TYR A  60       4.939   5.932   6.547  1.00 89.95           O  
ATOM    435  CZ  TYR A  60       6.170   5.366   6.511  1.00 89.95           C  
ATOM    436  N   GLN A  61       9.313   0.828   5.343  1.00 87.03           N  
ATOM    437  CA  GLN A  61       8.328  -0.115   4.810  1.00 87.03           C  
ATOM    438  C   GLN A  61       8.335  -1.446   5.569  1.00 87.03           C  
ATOM    439  CB  GLN A  61       8.600  -0.360   3.323  1.00 87.03           C  
ATOM    440  O   GLN A  61       7.269  -1.946   5.935  1.00 87.03           O  
ATOM    441  CG  GLN A  61       8.282   0.860   2.445  1.00 87.03           C  
ATOM    442  CD  GLN A  61       8.549   0.579   0.970  1.00 87.03           C  
ATOM    443  NE2 GLN A  61       8.102   1.424   0.069  1.00 87.03           N  
ATOM    444  OE1 GLN A  61       9.140  -0.411   0.591  1.00 87.03           O  
ATOM    445  N   ILE A  62       9.519  -1.987   5.868  1.00 87.77           N  
ATOM    446  CA  ILE A  62       9.686  -3.204   6.670  1.00 87.77           C  
ATOM    447  C   ILE A  62       9.068  -2.991   8.053  1.00 87.77           C  
ATOM    448  CB  ILE A  62      11.177  -3.612   6.748  1.00 87.77           C  
ATOM    449  O   ILE A  62       8.240  -3.801   8.470  1.00 87.77           O  
ATOM    450  CG1 ILE A  62      11.674  -4.096   5.365  1.00 87.77           C  
ATOM    451  CG2 ILE A  62      11.393  -4.726   7.792  1.00 87.77           C  
ATOM    452  CD1 ILE A  62      13.202  -4.187   5.254  1.00 87.77           C  
ATOM    453  N   ALA A  63       9.383  -1.880   8.729  1.00 92.77           N  
ATOM    454  CA  ALA A  63       8.810  -1.548  10.033  1.00 92.77           C  
ATOM    455  C   ALA A  63       7.275  -1.479   9.996  1.00 92.77           C  
ATOM    456  CB  ALA A  63       9.424  -0.235  10.525  1.00 92.77           C  
ATOM    457  O   ALA A  63       6.617  -1.979  10.915  1.00 92.77           O  
ATOM    458  N   ILE A  64       6.689  -0.939   8.918  1.00 90.66           N  
ATOM    459  CA  ILE A  64       5.236  -0.969   8.722  1.00 90.66           C  
ATOM    460  C   ILE A  64       4.725  -2.401   8.664  1.00 90.66           C  
ATOM    461  CB  ILE A  64       4.772  -0.133   7.506  1.00 90.66           C  
ATOM    462  O   ILE A  64       3.829  -2.773   9.422  1.00 90.66           O  
ATOM    463  CG1 ILE A  64       4.914   1.356   7.862  1.00 90.66           C  
ATOM    464  CG2 ILE A  64       3.304  -0.440   7.125  1.00 90.66           C  
ATOM    465  CD1 ILE A  64       4.587   2.310   6.717  1.00 90.66           C  
ATOM    466  N   VAL A  65       5.287  -3.212   7.777  1.00 88.20           N  
ATOM    467  CA  VAL A  65       4.765  -4.547   7.480  1.00 88.20           C  
ATOM    468  C   VAL A  65       4.825  -5.453   8.705  1.00 88.20           C  
ATOM    469  CB  VAL A  65       5.543  -5.157   6.305  1.00 88.20           C  
ATOM    470  O   VAL A  65       3.833  -6.104   9.043  1.00 88.20           O  
ATOM    471  CG1 VAL A  65       5.053  -6.590   6.058  1.00 88.20           C  
ATOM    472  CG2 VAL A  65       5.380  -4.298   5.036  1.00 88.20           C  
ATOM    473  N   ILE A  66       5.960  -5.467   9.404  1.00 90.62           N  
ATOM    474  CA  ILE A  66       6.175  -6.365  10.544  1.00 90.62           C  
ATOM    475  C   ILE A  66       5.281  -6.034  11.743  1.00 90.62           C  
ATOM    476  CB  ILE A  66       7.658  -6.373  10.962  1.00 90.62           C  
ATOM    477  O   ILE A  66       5.017  -6.901  12.579  1.00 90.62           O  
ATOM    478  CG1 ILE A  66       8.127  -5.031  11.562  1.00 90.62           C  
ATOM    479  CG2 ILE A  66       8.527  -6.894   9.803  1.00 90.62           C  
ATOM    480  CD1 ILE A  66       9.593  -5.019  12.000  1.00 90.62           C  
ATOM    481  N   SER A  67       4.810  -4.789  11.837  1.00 92.89           N  
ATOM    482  CA  SER A  67       4.065  -4.294  12.994  1.00 92.89           C  
ATOM    483  C   SER A  67       2.586  -4.029  12.725  1.00 92.89           C  
ATOM    484  CB  SER A  67       4.763  -3.065  13.565  1.00 92.89           C  
ATOM    485  O   SER A  67       1.818  -3.914  13.680  1.00 92.89           O  
ATOM    486  OG  SER A  67       4.672  -1.964  12.694  1.00 92.89           O  
ATOM    487  N   LEU A  68       2.148  -4.005  11.461  1.00 91.57           N  
ATOM    488  CA  LEU A  68       0.769  -3.689  11.082  1.00 91.57           C  
ATOM    489  C   LEU A  68      -0.253  -4.616  11.757  1.00 91.57           C  
ATOM    490  CB  LEU A  68       0.672  -3.698   9.544  1.00 91.57           C  
ATOM    491  O   LEU A  68      -1.210  -4.136  12.366  1.00 91.57           O  
ATOM    492  CG  LEU A  68      -0.670  -3.182   8.996  1.00 91.57           C  
ATOM    493  CD1 LEU A  68      -0.480  -2.493   7.645  1.00 91.57           C  
ATOM    494  CD2 LEU A  68      -1.683  -4.306   8.789  1.00 91.57           C  
ATOM    495  N   LEU A  69      -0.043  -5.934  11.698  1.00 90.71           N  
ATOM    496  CA  LEU A  69      -0.941  -6.903  12.343  1.00 90.71           C  
ATOM    497  C   LEU A  69      -0.861  -6.828  13.873  1.00 90.71           C  
ATOM    498  CB  LEU A  69      -0.633  -8.321  11.840  1.00 90.71           C  
ATOM    499  O   LEU A  69      -1.886  -6.884  14.552  1.00 90.71           O  
ATOM    500  CG  LEU A  69      -1.116  -8.583  10.406  1.00 90.71           C  
ATOM    501  CD1 LEU A  69      -0.484  -9.853   9.851  1.00 90.71           C  
ATOM    502  CD2 LEU A  69      -2.635  -8.757  10.343  1.00 90.71           C  
ATOM    503  N   SER A  70       0.336  -6.612  14.419  1.00 92.10           N  
ATOM    504  CA  SER A  70       0.547  -6.435  15.858  1.00 92.10           C  
ATOM    505  C   SER A  70      -0.225  -5.229  16.399  1.00 92.10           C  
ATOM    506  CB  SER A  70       2.043  -6.292  16.158  1.00 92.10           C  
ATOM    507  O   SER A  70      -0.923  -5.349  17.403  1.00 92.10           O  
ATOM    508  OG  SER A  70       2.737  -7.425  15.668  1.00 92.10           O  
ATOM    509  N   PHE A  71      -0.173  -4.078  15.722  1.00 92.67           N  
ATOM    510  CA  PHE A  71      -0.920  -2.888  16.133  1.00 92.67           C  
ATOM    511  C   PHE A  71      -2.425  -3.009  15.905  1.00 92.67           C  
ATOM    512  CB  PHE A  71      -0.381  -1.643  15.434  1.00 92.67           C  
ATOM    513  O   PHE A  71      -3.200  -2.520  16.726  1.00 92.67           O  
ATOM    514  CG  PHE A  71       0.942  -1.153  15.974  1.00 92.67           C  
ATOM    515  CD1 PHE A  71       1.081  -0.843  17.341  1.00 92.67           C  
ATOM    516  CD2 PHE A  71       2.024  -0.960  15.102  1.00 92.67           C  
ATOM    517  CE1 PHE A  71       2.306  -0.363  17.835  1.00 92.67           C  
ATOM    518  CE2 PHE A  71       3.237  -0.453  15.591  1.00 92.67           C  
ATOM    519  CZ  PHE A  71       3.384  -0.161  16.957  1.00 92.67           C  
ATOM    520  N   SER A  72      -2.845  -3.709  14.853  1.00 90.13           N  
ATOM    521  CA  SER A  72      -4.249  -4.062  14.626  1.00 90.13           C  
ATOM    522  C   SER A  72      -4.809  -4.875  15.807  1.00 90.13           C  
ATOM    523  CB  SER A  72      -4.334  -4.808  13.291  1.00 90.13           C  
ATOM    524  O   SER A  72      -5.837  -4.505  16.385  1.00 90.13           O  
ATOM    525  OG  SER A  72      -5.397  -5.716  13.266  1.00 90.13           O  
ATOM    526  N   PHE A  73      -4.076  -5.902  16.249  1.00 88.88           N  
ATOM    527  CA  PHE A  73      -4.429  -6.728  17.405  1.00 88.88           C  
ATOM    528  C   PHE A  73      -4.400  -5.940  18.724  1.00 88.88           C  
ATOM    529  CB  PHE A  73      -3.467  -7.918  17.451  1.00 88.88           C  
ATOM    530  O   PHE A  73      -5.335  -6.011  19.526  1.00 88.88           O  
ATOM    531  CG  PHE A  73      -3.799  -8.925  18.529  1.00 88.88           C  
ATOM    532  CD1 PHE A  73      -3.180  -8.855  19.790  1.00 88.88           C  
ATOM    533  CD2 PHE A  73      -4.699  -9.967  18.251  1.00 88.88           C  
ATOM    534  CE1 PHE A  73      -3.448  -9.839  20.759  1.00 88.88           C  
ATOM    535  CE2 PHE A  73      -4.959 -10.945  19.223  1.00 88.88           C  
ATOM    536  CZ  PHE A  73      -4.347 -10.878  20.483  1.00 88.88           C  
ATOM    537  N   LEU A  74      -3.367  -5.118  18.940  1.00 89.10           N  
ATOM    538  CA  LEU A  74      -3.300  -4.197  20.082  1.00 89.10           C  
ATOM    539  C   LEU A  74      -4.472  -3.205  20.078  1.00 89.10           C  
ATOM    540  CB  LEU A  74      -1.968  -3.430  20.055  1.00 89.10           C  
ATOM    541  O   LEU A  74      -4.959  -2.823  21.142  1.00 89.10           O  
ATOM    542  CG  LEU A  74      -0.726  -4.260  20.422  1.00 89.10           C  
ATOM    543  CD1 LEU A  74       0.538  -3.462  20.107  1.00 89.10           C  
ATOM    544  CD2 LEU A  74      -0.702  -4.596  21.910  1.00 89.10           C  
ATOM    545  N   GLY A  75      -4.951  -2.813  18.898  1.00 87.53           N  
ATOM    546  CA  GLY A  75      -6.136  -1.989  18.711  1.00 87.53           C  
ATOM    547  C   GLY A  75      -7.408  -2.668  19.214  1.00 87.53           C  
ATOM    548  O   GLY A  75      -8.182  -2.038  19.936  1.00 87.53           O  
ATOM    549  N   ASP A  76      -7.593  -3.952  18.899  1.00 85.59           N  
ATOM    550  CA  ASP A  76      -8.715  -4.760  19.401  1.00 85.59           C  
ATOM    551  C   ASP A  76      -8.645  -4.955  20.930  1.00 85.59           C  
ATOM    552  CB  ASP A  76      -8.751  -6.128  18.680  1.00 85.59           C  
ATOM    553  O   ASP A  76      -9.675  -5.000  21.608  1.00 85.59           O  
ATOM    554  CG  ASP A  76      -9.301  -6.081  17.247  1.00 85.59           C  
ATOM    555  OD1 ASP A  76     -10.034  -5.124  16.919  1.00 85.59           O  
ATOM    556  OD2 ASP A  76      -9.080  -7.034  16.470  1.00 85.59           O  
ATOM    557  N   MET A  77      -7.437  -5.031  21.497  1.00 84.52           N  
ATOM    558  CA  MET A  77      -7.225  -5.192  22.939  1.00 84.52           C  
ATOM    559  C   MET A  77      -7.404  -3.897  23.736  1.00 84.52           C  
ATOM    560  CB  MET A  77      -5.815  -5.723  23.198  1.00 84.52           C  
ATOM    561  O   MET A  77      -8.180  -3.844  24.692  1.00 84.52           O  
ATOM    562  CG  MET A  77      -5.655  -7.193  22.828  1.00 84.52           C  
ATOM    563  SD  MET A  77      -3.998  -7.832  23.180  1.00 84.52           S  
ATOM    564  CE  MET A  77      -3.799  -7.404  24.925  1.00 84.52           C  
ATOM    565  N   PHE A  78      -6.646  -2.858  23.388  1.00 85.59           N  
ATOM    566  CA  PHE A  78      -6.505  -1.625  24.170  1.00 85.59           C  
ATOM    567  C   PHE A  78      -7.382  -0.476  23.661  1.00 85.59           C  
ATOM    568  CB  PHE A  78      -5.024  -1.224  24.210  1.00 85.59           C  
ATOM    569  O   PHE A  78      -7.478   0.561  24.323  1.00 85.59           O  
ATOM    570  CG  PHE A  78      -4.133  -2.218  24.931  1.00 85.59           C  
ATOM    571  CD1 PHE A  78      -4.252  -2.374  26.326  1.00 85.59           C  
ATOM    572  CD2 PHE A  78      -3.183  -2.979  24.223  1.00 85.59           C  
ATOM    573  CE1 PHE A  78      -3.416  -3.272  27.013  1.00 85.59           C  
ATOM    574  CE2 PHE A  78      -2.350  -3.877  24.916  1.00 85.59           C  
ATOM    575  CZ  PHE A  78      -2.461  -4.020  26.307  1.00 85.59           C  
ATOM    576  N   GLY A  79      -8.034  -0.661  22.513  1.00 88.61           N  
ATOM    577  CA  GLY A  79      -8.883   0.323  21.859  1.00 88.61           C  
ATOM    578  C   GLY A  79      -8.140   1.122  20.787  1.00 88.61           C  
ATOM    579  O   GLY A  79      -7.076   1.701  21.023  1.00 88.61           O  
ATOM    580  N   TYR A  80      -8.765   1.235  19.613  1.00 90.02           N  
ATOM    581  CA  TYR A  80      -8.192   1.890  18.432  1.00 90.02           C  
ATOM    582  C   TYR A  80      -7.773   3.342  18.674  1.00 90.02           C  
ATOM    583  CB  TYR A  80      -9.217   1.848  17.298  1.00 90.02           C  
ATOM    584  O   TYR A  80      -6.712   3.758  18.223  1.00 90.02           O  
ATOM    585  CG  TYR A  80      -9.808   0.484  17.003  1.00 90.02           C  
ATOM    586  CD1 TYR A  80      -9.016  -0.677  16.989  1.00 90.02           C  
ATOM    587  CD2 TYR A  80     -11.180   0.386  16.744  1.00 90.02           C  
ATOM    588  CE1 TYR A  80      -9.615  -1.937  16.801  1.00 90.02           C  
ATOM    589  CE2 TYR A  80     -11.788  -0.867  16.550  1.00 90.02           C  
ATOM    590  OH  TYR A  80     -11.621  -3.235  16.472  1.00 90.02           O  
ATOM    591  CZ  TYR A  80     -11.009  -2.036  16.609  1.00 90.02           C  
ATOM    592  N   ARG A  81      -8.553   4.110  19.449  1.00 91.72           N  
ATOM    593  CA  ARG A  81      -8.222   5.505  19.787  1.00 91.72           C  
ATOM    594  C   ARG A  81      -6.872   5.633  20.491  1.00 91.72           C  
ATOM    595  CB  ARG A  81      -9.349   6.104  20.643  1.00 91.72           C  
ATOM    596  O   ARG A  81      -6.167   6.608  20.257  1.00 91.72           O  
ATOM    597  CG  ARG A  81      -9.075   7.551  21.095  1.00 91.72           C  
ATOM    598  CD  ARG A  81     -10.270   8.079  21.892  1.00 91.72           C  
ATOM    599  NE  ARG A  81     -10.143   9.507  22.263  1.00 91.72           N  
ATOM    600  NH1 ARG A  81     -11.584   9.415  24.054  1.00 91.72           N  
ATOM    601  NH2 ARG A  81     -10.542  11.307  23.621  1.00 91.72           N  
ATOM    602  CZ  ARG A  81     -10.760  10.071  23.291  1.00 91.72           C  
ATOM    603  N   ARG A  82      -6.528   4.693  21.379  1.00 91.99           N  
ATOM    604  CA  ARG A  82      -5.262   4.742  22.123  1.00 91.99           C  
ATOM    605  C   ARG A  82      -4.094   4.437  21.192  1.00 91.99           C  
ATOM    606  CB  ARG A  82      -5.320   3.801  23.337  1.00 91.99           C  
ATOM    607  O   ARG A  82      -3.157   5.223  21.149  1.00 91.99           O  
ATOM    608  CG  ARG A  82      -4.075   3.959  24.225  1.00 91.99           C  
ATOM    609  CD  ARG A  82      -4.134   3.054  25.461  1.00 91.99           C  
ATOM    610  NE  ARG A  82      -5.127   3.513  26.455  1.00 91.99           N  
ATOM    611  NH1 ARG A  82      -4.910   1.739  27.893  1.00 91.99           N  
ATOM    612  NH2 ARG A  82      -6.279   3.419  28.424  1.00 91.99           N  
ATOM    613  CZ  ARG A  82      -5.439   2.889  27.578  1.00 91.99           C  
ATOM    614  N   ILE A  83      -4.203   3.366  20.406  1.00 93.10           N  
ATOM    615  CA  ILE A  83      -3.171   2.977  19.435  1.00 93.10           C  
ATOM    616  C   ILE A  83      -2.951   4.072  18.390  1.00 93.10           C  
ATOM    617  CB  ILE A  83      -3.523   1.620  18.793  1.00 93.10           C  
ATOM    618  O   ILE A  83      -1.809   4.432  18.137  1.00 93.10           O  
ATOM    619  CG1 ILE A  83      -3.654   0.498  19.849  1.00 93.10           C  
ATOM    620  CG2 ILE A  83      -2.498   1.216  17.720  1.00 93.10           C  
ATOM    621  CD1 ILE A  83      -2.463   0.324  20.802  1.00 93.10           C  
ATOM    622  N   TYR A  84      -4.021   4.680  17.875  1.00 94.35           N  
ATOM    623  CA  TYR A  84      -3.917   5.774  16.909  1.00 94.35           C  
ATOM    624  C   TYR A  84      -3.196   7.001  17.487  1.00 94.35           C  
ATOM    625  CB  TYR A  84      -5.322   6.141  16.423  1.00 94.35           C  
ATOM    626  O   TYR A  84      -2.302   7.547  16.852  1.00 94.35           O  
ATOM    627  CG  TYR A  84      -5.322   7.019  15.193  1.00 94.35           C  
ATOM    628  CD1 TYR A  84      -5.290   8.422  15.316  1.00 94.35           C  
ATOM    629  CD2 TYR A  84      -5.332   6.424  13.916  1.00 94.35           C  
ATOM    630  CE1 TYR A  84      -5.302   9.228  14.161  1.00 94.35           C  
ATOM    631  CE2 TYR A  84      -5.341   7.228  12.764  1.00 94.35           C  
ATOM    632  OH  TYR A  84      -5.349   9.394  11.764  1.00 94.35           O  
ATOM    633  CZ  TYR A  84      -5.329   8.631  12.884  1.00 94.35           C  
ATOM    634  N   LYS A  85      -3.525   7.420  18.719  1.00 95.02           N  
ATOM    635  CA  LYS A  85      -2.836   8.539  19.389  1.00 95.02           C  
ATOM    636  C   LYS A  85      -1.360   8.242  19.642  1.00 95.02           C  
ATOM    637  CB  LYS A  85      -3.504   8.861  20.726  1.00 95.02           C  
ATOM    638  O   LYS A  85      -0.524   9.098  19.382  1.00 95.02           O  
ATOM    639  CG  LYS A  85      -4.851   9.574  20.577  1.00 95.02           C  
ATOM    640  CD  LYS A  85      -5.446   9.716  21.979  1.00 95.02           C  
ATOM    641  CE  LYS A  85      -6.820  10.372  21.937  1.00 95.02           C  
ATOM    642  NZ  LYS A  85      -7.285  10.662  23.318  1.00 95.02           N  
ATOM    643  N   CYS A  86      -1.041   7.046  20.139  1.00 96.03           N  
ATOM    644  CA  CYS A  86       0.347   6.626  20.327  1.00 96.03           C  
ATOM    645  C   CYS A  86       1.095   6.607  18.987  1.00 96.03           C  
ATOM    646  CB  CYS A  86       0.374   5.250  21.006  1.00 96.03           C  
ATOM    647  O   CYS A  86       2.203   7.125  18.914  1.00 96.03           O  
ATOM    648  SG  CYS A  86      -0.235   5.371  22.716  1.00 96.03           S  
ATOM    649  N   GLY A  87       0.459   6.101  17.926  1.00 96.30           N  
ATOM    650  CA  GLY A  87       0.982   6.132  16.562  1.00 96.30           C  
ATOM    651  C   GLY A  87       1.288   7.547  16.079  1.00 96.30           C  
ATOM    652  O   GLY A  87       2.385   7.782  15.587  1.00 96.30           O  
ATOM    653  N   LEU A  88       0.376   8.504  16.298  1.00 95.90           N  
ATOM    654  CA  LEU A  88       0.592   9.916  15.957  1.00 95.90           C  
ATOM    655  C   LEU A  88       1.787  10.516  16.705  1.00 95.90           C  
ATOM    656  CB  LEU A  88      -0.660  10.757  16.275  1.00 95.90           C  
ATOM    657  O   LEU A  88       2.596  11.203  16.093  1.00 95.90           O  
ATOM    658  CG  LEU A  88      -1.831  10.674  15.283  1.00 95.90           C  
ATOM    659  CD1 LEU A  88      -2.954  11.565  15.805  1.00 95.90           C  
ATOM    660  CD2 LEU A  88      -1.455  11.166  13.883  1.00 95.90           C  
ATOM    661  N   VAL A  89       1.913  10.255  18.010  1.00 97.03           N  
ATOM    662  CA  VAL A  89       3.039  10.759  18.815  1.00 97.03           C  
ATOM    663  C   VAL A  89       4.360  10.181  18.315  1.00 97.03           C  
ATOM    664  CB  VAL A  89       2.836  10.450  20.311  1.00 97.03           C  
ATOM    665  O   VAL A  89       5.305  10.930  18.085  1.00 97.03           O  
ATOM    666  CG1 VAL A  89       4.072  10.785  21.156  1.00 97.03           C  
ATOM    667  CG2 VAL A  89       1.665  11.264  20.878  1.00 97.03           C  
ATOM    668  N   VAL A  90       4.419   8.864  18.099  1.00 97.15           N  
ATOM    669  CA  VAL A  90       5.617   8.194  17.574  1.00 97.15           C  
ATOM    670  C   VAL A  90       5.970   8.738  16.192  1.00 97.15           C  
ATOM    671  CB  VAL A  90       5.422   6.666  17.547  1.00 97.15           C  
ATOM    672  O   VAL A  90       7.126   9.080  15.961  1.00 97.15           O  
ATOM    673  CG1 VAL A  90       6.569   5.938  16.838  1.00 97.15           C  
ATOM    674  CG2 VAL A  90       5.356   6.106  18.976  1.00 97.15           C  
ATOM    675  N   PHE A  91       4.990   8.882  15.296  1.00 95.53           N  
ATOM    676  CA  PHE A  91       5.189   9.415  13.947  1.00 95.53           C  
ATOM    677  C   PHE A  91       5.690  10.864  13.968  1.00 95.53           C  
ATOM    678  CB  PHE A  91       3.877   9.301  13.161  1.00 95.53           C  
ATOM    679  O   PHE A  91       6.613  11.208  13.239  1.00 95.53           O  
ATOM    680  CG  PHE A  91       4.045   9.536  11.675  1.00 95.53           C  
ATOM    681  CD1 PHE A  91       4.022  10.839  11.143  1.00 95.53           C  
ATOM    682  CD2 PHE A  91       4.257   8.438  10.822  1.00 95.53           C  
ATOM    683  CE1 PHE A  91       4.202  11.036   9.762  1.00 95.53           C  
ATOM    684  CE2 PHE A  91       4.425   8.636   9.442  1.00 95.53           C  
ATOM    685  CZ  PHE A  91       4.398   9.936   8.912  1.00 95.53           C  
ATOM    686  N   LEU A  92       5.129  11.712  14.832  1.00 94.79           N  
ATOM    687  CA  LEU A  92       5.538  13.108  14.982  1.00 94.79           C  
ATOM    688  C   LEU A  92       6.971  13.231  15.507  1.00 94.79           C  
ATOM    689  CB  LEU A  92       4.509  13.804  15.885  1.00 94.79           C  
ATOM    690  O   LEU A  92       7.775  13.951  14.920  1.00 94.79           O  
ATOM    691  CG  LEU A  92       4.838  15.272  16.211  1.00 94.79           C  
ATOM    692  CD1 LEU A  92       3.529  16.022  16.405  1.00 94.79           C  
ATOM    693  CD2 LEU A  92       5.637  15.443  17.509  1.00 94.79           C  
ATOM    694  N   LEU A  93       7.300  12.517  16.588  1.00 96.30           N  
ATOM    695  CA  LEU A  93       8.636  12.574  17.187  1.00 96.30           C  
ATOM    696  C   LEU A  93       9.690  12.025  16.226  1.00 96.30           C  
ATOM    697  CB  LEU A  93       8.652  11.796  18.514  1.00 96.30           C  
ATOM    698  O   LEU A  93      10.734  12.638  16.042  1.00 96.30           O  
ATOM    699  CG  LEU A  93       7.843  12.445  19.651  1.00 96.30           C  
ATOM    700  CD1 LEU A  93       7.862  11.521  20.870  1.00 96.30           C  
ATOM    701  CD2 LEU A  93       8.403  13.804  20.074  1.00 96.30           C  
ATOM    702  N   SER A  94       9.402  10.904  15.569  1.00 96.05           N  
ATOM    703  CA  SER A  94      10.309  10.327  14.573  1.00 96.05           C  
ATOM    704  C   SER A  94      10.464  11.197  13.325  1.00 96.05           C  
ATOM    705  CB  SER A  94       9.874   8.924  14.180  1.00 96.05           C  
ATOM    706  O   SER A  94      11.577  11.297  12.822  1.00 96.05           O  
ATOM    707  OG  SER A  94       8.529   8.934  13.770  1.00 96.05           O  
ATOM    708  N   SER A  95       9.413  11.891  12.868  1.00 94.11           N  
ATOM    709  CA  SER A  95       9.521  12.879  11.777  1.00 94.11           C  
ATOM    710  C   SER A  95      10.456  14.029  12.163  1.00 94.11           C  
ATOM    711  CB  SER A  95       8.160  13.484  11.407  1.00 94.11           C  
ATOM    712  O   SER A  95      11.301  14.436  11.368  1.00 94.11           O  
ATOM    713  OG  SER A  95       7.215  12.505  11.025  1.00 94.11           O  
ATOM    714  N   LEU A  96      10.360  14.518  13.405  1.00 94.77           N  
ATOM    715  CA  LEU A  96      11.284  15.525  13.927  1.00 94.77           C  
ATOM    716  C   LEU A  96      12.722  14.985  13.995  1.00 94.77           C  
ATOM    717  CB  LEU A  96      10.771  16.014  15.294  1.00 94.77           C  
ATOM    718  O   LEU A  96      13.644  15.666  13.558  1.00 94.77           O  
ATOM    719  CG  LEU A  96      11.641  17.111  15.936  1.00 94.77           C  
ATOM    720  CD1 LEU A  96      11.675  18.387  15.093  1.00 94.77           C  
ATOM    721  CD2 LEU A  96      11.079  17.455  17.316  1.00 94.77           C  
ATOM    722  N   PHE A  97      12.919  13.749  14.465  1.00 94.64           N  
ATOM    723  CA  PHE A  97      14.235  13.099  14.452  1.00 94.64           C  
ATOM    724  C   PHE A  97      14.798  12.908  13.034  1.00 94.64           C  
ATOM    725  CB  PHE A  97      14.187  11.757  15.201  1.00 94.64           C  
ATOM    726  O   PHE A  97      16.003  13.053  12.858  1.00 94.64           O  
ATOM    727  CG  PHE A  97      14.345  11.868  16.706  1.00 94.64           C  
ATOM    728  CD1 PHE A  97      15.585  12.264  17.242  1.00 94.64           C  
ATOM    729  CD2 PHE A  97      13.287  11.545  17.576  1.00 94.64           C  
ATOM    730  CE1 PHE A  97      15.759  12.353  18.634  1.00 94.64           C  
ATOM    731  CE2 PHE A  97      13.455  11.647  18.969  1.00 94.64           C  
ATOM    732  CZ  PHE A  97      14.693  12.051  19.498  1.00 94.64           C  
ATOM    733  N   CYS A  98      13.959  12.641  12.024  1.00 92.64           N  
ATOM    734  CA  CYS A  98      14.385  12.590  10.619  1.00 92.64           C  
ATOM    735  C   CYS A  98      14.838  13.969  10.117  1.00 92.64           C  
ATOM    736  CB  CYS A  98      13.247  12.073   9.721  1.00 92.64           C  
ATOM    737  O   CYS A  98      15.837  14.075   9.418  1.00 92.64           O  
ATOM    738  SG  CYS A  98      12.812  10.346  10.068  1.00 92.64           S  
ATOM    739  N   ALA A  99      14.137  15.045  10.485  1.00 92.69           N  
ATOM    740  CA  ALA A  99      14.543  16.400  10.106  1.00 92.69           C  
ATOM    741  C   ALA A  99      15.856  16.836  10.789  1.00 92.69           C  
ATOM    742  CB  ALA A  99      13.392  17.359  10.432  1.00 92.69           C  
ATOM    743  O   ALA A  99      16.623  17.608  10.218  1.00 92.69           O  
ATOM    744  N   LEU A 100      16.124  16.337  11.998  1.00 93.19           N  
ATOM    745  CA  LEU A 100      17.337  16.625  12.772  1.00 93.19           C  
ATOM    746  C   LEU A 100      18.507  15.674  12.471  1.00 93.19           C  
ATOM    747  CB  LEU A 100      16.992  16.606  14.273  1.00 93.19           C  
ATOM    748  O   LEU A 100      19.557  15.808  13.089  1.00 93.19           O  
ATOM    749  CG  LEU A 100      16.026  17.711  14.736  1.00 93.19           C  
ATOM    750  CD1 LEU A 100      15.688  17.491  16.211  1.00 93.19           C  
ATOM    751  CD2 LEU A 100      16.617  19.112  14.578  1.00 93.19           C  
ATOM    752  N   SER A 101      18.348  14.698  11.576  1.00 91.23           N  
ATOM    753  CA  SER A 101      19.410  13.728  11.312  1.00 91.23           C  
ATOM    754  C   SER A 101      20.508  14.310  10.424  1.00 91.23           C  
ATOM    755  CB  SER A 101      18.851  12.445  10.701  1.00 91.23           C  
ATOM    756  O   SER A 101      20.215  14.837   9.349  1.00 91.23           O  
ATOM    757  OG  SER A 101      18.351  12.698   9.412  1.00 91.23           O  
ATOM    758  N   ASP A 102      21.759  14.111  10.837  1.00 89.83           N  
ATOM    759  CA  ASP A 102      22.960  14.511  10.087  1.00 89.83           C  
ATOM    760  C   ASP A 102      23.763  13.306   9.562  1.00 89.83           C  
ATOM    761  CB  ASP A 102      23.816  15.438  10.962  1.00 89.83           C  
ATOM    762  O   ASP A 102      24.848  13.454   9.011  1.00 89.83           O  
ATOM    763  CG  ASP A 102      23.087  16.732  11.347  1.00 89.83           C  
ATOM    764  OD1 ASP A 102      22.355  17.296  10.488  1.00 89.83           O  
ATOM    765  OD2 ASP A 102      23.259  17.153  12.509  1.00 89.83           O  
ATOM    766  N   SER A 103      23.240  12.086   9.727  1.00 91.01           N  
ATOM    767  CA  SER A 103      23.845  10.866   9.192  1.00 91.01           C  
ATOM    768  C   SER A 103      22.791   9.896   8.673  1.00 91.01           C  
ATOM    769  CB  SER A 103      24.740  10.192  10.240  1.00 91.01           C  
ATOM    770  O   SER A 103      21.661   9.843   9.169  1.00 91.01           O  
ATOM    771  OG  SER A 103      23.986   9.515  11.235  1.00 91.01           O  
ATOM    772  N   LEU A 104      23.182   9.070   7.698  1.00 88.09           N  
ATOM    773  CA  LEU A 104      22.289   8.078   7.098  1.00 88.09           C  
ATOM    774  C   LEU A 104      21.786   7.056   8.128  1.00 88.09           C  
ATOM    775  CB  LEU A 104      23.041   7.376   5.956  1.00 88.09           C  
ATOM    776  O   LEU A 104      20.628   6.647   8.085  1.00 88.09           O  
ATOM    777  CG  LEU A 104      22.114   6.517   5.078  1.00 88.09           C  
ATOM    778  CD1 LEU A 104      21.284   7.397   4.146  1.00 88.09           C  
ATOM    779  CD2 LEU A 104      22.941   5.543   4.249  1.00 88.09           C  
ATOM    780  N   GLN A 105      22.636   6.658   9.077  1.00 90.54           N  
ATOM    781  CA  GLN A 105      22.273   5.706  10.131  1.00 90.54           C  
ATOM    782  C   GLN A 105      21.204   6.283  11.062  1.00 90.54           C  
ATOM    783  CB  GLN A 105      23.516   5.337  10.949  1.00 90.54           C  
ATOM    784  O   GLN A 105      20.212   5.614  11.351  1.00 90.54           O  
ATOM    785  CG  GLN A 105      24.558   4.548  10.143  1.00 90.54           C  
ATOM    786  CD  GLN A 105      25.812   4.251  10.961  1.00 90.54           C  
ATOM    787  NE2 GLN A 105      26.805   3.619  10.379  1.00 90.54           N  
ATOM    788  OE1 GLN A 105      25.931   4.585  12.126  1.00 90.54           O  
ATOM    789  N   MET A 106      21.376   7.540  11.486  1.00 93.99           N  
ATOM    790  CA  MET A 106      20.400   8.231  12.327  1.00 93.99           C  
ATOM    791  C   MET A 106      19.067   8.404  11.593  1.00 93.99           C  
ATOM    792  CB  MET A 106      20.982   9.578  12.771  1.00 93.99           C  
ATOM    793  O   MET A 106      18.018   8.105  12.164  1.00 93.99           O  
ATOM    794  CG  MET A 106      20.037  10.328  13.712  1.00 93.99           C  
ATOM    795  SD  MET A 106      20.765  11.857  14.344  1.00 93.99           S  
ATOM    796  CE  MET A 106      19.344  12.537  15.238  1.00 93.99           C  
ATOM    797  N   LEU A 107      19.108   8.807  10.319  1.00 92.88           N  
ATOM    798  CA  LEU A 107      17.917   8.922   9.480  1.00 92.88           C  
ATOM    799  C   LEU A 107      17.212   7.566   9.333  1.00 92.88           C  
ATOM    800  CB  LEU A 107      18.326   9.505   8.115  1.00 92.88           C  
ATOM    801  O   LEU A 107      16.007   7.469   9.538  1.00 92.88           O  
ATOM    802  CG  LEU A 107      17.146   9.735   7.154  1.00 92.88           C  
ATOM    803  CD1 LEU A 107      16.067  10.672   7.700  1.00 92.88           C  
ATOM    804  CD2 LEU A 107      17.661  10.302   5.835  1.00 92.88           C  
ATOM    805  N   THR A 108      17.960   6.499   9.054  1.00 92.16           N  
ATOM    806  CA  THR A 108      17.412   5.142   8.903  1.00 92.16           C  
ATOM    807  C   THR A 108      16.744   4.662  10.193  1.00 92.16           C  
ATOM    808  CB  THR A 108      18.501   4.150   8.468  1.00 92.16           C  
ATOM    809  O   THR A 108      15.627   4.149  10.153  1.00 92.16           O  
ATOM    810  CG2 THR A 108      17.944   2.756   8.182  1.00 92.16           C  
ATOM    811  OG1 THR A 108      19.087   4.583   7.265  1.00 92.16           O  
ATOM    812  N   LEU A 109      17.368   4.879  11.356  1.00 94.99           N  
ATOM    813  CA  LEU A 109      16.775   4.526  12.648  1.00 94.99           C  
ATOM    814  C   LEU A 109      15.498   5.333  12.926  1.00 94.99           C  
ATOM    815  CB  LEU A 109      17.826   4.734  13.751  1.00 94.99           C  
ATOM    816  O   LEU A 109      14.487   4.770  13.351  1.00 94.99           O  
ATOM    817  CG  LEU A 109      17.347   4.310  15.153  1.00 94.99           C  
ATOM    818  CD1 LEU A 109      17.072   2.806  15.240  1.00 94.99           C  
ATOM    819  CD2 LEU A 109      18.410   4.668  16.190  1.00 94.99           C  
ATOM    820  N   ALA A 110      15.514   6.638  12.641  1.00 95.98           N  
ATOM    821  CA  ALA A 110      14.339   7.489  12.782  1.00 95.98           C  
ATOM    822  C   ALA A 110      13.193   7.019  11.868  1.00 95.98           C  
ATOM    823  CB  ALA A 110      14.753   8.941  12.524  1.00 95.98           C  
ATOM    824  O   ALA A 110      12.052   6.920  12.322  1.00 95.98           O  
ATOM    825  N   ARG A 111      13.496   6.611  10.630  1.00 94.40           N  
ATOM    826  CA  ARG A 111      12.535   6.032   9.677  1.00 94.40           C  
ATOM    827  C   ARG A 111      11.955   4.699  10.133  1.00 94.40           C  
ATOM    828  CB  ARG A 111      13.217   5.860   8.314  1.00 94.40           C  
ATOM    829  O   ARG A 111      10.763   4.471   9.943  1.00 94.40           O  
ATOM    830  CG  ARG A 111      13.467   7.181   7.581  1.00 94.40           C  
ATOM    831  CD  ARG A 111      12.210   7.912   7.133  1.00 94.40           C  
ATOM    832  NE  ARG A 111      11.471   7.172   6.093  1.00 94.40           N  
ATOM    833  NH1 ARG A 111       9.643   8.511   6.201  1.00 94.40           N  
ATOM    834  NH2 ARG A 111       9.680   6.938   4.671  1.00 94.40           N  
ATOM    835  CZ  ARG A 111      10.278   7.531   5.658  1.00 94.40           C  
ATOM    836  N   VAL A 112      12.742   3.839  10.780  1.00 95.08           N  
ATOM    837  CA  VAL A 112      12.226   2.605  11.403  1.00 95.08           C  
ATOM    838  C   VAL A 112      11.182   2.945  12.469  1.00 95.08           C  
ATOM    839  CB  VAL A 112      13.374   1.765  11.998  1.00 95.08           C  
ATOM    840  O   VAL A 112      10.070   2.413  12.445  1.00 95.08           O  
ATOM    841  CG1 VAL A 112      12.878   0.621  12.888  1.00 95.08           C  
ATOM    842  CG2 VAL A 112      14.210   1.138  10.886  1.00 95.08           C  
ATOM    843  N   ILE A 113      11.498   3.880  13.371  1.00 96.72           N  
ATOM    844  CA  ILE A 113      10.568   4.339  14.416  1.00 96.72           C  
ATOM    845  C   ILE A 113       9.315   4.970  13.785  1.00 96.72           C  
ATOM    846  CB  ILE A 113      11.285   5.289  15.403  1.00 96.72           C  
ATOM    847  O   ILE A 113       8.192   4.686  14.210  1.00 96.72           O  
ATOM    848  CG1 ILE A 113      12.456   4.563  16.110  1.00 96.72           C  
ATOM    849  CG2 ILE A 113      10.294   5.810  16.462  1.00 96.72           C  
ATOM    850  CD1 ILE A 113      13.380   5.499  16.900  1.00 96.72           C  
ATOM    851  N   GLN A 114       9.489   5.766  12.729  1.00 94.60           N  
ATOM    852  CA  GLN A 114       8.392   6.381  11.982  1.00 94.60           C  
ATOM    853  C   GLN A 114       7.494   5.339  11.315  1.00 94.60           C  
ATOM    854  CB  GLN A 114       8.974   7.356  10.950  1.00 94.60           C  
ATOM    855  O   GLN A 114       6.272   5.486  11.337  1.00 94.60           O  
ATOM    856  CG  GLN A 114       7.956   8.407  10.484  1.00 94.60           C  
ATOM    857  CD  GLN A 114       8.540   9.330   9.422  1.00 94.60           C  
ATOM    858  NE2 GLN A 114       7.891  10.418   9.097  1.00 94.60           N  
ATOM    859  OE1 GLN A 114       9.575   9.061   8.837  1.00 94.60           O  
ATOM    860  N   GLY A 115       8.075   4.253  10.801  1.00 94.63           N  
ATOM    861  CA  GLY A 115       7.344   3.121  10.242  1.00 94.63           C  
ATOM    862  C   GLY A 115       6.443   2.447  11.275  1.00 94.63           C  
ATOM    863  O   GLY A 115       5.279   2.188  10.980  1.00 94.63           O  
ATOM    864  N   PHE A 116       6.899   2.261  12.521  1.00 96.12           N  
ATOM    865  CA  PHE A 116       6.030   1.781  13.608  1.00 96.12           C  
ATOM    866  C   PHE A 116       4.873   2.751  13.900  1.00 96.12           C  
ATOM    867  CB  PHE A 116       6.842   1.540  14.888  1.00 96.12           C  
ATOM    868  O   PHE A 116       3.735   2.318  14.101  1.00 96.12           O  
ATOM    869  CG  PHE A 116       7.776   0.347  14.835  1.00 96.12           C  
ATOM    870  CD1 PHE A 116       7.248  -0.956  14.807  1.00 96.12           C  
ATOM    871  CD2 PHE A 116       9.170   0.524  14.857  1.00 96.12           C  
ATOM    872  CE1 PHE A 116       8.106  -2.070  14.782  1.00 96.12           C  
ATOM    873  CE2 PHE A 116      10.027  -0.588  14.841  1.00 96.12           C  
ATOM    874  CZ  PHE A 116       9.496  -1.885  14.795  1.00 96.12           C  
ATOM    875  N   GLY A 117       5.134   4.062  13.878  1.00 95.69           N  
ATOM    876  CA  GLY A 117       4.092   5.088  13.983  1.00 95.69           C  
ATOM    877  C   GLY A 117       3.063   4.983  12.852  1.00 95.69           C  
ATOM    878  O   GLY A 117       1.862   4.895  13.109  1.00 95.69           O  
ATOM    879  N   GLY A 118       3.531   4.901  11.603  1.00 94.05           N  
ATOM    880  CA  GLY A 118       2.696   4.741  10.412  1.00 94.05           C  
ATOM    881  C   GLY A 118       1.866   3.458  10.454  1.00 94.05           C  
ATOM    882  O   GLY A 118       0.662   3.487  10.200  1.00 94.05           O  
ATOM    883  N   ALA A 119       2.459   2.344  10.881  1.00 93.68           N  
ATOM    884  CA  ALA A 119       1.767   1.072  11.062  1.00 93.68           C  
ATOM    885  C   ALA A 119       0.630   1.170  12.079  1.00 93.68           C  
ATOM    886  CB  ALA A 119       2.770   0.043  11.558  1.00 93.68           C  
ATOM    887  O   ALA A 119      -0.468   0.669  11.834  1.00 93.68           O  
ATOM    888  N   ALA A 120       0.864   1.836  13.211  1.00 94.66           N  
ATOM    889  CA  ALA A 120      -0.156   2.046  14.230  1.00 94.66           C  
ATOM    890  C   ALA A 120      -1.335   2.868  13.689  1.00 94.66           C  
ATOM    891  CB  ALA A 120       0.498   2.691  15.453  1.00 94.66           C  
ATOM    892  O   ALA A 120      -2.483   2.517  13.952  1.00 94.66           O  
ATOM    893  N   LEU A 121      -1.075   3.902  12.881  1.00 93.22           N  
ATOM    894  CA  LEU A 121      -2.122   4.689  12.221  1.00 93.22           C  
ATOM    895  C   LEU A 121      -2.905   3.847  11.209  1.00 93.22           C  
ATOM    896  CB  LEU A 121      -1.508   5.926  11.535  1.00 93.22           C  
ATOM    897  O   LEU A 121      -4.129   3.757  11.289  1.00 93.22           O  
ATOM    898  CG  LEU A 121      -0.795   6.900  12.482  1.00 93.22           C  
ATOM    899  CD1 LEU A 121      -0.119   8.018  11.690  1.00 93.22           C  
ATOM    900  CD2 LEU A 121      -1.750   7.523  13.490  1.00 93.22           C  
ATOM    901  N   MET A 122      -2.201   3.195  10.280  1.00 90.71           N  
ATOM    902  CA  MET A 122      -2.807   2.444   9.177  1.00 90.71           C  
ATOM    903  C   MET A 122      -3.572   1.208   9.657  1.00 90.71           C  
ATOM    904  CB  MET A 122      -1.721   2.020   8.180  1.00 90.71           C  
ATOM    905  O   MET A 122      -4.658   0.923   9.153  1.00 90.71           O  
ATOM    906  CG  MET A 122      -1.071   3.212   7.473  1.00 90.71           C  
ATOM    907  SD  MET A 122       0.129   2.717   6.211  1.00 90.71           S  
ATOM    908  CE  MET A 122      -0.988   2.680   4.793  1.00 90.71           C  
ATOM    909  N   SER A 123      -3.035   0.490  10.646  1.00 90.78           N  
ATOM    910  CA  SER A 123      -3.604  -0.766  11.150  1.00 90.78           C  
ATOM    911  C   SER A 123      -4.984  -0.595  11.778  1.00 90.78           C  
ATOM    912  CB  SER A 123      -2.678  -1.404  12.184  1.00 90.78           C  
ATOM    913  O   SER A 123      -5.829  -1.476  11.625  1.00 90.78           O  
ATOM    914  OG  SER A 123      -2.493  -0.539  13.282  1.00 90.78           O  
ATOM    915  N   VAL A 124      -5.249   0.534  12.441  1.00 91.34           N  
ATOM    916  CA  VAL A 124      -6.542   0.811  13.091  1.00 91.34           C  
ATOM    917  C   VAL A 124      -7.422   1.776  12.296  1.00 91.34           C  
ATOM    918  CB  VAL A 124      -6.362   1.271  14.547  1.00 91.34           C  
ATOM    919  O   VAL A 124      -8.565   2.010  12.685  1.00 91.34           O  
ATOM    920  CG1 VAL A 124      -5.517   0.286  15.363  1.00 91.34           C  
ATOM    921  CG2 VAL A 124      -5.774   2.680  14.656  1.00 91.34           C  
ATOM    922  N   ASN A 125      -6.924   2.316  11.180  1.00 92.00           N  
ATOM    923  CA  ASN A 125      -7.610   3.333  10.389  1.00 92.00           C  
ATOM    924  C   ASN A 125      -9.011   2.883   9.946  1.00 92.00           C  
ATOM    925  CB  ASN A 125      -6.734   3.690   9.172  1.00 92.00           C  
ATOM    926  O   ASN A 125     -10.020   3.495  10.293  1.00 92.00           O  
ATOM    927  CG  ASN A 125      -7.381   4.786   8.357  1.00 92.00           C  
ATOM    928  ND2 ASN A 125      -7.235   4.771   7.056  1.00 92.00           N  
ATOM    929  OD1 ASN A 125      -8.057   5.635   8.894  1.00 92.00           O  
ATOM    930  N   THR A 126      -9.101   1.759   9.231  1.00 90.06           N  
ATOM    931  CA  THR A 126     -10.393   1.303   8.692  1.00 90.06           C  
ATOM    932  C   THR A 126     -11.348   0.810   9.784  1.00 90.06           C  
ATOM    933  CB  THR A 126     -10.221   0.271   7.575  1.00 90.06           C  
ATOM    934  O   THR A 126     -12.565   0.964   9.661  1.00 90.06           O  
ATOM    935  CG2 THR A 126      -9.303   0.761   6.459  1.00 90.06           C  
ATOM    936  OG1 THR A 126      -9.730  -0.945   8.059  1.00 90.06           O  
ATOM    937  N   ALA A 127     -10.808   0.332  10.910  1.00 90.91           N  
ATOM    938  CA  ALA A 127     -11.588   0.013  12.101  1.00 90.91           C  
ATOM    939  C   ALA A 127     -12.180   1.273  12.762  1.00 90.91           C  
ATOM    940  CB  ALA A 127     -10.700  -0.783  13.064  1.00 90.91           C  
ATOM    941  O   ALA A 127     -13.343   1.265  13.162  1.00 90.91           O  
ATOM    942  N   LEU A 128     -11.431   2.381  12.826  1.00 91.58           N  
ATOM    943  CA  LEU A 128     -11.950   3.670  13.294  1.00 91.58           C  
ATOM    944  C   LEU A 128     -13.024   4.226  12.359  1.00 91.58           C  
ATOM    945  CB  LEU A 128     -10.815   4.693  13.442  1.00 91.58           C  
ATOM    946  O   LEU A 128     -14.047   4.705  12.844  1.00 91.58           O  
ATOM    947  CG  LEU A 128      -9.911   4.499  14.663  1.00 91.58           C  
ATOM    948  CD1 LEU A 128      -8.702   5.424  14.553  1.00 91.58           C  
ATOM    949  CD2 LEU A 128     -10.655   4.839  15.962  1.00 91.58           C  
ATOM    950  N   ILE A 129     -12.847   4.115  11.038  1.00 91.34           N  
ATOM    951  CA  ILE A 129     -13.872   4.520  10.061  1.00 91.34           C  
ATOM    952  C   ILE A 129     -15.192   3.787  10.339  1.00 91.34           C  
ATOM    953  CB  ILE A 129     -13.374   4.299   8.614  1.00 91.34           C  
ATOM    954  O   ILE A 129     -16.241   4.432  10.373  1.00 91.34           O  
ATOM    955  CG1 ILE A 129     -12.191   5.244   8.317  1.00 91.34           C  
ATOM    956  CG2 ILE A 129     -14.486   4.542   7.575  1.00 91.34           C  
ATOM    957  CD1 ILE A 129     -11.497   4.965   6.983  1.00 91.34           C  
ATOM    958  N   ARG A 130     -15.140   2.477  10.633  1.00 90.21           N  
ATOM    959  CA  ARG A 130     -16.320   1.670  11.004  1.00 90.21           C  
ATOM    960  C   ARG A 130     -17.046   2.177  12.255  1.00 90.21           C  
ATOM    961  CB  ARG A 130     -15.911   0.195  11.180  1.00 90.21           C  
ATOM    962  O   ARG A 130     -18.246   1.968  12.374  1.00 90.21           O  
ATOM    963  CG  ARG A 130     -17.117  -0.762  11.101  1.00 90.21           C  
ATOM    964  CD  ARG A 130     -16.749  -2.176  11.560  1.00 90.21           C  
ATOM    965  NE  ARG A 130     -17.847  -3.144  11.339  1.00 90.21           N  
ATOM    966  NH1 ARG A 130     -16.661  -5.064  11.810  1.00 90.21           N  
ATOM    967  NH2 ARG A 130     -18.745  -5.244  11.152  1.00 90.21           N  
ATOM    968  CZ  ARG A 130     -17.745  -4.462  11.433  1.00 90.21           C  
ATOM    969  N   LEU A 131     -16.337   2.812  13.186  1.00 88.59           N  
ATOM    970  CA  LEU A 131     -16.921   3.361  14.417  1.00 88.59           C  
ATOM    971  C   LEU A 131     -17.420   4.794  14.263  1.00 88.59           C  
ATOM    972  CB  LEU A 131     -15.860   3.365  15.514  1.00 88.59           C  
ATOM    973  O   LEU A 131     -18.313   5.224  14.985  1.00 88.59           O  
ATOM    974  CG  LEU A 131     -15.382   1.971  15.906  1.00 88.59           C  
ATOM    975  CD1 LEU A 131     -14.161   2.193  16.771  1.00 88.59           C  
ATOM    976  CD2 LEU A 131     -16.438   1.170  16.668  1.00 88.59           C  
ATOM    977  N   ILE A 132     -16.798   5.562  13.373  1.00 90.45           N  
ATOM    978  CA  ILE A 132     -17.128   6.969  13.149  1.00 90.45           C  
ATOM    979  C   ILE A 132     -18.376   7.077  12.276  1.00 90.45           C  
ATOM    980  CB  ILE A 132     -15.908   7.673  12.526  1.00 90.45           C  
ATOM    981  O   ILE A 132     -19.275   7.872  12.574  1.00 90.45           O  
ATOM    982  CG1 ILE A 132     -14.781   7.775  13.577  1.00 90.45           C  
ATOM    983  CG2 ILE A 132     -16.250   9.077  12.003  1.00 90.45           C  
ATOM    984  CD1 ILE A 132     -13.425   8.051  12.938  1.00 90.45           C  
ATOM    985  N   TYR A 133     -18.433   6.278  11.210  1.00 88.81           N  
ATOM    986  CA  TYR A 133     -19.555   6.260  10.286  1.00 88.81           C  
ATOM    987  C   TYR A 133     -20.624   5.259  10.735  1.00 88.81           C  
ATOM    988  CB  TYR A 133     -19.084   5.957   8.861  1.00 88.81           C  
ATOM    989  O   TYR A 133     -20.292   4.135  11.102  1.00 88.81           O  
ATOM    990  CG  TYR A 133     -18.369   7.123   8.212  1.00 88.81           C  
ATOM    991  CD1 TYR A 133     -19.094   8.037   7.423  1.00 88.81           C  
ATOM    992  CD2 TYR A 133     -16.983   7.288   8.388  1.00 88.81           C  
ATOM    993  CE1 TYR A 133     -18.427   9.102   6.790  1.00 88.81           C  
ATOM    994  CE2 TYR A 133     -16.309   8.339   7.741  1.00 88.81           C  
ATOM    995  OH  TYR A 133     -16.392  10.223   6.249  1.00 88.81           O  
ATOM    996  CZ  TYR A 133     -17.032   9.241   6.931  1.00 88.81           C  
ATOM    997  N   PRO A 134     -21.912   5.631  10.659  1.00 86.71           N  
ATOM    998  CA  PRO A 134     -23.000   4.673  10.794  1.00 86.71           C  
ATOM    999  C   PRO A 134     -22.937   3.678   9.633  1.00 86.71           C  
ATOM   1000  CB  PRO A 134     -24.282   5.506  10.762  1.00 86.71           C  
ATOM   1001  O   PRO A 134     -22.502   4.048   8.537  1.00 86.71           O  
ATOM   1002  CG  PRO A 134     -23.890   6.701   9.907  1.00 86.71           C  
ATOM   1003  CD  PRO A 134     -22.422   6.923  10.252  1.00 86.71           C  
ATOM   1004  N   GLN A 135     -23.422   2.451   9.836  1.00 83.96           N  
ATOM   1005  CA  GLN A 135     -23.321   1.375   8.833  1.00 83.96           C  
ATOM   1006  C   GLN A 135     -23.806   1.810   7.444  1.00 83.96           C  
ATOM   1007  CB  GLN A 135     -24.138   0.151   9.274  1.00 83.96           C  
ATOM   1008  O   GLN A 135     -23.138   1.557   6.445  1.00 83.96           O  
ATOM   1009  CG  GLN A 135     -23.546  -0.580  10.480  1.00 83.96           C  
ATOM   1010  CD  GLN A 135     -22.136  -1.115  10.252  1.00 83.96           C  
ATOM   1011  NE2 GLN A 135     -21.311  -1.131  11.274  1.00 83.96           N  
ATOM   1012  OE1 GLN A 135     -21.730  -1.524   9.182  1.00 83.96           O  
ATOM   1013  N   ARG A 136     -24.918   2.556   7.387  1.00 84.53           N  
ATOM   1014  CA  ARG A 136     -25.505   3.061   6.133  1.00 84.53           C  
ATOM   1015  C   ARG A 136     -24.593   3.980   5.314  1.00 84.53           C  
ATOM   1016  CB  ARG A 136     -26.848   3.750   6.424  1.00 84.53           C  
ATOM   1017  O   ARG A 136     -24.801   4.096   4.119  1.00 84.53           O  
ATOM   1018  CG  ARG A 136     -26.705   5.024   7.273  1.00 84.53           C  
ATOM   1019  CD  ARG A 136     -28.070   5.673   7.505  1.00 84.53           C  
ATOM   1020  NE  ARG A 136     -27.961   6.858   8.375  1.00 84.53           N  
ATOM   1021  NH1 ARG A 136     -30.205   7.323   8.500  1.00 84.53           N  
ATOM   1022  NH2 ARG A 136     -28.760   8.611   9.600  1.00 84.53           N  
ATOM   1023  CZ  ARG A 136     -28.970   7.589   8.817  1.00 84.53           C  
ATOM   1024  N   PHE A 137     -23.622   4.645   5.944  1.00 86.48           N  
ATOM   1025  CA  PHE A 137     -22.693   5.574   5.285  1.00 86.48           C  
ATOM   1026  C   PHE A 137     -21.243   5.078   5.320  1.00 86.48           C  
ATOM   1027  CB  PHE A 137     -22.818   6.981   5.896  1.00 86.48           C  
ATOM   1028  O   PHE A 137     -20.327   5.823   4.967  1.00 86.48           O  
ATOM   1029  CG  PHE A 137     -24.183   7.633   5.768  1.00 86.48           C  
ATOM   1030  CD1 PHE A 137     -24.841   7.668   4.525  1.00 86.48           C  
ATOM   1031  CD2 PHE A 137     -24.786   8.247   6.882  1.00 86.48           C  
ATOM   1032  CE1 PHE A 137     -26.100   8.279   4.409  1.00 86.48           C  
ATOM   1033  CE2 PHE A 137     -26.053   8.846   6.771  1.00 86.48           C  
ATOM   1034  CZ  PHE A 137     -26.714   8.856   5.532  1.00 86.48           C  
ATOM   1035  N   LEU A 138     -21.012   3.832   5.745  1.00 87.97           N  
ATOM   1036  CA  LEU A 138     -19.669   3.270   5.841  1.00 87.97           C  
ATOM   1037  C   LEU A 138     -18.988   3.197   4.470  1.00 87.97           C  
ATOM   1038  CB  LEU A 138     -19.772   1.892   6.510  1.00 87.97           C  
ATOM   1039  O   LEU A 138     -17.793   3.470   4.367  1.00 87.97           O  
ATOM   1040  CG  LEU A 138     -18.413   1.213   6.753  1.00 87.97           C  
ATOM   1041  CD1 LEU A 138     -17.501   2.084   7.609  1.00 87.97           C  
ATOM   1042  CD2 LEU A 138     -18.635  -0.118   7.457  1.00 87.97           C  
ATOM   1043  N   GLY A 139     -19.753   2.902   3.413  1.00 86.57           N  
ATOM   1044  CA  GLY A 139     -19.274   2.926   2.028  1.00 86.57           C  
ATOM   1045  C   GLY A 139     -18.691   4.283   1.643  1.00 86.57           C  
ATOM   1046  O   GLY A 139     -17.570   4.357   1.140  1.00 86.57           O  
ATOM   1047  N   ARG A 140     -19.389   5.373   1.986  1.00 88.25           N  
ATOM   1048  CA  ARG A 140     -18.906   6.746   1.762  1.00 88.25           C  
ATOM   1049  C   ARG A 140     -17.635   7.029   2.552  1.00 88.25           C  
ATOM   1050  CB  ARG A 140     -19.979   7.782   2.121  1.00 88.25           C  
ATOM   1051  O   ARG A 140     -16.705   7.610   2.006  1.00 88.25           O  
ATOM   1052  CG  ARG A 140     -21.267   7.594   1.317  1.00 88.25           C  
ATOM   1053  CD  ARG A 140     -22.275   8.692   1.669  1.00 88.25           C  
ATOM   1054  NE  ARG A 140     -23.590   8.356   1.120  1.00 88.25           N  
ATOM   1055  NH1 ARG A 140     -24.700  10.317   1.512  1.00 88.25           N  
ATOM   1056  NH2 ARG A 140     -25.775   8.565   0.619  1.00 88.25           N  
ATOM   1057  CZ  ARG A 140     -24.679   9.086   1.081  1.00 88.25           C  
ATOM   1058  N   GLY A 141     -17.570   6.580   3.807  1.00 90.64           N  
ATOM   1059  CA  GLY A 141     -16.367   6.702   4.633  1.00 90.64           C  
ATOM   1060  C   GLY A 141     -15.151   5.998   4.021  1.00 90.64           C  
ATOM   1061  O   GLY A 141     -14.072   6.584   3.954  1.00 90.64           O  
ATOM   1062  N   MET A 142     -15.334   4.779   3.504  1.00 89.23           N  
ATOM   1063  CA  MET A 142     -14.282   4.035   2.796  1.00 89.23           C  
ATOM   1064  C   MET A 142     -13.899   4.688   1.462  1.00 89.23           C  
ATOM   1065  CB  MET A 142     -14.722   2.582   2.558  1.00 89.23           C  
ATOM   1066  O   MET A 142     -12.715   4.719   1.118  1.00 89.23           O  
ATOM   1067  CG  MET A 142     -14.847   1.785   3.859  1.00 89.23           C  
ATOM   1068  SD  MET A 142     -13.305   1.589   4.795  1.00 89.23           S  
ATOM   1069  CE  MET A 142     -13.983   0.696   6.214  1.00 89.23           C  
ATOM   1070  N   GLY A 143     -14.874   5.251   0.742  1.00 89.30           N  
ATOM   1071  CA  GLY A 143     -14.656   5.997  -0.497  1.00 89.30           C  
ATOM   1072  C   GLY A 143     -13.818   7.251  -0.280  1.00 89.30           C  
ATOM   1073  O   GLY A 143     -12.817   7.434  -0.964  1.00 89.30           O  
ATOM   1074  N   ILE A 144     -14.163   8.057   0.728  1.00 90.96           N  
ATOM   1075  CA  ILE A 144     -13.396   9.247   1.123  1.00 90.96           C  
ATOM   1076  C   ILE A 144     -11.982   8.853   1.557  1.00 90.96           C  
ATOM   1077  CB  ILE A 144     -14.142  10.029   2.229  1.00 90.96           C  
ATOM   1078  O   ILE A 144     -11.017   9.469   1.120  1.00 90.96           O  
ATOM   1079  CG1 ILE A 144     -15.423  10.673   1.651  1.00 90.96           C  
ATOM   1080  CG2 ILE A 144     -13.245  11.115   2.852  1.00 90.96           C  
ATOM   1081  CD1 ILE A 144     -16.397  11.180   2.724  1.00 90.96           C  
ATOM   1082  N   ASN A 145     -11.830   7.800   2.365  1.00 90.72           N  
ATOM   1083  CA  ASN A 145     -10.505   7.330   2.773  1.00 90.72           C  
ATOM   1084  C   ASN A 145      -9.645   6.900   1.575  1.00 90.72           C  
ATOM   1085  CB  ASN A 145     -10.682   6.201   3.790  1.00 90.72           C  
ATOM   1086  O   ASN A 145      -8.466   7.227   1.514  1.00 90.72           O  
ATOM   1087  CG  ASN A 145      -9.339   5.699   4.283  1.00 90.72           C  
ATOM   1088  ND2 ASN A 145      -8.814   4.645   3.704  1.00 90.72           N  
ATOM   1089  OD1 ASN A 145      -8.735   6.257   5.180  1.00 90.72           O  
ATOM   1090  N   SER A 146     -10.235   6.190   0.616  1.00 87.50           N  
ATOM   1091  CA  SER A 146      -9.536   5.750  -0.598  1.00 87.50           C  
ATOM   1092  C   SER A 146      -9.169   6.936  -1.502  1.00 87.50           C  
ATOM   1093  CB  SER A 146     -10.400   4.733  -1.346  1.00 87.50           C  
ATOM   1094  O   SER A 146      -8.055   6.989  -2.011  1.00 87.50           O  
ATOM   1095  OG  SER A 146     -10.752   3.650  -0.494  1.00 87.50           O  
ATOM   1096  N   PHE A 147     -10.059   7.929  -1.622  1.00 90.50           N  
ATOM   1097  CA  PHE A 147      -9.783   9.207  -2.286  1.00 90.50           C  
ATOM   1098  C   PHE A 147      -8.584   9.920  -1.668  1.00 90.50           C  
ATOM   1099  CB  PHE A 147     -11.041  10.085  -2.224  1.00 90.50           C  
ATOM   1100  O   PHE A 147      -7.665  10.289  -2.388  1.00 90.50           O  
ATOM   1101  CG  PHE A 147     -10.845  11.575  -2.459  1.00 90.50           C  
ATOM   1102  CD1 PHE A 147     -10.657  12.465  -1.389  1.00 90.50           C  
ATOM   1103  CD2 PHE A 147     -10.897  12.094  -3.756  1.00 90.50           C  
ATOM   1104  CE1 PHE A 147     -10.450  13.837  -1.623  1.00 90.50           C  
ATOM   1105  CE2 PHE A 147     -10.762  13.472  -3.993  1.00 90.50           C  
ATOM   1106  CZ  PHE A 147     -10.499  14.342  -2.931  1.00 90.50           C  
ATOM   1107  N   ILE A 148      -8.554  10.056  -0.340  1.00 91.39           N  
ATOM   1108  CA  ILE A 148      -7.452  10.718   0.365  1.00 91.39           C  
ATOM   1109  C   ILE A 148      -6.139   9.992   0.099  1.00 91.39           C  
ATOM   1110  CB  ILE A 148      -7.743  10.783   1.873  1.00 91.39           C  
ATOM   1111  O   ILE A 148      -5.159  10.632  -0.258  1.00 91.39           O  
ATOM   1112  CG1 ILE A 148      -8.937  11.715   2.141  1.00 91.39           C  
ATOM   1113  CG2 ILE A 148      -6.529  11.306   2.648  1.00 91.39           C  
ATOM   1114  CD1 ILE A 148      -9.640  11.358   3.441  1.00 91.39           C  
ATOM   1115  N   VAL A 149      -6.127   8.661   0.209  1.00 88.42           N  
ATOM   1116  CA  VAL A 149      -4.937   7.856  -0.091  1.00 88.42           C  
ATOM   1117  C   VAL A 149      -4.465   8.097  -1.528  1.00 88.42           C  
ATOM   1118  CB  VAL A 149      -5.209   6.364   0.178  1.00 88.42           C  
ATOM   1119  O   VAL A 149      -3.280   8.340  -1.728  1.00 88.42           O  
ATOM   1120  CG1 VAL A 149      -4.077   5.453  -0.315  1.00 88.42           C  
ATOM   1121  CG2 VAL A 149      -5.378   6.097   1.683  1.00 88.42           C  
ATOM   1122  N   ALA A 150      -5.369   8.090  -2.514  1.00 86.22           N  
ATOM   1123  CA  ALA A 150      -5.019   8.334  -3.914  1.00 86.22           C  
ATOM   1124  C   ALA A 150      -4.454   9.747  -4.142  1.00 86.22           C  
ATOM   1125  CB  ALA A 150      -6.253   8.068  -4.788  1.00 86.22           C  
ATOM   1126  O   ALA A 150      -3.408   9.888  -4.771  1.00 86.22           O  
ATOM   1127  N   VAL A 151      -5.100  10.779  -3.586  1.00 88.57           N  
ATOM   1128  CA  VAL A 151      -4.634  12.174  -3.668  1.00 88.57           C  
ATOM   1129  C   VAL A 151      -3.272  12.328  -3.011  1.00 88.57           C  
ATOM   1130  CB  VAL A 151      -5.637  13.142  -3.011  1.00 88.57           C  
ATOM   1131  O   VAL A 151      -2.373  12.912  -3.601  1.00 88.57           O  
ATOM   1132  CG1 VAL A 151      -5.115  14.585  -2.948  1.00 88.57           C  
ATOM   1133  CG2 VAL A 151      -6.924  13.183  -3.826  1.00 88.57           C  
ATOM   1134  N   SER A 152      -3.092  11.774  -1.814  1.00 89.54           N  
ATOM   1135  CA  SER A 152      -1.825  11.810  -1.089  1.00 89.54           C  
ATOM   1136  C   SER A 152      -0.708  11.093  -1.841  1.00 89.54           C  
ATOM   1137  CB  SER A 152      -2.023  11.179   0.287  1.00 89.54           C  
ATOM   1138  O   SER A 152       0.398  11.614  -1.922  1.00 89.54           O  
ATOM   1139  OG  SER A 152      -2.793  12.059   1.076  1.00 89.54           O  
ATOM   1140  N   SER A 153      -0.976   9.931  -2.437  1.00 82.10           N  
ATOM   1141  CA  SER A 153       0.018   9.240  -3.264  1.00 82.10           C  
ATOM   1142  C   SER A 153       0.396  10.045  -4.511  1.00 82.10           C  
ATOM   1143  CB  SER A 153      -0.491   7.857  -3.680  1.00 82.10           C  
ATOM   1144  O   SER A 153       1.575  10.114  -4.842  1.00 82.10           O  
ATOM   1145  OG  SER A 153      -0.645   7.023  -2.547  1.00 82.10           O  
ATOM   1146  N   ALA A 154      -0.575  10.679  -5.174  1.00 81.10           N  
ATOM   1147  CA  ALA A 154      -0.350  11.456  -6.395  1.00 81.10           C  
ATOM   1148  C   ALA A 154       0.354  12.790  -6.140  1.00 81.10           C  
ATOM   1149  CB  ALA A 154      -1.712  11.715  -7.031  1.00 81.10           C  
ATOM   1150  O   ALA A 154       1.249  13.181  -6.879  1.00 81.10           O  
ATOM   1151  N   ALA A 155      -0.052  13.484  -5.079  1.00 84.74           N  
ATOM   1152  CA  ALA A 155       0.503  14.774  -4.710  1.00 84.74           C  
ATOM   1153  C   ALA A 155       1.910  14.648  -4.113  1.00 84.74           C  
ATOM   1154  CB  ALA A 155      -0.471  15.459  -3.745  1.00 84.74           C  
ATOM   1155  O   ALA A 155       2.645  15.628  -4.118  1.00 84.74           O  
ATOM   1156  N   GLY A 156       2.298  13.466  -3.616  1.00 84.26           N  
ATOM   1157  CA  GLY A 156       3.593  13.221  -2.979  1.00 84.26           C  
ATOM   1158  C   GLY A 156       4.786  13.714  -3.804  1.00 84.26           C  
ATOM   1159  O   GLY A 156       5.489  14.605  -3.329  1.00 84.26           O  
ATOM   1160  N   PRO A 157       5.003  13.215  -5.037  1.00 81.93           N  
ATOM   1161  CA  PRO A 157       6.099  13.676  -5.890  1.00 81.93           C  
ATOM   1162  C   PRO A 157       6.058  15.171  -6.209  1.00 81.93           C  
ATOM   1163  CB  PRO A 157       6.023  12.818  -7.158  1.00 81.93           C  
ATOM   1164  O   PRO A 157       7.087  15.837  -6.138  1.00 81.93           O  
ATOM   1165  CG  PRO A 157       5.351  11.534  -6.671  1.00 81.93           C  
ATOM   1166  CD  PRO A 157       4.360  12.051  -5.631  1.00 81.93           C  
ATOM   1167  N   THR A 158       4.877  15.725  -6.494  1.00 83.23           N  
ATOM   1168  CA  THR A 158       4.716  17.158  -6.786  1.00 83.23           C  
ATOM   1169  C   THR A 158       5.066  18.027  -5.578  1.00 83.23           C  
ATOM   1170  CB  THR A 158       3.276  17.454  -7.223  1.00 83.23           C  
ATOM   1171  O   THR A 158       5.794  19.007  -5.712  1.00 83.23           O  
ATOM   1172  CG2 THR A 158       3.091  18.879  -7.739  1.00 83.23           C  
ATOM   1173  OG1 THR A 158       2.892  16.580  -8.258  1.00 83.23           O  
ATOM   1174  N   ILE A 159       4.585  17.658  -4.388  1.00 85.74           N  
ATOM   1175  CA  ILE A 159       4.883  18.356  -3.133  1.00 85.74           C  
ATOM   1176  C   ILE A 159       6.372  18.219  -2.797  1.00 85.74           C  
ATOM   1177  CB  ILE A 159       3.969  17.832  -1.998  1.00 85.74           C  
ATOM   1178  O   ILE A 159       6.994  19.203  -2.403  1.00 85.74           O  
ATOM   1179  CG1 ILE A 159       2.502  18.255  -2.251  1.00 85.74           C  
ATOM   1180  CG2 ILE A 159       4.429  18.355  -0.623  1.00 85.74           C  
ATOM   1181  CD1 ILE A 159       1.482  17.540  -1.354  1.00 85.74           C  
ATOM   1182  N   ALA A 160       6.958  17.033  -2.991  1.00 85.37           N  
ATOM   1183  CA  ALA A 160       8.383  16.801  -2.774  1.00 85.37           C  
ATOM   1184  C   ALA A 160       9.243  17.700  -3.668  1.00 85.37           C  
ATOM   1185  CB  ALA A 160       8.710  15.323  -3.014  1.00 85.37           C  
ATOM   1186  O   ALA A 160      10.101  18.413  -3.158  1.00 85.37           O  
ATOM   1187  N   ALA A 161       8.976  17.715  -4.977  1.00 83.58           N  
ATOM   1188  CA  ALA A 161       9.698  18.546  -5.935  1.00 83.58           C  
ATOM   1189  C   ALA A 161       9.561  20.043  -5.613  1.00 83.58           C  
ATOM   1190  CB  ALA A 161       9.174  18.222  -7.339  1.00 83.58           C  
ATOM   1191  O   ALA A 161      10.555  20.767  -5.606  1.00 83.58           O  
ATOM   1192  N   ALA A 162       8.349  20.499  -5.275  1.00 86.70           N  
ATOM   1193  CA  ALA A 162       8.106  21.887  -4.897  1.00 86.70           C  
ATOM   1194  C   ALA A 162       8.911  22.290  -3.653  1.00 86.70           C  
ATOM   1195  CB  ALA A 162       6.601  22.086  -4.686  1.00 86.70           C  
ATOM   1196  O   ALA A 162       9.569  23.327  -3.669  1.00 86.70           O  
ATOM   1197  N   ILE A 163       8.922  21.465  -2.600  1.00 89.72           N  
ATOM   1198  CA  ILE A 163       9.693  21.754  -1.383  1.00 89.72           C  
ATOM   1199  C   ILE A 163      11.196  21.716  -1.676  1.00 89.72           C  
ATOM   1200  CB  ILE A 163       9.295  20.801  -0.236  1.00 89.72           C  
ATOM   1201  O   ILE A 163      11.893  22.657  -1.311  1.00 89.72           O  
ATOM   1202  CG1 ILE A 163       7.834  21.061   0.198  1.00 89.72           C  
ATOM   1203  CG2 ILE A 163      10.240  20.970   0.974  1.00 89.72           C  
ATOM   1204  CD1 ILE A 163       7.251  19.967   1.102  1.00 89.72           C  
ATOM   1205  N   LEU A 164      11.689  20.686  -2.371  1.00 88.10           N  
ATOM   1206  CA  LEU A 164      13.114  20.542  -2.699  1.00 88.10           C  
ATOM   1207  C   LEU A 164      13.646  21.670  -3.595  1.00 88.10           C  
ATOM   1208  CB  LEU A 164      13.356  19.173  -3.360  1.00 88.10           C  
ATOM   1209  O   LEU A 164      14.837  21.960  -3.560  1.00 88.10           O  
ATOM   1210  CG  LEU A 164      13.244  17.971  -2.406  1.00 88.10           C  
ATOM   1211  CD1 LEU A 164      13.353  16.667  -3.197  1.00 88.10           C  
ATOM   1212  CD2 LEU A 164      14.345  17.978  -1.346  1.00 88.10           C  
ATOM   1213  N   SER A 165      12.781  22.329  -4.371  1.00 88.33           N  
ATOM   1214  CA  SER A 165      13.177  23.465  -5.213  1.00 88.33           C  
ATOM   1215  C   SER A 165      13.488  24.751  -4.433  1.00 88.33           C  
ATOM   1216  CB  SER A 165      12.114  23.730  -6.283  1.00 88.33           C  
ATOM   1217  O   SER A 165      14.186  25.618  -4.952  1.00 88.33           O  
ATOM   1218  OG  SER A 165      10.935  24.320  -5.764  1.00 88.33           O  
ATOM   1219  N   ILE A 166      12.987  24.885  -3.199  1.00 91.90           N  
ATOM   1220  CA  ILE A 166      13.122  26.109  -2.382  1.00 91.90           C  
ATOM   1221  C   ILE A 166      13.698  25.858  -0.984  1.00 91.90           C  
ATOM   1222  CB  ILE A 166      11.770  26.851  -2.276  1.00 91.90           C  
ATOM   1223  O   ILE A 166      14.029  26.807  -0.275  1.00 91.90           O  
ATOM   1224  CG1 ILE A 166      10.698  25.989  -1.567  1.00 91.90           C  
ATOM   1225  CG2 ILE A 166      11.309  27.334  -3.663  1.00 91.90           C  
ATOM   1226  CD1 ILE A 166       9.369  26.709  -1.323  1.00 91.90           C  
ATOM   1227  N   ALA A 167      13.777  24.601  -0.555  1.00 90.79           N  
ATOM   1228  CA  ALA A 167      14.144  24.215   0.796  1.00 90.79           C  
ATOM   1229  C   ALA A 167      14.872  22.864   0.811  1.00 90.79           C  
ATOM   1230  CB  ALA A 167      12.866  24.181   1.645  1.00 90.79           C  
ATOM   1231  O   ALA A 167      14.770  22.059  -0.110  1.00 90.79           O  
ATOM   1232  N   SER A 168      15.603  22.594   1.894  1.00 90.40           N  
ATOM   1233  CA  SER A 168      16.295  21.314   2.066  1.00 90.40           C  
ATOM   1234  C   SER A 168      15.318  20.153   2.274  1.00 90.40           C  
ATOM   1235  CB  SER A 168      17.301  21.399   3.217  1.00 90.40           C  
ATOM   1236  O   SER A 168      14.201  20.328   2.770  1.00 90.40           O  
ATOM   1237  OG  SER A 168      16.653  21.616   4.460  1.00 90.40           O  
ATOM   1238  N   TRP A 169      15.769  18.928   1.987  1.00 90.59           N  
ATOM   1239  CA  TRP A 169      14.980  17.706   2.191  1.00 90.59           C  
ATOM   1240  C   TRP A 169      14.503  17.528   3.642  1.00 90.59           C  
ATOM   1241  CB  TRP A 169      15.812  16.498   1.745  1.00 90.59           C  
ATOM   1242  O   TRP A 169      13.484  16.883   3.879  1.00 90.59           O  
ATOM   1243  CG  TRP A 169      17.056  16.280   2.543  1.00 90.59           C  
ATOM   1244  CD1 TRP A 169      18.292  16.703   2.205  1.00 90.59           C  
ATOM   1245  CD2 TRP A 169      17.206  15.609   3.832  1.00 90.59           C  
ATOM   1246  CE2 TRP A 169      18.580  15.667   4.215  1.00 90.59           C  
ATOM   1247  CE3 TRP A 169      16.310  14.968   4.716  1.00 90.59           C  
ATOM   1248  NE1 TRP A 169      19.189  16.358   3.188  1.00 90.59           N  
ATOM   1249  CH2 TRP A 169      18.126  14.467   6.265  1.00 90.59           C  
ATOM   1250  CZ2 TRP A 169      19.043  15.104   5.411  1.00 90.59           C  
ATOM   1251  CZ3 TRP A 169      16.764  14.404   5.924  1.00 90.59           C  
ATOM   1252  N   LYS A 170      15.172  18.145   4.627  1.00 93.43           N  
ATOM   1253  CA  LYS A 170      14.754  18.138   6.040  1.00 93.43           C  
ATOM   1254  C   LYS A 170      13.332  18.699   6.227  1.00 93.43           C  
ATOM   1255  CB  LYS A 170      15.792  18.907   6.888  1.00 93.43           C  
ATOM   1256  O   LYS A 170      12.585  18.214   7.079  1.00 93.43           O  
ATOM   1257  CG  LYS A 170      17.160  18.193   6.951  1.00 93.43           C  
ATOM   1258  CD  LYS A 170      18.214  18.939   7.800  1.00 93.43           C  
ATOM   1259  CE  LYS A 170      19.409  18.006   8.100  1.00 93.43           C  
ATOM   1260  NZ  LYS A 170      20.380  18.555   9.090  1.00 93.43           N  
ATOM   1261  N   TRP A 171      12.912  19.657   5.394  1.00 92.81           N  
ATOM   1262  CA  TRP A 171      11.560  20.235   5.430  1.00 92.81           C  
ATOM   1263  C   TRP A 171      10.459  19.259   5.014  1.00 92.81           C  
ATOM   1264  CB  TRP A 171      11.509  21.493   4.561  1.00 92.81           C  
ATOM   1265  O   TRP A 171       9.325  19.394   5.475  1.00 92.81           O  
ATOM   1266  CG  TRP A 171      12.157  22.672   5.204  1.00 92.81           C  
ATOM   1267  CD1 TRP A 171      13.446  23.048   5.065  1.00 92.81           C  
ATOM   1268  CD2 TRP A 171      11.559  23.613   6.143  1.00 92.81           C  
ATOM   1269  CE2 TRP A 171      12.552  24.566   6.516  1.00 92.81           C  
ATOM   1270  CE3 TRP A 171      10.278  23.748   6.722  1.00 92.81           C  
ATOM   1271  NE1 TRP A 171      13.676  24.188   5.811  1.00 92.81           N  
ATOM   1272  CH2 TRP A 171      11.005  25.710   7.984  1.00 92.81           C  
ATOM   1273  CZ2 TRP A 171      12.289  25.603   7.422  1.00 92.81           C  
ATOM   1274  CZ3 TRP A 171      10.003  24.788   7.632  1.00 92.81           C  
ATOM   1275  N   LEU A 172      10.795  18.239   4.219  1.00 89.60           N  
ATOM   1276  CA  LEU A 172       9.866  17.175   3.832  1.00 89.60           C  
ATOM   1277  C   LEU A 172       9.354  16.405   5.054  1.00 89.60           C  
ATOM   1278  CB  LEU A 172      10.579  16.209   2.875  1.00 89.60           C  
ATOM   1279  O   LEU A 172       8.180  16.051   5.119  1.00 89.60           O  
ATOM   1280  CG  LEU A 172      11.111  16.844   1.577  1.00 89.60           C  
ATOM   1281  CD1 LEU A 172      11.884  15.804   0.778  1.00 89.60           C  
ATOM   1282  CD2 LEU A 172      10.001  17.407   0.697  1.00 89.60           C  
ATOM   1283  N   PHE A 173      10.219  16.200   6.050  1.00 92.14           N  
ATOM   1284  CA  PHE A 173       9.846  15.577   7.318  1.00 92.14           C  
ATOM   1285  C   PHE A 173       9.256  16.587   8.302  1.00 92.14           C  
ATOM   1286  CB  PHE A 173      11.069  14.877   7.917  1.00 92.14           C  
ATOM   1287  O   PHE A 173       8.325  16.262   9.041  1.00 92.14           O  
ATOM   1288  CG  PHE A 173      11.628  13.781   7.036  1.00 92.14           C  
ATOM   1289  CD1 PHE A 173      10.879  12.608   6.830  1.00 92.14           C  
ATOM   1290  CD2 PHE A 173      12.875  13.937   6.400  1.00 92.14           C  
ATOM   1291  CE1 PHE A 173      11.369  11.603   5.982  1.00 92.14           C  
ATOM   1292  CE2 PHE A 173      13.370  12.915   5.569  1.00 92.14           C  
ATOM   1293  CZ  PHE A 173      12.617  11.750   5.357  1.00 92.14           C  
ATOM   1294  N   LEU A 174       9.750  17.829   8.301  1.00 92.67           N  
ATOM   1295  CA  LEU A 174       9.275  18.859   9.222  1.00 92.67           C  
ATOM   1296  C   LEU A 174       7.810  19.246   8.969  1.00 92.67           C  
ATOM   1297  CB  LEU A 174      10.218  20.073   9.162  1.00 92.67           C  
ATOM   1298  O   LEU A 174       7.105  19.552   9.926  1.00 92.67           O  
ATOM   1299  CG  LEU A 174      10.128  20.992  10.395  1.00 92.67           C  
ATOM   1300  CD1 LEU A 174      10.652  20.314  11.666  1.00 92.67           C  
ATOM   1301  CD2 LEU A 174      10.972  22.242  10.165  1.00 92.67           C  
ATOM   1302  N   ILE A 175       7.314  19.155   7.726  1.00 90.65           N  
ATOM   1303  CA  ILE A 175       5.906  19.436   7.382  1.00 90.65           C  
ATOM   1304  C   ILE A 175       4.918  18.500   8.101  1.00 90.65           C  
ATOM   1305  CB  ILE A 175       5.724  19.407   5.842  1.00 90.65           C  
ATOM   1306  O   ILE A 175       3.782  18.882   8.393  1.00 90.65           O  
ATOM   1307  CG1 ILE A 175       4.753  20.520   5.399  1.00 90.65           C  
ATOM   1308  CG2 ILE A 175       5.275  18.031   5.310  1.00 90.65           C  
ATOM   1309  CD1 ILE A 175       4.747  20.750   3.883  1.00 90.65           C  
ATOM   1310  N   ASN A 176       5.363  17.289   8.453  1.00 89.70           N  
ATOM   1311  CA  ASN A 176       4.562  16.326   9.202  1.00 89.70           C  
ATOM   1312  C   ASN A 176       4.372  16.744  10.663  1.00 89.70           C  
ATOM   1313  CB  ASN A 176       5.227  14.943   9.125  1.00 89.70           C  
ATOM   1314  O   ASN A 176       3.396  16.336  11.286  1.00 89.70           O  
ATOM   1315  CG  ASN A 176       5.099  14.294   7.762  1.00 89.70           C  
ATOM   1316  ND2 ASN A 176       6.079  13.515   7.373  1.00 89.70           N  
ATOM   1317  OD1 ASN A 176       4.092  14.431   7.085  1.00 89.70           O  
ATOM   1318  N   VAL A 177       5.267  17.556  11.229  1.00 92.43           N  
ATOM   1319  CA  VAL A 177       5.184  17.980  12.632  1.00 92.43           C  
ATOM   1320  C   VAL A 177       3.936  18.837  12.897  1.00 92.43           C  
ATOM   1321  CB  VAL A 177       6.491  18.644  13.111  1.00 92.43           C  
ATOM   1322  O   VAL A 177       3.123  18.414  13.722  1.00 92.43           O  
ATOM   1323  CG1 VAL A 177       6.395  19.055  14.585  1.00 92.43           C  
ATOM   1324  CG2 VAL A 177       7.674  17.675  12.965  1.00 92.43           C  
ATOM   1325  N   PRO A 178       3.686  19.975  12.212  1.00 93.74           N  
ATOM   1326  CA  PRO A 178       2.487  20.777  12.458  1.00 93.74           C  
ATOM   1327  C   PRO A 178       1.201  20.004  12.138  1.00 93.74           C  
ATOM   1328  CB  PRO A 178       2.642  22.033  11.593  1.00 93.74           C  
ATOM   1329  O   PRO A 178       0.249  20.048  12.921  1.00 93.74           O  
ATOM   1330  CG  PRO A 178       3.574  21.595  10.466  1.00 93.74           C  
ATOM   1331  CD  PRO A 178       4.483  20.588  11.160  1.00 93.74           C  
ATOM   1332  N   LEU A 179       1.182  19.232  11.046  1.00 93.48           N  
ATOM   1333  CA  LEU A 179       0.039  18.384  10.691  1.00 93.48           C  
ATOM   1334  C   LEU A 179      -0.225  17.311  11.756  1.00 93.48           C  
ATOM   1335  CB  LEU A 179       0.283  17.742   9.315  1.00 93.48           C  
ATOM   1336  O   LEU A 179      -1.374  17.083  12.136  1.00 93.48           O  
ATOM   1337  CG  LEU A 179       0.314  18.724   8.131  1.00 93.48           C  
ATOM   1338  CD1 LEU A 179       0.602  17.948   6.846  1.00 93.48           C  
ATOM   1339  CD2 LEU A 179      -1.019  19.461   7.961  1.00 93.48           C  
ATOM   1340  N   GLY A 180       0.832  16.707  12.299  1.00 94.42           N  
ATOM   1341  CA  GLY A 180       0.763  15.713  13.363  1.00 94.42           C  
ATOM   1342  C   GLY A 180       0.246  16.289  14.676  1.00 94.42           C  
ATOM   1343  O   GLY A 180      -0.577  15.648  15.329  1.00 94.42           O  
ATOM   1344  N   ILE A 181       0.651  17.513  15.040  1.00 96.05           N  
ATOM   1345  CA  ILE A 181       0.120  18.222  16.217  1.00 96.05           C  
ATOM   1346  C   ILE A 181      -1.381  18.450  16.044  1.00 96.05           C  
ATOM   1347  CB  ILE A 181       0.858  19.562  16.470  1.00 96.05           C  
ATOM   1348  O   ILE A 181      -2.161  18.102  16.932  1.00 96.05           O  
ATOM   1349  CG1 ILE A 181       2.328  19.307  16.851  1.00 96.05           C  
ATOM   1350  CG2 ILE A 181       0.170  20.368  17.591  1.00 96.05           C  
ATOM   1351  CD1 ILE A 181       3.211  20.554  16.958  1.00 96.05           C  
ATOM   1352  N   ILE A 182      -1.802  18.979  14.891  1.00 96.36           N  
ATOM   1353  CA  ILE A 182      -3.220  19.219  14.590  1.00 96.36           C  
ATOM   1354  C   ILE A 182      -4.003  17.902  14.657  1.00 96.36           C  
ATOM   1355  CB  ILE A 182      -3.369  19.922  13.221  1.00 96.36           C  
ATOM   1356  O   ILE A 182      -5.018  17.821  15.354  1.00 96.36           O  
ATOM   1357  CG1 ILE A 182      -2.773  21.348  13.277  1.00 96.36           C  
ATOM   1358  CG2 ILE A 182      -4.851  19.992  12.801  1.00 96.36           C  
ATOM   1359  CD1 ILE A 182      -2.554  21.975  11.894  1.00 96.36           C  
ATOM   1360  N   ALA A 183      -3.512  16.844  14.006  1.00 95.04           N  
ATOM   1361  CA  ALA A 183      -4.130  15.523  14.048  1.00 95.04           C  
ATOM   1362  C   ALA A 183      -4.222  14.977  15.479  1.00 95.04           C  
ATOM   1363  CB  ALA A 183      -3.335  14.569  13.153  1.00 95.04           C  
ATOM   1364  O   ALA A 183      -5.247  14.409  15.847  1.00 95.04           O  
ATOM   1365  N   LEU A 184      -3.197  15.174  16.312  1.00 95.46           N  
ATOM   1366  CA  LEU A 184      -3.180  14.707  17.697  1.00 95.46           C  
ATOM   1367  C   LEU A 184      -4.187  15.467  18.567  1.00 95.46           C  
ATOM   1368  CB  LEU A 184      -1.745  14.803  18.241  1.00 95.46           C  
ATOM   1369  O   LEU A 184      -4.931  14.842  19.326  1.00 95.46           O  
ATOM   1370  CG  LEU A 184      -1.574  14.255  19.669  1.00 95.46           C  
ATOM   1371  CD1 LEU A 184      -1.881  12.755  19.758  1.00 95.46           C  
ATOM   1372  CD2 LEU A 184      -0.136  14.483  20.128  1.00 95.46           C  
ATOM   1373  N   LEU A 185      -4.271  16.792  18.430  1.00 95.96           N  
ATOM   1374  CA  LEU A 185      -5.262  17.617  19.127  1.00 95.96           C  
ATOM   1375  C   LEU A 185      -6.692  17.200  18.750  1.00 95.96           C  
ATOM   1376  CB  LEU A 185      -5.016  19.101  18.793  1.00 95.96           C  
ATOM   1377  O   LEU A 185      -7.535  16.974  19.627  1.00 95.96           O  
ATOM   1378  CG  LEU A 185      -3.728  19.707  19.386  1.00 95.96           C  
ATOM   1379  CD1 LEU A 185      -3.552  21.129  18.858  1.00 95.96           C  
ATOM   1380  CD2 LEU A 185      -3.767  19.771  20.913  1.00 95.96           C  
ATOM   1381  N   LEU A 186      -6.956  17.009  17.455  1.00 94.37           N  
ATOM   1382  CA  LEU A 186      -8.250  16.526  16.973  1.00 94.37           C  
ATOM   1383  C   LEU A 186      -8.531  15.089  17.450  1.00 94.37           C  
ATOM   1384  CB  LEU A 186      -8.302  16.630  15.442  1.00 94.37           C  
ATOM   1385  O   LEU A 186      -9.634  14.802  17.921  1.00 94.37           O  
ATOM   1386  CG  LEU A 186      -8.238  18.045  14.845  1.00 94.37           C  
ATOM   1387  CD1 LEU A 186      -8.156  17.926  13.325  1.00 94.37           C  
ATOM   1388  CD2 LEU A 186      -9.478  18.865  15.202  1.00 94.37           C  
ATOM   1389  N   ALA A 187      -7.526  14.208  17.454  1.00 93.37           N  
ATOM   1390  CA  ALA A 187      -7.619  12.843  17.972  1.00 93.37           C  
ATOM   1391  C   ALA A 187      -7.955  12.801  19.469  1.00 93.37           C  
ATOM   1392  CB  ALA A 187      -6.286  12.121  17.719  1.00 93.37           C  
ATOM   1393  O   ALA A 187      -8.690  11.924  19.946  1.00 93.37           O  
ATOM   1394  N   MET A 188      -7.416  13.741  20.246  1.00 92.66           N  
ATOM   1395  CA  MET A 188      -7.748  13.881  21.658  1.00 92.66           C  
ATOM   1396  C   MET A 188      -9.197  14.291  21.861  1.00 92.66           C  
ATOM   1397  CB  MET A 188      -6.793  14.845  22.359  1.00 92.66           C  
ATOM   1398  O   MET A 188      -9.841  13.722  22.740  1.00 92.66           O  
ATOM   1399  CG  MET A 188      -5.412  14.209  22.543  1.00 92.66           C  
ATOM   1400  SD  MET A 188      -4.377  15.078  23.736  1.00 92.66           S  
ATOM   1401  CE  MET A 188      -4.273  16.707  22.949  1.00 92.66           C  
ATOM   1402  N   ARG A 189      -9.732  15.179  21.026  1.00 91.11           N  
ATOM   1403  CA  ARG A 189     -11.079  15.726  21.201  1.00 91.11           C  
ATOM   1404  C   ARG A 189     -12.189  14.869  20.592  1.00 91.11           C  
ATOM   1405  CB  ARG A 189     -11.060  17.156  20.650  1.00 91.11           C  
ATOM   1406  O   ARG A 189     -13.233  14.711  21.215  1.00 91.11           O  
ATOM   1407  CG  ARG A 189     -12.336  17.930  20.999  1.00 91.11           C  
ATOM   1408  CD  ARG A 189     -12.140  19.408  20.657  1.00 91.11           C  
ATOM   1409  NE  ARG A 189     -13.332  20.206  20.993  1.00 91.11           N  
ATOM   1410  NH1 ARG A 189     -12.439  22.270  20.514  1.00 91.11           N  
ATOM   1411  NH2 ARG A 189     -14.533  22.124  21.261  1.00 91.11           N  
ATOM   1412  CZ  ARG A 189     -13.428  21.524  20.921  1.00 91.11           C  
ATOM   1413  N   PHE A 190     -11.974  14.308  19.404  1.00 89.95           N  
ATOM   1414  CA  PHE A 190     -13.066  13.794  18.573  1.00 89.95           C  
ATOM   1415  C   PHE A 190     -13.076  12.279  18.375  1.00 89.95           C  
ATOM   1416  CB  PHE A 190     -13.049  14.529  17.231  1.00 89.95           C  
ATOM   1417  O   PHE A 190     -14.158  11.721  18.183  1.00 89.95           O  
ATOM   1418  CG  PHE A 190     -13.284  16.022  17.352  1.00 89.95           C  
ATOM   1419  CD1 PHE A 190     -14.545  16.497  17.753  1.00 89.95           C  
ATOM   1420  CD2 PHE A 190     -12.264  16.942  17.051  1.00 89.95           C  
ATOM   1421  CE1 PHE A 190     -14.806  17.874  17.824  1.00 89.95           C  
ATOM   1422  CE2 PHE A 190     -12.518  18.324  17.137  1.00 89.95           C  
ATOM   1423  CZ  PHE A 190     -13.790  18.790  17.512  1.00 89.95           C  
ATOM   1424  N   LEU A 191     -11.929  11.588  18.459  1.00 86.21           N  
ATOM   1425  CA  LEU A 191     -11.917  10.138  18.234  1.00 86.21           C  
ATOM   1426  C   LEU A 191     -12.790   9.402  19.263  1.00 86.21           C  
ATOM   1427  CB  LEU A 191     -10.501   9.546  18.232  1.00 86.21           C  
ATOM   1428  O   LEU A 191     -12.687   9.678  20.467  1.00 86.21           O  
ATOM   1429  CG  LEU A 191      -9.709   9.772  16.936  1.00 86.21           C  
ATOM   1430  CD1 LEU A 191      -8.285   9.262  17.146  1.00 86.21           C  
ATOM   1431  CD2 LEU A 191     -10.294   9.017  15.743  1.00 86.21           C  
ATOM   1432  N   PRO A 192     -13.610   8.436  18.811  1.00 80.52           N  
ATOM   1433  CA  PRO A 192     -14.530   7.722  19.679  1.00 80.52           C  
ATOM   1434  C   PRO A 192     -13.755   6.887  20.708  1.00 80.52           C  
ATOM   1435  CB  PRO A 192     -15.376   6.834  18.760  1.00 80.52           C  
ATOM   1436  O   PRO A 192     -12.770   6.228  20.356  1.00 80.52           O  
ATOM   1437  CG  PRO A 192     -14.504   6.632  17.523  1.00 80.52           C  
ATOM   1438  CD  PRO A 192     -13.652   7.897  17.456  1.00 80.52           C  
ATOM   1439  N   PRO A 193     -14.157   6.882  21.989  1.00 73.58           N  
ATOM   1440  CA  PRO A 193     -13.711   5.843  22.903  1.00 73.58           C  
ATOM   1441  C   PRO A 193     -14.299   4.504  22.443  1.00 73.58           C  
ATOM   1442  CB  PRO A 193     -14.220   6.270  24.280  1.00 73.58           C  
ATOM   1443  O   PRO A 193     -15.490   4.416  22.162  1.00 73.58           O  
ATOM   1444  CG  PRO A 193     -15.487   7.068  23.964  1.00 73.58           C  
ATOM   1445  CD  PRO A 193     -15.214   7.684  22.590  1.00 73.58           C  
ATOM   1446  N   ASN A 194     -13.470   3.464  22.388  1.00 67.68           N  
ATOM   1447  CA  ASN A 194     -13.936   2.107  22.134  1.00 67.68           C  
ATOM   1448  C   ASN A 194     -13.906   1.302  23.432  1.00 67.68           C  
ATOM   1449  CB  ASN A 194     -13.106   1.466  21.000  1.00 67.68           C  
ATOM   1450  O   ASN A 194     -12.958   1.434  24.210  1.00 67.68           O  
ATOM   1451  CG  ASN A 194     -13.982   0.959  19.874  1.00 67.68           C  
ATOM   1452  ND2 ASN A 194     -13.529  -0.022  19.137  1.00 67.68           N  
ATOM   1453  OD1 ASN A 194     -15.082   1.428  19.650  1.00 67.68           O  
ATOM   1454  N   GLY A 195     -14.919   0.465  23.660  1.00 57.25           N  
ATOM   1455  CA  GLY A 195     -14.882  -0.515  24.741  1.00 57.25           C  
ATOM   1456  C   GLY A 195     -13.775  -1.527  24.460  1.00 57.25           C  
ATOM   1457  O   GLY A 195     -13.876  -2.294  23.508  1.00 57.25           O  
ATOM   1458  N   SER A 196     -12.707  -1.506  25.261  1.00 54.12           N  
ATOM   1459  CA  SER A 196     -11.737  -2.607  25.319  1.00 54.12           C  
ATOM   1460  C   SER A 196     -12.505  -3.908  25.573  1.00 54.12           C  
ATOM   1461  CB  SER A 196     -10.730  -2.319  26.440  1.00 54.12           C  
ATOM   1462  O   SER A 196     -13.480  -3.893  26.334  1.00 54.12           O  
ATOM   1463  OG  SER A 196      -9.842  -3.385  26.703  1.00 54.12           O  
ATOM   1464  N   ARG A 197     -12.119  -5.016  24.922  1.00 54.55           N  
ATOM   1465  CA  ARG A 197     -12.755  -6.316  25.181  1.00 54.55           C  
ATOM   1466  C   ARG A 197     -12.808  -6.564  26.691  1.00 54.55           C  
ATOM   1467  CB  ARG A 197     -11.987  -7.469  24.526  1.00 54.55           C  
ATOM   1468  O   ARG A 197     -11.790  -6.459  27.371  1.00 54.55           O  
ATOM   1469  CG  ARG A 197     -12.158  -7.592  23.014  1.00 54.55           C  
ATOM   1470  CD  ARG A 197     -11.422  -8.850  22.548  1.00 54.55           C  
ATOM   1471  NE  ARG A 197     -11.548  -9.032  21.092  1.00 54.55           N  
ATOM   1472  NH1 ARG A 197     -10.095 -10.767  20.951  1.00 54.55           N  
ATOM   1473  NH2 ARG A 197     -10.976  -9.902  19.075  1.00 54.55           N  
ATOM   1474  CZ  ARG A 197     -10.876  -9.903  20.373  1.00 54.55           C  
ATOM   1475  N   ALA A 198     -13.984  -6.935  27.202  1.00 47.71           N  
ATOM   1476  CA  ALA A 198     -14.141  -7.337  28.603  1.00 47.71           C  
ATOM   1477  C   ALA A 198     -13.208  -8.515  28.954  1.00 47.71           C  
ATOM   1478  CB  ALA A 198     -15.616  -7.682  28.839  1.00 47.71           C  
ATOM   1479  O   ALA A 198     -12.655  -8.576  30.048  1.00 47.71           O  
ATOM   1480  N   SER A 199     -12.968  -9.399  27.981  1.00 53.75           N  
ATOM   1481  CA  SER A 199     -11.896 -10.394  27.994  1.00 53.75           C  
ATOM   1482  C   SER A 199     -10.652  -9.787  27.345  1.00 53.75           C  
ATOM   1483  CB  SER A 199     -12.386 -11.643  27.249  1.00 53.75           C  
ATOM   1484  O   SER A 199     -10.618  -9.617  26.129  1.00 53.75           O  
ATOM   1485  OG  SER A 199     -11.316 -12.501  26.917  1.00 53.75           O  
ATOM   1486  N   LYS A 200      -9.639  -9.416  28.134  1.00 58.16           N  
ATOM   1487  CA  LYS A 200      -8.326  -9.002  27.616  1.00 58.16           C  
ATOM   1488  C   LYS A 200      -7.538 -10.265  27.233  1.00 58.16           C  
ATOM   1489  CB  LYS A 200      -7.552  -8.198  28.680  1.00 58.16           C  
ATOM   1490  O   LYS A 200      -6.954 -10.869  28.136  1.00 58.16           O  
ATOM   1491  CG  LYS A 200      -8.135  -6.810  28.980  1.00 58.16           C  
ATOM   1492  CD  LYS A 200      -7.305  -6.140  30.086  1.00 58.16           C  
ATOM   1493  CE  LYS A 200      -7.883  -4.770  30.449  1.00 58.16           C  
ATOM   1494  NZ  LYS A 200      -7.181  -4.186  31.621  1.00 58.16           N  
ATOM   1495  N   PRO A 201      -7.480 -10.702  25.958  1.00 64.35           N  
ATOM   1496  CA  PRO A 201      -6.483 -11.699  25.589  1.00 64.35           C  
ATOM   1497  C   PRO A 201      -5.095 -11.127  25.901  1.00 64.35           C  
ATOM   1498  CB  PRO A 201      -6.697 -11.983  24.100  1.00 64.35           C  
ATOM   1499  O   PRO A 201      -4.885  -9.919  25.814  1.00 64.35           O  
ATOM   1500  CG  PRO A 201      -7.286 -10.675  23.582  1.00 64.35           C  
ATOM   1501  CD  PRO A 201      -8.124 -10.183  24.759  1.00 64.35           C  
ATOM   1502  N   ARG A 202      -4.150 -11.969  26.317  1.00 75.78           N  
ATOM   1503  CA  ARG A 202      -2.759 -11.536  26.497  1.00 75.78           C  
ATOM   1504  C   ARG A 202      -2.138 -11.273  25.125  1.00 75.78           C  
ATOM   1505  CB  ARG A 202      -1.973 -12.576  27.309  1.00 75.78           C  
ATOM   1506  O   ARG A 202      -2.421 -11.999  24.176  1.00 75.78           O  
ATOM   1507  CG  ARG A 202      -2.349 -12.525  28.799  1.00 75.78           C  
ATOM   1508  CD  ARG A 202      -1.547 -13.561  29.600  1.00 75.78           C  
ATOM   1509  NE  ARG A 202      -1.436 -13.187  31.024  1.00 75.78           N  
ATOM   1510  NH1 ARG A 202      -0.197 -14.998  31.715  1.00 75.78           N  
ATOM   1511  NH2 ARG A 202      -0.622 -13.350  33.151  1.00 75.78           N  
ATOM   1512  CZ  ARG A 202      -0.757 -13.844  31.952  1.00 75.78           C  
ATOM   1513  N   PHE A 203      -1.300 -10.242  25.027  1.00 80.49           N  
ATOM   1514  CA  PHE A 203      -0.523 -10.001  23.814  1.00 80.49           C  
ATOM   1515  C   PHE A 203       0.466 -11.153  23.618  1.00 80.49           C  
ATOM   1516  CB  PHE A 203       0.184  -8.643  23.894  1.00 80.49           C  
ATOM   1517  O   PHE A 203       1.302 -11.404  24.486  1.00 80.49           O  
ATOM   1518  CG  PHE A 203       0.993  -8.323  22.652  1.00 80.49           C  
ATOM   1519  CD1 PHE A 203       2.397  -8.435  22.664  1.00 80.49           C  
ATOM   1520  CD2 PHE A 203       0.336  -7.929  21.471  1.00 80.49           C  
ATOM   1521  CE1 PHE A 203       3.136  -8.132  21.507  1.00 80.49           C  
ATOM   1522  CE2 PHE A 203       1.075  -7.633  20.312  1.00 80.49           C  
ATOM   1523  CZ  PHE A 203       2.477  -7.726  20.335  1.00 80.49           C  
ATOM   1524  N   ASP A 204       0.346 -11.865  22.500  1.00 82.80           N  
ATOM   1525  CA  ASP A 204       1.207 -13.002  22.185  1.00 82.80           C  
ATOM   1526  C   ASP A 204       2.479 -12.515  21.481  1.00 82.80           C  
ATOM   1527  CB  ASP A 204       0.422 -14.062  21.394  1.00 82.80           C  
ATOM   1528  O   ASP A 204       2.558 -12.471  20.251  1.00 82.80           O  
ATOM   1529  CG  ASP A 204       1.223 -15.358  21.217  1.00 82.80           C  
ATOM   1530  OD1 ASP A 204       2.214 -15.583  21.936  1.00 82.80           O  
ATOM   1531  OD2 ASP A 204       0.884 -16.194  20.355  1.00 82.80           O  
ATOM   1532  N   LEU A 205       3.473 -12.117  22.280  1.00 86.55           N  
ATOM   1533  CA  LEU A 205       4.763 -11.628  21.787  1.00 86.55           C  
ATOM   1534  C   LEU A 205       5.449 -12.621  20.821  1.00 86.55           C  
ATOM   1535  CB  LEU A 205       5.644 -11.221  22.987  1.00 86.55           C  
ATOM   1536  O   LEU A 205       5.893 -12.173  19.765  1.00 86.55           O  
ATOM   1537  CG  LEU A 205       7.010 -10.624  22.601  1.00 86.55           C  
ATOM   1538  CD1 LEU A 205       6.853  -9.265  21.918  1.00 86.55           C  
ATOM   1539  CD2 LEU A 205       7.861 -10.432  23.855  1.00 86.55           C  
ATOM   1540  N   PRO A 206       5.478 -13.946  21.081  1.00 88.71           N  
ATOM   1541  CA  PRO A 206       5.951 -14.918  20.097  1.00 88.71           C  
ATOM   1542  C   PRO A 206       5.251 -14.820  18.735  1.00 88.71           C  
ATOM   1543  CB  PRO A 206       5.702 -16.285  20.726  1.00 88.71           C  
ATOM   1544  O   PRO A 206       5.927 -14.824  17.712  1.00 88.71           O  
ATOM   1545  CG  PRO A 206       5.774 -16.021  22.226  1.00 88.71           C  
ATOM   1546  CD  PRO A 206       5.256 -14.594  22.370  1.00 88.71           C  
ATOM   1547  N   SER A 207       3.921 -14.674  18.694  1.00 88.68           N  
ATOM   1548  CA  SER A 207       3.192 -14.500  17.427  1.00 88.68           C  
ATOM   1549  C   SER A 207       3.577 -13.208  16.712  1.00 88.68           C  
ATOM   1550  CB  SER A 207       1.679 -14.496  17.642  1.00 88.68           C  
ATOM   1551  O   SER A 207       3.690 -13.205  15.491  1.00 88.68           O  
ATOM   1552  OG  SER A 207       1.224 -15.807  17.887  1.00 88.68           O  
ATOM   1553  N   ALA A 208       3.811 -12.123  17.452  1.00 89.31           N  
ATOM   1554  CA  ALA A 208       4.269 -10.861  16.874  1.00 89.31           C  
ATOM   1555  C   ALA A 208       5.681 -10.980  16.273  1.00 89.31           C  
ATOM   1556  CB  ALA A 208       4.191  -9.775  17.950  1.00 89.31           C  
ATOM   1557  O   ALA A 208       5.919 -10.482  15.175  1.00 89.31           O  
ATOM   1558  N   VAL A 209       6.597 -11.688  16.945  1.00 91.47           N  
ATOM   1559  CA  VAL A 209       7.950 -11.959  16.429  1.00 91.47           C  
ATOM   1560  C   VAL A 209       7.891 -12.855  15.193  1.00 91.47           C  
ATOM   1561  CB  VAL A 209       8.847 -12.582  17.517  1.00 91.47           C  
ATOM   1562  O   VAL A 209       8.520 -12.555  14.186  1.00 91.47           O  
ATOM   1563  CG1 VAL A 209      10.215 -13.011  16.970  1.00 91.47           C  
ATOM   1564  CG2 VAL A 209       9.100 -11.578  18.650  1.00 91.47           C  
ATOM   1565  N   MET A 210       7.091 -13.921  15.221  1.00 91.07           N  
ATOM   1566  CA  MET A 210       6.925 -14.812  14.070  1.00 91.07           C  
ATOM   1567  C   MET A 210       6.266 -14.102  12.881  1.00 91.07           C  
ATOM   1568  CB  MET A 210       6.093 -16.024  14.481  1.00 91.07           C  
ATOM   1569  O   MET A 210       6.666 -14.328  11.742  1.00 91.07           O  
ATOM   1570  CG  MET A 210       6.809 -16.928  15.486  1.00 91.07           C  
ATOM   1571  SD  MET A 210       5.735 -18.243  16.113  1.00 91.07           S  
ATOM   1572  CE  MET A 210       6.073 -19.463  14.829  1.00 91.07           C  
ATOM   1573  N   ASN A 211       5.305 -13.207  13.133  1.00 91.20           N  
ATOM   1574  CA  ASN A 211       4.722 -12.330  12.119  1.00 91.20           C  
ATOM   1575  C   ASN A 211       5.785 -11.427  11.483  1.00 91.20           C  
ATOM   1576  CB  ASN A 211       3.621 -11.483  12.779  1.00 91.20           C  
ATOM   1577  O   ASN A 211       5.879 -11.343  10.259  1.00 91.20           O  
ATOM   1578  CG  ASN A 211       3.021 -10.508  11.794  1.00 91.20           C  
ATOM   1579  ND2 ASN A 211       3.353  -9.237  11.842  1.00 91.20           N  
ATOM   1580  OD1 ASN A 211       2.254 -10.895  10.940  1.00 91.20           O  
ATOM   1581  N   ALA A 212       6.593 -10.779  12.327  1.00 91.14           N  
ATOM   1582  CA  ALA A 212       7.672  -9.907  11.893  1.00 91.14           C  
ATOM   1583  C   ALA A 212       8.702 -10.656  11.046  1.00 91.14           C  
ATOM   1584  CB  ALA A 212       8.316  -9.266  13.130  1.00 91.14           C  
ATOM   1585  O   ALA A 212       9.071 -10.181   9.980  1.00 91.14           O  
ATOM   1586  N   LEU A 213       9.109 -11.851  11.475  1.00 92.07           N  
ATOM   1587  CA  LEU A 213      10.026 -12.697  10.720  1.00 92.07           C  
ATOM   1588  C   LEU A 213       9.407 -13.162   9.400  1.00 92.07           C  
ATOM   1589  CB  LEU A 213      10.441 -13.891  11.591  1.00 92.07           C  
ATOM   1590  O   LEU A 213      10.049 -13.043   8.368  1.00 92.07           O  
ATOM   1591  CG  LEU A 213      11.400 -13.542  12.743  1.00 92.07           C  
ATOM   1592  CD1 LEU A 213      11.583 -14.773  13.632  1.00 92.07           C  
ATOM   1593  CD2 LEU A 213      12.774 -13.100  12.239  1.00 92.07           C  
ATOM   1594  N   THR A 214       8.156 -13.627   9.398  1.00 91.82           N  
ATOM   1595  CA  THR A 214       7.510 -14.153   8.183  1.00 91.82           C  
ATOM   1596  C   THR A 214       7.385 -13.074   7.108  1.00 91.82           C  
ATOM   1597  CB  THR A 214       6.122 -14.744   8.482  1.00 91.82           C  
ATOM   1598  O   THR A 214       7.890 -13.236   6.001  1.00 91.82           O  
ATOM   1599  CG2 THR A 214       5.505 -15.423   7.260  1.00 91.82           C  
ATOM   1600  OG1 THR A 214       6.198 -15.724   9.492  1.00 91.82           O  
ATOM   1601  N   PHE A 215       6.734 -11.950   7.421  1.00 88.33           N  
ATOM   1602  CA  PHE A 215       6.503 -10.908   6.418  1.00 88.33           C  
ATOM   1603  C   PHE A 215       7.718 -10.004   6.202  1.00 88.33           C  
ATOM   1604  CB  PHE A 215       5.263 -10.091   6.780  1.00 88.33           C  
ATOM   1605  O   PHE A 215       7.907  -9.510   5.093  1.00 88.33           O  
ATOM   1606  CG  PHE A 215       3.965 -10.866   6.722  1.00 88.33           C  
ATOM   1607  CD1 PHE A 215       3.499 -11.353   5.490  1.00 88.33           C  
ATOM   1608  CD2 PHE A 215       3.224 -11.108   7.890  1.00 88.33           C  
ATOM   1609  CE1 PHE A 215       2.303 -12.090   5.431  1.00 88.33           C  
ATOM   1610  CE2 PHE A 215       2.013 -11.820   7.827  1.00 88.33           C  
ATOM   1611  CZ  PHE A 215       1.550 -12.310   6.595  1.00 88.33           C  
ATOM   1612  N   GLY A 216       8.550  -9.808   7.228  1.00 89.39           N  
ATOM   1613  CA  GLY A 216       9.806  -9.075   7.110  1.00 89.39           C  
ATOM   1614  C   GLY A 216      10.775  -9.789   6.177  1.00 89.39           C  
ATOM   1615  O   GLY A 216      11.207  -9.186   5.204  1.00 89.39           O  
ATOM   1616  N   LEU A 217      11.038 -11.083   6.399  1.00 90.63           N  
ATOM   1617  CA  LEU A 217      11.907 -11.868   5.515  1.00 90.63           C  
ATOM   1618  C   LEU A 217      11.328 -12.003   4.110  1.00 90.63           C  
ATOM   1619  CB  LEU A 217      12.150 -13.270   6.087  1.00 90.63           C  
ATOM   1620  O   LEU A 217      12.082 -11.937   3.151  1.00 90.63           O  
ATOM   1621  CG  LEU A 217      13.000 -13.311   7.365  1.00 90.63           C  
ATOM   1622  CD1 LEU A 217      12.940 -14.717   7.961  1.00 90.63           C  
ATOM   1623  CD2 LEU A 217      14.464 -12.980   7.077  1.00 90.63           C  
ATOM   1624  N   LEU A 218      10.004 -12.139   3.965  1.00 88.14           N  
ATOM   1625  CA  LEU A 218       9.383 -12.144   2.642  1.00 88.14           C  
ATOM   1626  C   LEU A 218       9.705 -10.853   1.877  1.00 88.14           C  
ATOM   1627  CB  LEU A 218       7.867 -12.356   2.785  1.00 88.14           C  
ATOM   1628  O   LEU A 218      10.152 -10.910   0.739  1.00 88.14           O  
ATOM   1629  CG  LEU A 218       7.101 -12.317   1.450  1.00 88.14           C  
ATOM   1630  CD1 LEU A 218       7.512 -13.446   0.505  1.00 88.14           C  
ATOM   1631  CD2 LEU A 218       5.605 -12.440   1.731  1.00 88.14           C  
ATOM   1632  N   ILE A 219       9.498  -9.686   2.489  1.00 82.07           N  
ATOM   1633  CA  ILE A 219       9.739  -8.407   1.810  1.00 82.07           C  
ATOM   1634  C   ILE A 219      11.224  -8.143   1.598  1.00 82.07           C  
ATOM   1635  CB  ILE A 219       9.048  -7.256   2.559  1.00 82.07           C  
ATOM   1636  O   ILE A 219      11.580  -7.613   0.545  1.00 82.07           O  
ATOM   1637  CG1 ILE A 219       7.530  -7.456   2.374  1.00 82.07           C  
ATOM   1638  CG2 ILE A 219       9.503  -5.870   2.049  1.00 82.07           C  
ATOM   1639  CD1 ILE A 219       6.714  -6.337   2.993  1.00 82.07           C  
ATOM   1640  N   THR A 220      12.082  -8.516   2.549  1.00 84.51           N  
ATOM   1641  CA  THR A 220      13.534  -8.401   2.386  1.00 84.51           C  
ATOM   1642  C   THR A 220      14.018  -9.291   1.248  1.00 84.51           C  
ATOM   1643  CB  THR A 220      14.290  -8.720   3.679  1.00 84.51           C  
ATOM   1644  O   THR A 220      14.709  -8.780   0.377  1.00 84.51           O  
ATOM   1645  CG2 THR A 220      15.784  -8.430   3.558  1.00 84.51           C  
ATOM   1646  OG1 THR A 220      13.835  -7.881   4.719  1.00 84.51           O  
ATOM   1647  N   ALA A 221      13.551 -10.538   1.152  1.00 86.22           N  
ATOM   1648  CA  ALA A 221      13.926 -11.452   0.075  1.00 86.22           C  
ATOM   1649  C   ALA A 221      13.465 -10.943  -1.295  1.00 86.22           C  
ATOM   1650  CB  ALA A 221      13.334 -12.834   0.380  1.00 86.22           C  
ATOM   1651  O   ALA A 221      14.231 -10.947  -2.257  1.00 86.22           O  
ATOM   1652  N   LEU A 222      12.224 -10.455  -1.387  1.00 80.12           N  
ATOM   1653  CA  LEU A 222      11.677  -9.883  -2.620  1.00 80.12           C  
ATOM   1654  C   LEU A 222      12.424  -8.607  -3.041  1.00 80.12           C  
ATOM   1655  CB  LEU A 222      10.179  -9.601  -2.410  1.00 80.12           C  
ATOM   1656  O   LEU A 222      12.775  -8.444  -4.209  1.00 80.12           O  
ATOM   1657  CG  LEU A 222       9.261 -10.840  -2.328  1.00 80.12           C  
ATOM   1658  CD1 LEU A 222       7.819 -10.367  -2.124  1.00 80.12           C  
ATOM   1659  CD2 LEU A 222       9.290 -11.775  -3.536  1.00 80.12           C  
ATOM   1660  N   SER A 223      12.700  -7.716  -2.088  1.00 75.02           N  
ATOM   1661  CA  SER A 223      13.466  -6.487  -2.324  1.00 75.02           C  
ATOM   1662  C   SER A 223      14.923  -6.781  -2.679  1.00 75.02           C  
ATOM   1663  CB  SER A 223      13.441  -5.599  -1.077  1.00 75.02           C  
ATOM   1664  O   SER A 223      15.478  -6.142  -3.569  1.00 75.02           O  
ATOM   1665  OG  SER A 223      12.117  -5.226  -0.755  1.00 75.02           O  
ATOM   1666  N   GLY A 224      15.536  -7.749  -1.999  1.00 78.18           N  
ATOM   1667  CA  GLY A 224      16.907  -8.193  -2.214  1.00 78.18           C  
ATOM   1668  C   GLY A 224      17.078  -8.824  -3.588  1.00 78.18           C  
ATOM   1669  O   GLY A 224      18.030  -8.496  -4.291  1.00 78.18           O  
ATOM   1670  N   PHE A 225      16.108  -9.633  -4.020  1.00 75.31           N  
ATOM   1671  CA  PHE A 225      16.052 -10.162  -5.381  1.00 75.31           C  
ATOM   1672  C   PHE A 225      15.995  -9.041  -6.421  1.00 75.31           C  
ATOM   1673  CB  PHE A 225      14.858 -11.117  -5.501  1.00 75.31           C  
ATOM   1674  O   PHE A 225      16.790  -9.034  -7.358  1.00 75.31           O  
ATOM   1675  CG  PHE A 225      14.798 -11.825  -6.837  1.00 75.31           C  
ATOM   1676  CD1 PHE A 225      14.029 -11.292  -7.888  1.00 75.31           C  
ATOM   1677  CD2 PHE A 225      15.551 -12.996  -7.045  1.00 75.31           C  
ATOM   1678  CE1 PHE A 225      14.024 -11.924  -9.142  1.00 75.31           C  
ATOM   1679  CE2 PHE A 225      15.541 -13.630  -8.299  1.00 75.31           C  
ATOM   1680  CZ  PHE A 225      14.778 -13.092  -9.350  1.00 75.31           C  
ATOM   1681  N   ALA A 226      15.128  -8.044  -6.220  1.00 67.53           N  
ATOM   1682  CA  ALA A 226      15.022  -6.905  -7.130  1.00 67.53           C  
ATOM   1683  C   ALA A 226      16.295  -6.044  -7.199  1.00 67.53           C  
ATOM   1684  CB  ALA A 226      13.804  -6.071  -6.716  1.00 67.53           C  
ATOM   1685  O   ALA A 226      16.564  -5.417  -8.220  1.00 67.53           O  
ATOM   1686  N   GLN A 227      17.082  -6.022  -6.124  1.00 68.67           N  
ATOM   1687  CA  GLN A 227      18.328  -5.258  -6.015  1.00 68.67           C  
ATOM   1688  C   GLN A 227      19.575  -6.066  -6.411  1.00 68.67           C  
ATOM   1689  CB  GLN A 227      18.437  -4.700  -4.588  1.00 68.67           C  
ATOM   1690  O   GLN A 227      20.688  -5.563  -6.270  1.00 68.67           O  
ATOM   1691  CG  GLN A 227      17.405  -3.595  -4.320  1.00 68.67           C  
ATOM   1692  CD  GLN A 227      17.285  -3.295  -2.831  1.00 68.67           C  
ATOM   1693  NE2 GLN A 227      16.087  -3.301  -2.290  1.00 68.67           N  
ATOM   1694  OE1 GLN A 227      18.247  -3.081  -2.113  1.00 68.67           O  
ATOM   1695  N   GLY A 228      19.423  -7.309  -6.882  1.00 70.93           N  
ATOM   1696  CA  GLY A 228      20.554  -8.151  -7.282  1.00 70.93           C  
ATOM   1697  C   GLY A 228      21.418  -8.636  -6.112  1.00 70.93           C  
ATOM   1698  O   GLY A 228      22.619  -8.845  -6.278  1.00 70.93           O  
ATOM   1699  N   GLN A 229      20.838  -8.804  -4.918  1.00 76.50           N  
ATOM   1700  CA  GLN A 229      21.536  -9.439  -3.799  1.00 76.50           C  
ATOM   1701  C   GLN A 229      21.883 -10.902  -4.106  1.00 76.50           C  
ATOM   1702  CB  GLN A 229      20.715  -9.358  -2.505  1.00 76.50           C  
ATOM   1703  O   GLN A 229      21.330 -11.528  -5.012  1.00 76.50           O  
ATOM   1704  CG  GLN A 229      20.626  -7.935  -1.937  1.00 76.50           C  
ATOM   1705  CD  GLN A 229      19.976  -7.916  -0.557  1.00 76.50           C  
ATOM   1706  NE2 GLN A 229      19.909  -6.780   0.098  1.00 76.50           N  
ATOM   1707  OE1 GLN A 229      19.511  -8.910  -0.037  1.00 76.50           O  
ATOM   1708  N   SER A 230      22.797 -11.469  -3.313  1.00 84.74           N  
ATOM   1709  CA  SER A 230      23.201 -12.866  -3.467  1.00 84.74           C  
ATOM   1710  C   SER A 230      21.995 -13.806  -3.415  1.00 84.74           C  
ATOM   1711  CB  SER A 230      24.192 -13.283  -2.381  1.00 84.74           C  
ATOM   1712  O   SER A 230      21.262 -13.837  -2.423  1.00 84.74           O  
ATOM   1713  OG  SER A 230      24.580 -14.612  -2.659  1.00 84.74           O  
ATOM   1714  N   LEU A 231      21.856 -14.652  -4.440  1.00 85.64           N  
ATOM   1715  CA  LEU A 231      20.834 -15.701  -4.487  1.00 85.64           C  
ATOM   1716  C   LEU A 231      20.926 -16.648  -3.284  1.00 85.64           C  
ATOM   1717  CB  LEU A 231      20.966 -16.497  -5.798  1.00 85.64           C  
ATOM   1718  O   LEU A 231      19.907 -17.179  -2.853  1.00 85.64           O  
ATOM   1719  CG  LEU A 231      20.655 -15.702  -7.080  1.00 85.64           C  
ATOM   1720  CD1 LEU A 231      20.886 -16.602  -8.293  1.00 85.64           C  
ATOM   1721  CD2 LEU A 231      19.208 -15.203  -7.118  1.00 85.64           C  
ATOM   1722  N   THR A 232      22.117 -16.827  -2.700  1.00 89.86           N  
ATOM   1723  CA  THR A 232      22.288 -17.633  -1.482  1.00 89.86           C  
ATOM   1724  C   THR A 232      21.640 -16.986  -0.261  1.00 89.86           C  
ATOM   1725  CB  THR A 232      23.766 -17.914  -1.170  1.00 89.86           C  
ATOM   1726  O   THR A 232      21.023 -17.688   0.538  1.00 89.86           O  
ATOM   1727  CG2 THR A 232      24.455 -18.688  -2.291  1.00 89.86           C  
ATOM   1728  OG1 THR A 232      24.504 -16.725  -0.974  1.00 89.86           O  
ATOM   1729  N   LEU A 233      21.733 -15.658  -0.130  1.00 89.64           N  
ATOM   1730  CA  LEU A 233      21.112 -14.915   0.964  1.00 89.64           C  
ATOM   1731  C   LEU A 233      19.591 -14.924   0.806  1.00 89.64           C  
ATOM   1732  CB  LEU A 233      21.677 -13.483   1.006  1.00 89.64           C  
ATOM   1733  O   LEU A 233      18.887 -15.274   1.746  1.00 89.64           O  
ATOM   1734  CG  LEU A 233      21.173 -12.656   2.205  1.00 89.64           C  
ATOM   1735  CD1 LEU A 233      21.724 -13.190   3.531  1.00 89.64           C  
ATOM   1736  CD2 LEU A 233      21.626 -11.206   2.049  1.00 89.64           C  
ATOM   1737  N   ILE A 234      19.098 -14.650  -0.403  1.00 87.18           N  
ATOM   1738  CA  ILE A 234      17.664 -14.682  -0.721  1.00 87.18           C  
ATOM   1739  C   ILE A 234      17.092 -16.083  -0.469  1.00 87.18           C  
ATOM   1740  CB  ILE A 234      17.448 -14.239  -2.184  1.00 87.18           C  
ATOM   1741  O   ILE A 234      16.038 -16.222   0.149  1.00 87.18           O  
ATOM   1742  CG1 ILE A 234      17.892 -12.770  -2.383  1.00 87.18           C  
ATOM   1743  CG2 ILE A 234      15.974 -14.399  -2.607  1.00 87.18           C  
ATOM   1744  CD1 ILE A 234      18.173 -12.445  -3.851  1.00 87.18           C  
ATOM   1745  N   ALA A 235      17.793 -17.139  -0.892  1.00 90.66           N  
ATOM   1746  CA  ALA A 235      17.379 -18.513  -0.624  1.00 90.66           C  
ATOM   1747  C   ALA A 235      17.340 -18.812   0.882  1.00 90.66           C  
ATOM   1748  CB  ALA A 235      18.312 -19.476  -1.366  1.00 90.66           C  
ATOM   1749  O   ALA A 235      16.378 -19.416   1.354  1.00 90.66           O  
ATOM   1750  N   ALA A 236      18.336 -18.360   1.651  1.00 92.62           N  
ATOM   1751  CA  ALA A 236      18.341 -18.513   3.104  1.00 92.62           C  
ATOM   1752  C   ALA A 236      17.169 -17.765   3.765  1.00 92.62           C  
ATOM   1753  CB  ALA A 236      19.699 -18.055   3.649  1.00 92.62           C  
ATOM   1754  O   ALA A 236      16.467 -18.343   4.596  1.00 92.62           O  
ATOM   1755  N   GLU A 237      16.902 -16.520   3.362  1.00 91.90           N  
ATOM   1756  CA  GLU A 237      15.766 -15.727   3.843  1.00 91.90           C  
ATOM   1757  C   GLU A 237      14.430 -16.405   3.530  1.00 91.90           C  
ATOM   1758  CB  GLU A 237      15.789 -14.324   3.220  1.00 91.90           C  
ATOM   1759  O   GLU A 237      13.576 -16.509   4.411  1.00 91.90           O  
ATOM   1760  CG  GLU A 237      16.918 -13.446   3.779  1.00 91.90           C  
ATOM   1761  CD  GLU A 237      16.959 -12.047   3.147  1.00 91.90           C  
ATOM   1762  OE1 GLU A 237      17.739 -11.218   3.664  1.00 91.90           O  
ATOM   1763  OE2 GLU A 237      16.177 -11.788   2.207  1.00 91.90           O  
ATOM   1764  N   LEU A 238      14.266 -16.939   2.314  1.00 91.80           N  
ATOM   1765  CA  LEU A 238      13.071 -17.680   1.910  1.00 91.80           C  
ATOM   1766  C   LEU A 238      12.900 -18.978   2.702  1.00 91.80           C  
ATOM   1767  CB  LEU A 238      13.113 -17.977   0.401  1.00 91.80           C  
ATOM   1768  O   LEU A 238      11.789 -19.274   3.137  1.00 91.80           O  
ATOM   1769  CG  LEU A 238      12.854 -16.761  -0.506  1.00 91.80           C  
ATOM   1770  CD1 LEU A 238      13.018 -17.187  -1.966  1.00 91.80           C  
ATOM   1771  CD2 LEU A 238      11.444 -16.189  -0.332  1.00 91.80           C  
ATOM   1772  N   VAL A 239      13.971 -19.740   2.937  1.00 93.45           N  
ATOM   1773  CA  VAL A 239      13.911 -20.969   3.745  1.00 93.45           C  
ATOM   1774  C   VAL A 239      13.485 -20.648   5.176  1.00 93.45           C  
ATOM   1775  CB  VAL A 239      15.254 -21.727   3.706  1.00 93.45           C  
ATOM   1776  O   VAL A 239      12.551 -21.266   5.689  1.00 93.45           O  
ATOM   1777  CG1 VAL A 239      15.328 -22.855   4.747  1.00 93.45           C  
ATOM   1778  CG2 VAL A 239      15.460 -22.380   2.333  1.00 93.45           C  
ATOM   1779  N   VAL A 240      14.106 -19.650   5.814  1.00 94.31           N  
ATOM   1780  CA  VAL A 240      13.734 -19.232   7.175  1.00 94.31           C  
ATOM   1781  C   VAL A 240      12.298 -18.704   7.203  1.00 94.31           C  
ATOM   1782  CB  VAL A 240      14.725 -18.193   7.734  1.00 94.31           C  
ATOM   1783  O   VAL A 240      11.536 -19.062   8.100  1.00 94.31           O  
ATOM   1784  CG1 VAL A 240      14.317 -17.712   9.135  1.00 94.31           C  
ATOM   1785  CG2 VAL A 240      16.131 -18.791   7.880  1.00 94.31           C  
ATOM   1786  N   MET A 241      11.895 -17.920   6.202  1.00 93.62           N  
ATOM   1787  CA  MET A 241      10.530 -17.412   6.060  1.00 93.62           C  
ATOM   1788  C   MET A 241       9.506 -18.542   5.938  1.00 93.62           C  
ATOM   1789  CB  MET A 241      10.479 -16.464   4.855  1.00 93.62           C  
ATOM   1790  O   MET A 241       8.497 -18.510   6.639  1.00 93.62           O  
ATOM   1791  CG  MET A 241       9.098 -15.854   4.593  1.00 93.62           C  
ATOM   1792  SD  MET A 241       7.948 -16.837   3.584  1.00 93.62           S  
ATOM   1793  CE  MET A 241       8.876 -16.926   2.026  1.00 93.62           C  
ATOM   1794  N   VAL A 242       9.768 -19.570   5.124  1.00 93.70           N  
ATOM   1795  CA  VAL A 242       8.878 -20.732   4.974  1.00 93.70           C  
ATOM   1796  C   VAL A 242       8.783 -21.512   6.283  1.00 93.70           C  
ATOM   1797  CB  VAL A 242       9.338 -21.635   3.810  1.00 93.70           C  
ATOM   1798  O   VAL A 242       7.679 -21.829   6.725  1.00 93.70           O  
ATOM   1799  CG1 VAL A 242       8.612 -22.989   3.782  1.00 93.70           C  
ATOM   1800  CG2 VAL A 242       9.058 -20.956   2.464  1.00 93.70           C  
ATOM   1801  N   VAL A 243       9.912 -21.781   6.945  1.00 94.37           N  
ATOM   1802  CA  VAL A 243       9.933 -22.507   8.224  1.00 94.37           C  
ATOM   1803  C   VAL A 243       9.152 -21.737   9.290  1.00 94.37           C  
ATOM   1804  CB  VAL A 243      11.383 -22.796   8.665  1.00 94.37           C  
ATOM   1805  O   VAL A 243       8.194 -22.268   9.860  1.00 94.37           O  
ATOM   1806  CG1 VAL A 243      11.456 -23.388  10.078  1.00 94.37           C  
ATOM   1807  CG2 VAL A 243      12.039 -23.817   7.726  1.00 94.37           C  
ATOM   1808  N   VAL A 244       9.504 -20.472   9.535  1.00 94.16           N  
ATOM   1809  CA  VAL A 244       8.836 -19.632  10.541  1.00 94.16           C  
ATOM   1810  C   VAL A 244       7.372 -19.403  10.176  1.00 94.16           C  
ATOM   1811  CB  VAL A 244       9.570 -18.292  10.736  1.00 94.16           C  
ATOM   1812  O   VAL A 244       6.518 -19.479  11.057  1.00 94.16           O  
ATOM   1813  CG1 VAL A 244       8.826 -17.390  11.732  1.00 94.16           C  
ATOM   1814  CG2 VAL A 244      10.978 -18.518  11.306  1.00 94.16           C  
ATOM   1815  N   GLY A 245       7.065 -19.211   8.894  1.00 91.43           N  
ATOM   1816  CA  GLY A 245       5.712 -19.049   8.373  1.00 91.43           C  
ATOM   1817  C   GLY A 245       4.835 -20.273   8.629  1.00 91.43           C  
ATOM   1818  O   GLY A 245       3.715 -20.129   9.116  1.00 91.43           O  
ATOM   1819  N   ILE A 246       5.341 -21.491   8.406  1.00 91.48           N  
ATOM   1820  CA  ILE A 246       4.607 -22.730   8.715  1.00 91.48           C  
ATOM   1821  C   ILE A 246       4.291 -22.808  10.212  1.00 91.48           C  
ATOM   1822  CB  ILE A 246       5.391 -23.973   8.230  1.00 91.48           C  
ATOM   1823  O   ILE A 246       3.143 -23.063  10.588  1.00 91.48           O  
ATOM   1824  CG1 ILE A 246       5.362 -24.050   6.687  1.00 91.48           C  
ATOM   1825  CG2 ILE A 246       4.804 -25.276   8.819  1.00 91.48           C  
ATOM   1826  CD1 ILE A 246       6.402 -25.015   6.104  1.00 91.48           C  
ATOM   1827  N   PHE A 247       5.278 -22.559  11.079  1.00 92.51           N  
ATOM   1828  CA  PHE A 247       5.048 -22.545  12.526  1.00 92.51           C  
ATOM   1829  C   PHE A 247       4.087 -21.426  12.942  1.00 92.51           C  
ATOM   1830  CB  PHE A 247       6.379 -22.433  13.279  1.00 92.51           C  
ATOM   1831  O   PHE A 247       3.239 -21.640  13.809  1.00 92.51           O  
ATOM   1832  CG  PHE A 247       7.180 -23.714  13.319  1.00 92.51           C  
ATOM   1833  CD1 PHE A 247       6.748 -24.778  14.134  1.00 92.51           C  
ATOM   1834  CD2 PHE A 247       8.377 -23.835  12.593  1.00 92.51           C  
ATOM   1835  CE1 PHE A 247       7.496 -25.966  14.196  1.00 92.51           C  
ATOM   1836  CE2 PHE A 247       9.112 -25.030  12.638  1.00 92.51           C  
ATOM   1837  CZ  PHE A 247       8.672 -26.097  13.438  1.00 92.51           C  
ATOM   1838  N   PHE A 248       4.185 -20.252  12.314  1.00 91.31           N  
ATOM   1839  CA  PHE A 248       3.330 -19.103  12.583  1.00 91.31           C  
ATOM   1840  C   PHE A 248       1.881 -19.447  12.268  1.00 91.31           C  
ATOM   1841  CB  PHE A 248       3.802 -17.890  11.769  1.00 91.31           C  
ATOM   1842  O   PHE A 248       1.037 -19.365  13.156  1.00 91.31           O  
ATOM   1843  CG  PHE A 248       2.932 -16.657  11.922  1.00 91.31           C  
ATOM   1844  CD1 PHE A 248       2.381 -16.044  10.781  1.00 91.31           C  
ATOM   1845  CD2 PHE A 248       2.673 -16.116  13.197  1.00 91.31           C  
ATOM   1846  CE1 PHE A 248       1.577 -14.899  10.913  1.00 91.31           C  
ATOM   1847  CE2 PHE A 248       1.865 -14.973  13.326  1.00 91.31           C  
ATOM   1848  CZ  PHE A 248       1.313 -14.367  12.185  1.00 91.31           C  
ATOM   1849  N   ILE A 249       1.599 -19.922  11.053  1.00 90.01           N  
ATOM   1850  CA  ILE A 249       0.250 -20.301  10.626  1.00 90.01           C  
ATOM   1851  C   ILE A 249      -0.312 -21.423  11.505  1.00 90.01           C  
ATOM   1852  CB  ILE A 249       0.249 -20.671   9.126  1.00 90.01           C  
ATOM   1853  O   ILE A 249      -1.444 -21.310  11.975  1.00 90.01           O  
ATOM   1854  CG1 ILE A 249       0.613 -19.469   8.219  1.00 90.01           C  
ATOM   1855  CG2 ILE A 249      -1.109 -21.256   8.694  1.00 90.01           C  
ATOM   1856  CD1 ILE A 249      -0.316 -18.252   8.307  1.00 90.01           C  
ATOM   1857  N   ARG A 250       0.476 -22.464  11.811  1.00 90.49           N  
ATOM   1858  CA  ARG A 250       0.053 -23.542  12.726  1.00 90.49           C  
ATOM   1859  C   ARG A 250      -0.316 -23.009  14.111  1.00 90.49           C  
ATOM   1860  CB  ARG A 250       1.154 -24.604  12.841  1.00 90.49           C  
ATOM   1861  O   ARG A 250      -1.351 -23.390  14.653  1.00 90.49           O  
ATOM   1862  CG  ARG A 250       1.200 -25.516  11.608  1.00 90.49           C  
ATOM   1863  CD  ARG A 250       2.322 -26.549  11.759  1.00 90.49           C  
ATOM   1864  NE  ARG A 250       2.300 -27.541  10.668  1.00 90.49           N  
ATOM   1865  NH1 ARG A 250       4.064 -28.824  11.393  1.00 90.49           N  
ATOM   1866  NH2 ARG A 250       2.977 -29.400   9.535  1.00 90.49           N  
ATOM   1867  CZ  ARG A 250       3.110 -28.579  10.538  1.00 90.49           C  
ATOM   1868  N   ARG A 251       0.484 -22.089  14.659  1.00 90.85           N  
ATOM   1869  CA  ARG A 251       0.192 -21.425  15.935  1.00 90.85           C  
ATOM   1870  C   ARG A 251      -1.089 -20.603  15.842  1.00 90.85           C  
ATOM   1871  CB  ARG A 251       1.400 -20.579  16.366  1.00 90.85           C  
ATOM   1872  O   ARG A 251      -1.955 -20.765  16.696  1.00 90.85           O  
ATOM   1873  CG  ARG A 251       1.236 -19.979  17.771  1.00 90.85           C  
ATOM   1874  CD  ARG A 251       2.447 -19.103  18.111  1.00 90.85           C  
ATOM   1875  NE  ARG A 251       2.361 -18.556  19.480  1.00 90.85           N  
ATOM   1876  NH1 ARG A 251       4.260 -19.508  20.366  1.00 90.85           N  
ATOM   1877  NH2 ARG A 251       2.975 -18.202  21.630  1.00 90.85           N  
ATOM   1878  CZ  ARG A 251       3.191 -18.768  20.481  1.00 90.85           C  
ATOM   1879  N   GLN A 252      -1.259 -19.784  14.803  1.00 88.28           N  
ATOM   1880  CA  GLN A 252      -2.465 -18.965  14.636  1.00 88.28           C  
ATOM   1881  C   GLN A 252      -3.736 -19.818  14.539  1.00 88.28           C  
ATOM   1882  CB  GLN A 252      -2.358 -18.061  13.396  1.00 88.28           C  
ATOM   1883  O   GLN A 252      -4.751 -19.459  15.124  1.00 88.28           O  
ATOM   1884  CG  GLN A 252      -1.247 -17.004  13.444  1.00 88.28           C  
ATOM   1885  CD  GLN A 252      -1.187 -16.232  14.748  1.00 88.28           C  
ATOM   1886  NE2 GLN A 252      -0.115 -16.381  15.484  1.00 88.28           N  
ATOM   1887  OE1 GLN A 252      -2.096 -15.515  15.126  1.00 88.28           O  
ATOM   1888  N   LEU A 253      -3.675 -20.976  13.875  1.00 87.31           N  
ATOM   1889  CA  LEU A 253      -4.806 -21.908  13.781  1.00 87.31           C  
ATOM   1890  C   LEU A 253      -5.210 -22.529  15.130  1.00 87.31           C  
ATOM   1891  CB  LEU A 253      -4.456 -23.016  12.772  1.00 87.31           C  
ATOM   1892  O   LEU A 253      -6.353 -22.954  15.278  1.00 87.31           O  
ATOM   1893  CG  LEU A 253      -4.425 -22.556  11.304  1.00 87.31           C  
ATOM   1894  CD1 LEU A 253      -3.804 -23.658  10.444  1.00 87.31           C  
ATOM   1895  CD2 LEU A 253      -5.829 -22.270  10.766  1.00 87.31           C  
ATOM   1896  N   SER A 254      -4.292 -22.586  16.098  1.00 84.86           N  
ATOM   1897  CA  SER A 254      -4.537 -23.120  17.446  1.00 84.86           C  
ATOM   1898  C   SER A 254      -5.034 -22.074  18.450  1.00 84.86           C  
ATOM   1899  CB  SER A 254      -3.259 -23.792  17.962  1.00 84.86           C  
ATOM   1900  O   SER A 254      -5.559 -22.427  19.506  1.00 84.86           O  
ATOM   1901  OG  SER A 254      -2.259 -22.851  18.325  1.00 84.86           O  
ATOM   1902  N   LEU A 255      -4.862 -20.783  18.147  1.00 83.41           N  
ATOM   1903  CA  LEU A 255      -5.176 -19.705  19.078  1.00 83.41           C  
ATOM   1904  C   LEU A 255      -6.657 -19.304  18.985  1.00 83.41           C  
ATOM   1905  CB  LEU A 255      -4.249 -18.500  18.841  1.00 83.41           C  
ATOM   1906  O   LEU A 255      -7.191 -19.153  17.888  1.00 83.41           O  
ATOM   1907  CG  LEU A 255      -2.796 -18.717  19.305  1.00 83.41           C  
ATOM   1908  CD1 LEU A 255      -1.945 -17.538  18.832  1.00 83.41           C  
ATOM   1909  CD2 LEU A 255      -2.666 -18.826  20.827  1.00 83.41           C  
ATOM   1910  N   PRO A 256      -7.325 -19.031  20.122  1.00 75.62           N  
ATOM   1911  CA  PRO A 256      -8.718 -18.574  20.124  1.00 75.62           C  
ATOM   1912  C   PRO A 256      -8.872 -17.148  19.575  1.00 75.62           C  
ATOM   1913  CB  PRO A 256      -9.150 -18.666  21.591  1.00 75.62           C  
ATOM   1914  O   PRO A 256      -9.901 -16.793  18.996  1.00 75.62           O  
ATOM   1915  CG  PRO A 256      -7.847 -18.513  22.378  1.00 75.62           C  
ATOM   1916  CD  PRO A 256      -6.819 -19.186  21.477  1.00 75.62           C  
ATOM   1917  N   VAL A 257      -7.847 -16.312  19.767  1.00 76.80           N  
ATOM   1918  CA  VAL A 257      -7.762 -14.972  19.188  1.00 76.80           C  
ATOM   1919  C   VAL A 257      -6.394 -14.827  18.525  1.00 76.80           C  
ATOM   1920  CB  VAL A 257      -7.997 -13.849  20.209  1.00 76.80           C  
ATOM   1921  O   VAL A 257      -5.445 -14.391  19.178  1.00 76.80           O  
ATOM   1922  CG1 VAL A 257      -8.169 -12.537  19.425  1.00 76.80           C  
ATOM   1923  CG2 VAL A 257      -9.248 -14.071  21.072  1.00 76.80           C  
ATOM   1924  N   PRO A 258      -6.274 -15.222  17.255  1.00 82.82           N  
ATOM   1925  CA  PRO A 258      -5.024 -15.090  16.527  1.00 82.82           C  
ATOM   1926  C   PRO A 258      -4.732 -13.624  16.162  1.00 82.82           C  
ATOM   1927  CB  PRO A 258      -5.198 -15.998  15.316  1.00 82.82           C  
ATOM   1928  O   PRO A 258      -5.640 -12.808  15.991  1.00 82.82           O  
ATOM   1929  CG  PRO A 258      -6.693 -15.904  15.033  1.00 82.82           C  
ATOM   1930  CD  PRO A 258      -7.295 -15.855  16.426  1.00 82.82           C  
ATOM   1931  N   LEU A 259      -3.445 -13.306  16.029  1.00 83.40           N  
ATOM   1932  CA  LEU A 259      -2.931 -12.033  15.522  1.00 83.40           C  
ATOM   1933  C   LEU A 259      -3.166 -11.908  14.011  1.00 83.40           C  
ATOM   1934  CB  LEU A 259      -1.445 -11.950  15.919  1.00 83.40           C  
ATOM   1935  O   LEU A 259      -3.563 -10.847  13.538  1.00 83.40           O  
ATOM   1936  CG  LEU A 259      -0.707 -10.673  15.466  1.00 83.40           C  
ATOM   1937  CD1 LEU A 259       0.380 -10.329  16.487  1.00 83.40           C  
ATOM   1938  CD2 LEU A 259       0.003 -10.874  14.126  1.00 83.40           C  
ATOM   1939  N   LEU A 260      -2.973 -13.003  13.269  1.00 83.78           N  
ATOM   1940  CA  LEU A 260      -3.424 -13.131  11.884  1.00 83.78           C  
ATOM   1941  C   LEU A 260      -4.759 -13.888  11.904  1.00 83.78           C  
ATOM   1942  CB  LEU A 260      -2.359 -13.866  11.052  1.00 83.78           C  
ATOM   1943  O   LEU A 260      -4.743 -15.097  12.143  1.00 83.78           O  
ATOM   1944  CG  LEU A 260      -2.700 -13.977   9.556  1.00 83.78           C  
ATOM   1945  CD1 LEU A 260      -2.433 -12.661   8.835  1.00 83.78           C  
ATOM   1946  CD2 LEU A 260      -1.836 -15.046   8.890  1.00 83.78           C  
ATOM   1947  N   PRO A 261      -5.907 -13.229  11.675  1.00 82.97           N  
ATOM   1948  CA  PRO A 261      -7.225 -13.843  11.800  1.00 82.97           C  
ATOM   1949  C   PRO A 261      -7.549 -14.775  10.625  1.00 82.97           C  
ATOM   1950  CB  PRO A 261      -8.181 -12.674  12.012  1.00 82.97           C  
ATOM   1951  O   PRO A 261      -8.447 -14.531   9.822  1.00 82.97           O  
ATOM   1952  CG  PRO A 261      -7.541 -11.580  11.174  1.00 82.97           C  
ATOM   1953  CD  PRO A 261      -6.051 -11.804  11.416  1.00 82.97           C  
ATOM   1954  N   VAL A 262      -6.798 -15.874  10.539  1.00 84.39           N  
ATOM   1955  CA  VAL A 262      -6.956 -16.966   9.569  1.00 84.39           C  
ATOM   1956  C   VAL A 262      -8.331 -17.619   9.659  1.00 84.39           C  
ATOM   1957  CB  VAL A 262      -5.870 -18.044   9.771  1.00 84.39           C  
ATOM   1958  O   VAL A 262      -8.824 -18.176   8.685  1.00 84.39           O  
ATOM   1959  CG1 VAL A 262      -4.484 -17.501   9.412  1.00 84.39           C  
ATOM   1960  CG2 VAL A 262      -5.808 -18.602  11.203  1.00 84.39           C  
ATOM   1961  N   ASP A 263      -8.989 -17.518  10.808  1.00 85.64           N  
ATOM   1962  CA  ASP A 263     -10.352 -17.983  10.998  1.00 85.64           C  
ATOM   1963  C   ASP A 263     -11.379 -17.113  10.257  1.00 85.64           C  
ATOM   1964  CB  ASP A 263     -10.628 -18.077  12.499  1.00 85.64           C  
ATOM   1965  O   ASP A 263     -12.371 -17.648   9.767  1.00 85.64           O  
ATOM   1966  CG  ASP A 263     -10.639 -16.724  13.208  1.00 85.64           C  
ATOM   1967  OD1 ASP A 263      -9.732 -15.884  12.998  1.00 85.64           O  
ATOM   1968  OD2 ASP A 263     -11.569 -16.519  14.014  1.00 85.64           O  
ATOM   1969  N   LEU A 264     -11.115 -15.812  10.060  1.00 87.48           N  
ATOM   1970  CA  LEU A 264     -11.951 -14.963   9.200  1.00 87.48           C  
ATOM   1971  C   LEU A 264     -11.865 -15.378   7.727  1.00 87.48           C  
ATOM   1972  CB  LEU A 264     -11.585 -13.475   9.344  1.00 87.48           C  
ATOM   1973  O   LEU A 264     -12.836 -15.200   6.998  1.00 87.48           O  
ATOM   1974  CG  LEU A 264     -11.828 -12.859  10.730  1.00 87.48           C  
ATOM   1975  CD1 LEU A 264     -11.394 -11.388  10.710  1.00 87.48           C  
ATOM   1976  CD2 LEU A 264     -13.296 -12.903  11.155  1.00 87.48           C  
ATOM   1977  N   LEU A 265     -10.761 -15.995   7.287  1.00 89.83           N  
ATOM   1978  CA  LEU A 265     -10.650 -16.553   5.930  1.00 89.83           C  
ATOM   1979  C   LEU A 265     -11.575 -17.760   5.707  1.00 89.83           C  
ATOM   1980  CB  LEU A 265      -9.196 -16.941   5.603  1.00 89.83           C  
ATOM   1981  O   LEU A 265     -11.782 -18.161   4.565  1.00 89.83           O  
ATOM   1982  CG  LEU A 265      -8.177 -15.791   5.629  1.00 89.83           C  
ATOM   1983  CD1 LEU A 265      -6.768 -16.360   5.467  1.00 89.83           C  
ATOM   1984  CD2 LEU A 265      -8.420 -14.799   4.488  1.00 89.83           C  
ATOM   1985  N   ARG A 266     -12.178 -18.325   6.762  1.00 88.40           N  
ATOM   1986  CA  ARG A 266     -13.247 -19.324   6.609  1.00 88.40           C  
ATOM   1987  C   ARG A 266     -14.555 -18.703   6.127  1.00 88.40           C  
ATOM   1988  CB  ARG A 266     -13.481 -20.091   7.915  1.00 88.40           C  
ATOM   1989  O   ARG A 266     -15.394 -19.423   5.600  1.00 88.40           O  
ATOM   1990  CG  ARG A 266     -12.238 -20.855   8.385  1.00 88.40           C  
ATOM   1991  CD  ARG A 266     -12.579 -21.645   9.649  1.00 88.40           C  
ATOM   1992  NE  ARG A 266     -11.439 -22.459  10.104  1.00 88.40           N  
ATOM   1993  NH1 ARG A 266     -12.517 -23.522  11.833  1.00 88.40           N  
ATOM   1994  NH2 ARG A 266     -10.373 -23.976  11.425  1.00 88.40           N  
ATOM   1995  CZ  ARG A 266     -11.449 -23.312  11.113  1.00 88.40           C  
ATOM   1996  N   ILE A 267     -14.739 -17.389   6.294  1.00 91.18           N  
ATOM   1997  CA  ILE A 267     -15.886 -16.658   5.752  1.00 91.18           C  
ATOM   1998  C   ILE A 267     -15.618 -16.445   4.254  1.00 91.18           C  
ATOM   1999  CB  ILE A 267     -16.119 -15.325   6.500  1.00 91.18           C  
ATOM   2000  O   ILE A 267     -14.714 -15.674   3.912  1.00 91.18           O  
ATOM   2001  CG1 ILE A 267     -16.277 -15.555   8.022  1.00 91.18           C  
ATOM   2002  CG2 ILE A 267     -17.356 -14.610   5.918  1.00 91.18           C  
ATOM   2003  CD1 ILE A 267     -16.322 -14.261   8.844  1.00 91.18           C  
ATOM   2004  N   PRO A 268     -16.390 -17.066   3.339  1.00 90.45           N  
ATOM   2005  CA  PRO A 268     -16.087 -17.027   1.907  1.00 90.45           C  
ATOM   2006  C   PRO A 268     -16.014 -15.602   1.356  1.00 90.45           C  
ATOM   2007  CB  PRO A 268     -17.205 -17.826   1.231  1.00 90.45           C  
ATOM   2008  O   PRO A 268     -15.097 -15.264   0.614  1.00 90.45           O  
ATOM   2009  CG  PRO A 268     -17.658 -18.798   2.317  1.00 90.45           C  
ATOM   2010  CD  PRO A 268     -17.514 -17.964   3.585  1.00 90.45           C  
ATOM   2011  N   LEU A 269     -16.933 -14.729   1.785  1.00 91.14           N  
ATOM   2012  CA  LEU A 269     -16.961 -13.327   1.366  1.00 91.14           C  
ATOM   2013  C   LEU A 269     -15.692 -12.564   1.786  1.00 91.14           C  
ATOM   2014  CB  LEU A 269     -18.236 -12.677   1.936  1.00 91.14           C  
ATOM   2015  O   LEU A 269     -15.174 -11.762   1.006  1.00 91.14           O  
ATOM   2016  CG  LEU A 269     -18.486 -11.238   1.448  1.00 91.14           C  
ATOM   2017  CD1 LEU A 269     -18.721 -11.180  -0.064  1.00 91.14           C  
ATOM   2018  CD2 LEU A 269     -19.717 -10.662   2.146  1.00 91.14           C  
ATOM   2019  N   PHE A 270     -15.175 -12.825   2.990  1.00 91.92           N  
ATOM   2020  CA  PHE A 270     -13.944 -12.213   3.492  1.00 91.92           C  
ATOM   2021  C   PHE A 270     -12.730 -12.741   2.718  1.00 91.92           C  
ATOM   2022  CB  PHE A 270     -13.819 -12.486   4.997  1.00 91.92           C  
ATOM   2023  O   PHE A 270     -11.945 -11.951   2.199  1.00 91.92           O  
ATOM   2024  CG  PHE A 270     -12.650 -11.790   5.665  1.00 91.92           C  
ATOM   2025  CD1 PHE A 270     -11.393 -12.418   5.726  1.00 91.92           C  
ATOM   2026  CD2 PHE A 270     -12.820 -10.522   6.247  1.00 91.92           C  
ATOM   2027  CE1 PHE A 270     -10.310 -11.779   6.354  1.00 91.92           C  
ATOM   2028  CE2 PHE A 270     -11.741  -9.883   6.877  1.00 91.92           C  
ATOM   2029  CZ  PHE A 270     -10.486 -10.508   6.927  1.00 91.92           C  
ATOM   2030  N   SER A 271     -12.624 -14.064   2.561  1.00 93.59           N  
ATOM   2031  CA  SER A 271     -11.529 -14.721   1.835  1.00 93.59           C  
ATOM   2032  C   SER A 271     -11.437 -14.282   0.373  1.00 93.59           C  
ATOM   2033  CB  SER A 271     -11.717 -16.231   1.913  1.00 93.59           C  
ATOM   2034  O   SER A 271     -10.379 -13.836  -0.071  1.00 93.59           O  
ATOM   2035  OG  SER A 271     -10.569 -16.886   1.426  1.00 93.59           O  
ATOM   2036  N   LEU A 272     -12.562 -14.290  -0.355  1.00 94.14           N  
ATOM   2037  CA  LEU A 272     -12.629 -13.801  -1.736  1.00 94.14           C  
ATOM   2038  C   LEU A 272     -12.213 -12.330  -1.831  1.00 94.14           C  
ATOM   2039  CB  LEU A 272     -14.059 -13.972  -2.283  1.00 94.14           C  
ATOM   2040  O   LEU A 272     -11.504 -11.951  -2.760  1.00 94.14           O  
ATOM   2041  CG  LEU A 272     -14.489 -15.424  -2.565  1.00 94.14           C  
ATOM   2042  CD1 LEU A 272     -15.984 -15.454  -2.893  1.00 94.14           C  
ATOM   2043  CD2 LEU A 272     -13.735 -16.026  -3.749  1.00 94.14           C  
ATOM   2044  N   SER A 273     -12.606 -11.495  -0.864  1.00 94.25           N  
ATOM   2045  CA  SER A 273     -12.239 -10.074  -0.859  1.00 94.25           C  
ATOM   2046  C   SER A 273     -10.749  -9.855  -0.574  1.00 94.25           C  
ATOM   2047  CB  SER A 273     -13.089  -9.293   0.144  1.00 94.25           C  
ATOM   2048  O   SER A 273     -10.130  -9.009  -1.213  1.00 94.25           O  
ATOM   2049  OG  SER A 273     -14.473  -9.469  -0.113  1.00 94.25           O  
ATOM   2050  N   ILE A 274     -10.150 -10.641   0.327  1.00 94.91           N  
ATOM   2051  CA  ILE A 274      -8.704 -10.615   0.592  1.00 94.91           C  
ATOM   2052  C   ILE A 274      -7.911 -11.116  -0.619  1.00 94.91           C  
ATOM   2053  CB  ILE A 274      -8.380 -11.413   1.878  1.00 94.91           C  
ATOM   2054  O   ILE A 274      -6.953 -10.461  -1.021  1.00 94.91           O  
ATOM   2055  CG1 ILE A 274      -8.928 -10.722   3.149  1.00 94.91           C  
ATOM   2056  CG2 ILE A 274      -6.872 -11.680   2.030  1.00 94.91           C  
ATOM   2057  CD1 ILE A 274      -8.335  -9.344   3.478  1.00 94.91           C  
ATOM   2058  N   CYS A 275      -8.330 -12.218  -1.246  1.00 94.90           N  
ATOM   2059  CA  CYS A 275      -7.713 -12.729  -2.471  1.00 94.90           C  
ATOM   2060  C   CYS A 275      -7.778 -11.688  -3.600  1.00 94.90           C  
ATOM   2061  CB  CYS A 275      -8.414 -14.043  -2.839  1.00 94.90           C  
ATOM   2062  O   CYS A 275      -6.755 -11.353  -4.197  1.00 94.90           O  
ATOM   2063  SG  CYS A 275      -7.695 -14.748  -4.348  1.00 94.90           S  
ATOM   2064  N   THR A 276      -8.951 -11.079  -3.804  1.00 95.45           N  
ATOM   2065  CA  THR A 276      -9.127  -9.994  -4.777  1.00 95.45           C  
ATOM   2066  C   THR A 276      -8.202  -8.809  -4.469  1.00 95.45           C  
ATOM   2067  CB  THR A 276     -10.581  -9.500  -4.824  1.00 95.45           C  
ATOM   2068  O   THR A 276      -7.586  -8.267  -5.385  1.00 95.45           O  
ATOM   2069  CG2 THR A 276     -10.796  -8.591  -6.022  1.00 95.45           C  
ATOM   2070  OG1 THR A 276     -11.514 -10.539  -5.001  1.00 95.45           O  
ATOM   2071  N   SER A 277      -8.047  -8.416  -3.195  1.00 95.13           N  
ATOM   2072  CA  SER A 277      -7.094  -7.371  -2.787  1.00 95.13           C  
ATOM   2073  C   SER A 277      -5.659  -7.715  -3.172  1.00 95.13           C  
ATOM   2074  CB  SER A 277      -7.098  -7.132  -1.276  1.00 95.13           C  
ATOM   2075  O   SER A 277      -4.996  -6.895  -3.793  1.00 95.13           O  
ATOM   2076  OG  SER A 277      -8.312  -6.585  -0.829  1.00 95.13           O  
ATOM   2077  N   VAL A 278      -5.172  -8.910  -2.829  1.00 95.31           N  
ATOM   2078  CA  VAL A 278      -3.787  -9.303  -3.134  1.00 95.31           C  
ATOM   2079  C   VAL A 278      -3.540  -9.261  -4.643  1.00 95.31           C  
ATOM   2080  CB  VAL A 278      -3.455 -10.694  -2.560  1.00 95.31           C  
ATOM   2081  O   VAL A 278      -2.584  -8.626  -5.083  1.00 95.31           O  
ATOM   2082  CG1 VAL A 278      -2.052 -11.163  -2.965  1.00 95.31           C  
ATOM   2083  CG2 VAL A 278      -3.491 -10.684  -1.027  1.00 95.31           C  
ATOM   2084  N   CYS A 279      -4.427  -9.862  -5.443  1.00 96.03           N  
ATOM   2085  CA  CYS A 279      -4.282  -9.899  -6.900  1.00 96.03           C  
ATOM   2086  C   CYS A 279      -4.349  -8.501  -7.535  1.00 96.03           C  
ATOM   2087  CB  CYS A 279      -5.363 -10.816  -7.486  1.00 96.03           C  
ATOM   2088  O   CYS A 279      -3.527  -8.177  -8.388  1.00 96.03           O  
ATOM   2089  SG  CYS A 279      -5.117 -12.530  -6.943  1.00 96.03           S  
ATOM   2090  N   SER A 280      -5.286  -7.653  -7.105  1.00 95.62           N  
ATOM   2091  CA  SER A 280      -5.457  -6.299  -7.655  1.00 95.62           C  
ATOM   2092  C   SER A 280      -4.331  -5.339  -7.266  1.00 95.62           C  
ATOM   2093  CB  SER A 280      -6.796  -5.705  -7.227  1.00 95.62           C  
ATOM   2094  O   SER A 280      -3.863  -4.589  -8.117  1.00 95.62           O  
ATOM   2095  OG  SER A 280      -6.893  -5.715  -5.821  1.00 95.62           O  
ATOM   2096  N   PHE A 281      -3.848  -5.373  -6.018  1.00 94.50           N  
ATOM   2097  CA  PHE A 281      -2.685  -4.579  -5.607  1.00 94.50           C  
ATOM   2098  C   PHE A 281      -1.388  -5.085  -6.252  1.00 94.50           C  
ATOM   2099  CB  PHE A 281      -2.568  -4.543  -4.076  1.00 94.50           C  
ATOM   2100  O   PHE A 281      -0.509  -4.276  -6.543  1.00 94.50           O  
ATOM   2101  CG  PHE A 281      -3.457  -3.510  -3.405  1.00 94.50           C  
ATOM   2102  CD1 PHE A 281      -3.161  -2.141  -3.542  1.00 94.50           C  
ATOM   2103  CD2 PHE A 281      -4.552  -3.899  -2.611  1.00 94.50           C  
ATOM   2104  CE1 PHE A 281      -3.936  -1.175  -2.872  1.00 94.50           C  
ATOM   2105  CE2 PHE A 281      -5.344  -2.938  -1.960  1.00 94.50           C  
ATOM   2106  CZ  PHE A 281      -5.029  -1.574  -2.081  1.00 94.50           C  
ATOM   2107  N   CYS A 282      -1.283  -6.389  -6.527  1.00 94.68           N  
ATOM   2108  CA  CYS A 282      -0.198  -6.954  -7.330  1.00 94.68           C  
ATOM   2109  C   CYS A 282      -0.239  -6.441  -8.773  1.00 94.68           C  
ATOM   2110  CB  CYS A 282      -0.263  -8.484  -7.231  1.00 94.68           C  
ATOM   2111  O   CYS A 282       0.750  -5.885  -9.242  1.00 94.68           O  
ATOM   2112  SG  CYS A 282       1.163  -9.219  -8.068  1.00 94.68           S  
ATOM   2113  N   ALA A 283      -1.396  -6.522  -9.439  1.00 96.46           N  
ATOM   2114  CA  ALA A 283      -1.593  -5.981 -10.784  1.00 96.46           C  
ATOM   2115  C   ALA A 283      -1.309  -4.471 -10.855  1.00 96.46           C  
ATOM   2116  CB  ALA A 283      -3.030  -6.283 -11.223  1.00 96.46           C  
ATOM   2117  O   ALA A 283      -0.635  -4.003 -11.769  1.00 96.46           O  
ATOM   2118  N   GLN A 284      -1.783  -3.707  -9.866  1.00 95.05           N  
ATOM   2119  CA  GLN A 284      -1.516  -2.274  -9.781  1.00 95.05           C  
ATOM   2120  C   GLN A 284      -0.018  -1.994  -9.657  1.00 95.05           C  
ATOM   2121  CB  GLN A 284      -2.275  -1.666  -8.592  1.00 95.05           C  
ATOM   2122  O   GLN A 284       0.487  -1.135 -10.374  1.00 95.05           O  
ATOM   2123  CG  GLN A 284      -2.012  -0.155  -8.485  1.00 95.05           C  
ATOM   2124  CD  GLN A 284      -2.646   0.469  -7.253  1.00 95.05           C  
ATOM   2125  NE2 GLN A 284      -3.320   1.584  -7.416  1.00 95.05           N  
ATOM   2126  OE1 GLN A 284      -2.518   0.000  -6.128  1.00 95.05           O  
ATOM   2127  N   MET A 285       0.685  -2.681  -8.749  1.00 90.77           N  
ATOM   2128  CA  MET A 285       2.110  -2.427  -8.542  1.00 90.77           C  
ATOM   2129  C   MET A 285       2.950  -2.878  -9.738  1.00 90.77           C  
ATOM   2130  CB  MET A 285       2.598  -3.063  -7.235  1.00 90.77           C  
ATOM   2131  O   MET A 285       3.862  -2.154 -10.121  1.00 90.77           O  
ATOM   2132  CG  MET A 285       4.028  -2.597  -6.926  1.00 90.77           C  
ATOM   2133  SD  MET A 285       4.202  -0.826  -6.583  1.00 90.77           S  
ATOM   2134  CE  MET A 285       3.956  -0.803  -4.797  1.00 90.77           C  
ATOM   2135  N   LEU A 286       2.609  -4.009 -10.369  1.00 91.54           N  
ATOM   2136  CA  LEU A 286       3.226  -4.439 -11.626  1.00 91.54           C  
ATOM   2137  C   LEU A 286       3.196  -3.314 -12.663  1.00 91.54           C  
ATOM   2138  CB  LEU A 286       2.505  -5.678 -12.178  1.00 91.54           C  
ATOM   2139  O   LEU A 286       4.240  -2.927 -13.173  1.00 91.54           O  
ATOM   2140  CG  LEU A 286       2.997  -7.018 -11.619  1.00 91.54           C  
ATOM   2141  CD1 LEU A 286       1.965  -8.102 -11.908  1.00 91.54           C  
ATOM   2142  CD2 LEU A 286       4.306  -7.454 -12.276  1.00 91.54           C  
ATOM   2143  N   ALA A 287       2.014  -2.745 -12.910  1.00 93.32           N  
ATOM   2144  CA  ALA A 287       1.851  -1.668 -13.878  1.00 93.32           C  
ATOM   2145  C   ALA A 287       2.548  -0.369 -13.444  1.00 93.32           C  
ATOM   2146  CB  ALA A 287       0.353  -1.463 -14.103  1.00 93.32           C  
ATOM   2147  O   ALA A 287       3.289   0.224 -14.218  1.00 93.32           O  
ATOM   2148  N   MET A 288       2.343   0.080 -12.203  1.00 87.84           N  
ATOM   2149  CA  MET A 288       2.912   1.342 -11.708  1.00 87.84           C  
ATOM   2150  C   MET A 288       4.441   1.342 -11.673  1.00 87.84           C  
ATOM   2151  CB  MET A 288       2.364   1.644 -10.307  1.00 87.84           C  
ATOM   2152  O   MET A 288       5.041   2.392 -11.879  1.00 87.84           O  
ATOM   2153  CG  MET A 288       0.982   2.301 -10.360  1.00 87.84           C  
ATOM   2154  SD  MET A 288       1.052   4.058 -10.819  1.00 87.84           S  
ATOM   2155  CE  MET A 288       0.226   4.031 -12.425  1.00 87.84           C  
ATOM   2156  N   VAL A 289       5.070   0.189 -11.433  1.00 83.97           N  
ATOM   2157  CA  VAL A 289       6.530   0.065 -11.494  1.00 83.97           C  
ATOM   2158  C   VAL A 289       6.994  -0.096 -12.938  1.00 83.97           C  
ATOM   2159  CB  VAL A 289       7.043  -1.071 -10.590  1.00 83.97           C  
ATOM   2160  O   VAL A 289       7.974   0.537 -13.301  1.00 83.97           O  
ATOM   2161  CG1 VAL A 289       8.566  -1.253 -10.662  1.00 83.97           C  
ATOM   2162  CG2 VAL A 289       6.713  -0.791  -9.120  1.00 83.97           C  
ATOM   2163  N   SER A 290       6.309  -0.878 -13.783  1.00 86.30           N  
ATOM   2164  CA  SER A 290       6.765  -1.134 -15.158  1.00 86.30           C  
ATOM   2165  C   SER A 290       6.559   0.043 -16.118  1.00 86.30           C  
ATOM   2166  CB  SER A 290       6.100  -2.397 -15.718  1.00 86.30           C  
ATOM   2167  O   SER A 290       7.339   0.201 -17.055  1.00 86.30           O  
ATOM   2168  OG  SER A 290       4.730  -2.198 -16.017  1.00 86.30           O  
ATOM   2169  N   LEU A 291       5.521   0.864 -15.920  1.00 90.04           N  
ATOM   2170  CA  LEU A 291       5.169   1.954 -16.836  1.00 90.04           C  
ATOM   2171  C   LEU A 291       6.239   3.050 -16.946  1.00 90.04           C  
ATOM   2172  CB  LEU A 291       3.809   2.566 -16.467  1.00 90.04           C  
ATOM   2173  O   LEU A 291       6.547   3.412 -18.078  1.00 90.04           O  
ATOM   2174  CG  LEU A 291       2.606   1.704 -16.848  1.00 90.04           C  
ATOM   2175  CD1 LEU A 291       1.378   2.169 -16.068  1.00 90.04           C  
ATOM   2176  CD2 LEU A 291       2.310   1.790 -18.346  1.00 90.04           C  
ATOM   2177  N   PRO A 292       6.842   3.570 -15.856  1.00 86.34           N  
ATOM   2178  CA  PRO A 292       7.950   4.516 -15.966  1.00 86.34           C  
ATOM   2179  C   PRO A 292       9.100   3.992 -16.835  1.00 86.34           C  
ATOM   2180  CB  PRO A 292       8.419   4.786 -14.534  1.00 86.34           C  
ATOM   2181  O   PRO A 292       9.555   4.703 -17.727  1.00 86.34           O  
ATOM   2182  CG  PRO A 292       7.207   4.462 -13.667  1.00 86.34           C  
ATOM   2183  CD  PRO A 292       6.446   3.408 -14.465  1.00 86.34           C  
ATOM   2184  N   PHE A 293       9.514   2.732 -16.638  1.00 84.18           N  
ATOM   2185  CA  PHE A 293      10.558   2.106 -17.459  1.00 84.18           C  
ATOM   2186  C   PHE A 293      10.126   1.977 -18.922  1.00 84.18           C  
ATOM   2187  CB  PHE A 293      10.933   0.726 -16.901  1.00 84.18           C  
ATOM   2188  O   PHE A 293      10.905   2.270 -19.821  1.00 84.18           O  
ATOM   2189  CG  PHE A 293      11.605   0.759 -15.545  1.00 84.18           C  
ATOM   2190  CD1 PHE A 293      12.960   1.112 -15.426  1.00 84.18           C  
ATOM   2191  CD2 PHE A 293      10.876   0.424 -14.396  1.00 84.18           C  
ATOM   2192  CE1 PHE A 293      13.567   1.152 -14.158  1.00 84.18           C  
ATOM   2193  CE2 PHE A 293      11.467   0.491 -13.123  1.00 84.18           C  
ATOM   2194  CZ  PHE A 293      12.819   0.855 -13.005  1.00 84.18           C  
ATOM   2195  N   TYR A 294       8.874   1.595 -19.182  1.00 86.87           N  
ATOM   2196  CA  TYR A 294       8.355   1.520 -20.548  1.00 86.87           C  
ATOM   2197  C   TYR A 294       8.365   2.892 -21.244  1.00 86.87           C  
ATOM   2198  CB  TYR A 294       6.942   0.931 -20.512  1.00 86.87           C  
ATOM   2199  O   TYR A 294       8.857   3.025 -22.363  1.00 86.87           O  
ATOM   2200  CG  TYR A 294       6.320   0.788 -21.883  1.00 86.87           C  
ATOM   2201  CD1 TYR A 294       5.275   1.649 -22.267  1.00 86.87           C  
ATOM   2202  CD2 TYR A 294       6.811  -0.174 -22.787  1.00 86.87           C  
ATOM   2203  CE1 TYR A 294       4.719   1.544 -23.553  1.00 86.87           C  
ATOM   2204  CE2 TYR A 294       6.261  -0.275 -24.080  1.00 86.87           C  
ATOM   2205  OH  TYR A 294       4.673   0.519 -25.708  1.00 86.87           O  
ATOM   2206  CZ  TYR A 294       5.214   0.590 -24.465  1.00 86.87           C  
ATOM   2207  N   LEU A 295       7.867   3.934 -20.572  1.00 87.31           N  
ATOM   2208  CA  LEU A 295       7.780   5.282 -21.135  1.00 87.31           C  
ATOM   2209  C   LEU A 295       9.164   5.895 -21.387  1.00 87.31           C  
ATOM   2210  CB  LEU A 295       6.930   6.176 -20.209  1.00 87.31           C  
ATOM   2211  O   LEU A 295       9.368   6.508 -22.431  1.00 87.31           O  
ATOM   2212  CG  LEU A 295       5.438   5.794 -20.113  1.00 87.31           C  
ATOM   2213  CD1 LEU A 295       4.690   6.742 -19.175  1.00 87.31           C  
ATOM   2214  CD2 LEU A 295       4.736   5.824 -21.465  1.00 87.31           C  
ATOM   2215  N   GLN A 296      10.118   5.709 -20.476  1.00 83.15           N  
ATOM   2216  CA  GLN A 296      11.450   6.307 -20.600  1.00 83.15           C  
ATOM   2217  C   GLN A 296      12.381   5.486 -21.494  1.00 83.15           C  
ATOM   2218  CB  GLN A 296      12.070   6.493 -19.212  1.00 83.15           C  
ATOM   2219  O   GLN A 296      13.016   6.036 -22.387  1.00 83.15           O  
ATOM   2220  CG  GLN A 296      11.286   7.507 -18.369  1.00 83.15           C  
ATOM   2221  CD  GLN A 296      11.883   7.714 -16.985  1.00 83.15           C  
ATOM   2222  NE2 GLN A 296      11.154   8.332 -16.084  1.00 83.15           N  
ATOM   2223  OE1 GLN A 296      12.998   7.339 -16.673  1.00 83.15           O  
ATOM   2224  N   THR A 297      12.462   4.171 -21.281  1.00 82.37           N  
ATOM   2225  CA  THR A 297      13.443   3.314 -21.964  1.00 82.37           C  
ATOM   2226  C   THR A 297      12.969   2.875 -23.347  1.00 82.37           C  
ATOM   2227  CB  THR A 297      13.793   2.088 -21.103  1.00 82.37           C  
ATOM   2228  O   THR A 297      13.772   2.851 -24.273  1.00 82.37           O  
ATOM   2229  CG2 THR A 297      15.013   1.331 -21.622  1.00 82.37           C  
ATOM   2230  OG1 THR A 297      14.096   2.483 -19.780  1.00 82.37           O  
ATOM   2231  N   VAL A 298      11.679   2.553 -23.513  1.00 85.94           N  
ATOM   2232  CA  VAL A 298      11.139   2.060 -24.797  1.00 85.94           C  
ATOM   2233  C   VAL A 298      10.588   3.203 -25.647  1.00 85.94           C  
ATOM   2234  CB  VAL A 298      10.084   0.950 -24.599  1.00 85.94           C  
ATOM   2235  O   VAL A 298      10.881   3.274 -26.837  1.00 85.94           O  
ATOM   2236  CG1 VAL A 298       9.628   0.360 -25.939  1.00 85.94           C  
ATOM   2237  CG2 VAL A 298      10.625  -0.197 -23.732  1.00 85.94           C  
ATOM   2238  N   LEU A 299       9.804   4.112 -25.054  1.00 86.79           N  
ATOM   2239  CA  LEU A 299       9.222   5.245 -25.789  1.00 86.79           C  
ATOM   2240  C   LEU A 299      10.096   6.510 -25.790  1.00 86.79           C  
ATOM   2241  CB  LEU A 299       7.802   5.558 -25.287  1.00 86.79           C  
ATOM   2242  O   LEU A 299       9.731   7.482 -26.450  1.00 86.79           O  
ATOM   2243  CG  LEU A 299       6.781   4.414 -25.357  1.00 86.79           C  
ATOM   2244  CD1 LEU A 299       5.417   4.994 -24.982  1.00 86.79           C  
ATOM   2245  CD2 LEU A 299       6.652   3.813 -26.756  1.00 86.79           C  
ATOM   2246  N   GLY A 300      11.217   6.525 -25.060  1.00 84.84           N  
ATOM   2247  CA  GLY A 300      12.156   7.652 -25.046  1.00 84.84           C  
ATOM   2248  C   GLY A 300      11.604   8.942 -24.431  1.00 84.84           C  
ATOM   2249  O   GLY A 300      12.084  10.025 -24.761  1.00 84.84           O  
ATOM   2250  N   ARG A 301      10.572   8.861 -23.582  1.00 85.80           N  
ATOM   2251  CA  ARG A 301       9.966  10.036 -22.938  1.00 85.80           C  
ATOM   2252  C   ARG A 301      10.859  10.584 -21.836  1.00 85.80           C  
ATOM   2253  CB  ARG A 301       8.560   9.716 -22.401  1.00 85.80           C  
ATOM   2254  O   ARG A 301      11.510   9.836 -21.111  1.00 85.80           O  
ATOM   2255  CG  ARG A 301       7.570   9.292 -23.496  1.00 85.80           C  
ATOM   2256  CD  ARG A 301       7.406  10.386 -24.561  1.00 85.80           C  
ATOM   2257  NE  ARG A 301       6.398  10.010 -25.566  1.00 85.80           N  
ATOM   2258  NH1 ARG A 301       5.386  12.072 -25.807  1.00 85.80           N  
ATOM   2259  NH2 ARG A 301       4.525  10.308 -26.816  1.00 85.80           N  
ATOM   2260  CZ  ARG A 301       5.463  10.796 -26.062  1.00 85.80           C  
ATOM   2261  N   SER A 302      10.832  11.901 -21.667  1.00 84.50           N  
ATOM   2262  CA  SER A 302      11.512  12.561 -20.553  1.00 84.50           C  
ATOM   2263  C   SER A 302      10.878  12.201 -19.200  1.00 84.50           C  
ATOM   2264  CB  SER A 302      11.523  14.076 -20.768  1.00 84.50           C  
ATOM   2265  O   SER A 302       9.741  11.719 -19.119  1.00 84.50           O  
ATOM   2266  OG  SER A 302      10.206  14.581 -20.741  1.00 84.50           O  
ATOM   2267  N   GLU A 303      11.595  12.470 -18.107  1.00 73.86           N  
ATOM   2268  CA  GLU A 303      11.092  12.265 -16.740  1.00 73.86           C  
ATOM   2269  C   GLU A 303       9.810  13.071 -16.469  1.00 73.86           C  
ATOM   2270  CB  GLU A 303      12.167  12.679 -15.726  1.00 73.86           C  
ATOM   2271  O   GLU A 303       8.854  12.553 -15.887  1.00 73.86           O  
ATOM   2272  CG  GLU A 303      13.431  11.806 -15.783  1.00 73.86           C  
ATOM   2273  CD  GLU A 303      14.498  12.242 -14.763  1.00 73.86           C  
ATOM   2274  OE1 GLU A 303      15.624  11.710 -14.852  1.00 73.86           O  
ATOM   2275  OE2 GLU A 303      14.182  13.099 -13.906  1.00 73.86           O  
ATOM   2276  N   VAL A 304       9.761  14.320 -16.951  1.00 80.14           N  
ATOM   2277  CA  VAL A 304       8.612  15.224 -16.779  1.00 80.14           C  
ATOM   2278  C   VAL A 304       7.395  14.711 -17.547  1.00 80.14           C  
ATOM   2279  CB  VAL A 304       8.962  16.662 -17.211  1.00 80.14           C  
ATOM   2280  O   VAL A 304       6.309  14.609 -16.977  1.00 80.14           O  
ATOM   2281  CG1 VAL A 304       7.767  17.614 -17.053  1.00 80.14           C  
ATOM   2282  CG2 VAL A 304      10.119  17.226 -16.373  1.00 80.14           C  
ATOM   2283  N   GLU A 305       7.567  14.339 -18.818  1.00 84.12           N  
ATOM   2284  CA  GLU A 305       6.483  13.767 -19.627  1.00 84.12           C  
ATOM   2285  C   GLU A 305       5.973  12.459 -19.025  1.00 84.12           C  
ATOM   2286  CB  GLU A 305       6.976  13.473 -21.041  1.00 84.12           C  
ATOM   2287  O   GLU A 305       4.766  12.258 -18.927  1.00 84.12           O  
ATOM   2288  CG  GLU A 305       7.219  14.737 -21.873  1.00 84.12           C  
ATOM   2289  CD  GLU A 305       7.973  14.369 -23.153  1.00 84.12           C  
ATOM   2290  OE1 GLU A 305       7.518  14.758 -24.246  1.00 84.12           O  
ATOM   2291  OE2 GLU A 305       8.993  13.649 -23.017  1.00 84.12           O  
ATOM   2292  N   THR A 306       6.877  11.593 -18.560  1.00 83.70           N  
ATOM   2293  CA  THR A 306       6.518  10.341 -17.885  1.00 83.70           C  
ATOM   2294  C   THR A 306       5.647  10.616 -16.660  1.00 83.70           C  
ATOM   2295  CB  THR A 306       7.782   9.571 -17.482  1.00 83.70           C  
ATOM   2296  O   THR A 306       4.588  10.010 -16.507  1.00 83.70           O  
ATOM   2297  CG2 THR A 306       7.479   8.257 -16.765  1.00 83.70           C  
ATOM   2298  OG1 THR A 306       8.519   9.242 -18.632  1.00 83.70           O  
ATOM   2299  N   GLY A 307       6.033  11.578 -15.816  1.00 81.59           N  
ATOM   2300  CA  GLY A 307       5.228  11.989 -14.665  1.00 81.59           C  
ATOM   2301  C   GLY A 307       3.831  12.483 -15.062  1.00 81.59           C  
ATOM   2302  O   GLY A 307       2.826  12.048 -14.488  1.00 81.59           O  
ATOM   2303  N   LEU A 308       3.742  13.340 -16.083  1.00 87.10           N  
ATOM   2304  CA  LEU A 308       2.467  13.860 -16.589  1.00 87.10           C  
ATOM   2305  C   LEU A 308       1.582  12.761 -17.191  1.00 87.10           C  
ATOM   2306  CB  LEU A 308       2.734  14.964 -17.627  1.00 87.10           C  
ATOM   2307  O   LEU A 308       0.376  12.761 -16.953  1.00 87.10           O  
ATOM   2308  CG  LEU A 308       3.317  16.265 -17.045  1.00 87.10           C  
ATOM   2309  CD1 LEU A 308       3.665  17.218 -18.189  1.00 87.10           C  
ATOM   2310  CD2 LEU A 308       2.333  16.976 -16.111  1.00 87.10           C  
ATOM   2311  N   LEU A 309       2.164  11.798 -17.906  1.00 90.84           N  
ATOM   2312  CA  LEU A 309       1.442  10.682 -18.522  1.00 90.84           C  
ATOM   2313  C   LEU A 309       0.939   9.654 -17.503  1.00 90.84           C  
ATOM   2314  CB  LEU A 309       2.345  10.011 -19.572  1.00 90.84           C  
ATOM   2315  O   LEU A 309      -0.070   9.006 -17.763  1.00 90.84           O  
ATOM   2316  CG  LEU A 309       2.558  10.838 -20.854  1.00 90.84           C  
ATOM   2317  CD1 LEU A 309       3.623  10.163 -21.719  1.00 90.84           C  
ATOM   2318  CD2 LEU A 309       1.275  10.962 -21.681  1.00 90.84           C  
ATOM   2319  N   LEU A 310       1.581   9.520 -16.338  1.00 88.80           N  
ATOM   2320  CA  LEU A 310       1.135   8.624 -15.259  1.00 88.80           C  
ATOM   2321  C   LEU A 310       0.062   9.253 -14.358  1.00 88.80           C  
ATOM   2322  CB  LEU A 310       2.357   8.204 -14.427  1.00 88.80           C  
ATOM   2323  O   LEU A 310      -0.749   8.543 -13.761  1.00 88.80           O  
ATOM   2324  CG  LEU A 310       3.360   7.333 -15.200  1.00 88.80           C  
ATOM   2325  CD1 LEU A 310       4.617   7.130 -14.360  1.00 88.80           C  
ATOM   2326  CD2 LEU A 310       2.800   5.961 -15.553  1.00 88.80           C  
ATOM   2327  N   THR A 311       0.024  10.586 -14.287  1.00 86.73           N  
ATOM   2328  CA  THR A 311      -0.898  11.371 -13.445  1.00 86.73           C  
ATOM   2329  C   THR A 311      -2.400  11.069 -13.653  1.00 86.73           C  
ATOM   2330  CB  THR A 311      -0.612  12.871 -13.637  1.00 86.73           C  
ATOM   2331  O   THR A 311      -3.145  11.082 -12.666  1.00 86.73           O  
ATOM   2332  CG2 THR A 311      -1.515  13.766 -12.791  1.00 86.73           C  
ATOM   2333  OG1 THR A 311       0.694  13.175 -13.209  1.00 86.73           O  
ATOM   2334  N   PRO A 312      -2.907  10.743 -14.860  1.00 91.78           N  
ATOM   2335  CA  PRO A 312      -4.322  10.437 -15.056  1.00 91.78           C  
ATOM   2336  C   PRO A 312      -4.826   9.233 -14.247  1.00 91.78           C  
ATOM   2337  CB  PRO A 312      -4.497  10.214 -16.561  1.00 91.78           C  
ATOM   2338  O   PRO A 312      -5.997   9.213 -13.870  1.00 91.78           O  
ATOM   2339  CG  PRO A 312      -3.339  10.983 -17.187  1.00 91.78           C  
ATOM   2340  CD  PRO A 312      -2.243  10.812 -16.150  1.00 91.78           C  
ATOM   2341  N   TRP A 313      -3.971   8.255 -13.920  1.00 91.63           N  
ATOM   2342  CA  TRP A 313      -4.376   7.085 -13.130  1.00 91.63           C  
ATOM   2343  C   TRP A 313      -4.831   7.468 -11.711  1.00 91.63           C  
ATOM   2344  CB  TRP A 313      -3.270   6.017 -13.141  1.00 91.63           C  
ATOM   2345  O   TRP A 313      -5.980   7.177 -11.343  1.00 91.63           O  
ATOM   2346  CG  TRP A 313      -3.585   4.695 -12.494  1.00 91.63           C  
ATOM   2347  CD1 TRP A 313      -4.253   4.466 -11.336  1.00 91.63           C  
ATOM   2348  CD2 TRP A 313      -3.171   3.373 -12.955  1.00 91.63           C  
ATOM   2349  CE2 TRP A 313      -3.667   2.393 -12.045  1.00 91.63           C  
ATOM   2350  CE3 TRP A 313      -2.377   2.908 -14.023  1.00 91.63           C  
ATOM   2351  NE1 TRP A 313      -4.373   3.112 -11.115  1.00 91.63           N  
ATOM   2352  CH2 TRP A 313      -2.592   0.601 -13.251  1.00 91.63           C  
ATOM   2353  CZ2 TRP A 313      -3.406   1.025 -12.189  1.00 91.63           C  
ATOM   2354  CZ3 TRP A 313      -2.078   1.540 -14.163  1.00 91.63           C  
ATOM   2355  N   PRO A 314      -4.004   8.104 -10.861  1.00 88.38           N  
ATOM   2356  CA  PRO A 314      -4.465   8.507  -9.543  1.00 88.38           C  
ATOM   2357  C   PRO A 314      -5.608   9.528  -9.602  1.00 88.38           C  
ATOM   2358  CB  PRO A 314      -3.251   9.079  -8.830  1.00 88.38           C  
ATOM   2359  O   PRO A 314      -6.498   9.450  -8.759  1.00 88.38           O  
ATOM   2360  CG  PRO A 314      -2.284   9.467  -9.946  1.00 88.38           C  
ATOM   2361  CD  PRO A 314      -2.594   8.431 -11.021  1.00 88.38           C  
ATOM   2362  N   LEU A 315      -5.653  10.425 -10.597  1.00 90.20           N  
ATOM   2363  CA  LEU A 315      -6.770  11.368 -10.767  1.00 90.20           C  
ATOM   2364  C   LEU A 315      -8.097  10.656 -11.068  1.00 90.20           C  
ATOM   2365  CB  LEU A 315      -6.453  12.362 -11.897  1.00 90.20           C  
ATOM   2366  O   LEU A 315      -9.132  10.984 -10.487  1.00 90.20           O  
ATOM   2367  CG  LEU A 315      -5.353  13.393 -11.594  1.00 90.20           C  
ATOM   2368  CD1 LEU A 315      -5.188  14.287 -12.823  1.00 90.20           C  
ATOM   2369  CD2 LEU A 315      -5.695  14.284 -10.398  1.00 90.20           C  
ATOM   2370  N   ALA A 316      -8.086   9.638 -11.925  1.00 94.26           N  
ATOM   2371  CA  ALA A 316      -9.276   8.837 -12.186  1.00 94.26           C  
ATOM   2372  C   ALA A 316      -9.690   8.021 -10.947  1.00 94.26           C  
ATOM   2373  CB  ALA A 316      -8.998   7.959 -13.404  1.00 94.26           C  
ATOM   2374  O   ALA A 316     -10.877   7.930 -10.628  1.00 94.26           O  
ATOM   2375  N   THR A 317      -8.715   7.499 -10.192  1.00 91.70           N  
ATOM   2376  CA  THR A 317      -8.957   6.810  -8.909  1.00 91.70           C  
ATOM   2377  C   THR A 317      -9.597   7.756  -7.892  1.00 91.70           C  
ATOM   2378  CB  THR A 317      -7.653   6.258  -8.307  1.00 91.70           C  
ATOM   2379  O   THR A 317     -10.556   7.389  -7.213  1.00 91.70           O  
ATOM   2380  CG2 THR A 317      -7.905   5.369  -7.089  1.00 91.70           C  
ATOM   2381  OG1 THR A 317      -6.950   5.473  -9.240  1.00 91.70           O  
ATOM   2382  N   MET A 318      -9.094   8.989  -7.823  1.00 87.79           N  
ATOM   2383  CA  MET A 318      -9.597  10.068  -6.983  1.00 87.79           C  
ATOM   2384  C   MET A 318     -11.081  10.338  -7.279  1.00 87.79           C  
ATOM   2385  CB  MET A 318      -8.690  11.293  -7.214  1.00 87.79           C  
ATOM   2386  O   MET A 318     -11.891  10.374  -6.361  1.00 87.79           O  
ATOM   2387  CG  MET A 318      -9.139  12.534  -6.465  1.00 87.79           C  
ATOM   2388  SD  MET A 318      -8.287  14.078  -6.880  1.00 87.79           S  
ATOM   2389  CE  MET A 318      -9.066  14.487  -8.460  1.00 87.79           C  
ATOM   2390  N   VAL A 319     -11.487  10.446  -8.543  1.00 92.75           N  
ATOM   2391  CA  VAL A 319     -12.903  10.678  -8.887  1.00 92.75           C  
ATOM   2392  C   VAL A 319     -13.769   9.440  -8.620  1.00 92.75           C  
ATOM   2393  CB  VAL A 319     -13.026  11.156 -10.345  1.00 92.75           C  
ATOM   2394  O   VAL A 319     -14.865   9.546  -8.062  1.00 92.75           O  
ATOM   2395  CG1 VAL A 319     -14.488  11.345 -10.770  1.00 92.75           C  
ATOM   2396  CG2 VAL A 319     -12.314  12.504 -10.525  1.00 92.75           C  
ATOM   2397  N   MET A 320     -13.284   8.250  -8.981  1.00 94.26           N  
ATOM   2398  CA  MET A 320     -14.092   7.031  -8.925  1.00 94.26           C  
ATOM   2399  C   MET A 320     -14.236   6.435  -7.524  1.00 94.26           C  
ATOM   2400  CB  MET A 320     -13.547   5.990  -9.910  1.00 94.26           C  
ATOM   2401  O   MET A 320     -15.266   5.824  -7.243  1.00 94.26           O  
ATOM   2402  CG  MET A 320     -13.873   6.373 -11.358  1.00 94.26           C  
ATOM   2403  SD  MET A 320     -15.627   6.566 -11.771  1.00 94.26           S  
ATOM   2404  CE  MET A 320     -16.200   4.867 -11.512  1.00 94.26           C  
ATOM   2405  N   ALA A 321     -13.273   6.611  -6.616  1.00 91.54           N  
ATOM   2406  CA  ALA A 321     -13.330   5.990  -5.290  1.00 91.54           C  
ATOM   2407  C   ALA A 321     -14.481   6.508  -4.389  1.00 91.54           C  
ATOM   2408  CB  ALA A 321     -11.948   6.073  -4.629  1.00 91.54           C  
ATOM   2409  O   ALA A 321     -15.181   5.679  -3.787  1.00 91.54           O  
ATOM   2410  N   PRO A 322     -14.763   7.828  -4.297  1.00 89.10           N  
ATOM   2411  CA  PRO A 322     -15.948   8.347  -3.611  1.00 89.10           C  
ATOM   2412  C   PRO A 322     -17.246   7.918  -4.289  1.00 89.10           C  
ATOM   2413  CB  PRO A 322     -15.827   9.876  -3.629  1.00 89.10           C  
ATOM   2414  O   PRO A 322     -18.189   7.523  -3.601  1.00 89.10           O  
ATOM   2415  CG  PRO A 322     -14.337  10.110  -3.815  1.00 89.10           C  
ATOM   2416  CD  PRO A 322     -13.931   8.943  -4.711  1.00 89.10           C  
ATOM   2417  N   LEU A 323     -17.282   7.942  -5.627  1.00 93.29           N  
ATOM   2418  CA  LEU A 323     -18.447   7.511  -6.397  1.00 93.29           C  
ATOM   2419  C   LEU A 323     -18.771   6.040  -6.112  1.00 93.29           C  
ATOM   2420  CB  LEU A 323     -18.187   7.771  -7.891  1.00 93.29           C  
ATOM   2421  O   LEU A 323     -19.913   5.703  -5.817  1.00 93.29           O  
ATOM   2422  CG  LEU A 323     -19.363   7.370  -8.802  1.00 93.29           C  
ATOM   2423  CD1 LEU A 323     -20.641   8.149  -8.482  1.00 93.29           C  
ATOM   2424  CD2 LEU A 323     -18.998   7.620 -10.261  1.00 93.29           C  
ATOM   2425  N   ALA A 324     -17.761   5.174  -6.090  1.00 92.37           N  
ATOM   2426  CA  ALA A 324     -17.902   3.769  -5.727  1.00 92.37           C  
ATOM   2427  C   ALA A 324     -18.383   3.582  -4.280  1.00 92.37           C  
ATOM   2428  CB  ALA A 324     -16.543   3.115  -5.949  1.00 92.37           C  
ATOM   2429  O   ALA A 324     -19.232   2.732  -4.005  1.00 92.37           O  
ATOM   2430  N   GLY A 325     -17.889   4.420  -3.362  1.00 88.36           N  
ATOM   2431  CA  GLY A 325     -18.345   4.468  -1.972  1.00 88.36           C  
ATOM   2432  C   GLY A 325     -19.804   4.908  -1.810  1.00 88.36           C  
ATOM   2433  O   GLY A 325     -20.450   4.523  -0.839  1.00 88.36           O  
ATOM   2434  N   TYR A 326     -20.347   5.674  -2.756  1.00 89.16           N  
ATOM   2435  CA  TYR A 326     -21.777   5.976  -2.830  1.00 89.16           C  
ATOM   2436  C   TYR A 326     -22.566   4.833  -3.487  1.00 89.16           C  
ATOM   2437  CB  TYR A 326     -21.958   7.297  -3.588  1.00 89.16           C  
ATOM   2438  O   TYR A 326     -23.615   4.427  -2.991  1.00 89.16           O  
ATOM   2439  CG  TYR A 326     -23.406   7.698  -3.763  1.00 89.16           C  
ATOM   2440  CD1 TYR A 326     -24.093   7.384  -4.953  1.00 89.16           C  
ATOM   2441  CD2 TYR A 326     -24.067   8.374  -2.723  1.00 89.16           C  
ATOM   2442  CE1 TYR A 326     -25.447   7.745  -5.101  1.00 89.16           C  
ATOM   2443  CE2 TYR A 326     -25.410   8.760  -2.877  1.00 89.16           C  
ATOM   2444  OH  TYR A 326     -27.399   8.822  -4.197  1.00 89.16           O  
ATOM   2445  CZ  TYR A 326     -26.101   8.442  -4.064  1.00 89.16           C  
ATOM   2446  N   LEU A 327     -22.050   4.274  -4.585  1.00 91.25           N  
ATOM   2447  CA  LEU A 327     -22.716   3.223  -5.357  1.00 91.25           C  
ATOM   2448  C   LEU A 327     -22.889   1.916  -4.580  1.00 91.25           C  
ATOM   2449  CB  LEU A 327     -21.938   2.964  -6.658  1.00 91.25           C  
ATOM   2450  O   LEU A 327     -23.868   1.212  -4.818  1.00 91.25           O  
ATOM   2451  CG  LEU A 327     -22.068   4.072  -7.718  1.00 91.25           C  
ATOM   2452  CD1 LEU A 327     -21.101   3.780  -8.865  1.00 91.25           C  
ATOM   2453  CD2 LEU A 327     -23.486   4.159  -8.287  1.00 91.25           C  
ATOM   2454  N   ILE A 328     -22.007   1.596  -3.629  1.00 87.74           N  
ATOM   2455  CA  ILE A 328     -22.148   0.396  -2.785  1.00 87.74           C  
ATOM   2456  C   ILE A 328     -23.429   0.393  -1.933  1.00 87.74           C  
ATOM   2457  CB  ILE A 328     -20.890   0.188  -1.919  1.00 87.74           C  
ATOM   2458  O   ILE A 328     -23.907  -0.673  -1.553  1.00 87.74           O  
ATOM   2459  CG1 ILE A 328     -20.943  -1.186  -1.224  1.00 87.74           C  
ATOM   2460  CG2 ILE A 328     -20.737   1.303  -0.877  1.00 87.74           C  
ATOM   2461  CD1 ILE A 328     -19.606  -1.648  -0.660  1.00 87.74           C  
ATOM   2462  N   GLU A 329     -24.035   1.557  -1.671  1.00 84.06           N  
ATOM   2463  CA  GLU A 329     -25.335   1.638  -0.987  1.00 84.06           C  
ATOM   2464  C   GLU A 329     -26.478   1.076  -1.851  1.00 84.06           C  
ATOM   2465  CB  GLU A 329     -25.644   3.097  -0.591  1.00 84.06           C  
ATOM   2466  O   GLU A 329     -27.527   0.704  -1.329  1.00 84.06           O  
ATOM   2467  CG  GLU A 329     -24.652   3.659   0.442  1.00 84.06           C  
ATOM   2468  CD  GLU A 329     -24.871   5.142   0.801  1.00 84.06           C  
ATOM   2469  OE1 GLU A 329     -23.996   5.716   1.487  1.00 84.06           O  
ATOM   2470  OE2 GLU A 329     -25.854   5.798   0.375  1.00 84.06           O  
ATOM   2471  N   ARG A 330     -26.281   1.003  -3.175  1.00 86.24           N  
ATOM   2472  CA  ARG A 330     -27.308   0.629  -4.159  1.00 86.24           C  
ATOM   2473  C   ARG A 330     -26.965  -0.642  -4.935  1.00 86.24           C  
ATOM   2474  CB  ARG A 330     -27.527   1.807  -5.123  1.00 86.24           C  
ATOM   2475  O   ARG A 330     -27.865  -1.376  -5.329  1.00 86.24           O  
ATOM   2476  CG  ARG A 330     -27.976   3.096  -4.413  1.00 86.24           C  
ATOM   2477  CD  ARG A 330     -28.167   4.214  -5.442  1.00 86.24           C  
ATOM   2478  NE  ARG A 330     -28.527   5.496  -4.805  1.00 86.24           N  
ATOM   2479  NH1 ARG A 330     -30.792   5.490  -5.239  1.00 86.24           N  
ATOM   2480  NH2 ARG A 330     -29.848   7.263  -4.283  1.00 86.24           N  
ATOM   2481  CZ  ARG A 330     -29.719   6.067  -4.774  1.00 86.24           C  
ATOM   2482  N   VAL A 331     -25.680  -0.916  -5.146  1.00 88.09           N  
ATOM   2483  CA  VAL A 331     -25.175  -1.995  -6.004  1.00 88.09           C  
ATOM   2484  C   VAL A 331     -24.364  -2.991  -5.177  1.00 88.09           C  
ATOM   2485  CB  VAL A 331     -24.353  -1.427  -7.179  1.00 88.09           C  
ATOM   2486  O   VAL A 331     -23.680  -2.631  -4.221  1.00 88.09           O  
ATOM   2487  CG1 VAL A 331     -23.959  -2.523  -8.179  1.00 88.09           C  
ATOM   2488  CG2 VAL A 331     -25.130  -0.357  -7.960  1.00 88.09           C  
ATOM   2489  N   HIS A 332     -24.430  -4.274  -5.537  1.00 86.92           N  
ATOM   2490  CA  HIS A 332     -23.659  -5.315  -4.863  1.00 86.92           C  
ATOM   2491  C   HIS A 332     -22.146  -5.066  -4.986  1.00 86.92           C  
ATOM   2492  CB  HIS A 332     -24.048  -6.692  -5.423  1.00 86.92           C  
ATOM   2493  O   HIS A 332     -21.627  -4.902  -6.090  1.00 86.92           O  
ATOM   2494  CG  HIS A 332     -23.613  -7.807  -4.511  1.00 86.92           C  
ATOM   2495  CD2 HIS A 332     -24.273  -8.201  -3.383  1.00 86.92           C  
ATOM   2496  ND1 HIS A 332     -22.486  -8.594  -4.621  1.00 86.92           N  
ATOM   2497  CE1 HIS A 332     -22.468  -9.430  -3.565  1.00 86.92           C  
ATOM   2498  NE2 HIS A 332     -23.521  -9.195  -2.767  1.00 86.92           N  
ATOM   2499  N   ALA A 333     -21.419  -5.106  -3.866  1.00 85.15           N  
ATOM   2500  CA  ALA A 333     -19.985  -4.810  -3.836  1.00 85.15           C  
ATOM   2501  C   ALA A 333     -19.148  -5.747  -4.725  1.00 85.15           C  
ATOM   2502  CB  ALA A 333     -19.519  -4.887  -2.383  1.00 85.15           C  
ATOM   2503  O   ALA A 333     -18.179  -5.310  -5.340  1.00 85.15           O  
ATOM   2504  N   GLY A 334     -19.550  -7.021  -4.838  1.00 88.46           N  
ATOM   2505  CA  GLY A 334     -18.905  -7.981  -5.741  1.00 88.46           C  
ATOM   2506  C   GLY A 334     -19.008  -7.587  -7.217  1.00 88.46           C  
ATOM   2507  O   GLY A 334     -18.027  -7.717  -7.946  1.00 88.46           O  
ATOM   2508  N   LEU A 335     -20.157  -7.036  -7.631  1.00 91.71           N  
ATOM   2509  CA  LEU A 335     -20.384  -6.570  -9.001  1.00 91.71           C  
ATOM   2510  C   LEU A 335     -19.583  -5.297  -9.288  1.00 91.71           C  
ATOM   2511  CB  LEU A 335     -21.894  -6.358  -9.230  1.00 91.71           C  
ATOM   2512  O   LEU A 335     -18.901  -5.236 -10.304  1.00 91.71           O  
ATOM   2513  CG  LEU A 335     -22.254  -5.896 -10.657  1.00 91.71           C  
ATOM   2514  CD1 LEU A 335     -21.927  -6.960 -11.705  1.00 91.71           C  
ATOM   2515  CD2 LEU A 335     -23.746  -5.583 -10.733  1.00 91.71           C  
ATOM   2516  N   LEU A 336     -19.605  -4.320  -8.374  1.00 92.68           N  
ATOM   2517  CA  LEU A 336     -18.789  -3.105  -8.503  1.00 92.68           C  
ATOM   2518  C   LEU A 336     -17.297  -3.440  -8.591  1.00 92.68           C  
ATOM   2519  CB  LEU A 336     -19.032  -2.163  -7.311  1.00 92.68           C  
ATOM   2520  O   LEU A 336     -16.602  -2.924  -9.459  1.00 92.68           O  
ATOM   2521  CG  LEU A 336     -20.420  -1.509  -7.262  1.00 92.68           C  
ATOM   2522  CD1 LEU A 336     -20.538  -0.701  -5.969  1.00 92.68           C  
ATOM   2523  CD2 LEU A 336     -20.668  -0.565  -8.440  1.00 92.68           C  
ATOM   2524  N   GLY A 337     -16.822  -4.351  -7.735  1.00 93.08           N  
ATOM   2525  CA  GLY A 337     -15.439  -4.815  -7.766  1.00 93.08           C  
ATOM   2526  C   GLY A 337     -15.076  -5.533  -9.064  1.00 93.08           C  
ATOM   2527  O   GLY A 337     -14.007  -5.282  -9.608  1.00 93.08           O  
ATOM   2528  N   ALA A 338     -15.965  -6.384  -9.587  1.00 94.70           N  
ATOM   2529  CA  ALA A 338     -15.718  -7.120 -10.824  1.00 94.70           C  
ATOM   2530  C   ALA A 338     -15.685  -6.178 -12.034  1.00 94.70           C  
ATOM   2531  CB  ALA A 338     -16.783  -8.210 -10.978  1.00 94.70           C  
ATOM   2532  O   ALA A 338     -14.750  -6.240 -12.825  1.00 94.70           O  
ATOM   2533  N   LEU A 339     -16.653  -5.260 -12.133  1.00 96.14           N  
ATOM   2534  CA  LEU A 339     -16.689  -4.234 -13.176  1.00 96.14           C  
ATOM   2535  C   LEU A 339     -15.463  -3.321 -13.102  1.00 96.14           C  
ATOM   2536  CB  LEU A 339     -17.980  -3.405 -13.044  1.00 96.14           C  
ATOM   2537  O   LEU A 339     -14.826  -3.079 -14.121  1.00 96.14           O  
ATOM   2538  CG  LEU A 339     -19.262  -4.148 -13.460  1.00 96.14           C  
ATOM   2539  CD1 LEU A 339     -20.479  -3.302 -13.082  1.00 96.14           C  
ATOM   2540  CD2 LEU A 339     -19.310  -4.412 -14.966  1.00 96.14           C  
ATOM   2541  N   GLY A 340     -15.093  -2.860 -11.905  1.00 96.71           N  
ATOM   2542  CA  GLY A 340     -13.907  -2.030 -11.708  1.00 96.71           C  
ATOM   2543  C   GLY A 340     -12.627  -2.724 -12.170  1.00 96.71           C  
ATOM   2544  O   GLY A 340     -11.856  -2.162 -12.943  1.00 96.71           O  
ATOM   2545  N   LEU A 341     -12.425  -3.979 -11.773  1.00 97.05           N  
ATOM   2546  CA  LEU A 341     -11.239  -4.739 -12.171  1.00 97.05           C  
ATOM   2547  C   LEU A 341     -11.244  -5.122 -13.653  1.00 97.05           C  
ATOM   2548  CB  LEU A 341     -11.109  -5.969 -11.271  1.00 97.05           C  
ATOM   2549  O   LEU A 341     -10.182  -5.151 -14.264  1.00 97.05           O  
ATOM   2550  CG  LEU A 341     -10.760  -5.602  -9.823  1.00 97.05           C  
ATOM   2551  CD1 LEU A 341     -10.934  -6.823  -8.936  1.00 97.05           C  
ATOM   2552  CD2 LEU A 341      -9.326  -5.090  -9.670  1.00 97.05           C  
ATOM   2553  N   PHE A 342     -12.415  -5.339 -14.256  1.00 96.74           N  
ATOM   2554  CA  PHE A 342     -12.531  -5.538 -15.699  1.00 96.74           C  
ATOM   2555  C   PHE A 342     -12.167  -4.266 -16.480  1.00 96.74           C  
ATOM   2556  CB  PHE A 342     -13.945  -6.022 -16.031  1.00 96.74           C  
ATOM   2557  O   PHE A 342     -11.419  -4.340 -17.450  1.00 96.74           O  
ATOM   2558  CG  PHE A 342     -14.095  -6.447 -17.475  1.00 96.74           C  
ATOM   2559  CD1 PHE A 342     -14.588  -5.545 -18.438  1.00 96.74           C  
ATOM   2560  CD2 PHE A 342     -13.701  -7.741 -17.864  1.00 96.74           C  
ATOM   2561  CE1 PHE A 342     -14.691  -5.941 -19.783  1.00 96.74           C  
ATOM   2562  CE2 PHE A 342     -13.806  -8.136 -19.209  1.00 96.74           C  
ATOM   2563  CZ  PHE A 342     -14.301  -7.235 -20.168  1.00 96.74           C  
ATOM   2564  N   ILE A 343     -12.620  -3.090 -16.028  1.00 97.43           N  
ATOM   2565  CA  ILE A 343     -12.230  -1.794 -16.609  1.00 97.43           C  
ATOM   2566  C   ILE A 343     -10.718  -1.573 -16.464  1.00 97.43           C  
ATOM   2567  CB  ILE A 343     -13.037  -0.645 -15.958  1.00 97.43           C  
ATOM   2568  O   ILE A 343     -10.063  -1.153 -17.417  1.00 97.43           O  
ATOM   2569  CG1 ILE A 343     -14.536  -0.734 -16.322  1.00 97.43           C  
ATOM   2570  CG2 ILE A 343     -12.502   0.727 -16.403  1.00 97.43           C  
ATOM   2571  CD1 ILE A 343     -15.429   0.110 -15.401  1.00 97.43           C  
ATOM   2572  N   MET A 344     -10.149  -1.903 -15.300  1.00 97.43           N  
ATOM   2573  CA  MET A 344      -8.704  -1.836 -15.085  1.00 97.43           C  
ATOM   2574  C   MET A 344      -7.952  -2.781 -16.030  1.00 97.43           C  
ATOM   2575  CB  MET A 344      -8.378  -2.124 -13.613  1.00 97.43           C  
ATOM   2576  O   MET A 344      -6.982  -2.364 -16.652  1.00 97.43           O  
ATOM   2577  CG  MET A 344      -6.874  -2.113 -13.319  1.00 97.43           C  
ATOM   2578  SD  MET A 344      -6.483  -2.506 -11.594  1.00 97.43           S  
ATOM   2579  CE  MET A 344      -4.705  -2.812 -11.748  1.00 97.43           C  
ATOM   2580  N   ALA A 345      -8.413  -4.024 -16.184  1.00 97.19           N  
ATOM   2581  CA  ALA A 345      -7.826  -4.982 -17.113  1.00 97.19           C  
ATOM   2582  C   ALA A 345      -7.900  -4.492 -18.566  1.00 97.19           C  
ATOM   2583  CB  ALA A 345      -8.531  -6.331 -16.953  1.00 97.19           C  
ATOM   2584  O   ALA A 345      -6.910  -4.588 -19.282  1.00 97.19           O  
ATOM   2585  N   ALA A 346      -9.029  -3.917 -18.992  1.00 97.28           N  
ATOM   2586  CA  ALA A 346      -9.178  -3.333 -20.324  1.00 97.28           C  
ATOM   2587  C   ALA A 346      -8.197  -2.171 -20.553  1.00 97.28           C  
ATOM   2588  CB  ALA A 346     -10.634  -2.890 -20.506  1.00 97.28           C  
ATOM   2589  O   ALA A 346      -7.563  -2.102 -21.606  1.00 97.28           O  
ATOM   2590  N   GLY A 347      -8.010  -1.300 -19.554  1.00 97.54           N  
ATOM   2591  CA  GLY A 347      -6.977  -0.263 -19.582  1.00 97.54           C  
ATOM   2592  C   GLY A 347      -5.570  -0.854 -19.719  1.00 97.54           C  
ATOM   2593  O   GLY A 347      -4.813  -0.442 -20.591  1.00 97.54           O  
ATOM   2594  N   LEU A 348      -5.239  -1.881 -18.933  1.00 96.09           N  
ATOM   2595  CA  LEU A 348      -3.934  -2.545 -19.003  1.00 96.09           C  
ATOM   2596  C   LEU A 348      -3.695  -3.235 -20.353  1.00 96.09           C  
ATOM   2597  CB  LEU A 348      -3.780  -3.524 -17.829  1.00 96.09           C  
ATOM   2598  O   LEU A 348      -2.636  -3.049 -20.943  1.00 96.09           O  
ATOM   2599  CG  LEU A 348      -3.647  -2.846 -16.454  1.00 96.09           C  
ATOM   2600  CD1 LEU A 348      -3.712  -3.902 -15.355  1.00 96.09           C  
ATOM   2601  CD2 LEU A 348      -2.322  -2.099 -16.308  1.00 96.09           C  
ATOM   2602  N   PHE A 349      -4.679  -3.957 -20.897  1.00 96.26           N  
ATOM   2603  CA  PHE A 349      -4.580  -4.547 -22.237  1.00 96.26           C  
ATOM   2604  C   PHE A 349      -4.411  -3.490 -23.329  1.00 96.26           C  
ATOM   2605  CB  PHE A 349      -5.815  -5.407 -22.539  1.00 96.26           C  
ATOM   2606  O   PHE A 349      -3.674  -3.705 -24.285  1.00 96.26           O  
ATOM   2607  CG  PHE A 349      -5.733  -6.812 -21.982  1.00 96.26           C  
ATOM   2608  CD1 PHE A 349      -4.719  -7.680 -22.433  1.00 96.26           C  
ATOM   2609  CD2 PHE A 349      -6.672  -7.268 -21.040  1.00 96.26           C  
ATOM   2610  CE1 PHE A 349      -4.633  -8.988 -21.928  1.00 96.26           C  
ATOM   2611  CE2 PHE A 349      -6.582  -8.576 -20.533  1.00 96.26           C  
ATOM   2612  CZ  PHE A 349      -5.561  -9.435 -20.973  1.00 96.26           C  
ATOM   2613  N   SER A 350      -5.040  -2.328 -23.173  1.00 94.87           N  
ATOM   2614  CA  SER A 350      -4.884  -1.226 -24.124  1.00 94.87           C  
ATOM   2615  C   SER A 350      -3.468  -0.641 -24.107  1.00 94.87           C  
ATOM   2616  CB  SER A 350      -5.914  -0.142 -23.838  1.00 94.87           C  
ATOM   2617  O   SER A 350      -2.965  -0.248 -25.153  1.00 94.87           O  
ATOM   2618  OG  SER A 350      -7.217  -0.699 -23.863  1.00 94.87           O  
ATOM   2619  N   LEU A 351      -2.795  -0.644 -22.948  1.00 93.42           N  
ATOM   2620  CA  LEU A 351      -1.379  -0.265 -22.834  1.00 93.42           C  
ATOM   2621  C   LEU A 351      -0.447  -1.314 -23.450  1.00 93.42           C  
ATOM   2622  CB  LEU A 351      -0.998  -0.064 -21.364  1.00 93.42           C  
ATOM   2623  O   LEU A 351       0.556  -0.972 -24.064  1.00 93.42           O  
ATOM   2624  CG  LEU A 351      -1.740   1.099 -20.699  1.00 93.42           C  
ATOM   2625  CD1 LEU A 351      -1.664   0.929 -19.187  1.00 93.42           C  
ATOM   2626  CD2 LEU A 351      -1.168   2.456 -21.121  1.00 93.42           C  
ATOM   2627  N   VAL A 352      -0.784  -2.596 -23.306  1.00 92.03           N  
ATOM   2628  CA  VAL A 352      -0.042  -3.712 -23.918  1.00 92.03           C  
ATOM   2629  C   VAL A 352      -0.105  -3.659 -25.450  1.00 92.03           C  
ATOM   2630  CB  VAL A 352      -0.617  -5.037 -23.385  1.00 92.03           C  
ATOM   2631  O   VAL A 352       0.842  -4.069 -26.119  1.00 92.03           O  
ATOM   2632  CG1 VAL A 352      -0.137  -6.289 -24.109  1.00 92.03           C  
ATOM   2633  CG2 VAL A 352      -0.267  -5.241 -21.906  1.00 92.03           C  
ATOM   2634  N   LEU A 353      -1.210  -3.158 -26.006  1.00 91.37           N  
ATOM   2635  CA  LEU A 353      -1.456  -3.040 -27.447  1.00 91.37           C  
ATOM   2636  C   LEU A 353      -1.040  -1.676 -28.027  1.00 91.37           C  
ATOM   2637  CB  LEU A 353      -2.938  -3.357 -27.724  1.00 91.37           C  
ATOM   2638  O   LEU A 353      -1.451  -1.336 -29.139  1.00 91.37           O  
ATOM   2639  CG  LEU A 353      -3.367  -4.797 -27.388  1.00 91.37           C  
ATOM   2640  CD1 LEU A 353      -4.887  -4.911 -27.519  1.00 91.37           C  
ATOM   2641  CD2 LEU A 353      -2.722  -5.829 -28.316  1.00 91.37           C  
ATOM   2642  N   LEU A 354      -0.255  -0.880 -27.292  1.00 88.70           N  
ATOM   2643  CA  LEU A 354       0.221   0.406 -27.796  1.00 88.70           C  
ATOM   2644  C   LEU A 354       1.059   0.223 -29.074  1.00 88.70           C  
ATOM   2645  CB  LEU A 354       1.029   1.160 -26.725  1.00 88.70           C  
ATOM   2646  O   LEU A 354       1.906  -0.672 -29.136  1.00 88.70           O  
ATOM   2647  CG  LEU A 354       0.156   1.821 -25.650  1.00 88.70           C  
ATOM   2648  CD1 LEU A 354       1.029   2.328 -24.500  1.00 88.70           C  
ATOM   2649  CD2 LEU A 354      -0.635   3.017 -26.177  1.00 88.70           C  
ATOM   2650  N   PRO A 355       0.861   1.077 -30.096  1.00 84.75           N  
ATOM   2651  CA  PRO A 355       1.725   1.094 -31.270  1.00 84.75           C  
ATOM   2652  C   PRO A 355       3.142   1.546 -30.891  1.00 84.75           C  
ATOM   2653  CB  PRO A 355       1.047   2.059 -32.248  1.00 84.75           C  
ATOM   2654  O   PRO A 355       3.336   2.188 -29.864  1.00 84.75           O  
ATOM   2655  CG  PRO A 355       0.332   3.042 -31.324  1.00 84.75           C  
ATOM   2656  CD  PRO A 355      -0.115   2.156 -30.163  1.00 84.75           C  
ATOM   2657  N   ALA A 356       4.125   1.281 -31.758  1.00 78.53           N  
ATOM   2658  CA  ALA A 356       5.533   1.619 -31.510  1.00 78.53           C  
ATOM   2659  C   ALA A 356       5.787   3.122 -31.264  1.00 78.53           C  
ATOM   2660  CB  ALA A 356       6.355   1.118 -32.705  1.00 78.53           C  
ATOM   2661  O   ALA A 356       6.705   3.481 -30.537  1.00 78.53           O  
ATOM   2662  N   SER A 357       4.963   4.001 -31.846  1.00 82.41           N  
ATOM   2663  CA  SER A 357       4.989   5.445 -31.590  1.00 82.41           C  
ATOM   2664  C   SER A 357       3.578   5.931 -31.246  1.00 82.41           C  
ATOM   2665  CB  SER A 357       5.595   6.186 -32.783  1.00 82.41           C  
ATOM   2666  O   SER A 357       2.821   6.360 -32.122  1.00 82.41           O  
ATOM   2667  OG  SER A 357       5.888   7.517 -32.413  1.00 82.41           O  
ATOM   2668  N   PRO A 358       3.151   5.781 -29.983  1.00 84.51           N  
ATOM   2669  CA  PRO A 358       1.822   6.180 -29.566  1.00 84.51           C  
ATOM   2670  C   PRO A 358       1.771   7.690 -29.328  1.00 84.51           C  
ATOM   2671  CB  PRO A 358       1.547   5.365 -28.304  1.00 84.51           C  
ATOM   2672  O   PRO A 358       2.617   8.259 -28.637  1.00 84.51           O  
ATOM   2673  CG  PRO A 358       2.930   5.189 -27.679  1.00 84.51           C  
ATOM   2674  CD  PRO A 358       3.898   5.226 -28.861  1.00 84.51           C  
ATOM   2675  N   ALA A 359       0.725   8.332 -29.848  1.00 90.79           N  
ATOM   2676  CA  ALA A 359       0.350   9.670 -29.409  1.00 90.79           C  
ATOM   2677  C   ALA A 359      -0.004   9.658 -27.912  1.00 90.79           C  
ATOM   2678  CB  ALA A 359      -0.827  10.161 -30.260  1.00 90.79           C  
ATOM   2679  O   ALA A 359      -0.561   8.677 -27.415  1.00 90.79           O  
ATOM   2680  N   ASP A 360       0.242  10.764 -27.212  1.00 91.24           N  
ATOM   2681  CA  ASP A 360       0.046  10.881 -25.758  1.00 91.24           C  
ATOM   2682  C   ASP A 360      -1.372  10.493 -25.323  1.00 91.24           C  
ATOM   2683  CB  ASP A 360       0.329  12.329 -25.327  1.00 91.24           C  
ATOM   2684  O   ASP A 360      -1.563   9.820 -24.310  1.00 91.24           O  
ATOM   2685  CG  ASP A 360       1.779  12.774 -25.547  1.00 91.24           C  
ATOM   2686  OD1 ASP A 360       2.558  12.013 -26.165  1.00 91.24           O  
ATOM   2687  OD2 ASP A 360       2.103  13.900 -25.136  1.00 91.24           O  
ATOM   2688  N   ILE A 361      -2.378  10.831 -26.138  1.00 92.66           N  
ATOM   2689  CA  ILE A 361      -3.775  10.471 -25.880  1.00 92.66           C  
ATOM   2690  C   ILE A 361      -3.971   8.957 -25.742  1.00 92.66           C  
ATOM   2691  CB  ILE A 361      -4.702  11.087 -26.953  1.00 92.66           C  
ATOM   2692  O   ILE A 361      -4.738   8.530 -24.881  1.00 92.66           O  
ATOM   2693  CG1 ILE A 361      -6.197  10.992 -26.582  1.00 92.66           C  
ATOM   2694  CG2 ILE A 361      -4.491  10.468 -28.347  1.00 92.66           C  
ATOM   2695  CD1 ILE A 361      -6.563  11.721 -25.282  1.00 92.66           C  
ATOM   2696  N   ASN A 362      -3.230   8.151 -26.512  1.00 93.36           N  
ATOM   2697  CA  ASN A 362      -3.303   6.691 -26.477  1.00 93.36           C  
ATOM   2698  C   ASN A 362      -2.739   6.103 -25.181  1.00 93.36           C  
ATOM   2699  CB  ASN A 362      -2.604   6.090 -27.710  1.00 93.36           C  
ATOM   2700  O   ASN A 362      -3.051   4.964 -24.868  1.00 93.36           O  
ATOM   2701  CG  ASN A 362      -3.298   6.425 -29.016  1.00 93.36           C  
ATOM   2702  ND2 ASN A 362      -2.577   6.420 -30.113  1.00 93.36           N  
ATOM   2703  OD1 ASN A 362      -4.491   6.669 -29.076  1.00 93.36           O  
ATOM   2704  N   ILE A 363      -1.956   6.869 -24.417  1.00 93.14           N  
ATOM   2705  CA  ILE A 363      -1.471   6.496 -23.080  1.00 93.14           C  
ATOM   2706  C   ILE A 363      -2.403   7.067 -22.002  1.00 93.14           C  
ATOM   2707  CB  ILE A 363      -0.018   6.989 -22.896  1.00 93.14           C  
ATOM   2708  O   ILE A 363      -2.692   6.402 -21.008  1.00 93.14           O  
ATOM   2709  CG1 ILE A 363       0.924   6.385 -23.966  1.00 93.14           C  
ATOM   2710  CG2 ILE A 363       0.492   6.646 -21.481  1.00 93.14           C  
ATOM   2711  CD1 ILE A 363       2.270   7.111 -24.062  1.00 93.14           C  
ATOM   2712  N   ILE A 364      -2.932   8.275 -22.209  1.00 94.25           N  
ATOM   2713  CA  ILE A 364      -3.785   8.965 -21.234  1.00 94.25           C  
ATOM   2714  C   ILE A 364      -5.107   8.222 -21.007  1.00 94.25           C  
ATOM   2715  CB  ILE A 364      -4.005  10.432 -21.669  1.00 94.25           C  
ATOM   2716  O   ILE A 364      -5.478   7.991 -19.855  1.00 94.25           O  
ATOM   2717  CG1 ILE A 364      -2.684  11.229 -21.551  1.00 94.25           C  
ATOM   2718  CG2 ILE A 364      -5.102  11.116 -20.829  1.00 94.25           C  
ATOM   2719  CD1 ILE A 364      -2.700  12.565 -22.306  1.00 94.25           C  
ATOM   2720  N   TRP A 365      -5.838   7.828 -22.058  1.00 95.81           N  
ATOM   2721  CA  TRP A 365      -7.145   7.187 -21.850  1.00 95.81           C  
ATOM   2722  C   TRP A 365      -7.036   5.806 -21.176  1.00 95.81           C  
ATOM   2723  CB  TRP A 365      -8.016   7.189 -23.116  1.00 95.81           C  
ATOM   2724  O   TRP A 365      -7.833   5.554 -20.266  1.00 95.81           O  
ATOM   2725  CG  TRP A 365      -7.633   6.219 -24.185  1.00 95.81           C  
ATOM   2726  CD1 TRP A 365      -6.956   6.525 -25.313  1.00 95.81           C  
ATOM   2727  CD2 TRP A 365      -7.874   4.778 -24.251  1.00 95.81           C  
ATOM   2728  CE2 TRP A 365      -7.222   4.274 -25.417  1.00 95.81           C  
ATOM   2729  CE3 TRP A 365      -8.571   3.846 -23.449  1.00 95.81           C  
ATOM   2730  NE1 TRP A 365      -6.668   5.377 -26.017  1.00 95.81           N  
ATOM   2731  CH2 TRP A 365      -8.024   2.046 -25.011  1.00 95.81           C  
ATOM   2732  CZ2 TRP A 365      -7.268   2.929 -25.789  1.00 95.81           C  
ATOM   2733  CZ3 TRP A 365      -8.652   2.494 -23.840  1.00 95.81           C  
ATOM   2734  N   PRO A 366      -6.048   4.932 -21.480  1.00 96.87           N  
ATOM   2735  CA  PRO A 366      -5.887   3.692 -20.730  1.00 96.87           C  
ATOM   2736  C   PRO A 366      -5.466   3.922 -19.278  1.00 96.87           C  
ATOM   2737  CB  PRO A 366      -4.835   2.886 -21.480  1.00 96.87           C  
ATOM   2738  O   PRO A 366      -5.940   3.202 -18.401  1.00 96.87           O  
ATOM   2739  CG  PRO A 366      -4.908   3.410 -22.900  1.00 96.87           C  
ATOM   2740  CD  PRO A 366      -5.135   4.890 -22.619  1.00 96.87           C  
ATOM   2741  N   MET A 367      -4.643   4.943 -18.992  1.00 94.15           N  
ATOM   2742  CA  MET A 367      -4.322   5.352 -17.614  1.00 94.15           C  
ATOM   2743  C   MET A 367      -5.584   5.746 -16.839  1.00 94.15           C  
ATOM   2744  CB  MET A 367      -3.334   6.532 -17.613  1.00 94.15           C  
ATOM   2745  O   MET A 367      -5.768   5.316 -15.697  1.00 94.15           O  
ATOM   2746  CG  MET A 367      -1.907   6.160 -18.011  1.00 94.15           C  
ATOM   2747  SD  MET A 367      -1.047   5.152 -16.791  1.00 94.15           S  
ATOM   2748  CE  MET A 367      -1.219   3.591 -17.664  1.00 94.15           C  
ATOM   2749  N   ILE A 368      -6.487   6.504 -17.473  1.00 96.50           N  
ATOM   2750  CA  ILE A 368      -7.785   6.868 -16.890  1.00 96.50           C  
ATOM   2751  C   ILE A 368      -8.616   5.615 -16.607  1.00 96.50           C  
ATOM   2752  CB  ILE A 368      -8.548   7.873 -17.786  1.00 96.50           C  
ATOM   2753  O   ILE A 368      -9.154   5.497 -15.509  1.00 96.50           O  
ATOM   2754  CG1 ILE A 368      -7.811   9.229 -17.795  1.00 96.50           C  
ATOM   2755  CG2 ILE A 368     -10.004   8.072 -17.316  1.00 96.50           C  
ATOM   2756  CD1 ILE A 368      -8.324  10.220 -18.847  1.00 96.50           C  
ATOM   2757  N   LEU A 369      -8.699   4.657 -17.538  1.00 97.49           N  
ATOM   2758  CA  LEU A 369      -9.425   3.402 -17.304  1.00 97.49           C  
ATOM   2759  C   LEU A 369      -8.827   2.599 -16.145  1.00 97.49           C  
ATOM   2760  CB  LEU A 369      -9.445   2.533 -18.568  1.00 97.49           C  
ATOM   2761  O   LEU A 369      -9.566   2.140 -15.275  1.00 97.49           O  
ATOM   2762  CG  LEU A 369     -10.260   3.084 -19.745  1.00 97.49           C  
ATOM   2763  CD1 LEU A 369     -10.245   2.030 -20.844  1.00 97.49           C  
ATOM   2764  CD2 LEU A 369     -11.720   3.385 -19.401  1.00 97.49           C  
ATOM   2765  N   CYS A 370      -7.500   2.475 -16.086  1.00 96.44           N  
ATOM   2766  CA  CYS A 370      -6.816   1.773 -15.004  1.00 96.44           C  
ATOM   2767  C   CYS A 370      -7.150   2.384 -13.637  1.00 96.44           C  
ATOM   2768  CB  CYS A 370      -5.309   1.783 -15.256  1.00 96.44           C  
ATOM   2769  O   CYS A 370      -7.547   1.672 -12.712  1.00 96.44           O  
ATOM   2770  SG  CYS A 370      -4.882   0.793 -16.709  1.00 96.44           S  
ATOM   2771  N   GLY A 371      -7.062   3.710 -13.526  1.00 95.00           N  
ATOM   2772  CA  GLY A 371      -7.405   4.426 -12.303  1.00 95.00           C  
ATOM   2773  C   GLY A 371      -8.886   4.371 -11.949  1.00 95.00           C  
ATOM   2774  O   GLY A 371      -9.246   4.095 -10.803  1.00 95.00           O  
ATOM   2775  N   ALA A 372      -9.759   4.578 -12.932  1.00 96.51           N  
ATOM   2776  CA  ALA A 372     -11.201   4.534 -12.744  1.00 96.51           C  
ATOM   2777  C   ALA A 372     -11.662   3.149 -12.272  1.00 96.51           C  
ATOM   2778  CB  ALA A 372     -11.885   4.922 -14.064  1.00 96.51           C  
ATOM   2779  O   ALA A 372     -12.421   3.030 -11.307  1.00 96.51           O  
ATOM   2780  N   GLY A 373     -11.150   2.102 -12.920  1.00 97.01           N  
ATOM   2781  CA  GLY A 373     -11.414   0.715 -12.575  1.00 97.01           C  
ATOM   2782  C   GLY A 373     -10.913   0.353 -11.178  1.00 97.01           C  
ATOM   2783  O   GLY A 373     -11.664  -0.195 -10.365  1.00 97.01           O  
ATOM   2784  N   PHE A 374      -9.677   0.740 -10.850  1.00 94.40           N  
ATOM   2785  CA  PHE A 374      -9.109   0.502  -9.526  1.00 94.40           C  
ATOM   2786  C   PHE A 374      -9.884   1.233  -8.418  1.00 94.40           C  
ATOM   2787  CB  PHE A 374      -7.628   0.886  -9.528  1.00 94.40           C  
ATOM   2788  O   PHE A 374     -10.192   0.633  -7.388  1.00 94.40           O  
ATOM   2789  CG  PHE A 374      -6.927   0.450  -8.262  1.00 94.40           C  
ATOM   2790  CD1 PHE A 374      -6.707   1.368  -7.220  1.00 94.40           C  
ATOM   2791  CD2 PHE A 374      -6.542  -0.895  -8.112  1.00 94.40           C  
ATOM   2792  CE1 PHE A 374      -6.096   0.939  -6.030  1.00 94.40           C  
ATOM   2793  CE2 PHE A 374      -5.926  -1.324  -6.926  1.00 94.40           C  
ATOM   2794  CZ  PHE A 374      -5.707  -0.405  -5.888  1.00 94.40           C  
ATOM   2795  N   GLY A 375     -10.276   2.494  -8.636  1.00 93.83           N  
ATOM   2796  CA  GLY A 375     -11.103   3.262  -7.698  1.00 93.83           C  
ATOM   2797  C   GLY A 375     -12.494   2.656  -7.483  1.00 93.83           C  
ATOM   2798  O   GLY A 375     -12.966   2.583  -6.344  1.00 93.83           O  
ATOM   2799  N   LEU A 376     -13.119   2.150  -8.556  1.00 95.05           N  
ATOM   2800  CA  LEU A 376     -14.414   1.461  -8.504  1.00 95.05           C  
ATOM   2801  C   LEU A 376     -14.359   0.146  -7.714  1.00 95.05           C  
ATOM   2802  CB  LEU A 376     -14.942   1.260  -9.936  1.00 95.05           C  
ATOM   2803  O   LEU A 376     -15.342  -0.245  -7.088  1.00 95.05           O  
ATOM   2804  CG  LEU A 376     -16.388   0.728 -10.017  1.00 95.05           C  
ATOM   2805  CD1 LEU A 376     -17.393   1.685  -9.367  1.00 95.05           C  
ATOM   2806  CD2 LEU A 376     -16.796   0.543 -11.477  1.00 95.05           C  
ATOM   2807  N   PHE A 377     -13.200  -0.507  -7.698  1.00 94.01           N  
ATOM   2808  CA  PHE A 377     -12.957  -1.721  -6.930  1.00 94.01           C  
ATOM   2809  C   PHE A 377     -12.582  -1.452  -5.466  1.00 94.01           C  
ATOM   2810  CB  PHE A 377     -11.880  -2.536  -7.661  1.00 94.01           C  
ATOM   2811  O   PHE A 377     -13.161  -2.056  -4.556  1.00 94.01           O  
ATOM   2812  CG  PHE A 377     -11.109  -3.459  -6.744  1.00 94.01           C  
ATOM   2813  CD1 PHE A 377      -9.830  -3.085  -6.292  1.00 94.01           C  
ATOM   2814  CD2 PHE A 377     -11.723  -4.618  -6.240  1.00 94.01           C  
ATOM   2815  CE1 PHE A 377      -9.174  -3.862  -5.326  1.00 94.01           C  
ATOM   2816  CE2 PHE A 377     -11.064  -5.392  -5.272  1.00 94.01           C  
ATOM   2817  CZ  PHE A 377      -9.787  -5.021  -4.822  1.00 94.01           C  
ATOM   2818  N   GLN A 378     -11.610  -0.566  -5.234  1.00 91.51           N  
ATOM   2819  CA  GLN A 378     -10.900  -0.450  -3.960  1.00 91.51           C  
ATOM   2820  C   GLN A 378     -11.850  -0.130  -2.800  1.00 91.51           C  
ATOM   2821  CB  GLN A 378      -9.806   0.622  -4.114  1.00 91.51           C  
ATOM   2822  O   GLN A 378     -11.840  -0.811  -1.772  1.00 91.51           O  
ATOM   2823  CG  GLN A 378      -8.931   0.763  -2.861  1.00 91.51           C  
ATOM   2824  CD  GLN A 378      -7.904   1.883  -2.996  1.00 91.51           C  
ATOM   2825  NE2 GLN A 378      -6.661   1.658  -2.634  1.00 91.51           N  
ATOM   2826  OE1 GLN A 378      -8.197   2.993  -3.397  1.00 91.51           O  
ATOM   2827  N   SER A 379     -12.707   0.879  -2.969  1.00 90.01           N  
ATOM   2828  CA  SER A 379     -13.617   1.339  -1.914  1.00 90.01           C  
ATOM   2829  C   SER A 379     -14.677   0.280  -1.544  1.00 90.01           C  
ATOM   2830  CB  SER A 379     -14.185   2.707  -2.304  1.00 90.01           C  
ATOM   2831  O   SER A 379     -14.746  -0.103  -0.366  1.00 90.01           O  
ATOM   2832  OG  SER A 379     -15.306   3.042  -1.519  1.00 90.01           O  
ATOM   2833  N   PRO A 380     -15.437  -0.297  -2.503  1.00 91.17           N  
ATOM   2834  CA  PRO A 380     -16.384  -1.374  -2.214  1.00 91.17           C  
ATOM   2835  C   PRO A 380     -15.752  -2.623  -1.600  1.00 91.17           C  
ATOM   2836  CB  PRO A 380     -17.037  -1.716  -3.561  1.00 91.17           C  
ATOM   2837  O   PRO A 380     -16.339  -3.271  -0.726  1.00 91.17           O  
ATOM   2838  CG  PRO A 380     -17.014  -0.378  -4.278  1.00 91.17           C  
ATOM   2839  CD  PRO A 380     -15.653   0.176  -3.866  1.00 91.17           C  
ATOM   2840  N   ASN A 381     -14.543  -2.968  -2.034  1.00 93.67           N  
ATOM   2841  CA  ASN A 381     -13.821  -4.118  -1.517  1.00 93.67           C  
ATOM   2842  C   ASN A 381     -13.409  -3.922  -0.050  1.00 93.67           C  
ATOM   2843  CB  ASN A 381     -12.629  -4.354  -2.440  1.00 93.67           C  
ATOM   2844  O   ASN A 381     -13.679  -4.788   0.783  1.00 93.67           O  
ATOM   2845  CG  ASN A 381     -11.897  -5.610  -2.053  1.00 93.67           C  
ATOM   2846  ND2 ASN A 381     -10.741  -5.480  -1.470  1.00 93.67           N  
ATOM   2847  OD1 ASN A 381     -12.396  -6.704  -2.251  1.00 93.67           O  
ATOM   2848  N   ASN A 382     -12.851  -2.756   0.287  1.00 92.30           N  
ATOM   2849  CA  ASN A 382     -12.467  -2.411   1.658  1.00 92.30           C  
ATOM   2850  C   ASN A 382     -13.679  -2.394   2.594  1.00 92.30           C  
ATOM   2851  CB  ASN A 382     -11.769  -1.041   1.649  1.00 92.30           C  
ATOM   2852  O   ASN A 382     -13.627  -2.934   3.701  1.00 92.30           O  
ATOM   2853  CG  ASN A 382     -10.429  -1.061   0.939  1.00 92.30           C  
ATOM   2854  ND2 ASN A 382      -9.814   0.083   0.759  1.00 92.30           N  
ATOM   2855  OD1 ASN A 382      -9.907  -2.093   0.554  1.00 92.30           O  
ATOM   2856  N   HIS A 383     -14.797  -1.837   2.125  1.00 91.08           N  
ATOM   2857  CA  HIS A 383     -16.065  -1.899   2.843  1.00 91.08           C  
ATOM   2858  C   HIS A 383     -16.487  -3.347   3.121  1.00 91.08           C  
ATOM   2859  CB  HIS A 383     -17.131  -1.174   2.021  1.00 91.08           C  
ATOM   2860  O   HIS A 383     -16.846  -3.683   4.248  1.00 91.08           O  
ATOM   2861  CG  HIS A 383     -18.493  -1.258   2.652  1.00 91.08           C  
ATOM   2862  CD2 HIS A 383     -19.049  -0.324   3.473  1.00 91.08           C  
ATOM   2863  ND1 HIS A 383     -19.401  -2.287   2.539  1.00 91.08           N  
ATOM   2864  CE1 HIS A 383     -20.490  -1.960   3.252  1.00 91.08           C  
ATOM   2865  NE2 HIS A 383     -20.315  -0.771   3.850  1.00 91.08           N  
ATOM   2866  N   THR A 384     -16.419  -4.220   2.114  1.00 91.48           N  
ATOM   2867  CA  THR A 384     -16.813  -5.633   2.233  1.00 91.48           C  
ATOM   2868  C   THR A 384     -15.930  -6.392   3.222  1.00 91.48           C  
ATOM   2869  CB  THR A 384     -16.789  -6.323   0.864  1.00 91.48           C  
ATOM   2870  O   THR A 384     -16.449  -7.131   4.054  1.00 91.48           O  
ATOM   2871  CG2 THR A 384     -17.326  -7.751   0.921  1.00 91.48           C  
ATOM   2872  OG1 THR A 384     -17.622  -5.610  -0.019  1.00 91.48           O  
ATOM   2873  N   ILE A 385     -14.613  -6.176   3.208  1.00 92.05           N  
ATOM   2874  CA  ILE A 385     -13.681  -6.803   4.164  1.00 92.05           C  
ATOM   2875  C   ILE A 385     -14.041  -6.418   5.602  1.00 92.05           C  
ATOM   2876  CB  ILE A 385     -12.225  -6.411   3.818  1.00 92.05           C  
ATOM   2877  O   ILE A 385     -14.129  -7.272   6.481  1.00 92.05           O  
ATOM   2878  CG1 ILE A 385     -11.820  -7.103   2.501  1.00 92.05           C  
ATOM   2879  CG2 ILE A 385     -11.249  -6.823   4.935  1.00 92.05           C  
ATOM   2880  CD1 ILE A 385     -10.569  -6.526   1.838  1.00 92.05           C  
ATOM   2881  N   ILE A 386     -14.306  -5.134   5.841  1.00 89.48           N  
ATOM   2882  CA  ILE A 386     -14.595  -4.632   7.186  1.00 89.48           C  
ATOM   2883  C   ILE A 386     -15.997  -5.017   7.664  1.00 89.48           C  
ATOM   2884  CB  ILE A 386     -14.330  -3.111   7.220  1.00 89.48           C  
ATOM   2885  O   ILE A 386     -16.186  -5.267   8.852  1.00 89.48           O  
ATOM   2886  CG1 ILE A 386     -12.822  -2.816   7.049  1.00 89.48           C  
ATOM   2887  CG2 ILE A 386     -14.855  -2.442   8.498  1.00 89.48           C  
ATOM   2888  CD1 ILE A 386     -11.921  -3.282   8.203  1.00 89.48           C  
ATOM   2889  N   THR A 387     -16.980  -5.092   6.769  1.00 89.73           N  
ATOM   2890  CA  THR A 387     -18.361  -5.455   7.130  1.00 89.73           C  
ATOM   2891  C   THR A 387     -18.597  -6.957   7.232  1.00 89.73           C  
ATOM   2892  CB  THR A 387     -19.394  -4.837   6.183  1.00 89.73           C  
ATOM   2893  O   THR A 387     -19.437  -7.363   8.028  1.00 89.73           O  
ATOM   2894  CG2 THR A 387     -19.459  -3.327   6.373  1.00 89.73           C  
ATOM   2895  OG1 THR A 387     -19.072  -5.084   4.836  1.00 89.73           O  
ATOM   2896  N   SER A 388     -17.838  -7.779   6.501  1.00 88.46           N  
ATOM   2897  CA  SER A 388     -17.917  -9.247   6.592  1.00 88.46           C  
ATOM   2898  C   SER A 388     -17.303  -9.811   7.875  1.00 88.46           C  
ATOM   2899  CB  SER A 388     -17.281  -9.913   5.368  1.00 88.46           C  
ATOM   2900  O   SER A 388     -17.634 -10.926   8.271  1.00 88.46           O  
ATOM   2901  OG  SER A 388     -15.943  -9.508   5.182  1.00 88.46           O  
ATOM   2902  N   ALA A 389     -16.444  -9.044   8.552  1.00 87.37           N  
ATOM   2903  CA  ALA A 389     -15.913  -9.409   9.856  1.00 87.37           C  
ATOM   2904  C   ALA A 389     -16.832  -8.942  11.007  1.00 87.37           C  
ATOM   2905  CB  ALA A 389     -14.500  -8.845   9.990  1.00 87.37           C  
ATOM   2906  O   ALA A 389     -17.374  -7.824  10.960  1.00 87.37           O  
ATOM   2907  N   PRO A 390     -16.946  -9.726  12.099  1.00 84.70           N  
ATOM   2908  CA  PRO A 390     -17.633  -9.304  13.320  1.00 84.70           C  
ATOM   2909  C   PRO A 390     -17.132  -7.946  13.830  1.00 84.70           C  
ATOM   2910  CB  PRO A 390     -17.379 -10.413  14.347  1.00 84.70           C  
ATOM   2911  O   PRO A 390     -15.956  -7.603  13.661  1.00 84.70           O  
ATOM   2912  CG  PRO A 390     -17.130 -11.647  13.483  1.00 84.70           C  
ATOM   2913  CD  PRO A 390     -16.425 -11.077  12.256  1.00 84.70           C  
ATOM   2914  N   ARG A 391     -18.008  -7.156  14.463  1.00 79.88           N  
ATOM   2915  CA  ARG A 391     -17.679  -5.796  14.942  1.00 79.88           C  
ATOM   2916  C   ARG A 391     -16.493  -5.790  15.908  1.00 79.88           C  
ATOM   2917  CB  ARG A 391     -18.922  -5.139  15.563  1.00 79.88           C  
ATOM   2918  O   ARG A 391     -15.644  -4.904  15.835  1.00 79.88           O  
ATOM   2919  CG  ARG A 391     -19.925  -4.664  14.496  1.00 79.88           C  
ATOM   2920  CD  ARG A 391     -21.101  -3.936  15.159  1.00 79.88           C  
ATOM   2921  NE  ARG A 391     -21.967  -3.251  14.176  1.00 79.88           N  
ATOM   2922  NH1 ARG A 391     -22.984  -1.806  15.652  1.00 79.88           N  
ATOM   2923  NH2 ARG A 391     -23.489  -1.699  13.488  1.00 79.88           N  
ATOM   2924  CZ  ARG A 391     -22.807  -2.262  14.444  1.00 79.88           C  
ATOM   2925  N   GLU A 392     -16.377  -6.830  16.722  1.00 79.80           N  
ATOM   2926  CA  GLU A 392     -15.354  -7.045  17.752  1.00 79.80           C  
ATOM   2927  C   GLU A 392     -13.988  -7.472  17.183  1.00 79.80           C  
ATOM   2928  CB  GLU A 392     -15.831  -8.131  18.740  1.00 79.80           C  
ATOM   2929  O   GLU A 392     -13.016  -7.633  17.931  1.00 79.80           O  
ATOM   2930  CG  GLU A 392     -17.232  -7.935  19.350  1.00 79.80           C  
ATOM   2931  CD  GLU A 392     -18.388  -8.131  18.352  1.00 79.80           C  
ATOM   2932  OE1 GLU A 392     -19.420  -7.457  18.541  1.00 79.80           O  
ATOM   2933  OE2 GLU A 392     -18.181  -8.830  17.330  1.00 79.80           O  
ATOM   2934  N   ARG A 393     -13.924  -7.710  15.867  1.00 83.17           N  
ATOM   2935  CA  ARG A 393     -12.725  -8.111  15.115  1.00 83.17           C  
ATOM   2936  C   ARG A 393     -12.417  -7.144  13.969  1.00 83.17           C  
ATOM   2937  CB  ARG A 393     -12.882  -9.561  14.629  1.00 83.17           C  
ATOM   2938  O   ARG A 393     -11.735  -7.503  13.010  1.00 83.17           O  
ATOM   2939  CG  ARG A 393     -12.949 -10.563  15.790  1.00 83.17           C  
ATOM   2940  CD  ARG A 393     -12.949 -11.985  15.227  1.00 83.17           C  
ATOM   2941  NE  ARG A 393     -12.783 -13.011  16.280  1.00 83.17           N  
ATOM   2942  NH1 ARG A 393     -11.191 -14.231  15.196  1.00 83.17           N  
ATOM   2943  NH2 ARG A 393     -12.049 -15.041  17.063  1.00 83.17           N  
ATOM   2944  CZ  ARG A 393     -12.020 -14.088  16.177  1.00 83.17           C  
ATOM   2945  N   SER A 394     -12.918  -5.910  14.061  1.00 85.21           N  
ATOM   2946  CA  SER A 394     -12.669  -4.871  13.054  1.00 85.21           C  
ATOM   2947  C   SER A 394     -11.184  -4.538  12.926  1.00 85.21           C  
ATOM   2948  CB  SER A 394     -13.417  -3.580  13.391  1.00 85.21           C  
ATOM   2949  O   SER A 394     -10.724  -4.270  11.818  1.00 85.21           O  
ATOM   2950  OG  SER A 394     -14.806  -3.812  13.492  1.00 85.21           O  
ATOM   2951  N   GLY A 395     -10.430  -4.581  14.031  1.00 84.39           N  
ATOM   2952  CA  GLY A 395      -8.982  -4.414  14.025  1.00 84.39           C  
ATOM   2953  C   GLY A 395      -8.344  -5.513  13.197  1.00 84.39           C  
ATOM   2954  O   GLY A 395      -7.695  -5.194  12.205  1.00 84.39           O  
ATOM   2955  N   GLY A 396      -8.594  -6.784  13.522  1.00 86.66           N  
ATOM   2956  CA  GLY A 396      -8.107  -7.924  12.735  1.00 86.66           C  
ATOM   2957  C   GLY A 396      -8.430  -7.834  11.234  1.00 86.66           C  
ATOM   2958  O   GLY A 396      -7.552  -8.052  10.403  1.00 86.66           O  
ATOM   2959  N   ALA A 397      -9.652  -7.435  10.865  1.00 90.13           N  
ATOM   2960  CA  ALA A 397     -10.036  -7.222   9.465  1.00 90.13           C  
ATOM   2961  C   ALA A 397      -9.264  -6.069   8.794  1.00 90.13           C  
ATOM   2962  CB  ALA A 397     -11.545  -6.982   9.424  1.00 90.13           C  
ATOM   2963  O   ALA A 397      -8.797  -6.210   7.665  1.00 90.13           O  
ATOM   2964  N   SER A 398      -9.080  -4.952   9.503  1.00 88.09           N  
ATOM   2965  CA  SER A 398      -8.249  -3.818   9.069  1.00 88.09           C  
ATOM   2966  C   SER A 398      -6.784  -4.229   8.888  1.00 88.09           C  
ATOM   2967  CB  SER A 398      -8.378  -2.696  10.109  1.00 88.09           C  
ATOM   2968  O   SER A 398      -6.140  -3.851   7.909  1.00 88.09           O  
ATOM   2969  OG  SER A 398      -7.675  -1.522   9.736  1.00 88.09           O  
ATOM   2970  N   GLY A 399      -6.280  -5.071   9.793  1.00 89.22           N  
ATOM   2971  CA  GLY A 399      -4.953  -5.670   9.720  1.00 89.22           C  
ATOM   2972  C   GLY A 399      -4.793  -6.528   8.467  1.00 89.22           C  
ATOM   2973  O   GLY A 399      -3.894  -6.286   7.671  1.00 89.22           O  
ATOM   2974  N   MET A 400      -5.722  -7.456   8.231  1.00 91.01           N  
ATOM   2975  CA  MET A 400      -5.734  -8.302   7.032  1.00 91.01           C  
ATOM   2976  C   MET A 400      -5.816  -7.498   5.739  1.00 91.01           C  
ATOM   2977  CB  MET A 400      -6.931  -9.254   7.072  1.00 91.01           C  
ATOM   2978  O   MET A 400      -5.123  -7.827   4.783  1.00 91.01           O  
ATOM   2979  CG  MET A 400      -6.737 -10.386   8.073  1.00 91.01           C  
ATOM   2980  SD  MET A 400      -5.391 -11.533   7.694  1.00 91.01           S  
ATOM   2981  CE  MET A 400      -6.068 -12.411   6.264  1.00 91.01           C  
ATOM   2982  N   LEU A 401      -6.629  -6.438   5.698  1.00 91.11           N  
ATOM   2983  CA  LEU A 401      -6.686  -5.535   4.552  1.00 91.11           C  
ATOM   2984  C   LEU A 401      -5.319  -4.886   4.288  1.00 91.11           C  
ATOM   2985  CB  LEU A 401      -7.776  -4.479   4.809  1.00 91.11           C  
ATOM   2986  O   LEU A 401      -4.843  -4.880   3.152  1.00 91.11           O  
ATOM   2987  CG  LEU A 401      -7.793  -3.333   3.784  1.00 91.11           C  
ATOM   2988  CD1 LEU A 401      -8.042  -3.821   2.360  1.00 91.11           C  
ATOM   2989  CD2 LEU A 401      -8.879  -2.330   4.162  1.00 91.11           C  
ATOM   2990  N   GLY A 402      -4.680  -4.355   5.333  1.00 87.43           N  
ATOM   2991  CA  GLY A 402      -3.350  -3.756   5.237  1.00 87.43           C  
ATOM   2992  C   GLY A 402      -2.289  -4.757   4.779  1.00 87.43           C  
ATOM   2993  O   GLY A 402      -1.511  -4.444   3.879  1.00 87.43           O  
ATOM   2994  N   THR A 403      -2.302  -5.969   5.334  1.00 88.21           N  
ATOM   2995  CA  THR A 403      -1.402  -7.063   4.949  1.00 88.21           C  
ATOM   2996  C   THR A 403      -1.641  -7.512   3.513  1.00 88.21           C  
ATOM   2997  CB  THR A 403      -1.565  -8.251   5.906  1.00 88.21           C  
ATOM   2998  O   THR A 403      -0.683  -7.642   2.763  1.00 88.21           O  
ATOM   2999  CG2 THR A 403      -0.622  -9.413   5.608  1.00 88.21           C  
ATOM   3000  OG1 THR A 403      -1.255  -7.831   7.207  1.00 88.21           O  
ATOM   3001  N   ALA A 404      -2.894  -7.686   3.088  1.00 91.91           N  
ATOM   3002  CA  ALA A 404      -3.236  -8.070   1.720  1.00 91.91           C  
ATOM   3003  C   ALA A 404      -2.740  -7.040   0.697  1.00 91.91           C  
ATOM   3004  CB  ALA A 404      -4.757  -8.232   1.631  1.00 91.91           C  
ATOM   3005  O   ALA A 404      -2.190  -7.406  -0.340  1.00 91.91           O  
ATOM   3006  N   ARG A 405      -2.884  -5.749   1.019  1.00 90.68           N  
ATOM   3007  CA  ARG A 405      -2.337  -4.656   0.214  1.00 90.68           C  
ATOM   3008  C   ARG A 405      -0.818  -4.745   0.104  1.00 90.68           C  
ATOM   3009  CB  ARG A 405      -2.791  -3.317   0.807  1.00 90.68           C  
ATOM   3010  O   ARG A 405      -0.303  -4.720  -1.005  1.00 90.68           O  
ATOM   3011  CG  ARG A 405      -2.165  -2.121   0.076  1.00 90.68           C  
ATOM   3012  CD  ARG A 405      -2.632  -0.800   0.688  1.00 90.68           C  
ATOM   3013  NE  ARG A 405      -2.014  -0.610   2.015  1.00 90.68           N  
ATOM   3014  NH1 ARG A 405      -0.281   0.763   1.374  1.00 90.68           N  
ATOM   3015  NH2 ARG A 405      -0.366  -0.018   3.459  1.00 90.68           N  
ATOM   3016  CZ  ARG A 405      -0.899   0.051   2.273  1.00 90.68           C  
ATOM   3017  N   LEU A 406      -0.116  -4.844   1.234  1.00 84.42           N  
ATOM   3018  CA  LEU A 406       1.349  -4.882   1.258  1.00 84.42           C  
ATOM   3019  C   LEU A 406       1.891  -6.115   0.535  1.00 84.42           C  
ATOM   3020  CB  LEU A 406       1.836  -4.848   2.713  1.00 84.42           C  
ATOM   3021  O   LEU A 406       2.787  -5.987  -0.287  1.00 84.42           O  
ATOM   3022  CG  LEU A 406       1.650  -3.475   3.380  1.00 84.42           C  
ATOM   3023  CD1 LEU A 406       1.788  -3.625   4.892  1.00 84.42           C  
ATOM   3024  CD2 LEU A 406       2.660  -2.443   2.877  1.00 84.42           C  
ATOM   3025  N   LEU A 407       1.294  -7.284   0.769  1.00 87.87           N  
ATOM   3026  CA  LEU A 407       1.634  -8.513   0.057  1.00 87.87           C  
ATOM   3027  C   LEU A 407       1.444  -8.370  -1.450  1.00 87.87           C  
ATOM   3028  CB  LEU A 407       0.758  -9.663   0.572  1.00 87.87           C  
ATOM   3029  O   LEU A 407       2.342  -8.738  -2.203  1.00 87.87           O  
ATOM   3030  CG  LEU A 407       1.182 -10.218   1.938  1.00 87.87           C  
ATOM   3031  CD1 LEU A 407       0.155 -11.269   2.361  1.00 87.87           C  
ATOM   3032  CD2 LEU A 407       2.565 -10.861   1.854  1.00 87.87           C  
ATOM   3033  N   GLY A 408       0.307  -7.821  -1.889  1.00 91.58           N  
ATOM   3034  CA  GLY A 408       0.057  -7.557  -3.304  1.00 91.58           C  
ATOM   3035  C   GLY A 408       1.115  -6.624  -3.889  1.00 91.58           C  
ATOM   3036  O   GLY A 408       1.758  -6.969  -4.874  1.00 91.58           O  
ATOM   3037  N   GLN A 409       1.363  -5.487  -3.237  1.00 88.86           N  
ATOM   3038  CA  GLN A 409       2.352  -4.503  -3.675  1.00 88.86           C  
ATOM   3039  C   GLN A 409       3.770  -5.092  -3.755  1.00 88.86           C  
ATOM   3040  CB  GLN A 409       2.291  -3.276  -2.747  1.00 88.86           C  
ATOM   3041  O   GLN A 409       4.402  -5.016  -4.804  1.00 88.86           O  
ATOM   3042  CG  GLN A 409       1.031  -2.433  -3.012  1.00 88.86           C  
ATOM   3043  CD  GLN A 409       0.973  -1.141  -2.198  1.00 88.86           C  
ATOM   3044  NE2 GLN A 409       0.592  -0.043  -2.814  1.00 88.86           N  
ATOM   3045  OE1 GLN A 409       1.212  -1.079  -0.998  1.00 88.86           O  
ATOM   3046  N   SER A 410       4.265  -5.738  -2.699  1.00 83.89           N  
ATOM   3047  CA  SER A 410       5.608  -6.329  -2.697  1.00 83.89           C  
ATOM   3048  C   SER A 410       5.756  -7.452  -3.725  1.00 83.89           C  
ATOM   3049  CB  SER A 410       5.950  -6.859  -1.304  1.00 83.89           C  
ATOM   3050  O   SER A 410       6.774  -7.515  -4.410  1.00 83.89           O  
ATOM   3051  OG  SER A 410       5.951  -5.796  -0.370  1.00 83.89           O  
ATOM   3052  N   SER A 411       4.732  -8.298  -3.886  1.00 86.92           N  
ATOM   3053  CA  SER A 411       4.741  -9.354  -4.909  1.00 86.92           C  
ATOM   3054  C   SER A 411       4.782  -8.763  -6.317  1.00 86.92           C  
ATOM   3055  CB  SER A 411       3.513 -10.263  -4.796  1.00 86.92           C  
ATOM   3056  O   SER A 411       5.545  -9.234  -7.154  1.00 86.92           O  
ATOM   3057  OG  SER A 411       3.405 -10.817  -3.501  1.00 86.92           O  
ATOM   3058  N   GLY A 412       4.003  -7.706  -6.574  1.00 89.85           N  
ATOM   3059  CA  GLY A 412       3.986  -7.040  -7.872  1.00 89.85           C  
ATOM   3060  C   GLY A 412       5.332  -6.405  -8.216  1.00 89.85           C  
ATOM   3061  O   GLY A 412       5.847  -6.633  -9.304  1.00 89.85           O  
ATOM   3062  N   ALA A 413       5.949  -5.689  -7.272  1.00 84.03           N  
ATOM   3063  CA  ALA A 413       7.277  -5.104  -7.468  1.00 84.03           C  
ATOM   3064  C   ALA A 413       8.349  -6.172  -7.761  1.00 84.03           C  
ATOM   3065  CB  ALA A 413       7.630  -4.283  -6.223  1.00 84.03           C  
ATOM   3066  O   ALA A 413       9.153  -6.012  -8.678  1.00 84.03           O  
ATOM   3067  N   ALA A 414       8.327  -7.288  -7.028  1.00 83.51           N  
ATOM   3068  CA  ALA A 414       9.261  -8.388  -7.247  1.00 83.51           C  
ATOM   3069  C   ALA A 414       9.072  -9.070  -8.605  1.00 83.51           C  
ATOM   3070  CB  ALA A 414       9.063  -9.396  -6.127  1.00 83.51           C  
ATOM   3071  O   ALA A 414      10.050  -9.416  -9.264  1.00 83.51           O  
ATOM   3072  N   LEU A 415       7.820  -9.238  -9.042  1.00 87.56           N  
ATOM   3073  CA  LEU A 415       7.525  -9.776 -10.365  1.00 87.56           C  
ATOM   3074  C   LEU A 415       8.030  -8.843 -11.469  1.00 87.56           C  
ATOM   3075  CB  LEU A 415       6.023 -10.054 -10.509  1.00 87.56           C  
ATOM   3076  O   LEU A 415       8.596  -9.355 -12.426  1.00 87.56           O  
ATOM   3077  CG  LEU A 415       5.518 -11.283  -9.738  1.00 87.56           C  
ATOM   3078  CD1 LEU A 415       3.988 -11.270  -9.712  1.00 87.56           C  
ATOM   3079  CD2 LEU A 415       5.963 -12.598 -10.387  1.00 87.56           C  
ATOM   3080  N   VAL A 416       7.917  -7.512 -11.333  1.00 86.39           N  
ATOM   3081  CA  VAL A 416       8.523  -6.586 -12.313  1.00 86.39           C  
ATOM   3082  C   VAL A 416      10.027  -6.794 -12.388  1.00 86.39           C  
ATOM   3083  CB  VAL A 416       8.248  -5.096 -12.031  1.00 86.39           C  
ATOM   3084  O   VAL A 416      10.563  -6.934 -13.482  1.00 86.39           O  
ATOM   3085  CG1 VAL A 416       8.928  -4.199 -13.074  1.00 86.39           C  
ATOM   3086  CG2 VAL A 416       6.757  -4.801 -12.099  1.00 86.39           C  
ATOM   3087  N   ALA A 417      10.707  -6.866 -11.244  1.00 81.87           N  
ATOM   3088  CA  ALA A 417      12.147  -7.087 -11.234  1.00 81.87           C  
ATOM   3089  C   ALA A 417      12.536  -8.415 -11.903  1.00 81.87           C  
ATOM   3090  CB  ALA A 417      12.642  -7.013  -9.795  1.00 81.87           C  
ATOM   3091  O   ALA A 417      13.472  -8.449 -12.699  1.00 81.87           O  
ATOM   3092  N   LEU A 418      11.778  -9.487 -11.647  1.00 84.14           N  
ATOM   3093  CA  LEU A 418      11.965 -10.776 -12.313  1.00 84.14           C  
ATOM   3094  C   LEU A 418      11.760 -10.665 -13.828  1.00 84.14           C  
ATOM   3095  CB  LEU A 418      11.037 -11.818 -11.657  1.00 84.14           C  
ATOM   3096  O   LEU A 418      12.581 -11.170 -14.588  1.00 84.14           O  
ATOM   3097  CG  LEU A 418      11.362 -13.269 -12.070  1.00 84.14           C  
ATOM   3098  CD1 LEU A 418      11.004 -14.225 -10.929  1.00 84.14           C  
ATOM   3099  CD2 LEU A 418      10.581 -13.749 -13.295  1.00 84.14           C  
ATOM   3100  N   MET A 419      10.701  -9.985 -14.276  1.00 86.26           N  
ATOM   3101  CA  MET A 419      10.425  -9.813 -15.704  1.00 86.26           C  
ATOM   3102  C   MET A 419      11.494  -8.965 -16.404  1.00 86.26           C  
ATOM   3103  CB  MET A 419       9.041  -9.186 -15.939  1.00 86.26           C  
ATOM   3104  O   MET A 419      11.932  -9.327 -17.492  1.00 86.26           O  
ATOM   3105  CG  MET A 419       7.845 -10.052 -15.526  1.00 86.26           C  
ATOM   3106  SD  MET A 419       7.846 -11.744 -16.171  1.00 86.26           S  
ATOM   3107  CE  MET A 419       7.644 -12.652 -14.624  1.00 86.26           C  
ATOM   3108  N   LEU A 420      11.943  -7.865 -15.791  1.00 84.01           N  
ATOM   3109  CA  LEU A 420      13.005  -7.012 -16.337  1.00 84.01           C  
ATOM   3110  C   LEU A 420      14.343  -7.753 -16.422  1.00 84.01           C  
ATOM   3111  CB  LEU A 420      13.147  -5.741 -15.479  1.00 84.01           C  
ATOM   3112  O   LEU A 420      15.045  -7.634 -17.420  1.00 84.01           O  
ATOM   3113  CG  LEU A 420      11.975  -4.747 -15.572  1.00 84.01           C  
ATOM   3114  CD1 LEU A 420      12.227  -3.575 -14.621  1.00 84.01           C  
ATOM   3115  CD2 LEU A 420      11.793  -4.177 -16.977  1.00 84.01           C  
ATOM   3116  N   ASN A 421      14.681  -8.555 -15.409  1.00 81.29           N  
ATOM   3117  CA  ASN A 421      15.919  -9.330 -15.408  1.00 81.29           C  
ATOM   3118  C   ASN A 421      15.896 -10.472 -16.440  1.00 81.29           C  
ATOM   3119  CB  ASN A 421      16.165  -9.844 -13.982  1.00 81.29           C  
ATOM   3120  O   ASN A 421      16.886 -10.690 -17.133  1.00 81.29           O  
ATOM   3121  CG  ASN A 421      17.540 -10.466 -13.844  1.00 81.29           C  
ATOM   3122  ND2 ASN A 421      18.561  -9.667 -13.641  1.00 81.29           N  
ATOM   3123  OD1 ASN A 421      17.718 -11.668 -13.910  1.00 81.29           O  
ATOM   3124  N   GLN A 422      14.765 -11.173 -16.571  1.00 84.24           N  
ATOM   3125  CA  GLN A 422      14.644 -12.349 -17.437  1.00 84.24           C  
ATOM   3126  C   GLN A 422      14.415 -12.004 -18.917  1.00 84.24           C  
ATOM   3127  CB  GLN A 422      13.504 -13.227 -16.892  1.00 84.24           C  
ATOM   3128  O   GLN A 422      14.861 -12.750 -19.788  1.00 84.24           O  
ATOM   3129  CG  GLN A 422      13.359 -14.576 -17.615  1.00 84.24           C  
ATOM   3130  CD  GLN A 422      14.585 -15.473 -17.464  1.00 84.24           C  
ATOM   3131  NE2 GLN A 422      14.955 -16.215 -18.482  1.00 84.24           N  
ATOM   3132  OE1 GLN A 422      15.217 -15.554 -16.426  1.00 84.24           O  
ATOM   3133  N   PHE A 423      13.694 -10.917 -19.213  1.00 86.24           N  
ATOM   3134  CA  PHE A 423      13.262 -10.571 -20.576  1.00 86.24           C  
ATOM   3135  C   PHE A 423      13.886  -9.277 -21.127  1.00 86.24           C  
ATOM   3136  CB  PHE A 423      11.725 -10.537 -20.643  1.00 86.24           C  
ATOM   3137  O   PHE A 423      13.560  -8.895 -22.253  1.00 86.24           O  
ATOM   3138  CG  PHE A 423      11.038 -11.847 -20.303  1.00 86.24           C  
ATOM   3139  CD1 PHE A 423      10.949 -12.866 -21.268  1.00 86.24           C  
ATOM   3140  CD2 PHE A 423      10.481 -12.052 -19.028  1.00 86.24           C  
ATOM   3141  CE1 PHE A 423      10.310 -14.080 -20.960  1.00 86.24           C  
ATOM   3142  CE2 PHE A 423       9.857 -13.271 -18.712  1.00 86.24           C  
ATOM   3143  CZ  PHE A 423       9.765 -14.284 -19.680  1.00 86.24           C  
ATOM   3144  N   GLY A 424      14.764  -8.603 -20.372  1.00 80.88           N  
ATOM   3145  CA  GLY A 424      15.424  -7.364 -20.799  1.00 80.88           C  
ATOM   3146  C   GLY A 424      14.414  -6.279 -21.181  1.00 80.88           C  
ATOM   3147  O   GLY A 424      13.469  -6.016 -20.434  1.00 80.88           O  
ATOM   3148  N   ASP A 425      14.566  -5.702 -22.376  1.00 76.61           N  
ATOM   3149  CA  ASP A 425      13.707  -4.622 -22.891  1.00 76.61           C  
ATOM   3150  C   ASP A 425      12.217  -5.015 -22.955  1.00 76.61           C  
ATOM   3151  CB  ASP A 425      14.202  -4.200 -24.287  1.00 76.61           C  
ATOM   3152  O   ASP A 425      11.332  -4.206 -22.658  1.00 76.61           O  
ATOM   3153  CG  ASP A 425      15.638  -3.660 -24.295  1.00 76.61           C  
ATOM   3154  OD1 ASP A 425      16.089  -3.180 -23.232  1.00 76.61           O  
ATOM   3155  OD2 ASP A 425      16.284  -3.786 -25.356  1.00 76.61           O  
ATOM   3156  N   ASN A 426      11.921  -6.289 -23.245  1.00 85.62           N  
ATOM   3157  CA  ASN A 426      10.551  -6.813 -23.279  1.00 85.62           C  
ATOM   3158  C   ASN A 426       9.953  -7.043 -21.881  1.00 85.62           C  
ATOM   3159  CB  ASN A 426      10.516  -8.103 -24.118  1.00 85.62           C  
ATOM   3160  O   ASN A 426       8.748  -7.274 -21.758  1.00 85.62           O  
ATOM   3161  CG  ASN A 426      10.565  -7.848 -25.614  1.00 85.62           C  
ATOM   3162  ND2 ASN A 426      10.966  -8.826 -26.390  1.00 85.62           N  
ATOM   3163  OD1 ASN A 426      10.210  -6.799 -26.118  1.00 85.62           O  
ATOM   3164  N   GLY A 427      10.750  -6.966 -20.811  1.00 84.78           N  
ATOM   3165  CA  GLY A 427      10.286  -7.205 -19.443  1.00 84.78           C  
ATOM   3166  C   GLY A 427       9.178  -6.248 -19.000  1.00 84.78           C  
ATOM   3167  O   GLY A 427       8.287  -6.639 -18.242  1.00 84.78           O  
ATOM   3168  N   THR A 428       9.168  -5.021 -19.525  1.00 85.33           N  
ATOM   3169  CA  THR A 428       8.102  -4.039 -19.270  1.00 85.33           C  
ATOM   3170  C   THR A 428       6.764  -4.466 -19.882  1.00 85.33           C  
ATOM   3171  CB  THR A 428       8.479  -2.653 -19.807  1.00 85.33           C  
ATOM   3172  O   THR A 428       5.736  -4.431 -19.204  1.00 85.33           O  
ATOM   3173  CG2 THR A 428       9.671  -2.034 -19.088  1.00 85.33           C  
ATOM   3174  OG1 THR A 428       8.775  -2.710 -21.184  1.00 85.33           O  
ATOM   3175  N   HIS A 429       6.779  -4.942 -21.131  1.00 89.40           N  
ATOM   3176  CA  HIS A 429       5.597  -5.434 -21.843  1.00 89.40           C  
ATOM   3177  C   HIS A 429       5.021  -6.688 -21.180  1.00 89.40           C  
ATOM   3178  CB  HIS A 429       5.972  -5.698 -23.307  1.00 89.40           C  
ATOM   3179  O   HIS A 429       3.825  -6.746 -20.886  1.00 89.40           O  
ATOM   3180  CG  HIS A 429       4.776  -6.019 -24.163  1.00 89.40           C  
ATOM   3181  CD2 HIS A 429       4.044  -5.107 -24.863  1.00 89.40           C  
ATOM   3182  ND1 HIS A 429       4.219  -7.286 -24.343  1.00 89.40           N  
ATOM   3183  CE1 HIS A 429       3.182  -7.109 -25.175  1.00 89.40           C  
ATOM   3184  NE2 HIS A 429       3.046  -5.809 -25.493  1.00 89.40           N  
ATOM   3185  N   VAL A 430       5.885  -7.647 -20.828  1.00 92.78           N  
ATOM   3186  CA  VAL A 430       5.486  -8.868 -20.107  1.00 92.78           C  
ATOM   3187  C   VAL A 430       4.906  -8.533 -18.728  1.00 92.78           C  
ATOM   3188  CB  VAL A 430       6.668  -9.852 -19.991  1.00 92.78           C  
ATOM   3189  O   VAL A 430       3.911  -9.134 -18.320  1.00 92.78           O  
ATOM   3190  CG1 VAL A 430       6.263 -11.134 -19.253  1.00 92.78           C  
ATOM   3191  CG2 VAL A 430       7.178 -10.290 -21.372  1.00 92.78           C  
ATOM   3192  N   SER A 431       5.456  -7.532 -18.029  1.00 90.84           N  
ATOM   3193  CA  SER A 431       4.916  -7.059 -16.744  1.00 90.84           C  
ATOM   3194  C   SER A 431       3.506  -6.481 -16.883  1.00 90.84           C  
ATOM   3195  CB  SER A 431       5.816  -5.990 -16.121  1.00 90.84           C  
ATOM   3196  O   SER A 431       2.635  -6.791 -16.068  1.00 90.84           O  
ATOM   3197  OG  SER A 431       7.090  -6.517 -15.832  1.00 90.84           O  
ATOM   3198  N   LEU A 432       3.250  -5.686 -17.929  1.00 93.06           N  
ATOM   3199  CA  LEU A 432       1.917  -5.147 -18.218  1.00 93.06           C  
ATOM   3200  C   LEU A 432       0.921  -6.250 -18.591  1.00 93.06           C  
ATOM   3201  CB  LEU A 432       2.006  -4.106 -19.347  1.00 93.06           C  
ATOM   3202  O   LEU A 432      -0.219  -6.229 -18.124  1.00 93.06           O  
ATOM   3203  CG  LEU A 432       2.651  -2.773 -18.950  1.00 93.06           C  
ATOM   3204  CD1 LEU A 432       2.805  -1.888 -20.187  1.00 93.06           C  
ATOM   3205  CD2 LEU A 432       1.788  -2.026 -17.932  1.00 93.06           C  
ATOM   3206  N   MET A 433       1.353  -7.246 -19.367  1.00 94.67           N  
ATOM   3207  CA  MET A 433       0.533  -8.414 -19.691  1.00 94.67           C  
ATOM   3208  C   MET A 433       0.178  -9.212 -18.428  1.00 94.67           C  
ATOM   3209  CB  MET A 433       1.277  -9.288 -20.711  1.00 94.67           C  
ATOM   3210  O   MET A 433      -0.987  -9.541 -18.201  1.00 94.67           O  
ATOM   3211  CG  MET A 433       0.388 -10.418 -21.241  1.00 94.67           C  
ATOM   3212  SD  MET A 433      -0.970  -9.870 -22.309  1.00 94.67           S  
ATOM   3213  CE  MET A 433      -0.042  -9.659 -23.853  1.00 94.67           C  
ATOM   3214  N   ALA A 434       1.160  -9.474 -17.561  1.00 94.89           N  
ATOM   3215  CA  ALA A 434       0.941 -10.148 -16.284  1.00 94.89           C  
ATOM   3216  C   ALA A 434      -0.010  -9.352 -15.376  1.00 94.89           C  
ATOM   3217  CB  ALA A 434       2.301 -10.380 -15.615  1.00 94.89           C  
ATOM   3218  O   ALA A 434      -0.905  -9.934 -14.758  1.00 94.89           O  
ATOM   3219  N   ALA A 435       0.129  -8.022 -15.337  1.00 94.85           N  
ATOM   3220  CA  ALA A 435      -0.785  -7.139 -14.620  1.00 94.85           C  
ATOM   3221  C   ALA A 435      -2.221  -7.251 -15.155  1.00 94.85           C  
ATOM   3222  CB  ALA A 435      -0.277  -5.696 -14.719  1.00 94.85           C  
ATOM   3223  O   ALA A 435      -3.157  -7.383 -14.366  1.00 94.85           O  
ATOM   3224  N   ALA A 436      -2.401  -7.242 -16.480  1.00 95.91           N  
ATOM   3225  CA  ALA A 436      -3.709  -7.369 -17.117  1.00 95.91           C  
ATOM   3226  C   ALA A 436      -4.369  -8.717 -16.783  1.00 95.91           C  
ATOM   3227  CB  ALA A 436      -3.548  -7.174 -18.630  1.00 95.91           C  
ATOM   3228  O   ALA A 436      -5.523  -8.754 -16.354  1.00 95.91           O  
ATOM   3229  N   ILE A 437      -3.618  -9.820 -16.885  1.00 95.99           N  
ATOM   3230  CA  ILE A 437      -4.096 -11.168 -16.541  1.00 95.99           C  
ATOM   3231  C   ILE A 437      -4.490 -11.245 -15.061  1.00 95.99           C  
ATOM   3232  CB  ILE A 437      -3.026 -12.221 -16.911  1.00 95.99           C  
ATOM   3233  O   ILE A 437      -5.574 -11.730 -14.734  1.00 95.99           O  
ATOM   3234  CG1 ILE A 437      -2.849 -12.292 -18.446  1.00 95.99           C  
ATOM   3235  CG2 ILE A 437      -3.406 -13.613 -16.363  1.00 95.99           C  
ATOM   3236  CD1 ILE A 437      -1.591 -13.052 -18.886  1.00 95.99           C  
ATOM   3237  N   LEU A 438      -3.658 -10.725 -14.153  1.00 95.33           N  
ATOM   3238  CA  LEU A 438      -3.971 -10.693 -12.722  1.00 95.33           C  
ATOM   3239  C   LEU A 438      -5.201  -9.835 -12.411  1.00 95.33           C  
ATOM   3240  CB  LEU A 438      -2.752 -10.187 -11.935  1.00 95.33           C  
ATOM   3241  O   LEU A 438      -5.986 -10.205 -11.536  1.00 95.33           O  
ATOM   3242  CG  LEU A 438      -1.669 -11.256 -11.718  1.00 95.33           C  
ATOM   3243  CD1 LEU A 438      -0.421 -10.578 -11.167  1.00 95.33           C  
ATOM   3244  CD2 LEU A 438      -2.112 -12.320 -10.708  1.00 95.33           C  
ATOM   3245  N   ALA A 439      -5.407  -8.730 -13.131  1.00 96.06           N  
ATOM   3246  CA  ALA A 439      -6.608  -7.910 -13.007  1.00 96.06           C  
ATOM   3247  C   ALA A 439      -7.867  -8.668 -13.468  1.00 96.06           C  
ATOM   3248  CB  ALA A 439      -6.402  -6.594 -13.765  1.00 96.06           C  
ATOM   3249  O   ALA A 439      -8.889  -8.602 -12.783  1.00 96.06           O  
ATOM   3250  N   VAL A 440      -7.792  -9.455 -14.550  1.00 96.42           N  
ATOM   3251  CA  VAL A 440      -8.894 -10.338 -14.984  1.00 96.42           C  
ATOM   3252  C   VAL A 440      -9.181 -11.417 -13.942  1.00 96.42           C  
ATOM   3253  CB  VAL A 440      -8.615 -10.988 -16.356  1.00 96.42           C  
ATOM   3254  O   VAL A 440     -10.335 -11.598 -13.556  1.00 96.42           O  
ATOM   3255  CG1 VAL A 440      -9.704 -11.995 -16.754  1.00 96.42           C  
ATOM   3256  CG2 VAL A 440      -8.568  -9.934 -17.463  1.00 96.42           C  
ATOM   3257  N   ILE A 441      -8.151 -12.095 -13.425  1.00 94.92           N  
ATOM   3258  CA  ILE A 441      -8.311 -13.101 -12.363  1.00 94.92           C  
ATOM   3259  C   ILE A 441      -8.984 -12.466 -11.141  1.00 94.92           C  
ATOM   3260  CB  ILE A 441      -6.949 -13.739 -12.000  1.00 94.92           C  
ATOM   3261  O   ILE A 441      -9.960 -13.006 -10.617  1.00 94.92           O  
ATOM   3262  CG1 ILE A 441      -6.424 -14.589 -13.180  1.00 94.92           C  
ATOM   3263  CG2 ILE A 441      -7.065 -14.615 -10.735  1.00 94.92           C  
ATOM   3264  CD1 ILE A 441      -4.954 -15.003 -13.039  1.00 94.92           C  
ATOM   3265  N   ALA A 442      -8.524 -11.286 -10.722  1.00 94.19           N  
ATOM   3266  CA  ALA A 442      -9.127 -10.547  -9.621  1.00 94.19           C  
ATOM   3267  C   ALA A 442     -10.593 -10.172  -9.922  1.00 94.19           C  
ATOM   3268  CB  ALA A 442      -8.249  -9.325  -9.324  1.00 94.19           C  
ATOM   3269  O   ALA A 442     -11.442 -10.277  -9.036  1.00 94.19           O  
ATOM   3270  N   ALA A 443     -10.923  -9.785 -11.159  1.00 94.81           N  
ATOM   3271  CA  ALA A 443     -12.296  -9.498 -11.574  1.00 94.81           C  
ATOM   3272  C   ALA A 443     -13.196 -10.737 -11.453  1.00 94.81           C  
ATOM   3273  CB  ALA A 443     -12.300  -8.942 -13.005  1.00 94.81           C  
ATOM   3274  O   ALA A 443     -14.289 -10.649 -10.888  1.00 94.81           O  
ATOM   3275  N   CYS A 444     -12.717 -11.903 -11.898  1.00 94.56           N  
ATOM   3276  CA  CYS A 444     -13.423 -13.176 -11.759  1.00 94.56           C  
ATOM   3277  C   CYS A 444     -13.648 -13.538 -10.283  1.00 94.56           C  
ATOM   3278  CB  CYS A 444     -12.638 -14.276 -12.487  1.00 94.56           C  
ATOM   3279  O   CYS A 444     -14.784 -13.795  -9.883  1.00 94.56           O  
ATOM   3280  SG  CYS A 444     -12.627 -13.977 -14.277  1.00 94.56           S  
ATOM   3281  N   VAL A 445     -12.601 -13.480  -9.450  1.00 92.80           N  
ATOM   3282  CA  VAL A 445     -12.695 -13.749  -8.001  1.00 92.80           C  
ATOM   3283  C   VAL A 445     -13.656 -12.769  -7.319  1.00 92.80           C  
ATOM   3284  CB  VAL A 445     -11.300 -13.699  -7.343  1.00 92.80           C  
ATOM   3285  O   VAL A 445     -14.466 -13.165  -6.479  1.00 92.80           O  
ATOM   3286  CG1 VAL A 445     -11.359 -13.895  -5.821  1.00 92.80           C  
ATOM   3287  CG2 VAL A 445     -10.393 -14.818  -7.875  1.00 92.80           C  
ATOM   3288  N   SER A 446     -13.639 -11.497  -7.722  1.00 90.63           N  
ATOM   3289  CA  SER A 446     -14.594 -10.500  -7.245  1.00 90.63           C  
ATOM   3290  C   SER A 446     -16.031 -10.847  -7.634  1.00 90.63           C  
ATOM   3291  CB  SER A 446     -14.247  -9.120  -7.799  1.00 90.63           C  
ATOM   3292  O   SER A 446     -16.935 -10.691  -6.809  1.00 90.63           O  
ATOM   3293  OG  SER A 446     -15.194  -8.182  -7.312  1.00 90.63           O  
ATOM   3294  N   GLY A 447     -16.244 -11.312  -8.868  1.00 90.81           N  
ATOM   3295  CA  GLY A 447     -17.546 -11.717  -9.395  1.00 90.81           C  
ATOM   3296  C   GLY A 447     -18.133 -12.922  -8.660  1.00 90.81           C  
ATOM   3297  O   GLY A 447     -19.329 -12.936  -8.370  1.00 90.81           O  
ATOM   3298  N   LEU A 448     -17.289 -13.867  -8.227  1.00 91.03           N  
ATOM   3299  CA  LEU A 448     -17.703 -15.003  -7.391  1.00 91.03           C  
ATOM   3300  C   LEU A 448     -18.329 -14.572  -6.056  1.00 91.03           C  
ATOM   3301  CB  LEU A 448     -16.508 -15.937  -7.125  1.00 91.03           C  
ATOM   3302  O   LEU A 448     -19.057 -15.344  -5.442  1.00 91.03           O  
ATOM   3303  CG  LEU A 448     -15.962 -16.683  -8.355  1.00 91.03           C  
ATOM   3304  CD1 LEU A 448     -14.724 -17.484  -7.951  1.00 91.03           C  
ATOM   3305  CD2 LEU A 448     -16.989 -17.647  -8.951  1.00 91.03           C  
ATOM   3306  N   ARG A 449     -18.127 -13.328  -5.602  1.00 88.22           N  
ATOM   3307  CA  ARG A 449     -18.796 -12.818  -4.394  1.00 88.22           C  
ATOM   3308  C   ARG A 449     -20.299 -12.629  -4.574  1.00 88.22           C  
ATOM   3309  CB  ARG A 449     -18.153 -11.509  -3.927  1.00 88.22           C  
ATOM   3310  O   ARG A 449     -21.006 -12.573  -3.577  1.00 88.22           O  
ATOM   3311  CG  ARG A 449     -16.679 -11.714  -3.563  1.00 88.22           C  
ATOM   3312  CD  ARG A 449     -16.061 -10.447  -2.980  1.00 88.22           C  
ATOM   3313  NE  ARG A 449     -15.842  -9.396  -3.991  1.00 88.22           N  
ATOM   3314  NH1 ARG A 449     -14.759  -7.994  -2.549  1.00 88.22           N  
ATOM   3315  NH2 ARG A 449     -14.831  -7.453  -4.678  1.00 88.22           N  
ATOM   3316  CZ  ARG A 449     -15.159  -8.292  -3.747  1.00 88.22           C  
ATOM   3317  N   ILE A 450     -20.793 -12.511  -5.808  1.00 85.67           N  
ATOM   3318  CA  ILE A 450     -22.229 -12.350  -6.099  1.00 85.67           C  
ATOM   3319  C   ILE A 450     -23.003 -13.630  -5.752  1.00 85.67           C  
ATOM   3320  CB  ILE A 450     -22.436 -11.944  -7.579  1.00 85.67           C  
ATOM   3321  O   ILE A 450     -24.162 -13.551  -5.359  1.00 85.67           O  
ATOM   3322  CG1 ILE A 450     -21.689 -10.626  -7.906  1.00 85.67           C  
ATOM   3323  CG2 ILE A 450     -23.934 -11.786  -7.905  1.00 85.67           C  
ATOM   3324  CD1 ILE A 450     -21.628 -10.313  -9.405  1.00 85.67           C  
ATOM   3325  N   THR A 451     -22.360 -14.798  -5.845  1.00 81.73           N  
ATOM   3326  CA  THR A 451     -22.985 -16.088  -5.511  1.00 81.73           C  
ATOM   3327  C   THR A 451     -23.054 -16.341  -4.008  1.00 81.73           C  
ATOM   3328  CB  THR A 451     -22.254 -17.259  -6.184  1.00 81.73           C  
ATOM   3329  O   THR A 451     -23.742 -17.260  -3.568  1.00 81.73           O  
ATOM   3330  CG2 THR A 451     -22.093 -17.063  -7.693  1.00 81.73           C  
ATOM   3331  OG1 THR A 451     -20.962 -17.421  -5.648  1.00 81.73           O  
ATOM   3332  N   GLN A 452     -22.351 -15.538  -3.206  1.00 79.95           N  
ATOM   3333  CA  GLN A 452     -22.335 -15.697  -1.761  1.00 79.95           C  
ATOM   3334  C   GLN A 452     -23.557 -15.010  -1.142  1.00 79.95           C  
ATOM   3335  CB  GLN A 452     -21.014 -15.184  -1.167  1.00 79.95           C  
ATOM   3336  O   GLN A 452     -23.867 -13.869  -1.498  1.00 79.95           O  
ATOM   3337  CG  GLN A 452     -19.789 -15.921  -1.734  1.00 79.95           C  
ATOM   3338  CD  GLN A 452     -19.886 -17.431  -1.547  1.00 79.95           C  
ATOM   3339  NE2 GLN A 452     -19.823 -18.205  -2.606  1.00 79.95           N  
ATOM   3340  OE1 GLN A 452     -20.046 -17.925  -0.443  1.00 79.95           O  
ATOM   3341  N   PRO A 453     -24.250 -15.658  -0.190  1.00 64.73           N  
ATOM   3342  CA  PRO A 453     -25.353 -15.024   0.514  1.00 64.73           C  
ATOM   3343  C   PRO A 453     -24.846 -13.754   1.204  1.00 64.73           C  
ATOM   3344  CB  PRO A 453     -25.886 -16.078   1.492  1.00 64.73           C  
ATOM   3345  O   PRO A 453     -23.813 -13.776   1.879  1.00 64.73           O  
ATOM   3346  CG  PRO A 453     -24.714 -17.042   1.684  1.00 64.73           C  
ATOM   3347  CD  PRO A 453     -23.969 -16.977   0.356  1.00 64.73           C  
ATOM   3348  N   ARG A 454     -25.572 -12.636   1.041  1.00 58.41           N  
ATOM   3349  CA  ARG A 454     -25.299 -11.407   1.799  1.00 58.41           C  
ATOM   3350  C   ARG A 454     -25.251 -11.783   3.275  1.00 58.41           C  
ATOM   3351  CB  ARG A 454     -26.375 -10.332   1.548  1.00 58.41           C  
ATOM   3352  O   ARG A 454     -26.246 -12.271   3.809  1.00 58.41           O  
ATOM   3353  CG  ARG A 454     -26.066  -9.449   0.329  1.00 58.41           C  
ATOM   3354  CD  ARG A 454     -27.152  -8.374   0.161  1.00 58.41           C  
ATOM   3355  NE  ARG A 454     -26.713  -7.280  -0.730  1.00 58.41           N  
ATOM   3356  NH1 ARG A 454     -28.753  -6.250  -0.992  1.00 58.41           N  
ATOM   3357  NH2 ARG A 454     -26.946  -5.340  -1.919  1.00 58.41           N  
ATOM   3358  CZ  ARG A 454     -27.469  -6.303  -1.210  1.00 58.41           C  
ATOM   3359  N   SER A 455     -24.102 -11.573   3.915  1.00 50.15           N  
ATOM   3360  CA  SER A 455     -23.953 -11.758   5.355  1.00 50.15           C  
ATOM   3361  C   SER A 455     -25.058 -10.956   6.042  1.00 50.15           C  
ATOM   3362  CB  SER A 455     -22.557 -11.300   5.807  1.00 50.15           C  
ATOM   3363  O   SER A 455     -25.059  -9.726   5.952  1.00 50.15           O  
ATOM   3364  OG  SER A 455     -22.248 -10.023   5.278  1.00 50.15           O  
ATOM   3365  N   ARG A 456     -26.033 -11.646   6.654  1.00 37.99           N  
ATOM   3366  CA  ARG A 456     -27.009 -11.015   7.549  1.00 37.99           C  
ATOM   3367  C   ARG A 456     -26.188 -10.408   8.688  1.00 37.99           C  
ATOM   3368  CB  ARG A 456     -28.040 -12.038   8.071  1.00 37.99           C  
ATOM   3369  O   ARG A 456     -25.601 -11.157   9.462  1.00 37.99           O  
ATOM   3370  CG  ARG A 456     -29.114 -12.426   7.039  1.00 37.99           C  
ATOM   3371  CD  ARG A 456     -30.139 -13.384   7.672  1.00 37.99           C  
ATOM   3372  NE  ARG A 456     -31.257 -13.708   6.758  1.00 37.99           N  
ATOM   3373  NH1 ARG A 456     -32.447 -15.046   8.201  1.00 37.99           N  
ATOM   3374  NH2 ARG A 456     -33.245 -14.663   6.157  1.00 37.99           N  
ATOM   3375  CZ  ARG A 456     -32.306 -14.466   7.041  1.00 37.99           C  
ATOM   3376  N   ALA A 457     -26.041  -9.085   8.662  1.00 39.40           N  
ATOM   3377  CA  ALA A 457     -25.374  -8.316   9.706  1.00 39.40           C  
ATOM   3378  C   ALA A 457     -26.155  -8.385  11.019  1.00 39.40           C  
ATOM   3379  CB  ALA A 457     -25.190  -6.871   9.224  1.00 39.40           C  
ATOM   3380  O   ALA A 457     -27.404  -8.474  10.942  1.00 39.40           O  
ATOM   3381  OXT ALA A 457     -25.455  -8.286  12.050  1.00 39.40           O  
TER    3382      ALA A 457                                                      
ENDMDL                                                                          
END                                                                             
