# Supplementary material for: Cryo‐EM structure of antibacterial efflux transporter QacA from Staphylococcus aureus reveals a novel extracellular loop with allosteric role
Source: EMBO J. 2023 Jul 17;42(16):e113418. doi: 10.15252/embj.2023113418 (PMC10425836; doi:10.15252/embj.2023113418)
Supplement: Supplementary file 4 — Source Data for Expanded View [file EMBJ-42-e113418-s008.zip › Expanded view source data/Figure EV2/AF2 models/AF-P94574-YwoD.pdb]

HEADER                                            01-JUN-22                     
TITLE     ALPHAFOLD MONOMER V2.0 PREDICTION FOR UNCHARACTERIZED MFS-TYPE        
TITLE    2 TRANSPORTER YWOD (P94574)                                            
COMPND    MOL_ID: 1;                                                            
COMPND   2 MOLECULE: UNCHARACTERIZED MFS-TYPE TRANSPORTER YWOD;                 
COMPND   3 CHAIN: A                                                             
SOURCE    MOL_ID: 1;                                                            
SOURCE   2 ORGANISM_SCIENTIFIC: BACILLUS SUBTILIS (STRAIN 168);                 
SOURCE   3 ORGANISM_TAXID: 224308                                               
REMARK   1                                                                      
REMARK   1 REFERENCE 1                                                          
REMARK   1  AUTH   JOHN JUMPER, RICHARD EVANS, ALEXANDER PRITZEL, TIM GREEN,    
REMARK   1  AUTH 2 MICHAEL FIGURNOV, OLAF RONNEBERGER, KATHRYN TUNYASUVUNAKOOL, 
REMARK   1  AUTH 3 RUSS BATES, AUGUSTIN ZIDEK, ANNA POTAPENKO, ALEX BRIDGLAND,  
REMARK   1  AUTH 4 CLEMENS MEYER, SIMON A A KOHL, ANDREW J BALLARD,             
REMARK   1  AUTH 5 ANDREW COWIE, BERNARDINO ROMERA-PAREDES, STANISLAV NIKOLOV,  
REMARK   1  AUTH 6 RISHUB JAIN, JONAS ADLER, TREVOR BACK, STIG PETERSEN,        
REMARK   1  AUTH 7 DAVID REIMAN, ELLEN CLANCY, MICHAL ZIELINSKI,                
REMARK   1  AUTH 8 MARTIN STEINEGGER, MICHALINA PACHOLSKA, TAMAS BERGHAMMER,    
REMARK   1  AUTH 9 DAVID SILVER, ORIOL VINYALS, ANDREW W SENIOR,                
REMARK   1  AUTH10 KORAY KAVUKCUOGLU, PUSHMEET KOHLI, DEMIS HASSABIS            
REMARK   1  TITL   HIGHLY ACCURATE PROTEIN STRUCTURE PREDICTION WITH ALPHAFOLD  
REMARK   1  REF    NATURE                        V. 596   583 2021              
REMARK   1  REFN                   ISSN 0028-0836                               
REMARK   1  PMID   34265844                                                     
REMARK   1  DOI    10.1038/s41586-021-03819-2                                   
REMARK   1                                                                      
REMARK   1 DISCLAIMERS                                                          
REMARK   1 ALPHAFOLD DATA, COPYRIGHT (2021) DEEPMIND TECHNOLOGIES LIMITED. THE  
REMARK   1 INFORMATION PROVIDED IS THEORETICAL MODELLING ONLY AND CAUTION SHOULD
REMARK   1 BE EXERCISED IN ITS USE. IT IS PROVIDED "AS-IS" WITHOUT ANY WARRANTY 
REMARK   1 OF ANY KIND, WHETHER EXPRESSED OR IMPLIED. NO WARRANTY IS GIVEN THAT 
REMARK   1 USE OF THE INFORMATION SHALL NOT INFRINGE THE RIGHTS OF ANY THIRD    
REMARK   1 PARTY. THE INFORMATION IS NOT INTENDED TO BE A SUBSTITUTE FOR        
REMARK   1 PROFESSIONAL MEDICAL ADVICE, DIAGNOSIS, OR TREATMENT, AND DOES NOT   
REMARK   1 CONSTITUTE MEDICAL OR OTHER PROFESSIONAL ADVICE. IT IS AVAILABLE FOR 
REMARK   1 ACADEMIC AND COMMERCIAL PURPOSES, UNDER CC-BY 4.0 LICENCE.           
DBREF  XXXX A    1   452  UNP    P94574   YWOD_BACSU       1    452             
SEQRES   1 A  452  MET LEU SER LYS LYS SER ARG ALA VAL PHE LEU THR ALA          
SEQRES   2 A  452  VAL ALA SER GLY THR MET LEU ASN PRO LEU ASN SER SER          
SEQRES   3 A  452  MET ILE SER LEU ALA LEU HIS SER ILE GLN HIS GLU PHE          
SEQRES   4 A  452  HIS LEU SER PHE THR THR VAL SER TRP LEU ILE SER SER          
SEQRES   5 A  452  PHE TYR LEU ALA SER ALA VAL ALA GLN PRO VAL THR GLY          
SEQRES   6 A  452  LYS LEU GLY ASP LEU ILE GLY ARG LYS ARG LEU PHE LEU          
SEQRES   7 A  452  PHE GLY LEU ILE LEU VAL ALA VAL SER ALA ILE GLY ALA          
SEQRES   8 A  452  PRO PHE ALA PRO THR PHE MET THR LEU LEU VAL MET ARG          
SEQRES   9 A  452  LEU PHE GLN SER VAL GLY SER SER ALA ILE TYR PRO SER          
SEQRES  10 A  452  GLY VAL GLY LEU ILE ARG ASN HIS ILE HIS GLU ARG GLN          
SEQRES  11 A  452  ALA SER ALA LEU ALA VAL LEU SER ILE PHE ALA SER ALA          
SEQRES  12 A  452  MET THR ALA LEU GLY PRO THR ALA GLY GLY PHE LEU ILE          
SEQRES  13 A  452  VAL TRP GLY GLY TRP PRO ALA ILE PHE ILE VAL ASN LEU          
SEQRES  14 A  452  PRO PHE ILE ILE LEU SER PHE LEU LEU GLY LEU TYR MET          
SEQRES  15 A  452  PHE PRO LYS ASP GLN LYS LYS GLY ALA GLY ILE LYS THR          
SEQRES  16 A  452  ILE ILE ARG GLN LEU ASP ILE LEU GLY ILE VAL LEU PHE          
SEQRES  17 A  452  ALA GLY GLY ILE ILE PHE LEU LEU SER PHE LEU LEU SER          
SEQRES  18 A  452  PHE SER THR SER PRO HIS ALA VAL GLU GLY VAL LEU GLY          
SEQRES  19 A  452  LEU LEU LEU LEU CYS ALA PHE VAL TRP ARG GLU LEU LYS          
SEQRES  20 A  452  THR ASP LYS PRO PHE ILE ASP VAL ARG LEU PHE LYS THR          
SEQRES  21 A  452  GLN ARG ASN LEU SER ALA VAL TYR VAL GLN PHE ILE LEU          
SEQRES  22 A  452  LEU ASN VAL PHE PHE TYR CYS LEU PHE PHE GLY LEU PRO          
SEQRES  23 A  452  SER TYR PHE GLN ASP GLU MET HIS LEU SER VAL GLN THR          
SEQRES  24 A  452  SER GLY LEU PHE MET LEU PHE MET SER GLY MET SER ILE          
SEQRES  25 A  452  VAL VAL SER PRO LEU THR GLY LYS TRP ILE ASP ARG SER          
SEQRES  26 A  452  GLY VAL VAL LYS PRO ILE PHE ALA GLY ALA LEU LEU MET          
SEQRES  27 A  452  THR ALA GLY ALA VAL LEU LEU THR ILE PHE PHE ILE ASN          
SEQRES  28 A  452  VAL GLN THR ILE GLY LYS GLY LEU ILE LEU SER LEU LEU          
SEQRES  29 A  452  GLY ILE GLY TYR GLY LEU GLY ASN VAL ALA LEU GLN ALA          
SEQRES  30 A  452  ALA MET LEU GLU THR SER PRO SER ASN MET VAL GLY THR          
SEQRES  31 A  452  THR SER GLY LEU PHE GLN THR CYS ARG TYR LEU GLY SER          
SEQRES  32 A  452  ILE LEU SER SER VAL ILE LEU GLY ILE LEU PHE GLY LYS          
SEQRES  33 A  452  GLU ILE THR ALA ALA HIS PHE ASP MET MET GLY ILE ILE          
SEQRES  34 A  452  MET ILE ILE ALA GLY GLY ALA SER LEU LEU MET ALA VAL          
SEQRES  35 A  452  ARG PHE ALA ALA LEU MET LYS THR ALA SER                      
CRYST1    1.000    1.000    1.000  90.00  90.00  90.00 P 1           1          
ORIGX1      1.000000  0.000000  0.000000        0.00000                         
ORIGX2      0.000000  1.000000  0.000000        0.00000                         
ORIGX3      0.000000  0.000000  1.000000        0.00000                         
SCALE1      1.000000  0.000000  0.000000        0.00000                         
SCALE2      0.000000  1.000000  0.000000        0.00000                         
SCALE3      0.000000  0.000000  1.000000        0.00000                         
MODEL        1                                                                  
ATOM      1  N   MET A   1      -7.491 -17.878  29.202  1.00 56.11           N  
ATOM      2  CA  MET A   1      -6.596 -16.739  28.892  1.00 56.11           C  
ATOM      3  C   MET A   1      -5.220 -17.283  28.533  1.00 56.11           C  
ATOM      4  CB  MET A   1      -6.504 -15.784  30.088  1.00 56.11           C  
ATOM      5  O   MET A   1      -4.792 -18.240  29.165  1.00 56.11           O  
ATOM      6  CG  MET A   1      -7.757 -14.911  30.206  1.00 56.11           C  
ATOM      7  SD  MET A   1      -7.870 -14.096  31.809  1.00 56.11           S  
ATOM      8  CE  MET A   1      -9.065 -12.780  31.448  1.00 56.11           C  
ATOM      9  N   LEU A   2      -4.556 -16.745  27.504  1.00 62.03           N  
ATOM     10  CA  LEU A   2      -3.193 -17.167  27.146  1.00 62.03           C  
ATOM     11  C   LEU A   2      -2.216 -16.713  28.239  1.00 62.03           C  
ATOM     12  CB  LEU A   2      -2.783 -16.582  25.775  1.00 62.03           C  
ATOM     13  O   LEU A   2      -2.301 -15.575  28.699  1.00 62.03           O  
ATOM     14  CG  LEU A   2      -3.622 -17.050  24.570  1.00 62.03           C  
ATOM     15  CD1 LEU A   2      -3.259 -16.225  23.335  1.00 62.03           C  
ATOM     16  CD2 LEU A   2      -3.417 -18.524  24.223  1.00 62.03           C  
ATOM     17  N   SER A   3      -1.264 -17.565  28.629  1.00 73.82           N  
ATOM     18  CA  SER A   3      -0.165 -17.140  29.507  1.00 73.82           C  
ATOM     19  C   SER A   3       0.615 -15.985  28.861  1.00 73.82           C  
ATOM     20  CB  SER A   3       0.759 -18.323  29.831  1.00 73.82           C  
ATOM     21  O   SER A   3       0.655 -15.873  27.635  1.00 73.82           O  
ATOM     22  OG  SER A   3       1.536 -18.709  28.706  1.00 73.82           O  
ATOM     23  N   LYS A   4       1.285 -15.130  29.650  1.00 75.20           N  
ATOM     24  CA  LYS A   4       2.059 -13.984  29.119  1.00 75.20           C  
ATOM     25  C   LYS A   4       3.045 -14.402  28.013  1.00 75.20           C  
ATOM     26  CB  LYS A   4       2.769 -13.274  30.289  1.00 75.20           C  
ATOM     27  O   LYS A   4       3.154 -13.711  27.001  1.00 75.20           O  
ATOM     28  CG  LYS A   4       3.416 -11.931  29.900  1.00 75.20           C  
ATOM     29  CD  LYS A   4       4.095 -11.284  31.121  1.00 75.20           C  
ATOM     30  CE  LYS A   4       4.780  -9.955  30.764  1.00 75.20           C  
ATOM     31  NZ  LYS A   4       5.520  -9.386  31.925  1.00 75.20           N  
ATOM     32  N   LYS A   5       3.699 -15.563  28.172  1.00 77.17           N  
ATOM     33  CA  LYS A   5       4.603 -16.154  27.168  1.00 77.17           C  
ATOM     34  C   LYS A   5       3.850 -16.592  25.908  1.00 77.17           C  
ATOM     35  CB  LYS A   5       5.399 -17.311  27.806  1.00 77.17           C  
ATOM     36  O   LYS A   5       4.265 -16.249  24.807  1.00 77.17           O  
ATOM     37  CG  LYS A   5       6.535 -17.825  26.899  1.00 77.17           C  
ATOM     38  CD  LYS A   5       7.363 -18.926  27.587  1.00 77.17           C  
ATOM     39  CE  LYS A   5       8.508 -19.403  26.676  1.00 77.17           C  
ATOM     40  NZ  LYS A   5       9.337 -20.468  27.308  1.00 77.17           N  
ATOM     41  N   SER A   6       2.721 -17.286  26.058  1.00 85.60           N  
ATOM     42  CA  SER A   6       1.888 -17.706  24.923  1.00 85.60           C  
ATOM     43  C   SER A   6       1.308 -16.509  24.159  1.00 85.60           C  
ATOM     44  CB  SER A   6       0.791 -18.640  25.431  1.00 85.60           C  
ATOM     45  O   SER A   6       1.328 -16.499  22.931  1.00 85.60           O  
ATOM     46  OG  SER A   6      -0.064 -19.032  24.387  1.00 85.60           O  
ATOM     47  N   ARG A   7       0.906 -15.442  24.863  1.00 86.39           N  
ATOM     48  CA  ARG A   7       0.472 -14.176  24.259  1.00 86.39           C  
ATOM     49  C   ARG A   7       1.578 -13.519  23.437  1.00 86.39           C  
ATOM     50  CB  ARG A   7      -0.042 -13.233  25.358  1.00 86.39           C  
ATOM     51  O   ARG A   7       1.304 -13.070  22.330  1.00 86.39           O  
ATOM     52  CG  ARG A   7      -0.401 -11.854  24.790  1.00 86.39           C  
ATOM     53  CD  ARG A   7      -0.957 -10.935  25.875  1.00 86.39           C  
ATOM     54  NE  ARG A   7      -1.202  -9.597  25.316  1.00 86.39           N  
ATOM     55  NH1 ARG A   7      -2.473  -8.763  27.036  1.00 86.39           N  
ATOM     56  NH2 ARG A   7      -2.308  -7.634  25.123  1.00 86.39           N  
ATOM     57  CZ  ARG A   7      -1.978  -8.670  25.836  1.00 86.39           C  
ATOM     58  N   ALA A   8       2.798 -13.437  23.969  1.00 88.29           N  
ATOM     59  CA  ALA A   8       3.920 -12.843  23.245  1.00 88.29           C  
ATOM     60  C   ALA A   8       4.189 -13.604  21.939  1.00 88.29           C  
ATOM     61  CB  ALA A   8       5.148 -12.807  24.161  1.00 88.29           C  
ATOM     62  O   ALA A   8       4.208 -12.994  20.878  1.00 88.29           O  
ATOM     63  N   VAL A   9       4.271 -14.936  22.004  1.00 92.58           N  
ATOM     64  CA  VAL A   9       4.487 -15.788  20.823  1.00 92.58           C  
ATOM     65  C   VAL A   9       3.329 -15.687  19.823  1.00 92.58           C  
ATOM     66  CB  VAL A   9       4.708 -17.243  21.266  1.00 92.58           C  
ATOM     67  O   VAL A   9       3.566 -15.614  18.620  1.00 92.58           O  
ATOM     68  CG1 VAL A   9       4.851 -18.192  20.071  1.00 92.58           C  
ATOM     69  CG2 VAL A   9       5.978 -17.395  22.114  1.00 92.58           C  
ATOM     70  N   PHE A  10       2.080 -15.622  20.296  1.00 93.05           N  
ATOM     71  CA  PHE A  10       0.911 -15.395  19.442  1.00 93.05           C  
ATOM     72  C   PHE A  10       1.009 -14.059  18.695  1.00 93.05           C  
ATOM     73  CB  PHE A  10      -0.360 -15.449  20.301  1.00 93.05           C  
ATOM     74  O   PHE A  10       0.789 -14.005  17.486  1.00 93.05           O  
ATOM     75  CG  PHE A  10      -1.646 -15.247  19.524  1.00 93.05           C  
ATOM     76  CD1 PHE A  10      -2.108 -13.947  19.235  1.00 93.05           C  
ATOM     77  CD2 PHE A  10      -2.390 -16.362  19.097  1.00 93.05           C  
ATOM     78  CE1 PHE A  10      -3.307 -13.766  18.524  1.00 93.05           C  
ATOM     79  CE2 PHE A  10      -3.594 -16.180  18.399  1.00 93.05           C  
ATOM     80  CZ  PHE A  10      -4.053 -14.885  18.119  1.00 93.05           C  
ATOM     81  N   LEU A  11       1.374 -12.979  19.394  1.00 92.68           N  
ATOM     82  CA  LEU A  11       1.555 -11.670  18.769  1.00 92.68           C  
ATOM     83  C   LEU A  11       2.729 -11.667  17.794  1.00 92.68           C  
ATOM     84  CB  LEU A  11       1.724 -10.578  19.837  1.00 92.68           C  
ATOM     85  O   LEU A  11       2.595 -11.086  16.725  1.00 92.68           O  
ATOM     86  CG  LEU A  11       0.451 -10.288  20.648  1.00 92.68           C  
ATOM     87  CD1 LEU A  11       0.760  -9.256  21.735  1.00 92.68           C  
ATOM     88  CD2 LEU A  11      -0.696  -9.745  19.793  1.00 92.68           C  
ATOM     89  N   THR A  12       3.830 -12.355  18.101  1.00 94.13           N  
ATOM     90  CA  THR A  12       4.944 -12.541  17.163  1.00 94.13           C  
ATOM     91  C   THR A  12       4.492 -13.268  15.898  1.00 94.13           C  
ATOM     92  CB  THR A  12       6.094 -13.313  17.825  1.00 94.13           C  
ATOM     93  O   THR A  12       4.841 -12.834  14.802  1.00 94.13           O  
ATOM     94  CG2 THR A  12       7.310 -13.461  16.913  1.00 94.13           C  
ATOM     95  OG1 THR A  12       6.537 -12.628  18.972  1.00 94.13           O  
ATOM     96  N   ALA A  13       3.673 -14.318  16.017  1.00 95.23           N  
ATOM     97  CA  ALA A  13       3.126 -15.046  14.871  1.00 95.23           C  
ATOM     98  C   ALA A  13       2.297 -14.129  13.957  1.00 95.23           C  
ATOM     99  CB  ALA A  13       2.272 -16.208  15.391  1.00 95.23           C  
ATOM    100  O   ALA A  13       2.490 -14.117  12.743  1.00 95.23           O  
ATOM    101  N   VAL A  14       1.410 -13.316  14.543  1.00 95.36           N  
ATOM    102  CA  VAL A  14       0.583 -12.366  13.784  1.00 95.36           C  
ATOM    103  C   VAL A  14       1.433 -11.235  13.197  1.00 95.36           C  
ATOM    104  CB  VAL A  14      -0.570 -11.810  14.644  1.00 95.36           C  
ATOM    105  O   VAL A  14       1.335 -10.947  12.005  1.00 95.36           O  
ATOM    106  CG1 VAL A  14      -1.417 -10.815  13.844  1.00 95.36           C  
ATOM    107  CG2 VAL A  14      -1.518 -12.921  15.112  1.00 95.36           C  
ATOM    108  N   ALA A  15       2.286 -10.600  14.001  1.00 93.98           N  
ATOM    109  CA  ALA A  15       3.095  -9.458  13.583  1.00 93.98           C  
ATOM    110  C   ALA A  15       4.051  -9.827  12.441  1.00 93.98           C  
ATOM    111  CB  ALA A  15       3.840  -8.896  14.799  1.00 93.98           C  
ATOM    112  O   ALA A  15       4.063  -9.138  11.426  1.00 93.98           O  
ATOM    113  N   SER A  16       4.761 -10.955  12.554  1.00 94.32           N  
ATOM    114  CA  SER A  16       5.706 -11.412  11.523  1.00 94.32           C  
ATOM    115  C   SER A  16       5.061 -11.651  10.156  1.00 94.32           C  
ATOM    116  CB  SER A  16       6.457 -12.673  11.966  1.00 94.32           C  
ATOM    117  O   SER A  16       5.697 -11.392   9.142  1.00 94.32           O  
ATOM    118  OG  SER A  16       5.566 -13.685  12.390  1.00 94.32           O  
ATOM    119  N   GLY A  17       3.797 -12.083  10.110  1.00 95.28           N  
ATOM    120  CA  GLY A  17       3.064 -12.250   8.853  1.00 95.28           C  
ATOM    121  C   GLY A  17       2.471 -10.940   8.337  1.00 95.28           C  
ATOM    122  O   GLY A  17       2.639 -10.572   7.179  1.00 95.28           O  
ATOM    123  N   THR A  18       1.758 -10.207   9.192  1.00 93.06           N  
ATOM    124  CA  THR A  18       1.057  -8.970   8.792  1.00 93.06           C  
ATOM    125  C   THR A  18       1.998  -7.857   8.333  1.00 93.06           C  
ATOM    126  CB  THR A  18       0.215  -8.417   9.938  1.00 93.06           C  
ATOM    127  O   THR A  18       1.629  -7.076   7.458  1.00 93.06           O  
ATOM    128  CG2 THR A  18      -0.949  -9.324  10.337  1.00 93.06           C  
ATOM    129  OG1 THR A  18       1.046  -8.259  11.051  1.00 93.06           O  
ATOM    130  N   MET A  19       3.215  -7.800   8.880  1.00 91.86           N  
ATOM    131  CA  MET A  19       4.213  -6.795   8.524  1.00 91.86           C  
ATOM    132  C   MET A  19       4.809  -6.992   7.120  1.00 91.86           C  
ATOM    133  CB  MET A  19       5.288  -6.764   9.613  1.00 91.86           C  
ATOM    134  O   MET A  19       5.418  -6.069   6.583  1.00 91.86           O  
ATOM    135  CG  MET A  19       6.322  -7.887   9.478  1.00 91.86           C  
ATOM    136  SD  MET A  19       7.480  -7.973  10.862  1.00 91.86           S  
ATOM    137  CE  MET A  19       8.562  -9.272  10.225  1.00 91.86           C  
ATOM    138  N   LEU A  20       4.596  -8.161   6.501  1.00 90.95           N  
ATOM    139  CA  LEU A  20       5.032  -8.443   5.132  1.00 90.95           C  
ATOM    140  C   LEU A  20       4.347  -7.521   4.123  1.00 90.95           C  
ATOM    141  CB  LEU A  20       4.728  -9.909   4.768  1.00 90.95           C  
ATOM    142  O   LEU A  20       4.982  -7.101   3.165  1.00 90.95           O  
ATOM    143  CG  LEU A  20       5.454 -10.953   5.631  1.00 90.95           C  
ATOM    144  CD1 LEU A  20       4.929 -12.356   5.321  1.00 90.95           C  
ATOM    145  CD2 LEU A  20       6.955 -10.958   5.377  1.00 90.95           C  
ATOM    146  N   ASN A  21       3.068  -7.175   4.318  1.00 88.08           N  
ATOM    147  CA  ASN A  21       2.361  -6.296   3.381  1.00 88.08           C  
ATOM    148  C   ASN A  21       3.009  -4.904   3.272  1.00 88.08           C  
ATOM    149  CB  ASN A  21       0.863  -6.195   3.717  1.00 88.08           C  
ATOM    150  O   ASN A  21       3.410  -4.540   2.164  1.00 88.08           O  
ATOM    151  CG  ASN A  21       0.131  -5.365   2.670  1.00 88.08           C  
ATOM    152  ND2 ASN A  21      -0.145  -5.909   1.508  1.00 88.08           N  
ATOM    153  OD1 ASN A  21      -0.179  -4.203   2.876  1.00 88.08           O  
ATOM    154  N   PRO A  22       3.142  -4.135   4.376  1.00 88.88           N  
ATOM    155  CA  PRO A  22       3.757  -2.821   4.312  1.00 88.88           C  
ATOM    156  C   PRO A  22       5.191  -2.901   3.799  1.00 88.88           C  
ATOM    157  CB  PRO A  22       3.661  -2.235   5.718  1.00 88.88           C  
ATOM    158  O   PRO A  22       5.509  -2.149   2.886  1.00 88.88           O  
ATOM    159  CG  PRO A  22       3.434  -3.427   6.630  1.00 88.88           C  
ATOM    160  CD  PRO A  22       2.687  -4.399   5.734  1.00 88.88           C  
ATOM    161  N   LEU A  23       5.998  -3.855   4.283  1.00 89.73           N  
ATOM    162  CA  LEU A  23       7.385  -4.038   3.844  1.00 89.73           C  
ATOM    163  C   LEU A  23       7.498  -4.316   2.334  1.00 89.73           C  
ATOM    164  CB  LEU A  23       8.008  -5.190   4.657  1.00 89.73           C  
ATOM    165  O   LEU A  23       8.287  -3.688   1.635  1.00 89.73           O  
ATOM    166  CG  LEU A  23       9.531  -5.304   4.467  1.00 89.73           C  
ATOM    167  CD1 LEU A  23      10.287  -4.166   5.155  1.00 89.73           C  
ATOM    168  CD2 LEU A  23      10.035  -6.657   4.972  1.00 89.73           C  
ATOM    169  N   ASN A  24       6.691  -5.236   1.802  1.00 90.09           N  
ATOM    170  CA  ASN A  24       6.733  -5.591   0.381  1.00 90.09           C  
ATOM    171  C   ASN A  24       6.235  -4.467  -0.517  1.00 90.09           C  
ATOM    172  CB  ASN A  24       5.905  -6.862   0.148  1.00 90.09           C  
ATOM    173  O   ASN A  24       6.756  -4.282  -1.620  1.00 90.09           O  
ATOM    174  CG  ASN A  24       6.653  -8.072   0.654  1.00 90.09           C  
ATOM    175  ND2 ASN A  24       6.004  -9.015   1.288  1.00 90.09           N  
ATOM    176  OD1 ASN A  24       7.846  -8.189   0.454  1.00 90.09           O  
ATOM    177  N   SER A  25       5.228  -3.724  -0.055  1.00 88.89           N  
ATOM    178  CA  SER A  25       4.713  -2.568  -0.784  1.00 88.89           C  
ATOM    179  C   SER A  25       5.740  -1.439  -0.870  1.00 88.89           C  
ATOM    180  CB  SER A  25       3.402  -2.091  -0.155  1.00 88.89           C  
ATOM    181  O   SER A  25       5.738  -0.701  -1.849  1.00 88.89           O  
ATOM    182  OG  SER A  25       3.578  -1.366   1.050  1.00 88.89           O  
ATOM    183  N   SER A  26       6.640  -1.337   0.114  1.00 91.80           N  
ATOM    184  CA  SER A  26       7.602  -0.248   0.219  1.00 91.80           C  
ATOM    185  C   SER A  26       8.976  -0.552  -0.380  1.00 91.80           C  
ATOM    186  CB  SER A  26       7.716   0.206   1.669  1.00 91.80           C  
ATOM    187  O   SER A  26       9.506   0.294  -1.088  1.00 91.80           O  
ATOM    188  OG  SER A  26       7.945  -0.877   2.533  1.00 91.80           O  
ATOM    189  N   MET A  27       9.547  -1.746  -0.172  1.00 93.95           N  
ATOM    190  CA  MET A  27      10.875  -2.111  -0.711  1.00 93.95           C  
ATOM    191  C   MET A  27      10.959  -2.015  -2.241  1.00 93.95           C  
ATOM    192  CB  MET A  27      11.235  -3.550  -0.312  1.00 93.95           C  
ATOM    193  O   MET A  27      12.019  -1.708  -2.785  1.00 93.95           O  
ATOM    194  CG  MET A  27      11.579  -3.702   1.172  1.00 93.95           C  
ATOM    195  SD  MET A  27      12.144  -5.350   1.676  1.00 93.95           S  
ATOM    196  CE  MET A  27      10.784  -6.402   1.096  1.00 93.95           C  
ATOM    197  N   ILE A  28       9.841  -2.258  -2.936  1.00 94.80           N  
ATOM    198  CA  ILE A  28       9.784  -2.228  -4.403  1.00 94.80           C  
ATOM    199  C   ILE A  28      10.120  -0.847  -4.975  1.00 94.80           C  
ATOM    200  CB  ILE A  28       8.405  -2.720  -4.896  1.00 94.80           C  
ATOM    201  O   ILE A  28      10.533  -0.771  -6.125  1.00 94.80           O  
ATOM    202  CG1 ILE A  28       8.368  -3.189  -6.368  1.00 94.80           C  
ATOM    203  CG2 ILE A  28       7.331  -1.631  -4.725  1.00 94.80           C  
ATOM    204  CD1 ILE A  28       9.203  -4.444  -6.641  1.00 94.80           C  
ATOM    205  N   SER A  29       9.971   0.236  -4.200  1.00 94.17           N  
ATOM    206  CA  SER A  29      10.243   1.580  -4.712  1.00 94.17           C  
ATOM    207  C   SER A  29      11.707   1.790  -5.083  1.00 94.17           C  
ATOM    208  CB  SER A  29       9.788   2.662  -3.732  1.00 94.17           C  
ATOM    209  O   SER A  29      11.980   2.496  -6.046  1.00 94.17           O  
ATOM    210  OG  SER A  29      10.535   2.653  -2.534  1.00 94.17           O  
ATOM    211  N   LEU A  30      12.638   1.136  -4.381  1.00 94.67           N  
ATOM    212  CA  LEU A  30      14.066   1.187  -4.714  1.00 94.67           C  
ATOM    213  C   LEU A  30      14.434   0.198  -5.821  1.00 94.67           C  
ATOM    214  CB  LEU A  30      14.918   0.942  -3.453  1.00 94.67           C  
ATOM    215  O   LEU A  30      15.351   0.462  -6.586  1.00 94.67           O  
ATOM    216  CG  LEU A  30      15.186   2.183  -2.589  1.00 94.67           C  
ATOM    217  CD1 LEU A  30      16.125   3.184  -3.260  1.00 94.67           C  
ATOM    218  CD2 LEU A  30      13.918   2.928  -2.199  1.00 94.67           C  
ATOM    219  N   ALA A  31      13.707  -0.915  -5.924  1.00 95.38           N  
ATOM    220  CA  ALA A  31      13.924  -1.936  -6.946  1.00 95.38           C  
ATOM    221  C   ALA A  31      13.334  -1.571  -8.318  1.00 95.38           C  
ATOM    222  CB  ALA A  31      13.322  -3.245  -6.431  1.00 95.38           C  
ATOM    223  O   ALA A  31      13.648  -2.226  -9.305  1.00 95.38           O  
ATOM    224  N   LEU A  32      12.457  -0.566  -8.397  1.00 94.55           N  
ATOM    225  CA  LEU A  32      11.728  -0.255  -9.626  1.00 94.55           C  
ATOM    226  C   LEU A  32      12.673   0.095 -10.785  1.00 94.55           C  
ATOM    227  CB  LEU A  32      10.733   0.882  -9.338  1.00 94.55           C  
ATOM    228  O   LEU A  32      12.487  -0.415 -11.885  1.00 94.55           O  
ATOM    229  CG  LEU A  32       9.610   0.981 -10.385  1.00 94.55           C  
ATOM    230  CD1 LEU A  32       8.598  -0.161 -10.223  1.00 94.55           C  
ATOM    231  CD2 LEU A  32       8.860   2.299 -10.195  1.00 94.55           C  
ATOM    232  N   HIS A  33      13.709   0.894 -10.509  1.00 93.61           N  
ATOM    233  CA  HIS A  33      14.735   1.282 -11.483  1.00 93.61           C  
ATOM    234  C   HIS A  33      15.534   0.078 -12.000  1.00 93.61           C  
ATOM    235  CB  HIS A  33      15.663   2.318 -10.832  1.00 93.61           C  
ATOM    236  O   HIS A  33      15.641  -0.127 -13.206  1.00 93.61           O  
ATOM    237  CG  HIS A  33      16.773   2.756 -11.747  1.00 93.61           C  
ATOM    238  CD2 HIS A  33      16.655   3.673 -12.745  1.00 93.61           C  
ATOM    239  ND1 HIS A  33      18.071   2.244 -11.744  1.00 93.61           N  
ATOM    240  CE1 HIS A  33      18.708   2.882 -12.744  1.00 93.61           C  
ATOM    241  NE2 HIS A  33      17.880   3.745 -13.359  1.00 93.61           N  
ATOM    242  N   SER A  34      16.020  -0.784 -11.103  1.00 93.97           N  
ATOM    243  CA  SER A  34      16.789  -1.966 -11.509  1.00 93.97           C  
ATOM    244  C   SER A  34      15.943  -2.982 -12.278  1.00 93.97           C  
ATOM    245  CB  SER A  34      17.488  -2.602 -10.307  1.00 93.97           C  
ATOM    246  O   SER A  34      16.410  -3.516 -13.279  1.00 93.97           O  
ATOM    247  OG  SER A  34      16.600  -2.880  -9.239  1.00 93.97           O  
ATOM    248  N   ILE A  35      14.680  -3.192 -11.889  1.00 96.41           N  
ATOM    249  CA  ILE A  35      13.739  -4.048 -12.632  1.00 96.41           C  
ATOM    250  C   ILE A  35      13.442  -3.460 -14.017  1.00 96.41           C  
ATOM    251  CB  ILE A  35      12.437  -4.242 -11.823  1.00 96.41           C  
ATOM    252  O   ILE A  35      13.387  -4.198 -15.000  1.00 96.41           O  
ATOM    253  CG1 ILE A  35      12.707  -5.059 -10.539  1.00 96.41           C  
ATOM    254  CG2 ILE A  35      11.358  -4.965 -12.652  1.00 96.41           C  
ATOM    255  CD1 ILE A  35      11.561  -5.011  -9.518  1.00 96.41           C  
ATOM    256  N   GLN A  36      13.245  -2.142 -14.107  1.00 94.66           N  
ATOM    257  CA  GLN A  36      13.032  -1.458 -15.380  1.00 94.66           C  
ATOM    258  C   GLN A  36      14.203  -1.711 -16.334  1.00 94.66           C  
ATOM    259  CB  GLN A  36      12.848   0.045 -15.119  1.00 94.66           C  
ATOM    260  O   GLN A  36      13.980  -2.065 -17.491  1.00 94.66           O  
ATOM    261  CG  GLN A  36      12.585   0.850 -16.396  1.00 94.66           C  
ATOM    262  CD  GLN A  36      12.604   2.356 -16.163  1.00 94.66           C  
ATOM    263  NE2 GLN A  36      12.712   3.136 -17.214  1.00 94.66           N  
ATOM    264  OE1 GLN A  36      12.489   2.849 -15.051  1.00 94.66           O  
ATOM    265  N   HIS A  37      15.434  -1.566 -15.843  1.00 93.80           N  
ATOM    266  CA  HIS A  37      16.632  -1.713 -16.660  1.00 93.80           C  
ATOM    267  C   HIS A  37      16.929  -3.178 -17.023  1.00 93.80           C  
ATOM    268  CB  HIS A  37      17.804  -1.038 -15.937  1.00 93.80           C  
ATOM    269  O   HIS A  37      17.302  -3.456 -18.159  1.00 93.80           O  
ATOM    270  CG  HIS A  37      18.939  -0.710 -16.870  1.00 93.80           C  
ATOM    271  CD2 HIS A  37      19.237   0.522 -17.388  1.00 93.80           C  
ATOM    272  ND1 HIS A  37      19.837  -1.605 -17.403  1.00 93.80           N  
ATOM    273  CE1 HIS A  37      20.664  -0.927 -18.215  1.00 93.80           C  
ATOM    274  NE2 HIS A  37      20.335   0.371 -18.242  1.00 93.80           N  
ATOM    275  N   GLU A  38      16.728  -4.125 -16.099  1.00 95.44           N  
ATOM    276  CA  GLU A  38      16.962  -5.559 -16.337  1.00 95.44           C  
ATOM    277  C   GLU A  38      16.008  -6.150 -17.382  1.00 95.44           C  
ATOM    278  CB  GLU A  38      16.849  -6.315 -15.004  1.00 95.44           C  
ATOM    279  O   GLU A  38      16.420  -6.950 -18.217  1.00 95.44           O  
ATOM    280  CG  GLU A  38      17.201  -7.808 -15.137  1.00 95.44           C  
ATOM    281  CD  GLU A  38      17.276  -8.500 -13.771  1.00 95.44           C  
ATOM    282  OE1 GLU A  38      16.737  -9.616 -13.619  1.00 95.44           O  
ATOM    283  OE2 GLU A  38      17.828  -7.889 -12.828  1.00 95.44           O  
ATOM    284  N   PHE A  39      14.740  -5.729 -17.377  1.00 96.41           N  
ATOM    285  CA  PHE A  39      13.746  -6.183 -18.353  1.00 96.41           C  
ATOM    286  C   PHE A  39      13.596  -5.246 -19.566  1.00 96.41           C  
ATOM    287  CB  PHE A  39      12.414  -6.454 -17.637  1.00 96.41           C  
ATOM    288  O   PHE A  39      12.695  -5.462 -20.376  1.00 96.41           O  
ATOM    289  CG  PHE A  39      12.418  -7.673 -16.739  1.00 96.41           C  
ATOM    290  CD1 PHE A  39      12.395  -8.964 -17.299  1.00 96.41           C  
ATOM    291  CD2 PHE A  39      12.473  -7.521 -15.343  1.00 96.41           C  
ATOM    292  CE1 PHE A  39      12.426 -10.095 -16.462  1.00 96.41           C  
ATOM    293  CE2 PHE A  39      12.497  -8.649 -14.505  1.00 96.41           C  
ATOM    294  CZ  PHE A  39      12.470  -9.937 -15.066  1.00 96.41           C  
ATOM    295  N   HIS A  40      14.447  -4.219 -19.699  1.00 94.47           N  
ATOM    296  CA  HIS A  40      14.413  -3.225 -20.785  1.00 94.47           C  
ATOM    297  C   HIS A  40      13.027  -2.591 -21.000  1.00 94.47           C  
ATOM    298  CB  HIS A  40      15.003  -3.825 -22.067  1.00 94.47           C  
ATOM    299  O   HIS A  40      12.485  -2.562 -22.107  1.00 94.47           O  
ATOM    300  CG  HIS A  40      16.402  -4.347 -21.891  1.00 94.47           C  
ATOM    301  CD2 HIS A  40      16.804  -5.653 -21.974  1.00 94.47           C  
ATOM    302  ND1 HIS A  40      17.517  -3.597 -21.599  1.00 94.47           N  
ATOM    303  CE1 HIS A  40      18.565  -4.431 -21.516  1.00 94.47           C  
ATOM    304  NE2 HIS A  40      18.185  -5.694 -21.759  1.00 94.47           N  
ATOM    305  N   LEU A  41      12.426  -2.106 -19.916  1.00 93.51           N  
ATOM    306  CA  LEU A  41      11.056  -1.602 -19.894  1.00 93.51           C  
ATOM    307  C   LEU A  41      11.003  -0.073 -19.915  1.00 93.51           C  
ATOM    308  CB  LEU A  41      10.331  -2.148 -18.654  1.00 93.51           C  
ATOM    309  O   LEU A  41      11.881   0.616 -19.399  1.00 93.51           O  
ATOM    310  CG  LEU A  41      10.312  -3.679 -18.550  1.00 93.51           C  
ATOM    311  CD1 LEU A  41       9.657  -4.074 -17.231  1.00 93.51           C  
ATOM    312  CD2 LEU A  41       9.559  -4.359 -19.695  1.00 93.51           C  
ATOM    313  N   SER A  42       9.891   0.462 -20.417  1.00 91.62           N  
ATOM    314  CA  SER A  42       9.502   1.846 -20.143  1.00 91.62           C  
ATOM    315  C   SER A  42       9.026   2.006 -18.696  1.00 91.62           C  
ATOM    316  CB  SER A  42       8.415   2.293 -21.125  1.00 91.62           C  
ATOM    317  O   SER A  42       8.516   1.052 -18.088  1.00 91.62           O  
ATOM    318  OG  SER A  42       7.204   1.566 -20.965  1.00 91.62           O  
ATOM    319  N   PHE A  43       9.090   3.228 -18.160  1.00 89.66           N  
ATOM    320  CA  PHE A  43       8.561   3.503 -16.821  1.00 89.66           C  
ATOM    321  C   PHE A  43       7.047   3.231 -16.748  1.00 89.66           C  
ATOM    322  CB  PHE A  43       8.878   4.939 -16.407  1.00 89.66           C  
ATOM    323  O   PHE A  43       6.526   2.729 -15.749  1.00 89.66           O  
ATOM    324  CG  PHE A  43       8.678   5.167 -14.925  1.00 89.66           C  
ATOM    325  CD1 PHE A  43       7.399   5.444 -14.417  1.00 89.66           C  
ATOM    326  CD2 PHE A  43       9.760   5.029 -14.041  1.00 89.66           C  
ATOM    327  CE1 PHE A  43       7.191   5.549 -13.034  1.00 89.66           C  
ATOM    328  CE2 PHE A  43       9.560   5.176 -12.659  1.00 89.66           C  
ATOM    329  CZ  PHE A  43       8.276   5.436 -12.150  1.00 89.66           C  
ATOM    330  N   THR A  44       6.327   3.488 -17.844  1.00 90.74           N  
ATOM    331  CA  THR A  44       4.906   3.144 -17.990  1.00 90.74           C  
ATOM    332  C   THR A  44       4.664   1.644 -17.778  1.00 90.74           C  
ATOM    333  CB  THR A  44       4.420   3.540 -19.393  1.00 90.74           C  
ATOM    334  O   THR A  44       3.723   1.262 -17.084  1.00 90.74           O  
ATOM    335  CG2 THR A  44       2.921   3.370 -19.577  1.00 90.74           C  
ATOM    336  OG1 THR A  44       4.730   4.886 -19.701  1.00 90.74           O  
ATOM    337  N   THR A  45       5.529   0.784 -18.327  1.00 92.70           N  
ATOM    338  CA  THR A  45       5.371  -0.673 -18.218  1.00 92.70           C  
ATOM    339  C   THR A  45       5.718  -1.164 -16.817  1.00 92.70           C  
ATOM    340  CB  THR A  45       6.202  -1.419 -19.269  1.00 92.70           C  
ATOM    341  O   THR A  45       4.928  -1.888 -16.214  1.00 92.70           O  
ATOM    342  CG2 THR A  45       5.896  -2.917 -19.284  1.00 92.70           C  
ATOM    343  OG1 THR A  45       5.902  -0.924 -20.550  1.00 92.70           O  
ATOM    344  N   VAL A  46       6.850  -0.729 -16.249  1.00 93.84           N  
ATOM    345  CA  VAL A  46       7.264  -1.159 -14.901  1.00 93.84           C  
ATOM    346  C   VAL A  46       6.299  -0.664 -13.812  1.00 93.84           C  
ATOM    347  CB  VAL A  46       8.728  -0.763 -14.623  1.00 93.84           C  
ATOM    348  O   VAL A  46       6.095  -1.349 -12.807  1.00 93.84           O  
ATOM    349  CG1 VAL A  46       8.875   0.695 -14.191  1.00 93.84           C  
ATOM    350  CG2 VAL A  46       9.339  -1.674 -13.557  1.00 93.84           C  
ATOM    351  N   SER A  47       5.616   0.467 -14.039  1.00 92.95           N  
ATOM    352  CA  SER A  47       4.590   1.017 -13.138  1.00 92.95           C  
ATOM    353  C   SER A  47       3.431   0.052 -12.880  1.00 92.95           C  
ATOM    354  CB  SER A  47       4.027   2.329 -13.691  1.00 92.95           C  
ATOM    355  O   SER A  47       2.816   0.111 -11.812  1.00 92.95           O  
ATOM    356  OG  SER A  47       5.010   3.335 -13.618  1.00 92.95           O  
ATOM    357  N   TRP A  48       3.182  -0.916 -13.771  1.00 94.70           N  
ATOM    358  CA  TRP A  48       2.210  -1.977 -13.514  1.00 94.70           C  
ATOM    359  C   TRP A  48       2.551  -2.832 -12.288  1.00 94.70           C  
ATOM    360  CB  TRP A  48       2.027  -2.856 -14.753  1.00 94.70           C  
ATOM    361  O   TRP A  48       1.628  -3.379 -11.686  1.00 94.70           O  
ATOM    362  CG  TRP A  48       1.091  -2.292 -15.769  1.00 94.70           C  
ATOM    363  CD1 TRP A  48       1.429  -1.645 -16.906  1.00 94.70           C  
ATOM    364  CD2 TRP A  48      -0.368  -2.300 -15.730  1.00 94.70           C  
ATOM    365  CE2 TRP A  48      -0.854  -1.661 -16.907  1.00 94.70           C  
ATOM    366  CE3 TRP A  48      -1.326  -2.783 -14.809  1.00 94.70           C  
ATOM    367  NE1 TRP A  48       0.283  -1.286 -17.591  1.00 94.70           N  
ATOM    368  CH2 TRP A  48      -3.155  -2.011 -16.234  1.00 94.70           C  
ATOM    369  CZ2 TRP A  48      -2.223  -1.521 -17.164  1.00 94.70           C  
ATOM    370  CZ3 TRP A  48      -2.707  -2.639 -15.057  1.00 94.70           C  
ATOM    371  N   LEU A  49       3.809  -2.910 -11.831  1.00 95.03           N  
ATOM    372  CA  LEU A  49       4.147  -3.564 -10.554  1.00 95.03           C  
ATOM    373  C   LEU A  49       3.547  -2.848  -9.341  1.00 95.03           C  
ATOM    374  CB  LEU A  49       5.673  -3.642 -10.371  1.00 95.03           C  
ATOM    375  O   LEU A  49       3.284  -3.485  -8.317  1.00 95.03           O  
ATOM    376  CG  LEU A  49       6.363  -4.652 -11.292  1.00 95.03           C  
ATOM    377  CD1 LEU A  49       7.869  -4.591 -11.059  1.00 95.03           C  
ATOM    378  CD2 LEU A  49       5.915  -6.096 -11.034  1.00 95.03           C  
ATOM    379  N   ILE A  50       3.318  -1.540  -9.460  1.00 94.19           N  
ATOM    380  CA  ILE A  50       2.675  -0.709  -8.445  1.00 94.19           C  
ATOM    381  C   ILE A  50       1.157  -0.826  -8.597  1.00 94.19           C  
ATOM    382  CB  ILE A  50       3.165   0.755  -8.557  1.00 94.19           C  
ATOM    383  O   ILE A  50       0.468  -1.227  -7.655  1.00 94.19           O  
ATOM    384  CG1 ILE A  50       4.699   0.857  -8.391  1.00 94.19           C  
ATOM    385  CG2 ILE A  50       2.464   1.618  -7.497  1.00 94.19           C  
ATOM    386  CD1 ILE A  50       5.258   2.215  -8.828  1.00 94.19           C  
ATOM    387  N   SER A  51       0.631  -0.522  -9.789  1.00 93.49           N  
ATOM    388  CA  SER A  51      -0.815  -0.447 -10.024  1.00 93.49           C  
ATOM    389  C   SER A  51      -1.492  -1.801  -9.822  1.00 93.49           C  
ATOM    390  CB  SER A  51      -1.148   0.074 -11.430  1.00 93.49           C  
ATOM    391  O   SER A  51      -2.497  -1.877  -9.118  1.00 93.49           O  
ATOM    392  OG  SER A  51      -0.185   0.979 -11.915  1.00 93.49           O  
ATOM    393  N   SER A  52      -0.926  -2.885 -10.371  1.00 94.14           N  
ATOM    394  CA  SER A  52      -1.500  -4.231 -10.232  1.00 94.14           C  
ATOM    395  C   SER A  52      -1.482  -4.713  -8.781  1.00 94.14           C  
ATOM    396  CB  SER A  52      -0.787  -5.252 -11.127  1.00 94.14           C  
ATOM    397  O   SER A  52      -2.470  -5.279  -8.314  1.00 94.14           O  
ATOM    398  OG  SER A  52       0.527  -5.499 -10.673  1.00 94.14           O  
ATOM    399  N   PHE A  53      -0.408  -4.429  -8.033  1.00 94.81           N  
ATOM    400  CA  PHE A  53      -0.307  -4.781  -6.619  1.00 94.81           C  
ATOM    401  C   PHE A  53      -1.398  -4.085  -5.806  1.00 94.81           C  
ATOM    402  CB  PHE A  53       1.086  -4.430  -6.077  1.00 94.81           C  
ATOM    403  O   PHE A  53      -2.131  -4.752  -5.072  1.00 94.81           O  
ATOM    404  CG  PHE A  53       1.276  -4.757  -4.605  1.00 94.81           C  
ATOM    405  CD1 PHE A  53       0.931  -3.812  -3.618  1.00 94.81           C  
ATOM    406  CD2 PHE A  53       1.788  -6.009  -4.215  1.00 94.81           C  
ATOM    407  CE1 PHE A  53       1.085  -4.124  -2.255  1.00 94.81           C  
ATOM    408  CE2 PHE A  53       1.956  -6.316  -2.853  1.00 94.81           C  
ATOM    409  CZ  PHE A  53       1.601  -5.374  -1.871  1.00 94.81           C  
ATOM    410  N   TYR A  54      -1.545  -2.766  -5.944  1.00 94.97           N  
ATOM    411  CA  TYR A  54      -2.539  -2.020  -5.175  1.00 94.97           C  
ATOM    412  C   TYR A  54      -3.972  -2.273  -5.636  1.00 94.97           C  
ATOM    413  CB  TYR A  54      -2.200  -0.530  -5.176  1.00 94.97           C  
ATOM    414  O   TYR A  54      -4.867  -2.313  -4.794  1.00 94.97           O  
ATOM    415  CG  TYR A  54      -0.994  -0.198  -4.324  1.00 94.97           C  
ATOM    416  CD1 TYR A  54      -0.993  -0.512  -2.950  1.00 94.97           C  
ATOM    417  CD2 TYR A  54       0.128   0.421  -4.899  1.00 94.97           C  
ATOM    418  CE1 TYR A  54       0.105  -0.169  -2.139  1.00 94.97           C  
ATOM    419  CE2 TYR A  54       1.236   0.743  -4.095  1.00 94.97           C  
ATOM    420  OH  TYR A  54       2.304   0.790  -1.969  1.00 94.97           O  
ATOM    421  CZ  TYR A  54       1.223   0.464  -2.718  1.00 94.97           C  
ATOM    422  N   LEU A  55      -4.198  -2.531  -6.924  1.00 94.39           N  
ATOM    423  CA  LEU A  55      -5.512  -2.922  -7.424  1.00 94.39           C  
ATOM    424  C   LEU A  55      -5.927  -4.297  -6.899  1.00 94.39           C  
ATOM    425  CB  LEU A  55      -5.488  -2.883  -8.953  1.00 94.39           C  
ATOM    426  O   LEU A  55      -7.028  -4.453  -6.368  1.00 94.39           O  
ATOM    427  CG  LEU A  55      -6.823  -3.284  -9.598  1.00 94.39           C  
ATOM    428  CD1 LEU A  55      -8.006  -2.477  -9.056  1.00 94.39           C  
ATOM    429  CD2 LEU A  55      -6.706  -3.051 -11.095  1.00 94.39           C  
ATOM    430  N   ALA A  56      -5.024  -5.277  -6.967  1.00 95.12           N  
ATOM    431  CA  ALA A  56      -5.255  -6.581  -6.366  1.00 95.12           C  
ATOM    432  C   ALA A  56      -5.509  -6.450  -4.860  1.00 95.12           C  
ATOM    433  CB  ALA A  56      -4.073  -7.501  -6.674  1.00 95.12           C  
ATOM    434  O   ALA A  56      -6.416  -7.097  -4.355  1.00 95.12           O  
ATOM    435  N   SER A  57      -4.804  -5.561  -4.152  1.00 93.65           N  
ATOM    436  CA  SER A  57      -5.054  -5.309  -2.728  1.00 93.65           C  
ATOM    437  C   SER A  57      -6.408  -4.641  -2.462  1.00 93.65           C  
ATOM    438  CB  SER A  57      -3.932  -4.462  -2.123  1.00 93.65           C  
ATOM    439  O   SER A  57      -7.090  -5.018  -1.507  1.00 93.65           O  
ATOM    440  OG  SER A  57      -2.783  -5.240  -1.848  1.00 93.65           O  
ATOM    441  N   ALA A  58      -6.834  -3.697  -3.308  1.00 92.57           N  
ATOM    442  CA  ALA A  58      -8.130  -3.025  -3.200  1.00 92.57           C  
ATOM    443  C   ALA A  58      -9.308  -3.991  -3.328  1.00 92.57           C  
ATOM    444  CB  ALA A  58      -8.201  -1.919  -4.263  1.00 92.57           C  
ATOM    445  O   ALA A  58     -10.314  -3.837  -2.639  1.00 92.57           O  
ATOM    446  N   VAL A  59      -9.159  -5.018  -4.163  1.00 93.13           N  
ATOM    447  CA  VAL A  59     -10.166  -6.066  -4.344  1.00 93.13           C  
ATOM    448  C   VAL A  59     -10.021  -7.170  -3.302  1.00 93.13           C  
ATOM    449  CB  VAL A  59     -10.062  -6.639  -5.764  1.00 93.13           C  
ATOM    450  O   VAL A  59     -10.987  -7.547  -2.640  1.00 93.13           O  
ATOM    451  CG1 VAL A  59     -11.004  -7.833  -5.937  1.00 93.13           C  
ATOM    452  CG2 VAL A  59     -10.414  -5.571  -6.803  1.00 93.13           C  
ATOM    453  N   ALA A  60      -8.814  -7.710  -3.147  1.00 93.32           N  
ATOM    454  CA  ALA A  60      -8.577  -8.887  -2.332  1.00 93.32           C  
ATOM    455  C   ALA A  60      -8.801  -8.593  -0.854  1.00 93.32           C  
ATOM    456  CB  ALA A  60      -7.171  -9.441  -2.592  1.00 93.32           C  
ATOM    457  O   ALA A  60      -9.378  -9.432  -0.183  1.00 93.32           O  
ATOM    458  N   GLN A  61      -8.412  -7.426  -0.331  1.00 91.05           N  
ATOM    459  CA  GLN A  61      -8.458  -7.182   1.113  1.00 91.05           C  
ATOM    460  C   GLN A  61      -9.878  -7.178   1.709  1.00 91.05           C  
ATOM    461  CB  GLN A  61      -7.641  -5.928   1.449  1.00 91.05           C  
ATOM    462  O   GLN A  61     -10.082  -7.835   2.736  1.00 91.05           O  
ATOM    463  CG  GLN A  61      -7.518  -5.718   2.958  1.00 91.05           C  
ATOM    464  CD  GLN A  61      -6.567  -4.572   3.247  1.00 91.05           C  
ATOM    465  NE2 GLN A  61      -7.047  -3.357   3.381  1.00 91.05           N  
ATOM    466  OE1 GLN A  61      -5.369  -4.753   3.347  1.00 91.05           O  
ATOM    467  N   PRO A  62     -10.888  -6.507   1.118  1.00 87.05           N  
ATOM    468  CA  PRO A  62     -12.258  -6.629   1.614  1.00 87.05           C  
ATOM    469  C   PRO A  62     -12.819  -8.048   1.421  1.00 87.05           C  
ATOM    470  CB  PRO A  62     -13.076  -5.579   0.855  1.00 87.05           C  
ATOM    471  O   PRO A  62     -13.496  -8.578   2.307  1.00 87.05           O  
ATOM    472  CG  PRO A  62     -12.040  -4.606   0.291  1.00 87.05           C  
ATOM    473  CD  PRO A  62     -10.820  -5.492   0.073  1.00 87.05           C  
ATOM    474  N   VAL A  63     -12.497  -8.692   0.291  1.00 90.15           N  
ATOM    475  CA  VAL A  63     -12.952 -10.053  -0.036  1.00 90.15           C  
ATOM    476  C   VAL A  63     -12.409 -11.073   0.960  1.00 90.15           C  
ATOM    477  CB  VAL A  63     -12.553 -10.424  -1.479  1.00 90.15           C  
ATOM    478  O   VAL A  63     -13.174 -11.842   1.542  1.00 90.15           O  
ATOM    479  CG1 VAL A  63     -12.803 -11.904  -1.802  1.00 90.15           C  
ATOM    480  CG2 VAL A  63     -13.372  -9.595  -2.469  1.00 90.15           C  
ATOM    481  N   THR A  64     -11.103 -11.063   1.208  1.00 90.92           N  
ATOM    482  CA  THR A  64     -10.437 -11.954   2.158  1.00 90.92           C  
ATOM    483  C   THR A  64     -10.879 -11.660   3.585  1.00 90.92           C  
ATOM    484  CB  THR A  64      -8.914 -11.841   2.076  1.00 90.92           C  
ATOM    485  O   THR A  64     -11.100 -12.595   4.347  1.00 90.92           O  
ATOM    486  CG2 THR A  64      -8.344 -12.320   0.739  1.00 90.92           C  
ATOM    487  OG1 THR A  64      -8.564 -10.507   2.325  1.00 90.92           O  
ATOM    488  N   GLY A  65     -11.109 -10.395   3.954  1.00 86.93           N  
ATOM    489  CA  GLY A  65     -11.690 -10.054   5.252  1.00 86.93           C  
ATOM    490  C   GLY A  65     -13.001 -10.803   5.504  1.00 86.93           C  
ATOM    491  O   GLY A  65     -13.141 -11.483   6.523  1.00 86.93           O  
ATOM    492  N   LYS A  66     -13.912 -10.772   4.526  1.00 86.56           N  
ATOM    493  CA  LYS A  66     -15.194 -11.484   4.594  1.00 86.56           C  
ATOM    494  C   LYS A  66     -15.039 -13.001   4.520  1.00 86.56           C  
ATOM    495  CB  LYS A  66     -16.100 -10.953   3.481  1.00 86.56           C  
ATOM    496  O   LYS A  66     -15.712 -13.723   5.253  1.00 86.56           O  
ATOM    497  CG  LYS A  66     -17.559 -11.364   3.710  1.00 86.56           C  
ATOM    498  CD  LYS A  66     -18.470 -10.615   2.733  1.00 86.56           C  
ATOM    499  CE  LYS A  66     -19.885 -10.522   3.298  1.00 86.56           C  
ATOM    500  NZ  LYS A  66     -20.697  -9.582   2.489  1.00 86.56           N  
ATOM    501  N   LEU A  67     -14.137 -13.502   3.675  1.00 88.68           N  
ATOM    502  CA  LEU A  67     -13.824 -14.931   3.621  1.00 88.68           C  
ATOM    503  C   LEU A  67     -13.332 -15.433   4.980  1.00 88.68           C  
ATOM    504  CB  LEU A  67     -12.784 -15.221   2.526  1.00 88.68           C  
ATOM    505  O   LEU A  67     -13.797 -16.476   5.429  1.00 88.68           O  
ATOM    506  CG  LEU A  67     -13.328 -15.160   1.089  1.00 88.68           C  
ATOM    507  CD1 LEU A  67     -12.176 -15.282   0.093  1.00 88.68           C  
ATOM    508  CD2 LEU A  67     -14.304 -16.304   0.813  1.00 88.68           C  
ATOM    509  N   GLY A  68     -12.478 -14.679   5.675  1.00 87.85           N  
ATOM    510  CA  GLY A  68     -11.947 -15.050   6.988  1.00 87.85           C  
ATOM    511  C   GLY A  68     -13.040 -15.252   8.041  1.00 87.85           C  
ATOM    512  O   GLY A  68     -12.942 -16.170   8.855  1.00 87.85           O  
ATOM    513  N   ASP A  69     -14.118 -14.467   7.982  1.00 85.66           N  
ATOM    514  CA  ASP A  69     -15.285 -14.604   8.867  1.00 85.66           C  
ATOM    515  C   ASP A  69     -16.157 -15.837   8.570  1.00 85.66           C  
ATOM    516  CB  ASP A  69     -16.133 -13.323   8.776  1.00 85.66           C  
ATOM    517  O   ASP A  69     -16.874 -16.336   9.455  1.00 85.66           O  
ATOM    518  CG  ASP A  69     -15.470 -12.144   9.484  1.00 85.66           C  
ATOM    519  OD1 ASP A  69     -14.780 -12.406  10.499  1.00 85.66           O  
ATOM    520  OD2 ASP A  69     -15.690 -10.987   9.077  1.00 85.66           O  
ATOM    521  N   LEU A  70     -16.092 -16.330   7.330  1.00 86.98           N  
ATOM    522  CA  LEU A  70     -16.906 -17.428   6.810  1.00 86.98           C  
ATOM    523  C   LEU A  70     -16.208 -18.787   6.853  1.00 86.98           C  
ATOM    524  CB  LEU A  70     -17.318 -17.094   5.364  1.00 86.98           C  
ATOM    525  O   LEU A  70     -16.840 -19.782   7.212  1.00 86.98           O  
ATOM    526  CG  LEU A  70     -18.295 -15.917   5.227  1.00 86.98           C  
ATOM    527  CD1 LEU A  70     -18.554 -15.651   3.742  1.00 86.98           C  
ATOM    528  CD2 LEU A  70     -19.628 -16.214   5.919  1.00 86.98           C  
ATOM    529  N   ILE A  71     -14.933 -18.847   6.466  1.00 88.99           N  
ATOM    530  CA  ILE A  71     -14.185 -20.106   6.315  1.00 88.99           C  
ATOM    531  C   ILE A  71     -13.202 -20.362   7.456  1.00 88.99           C  
ATOM    532  CB  ILE A  71     -13.496 -20.205   4.936  1.00 88.99           C  
ATOM    533  O   ILE A  71     -12.766 -21.503   7.624  1.00 88.99           O  
ATOM    534  CG1 ILE A  71     -12.205 -19.357   4.852  1.00 88.99           C  
ATOM    535  CG2 ILE A  71     -14.514 -19.922   3.817  1.00 88.99           C  
ATOM    536  CD1 ILE A  71     -11.575 -19.283   3.459  1.00 88.99           C  
ATOM    537  N   GLY A  72     -12.874 -19.323   8.230  1.00 91.10           N  
ATOM    538  CA  GLY A  72     -11.901 -19.382   9.312  1.00 91.10           C  
ATOM    539  C   GLY A  72     -10.676 -18.502   9.069  1.00 91.10           C  
ATOM    540  O   GLY A  72     -10.083 -18.500   7.987  1.00 91.10           O  
ATOM    541  N   ARG A  73     -10.280 -17.756  10.104  1.00 92.68           N  
ATOM    542  CA  ARG A  73      -9.175 -16.794  10.039  1.00 92.68           C  
ATOM    543  C   ARG A  73      -7.817 -17.488  10.081  1.00 92.68           C  
ATOM    544  CB  ARG A  73      -9.296 -15.747  11.156  1.00 92.68           C  
ATOM    545  O   ARG A  73      -6.899 -17.011   9.423  1.00 92.68           O  
ATOM    546  CG  ARG A  73     -10.573 -14.896  11.049  1.00 92.68           C  
ATOM    547  CD  ARG A  73     -10.558 -13.803  12.122  1.00 92.68           C  
ATOM    548  NE  ARG A  73     -11.778 -12.963  12.101  1.00 92.68           N  
ATOM    549  NH1 ARG A  73     -10.999 -11.051  11.042  1.00 92.68           N  
ATOM    550  NH2 ARG A  73     -13.026 -11.073  11.886  1.00 92.68           N  
ATOM    551  CZ  ARG A  73     -11.921 -11.714  11.681  1.00 92.68           C  
ATOM    552  N   LYS A  74      -7.673 -18.616  10.794  1.00 95.22           N  
ATOM    553  CA  LYS A  74      -6.405 -19.368  10.812  1.00 95.22           C  
ATOM    554  C   LYS A  74      -6.093 -19.912   9.421  1.00 95.22           C  
ATOM    555  CB  LYS A  74      -6.448 -20.488  11.866  1.00 95.22           C  
ATOM    556  O   LYS A  74      -5.001 -19.675   8.910  1.00 95.22           O  
ATOM    557  CG  LYS A  74      -5.194 -21.379  11.798  1.00 95.22           C  
ATOM    558  CD  LYS A  74      -5.206 -22.459  12.882  1.00 95.22           C  
ATOM    559  CE  LYS A  74      -3.875 -23.222  12.854  1.00 95.22           C  
ATOM    560  NZ  LYS A  74      -3.692 -24.053  14.067  1.00 95.22           N  
ATOM    561  N   ARG A  75      -7.051 -20.610   8.800  1.00 94.45           N  
ATOM    562  CA  ARG A  75      -6.896 -21.151   7.438  1.00 94.45           C  
ATOM    563  C   ARG A  75      -6.531 -20.067   6.437  1.00 94.45           C  
ATOM    564  CB  ARG A  75      -8.197 -21.825   6.997  1.00 94.45           C  
ATOM    565  O   ARG A  75      -5.588 -20.245   5.675  1.00 94.45           O  
ATOM    566  CG  ARG A  75      -8.389 -23.179   7.683  1.00 94.45           C  
ATOM    567  CD  ARG A  75      -9.816 -23.651   7.422  1.00 94.45           C  
ATOM    568  NE  ARG A  75     -10.120 -24.880   8.169  1.00 94.45           N  
ATOM    569  NH1 ARG A  75     -12.168 -25.240   7.216  1.00 94.45           N  
ATOM    570  NH2 ARG A  75     -11.400 -26.666   8.756  1.00 94.45           N  
ATOM    571  CZ  ARG A  75     -11.225 -25.588   8.046  1.00 94.45           C  
ATOM    572  N   LEU A  76      -7.246 -18.944   6.470  1.00 94.65           N  
ATOM    573  CA  LEU A  76      -7.015 -17.863   5.523  1.00 94.65           C  
ATOM    574  C   LEU A  76      -5.666 -17.162   5.739  1.00 94.65           C  
ATOM    575  CB  LEU A  76      -8.198 -16.896   5.603  1.00 94.65           C  
ATOM    576  O   LEU A  76      -4.992 -16.841   4.765  1.00 94.65           O  
ATOM    577  CG  LEU A  76      -8.140 -15.826   4.507  1.00 94.65           C  
ATOM    578  CD1 LEU A  76      -8.211 -16.400   3.088  1.00 94.65           C  
ATOM    579  CD2 LEU A  76      -9.332 -14.913   4.669  1.00 94.65           C  
ATOM    580  N   PHE A  77      -5.239 -16.983   6.992  1.00 97.03           N  
ATOM    581  CA  PHE A  77      -3.919 -16.439   7.311  1.00 97.03           C  
ATOM    582  C   PHE A  77      -2.793 -17.333   6.771  1.00 97.03           C  
ATOM    583  CB  PHE A  77      -3.808 -16.266   8.832  1.00 97.03           C  
ATOM    584  O   PHE A  77      -1.890 -16.847   6.096  1.00 97.03           O  
ATOM    585  CG  PHE A  77      -2.591 -15.493   9.294  1.00 97.03           C  
ATOM    586  CD1 PHE A  77      -1.336 -16.121   9.377  1.00 97.03           C  
ATOM    587  CD2 PHE A  77      -2.722 -14.149   9.688  1.00 97.03           C  
ATOM    588  CE1 PHE A  77      -0.235 -15.416   9.890  1.00 97.03           C  
ATOM    589  CE2 PHE A  77      -1.614 -13.438  10.178  1.00 97.03           C  
ATOM    590  CZ  PHE A  77      -0.366 -14.074  10.279  1.00 97.03           C  
ATOM    591  N   LEU A  78      -2.864 -18.645   7.027  1.00 97.65           N  
ATOM    592  CA  LEU A  78      -1.857 -19.607   6.564  1.00 97.65           C  
ATOM    593  C   LEU A  78      -1.855 -19.749   5.038  1.00 97.65           C  
ATOM    594  CB  LEU A  78      -2.103 -20.971   7.229  1.00 97.65           C  
ATOM    595  O   LEU A  78      -0.790 -19.796   4.432  1.00 97.65           O  
ATOM    596  CG  LEU A  78      -1.891 -21.001   8.754  1.00 97.65           C  
ATOM    597  CD1 LEU A  78      -2.266 -22.387   9.277  1.00 97.65           C  
ATOM    598  CD2 LEU A  78      -0.450 -20.706   9.169  1.00 97.65           C  
ATOM    599  N   PHE A  79      -3.030 -19.763   4.406  1.00 97.22           N  
ATOM    600  CA  PHE A  79      -3.139 -19.741   2.948  1.00 97.22           C  
ATOM    601  C   PHE A  79      -2.517 -18.472   2.354  1.00 97.22           C  
ATOM    602  CB  PHE A  79      -4.613 -19.865   2.555  1.00 97.22           C  
ATOM    603  O   PHE A  79      -1.761 -18.546   1.389  1.00 97.22           O  
ATOM    604  CG  PHE A  79      -4.831 -19.786   1.060  1.00 97.22           C  
ATOM    605  CD1 PHE A  79      -5.351 -18.613   0.480  1.00 97.22           C  
ATOM    606  CD2 PHE A  79      -4.466 -20.871   0.241  1.00 97.22           C  
ATOM    607  CE1 PHE A  79      -5.525 -18.537  -0.912  1.00 97.22           C  
ATOM    608  CE2 PHE A  79      -4.629 -20.788  -1.152  1.00 97.22           C  
ATOM    609  CZ  PHE A  79      -5.161 -19.622  -1.729  1.00 97.22           C  
ATOM    610  N   GLY A  80      -2.769 -17.314   2.972  1.00 97.72           N  
ATOM    611  CA  GLY A  80      -2.142 -16.058   2.579  1.00 97.72           C  
ATOM    612  C   GLY A  80      -0.616 -16.124   2.642  1.00 97.72           C  
ATOM    613  O   GLY A  80       0.045 -15.724   1.689  1.00 97.72           O  
ATOM    614  N   LEU A  81      -0.053 -16.703   3.710  1.00 98.13           N  
ATOM    615  CA  LEU A  81       1.394 -16.927   3.826  1.00 98.13           C  
ATOM    616  C   LEU A  81       1.944 -17.834   2.723  1.00 98.13           C  
ATOM    617  CB  LEU A  81       1.725 -17.532   5.198  1.00 98.13           C  
ATOM    618  O   LEU A  81       3.019 -17.548   2.208  1.00 98.13           O  
ATOM    619  CG  LEU A  81       1.679 -16.546   6.372  1.00 98.13           C  
ATOM    620  CD1 LEU A  81       1.857 -17.355   7.652  1.00 98.13           C  
ATOM    621  CD2 LEU A  81       2.811 -15.519   6.319  1.00 98.13           C  
ATOM    622  N   ILE A  82       1.213 -18.881   2.327  1.00 98.28           N  
ATOM    623  CA  ILE A  82       1.609 -19.751   1.209  1.00 98.28           C  
ATOM    624  C   ILE A  82       1.671 -18.951  -0.097  1.00 98.28           C  
ATOM    625  CB  ILE A  82       0.671 -20.976   1.096  1.00 98.28           C  
ATOM    626  O   ILE A  82       2.653 -19.061  -0.822  1.00 98.28           O  
ATOM    627  CG1 ILE A  82       0.858 -21.903   2.318  1.00 98.28           C  
ATOM    628  CG2 ILE A  82       0.932 -21.767  -0.201  1.00 98.28           C  
ATOM    629  CD1 ILE A  82      -0.249 -22.954   2.479  1.00 98.28           C  
ATOM    630  N   LEU A  83       0.681 -18.100  -0.386  1.00 98.07           N  
ATOM    631  CA  LEU A  83       0.707 -17.260  -1.591  1.00 98.07           C  
ATOM    632  C   LEU A  83       1.879 -16.267  -1.589  1.00 98.07           C  
ATOM    633  CB  LEU A  83      -0.617 -16.495  -1.730  1.00 98.07           C  
ATOM    634  O   LEU A  83       2.543 -16.090  -2.611  1.00 98.07           O  
ATOM    635  CG  LEU A  83      -1.871 -17.339  -2.001  1.00 98.07           C  
ATOM    636  CD1 LEU A  83      -3.042 -16.383  -2.236  1.00 98.07           C  
ATOM    637  CD2 LEU A  83      -1.721 -18.246  -3.221  1.00 98.07           C  
ATOM    638  N   VAL A  84       2.173 -15.650  -0.439  1.00 97.61           N  
ATOM    639  CA  VAL A  84       3.351 -14.778  -0.305  1.00 97.61           C  
ATOM    640  C   VAL A  84       4.647 -15.588  -0.448  1.00 97.61           C  
ATOM    641  CB  VAL A  84       3.325 -13.962   1.005  1.00 97.61           C  
ATOM    642  O   VAL A  84       5.589 -15.090  -1.055  1.00 97.61           O  
ATOM    643  CG1 VAL A  84       4.505 -12.988   1.104  1.00 97.61           C  
ATOM    644  CG2 VAL A  84       2.079 -13.070   1.094  1.00 97.61           C  
ATOM    645  N   ALA A  85       4.695 -16.839   0.024  1.00 98.17           N  
ATOM    646  CA  ALA A  85       5.840 -17.734  -0.163  1.00 98.17           C  
ATOM    647  C   ALA A  85       6.064 -18.080  -1.638  1.00 98.17           C  
ATOM    648  CB  ALA A  85       5.641 -19.017   0.656  1.00 98.17           C  
ATOM    649  O   ALA A  85       7.190 -17.994  -2.115  1.00 98.17           O  
ATOM    650  N   VAL A  86       4.998 -18.414  -2.372  1.00 98.21           N  
ATOM    651  CA  VAL A  86       5.061 -18.680  -3.819  1.00 98.21           C  
ATOM    652  C   VAL A  86       5.652 -17.479  -4.552  1.00 98.21           C  
ATOM    653  CB  VAL A  86       3.669 -19.039  -4.376  1.00 98.21           C  
ATOM    654  O   VAL A  86       6.556 -17.649  -5.362  1.00 98.21           O  
ATOM    655  CG1 VAL A  86       3.634 -19.089  -5.909  1.00 98.21           C  
ATOM    656  CG2 VAL A  86       3.225 -20.417  -3.867  1.00 98.21           C  
ATOM    657  N   SER A  87       5.214 -16.263  -4.213  1.00 97.80           N  
ATOM    658  CA  SER A  87       5.808 -15.039  -4.755  1.00 97.80           C  
ATOM    659  C   SER A  87       7.280 -14.873  -4.364  1.00 97.80           C  
ATOM    660  CB  SER A  87       5.018 -13.831  -4.267  1.00 97.80           C  
ATOM    661  O   SER A  87       8.114 -14.629  -5.230  1.00 97.80           O  
ATOM    662  OG  SER A  87       5.640 -12.648  -4.719  1.00 97.80           O  
ATOM    663  N   ALA A  88       7.611 -15.032  -3.080  1.00 97.37           N  
ATOM    664  CA  ALA A  88       8.965 -14.846  -2.563  1.00 97.37           C  
ATOM    665  C   ALA A  88       9.982 -15.819  -3.183  1.00 97.37           C  
ATOM    666  CB  ALA A  88       8.923 -14.984  -1.037  1.00 97.37           C  
ATOM    667  O   ALA A  88      11.136 -15.447  -3.374  1.00 97.37           O  
ATOM    668  N   ILE A  89       9.549 -17.044  -3.501  1.00 97.90           N  
ATOM    669  CA  ILE A  89      10.366 -18.068  -4.163  1.00 97.90           C  
ATOM    670  C   ILE A  89      10.386 -17.850  -5.676  1.00 97.90           C  
ATOM    671  CB  ILE A  89       9.858 -19.488  -3.807  1.00 97.90           C  
ATOM    672  O   ILE A  89      11.446 -17.944  -6.276  1.00 97.90           O  
ATOM    673  CG1 ILE A  89       9.966 -19.739  -2.287  1.00 97.90           C  
ATOM    674  CG2 ILE A  89      10.644 -20.573  -4.570  1.00 97.90           C  
ATOM    675  CD1 ILE A  89       9.283 -21.019  -1.795  1.00 97.90           C  
ATOM    676  N   GLY A  90       9.239 -17.575  -6.302  1.00 97.86           N  
ATOM    677  CA  GLY A  90       9.106 -17.537  -7.760  1.00 97.86           C  
ATOM    678  C   GLY A  90       9.580 -16.240  -8.416  1.00 97.86           C  
ATOM    679  O   GLY A  90      10.126 -16.288  -9.514  1.00 97.86           O  
ATOM    680  N   ALA A  91       9.400 -15.084  -7.766  1.00 97.41           N  
ATOM    681  CA  ALA A  91       9.775 -13.784  -8.331  1.00 97.41           C  
ATOM    682  C   ALA A  91      11.277 -13.656  -8.655  1.00 97.41           C  
ATOM    683  CB  ALA A  91       9.285 -12.654  -7.416  1.00 97.41           C  
ATOM    684  O   ALA A  91      11.574 -13.199  -9.755  1.00 97.41           O  
ATOM    685  N   PRO A  92      12.214 -14.101  -7.790  1.00 97.21           N  
ATOM    686  CA  PRO A  92      13.649 -14.124  -8.095  1.00 97.21           C  
ATOM    687  C   PRO A  92      14.043 -14.840  -9.391  1.00 97.21           C  
ATOM    688  CB  PRO A  92      14.280 -14.868  -6.913  1.00 97.21           C  
ATOM    689  O   PRO A  92      15.085 -14.531  -9.955  1.00 97.21           O  
ATOM    690  CG  PRO A  92      13.388 -14.469  -5.751  1.00 97.21           C  
ATOM    691  CD  PRO A  92      12.012 -14.491  -6.398  1.00 97.21           C  
ATOM    692  N   PHE A  93      13.237 -15.803  -9.848  1.00 96.42           N  
ATOM    693  CA  PHE A  93      13.515 -16.613 -11.038  1.00 96.42           C  
ATOM    694  C   PHE A  93      12.609 -16.247 -12.218  1.00 96.42           C  
ATOM    695  CB  PHE A  93      13.413 -18.105 -10.690  1.00 96.42           C  
ATOM    696  O   PHE A  93      12.434 -17.053 -13.130  1.00 96.42           O  
ATOM    697  CG  PHE A  93      14.264 -18.537  -9.515  1.00 96.42           C  
ATOM    698  CD1 PHE A  93      15.657 -18.669  -9.650  1.00 96.42           C  
ATOM    699  CD2 PHE A  93      13.656 -18.800  -8.278  1.00 96.42           C  
ATOM    700  CE1 PHE A  93      16.435 -19.061  -8.545  1.00 96.42           C  
ATOM    701  CE2 PHE A  93      14.431 -19.172  -7.167  1.00 96.42           C  
ATOM    702  CZ  PHE A  93      15.824 -19.306  -7.302  1.00 96.42           C  
ATOM    703  N   ALA A  94      11.975 -15.072 -12.197  1.00 96.97           N  
ATOM    704  CA  ALA A  94      11.076 -14.646 -13.259  1.00 96.97           C  
ATOM    705  C   ALA A  94      11.857 -14.398 -14.568  1.00 96.97           C  
ATOM    706  CB  ALA A  94      10.324 -13.394 -12.790  1.00 96.97           C  
ATOM    707  O   ALA A  94      12.620 -13.439 -14.634  1.00 96.97           O  
ATOM    708  N   PRO A  95      11.642 -15.189 -15.640  1.00 95.83           N  
ATOM    709  CA  PRO A  95      12.354 -14.996 -16.907  1.00 95.83           C  
ATOM    710  C   PRO A  95      11.785 -13.833 -17.729  1.00 95.83           C  
ATOM    711  CB  PRO A  95      12.182 -16.324 -17.647  1.00 95.83           C  
ATOM    712  O   PRO A  95      12.389 -13.396 -18.700  1.00 95.83           O  
ATOM    713  CG  PRO A  95      10.803 -16.799 -17.192  1.00 95.83           C  
ATOM    714  CD  PRO A  95      10.744 -16.334 -15.739  1.00 95.83           C  
ATOM    715  N   THR A  96      10.586 -13.362 -17.381  1.00 96.93           N  
ATOM    716  CA  THR A  96       9.903 -12.260 -18.059  1.00 96.93           C  
ATOM    717  C   THR A  96       9.240 -11.350 -17.034  1.00 96.93           C  
ATOM    718  CB  THR A  96       8.841 -12.744 -19.066  1.00 96.93           C  
ATOM    719  O   THR A  96       8.832 -11.798 -15.955  1.00 96.93           O  
ATOM    720  CG2 THR A  96       9.350 -13.776 -20.071  1.00 96.93           C  
ATOM    721  OG1 THR A  96       7.712 -13.282 -18.406  1.00 96.93           O  
ATOM    722  N   PHE A  97       9.035 -10.089 -17.412  1.00 96.80           N  
ATOM    723  CA  PHE A  97       8.293  -9.127 -16.601  1.00 96.80           C  
ATOM    724  C   PHE A  97       6.872  -9.608 -16.263  1.00 96.80           C  
ATOM    725  CB  PHE A  97       8.234  -7.800 -17.360  1.00 96.80           C  
ATOM    726  O   PHE A  97       6.396  -9.403 -15.148  1.00 96.80           O  
ATOM    727  CG  PHE A  97       7.445  -6.741 -16.620  1.00 96.80           C  
ATOM    728  CD1 PHE A  97       6.201  -6.300 -17.110  1.00 96.80           C  
ATOM    729  CD2 PHE A  97       7.958  -6.207 -15.426  1.00 96.80           C  
ATOM    730  CE1 PHE A  97       5.476  -5.320 -16.409  1.00 96.80           C  
ATOM    731  CE2 PHE A  97       7.248  -5.207 -14.745  1.00 96.80           C  
ATOM    732  CZ  PHE A  97       6.001  -4.772 -15.227  1.00 96.80           C  
ATOM    733  N   MET A  98       6.203 -10.309 -17.185  1.00 97.02           N  
ATOM    734  CA  MET A  98       4.859 -10.845 -16.940  1.00 97.02           C  
ATOM    735  C   MET A  98       4.858 -11.917 -15.850  1.00 97.02           C  
ATOM    736  CB  MET A  98       4.246 -11.386 -18.241  1.00 97.02           C  
ATOM    737  O   MET A  98       3.968 -11.918 -14.998  1.00 97.02           O  
ATOM    738  CG  MET A  98       3.894 -10.246 -19.203  1.00 97.02           C  
ATOM    739  SD  MET A  98       2.668  -9.082 -18.539  1.00 97.02           S  
ATOM    740  CE  MET A  98       3.002  -7.647 -19.593  1.00 97.02           C  
ATOM    741  N   THR A  99       5.879 -12.780 -15.805  1.00 97.86           N  
ATOM    742  CA  THR A  99       6.043 -13.731 -14.697  1.00 97.86           C  
ATOM    743  C   THR A  99       6.218 -12.993 -13.370  1.00 97.86           C  
ATOM    744  CB  THR A  99       7.230 -14.680 -14.924  1.00 97.86           C  
ATOM    745  O   THR A  99       5.562 -13.341 -12.388  1.00 97.86           O  
ATOM    746  CG2 THR A  99       7.274 -15.787 -13.868  1.00 97.86           C  
ATOM    747  OG1 THR A  99       7.124 -15.315 -16.179  1.00 97.86           O  
ATOM    748  N   LEU A 100       7.035 -11.935 -13.339  1.00 97.75           N  
ATOM    749  CA  LEU A 100       7.235 -11.118 -12.139  1.00 97.75           C  
ATOM    750  C   LEU A 100       5.935 -10.433 -11.688  1.00 97.75           C  
ATOM    751  CB  LEU A 100       8.361 -10.104 -12.414  1.00 97.75           C  
ATOM    752  O   LEU A 100       5.614 -10.437 -10.498  1.00 97.75           O  
ATOM    753  CG  LEU A 100       8.722  -9.217 -11.210  1.00 97.75           C  
ATOM    754  CD1 LEU A 100       9.176 -10.041 -10.006  1.00 97.75           C  
ATOM    755  CD2 LEU A 100       9.844  -8.259 -11.599  1.00 97.75           C  
ATOM    756  N   LEU A 101       5.144  -9.914 -12.629  1.00 96.80           N  
ATOM    757  CA  LEU A 101       3.840  -9.304 -12.364  1.00 96.80           C  
ATOM    758  C   LEU A 101       2.857 -10.324 -11.770  1.00 96.80           C  
ATOM    759  CB  LEU A 101       3.351  -8.647 -13.669  1.00 96.80           C  
ATOM    760  O   LEU A 101       2.209 -10.037 -10.764  1.00 96.80           O  
ATOM    761  CG  LEU A 101       2.158  -7.685 -13.506  1.00 96.80           C  
ATOM    762  CD1 LEU A 101       2.150  -6.696 -14.671  1.00 96.80           C  
ATOM    763  CD2 LEU A 101       0.800  -8.394 -13.508  1.00 96.80           C  
ATOM    764  N   VAL A 102       2.800 -11.548 -12.305  1.00 97.91           N  
ATOM    765  CA  VAL A 102       1.991 -12.640 -11.732  1.00 97.91           C  
ATOM    766  C   VAL A 102       2.446 -12.984 -10.309  1.00 97.91           C  
ATOM    767  CB  VAL A 102       2.018 -13.880 -12.647  1.00 97.91           C  
ATOM    768  O   VAL A 102       1.614 -13.104  -9.406  1.00 97.91           O  
ATOM    769  CG1 VAL A 102       1.392 -15.115 -11.985  1.00 97.91           C  
ATOM    770  CG2 VAL A 102       1.234 -13.609 -13.937  1.00 97.91           C  
ATOM    771  N   MET A 103       3.756 -13.072 -10.061  1.00 97.78           N  
ATOM    772  CA  MET A 103       4.278 -13.285  -8.705  1.00 97.78           C  
ATOM    773  C   MET A 103       3.904 -12.132  -7.771  1.00 97.78           C  
ATOM    774  CB  MET A 103       5.798 -13.499  -8.725  1.00 97.78           C  
ATOM    775  O   MET A 103       3.581 -12.359  -6.604  1.00 97.78           O  
ATOM    776  CG  MET A 103       6.182 -14.783  -9.461  1.00 97.78           C  
ATOM    777  SD  MET A 103       5.458 -16.293  -8.770  1.00 97.78           S  
ATOM    778  CE  MET A 103       5.350 -17.257 -10.300  1.00 97.78           C  
ATOM    779  N   ARG A 104       3.879 -10.897  -8.272  1.00 96.09           N  
ATOM    780  CA  ARG A 104       3.448  -9.718  -7.516  1.00 96.09           C  
ATOM    781  C   ARG A 104       1.954  -9.760  -7.174  1.00 96.09           C  
ATOM    782  CB  ARG A 104       3.836  -8.469  -8.329  1.00 96.09           C  
ATOM    783  O   ARG A 104       1.576  -9.377  -6.064  1.00 96.09           O  
ATOM    784  CG  ARG A 104       3.866  -7.182  -7.507  1.00 96.09           C  
ATOM    785  CD  ARG A 104       4.987  -7.194  -6.459  1.00 96.09           C  
ATOM    786  NE  ARG A 104       5.031  -5.909  -5.752  1.00 96.09           N  
ATOM    787  NH1 ARG A 104       6.580  -6.423  -4.108  1.00 96.09           N  
ATOM    788  NH2 ARG A 104       5.651  -4.429  -4.170  1.00 96.09           N  
ATOM    789  CZ  ARG A 104       5.759  -5.607  -4.694  1.00 96.09           C  
ATOM    790  N   LEU A 105       1.114 -10.294  -8.065  1.00 96.81           N  
ATOM    791  CA  LEU A 105      -0.308 -10.537  -7.795  1.00 96.81           C  
ATOM    792  C   LEU A 105      -0.502 -11.572  -6.680  1.00 96.81           C  
ATOM    793  CB  LEU A 105      -1.038 -10.974  -9.079  1.00 96.81           C  
ATOM    794  O   LEU A 105      -1.264 -11.311  -5.747  1.00 96.81           O  
ATOM    795  CG  LEU A 105      -1.197  -9.876 -10.145  1.00 96.81           C  
ATOM    796  CD1 LEU A 105      -1.814 -10.480 -11.407  1.00 96.81           C  
ATOM    797  CD2 LEU A 105      -2.112  -8.752  -9.661  1.00 96.81           C  
ATOM    798  N   PHE A 106       0.232 -12.692  -6.705  1.00 97.58           N  
ATOM    799  CA  PHE A 106       0.208 -13.666  -5.605  1.00 97.58           C  
ATOM    800  C   PHE A 106       0.611 -13.031  -4.269  1.00 97.58           C  
ATOM    801  CB  PHE A 106       1.118 -14.864  -5.917  1.00 97.58           C  
ATOM    802  O   PHE A 106      -0.052 -13.253  -3.253  1.00 97.58           O  
ATOM    803  CG  PHE A 106       0.549 -15.851  -6.915  1.00 97.58           C  
ATOM    804  CD1 PHE A 106      -0.672 -16.496  -6.639  1.00 97.58           C  
ATOM    805  CD2 PHE A 106       1.248 -16.165  -8.095  1.00 97.58           C  
ATOM    806  CE1 PHE A 106      -1.190 -17.450  -7.531  1.00 97.58           C  
ATOM    807  CE2 PHE A 106       0.728 -17.117  -8.990  1.00 97.58           C  
ATOM    808  CZ  PHE A 106      -0.489 -17.759  -8.709  1.00 97.58           C  
ATOM    809  N   GLN A 107       1.641 -12.179  -4.273  1.00 96.15           N  
ATOM    810  CA  GLN A 107       2.083 -11.454  -3.082  1.00 96.15           C  
ATOM    811  C   GLN A 107       1.004 -10.528  -2.525  1.00 96.15           C  
ATOM    812  CB  GLN A 107       3.306 -10.602  -3.427  1.00 96.15           C  
ATOM    813  O   GLN A 107       0.794 -10.489  -1.310  1.00 96.15           O  
ATOM    814  CG  GLN A 107       4.191 -10.374  -2.198  1.00 96.15           C  
ATOM    815  CD  GLN A 107       5.429  -9.569  -2.554  1.00 96.15           C  
ATOM    816  NE2 GLN A 107       6.530  -9.764  -1.868  1.00 96.15           N  
ATOM    817  OE1 GLN A 107       5.421  -8.733  -3.440  1.00 96.15           O  
ATOM    818  N   SER A 108       0.333  -9.782  -3.407  1.00 96.29           N  
ATOM    819  CA  SER A 108      -0.727  -8.844  -3.044  1.00 96.29           C  
ATOM    820  C   SER A 108      -1.913  -9.585  -2.440  1.00 96.29           C  
ATOM    821  CB  SER A 108      -1.165  -8.032  -4.262  1.00 96.29           C  
ATOM    822  O   SER A 108      -2.269  -9.336  -1.290  1.00 96.29           O  
ATOM    823  OG  SER A 108      -2.101  -7.069  -3.834  1.00 96.29           O  
ATOM    824  N   VAL A 109      -2.447 -10.582  -3.154  1.00 96.21           N  
ATOM    825  CA  VAL A 109      -3.591 -11.388  -2.700  1.00 96.21           C  
ATOM    826  C   VAL A 109      -3.272 -12.098  -1.382  1.00 96.21           C  
ATOM    827  CB  VAL A 109      -4.003 -12.399  -3.788  1.00 96.21           C  
ATOM    828  O   VAL A 109      -4.075 -12.061  -0.447  1.00 96.21           O  
ATOM    829  CG1 VAL A 109      -5.123 -13.336  -3.312  1.00 96.21           C  
ATOM    830  CG2 VAL A 109      -4.521 -11.682  -5.043  1.00 96.21           C  
ATOM    831  N   GLY A 110      -2.083 -12.697  -1.272  1.00 96.71           N  
ATOM    832  CA  GLY A 110      -1.631 -13.359  -0.052  1.00 96.71           C  
ATOM    833  C   GLY A 110      -1.546 -12.398   1.131  1.00 96.71           C  
ATOM    834  O   GLY A 110      -2.121 -12.647   2.190  1.00 96.71           O  
ATOM    835  N   SER A 111      -0.914 -11.244   0.934  1.00 94.21           N  
ATOM    836  CA  SER A 111      -0.779 -10.213   1.964  1.00 94.21           C  
ATOM    837  C   SER A 111      -2.126  -9.624   2.400  1.00 94.21           C  
ATOM    838  CB  SER A 111       0.116  -9.104   1.433  1.00 94.21           C  
ATOM    839  O   SER A 111      -2.368  -9.430   3.596  1.00 94.21           O  
ATOM    840  OG  SER A 111       1.432  -9.547   1.189  1.00 94.21           O  
ATOM    841  N   SER A 112      -3.036  -9.411   1.448  1.00 93.68           N  
ATOM    842  CA  SER A 112      -4.415  -8.991   1.696  1.00 93.68           C  
ATOM    843  C   SER A 112      -5.222 -10.027   2.473  1.00 93.68           C  
ATOM    844  CB  SER A 112      -5.116  -8.723   0.367  1.00 93.68           C  
ATOM    845  O   SER A 112      -6.169  -9.655   3.157  1.00 93.68           O  
ATOM    846  OG  SER A 112      -4.563  -7.589  -0.258  1.00 93.68           O  
ATOM    847  N   ALA A 113      -4.874 -11.315   2.422  1.00 94.90           N  
ATOM    848  CA  ALA A 113      -5.487 -12.346   3.259  1.00 94.90           C  
ATOM    849  C   ALA A 113      -4.938 -12.351   4.695  1.00 94.90           C  
ATOM    850  CB  ALA A 113      -5.314 -13.700   2.561  1.00 94.90           C  
ATOM    851  O   ALA A 113      -5.699 -12.534   5.652  1.00 94.90           O  
ATOM    852  N   ILE A 114      -3.635 -12.111   4.857  1.00 95.81           N  
ATOM    853  CA  ILE A 114      -2.933 -12.163   6.145  1.00 95.81           C  
ATOM    854  C   ILE A 114      -3.404 -11.049   7.087  1.00 95.81           C  
ATOM    855  CB  ILE A 114      -1.408 -12.093   5.906  1.00 95.81           C  
ATOM    856  O   ILE A 114      -3.768 -11.328   8.230  1.00 95.81           O  
ATOM    857  CG1 ILE A 114      -0.893 -13.344   5.160  1.00 95.81           C  
ATOM    858  CG2 ILE A 114      -0.626 -11.985   7.221  1.00 95.81           C  
ATOM    859  CD1 ILE A 114       0.515 -13.156   4.578  1.00 95.81           C  
ATOM    860  N   TYR A 115      -3.425  -9.793   6.629  1.00 90.60           N  
ATOM    861  CA  TYR A 115      -3.698  -8.638   7.495  1.00 90.60           C  
ATOM    862  C   TYR A 115      -5.068  -8.674   8.208  1.00 90.60           C  
ATOM    863  CB  TYR A 115      -3.441  -7.327   6.741  1.00 90.60           C  
ATOM    864  O   TYR A 115      -5.093  -8.681   9.446  1.00 90.60           O  
ATOM    865  CG  TYR A 115      -3.532  -6.113   7.644  1.00 90.60           C  
ATOM    866  CD1 TYR A 115      -4.736  -5.388   7.743  1.00 90.60           C  
ATOM    867  CD2 TYR A 115      -2.412  -5.722   8.403  1.00 90.60           C  
ATOM    868  CE1 TYR A 115      -4.820  -4.281   8.609  1.00 90.60           C  
ATOM    869  CE2 TYR A 115      -2.491  -4.616   9.271  1.00 90.60           C  
ATOM    870  OH  TYR A 115      -3.791  -2.819  10.200  1.00 90.60           O  
ATOM    871  CZ  TYR A 115      -3.699  -3.893   9.373  1.00 90.60           C  
ATOM    872  N   PRO A 116      -6.217  -8.761   7.502  1.00 89.95           N  
ATOM    873  CA  PRO A 116      -7.526  -8.805   8.156  1.00 89.95           C  
ATOM    874  C   PRO A 116      -7.713 -10.072   9.001  1.00 89.95           C  
ATOM    875  CB  PRO A 116      -8.548  -8.726   7.018  1.00 89.95           C  
ATOM    876  O   PRO A 116      -8.358 -10.032  10.056  1.00 89.95           O  
ATOM    877  CG  PRO A 116      -7.809  -9.307   5.814  1.00 89.95           C  
ATOM    878  CD  PRO A 116      -6.376  -8.839   6.055  1.00 89.95           C  
ATOM    879  N   SER A 117      -7.117 -11.194   8.587  1.00 93.43           N  
ATOM    880  CA  SER A 117      -7.116 -12.427   9.376  1.00 93.43           C  
ATOM    881  C   SER A 117      -6.354 -12.240  10.687  1.00 93.43           C  
ATOM    882  CB  SER A 117      -6.529 -13.590   8.577  1.00 93.43           C  
ATOM    883  O   SER A 117      -6.871 -12.605  11.740  1.00 93.43           O  
ATOM    884  OG  SER A 117      -7.293 -13.805   7.412  1.00 93.43           O  
ATOM    885  N   GLY A 118      -5.186 -11.593  10.652  1.00 93.22           N  
ATOM    886  CA  GLY A 118      -4.356 -11.295  11.818  1.00 93.22           C  
ATOM    887  C   GLY A 118      -5.049 -10.382  12.829  1.00 93.22           C  
ATOM    888  O   GLY A 118      -5.128 -10.715  14.013  1.00 93.22           O  
ATOM    889  N   VAL A 119      -5.638  -9.277  12.361  1.00 90.61           N  
ATOM    890  CA  VAL A 119      -6.432  -8.367  13.210  1.00 90.61           C  
ATOM    891  C   VAL A 119      -7.584  -9.114  13.880  1.00 90.61           C  
ATOM    892  CB  VAL A 119      -6.971  -7.186  12.378  1.00 90.61           C  
ATOM    893  O   VAL A 119      -7.836  -8.947  15.073  1.00 90.61           O  
ATOM    894  CG1 VAL A 119      -7.984  -6.326  13.151  1.00 90.61           C  
ATOM    895  CG2 VAL A 119      -5.824  -6.271  11.935  1.00 90.61           C  
ATOM    896  N   GLY A 120      -8.273  -9.976  13.138  1.00 90.02           N  
ATOM    897  CA  GLY A 120      -9.342 -10.789  13.701  1.00 90.02           C  
ATOM    898  C   GLY A 120      -8.904 -11.855  14.681  1.00 90.02           C  
ATOM    899  O   GLY A 120      -9.578 -12.074  15.678  1.00 90.02           O  
ATOM    900  N   LEU A 121      -7.778 -12.516  14.415  1.00 92.72           N  
ATOM    901  CA  LEU A 121      -7.190 -13.477  15.340  1.00 92.72           C  
ATOM    902  C   LEU A 121      -6.881 -12.802  16.679  1.00 92.72           C  
ATOM    903  CB  LEU A 121      -5.932 -14.095  14.701  1.00 92.72           C  
ATOM    904  O   LEU A 121      -7.196 -13.380  17.717  1.00 92.72           O  
ATOM    905  CG  LEU A 121      -6.224 -15.182  13.652  1.00 92.72           C  
ATOM    906  CD1 LEU A 121      -4.948 -15.496  12.875  1.00 92.72           C  
ATOM    907  CD2 LEU A 121      -6.730 -16.478  14.292  1.00 92.72           C  
ATOM    908  N   ILE A 122      -6.358 -11.569  16.661  1.00 91.37           N  
ATOM    909  CA  ILE A 122      -6.159 -10.758  17.870  1.00 91.37           C  
ATOM    910  C   ILE A 122      -7.500 -10.451  18.543  1.00 91.37           C  
ATOM    911  CB  ILE A 122      -5.356  -9.472  17.558  1.00 91.37           C  
ATOM    912  O   ILE A 122      -7.647 -10.733  19.728  1.00 91.37           O  
ATOM    913  CG1 ILE A 122      -3.913  -9.839  17.144  1.00 91.37           C  
ATOM    914  CG2 ILE A 122      -5.328  -8.521  18.774  1.00 91.37           C  
ATOM    915  CD1 ILE A 122      -3.099  -8.652  16.612  1.00 91.37           C  
ATOM    916  N   ARG A 123      -8.488  -9.924  17.809  1.00 88.68           N  
ATOM    917  CA  ARG A 123      -9.811  -9.576  18.367  1.00 88.68           C  
ATOM    918  C   ARG A 123     -10.538 -10.769  18.992  1.00 88.68           C  
ATOM    919  CB  ARG A 123     -10.690  -8.945  17.277  1.00 88.68           C  
ATOM    920  O   ARG A 123     -11.224 -10.610  19.993  1.00 88.68           O  
ATOM    921  CG  ARG A 123     -10.265  -7.511  16.935  1.00 88.68           C  
ATOM    922  CD  ARG A 123     -11.168  -6.932  15.841  1.00 88.68           C  
ATOM    923  NE  ARG A 123     -10.880  -5.505  15.592  1.00 88.68           N  
ATOM    924  NH1 ARG A 123     -12.606  -5.104  14.130  1.00 88.68           N  
ATOM    925  NH2 ARG A 123     -11.246  -3.435  14.702  1.00 88.68           N  
ATOM    926  CZ  ARG A 123     -11.574  -4.692  14.812  1.00 88.68           C  
ATOM    927  N   ASN A 124     -10.371 -11.959  18.423  1.00 88.85           N  
ATOM    928  CA  ASN A 124     -11.065 -13.158  18.885  1.00 88.85           C  
ATOM    929  C   ASN A 124     -10.397 -13.824  20.099  1.00 88.85           C  
ATOM    930  CB  ASN A 124     -11.187 -14.144  17.712  1.00 88.85           C  
ATOM    931  O   ASN A 124     -11.056 -14.608  20.771  1.00 88.85           O  
ATOM    932  CG  ASN A 124     -12.151 -13.700  16.625  1.00 88.85           C  
ATOM    933  ND2 ASN A 124     -12.349 -14.524  15.622  1.00 88.85           N  
ATOM    934  OD1 ASN A 124     -12.756 -12.643  16.640  1.00 88.85           O  
ATOM    935  N   HIS A 125      -9.110 -13.563  20.366  1.00 88.06           N  
ATOM    936  CA  HIS A 125      -8.342 -14.336  21.358  1.00 88.06           C  
ATOM    937  C   HIS A 125      -7.579 -13.494  22.385  1.00 88.06           C  
ATOM    938  CB  HIS A 125      -7.375 -15.272  20.623  1.00 88.06           C  
ATOM    939  O   HIS A 125      -7.165 -14.015  23.422  1.00 88.06           O  
ATOM    940  CG  HIS A 125      -8.069 -16.219  19.681  1.00 88.06           C  
ATOM    941  CD2 HIS A 125      -8.772 -17.343  20.013  1.00 88.06           C  
ATOM    942  ND1 HIS A 125      -8.154 -16.073  18.320  1.00 88.06           N  
ATOM    943  CE1 HIS A 125      -8.856 -17.109  17.832  1.00 88.06           C  
ATOM    944  NE2 HIS A 125      -9.246 -17.918  18.827  1.00 88.06           N  
ATOM    945  N   ILE A 126      -7.375 -12.201  22.128  1.00 86.51           N  
ATOM    946  CA  ILE A 126      -6.723 -11.272  23.051  1.00 86.51           C  
ATOM    947  C   ILE A 126      -7.781 -10.322  23.601  1.00 86.51           C  
ATOM    948  CB  ILE A 126      -5.562 -10.515  22.363  1.00 86.51           C  
ATOM    949  O   ILE A 126      -8.033  -9.277  23.018  1.00 86.51           O  
ATOM    950  CG1 ILE A 126      -4.521 -11.445  21.699  1.00 86.51           C  
ATOM    951  CG2 ILE A 126      -4.865  -9.576  23.370  1.00 86.51           C  
ATOM    952  CD1 ILE A 126      -3.813 -12.412  22.656  1.00 86.51           C  
ATOM    953  N   HIS A 127      -8.370 -10.663  24.745  1.00 86.68           N  
ATOM    954  CA  HIS A 127      -9.356  -9.798  25.408  1.00 86.68           C  
ATOM    955  C   HIS A 127      -8.695  -8.772  26.342  1.00 86.68           C  
ATOM    956  CB  HIS A 127     -10.383 -10.681  26.126  1.00 86.68           C  
ATOM    957  O   HIS A 127      -9.129  -7.627  26.440  1.00 86.68           O  
ATOM    958  CG  HIS A 127     -11.033 -11.670  25.189  1.00 86.68           C  
ATOM    959  CD2 HIS A 127     -11.000 -13.034  25.292  1.00 86.68           C  
ATOM    960  ND1 HIS A 127     -11.693 -11.371  24.017  1.00 86.68           N  
ATOM    961  CE1 HIS A 127     -12.052 -12.527  23.434  1.00 86.68           C  
ATOM    962  NE2 HIS A 127     -11.639 -13.569  24.174  1.00 86.68           N  
ATOM    963  N   GLU A 128      -7.577  -9.131  26.976  1.00 85.93           N  
ATOM    964  CA  GLU A 128      -6.829  -8.214  27.837  1.00 85.93           C  
ATOM    965  C   GLU A 128      -5.890  -7.314  27.038  1.00 85.93           C  
ATOM    966  CB  GLU A 128      -5.981  -8.982  28.839  1.00 85.93           C  
ATOM    967  O   GLU A 128      -5.019  -7.790  26.302  1.00 85.93           O  
ATOM    968  CG  GLU A 128      -6.808  -9.693  29.908  1.00 85.93           C  
ATOM    969  CD  GLU A 128      -5.895 -10.413  30.905  1.00 85.93           C  
ATOM    970  OE1 GLU A 128      -6.454 -11.051  31.813  1.00 85.93           O  
ATOM    971  OE2 GLU A 128      -4.653 -10.347  30.718  1.00 85.93           O  
ATOM    972  N   ARG A 129      -5.972  -5.996  27.247  1.00 84.17           N  
ATOM    973  CA  ARG A 129      -5.136  -5.009  26.538  1.00 84.17           C  
ATOM    974  C   ARG A 129      -5.176  -5.224  25.015  1.00 84.17           C  
ATOM    975  CB  ARG A 129      -3.694  -4.991  27.095  1.00 84.17           C  
ATOM    976  O   ARG A 129      -4.145  -5.131  24.346  1.00 84.17           O  
ATOM    977  CG  ARG A 129      -3.555  -4.837  28.614  1.00 84.17           C  
ATOM    978  CD  ARG A 129      -2.063  -4.864  28.981  1.00 84.17           C  
ATOM    979  NE  ARG A 129      -1.862  -4.715  30.432  1.00 84.17           N  
ATOM    980  NH1 ARG A 129       0.434  -4.591  30.425  1.00 84.17           N  
ATOM    981  NH2 ARG A 129      -0.680  -4.410  32.351  1.00 84.17           N  
ATOM    982  CZ  ARG A 129      -0.707  -4.577  31.060  1.00 84.17           C  
ATOM    983  N   GLN A 130      -6.348  -5.556  24.472  1.00 87.16           N  
ATOM    984  CA  GLN A 130      -6.549  -5.790  23.038  1.00 87.16           C  
ATOM    985  C   GLN A 130      -6.123  -4.574  22.209  1.00 87.16           C  
ATOM    986  CB  GLN A 130      -8.032  -6.087  22.794  1.00 87.16           C  
ATOM    987  O   GLN A 130      -5.418  -4.717  21.214  1.00 87.16           O  
ATOM    988  CG  GLN A 130      -8.291  -6.557  21.355  1.00 87.16           C  
ATOM    989  CD  GLN A 130      -9.777  -6.792  21.127  1.00 87.16           C  
ATOM    990  NE2 GLN A 130     -10.432  -5.992  20.316  1.00 87.16           N  
ATOM    991  OE1 GLN A 130     -10.398  -7.666  21.693  1.00 87.16           O  
ATOM    992  N   ALA A 131      -6.491  -3.373  22.666  1.00 79.23           N  
ATOM    993  CA  ALA A 131      -6.093  -2.118  22.037  1.00 79.23           C  
ATOM    994  C   ALA A 131      -4.566  -1.990  21.934  1.00 79.23           C  
ATOM    995  CB  ALA A 131      -6.699  -0.963  22.841  1.00 79.23           C  
ATOM    996  O   ALA A 131      -4.053  -1.650  20.877  1.00 79.23           O  
ATOM    997  N   SER A 132      -3.831  -2.359  22.988  1.00 84.89           N  
ATOM    998  CA  SER A 132      -2.363  -2.369  22.970  1.00 84.89           C  
ATOM    999  C   SER A 132      -1.803  -3.386  21.970  1.00 84.89           C  
ATOM   1000  CB  SER A 132      -1.836  -2.641  24.380  1.00 84.89           C  
ATOM   1001  O   SER A 132      -0.871  -3.063  21.244  1.00 84.89           O  
ATOM   1002  OG  SER A 132      -0.434  -2.799  24.410  1.00 84.89           O  
ATOM   1003  N   ALA A 133      -2.386  -4.586  21.869  1.00 87.59           N  
ATOM   1004  CA  ALA A 133      -1.962  -5.577  20.876  1.00 87.59           C  
ATOM   1005  C   ALA A 133      -2.161  -5.085  19.430  1.00 87.59           C  
ATOM   1006  CB  ALA A 133      -2.729  -6.880  21.125  1.00 87.59           C  
ATOM   1007  O   ALA A 133      -1.279  -5.260  18.591  1.00 87.59           O  
ATOM   1008  N   LEU A 134      -3.295  -4.439  19.151  1.00 85.53           N  
ATOM   1009  CA  LEU A 134      -3.560  -3.826  17.848  1.00 85.53           C  
ATOM   1010  C   LEU A 134      -2.651  -2.616  17.593  1.00 85.53           C  
ATOM   1011  CB  LEU A 134      -5.045  -3.436  17.758  1.00 85.53           C  
ATOM   1012  O   LEU A 134      -2.159  -2.458  16.483  1.00 85.53           O  
ATOM   1013  CG  LEU A 134      -6.022  -4.627  17.761  1.00 85.53           C  
ATOM   1014  CD1 LEU A 134      -7.462  -4.106  17.771  1.00 85.53           C  
ATOM   1015  CD2 LEU A 134      -5.852  -5.530  16.537  1.00 85.53           C  
ATOM   1016  N   ALA A 135      -2.371  -1.806  18.616  1.00 81.52           N  
ATOM   1017  CA  ALA A 135      -1.449  -0.680  18.510  1.00 81.52           C  
ATOM   1018  C   ALA A 135      -0.030  -1.143  18.158  1.00 81.52           C  
ATOM   1019  CB  ALA A 135      -1.471   0.117  19.819  1.00 81.52           C  
ATOM   1020  O   ALA A 135       0.593  -0.564  17.275  1.00 81.52           O  
ATOM   1021  N   VAL A 136       0.457  -2.222  18.781  1.00 84.48           N  
ATOM   1022  CA  VAL A 136       1.750  -2.834  18.437  1.00 84.48           C  
ATOM   1023  C   VAL A 136       1.776  -3.248  16.963  1.00 84.48           C  
ATOM   1024  CB  VAL A 136       2.049  -4.021  19.375  1.00 84.48           C  
ATOM   1025  O   VAL A 136       2.730  -2.923  16.261  1.00 84.48           O  
ATOM   1026  CG1 VAL A 136       3.246  -4.855  18.918  1.00 84.48           C  
ATOM   1027  CG2 VAL A 136       2.379  -3.522  20.788  1.00 84.48           C  
ATOM   1028  N   LEU A 137       0.712  -3.891  16.469  1.00 86.76           N  
ATOM   1029  CA  LEU A 137       0.589  -4.271  15.059  1.00 86.76           C  
ATOM   1030  C   LEU A 137       0.682  -3.057  14.123  1.00 86.76           C  
ATOM   1031  CB  LEU A 137      -0.755  -4.992  14.855  1.00 86.76           C  
ATOM   1032  O   LEU A 137       1.420  -3.087  13.141  1.00 86.76           O  
ATOM   1033  CG  LEU A 137      -0.820  -5.769  13.533  1.00 86.76           C  
ATOM   1034  CD1 LEU A 137       0.132  -6.956  13.610  1.00 86.76           C  
ATOM   1035  CD2 LEU A 137      -2.240  -6.285  13.295  1.00 86.76           C  
ATOM   1036  N   SER A 138      -0.047  -1.987  14.444  1.00 78.82           N  
ATOM   1037  CA  SER A 138      -0.040  -0.745  13.669  1.00 78.82           C  
ATOM   1038  C   SER A 138       1.324  -0.058  13.690  1.00 78.82           C  
ATOM   1039  CB  SER A 138      -1.105   0.217  14.197  1.00 78.82           C  
ATOM   1040  O   SER A 138       1.779   0.404  12.649  1.00 78.82           O  
ATOM   1041  OG  SER A 138      -2.394  -0.348  14.043  1.00 78.82           O  
ATOM   1042  N   ILE A 139       2.007  -0.030  14.840  1.00 83.04           N  
ATOM   1043  CA  ILE A 139       3.361   0.529  14.965  1.00 83.04           C  
ATOM   1044  C   ILE A 139       4.334  -0.242  14.071  1.00 83.04           C  
ATOM   1045  CB  ILE A 139       3.821   0.538  16.442  1.00 83.04           C  
ATOM   1046  O   ILE A 139       5.060   0.382  13.300  1.00 83.04           O  
ATOM   1047  CG1 ILE A 139       3.019   1.586  17.247  1.00 83.04           C  
ATOM   1048  CG2 ILE A 139       5.328   0.846  16.563  1.00 83.04           C  
ATOM   1049  CD1 ILE A 139       3.108   1.390  18.767  1.00 83.04           C  
ATOM   1050  N   PHE A 140       4.316  -1.579  14.115  1.00 86.41           N  
ATOM   1051  CA  PHE A 140       5.152  -2.398  13.235  1.00 86.41           C  
ATOM   1052  C   PHE A 140       4.819  -2.172  11.761  1.00 86.41           C  
ATOM   1053  CB  PHE A 140       5.022  -3.886  13.589  1.00 86.41           C  
ATOM   1054  O   PHE A 140       5.728  -2.017  10.953  1.00 86.41           O  
ATOM   1055  CG  PHE A 140       5.897  -4.315  14.748  1.00 86.41           C  
ATOM   1056  CD1 PHE A 140       7.297  -4.307  14.603  1.00 86.41           C  
ATOM   1057  CD2 PHE A 140       5.328  -4.754  15.957  1.00 86.41           C  
ATOM   1058  CE1 PHE A 140       8.121  -4.704  15.670  1.00 86.41           C  
ATOM   1059  CE2 PHE A 140       6.153  -5.152  17.023  1.00 86.41           C  
ATOM   1060  CZ  PHE A 140       7.549  -5.118  16.884  1.00 86.41           C  
ATOM   1061  N   ALA A 141       3.538  -2.102  11.396  1.00 85.41           N  
ATOM   1062  CA  ALA A 141       3.145  -1.858  10.013  1.00 85.41           C  
ATOM   1063  C   ALA A 141       3.646  -0.497   9.494  1.00 85.41           C  
ATOM   1064  CB  ALA A 141       1.623  -1.995   9.904  1.00 85.41           C  
ATOM   1065  O   ALA A 141       4.200  -0.418   8.395  1.00 85.41           O  
ATOM   1066  N   SER A 142       3.509   0.563  10.296  1.00 81.11           N  
ATOM   1067  CA  SER A 142       4.031   1.894   9.967  1.00 81.11           C  
ATOM   1068  C   SER A 142       5.556   1.898   9.881  1.00 81.11           C  
ATOM   1069  CB  SER A 142       3.577   2.918  11.008  1.00 81.11           C  
ATOM   1070  O   SER A 142       6.109   2.411   8.911  1.00 81.11           O  
ATOM   1071  OG  SER A 142       2.170   3.059  10.965  1.00 81.11           O  
ATOM   1072  N   ALA A 143       6.235   1.268  10.845  1.00 87.15           N  
ATOM   1073  CA  ALA A 143       7.688   1.154  10.852  1.00 87.15           C  
ATOM   1074  C   ALA A 143       8.204   0.419   9.608  1.00 87.15           C  
ATOM   1075  CB  ALA A 143       8.133   0.468  12.148  1.00 87.15           C  
ATOM   1076  O   ALA A 143       9.114   0.907   8.954  1.00 87.15           O  
ATOM   1077  N   MET A 144       7.588  -0.699   9.219  1.00 91.44           N  
ATOM   1078  CA  MET A 144       8.000  -1.472   8.040  1.00 91.44           C  
ATOM   1079  C   MET A 144       7.679  -0.771   6.718  1.00 91.44           C  
ATOM   1080  CB  MET A 144       7.346  -2.856   8.082  1.00 91.44           C  
ATOM   1081  O   MET A 144       8.436  -0.893   5.756  1.00 91.44           O  
ATOM   1082  CG  MET A 144       7.870  -3.677   9.265  1.00 91.44           C  
ATOM   1083  SD  MET A 144       9.632  -4.068   9.235  1.00 91.44           S  
ATOM   1084  CE  MET A 144       9.546  -5.712   8.490  1.00 91.44           C  
ATOM   1085  N   THR A 145       6.594   0.007   6.660  1.00 85.75           N  
ATOM   1086  CA  THR A 145       6.309   0.854   5.488  1.00 85.75           C  
ATOM   1087  C   THR A 145       7.439   1.857   5.283  1.00 85.75           C  
ATOM   1088  CB  THR A 145       4.997   1.640   5.640  1.00 85.75           C  
ATOM   1089  O   THR A 145       7.919   2.031   4.168  1.00 85.75           O  
ATOM   1090  CG2 THR A 145       4.637   2.415   4.373  1.00 85.75           C  
ATOM   1091  OG1 THR A 145       3.916   0.778   5.898  1.00 85.75           O  
ATOM   1092  N   ALA A 146       7.887   2.487   6.366  1.00 86.00           N  
ATOM   1093  CA  ALA A 146       8.876   3.545   6.300  1.00 86.00           C  
ATOM   1094  C   ALA A 146      10.322   3.035   6.212  1.00 86.00           C  
ATOM   1095  CB  ALA A 146       8.610   4.478   7.478  1.00 86.00           C  
ATOM   1096  O   ALA A 146      11.117   3.584   5.466  1.00 86.00           O  
ATOM   1097  N   LEU A 147      10.661   1.934   6.877  1.00 89.07           N  
ATOM   1098  CA  LEU A 147      11.979   1.313   6.744  1.00 89.07           C  
ATOM   1099  C   LEU A 147      12.149   0.557   5.425  1.00 89.07           C  
ATOM   1100  CB  LEU A 147      12.232   0.381   7.938  1.00 89.07           C  
ATOM   1101  O   LEU A 147      13.277   0.267   5.045  1.00 89.07           O  
ATOM   1102  CG  LEU A 147      12.376   1.111   9.285  1.00 89.07           C  
ATOM   1103  CD1 LEU A 147      12.512   0.071  10.397  1.00 89.07           C  
ATOM   1104  CD2 LEU A 147      13.596   2.032   9.323  1.00 89.07           C  
ATOM   1105  N   GLY A 148      11.062   0.236   4.720  1.00 92.07           N  
ATOM   1106  CA  GLY A 148      11.118  -0.561   3.499  1.00 92.07           C  
ATOM   1107  C   GLY A 148      12.018  -0.003   2.399  1.00 92.07           C  
ATOM   1108  O   GLY A 148      12.828  -0.771   1.900  1.00 92.07           O  
ATOM   1109  N   PRO A 149      11.976   1.291   2.035  1.00 92.21           N  
ATOM   1110  CA  PRO A 149      12.892   1.849   1.045  1.00 92.21           C  
ATOM   1111  C   PRO A 149      14.359   1.675   1.446  1.00 92.21           C  
ATOM   1112  CB  PRO A 149      12.508   3.332   0.945  1.00 92.21           C  
ATOM   1113  O   PRO A 149      15.179   1.234   0.651  1.00 92.21           O  
ATOM   1114  CG  PRO A 149      11.033   3.318   1.297  1.00 92.21           C  
ATOM   1115  CD  PRO A 149      11.021   2.306   2.432  1.00 92.21           C  
ATOM   1116  N   THR A 150      14.691   1.950   2.706  1.00 92.13           N  
ATOM   1117  CA  THR A 150      16.054   1.806   3.225  1.00 92.13           C  
ATOM   1118  C   THR A 150      16.489   0.344   3.266  1.00 92.13           C  
ATOM   1119  CB  THR A 150      16.140   2.423   4.622  1.00 92.13           C  
ATOM   1120  O   THR A 150      17.566   0.012   2.781  1.00 92.13           O  
ATOM   1121  CG2 THR A 150      17.570   2.531   5.138  1.00 92.13           C  
ATOM   1122  OG1 THR A 150      15.578   3.712   4.590  1.00 92.13           O  
ATOM   1123  N   ALA A 151      15.643  -0.545   3.792  1.00 92.25           N  
ATOM   1124  CA  ALA A 151      15.899  -1.981   3.841  1.00 92.25           C  
ATOM   1125  C   ALA A 151      16.040  -2.573   2.432  1.00 92.25           C  
ATOM   1126  CB  ALA A 151      14.763  -2.656   4.621  1.00 92.25           C  
ATOM   1127  O   ALA A 151      16.984  -3.311   2.171  1.00 92.25           O  
ATOM   1128  N   GLY A 152      15.147  -2.197   1.515  1.00 93.13           N  
ATOM   1129  CA  GLY A 152      15.206  -2.566   0.105  1.00 93.13           C  
ATOM   1130  C   GLY A 152      16.505  -2.093  -0.534  1.00 93.13           C  
ATOM   1131  O   GLY A 152      17.185  -2.886  -1.174  1.00 93.13           O  
ATOM   1132  N   GLY A 153      16.906  -0.848  -0.268  1.00 93.50           N  
ATOM   1133  CA  GLY A 153      18.168  -0.310  -0.755  1.00 93.50           C  
ATOM   1134  C   GLY A 153      19.379  -1.105  -0.274  1.00 93.50           C  
ATOM   1135  O   GLY A 153      20.221  -1.454  -1.089  1.00 93.50           O  
ATOM   1136  N   PHE A 154      19.442  -1.480   1.008  1.00 93.82           N  
ATOM   1137  CA  PHE A 154      20.501  -2.365   1.505  1.00 93.82           C  
ATOM   1138  C   PHE A 154      20.460  -3.748   0.850  1.00 93.82           C  
ATOM   1139  CB  PHE A 154      20.437  -2.493   3.034  1.00 93.82           C  
ATOM   1140  O   PHE A 154      21.497  -4.231   0.415  1.00 93.82           O  
ATOM   1141  CG  PHE A 154      21.097  -1.344   3.768  1.00 93.82           C  
ATOM   1142  CD1 PHE A 154      22.501  -1.240   3.780  1.00 93.82           C  
ATOM   1143  CD2 PHE A 154      20.323  -0.385   4.445  1.00 93.82           C  
ATOM   1144  CE1 PHE A 154      23.125  -0.174   4.451  1.00 93.82           C  
ATOM   1145  CE2 PHE A 154      20.946   0.689   5.106  1.00 93.82           C  
ATOM   1146  CZ  PHE A 154      22.347   0.795   5.108  1.00 93.82           C  
ATOM   1147  N   LEU A 155      19.292  -4.384   0.748  1.00 94.70           N  
ATOM   1148  CA  LEU A 155      19.155  -5.724   0.161  1.00 94.70           C  
ATOM   1149  C   LEU A 155      19.602  -5.773  -1.305  1.00 94.70           C  
ATOM   1150  CB  LEU A 155      17.689  -6.167   0.282  1.00 94.70           C  
ATOM   1151  O   LEU A 155      20.285  -6.717  -1.704  1.00 94.70           O  
ATOM   1152  CG  LEU A 155      17.262  -6.503   1.719  1.00 94.70           C  
ATOM   1153  CD1 LEU A 155      15.739  -6.567   1.774  1.00 94.70           C  
ATOM   1154  CD2 LEU A 155      17.828  -7.846   2.186  1.00 94.70           C  
ATOM   1155  N   ILE A 156      19.264  -4.739  -2.081  1.00 95.97           N  
ATOM   1156  CA  ILE A 156      19.597  -4.647  -3.508  1.00 95.97           C  
ATOM   1157  C   ILE A 156      21.111  -4.626  -3.742  1.00 95.97           C  
ATOM   1158  CB  ILE A 156      18.878  -3.432  -4.136  1.00 95.97           C  
ATOM   1159  O   ILE A 156      21.580  -5.181  -4.729  1.00 95.97           O  
ATOM   1160  CG1 ILE A 156      17.355  -3.690  -4.213  1.00 95.97           C  
ATOM   1161  CG2 ILE A 156      19.394  -3.107  -5.551  1.00 95.97           C  
ATOM   1162  CD1 ILE A 156      16.539  -2.405  -4.390  1.00 95.97           C  
ATOM   1163  N   VAL A 157      21.893  -4.065  -2.822  1.00 93.69           N  
ATOM   1164  CA  VAL A 157      23.362  -4.019  -2.939  1.00 93.69           C  
ATOM   1165  C   VAL A 157      23.986  -5.406  -2.916  1.00 93.69           C  
ATOM   1166  CB  VAL A 157      23.952  -3.213  -1.779  1.00 93.69           C  
ATOM   1167  O   VAL A 157      24.945  -5.658  -3.636  1.00 93.69           O  
ATOM   1168  CG1 VAL A 157      25.484  -3.149  -1.756  1.00 93.69           C  
ATOM   1169  CG2 VAL A 157      23.434  -1.789  -1.860  1.00 93.69           C  
ATOM   1170  N   TRP A 158      23.465  -6.293  -2.070  1.00 90.81           N  
ATOM   1171  CA  TRP A 158      24.062  -7.609  -1.841  1.00 90.81           C  
ATOM   1172  C   TRP A 158      23.537  -8.674  -2.800  1.00 90.81           C  
ATOM   1173  CB  TRP A 158      23.823  -8.027  -0.388  1.00 90.81           C  
ATOM   1174  O   TRP A 158      24.265  -9.608  -3.118  1.00 90.81           O  
ATOM   1175  CG  TRP A 158      24.491  -7.156   0.629  1.00 90.81           C  
ATOM   1176  CD1 TRP A 158      23.918  -6.121   1.276  1.00 90.81           C  
ATOM   1177  CD2 TRP A 158      25.849  -7.240   1.152  1.00 90.81           C  
ATOM   1178  CE2 TRP A 158      26.035  -6.188   2.100  1.00 90.81           C  
ATOM   1179  CE3 TRP A 158      26.935  -8.113   0.937  1.00 90.81           C  
ATOM   1180  NE1 TRP A 158      24.831  -5.520   2.116  1.00 90.81           N  
ATOM   1181  CH2 TRP A 158      28.295  -6.901   2.567  1.00 90.81           C  
ATOM   1182  CZ2 TRP A 158      27.235  -6.008   2.800  1.00 90.81           C  
ATOM   1183  CZ3 TRP A 158      28.143  -7.948   1.640  1.00 90.81           C  
ATOM   1184  N   GLY A 159      22.278  -8.565  -3.234  1.00 93.10           N  
ATOM   1185  CA  GLY A 159      21.631  -9.611  -4.032  1.00 93.10           C  
ATOM   1186  C   GLY A 159      20.680  -9.106  -5.112  1.00 93.10           C  
ATOM   1187  O   GLY A 159      19.828  -9.871  -5.558  1.00 93.10           O  
ATOM   1188  N   GLY A 160      20.777  -7.832  -5.502  1.00 95.57           N  
ATOM   1189  CA  GLY A 160      19.893  -7.222  -6.494  1.00 95.57           C  
ATOM   1190  C   GLY A 160      18.435  -7.131  -6.033  1.00 95.57           C  
ATOM   1191  O   GLY A 160      18.087  -7.417  -4.883  1.00 95.57           O  
ATOM   1192  N   TRP A 161      17.539  -6.751  -6.944  1.00 96.01           N  
ATOM   1193  CA  TRP A 161      16.106  -6.760  -6.647  1.00 96.01           C  
ATOM   1194  C   TRP A 161      15.548  -8.152  -6.273  1.00 96.01           C  
ATOM   1195  CB  TRP A 161      15.320  -6.124  -7.795  1.00 96.01           C  
ATOM   1196  O   TRP A 161      14.601  -8.188  -5.486  1.00 96.01           O  
ATOM   1197  CG  TRP A 161      15.287  -6.940  -9.039  1.00 96.01           C  
ATOM   1198  CD1 TRP A 161      16.123  -6.821 -10.092  1.00 96.01           C  
ATOM   1199  CD2 TRP A 161      14.411  -8.069  -9.346  1.00 96.01           C  
ATOM   1200  CE2 TRP A 161      14.808  -8.618 -10.596  1.00 96.01           C  
ATOM   1201  CE3 TRP A 161      13.350  -8.708  -8.668  1.00 96.01           C  
ATOM   1202  NE1 TRP A 161      15.858  -7.830 -10.988  1.00 96.01           N  
ATOM   1203  CH2 TRP A 161      13.132 -10.350 -10.464  1.00 96.01           C  
ATOM   1204  CZ2 TRP A 161      14.189  -9.739 -11.157  1.00 96.01           C  
ATOM   1205  CZ3 TRP A 161      12.716  -9.838  -9.220  1.00 96.01           C  
ATOM   1206  N   PRO A 162      16.100  -9.313  -6.689  1.00 97.64           N  
ATOM   1207  CA  PRO A 162      15.613 -10.600  -6.188  1.00 97.64           C  
ATOM   1208  C   PRO A 162      15.677 -10.725  -4.655  1.00 97.64           C  
ATOM   1209  CB  PRO A 162      16.484 -11.646  -6.885  1.00 97.64           C  
ATOM   1210  O   PRO A 162      14.800 -11.336  -4.036  1.00 97.64           O  
ATOM   1211  CG  PRO A 162      16.835 -10.980  -8.212  1.00 97.64           C  
ATOM   1212  CD  PRO A 162      17.069  -9.546  -7.760  1.00 97.64           C  
ATOM   1213  N   ALA A 163      16.655 -10.077  -4.009  1.00 97.14           N  
ATOM   1214  CA  ALA A 163      16.814 -10.101  -2.555  1.00 97.14           C  
ATOM   1215  C   ALA A 163      15.604  -9.521  -1.795  1.00 97.14           C  
ATOM   1216  CB  ALA A 163      18.101  -9.356  -2.190  1.00 97.14           C  
ATOM   1217  O   ALA A 163      15.279 -10.013  -0.710  1.00 97.14           O  
ATOM   1218  N   ILE A 164      14.885  -8.539  -2.364  1.00 96.25           N  
ATOM   1219  CA  ILE A 164      13.687  -7.961  -1.720  1.00 96.25           C  
ATOM   1220  C   ILE A 164      12.509  -8.943  -1.671  1.00 96.25           C  
ATOM   1221  CB  ILE A 164      13.257  -6.607  -2.333  1.00 96.25           C  
ATOM   1222  O   ILE A 164      11.596  -8.773  -0.863  1.00 96.25           O  
ATOM   1223  CG1 ILE A 164      12.759  -6.676  -3.791  1.00 96.25           C  
ATOM   1224  CG2 ILE A 164      14.398  -5.583  -2.228  1.00 96.25           C  
ATOM   1225  CD1 ILE A 164      11.626  -5.707  -4.113  1.00 96.25           C  
ATOM   1226  N   PHE A 165      12.527  -9.995  -2.492  1.00 96.73           N  
ATOM   1227  CA  PHE A 165      11.567 -11.093  -2.418  1.00 96.73           C  
ATOM   1228  C   PHE A 165      12.047 -12.167  -1.439  1.00 96.73           C  
ATOM   1229  CB  PHE A 165      11.306 -11.638  -3.825  1.00 96.73           C  
ATOM   1230  O   PHE A 165      11.303 -12.526  -0.523  1.00 96.73           O  
ATOM   1231  CG  PHE A 165      10.508 -10.681  -4.687  1.00 96.73           C  
ATOM   1232  CD1 PHE A 165       9.100 -10.691  -4.632  1.00 96.73           C  
ATOM   1233  CD2 PHE A 165      11.168  -9.776  -5.540  1.00 96.73           C  
ATOM   1234  CE1 PHE A 165       8.355  -9.807  -5.432  1.00 96.73           C  
ATOM   1235  CE2 PHE A 165      10.421  -8.886  -6.331  1.00 96.73           C  
ATOM   1236  CZ  PHE A 165       9.017  -8.904  -6.282  1.00 96.73           C  
ATOM   1237  N   ILE A 166      13.307 -12.598  -1.558  1.00 96.88           N  
ATOM   1238  CA  ILE A 166      13.904 -13.673  -0.744  1.00 96.88           C  
ATOM   1239  C   ILE A 166      13.891 -13.338   0.754  1.00 96.88           C  
ATOM   1240  CB  ILE A 166      15.337 -13.978  -1.245  1.00 96.88           C  
ATOM   1241  O   ILE A 166      13.605 -14.214   1.573  1.00 96.88           O  
ATOM   1242  CG1 ILE A 166      15.283 -14.525  -2.689  1.00 96.88           C  
ATOM   1243  CG2 ILE A 166      16.061 -14.984  -0.329  1.00 96.88           C  
ATOM   1244  CD1 ILE A 166      16.648 -14.643  -3.377  1.00 96.88           C  
ATOM   1245  N   VAL A 167      14.115 -12.072   1.131  1.00 95.74           N  
ATOM   1246  CA  VAL A 167      14.126 -11.625   2.540  1.00 95.74           C  
ATOM   1247  C   VAL A 167      12.820 -11.923   3.287  1.00 95.74           C  
ATOM   1248  CB  VAL A 167      14.461 -10.122   2.627  1.00 95.74           C  
ATOM   1249  O   VAL A 167      12.801 -11.966   4.514  1.00 95.74           O  
ATOM   1250  CG1 VAL A 167      13.271  -9.241   2.217  1.00 95.74           C  
ATOM   1251  CG2 VAL A 167      14.930  -9.724   4.032  1.00 95.74           C  
ATOM   1252  N   ASN A 168      11.715 -12.155   2.573  1.00 95.46           N  
ATOM   1253  CA  ASN A 168      10.440 -12.504   3.189  1.00 95.46           C  
ATOM   1254  C   ASN A 168      10.428 -13.929   3.758  1.00 95.46           C  
ATOM   1255  CB  ASN A 168       9.311 -12.333   2.169  1.00 95.46           C  
ATOM   1256  O   ASN A 168       9.688 -14.187   4.707  1.00 95.46           O  
ATOM   1257  CG  ASN A 168       9.084 -10.890   1.791  1.00 95.46           C  
ATOM   1258  ND2 ASN A 168       9.650 -10.436   0.705  1.00 95.46           N  
ATOM   1259  OD1 ASN A 168       8.357 -10.183   2.469  1.00 95.46           O  
ATOM   1260  N   LEU A 169      11.224 -14.856   3.210  1.00 96.85           N  
ATOM   1261  CA  LEU A 169      11.150 -16.281   3.548  1.00 96.85           C  
ATOM   1262  C   LEU A 169      11.339 -16.572   5.044  1.00 96.85           C  
ATOM   1263  CB  LEU A 169      12.123 -17.108   2.683  1.00 96.85           C  
ATOM   1264  O   LEU A 169      10.496 -17.284   5.592  1.00 96.85           O  
ATOM   1265  CG  LEU A 169      11.773 -17.151   1.190  1.00 96.85           C  
ATOM   1266  CD1 LEU A 169      12.873 -17.892   0.430  1.00 96.85           C  
ATOM   1267  CD2 LEU A 169      10.451 -17.874   0.936  1.00 96.85           C  
ATOM   1268  N   PRO A 170      12.336 -16.004   5.754  1.00 96.86           N  
ATOM   1269  CA  PRO A 170      12.480 -16.228   7.193  1.00 96.86           C  
ATOM   1270  C   PRO A 170      11.241 -15.804   7.991  1.00 96.86           C  
ATOM   1271  CB  PRO A 170      13.718 -15.423   7.612  1.00 96.86           C  
ATOM   1272  O   PRO A 170      10.792 -16.525   8.882  1.00 96.86           O  
ATOM   1273  CG  PRO A 170      14.537 -15.328   6.328  1.00 96.86           C  
ATOM   1274  CD  PRO A 170      13.454 -15.208   5.265  1.00 96.86           C  
ATOM   1275  N   PHE A 171      10.644 -14.660   7.645  1.00 96.19           N  
ATOM   1276  CA  PHE A 171       9.454 -14.138   8.318  1.00 96.19           C  
ATOM   1277  C   PHE A 171       8.200 -14.950   7.992  1.00 96.19           C  
ATOM   1278  CB  PHE A 171       9.257 -12.678   7.915  1.00 96.19           C  
ATOM   1279  O   PHE A 171       7.384 -15.197   8.881  1.00 96.19           O  
ATOM   1280  CG  PHE A 171      10.408 -11.772   8.283  1.00 96.19           C  
ATOM   1281  CD1 PHE A 171      10.660 -11.458   9.631  1.00 96.19           C  
ATOM   1282  CD2 PHE A 171      11.242 -11.254   7.278  1.00 96.19           C  
ATOM   1283  CE1 PHE A 171      11.720 -10.597   9.967  1.00 96.19           C  
ATOM   1284  CE2 PHE A 171      12.315 -10.415   7.614  1.00 96.19           C  
ATOM   1285  CZ  PHE A 171      12.549 -10.077   8.957  1.00 96.19           C  
ATOM   1286  N   ILE A 172       8.068 -15.412   6.746  1.00 98.08           N  
ATOM   1287  CA  ILE A 172       6.991 -16.308   6.320  1.00 98.08           C  
ATOM   1288  C   ILE A 172       7.082 -17.628   7.081  1.00 98.08           C  
ATOM   1289  CB  ILE A 172       7.045 -16.543   4.798  1.00 98.08           C  
ATOM   1290  O   ILE A 172       6.091 -18.042   7.673  1.00 98.08           O  
ATOM   1291  CG1 ILE A 172       6.704 -15.251   4.025  1.00 98.08           C  
ATOM   1292  CG2 ILE A 172       6.077 -17.659   4.368  1.00 98.08           C  
ATOM   1293  CD1 ILE A 172       7.118 -15.337   2.554  1.00 98.08           C  
ATOM   1294  N   ILE A 173       8.257 -18.266   7.108  1.00 97.92           N  
ATOM   1295  CA  ILE A 173       8.478 -19.544   7.799  1.00 97.92           C  
ATOM   1296  C   ILE A 173       8.175 -19.390   9.291  1.00 97.92           C  
ATOM   1297  CB  ILE A 173       9.921 -20.047   7.551  1.00 97.92           C  
ATOM   1298  O   ILE A 173       7.410 -20.178   9.848  1.00 97.92           O  
ATOM   1299  CG1 ILE A 173      10.105 -20.450   6.069  1.00 97.92           C  
ATOM   1300  CG2 ILE A 173      10.256 -21.247   8.460  1.00 97.92           C  
ATOM   1301  CD1 ILE A 173      11.574 -20.598   5.653  1.00 97.92           C  
ATOM   1302  N   LEU A 174       8.706 -18.341   9.928  1.00 97.65           N  
ATOM   1303  CA  LEU A 174       8.447 -18.044  11.335  1.00 97.65           C  
ATOM   1304  C   LEU A 174       6.946 -17.870  11.607  1.00 97.65           C  
ATOM   1305  CB  LEU A 174       9.238 -16.782  11.722  1.00 97.65           C  
ATOM   1306  O   LEU A 174       6.397 -18.515  12.501  1.00 97.65           O  
ATOM   1307  CG  LEU A 174       9.050 -16.346  13.185  1.00 97.65           C  
ATOM   1308  CD1 LEU A 174       9.621 -17.375  14.163  1.00 97.65           C  
ATOM   1309  CD2 LEU A 174       9.748 -15.007  13.418  1.00 97.65           C  
ATOM   1310  N   SER A 175       6.273 -17.023  10.826  1.00 97.75           N  
ATOM   1311  CA  SER A 175       4.843 -16.749  10.983  1.00 97.75           C  
ATOM   1312  C   SER A 175       3.992 -17.995  10.725  1.00 97.75           C  
ATOM   1313  CB  SER A 175       4.431 -15.624  10.032  1.00 97.75           C  
ATOM   1314  O   SER A 175       3.038 -18.254  11.459  1.00 97.75           O  
ATOM   1315  OG  SER A 175       3.114 -15.201  10.325  1.00 97.75           O  
ATOM   1316  N   PHE A 176       4.361 -18.806   9.732  1.00 98.16           N  
ATOM   1317  CA  PHE A 176       3.645 -20.020   9.355  1.00 98.16           C  
ATOM   1318  C   PHE A 176       3.754 -21.097  10.434  1.00 98.16           C  
ATOM   1319  CB  PHE A 176       4.177 -20.524   8.007  1.00 98.16           C  
ATOM   1320  O   PHE A 176       2.734 -21.622  10.881  1.00 98.16           O  
ATOM   1321  CG  PHE A 176       3.332 -21.619   7.399  1.00 98.16           C  
ATOM   1322  CD1 PHE A 176       3.670 -22.971   7.589  1.00 98.16           C  
ATOM   1323  CD2 PHE A 176       2.212 -21.280   6.618  1.00 98.16           C  
ATOM   1324  CE1 PHE A 176       2.896 -23.976   6.985  1.00 98.16           C  
ATOM   1325  CE2 PHE A 176       1.426 -22.287   6.034  1.00 98.16           C  
ATOM   1326  CZ  PHE A 176       1.768 -23.637   6.218  1.00 98.16           C  
ATOM   1327  N   LEU A 177       4.971 -21.384  10.910  1.00 97.86           N  
ATOM   1328  CA  LEU A 177       5.204 -22.367  11.968  1.00 97.86           C  
ATOM   1329  C   LEU A 177       4.520 -21.942  13.269  1.00 97.86           C  
ATOM   1330  CB  LEU A 177       6.716 -22.565  12.180  1.00 97.86           C  
ATOM   1331  O   LEU A 177       3.742 -22.708  13.838  1.00 97.86           O  
ATOM   1332  CG  LEU A 177       7.451 -23.264  11.020  1.00 97.86           C  
ATOM   1333  CD1 LEU A 177       8.945 -23.310  11.336  1.00 97.86           C  
ATOM   1334  CD2 LEU A 177       6.959 -24.696  10.799  1.00 97.86           C  
ATOM   1335  N   LEU A 178       4.732 -20.700  13.717  1.00 96.97           N  
ATOM   1336  CA  LEU A 178       4.070 -20.210  14.925  1.00 96.97           C  
ATOM   1337  C   LEU A 178       2.545 -20.171  14.759  1.00 96.97           C  
ATOM   1338  CB  LEU A 178       4.608 -18.826  15.313  1.00 96.97           C  
ATOM   1339  O   LEU A 178       1.826 -20.520  15.691  1.00 96.97           O  
ATOM   1340  CG  LEU A 178       6.080 -18.760  15.749  1.00 96.97           C  
ATOM   1341  CD1 LEU A 178       6.403 -17.313  16.131  1.00 96.97           C  
ATOM   1342  CD2 LEU A 178       6.361 -19.666  16.949  1.00 96.97           C  
ATOM   1343  N   GLY A 179       2.033 -19.804  13.584  1.00 96.16           N  
ATOM   1344  CA  GLY A 179       0.601 -19.799  13.290  1.00 96.16           C  
ATOM   1345  C   GLY A 179      -0.022 -21.199  13.298  1.00 96.16           C  
ATOM   1346  O   GLY A 179      -1.131 -21.380  13.806  1.00 96.16           O  
ATOM   1347  N   LEU A 180       0.687 -22.220  12.805  1.00 94.99           N  
ATOM   1348  CA  LEU A 180       0.234 -23.612  12.856  1.00 94.99           C  
ATOM   1349  C   LEU A 180       0.039 -24.096  14.295  1.00 94.99           C  
ATOM   1350  CB  LEU A 180       1.236 -24.526  12.126  1.00 94.99           C  
ATOM   1351  O   LEU A 180      -1.018 -24.660  14.599  1.00 94.99           O  
ATOM   1352  CG  LEU A 180       1.082 -24.572  10.598  1.00 94.99           C  
ATOM   1353  CD1 LEU A 180       2.237 -25.390  10.025  1.00 94.99           C  
ATOM   1354  CD2 LEU A 180      -0.221 -25.259  10.177  1.00 94.99           C  
ATOM   1355  N   TYR A 181       1.014 -23.832  15.168  1.00 93.12           N  
ATOM   1356  CA  TYR A 181       1.012 -24.326  16.547  1.00 93.12           C  
ATOM   1357  C   TYR A 181       0.235 -23.439  17.526  1.00 93.12           C  
ATOM   1358  CB  TYR A 181       2.462 -24.528  17.009  1.00 93.12           C  
ATOM   1359  O   TYR A 181      -0.365 -23.958  18.464  1.00 93.12           O  
ATOM   1360  CG  TYR A 181       3.193 -25.619  16.248  1.00 93.12           C  
ATOM   1361  CD1 TYR A 181       2.772 -26.957  16.372  1.00 93.12           C  
ATOM   1362  CD2 TYR A 181       4.289 -25.307  15.420  1.00 93.12           C  
ATOM   1363  CE1 TYR A 181       3.426 -27.971  15.647  1.00 93.12           C  
ATOM   1364  CE2 TYR A 181       4.935 -26.315  14.680  1.00 93.12           C  
ATOM   1365  OH  TYR A 181       5.118 -28.642  14.100  1.00 93.12           O  
ATOM   1366  CZ  TYR A 181       4.502 -27.652  14.795  1.00 93.12           C  
ATOM   1367  N   MET A 182       0.217 -22.118  17.322  1.00 91.41           N  
ATOM   1368  CA  MET A 182      -0.320 -21.164  18.300  1.00 91.41           C  
ATOM   1369  C   MET A 182      -1.726 -20.661  17.961  1.00 91.41           C  
ATOM   1370  CB  MET A 182       0.674 -19.999  18.474  1.00 91.41           C  
ATOM   1371  O   MET A 182      -2.465 -20.281  18.869  1.00 91.41           O  
ATOM   1372  CG  MET A 182       0.491 -19.244  19.797  1.00 91.41           C  
ATOM   1373  SD  MET A 182       0.732 -20.220  21.313  1.00 91.41           S  
ATOM   1374  CE  MET A 182       2.532 -20.349  21.363  1.00 91.41           C  
ATOM   1375  N   PHE A 183      -2.136 -20.639  16.684  1.00 93.04           N  
ATOM   1376  CA  PHE A 183      -3.487 -20.181  16.348  1.00 93.04           C  
ATOM   1377  C   PHE A 183      -4.532 -21.250  16.682  1.00 93.04           C  
ATOM   1378  CB  PHE A 183      -3.616 -19.697  14.901  1.00 93.04           C  
ATOM   1379  O   PHE A 183      -4.402 -22.398  16.227  1.00 93.04           O  
ATOM   1380  CG  PHE A 183      -2.750 -18.513  14.512  1.00 93.04           C  
ATOM   1381  CD1 PHE A 183      -2.200 -17.641  15.476  1.00 93.04           C  
ATOM   1382  CD2 PHE A 183      -2.506 -18.269  13.149  1.00 93.04           C  
ATOM   1383  CE1 PHE A 183      -1.414 -16.548  15.085  1.00 93.04           C  
ATOM   1384  CE2 PHE A 183      -1.709 -17.180  12.763  1.00 93.04           C  
ATOM   1385  CZ  PHE A 183      -1.162 -16.318  13.725  1.00 93.04           C  
ATOM   1386  N   PRO A 184      -5.598 -20.889  17.418  1.00 88.25           N  
ATOM   1387  CA  PRO A 184      -6.698 -21.800  17.707  1.00 88.25           C  
ATOM   1388  C   PRO A 184      -7.365 -22.319  16.433  1.00 88.25           C  
ATOM   1389  CB  PRO A 184      -7.661 -21.024  18.609  1.00 88.25           C  
ATOM   1390  O   PRO A 184      -7.354 -21.666  15.388  1.00 88.25           O  
ATOM   1391  CG  PRO A 184      -6.693 -20.087  19.326  1.00 88.25           C  
ATOM   1392  CD  PRO A 184      -5.770 -19.669  18.194  1.00 88.25           C  
ATOM   1393  N   LYS A 185      -7.928 -23.528  16.509  1.00 88.56           N  
ATOM   1394  CA  LYS A 185      -8.649 -24.128  15.381  1.00 88.56           C  
ATOM   1395  C   LYS A 185      -9.891 -23.291  15.059  1.00 88.56           C  
ATOM   1396  CB  LYS A 185      -9.018 -25.593  15.677  1.00 88.56           C  
ATOM   1397  O   LYS A 185     -10.594 -22.845  15.962  1.00 88.56           O  
ATOM   1398  CG  LYS A 185      -7.789 -26.517  15.758  1.00 88.56           C  
ATOM   1399  CD  LYS A 185      -8.202 -27.983  15.976  1.00 88.56           C  
ATOM   1400  CE  LYS A 185      -6.972 -28.903  16.048  1.00 88.56           C  
ATOM   1401  NZ  LYS A 185      -7.340 -30.326  16.291  1.00 88.56           N  
ATOM   1402  N   ASP A 186     -10.164 -23.109  13.770  1.00 86.55           N  
ATOM   1403  CA  ASP A 186     -11.352 -22.388  13.314  1.00 86.55           C  
ATOM   1404  C   ASP A 186     -12.625 -23.131  13.769  1.00 86.55           C  
ATOM   1405  CB  ASP A 186     -11.302 -22.206  11.788  1.00 86.55           C  
ATOM   1406  O   ASP A 186     -12.800 -24.313  13.473  1.00 86.55           O  
ATOM   1407  CG  ASP A 186     -10.162 -21.286  11.323  1.00 86.55           C  
ATOM   1408  OD1 ASP A 186     -10.043 -20.155  11.847  1.00 86.55           O  
ATOM   1409  OD2 ASP A 186      -9.430 -21.673  10.386  1.00 86.55           O  
ATOM   1410  N   GLN A 187     -13.501 -22.446  14.513  1.00 71.68           N  
ATOM   1411  CA  GLN A 187     -14.675 -23.056  15.162  1.00 71.68           C  
ATOM   1412  C   GLN A 187     -15.818 -23.399  14.190  1.00 71.68           C  
ATOM   1413  CB  GLN A 187     -15.205 -22.113  16.255  1.00 71.68           C  
ATOM   1414  O   GLN A 187     -16.644 -24.260  14.484  1.00 71.68           O  
ATOM   1415  CG  GLN A 187     -14.246 -21.935  17.445  1.00 71.68           C  
ATOM   1416  CD  GLN A 187     -14.852 -21.078  18.557  1.00 71.68           C  
ATOM   1417  NE2 GLN A 187     -14.208 -20.976  19.697  1.00 71.68           N  
ATOM   1418  OE1 GLN A 187     -15.901 -20.474  18.418  1.00 71.68           O  
ATOM   1419  N   LYS A 188     -15.893 -22.734  13.030  1.00 64.29           N  
ATOM   1420  CA  LYS A 188     -16.964 -22.944  12.045  1.00 64.29           C  
ATOM   1421  C   LYS A 188     -16.555 -24.021  11.035  1.00 64.29           C  
ATOM   1422  CB  LYS A 188     -17.329 -21.617  11.350  1.00 64.29           C  
ATOM   1423  O   LYS A 188     -15.485 -23.921  10.433  1.00 64.29           O  
ATOM   1424  CG  LYS A 188     -17.926 -20.565  12.306  1.00 64.29           C  
ATOM   1425  CD  LYS A 188     -18.295 -19.289  11.534  1.00 64.29           C  
ATOM   1426  CE  LYS A 188     -18.785 -18.168  12.460  1.00 64.29           C  
ATOM   1427  NZ  LYS A 188     -18.974 -16.905  11.697  1.00 64.29           N  
ATOM   1428  N   LYS A 189     -17.432 -25.002  10.763  1.00 62.62           N  
ATOM   1429  CA  LYS A 189     -17.384 -25.733   9.481  1.00 62.62           C  
ATOM   1430  C   LYS A 189     -17.527 -24.665   8.395  1.00 62.62           C  
ATOM   1431  CB  LYS A 189     -18.494 -26.803   9.370  1.00 62.62           C  
ATOM   1432  O   LYS A 189     -18.531 -23.958   8.386  1.00 62.62           O  
ATOM   1433  CG  LYS A 189     -18.172 -28.103  10.132  1.00 62.62           C  
ATOM   1434  CD  LYS A 189     -19.243 -29.186   9.892  1.00 62.62           C  
ATOM   1435  CE  LYS A 189     -18.878 -30.503  10.601  1.00 62.62           C  
ATOM   1436  NZ  LYS A 189     -19.901 -31.565  10.392  1.00 62.62           N  
ATOM   1437  N   GLY A 190     -16.479 -24.471   7.592  1.00 64.62           N  
ATOM   1438  CA  GLY A 190     -16.391 -23.349   6.657  1.00 64.62           C  
ATOM   1439  C   GLY A 190     -17.657 -23.223   5.814  1.00 64.62           C  
ATOM   1440  O   GLY A 190     -18.217 -24.234   5.386  1.00 64.62           O  
ATOM   1441  N   ALA A 191     -18.132 -21.991   5.623  1.00 74.40           N  
ATOM   1442  CA  ALA A 191     -19.335 -21.746   4.841  1.00 74.40           C  
ATOM   1443  C   ALA A 191     -19.211 -22.395   3.451  1.00 74.40           C  
ATOM   1444  CB  ALA A 191     -19.568 -20.236   4.740  1.00 74.40           C  
ATOM   1445  O   ALA A 191     -18.175 -22.281   2.797  1.00 74.40           O  
ATOM   1446  N   GLY A 192     -20.269 -23.068   2.993  1.00 77.66           N  
ATOM   1447  CA  GLY A 192     -20.291 -23.636   1.646  1.00 77.66           C  
ATOM   1448  C   GLY A 192     -20.119 -22.553   0.574  1.00 77.66           C  
ATOM   1449  O   GLY A 192     -20.503 -21.398   0.778  1.00 77.66           O  
ATOM   1450  N   ILE A 193     -19.598 -22.939  -0.595  1.00 78.19           N  
ATOM   1451  CA  ILE A 193     -19.310 -22.031  -1.722  1.00 78.19           C  
ATOM   1452  C   ILE A 193     -20.528 -21.164  -2.082  1.00 78.19           C  
ATOM   1453  CB  ILE A 193     -18.802 -22.852  -2.935  1.00 78.19           C  
ATOM   1454  O   ILE A 193     -20.387 -19.961  -2.284  1.00 78.19           O  
ATOM   1455  CG1 ILE A 193     -17.429 -23.488  -2.611  1.00 78.19           C  
ATOM   1456  CG2 ILE A 193     -18.707 -21.986  -4.203  1.00 78.19           C  
ATOM   1457  CD1 ILE A 193     -16.931 -24.486  -3.666  1.00 78.19           C  
ATOM   1458  N   LYS A 194     -21.745 -21.730  -2.068  1.00 80.65           N  
ATOM   1459  CA  LYS A 194     -22.988 -20.979  -2.332  1.00 80.65           C  
ATOM   1460  C   LYS A 194     -23.203 -19.820  -1.354  1.00 80.65           C  
ATOM   1461  CB  LYS A 194     -24.210 -21.914  -2.304  1.00 80.65           C  
ATOM   1462  O   LYS A 194     -23.607 -18.737  -1.766  1.00 80.65           O  
ATOM   1463  CG  LYS A 194     -24.246 -22.903  -3.480  1.00 80.65           C  
ATOM   1464  CD  LYS A 194     -25.575 -23.680  -3.512  1.00 80.65           C  
ATOM   1465  CE  LYS A 194     -25.612 -24.637  -4.715  1.00 80.65           C  
ATOM   1466  NZ  LYS A 194     -26.896 -25.384  -4.815  1.00 80.65           N  
ATOM   1467  N   THR A 195     -22.921 -20.024  -0.067  1.00 82.62           N  
ATOM   1468  CA  THR A 195     -23.044 -18.975   0.955  1.00 82.62           C  
ATOM   1469  C   THR A 195     -21.999 -17.890   0.745  1.00 82.62           C  
ATOM   1470  CB  THR A 195     -22.904 -19.557   2.367  1.00 82.62           C  
ATOM   1471  O   THR A 195     -22.322 -16.714   0.872  1.00 82.62           O  
ATOM   1472  CG2 THR A 195     -23.157 -18.521   3.464  1.00 82.62           C  
ATOM   1473  OG1 THR A 195     -23.855 -20.579   2.541  1.00 82.62           O  
ATOM   1474  N   ILE A 196     -20.772 -18.272   0.384  1.00 82.17           N  
ATOM   1475  CA  ILE A 196     -19.692 -17.331   0.074  1.00 82.17           C  
ATOM   1476  C   ILE A 196     -20.073 -16.460  -1.127  1.00 82.17           C  
ATOM   1477  CB  ILE A 196     -18.371 -18.099  -0.150  1.00 82.17           C  
ATOM   1478  O   ILE A 196     -20.060 -15.238  -1.011  1.00 82.17           O  
ATOM   1479  CG1 ILE A 196     -17.914 -18.768   1.166  1.00 82.17           C  
ATOM   1480  CG2 ILE A 196     -17.287 -17.163  -0.705  1.00 82.17           C  
ATOM   1481  CD1 ILE A 196     -16.722 -19.713   0.990  1.00 82.17           C  
ATOM   1482  N   ILE A 197     -20.495 -17.071  -2.239  1.00 81.76           N  
ATOM   1483  CA  ILE A 197     -20.909 -16.353  -3.456  1.00 81.76           C  
ATOM   1484  C   ILE A 197     -22.111 -15.448  -3.177  1.00 81.76           C  
ATOM   1485  CB  ILE A 197     -21.215 -17.346  -4.601  1.00 81.76           C  
ATOM   1486  O   ILE A 197     -22.140 -14.319  -3.634  1.00 81.76           O  
ATOM   1487  CG1 ILE A 197     -19.922 -18.075  -5.035  1.00 81.76           C  
ATOM   1488  CG2 ILE A 197     -21.843 -16.628  -5.813  1.00 81.76           C  
ATOM   1489  CD1 ILE A 197     -20.167 -19.227  -6.017  1.00 81.76           C  
ATOM   1490  N   ARG A 198     -23.094 -15.894  -2.385  1.00 83.51           N  
ATOM   1491  CA  ARG A 198     -24.255 -15.057  -2.029  1.00 83.51           C  
ATOM   1492  C   ARG A 198     -23.887 -13.888  -1.111  1.00 83.51           C  
ATOM   1493  CB  ARG A 198     -25.334 -15.956  -1.412  1.00 83.51           C  
ATOM   1494  O   ARG A 198     -24.654 -12.937  -0.967  1.00 83.51           O  
ATOM   1495  CG  ARG A 198     -26.672 -15.225  -1.237  1.00 83.51           C  
ATOM   1496  CD  ARG A 198     -27.757 -16.178  -0.733  1.00 83.51           C  
ATOM   1497  NE  ARG A 198     -29.033 -15.464  -0.543  1.00 83.51           N  
ATOM   1498  NH1 ARG A 198     -30.185 -17.149   0.513  1.00 83.51           N  
ATOM   1499  NH2 ARG A 198     -31.199 -15.203   0.113  1.00 83.51           N  
ATOM   1500  CZ  ARG A 198     -30.128 -15.940   0.025  1.00 83.51           C  
ATOM   1501  N   GLN A 199     -22.765 -13.990  -0.408  1.00 83.23           N  
ATOM   1502  CA  GLN A 199     -22.294 -12.944   0.484  1.00 83.23           C  
ATOM   1503  C   GLN A 199     -21.329 -11.978  -0.194  1.00 83.23           C  
ATOM   1504  CB  GLN A 199     -21.670 -13.580   1.726  1.00 83.23           C  
ATOM   1505  O   GLN A 199     -21.284 -10.824   0.219  1.00 83.23           O  
ATOM   1506  CG  GLN A 199     -22.756 -14.060   2.703  1.00 83.23           C  
ATOM   1507  CD  GLN A 199     -22.208 -14.290   4.100  1.00 83.23           C  
ATOM   1508  NE2 GLN A 199     -22.790 -15.180   4.873  1.00 83.23           N  
ATOM   1509  OE1 GLN A 199     -21.305 -13.608   4.549  1.00 83.23           O  
ATOM   1510  N   LEU A 200     -20.564 -12.413  -1.186  1.00 85.71           N  
ATOM   1511  CA  LEU A 200     -19.675 -11.551  -1.951  1.00 85.71           C  
ATOM   1512  C   LEU A 200     -20.412 -11.015  -3.173  1.00 85.71           C  
ATOM   1513  CB  LEU A 200     -18.428 -12.349  -2.359  1.00 85.71           C  
ATOM   1514  O   LEU A 200     -20.984 -11.789  -3.934  1.00 85.71           O  
ATOM   1515  CG  LEU A 200     -17.526 -12.762  -1.183  1.00 85.71           C  
ATOM   1516  CD1 LEU A 200     -16.449 -13.724  -1.677  1.00 85.71           C  
ATOM   1517  CD2 LEU A 200     -16.818 -11.556  -0.561  1.00 85.71           C  
ATOM   1518  N   ASP A 201     -20.361  -9.708  -3.407  1.00 89.60           N  
ATOM   1519  CA  ASP A 201     -20.832  -9.173  -4.678  1.00 89.60           C  
ATOM   1520  C   ASP A 201     -19.801  -9.455  -5.784  1.00 89.60           C  
ATOM   1521  CB  ASP A 201     -21.214  -7.690  -4.570  1.00 89.60           C  
ATOM   1522  O   ASP A 201     -19.021  -8.588  -6.161  1.00 89.60           O  
ATOM   1523  CG  ASP A 201     -21.875  -7.235  -5.873  1.00 89.60           C  
ATOM   1524  OD1 ASP A 201     -22.047  -8.092  -6.773  1.00 89.60           O  
ATOM   1525  OD2 ASP A 201     -22.285  -6.077  -6.025  1.00 89.60           O  
ATOM   1526  N   ILE A 202     -19.766 -10.697  -6.278  1.00 91.13           N  
ATOM   1527  CA  ILE A 202     -18.766 -11.149  -7.258  1.00 91.13           C  
ATOM   1528  C   ILE A 202     -18.810 -10.305  -8.529  1.00 91.13           C  
ATOM   1529  CB  ILE A 202     -18.955 -12.646  -7.595  1.00 91.13           C  
ATOM   1530  O   ILE A 202     -17.767  -9.897  -9.029  1.00 91.13           O  
ATOM   1531  CG1 ILE A 202     -18.822 -13.561  -6.356  1.00 91.13           C  
ATOM   1532  CG2 ILE A 202     -17.974 -13.106  -8.692  1.00 91.13           C  
ATOM   1533  CD1 ILE A 202     -17.462 -13.509  -5.644  1.00 91.13           C  
ATOM   1534  N   LEU A 203     -20.003 -10.016  -9.050  1.00 92.94           N  
ATOM   1535  CA  LEU A 203     -20.105  -9.208 -10.260  1.00 92.94           C  
ATOM   1536  C   LEU A 203     -19.816  -7.724  -9.963  1.00 92.94           C  
ATOM   1537  CB  LEU A 203     -21.413  -9.549 -10.998  1.00 92.94           C  
ATOM   1538  O   LEU A 203     -19.190  -7.085 -10.797  1.00 92.94           O  
ATOM   1539  CG  LEU A 203     -21.761  -8.653 -12.204  1.00 92.94           C  
ATOM   1540  CD1 LEU A 203     -20.714  -8.804 -13.304  1.00 92.94           C  
ATOM   1541  CD2 LEU A 203     -23.112  -9.028 -12.838  1.00 92.94           C  
ATOM   1542  N   GLY A 204     -20.129  -7.191  -8.775  1.00 94.06           N  
ATOM   1543  CA  GLY A 204     -19.673  -5.854  -8.360  1.00 94.06           C  
ATOM   1544  C   GLY A 204     -18.148  -5.761  -8.303  1.00 94.06           C  
ATOM   1545  O   GLY A 204     -17.558  -4.849  -8.876  1.00 94.06           O  
ATOM   1546  N   ILE A 205     -17.496  -6.776  -7.733  1.00 93.28           N  
ATOM   1547  CA  ILE A 205     -16.035  -6.906  -7.697  1.00 93.28           C  
ATOM   1548  C   ILE A 205     -15.443  -6.953  -9.111  1.00 93.28           C  
ATOM   1549  CB  ILE A 205     -15.642  -8.157  -6.881  1.00 93.28           C  
ATOM   1550  O   ILE A 205     -14.475  -6.248  -9.384  1.00 93.28           O  
ATOM   1551  CG1 ILE A 205     -15.940  -7.952  -5.381  1.00 93.28           C  
ATOM   1552  CG2 ILE A 205     -14.155  -8.489  -7.083  1.00 93.28           C  
ATOM   1553  CD1 ILE A 205     -16.074  -9.274  -4.617  1.00 93.28           C  
ATOM   1554  N   VAL A 206     -16.010  -7.764 -10.011  1.00 95.13           N  
ATOM   1555  CA  VAL A 206     -15.535  -7.879 -11.400  1.00 95.13           C  
ATOM   1556  C   VAL A 206     -15.710  -6.561 -12.155  1.00 95.13           C  
ATOM   1557  CB  VAL A 206     -16.239  -9.041 -12.130  1.00 95.13           C  
ATOM   1558  O   VAL A 206     -14.788  -6.148 -12.852  1.00 95.13           O  
ATOM   1559  CG1 VAL A 206     -15.991  -9.047 -13.644  1.00 95.13           C  
ATOM   1560  CG2 VAL A 206     -15.741 -10.390 -11.592  1.00 95.13           C  
ATOM   1561  N   LEU A 207     -16.846  -5.876 -11.994  1.00 96.86           N  
ATOM   1562  CA  LEU A 207     -17.090  -4.577 -12.628  1.00 96.86           C  
ATOM   1563  C   LEU A 207     -16.128  -3.504 -12.101  1.00 96.86           C  
ATOM   1564  CB  LEU A 207     -18.548  -4.146 -12.402  1.00 96.86           C  
ATOM   1565  O   LEU A 207     -15.561  -2.758 -12.894  1.00 96.86           O  
ATOM   1566  CG  LEU A 207     -19.610  -4.982 -13.134  1.00 96.86           C  
ATOM   1567  CD1 LEU A 207     -20.997  -4.598 -12.618  1.00 96.86           C  
ATOM   1568  CD2 LEU A 207     -19.570  -4.770 -14.644  1.00 96.86           C  
ATOM   1569  N   PHE A 208     -15.894  -3.459 -10.786  1.00 95.40           N  
ATOM   1570  CA  PHE A 208     -14.932  -2.542 -10.176  1.00 95.40           C  
ATOM   1571  C   PHE A 208     -13.504  -2.820 -10.655  1.00 95.40           C  
ATOM   1572  CB  PHE A 208     -15.019  -2.645  -8.648  1.00 95.40           C  
ATOM   1573  O   PHE A 208     -12.835  -1.925 -11.165  1.00 95.40           O  
ATOM   1574  CG  PHE A 208     -13.976  -1.814  -7.927  1.00 95.40           C  
ATOM   1575  CD1 PHE A 208     -12.819  -2.425  -7.408  1.00 95.40           C  
ATOM   1576  CD2 PHE A 208     -14.140  -0.422  -7.817  1.00 95.40           C  
ATOM   1577  CE1 PHE A 208     -11.832  -1.649  -6.775  1.00 95.40           C  
ATOM   1578  CE2 PHE A 208     -13.151   0.356  -7.188  1.00 95.40           C  
ATOM   1579  CZ  PHE A 208     -11.998  -0.257  -6.666  1.00 95.40           C  
ATOM   1580  N   ALA A 209     -13.042  -4.067 -10.524  1.00 94.50           N  
ATOM   1581  CA  ALA A 209     -11.693  -4.462 -10.909  1.00 94.50           C  
ATOM   1582  C   ALA A 209     -11.461  -4.238 -12.406  1.00 94.50           C  
ATOM   1583  CB  ALA A 209     -11.474  -5.929 -10.522  1.00 94.50           C  
ATOM   1584  O   ALA A 209     -10.491  -3.586 -12.778  1.00 94.50           O  
ATOM   1585  N   GLY A 210     -12.378  -4.713 -13.254  1.00 96.11           N  
ATOM   1586  CA  GLY A 210     -12.324  -4.510 -14.698  1.00 96.11           C  
ATOM   1587  C   GLY A 210     -12.327  -3.028 -15.062  1.00 96.11           C  
ATOM   1588  O   GLY A 210     -11.476  -2.594 -15.831  1.00 96.11           O  
ATOM   1589  N   GLY A 211     -13.212  -2.233 -14.455  1.00 97.10           N  
ATOM   1590  CA  GLY A 211     -13.282  -0.792 -14.688  1.00 97.10           C  
ATOM   1591  C   GLY A 211     -11.972  -0.071 -14.380  1.00 97.10           C  
ATOM   1592  O   GLY A 211     -11.503   0.716 -15.200  1.00 97.10           O  
ATOM   1593  N   ILE A 212     -11.335  -0.387 -13.246  1.00 94.63           N  
ATOM   1594  CA  ILE A 212     -10.028   0.183 -12.902  1.00 94.63           C  
ATOM   1595  C   ILE A 212      -8.922  -0.337 -13.833  1.00 94.63           C  
ATOM   1596  CB  ILE A 212      -9.688  -0.034 -11.410  1.00 94.63           C  
ATOM   1597  O   ILE A 212      -8.102   0.467 -14.255  1.00 94.63           O  
ATOM   1598  CG1 ILE A 212     -10.712   0.610 -10.444  1.00 94.63           C  
ATOM   1599  CG2 ILE A 212      -8.284   0.513 -11.090  1.00 94.63           C  
ATOM   1600  CD1 ILE A 212     -10.797   2.143 -10.488  1.00 94.63           C  
ATOM   1601  N   ILE A 213      -8.898  -1.626 -14.201  1.00 94.25           N  
ATOM   1602  CA  ILE A 213      -7.896  -2.173 -15.141  1.00 94.25           C  
ATOM   1603  C   ILE A 213      -7.955  -1.436 -16.480  1.00 94.25           C  
ATOM   1604  CB  ILE A 213      -8.064  -3.701 -15.355  1.00 94.25           C  
ATOM   1605  O   ILE A 213      -6.942  -0.908 -16.922  1.00 94.25           O  
ATOM   1606  CG1 ILE A 213      -7.668  -4.475 -14.084  1.00 94.25           C  
ATOM   1607  CG2 ILE A 213      -7.205  -4.213 -16.529  1.00 94.25           C  
ATOM   1608  CD1 ILE A 213      -8.076  -5.951 -14.059  1.00 94.25           C  
ATOM   1609  N   PHE A 214      -9.132  -1.369 -17.106  1.00 95.51           N  
ATOM   1610  CA  PHE A 214      -9.294  -0.739 -18.417  1.00 95.51           C  
ATOM   1611  C   PHE A 214      -9.011   0.766 -18.376  1.00 95.51           C  
ATOM   1612  CB  PHE A 214     -10.708  -1.023 -18.932  1.00 95.51           C  
ATOM   1613  O   PHE A 214      -8.357   1.296 -19.272  1.00 95.51           O  
ATOM   1614  CG  PHE A 214     -10.865  -2.367 -19.608  1.00 95.51           C  
ATOM   1615  CD1 PHE A 214     -10.315  -2.570 -20.886  1.00 95.51           C  
ATOM   1616  CD2 PHE A 214     -11.570  -3.411 -18.984  1.00 95.51           C  
ATOM   1617  CE1 PHE A 214     -10.463  -3.810 -21.529  1.00 95.51           C  
ATOM   1618  CE2 PHE A 214     -11.711  -4.655 -19.618  1.00 95.51           C  
ATOM   1619  CZ  PHE A 214     -11.157  -4.855 -20.894  1.00 95.51           C  
ATOM   1620  N   LEU A 215      -9.434   1.450 -17.307  1.00 93.90           N  
ATOM   1621  CA  LEU A 215      -9.108   2.860 -17.126  1.00 93.90           C  
ATOM   1622  C   LEU A 215      -7.599   3.070 -16.934  1.00 93.90           C  
ATOM   1623  CB  LEU A 215      -9.924   3.415 -15.947  1.00 93.90           C  
ATOM   1624  O   LEU A 215      -7.049   4.022 -17.478  1.00 93.90           O  
ATOM   1625  CG  LEU A 215      -9.800   4.939 -15.772  1.00 93.90           C  
ATOM   1626  CD1 LEU A 215     -10.398   5.705 -16.955  1.00 93.90           C  
ATOM   1627  CD2 LEU A 215     -10.540   5.369 -14.505  1.00 93.90           C  
ATOM   1628  N   LEU A 216      -6.915   2.188 -16.200  1.00 92.03           N  
ATOM   1629  CA  LEU A 216      -5.464   2.261 -16.031  1.00 92.03           C  
ATOM   1630  C   LEU A 216      -4.717   2.025 -17.335  1.00 92.03           C  
ATOM   1631  CB  LEU A 216      -4.978   1.250 -14.980  1.00 92.03           C  
ATOM   1632  O   LEU A 216      -3.815   2.800 -17.641  1.00 92.03           O  
ATOM   1633  CG  LEU A 216      -5.263   1.665 -13.535  1.00 92.03           C  
ATOM   1634  CD1 LEU A 216      -4.951   0.481 -12.617  1.00 92.03           C  
ATOM   1635  CD2 LEU A 216      -4.413   2.867 -13.131  1.00 92.03           C  
ATOM   1636  N   SER A 217      -5.101   1.004 -18.103  1.00 90.70           N  
ATOM   1637  CA  SER A 217      -4.507   0.734 -19.414  1.00 90.70           C  
ATOM   1638  C   SER A 217      -4.646   1.944 -20.338  1.00 90.70           C  
ATOM   1639  CB  SER A 217      -5.135  -0.505 -20.053  1.00 90.70           C  
ATOM   1640  O   SER A 217      -3.651   2.403 -20.898  1.00 90.70           O  
ATOM   1641  OG  SER A 217      -4.995  -1.646 -19.227  1.00 90.70           O  
ATOM   1642  N   PHE A 218      -5.827   2.570 -20.361  1.00 92.67           N  
ATOM   1643  CA  PHE A 218      -6.043   3.814 -21.093  1.00 92.67           C  
ATOM   1644  C   PHE A 218      -5.148   4.959 -20.609  1.00 92.67           C  
ATOM   1645  CB  PHE A 218      -7.514   4.209 -20.983  1.00 92.67           C  
ATOM   1646  O   PHE A 218      -4.453   5.574 -21.415  1.00 92.67           O  
ATOM   1647  CG  PHE A 218      -7.818   5.590 -21.531  1.00 92.67           C  
ATOM   1648  CD1 PHE A 218      -8.278   6.612 -20.678  1.00 92.67           C  
ATOM   1649  CD2 PHE A 218      -7.591   5.868 -22.890  1.00 92.67           C  
ATOM   1650  CE1 PHE A 218      -8.543   7.893 -21.195  1.00 92.67           C  
ATOM   1651  CE2 PHE A 218      -7.856   7.146 -23.408  1.00 92.67           C  
ATOM   1652  CZ  PHE A 218      -8.344   8.156 -22.562  1.00 92.67           C  
ATOM   1653  N   LEU A 219      -5.131   5.254 -19.308  1.00 90.32           N  
ATOM   1654  CA  LEU A 219      -4.371   6.390 -18.782  1.00 90.32           C  
ATOM   1655  C   LEU A 219      -2.856   6.215 -18.966  1.00 90.32           C  
ATOM   1656  CB  LEU A 219      -4.706   6.593 -17.299  1.00 90.32           C  
ATOM   1657  O   LEU A 219      -2.156   7.183 -19.253  1.00 90.32           O  
ATOM   1658  CG  LEU A 219      -6.135   7.075 -16.991  1.00 90.32           C  
ATOM   1659  CD1 LEU A 219      -6.374   7.057 -15.479  1.00 90.32           C  
ATOM   1660  CD2 LEU A 219      -6.385   8.490 -17.505  1.00 90.32           C  
ATOM   1661  N   LEU A 220      -2.351   4.987 -18.835  1.00 86.55           N  
ATOM   1662  CA  LEU A 220      -0.944   4.667 -19.075  1.00 86.55           C  
ATOM   1663  C   LEU A 220      -0.591   4.691 -20.571  1.00 86.55           C  
ATOM   1664  CB  LEU A 220      -0.625   3.310 -18.421  1.00 86.55           C  
ATOM   1665  O   LEU A 220       0.550   4.984 -20.915  1.00 86.55           O  
ATOM   1666  CG  LEU A 220      -0.550   3.356 -16.881  1.00 86.55           C  
ATOM   1667  CD1 LEU A 220      -0.420   1.939 -16.324  1.00 86.55           C  
ATOM   1668  CD2 LEU A 220       0.653   4.156 -16.367  1.00 86.55           C  
ATOM   1669  N   SER A 221      -1.553   4.463 -21.471  1.00 86.01           N  
ATOM   1670  CA  SER A 221      -1.322   4.515 -22.923  1.00 86.01           C  
ATOM   1671  C   SER A 221      -1.056   5.928 -23.471  1.00 86.01           C  
ATOM   1672  CB  SER A 221      -2.470   3.824 -23.668  1.00 86.01           C  
ATOM   1673  O   SER A 221      -0.545   6.064 -24.582  1.00 86.01           O  
ATOM   1674  OG  SER A 221      -3.637   4.626 -23.699  1.00 86.01           O  
ATOM   1675  N   PHE A 222      -1.311   6.995 -22.697  1.00 82.00           N  
ATOM   1676  CA  PHE A 222      -1.057   8.378 -23.130  1.00 82.00           C  
ATOM   1677  C   PHE A 222       0.405   8.673 -23.488  1.00 82.00           C  
ATOM   1678  CB  PHE A 222      -1.518   9.374 -22.049  1.00 82.00           C  
ATOM   1679  O   PHE A 222       0.654   9.575 -24.285  1.00 82.00           O  
ATOM   1680  CG  PHE A 222      -3.012   9.624 -21.951  1.00 82.00           C  
ATOM   1681  CD1 PHE A 222      -3.789   9.785 -23.113  1.00 82.00           C  
ATOM   1682  CD2 PHE A 222      -3.614   9.805 -20.692  1.00 82.00           C  
ATOM   1683  CE1 PHE A 222      -5.166  10.048 -23.025  1.00 82.00           C  
ATOM   1684  CE2 PHE A 222      -4.983  10.114 -20.602  1.00 82.00           C  
ATOM   1685  CZ  PHE A 222      -5.763  10.217 -21.766  1.00 82.00           C  
ATOM   1686  N   SER A 223       1.371   7.928 -22.942  1.00 71.92           N  
ATOM   1687  CA  SER A 223       2.797   8.116 -23.251  1.00 71.92           C  
ATOM   1688  C   SER A 223       3.212   7.564 -24.625  1.00 71.92           C  
ATOM   1689  CB  SER A 223       3.651   7.487 -22.143  1.00 71.92           C  
ATOM   1690  O   SER A 223       4.277   7.926 -25.134  1.00 71.92           O  
ATOM   1691  OG  SER A 223       3.426   6.090 -22.075  1.00 71.92           O  
ATOM   1692  N   THR A 224       2.385   6.705 -25.234  1.00 73.53           N  
ATOM   1693  CA  THR A 224       2.671   6.009 -26.499  1.00 73.53           C  
ATOM   1694  C   THR A 224       1.590   6.290 -27.542  1.00 73.53           C  
ATOM   1695  CB  THR A 224       2.861   4.495 -26.284  1.00 73.53           C  
ATOM   1696  O   THR A 224       1.815   7.070 -28.466  1.00 73.53           O  
ATOM   1697  CG2 THR A 224       4.148   4.170 -25.527  1.00 73.53           C  
ATOM   1698  OG1 THR A 224       1.810   3.955 -25.515  1.00 73.53           O  
ATOM   1699  N   SER A 225       0.409   5.699 -27.378  1.00 76.52           N  
ATOM   1700  CA  SER A 225      -0.761   5.880 -28.233  1.00 76.52           C  
ATOM   1701  C   SER A 225      -2.033   5.674 -27.405  1.00 76.52           C  
ATOM   1702  CB  SER A 225      -0.733   4.892 -29.408  1.00 76.52           C  
ATOM   1703  O   SER A 225      -2.233   4.570 -26.903  1.00 76.52           O  
ATOM   1704  OG  SER A 225      -0.507   3.559 -28.988  1.00 76.52           O  
ATOM   1705  N   PRO A 226      -2.911   6.683 -27.254  1.00 78.12           N  
ATOM   1706  CA  PRO A 226      -4.080   6.574 -26.390  1.00 78.12           C  
ATOM   1707  C   PRO A 226      -5.072   5.515 -26.881  1.00 78.12           C  
ATOM   1708  CB  PRO A 226      -4.703   7.968 -26.339  1.00 78.12           C  
ATOM   1709  O   PRO A 226      -5.729   5.679 -27.911  1.00 78.12           O  
ATOM   1710  CG  PRO A 226      -4.168   8.668 -27.586  1.00 78.12           C  
ATOM   1711  CD  PRO A 226      -2.807   8.019 -27.812  1.00 78.12           C  
ATOM   1712  N   HIS A 227      -5.249   4.450 -26.104  1.00 87.68           N  
ATOM   1713  CA  HIS A 227      -6.212   3.384 -26.372  1.00 87.68           C  
ATOM   1714  C   HIS A 227      -7.622   3.804 -25.934  1.00 87.68           C  
ATOM   1715  CB  HIS A 227      -5.760   2.091 -25.685  1.00 87.68           C  
ATOM   1716  O   HIS A 227      -8.162   3.320 -24.940  1.00 87.68           O  
ATOM   1717  CG  HIS A 227      -4.476   1.485 -26.184  1.00 87.68           C  
ATOM   1718  CD2 HIS A 227      -3.650   1.927 -27.185  1.00 87.68           C  
ATOM   1719  ND1 HIS A 227      -3.933   0.325 -25.691  1.00 87.68           N  
ATOM   1720  CE1 HIS A 227      -2.792   0.089 -26.359  1.00 87.68           C  
ATOM   1721  NE2 HIS A 227      -2.578   1.036 -27.287  1.00 87.68           N  
ATOM   1722  N   ALA A 228      -8.246   4.729 -26.671  1.00 89.74           N  
ATOM   1723  CA  ALA A 228      -9.541   5.315 -26.301  1.00 89.74           C  
ATOM   1724  C   ALA A 228     -10.648   4.274 -26.031  1.00 89.74           C  
ATOM   1725  CB  ALA A 228      -9.960   6.287 -27.409  1.00 89.74           C  
ATOM   1726  O   ALA A 228     -11.500   4.491 -25.169  1.00 89.74           O  
ATOM   1727  N   VAL A 229     -10.610   3.123 -26.715  1.00 93.39           N  
ATOM   1728  CA  VAL A 229     -11.541   2.002 -26.494  1.00 93.39           C  
ATOM   1729  C   VAL A 229     -11.464   1.487 -25.057  1.00 93.39           C  
ATOM   1730  CB  VAL A 229     -11.262   0.852 -27.483  1.00 93.39           C  
ATOM   1731  O   VAL A 229     -12.497   1.285 -24.425  1.00 93.39           O  
ATOM   1732  CG1 VAL A 229     -12.190  -0.349 -27.252  1.00 93.39           C  
ATOM   1733  CG2 VAL A 229     -11.457   1.317 -28.932  1.00 93.39           C  
ATOM   1734  N   GLU A 230     -10.260   1.324 -24.511  1.00 92.32           N  
ATOM   1735  CA  GLU A 230     -10.062   0.889 -23.126  1.00 92.32           C  
ATOM   1736  C   GLU A 230     -10.599   1.937 -22.147  1.00 92.32           C  
ATOM   1737  CB  GLU A 230      -8.573   0.634 -22.863  1.00 92.32           C  
ATOM   1738  O   GLU A 230     -11.241   1.586 -21.162  1.00 92.32           O  
ATOM   1739  CG  GLU A 230      -7.980  -0.487 -23.734  1.00 92.32           C  
ATOM   1740  CD  GLU A 230      -6.453  -0.594 -23.593  1.00 92.32           C  
ATOM   1741  OE1 GLU A 230      -5.853  -1.442 -24.287  1.00 92.32           O  
ATOM   1742  OE2 GLU A 230      -5.867   0.188 -22.818  1.00 92.32           O  
ATOM   1743  N   GLY A 231     -10.439   3.228 -22.457  1.00 93.45           N  
ATOM   1744  CA  GLY A 231     -10.972   4.316 -21.637  1.00 93.45           C  
ATOM   1745  C   GLY A 231     -12.497   4.294 -21.578  1.00 93.45           C  
ATOM   1746  O   GLY A 231     -13.086   4.347 -20.497  1.00 93.45           O  
ATOM   1747  N   VAL A 232     -13.146   4.140 -22.736  1.00 95.51           N  
ATOM   1748  CA  VAL A 232     -14.606   4.014 -22.833  1.00 95.51           C  
ATOM   1749  C   VAL A 232     -15.093   2.763 -22.102  1.00 95.51           C  
ATOM   1750  CB  VAL A 232     -15.065   4.026 -24.304  1.00 95.51           C  
ATOM   1751  O   VAL A 232     -16.026   2.853 -21.306  1.00 95.51           O  
ATOM   1752  CG1 VAL A 232     -16.569   3.755 -24.445  1.00 95.51           C  
ATOM   1753  CG2 VAL A 232     -14.791   5.392 -24.946  1.00 95.51           C  
ATOM   1754  N   LEU A 233     -14.449   1.609 -22.300  1.00 96.52           N  
ATOM   1755  CA  LEU A 233     -14.804   0.367 -21.604  1.00 96.52           C  
ATOM   1756  C   LEU A 233     -14.622   0.486 -20.086  1.00 96.52           C  
ATOM   1757  CB  LEU A 233     -13.966  -0.797 -22.158  1.00 96.52           C  
ATOM   1758  O   LEU A 233     -15.504   0.070 -19.335  1.00 96.52           O  
ATOM   1759  CG  LEU A 233     -14.360  -1.253 -23.575  1.00 96.52           C  
ATOM   1760  CD1 LEU A 233     -13.356  -2.299 -24.056  1.00 96.52           C  
ATOM   1761  CD2 LEU A 233     -15.760  -1.873 -23.621  1.00 96.52           C  
ATOM   1762  N   GLY A 234     -13.529   1.098 -19.627  1.00 96.29           N  
ATOM   1763  CA  GLY A 234     -13.274   1.355 -18.212  1.00 96.29           C  
ATOM   1764  C   GLY A 234     -14.366   2.219 -17.585  1.00 96.29           C  
ATOM   1765  O   GLY A 234     -14.933   1.850 -16.555  1.00 96.29           O  
ATOM   1766  N   LEU A 235     -14.736   3.321 -18.244  1.00 96.28           N  
ATOM   1767  CA  LEU A 235     -15.832   4.187 -17.802  1.00 96.28           C  
ATOM   1768  C   LEU A 235     -17.180   3.460 -17.800  1.00 96.28           C  
ATOM   1769  CB  LEU A 235     -15.898   5.439 -18.692  1.00 96.28           C  
ATOM   1770  O   LEU A 235     -17.925   3.572 -16.829  1.00 96.28           O  
ATOM   1771  CG  LEU A 235     -14.750   6.441 -18.473  1.00 96.28           C  
ATOM   1772  CD1 LEU A 235     -14.859   7.562 -19.509  1.00 96.28           C  
ATOM   1773  CD2 LEU A 235     -14.790   7.073 -17.078  1.00 96.28           C  
ATOM   1774  N   LEU A 236     -17.490   2.680 -18.839  1.00 97.58           N  
ATOM   1775  CA  LEU A 236     -18.726   1.896 -18.905  1.00 97.58           C  
ATOM   1776  C   LEU A 236     -18.811   0.873 -17.767  1.00 97.58           C  
ATOM   1777  CB  LEU A 236     -18.831   1.195 -20.270  1.00 97.58           C  
ATOM   1778  O   LEU A 236     -19.860   0.757 -17.134  1.00 97.58           O  
ATOM   1779  CG  LEU A 236     -19.188   2.120 -21.448  1.00 97.58           C  
ATOM   1780  CD1 LEU A 236     -19.094   1.327 -22.752  1.00 97.58           C  
ATOM   1781  CD2 LEU A 236     -20.607   2.684 -21.332  1.00 97.58           C  
ATOM   1782  N   LEU A 237     -17.717   0.172 -17.463  1.00 97.91           N  
ATOM   1783  CA  LEU A 237     -17.656  -0.794 -16.365  1.00 97.91           C  
ATOM   1784  C   LEU A 237     -17.798  -0.123 -14.996  1.00 97.91           C  
ATOM   1785  CB  LEU A 237     -16.338  -1.576 -16.448  1.00 97.91           C  
ATOM   1786  O   LEU A 237     -18.521  -0.642 -14.148  1.00 97.91           O  
ATOM   1787  CG  LEU A 237     -16.268  -2.593 -17.599  1.00 97.91           C  
ATOM   1788  CD1 LEU A 237     -14.847  -3.145 -17.685  1.00 97.91           C  
ATOM   1789  CD2 LEU A 237     -17.218  -3.773 -17.389  1.00 97.91           C  
ATOM   1790  N   LEU A 238     -17.183   1.045 -14.784  1.00 96.34           N  
ATOM   1791  CA  LEU A 238     -17.349   1.812 -13.545  1.00 96.34           C  
ATOM   1792  C   LEU A 238     -18.770   2.380 -13.403  1.00 96.34           C  
ATOM   1793  CB  LEU A 238     -16.295   2.930 -13.466  1.00 96.34           C  
ATOM   1794  O   LEU A 238     -19.341   2.343 -12.315  1.00 96.34           O  
ATOM   1795  CG  LEU A 238     -14.850   2.442 -13.253  1.00 96.34           C  
ATOM   1796  CD1 LEU A 238     -13.904   3.641 -13.261  1.00 96.34           C  
ATOM   1797  CD2 LEU A 238     -14.662   1.690 -11.931  1.00 96.34           C  
ATOM   1798  N   CYS A 239     -19.389   2.839 -14.491  1.00 96.85           N  
ATOM   1799  CA  CYS A 239     -20.794   3.247 -14.495  1.00 96.85           C  
ATOM   1800  C   CYS A 239     -21.725   2.062 -14.193  1.00 96.85           C  
ATOM   1801  CB  CYS A 239     -21.122   3.882 -15.852  1.00 96.85           C  
ATOM   1802  O   CYS A 239     -22.638   2.184 -13.374  1.00 96.85           O  
ATOM   1803  SG  CYS A 239     -20.391   5.541 -15.937  1.00 96.85           S  
ATOM   1804  N   ALA A 240     -21.473   0.899 -14.800  1.00 97.19           N  
ATOM   1805  CA  ALA A 240     -22.211  -0.332 -14.532  1.00 97.19           C  
ATOM   1806  C   ALA A 240     -22.021  -0.811 -13.085  1.00 97.19           C  
ATOM   1807  CB  ALA A 240     -21.767  -1.400 -15.538  1.00 97.19           C  
ATOM   1808  O   ALA A 240     -22.981  -1.259 -12.456  1.00 97.19           O  
ATOM   1809  N   PHE A 241     -20.810  -0.669 -12.537  1.00 96.89           N  
ATOM   1810  CA  PHE A 241     -20.508  -0.911 -11.130  1.00 96.89           C  
ATOM   1811  C   PHE A 241     -21.359  -0.014 -10.229  1.00 96.89           C  
ATOM   1812  CB  PHE A 241     -19.010  -0.697 -10.876  1.00 96.89           C  
ATOM   1813  O   PHE A 241     -22.123  -0.527  -9.419  1.00 96.89           O  
ATOM   1814  CG  PHE A 241     -18.641  -0.674  -9.415  1.00 96.89           C  
ATOM   1815  CD1 PHE A 241     -18.226   0.524  -8.802  1.00 96.89           C  
ATOM   1816  CD2 PHE A 241     -18.745  -1.854  -8.663  1.00 96.89           C  
ATOM   1817  CE1 PHE A 241     -17.889   0.529  -7.438  1.00 96.89           C  
ATOM   1818  CE2 PHE A 241     -18.398  -1.851  -7.307  1.00 96.89           C  
ATOM   1819  CZ  PHE A 241     -17.959  -0.666  -6.701  1.00 96.89           C  
ATOM   1820  N   VAL A 242     -21.320   1.310 -10.421  1.00 95.71           N  
ATOM   1821  CA  VAL A 242     -22.119   2.255  -9.620  1.00 95.71           C  
ATOM   1822  C   VAL A 242     -23.611   1.931  -9.715  1.00 95.71           C  
ATOM   1823  CB  VAL A 242     -21.843   3.709 -10.050  1.00 95.71           C  
ATOM   1824  O   VAL A 242     -24.299   1.874  -8.698  1.00 95.71           O  
ATOM   1825  CG1 VAL A 242     -22.790   4.712  -9.373  1.00 95.71           C  
ATOM   1826  CG2 VAL A 242     -20.414   4.123  -9.679  1.00 95.71           C  
ATOM   1827  N   TRP A 243     -24.122   1.658 -10.918  1.00 96.44           N  
ATOM   1828  CA  TRP A 243     -25.519   1.271 -11.116  1.00 96.44           C  
ATOM   1829  C   TRP A 243     -25.889  -0.020 -10.374  1.00 96.44           C  
ATOM   1830  CB  TRP A 243     -25.772   1.122 -12.614  1.00 96.44           C  
ATOM   1831  O   TRP A 243     -26.960  -0.099  -9.768  1.00 96.44           O  
ATOM   1832  CG  TRP A 243     -27.150   0.675 -12.984  1.00 96.44           C  
ATOM   1833  CD1 TRP A 243     -28.224   1.482 -13.123  1.00 96.44           C  
ATOM   1834  CD2 TRP A 243     -27.600  -0.662 -13.354  1.00 96.44           C  
ATOM   1835  CE2 TRP A 243     -28.951  -0.570 -13.802  1.00 96.44           C  
ATOM   1836  CE3 TRP A 243     -26.980  -1.928 -13.426  1.00 96.44           C  
ATOM   1837  NE1 TRP A 243     -29.285   0.760 -13.632  1.00 96.44           N  
ATOM   1838  CH2 TRP A 243     -28.998  -2.922 -14.381  1.00 96.44           C  
ATOM   1839  CZ2 TRP A 243     -29.634  -1.670 -14.349  1.00 96.44           C  
ATOM   1840  CZ3 TRP A 243     -27.678  -3.049 -13.916  1.00 96.44           C  
ATOM   1841  N   ARG A 244     -25.004  -1.022 -10.381  1.00 95.83           N  
ATOM   1842  CA  ARG A 244     -25.196  -2.286  -9.664  1.00 95.83           C  
ATOM   1843  C   ARG A 244     -25.181  -2.094  -8.152  1.00 95.83           C  
ATOM   1844  CB  ARG A 244     -24.107  -3.273 -10.101  1.00 95.83           C  
ATOM   1845  O   ARG A 244     -26.075  -2.607  -7.479  1.00 95.83           O  
ATOM   1846  CG  ARG A 244     -24.223  -4.593  -9.335  1.00 95.83           C  
ATOM   1847  CD  ARG A 244     -23.078  -5.514  -9.716  1.00 95.83           C  
ATOM   1848  NE  ARG A 244     -23.174  -6.757  -8.949  1.00 95.83           N  
ATOM   1849  NH1 ARG A 244     -24.393  -7.935 -10.451  1.00 95.83           N  
ATOM   1850  NH2 ARG A 244     -23.851  -8.881  -8.521  1.00 95.83           N  
ATOM   1851  CZ  ARG A 244     -23.803  -7.849  -9.303  1.00 95.83           C  
ATOM   1852  N   GLU A 245     -24.204  -1.364  -7.625  1.00 93.67           N  
ATOM   1853  CA  GLU A 245     -24.075  -1.077  -6.191  1.00 93.67           C  
ATOM   1854  C   GLU A 245     -25.300  -0.300  -5.680  1.00 93.67           C  
ATOM   1855  CB  GLU A 245     -22.786  -0.276  -5.948  1.00 93.67           C  
ATOM   1856  O   GLU A 245     -25.780  -0.528  -4.573  1.00 93.67           O  
ATOM   1857  CG  GLU A 245     -21.491  -1.057  -6.241  1.00 93.67           C  
ATOM   1858  CD  GLU A 245     -21.199  -2.186  -5.251  1.00 93.67           C  
ATOM   1859  OE1 GLU A 245     -20.674  -3.250  -5.632  1.00 93.67           O  
ATOM   1860  OE2 GLU A 245     -21.445  -2.002  -4.053  1.00 93.67           O  
ATOM   1861  N   LEU A 246     -25.895   0.554  -6.524  1.00 93.78           N  
ATOM   1862  CA  LEU A 246     -27.149   1.243  -6.218  1.00 93.78           C  
ATOM   1863  C   LEU A 246     -28.387   0.339  -6.224  1.00 93.78           C  
ATOM   1864  CB  LEU A 246     -27.357   2.402  -7.208  1.00 93.78           C  
ATOM   1865  O   LEU A 246     -29.410   0.755  -5.681  1.00 93.78           O  
ATOM   1866  CG  LEU A 246     -26.434   3.608  -6.989  1.00 93.78           C  
ATOM   1867  CD1 LEU A 246     -26.641   4.606  -8.128  1.00 93.78           C  
ATOM   1868  CD2 LEU A 246     -26.720   4.321  -5.666  1.00 93.78           C  
ATOM   1869  N   LYS A 247     -28.339  -0.859  -6.810  1.00 92.34           N  
ATOM   1870  CA  LYS A 247     -29.481  -1.790  -6.898  1.00 92.34           C  
ATOM   1871  C   LYS A 247     -29.352  -3.029  -6.016  1.00 92.34           C  
ATOM   1872  CB  LYS A 247     -29.679  -2.207  -8.360  1.00 92.34           C  
ATOM   1873  O   LYS A 247     -30.352  -3.691  -5.769  1.00 92.34           O  
ATOM   1874  CG  LYS A 247     -30.273  -1.066  -9.192  1.00 92.34           C  
ATOM   1875  CD  LYS A 247     -30.638  -1.578 -10.586  1.00 92.34           C  
ATOM   1876  CE  LYS A 247     -31.380  -0.479 -11.344  1.00 92.34           C  
ATOM   1877  NZ  LYS A 247     -32.000  -1.023 -12.572  1.00 92.34           N  
ATOM   1878  N   THR A 248     -28.144  -3.357  -5.574  1.00 90.17           N  
ATOM   1879  CA  THR A 248     -27.849  -4.605  -4.862  1.00 90.17           C  
ATOM   1880  C   THR A 248     -28.008  -4.430  -3.353  1.00 90.17           C  
ATOM   1881  CB  THR A 248     -26.444  -5.099  -5.243  1.00 90.17           C  
ATOM   1882  O   THR A 248     -27.595  -3.419  -2.795  1.00 90.17           O  
ATOM   1883  CG2 THR A 248     -26.066  -6.438  -4.613  1.00 90.17           C  
ATOM   1884  OG1 THR A 248     -26.400  -5.281  -6.641  1.00 90.17           O  
ATOM   1885  N   ASP A 249     -28.562  -5.435  -2.670  1.00 86.23           N  
ATOM   1886  CA  ASP A 249     -28.754  -5.399  -1.208  1.00 86.23           C  
ATOM   1887  C   ASP A 249     -27.448  -5.558  -0.414  1.00 86.23           C  
ATOM   1888  CB  ASP A 249     -29.688  -6.538  -0.781  1.00 86.23           C  
ATOM   1889  O   ASP A 249     -27.343  -5.136   0.736  1.00 86.23           O  
ATOM   1890  CG  ASP A 249     -31.094  -6.443  -1.366  1.00 86.23           C  
ATOM   1891  OD1 ASP A 249     -31.580  -5.306  -1.536  1.00 86.23           O  
ATOM   1892  OD2 ASP A 249     -31.644  -7.535  -1.628  1.00 86.23           O  
ATOM   1893  N   LYS A 250     -26.453  -6.227  -1.007  1.00 86.46           N  
ATOM   1894  CA  LYS A 250     -25.138  -6.505  -0.408  1.00 86.46           C  
ATOM   1895  C   LYS A 250     -24.017  -5.949  -1.291  1.00 86.46           C  
ATOM   1896  CB  LYS A 250     -24.982  -8.003  -0.123  1.00 86.46           C  
ATOM   1897  O   LYS A 250     -23.301  -6.752  -1.885  1.00 86.46           O  
ATOM   1898  CG  LYS A 250     -25.964  -8.449   0.961  1.00 86.46           C  
ATOM   1899  CD  LYS A 250     -25.730  -9.914   1.321  1.00 86.46           C  
ATOM   1900  CE  LYS A 250     -26.777 -10.296   2.364  1.00 86.46           C  
ATOM   1901  NZ  LYS A 250     -26.655 -11.717   2.752  1.00 86.46           N  
ATOM   1902  N   PRO A 251     -23.898  -4.615  -1.389  1.00 89.27           N  
ATOM   1903  CA  PRO A 251     -22.883  -3.944  -2.198  1.00 89.27           C  
ATOM   1904  C   PRO A 251     -21.451  -4.368  -1.824  1.00 89.27           C  
ATOM   1905  CB  PRO A 251     -23.131  -2.447  -1.946  1.00 89.27           C  
ATOM   1906  O   PRO A 251     -21.175  -4.656  -0.652  1.00 89.27           O  
ATOM   1907  CG  PRO A 251     -23.891  -2.353  -0.641  1.00 89.27           C  
ATOM   1908  CD  PRO A 251     -24.702  -3.631  -0.664  1.00 89.27           C  
ATOM   1909  N   PHE A 252     -20.530  -4.397  -2.795  1.00 86.75           N  
ATOM   1910  CA  PHE A 252     -19.092  -4.484  -2.514  1.00 86.75           C  
ATOM   1911  C   PHE A 252     -18.585  -3.175  -1.896  1.00 86.75           C  
ATOM   1912  CB  PHE A 252     -18.312  -4.821  -3.797  1.00 86.75           C  
ATOM   1913  O   PHE A 252     -17.892  -3.203  -0.876  1.00 86.75           O  
ATOM   1914  CG  PHE A 252     -16.803  -4.755  -3.658  1.00 86.75           C  
ATOM   1915  CD1 PHE A 252     -16.060  -3.847  -4.437  1.00 86.75           C  
ATOM   1916  CD2 PHE A 252     -16.136  -5.604  -2.756  1.00 86.75           C  
ATOM   1917  CE1 PHE A 252     -14.665  -3.756  -4.282  1.00 86.75           C  
ATOM   1918  CE2 PHE A 252     -14.737  -5.537  -2.630  1.00 86.75           C  
ATOM   1919  CZ  PHE A 252     -14.003  -4.597  -3.373  1.00 86.75           C  
ATOM   1920  N   ILE A 253     -18.975  -2.036  -2.478  1.00 88.22           N  
ATOM   1921  CA  ILE A 253     -18.723  -0.691  -1.950  1.00 88.22           C  
ATOM   1922  C   ILE A 253     -20.052   0.049  -1.952  1.00 88.22           C  
ATOM   1923  CB  ILE A 253     -17.667   0.086  -2.772  1.00 88.22           C  
ATOM   1924  O   ILE A 253     -20.542   0.456  -3.000  1.00 88.22           O  
ATOM   1925  CG1 ILE A 253     -16.296  -0.626  -2.742  1.00 88.22           C  
ATOM   1926  CG2 ILE A 253     -17.537   1.534  -2.253  1.00 88.22           C  
ATOM   1927  CD1 ILE A 253     -15.243  -0.039  -3.694  1.00 88.22           C  
ATOM   1928  N   ASP A 254     -20.605   0.287  -0.763  1.00 87.81           N  
ATOM   1929  CA  ASP A 254     -21.863   1.017  -0.631  1.00 87.81           C  
ATOM   1930  C   ASP A 254     -21.704   2.480  -1.077  1.00 87.81           C  
ATOM   1931  CB  ASP A 254     -22.401   0.891   0.800  1.00 87.81           C  
ATOM   1932  O   ASP A 254     -21.378   3.371  -0.292  1.00 87.81           O  
ATOM   1933  CG  ASP A 254     -23.814   1.472   0.945  1.00 87.81           C  
ATOM   1934  OD1 ASP A 254     -24.325   2.088  -0.024  1.00 87.81           O  
ATOM   1935  OD2 ASP A 254     -24.383   1.303   2.044  1.00 87.81           O  
ATOM   1936  N   VAL A 255     -21.953   2.739  -2.362  1.00 89.01           N  
ATOM   1937  CA  VAL A 255     -21.832   4.072  -2.964  1.00 89.01           C  
ATOM   1938  C   VAL A 255     -22.851   5.066  -2.402  1.00 89.01           C  
ATOM   1939  CB  VAL A 255     -21.929   4.015  -4.502  1.00 89.01           C  
ATOM   1940  O   VAL A 255     -22.661   6.279  -2.512  1.00 89.01           O  
ATOM   1941  CG1 VAL A 255     -20.781   3.214  -5.123  1.00 89.01           C  
ATOM   1942  CG2 VAL A 255     -23.260   3.429  -4.986  1.00 89.01           C  
ATOM   1943  N   ARG A 256     -23.926   4.587  -1.757  1.00 90.00           N  
ATOM   1944  CA  ARG A 256     -24.928   5.454  -1.116  1.00 90.00           C  
ATOM   1945  C   ARG A 256     -24.335   6.155   0.103  1.00 90.00           C  
ATOM   1946  CB  ARG A 256     -26.170   4.644  -0.711  1.00 90.00           C  
ATOM   1947  O   ARG A 256     -24.735   7.283   0.399  1.00 90.00           O  
ATOM   1948  CG  ARG A 256     -26.803   3.849  -1.868  1.00 90.00           C  
ATOM   1949  CD  ARG A 256     -27.886   2.927  -1.307  1.00 90.00           C  
ATOM   1950  NE  ARG A 256     -28.571   2.135  -2.350  1.00 90.00           N  
ATOM   1951  NH1 ARG A 256     -29.759   0.819  -0.894  1.00 90.00           N  
ATOM   1952  NH2 ARG A 256     -30.012   0.498  -3.058  1.00 90.00           N  
ATOM   1953  CZ  ARG A 256     -29.435   1.163  -2.106  1.00 90.00           C  
ATOM   1954  N   LEU A 257     -23.340   5.534   0.745  1.00 89.24           N  
ATOM   1955  CA  LEU A 257     -22.600   6.096   1.872  1.00 89.24           C  
ATOM   1956  C   LEU A 257     -21.947   7.435   1.514  1.00 89.24           C  
ATOM   1957  CB  LEU A 257     -21.590   5.046   2.357  1.00 89.24           C  
ATOM   1958  O   LEU A 257     -21.922   8.333   2.350  1.00 89.24           O  
ATOM   1959  CG  LEU A 257     -20.886   5.411   3.677  1.00 89.24           C  
ATOM   1960  CD1 LEU A 257     -20.665   4.158   4.524  1.00 89.24           C  
ATOM   1961  CD2 LEU A 257     -19.520   6.048   3.415  1.00 89.24           C  
ATOM   1962  N   PHE A 258     -21.512   7.628   0.263  1.00 91.18           N  
ATOM   1963  CA  PHE A 258     -20.906   8.898  -0.147  1.00 91.18           C  
ATOM   1964  C   PHE A 258     -21.895  10.074  -0.149  1.00 91.18           C  
ATOM   1965  CB  PHE A 258     -20.238   8.767  -1.517  1.00 91.18           C  
ATOM   1966  O   PHE A 258     -21.531  11.230   0.068  1.00 91.18           O  
ATOM   1967  CG  PHE A 258     -19.132   7.735  -1.578  1.00 91.18           C  
ATOM   1968  CD1 PHE A 258     -17.973   7.889  -0.794  1.00 91.18           C  
ATOM   1969  CD2 PHE A 258     -19.250   6.635  -2.445  1.00 91.18           C  
ATOM   1970  CE1 PHE A 258     -16.934   6.946  -0.889  1.00 91.18           C  
ATOM   1971  CE2 PHE A 258     -18.221   5.681  -2.521  1.00 91.18           C  
ATOM   1972  CZ  PHE A 258     -17.060   5.844  -1.750  1.00 91.18           C  
ATOM   1973  N   LYS A 259     -23.181   9.787  -0.384  1.00 89.88           N  
ATOM   1974  CA  LYS A 259     -24.242  10.799  -0.368  1.00 89.88           C  
ATOM   1975  C   LYS A 259     -24.754  11.056   1.048  1.00 89.88           C  
ATOM   1976  CB  LYS A 259     -25.357  10.367  -1.331  1.00 89.88           C  
ATOM   1977  O   LYS A 259     -25.039  12.208   1.382  1.00 89.88           O  
ATOM   1978  CG  LYS A 259     -26.426  11.458  -1.504  1.00 89.88           C  
ATOM   1979  CD  LYS A 259     -27.499  11.020  -2.509  1.00 89.88           C  
ATOM   1980  CE  LYS A 259     -28.582  12.101  -2.632  1.00 89.88           C  
ATOM   1981  NZ  LYS A 259     -29.655  11.707  -3.581  1.00 89.88           N  
ATOM   1982  N   THR A 260     -24.896  10.001   1.853  1.00 90.73           N  
ATOM   1983  CA  THR A 260     -25.468  10.076   3.207  1.00 90.73           C  
ATOM   1984  C   THR A 260     -24.453  10.536   4.253  1.00 90.73           C  
ATOM   1985  CB  THR A 260     -26.088   8.734   3.627  1.00 90.73           C  
ATOM   1986  O   THR A 260     -24.820  11.284   5.152  1.00 90.73           O  
ATOM   1987  CG2 THR A 260     -27.259   8.331   2.728  1.00 90.73           C  
ATOM   1988  OG1 THR A 260     -25.136   7.703   3.546  1.00 90.73           O  
ATOM   1989  N   GLN A 261     -23.176  10.169   4.112  1.00 90.79           N  
ATOM   1990  CA  GLN A 261     -22.090  10.496   5.042  1.00 90.79           C  
ATOM   1991  C   GLN A 261     -21.113  11.496   4.404  1.00 90.79           C  
ATOM   1992  CB  GLN A 261     -21.389   9.207   5.516  1.00 90.79           C  
ATOM   1993  O   GLN A 261     -19.979  11.171   4.042  1.00 90.79           O  
ATOM   1994  CG  GLN A 261     -22.318   8.194   6.204  1.00 90.79           C  
ATOM   1995  CD  GLN A 261     -22.899   8.717   7.514  1.00 90.79           C  
ATOM   1996  NE2 GLN A 261     -23.992   8.166   7.992  1.00 90.79           N  
ATOM   1997  OE1 GLN A 261     -22.384   9.626   8.137  1.00 90.79           O  
ATOM   1998  N   ARG A 262     -21.560  12.747   4.234  1.00 89.51           N  
ATOM   1999  CA  ARG A 262     -20.789  13.793   3.530  1.00 89.51           C  
ATOM   2000  C   ARG A 262     -19.440  14.103   4.191  1.00 89.51           C  
ATOM   2001  CB  ARG A 262     -21.622  15.076   3.410  1.00 89.51           C  
ATOM   2002  O   ARG A 262     -18.452  14.274   3.481  1.00 89.51           O  
ATOM   2003  CG  ARG A 262     -22.827  14.913   2.473  1.00 89.51           C  
ATOM   2004  CD  ARG A 262     -23.577  16.246   2.374  1.00 89.51           C  
ATOM   2005  NE  ARG A 262     -24.730  16.158   1.462  1.00 89.51           N  
ATOM   2006  NH1 ARG A 262     -25.386  18.357   1.619  1.00 89.51           N  
ATOM   2007  NH2 ARG A 262     -26.494  16.974   0.271  1.00 89.51           N  
ATOM   2008  CZ  ARG A 262     -25.527  17.159   1.123  1.00 89.51           C  
ATOM   2009  N   ASN A 263     -19.382  14.125   5.524  1.00 91.18           N  
ATOM   2010  CA  ASN A 263     -18.143  14.397   6.266  1.00 91.18           C  
ATOM   2011  C   ASN A 263     -17.117  13.279   6.054  1.00 91.18           C  
ATOM   2012  CB  ASN A 263     -18.459  14.609   7.761  1.00 91.18           C  
ATOM   2013  O   ASN A 263     -15.972  13.548   5.703  1.00 91.18           O  
ATOM   2014  CG  ASN A 263     -19.250  15.879   8.026  1.00 91.18           C  
ATOM   2015  ND2 ASN A 263     -19.620  16.136   9.256  1.00 91.18           N  
ATOM   2016  OD1 ASN A 263     -19.555  16.640   7.123  1.00 91.18           O  
ATOM   2017  N   LEU A 264     -17.556  12.024   6.161  1.00 92.51           N  
ATOM   2018  CA  LEU A 264     -16.724  10.855   5.889  1.00 92.51           C  
ATOM   2019  C   LEU A 264     -16.244  10.818   4.427  1.00 92.51           C  
ATOM   2020  CB  LEU A 264     -17.560   9.627   6.268  1.00 92.51           C  
ATOM   2021  O   LEU A 264     -15.098  10.477   4.145  1.00 92.51           O  
ATOM   2022  CG  LEU A 264     -16.858   8.284   6.060  1.00 92.51           C  
ATOM   2023  CD1 LEU A 264     -15.529   8.172   6.803  1.00 92.51           C  
ATOM   2024  CD2 LEU A 264     -17.769   7.170   6.564  1.00 92.51           C  
ATOM   2025  N   SER A 265     -17.086  11.253   3.490  1.00 94.09           N  
ATOM   2026  CA  SER A 265     -16.713  11.378   2.075  1.00 94.09           C  
ATOM   2027  C   SER A 265     -15.617  12.415   1.849  1.00 94.09           C  
ATOM   2028  CB  SER A 265     -17.925  11.753   1.232  1.00 94.09           C  
ATOM   2029  O   SER A 265     -14.698  12.174   1.070  1.00 94.09           O  
ATOM   2030  OG  SER A 265     -18.935  10.810   1.465  1.00 94.09           O  
ATOM   2031  N   ALA A 266     -15.674  13.550   2.554  1.00 94.07           N  
ATOM   2032  CA  ALA A 266     -14.607  14.546   2.516  1.00 94.07           C  
ATOM   2033  C   ALA A 266     -13.282  13.970   3.049  1.00 94.07           C  
ATOM   2034  CB  ALA A 266     -15.054  15.795   3.284  1.00 94.07           C  
ATOM   2035  O   ALA A 266     -12.246  14.167   2.414  1.00 94.07           O  
ATOM   2036  N   VAL A 267     -13.326  13.187   4.137  1.00 95.82           N  
ATOM   2037  CA  VAL A 267     -12.151  12.467   4.665  1.00 95.82           C  
ATOM   2038  C   VAL A 267     -11.578  11.508   3.619  1.00 95.82           C  
ATOM   2039  CB  VAL A 267     -12.481  11.707   5.969  1.00 95.82           C  
ATOM   2040  O   VAL A 267     -10.366  11.484   3.416  1.00 95.82           O  
ATOM   2041  CG1 VAL A 267     -11.293  10.879   6.470  1.00 95.82           C  
ATOM   2042  CG2 VAL A 267     -12.868  12.670   7.094  1.00 95.82           C  
ATOM   2043  N   TYR A 268     -12.423  10.752   2.912  1.00 96.11           N  
ATOM   2044  CA  TYR A 268     -11.970   9.841   1.857  1.00 96.11           C  
ATOM   2045  C   TYR A 268     -11.282  10.558   0.700  1.00 96.11           C  
ATOM   2046  CB  TYR A 268     -13.142   9.002   1.334  1.00 96.11           C  
ATOM   2047  O   TYR A 268     -10.195  10.145   0.303  1.00 96.11           O  
ATOM   2048  CG  TYR A 268     -13.702   7.974   2.297  1.00 96.11           C  
ATOM   2049  CD1 TYR A 268     -12.863   7.283   3.197  1.00 96.11           C  
ATOM   2050  CD2 TYR A 268     -15.077   7.679   2.261  1.00 96.11           C  
ATOM   2051  CE1 TYR A 268     -13.401   6.321   4.066  1.00 96.11           C  
ATOM   2052  CE2 TYR A 268     -15.613   6.695   3.109  1.00 96.11           C  
ATOM   2053  OH  TYR A 268     -15.270   5.061   4.830  1.00 96.11           O  
ATOM   2054  CZ  TYR A 268     -14.774   6.021   4.015  1.00 96.11           C  
ATOM   2055  N   VAL A 269     -11.859  11.649   0.189  1.00 95.55           N  
ATOM   2056  CA  VAL A 269     -11.231  12.425  -0.892  1.00 95.55           C  
ATOM   2057  C   VAL A 269      -9.892  12.999  -0.437  1.00 95.55           C  
ATOM   2058  CB  VAL A 269     -12.159  13.543  -1.395  1.00 95.55           C  
ATOM   2059  O   VAL A 269      -8.897  12.892  -1.153  1.00 95.55           O  
ATOM   2060  CG1 VAL A 269     -11.460  14.411  -2.451  1.00 95.55           C  
ATOM   2061  CG2 VAL A 269     -13.419  12.958  -2.046  1.00 95.55           C  
ATOM   2062  N   GLN A 270      -9.836  13.552   0.774  1.00 96.13           N  
ATOM   2063  CA  GLN A 270      -8.597  14.093   1.319  1.00 96.13           C  
ATOM   2064  C   GLN A 270      -7.533  13.007   1.520  1.00 96.13           C  
ATOM   2065  CB  GLN A 270      -8.924  14.832   2.618  1.00 96.13           C  
ATOM   2066  O   GLN A 270      -6.353  13.237   1.262  1.00 96.13           O  
ATOM   2067  CG  GLN A 270      -7.750  15.728   3.013  1.00 96.13           C  
ATOM   2068  CD  GLN A 270      -8.108  16.715   4.108  1.00 96.13           C  
ATOM   2069  NE2 GLN A 270      -7.327  17.756   4.238  1.00 96.13           N  
ATOM   2070  OE1 GLN A 270      -9.073  16.590   4.845  1.00 96.13           O  
ATOM   2071  N   PHE A 271      -7.944  11.799   1.905  1.00 97.25           N  
ATOM   2072  CA  PHE A 271      -7.042  10.665   2.044  1.00 97.25           C  
ATOM   2073  C   PHE A 271      -6.549  10.123   0.697  1.00 97.25           C  
ATOM   2074  CB  PHE A 271      -7.723   9.588   2.891  1.00 97.25           C  
ATOM   2075  O   PHE A 271      -5.384   9.740   0.599  1.00 97.25           O  
ATOM   2076  CG  PHE A 271      -6.772   8.518   3.379  1.00 97.25           C  
ATOM   2077  CD1 PHE A 271      -7.013   7.164   3.091  1.00 97.25           C  
ATOM   2078  CD2 PHE A 271      -5.663   8.878   4.169  1.00 97.25           C  
ATOM   2079  CE1 PHE A 271      -6.155   6.179   3.605  1.00 97.25           C  
ATOM   2080  CE2 PHE A 271      -4.784   7.893   4.647  1.00 97.25           C  
ATOM   2081  CZ  PHE A 271      -5.026   6.541   4.362  1.00 97.25           C  
ATOM   2082  N   ILE A 272      -7.375  10.144  -0.356  1.00 97.31           N  
ATOM   2083  CA  ILE A 272      -6.919   9.850  -1.723  1.00 97.31           C  
ATOM   2084  C   ILE A 272      -5.836  10.856  -2.120  1.00 97.31           C  
ATOM   2085  CB  ILE A 272      -8.089   9.829  -2.737  1.00 97.31           C  
ATOM   2086  O   ILE A 272      -4.744  10.432  -2.483  1.00 97.31           O  
ATOM   2087  CG1 ILE A 272      -9.011   8.623  -2.461  1.00 97.31           C  
ATOM   2088  CG2 ILE A 272      -7.568   9.750  -4.187  1.00 97.31           C  
ATOM   2089  CD1 ILE A 272     -10.358   8.660  -3.191  1.00 97.31           C  
ATOM   2090  N   LEU A 273      -6.088  12.163  -1.979  1.00 97.17           N  
ATOM   2091  CA  LEU A 273      -5.119  13.217  -2.317  1.00 97.17           C  
ATOM   2092  C   LEU A 273      -3.808  13.080  -1.531  1.00 97.17           C  
ATOM   2093  CB  LEU A 273      -5.740  14.602  -2.054  1.00 97.17           C  
ATOM   2094  O   LEU A 273      -2.732  13.176  -2.119  1.00 97.17           O  
ATOM   2095  CG  LEU A 273      -6.872  15.005  -3.014  1.00 97.17           C  
ATOM   2096  CD1 LEU A 273      -7.504  16.314  -2.536  1.00 97.17           C  
ATOM   2097  CD2 LEU A 273      -6.368  15.214  -4.443  1.00 97.17           C  
ATOM   2098  N   LEU A 274      -3.892  12.794  -0.226  1.00 97.31           N  
ATOM   2099  CA  LEU A 274      -2.728  12.528   0.622  1.00 97.31           C  
ATOM   2100  C   LEU A 274      -1.870  11.388   0.052  1.00 97.31           C  
ATOM   2101  CB  LEU A 274      -3.205  12.160   2.043  1.00 97.31           C  
ATOM   2102  O   LEU A 274      -0.649  11.505  -0.021  1.00 97.31           O  
ATOM   2103  CG  LEU A 274      -2.034  12.043   3.038  1.00 97.31           C  
ATOM   2104  CD1 LEU A 274      -1.743  13.400   3.659  1.00 97.31           C  
ATOM   2105  CD2 LEU A 274      -2.325  11.061   4.167  1.00 97.31           C  
ATOM   2106  N   ASN A 275      -2.510  10.285  -0.345  1.00 96.84           N  
ATOM   2107  CA  ASN A 275      -1.810   9.110  -0.853  1.00 96.84           C  
ATOM   2108  C   ASN A 275      -1.312   9.304  -2.290  1.00 96.84           C  
ATOM   2109  CB  ASN A 275      -2.688   7.861  -0.687  1.00 96.84           C  
ATOM   2110  O   ASN A 275      -0.210   8.856  -2.578  1.00 96.84           O  
ATOM   2111  CG  ASN A 275      -2.699   7.380   0.752  1.00 96.84           C  
ATOM   2112  ND2 ASN A 275      -3.722   7.694   1.504  1.00 96.84           N  
ATOM   2113  OD1 ASN A 275      -1.793   6.711   1.218  1.00 96.84           O  
ATOM   2114  N   VAL A 276      -2.037  10.013  -3.163  1.00 97.13           N  
ATOM   2115  CA  VAL A 276      -1.508  10.421  -4.480  1.00 97.13           C  
ATOM   2116  C   VAL A 276      -0.208  11.191  -4.292  1.00 97.13           C  
ATOM   2117  CB  VAL A 276      -2.506  11.292  -5.272  1.00 97.13           C  
ATOM   2118  O   VAL A 276       0.808  10.847  -4.891  1.00 97.13           O  
ATOM   2119  CG1 VAL A 276      -1.881  11.856  -6.556  1.00 97.13           C  
ATOM   2120  CG2 VAL A 276      -3.721  10.475  -5.703  1.00 97.13           C  
ATOM   2121  N   PHE A 277      -0.228  12.190  -3.408  1.00 96.99           N  
ATOM   2122  CA  PHE A 277       0.941  13.008  -3.129  1.00 96.99           C  
ATOM   2123  C   PHE A 277       2.106  12.158  -2.613  1.00 96.99           C  
ATOM   2124  CB  PHE A 277       0.547  14.113  -2.142  1.00 96.99           C  
ATOM   2125  O   PHE A 277       3.212  12.188  -3.150  1.00 96.99           O  
ATOM   2126  CG  PHE A 277       1.654  15.094  -1.814  1.00 96.99           C  
ATOM   2127  CD1 PHE A 277       2.741  14.704  -1.007  1.00 96.99           C  
ATOM   2128  CD2 PHE A 277       1.563  16.427  -2.253  1.00 96.99           C  
ATOM   2129  CE1 PHE A 277       3.723  15.632  -0.641  1.00 96.99           C  
ATOM   2130  CE2 PHE A 277       2.554  17.354  -1.892  1.00 96.99           C  
ATOM   2131  CZ  PHE A 277       3.644  16.951  -1.105  1.00 96.99           C  
ATOM   2132  N   PHE A 278       1.854  11.367  -1.569  1.00 95.49           N  
ATOM   2133  CA  PHE A 278       2.899  10.571  -0.943  1.00 95.49           C  
ATOM   2134  C   PHE A 278       3.483   9.543  -1.903  1.00 95.49           C  
ATOM   2135  CB  PHE A 278       2.353   9.893   0.311  1.00 95.49           C  
ATOM   2136  O   PHE A 278       4.699   9.460  -2.007  1.00 95.49           O  
ATOM   2137  CG  PHE A 278       3.366   8.997   1.000  1.00 95.49           C  
ATOM   2138  CD1 PHE A 278       3.281   7.598   0.867  1.00 95.49           C  
ATOM   2139  CD2 PHE A 278       4.409   9.564   1.755  1.00 95.49           C  
ATOM   2140  CE1 PHE A 278       4.223   6.770   1.504  1.00 95.49           C  
ATOM   2141  CE2 PHE A 278       5.339   8.736   2.407  1.00 95.49           C  
ATOM   2142  CZ  PHE A 278       5.245   7.339   2.283  1.00 95.49           C  
ATOM   2143  N   TYR A 279       2.654   8.783  -2.623  1.00 95.43           N  
ATOM   2144  CA  TYR A 279       3.147   7.710  -3.481  1.00 95.43           C  
ATOM   2145  C   TYR A 279       3.792   8.206  -4.780  1.00 95.43           C  
ATOM   2146  CB  TYR A 279       2.072   6.651  -3.714  1.00 95.43           C  
ATOM   2147  O   TYR A 279       4.684   7.524  -5.287  1.00 95.43           O  
ATOM   2148  CG  TYR A 279       1.860   5.722  -2.538  1.00 95.43           C  
ATOM   2149  CD1 TYR A 279       2.797   4.707  -2.279  1.00 95.43           C  
ATOM   2150  CD2 TYR A 279       0.738   5.858  -1.705  1.00 95.43           C  
ATOM   2151  CE1 TYR A 279       2.586   3.792  -1.233  1.00 95.43           C  
ATOM   2152  CE2 TYR A 279       0.540   4.975  -0.631  1.00 95.43           C  
ATOM   2153  OH  TYR A 279       1.204   3.047   0.598  1.00 95.43           O  
ATOM   2154  CZ  TYR A 279       1.448   3.918  -0.414  1.00 95.43           C  
ATOM   2155  N   CYS A 280       3.445   9.405  -5.268  1.00 96.61           N  
ATOM   2156  CA  CYS A 280       4.221  10.064  -6.324  1.00 96.61           C  
ATOM   2157  C   CYS A 280       5.661  10.296  -5.862  1.00 96.61           C  
ATOM   2158  CB  CYS A 280       3.574  11.394  -6.722  1.00 96.61           C  
ATOM   2159  O   CYS A 280       6.596   9.900  -6.547  1.00 96.61           O  
ATOM   2160  SG  CYS A 280       2.240  11.116  -7.918  1.00 96.61           S  
ATOM   2161  N   LEU A 281       5.854  10.847  -4.662  1.00 95.71           N  
ATOM   2162  CA  LEU A 281       7.195  11.020  -4.100  1.00 95.71           C  
ATOM   2163  C   LEU A 281       7.851   9.676  -3.767  1.00 95.71           C  
ATOM   2164  CB  LEU A 281       7.109  11.900  -2.846  1.00 95.71           C  
ATOM   2165  O   LEU A 281       9.033   9.473  -4.019  1.00 95.71           O  
ATOM   2166  CG  LEU A 281       6.598  13.325  -3.111  1.00 95.71           C  
ATOM   2167  CD1 LEU A 281       6.476  14.040  -1.771  1.00 95.71           C  
ATOM   2168  CD2 LEU A 281       7.539  14.119  -4.017  1.00 95.71           C  
ATOM   2169  N   PHE A 282       7.080   8.741  -3.220  1.00 93.78           N  
ATOM   2170  CA  PHE A 282       7.582   7.474  -2.709  1.00 93.78           C  
ATOM   2171  C   PHE A 282       8.178   6.571  -3.793  1.00 93.78           C  
ATOM   2172  CB  PHE A 282       6.456   6.759  -1.969  1.00 93.78           C  
ATOM   2173  O   PHE A 282       9.165   5.891  -3.527  1.00 93.78           O  
ATOM   2174  CG  PHE A 282       6.943   5.632  -1.109  1.00 93.78           C  
ATOM   2175  CD1 PHE A 282       6.958   4.329  -1.625  1.00 93.78           C  
ATOM   2176  CD2 PHE A 282       7.419   5.899   0.186  1.00 93.78           C  
ATOM   2177  CE1 PHE A 282       7.449   3.285  -0.837  1.00 93.78           C  
ATOM   2178  CE2 PHE A 282       7.874   4.846   0.991  1.00 93.78           C  
ATOM   2179  CZ  PHE A 282       7.875   3.541   0.477  1.00 93.78           C  
ATOM   2180  N   PHE A 283       7.589   6.563  -4.993  1.00 94.00           N  
ATOM   2181  CA  PHE A 283       8.092   5.814  -6.149  1.00 94.00           C  
ATOM   2182  C   PHE A 283       8.883   6.689  -7.128  1.00 94.00           C  
ATOM   2183  CB  PHE A 283       6.908   5.136  -6.853  1.00 94.00           C  
ATOM   2184  O   PHE A 283       9.837   6.215  -7.747  1.00 94.00           O  
ATOM   2185  CG  PHE A 283       6.227   4.065  -6.025  1.00 94.00           C  
ATOM   2186  CD1 PHE A 283       6.951   2.924  -5.651  1.00 94.00           C  
ATOM   2187  CD2 PHE A 283       4.878   4.185  -5.647  1.00 94.00           C  
ATOM   2188  CE1 PHE A 283       6.357   1.934  -4.850  1.00 94.00           C  
ATOM   2189  CE2 PHE A 283       4.266   3.168  -4.892  1.00 94.00           C  
ATOM   2190  CZ  PHE A 283       5.011   2.053  -4.471  1.00 94.00           C  
ATOM   2191  N   GLY A 284       8.519   7.966  -7.251  1.00 95.53           N  
ATOM   2192  CA  GLY A 284       9.151   8.892  -8.183  1.00 95.53           C  
ATOM   2193  C   GLY A 284      10.541   9.332  -7.736  1.00 95.53           C  
ATOM   2194  O   GLY A 284      11.468   9.293  -8.539  1.00 95.53           O  
ATOM   2195  N   LEU A 285      10.723   9.678  -6.455  1.00 95.74           N  
ATOM   2196  CA  LEU A 285      12.018  10.151  -5.955  1.00 95.74           C  
ATOM   2197  C   LEU A 285      13.126   9.098  -6.062  1.00 95.74           C  
ATOM   2198  CB  LEU A 285      11.924  10.689  -4.517  1.00 95.74           C  
ATOM   2199  O   LEU A 285      14.169   9.442  -6.605  1.00 95.74           O  
ATOM   2200  CG  LEU A 285      11.094  11.963  -4.326  1.00 95.74           C  
ATOM   2201  CD1 LEU A 285      11.071  12.297  -2.836  1.00 95.74           C  
ATOM   2202  CD2 LEU A 285      11.688  13.149  -5.072  1.00 95.74           C  
ATOM   2203  N   PRO A 286      12.952   7.830  -5.631  1.00 95.13           N  
ATOM   2204  CA  PRO A 286      14.012   6.836  -5.788  1.00 95.13           C  
ATOM   2205  C   PRO A 286      14.392   6.581  -7.245  1.00 95.13           C  
ATOM   2206  CB  PRO A 286      13.477   5.550  -5.160  1.00 95.13           C  
ATOM   2207  O   PRO A 286      15.559   6.329  -7.526  1.00 95.13           O  
ATOM   2208  CG  PRO A 286      12.437   6.046  -4.170  1.00 95.13           C  
ATOM   2209  CD  PRO A 286      11.841   7.250  -4.887  1.00 95.13           C  
ATOM   2210  N   SER A 287      13.420   6.643  -8.157  1.00 94.15           N  
ATOM   2211  CA  SER A 287      13.665   6.474  -9.591  1.00 94.15           C  
ATOM   2212  C   SER A 287      14.451   7.666 -10.141  1.00 94.15           C  
ATOM   2213  CB  SER A 287      12.347   6.274 -10.346  1.00 94.15           C  
ATOM   2214  O   SER A 287      15.471   7.470 -10.782  1.00 94.15           O  
ATOM   2215  OG  SER A 287      11.584   5.233  -9.749  1.00 94.15           O  
ATOM   2216  N   TYR A 288      14.068   8.895  -9.783  1.00 95.60           N  
ATOM   2217  CA  TYR A 288      14.805  10.112 -10.136  1.00 95.60           C  
ATOM   2218  C   TYR A 288      16.221  10.163  -9.543  1.00 95.60           C  
ATOM   2219  CB  TYR A 288      13.979  11.320  -9.678  1.00 95.60           C  
ATOM   2220  O   TYR A 288      17.171  10.555 -10.215  1.00 95.60           O  
ATOM   2221  CG  TYR A 288      14.616  12.644 -10.036  1.00 95.60           C  
ATOM   2222  CD1 TYR A 288      15.356  13.370  -9.082  1.00 95.60           C  
ATOM   2223  CD2 TYR A 288      14.492  13.132 -11.346  1.00 95.60           C  
ATOM   2224  CE1 TYR A 288      15.972  14.585  -9.444  1.00 95.60           C  
ATOM   2225  CE2 TYR A 288      15.119  14.331 -11.714  1.00 95.60           C  
ATOM   2226  OH  TYR A 288      16.440  16.232 -11.135  1.00 95.60           O  
ATOM   2227  CZ  TYR A 288      15.858  15.064 -10.768  1.00 95.60           C  
ATOM   2228  N   PHE A 289      16.384   9.744  -8.285  1.00 95.16           N  
ATOM   2229  CA  PHE A 289      17.685   9.699  -7.620  1.00 95.16           C  
ATOM   2230  C   PHE A 289      18.652   8.746  -8.324  1.00 95.16           C  
ATOM   2231  CB  PHE A 289      17.518   9.271  -6.153  1.00 95.16           C  
ATOM   2232  O   PHE A 289      19.827   9.073  -8.449  1.00 95.16           O  
ATOM   2233  CG  PHE A 289      16.753  10.199  -5.223  1.00 95.16           C  
ATOM   2234  CD1 PHE A 289      16.438  11.524  -5.585  1.00 95.16           C  
ATOM   2235  CD2 PHE A 289      16.315   9.704  -3.980  1.00 95.16           C  
ATOM   2236  CE1 PHE A 289      15.670  12.326  -4.728  1.00 95.16           C  
ATOM   2237  CE2 PHE A 289      15.578  10.521  -3.104  1.00 95.16           C  
ATOM   2238  CZ  PHE A 289      15.261  11.837  -3.477  1.00 95.16           C  
ATOM   2239  N   GLN A 290      18.168   7.583  -8.762  1.00 94.48           N  
ATOM   2240  CA  GLN A 290      18.997   6.556  -9.394  1.00 94.48           C  
ATOM   2241  C   GLN A 290      19.241   6.836 -10.881  1.00 94.48           C  
ATOM   2242  CB  GLN A 290      18.343   5.181  -9.188  1.00 94.48           C  
ATOM   2243  O   GLN A 290      20.365   6.661 -11.343  1.00 94.48           O  
ATOM   2244  CG  GLN A 290      18.423   4.737  -7.719  1.00 94.48           C  
ATOM   2245  CD  GLN A 290      17.638   3.459  -7.465  1.00 94.48           C  
ATOM   2246  NE2 GLN A 290      16.369   3.544  -7.139  1.00 94.48           N  
ATOM   2247  OE1 GLN A 290      18.144   2.356  -7.518  1.00 94.48           O  
ATOM   2248  N   ASP A 291      18.217   7.288 -11.608  1.00 92.38           N  
ATOM   2249  CA  ASP A 291      18.282   7.458 -13.061  1.00 92.38           C  
ATOM   2250  C   ASP A 291      18.934   8.788 -13.455  1.00 92.38           C  
ATOM   2251  CB  ASP A 291      16.874   7.278 -13.657  1.00 92.38           C  
ATOM   2252  O   ASP A 291      19.997   8.781 -14.064  1.00 92.38           O  
ATOM   2253  CG  ASP A 291      16.894   6.750 -15.093  1.00 92.38           C  
ATOM   2254  OD1 ASP A 291      17.599   5.734 -15.307  1.00 92.38           O  
ATOM   2255  OD2 ASP A 291      16.103   7.267 -15.911  1.00 92.38           O  
ATOM   2256  N   GLU A 292      18.369   9.921 -13.022  1.00 93.62           N  
ATOM   2257  CA  GLU A 292      18.838  11.261 -13.417  1.00 93.62           C  
ATOM   2258  C   GLU A 292      19.978  11.771 -12.521  1.00 93.62           C  
ATOM   2259  CB  GLU A 292      17.643  12.233 -13.384  1.00 93.62           C  
ATOM   2260  O   GLU A 292      20.957  12.341 -12.994  1.00 93.62           O  
ATOM   2261  CG  GLU A 292      17.978  13.680 -13.791  1.00 93.62           C  
ATOM   2262  CD  GLU A 292      18.188  13.906 -15.294  1.00 93.62           C  
ATOM   2263  OE1 GLU A 292      18.039  15.084 -15.701  1.00 93.62           O  
ATOM   2264  OE2 GLU A 292      18.398  12.928 -16.035  1.00 93.62           O  
ATOM   2265  N   MET A 293      19.888  11.583 -11.197  1.00 93.18           N  
ATOM   2266  CA  MET A 293      20.946  12.055 -10.286  1.00 93.18           C  
ATOM   2267  C   MET A 293      22.120  11.073 -10.140  1.00 93.18           C  
ATOM   2268  CB  MET A 293      20.387  12.416  -8.907  1.00 93.18           C  
ATOM   2269  O   MET A 293      23.079  11.387  -9.428  1.00 93.18           O  
ATOM   2270  CG  MET A 293      19.352  13.542  -8.890  1.00 93.18           C  
ATOM   2271  SD  MET A 293      18.810  13.996  -7.208  1.00 93.18           S  
ATOM   2272  CE  MET A 293      20.350  14.665  -6.530  1.00 93.18           C  
ATOM   2273  N   HIS A 294      22.034   9.887 -10.752  1.00 93.08           N  
ATOM   2274  CA  HIS A 294      23.035   8.812 -10.687  1.00 93.08           C  
ATOM   2275  C   HIS A 294      23.498   8.460  -9.260  1.00 93.08           C  
ATOM   2276  CB  HIS A 294      24.201   9.128 -11.630  1.00 93.08           C  
ATOM   2277  O   HIS A 294      24.650   8.086  -9.019  1.00 93.08           O  
ATOM   2278  CG  HIS A 294      23.781   9.432 -13.044  1.00 93.08           C  
ATOM   2279  CD2 HIS A 294      24.171  10.515 -13.782  1.00 93.08           C  
ATOM   2280  ND1 HIS A 294      22.933   8.689 -13.836  1.00 93.08           N  
ATOM   2281  CE1 HIS A 294      22.822   9.316 -15.019  1.00 93.08           C  
ATOM   2282  NE2 HIS A 294      23.589  10.416 -15.044  1.00 93.08           N  
ATOM   2283  N   LEU A 295      22.611   8.606  -8.275  1.00 94.21           N  
ATOM   2284  CA  LEU A 295      22.904   8.271  -6.890  1.00 94.21           C  
ATOM   2285  C   LEU A 295      22.862   6.761  -6.688  1.00 94.21           C  
ATOM   2286  CB  LEU A 295      21.934   8.971  -5.926  1.00 94.21           C  
ATOM   2287  O   LEU A 295      22.024   6.052  -7.242  1.00 94.21           O  
ATOM   2288  CG  LEU A 295      21.973  10.506  -5.980  1.00 94.21           C  
ATOM   2289  CD1 LEU A 295      20.960  11.059  -4.978  1.00 94.21           C  
ATOM   2290  CD2 LEU A 295      23.349  11.071  -5.617  1.00 94.21           C  
ATOM   2291  N   SER A 296      23.720   6.276  -5.790  1.00 93.86           N  
ATOM   2292  CA  SER A 296      23.677   4.876  -5.377  1.00 93.86           C  
ATOM   2293  C   SER A 296      22.315   4.504  -4.772  1.00 93.86           C  
ATOM   2294  CB  SER A 296      24.820   4.548  -4.411  1.00 93.86           C  
ATOM   2295  O   SER A 296      21.619   5.335  -4.167  1.00 93.86           O  
ATOM   2296  OG  SER A 296      24.537   4.986  -3.091  1.00 93.86           O  
ATOM   2297  N   VAL A 297      21.955   3.224  -4.871  1.00 93.11           N  
ATOM   2298  CA  VAL A 297      20.727   2.674  -4.277  1.00 93.11           C  
ATOM   2299  C   VAL A 297      20.696   2.918  -2.759  1.00 93.11           C  
ATOM   2300  CB  VAL A 297      20.617   1.163  -4.568  1.00 93.11           C  
ATOM   2301  O   VAL A 297      19.653   3.251  -2.195  1.00 93.11           O  
ATOM   2302  CG1 VAL A 297      19.227   0.657  -4.186  1.00 93.11           C  
ATOM   2303  CG2 VAL A 297      20.855   0.795  -6.039  1.00 93.11           C  
ATOM   2304  N   GLN A 298      21.849   2.827  -2.087  1.00 91.54           N  
ATOM   2305  CA  GLN A 298      21.988   3.080  -0.650  1.00 91.54           C  
ATOM   2306  C   GLN A 298      21.706   4.540  -0.303  1.00 91.54           C  
ATOM   2307  CB  GLN A 298      23.402   2.738  -0.147  1.00 91.54           C  
ATOM   2308  O   GLN A 298      20.953   4.817   0.630  1.00 91.54           O  
ATOM   2309  CG  GLN A 298      23.833   1.290  -0.386  1.00 91.54           C  
ATOM   2310  CD  GLN A 298      24.602   1.100  -1.697  1.00 91.54           C  
ATOM   2311  NE2 GLN A 298      25.641   0.297  -1.719  1.00 91.54           N  
ATOM   2312  OE1 GLN A 298      24.288   1.659  -2.732  1.00 91.54           O  
ATOM   2313  N   THR A 299      22.287   5.479  -1.056  1.00 92.95           N  
ATOM   2314  CA  THR A 299      22.063   6.917  -0.854  1.00 92.95           C  
ATOM   2315  C   THR A 299      20.599   7.272  -1.097  1.00 92.95           C  
ATOM   2316  CB  THR A 299      22.956   7.754  -1.780  1.00 92.95           C  
ATOM   2317  O   THR A 299      20.002   7.999  -0.303  1.00 92.95           O  
ATOM   2318  CG2 THR A 299      22.880   9.246  -1.461  1.00 92.95           C  
ATOM   2319  OG1 THR A 299      24.310   7.382  -1.643  1.00 92.95           O  
ATOM   2320  N   SER A 300      19.992   6.695  -2.134  1.00 95.18           N  
ATOM   2321  CA  SER A 300      18.566   6.849  -2.426  1.00 95.18           C  
ATOM   2322  C   SER A 300      17.702   6.323  -1.274  1.00 95.18           C  
ATOM   2323  CB  SER A 300      18.231   6.133  -3.738  1.00 95.18           C  
ATOM   2324  O   SER A 300      16.817   7.023  -0.782  1.00 95.18           O  
ATOM   2325  OG  SER A 300      18.996   6.699  -4.780  1.00 95.18           O  
ATOM   2326  N   GLY A 301      18.013   5.128  -0.761  1.00 94.09           N  
ATOM   2327  CA  GLY A 301      17.346   4.539   0.402  1.00 94.09           C  
ATOM   2328  C   GLY A 301      17.520   5.354   1.690  1.00 94.09           C  
ATOM   2329  O   GLY A 301      16.594   5.415   2.504  1.00 94.09           O  
ATOM   2330  N   LEU A 302      18.668   6.016   1.871  1.00 93.17           N  
ATOM   2331  CA  LEU A 302      18.929   6.922   2.992  1.00 93.17           C  
ATOM   2332  C   LEU A 302      18.105   8.211   2.881  1.00 93.17           C  
ATOM   2333  CB  LEU A 302      20.439   7.219   3.069  1.00 93.17           C  
ATOM   2334  O   LEU A 302      17.517   8.643   3.868  1.00 93.17           O  
ATOM   2335  CG  LEU A 302      20.838   8.144   4.235  1.00 93.17           C  
ATOM   2336  CD1 LEU A 302      20.555   7.510   5.598  1.00 93.17           C  
ATOM   2337  CD2 LEU A 302      22.328   8.474   4.152  1.00 93.17           C  
ATOM   2338  N   PHE A 303      17.991   8.810   1.695  1.00 95.26           N  
ATOM   2339  CA  PHE A 303      17.108   9.962   1.492  1.00 95.26           C  
ATOM   2340  C   PHE A 303      15.643   9.620   1.763  1.00 95.26           C  
ATOM   2341  CB  PHE A 303      17.304  10.526   0.080  1.00 95.26           C  
ATOM   2342  O   PHE A 303      14.944  10.366   2.454  1.00 95.26           O  
ATOM   2343  CG  PHE A 303      18.511  11.427  -0.105  1.00 95.26           C  
ATOM   2344  CD1 PHE A 303      18.909  12.346   0.893  1.00 95.26           C  
ATOM   2345  CD2 PHE A 303      19.207  11.392  -1.326  1.00 95.26           C  
ATOM   2346  CE1 PHE A 303      20.015  13.186   0.685  1.00 95.26           C  
ATOM   2347  CE2 PHE A 303      20.298  12.251  -1.539  1.00 95.26           C  
ATOM   2348  CZ  PHE A 303      20.705  13.142  -0.536  1.00 95.26           C  
ATOM   2349  N   MET A 304      15.199   8.442   1.328  1.00 94.90           N  
ATOM   2350  CA  MET A 304      13.865   7.955   1.669  1.00 94.90           C  
ATOM   2351  C   MET A 304      13.687   7.714   3.172  1.00 94.90           C  
ATOM   2352  CB  MET A 304      13.549   6.687   0.872  1.00 94.90           C  
ATOM   2353  O   MET A 304      12.570   7.877   3.670  1.00 94.90           O  
ATOM   2354  CG  MET A 304      13.471   6.952  -0.634  1.00 94.90           C  
ATOM   2355  SD  MET A 304      12.382   8.310  -1.138  1.00 94.90           S  
ATOM   2356  CE  MET A 304      10.788   7.595  -0.698  1.00 94.90           C  
ATOM   2357  N   LEU A 305      14.754   7.394   3.916  1.00 93.84           N  
ATOM   2358  CA  LEU A 305      14.713   7.286   5.378  1.00 93.84           C  
ATOM   2359  C   LEU A 305      14.402   8.629   6.042  1.00 93.84           C  
ATOM   2360  CB  LEU A 305      16.042   6.746   5.937  1.00 93.84           C  
ATOM   2361  O   LEU A 305      13.656   8.650   7.013  1.00 93.84           O  
ATOM   2362  CG  LEU A 305      15.995   6.368   7.430  1.00 93.84           C  
ATOM   2363  CD1 LEU A 305      14.976   5.274   7.756  1.00 93.84           C  
ATOM   2364  CD2 LEU A 305      17.380   5.892   7.870  1.00 93.84           C  
ATOM   2365  N   PHE A 306      14.919   9.749   5.531  1.00 95.37           N  
ATOM   2366  CA  PHE A 306      14.588  11.070   6.080  1.00 95.37           C  
ATOM   2367  C   PHE A 306      13.090  11.364   5.953  1.00 95.37           C  
ATOM   2368  CB  PHE A 306      15.417  12.166   5.400  1.00 95.37           C  
ATOM   2369  O   PHE A 306      12.446  11.747   6.930  1.00 95.37           O  
ATOM   2370  CG  PHE A 306      16.843  12.250   5.902  1.00 95.37           C  
ATOM   2371  CD1 PHE A 306      17.126  12.963   7.081  1.00 95.37           C  
ATOM   2372  CD2 PHE A 306      17.886  11.620   5.203  1.00 95.37           C  
ATOM   2373  CE1 PHE A 306      18.447  13.044   7.555  1.00 95.37           C  
ATOM   2374  CE2 PHE A 306      19.207  11.698   5.676  1.00 95.37           C  
ATOM   2375  CZ  PHE A 306      19.488  12.410   6.854  1.00 95.37           C  
ATOM   2376  N   MET A 307      12.509  11.110   4.777  1.00 94.97           N  
ATOM   2377  CA  MET A 307      11.075  11.315   4.554  1.00 94.97           C  
ATOM   2378  C   MET A 307      10.228  10.369   5.407  1.00 94.97           C  
ATOM   2379  CB  MET A 307      10.756  11.143   3.058  1.00 94.97           C  
ATOM   2380  O   MET A 307       9.355  10.768   6.177  1.00 94.97           O  
ATOM   2381  CG  MET A 307       9.333  11.600   2.723  1.00 94.97           C  
ATOM   2382  SD  MET A 307       8.921  11.518   0.961  1.00 94.97           S  
ATOM   2383  CE  MET A 307       8.566   9.754   0.785  1.00 94.97           C  
ATOM   2384  N   SER A 308      10.484   9.079   5.286  1.00 91.48           N  
ATOM   2385  CA  SER A 308       9.655   8.061   5.914  1.00 91.48           C  
ATOM   2386  C   SER A 308       9.886   7.966   7.429  1.00 91.48           C  
ATOM   2387  CB  SER A 308       9.936   6.755   5.198  1.00 91.48           C  
ATOM   2388  O   SER A 308       8.928   7.840   8.193  1.00 91.48           O  
ATOM   2389  OG  SER A 308      11.266   6.374   5.446  1.00 91.48           O  
ATOM   2390  N   GLY A 309      11.125   8.129   7.889  1.00 92.34           N  
ATOM   2391  CA  GLY A 309      11.509   8.147   9.297  1.00 92.34           C  
ATOM   2392  C   GLY A 309      10.839   9.283  10.058  1.00 92.34           C  
ATOM   2393  O   GLY A 309      10.232   9.043  11.102  1.00 92.34           O  
ATOM   2394  N   MET A 310      10.832  10.498   9.502  1.00 94.55           N  
ATOM   2395  CA  MET A 310      10.132  11.616  10.138  1.00 94.55           C  
ATOM   2396  C   MET A 310       8.614  11.421  10.191  1.00 94.55           C  
ATOM   2397  CB  MET A 310      10.504  12.937   9.461  1.00 94.55           C  
ATOM   2398  O   MET A 310       7.986  11.819  11.174  1.00 94.55           O  
ATOM   2399  CG  MET A 310      11.940  13.351   9.801  1.00 94.55           C  
ATOM   2400  SD  MET A 310      12.363  13.438  11.570  1.00 94.55           S  
ATOM   2401  CE  MET A 310      11.113  14.601  12.180  1.00 94.55           C  
ATOM   2402  N   SER A 311       8.023  10.727   9.211  1.00 93.55           N  
ATOM   2403  CA  SER A 311       6.602  10.356   9.272  1.00 93.55           C  
ATOM   2404  C   SER A 311       6.292   9.393  10.432  1.00 93.55           C  
ATOM   2405  CB  SER A 311       6.125   9.803   7.924  1.00 93.55           C  
ATOM   2406  O   SER A 311       5.274   9.559  11.114  1.00 93.55           O  
ATOM   2407  OG  SER A 311       6.411   8.428   7.755  1.00 93.55           O  
ATOM   2408  N   ILE A 312       7.190   8.438  10.730  1.00 89.82           N  
ATOM   2409  CA  ILE A 312       7.066   7.556  11.904  1.00 89.82           C  
ATOM   2410  C   ILE A 312       7.173   8.385  13.186  1.00 89.82           C  
ATOM   2411  CB  ILE A 312       8.131   6.429  11.942  1.00 89.82           C  
ATOM   2412  O   ILE A 312       6.316   8.262  14.059  1.00 89.82           O  
ATOM   2413  CG1 ILE A 312       8.070   5.451  10.749  1.00 89.82           C  
ATOM   2414  CG2 ILE A 312       7.968   5.622  13.254  1.00 89.82           C  
ATOM   2415  CD1 ILE A 312       9.373   4.626  10.664  1.00 89.82           C  
ATOM   2416  N   VAL A 313       8.212   9.219  13.307  1.00 92.54           N  
ATOM   2417  CA  VAL A 313       8.499   9.998  14.527  1.00 92.54           C  
ATOM   2418  C   VAL A 313       7.326  10.906  14.895  1.00 92.54           C  
ATOM   2419  CB  VAL A 313       9.794  10.818  14.344  1.00 92.54           C  
ATOM   2420  O   VAL A 313       6.959  11.014  16.066  1.00 92.54           O  
ATOM   2421  CG1 VAL A 313      10.034  11.825  15.476  1.00 92.54           C  
ATOM   2422  CG2 VAL A 313      11.015   9.890  14.299  1.00 92.54           C  
ATOM   2423  N   VAL A 314       6.693  11.524  13.899  1.00 94.35           N  
ATOM   2424  CA  VAL A 314       5.576  12.449  14.115  1.00 94.35           C  
ATOM   2425  C   VAL A 314       4.252  11.736  14.387  1.00 94.35           C  
ATOM   2426  CB  VAL A 314       5.503  13.435  12.940  1.00 94.35           C  
ATOM   2427  O   VAL A 314       3.381  12.304  15.046  1.00 94.35           O  
ATOM   2428  CG1 VAL A 314       4.259  14.322  12.958  1.00 94.35           C  
ATOM   2429  CG2 VAL A 314       6.724  14.356  13.024  1.00 94.35           C  
ATOM   2430  N   SER A 315       4.087  10.478  13.978  1.00 91.63           N  
ATOM   2431  CA  SER A 315       2.811   9.761  14.119  1.00 91.63           C  
ATOM   2432  C   SER A 315       2.291   9.691  15.577  1.00 91.63           C  
ATOM   2433  CB  SER A 315       2.897   8.375  13.463  1.00 91.63           C  
ATOM   2434  O   SER A 315       1.150  10.097  15.815  1.00 91.63           O  
ATOM   2435  OG  SER A 315       2.965   8.476  12.056  1.00 91.63           O  
ATOM   2436  N   PRO A 316       3.085   9.290  16.598  1.00 91.04           N  
ATOM   2437  CA  PRO A 316       2.643   9.310  17.999  1.00 91.04           C  
ATOM   2438  C   PRO A 316       2.384  10.719  18.548  1.00 91.04           C  
ATOM   2439  CB  PRO A 316       3.761   8.635  18.805  1.00 91.04           C  
ATOM   2440  O   PRO A 316       1.493  10.908  19.378  1.00 91.04           O  
ATOM   2441  CG  PRO A 316       4.521   7.810  17.773  1.00 91.04           C  
ATOM   2442  CD  PRO A 316       4.386   8.645  16.509  1.00 91.04           C  
ATOM   2443  N   LEU A 317       3.160  11.713  18.100  1.00 95.07           N  
ATOM   2444  CA  LEU A 317       2.978  13.116  18.491  1.00 95.07           C  
ATOM   2445  C   LEU A 317       1.649  13.658  17.957  1.00 95.07           C  
ATOM   2446  CB  LEU A 317       4.156  13.966  17.975  1.00 95.07           C  
ATOM   2447  O   LEU A 317       0.941  14.371  18.666  1.00 95.07           O  
ATOM   2448  CG  LEU A 317       5.549  13.527  18.460  1.00 95.07           C  
ATOM   2449  CD1 LEU A 317       6.614  14.428  17.838  1.00 95.07           C  
ATOM   2450  CD2 LEU A 317       5.674  13.602  19.984  1.00 95.07           C  
ATOM   2451  N   THR A 318       1.281  13.243  16.745  1.00 94.74           N  
ATOM   2452  CA  THR A 318      -0.002  13.567  16.116  1.00 94.74           C  
ATOM   2453  C   THR A 318      -1.163  13.005  16.925  1.00 94.74           C  
ATOM   2454  CB  THR A 318      -0.100  13.018  14.688  1.00 94.74           C  
ATOM   2455  O   THR A 318      -2.111  13.733  17.188  1.00 94.74           O  
ATOM   2456  CG2 THR A 318      -1.245  13.693  13.937  1.00 94.74           C  
ATOM   2457  OG1 THR A 318       1.074  13.271  13.963  1.00 94.74           O  
ATOM   2458  N   GLY A 319      -1.074  11.752  17.388  1.00 92.38           N  
ATOM   2459  CA  GLY A 319      -2.102  11.151  18.249  1.00 92.38           C  
ATOM   2460  C   GLY A 319      -2.368  11.986  19.505  1.00 92.38           C  
ATOM   2461  O   GLY A 319      -3.499  12.388  19.756  1.00 92.38           O  
ATOM   2462  N   LYS A 320      -1.303  12.374  20.219  1.00 94.45           N  
ATOM   2463  CA  LYS A 320      -1.411  13.253  21.399  1.00 94.45           C  
ATOM   2464  C   LYS A 320      -1.984  14.635  21.070  1.00 94.45           C  
ATOM   2465  CB  LYS A 320      -0.034  13.434  22.048  1.00 94.45           C  
ATOM   2466  O   LYS A 320      -2.621  15.254  21.920  1.00 94.45           O  
ATOM   2467  CG  LYS A 320       0.526  12.142  22.652  1.00 94.45           C  
ATOM   2468  CD  LYS A 320       1.898  12.419  23.278  1.00 94.45           C  
ATOM   2469  CE  LYS A 320       2.479  11.130  23.864  1.00 94.45           C  
ATOM   2470  NZ  LYS A 320       3.814  11.364  24.473  1.00 94.45           N  
ATOM   2471  N   TRP A 321      -1.712  15.158  19.874  1.00 97.48           N  
ATOM   2472  CA  TRP A 321      -2.264  16.435  19.425  1.00 97.48           C  
ATOM   2473  C   TRP A 321      -3.766  16.322  19.136  1.00 97.48           C  
ATOM   2474  CB  TRP A 321      -1.475  16.938  18.209  1.00 97.48           C  
ATOM   2475  O   TRP A 321      -4.533  17.187  19.565  1.00 97.48           O  
ATOM   2476  CG  TRP A 321      -1.813  18.313  17.716  1.00 97.48           C  
ATOM   2477  CD1 TRP A 321      -2.605  19.223  18.333  1.00 97.48           C  
ATOM   2478  CD2 TRP A 321      -1.346  18.966  16.496  1.00 97.48           C  
ATOM   2479  CE2 TRP A 321      -1.933  20.265  16.428  1.00 97.48           C  
ATOM   2480  CE3 TRP A 321      -0.486  18.592  15.440  1.00 97.48           C  
ATOM   2481  NE1 TRP A 321      -2.693  20.365  17.570  1.00 97.48           N  
ATOM   2482  CH2 TRP A 321      -0.801  20.760  14.357  1.00 97.48           C  
ATOM   2483  CZ2 TRP A 321      -1.676  21.156  15.380  1.00 97.48           C  
ATOM   2484  CZ3 TRP A 321      -0.212  19.484  14.385  1.00 97.48           C  
ATOM   2485  N   ILE A 322      -4.192  15.232  18.496  1.00 95.63           N  
ATOM   2486  CA  ILE A 322      -5.605  14.936  18.234  1.00 95.63           C  
ATOM   2487  C   ILE A 322      -6.380  14.835  19.550  1.00 95.63           C  
ATOM   2488  CB  ILE A 322      -5.742  13.657  17.380  1.00 95.63           C  
ATOM   2489  O   ILE A 322      -7.390  15.517  19.695  1.00 95.63           O  
ATOM   2490  CG1 ILE A 322      -5.156  13.880  15.967  1.00 95.63           C  
ATOM   2491  CG2 ILE A 322      -7.215  13.227  17.263  1.00 95.63           C  
ATOM   2492  CD1 ILE A 322      -4.832  12.568  15.250  1.00 95.63           C  
ATOM   2493  N   ASP A 323      -5.866  14.099  20.541  1.00 94.20           N  
ATOM   2494  CA  ASP A 323      -6.524  13.940  21.849  1.00 94.20           C  
ATOM   2495  C   ASP A 323      -6.788  15.281  22.561  1.00 94.20           C  
ATOM   2496  CB  ASP A 323      -5.648  13.067  22.767  1.00 94.20           C  
ATOM   2497  O   ASP A 323      -7.726  15.410  23.342  1.00 94.20           O  
ATOM   2498  CG  ASP A 323      -5.496  11.606  22.328  1.00 94.20           C  
ATOM   2499  OD1 ASP A 323      -6.362  11.109  21.575  1.00 94.20           O  
ATOM   2500  OD2 ASP A 323      -4.498  10.991  22.777  1.00 94.20           O  
ATOM   2501  N   ARG A 324      -5.956  16.300  22.302  1.00 95.15           N  
ATOM   2502  CA  ARG A 324      -6.046  17.620  22.948  1.00 95.15           C  
ATOM   2503  C   ARG A 324      -6.840  18.653  22.158  1.00 95.15           C  
ATOM   2504  CB  ARG A 324      -4.632  18.160  23.186  1.00 95.15           C  
ATOM   2505  O   ARG A 324      -7.310  19.624  22.739  1.00 95.15           O  
ATOM   2506  CG  ARG A 324      -3.871  17.372  24.254  1.00 95.15           C  
ATOM   2507  CD  ARG A 324      -2.455  17.942  24.353  1.00 95.15           C  
ATOM   2508  NE  ARG A 324      -1.670  17.261  25.394  1.00 95.15           N  
ATOM   2509  NH1 ARG A 324       0.213  18.562  25.219  1.00 95.15           N  
ATOM   2510  NH2 ARG A 324       0.127  16.939  26.750  1.00 95.15           N  
ATOM   2511  CZ  ARG A 324      -0.451  17.588  25.779  1.00 95.15           C  
ATOM   2512  N   SER A 325      -6.865  18.559  20.832  1.00 93.50           N  
ATOM   2513  CA  SER A 325      -7.344  19.642  19.955  1.00 93.50           C  
ATOM   2514  C   SER A 325      -8.259  19.179  18.821  1.00 93.50           C  
ATOM   2515  CB  SER A 325      -6.147  20.403  19.379  1.00 93.50           C  
ATOM   2516  O   SER A 325      -8.636  20.005  17.987  1.00 93.50           O  
ATOM   2517  OG  SER A 325      -5.502  21.163  20.386  1.00 93.50           O  
ATOM   2518  N   GLY A 326      -8.605  17.893  18.777  1.00 93.80           N  
ATOM   2519  CA  GLY A 326      -9.358  17.280  17.688  1.00 93.80           C  
ATOM   2520  C   GLY A 326      -8.541  17.114  16.403  1.00 93.80           C  
ATOM   2521  O   GLY A 326      -7.370  17.490  16.309  1.00 93.80           O  
ATOM   2522  N   VAL A 327      -9.181  16.549  15.378  1.00 95.21           N  
ATOM   2523  CA  VAL A 327      -8.532  16.149  14.114  1.00 95.21           C  
ATOM   2524  C   VAL A 327      -8.263  17.304  13.142  1.00 95.21           C  
ATOM   2525  CB  VAL A 327      -9.359  15.049  13.422  1.00 95.21           C  
ATOM   2526  O   VAL A 327      -7.377  17.209  12.295  1.00 95.21           O  
ATOM   2527  CG1 VAL A 327      -9.390  13.786  14.288  1.00 95.21           C  
ATOM   2528  CG2 VAL A 327     -10.799  15.491  13.125  1.00 95.21           C  
ATOM   2529  N   VAL A 328      -8.984  18.422  13.269  1.00 95.94           N  
ATOM   2530  CA  VAL A 328      -8.987  19.505  12.268  1.00 95.94           C  
ATOM   2531  C   VAL A 328      -7.629  20.209  12.144  1.00 95.94           C  
ATOM   2532  CB  VAL A 328     -10.110  20.514  12.581  1.00 95.94           C  
ATOM   2533  O   VAL A 328      -7.126  20.377  11.032  1.00 95.94           O  
ATOM   2534  CG1 VAL A 328     -10.086  21.714  11.631  1.00 95.94           C  
ATOM   2535  CG2 VAL A 328     -11.493  19.857  12.466  1.00 95.94           C  
ATOM   2536  N   LYS A 329      -7.012  20.615  13.265  1.00 96.11           N  
ATOM   2537  CA  LYS A 329      -5.728  21.347  13.235  1.00 96.11           C  
ATOM   2538  C   LYS A 329      -4.580  20.485  12.679  1.00 96.11           C  
ATOM   2539  CB  LYS A 329      -5.357  21.971  14.595  1.00 96.11           C  
ATOM   2540  O   LYS A 329      -3.870  20.983  11.805  1.00 96.11           O  
ATOM   2541  CG  LYS A 329      -6.392  22.948  15.164  1.00 96.11           C  
ATOM   2542  CD  LYS A 329      -5.904  23.462  16.528  1.00 96.11           C  
ATOM   2543  CE  LYS A 329      -6.961  24.344  17.199  1.00 96.11           C  
ATOM   2544  NZ  LYS A 329      -6.579  24.695  18.592  1.00 96.11           N  
ATOM   2545  N   PRO A 330      -4.411  19.214  13.100  1.00 96.68           N  
ATOM   2546  CA  PRO A 330      -3.419  18.323  12.501  1.00 96.68           C  
ATOM   2547  C   PRO A 330      -3.614  18.088  10.995  1.00 96.68           C  
ATOM   2548  CB  PRO A 330      -3.531  17.008  13.271  1.00 96.68           C  
ATOM   2549  O   PRO A 330      -2.628  18.094  10.262  1.00 96.68           O  
ATOM   2550  CG  PRO A 330      -4.098  17.405  14.625  1.00 96.68           C  
ATOM   2551  CD  PRO A 330      -5.002  18.574  14.276  1.00 96.68           C  
ATOM   2552  N   ILE A 331      -4.859  17.930  10.516  1.00 96.87           N  
ATOM   2553  CA  ILE A 331      -5.154  17.774   9.077  1.00 96.87           C  
ATOM   2554  C   ILE A 331      -4.681  19.002   8.293  1.00 96.87           C  
ATOM   2555  CB  ILE A 331      -6.665  17.505   8.847  1.00 96.87           C  
ATOM   2556  O   ILE A 331      -3.979  18.866   7.289  1.00 96.87           O  
ATOM   2557  CG1 ILE A 331      -7.025  16.075   9.291  1.00 96.87           C  
ATOM   2558  CG2 ILE A 331      -7.058  17.676   7.371  1.00 96.87           C  
ATOM   2559  CD1 ILE A 331      -8.528  15.777   9.339  1.00 96.87           C  
ATOM   2560  N   PHE A 332      -5.037  20.202   8.760  1.00 96.88           N  
ATOM   2561  CA  PHE A 332      -4.632  21.448   8.111  1.00 96.88           C  
ATOM   2562  C   PHE A 332      -3.107  21.619   8.105  1.00 96.88           C  
ATOM   2563  CB  PHE A 332      -5.329  22.624   8.805  1.00 96.88           C  
ATOM   2564  O   PHE A 332      -2.525  21.924   7.067  1.00 96.88           O  
ATOM   2565  CG  PHE A 332      -5.032  23.958   8.152  1.00 96.88           C  
ATOM   2566  CD1 PHE A 332      -3.954  24.745   8.604  1.00 96.88           C  
ATOM   2567  CD2 PHE A 332      -5.808  24.396   7.062  1.00 96.88           C  
ATOM   2568  CE1 PHE A 332      -3.656  25.964   7.970  1.00 96.88           C  
ATOM   2569  CE2 PHE A 332      -5.508  25.615   6.430  1.00 96.88           C  
ATOM   2570  CZ  PHE A 332      -4.434  26.399   6.884  1.00 96.88           C  
ATOM   2571  N   ALA A 333      -2.447  21.365   9.239  1.00 97.55           N  
ATOM   2572  CA  ALA A 333      -0.992  21.448   9.345  1.00 97.55           C  
ATOM   2573  C   ALA A 333      -0.279  20.438   8.433  1.00 97.55           C  
ATOM   2574  CB  ALA A 333      -0.603  21.251  10.810  1.00 97.55           C  
ATOM   2575  O   ALA A 333       0.694  20.796   7.775  1.00 97.55           O  
ATOM   2576  N   GLY A 334      -0.783  19.202   8.346  1.00 97.52           N  
ATOM   2577  CA  GLY A 334      -0.258  18.187   7.432  1.00 97.52           C  
ATOM   2578  C   GLY A 334      -0.325  18.639   5.972  1.00 97.52           C  
ATOM   2579  O   GLY A 334       0.693  18.647   5.283  1.00 97.52           O  
ATOM   2580  N   ALA A 335      -1.495  19.106   5.523  1.00 96.97           N  
ATOM   2581  CA  ALA A 335      -1.682  19.614   4.163  1.00 96.97           C  
ATOM   2582  C   ALA A 335      -0.812  20.854   3.867  1.00 96.97           C  
ATOM   2583  CB  ALA A 335      -3.177  19.892   3.964  1.00 96.97           C  
ATOM   2584  O   ALA A 335      -0.252  20.973   2.773  1.00 96.97           O  
ATOM   2585  N   LEU A 336      -0.636  21.747   4.848  1.00 97.64           N  
ATOM   2586  CA  LEU A 336       0.224  22.925   4.722  1.00 97.64           C  
ATOM   2587  C   LEU A 336       1.691  22.537   4.542  1.00 97.64           C  
ATOM   2588  CB  LEU A 336       0.028  23.837   5.949  1.00 97.64           C  
ATOM   2589  O   LEU A 336       2.339  23.017   3.616  1.00 97.64           O  
ATOM   2590  CG  LEU A 336       0.832  25.150   5.887  1.00 97.64           C  
ATOM   2591  CD1 LEU A 336       0.417  26.031   4.707  1.00 97.64           C  
ATOM   2592  CD2 LEU A 336       0.608  25.937   7.178  1.00 97.64           C  
ATOM   2593  N   LEU A 337       2.201  21.645   5.391  1.00 97.62           N  
ATOM   2594  CA  LEU A 337       3.593  21.199   5.340  1.00 97.62           C  
ATOM   2595  C   LEU A 337       3.892  20.389   4.078  1.00 97.62           C  
ATOM   2596  CB  LEU A 337       3.918  20.385   6.600  1.00 97.62           C  
ATOM   2597  O   LEU A 337       4.976  20.528   3.523  1.00 97.62           O  
ATOM   2598  CG  LEU A 337       3.939  21.231   7.885  1.00 97.62           C  
ATOM   2599  CD1 LEU A 337       4.021  20.301   9.088  1.00 97.62           C  
ATOM   2600  CD2 LEU A 337       5.134  22.176   7.974  1.00 97.62           C  
ATOM   2601  N   MET A 338       2.937  19.597   3.583  1.00 96.33           N  
ATOM   2602  CA  MET A 338       3.074  18.918   2.291  1.00 96.33           C  
ATOM   2603  C   MET A 338       3.153  19.919   1.139  1.00 96.33           C  
ATOM   2604  CB  MET A 338       1.905  17.955   2.072  1.00 96.33           C  
ATOM   2605  O   MET A 338       4.039  19.810   0.299  1.00 96.33           O  
ATOM   2606  CG  MET A 338       2.026  16.746   2.998  1.00 96.33           C  
ATOM   2607  SD  MET A 338       0.585  15.664   2.985  1.00 96.33           S  
ATOM   2608  CE  MET A 338       0.796  14.883   1.375  1.00 96.33           C  
ATOM   2609  N   THR A 339       2.284  20.932   1.126  1.00 97.00           N  
ATOM   2610  CA  THR A 339       2.296  21.966   0.079  1.00 97.00           C  
ATOM   2611  C   THR A 339       3.591  22.775   0.117  1.00 97.00           C  
ATOM   2612  CB  THR A 339       1.088  22.902   0.211  1.00 97.00           C  
ATOM   2613  O   THR A 339       4.260  22.914  -0.902  1.00 97.00           O  
ATOM   2614  CG2 THR A 339       0.951  23.832  -0.994  1.00 97.00           C  
ATOM   2615  OG1 THR A 339      -0.094  22.142   0.277  1.00 97.00           O  
ATOM   2616  N   ALA A 340       3.998  23.246   1.299  1.00 97.51           N  
ATOM   2617  CA  ALA A 340       5.258  23.962   1.484  1.00 97.51           C  
ATOM   2618  C   ALA A 340       6.467  23.087   1.119  1.00 97.51           C  
ATOM   2619  CB  ALA A 340       5.333  24.441   2.939  1.00 97.51           C  
ATOM   2620  O   ALA A 340       7.372  23.538   0.424  1.00 97.51           O  
ATOM   2621  N   GLY A 341       6.457  21.816   1.526  1.00 97.24           N  
ATOM   2622  CA  GLY A 341       7.484  20.845   1.167  1.00 97.24           C  
ATOM   2623  C   GLY A 341       7.570  20.606  -0.336  1.00 97.24           C  
ATOM   2624  O   GLY A 341       8.676  20.526  -0.854  1.00 97.24           O  
ATOM   2625  N   ALA A 342       6.443  20.554  -1.052  1.00 97.08           N  
ATOM   2626  CA  ALA A 342       6.428  20.419  -2.508  1.00 97.08           C  
ATOM   2627  C   ALA A 342       6.980  21.669  -3.211  1.00 97.08           C  
ATOM   2628  CB  ALA A 342       5.004  20.103  -2.970  1.00 97.08           C  
ATOM   2629  O   ALA A 342       7.735  21.542  -4.172  1.00 97.08           O  
ATOM   2630  N   VAL A 343       6.678  22.870  -2.705  1.00 97.59           N  
ATOM   2631  CA  VAL A 343       7.280  24.122  -3.199  1.00 97.59           C  
ATOM   2632  C   VAL A 343       8.796  24.103  -3.001  1.00 97.59           C  
ATOM   2633  CB  VAL A 343       6.645  25.353  -2.523  1.00 97.59           C  
ATOM   2634  O   VAL A 343       9.544  24.356  -3.943  1.00 97.59           O  
ATOM   2635  CG1 VAL A 343       7.358  26.658  -2.895  1.00 97.59           C  
ATOM   2636  CG2 VAL A 343       5.176  25.516  -2.931  1.00 97.59           C  
ATOM   2637  N   LEU A 344       9.262  23.742  -1.802  1.00 96.86           N  
ATOM   2638  CA  LEU A 344      10.694  23.650  -1.517  1.00 96.86           C  
ATOM   2639  C   LEU A 344      11.385  22.568  -2.354  1.00 96.86           C  
ATOM   2640  CB  LEU A 344      10.923  23.391  -0.020  1.00 96.86           C  
ATOM   2641  O   LEU A 344      12.503  22.781  -2.822  1.00 96.86           O  
ATOM   2642  CG  LEU A 344      10.551  24.563   0.905  1.00 96.86           C  
ATOM   2643  CD1 LEU A 344      10.757  24.128   2.354  1.00 96.86           C  
ATOM   2644  CD2 LEU A 344      11.399  25.809   0.654  1.00 96.86           C  
ATOM   2645  N   LEU A 345      10.713  21.433  -2.566  1.00 96.46           N  
ATOM   2646  CA  LEU A 345      11.192  20.354  -3.421  1.00 96.46           C  
ATOM   2647  C   LEU A 345      11.395  20.853  -4.858  1.00 96.46           C  
ATOM   2648  CB  LEU A 345      10.206  19.172  -3.368  1.00 96.46           C  
ATOM   2649  O   LEU A 345      12.468  20.677  -5.419  1.00 96.46           O  
ATOM   2650  CG  LEU A 345      10.707  17.918  -4.108  1.00 96.46           C  
ATOM   2651  CD1 LEU A 345      11.653  17.101  -3.225  1.00 96.46           C  
ATOM   2652  CD2 LEU A 345       9.525  17.030  -4.486  1.00 96.46           C  
ATOM   2653  N   THR A 346      10.388  21.519  -5.417  1.00 95.26           N  
ATOM   2654  CA  THR A 346      10.400  21.979  -6.814  1.00 95.26           C  
ATOM   2655  C   THR A 346      11.454  23.064  -7.044  1.00 95.26           C  
ATOM   2656  CB  THR A 346       9.013  22.509  -7.212  1.00 95.26           C  
ATOM   2657  O   THR A 346      12.162  23.036  -8.037  1.00 95.26           O  
ATOM   2658  CG2 THR A 346       8.874  22.736  -8.715  1.00 95.26           C  
ATOM   2659  OG1 THR A 346       7.998  21.597  -6.848  1.00 95.26           O  
ATOM   2660  N   ILE A 347      11.597  24.019  -6.120  1.00 94.33           N  
ATOM   2661  CA  ILE A 347      12.462  25.192  -6.339  1.00 94.33           C  
ATOM   2662  C   ILE A 347      13.920  24.925  -5.943  1.00 94.33           C  
ATOM   2663  CB  ILE A 347      11.871  26.420  -5.607  1.00 94.33           C  
ATOM   2664  O   ILE A 347      14.844  25.387  -6.612  1.00 94.33           O  
ATOM   2665  CG1 ILE A 347      10.470  26.758  -6.175  1.00 94.33           C  
ATOM   2666  CG2 ILE A 347      12.800  27.645  -5.724  1.00 94.33           C  
ATOM   2667  CD1 ILE A 347       9.746  27.884  -5.427  1.00 94.33           C  
ATOM   2668  N   PHE A 348      14.154  24.219  -4.832  1.00 93.06           N  
ATOM   2669  CA  PHE A 348      15.479  24.183  -4.203  1.00 93.06           C  
ATOM   2670  C   PHE A 348      16.158  22.817  -4.246  1.00 93.06           C  
ATOM   2671  CB  PHE A 348      15.378  24.699  -2.760  1.00 93.06           C  
ATOM   2672  O   PHE A 348      17.382  22.764  -4.136  1.00 93.06           O  
ATOM   2673  CG  PHE A 348      14.919  26.140  -2.649  1.00 93.06           C  
ATOM   2674  CD1 PHE A 348      15.804  27.190  -2.955  1.00 93.06           C  
ATOM   2675  CD2 PHE A 348      13.603  26.434  -2.257  1.00 93.06           C  
ATOM   2676  CE1 PHE A 348      15.372  28.525  -2.866  1.00 93.06           C  
ATOM   2677  CE2 PHE A 348      13.167  27.768  -2.168  1.00 93.06           C  
ATOM   2678  CZ  PHE A 348      14.054  28.815  -2.473  1.00 93.06           C  
ATOM   2679  N   PHE A 349      15.416  21.714  -4.389  1.00 92.66           N  
ATOM   2680  CA  PHE A 349      15.942  20.379  -4.084  1.00 92.66           C  
ATOM   2681  C   PHE A 349      17.198  20.006  -4.871  1.00 92.66           C  
ATOM   2682  CB  PHE A 349      14.861  19.331  -4.320  1.00 92.66           C  
ATOM   2683  O   PHE A 349      18.134  19.464  -4.287  1.00 92.66           O  
ATOM   2684  CG  PHE A 349      15.252  17.943  -3.884  1.00 92.66           C  
ATOM   2685  CD1 PHE A 349      15.780  17.036  -4.818  1.00 92.66           C  
ATOM   2686  CD2 PHE A 349      15.120  17.573  -2.534  1.00 92.66           C  
ATOM   2687  CE1 PHE A 349      16.194  15.764  -4.396  1.00 92.66           C  
ATOM   2688  CE2 PHE A 349      15.505  16.289  -2.120  1.00 92.66           C  
ATOM   2689  CZ  PHE A 349      16.045  15.384  -3.050  1.00 92.66           C  
ATOM   2690  N   ILE A 350      17.248  20.313  -6.167  1.00 89.55           N  
ATOM   2691  CA  ILE A 350      18.380  19.949  -7.031  1.00 89.55           C  
ATOM   2692  C   ILE A 350      19.659  20.686  -6.594  1.00 89.55           C  
ATOM   2693  CB  ILE A 350      18.004  20.195  -8.514  1.00 89.55           C  
ATOM   2694  O   ILE A 350      20.720  20.069  -6.476  1.00 89.55           O  
ATOM   2695  CG1 ILE A 350      16.808  19.288  -8.908  1.00 89.55           C  
ATOM   2696  CG2 ILE A 350      19.211  19.937  -9.434  1.00 89.55           C  
ATOM   2697  CD1 ILE A 350      16.271  19.516 -10.326  1.00 89.55           C  
ATOM   2698  N   ASN A 351      19.536  21.973  -6.257  1.00 88.66           N  
ATOM   2699  CA  ASN A 351      20.659  22.879  -5.998  1.00 88.66           C  
ATOM   2700  C   ASN A 351      21.188  22.835  -4.554  1.00 88.66           C  
ATOM   2701  CB  ASN A 351      20.220  24.299  -6.395  1.00 88.66           C  
ATOM   2702  O   ASN A 351      22.277  23.338  -4.278  1.00 88.66           O  
ATOM   2703  CG  ASN A 351      19.943  24.400  -7.884  1.00 88.66           C  
ATOM   2704  ND2 ASN A 351      18.819  24.947  -8.284  1.00 88.66           N  
ATOM   2705  OD1 ASN A 351      20.724  23.958  -8.704  1.00 88.66           O  
ATOM   2706  N   VAL A 352      20.442  22.252  -3.611  1.00 92.11           N  
ATOM   2707  CA  VAL A 352      20.879  22.173  -2.210  1.00 92.11           C  
ATOM   2708  C   VAL A 352      21.817  20.991  -1.948  1.00 92.11           C  
ATOM   2709  CB  VAL A 352      19.712  22.216  -1.206  1.00 92.11           C  
ATOM   2710  O   VAL A 352      21.754  19.927  -2.576  1.00 92.11           O  
ATOM   2711  CG1 VAL A 352      19.000  23.572  -1.243  1.00 92.11           C  
ATOM   2712  CG2 VAL A 352      18.697  21.092  -1.398  1.00 92.11           C  
ATOM   2713  N   GLN A 353      22.689  21.165  -0.953  1.00 92.45           N  
ATOM   2714  CA  GLN A 353      23.574  20.110  -0.461  1.00 92.45           C  
ATOM   2715  C   GLN A 353      22.785  18.947   0.166  1.00 92.45           C  
ATOM   2716  CB  GLN A 353      24.560  20.692   0.562  1.00 92.45           C  
ATOM   2717  O   GLN A 353      21.601  19.066   0.484  1.00 92.45           O  
ATOM   2718  CG  GLN A 353      25.506  21.750  -0.030  1.00 92.45           C  
ATOM   2719  CD  GLN A 353      26.521  22.251   0.994  1.00 92.45           C  
ATOM   2720  NE2 GLN A 353      27.359  23.198   0.638  1.00 92.45           N  
ATOM   2721  OE1 GLN A 353      26.574  21.803   2.128  1.00 92.45           O  
ATOM   2722  N   THR A 354      23.464  17.823   0.407  1.00 91.47           N  
ATOM   2723  CA  THR A 354      22.897  16.579   0.961  1.00 91.47           C  
ATOM   2724  C   THR A 354      22.042  16.798   2.214  1.00 91.47           C  
ATOM   2725  CB  THR A 354      24.050  15.615   1.285  1.00 91.47           C  
ATOM   2726  O   THR A 354      20.944  16.253   2.308  1.00 91.47           O  
ATOM   2727  CG2 THR A 354      23.605  14.218   1.708  1.00 91.47           C  
ATOM   2728  OG1 THR A 354      24.839  15.474   0.128  1.00 91.47           O  
ATOM   2729  N   ILE A 355      22.495  17.635   3.154  1.00 92.84           N  
ATOM   2730  CA  ILE A 355      21.731  17.946   4.376  1.00 92.84           C  
ATOM   2731  C   ILE A 355      20.439  18.700   4.032  1.00 92.84           C  
ATOM   2732  CB  ILE A 355      22.608  18.726   5.384  1.00 92.84           C  
ATOM   2733  O   ILE A 355      19.379  18.371   4.558  1.00 92.84           O  
ATOM   2734  CG1 ILE A 355      23.799  17.848   5.839  1.00 92.84           C  
ATOM   2735  CG2 ILE A 355      21.777  19.184   6.600  1.00 92.84           C  
ATOM   2736  CD1 ILE A 355      24.834  18.588   6.695  1.00 92.84           C  
ATOM   2737  N   GLY A 356      20.502  19.657   3.102  1.00 95.20           N  
ATOM   2738  CA  GLY A 356      19.328  20.386   2.616  1.00 95.20           C  
ATOM   2739  C   GLY A 356      18.290  19.460   1.976  1.00 95.20           C  
ATOM   2740  O   GLY A 356      17.107  19.559   2.300  1.00 95.20           O  
ATOM   2741  N   LYS A 357      18.731  18.492   1.158  1.00 95.66           N  
ATOM   2742  CA  LYS A 357      17.861  17.443   0.592  1.00 95.66           C  
ATOM   2743  C   LYS A 357      17.163  16.649   1.701  1.00 95.66           C  
ATOM   2744  CB  LYS A 357      18.663  16.512  -0.342  1.00 95.66           C  
ATOM   2745  O   LYS A 357      15.943  16.501   1.680  1.00 95.66           O  
ATOM   2746  CG  LYS A 357      19.167  17.250  -1.589  1.00 95.66           C  
ATOM   2747  CD  LYS A 357      19.956  16.362  -2.562  1.00 95.66           C  
ATOM   2748  CE  LYS A 357      20.175  17.162  -3.858  1.00 95.66           C  
ATOM   2749  NZ  LYS A 357      21.576  17.555  -4.138  1.00 95.66           N  
ATOM   2750  N   GLY A 358      17.917  16.218   2.716  1.00 95.78           N  
ATOM   2751  CA  GLY A 358      17.380  15.516   3.887  1.00 95.78           C  
ATOM   2752  C   GLY A 358      16.336  16.326   4.665  1.00 95.78           C  
ATOM   2753  O   GLY A 358      15.311  15.773   5.066  1.00 95.78           O  
ATOM   2754  N   LEU A 359      16.541  17.636   4.839  1.00 96.28           N  
ATOM   2755  CA  LEU A 359      15.592  18.524   5.524  1.00 96.28           C  
ATOM   2756  C   LEU A 359      14.285  18.714   4.737  1.00 96.28           C  
ATOM   2757  CB  LEU A 359      16.259  19.884   5.801  1.00 96.28           C  
ATOM   2758  O   LEU A 359      13.207  18.644   5.328  1.00 96.28           O  
ATOM   2759  CG  LEU A 359      17.362  19.860   6.875  1.00 96.28           C  
ATOM   2760  CD1 LEU A 359      18.032  21.233   6.940  1.00 96.28           C  
ATOM   2761  CD2 LEU A 359      16.812  19.532   8.265  1.00 96.28           C  
ATOM   2762  N   ILE A 360      14.358  18.892   3.414  1.00 97.48           N  
ATOM   2763  CA  ILE A 360      13.164  19.005   2.555  1.00 97.48           C  
ATOM   2764  C   ILE A 360      12.347  17.706   2.605  1.00 97.48           C  
ATOM   2765  CB  ILE A 360      13.569  19.374   1.107  1.00 97.48           C  
ATOM   2766  O   ILE A 360      11.134  17.732   2.818  1.00 97.48           O  
ATOM   2767  CG1 ILE A 360      14.172  20.798   1.061  1.00 97.48           C  
ATOM   2768  CG2 ILE A 360      12.360  19.285   0.153  1.00 97.48           C  
ATOM   2769  CD1 ILE A 360      14.838  21.149  -0.278  1.00 97.48           C  
ATOM   2770  N   LEU A 361      13.015  16.557   2.481  1.00 97.04           N  
ATOM   2771  CA  LEU A 361      12.372  15.244   2.574  1.00 97.04           C  
ATOM   2772  C   LEU A 361      11.762  15.006   3.956  1.00 97.04           C  
ATOM   2773  CB  LEU A 361      13.408  14.166   2.223  1.00 97.04           C  
ATOM   2774  O   LEU A 361      10.642  14.511   4.058  1.00 97.04           O  
ATOM   2775  CG  LEU A 361      13.835  14.200   0.748  1.00 97.04           C  
ATOM   2776  CD1 LEU A 361      14.921  13.160   0.511  1.00 97.04           C  
ATOM   2777  CD2 LEU A 361      12.699  13.933  -0.233  1.00 97.04           C  
ATOM   2778  N   SER A 362      12.452  15.424   5.016  1.00 96.90           N  
ATOM   2779  CA  SER A 362      11.941  15.375   6.387  1.00 96.90           C  
ATOM   2780  C   SER A 362      10.645  16.173   6.534  1.00 96.90           C  
ATOM   2781  CB  SER A 362      12.990  15.921   7.357  1.00 96.90           C  
ATOM   2782  O   SER A 362       9.682  15.663   7.100  1.00 96.90           O  
ATOM   2783  OG  SER A 362      14.113  15.066   7.389  1.00 96.90           O  
ATOM   2784  N   LEU A 363      10.578  17.388   5.977  1.00 97.47           N  
ATOM   2785  CA  LEU A 363       9.378  18.230   6.003  1.00 97.47           C  
ATOM   2786  C   LEU A 363       8.180  17.555   5.316  1.00 97.47           C  
ATOM   2787  CB  LEU A 363       9.716  19.573   5.335  1.00 97.47           C  
ATOM   2788  O   LEU A 363       7.082  17.518   5.877  1.00 97.47           O  
ATOM   2789  CG  LEU A 363       8.603  20.626   5.463  1.00 97.47           C  
ATOM   2790  CD1 LEU A 363       8.468  21.107   6.906  1.00 97.47           C  
ATOM   2791  CD2 LEU A 363       8.942  21.830   4.593  1.00 97.47           C  
ATOM   2792  N   LEU A 364       8.407  16.967   4.138  1.00 97.06           N  
ATOM   2793  CA  LEU A 364       7.407  16.181   3.405  1.00 97.06           C  
ATOM   2794  C   LEU A 364       6.926  14.976   4.230  1.00 97.06           C  
ATOM   2795  CB  LEU A 364       8.032  15.725   2.073  1.00 97.06           C  
ATOM   2796  O   LEU A 364       5.726  14.709   4.321  1.00 97.06           O  
ATOM   2797  CG  LEU A 364       8.244  16.868   1.065  1.00 97.06           C  
ATOM   2798  CD1 LEU A 364       9.202  16.435  -0.042  1.00 97.06           C  
ATOM   2799  CD2 LEU A 364       6.918  17.267   0.424  1.00 97.06           C  
ATOM   2800  N   GLY A 365       7.863  14.297   4.893  1.00 96.25           N  
ATOM   2801  CA  GLY A 365       7.608  13.202   5.821  1.00 96.25           C  
ATOM   2802  C   GLY A 365       6.722  13.582   7.004  1.00 96.25           C  
ATOM   2803  O   GLY A 365       5.756  12.882   7.310  1.00 96.25           O  
ATOM   2804  N   ILE A 366       7.025  14.711   7.649  1.00 97.43           N  
ATOM   2805  CA  ILE A 366       6.234  15.277   8.751  1.00 97.43           C  
ATOM   2806  C   ILE A 366       4.808  15.564   8.273  1.00 97.43           C  
ATOM   2807  CB  ILE A 366       6.904  16.565   9.292  1.00 97.43           C  
ATOM   2808  O   ILE A 366       3.849  15.152   8.928  1.00 97.43           O  
ATOM   2809  CG1 ILE A 366       8.269  16.264   9.953  1.00 97.43           C  
ATOM   2810  CG2 ILE A 366       5.988  17.310  10.284  1.00 97.43           C  
ATOM   2811  CD1 ILE A 366       9.141  17.504  10.174  1.00 97.43           C  
ATOM   2812  N   GLY A 367       4.666  16.232   7.124  1.00 97.42           N  
ATOM   2813  CA  GLY A 367       3.367  16.565   6.544  1.00 97.42           C  
ATOM   2814  C   GLY A 367       2.503  15.327   6.287  1.00 97.42           C  
ATOM   2815  O   GLY A 367       1.350  15.274   6.726  1.00 97.42           O  
ATOM   2816  N   TYR A 368       3.085  14.291   5.672  1.00 95.97           N  
ATOM   2817  CA  TYR A 368       2.401  13.014   5.460  1.00 95.97           C  
ATOM   2818  C   TYR A 368       2.056  12.303   6.776  1.00 95.97           C  
ATOM   2819  CB  TYR A 368       3.253  12.103   4.570  1.00 95.97           C  
ATOM   2820  O   TYR A 368       0.936  11.818   6.927  1.00 95.97           O  
ATOM   2821  CG  TYR A 368       2.642  10.724   4.391  1.00 95.97           C  
ATOM   2822  CD1 TYR A 368       3.198   9.608   5.047  1.00 95.97           C  
ATOM   2823  CD2 TYR A 368       1.492  10.568   3.595  1.00 95.97           C  
ATOM   2824  CE1 TYR A 368       2.625   8.334   4.880  1.00 95.97           C  
ATOM   2825  CE2 TYR A 368       0.913   9.295   3.425  1.00 95.97           C  
ATOM   2826  OH  TYR A 368       0.953   6.938   3.882  1.00 95.97           O  
ATOM   2827  CZ  TYR A 368       1.488   8.174   4.058  1.00 95.97           C  
ATOM   2828  N   GLY A 369       2.978  12.262   7.744  1.00 95.16           N  
ATOM   2829  CA  GLY A 369       2.760  11.623   9.046  1.00 95.16           C  
ATOM   2830  C   GLY A 369       1.582  12.232   9.811  1.00 95.16           C  
ATOM   2831  O   GLY A 369       0.704  11.498  10.273  1.00 95.16           O  
ATOM   2832  N   LEU A 370       1.517  13.569   9.868  1.00 96.25           N  
ATOM   2833  CA  LEU A 370       0.384  14.307  10.439  1.00 96.25           C  
ATOM   2834  C   LEU A 370      -0.921  13.961   9.714  1.00 96.25           C  
ATOM   2835  CB  LEU A 370       0.628  15.825  10.328  1.00 96.25           C  
ATOM   2836  O   LEU A 370      -1.893  13.547  10.346  1.00 96.25           O  
ATOM   2837  CG  LEU A 370       1.713  16.393  11.253  1.00 96.25           C  
ATOM   2838  CD1 LEU A 370       2.033  17.820  10.834  1.00 96.25           C  
ATOM   2839  CD2 LEU A 370       1.282  16.448  12.714  1.00 96.25           C  
ATOM   2840  N   GLY A 371      -0.934  14.105   8.384  1.00 95.75           N  
ATOM   2841  CA  GLY A 371      -2.124  13.886   7.566  1.00 95.75           C  
ATOM   2842  C   GLY A 371      -2.652  12.455   7.664  1.00 95.75           C  
ATOM   2843  O   GLY A 371      -3.850  12.254   7.843  1.00 95.75           O  
ATOM   2844  N   ASN A 372      -1.771  11.457   7.614  1.00 95.01           N  
ATOM   2845  CA  ASN A 372      -2.147  10.046   7.651  1.00 95.01           C  
ATOM   2846  C   ASN A 372      -2.811   9.661   8.983  1.00 95.01           C  
ATOM   2847  CB  ASN A 372      -0.894   9.205   7.359  1.00 95.01           C  
ATOM   2848  O   ASN A 372      -3.881   9.050   8.986  1.00 95.01           O  
ATOM   2849  CG  ASN A 372      -1.190   7.718   7.371  1.00 95.01           C  
ATOM   2850  ND2 ASN A 372      -0.526   6.967   8.219  1.00 95.01           N  
ATOM   2851  OD1 ASN A 372      -2.032   7.208   6.650  1.00 95.01           O  
ATOM   2852  N   VAL A 373      -2.214  10.047  10.117  1.00 94.55           N  
ATOM   2853  CA  VAL A 373      -2.779   9.746  11.443  1.00 94.55           C  
ATOM   2854  C   VAL A 373      -4.067  10.534  11.678  1.00 94.55           C  
ATOM   2855  CB  VAL A 373      -1.750  10.010  12.558  1.00 94.55           C  
ATOM   2856  O   VAL A 373      -5.062   9.968  12.133  1.00 94.55           O  
ATOM   2857  CG1 VAL A 373      -2.333   9.797  13.962  1.00 94.55           C  
ATOM   2858  CG2 VAL A 373      -0.557   9.060  12.419  1.00 94.55           C  
ATOM   2859  N   ALA A 374      -4.085  11.821  11.328  1.00 96.60           N  
ATOM   2860  CA  ALA A 374      -5.242  12.673  11.564  1.00 96.60           C  
ATOM   2861  C   ALA A 374      -6.450  12.305  10.695  1.00 96.60           C  
ATOM   2862  CB  ALA A 374      -4.810  14.125  11.397  1.00 96.60           C  
ATOM   2863  O   ALA A 374      -7.569  12.284  11.201  1.00 96.60           O  
ATOM   2864  N   LEU A 375      -6.247  11.936   9.426  1.00 96.68           N  
ATOM   2865  CA  LEU A 375      -7.332  11.462   8.560  1.00 96.68           C  
ATOM   2866  C   LEU A 375      -7.854  10.089   8.981  1.00 96.68           C  
ATOM   2867  CB  LEU A 375      -6.870  11.432   7.095  1.00 96.68           C  
ATOM   2868  O   LEU A 375      -9.050   9.833   8.863  1.00 96.68           O  
ATOM   2869  CG  LEU A 375      -6.723  12.837   6.490  1.00 96.68           C  
ATOM   2870  CD1 LEU A 375      -5.976  12.756   5.165  1.00 96.68           C  
ATOM   2871  CD2 LEU A 375      -8.085  13.474   6.217  1.00 96.68           C  
ATOM   2872  N   GLN A 376      -6.994   9.217   9.515  1.00 94.90           N  
ATOM   2873  CA  GLN A 376      -7.448   7.950  10.084  1.00 94.90           C  
ATOM   2874  C   GLN A 376      -8.334   8.177  11.317  1.00 94.90           C  
ATOM   2875  CB  GLN A 376      -6.235   7.067  10.398  1.00 94.90           C  
ATOM   2876  O   GLN A 376      -9.380   7.541  11.438  1.00 94.90           O  
ATOM   2877  CG  GLN A 376      -6.667   5.691  10.923  1.00 94.90           C  
ATOM   2878  CD  GLN A 376      -5.478   4.757  11.083  1.00 94.90           C  
ATOM   2879  NE2 GLN A 376      -5.005   4.154  10.015  1.00 94.90           N  
ATOM   2880  OE1 GLN A 376      -4.944   4.544  12.157  1.00 94.90           O  
ATOM   2881  N   ALA A 377      -7.955   9.099  12.205  1.00 94.42           N  
ATOM   2882  CA  ALA A 377      -8.785   9.480  13.345  1.00 94.42           C  
ATOM   2883  C   ALA A 377     -10.100  10.142  12.899  1.00 94.42           C  
ATOM   2884  CB  ALA A 377      -7.963  10.389  14.260  1.00 94.42           C  
ATOM   2885  O   ALA A 377     -11.164   9.753  13.373  1.00 94.42           O  
ATOM   2886  N   ALA A 378     -10.052  11.054  11.922  1.00 95.64           N  
ATOM   2887  CA  ALA A 378     -11.242  11.705  11.375  1.00 95.64           C  
ATOM   2888  C   ALA A 378     -12.204  10.704  10.723  1.00 95.64           C  
ATOM   2889  CB  ALA A 378     -10.796  12.760  10.360  1.00 95.64           C  
ATOM   2890  O   ALA A 378     -13.421  10.838  10.844  1.00 95.64           O  
ATOM   2891  N   MET A 379     -11.676   9.669  10.063  1.00 94.83           N  
ATOM   2892  CA  MET A 379     -12.486   8.575   9.531  1.00 94.83           C  
ATOM   2893  C   MET A 379     -13.224   7.849  10.654  1.00 94.83           C  
ATOM   2894  CB  MET A 379     -11.602   7.624   8.711  1.00 94.83           C  
ATOM   2895  O   MET A 379     -14.419   7.610  10.518  1.00 94.83           O  
ATOM   2896  CG  MET A 379     -12.366   6.423   8.137  1.00 94.83           C  
ATOM   2897  SD  MET A 379     -12.647   4.990   9.222  1.00 94.83           S  
ATOM   2898  CE  MET A 379     -10.942   4.473   9.549  1.00 94.83           C  
ATOM   2899  N   LEU A 380     -12.555   7.533  11.766  1.00 92.97           N  
ATOM   2900  CA  LEU A 380     -13.193   6.877  12.911  1.00 92.97           C  
ATOM   2901  C   LEU A 380     -14.246   7.773  13.577  1.00 92.97           C  
ATOM   2902  CB  LEU A 380     -12.123   6.443  13.929  1.00 92.97           C  
ATOM   2903  O   LEU A 380     -15.325   7.286  13.893  1.00 92.97           O  
ATOM   2904  CG  LEU A 380     -11.202   5.311  13.446  1.00 92.97           C  
ATOM   2905  CD1 LEU A 380     -10.066   5.109  14.451  1.00 92.97           C  
ATOM   2906  CD2 LEU A 380     -11.948   3.982  13.294  1.00 92.97           C  
ATOM   2907  N   GLU A 381     -13.956   9.064  13.742  1.00 92.71           N  
ATOM   2908  CA  GLU A 381     -14.856  10.049  14.360  1.00 92.71           C  
ATOM   2909  C   GLU A 381     -16.123  10.292  13.525  1.00 92.71           C  
ATOM   2910  CB  GLU A 381     -14.059  11.348  14.561  1.00 92.71           C  
ATOM   2911  O   GLU A 381     -17.220  10.397  14.063  1.00 92.71           O  
ATOM   2912  CG  GLU A 381     -14.805  12.414  15.379  1.00 92.71           C  
ATOM   2913  CD  GLU A 381     -13.980  13.700  15.579  1.00 92.71           C  
ATOM   2914  OE1 GLU A 381     -14.594  14.738  15.906  1.00 92.71           O  
ATOM   2915  OE2 GLU A 381     -12.741  13.669  15.380  1.00 92.71           O  
ATOM   2916  N   THR A 382     -15.990  10.327  12.197  1.00 92.25           N  
ATOM   2917  CA  THR A 382     -17.116  10.544  11.268  1.00 92.25           C  
ATOM   2918  C   THR A 382     -17.825   9.253  10.852  1.00 92.25           C  
ATOM   2919  CB  THR A 382     -16.677  11.328  10.023  1.00 92.25           C  
ATOM   2920  O   THR A 382     -18.825   9.302  10.133  1.00 92.25           O  
ATOM   2921  CG2 THR A 382     -16.172  12.731  10.359  1.00 92.25           C  
ATOM   2922  OG1 THR A 382     -15.640  10.670   9.333  1.00 92.25           O  
ATOM   2923  N   SER A 383     -17.326   8.089  11.279  1.00 92.35           N  
ATOM   2924  CA  SER A 383     -17.933   6.798  10.959  1.00 92.35           C  
ATOM   2925  C   SER A 383     -19.108   6.487  11.887  1.00 92.35           C  
ATOM   2926  CB  SER A 383     -16.926   5.657  11.063  1.00 92.35           C  
ATOM   2927  O   SER A 383     -18.943   6.505  13.107  1.00 92.35           O  
ATOM   2928  OG  SER A 383     -16.049   5.689   9.959  1.00 92.35           O  
ATOM   2929  N   PRO A 384     -20.267   6.071  11.346  1.00 90.25           N  
ATOM   2930  CA  PRO A 384     -21.331   5.494  12.157  1.00 90.25           C  
ATOM   2931  C   PRO A 384     -20.817   4.292  12.958  1.00 90.25           C  
ATOM   2932  CB  PRO A 384     -22.436   5.100  11.172  1.00 90.25           C  
ATOM   2933  O   PRO A 384     -20.129   3.419  12.418  1.00 90.25           O  
ATOM   2934  CG  PRO A 384     -22.187   6.015   9.975  1.00 90.25           C  
ATOM   2935  CD  PRO A 384     -20.669   6.149   9.951  1.00 90.25           C  
ATOM   2936  N   SER A 385     -21.173   4.218  14.241  1.00 85.58           N  
ATOM   2937  CA  SER A 385     -20.666   3.205  15.182  1.00 85.58           C  
ATOM   2938  C   SER A 385     -20.948   1.762  14.739  1.00 85.58           C  
ATOM   2939  CB  SER A 385     -21.269   3.461  16.568  1.00 85.58           C  
ATOM   2940  O   SER A 385     -20.134   0.867  14.965  1.00 85.58           O  
ATOM   2941  OG  SER A 385     -22.684   3.490  16.495  1.00 85.58           O  
ATOM   2942  N   ASN A 386     -22.057   1.534  14.035  1.00 85.35           N  
ATOM   2943  CA  ASN A 386     -22.443   0.243  13.465  1.00 85.35           C  
ATOM   2944  C   ASN A 386     -21.711  -0.110  12.153  1.00 85.35           C  
ATOM   2945  CB  ASN A 386     -23.975   0.220  13.287  1.00 85.35           C  
ATOM   2946  O   ASN A 386     -21.811  -1.247  11.695  1.00 85.35           O  
ATOM   2947  CG  ASN A 386     -24.491   1.234  12.277  1.00 85.35           C  
ATOM   2948  ND2 ASN A 386     -25.581   0.944  11.609  1.00 85.35           N  
ATOM   2949  OD1 ASN A 386     -23.933   2.299  12.077  1.00 85.35           O  
ATOM   2950  N   MET A 387     -20.979   0.830  11.541  1.00 83.83           N  
ATOM   2951  CA  MET A 387     -20.349   0.668  10.221  1.00 83.83           C  
ATOM   2952  C   MET A 387     -18.823   0.813  10.226  1.00 83.83           C  
ATOM   2953  CB  MET A 387     -20.977   1.635   9.204  1.00 83.83           C  
ATOM   2954  O   MET A 387     -18.215   0.686   9.165  1.00 83.83           O  
ATOM   2955  CG  MET A 387     -22.470   1.368   8.994  1.00 83.83           C  
ATOM   2956  SD  MET A 387     -23.225   2.357   7.677  1.00 83.83           S  
ATOM   2957  CE  MET A 387     -22.627   1.473   6.209  1.00 83.83           C  
ATOM   2958  N   VAL A 388     -18.184   1.004  11.387  1.00 80.74           N  
ATOM   2959  CA  VAL A 388     -16.730   1.256  11.514  1.00 80.74           C  
ATOM   2960  C   VAL A 388     -15.867   0.254  10.734  1.00 80.74           C  
ATOM   2961  CB  VAL A 388     -16.311   1.264  13.000  1.00 80.74           C  
ATOM   2962  O   VAL A 388     -14.852   0.621  10.144  1.00 80.74           O  
ATOM   2963  CG1 VAL A 388     -14.805   1.487  13.190  1.00 80.74           C  
ATOM   2964  CG2 VAL A 388     -17.033   2.376  13.769  1.00 80.74           C  
ATOM   2965  N   GLY A 389     -16.256  -1.026  10.699  1.00 75.79           N  
ATOM   2966  CA  GLY A 389     -15.544  -2.051   9.927  1.00 75.79           C  
ATOM   2967  C   GLY A 389     -15.584  -1.800   8.416  1.00 75.79           C  
ATOM   2968  O   GLY A 389     -14.547  -1.842   7.754  1.00 75.79           O  
ATOM   2969  N   THR A 390     -16.768  -1.493   7.885  1.00 82.65           N  
ATOM   2970  CA  THR A 390     -16.985  -1.170   6.469  1.00 82.65           C  
ATOM   2971  C   THR A 390     -16.263   0.118   6.088  1.00 82.65           C  
ATOM   2972  CB  THR A 390     -18.487  -1.024   6.177  1.00 82.65           C  
ATOM   2973  O   THR A 390     -15.530   0.145   5.099  1.00 82.65           O  
ATOM   2974  CG2 THR A 390     -18.783  -0.858   4.688  1.00 82.65           C  
ATOM   2975  OG1 THR A 390     -19.167  -2.182   6.610  1.00 82.65           O  
ATOM   2976  N   THR A 391     -16.402   1.171   6.897  1.00 88.10           N  
ATOM   2977  CA  THR A 391     -15.783   2.473   6.622  1.00 88.10           C  
ATOM   2978  C   THR A 391     -14.258   2.418   6.701  1.00 88.10           C  
ATOM   2979  CB  THR A 391     -16.308   3.559   7.567  1.00 88.10           C  
ATOM   2980  O   THR A 391     -13.586   3.040   5.878  1.00 88.10           O  
ATOM   2981  CG2 THR A 391     -17.817   3.761   7.444  1.00 88.10           C  
ATOM   2982  OG1 THR A 391     -16.033   3.210   8.894  1.00 88.10           O  
ATOM   2983  N   SER A 392     -13.699   1.605   7.605  1.00 84.75           N  
ATOM   2984  CA  SER A 392     -12.257   1.329   7.667  1.00 84.75           C  
ATOM   2985  C   SER A 392     -11.758   0.573   6.431  1.00 84.75           C  
ATOM   2986  CB  SER A 392     -11.914   0.494   8.903  1.00 84.75           C  
ATOM   2987  O   SER A 392     -10.671   0.857   5.929  1.00 84.75           O  
ATOM   2988  OG  SER A 392     -12.203   1.187  10.096  1.00 84.75           O  
ATOM   2989  N   GLY A 393     -12.541  -0.380   5.913  1.00 85.44           N  
ATOM   2990  CA  GLY A 393     -12.219  -1.086   4.668  1.00 85.44           C  
ATOM   2991  C   GLY A 393     -12.204  -0.147   3.458  1.00 85.44           C  
ATOM   2992  O   GLY A 393     -11.268  -0.168   2.654  1.00 85.44           O  
ATOM   2993  N   LEU A 394     -13.192   0.744   3.372  1.00 90.18           N  
ATOM   2994  CA  LEU A 394     -13.258   1.760   2.325  1.00 90.18           C  
ATOM   2995  C   LEU A 394     -12.126   2.791   2.445  1.00 90.18           C  
ATOM   2996  CB  LEU A 394     -14.652   2.399   2.372  1.00 90.18           C  
ATOM   2997  O   LEU A 394     -11.548   3.183   1.434  1.00 90.18           O  
ATOM   2998  CG  LEU A 394     -14.932   3.404   1.243  1.00 90.18           C  
ATOM   2999  CD1 LEU A 394     -14.710   2.786  -0.140  1.00 90.18           C  
ATOM   3000  CD2 LEU A 394     -16.387   3.853   1.356  1.00 90.18           C  
ATOM   3001  N   PHE A 395     -11.721   3.150   3.666  1.00 92.24           N  
ATOM   3002  CA  PHE A 395     -10.551   4.000   3.913  1.00 92.24           C  
ATOM   3003  C   PHE A 395      -9.271   3.390   3.326  1.00 92.24           C  
ATOM   3004  CB  PHE A 395     -10.400   4.214   5.424  1.00 92.24           C  
ATOM   3005  O   PHE A 395      -8.498   4.072   2.657  1.00 92.24           O  
ATOM   3006  CG  PHE A 395      -9.396   5.280   5.804  1.00 92.24           C  
ATOM   3007  CD1 PHE A 395      -8.141   4.915   6.327  1.00 92.24           C  
ATOM   3008  CD2 PHE A 395      -9.722   6.640   5.652  1.00 92.24           C  
ATOM   3009  CE1 PHE A 395      -7.222   5.909   6.706  1.00 92.24           C  
ATOM   3010  CE2 PHE A 395      -8.804   7.632   6.031  1.00 92.24           C  
ATOM   3011  CZ  PHE A 395      -7.555   7.266   6.557  1.00 92.24           C  
ATOM   3012  N   GLN A 396      -9.067   2.080   3.501  1.00 90.15           N  
ATOM   3013  CA  GLN A 396      -7.936   1.378   2.886  1.00 90.15           C  
ATOM   3014  C   GLN A 396      -8.033   1.344   1.357  1.00 90.15           C  
ATOM   3015  CB  GLN A 396      -7.828  -0.047   3.447  1.00 90.15           C  
ATOM   3016  O   GLN A 396      -7.028   1.534   0.679  1.00 90.15           O  
ATOM   3017  CG  GLN A 396      -7.439  -0.067   4.933  1.00 90.15           C  
ATOM   3018  CD  GLN A 396      -6.085   0.585   5.181  1.00 90.15           C  
ATOM   3019  NE2 GLN A 396      -5.912   1.287   6.278  1.00 90.15           N  
ATOM   3020  OE1 GLN A 396      -5.163   0.479   4.385  1.00 90.15           O  
ATOM   3021  N   THR A 397      -9.239   1.173   0.816  1.00 91.77           N  
ATOM   3022  CA  THR A 397      -9.483   1.243  -0.634  1.00 91.77           C  
ATOM   3023  C   THR A 397      -9.114   2.619  -1.192  1.00 91.77           C  
ATOM   3024  CB  THR A 397     -10.941   0.891  -0.957  1.00 91.77           C  
ATOM   3025  O   THR A 397      -8.449   2.704  -2.219  1.00 91.77           O  
ATOM   3026  CG2 THR A 397     -11.198   0.787  -2.459  1.00 91.77           C  
ATOM   3027  OG1 THR A 397     -11.255  -0.360  -0.383  1.00 91.77           O  
ATOM   3028  N   CYS A 398      -9.440   3.696  -0.472  1.00 94.79           N  
ATOM   3029  CA  CYS A 398      -9.052   5.063  -0.826  1.00 94.79           C  
ATOM   3030  C   CYS A 398      -7.526   5.249  -0.860  1.00 94.79           C  
ATOM   3031  CB  CYS A 398      -9.704   6.031   0.168  1.00 94.79           C  
ATOM   3032  O   CYS A 398      -7.011   5.878  -1.784  1.00 94.79           O  
ATOM   3033  SG  CYS A 398     -11.502   6.028  -0.058  1.00 94.79           S  
ATOM   3034  N   ARG A 399      -6.784   4.651   0.086  1.00 95.28           N  
ATOM   3035  CA  ARG A 399      -5.311   4.617   0.020  1.00 95.28           C  
ATOM   3036  C   ARG A 399      -4.828   3.966  -1.271  1.00 95.28           C  
ATOM   3037  CB  ARG A 399      -4.714   3.929   1.259  1.00 95.28           C  
ATOM   3038  O   ARG A 399      -3.995   4.549  -1.953  1.00 95.28           O  
ATOM   3039  CG  ARG A 399      -3.220   3.609   1.119  1.00 95.28           C  
ATOM   3040  CD  ARG A 399      -2.618   3.139   2.445  1.00 95.28           C  
ATOM   3041  NE  ARG A 399      -3.024   1.752   2.757  1.00 95.28           N  
ATOM   3042  NH1 ARG A 399      -0.969   0.894   3.344  1.00 95.28           N  
ATOM   3043  NH2 ARG A 399      -2.742  -0.444   3.262  1.00 95.28           N  
ATOM   3044  CZ  ARG A 399      -2.243   0.747   3.113  1.00 95.28           C  
ATOM   3045  N   TYR A 400      -5.359   2.790  -1.610  1.00 94.38           N  
ATOM   3046  CA  TYR A 400      -4.955   2.069  -2.818  1.00 94.38           C  
ATOM   3047  C   TYR A 400      -5.283   2.838  -4.094  1.00 94.38           C  
ATOM   3048  CB  TYR A 400      -5.607   0.686  -2.848  1.00 94.38           C  
ATOM   3049  O   TYR A 400      -4.445   2.887  -4.986  1.00 94.38           O  
ATOM   3050  CG  TYR A 400      -5.283  -0.204  -1.665  1.00 94.38           C  
ATOM   3051  CD1 TYR A 400      -3.975  -0.263  -1.148  1.00 94.38           C  
ATOM   3052  CD2 TYR A 400      -6.295  -0.987  -1.087  1.00 94.38           C  
ATOM   3053  CE1 TYR A 400      -3.671  -1.132  -0.087  1.00 94.38           C  
ATOM   3054  CE2 TYR A 400      -6.008  -1.848  -0.014  1.00 94.38           C  
ATOM   3055  OH  TYR A 400      -4.409  -2.748   1.512  1.00 94.38           O  
ATOM   3056  CZ  TYR A 400      -4.691  -1.921   0.480  1.00 94.38           C  
ATOM   3057  N   LEU A 401      -6.442   3.497  -4.164  1.00 94.62           N  
ATOM   3058  CA  LEU A 401      -6.768   4.391  -5.277  1.00 94.62           C  
ATOM   3059  C   LEU A 401      -5.746   5.527  -5.400  1.00 94.62           C  
ATOM   3060  CB  LEU A 401      -8.189   4.952  -5.109  1.00 94.62           C  
ATOM   3061  O   LEU A 401      -5.294   5.807  -6.505  1.00 94.62           O  
ATOM   3062  CG  LEU A 401      -9.315   3.922  -5.315  1.00 94.62           C  
ATOM   3063  CD1 LEU A 401     -10.659   4.588  -5.019  1.00 94.62           C  
ATOM   3064  CD2 LEU A 401      -9.354   3.367  -6.741  1.00 94.62           C  
ATOM   3065  N   GLY A 402      -5.322   6.127  -4.283  1.00 96.54           N  
ATOM   3066  CA  GLY A 402      -4.259   7.133  -4.288  1.00 96.54           C  
ATOM   3067  C   GLY A 402      -2.926   6.597  -4.823  1.00 96.54           C  
ATOM   3068  O   GLY A 402      -2.317   7.230  -5.681  1.00 96.54           O  
ATOM   3069  N   SER A 403      -2.511   5.402  -4.393  1.00 95.52           N  
ATOM   3070  CA  SER A 403      -1.291   4.736  -4.886  1.00 95.52           C  
ATOM   3071  C   SER A 403      -1.368   4.334  -6.367  1.00 95.52           C  
ATOM   3072  CB  SER A 403      -1.023   3.461  -4.082  1.00 95.52           C  
ATOM   3073  O   SER A 403      -0.373   4.349  -7.089  1.00 95.52           O  
ATOM   3074  OG  SER A 403      -1.094   3.674  -2.687  1.00 95.52           O  
ATOM   3075  N   ILE A 404      -2.555   3.953  -6.838  1.00 95.28           N  
ATOM   3076  CA  ILE A 404      -2.803   3.630  -8.245  1.00 95.28           C  
ATOM   3077  C   ILE A 404      -2.711   4.906  -9.090  1.00 95.28           C  
ATOM   3078  CB  ILE A 404      -4.167   2.920  -8.367  1.00 95.28           C  
ATOM   3079  O   ILE A 404      -1.977   4.942 -10.076  1.00 95.28           O  
ATOM   3080  CG1 ILE A 404      -4.097   1.481  -7.813  1.00 95.28           C  
ATOM   3081  CG2 ILE A 404      -4.636   2.877  -9.818  1.00 95.28           C  
ATOM   3082  CD1 ILE A 404      -5.483   0.865  -7.575  1.00 95.28           C  
ATOM   3083  N   LEU A 405      -3.388   5.980  -8.683  1.00 95.48           N  
ATOM   3084  CA  LEU A 405      -3.347   7.267  -9.379  1.00 95.48           C  
ATOM   3085  C   LEU A 405      -1.930   7.853  -9.428  1.00 95.48           C  
ATOM   3086  CB  LEU A 405      -4.314   8.235  -8.684  1.00 95.48           C  
ATOM   3087  O   LEU A 405      -1.531   8.372 -10.466  1.00 95.48           O  
ATOM   3088  CG  LEU A 405      -5.805   7.959  -8.932  1.00 95.48           C  
ATOM   3089  CD1 LEU A 405      -6.636   8.857  -8.012  1.00 95.48           C  
ATOM   3090  CD2 LEU A 405      -6.215   8.231 -10.380  1.00 95.48           C  
ATOM   3091  N   SER A 406      -1.130   7.712  -8.364  1.00 96.14           N  
ATOM   3092  CA  SER A 406       0.273   8.142  -8.411  1.00 96.14           C  
ATOM   3093  C   SER A 406       1.093   7.361  -9.436  1.00 96.14           C  
ATOM   3094  CB  SER A 406       0.945   8.042  -7.044  1.00 96.14           C  
ATOM   3095  O   SER A 406       1.923   7.947 -10.120  1.00 96.14           O  
ATOM   3096  OG  SER A 406       0.999   6.712  -6.581  1.00 96.14           O  
ATOM   3097  N   SER A 407       0.853   6.051  -9.586  1.00 93.99           N  
ATOM   3098  CA  SER A 407       1.547   5.248 -10.606  1.00 93.99           C  
ATOM   3099  C   SER A 407       1.191   5.675 -12.032  1.00 93.99           C  
ATOM   3100  CB  SER A 407       1.298   3.753 -10.400  1.00 93.99           C  
ATOM   3101  O   SER A 407       2.049   5.635 -12.903  1.00 93.99           O  
ATOM   3102  OG  SER A 407      -0.023   3.354 -10.723  1.00 93.99           O  
ATOM   3103  N   VAL A 408      -0.037   6.155 -12.261  1.00 93.23           N  
ATOM   3104  CA  VAL A 408      -0.440   6.749 -13.544  1.00 93.23           C  
ATOM   3105  C   VAL A 408       0.293   8.060 -13.788  1.00 93.23           C  
ATOM   3106  CB  VAL A 408      -1.957   6.983 -13.593  1.00 93.23           C  
ATOM   3107  O   VAL A 408       0.858   8.246 -14.859  1.00 93.23           O  
ATOM   3108  CG1 VAL A 408      -2.384   7.748 -14.844  1.00 93.23           C  
ATOM   3109  CG2 VAL A 408      -2.709   5.654 -13.568  1.00 93.23           C  
ATOM   3110  N   ILE A 409       0.311   8.954 -12.795  1.00 94.81           N  
ATOM   3111  CA  ILE A 409       1.000  10.247 -12.901  1.00 94.81           C  
ATOM   3112  C   ILE A 409       2.476  10.025 -13.237  1.00 94.81           C  
ATOM   3113  CB  ILE A 409       0.817  11.064 -11.603  1.00 94.81           C  
ATOM   3114  O   ILE A 409       2.968  10.582 -14.212  1.00 94.81           O  
ATOM   3115  CG1 ILE A 409      -0.657  11.508 -11.461  1.00 94.81           C  
ATOM   3116  CG2 ILE A 409       1.745  12.295 -11.580  1.00 94.81           C  
ATOM   3117  CD1 ILE A 409      -1.014  11.992 -10.051  1.00 94.81           C  
ATOM   3118  N   LEU A 410       3.164   9.164 -12.483  1.00 94.43           N  
ATOM   3119  CA  LEU A 410       4.563   8.837 -12.752  1.00 94.43           C  
ATOM   3120  C   LEU A 410       4.733   8.115 -14.096  1.00 94.43           C  
ATOM   3121  CB  LEU A 410       5.124   7.989 -11.604  1.00 94.43           C  
ATOM   3122  O   LEU A 410       5.651   8.431 -14.839  1.00 94.43           O  
ATOM   3123  CG  LEU A 410       5.187   8.667 -10.228  1.00 94.43           C  
ATOM   3124  CD1 LEU A 410       5.639   7.621  -9.209  1.00 94.43           C  
ATOM   3125  CD2 LEU A 410       6.169   9.836 -10.209  1.00 94.43           C  
ATOM   3126  N   GLY A 411       3.827   7.201 -14.453  1.00 92.54           N  
ATOM   3127  CA  GLY A 411       3.811   6.511 -15.745  1.00 92.54           C  
ATOM   3128  C   GLY A 411       3.717   7.446 -16.951  1.00 92.54           C  
ATOM   3129  O   GLY A 411       4.318   7.152 -17.985  1.00 92.54           O  
ATOM   3130  N   ILE A 412       2.989   8.557 -16.813  1.00 90.36           N  
ATOM   3131  CA  ILE A 412       2.863   9.608 -17.829  1.00 90.36           C  
ATOM   3132  C   ILE A 412       4.103  10.509 -17.829  1.00 90.36           C  
ATOM   3133  CB  ILE A 412       1.557  10.412 -17.609  1.00 90.36           C  
ATOM   3134  O   ILE A 412       4.644  10.777 -18.896  1.00 90.36           O  
ATOM   3135  CG1 ILE A 412       0.320   9.522 -17.880  1.00 90.36           C  
ATOM   3136  CG2 ILE A 412       1.511  11.663 -18.510  1.00 90.36           C  
ATOM   3137  CD1 ILE A 412      -1.005  10.145 -17.418  1.00 90.36           C  
ATOM   3138  N   LEU A 413       4.563  10.955 -16.654  1.00 92.55           N  
ATOM   3139  CA  LEU A 413       5.702  11.872 -16.539  1.00 92.55           C  
ATOM   3140  C   LEU A 413       7.026  11.225 -16.948  1.00 92.55           C  
ATOM   3141  CB  LEU A 413       5.823  12.389 -15.095  1.00 92.55           C  
ATOM   3142  O   LEU A 413       7.786  11.814 -17.697  1.00 92.55           O  
ATOM   3143  CG  LEU A 413       4.738  13.373 -14.630  1.00 92.55           C  
ATOM   3144  CD1 LEU A 413       5.082  13.782 -13.199  1.00 92.55           C  
ATOM   3145  CD2 LEU A 413       4.664  14.629 -15.496  1.00 92.55           C  
ATOM   3146  N   PHE A 414       7.310  10.025 -16.450  1.00 91.63           N  
ATOM   3147  CA  PHE A 414       8.601   9.346 -16.600  1.00 91.63           C  
ATOM   3148  C   PHE A 414       8.603   8.309 -17.725  1.00 91.63           C  
ATOM   3149  CB  PHE A 414       8.963   8.718 -15.245  1.00 91.63           C  
ATOM   3150  O   PHE A 414       9.583   7.595 -17.914  1.00 91.63           O  
ATOM   3151  CG  PHE A 414       9.271   9.675 -14.099  1.00 91.63           C  
ATOM   3152  CD1 PHE A 414       9.402  11.067 -14.291  1.00 91.63           C  
ATOM   3153  CD2 PHE A 414       9.478   9.142 -12.814  1.00 91.63           C  
ATOM   3154  CE1 PHE A 414       9.689  11.914 -13.207  1.00 91.63           C  
ATOM   3155  CE2 PHE A 414       9.801   9.988 -11.739  1.00 91.63           C  
ATOM   3156  CZ  PHE A 414       9.889  11.375 -11.929  1.00 91.63           C  
ATOM   3157  N   GLY A 415       7.489   8.175 -18.456  1.00 84.05           N  
ATOM   3158  CA  GLY A 415       7.234   7.059 -19.367  1.00 84.05           C  
ATOM   3159  C   GLY A 415       8.361   6.781 -20.363  1.00 84.05           C  
ATOM   3160  O   GLY A 415       8.732   5.619 -20.534  1.00 84.05           O  
ATOM   3161  N   LYS A 416       8.900   7.830 -20.998  1.00 82.77           N  
ATOM   3162  CA  LYS A 416       9.984   7.724 -21.990  1.00 82.77           C  
ATOM   3163  C   LYS A 416      11.371   7.823 -21.362  1.00 82.77           C  
ATOM   3164  CB  LYS A 416       9.823   8.800 -23.075  1.00 82.77           C  
ATOM   3165  O   LYS A 416      12.244   7.040 -21.710  1.00 82.77           O  
ATOM   3166  CG  LYS A 416       8.597   8.544 -23.959  1.00 82.77           C  
ATOM   3167  CD  LYS A 416       8.529   9.573 -25.091  1.00 82.77           C  
ATOM   3168  CE  LYS A 416       7.309   9.287 -25.970  1.00 82.77           C  
ATOM   3169  NZ  LYS A 416       7.205  10.267 -27.077  1.00 82.77           N  
ATOM   3170  N   GLU A 417      11.545   8.781 -20.465  1.00 87.15           N  
ATOM   3171  CA  GLU A 417      12.803   9.103 -19.798  1.00 87.15           C  
ATOM   3172  C   GLU A 417      12.499   9.857 -18.501  1.00 87.15           C  
ATOM   3173  CB  GLU A 417      13.714   9.932 -20.727  1.00 87.15           C  
ATOM   3174  O   GLU A 417      11.436  10.470 -18.357  1.00 87.15           O  
ATOM   3175  CG  GLU A 417      13.049  11.211 -21.265  1.00 87.15           C  
ATOM   3176  CD  GLU A 417      13.943  12.041 -22.197  1.00 87.15           C  
ATOM   3177  OE1 GLU A 417      13.550  13.205 -22.445  1.00 87.15           O  
ATOM   3178  OE2 GLU A 417      14.948  11.505 -22.712  1.00 87.15           O  
ATOM   3179  N   ILE A 418      13.433   9.821 -17.556  1.00 90.69           N  
ATOM   3180  CA  ILE A 418      13.370  10.601 -16.324  1.00 90.69           C  
ATOM   3181  C   ILE A 418      14.353  11.756 -16.479  1.00 90.69           C  
ATOM   3182  CB  ILE A 418      13.690   9.711 -15.104  1.00 90.69           C  
ATOM   3183  O   ILE A 418      15.532  11.521 -16.681  1.00 90.69           O  
ATOM   3184  CG1 ILE A 418      12.722   8.511 -15.044  1.00 90.69           C  
ATOM   3185  CG2 ILE A 418      13.582  10.564 -13.833  1.00 90.69           C  
ATOM   3186  CD1 ILE A 418      12.900   7.563 -13.852  1.00 90.69           C  
ATOM   3187  N   THR A 419      13.873  12.999 -16.396  1.00 92.88           N  
ATOM   3188  CA  THR A 419      14.720  14.198 -16.540  1.00 92.88           C  
ATOM   3189  C   THR A 419      14.383  15.225 -15.466  1.00 92.88           C  
ATOM   3190  CB  THR A 419      14.603  14.857 -17.929  1.00 92.88           C  
ATOM   3191  O   THR A 419      13.312  15.158 -14.846  1.00 92.88           O  
ATOM   3192  CG2 THR A 419      14.779  13.889 -19.094  1.00 92.88           C  
ATOM   3193  OG1 THR A 419      13.347  15.480 -18.097  1.00 92.88           O  
ATOM   3194  N   ALA A 420      15.251  16.220 -15.273  1.00 91.60           N  
ATOM   3195  CA  ALA A 420      14.977  17.356 -14.388  1.00 91.60           C  
ATOM   3196  C   ALA A 420      13.637  18.065 -14.694  1.00 91.60           C  
ATOM   3197  CB  ALA A 420      16.158  18.327 -14.481  1.00 91.60           C  
ATOM   3198  O   ALA A 420      12.894  18.404 -13.775  1.00 91.60           O  
ATOM   3199  N   ALA A 421      13.256  18.209 -15.970  1.00 93.14           N  
ATOM   3200  CA  ALA A 421      11.976  18.822 -16.340  1.00 93.14           C  
ATOM   3201  C   ALA A 421      10.771  17.992 -15.860  1.00 93.14           C  
ATOM   3202  CB  ALA A 421      11.943  19.014 -17.861  1.00 93.14           C  
ATOM   3203  O   ALA A 421       9.781  18.539 -15.371  1.00 93.14           O  
ATOM   3204  N   HIS A 422      10.854  16.660 -15.949  1.00 93.14           N  
ATOM   3205  CA  HIS A 422       9.811  15.777 -15.426  1.00 93.14           C  
ATOM   3206  C   HIS A 422       9.736  15.821 -13.892  1.00 93.14           C  
ATOM   3207  CB  HIS A 422      10.042  14.343 -15.918  1.00 93.14           C  
ATOM   3208  O   HIS A 422       8.647  15.698 -13.325  1.00 93.14           O  
ATOM   3209  CG  HIS A 422      10.035  14.194 -17.417  1.00 93.14           C  
ATOM   3210  CD2 HIS A 422       8.984  14.456 -18.254  1.00 93.14           C  
ATOM   3211  ND1 HIS A 422      11.067  13.744 -18.207  1.00 93.14           N  
ATOM   3212  CE1 HIS A 422      10.654  13.749 -19.484  1.00 93.14           C  
ATOM   3213  NE2 HIS A 422       9.388  14.188 -19.565  1.00 93.14           N  
ATOM   3214  N   PHE A 423      10.867  16.033 -13.212  1.00 94.03           N  
ATOM   3215  CA  PHE A 423      10.899  16.260 -11.766  1.00 94.03           C  
ATOM   3216  C   PHE A 423      10.194  17.561 -11.373  1.00 94.03           C  
ATOM   3217  CB  PHE A 423      12.348  16.235 -11.283  1.00 94.03           C  
ATOM   3218  O   PHE A 423       9.377  17.548 -10.451  1.00 94.03           O  
ATOM   3219  CG  PHE A 423      12.515  16.443  -9.795  1.00 94.03           C  
ATOM   3220  CD1 PHE A 423      12.699  17.737  -9.271  1.00 94.03           C  
ATOM   3221  CD2 PHE A 423      12.506  15.333  -8.933  1.00 94.03           C  
ATOM   3222  CE1 PHE A 423      12.870  17.920  -7.888  1.00 94.03           C  
ATOM   3223  CE2 PHE A 423      12.704  15.517  -7.556  1.00 94.03           C  
ATOM   3224  CZ  PHE A 423      12.878  16.807  -7.029  1.00 94.03           C  
ATOM   3225  N   ASP A 424      10.418  18.649 -12.111  1.00 94.49           N  
ATOM   3226  CA  ASP A 424       9.715  19.916 -11.891  1.00 94.49           C  
ATOM   3227  C   ASP A 424       8.205  19.765 -12.116  1.00 94.49           C  
ATOM   3228  CB  ASP A 424      10.280  21.010 -12.810  1.00 94.49           C  
ATOM   3229  O   ASP A 424       7.400  20.217 -11.298  1.00 94.49           O  
ATOM   3230  CG  ASP A 424      11.707  21.438 -12.458  1.00 94.49           C  
ATOM   3231  OD1 ASP A 424      12.136  21.173 -11.311  1.00 94.49           O  
ATOM   3232  OD2 ASP A 424      12.329  22.074 -13.336  1.00 94.49           O  
ATOM   3233  N   MET A 425       7.796  19.052 -13.174  1.00 95.54           N  
ATOM   3234  CA  MET A 425       6.384  18.730 -13.417  1.00 95.54           C  
ATOM   3235  C   MET A 425       5.782  17.901 -12.279  1.00 95.54           C  
ATOM   3236  CB  MET A 425       6.212  17.965 -14.733  1.00 95.54           C  
ATOM   3237  O   MET A 425       4.673  18.197 -11.827  1.00 95.54           O  
ATOM   3238  CG  MET A 425       6.479  18.823 -15.967  1.00 95.54           C  
ATOM   3239  SD  MET A 425       6.200  17.911 -17.506  1.00 95.54           S  
ATOM   3240  CE  MET A 425       6.963  19.063 -18.676  1.00 95.54           C  
ATOM   3241  N   MET A 426       6.506  16.896 -11.772  1.00 95.76           N  
ATOM   3242  CA  MET A 426       6.083  16.140 -10.592  1.00 95.76           C  
ATOM   3243  C   MET A 426       5.891  17.085  -9.401  1.00 95.76           C  
ATOM   3244  CB  MET A 426       7.097  15.029 -10.269  1.00 95.76           C  
ATOM   3245  O   MET A 426       4.845  17.041  -8.754  1.00 95.76           O  
ATOM   3246  CG  MET A 426       6.606  14.139  -9.119  1.00 95.76           C  
ATOM   3247  SD  MET A 426       7.770  12.861  -8.565  1.00 95.76           S  
ATOM   3248  CE  MET A 426       9.066  13.890  -7.823  1.00 95.76           C  
ATOM   3249  N   GLY A 427       6.851  17.977  -9.153  1.00 96.28           N  
ATOM   3250  CA  GLY A 427       6.785  19.009  -8.122  1.00 96.28           C  
ATOM   3251  C   GLY A 427       5.539  19.894  -8.231  1.00 96.28           C  
ATOM   3252  O   GLY A 427       4.794  20.035  -7.259  1.00 96.28           O  
ATOM   3253  N   ILE A 428       5.230  20.397  -9.429  1.00 96.69           N  
ATOM   3254  CA  ILE A 428       4.025  21.197  -9.706  1.00 96.69           C  
ATOM   3255  C   ILE A 428       2.746  20.402  -9.414  1.00 96.69           C  
ATOM   3256  CB  ILE A 428       4.054  21.723 -11.160  1.00 96.69           C  
ATOM   3257  O   ILE A 428       1.847  20.909  -8.739  1.00 96.69           O  
ATOM   3258  CG1 ILE A 428       5.188  22.760 -11.330  1.00 96.69           C  
ATOM   3259  CG2 ILE A 428       2.703  22.358 -11.554  1.00 96.69           C  
ATOM   3260  CD1 ILE A 428       5.524  23.066 -12.795  1.00 96.69           C  
ATOM   3261  N   ILE A 429       2.658  19.144  -9.855  1.00 95.90           N  
ATOM   3262  CA  ILE A 429       1.498  18.284  -9.568  1.00 95.90           C  
ATOM   3263  C   ILE A 429       1.341  18.074  -8.056  1.00 95.90           C  
ATOM   3264  CB  ILE A 429       1.603  16.946 -10.335  1.00 95.90           C  
ATOM   3265  O   ILE A 429       0.220  18.096  -7.544  1.00 95.90           O  
ATOM   3266  CG1 ILE A 429       1.496  17.203 -11.855  1.00 95.90           C  
ATOM   3267  CG2 ILE A 429       0.493  15.963  -9.910  1.00 95.90           C  
ATOM   3268  CD1 ILE A 429       1.727  15.948 -12.702  1.00 95.90           C  
ATOM   3269  N   MET A 430       2.445  17.925  -7.319  1.00 96.21           N  
ATOM   3270  CA  MET A 430       2.427  17.819  -5.858  1.00 96.21           C  
ATOM   3271  C   MET A 430       1.961  19.113  -5.189  1.00 96.21           C  
ATOM   3272  CB  MET A 430       3.805  17.391  -5.334  1.00 96.21           C  
ATOM   3273  O   MET A 430       1.164  19.052  -4.253  1.00 96.21           O  
ATOM   3274  CG  MET A 430       4.230  15.979  -5.747  1.00 96.21           C  
ATOM   3275  SD  MET A 430       3.109  14.642  -5.296  1.00 96.21           S  
ATOM   3276  CE  MET A 430       2.015  14.545  -6.741  1.00 96.21           C  
ATOM   3277  N   ILE A 431       2.373  20.282  -5.684  1.00 97.28           N  
ATOM   3278  CA  ILE A 431       1.883  21.579  -5.194  1.00 97.28           C  
ATOM   3279  C   ILE A 431       0.370  21.696  -5.418  1.00 97.28           C  
ATOM   3280  CB  ILE A 431       2.652  22.744  -5.859  1.00 97.28           C  
ATOM   3281  O   ILE A 431      -0.351  22.074  -4.496  1.00 97.28           O  
ATOM   3282  CG1 ILE A 431       4.136  22.735  -5.428  1.00 97.28           C  
ATOM   3283  CG2 ILE A 431       2.022  24.103  -5.494  1.00 97.28           C  
ATOM   3284  CD1 ILE A 431       5.033  23.608  -6.314  1.00 97.28           C  
ATOM   3285  N   ILE A 432      -0.130  21.316  -6.598  1.00 95.70           N  
ATOM   3286  CA  ILE A 432      -1.568  21.333  -6.913  1.00 95.70           C  
ATOM   3287  C   ILE A 432      -2.335  20.369  -5.999  1.00 95.70           C  
ATOM   3288  CB  ILE A 432      -1.803  21.020  -8.410  1.00 95.70           C  
ATOM   3289  O   ILE A 432      -3.349  20.750  -5.413  1.00 95.70           O  
ATOM   3290  CG1 ILE A 432      -1.235  22.155  -9.293  1.00 95.70           C  
ATOM   3291  CG2 ILE A 432      -3.305  20.827  -8.709  1.00 95.70           C  
ATOM   3292  CD1 ILE A 432      -1.151  21.797 -10.782  1.00 95.70           C  
ATOM   3293  N   ALA A 433      -1.846  19.137  -5.825  1.00 94.23           N  
ATOM   3294  CA  ALA A 433      -2.466  18.149  -4.943  1.00 94.23           C  
ATOM   3295  C   ALA A 433      -2.457  18.601  -3.470  1.00 94.23           C  
ATOM   3296  CB  ALA A 433      -1.743  16.809  -5.131  1.00 94.23           C  
ATOM   3297  O   ALA A 433      -3.455  18.438  -2.763  1.00 94.23           O  
ATOM   3298  N   GLY A 434      -1.360  19.217  -3.018  1.00 94.05           N  
ATOM   3299  CA  GLY A 434      -1.234  19.824  -1.694  1.00 94.05           C  
ATOM   3300  C   GLY A 434      -2.214  20.981  -1.493  1.00 94.05           C  
ATOM   3301  O   GLY A 434      -2.963  20.991  -0.515  1.00 94.05           O  
ATOM   3302  N   GLY A 435      -2.298  21.896  -2.462  1.00 94.86           N  
ATOM   3303  CA  GLY A 435      -3.251  23.007  -2.470  1.00 94.86           C  
ATOM   3304  C   GLY A 435      -4.708  22.537  -2.453  1.00 94.86           C  
ATOM   3305  O   GLY A 435      -5.512  23.028  -1.661  1.00 94.86           O  
ATOM   3306  N   ALA A 436      -5.048  21.519  -3.247  1.00 95.03           N  
ATOM   3307  CA  ALA A 436      -6.367  20.891  -3.213  1.00 95.03           C  
ATOM   3308  C   ALA A 436      -6.662  20.251  -1.843  1.00 95.03           C  
ATOM   3309  CB  ALA A 436      -6.449  19.863  -4.348  1.00 95.03           C  
ATOM   3310  O   ALA A 436      -7.765  20.401  -1.313  1.00 95.03           O  
ATOM   3311  N   SER A 437      -5.673  19.589  -1.232  1.00 93.31           N  
ATOM   3312  CA  SER A 437      -5.791  19.024   0.118  1.00 93.31           C  
ATOM   3313  C   SER A 437      -5.982  20.107   1.186  1.00 93.31           C  
ATOM   3314  CB  SER A 437      -4.564  18.169   0.441  1.00 93.31           C  
ATOM   3315  O   SER A 437      -6.790  19.927   2.096  1.00 93.31           O  
ATOM   3316  OG  SER A 437      -4.755  17.492   1.672  1.00 93.31           O  
ATOM   3317  N   LEU A 438      -5.313  21.256   1.057  1.00 94.06           N  
ATOM   3318  CA  LEU A 438      -5.493  22.423   1.926  1.00 94.06           C  
ATOM   3319  C   LEU A 438      -6.908  22.999   1.827  1.00 94.06           C  
ATOM   3320  CB  LEU A 438      -4.461  23.502   1.552  1.00 94.06           C  
ATOM   3321  O   LEU A 438      -7.561  23.210   2.849  1.00 94.06           O  
ATOM   3322  CG  LEU A 438      -3.102  23.358   2.247  1.00 94.06           C  
ATOM   3323  CD1 LEU A 438      -2.122  24.354   1.629  1.00 94.06           C  
ATOM   3324  CD2 LEU A 438      -3.249  23.678   3.737  1.00 94.06           C  
ATOM   3325  N   LEU A 439      -7.415  23.202   0.608  1.00 94.69           N  
ATOM   3326  CA  LEU A 439      -8.788  23.666   0.386  1.00 94.69           C  
ATOM   3327  C   LEU A 439      -9.807  22.686   0.979  1.00 94.69           C  
ATOM   3328  CB  LEU A 439      -9.025  23.851  -1.124  1.00 94.69           C  
ATOM   3329  O   LEU A 439     -10.770  23.096   1.633  1.00 94.69           O  
ATOM   3330  CG  LEU A 439      -8.258  25.026  -1.757  1.00 94.69           C  
ATOM   3331  CD1 LEU A 439      -8.443  24.986  -3.274  1.00 94.69           C  
ATOM   3332  CD2 LEU A 439      -8.755  26.379  -1.245  1.00 94.69           C  
ATOM   3333  N   MET A 440      -9.567  21.382   0.820  1.00 92.84           N  
ATOM   3334  CA  MET A 440     -10.400  20.349   1.431  1.00 92.84           C  
ATOM   3335  C   MET A 440     -10.291  20.328   2.957  1.00 92.84           C  
ATOM   3336  CB  MET A 440     -10.083  18.974   0.831  1.00 92.84           C  
ATOM   3337  O   MET A 440     -11.314  20.146   3.610  1.00 92.84           O  
ATOM   3338  CG  MET A 440     -10.644  18.845  -0.590  1.00 92.84           C  
ATOM   3339  SD  MET A 440     -12.461  18.961  -0.698  1.00 92.84           S  
ATOM   3340  CE  MET A 440     -12.810  17.372  -1.483  1.00 92.84           C  
ATOM   3341  N   ALA A 441      -9.117  20.591   3.540  1.00 92.22           N  
ATOM   3342  CA  ALA A 441      -8.948  20.717   4.989  1.00 92.22           C  
ATOM   3343  C   ALA A 441      -9.789  21.869   5.556  1.00 92.22           C  
ATOM   3344  CB  ALA A 441      -7.464  20.942   5.323  1.00 92.22           C  
ATOM   3345  O   ALA A 441     -10.467  21.704   6.570  1.00 92.22           O  
ATOM   3346  N   VAL A 442      -9.789  23.024   4.881  1.00 92.08           N  
ATOM   3347  CA  VAL A 442     -10.608  24.187   5.263  1.00 92.08           C  
ATOM   3348  C   VAL A 442     -12.096  23.859   5.149  1.00 92.08           C  
ATOM   3349  CB  VAL A 442     -10.248  25.416   4.406  1.00 92.08           C  
ATOM   3350  O   VAL A 442     -12.870  24.141   6.066  1.00 92.08           O  
ATOM   3351  CG1 VAL A 442     -11.165  26.612   4.693  1.00 92.08           C  
ATOM   3352  CG2 VAL A 442      -8.809  25.867   4.686  1.00 92.08           C  
ATOM   3353  N   ARG A 443     -12.506  23.201   4.059  1.00 90.56           N  
ATOM   3354  CA  ARG A 443     -13.893  22.759   3.876  1.00 90.56           C  
ATOM   3355  C   ARG A 443     -14.317  21.745   4.939  1.00 90.56           C  
ATOM   3356  CB  ARG A 443     -14.049  22.195   2.461  1.00 90.56           C  
ATOM   3357  O   ARG A 443     -15.418  21.848   5.469  1.00 90.56           O  
ATOM   3358  CG  ARG A 443     -15.512  21.854   2.159  1.00 90.56           C  
ATOM   3359  CD  ARG A 443     -15.625  21.264   0.757  1.00 90.56           C  
ATOM   3360  NE  ARG A 443     -17.014  20.871   0.467  1.00 90.56           N  
ATOM   3361  NH1 ARG A 443     -16.594  19.891  -1.563  1.00 90.56           N  
ATOM   3362  NH2 ARG A 443     -18.688  19.979  -0.786  1.00 90.56           N  
ATOM   3363  CZ  ARG A 443     -17.424  20.248  -0.622  1.00 90.56           C  
ATOM   3364  N   PHE A 444     -13.456  20.786   5.265  1.00 89.55           N  
ATOM   3365  CA  PHE A 444     -13.702  19.797   6.310  1.00 89.55           C  
ATOM   3366  C   PHE A 444     -13.849  20.463   7.683  1.00 89.55           C  
ATOM   3367  CB  PHE A 444     -12.573  18.758   6.302  1.00 89.55           C  
ATOM   3368  O   PHE A 444     -14.784  20.153   8.416  1.00 89.55           O  
ATOM   3369  CG  PHE A 444     -12.762  17.685   7.352  1.00 89.55           C  
ATOM   3370  CD1 PHE A 444     -11.981  17.688   8.523  1.00 89.55           C  
ATOM   3371  CD2 PHE A 444     -13.763  16.711   7.180  1.00 89.55           C  
ATOM   3372  CE1 PHE A 444     -12.209  16.724   9.520  1.00 89.55           C  
ATOM   3373  CE2 PHE A 444     -13.994  15.754   8.181  1.00 89.55           C  
ATOM   3374  CZ  PHE A 444     -13.219  15.761   9.353  1.00 89.55           C  
ATOM   3375  N   ALA A 445     -13.003  21.449   7.995  1.00 89.10           N  
ATOM   3376  CA  ALA A 445     -13.127  22.252   9.208  1.00 89.10           C  
ATOM   3377  C   ALA A 445     -14.487  22.968   9.296  1.00 89.10           C  
ATOM   3378  CB  ALA A 445     -11.979  23.268   9.242  1.00 89.10           C  
ATOM   3379  O   ALA A 445     -15.103  22.990  10.360  1.00 89.10           O  
ATOM   3380  N   ALA A 446     -14.969  23.533   8.184  1.00 87.94           N  
ATOM   3381  CA  ALA A 446     -16.281  24.174   8.123  1.00 87.94           C  
ATOM   3382  C   ALA A 446     -17.427  23.169   8.332  1.00 87.94           C  
ATOM   3383  CB  ALA A 446     -16.403  24.919   6.788  1.00 87.94           C  
ATOM   3384  O   ALA A 446     -18.344  23.443   9.100  1.00 87.94           O  
ATOM   3385  N   LEU A 447     -17.342  21.986   7.713  1.00 83.68           N  
ATOM   3386  CA  LEU A 447     -18.335  20.918   7.864  1.00 83.68           C  
ATOM   3387  C   LEU A 447     -18.405  20.364   9.296  1.00 83.68           C  
ATOM   3388  CB  LEU A 447     -18.007  19.784   6.881  1.00 83.68           C  
ATOM   3389  O   LEU A 447     -19.496  20.095   9.796  1.00 83.68           O  
ATOM   3390  CG  LEU A 447     -18.310  20.090   5.405  1.00 83.68           C  
ATOM   3391  CD1 LEU A 447     -17.737  18.975   4.525  1.00 83.68           C  
ATOM   3392  CD2 LEU A 447     -19.813  20.190   5.130  1.00 83.68           C  
ATOM   3393  N   MET A 448     -17.261  20.224   9.971  1.00 81.40           N  
ATOM   3394  CA  MET A 448     -17.219  19.772  11.365  1.00 81.40           C  
ATOM   3395  C   MET A 448     -17.862  20.790  12.315  1.00 81.40           C  
ATOM   3396  CB  MET A 448     -15.774  19.455  11.781  1.00 81.40           C  
ATOM   3397  O   MET A 448     -18.592  20.388  13.212  1.00 81.40           O  
ATOM   3398  CG  MET A 448     -15.261  18.148  11.158  1.00 81.40           C  
ATOM   3399  SD  MET A 448     -16.128  16.634  11.668  1.00 81.40           S  
ATOM   3400  CE  MET A 448     -15.552  16.466  13.387  1.00 81.40           C  
ATOM   3401  N   LYS A 449     -17.680  22.098  12.074  1.00 80.07           N  
ATOM   3402  CA  LYS A 449     -18.337  23.160  12.860  1.00 80.07           C  
ATOM   3403  C   LYS A 449     -19.857  23.197  12.704  1.00 80.07           C  
ATOM   3404  CB  LYS A 449     -17.789  24.537  12.468  1.00 80.07           C  
ATOM   3405  O   LYS A 449     -20.531  23.665  13.604  1.00 80.07           O  
ATOM   3406  CG  LYS A 449     -16.380  24.802  13.002  1.00 80.07           C  
ATOM   3407  CD  LYS A 449     -15.956  26.207  12.563  1.00 80.07           C  
ATOM   3408  CE  LYS A 449     -14.550  26.527  13.065  1.00 80.07           C  
ATOM   3409  NZ  LYS A 449     -14.185  27.927  12.738  1.00 80.07           N  
ATOM   3410  N   THR A 450     -20.392  22.767  11.561  1.00 73.36           N  
ATOM   3411  CA  THR A 450     -21.850  22.701  11.346  1.00 73.36           C  
ATOM   3412  C   THR A 450     -22.495  21.445  11.932  1.00 73.36           C  
ATOM   3413  CB  THR A 450     -22.207  22.802   9.854  1.00 73.36           C  
ATOM   3414  O   THR A 450     -23.717  21.366  11.983  1.00 73.36           O  
ATOM   3415  CG2 THR A 450     -21.888  24.186   9.288  1.00 73.36           C  
ATOM   3416  OG1 THR A 450     -21.500  21.873   9.056  1.00 73.36           O  
ATOM   3417  N   ALA A 451     -21.688  20.445  12.298  1.00 63.59           N  
ATOM   3418  CA  ALA A 451     -22.159  19.175  12.845  1.00 63.59           C  
ATOM   3419  C   ALA A 451     -22.112  19.125  14.383  1.00 63.59           C  
ATOM   3420  CB  ALA A 451     -21.323  18.056  12.211  1.00 63.59           C  
ATOM   3421  O   ALA A 451     -22.864  18.347  14.968  1.00 63.59           O  
ATOM   3422  N   SER A 452     -21.229  19.918  15.006  1.00 54.93           N  
ATOM   3423  CA  SER A 452     -21.204  20.208  16.448  1.00 54.93           C  
ATOM   3424  C   SER A 452     -22.240  21.258  16.812  1.00 54.93           C  
ATOM   3425  CB  SER A 452     -19.822  20.722  16.852  1.00 54.93           C  
ATOM   3426  O   SER A 452     -22.919  21.071  17.842  1.00 54.93           O  
ATOM   3427  OG  SER A 452     -19.572  21.927  16.150  1.00 54.93           O  
ATOM   3428  OXT SER A 452     -22.221  22.271  16.074  1.00 54.93           O  
TER    3429      SER A 452                                                      
ENDMDL                                                                          
END                                                                             
