# Supplementary material for: Cryo‐EM structure of antibacterial efflux transporter QacA from Staphylococcus aureus reveals a novel extracellular loop with allosteric role
Source: EMBO J. 2023 Jul 17;42(16):e113418. doi: 10.15252/embj.2023113418 (PMC10425836; doi:10.15252/embj.2023113418)
Supplement: Supplementary file 4 — Source Data for Expanded View [file EMBJ-42-e113418-s008.zip › Expanded view source data/Figure EV2/AF2 models/AF-P96712-Brm3.pdb]

HEADER                                            01-JUN-22                     
TITLE     ALPHAFOLD MONOMER V2.0 PREDICTION FOR MULTIDRUG RESISTANCE PROTEIN 3  
TITLE    2 (P96712)                                                             
COMPND    MOL_ID: 1;                                                            
COMPND   2 MOLECULE: MULTIDRUG RESISTANCE PROTEIN 3;                            
COMPND   3 CHAIN: A                                                             
SOURCE    MOL_ID: 1;                                                            
SOURCE   2 ORGANISM_SCIENTIFIC: BACILLUS SUBTILIS (STRAIN 168);                 
SOURCE   3 ORGANISM_TAXID: 224308                                               
REMARK   1                                                                      
REMARK   1 REFERENCE 1                                                          
REMARK   1  AUTH   JOHN JUMPER, RICHARD EVANS, ALEXANDER PRITZEL, TIM GREEN,    
REMARK   1  AUTH 2 MICHAEL FIGURNOV, OLAF RONNEBERGER, KATHRYN TUNYASUVUNAKOOL, 
REMARK   1  AUTH 3 RUSS BATES, AUGUSTIN ZIDEK, ANNA POTAPENKO, ALEX BRIDGLAND,  
REMARK   1  AUTH 4 CLEMENS MEYER, SIMON A A KOHL, ANDREW J BALLARD,             
REMARK   1  AUTH 5 ANDREW COWIE, BERNARDINO ROMERA-PAREDES, STANISLAV NIKOLOV,  
REMARK   1  AUTH 6 RISHUB JAIN, JONAS ADLER, TREVOR BACK, STIG PETERSEN,        
REMARK   1  AUTH 7 DAVID REIMAN, ELLEN CLANCY, MICHAL ZIELINSKI,                
REMARK   1  AUTH 8 MARTIN STEINEGGER, MICHALINA PACHOLSKA, TAMAS BERGHAMMER,    
REMARK   1  AUTH 9 DAVID SILVER, ORIOL VINYALS, ANDREW W SENIOR,                
REMARK   1  AUTH10 KORAY KAVUKCUOGLU, PUSHMEET KOHLI, DEMIS HASSABIS            
REMARK   1  TITL   HIGHLY ACCURATE PROTEIN STRUCTURE PREDICTION WITH ALPHAFOLD  
REMARK   1  REF    NATURE                        V. 596   583 2021              
REMARK   1  REFN                   ISSN 0028-0836                               
REMARK   1  PMID   34265844                                                     
REMARK   1  DOI    10.1038/s41586-021-03819-2                                   
REMARK   1                                                                      
REMARK   1 DISCLAIMERS                                                          
REMARK   1 ALPHAFOLD DATA, COPYRIGHT (2021) DEEPMIND TECHNOLOGIES LIMITED. THE  
REMARK   1 INFORMATION PROVIDED IS THEORETICAL MODELLING ONLY AND CAUTION SHOULD
REMARK   1 BE EXERCISED IN ITS USE. IT IS PROVIDED "AS-IS" WITHOUT ANY WARRANTY 
REMARK   1 OF ANY KIND, WHETHER EXPRESSED OR IMPLIED. NO WARRANTY IS GIVEN THAT 
REMARK   1 USE OF THE INFORMATION SHALL NOT INFRINGE THE RIGHTS OF ANY THIRD    
REMARK   1 PARTY. THE INFORMATION IS NOT INTENDED TO BE A SUBSTITUTE FOR        
REMARK   1 PROFESSIONAL MEDICAL ADVICE, DIAGNOSIS, OR TREATMENT, AND DOES NOT   
REMARK   1 CONSTITUTE MEDICAL OR OTHER PROFESSIONAL ADVICE. IT IS AVAILABLE FOR 
REMARK   1 ACADEMIC AND COMMERCIAL PURPOSES, UNDER CC-BY 4.0 LICENCE.           
DBREF  XXXX A    1   512  UNP    P96712   BMR3_BACSU       1    512             
SEQRES   1 A  512  MET ASP THR THR THR ALA LYS GLN ALA SER THR LYS PHE          
SEQRES   2 A  512  VAL VAL LEU GLY LEU LEU LEU GLY ILE LEU MET SER ALA          
SEQRES   3 A  512  MET ASP ASN THR ILE VAL ALA THR ALA MET GLY ASN ILE          
SEQRES   4 A  512  VAL ALA ASP LEU GLY SER PHE ASP LYS PHE ALA TRP VAL          
SEQRES   5 A  512  THR ALA SER TYR MET VAL ALA VAL MET ALA GLY MET PRO          
SEQRES   6 A  512  ILE TYR GLY LYS LEU SER ASP MET TYR GLY ARG LYS ARG          
SEQRES   7 A  512  PHE PHE LEU PHE GLY LEU ILE PHE PHE LEU ILE GLY SER          
SEQRES   8 A  512  ALA LEU CYS GLY ILE ALA GLN THR MET ASN GLN LEU ILE          
SEQRES   9 A  512  ILE PHE ARG ALA ILE GLN GLY ILE GLY GLY GLY ALA LEU          
SEQRES  10 A  512  LEU PRO ILE ALA PHE THR ILE ILE PHE ASP LEU PHE PRO          
SEQRES  11 A  512  PRO GLU LYS ARG GLY LYS MET SER GLY MET PHE GLY ALA          
SEQRES  12 A  512  VAL PHE GLY LEU SER SER VAL LEU GLY PRO LEU LEU GLY          
SEQRES  13 A  512  ALA ILE ILE THR ASP SER ILE SER TRP HIS TRP VAL PHE          
SEQRES  14 A  512  TYR ILE ASN VAL PRO ILE GLY ALA LEU SER LEU PHE PHE          
SEQRES  15 A  512  ILE ILE ARG TYR TYR LYS GLU SER LEU GLU HIS ARG LYS          
SEQRES  16 A  512  GLN LYS ILE ASP TRP GLY GLY ALA ILE THR LEU VAL VAL          
SEQRES  17 A  512  SER ILE VAL CYS LEU MET PHE ALA LEU GLU LEU GLY GLY          
SEQRES  18 A  512  LYS THR TYR ASP TRP ASN SER ILE GLN ILE ILE GLY LEU          
SEQRES  19 A  512  PHE ILE VAL PHE ALA VAL PHE PHE ILE ALA PHE PHE ILE          
SEQRES  20 A  512  VAL GLU ARG LYS ALA GLU GLU PRO ILE ILE SER PHE TRP          
SEQRES  21 A  512  MET PHE LYS ASN ARG LEU PHE ALA THR ALA GLN ILE LEU          
SEQRES  22 A  512  ALA PHE LEU TYR GLY GLY THR PHE ILE ILE LEU ALA VAL          
SEQRES  23 A  512  PHE ILE PRO ILE PHE VAL GLN ALA VAL TYR GLY SER SER          
SEQRES  24 A  512  ALA THR SER ALA GLY PHE ILE LEU THR PRO MET MET ILE          
SEQRES  25 A  512  GLY SER VAL ILE GLY SER MET ILE GLY GLY ILE PHE GLN          
SEQRES  26 A  512  THR LYS ALA SER PHE ARG ASN LEU MET LEU ILE SER VAL          
SEQRES  27 A  512  ILE ALA PHE PHE ILE GLY MET LEU LEU LEU SER ASN MET          
SEQRES  28 A  512  THR PRO ASP THR ALA ARG VAL TRP LEU THR VAL PHE MET          
SEQRES  29 A  512  MET ILE SER GLY PHE GLY VAL GLY PHE ASN PHE SER LEU          
SEQRES  30 A  512  LEU PRO ALA ALA SER MET ASN ASP LEU GLU PRO ARG PHE          
SEQRES  31 A  512  ARG GLY THR ALA ASN SER THR ASN SER PHE LEU ARG SER          
SEQRES  32 A  512  PHE GLY MET THR LEU GLY VAL THR ILE PHE GLY THR VAL          
SEQRES  33 A  512  GLN THR ASN VAL PHE THR ASN LYS LEU ASN ASP ALA PHE          
SEQRES  34 A  512  SER GLY MET LYS GLY SER ALA GLY SER GLY ALA ALA GLN          
SEQRES  35 A  512  ASN ILE GLY ASP PRO GLN GLU ILE PHE GLN ALA GLY THR          
SEQRES  36 A  512  ARG SER GLN ILE PRO ASP ALA ILE LEU ASN ARG ILE ILE          
SEQRES  37 A  512  ASP ALA MET SER SER SER ILE THR TYR VAL PHE LEU LEU          
SEQRES  38 A  512  ALA LEU ILE PRO ILE VAL LEU ALA ALA VAL THR ILE LEU          
SEQRES  39 A  512  PHE MET GLY LYS ALA ARG VAL LYS THR THR ALA GLU MET          
SEQRES  40 A  512  THR LYS LYS ALA ASN                                          
CRYST1    1.000    1.000    1.000  90.00  90.00  90.00 P 1           1          
ORIGX1      1.000000  0.000000  0.000000        0.00000                         
ORIGX2      0.000000  1.000000  0.000000        0.00000                         
ORIGX3      0.000000  0.000000  1.000000        0.00000                         
SCALE1      1.000000  0.000000  0.000000        0.00000                         
SCALE2      0.000000  1.000000  0.000000        0.00000                         
SCALE3      0.000000  0.000000  1.000000        0.00000                         
MODEL        1                                                                  
ATOM      1  N   MET A   1      -9.782 -26.819  29.966  1.00 43.23           N  
ATOM      2  CA  MET A   1      -9.072 -25.722  29.272  1.00 43.23           C  
ATOM      3  C   MET A   1      -9.596 -24.423  29.842  1.00 43.23           C  
ATOM      4  CB  MET A   1      -9.287 -25.751  27.745  1.00 43.23           C  
ATOM      5  O   MET A   1     -10.769 -24.136  29.636  1.00 43.23           O  
ATOM      6  CG  MET A   1      -8.126 -26.414  27.000  1.00 43.23           C  
ATOM      7  SD  MET A   1      -8.353 -26.404  25.201  1.00 43.23           S  
ATOM      8  CE  MET A   1      -6.721 -26.984  24.662  1.00 43.23           C  
ATOM      9  N   ASP A   2      -8.775 -23.701  30.604  1.00 42.19           N  
ATOM     10  CA  ASP A   2      -9.184 -22.436  31.215  1.00 42.19           C  
ATOM     11  C   ASP A   2      -9.730 -21.467  30.163  1.00 42.19           C  
ATOM     12  CB  ASP A   2      -8.019 -21.779  31.974  1.00 42.19           C  
ATOM     13  O   ASP A   2      -9.207 -21.329  29.053  1.00 42.19           O  
ATOM     14  CG  ASP A   2      -7.789 -22.365  33.362  1.00 42.19           C  
ATOM     15  OD1 ASP A   2      -8.801 -22.746  33.984  1.00 42.19           O  
ATOM     16  OD2 ASP A   2      -6.604 -22.423  33.746  1.00 42.19           O  
ATOM     17  N   THR A   3     -10.802 -20.766  30.513  1.00 50.66           N  
ATOM     18  CA  THR A   3     -11.466 -19.793  29.634  1.00 50.66           C  
ATOM     19  C   THR A   3     -10.496 -18.718  29.128  1.00 50.66           C  
ATOM     20  CB  THR A   3     -12.643 -19.148  30.379  1.00 50.66           C  
ATOM     21  O   THR A   3     -10.634 -18.237  28.002  1.00 50.66           O  
ATOM     22  CG2 THR A   3     -13.789 -20.136  30.595  1.00 50.66           C  
ATOM     23  OG1 THR A   3     -12.214 -18.712  31.647  1.00 50.66           O  
ATOM     24  N   THR A   4      -9.450 -18.397  29.894  1.00 51.26           N  
ATOM     25  CA  THR A   4      -8.337 -17.518  29.507  1.00 51.26           C  
ATOM     26  C   THR A   4      -7.431 -18.111  28.428  1.00 51.26           C  
ATOM     27  CB  THR A   4      -7.482 -17.148  30.735  1.00 51.26           C  
ATOM     28  O   THR A   4      -7.089 -17.394  27.483  1.00 51.26           O  
ATOM     29  CG2 THR A   4      -8.014 -15.892  31.419  1.00 51.26           C  
ATOM     30  OG1 THR A   4      -7.507 -18.198  31.673  1.00 51.26           O  
ATOM     31  N   THR A   5      -7.072 -19.399  28.497  1.00 43.37           N  
ATOM     32  CA  THR A   5      -6.254 -20.057  27.458  1.00 43.37           C  
ATOM     33  C   THR A   5      -7.038 -20.231  26.161  1.00 43.37           C  
ATOM     34  CB  THR A   5      -5.665 -21.416  27.894  1.00 43.37           C  
ATOM     35  O   THR A   5      -6.501 -19.952  25.089  1.00 43.37           O  
ATOM     36  CG2 THR A   5      -4.220 -21.281  28.358  1.00 43.37           C  
ATOM     37  OG1 THR A   5      -6.370 -22.017  28.948  1.00 43.37           O  
ATOM     38  N   ALA A   6      -8.327 -20.581  26.236  1.00 53.53           N  
ATOM     39  CA  ALA A   6      -9.197 -20.657  25.060  1.00 53.53           C  
ATOM     40  C   ALA A   6      -9.357 -19.288  24.369  1.00 53.53           C  
ATOM     41  CB  ALA A   6     -10.547 -21.241  25.490  1.00 53.53           C  
ATOM     42  O   ALA A   6      -9.253 -19.189  23.142  1.00 53.53           O  
ATOM     43  N   LYS A   7      -9.536 -18.210  25.149  1.00 63.12           N  
ATOM     44  CA  LYS A   7      -9.633 -16.840  24.621  1.00 63.12           C  
ATOM     45  C   LYS A   7      -8.319 -16.402  23.963  1.00 63.12           C  
ATOM     46  CB  LYS A   7     -10.107 -15.898  25.745  1.00 63.12           C  
ATOM     47  O   LYS A   7      -8.349 -15.880  22.853  1.00 63.12           O  
ATOM     48  CG  LYS A   7     -10.769 -14.608  25.237  1.00 63.12           C  
ATOM     49  CD  LYS A   7     -11.358 -13.804  26.412  1.00 63.12           C  
ATOM     50  CE  LYS A   7     -12.166 -12.595  25.914  1.00 63.12           C  
ATOM     51  NZ  LYS A   7     -12.756 -11.811  27.033  1.00 63.12           N  
ATOM     52  N   GLN A   8      -7.171 -16.693  24.584  1.00 61.31           N  
ATOM     53  CA  GLN A   8      -5.851 -16.402  24.009  1.00 61.31           C  
ATOM     54  C   GLN A   8      -5.561 -17.187  22.722  1.00 61.31           C  
ATOM     55  CB  GLN A   8      -4.742 -16.702  25.026  1.00 61.31           C  
ATOM     56  O   GLN A   8      -5.031 -16.606  21.773  1.00 61.31           O  
ATOM     57  CG  GLN A   8      -4.549 -15.589  26.064  1.00 61.31           C  
ATOM     58  CD  GLN A   8      -3.385 -15.888  27.007  1.00 61.31           C  
ATOM     59  NE2 GLN A   8      -3.060 -14.999  27.918  1.00 61.31           N  
ATOM     60  OE1 GLN A   8      -2.722 -16.906  26.931  1.00 61.31           O  
ATOM     61  N   ALA A   9      -5.897 -18.481  22.668  1.00 62.17           N  
ATOM     62  CA  ALA A   9      -5.731 -19.288  21.460  1.00 62.17           C  
ATOM     63  C   ALA A   9      -6.571 -18.719  20.306  1.00 62.17           C  
ATOM     64  CB  ALA A   9      -6.090 -20.745  21.775  1.00 62.17           C  
ATOM     65  O   ALA A   9      -6.048 -18.512  19.213  1.00 62.17           O  
ATOM     66  N   SER A  10      -7.829 -18.354  20.579  1.00 82.90           N  
ATOM     67  CA  SER A  10      -8.711 -17.705  19.604  1.00 82.90           C  
ATOM     68  C   SER A  10      -8.103 -16.413  19.055  1.00 82.90           C  
ATOM     69  CB  SER A  10     -10.072 -17.422  20.250  1.00 82.90           C  
ATOM     70  O   SER A  10      -8.058 -16.221  17.844  1.00 82.90           O  
ATOM     71  OG  SER A  10     -11.091 -17.316  19.278  1.00 82.90           O  
ATOM     72  N   THR A  11      -7.560 -15.551  19.920  1.00 87.76           N  
ATOM     73  CA  THR A  11      -6.917 -14.297  19.504  1.00 87.76           C  
ATOM     74  C   THR A  11      -5.731 -14.532  18.562  1.00 87.76           C  
ATOM     75  CB  THR A  11      -6.445 -13.511  20.736  1.00 87.76           C  
ATOM     76  O   THR A  11      -5.595 -13.804  17.581  1.00 87.76           O  
ATOM     77  CG2 THR A  11      -5.888 -12.133  20.410  1.00 87.76           C  
ATOM     78  OG1 THR A  11      -7.508 -13.280  21.626  1.00 87.76           O  
ATOM     79  N   LYS A  12      -4.886 -15.543  18.812  1.00 90.55           N  
ATOM     80  CA  LYS A  12      -3.735 -15.848  17.939  1.00 90.55           C  
ATOM     81  C   LYS A  12      -4.175 -16.222  16.521  1.00 90.55           C  
ATOM     82  CB  LYS A  12      -2.877 -16.976  18.528  1.00 90.55           C  
ATOM     83  O   LYS A  12      -3.601 -15.709  15.566  1.00 90.55           O  
ATOM     84  CG  LYS A  12      -2.084 -16.561  19.776  1.00 90.55           C  
ATOM     85  CD  LYS A  12      -1.263 -17.757  20.280  1.00 90.55           C  
ATOM     86  CE  LYS A  12      -0.503 -17.426  21.570  1.00 90.55           C  
ATOM     87  NZ  LYS A  12       0.273 -18.599  22.055  1.00 90.55           N  
ATOM     88  N   PHE A  13      -5.205 -17.058  16.383  1.00 93.88           N  
ATOM     89  CA  PHE A  13      -5.735 -17.431  15.068  1.00 93.88           C  
ATOM     90  C   PHE A  13      -6.396 -16.252  14.352  1.00 93.88           C  
ATOM     91  CB  PHE A  13      -6.715 -18.598  15.205  1.00 93.88           C  
ATOM     92  O   PHE A  13      -6.207 -16.097  13.151  1.00 93.88           O  
ATOM     93  CG  PHE A  13      -6.061 -19.897  15.627  1.00 93.88           C  
ATOM     94  CD1 PHE A  13      -5.132 -20.523  14.775  1.00 93.88           C  
ATOM     95  CD2 PHE A  13      -6.381 -20.487  16.863  1.00 93.88           C  
ATOM     96  CE1 PHE A  13      -4.518 -21.725  15.163  1.00 93.88           C  
ATOM     97  CE2 PHE A  13      -5.760 -21.686  17.257  1.00 93.88           C  
ATOM     98  CZ  PHE A  13      -4.829 -22.305  16.405  1.00 93.88           C  
ATOM     99  N   VAL A  14      -7.098 -15.373  15.077  1.00 93.36           N  
ATOM    100  CA  VAL A  14      -7.636 -14.132  14.491  1.00 93.36           C  
ATOM    101  C   VAL A  14      -6.509 -13.270  13.936  1.00 93.36           C  
ATOM    102  CB  VAL A  14      -8.468 -13.330  15.507  1.00 93.36           C  
ATOM    103  O   VAL A  14      -6.572 -12.850  12.787  1.00 93.36           O  
ATOM    104  CG1 VAL A  14      -8.921 -11.972  14.953  1.00 93.36           C  
ATOM    105  CG2 VAL A  14      -9.728 -14.113  15.876  1.00 93.36           C  
ATOM    106  N   VAL A  15      -5.455 -13.048  14.724  1.00 92.94           N  
ATOM    107  CA  VAL A  15      -4.281 -12.291  14.276  1.00 92.94           C  
ATOM    108  C   VAL A  15      -3.657 -12.924  13.039  1.00 92.94           C  
ATOM    109  CB  VAL A  15      -3.255 -12.173  15.412  1.00 92.94           C  
ATOM    110  O   VAL A  15      -3.382 -12.207  12.085  1.00 92.94           O  
ATOM    111  CG1 VAL A  15      -1.889 -11.675  14.937  1.00 92.94           C  
ATOM    112  CG2 VAL A  15      -3.765 -11.189  16.463  1.00 92.94           C  
ATOM    113  N   LEU A  16      -3.476 -14.245  13.022  1.00 93.86           N  
ATOM    114  CA  LEU A  16      -2.942 -14.948  11.858  1.00 93.86           C  
ATOM    115  C   LEU A  16      -3.827 -14.740  10.620  1.00 93.86           C  
ATOM    116  CB  LEU A  16      -2.777 -16.435  12.213  1.00 93.86           C  
ATOM    117  O   LEU A  16      -3.313 -14.411   9.557  1.00 93.86           O  
ATOM    118  CG  LEU A  16      -2.070 -17.264  11.127  1.00 93.86           C  
ATOM    119  CD1 LEU A  16      -0.635 -16.790  10.881  1.00 93.86           C  
ATOM    120  CD2 LEU A  16      -2.017 -18.724  11.576  1.00 93.86           C  
ATOM    121  N   GLY A  17      -5.151 -14.840  10.768  1.00 95.47           N  
ATOM    122  CA  GLY A  17      -6.096 -14.558   9.689  1.00 95.47           C  
ATOM    123  C   GLY A  17      -5.971 -13.130   9.148  1.00 95.47           C  
ATOM    124  O   GLY A  17      -5.905 -12.940   7.934  1.00 95.47           O  
ATOM    125  N   LEU A  18      -5.861 -12.130  10.026  1.00 94.48           N  
ATOM    126  CA  LEU A  18      -5.676 -10.731   9.622  1.00 94.48           C  
ATOM    127  C   LEU A  18      -4.337 -10.511   8.911  1.00 94.48           C  
ATOM    128  CB  LEU A  18      -5.771  -9.812  10.851  1.00 94.48           C  
ATOM    129  O   LEU A  18      -4.294  -9.838   7.885  1.00 94.48           O  
ATOM    130  CG  LEU A  18      -7.146  -9.785  11.534  1.00 94.48           C  
ATOM    131  CD1 LEU A  18      -7.065  -8.905  12.776  1.00 94.48           C  
ATOM    132  CD2 LEU A  18      -8.257  -9.263  10.627  1.00 94.48           C  
ATOM    133  N   LEU A  19      -3.255 -11.098   9.430  1.00 93.47           N  
ATOM    134  CA  LEU A  19      -1.920 -11.005   8.838  1.00 93.47           C  
ATOM    135  C   LEU A  19      -1.876 -11.629   7.443  1.00 93.47           C  
ATOM    136  CB  LEU A  19      -0.892 -11.689   9.757  1.00 93.47           C  
ATOM    137  O   LEU A  19      -1.288 -11.033   6.550  1.00 93.47           O  
ATOM    138  CG  LEU A  19      -0.622 -10.945  11.073  1.00 93.47           C  
ATOM    139  CD1 LEU A  19       0.177 -11.830  12.024  1.00 93.47           C  
ATOM    140  CD2 LEU A  19       0.187  -9.672  10.892  1.00 93.47           C  
ATOM    141  N   LEU A  20      -2.528 -12.776   7.235  1.00 95.02           N  
ATOM    142  CA  LEU A  20      -2.632 -13.414   5.918  1.00 95.02           C  
ATOM    143  C   LEU A  20      -3.409 -12.541   4.922  1.00 95.02           C  
ATOM    144  CB  LEU A  20      -3.305 -14.789   6.070  1.00 95.02           C  
ATOM    145  O   LEU A  20      -2.979 -12.386   3.782  1.00 95.02           O  
ATOM    146  CG  LEU A  20      -2.448 -15.859   6.768  1.00 95.02           C  
ATOM    147  CD1 LEU A  20      -3.331 -17.065   7.094  1.00 95.02           C  
ATOM    148  CD2 LEU A  20      -1.278 -16.339   5.911  1.00 95.02           C  
ATOM    149  N   GLY A  21      -4.512 -11.921   5.358  1.00 93.71           N  
ATOM    150  CA  GLY A  21      -5.280 -11.000   4.514  1.00 93.71           C  
ATOM    151  C   GLY A  21      -4.478  -9.753   4.122  1.00 93.71           C  
ATOM    152  O   GLY A  21      -4.514  -9.330   2.968  1.00 93.71           O  
ATOM    153  N   ILE A  22      -3.705  -9.195   5.060  1.00 91.00           N  
ATOM    154  CA  ILE A  22      -2.797  -8.071   4.786  1.00 91.00           C  
ATOM    155  C   ILE A  22      -1.656  -8.496   3.858  1.00 91.00           C  
ATOM    156  CB  ILE A  22      -2.256  -7.459   6.097  1.00 91.00           C  
ATOM    157  O   ILE A  22      -1.365  -7.764   2.919  1.00 91.00           O  
ATOM    158  CG1 ILE A  22      -3.394  -6.750   6.865  1.00 91.00           C  
ATOM    159  CG2 ILE A  22      -1.116  -6.458   5.811  1.00 91.00           C  
ATOM    160  CD1 ILE A  22      -2.994  -6.375   8.296  1.00 91.00           C  
ATOM    161  N   LEU A  23      -1.028  -9.653   4.098  1.00 91.47           N  
ATOM    162  CA  LEU A  23       0.070 -10.175   3.277  1.00 91.47           C  
ATOM    163  C   LEU A  23      -0.357 -10.259   1.813  1.00 91.47           C  
ATOM    164  CB  LEU A  23       0.485 -11.569   3.795  1.00 91.47           C  
ATOM    165  O   LEU A  23       0.312  -9.709   0.947  1.00 91.47           O  
ATOM    166  CG  LEU A  23       1.646 -12.216   3.011  1.00 91.47           C  
ATOM    167  CD1 LEU A  23       2.986 -11.539   3.301  1.00 91.47           C  
ATOM    168  CD2 LEU A  23       1.770 -13.687   3.403  1.00 91.47           C  
ATOM    169  N   MET A  24      -1.503 -10.893   1.572  1.00 92.00           N  
ATOM    170  CA  MET A  24      -2.102 -11.030   0.250  1.00 92.00           C  
ATOM    171  C   MET A  24      -2.361  -9.656  -0.385  1.00 92.00           C  
ATOM    172  CB  MET A  24      -3.392 -11.832   0.440  1.00 92.00           C  
ATOM    173  O   MET A  24      -1.891  -9.384  -1.482  1.00 92.00           O  
ATOM    174  CG  MET A  24      -4.097 -12.174  -0.867  1.00 92.00           C  
ATOM    175  SD  MET A  24      -5.782 -12.794  -0.630  1.00 92.00           S  
ATOM    176  CE  MET A  24      -6.570 -11.309   0.046  1.00 92.00           C  
ATOM    177  N   SER A  25      -3.032  -8.749   0.333  1.00 89.65           N  
ATOM    178  CA  SER A  25      -3.350  -7.408  -0.175  1.00 89.65           C  
ATOM    179  C   SER A  25      -2.115  -6.562  -0.500  1.00 89.65           C  
ATOM    180  CB  SER A  25      -4.195  -6.677   0.867  1.00 89.65           C  
ATOM    181  O   SER A  25      -2.137  -5.806  -1.472  1.00 89.65           O  
ATOM    182  OG  SER A  25      -4.598  -5.399   0.413  1.00 89.65           O  
ATOM    183  N   ALA A  26      -1.062  -6.658   0.314  1.00 85.80           N  
ATOM    184  CA  ALA A  26       0.166  -5.889   0.149  1.00 85.80           C  
ATOM    185  C   ALA A  26       1.080  -6.468  -0.944  1.00 85.80           C  
ATOM    186  CB  ALA A  26       0.867  -5.820   1.511  1.00 85.80           C  
ATOM    187  O   ALA A  26       1.753  -5.711  -1.640  1.00 85.80           O  
ATOM    188  N   MET A  27       1.073  -7.792  -1.117  1.00 88.81           N  
ATOM    189  CA  MET A  27       1.858  -8.499  -2.132  1.00 88.81           C  
ATOM    190  C   MET A  27       1.249  -8.383  -3.534  1.00 88.81           C  
ATOM    191  CB  MET A  27       1.950  -9.972  -1.711  1.00 88.81           C  
ATOM    192  O   MET A  27       1.972  -8.373  -4.521  1.00 88.81           O  
ATOM    193  CG  MET A  27       2.947 -10.760  -2.553  1.00 88.81           C  
ATOM    194  SD  MET A  27       3.119 -12.500  -2.078  1.00 88.81           S  
ATOM    195  CE  MET A  27       1.520 -13.143  -2.652  1.00 88.81           C  
ATOM    196  N   ASP A  28      -0.075  -8.289  -3.640  1.00 88.65           N  
ATOM    197  CA  ASP A  28      -0.792  -8.440  -4.909  1.00 88.65           C  
ATOM    198  C   ASP A  28      -0.414  -7.410  -5.986  1.00 88.65           C  
ATOM    199  CB  ASP A  28      -2.277  -8.387  -4.590  1.00 88.65           C  
ATOM    200  O   ASP A  28      -0.296  -7.749  -7.158  1.00 88.65           O  
ATOM    201  CG  ASP A  28      -3.136  -8.579  -5.830  1.00 88.65           C  
ATOM    202  OD1 ASP A  28      -3.308  -9.740  -6.263  1.00 88.65           O  
ATOM    203  OD2 ASP A  28      -3.683  -7.556  -6.289  1.00 88.65           O  
ATOM    204  N   ASN A  29      -0.153  -6.153  -5.619  1.00 81.95           N  
ATOM    205  CA  ASN A  29       0.292  -5.182  -6.623  1.00 81.95           C  
ATOM    206  C   ASN A  29       1.743  -5.453  -7.063  1.00 81.95           C  
ATOM    207  CB  ASN A  29       0.050  -3.753  -6.107  1.00 81.95           C  
ATOM    208  O   ASN A  29       2.058  -5.407  -8.249  1.00 81.95           O  
ATOM    209  CG  ASN A  29      -0.015  -2.743  -7.244  1.00 81.95           C  
ATOM    210  ND2 ASN A  29      -0.690  -1.638  -7.073  1.00 81.95           N  
ATOM    211  OD1 ASN A  29       0.505  -2.919  -8.322  1.00 81.95           O  
ATOM    212  N   THR A  30       2.627  -5.800  -6.123  1.00 82.44           N  
ATOM    213  CA  THR A  30       4.052  -6.005  -6.419  1.00 82.44           C  
ATOM    214  C   THR A  30       4.315  -7.287  -7.206  1.00 82.44           C  
ATOM    215  CB  THR A  30       4.902  -5.983  -5.141  1.00 82.44           C  
ATOM    216  O   THR A  30       5.191  -7.289  -8.065  1.00 82.44           O  
ATOM    217  CG2 THR A  30       4.820  -4.640  -4.416  1.00 82.44           C  
ATOM    218  OG1 THR A  30       4.471  -6.948  -4.214  1.00 82.44           O  
ATOM    219  N   ILE A  31       3.546  -8.351  -6.963  1.00 89.35           N  
ATOM    220  CA  ILE A  31       3.644  -9.617  -7.703  1.00 89.35           C  
ATOM    221  C   ILE A  31       3.113  -9.493  -9.141  1.00 89.35           C  
ATOM    222  CB  ILE A  31       2.950 -10.740  -6.896  1.00 89.35           C  
ATOM    223  O   ILE A  31       3.688 -10.056 -10.067  1.00 89.35           O  
ATOM    224  CG1 ILE A  31       3.414 -12.127  -7.365  1.00 89.35           C  
ATOM    225  CG2 ILE A  31       1.421 -10.607  -6.896  1.00 89.35           C  
ATOM    226  CD1 ILE A  31       2.854 -13.311  -6.569  1.00 89.35           C  
ATOM    227  N   VAL A  32       2.045  -8.714  -9.359  1.00 90.06           N  
ATOM    228  CA  VAL A  32       1.497  -8.471 -10.706  1.00 90.06           C  
ATOM    229  C   VAL A  32       2.419  -7.560 -11.509  1.00 90.06           C  
ATOM    230  CB  VAL A  32       0.078  -7.883 -10.620  1.00 90.06           C  
ATOM    231  O   VAL A  32       2.601  -7.773 -12.706  1.00 90.06           O  
ATOM    232  CG1 VAL A  32      -0.486  -7.465 -11.986  1.00 90.06           C  
ATOM    233  CG2 VAL A  32      -0.888  -8.919 -10.038  1.00 90.06           C  
ATOM    234  N   ALA A  33       3.039  -6.574 -10.857  1.00 83.10           N  
ATOM    235  CA  ALA A  33       3.997  -5.689 -11.506  1.00 83.10           C  
ATOM    236  C   ALA A  33       5.180  -6.460 -12.118  1.00 83.10           C  
ATOM    237  CB  ALA A  33       4.465  -4.640 -10.492  1.00 83.10           C  
ATOM    238  O   ALA A  33       5.608  -6.121 -13.217  1.00 83.10           O  
ATOM    239  N   THR A  34       5.676  -7.519 -11.463  1.00 79.34           N  
ATOM    240  CA  THR A  34       6.763  -8.340 -12.024  1.00 79.34           C  
ATOM    241  C   THR A  34       6.313  -9.290 -13.127  1.00 79.34           C  
ATOM    242  CB  THR A  34       7.510  -9.132 -10.948  1.00 79.34           C  
ATOM    243  O   THR A  34       7.099  -9.580 -14.022  1.00 79.34           O  
ATOM    244  CG2 THR A  34       8.312  -8.197 -10.053  1.00 79.34           C  
ATOM    245  OG1 THR A  34       6.645  -9.855 -10.110  1.00 79.34           O  
ATOM    246  N   ALA A  35       5.056  -9.730 -13.120  1.00 86.08           N  
ATOM    247  CA  ALA A  35       4.497 -10.576 -14.173  1.00 86.08           C  
ATOM    248  C   ALA A  35       4.059  -9.797 -15.430  1.00 86.08           C  
ATOM    249  CB  ALA A  35       3.334 -11.357 -13.561  1.00 86.08           C  
ATOM    250  O   ALA A  35       3.754 -10.407 -16.455  1.00 86.08           O  
ATOM    251  N   MET A  36       4.014  -8.459 -15.367  1.00 85.81           N  
ATOM    252  CA  MET A  36       3.389  -7.608 -16.387  1.00 85.81           C  
ATOM    253  C   MET A  36       3.946  -7.825 -17.798  1.00 85.81           C  
ATOM    254  CB  MET A  36       3.533  -6.133 -15.982  1.00 85.81           C  
ATOM    255  O   MET A  36       3.172  -7.866 -18.750  1.00 85.81           O  
ATOM    256  CG  MET A  36       2.666  -5.204 -16.847  1.00 85.81           C  
ATOM    257  SD  MET A  36       0.871  -5.488 -16.758  1.00 85.81           S  
ATOM    258  CE  MET A  36       0.570  -5.028 -15.032  1.00 85.81           C  
ATOM    259  N   GLY A  37       5.263  -8.011 -17.939  1.00 79.76           N  
ATOM    260  CA  GLY A  37       5.884  -8.270 -19.242  1.00 79.76           C  
ATOM    261  C   GLY A  37       5.309  -9.515 -19.926  1.00 79.76           C  
ATOM    262  O   GLY A  37       4.909  -9.453 -21.086  1.00 79.76           O  
ATOM    263  N   ASN A  38       5.164 -10.614 -19.180  1.00 85.15           N  
ATOM    264  CA  ASN A  38       4.608 -11.863 -19.707  1.00 85.15           C  
ATOM    265  C   ASN A  38       3.093 -11.764 -19.937  1.00 85.15           C  
ATOM    266  CB  ASN A  38       4.988 -13.036 -18.781  1.00 85.15           C  
ATOM    267  O   ASN A  38       2.594 -12.327 -20.906  1.00 85.15           O  
ATOM    268  CG  ASN A  38       6.472 -13.387 -18.852  1.00 85.15           C  
ATOM    269  ND2 ASN A  38       6.930 -14.411 -18.174  1.00 85.15           N  
ATOM    270  OD1 ASN A  38       7.255 -12.747 -19.527  1.00 85.15           O  
ATOM    271  N   ILE A  39       2.368 -11.008 -19.105  1.00 88.53           N  
ATOM    272  CA  ILE A  39       0.935 -10.736 -19.315  1.00 88.53           C  
ATOM    273  C   ILE A  39       0.718 -10.018 -20.650  1.00 88.53           C  
ATOM    274  CB  ILE A  39       0.357  -9.903 -18.147  1.00 88.53           C  
ATOM    275  O   ILE A  39      -0.160 -10.395 -21.422  1.00 88.53           O  
ATOM    276  CG1 ILE A  39       0.368 -10.727 -16.843  1.00 88.53           C  
ATOM    277  CG2 ILE A  39      -1.081  -9.438 -18.446  1.00 88.53           C  
ATOM    278  CD1 ILE A  39       0.023  -9.940 -15.573  1.00 88.53           C  
ATOM    279  N   VAL A  40       1.510  -8.981 -20.930  1.00 85.96           N  
ATOM    280  CA  VAL A  40       1.394  -8.216 -22.177  1.00 85.96           C  
ATOM    281  C   VAL A  40       1.849  -9.042 -23.382  1.00 85.96           C  
ATOM    282  CB  VAL A  40       2.167  -6.893 -22.075  1.00 85.96           C  
ATOM    283  O   VAL A  40       1.247  -8.931 -24.446  1.00 85.96           O  
ATOM    284  CG1 VAL A  40       2.115  -6.127 -23.398  1.00 85.96           C  
ATOM    285  CG2 VAL A  40       1.559  -5.966 -21.010  1.00 85.96           C  
ATOM    286  N   ALA A  41       2.862  -9.896 -23.222  1.00 84.45           N  
ATOM    287  CA  ALA A  41       3.299 -10.805 -24.279  1.00 84.45           C  
ATOM    288  C   ALA A  41       2.217 -11.834 -24.663  1.00 84.45           C  
ATOM    289  CB  ALA A  41       4.592 -11.492 -23.827  1.00 84.45           C  
ATOM    290  O   ALA A  41       2.064 -12.135 -25.843  1.00 84.45           O  
ATOM    291  N   ASP A  42       1.460 -12.343 -23.685  1.00 88.80           N  
ATOM    292  CA  ASP A  42       0.427 -13.368 -23.893  1.00 88.80           C  
ATOM    293  C   ASP A  42      -0.919 -12.773 -24.351  1.00 88.80           C  
ATOM    294  CB  ASP A  42       0.292 -14.157 -22.580  1.00 88.80           C  
ATOM    295  O   ASP A  42      -1.524 -13.228 -25.319  1.00 88.80           O  
ATOM    296  CG  ASP A  42      -0.538 -15.440 -22.688  1.00 88.80           C  
ATOM    297  OD1 ASP A  42      -0.490 -16.100 -23.745  1.00 88.80           O  
ATOM    298  OD2 ASP A  42      -1.141 -15.804 -21.650  1.00 88.80           O  
ATOM    299  N   LEU A  43      -1.389 -11.707 -23.691  1.00 89.83           N  
ATOM    300  CA  LEU A  43      -2.700 -11.099 -23.963  1.00 89.83           C  
ATOM    301  C   LEU A  43      -2.664  -9.982 -25.016  1.00 89.83           C  
ATOM    302  CB  LEU A  43      -3.299 -10.571 -22.648  1.00 89.83           C  
ATOM    303  O   LEU A  43      -3.722  -9.523 -25.463  1.00 89.83           O  
ATOM    304  CG  LEU A  43      -3.532 -11.631 -21.556  1.00 89.83           C  
ATOM    305  CD1 LEU A  43      -4.224 -10.958 -20.367  1.00 89.83           C  
ATOM    306  CD2 LEU A  43      -4.429 -12.764 -22.050  1.00 89.83           C  
ATOM    307  N   GLY A  44      -1.474  -9.502 -25.379  1.00 82.54           N  
ATOM    308  CA  GLY A  44      -1.290  -8.332 -26.231  1.00 82.54           C  
ATOM    309  C   GLY A  44      -1.736  -7.022 -25.569  1.00 82.54           C  
ATOM    310  O   GLY A  44      -1.806  -6.897 -24.347  1.00 82.54           O  
ATOM    311  N   SER A  45      -2.051  -6.020 -26.398  1.00 82.01           N  
ATOM    312  CA  SER A  45      -2.493  -4.678 -25.972  1.00 82.01           C  
ATOM    313  C   SER A  45      -1.534  -3.984 -24.997  1.00 82.01           C  
ATOM    314  CB  SER A  45      -3.922  -4.703 -25.413  1.00 82.01           C  
ATOM    315  O   SER A  45      -1.907  -3.631 -23.874  1.00 82.01           O  
ATOM    316  OG  SER A  45      -4.868  -5.038 -26.412  1.00 82.01           O  
ATOM    317  N   PHE A  46      -0.297  -3.747 -25.446  1.00 75.27           N  
ATOM    318  CA  PHE A  46       0.694  -2.985 -24.680  1.00 75.27           C  
ATOM    319  C   PHE A  46       0.161  -1.605 -24.268  1.00 75.27           C  
ATOM    320  CB  PHE A  46       1.993  -2.861 -25.494  1.00 75.27           C  
ATOM    321  O   PHE A  46       0.389  -1.172 -23.150  1.00 75.27           O  
ATOM    322  CG  PHE A  46       3.158  -2.292 -24.701  1.00 75.27           C  
ATOM    323  CD1 PHE A  46       3.332  -0.899 -24.584  1.00 75.27           C  
ATOM    324  CD2 PHE A  46       4.076  -3.154 -24.071  1.00 75.27           C  
ATOM    325  CE1 PHE A  46       4.389  -0.381 -23.814  1.00 75.27           C  
ATOM    326  CE2 PHE A  46       5.111  -2.638 -23.275  1.00 75.27           C  
ATOM    327  CZ  PHE A  46       5.268  -1.249 -23.146  1.00 75.27           C  
ATOM    328  N   ASP A  47      -0.660  -0.961 -25.098  1.00 77.35           N  
ATOM    329  CA  ASP A  47      -1.328   0.317 -24.812  1.00 77.35           C  
ATOM    330  C   ASP A  47      -2.199   0.307 -23.538  1.00 77.35           C  
ATOM    331  CB  ASP A  47      -2.171   0.701 -26.044  1.00 77.35           C  
ATOM    332  O   ASP A  47      -2.479   1.356 -22.954  1.00 77.35           O  
ATOM    333  CG  ASP A  47      -3.305  -0.292 -26.363  1.00 77.35           C  
ATOM    334  OD1 ASP A  47      -3.017  -1.508 -26.494  1.00 77.35           O  
ATOM    335  OD2 ASP A  47      -4.475   0.142 -26.455  1.00 77.35           O  
ATOM    336  N   LYS A  48      -2.612  -0.876 -23.071  1.00 81.63           N  
ATOM    337  CA  LYS A  48      -3.516  -1.045 -21.930  1.00 81.63           C  
ATOM    338  C   LYS A  48      -2.836  -1.492 -20.639  1.00 81.63           C  
ATOM    339  CB  LYS A  48      -4.638  -2.000 -22.323  1.00 81.63           C  
ATOM    340  O   LYS A  48      -3.519  -1.574 -19.619  1.00 81.63           O  
ATOM    341  CG  LYS A  48      -5.534  -1.397 -23.400  1.00 81.63           C  
ATOM    342  CD  LYS A  48      -6.667  -2.365 -23.716  1.00 81.63           C  
ATOM    343  CE  LYS A  48      -7.433  -1.801 -24.904  1.00 81.63           C  
ATOM    344  NZ  LYS A  48      -8.438  -2.781 -25.351  1.00 81.63           N  
ATOM    345  N   PHE A  49      -1.525  -1.737 -20.627  1.00 82.23           N  
ATOM    346  CA  PHE A  49      -0.842  -2.285 -19.445  1.00 82.23           C  
ATOM    347  C   PHE A  49      -1.053  -1.416 -18.187  1.00 82.23           C  
ATOM    348  CB  PHE A  49       0.653  -2.479 -19.753  1.00 82.23           C  
ATOM    349  O   PHE A  49      -1.339  -1.927 -17.103  1.00 82.23           O  
ATOM    350  CG  PHE A  49       1.536  -1.290 -19.407  1.00 82.23           C  
ATOM    351  CD1 PHE A  49       1.746  -0.244 -20.324  1.00 82.23           C  
ATOM    352  CD2 PHE A  49       2.112  -1.201 -18.126  1.00 82.23           C  
ATOM    353  CE1 PHE A  49       2.536   0.863 -19.986  1.00 82.23           C  
ATOM    354  CE2 PHE A  49       2.897  -0.087 -17.779  1.00 82.23           C  
ATOM    355  CZ  PHE A  49       3.117   0.941 -18.712  1.00 82.23           C  
ATOM    356  N   ALA A  50      -1.012  -0.085 -18.340  1.00 83.04           N  
ATOM    357  CA  ALA A  50      -1.193   0.863 -17.241  1.00 83.04           C  
ATOM    358  C   ALA A  50      -2.577   0.736 -16.574  1.00 83.04           C  
ATOM    359  CB  ALA A  50      -0.957   2.276 -17.788  1.00 83.04           C  
ATOM    360  O   ALA A  50      -2.717   0.940 -15.366  1.00 83.04           O  
ATOM    361  N   TRP A  51      -3.598   0.324 -17.332  1.00 89.88           N  
ATOM    362  CA  TRP A  51      -4.958   0.146 -16.827  1.00 89.88           C  
ATOM    363  C   TRP A  51      -5.094  -1.043 -15.873  1.00 89.88           C  
ATOM    364  CB  TRP A  51      -5.930   0.001 -17.997  1.00 89.88           C  
ATOM    365  O   TRP A  51      -5.958  -1.016 -14.994  1.00 89.88           O  
ATOM    366  CG  TRP A  51      -6.148   1.242 -18.797  1.00 89.88           C  
ATOM    367  CD1 TRP A  51      -5.382   1.695 -19.815  1.00 89.88           C  
ATOM    368  CD2 TRP A  51      -7.208   2.224 -18.628  1.00 89.88           C  
ATOM    369  CE2 TRP A  51      -7.051   3.236 -19.620  1.00 89.88           C  
ATOM    370  CE3 TRP A  51      -8.285   2.354 -17.725  1.00 89.88           C  
ATOM    371  NE1 TRP A  51      -5.917   2.866 -20.314  1.00 89.88           N  
ATOM    372  CH2 TRP A  51      -9.004   4.418 -18.812  1.00 89.88           C  
ATOM    373  CZ2 TRP A  51      -7.943   4.312 -19.728  1.00 89.88           C  
ATOM    374  CZ3 TRP A  51      -9.169   3.445 -17.810  1.00 89.88           C  
ATOM    375  N   VAL A  52      -4.242  -2.066 -15.990  1.00 91.12           N  
ATOM    376  CA  VAL A  52      -4.257  -3.254 -15.114  1.00 91.12           C  
ATOM    377  C   VAL A  52      -3.924  -2.867 -13.671  1.00 91.12           C  
ATOM    378  CB  VAL A  52      -3.251  -4.306 -15.627  1.00 91.12           C  
ATOM    379  O   VAL A  52      -4.553  -3.344 -12.722  1.00 91.12           O  
ATOM    380  CG1 VAL A  52      -3.233  -5.579 -14.773  1.00 91.12           C  
ATOM    381  CG2 VAL A  52      -3.579  -4.737 -17.060  1.00 91.12           C  
ATOM    382  N   THR A  53      -2.961  -1.964 -13.493  1.00 87.59           N  
ATOM    383  CA  THR A  53      -2.571  -1.456 -12.172  1.00 87.59           C  
ATOM    384  C   THR A  53      -3.499  -0.336 -11.712  1.00 87.59           C  
ATOM    385  CB  THR A  53      -1.106  -1.000 -12.178  1.00 87.59           C  
ATOM    386  O   THR A  53      -3.935  -0.344 -10.557  1.00 87.59           O  
ATOM    387  CG2 THR A  53      -0.602  -0.693 -10.770  1.00 87.59           C  
ATOM    388  OG1 THR A  53      -0.315  -2.051 -12.678  1.00 87.59           O  
ATOM    389  N   ALA A  54      -3.862   0.582 -12.616  1.00 89.77           N  
ATOM    390  CA  ALA A  54      -4.725   1.716 -12.298  1.00 89.77           C  
ATOM    391  C   ALA A  54      -6.112   1.265 -11.818  1.00 89.77           C  
ATOM    392  CB  ALA A  54      -4.828   2.632 -13.522  1.00 89.77           C  
ATOM    393  O   ALA A  54      -6.565   1.713 -10.770  1.00 89.77           O  
ATOM    394  N   SER A  55      -6.762   0.332 -12.523  1.00 93.60           N  
ATOM    395  CA  SER A  55      -8.099  -0.170 -12.160  1.00 93.60           C  
ATOM    396  C   SER A  55      -8.156  -0.748 -10.742  1.00 93.60           C  
ATOM    397  CB  SER A  55      -8.563  -1.230 -13.164  1.00 93.60           C  
ATOM    398  O   SER A  55      -9.073  -0.434  -9.982  1.00 93.60           O  
ATOM    399  OG  SER A  55      -7.615  -2.272 -13.263  1.00 93.60           O  
ATOM    400  N   TYR A  56      -7.147  -1.532 -10.352  1.00 93.57           N  
ATOM    401  CA  TYR A  56      -7.027  -2.069  -8.999  1.00 93.57           C  
ATOM    402  C   TYR A  56      -6.791  -0.965  -7.961  1.00 93.57           C  
ATOM    403  CB  TYR A  56      -5.905  -3.112  -8.965  1.00 93.57           C  
ATOM    404  O   TYR A  56      -7.518  -0.892  -6.971  1.00 93.57           O  
ATOM    405  CG  TYR A  56      -5.585  -3.630  -7.576  1.00 93.57           C  
ATOM    406  CD1 TYR A  56      -4.429  -3.192  -6.906  1.00 93.57           C  
ATOM    407  CD2 TYR A  56      -6.435  -4.566  -6.963  1.00 93.57           C  
ATOM    408  CE1 TYR A  56      -4.136  -3.672  -5.612  1.00 93.57           C  
ATOM    409  CE2 TYR A  56      -6.160  -5.030  -5.662  1.00 93.57           C  
ATOM    410  OH  TYR A  56      -4.743  -5.021  -3.719  1.00 93.57           O  
ATOM    411  CZ  TYR A  56      -5.010  -4.582  -4.981  1.00 93.57           C  
ATOM    412  N   MET A  57      -5.811  -0.082  -8.183  1.00 90.86           N  
ATOM    413  CA  MET A  57      -5.478   0.996  -7.240  1.00 90.86           C  
ATOM    414  C   MET A  57      -6.649   1.955  -7.022  1.00 90.86           C  
ATOM    415  CB  MET A  57      -4.254   1.776  -7.737  1.00 90.86           C  
ATOM    416  O   MET A  57      -6.978   2.279  -5.879  1.00 90.86           O  
ATOM    417  CG  MET A  57      -2.934   1.018  -7.563  1.00 90.86           C  
ATOM    418  SD  MET A  57      -2.246   0.995  -5.873  1.00 90.86           S  
ATOM    419  CE  MET A  57      -2.962  -0.502  -5.158  1.00 90.86           C  
ATOM    420  N   VAL A  58      -7.319   2.348  -8.106  1.00 92.73           N  
ATOM    421  CA  VAL A  58      -8.520   3.186  -8.088  1.00 92.73           C  
ATOM    422  C   VAL A  58      -9.611   2.536  -7.234  1.00 92.73           C  
ATOM    423  CB  VAL A  58      -9.015   3.409  -9.532  1.00 92.73           C  
ATOM    424  O   VAL A  58     -10.156   3.180  -6.336  1.00 92.73           O  
ATOM    425  CG1 VAL A  58     -10.403   4.043  -9.546  1.00 92.73           C  
ATOM    426  CG2 VAL A  58      -8.087   4.313 -10.355  1.00 92.73           C  
ATOM    427  N   ALA A  59      -9.901   1.253  -7.467  1.00 94.38           N  
ATOM    428  CA  ALA A  59     -10.939   0.532  -6.738  1.00 94.38           C  
ATOM    429  C   ALA A  59     -10.606   0.368  -5.244  1.00 94.38           C  
ATOM    430  CB  ALA A  59     -11.158  -0.810  -7.437  1.00 94.38           C  
ATOM    431  O   ALA A  59     -11.466   0.604  -4.392  1.00 94.38           O  
ATOM    432  N   VAL A  60      -9.351   0.043  -4.912  1.00 93.27           N  
ATOM    433  CA  VAL A  60      -8.874  -0.027  -3.521  1.00 93.27           C  
ATOM    434  C   VAL A  60      -9.066   1.318  -2.826  1.00 93.27           C  
ATOM    435  CB  VAL A  60      -7.394  -0.468  -3.467  1.00 93.27           C  
ATOM    436  O   VAL A  60      -9.636   1.376  -1.735  1.00 93.27           O  
ATOM    437  CG1 VAL A  60      -6.754  -0.291  -2.085  1.00 93.27           C  
ATOM    438  CG2 VAL A  60      -7.243  -1.947  -3.825  1.00 93.27           C  
ATOM    439  N   MET A  61      -8.616   2.404  -3.455  1.00 91.16           N  
ATOM    440  CA  MET A  61      -8.645   3.735  -2.857  1.00 91.16           C  
ATOM    441  C   MET A  61     -10.055   4.289  -2.679  1.00 91.16           C  
ATOM    442  CB  MET A  61      -7.799   4.692  -3.693  1.00 91.16           C  
ATOM    443  O   MET A  61     -10.349   4.847  -1.623  1.00 91.16           O  
ATOM    444  CG  MET A  61      -6.319   4.473  -3.362  1.00 91.16           C  
ATOM    445  SD  MET A  61      -5.210   5.801  -3.856  1.00 91.16           S  
ATOM    446  CE  MET A  61      -5.884   7.175  -2.899  1.00 91.16           C  
ATOM    447  N   ALA A  62     -10.935   4.097  -3.661  1.00 92.34           N  
ATOM    448  CA  ALA A  62     -12.337   4.485  -3.545  1.00 92.34           C  
ATOM    449  C   ALA A  62     -13.068   3.668  -2.463  1.00 92.34           C  
ATOM    450  CB  ALA A  62     -12.986   4.324  -4.923  1.00 92.34           C  
ATOM    451  O   ALA A  62     -13.936   4.188  -1.763  1.00 92.34           O  
ATOM    452  N   GLY A  63     -12.688   2.397  -2.289  1.00 92.46           N  
ATOM    453  CA  GLY A  63     -13.289   1.506  -1.303  1.00 92.46           C  
ATOM    454  C   GLY A  63     -12.928   1.833   0.147  1.00 92.46           C  
ATOM    455  O   GLY A  63     -13.775   1.654   1.023  1.00 92.46           O  
ATOM    456  N   MET A  64     -11.707   2.311   0.433  1.00 91.86           N  
ATOM    457  CA  MET A  64     -11.222   2.438   1.821  1.00 91.86           C  
ATOM    458  C   MET A  64     -12.174   3.225   2.741  1.00 91.86           C  
ATOM    459  CB  MET A  64      -9.796   3.013   1.925  1.00 91.86           C  
ATOM    460  O   MET A  64     -12.578   2.655   3.761  1.00 91.86           O  
ATOM    461  CG  MET A  64      -8.690   2.100   1.406  1.00 91.86           C  
ATOM    462  SD  MET A  64      -7.049   2.666   1.928  1.00 91.86           S  
ATOM    463  CE  MET A  64      -6.009   1.562   0.943  1.00 91.86           C  
ATOM    464  N   PRO A  65     -12.582   4.476   2.429  1.00 89.74           N  
ATOM    465  CA  PRO A  65     -13.436   5.256   3.330  1.00 89.74           C  
ATOM    466  C   PRO A  65     -14.815   4.612   3.523  1.00 89.74           C  
ATOM    467  CB  PRO A  65     -13.552   6.650   2.695  1.00 89.74           C  
ATOM    468  O   PRO A  65     -15.346   4.582   4.635  1.00 89.74           O  
ATOM    469  CG  PRO A  65     -12.364   6.726   1.737  1.00 89.74           C  
ATOM    470  CD  PRO A  65     -12.248   5.285   1.261  1.00 89.74           C  
ATOM    471  N   ILE A  66     -15.363   4.028   2.451  1.00 91.76           N  
ATOM    472  CA  ILE A  66     -16.665   3.357   2.462  1.00 91.76           C  
ATOM    473  C   ILE A  66     -16.629   2.146   3.387  1.00 91.76           C  
ATOM    474  CB  ILE A  66     -17.091   2.974   1.026  1.00 91.76           C  
ATOM    475  O   ILE A  66     -17.480   2.014   4.265  1.00 91.76           O  
ATOM    476  CG1 ILE A  66     -17.330   4.272   0.229  1.00 91.76           C  
ATOM    477  CG2 ILE A  66     -18.354   2.091   1.046  1.00 91.76           C  
ATOM    478  CD1 ILE A  66     -17.840   4.070  -1.196  1.00 91.76           C  
ATOM    479  N   TYR A  67     -15.629   1.278   3.245  1.00 91.90           N  
ATOM    480  CA  TYR A  67     -15.505   0.105   4.104  1.00 91.90           C  
ATOM    481  C   TYR A  67     -15.254   0.463   5.562  1.00 91.90           C  
ATOM    482  CB  TYR A  67     -14.388  -0.796   3.593  1.00 91.90           C  
ATOM    483  O   TYR A  67     -15.771  -0.219   6.447  1.00 91.90           O  
ATOM    484  CG  TYR A  67     -14.776  -1.564   2.358  1.00 91.90           C  
ATOM    485  CD1 TYR A  67     -15.906  -2.405   2.371  1.00 91.90           C  
ATOM    486  CD2 TYR A  67     -14.001  -1.435   1.199  1.00 91.90           C  
ATOM    487  CE1 TYR A  67     -16.251  -3.137   1.220  1.00 91.90           C  
ATOM    488  CE2 TYR A  67     -14.346  -2.153   0.049  1.00 91.90           C  
ATOM    489  OH  TYR A  67     -15.724  -3.798  -1.012  1.00 91.90           O  
ATOM    490  CZ  TYR A  67     -15.452  -3.028   0.065  1.00 91.90           C  
ATOM    491  N   GLY A  68     -14.515   1.542   5.827  1.00 89.00           N  
ATOM    492  CA  GLY A  68     -14.363   2.072   7.177  1.00 89.00           C  
ATOM    493  C   GLY A  68     -15.712   2.363   7.821  1.00 89.00           C  
ATOM    494  O   GLY A  68     -16.035   1.763   8.849  1.00 89.00           O  
ATOM    495  N   LYS A  69     -16.523   3.197   7.162  1.00 88.84           N  
ATOM    496  CA  LYS A  69     -17.859   3.580   7.630  1.00 88.84           C  
ATOM    497  C   LYS A  69     -18.808   2.386   7.730  1.00 88.84           C  
ATOM    498  CB  LYS A  69     -18.405   4.668   6.688  1.00 88.84           C  
ATOM    499  O   LYS A  69     -19.436   2.175   8.762  1.00 88.84           O  
ATOM    500  CG  LYS A  69     -19.807   5.169   7.062  1.00 88.84           C  
ATOM    501  CD  LYS A  69     -19.845   5.940   8.389  1.00 88.84           C  
ATOM    502  CE  LYS A  69     -21.293   6.362   8.660  1.00 88.84           C  
ATOM    503  NZ  LYS A  69     -21.408   7.247   9.835  1.00 88.84           N  
ATOM    504  N   LEU A  70     -18.886   1.558   6.694  1.00 89.58           N  
ATOM    505  CA  LEU A  70     -19.773   0.396   6.687  1.00 89.58           C  
ATOM    506  C   LEU A  70     -19.403  -0.626   7.772  1.00 89.58           C  
ATOM    507  CB  LEU A  70     -19.731  -0.251   5.301  1.00 89.58           C  
ATOM    508  O   LEU A  70     -20.288  -1.223   8.389  1.00 89.58           O  
ATOM    509  CG  LEU A  70     -20.426   0.522   4.169  1.00 89.58           C  
ATOM    510  CD1 LEU A  70     -20.284  -0.271   2.870  1.00 89.58           C  
ATOM    511  CD2 LEU A  70     -21.921   0.720   4.431  1.00 89.58           C  
ATOM    512  N   SER A  71     -18.108  -0.792   8.052  1.00 89.30           N  
ATOM    513  CA  SER A  71     -17.655  -1.648   9.146  1.00 89.30           C  
ATOM    514  C   SER A  71     -17.992  -1.075  10.527  1.00 89.30           C  
ATOM    515  CB  SER A  71     -16.162  -1.959   9.015  1.00 89.30           C  
ATOM    516  O   SER A  71     -18.176  -1.859  11.454  1.00 89.30           O  
ATOM    517  OG  SER A  71     -15.340  -0.887   9.434  1.00 89.30           O  
ATOM    518  N   ASP A  72     -18.087   0.256  10.678  1.00 86.51           N  
ATOM    519  CA  ASP A  72     -18.560   0.893  11.919  1.00 86.51           C  
ATOM    520  C   ASP A  72     -20.054   0.603  12.132  1.00 86.51           C  
ATOM    521  CB  ASP A  72     -18.327   2.425  11.905  1.00 86.51           C  
ATOM    522  O   ASP A  72     -20.471   0.308  13.248  1.00 86.51           O  
ATOM    523  CG  ASP A  72     -16.891   2.914  12.149  1.00 86.51           C  
ATOM    524  OD1 ASP A  72     -16.138   2.282  12.914  1.00 86.51           O  
ATOM    525  OD2 ASP A  72     -16.465   3.942  11.590  1.00 86.51           O  
ATOM    526  N   MET A  73     -20.845   0.643  11.055  1.00 85.42           N  
ATOM    527  CA  MET A  73     -22.308   0.528  11.108  1.00 85.42           C  
ATOM    528  C   MET A  73     -22.810  -0.911  11.294  1.00 85.42           C  
ATOM    529  CB  MET A  73     -22.896   1.086   9.804  1.00 85.42           C  
ATOM    530  O   MET A  73     -23.777  -1.151  12.017  1.00 85.42           O  
ATOM    531  CG  MET A  73     -22.643   2.580   9.574  1.00 85.42           C  
ATOM    532  SD  MET A  73     -23.055   3.134   7.904  1.00 85.42           S  
ATOM    533  CE  MET A  73     -24.859   3.126   8.019  1.00 85.42           C  
ATOM    534  N   TYR A  74     -22.197  -1.877  10.605  1.00 86.07           N  
ATOM    535  CA  TYR A  74     -22.717  -3.251  10.517  1.00 86.07           C  
ATOM    536  C   TYR A  74     -21.730  -4.323  10.994  1.00 86.07           C  
ATOM    537  CB  TYR A  74     -23.130  -3.548   9.080  1.00 86.07           C  
ATOM    538  O   TYR A  74     -21.999  -5.517  10.832  1.00 86.07           O  
ATOM    539  CG  TYR A  74     -24.109  -2.581   8.440  1.00 86.07           C  
ATOM    540  CD1 TYR A  74     -25.472  -2.673   8.779  1.00 86.07           C  
ATOM    541  CD2 TYR A  74     -23.678  -1.606   7.518  1.00 86.07           C  
ATOM    542  CE1 TYR A  74     -26.406  -1.794   8.202  1.00 86.07           C  
ATOM    543  CE2 TYR A  74     -24.611  -0.728   6.934  1.00 86.07           C  
ATOM    544  OH  TYR A  74     -26.870   0.048   6.741  1.00 86.07           O  
ATOM    545  CZ  TYR A  74     -25.976  -0.819   7.278  1.00 86.07           C  
ATOM    546  N   GLY A  75     -20.590  -3.912  11.546  1.00 87.85           N  
ATOM    547  CA  GLY A  75     -19.585  -4.803  12.111  1.00 87.85           C  
ATOM    548  C   GLY A  75     -18.365  -5.035  11.218  1.00 87.85           C  
ATOM    549  O   GLY A  75     -18.432  -5.147   9.987  1.00 87.85           O  
ATOM    550  N   ARG A  76     -17.220  -5.164  11.885  1.00 89.87           N  
ATOM    551  CA  ARG A  76     -15.889  -5.420  11.336  1.00 89.87           C  
ATOM    552  C   ARG A  76     -15.800  -6.768  10.658  1.00 89.87           C  
ATOM    553  CB  ARG A  76     -14.839  -5.398  12.459  1.00 89.87           C  
ATOM    554  O   ARG A  76     -15.270  -6.855   9.553  1.00 89.87           O  
ATOM    555  CG  ARG A  76     -14.858  -4.183  13.382  1.00 89.87           C  
ATOM    556  CD  ARG A  76     -14.712  -2.885  12.609  1.00 89.87           C  
ATOM    557  NE  ARG A  76     -14.715  -1.786  13.568  1.00 89.87           N  
ATOM    558  NH1 ARG A  76     -15.533  -0.190  12.165  1.00 89.87           N  
ATOM    559  NH2 ARG A  76     -15.303   0.243  14.326  1.00 89.87           N  
ATOM    560  CZ  ARG A  76     -15.196  -0.593  13.345  1.00 89.87           C  
ATOM    561  N   LYS A  77     -16.307  -7.828  11.299  1.00 92.26           N  
ATOM    562  CA  LYS A  77     -16.179  -9.198  10.791  1.00 92.26           C  
ATOM    563  C   LYS A  77     -16.842  -9.312   9.430  1.00 92.26           C  
ATOM    564  CB  LYS A  77     -16.800 -10.200  11.779  1.00 92.26           C  
ATOM    565  O   LYS A  77     -16.256  -9.870   8.507  1.00 92.26           O  
ATOM    566  CG  LYS A  77     -16.613 -11.642  11.278  1.00 92.26           C  
ATOM    567  CD  LYS A  77     -17.056 -12.676  12.315  1.00 92.26           C  
ATOM    568  CE  LYS A  77     -16.763 -14.084  11.774  1.00 92.26           C  
ATOM    569  NZ  LYS A  77     -17.058 -15.138  12.772  1.00 92.26           N  
ATOM    570  N   ARG A  78     -18.055  -8.771   9.309  1.00 91.81           N  
ATOM    571  CA  ARG A  78     -18.858  -8.870   8.091  1.00 91.81           C  
ATOM    572  C   ARG A  78     -18.155  -8.210   6.910  1.00 91.81           C  
ATOM    573  CB  ARG A  78     -20.244  -8.271   8.357  1.00 91.81           C  
ATOM    574  O   ARG A  78     -18.039  -8.833   5.860  1.00 91.81           O  
ATOM    575  CG  ARG A  78     -21.192  -8.545   7.185  1.00 91.81           C  
ATOM    576  CD  ARG A  78     -22.597  -8.052   7.527  1.00 91.81           C  
ATOM    577  NE  ARG A  78     -23.537  -8.332   6.428  1.00 91.81           N  
ATOM    578  NH1 ARG A  78     -25.419  -7.536   7.468  1.00 91.81           N  
ATOM    579  NH2 ARG A  78     -25.564  -8.353   5.392  1.00 91.81           N  
ATOM    580  CZ  ARG A  78     -24.832  -8.074   6.434  1.00 91.81           C  
ATOM    581  N   PHE A  79     -17.643  -6.996   7.097  1.00 92.48           N  
ATOM    582  CA  PHE A  79     -16.993  -6.257   6.016  1.00 92.48           C  
ATOM    583  C   PHE A  79     -15.562  -6.713   5.722  1.00 92.48           C  
ATOM    584  CB  PHE A  79     -17.118  -4.754   6.273  1.00 92.48           C  
ATOM    585  O   PHE A  79     -15.163  -6.689   4.561  1.00 92.48           O  
ATOM    586  CG  PHE A  79     -18.441  -4.238   5.761  1.00 92.48           C  
ATOM    587  CD1 PHE A  79     -18.601  -4.068   4.374  1.00 92.48           C  
ATOM    588  CD2 PHE A  79     -19.532  -4.019   6.622  1.00 92.48           C  
ATOM    589  CE1 PHE A  79     -19.835  -3.679   3.836  1.00 92.48           C  
ATOM    590  CE2 PHE A  79     -20.770  -3.646   6.067  1.00 92.48           C  
ATOM    591  CZ  PHE A  79     -20.930  -3.484   4.686  1.00 92.48           C  
ATOM    592  N   PHE A  80     -14.823  -7.224   6.714  1.00 94.09           N  
ATOM    593  CA  PHE A  80     -13.547  -7.891   6.445  1.00 94.09           C  
ATOM    594  C   PHE A  80     -13.749  -9.151   5.595  1.00 94.09           C  
ATOM    595  CB  PHE A  80     -12.827  -8.241   7.753  1.00 94.09           C  
ATOM    596  O   PHE A  80     -13.066  -9.331   4.593  1.00 94.09           O  
ATOM    597  CG  PHE A  80     -11.424  -8.764   7.515  1.00 94.09           C  
ATOM    598  CD1 PHE A  80     -11.185 -10.149   7.424  1.00 94.09           C  
ATOM    599  CD2 PHE A  80     -10.367  -7.861   7.294  1.00 94.09           C  
ATOM    600  CE1 PHE A  80      -9.895 -10.625   7.126  1.00 94.09           C  
ATOM    601  CE2 PHE A  80      -9.080  -8.340   6.996  1.00 94.09           C  
ATOM    602  CZ  PHE A  80      -8.841  -9.721   6.921  1.00 94.09           C  
ATOM    603  N   LEU A  81     -14.715 -10.006   5.961  1.00 95.86           N  
ATOM    604  CA  LEU A  81     -15.026 -11.220   5.200  1.00 95.86           C  
ATOM    605  C   LEU A  81     -15.551 -10.897   3.800  1.00 95.86           C  
ATOM    606  CB  LEU A  81     -16.053 -12.079   5.957  1.00 95.86           C  
ATOM    607  O   LEU A  81     -15.135 -11.542   2.846  1.00 95.86           O  
ATOM    608  CG  LEU A  81     -15.523 -12.750   7.235  1.00 95.86           C  
ATOM    609  CD1 LEU A  81     -16.675 -13.474   7.936  1.00 95.86           C  
ATOM    610  CD2 LEU A  81     -14.435 -13.783   6.955  1.00 95.86           C  
ATOM    611  N   PHE A  82     -16.421  -9.893   3.666  1.00 94.93           N  
ATOM    612  CA  PHE A  82     -16.906  -9.444   2.362  1.00 94.93           C  
ATOM    613  C   PHE A  82     -15.751  -9.010   1.456  1.00 94.93           C  
ATOM    614  CB  PHE A  82     -17.905  -8.301   2.554  1.00 94.93           C  
ATOM    615  O   PHE A  82     -15.636  -9.507   0.339  1.00 94.93           O  
ATOM    616  CG  PHE A  82     -18.442  -7.756   1.248  1.00 94.93           C  
ATOM    617  CD1 PHE A  82     -17.817  -6.657   0.628  1.00 94.93           C  
ATOM    618  CD2 PHE A  82     -19.546  -8.374   0.632  1.00 94.93           C  
ATOM    619  CE1 PHE A  82     -18.305  -6.170  -0.597  1.00 94.93           C  
ATOM    620  CE2 PHE A  82     -20.041  -7.877  -0.585  1.00 94.93           C  
ATOM    621  CZ  PHE A  82     -19.420  -6.775  -1.198  1.00 94.93           C  
ATOM    622  N   GLY A  83     -14.864  -8.146   1.960  1.00 95.59           N  
ATOM    623  CA  GLY A  83     -13.693  -7.698   1.214  1.00 95.59           C  
ATOM    624  C   GLY A  83     -12.760  -8.844   0.839  1.00 95.59           C  
ATOM    625  O   GLY A  83     -12.310  -8.923  -0.299  1.00 95.59           O  
ATOM    626  N   LEU A  84     -12.532  -9.783   1.761  1.00 96.26           N  
ATOM    627  CA  LEU A  84     -11.703 -10.959   1.509  1.00 96.26           C  
ATOM    628  C   LEU A  84     -12.309 -11.868   0.434  1.00 96.26           C  
ATOM    629  CB  LEU A  84     -11.472 -11.689   2.844  1.00 96.26           C  
ATOM    630  O   LEU A  84     -11.597 -12.297  -0.465  1.00 96.26           O  
ATOM    631  CG  LEU A  84     -10.363 -12.751   2.791  1.00 96.26           C  
ATOM    632  CD1 LEU A  84      -8.975 -12.133   2.615  1.00 96.26           C  
ATOM    633  CD2 LEU A  84     -10.341 -13.519   4.108  1.00 96.26           C  
ATOM    634  N   ILE A  85     -13.619 -12.116   0.473  1.00 97.11           N  
ATOM    635  CA  ILE A  85     -14.319 -12.913  -0.543  1.00 97.11           C  
ATOM    636  C   ILE A  85     -14.261 -12.221  -1.907  1.00 97.11           C  
ATOM    637  CB  ILE A  85     -15.772 -13.196  -0.098  1.00 97.11           C  
ATOM    638  O   ILE A  85     -13.896 -12.860  -2.890  1.00 97.11           O  
ATOM    639  CG1 ILE A  85     -15.773 -14.180   1.094  1.00 97.11           C  
ATOM    640  CG2 ILE A  85     -16.615 -13.772  -1.251  1.00 97.11           C  
ATOM    641  CD1 ILE A  85     -17.115 -14.250   1.834  1.00 97.11           C  
ATOM    642  N   PHE A  86     -14.568 -10.922  -1.976  1.00 95.95           N  
ATOM    643  CA  PHE A  86     -14.496 -10.160  -3.227  1.00 95.95           C  
ATOM    644  C   PHE A  86     -13.084 -10.140  -3.806  1.00 95.95           C  
ATOM    645  CB  PHE A  86     -15.003  -8.727  -3.012  1.00 95.95           C  
ATOM    646  O   PHE A  86     -12.912 -10.303  -5.012  1.00 95.95           O  
ATOM    647  CG  PHE A  86     -16.407  -8.538  -3.536  1.00 95.95           C  
ATOM    648  CD1 PHE A  86     -16.614  -7.848  -4.746  1.00 95.95           C  
ATOM    649  CD2 PHE A  86     -17.497  -9.114  -2.860  1.00 95.95           C  
ATOM    650  CE1 PHE A  86     -17.911  -7.720  -5.269  1.00 95.95           C  
ATOM    651  CE2 PHE A  86     -18.791  -9.007  -3.399  1.00 95.95           C  
ATOM    652  CZ  PHE A  86     -19.000  -8.300  -4.596  1.00 95.95           C  
ATOM    653  N   PHE A  87     -12.074 -10.004  -2.947  1.00 96.57           N  
ATOM    654  CA  PHE A  87     -10.682 -10.077  -3.362  1.00 96.57           C  
ATOM    655  C   PHE A  87     -10.357 -11.451  -3.955  1.00 96.57           C  
ATOM    656  CB  PHE A  87      -9.775  -9.754  -2.172  1.00 96.57           C  
ATOM    657  O   PHE A  87      -9.761 -11.523  -5.024  1.00 96.57           O  
ATOM    658  CG  PHE A  87      -8.325  -9.638  -2.574  1.00 96.57           C  
ATOM    659  CD1 PHE A  87      -7.558 -10.792  -2.816  1.00 96.57           C  
ATOM    660  CD2 PHE A  87      -7.755  -8.368  -2.768  1.00 96.57           C  
ATOM    661  CE1 PHE A  87      -6.225 -10.671  -3.232  1.00 96.57           C  
ATOM    662  CE2 PHE A  87      -6.414  -8.249  -3.161  1.00 96.57           C  
ATOM    663  CZ  PHE A  87      -5.651  -9.404  -3.383  1.00 96.57           C  
ATOM    664  N   LEU A  88     -10.765 -12.542  -3.296  1.00 97.07           N  
ATOM    665  CA  LEU A  88     -10.501 -13.902  -3.773  1.00 97.07           C  
ATOM    666  C   LEU A  88     -11.213 -14.206  -5.090  1.00 97.07           C  
ATOM    667  CB  LEU A  88     -10.918 -14.927  -2.705  1.00 97.07           C  
ATOM    668  O   LEU A  88     -10.603 -14.794  -5.978  1.00 97.07           O  
ATOM    669  CG  LEU A  88     -10.013 -14.933  -1.465  1.00 97.07           C  
ATOM    670  CD1 LEU A  88     -10.635 -15.830  -0.391  1.00 97.07           C  
ATOM    671  CD2 LEU A  88      -8.596 -15.401  -1.788  1.00 97.07           C  
ATOM    672  N   ILE A  89     -12.469 -13.775  -5.235  1.00 97.53           N  
ATOM    673  CA  ILE A  89     -13.220 -13.899  -6.489  1.00 97.53           C  
ATOM    674  C   ILE A  89     -12.515 -13.107  -7.589  1.00 97.53           C  
ATOM    675  CB  ILE A  89     -14.686 -13.446  -6.308  1.00 97.53           C  
ATOM    676  O   ILE A  89     -12.238 -13.663  -8.644  1.00 97.53           O  
ATOM    677  CG1 ILE A  89     -15.437 -14.442  -5.395  1.00 97.53           C  
ATOM    678  CG2 ILE A  89     -15.404 -13.330  -7.668  1.00 97.53           C  
ATOM    679  CD1 ILE A  89     -16.814 -13.941  -4.942  1.00 97.53           C  
ATOM    680  N   GLY A  90     -12.172 -11.842  -7.337  1.00 96.90           N  
ATOM    681  CA  GLY A  90     -11.444 -11.017  -8.300  1.00 96.90           C  
ATOM    682  C   GLY A  90     -10.104 -11.635  -8.699  1.00 96.90           C  
ATOM    683  O   GLY A  90      -9.779 -11.674  -9.877  1.00 96.90           O  
ATOM    684  N   SER A  91      -9.365 -12.199  -7.742  1.00 96.54           N  
ATOM    685  CA  SER A  91      -8.096 -12.877  -8.012  1.00 96.54           C  
ATOM    686  C   SER A  91      -8.284 -14.147  -8.849  1.00 96.54           C  
ATOM    687  CB  SER A  91      -7.383 -13.183  -6.692  1.00 96.54           C  
ATOM    688  O   SER A  91      -7.594 -14.335  -9.845  1.00 96.54           O  
ATOM    689  OG  SER A  91      -5.994 -13.089  -6.887  1.00 96.54           O  
ATOM    690  N   ALA A  92      -9.274 -14.984  -8.528  1.00 97.27           N  
ATOM    691  CA  ALA A  92      -9.601 -16.152  -9.343  1.00 97.27           C  
ATOM    692  C   ALA A  92     -10.038 -15.759 -10.766  1.00 97.27           C  
ATOM    693  CB  ALA A  92     -10.682 -16.964  -8.623  1.00 97.27           C  
ATOM    694  O   ALA A  92      -9.629 -16.404 -11.726  1.00 97.27           O  
ATOM    695  N   LEU A  93     -10.811 -14.675 -10.907  1.00 97.66           N  
ATOM    696  CA  LEU A  93     -11.201 -14.126 -12.205  1.00 97.66           C  
ATOM    697  C   LEU A  93      -9.979 -13.641 -13.003  1.00 97.66           C  
ATOM    698  CB  LEU A  93     -12.240 -13.008 -12.024  1.00 97.66           C  
ATOM    699  O   LEU A  93      -9.844 -13.983 -14.174  1.00 97.66           O  
ATOM    700  CG  LEU A  93     -13.643 -13.459 -11.581  1.00 97.66           C  
ATOM    701  CD1 LEU A  93     -14.503 -12.220 -11.315  1.00 97.66           C  
ATOM    702  CD2 LEU A  93     -14.345 -14.310 -12.639  1.00 97.66           C  
ATOM    703  N   CYS A  94      -9.045 -12.915 -12.380  1.00 96.22           N  
ATOM    704  CA  CYS A  94      -7.785 -12.528 -13.026  1.00 96.22           C  
ATOM    705  C   CYS A  94      -6.993 -13.751 -13.520  1.00 96.22           C  
ATOM    706  CB  CYS A  94      -6.927 -11.718 -12.047  1.00 96.22           C  
ATOM    707  O   CYS A  94      -6.440 -13.716 -14.614  1.00 96.22           O  
ATOM    708  SG  CYS A  94      -7.641 -10.092 -11.668  1.00 96.22           S  
ATOM    709  N   GLY A  95      -6.986 -14.846 -12.753  1.00 95.23           N  
ATOM    710  CA  GLY A  95      -6.326 -16.102 -13.120  1.00 95.23           C  
ATOM    711  C   GLY A  95      -6.989 -16.887 -14.263  1.00 95.23           C  
ATOM    712  O   GLY A  95      -6.394 -17.851 -14.737  1.00 95.23           O  
ATOM    713  N   ILE A  96      -8.192 -16.514 -14.715  1.00 96.56           N  
ATOM    714  CA  ILE A  96      -8.843 -17.078 -15.917  1.00 96.56           C  
ATOM    715  C   ILE A  96      -8.922 -16.071 -17.075  1.00 96.56           C  
ATOM    716  CB  ILE A  96     -10.247 -17.661 -15.613  1.00 96.56           C  
ATOM    717  O   ILE A  96      -9.564 -16.358 -18.085  1.00 96.56           O  
ATOM    718  CG1 ILE A  96     -11.216 -16.582 -15.099  1.00 96.56           C  
ATOM    719  CG2 ILE A  96     -10.183 -18.834 -14.628  1.00 96.56           C  
ATOM    720  CD1 ILE A  96     -12.680 -17.023 -15.019  1.00 96.56           C  
ATOM    721  N   ALA A  97      -8.349 -14.873 -16.927  1.00 95.96           N  
ATOM    722  CA  ALA A  97      -8.488 -13.810 -17.916  1.00 95.96           C  
ATOM    723  C   ALA A  97      -7.824 -14.192 -19.246  1.00 95.96           C  
ATOM    724  CB  ALA A  97      -7.896 -12.514 -17.352  1.00 95.96           C  
ATOM    725  O   ALA A  97      -6.638 -14.489 -19.284  1.00 95.96           O  
ATOM    726  N   GLN A  98      -8.580 -14.114 -20.343  1.00 94.05           N  
ATOM    727  CA  GLN A  98      -8.099 -14.443 -21.694  1.00 94.05           C  
ATOM    728  C   GLN A  98      -7.855 -13.208 -22.564  1.00 94.05           C  
ATOM    729  CB  GLN A  98      -9.116 -15.358 -22.384  1.00 94.05           C  
ATOM    730  O   GLN A  98      -7.409 -13.316 -23.701  1.00 94.05           O  
ATOM    731  CG  GLN A  98      -9.270 -16.701 -21.666  1.00 94.05           C  
ATOM    732  CD  GLN A  98     -10.161 -17.662 -22.439  1.00 94.05           C  
ATOM    733  NE2 GLN A  98      -9.969 -18.952 -22.272  1.00 94.05           N  
ATOM    734  OE1 GLN A  98     -11.050 -17.289 -23.190  1.00 94.05           O  
ATOM    735  N   THR A  99      -8.194 -12.018 -22.068  1.00 94.23           N  
ATOM    736  CA  THR A  99      -7.966 -10.756 -22.779  1.00 94.23           C  
ATOM    737  C   THR A  99      -7.552  -9.669 -21.799  1.00 94.23           C  
ATOM    738  CB  THR A  99      -9.206 -10.283 -23.562  1.00 94.23           C  
ATOM    739  O   THR A  99      -7.981  -9.668 -20.641  1.00 94.23           O  
ATOM    740  CG2 THR A  99      -9.767 -11.310 -24.543  1.00 94.23           C  
ATOM    741  OG1 THR A  99     -10.252  -9.965 -22.675  1.00 94.23           O  
ATOM    742  N   MET A 100      -6.789  -8.685 -22.278  1.00 92.49           N  
ATOM    743  CA  MET A 100      -6.363  -7.546 -21.461  1.00 92.49           C  
ATOM    744  C   MET A 100      -7.558  -6.786 -20.851  1.00 92.49           C  
ATOM    745  CB  MET A 100      -5.490  -6.637 -22.338  1.00 92.49           C  
ATOM    746  O   MET A 100      -7.529  -6.390 -19.689  1.00 92.49           O  
ATOM    747  CG  MET A 100      -4.810  -5.525 -21.540  1.00 92.49           C  
ATOM    748  SD  MET A 100      -3.699  -6.080 -20.225  1.00 92.49           S  
ATOM    749  CE  MET A 100      -2.288  -6.624 -21.230  1.00 92.49           C  
ATOM    750  N   ASN A 101      -8.663  -6.648 -21.593  1.00 94.40           N  
ATOM    751  CA  ASN A 101      -9.883  -6.006 -21.090  1.00 94.40           C  
ATOM    752  C   ASN A 101     -10.528  -6.791 -19.937  1.00 94.40           C  
ATOM    753  CB  ASN A 101     -10.898  -5.861 -22.232  1.00 94.40           C  
ATOM    754  O   ASN A 101     -10.952  -6.186 -18.953  1.00 94.40           O  
ATOM    755  CG  ASN A 101     -10.561  -4.814 -23.275  1.00 94.40           C  
ATOM    756  ND2 ASN A 101     -11.245  -4.865 -24.395  1.00 94.40           N  
ATOM    757  OD1 ASN A 101      -9.718  -3.942 -23.131  1.00 94.40           O  
ATOM    758  N   GLN A 102     -10.605  -8.124 -20.047  1.00 96.11           N  
ATOM    759  CA  GLN A 102     -11.103  -8.966 -18.956  1.00 96.11           C  
ATOM    760  C   GLN A 102     -10.232  -8.795 -17.713  1.00 96.11           C  
ATOM    761  CB  GLN A 102     -11.120 -10.441 -19.371  1.00 96.11           C  
ATOM    762  O   GLN A 102     -10.765  -8.558 -16.632  1.00 96.11           O  
ATOM    763  CG  GLN A 102     -12.315 -10.810 -20.260  1.00 96.11           C  
ATOM    764  CD  GLN A 102     -12.214 -12.247 -20.769  1.00 96.11           C  
ATOM    765  NE2 GLN A 102     -13.153 -12.710 -21.560  1.00 96.11           N  
ATOM    766  OE1 GLN A 102     -11.267 -12.966 -20.498  1.00 96.11           O  
ATOM    767  N   LEU A 103      -8.906  -8.820 -17.877  1.00 95.93           N  
ATOM    768  CA  LEU A 103      -7.977  -8.645 -16.768  1.00 95.93           C  
ATOM    769  C   LEU A 103      -8.179  -7.296 -16.060  1.00 95.93           C  
ATOM    770  CB  LEU A 103      -6.541  -8.821 -17.287  1.00 95.93           C  
ATOM    771  O   LEU A 103      -8.259  -7.262 -14.837  1.00 95.93           O  
ATOM    772  CG  LEU A 103      -5.487  -8.799 -16.167  1.00 95.93           C  
ATOM    773  CD1 LEU A 103      -5.673  -9.942 -15.168  1.00 95.93           C  
ATOM    774  CD2 LEU A 103      -4.095  -8.907 -16.776  1.00 95.93           C  
ATOM    775  N   ILE A 104      -8.345  -6.198 -16.802  1.00 95.24           N  
ATOM    776  CA  ILE A 104      -8.617  -4.864 -16.232  1.00 95.24           C  
ATOM    777  C   ILE A 104      -9.919  -4.855 -15.416  1.00 95.24           C  
ATOM    778  CB  ILE A 104      -8.656  -3.811 -17.362  1.00 95.24           C  
ATOM    779  O   ILE A 104      -9.956  -4.336 -14.299  1.00 95.24           O  
ATOM    780  CG1 ILE A 104      -7.250  -3.638 -17.972  1.00 95.24           C  
ATOM    781  CG2 ILE A 104      -9.155  -2.440 -16.862  1.00 95.24           C  
ATOM    782  CD1 ILE A 104      -7.267  -2.988 -19.357  1.00 95.24           C  
ATOM    783  N   ILE A 105     -10.992  -5.452 -15.943  1.00 96.71           N  
ATOM    784  CA  ILE A 105     -12.278  -5.535 -15.234  1.00 96.71           C  
ATOM    785  C   ILE A 105     -12.125  -6.368 -13.956  1.00 96.71           C  
ATOM    786  CB  ILE A 105     -13.371  -6.098 -16.171  1.00 96.71           C  
ATOM    787  O   ILE A 105     -12.595  -5.972 -12.887  1.00 96.71           O  
ATOM    788  CG1 ILE A 105     -13.664  -5.090 -17.307  1.00 96.71           C  
ATOM    789  CG2 ILE A 105     -14.667  -6.406 -15.394  1.00 96.71           C  
ATOM    790  CD1 ILE A 105     -14.490  -5.678 -18.458  1.00 96.71           C  
ATOM    791  N   PHE A 106     -11.434  -7.502 -14.034  1.00 97.35           N  
ATOM    792  CA  PHE A 106     -11.227  -8.387 -12.892  1.00 97.35           C  
ATOM    793  C   PHE A 106     -10.323  -7.760 -11.826  1.00 97.35           C  
ATOM    794  CB  PHE A 106     -10.700  -9.728 -13.401  1.00 97.35           C  
ATOM    795  O   PHE A 106     -10.604  -7.898 -10.635  1.00 97.35           O  
ATOM    796  CG  PHE A 106     -11.596 -10.465 -14.388  1.00 97.35           C  
ATOM    797  CD1 PHE A 106     -12.989 -10.242 -14.463  1.00 97.35           C  
ATOM    798  CD2 PHE A 106     -11.023 -11.448 -15.209  1.00 97.35           C  
ATOM    799  CE1 PHE A 106     -13.786 -11.005 -15.333  1.00 97.35           C  
ATOM    800  CE2 PHE A 106     -11.820 -12.231 -16.059  1.00 97.35           C  
ATOM    801  CZ  PHE A 106     -13.203 -12.009 -16.124  1.00 97.35           C  
ATOM    802  N   ARG A 107      -9.328  -6.961 -12.228  1.00 96.12           N  
ATOM    803  CA  ARG A 107      -8.509  -6.139 -11.324  1.00 96.12           C  
ATOM    804  C   ARG A 107      -9.332  -5.090 -10.590  1.00 96.12           C  
ATOM    805  CB  ARG A 107      -7.380  -5.468 -12.121  1.00 96.12           C  
ATOM    806  O   ARG A 107      -9.127  -4.904  -9.390  1.00 96.12           O  
ATOM    807  CG  ARG A 107      -6.249  -6.431 -12.493  1.00 96.12           C  
ATOM    808  CD  ARG A 107      -5.399  -6.883 -11.308  1.00 96.12           C  
ATOM    809  NE  ARG A 107      -4.511  -5.818 -10.807  1.00 96.12           N  
ATOM    810  NH1 ARG A 107      -4.348  -6.637  -8.686  1.00 96.12           N  
ATOM    811  NH2 ARG A 107      -2.966  -5.018  -9.326  1.00 96.12           N  
ATOM    812  CZ  ARG A 107      -3.949  -5.820  -9.612  1.00 96.12           C  
ATOM    813  N   ALA A 108     -10.304  -4.461 -11.252  1.00 95.72           N  
ATOM    814  CA  ALA A 108     -11.240  -3.563 -10.578  1.00 95.72           C  
ATOM    815  C   ALA A 108     -12.070  -4.311  -9.516  1.00 95.72           C  
ATOM    816  CB  ALA A 108     -12.129  -2.871 -11.618  1.00 95.72           C  
ATOM    817  O   ALA A 108     -12.159  -3.857  -8.374  1.00 95.72           O  
ATOM    818  N   ILE A 109     -12.612  -5.492  -9.847  1.00 96.43           N  
ATOM    819  CA  ILE A 109     -13.365  -6.340  -8.900  1.00 96.43           C  
ATOM    820  C   ILE A 109     -12.487  -6.747  -7.709  1.00 96.43           C  
ATOM    821  CB  ILE A 109     -13.953  -7.583  -9.616  1.00 96.43           C  
ATOM    822  O   ILE A 109     -12.906  -6.640  -6.555  1.00 96.43           O  
ATOM    823  CG1 ILE A 109     -14.988  -7.156 -10.682  1.00 96.43           C  
ATOM    824  CG2 ILE A 109     -14.606  -8.554  -8.609  1.00 96.43           C  
ATOM    825  CD1 ILE A 109     -15.452  -8.301 -11.591  1.00 96.43           C  
ATOM    826  N   GLN A 110     -11.248  -7.164  -7.971  1.00 96.09           N  
ATOM    827  CA  GLN A 110     -10.275  -7.518  -6.940  1.00 96.09           C  
ATOM    828  C   GLN A 110      -9.966  -6.321  -6.026  1.00 96.09           C  
ATOM    829  CB  GLN A 110      -9.006  -8.034  -7.635  1.00 96.09           C  
ATOM    830  O   GLN A 110      -9.922  -6.463  -4.801  1.00 96.09           O  
ATOM    831  CG  GLN A 110      -8.035  -8.709  -6.657  1.00 96.09           C  
ATOM    832  CD  GLN A 110      -6.731  -9.141  -7.322  1.00 96.09           C  
ATOM    833  NE2 GLN A 110      -6.033 -10.087  -6.737  1.00 96.09           N  
ATOM    834  OE1 GLN A 110      -6.312  -8.618  -8.345  1.00 96.09           O  
ATOM    835  N   GLY A 111      -9.810  -5.126  -6.604  1.00 94.99           N  
ATOM    836  CA  GLY A 111      -9.522  -3.896  -5.870  1.00 94.99           C  
ATOM    837  C   GLY A 111     -10.665  -3.450  -4.961  1.00 94.99           C  
ATOM    838  O   GLY A 111     -10.410  -3.004  -3.840  1.00 94.99           O  
ATOM    839  N   ILE A 112     -11.921  -3.682  -5.368  1.00 95.08           N  
ATOM    840  CA  ILE A 112     -13.092  -3.495  -4.497  1.00 95.08           C  
ATOM    841  C   ILE A 112     -12.945  -4.344  -3.230  1.00 95.08           C  
ATOM    842  CB  ILE A 112     -14.413  -3.819  -5.240  1.00 95.08           C  
ATOM    843  O   ILE A 112     -13.259  -3.867  -2.146  1.00 95.08           O  
ATOM    844  CG1 ILE A 112     -14.687  -2.777  -6.346  1.00 95.08           C  
ATOM    845  CG2 ILE A 112     -15.615  -3.875  -4.275  1.00 95.08           C  
ATOM    846  CD1 ILE A 112     -15.820  -3.166  -7.305  1.00 95.08           C  
ATOM    847  N   GLY A 113     -12.437  -5.574  -3.318  1.00 94.57           N  
ATOM    848  CA  GLY A 113     -12.144  -6.381  -2.132  1.00 94.57           C  
ATOM    849  C   GLY A 113     -10.963  -5.846  -1.313  1.00 94.57           C  
ATOM    850  O   GLY A 113     -11.033  -5.746  -0.084  1.00 94.57           O  
ATOM    851  N   GLY A 114      -9.887  -5.446  -1.998  1.00 93.02           N  
ATOM    852  CA  GLY A 114      -8.637  -4.986  -1.382  1.00 93.02           C  
ATOM    853  C   GLY A 114      -8.795  -3.740  -0.506  1.00 93.02           C  
ATOM    854  O   GLY A 114      -8.159  -3.643   0.545  1.00 93.02           O  
ATOM    855  N   GLY A 115      -9.708  -2.833  -0.871  1.00 92.08           N  
ATOM    856  CA  GLY A 115     -10.004  -1.615  -0.106  1.00 92.08           C  
ATOM    857  C   GLY A 115     -10.473  -1.860   1.335  1.00 92.08           C  
ATOM    858  O   GLY A 115     -10.322  -0.985   2.186  1.00 92.08           O  
ATOM    859  N   ALA A 116     -11.008  -3.044   1.644  1.00 93.64           N  
ATOM    860  CA  ALA A 116     -11.501  -3.380   2.978  1.00 93.64           C  
ATOM    861  C   ALA A 116     -10.410  -3.948   3.904  1.00 93.64           C  
ATOM    862  CB  ALA A 116     -12.619  -4.405   2.795  1.00 93.64           C  
ATOM    863  O   ALA A 116     -10.451  -3.743   5.118  1.00 93.64           O  
ATOM    864  N   LEU A 117      -9.445  -4.685   3.345  1.00 93.19           N  
ATOM    865  CA  LEU A 117      -8.591  -5.605   4.102  1.00 93.19           C  
ATOM    866  C   LEU A 117      -7.711  -4.878   5.117  1.00 93.19           C  
ATOM    867  CB  LEU A 117      -7.746  -6.440   3.118  1.00 93.19           C  
ATOM    868  O   LEU A 117      -7.787  -5.138   6.317  1.00 93.19           O  
ATOM    869  CG  LEU A 117      -8.576  -7.377   2.223  1.00 93.19           C  
ATOM    870  CD1 LEU A 117      -7.671  -8.119   1.243  1.00 93.19           C  
ATOM    871  CD2 LEU A 117      -9.334  -8.413   3.054  1.00 93.19           C  
ATOM    872  N   LEU A 118      -6.910  -3.930   4.638  1.00 88.31           N  
ATOM    873  CA  LEU A 118      -5.994  -3.151   5.464  1.00 88.31           C  
ATOM    874  C   LEU A 118      -6.712  -2.320   6.539  1.00 88.31           C  
ATOM    875  CB  LEU A 118      -5.101  -2.305   4.537  1.00 88.31           C  
ATOM    876  O   LEU A 118      -6.467  -2.551   7.727  1.00 88.31           O  
ATOM    877  CG  LEU A 118      -3.829  -3.076   4.169  1.00 88.31           C  
ATOM    878  CD1 LEU A 118      -3.251  -2.602   2.841  1.00 88.31           C  
ATOM    879  CD2 LEU A 118      -2.802  -2.873   5.278  1.00 88.31           C  
ATOM    880  N   PRO A 119      -7.605  -1.377   6.187  1.00 88.92           N  
ATOM    881  CA  PRO A 119      -8.191  -0.484   7.181  1.00 88.92           C  
ATOM    882  C   PRO A 119      -9.033  -1.227   8.223  1.00 88.92           C  
ATOM    883  CB  PRO A 119      -8.992   0.550   6.387  1.00 88.92           C  
ATOM    884  O   PRO A 119      -8.968  -0.887   9.411  1.00 88.92           O  
ATOM    885  CG  PRO A 119      -9.246  -0.107   5.034  1.00 88.92           C  
ATOM    886  CD  PRO A 119      -8.034  -1.008   4.844  1.00 88.92           C  
ATOM    887  N   ILE A 120      -9.770  -2.273   7.833  1.00 91.75           N  
ATOM    888  CA  ILE A 120     -10.556  -3.054   8.793  1.00 91.75           C  
ATOM    889  C   ILE A 120      -9.645  -3.913   9.674  1.00 91.75           C  
ATOM    890  CB  ILE A 120     -11.661  -3.880   8.104  1.00 91.75           C  
ATOM    891  O   ILE A 120      -9.869  -3.956  10.882  1.00 91.75           O  
ATOM    892  CG1 ILE A 120     -12.630  -2.958   7.329  1.00 91.75           C  
ATOM    893  CG2 ILE A 120     -12.432  -4.682   9.170  1.00 91.75           C  
ATOM    894  CD1 ILE A 120     -13.701  -3.738   6.562  1.00 91.75           C  
ATOM    895  N   ALA A 121      -8.585  -4.533   9.142  1.00 90.78           N  
ATOM    896  CA  ALA A 121      -7.664  -5.326   9.961  1.00 90.78           C  
ATOM    897  C   ALA A 121      -6.989  -4.494  11.062  1.00 90.78           C  
ATOM    898  CB  ALA A 121      -6.614  -5.979   9.063  1.00 90.78           C  
ATOM    899  O   ALA A 121      -6.930  -4.925  12.216  1.00 90.78           O  
ATOM    900  N   PHE A 122      -6.538  -3.279  10.734  1.00 85.10           N  
ATOM    901  CA  PHE A 122      -6.006  -2.339  11.725  1.00 85.10           C  
ATOM    902  C   PHE A 122      -7.046  -1.972  12.789  1.00 85.10           C  
ATOM    903  CB  PHE A 122      -5.483  -1.087  11.014  1.00 85.10           C  
ATOM    904  O   PHE A 122      -6.722  -1.927  13.977  1.00 85.10           O  
ATOM    905  CG  PHE A 122      -4.034  -1.167  10.582  1.00 85.10           C  
ATOM    906  CD1 PHE A 122      -3.014  -0.863  11.501  1.00 85.10           C  
ATOM    907  CD2 PHE A 122      -3.694  -1.494   9.256  1.00 85.10           C  
ATOM    908  CE1 PHE A 122      -1.669  -0.870  11.088  1.00 85.10           C  
ATOM    909  CE2 PHE A 122      -2.349  -1.550   8.857  1.00 85.10           C  
ATOM    910  CZ  PHE A 122      -1.334  -1.240   9.774  1.00 85.10           C  
ATOM    911  N   THR A 123      -8.300  -1.775  12.383  1.00 88.27           N  
ATOM    912  CA  THR A 123      -9.394  -1.459  13.309  1.00 88.27           C  
ATOM    913  C   THR A 123      -9.698  -2.633  14.245  1.00 88.27           C  
ATOM    914  CB  THR A 123     -10.650  -1.025  12.545  1.00 88.27           C  
ATOM    915  O   THR A 123      -9.741  -2.448  15.459  1.00 88.27           O  
ATOM    916  CG2 THR A 123     -11.686  -0.439  13.496  1.00 88.27           C  
ATOM    917  OG1 THR A 123     -10.328  -0.011  11.616  1.00 88.27           O  
ATOM    918  N   ILE A 124      -9.796  -3.860  13.717  1.00 89.94           N  
ATOM    919  CA  ILE A 124     -10.014  -5.077  14.519  1.00 89.94           C  
ATOM    920  C   ILE A 124      -8.914  -5.238  15.571  1.00 89.94           C  
ATOM    921  CB  ILE A 124     -10.092  -6.336  13.618  1.00 89.94           C  
ATOM    922  O   ILE A 124      -9.191  -5.587  16.714  1.00 89.94           O  
ATOM    923  CG1 ILE A 124     -11.379  -6.301  12.767  1.00 89.94           C  
ATOM    924  CG2 ILE A 124     -10.072  -7.618  14.479  1.00 89.94           C  
ATOM    925  CD1 ILE A 124     -11.444  -7.359  11.656  1.00 89.94           C  
ATOM    926  N   ILE A 125      -7.661  -4.978  15.208  1.00 85.37           N  
ATOM    927  CA  ILE A 125      -6.521  -5.093  16.126  1.00 85.37           C  
ATOM    928  C   ILE A 125      -6.580  -4.046  17.224  1.00 85.37           C  
ATOM    929  CB  ILE A 125      -5.233  -4.955  15.312  1.00 85.37           C  
ATOM    930  O   ILE A 125      -6.305  -4.360  18.383  1.00 85.37           O  
ATOM    931  CG1 ILE A 125      -5.068  -6.235  14.482  1.00 85.37           C  
ATOM    932  CG2 ILE A 125      -3.982  -4.609  16.137  1.00 85.37           C  
ATOM    933  CD1 ILE A 125      -4.316  -7.394  15.128  1.00 85.37           C  
ATOM    934  N   PHE A 126      -6.939  -2.815  16.865  1.00 82.03           N  
ATOM    935  CA  PHE A 126      -7.117  -1.751  17.836  1.00 82.03           C  
ATOM    936  C   PHE A 126      -8.206  -2.117  18.851  1.00 82.03           C  
ATOM    937  CB  PHE A 126      -7.428  -0.450  17.098  1.00 82.03           C  
ATOM    938  O   PHE A 126      -8.010  -1.909  20.046  1.00 82.03           O  
ATOM    939  CG  PHE A 126      -7.358   0.776  17.981  1.00 82.03           C  
ATOM    940  CD1 PHE A 126      -8.475   1.159  18.746  1.00 82.03           C  
ATOM    941  CD2 PHE A 126      -6.204   1.583  17.974  1.00 82.03           C  
ATOM    942  CE1 PHE A 126      -8.451   2.365  19.469  1.00 82.03           C  
ATOM    943  CE2 PHE A 126      -6.185   2.793  18.689  1.00 82.03           C  
ATOM    944  CZ  PHE A 126      -7.317   3.194  19.421  1.00 82.03           C  
ATOM    945  N   ASP A 127      -9.307  -2.722  18.407  1.00 84.41           N  
ATOM    946  CA  ASP A 127     -10.402  -3.134  19.288  1.00 84.41           C  
ATOM    947  C   ASP A 127     -10.077  -4.399  20.105  1.00 84.41           C  
ATOM    948  CB  ASP A 127     -11.680  -3.302  18.447  1.00 84.41           C  
ATOM    949  O   ASP A 127     -10.468  -4.506  21.267  1.00 84.41           O  
ATOM    950  CG  ASP A 127     -12.221  -1.971  17.891  1.00 84.41           C  
ATOM    951  OD1 ASP A 127     -11.946  -0.908  18.513  1.00 84.41           O  
ATOM    952  OD2 ASP A 127     -12.943  -2.022  16.868  1.00 84.41           O  
ATOM    953  N   LEU A 128      -9.328  -5.348  19.535  1.00 86.18           N  
ATOM    954  CA  LEU A 128      -9.028  -6.639  20.162  1.00 86.18           C  
ATOM    955  C   LEU A 128      -7.925  -6.558  21.223  1.00 86.18           C  
ATOM    956  CB  LEU A 128      -8.656  -7.629  19.043  1.00 86.18           C  
ATOM    957  O   LEU A 128      -7.933  -7.334  22.182  1.00 86.18           O  
ATOM    958  CG  LEU A 128      -8.458  -9.094  19.469  1.00 86.18           C  
ATOM    959  CD1 LEU A 128      -9.735  -9.702  20.056  1.00 86.18           C  
ATOM    960  CD2 LEU A 128      -8.077  -9.912  18.231  1.00 86.18           C  
ATOM    961  N   PHE A 129      -6.951  -5.662  21.039  1.00 83.58           N  
ATOM    962  CA  PHE A 129      -5.783  -5.578  21.907  1.00 83.58           C  
ATOM    963  C   PHE A 129      -5.791  -4.329  22.783  1.00 83.58           C  
ATOM    964  CB  PHE A 129      -4.488  -5.685  21.102  1.00 83.58           C  
ATOM    965  O   PHE A 129      -6.024  -3.218  22.290  1.00 83.58           O  
ATOM    966  CG  PHE A 129      -4.253  -7.086  20.592  1.00 83.58           C  
ATOM    967  CD1 PHE A 129      -3.656  -8.047  21.430  1.00 83.58           C  
ATOM    968  CD2 PHE A 129      -4.672  -7.441  19.300  1.00 83.58           C  
ATOM    969  CE1 PHE A 129      -3.440  -9.353  20.961  1.00 83.58           C  
ATOM    970  CE2 PHE A 129      -4.459  -8.747  18.833  1.00 83.58           C  
ATOM    971  CZ  PHE A 129      -3.825  -9.692  19.656  1.00 83.58           C  
ATOM    972  N   PRO A 130      -5.443  -4.488  24.074  1.00 81.38           N  
ATOM    973  CA  PRO A 130      -5.280  -3.349  24.953  1.00 81.38           C  
ATOM    974  C   PRO A 130      -4.109  -2.481  24.455  1.00 81.38           C  
ATOM    975  CB  PRO A 130      -5.063  -3.954  26.339  1.00 81.38           C  
ATOM    976  O   PRO A 130      -3.190  -3.008  23.806  1.00 81.38           O  
ATOM    977  CG  PRO A 130      -4.303  -5.240  26.031  1.00 81.38           C  
ATOM    978  CD  PRO A 130      -4.989  -5.702  24.746  1.00 81.38           C  
ATOM    979  N   PRO A 131      -4.129  -1.165  24.729  1.00 75.49           N  
ATOM    980  CA  PRO A 131      -3.162  -0.201  24.211  1.00 75.49           C  
ATOM    981  C   PRO A 131      -1.698  -0.633  24.291  1.00 75.49           C  
ATOM    982  CB  PRO A 131      -3.374   1.035  25.076  1.00 75.49           C  
ATOM    983  O   PRO A 131      -0.935  -0.443  23.347  1.00 75.49           O  
ATOM    984  CG  PRO A 131      -4.864   1.004  25.384  1.00 75.49           C  
ATOM    985  CD  PRO A 131      -5.123  -0.487  25.554  1.00 75.49           C  
ATOM    986  N   GLU A 132      -1.320  -1.282  25.388  1.00 77.84           N  
ATOM    987  CA  GLU A 132       0.049  -1.690  25.692  1.00 77.84           C  
ATOM    988  C   GLU A 132       0.554  -2.796  24.750  1.00 77.84           C  
ATOM    989  CB  GLU A 132       0.138  -2.162  27.159  1.00 77.84           C  
ATOM    990  O   GLU A 132       1.758  -2.954  24.556  1.00 77.84           O  
ATOM    991  CG  GLU A 132      -0.444  -1.198  28.222  1.00 77.84           C  
ATOM    992  CD  GLU A 132      -1.980  -1.237  28.369  1.00 77.84           C  
ATOM    993  OE1 GLU A 132      -2.552  -0.404  29.109  1.00 77.84           O  
ATOM    994  OE2 GLU A 132      -2.618  -2.078  27.702  1.00 77.84           O  
ATOM    995  N   LYS A 133      -0.356  -3.564  24.136  1.00 81.68           N  
ATOM    996  CA  LYS A 133      -0.021  -4.639  23.188  1.00 81.68           C  
ATOM    997  C   LYS A 133      -0.091  -4.199  21.729  1.00 81.68           C  
ATOM    998  CB  LYS A 133      -0.907  -5.865  23.446  1.00 81.68           C  
ATOM    999  O   LYS A 133       0.413  -4.917  20.864  1.00 81.68           O  
ATOM   1000  CG  LYS A 133      -0.588  -6.497  24.807  1.00 81.68           C  
ATOM   1001  CD  LYS A 133      -1.332  -7.823  24.997  1.00 81.68           C  
ATOM   1002  CE  LYS A 133      -0.972  -8.392  26.373  1.00 81.68           C  
ATOM   1003  NZ  LYS A 133      -1.651  -9.683  26.641  1.00 81.68           N  
ATOM   1004  N   ARG A 134      -0.668  -3.029  21.439  1.00 77.66           N  
ATOM   1005  CA  ARG A 134      -0.853  -2.549  20.059  1.00 77.66           C  
ATOM   1006  C   ARG A 134       0.474  -2.314  19.347  1.00 77.66           C  
ATOM   1007  CB  ARG A 134      -1.727  -1.291  20.037  1.00 77.66           C  
ATOM   1008  O   ARG A 134       0.567  -2.607  18.163  1.00 77.66           O  
ATOM   1009  CG  ARG A 134      -3.161  -1.602  20.487  1.00 77.66           C  
ATOM   1010  CD  ARG A 134      -4.008  -0.335  20.442  1.00 77.66           C  
ATOM   1011  NE  ARG A 134      -5.347  -0.563  21.009  1.00 77.66           N  
ATOM   1012  NH1 ARG A 134      -5.830   1.624  21.479  1.00 77.66           N  
ATOM   1013  NH2 ARG A 134      -7.383   0.063  21.786  1.00 77.66           N  
ATOM   1014  CZ  ARG A 134      -6.179   0.372  21.421  1.00 77.66           C  
ATOM   1015  N   GLY A 135       1.524  -1.910  20.064  1.00 71.75           N  
ATOM   1016  CA  GLY A 135       2.843  -1.725  19.456  1.00 71.75           C  
ATOM   1017  C   GLY A 135       3.466  -2.997  18.893  1.00 71.75           C  
ATOM   1018  O   GLY A 135       4.018  -2.983  17.795  1.00 71.75           O  
ATOM   1019  N   LYS A 136       3.295  -4.127  19.590  1.00 79.75           N  
ATOM   1020  CA  LYS A 136       3.712  -5.432  19.066  1.00 79.75           C  
ATOM   1021  C   LYS A 136       2.951  -5.773  17.782  1.00 79.75           C  
ATOM   1022  CB  LYS A 136       3.532  -6.504  20.151  1.00 79.75           C  
ATOM   1023  O   LYS A 136       3.550  -6.279  16.839  1.00 79.75           O  
ATOM   1024  CG  LYS A 136       4.050  -7.867  19.671  1.00 79.75           C  
ATOM   1025  CD  LYS A 136       3.986  -8.923  20.778  1.00 79.75           C  
ATOM   1026  CE  LYS A 136       4.490 -10.249  20.199  1.00 79.75           C  
ATOM   1027  NZ  LYS A 136       4.608 -11.306  21.233  1.00 79.75           N  
ATOM   1028  N   MET A 137       1.657  -5.457  17.732  1.00 82.36           N  
ATOM   1029  CA  MET A 137       0.828  -5.718  16.556  1.00 82.36           C  
ATOM   1030  C   MET A 137       1.205  -4.840  15.361  1.00 82.36           C  
ATOM   1031  CB  MET A 137      -0.661  -5.570  16.901  1.00 82.36           C  
ATOM   1032  O   MET A 137       1.331  -5.356  14.254  1.00 82.36           O  
ATOM   1033  CG  MET A 137      -1.152  -6.578  17.951  1.00 82.36           C  
ATOM   1034  SD  MET A 137      -0.620  -8.301  17.720  1.00 82.36           S  
ATOM   1035  CE  MET A 137      -1.048  -8.591  15.978  1.00 82.36           C  
ATOM   1036  N   SER A 138       1.474  -3.551  15.576  1.00 72.04           N  
ATOM   1037  CA  SER A 138       1.982  -2.665  14.523  1.00 72.04           C  
ATOM   1038  C   SER A 138       3.340  -3.121  13.983  1.00 72.04           C  
ATOM   1039  CB  SER A 138       2.114  -1.236  15.043  1.00 72.04           C  
ATOM   1040  O   SER A 138       3.576  -3.029  12.780  1.00 72.04           O  
ATOM   1041  OG  SER A 138       0.871  -0.746  15.507  1.00 72.04           O  
ATOM   1042  N   GLY A 139       4.210  -3.669  14.841  1.00 72.27           N  
ATOM   1043  CA  GLY A 139       5.461  -4.303  14.416  1.00 72.27           C  
ATOM   1044  C   GLY A 139       5.230  -5.526  13.522  1.00 72.27           C  
ATOM   1045  O   GLY A 139       5.857  -5.639  12.475  1.00 72.27           O  
ATOM   1046  N   MET A 140       4.279  -6.402  13.877  1.00 82.95           N  
ATOM   1047  CA  MET A 140       3.909  -7.558  13.043  1.00 82.95           C  
ATOM   1048  C   MET A 140       3.338  -7.131  11.685  1.00 82.95           C  
ATOM   1049  CB  MET A 140       2.895  -8.459  13.767  1.00 82.95           C  
ATOM   1050  O   MET A 140       3.643  -7.751  10.672  1.00 82.95           O  
ATOM   1051  CG  MET A 140       3.500  -9.152  14.993  1.00 82.95           C  
ATOM   1052  SD  MET A 140       2.334 -10.189  15.925  1.00 82.95           S  
ATOM   1053  CE  MET A 140       2.383 -11.687  14.903  1.00 82.95           C  
ATOM   1054  N   PHE A 141       2.552  -6.055  11.642  1.00 78.44           N  
ATOM   1055  CA  PHE A 141       2.046  -5.492  10.389  1.00 78.44           C  
ATOM   1056  C   PHE A 141       3.148  -4.893   9.527  1.00 78.44           C  
ATOM   1057  CB  PHE A 141       0.944  -4.475  10.709  1.00 78.44           C  
ATOM   1058  O   PHE A 141       3.189  -5.178   8.334  1.00 78.44           O  
ATOM   1059  CG  PHE A 141      -0.360  -5.062  11.218  1.00 78.44           C  
ATOM   1060  CD1 PHE A 141      -0.622  -6.441  11.152  1.00 78.44           C  
ATOM   1061  CD2 PHE A 141      -1.371  -4.205  11.673  1.00 78.44           C  
ATOM   1062  CE1 PHE A 141      -1.898  -6.948  11.420  1.00 78.44           C  
ATOM   1063  CE2 PHE A 141      -2.664  -4.697  11.908  1.00 78.44           C  
ATOM   1064  CZ  PHE A 141      -2.935  -6.062  11.716  1.00 78.44           C  
ATOM   1065  N   GLY A 142       4.077  -4.146  10.126  1.00 70.74           N  
ATOM   1066  CA  GLY A 142       5.277  -3.686   9.428  1.00 70.74           C  
ATOM   1067  C   GLY A 142       6.091  -4.853   8.863  1.00 70.74           C  
ATOM   1068  O   GLY A 142       6.501  -4.808   7.708  1.00 70.74           O  
ATOM   1069  N   ALA A 143       6.251  -5.934   9.633  1.00 76.82           N  
ATOM   1070  CA  ALA A 143       6.969  -7.126   9.190  1.00 76.82           C  
ATOM   1071  C   ALA A 143       6.265  -7.837   8.025  1.00 76.82           C  
ATOM   1072  CB  ALA A 143       7.165  -8.063  10.388  1.00 76.82           C  
ATOM   1073  O   ALA A 143       6.933  -8.246   7.084  1.00 76.82           O  
ATOM   1074  N   VAL A 144       4.932  -7.947   8.044  1.00 85.24           N  
ATOM   1075  CA  VAL A 144       4.166  -8.509   6.919  1.00 85.24           C  
ATOM   1076  C   VAL A 144       4.269  -7.632   5.675  1.00 85.24           C  
ATOM   1077  CB  VAL A 144       2.698  -8.750   7.311  1.00 85.24           C  
ATOM   1078  O   VAL A 144       4.472  -8.163   4.588  1.00 85.24           O  
ATOM   1079  CG1 VAL A 144       1.801  -9.057   6.110  1.00 85.24           C  
ATOM   1080  CG2 VAL A 144       2.616  -9.962   8.243  1.00 85.24           C  
ATOM   1081  N   PHE A 145       4.194  -6.306   5.818  1.00 73.50           N  
ATOM   1082  CA  PHE A 145       4.419  -5.387   4.701  1.00 73.50           C  
ATOM   1083  C   PHE A 145       5.825  -5.548   4.113  1.00 73.50           C  
ATOM   1084  CB  PHE A 145       4.189  -3.938   5.148  1.00 73.50           C  
ATOM   1085  O   PHE A 145       5.968  -5.679   2.899  1.00 73.50           O  
ATOM   1086  CG  PHE A 145       2.818  -3.415   4.792  1.00 73.50           C  
ATOM   1087  CD1 PHE A 145       2.557  -3.010   3.471  1.00 73.50           C  
ATOM   1088  CD2 PHE A 145       1.815  -3.311   5.770  1.00 73.50           C  
ATOM   1089  CE1 PHE A 145       1.304  -2.480   3.130  1.00 73.50           C  
ATOM   1090  CE2 PHE A 145       0.565  -2.767   5.435  1.00 73.50           C  
ATOM   1091  CZ  PHE A 145       0.313  -2.346   4.114  1.00 73.50           C  
ATOM   1092  N   GLY A 146       6.854  -5.606   4.958  1.00 70.10           N  
ATOM   1093  CA  GLY A 146       8.224  -5.820   4.497  1.00 70.10           C  
ATOM   1094  C   GLY A 146       8.463  -7.201   3.899  1.00 70.10           C  
ATOM   1095  O   GLY A 146       9.195  -7.331   2.927  1.00 70.10           O  
ATOM   1096  N   LEU A 147       7.801  -8.233   4.416  1.00 80.78           N  
ATOM   1097  CA  LEU A 147       7.845  -9.558   3.812  1.00 80.78           C  
ATOM   1098  C   LEU A 147       7.164  -9.550   2.437  1.00 80.78           C  
ATOM   1099  CB  LEU A 147       7.207 -10.561   4.786  1.00 80.78           C  
ATOM   1100  O   LEU A 147       7.707 -10.100   1.486  1.00 80.78           O  
ATOM   1101  CG  LEU A 147       7.301 -12.016   4.308  1.00 80.78           C  
ATOM   1102  CD1 LEU A 147       8.748 -12.510   4.227  1.00 80.78           C  
ATOM   1103  CD2 LEU A 147       6.531 -12.923   5.269  1.00 80.78           C  
ATOM   1104  N   SER A 148       6.011  -8.888   2.310  1.00 83.06           N  
ATOM   1105  CA  SER A 148       5.262  -8.798   1.052  1.00 83.06           C  
ATOM   1106  C   SER A 148       6.009  -8.041  -0.049  1.00 83.06           C  
ATOM   1107  CB  SER A 148       3.889  -8.160   1.289  1.00 83.06           C  
ATOM   1108  O   SER A 148       5.878  -8.391  -1.219  1.00 83.06           O  
ATOM   1109  OG  SER A 148       3.954  -6.777   1.568  1.00 83.06           O  
ATOM   1110  N   SER A 149       6.827  -7.043   0.305  1.00 71.33           N  
ATOM   1111  CA  SER A 149       7.604  -6.279  -0.677  1.00 71.33           C  
ATOM   1112  C   SER A 149       8.759  -7.079  -1.278  1.00 71.33           C  
ATOM   1113  CB  SER A 149       8.126  -4.975  -0.072  1.00 71.33           C  
ATOM   1114  O   SER A 149       9.147  -6.802  -2.407  1.00 71.33           O  
ATOM   1115  OG  SER A 149       9.062  -5.223   0.954  1.00 71.33           O  
ATOM   1116  N   VAL A 150       9.278  -8.082  -0.561  1.00 73.45           N  
ATOM   1117  CA  VAL A 150      10.307  -9.005  -1.068  1.00 73.45           C  
ATOM   1118  C   VAL A 150       9.667 -10.216  -1.744  1.00 73.45           C  
ATOM   1119  CB  VAL A 150      11.261  -9.444   0.061  1.00 73.45           C  
ATOM   1120  O   VAL A 150      10.041 -10.572  -2.859  1.00 73.45           O  
ATOM   1121  CG1 VAL A 150      12.348 -10.399  -0.451  1.00 73.45           C  
ATOM   1122  CG2 VAL A 150      11.963  -8.237   0.698  1.00 73.45           C  
ATOM   1123  N   LEU A 151       8.683 -10.839  -1.085  1.00 82.88           N  
ATOM   1124  CA  LEU A 151       8.017 -12.032  -1.604  1.00 82.88           C  
ATOM   1125  C   LEU A 151       7.230 -11.753  -2.878  1.00 82.88           C  
ATOM   1126  CB  LEU A 151       7.072 -12.648  -0.558  1.00 82.88           C  
ATOM   1127  O   LEU A 151       7.219 -12.618  -3.741  1.00 82.88           O  
ATOM   1128  CG  LEU A 151       7.747 -13.381   0.611  1.00 82.88           C  
ATOM   1129  CD1 LEU A 151       6.657 -14.059   1.446  1.00 82.88           C  
ATOM   1130  CD2 LEU A 151       8.723 -14.469   0.158  1.00 82.88           C  
ATOM   1131  N   GLY A 152       6.604 -10.582  -3.016  1.00 84.84           N  
ATOM   1132  CA  GLY A 152       5.818 -10.256  -4.205  1.00 84.84           C  
ATOM   1133  C   GLY A 152       6.648 -10.342  -5.479  1.00 84.84           C  
ATOM   1134  O   GLY A 152       6.407 -11.236  -6.281  1.00 84.84           O  
ATOM   1135  N   PRO A 153       7.684  -9.507  -5.654  1.00 77.67           N  
ATOM   1136  CA  PRO A 153       8.529  -9.571  -6.837  1.00 77.67           C  
ATOM   1137  C   PRO A 153       9.176 -10.945  -7.053  1.00 77.67           C  
ATOM   1138  CB  PRO A 153       9.574  -8.466  -6.640  1.00 77.67           C  
ATOM   1139  O   PRO A 153       9.179 -11.444  -8.177  1.00 77.67           O  
ATOM   1140  CG  PRO A 153       8.833  -7.450  -5.775  1.00 77.67           C  
ATOM   1141  CD  PRO A 153       8.025  -8.352  -4.846  1.00 77.67           C  
ATOM   1142  N   LEU A 154       9.671 -11.574  -5.980  1.00 82.93           N  
ATOM   1143  CA  LEU A 154      10.366 -12.861  -6.047  1.00 82.93           C  
ATOM   1144  C   LEU A 154       9.446 -14.005  -6.492  1.00 82.93           C  
ATOM   1145  CB  LEU A 154      10.989 -13.150  -4.669  1.00 82.93           C  
ATOM   1146  O   LEU A 154       9.779 -14.733  -7.424  1.00 82.93           O  
ATOM   1147  CG  LEU A 154      11.809 -14.452  -4.610  1.00 82.93           C  
ATOM   1148  CD1 LEU A 154      13.077 -14.366  -5.463  1.00 82.93           C  
ATOM   1149  CD2 LEU A 154      12.216 -14.735  -3.164  1.00 82.93           C  
ATOM   1150  N   LEU A 155       8.294 -14.169  -5.835  1.00 87.08           N  
ATOM   1151  CA  LEU A 155       7.311 -15.186  -6.209  1.00 87.08           C  
ATOM   1152  C   LEU A 155       6.727 -14.886  -7.584  1.00 87.08           C  
ATOM   1153  CB  LEU A 155       6.181 -15.271  -5.168  1.00 87.08           C  
ATOM   1154  O   LEU A 155       6.523 -15.814  -8.354  1.00 87.08           O  
ATOM   1155  CG  LEU A 155       6.607 -15.851  -3.809  1.00 87.08           C  
ATOM   1156  CD1 LEU A 155       5.445 -15.747  -2.821  1.00 87.08           C  
ATOM   1157  CD2 LEU A 155       7.005 -17.326  -3.916  1.00 87.08           C  
ATOM   1158  N   GLY A 156       6.509 -13.611  -7.910  1.00 84.88           N  
ATOM   1159  CA  GLY A 156       6.014 -13.199  -9.218  1.00 84.88           C  
ATOM   1160  C   GLY A 156       6.946 -13.650 -10.331  1.00 84.88           C  
ATOM   1161  O   GLY A 156       6.488 -14.326 -11.244  1.00 84.88           O  
ATOM   1162  N   ALA A 157       8.249 -13.387 -10.210  1.00 76.64           N  
ATOM   1163  CA  ALA A 157       9.239 -13.860 -11.177  1.00 76.64           C  
ATOM   1164  C   ALA A 157       9.251 -15.396 -11.274  1.00 76.64           C  
ATOM   1165  CB  ALA A 157      10.610 -13.292 -10.791  1.00 76.64           C  
ATOM   1166  O   ALA A 157       9.022 -15.948 -12.344  1.00 76.64           O  
ATOM   1167  N   ILE A 158       9.407 -16.099 -10.142  1.00 87.20           N  
ATOM   1168  CA  ILE A 158       9.498 -17.569 -10.128  1.00 87.20           C  
ATOM   1169  C   ILE A 158       8.248 -18.215 -10.733  1.00 87.20           C  
ATOM   1170  CB  ILE A 158       9.759 -18.088  -8.694  1.00 87.20           C  
ATOM   1171  O   ILE A 158       8.366 -19.106 -11.568  1.00 87.20           O  
ATOM   1172  CG1 ILE A 158      11.161 -17.649  -8.210  1.00 87.20           C  
ATOM   1173  CG2 ILE A 158       9.639 -19.626  -8.614  1.00 87.20           C  
ATOM   1174  CD1 ILE A 158      11.396 -17.863  -6.708  1.00 87.20           C  
ATOM   1175  N   ILE A 159       7.049 -17.796 -10.324  1.00 91.49           N  
ATOM   1176  CA  ILE A 159       5.782 -18.385 -10.784  1.00 91.49           C  
ATOM   1177  C   ILE A 159       5.564 -18.120 -12.272  1.00 91.49           C  
ATOM   1178  CB  ILE A 159       4.612 -17.822  -9.949  1.00 91.49           C  
ATOM   1179  O   ILE A 159       5.115 -19.010 -12.998  1.00 91.49           O  
ATOM   1180  CG1 ILE A 159       4.698 -18.342  -8.497  1.00 91.49           C  
ATOM   1181  CG2 ILE A 159       3.250 -18.208 -10.542  1.00 91.49           C  
ATOM   1182  CD1 ILE A 159       3.772 -17.594  -7.533  1.00 91.49           C  
ATOM   1183  N   THR A 160       5.883 -16.908 -12.719  1.00 86.85           N  
ATOM   1184  CA  THR A 160       5.679 -16.493 -14.106  1.00 86.85           C  
ATOM   1185  C   THR A 160       6.651 -17.214 -15.041  1.00 86.85           C  
ATOM   1186  CB  THR A 160       5.792 -14.968 -14.225  1.00 86.85           C  
ATOM   1187  O   THR A 160       6.224 -17.654 -16.105  1.00 86.85           O  
ATOM   1188  CG2 THR A 160       5.356 -14.409 -15.569  1.00 86.85           C  
ATOM   1189  OG1 THR A 160       4.918 -14.367 -13.299  1.00 86.85           O  
ATOM   1190  N   ASP A 161       7.905 -17.412 -14.621  1.00 82.75           N  
ATOM   1191  CA  ASP A 161       8.937 -18.074 -15.429  1.00 82.75           C  
ATOM   1192  C   ASP A 161       8.807 -19.606 -15.440  1.00 82.75           C  
ATOM   1193  CB  ASP A 161      10.332 -17.685 -14.902  1.00 82.75           C  
ATOM   1194  O   ASP A 161       9.138 -20.249 -16.433  1.00 82.75           O  
ATOM   1195  CG  ASP A 161      10.705 -16.210 -15.100  1.00 82.75           C  
ATOM   1196  OD1 ASP A 161      10.023 -15.521 -15.894  1.00 82.75           O  
ATOM   1197  OD2 ASP A 161      11.695 -15.791 -14.456  1.00 82.75           O  
ATOM   1198  N   SER A 162       8.349 -20.213 -14.338  1.00 87.52           N  
ATOM   1199  CA  SER A 162       8.323 -21.681 -14.191  1.00 87.52           C  
ATOM   1200  C   SER A 162       6.971 -22.337 -14.462  1.00 87.52           C  
ATOM   1201  CB  SER A 162       8.845 -22.103 -12.815  1.00 87.52           C  
ATOM   1202  O   SER A 162       6.937 -23.522 -14.794  1.00 87.52           O  
ATOM   1203  OG  SER A 162       8.018 -21.648 -11.763  1.00 87.52           O  
ATOM   1204  N   ILE A 163       5.860 -21.610 -14.299  1.00 89.87           N  
ATOM   1205  CA  ILE A 163       4.509 -22.169 -14.430  1.00 89.87           C  
ATOM   1206  C   ILE A 163       3.697 -21.365 -15.445  1.00 89.87           C  
ATOM   1207  CB  ILE A 163       3.795 -22.298 -13.058  1.00 89.87           C  
ATOM   1208  O   ILE A 163       3.433 -21.843 -16.543  1.00 89.87           O  
ATOM   1209  CG1 ILE A 163       4.640 -23.060 -12.011  1.00 89.87           C  
ATOM   1210  CG2 ILE A 163       2.449 -23.020 -13.258  1.00 89.87           C  
ATOM   1211  CD1 ILE A 163       4.035 -23.068 -10.601  1.00 89.87           C  
ATOM   1212  N   SER A 164       3.232 -20.177 -15.054  1.00 91.28           N  
ATOM   1213  CA  SER A 164       2.458 -19.243 -15.878  1.00 91.28           C  
ATOM   1214  C   SER A 164       2.107 -18.010 -15.046  1.00 91.28           C  
ATOM   1215  CB  SER A 164       1.136 -19.870 -16.358  1.00 91.28           C  
ATOM   1216  O   SER A 164       1.847 -18.121 -13.844  1.00 91.28           O  
ATOM   1217  OG  SER A 164       0.391 -18.958 -17.144  1.00 91.28           O  
ATOM   1218  N   TRP A 165       1.984 -16.849 -15.692  1.00 92.87           N  
ATOM   1219  CA  TRP A 165       1.536 -15.613 -15.045  1.00 92.87           C  
ATOM   1220  C   TRP A 165       0.144 -15.742 -14.398  1.00 92.87           C  
ATOM   1221  CB  TRP A 165       1.563 -14.476 -16.074  1.00 92.87           C  
ATOM   1222  O   TRP A 165      -0.125 -15.080 -13.401  1.00 92.87           O  
ATOM   1223  CG  TRP A 165       0.534 -14.558 -17.156  1.00 92.87           C  
ATOM   1224  CD1 TRP A 165       0.736 -15.010 -18.416  1.00 92.87           C  
ATOM   1225  CD2 TRP A 165      -0.871 -14.157 -17.093  1.00 92.87           C  
ATOM   1226  CE2 TRP A 165      -1.455 -14.385 -18.370  1.00 92.87           C  
ATOM   1227  CE3 TRP A 165      -1.709 -13.616 -16.088  1.00 92.87           C  
ATOM   1228  NE1 TRP A 165      -0.446 -14.932 -19.123  1.00 92.87           N  
ATOM   1229  CH2 TRP A 165      -3.609 -13.593 -17.620  1.00 92.87           C  
ATOM   1230  CZ2 TRP A 165      -2.795 -14.099 -18.643  1.00 92.87           C  
ATOM   1231  CZ3 TRP A 165      -3.067 -13.344 -16.347  1.00 92.87           C  
ATOM   1232  N   HIS A 166      -0.734 -16.633 -14.875  1.00 94.74           N  
ATOM   1233  CA  HIS A 166      -2.063 -16.846 -14.279  1.00 94.74           C  
ATOM   1234  C   HIS A 166      -1.979 -17.259 -12.794  1.00 94.74           C  
ATOM   1235  CB  HIS A 166      -2.809 -17.924 -15.078  1.00 94.74           C  
ATOM   1236  O   HIS A 166      -2.811 -16.871 -11.969  1.00 94.74           O  
ATOM   1237  CG  HIS A 166      -3.095 -17.566 -16.517  1.00 94.74           C  
ATOM   1238  CD2 HIS A 166      -4.287 -17.136 -17.037  1.00 94.74           C  
ATOM   1239  ND1 HIS A 166      -2.220 -17.664 -17.577  1.00 94.74           N  
ATOM   1240  CE1 HIS A 166      -2.869 -17.304 -18.698  1.00 94.74           C  
ATOM   1241  NE2 HIS A 166      -4.145 -17.010 -18.416  1.00 94.74           N  
ATOM   1242  N   TRP A 167      -0.935 -18.008 -12.419  1.00 95.17           N  
ATOM   1243  CA  TRP A 167      -0.730 -18.494 -11.051  1.00 95.17           C  
ATOM   1244  C   TRP A 167      -0.320 -17.408 -10.058  1.00 95.17           C  
ATOM   1245  CB  TRP A 167       0.264 -19.653 -11.063  1.00 95.17           C  
ATOM   1246  O   TRP A 167      -0.497 -17.591  -8.851  1.00 95.17           O  
ATOM   1247  CG  TRP A 167      -0.338 -20.944 -11.494  1.00 95.17           C  
ATOM   1248  CD1 TRP A 167      -0.395 -21.405 -12.760  1.00 95.17           C  
ATOM   1249  CD2 TRP A 167      -0.998 -21.946 -10.669  1.00 95.17           C  
ATOM   1250  CE2 TRP A 167      -1.411 -23.019 -11.513  1.00 95.17           C  
ATOM   1251  CE3 TRP A 167      -1.291 -22.050  -9.292  1.00 95.17           C  
ATOM   1252  NE1 TRP A 167      -1.017 -22.637 -12.777  1.00 95.17           N  
ATOM   1253  CH2 TRP A 167      -2.346 -24.226  -9.637  1.00 95.17           C  
ATOM   1254  CZ2 TRP A 167      -2.070 -24.149 -11.013  1.00 95.17           C  
ATOM   1255  CZ3 TRP A 167      -1.960 -23.178  -8.781  1.00 95.17           C  
ATOM   1256  N   VAL A 168       0.137 -16.255 -10.552  1.00 93.36           N  
ATOM   1257  CA  VAL A 168       0.379 -15.065  -9.729  1.00 93.36           C  
ATOM   1258  C   VAL A 168      -0.906 -14.589  -9.058  1.00 93.36           C  
ATOM   1259  CB  VAL A 168       0.996 -13.951 -10.591  1.00 93.36           C  
ATOM   1260  O   VAL A 168      -0.868 -14.112  -7.928  1.00 93.36           O  
ATOM   1261  CG1 VAL A 168       0.989 -12.597  -9.893  1.00 93.36           C  
ATOM   1262  CG2 VAL A 168       2.425 -14.356 -10.969  1.00 93.36           C  
ATOM   1263  N   PHE A 169      -2.056 -14.780  -9.702  1.00 95.23           N  
ATOM   1264  CA  PHE A 169      -3.343 -14.497  -9.082  1.00 95.23           C  
ATOM   1265  C   PHE A 169      -3.838 -15.673  -8.234  1.00 95.23           C  
ATOM   1266  CB  PHE A 169      -4.337 -14.094 -10.166  1.00 95.23           C  
ATOM   1267  O   PHE A 169      -4.292 -15.481  -7.105  1.00 95.23           O  
ATOM   1268  CG  PHE A 169      -3.956 -12.826 -10.900  1.00 95.23           C  
ATOM   1269  CD1 PHE A 169      -4.127 -11.585 -10.259  1.00 95.23           C  
ATOM   1270  CD2 PHE A 169      -3.432 -12.875 -12.206  1.00 95.23           C  
ATOM   1271  CE1 PHE A 169      -3.795 -10.395 -10.925  1.00 95.23           C  
ATOM   1272  CE2 PHE A 169      -3.082 -11.683 -12.864  1.00 95.23           C  
ATOM   1273  CZ  PHE A 169      -3.267 -10.443 -12.227  1.00 95.23           C  
ATOM   1274  N   TYR A 170      -3.683 -16.914  -8.709  1.00 96.21           N  
ATOM   1275  CA  TYR A 170      -4.141 -18.082  -7.951  1.00 96.21           C  
ATOM   1276  C   TYR A 170      -3.446 -18.271  -6.604  1.00 96.21           C  
ATOM   1277  CB  TYR A 170      -4.032 -19.369  -8.771  1.00 96.21           C  
ATOM   1278  O   TYR A 170      -4.076 -18.818  -5.704  1.00 96.21           O  
ATOM   1279  CG  TYR A 170      -5.021 -19.447  -9.909  1.00 96.21           C  
ATOM   1280  CD1 TYR A 170      -6.402 -19.356  -9.639  1.00 96.21           C  
ATOM   1281  CD2 TYR A 170      -4.567 -19.635 -11.228  1.00 96.21           C  
ATOM   1282  CE1 TYR A 170      -7.330 -19.448 -10.691  1.00 96.21           C  
ATOM   1283  CE2 TYR A 170      -5.491 -19.714 -12.281  1.00 96.21           C  
ATOM   1284  OH  TYR A 170      -7.753 -19.720 -13.023  1.00 96.21           O  
ATOM   1285  CZ  TYR A 170      -6.869 -19.629 -12.009  1.00 96.21           C  
ATOM   1286  N   ILE A 171      -2.213 -17.789  -6.406  1.00 94.03           N  
ATOM   1287  CA  ILE A 171      -1.521 -17.884  -5.108  1.00 94.03           C  
ATOM   1288  C   ILE A 171      -2.273 -17.181  -3.968  1.00 94.03           C  
ATOM   1289  CB  ILE A 171      -0.079 -17.353  -5.227  1.00 94.03           C  
ATOM   1290  O   ILE A 171      -2.187 -17.594  -2.808  1.00 94.03           O  
ATOM   1291  CG1 ILE A 171       0.754 -17.840  -4.025  1.00 94.03           C  
ATOM   1292  CG2 ILE A 171      -0.034 -15.818  -5.322  1.00 94.03           C  
ATOM   1293  CD1 ILE A 171       2.260 -17.711  -4.246  1.00 94.03           C  
ATOM   1294  N   ASN A 172      -3.068 -16.159  -4.286  1.00 94.56           N  
ATOM   1295  CA  ASN A 172      -3.886 -15.459  -3.306  1.00 94.56           C  
ATOM   1296  C   ASN A 172      -5.047 -16.325  -2.800  1.00 94.56           C  
ATOM   1297  CB  ASN A 172      -4.418 -14.183  -3.959  1.00 94.56           C  
ATOM   1298  O   ASN A 172      -5.454 -16.185  -1.649  1.00 94.56           O  
ATOM   1299  CG  ASN A 172      -3.345 -13.148  -4.252  1.00 94.56           C  
ATOM   1300  ND2 ASN A 172      -3.543 -12.425  -5.324  1.00 94.56           N  
ATOM   1301  OD1 ASN A 172      -2.403 -12.957  -3.497  1.00 94.56           O  
ATOM   1302  N   VAL A 173      -5.564 -17.241  -3.625  1.00 95.11           N  
ATOM   1303  CA  VAL A 173      -6.722 -18.089  -3.302  1.00 95.11           C  
ATOM   1304  C   VAL A 173      -6.489 -18.986  -2.078  1.00 95.11           C  
ATOM   1305  CB  VAL A 173      -7.232 -18.866  -4.532  1.00 95.11           C  
ATOM   1306  O   VAL A 173      -7.280 -18.890  -1.137  1.00 95.11           O  
ATOM   1307  CG1 VAL A 173      -8.471 -19.701  -4.183  1.00 95.11           C  
ATOM   1308  CG2 VAL A 173      -7.621 -17.897  -5.660  1.00 95.11           C  
ATOM   1309  N   PRO A 174      -5.426 -19.814  -1.994  1.00 96.14           N  
ATOM   1310  CA  PRO A 174      -5.184 -20.643  -0.815  1.00 96.14           C  
ATOM   1311  C   PRO A 174      -4.864 -19.805   0.432  1.00 96.14           C  
ATOM   1312  CB  PRO A 174      -4.032 -21.578  -1.203  1.00 96.14           C  
ATOM   1313  O   PRO A 174      -5.339 -20.122   1.525  1.00 96.14           O  
ATOM   1314  CG  PRO A 174      -3.284 -20.819  -2.296  1.00 96.14           C  
ATOM   1315  CD  PRO A 174      -4.403 -20.062  -2.998  1.00 96.14           C  
ATOM   1316  N   ILE A 175      -4.116 -18.705   0.285  1.00 95.64           N  
ATOM   1317  CA  ILE A 175      -3.766 -17.807   1.398  1.00 95.64           C  
ATOM   1318  C   ILE A 175      -5.026 -17.139   1.963  1.00 95.64           C  
ATOM   1319  CB  ILE A 175      -2.725 -16.759   0.931  1.00 95.64           C  
ATOM   1320  O   ILE A 175      -5.257 -17.135   3.177  1.00 95.64           O  
ATOM   1321  CG1 ILE A 175      -1.410 -17.463   0.518  1.00 95.64           C  
ATOM   1322  CG2 ILE A 175      -2.452 -15.715   2.034  1.00 95.64           C  
ATOM   1323  CD1 ILE A 175      -0.359 -16.524  -0.088  1.00 95.64           C  
ATOM   1324  N   GLY A 176      -5.871 -16.604   1.084  1.00 95.96           N  
ATOM   1325  CA  GLY A 176      -7.124 -15.971   1.459  1.00 95.96           C  
ATOM   1326  C   GLY A 176      -8.141 -16.969   2.002  1.00 95.96           C  
ATOM   1327  O   GLY A 176      -8.825 -16.642   2.966  1.00 95.96           O  
ATOM   1328  N   ALA A 177      -8.204 -18.200   1.485  1.00 96.70           N  
ATOM   1329  CA  ALA A 177      -9.052 -19.255   2.045  1.00 96.70           C  
ATOM   1330  C   ALA A 177      -8.653 -19.594   3.491  1.00 96.70           C  
ATOM   1331  CB  ALA A 177      -8.974 -20.490   1.142  1.00 96.70           C  
ATOM   1332  O   ALA A 177      -9.515 -19.728   4.363  1.00 96.70           O  
ATOM   1333  N   LEU A 178      -7.349 -19.654   3.777  1.00 97.18           N  
ATOM   1334  CA  LEU A 178      -6.844 -19.868   5.131  1.00 97.18           C  
ATOM   1335  C   LEU A 178      -7.169 -18.680   6.056  1.00 97.18           C  
ATOM   1336  CB  LEU A 178      -5.336 -20.153   5.035  1.00 97.18           C  
ATOM   1337  O   LEU A 178      -7.602 -18.874   7.195  1.00 97.18           O  
ATOM   1338  CG  LEU A 178      -4.718 -20.622   6.359  1.00 97.18           C  
ATOM   1339  CD1 LEU A 178      -5.252 -21.989   6.797  1.00 97.18           C  
ATOM   1340  CD2 LEU A 178      -3.199 -20.724   6.227  1.00 97.18           C  
ATOM   1341  N   SER A 179      -7.028 -17.447   5.558  1.00 96.83           N  
ATOM   1342  CA  SER A 179      -7.459 -16.239   6.274  1.00 96.83           C  
ATOM   1343  C   SER A 179      -8.961 -16.275   6.587  1.00 96.83           C  
ATOM   1344  CB  SER A 179      -7.110 -14.994   5.452  1.00 96.83           C  
ATOM   1345  O   SER A 179      -9.364 -16.084   7.739  1.00 96.83           O  
ATOM   1346  OG  SER A 179      -7.577 -13.826   6.099  1.00 96.83           O  
ATOM   1347  N   LEU A 180      -9.783 -16.611   5.591  1.00 96.67           N  
ATOM   1348  CA  LEU A 180     -11.233 -16.725   5.701  1.00 96.67           C  
ATOM   1349  C   LEU A 180     -11.610 -17.752   6.776  1.00 96.67           C  
ATOM   1350  CB  LEU A 180     -11.797 -17.114   4.318  1.00 96.67           C  
ATOM   1351  O   LEU A 180     -12.404 -17.446   7.667  1.00 96.67           O  
ATOM   1352  CG  LEU A 180     -13.317 -16.928   4.206  1.00 96.67           C  
ATOM   1353  CD1 LEU A 180     -13.676 -15.492   3.830  1.00 96.67           C  
ATOM   1354  CD2 LEU A 180     -13.910 -17.852   3.146  1.00 96.67           C  
ATOM   1355  N   PHE A 181     -10.984 -18.932   6.746  1.00 97.00           N  
ATOM   1356  CA  PHE A 181     -11.180 -19.985   7.740  1.00 97.00           C  
ATOM   1357  C   PHE A 181     -10.912 -19.481   9.162  1.00 97.00           C  
ATOM   1358  CB  PHE A 181     -10.281 -21.183   7.400  1.00 97.00           C  
ATOM   1359  O   PHE A 181     -11.771 -19.611  10.041  1.00 97.00           O  
ATOM   1360  CG  PHE A 181     -10.289 -22.258   8.469  1.00 97.00           C  
ATOM   1361  CD1 PHE A 181      -9.220 -22.363   9.381  1.00 97.00           C  
ATOM   1362  CD2 PHE A 181     -11.382 -23.138   8.568  1.00 97.00           C  
ATOM   1363  CE1 PHE A 181      -9.246 -23.347  10.385  1.00 97.00           C  
ATOM   1364  CE2 PHE A 181     -11.406 -24.123   9.570  1.00 97.00           C  
ATOM   1365  CZ  PHE A 181     -10.338 -24.228  10.478  1.00 97.00           C  
ATOM   1366  N   PHE A 182      -9.757 -18.850   9.396  1.00 96.40           N  
ATOM   1367  CA  PHE A 182      -9.407 -18.372  10.731  1.00 96.40           C  
ATOM   1368  C   PHE A 182     -10.354 -17.279  11.238  1.00 96.40           C  
ATOM   1369  CB  PHE A 182      -7.952 -17.890  10.764  1.00 96.40           C  
ATOM   1370  O   PHE A 182     -10.792 -17.328  12.392  1.00 96.40           O  
ATOM   1371  CG  PHE A 182      -6.896 -18.978  10.679  1.00 96.40           C  
ATOM   1372  CD1 PHE A 182      -6.998 -20.144  11.465  1.00 96.40           C  
ATOM   1373  CD2 PHE A 182      -5.777 -18.805   9.845  1.00 96.40           C  
ATOM   1374  CE1 PHE A 182      -6.017 -21.146  11.384  1.00 96.40           C  
ATOM   1375  CE2 PHE A 182      -4.782 -19.796   9.786  1.00 96.40           C  
ATOM   1376  CZ  PHE A 182      -4.908 -20.973  10.541  1.00 96.40           C  
ATOM   1377  N   ILE A 183     -10.725 -16.316  10.393  1.00 94.81           N  
ATOM   1378  CA  ILE A 183     -11.627 -15.232  10.800  1.00 94.81           C  
ATOM   1379  C   ILE A 183     -13.046 -15.752  11.044  1.00 94.81           C  
ATOM   1380  CB  ILE A 183     -11.586 -14.076   9.781  1.00 94.81           C  
ATOM   1381  O   ILE A 183     -13.662 -15.397  12.053  1.00 94.81           O  
ATOM   1382  CG1 ILE A 183     -10.176 -13.450   9.671  1.00 94.81           C  
ATOM   1383  CG2 ILE A 183     -12.612 -12.983  10.138  1.00 94.81           C  
ATOM   1384  CD1 ILE A 183      -9.579 -12.879  10.963  1.00 94.81           C  
ATOM   1385  N   ILE A 184     -13.571 -16.634  10.189  1.00 94.90           N  
ATOM   1386  CA  ILE A 184     -14.894 -17.236  10.399  1.00 94.90           C  
ATOM   1387  C   ILE A 184     -14.920 -18.001  11.723  1.00 94.90           C  
ATOM   1388  CB  ILE A 184     -15.301 -18.124   9.199  1.00 94.90           C  
ATOM   1389  O   ILE A 184     -15.834 -17.786  12.527  1.00 94.90           O  
ATOM   1390  CG1 ILE A 184     -15.622 -17.213   7.993  1.00 94.90           C  
ATOM   1391  CG2 ILE A 184     -16.526 -19.001   9.535  1.00 94.90           C  
ATOM   1392  CD1 ILE A 184     -15.907 -17.969   6.691  1.00 94.90           C  
ATOM   1393  N   ARG A 185     -13.907 -18.842  11.968  1.00 94.24           N  
ATOM   1394  CA  ARG A 185     -13.898 -19.804  13.073  1.00 94.24           C  
ATOM   1395  C   ARG A 185     -13.571 -19.203  14.439  1.00 94.24           C  
ATOM   1396  CB  ARG A 185     -12.927 -20.941  12.701  1.00 94.24           C  
ATOM   1397  O   ARG A 185     -14.095 -19.701  15.442  1.00 94.24           O  
ATOM   1398  CG  ARG A 185     -12.862 -22.087  13.719  1.00 94.24           C  
ATOM   1399  CD  ARG A 185     -14.239 -22.734  13.938  1.00 94.24           C  
ATOM   1400  NE  ARG A 185     -14.201 -23.763  14.987  1.00 94.24           N  
ATOM   1401  NH1 ARG A 185     -14.143 -22.346  16.804  1.00 94.24           N  
ATOM   1402  NH2 ARG A 185     -14.166 -24.563  17.109  1.00 94.24           N  
ATOM   1403  CZ  ARG A 185     -14.171 -23.549  16.290  1.00 94.24           C  
ATOM   1404  N   TYR A 186     -12.710 -18.185  14.494  1.00 93.03           N  
ATOM   1405  CA  TYR A 186     -12.148 -17.681  15.754  1.00 93.03           C  
ATOM   1406  C   TYR A 186     -12.502 -16.226  16.069  1.00 93.03           C  
ATOM   1407  CB  TYR A 186     -10.627 -17.879  15.753  1.00 93.03           C  
ATOM   1408  O   TYR A 186     -12.473 -15.847  17.242  1.00 93.03           O  
ATOM   1409  CG  TYR A 186     -10.198 -19.331  15.688  1.00 93.03           C  
ATOM   1410  CD1 TYR A 186     -10.156 -20.108  16.862  1.00 93.03           C  
ATOM   1411  CD2 TYR A 186      -9.836 -19.902  14.456  1.00 93.03           C  
ATOM   1412  CE1 TYR A 186      -9.717 -21.446  16.806  1.00 93.03           C  
ATOM   1413  CE2 TYR A 186      -9.420 -21.243  14.391  1.00 93.03           C  
ATOM   1414  OH  TYR A 186      -8.923 -23.299  15.491  1.00 93.03           O  
ATOM   1415  CZ  TYR A 186      -9.342 -22.012  15.567  1.00 93.03           C  
ATOM   1416  N   TYR A 187     -12.861 -15.400  15.080  1.00 90.64           N  
ATOM   1417  CA  TYR A 187     -13.251 -14.019  15.363  1.00 90.64           C  
ATOM   1418  C   TYR A 187     -14.731 -13.963  15.746  1.00 90.64           C  
ATOM   1419  CB  TYR A 187     -12.894 -13.081  14.199  1.00 90.64           C  
ATOM   1420  O   TYR A 187     -15.614 -14.179  14.912  1.00 90.64           O  
ATOM   1421  CG  TYR A 187     -13.037 -11.606  14.523  1.00 90.64           C  
ATOM   1422  CD1 TYR A 187     -13.734 -10.773  13.630  1.00 90.64           C  
ATOM   1423  CD2 TYR A 187     -12.481 -11.056  15.699  1.00 90.64           C  
ATOM   1424  CE1 TYR A 187     -13.916  -9.411  13.927  1.00 90.64           C  
ATOM   1425  CE2 TYR A 187     -12.669  -9.693  16.002  1.00 90.64           C  
ATOM   1426  OH  TYR A 187     -13.608  -7.559  15.393  1.00 90.64           O  
ATOM   1427  CZ  TYR A 187     -13.400  -8.871  15.118  1.00 90.64           C  
ATOM   1428  N   LYS A 188     -15.016 -13.702  17.024  1.00 84.69           N  
ATOM   1429  CA  LYS A 188     -16.368 -13.418  17.519  1.00 84.69           C  
ATOM   1430  C   LYS A 188     -16.456 -11.937  17.850  1.00 84.69           C  
ATOM   1431  CB  LYS A 188     -16.720 -14.291  18.732  1.00 84.69           C  
ATOM   1432  O   LYS A 188     -15.780 -11.469  18.760  1.00 84.69           O  
ATOM   1433  CG  LYS A 188     -16.872 -15.774  18.362  1.00 84.69           C  
ATOM   1434  CD  LYS A 188     -17.442 -16.561  19.550  1.00 84.69           C  
ATOM   1435  CE  LYS A 188     -17.623 -18.040  19.189  1.00 84.69           C  
ATOM   1436  NZ  LYS A 188     -18.318 -18.786  20.271  1.00 84.69           N  
ATOM   1437  N   GLU A 189     -17.264 -11.223  17.082  1.00 78.99           N  
ATOM   1438  CA  GLU A 189     -17.471  -9.791  17.248  1.00 78.99           C  
ATOM   1439  C   GLU A 189     -18.537  -9.529  18.319  1.00 78.99           C  
ATOM   1440  CB  GLU A 189     -17.822  -9.211  15.876  1.00 78.99           C  
ATOM   1441  O   GLU A 189     -19.592 -10.167  18.310  1.00 78.99           O  
ATOM   1442  CG  GLU A 189     -17.936  -7.688  15.913  1.00 78.99           C  
ATOM   1443  CD  GLU A 189     -17.877  -7.071  14.515  1.00 78.99           C  
ATOM   1444  OE1 GLU A 189     -17.586  -5.864  14.449  1.00 78.99           O  
ATOM   1445  OE2 GLU A 189     -18.044  -7.787  13.497  1.00 78.99           O  
ATOM   1446  N   SER A 190     -18.257  -8.621  19.260  1.00 61.72           N  
ATOM   1447  CA  SER A 190     -19.263  -8.144  20.212  1.00 61.72           C  
ATOM   1448  C   SER A 190     -20.112  -7.082  19.526  1.00 61.72           C  
ATOM   1449  CB  SER A 190     -18.633  -7.603  21.497  1.00 61.72           C  
ATOM   1450  O   SER A 190     -19.626  -6.008  19.182  1.00 61.72           O  
ATOM   1451  OG  SER A 190     -17.746  -6.544  21.218  1.00 61.72           O  
ATOM   1452  N   LEU A 191     -21.368  -7.429  19.289  1.00 54.11           N  
ATOM   1453  CA  LEU A 191     -22.299  -6.663  18.482  1.00 54.11           C  
ATOM   1454  C   LEU A 191     -22.896  -5.492  19.278  1.00 54.11           C  
ATOM   1455  CB  LEU A 191     -23.398  -7.645  18.041  1.00 54.11           C  
ATOM   1456  O   LEU A 191     -23.815  -5.704  20.063  1.00 54.11           O  
ATOM   1457  CG  LEU A 191     -22.936  -8.784  17.113  1.00 54.11           C  
ATOM   1458  CD1 LEU A 191     -24.060  -9.813  16.955  1.00 54.11           C  
ATOM   1459  CD2 LEU A 191     -22.410  -8.270  15.770  1.00 54.11           C  
ATOM   1460  N   GLU A 192     -22.460  -4.260  19.017  1.00 57.03           N  
ATOM   1461  CA  GLU A 192     -23.318  -3.083  19.218  1.00 57.03           C  
ATOM   1462  C   GLU A 192     -23.970  -2.731  17.877  1.00 57.03           C  
ATOM   1463  CB  GLU A 192     -22.580  -1.898  19.861  1.00 57.03           C  
ATOM   1464  O   GLU A 192     -23.531  -1.849  17.144  1.00 57.03           O  
ATOM   1465  CG  GLU A 192     -22.441  -2.072  21.382  1.00 57.03           C  
ATOM   1466  CD  GLU A 192     -22.017  -0.781  22.105  1.00 57.03           C  
ATOM   1467  OE1 GLU A 192     -22.124  -0.770  23.351  1.00 57.03           O  
ATOM   1468  OE2 GLU A 192     -21.587   0.181  21.427  1.00 57.03           O  
ATOM   1469  N   HIS A 193     -25.012  -3.480  17.512  1.00 52.94           N  
ATOM   1470  CA  HIS A 193     -25.793  -3.175  16.318  1.00 52.94           C  
ATOM   1471  C   HIS A 193     -26.689  -1.968  16.582  1.00 52.94           C  
ATOM   1472  CB  HIS A 193     -26.647  -4.375  15.901  1.00 52.94           C  
ATOM   1473  O   HIS A 193     -27.686  -2.073  17.300  1.00 52.94           O  
ATOM   1474  CG  HIS A 193     -25.887  -5.451  15.185  1.00 52.94           C  
ATOM   1475  CD2 HIS A 193     -25.426  -5.411  13.897  1.00 52.94           C  
ATOM   1476  ND1 HIS A 193     -25.673  -6.719  15.648  1.00 52.94           N  
ATOM   1477  CE1 HIS A 193     -25.116  -7.431  14.657  1.00 52.94           C  
ATOM   1478  NE2 HIS A 193     -24.937  -6.677  13.571  1.00 52.94           N  
ATOM   1479  N   ARG A 194     -26.395  -0.842  15.931  1.00 58.69           N  
ATOM   1480  CA  ARG A 194     -27.341   0.270  15.819  1.00 58.69           C  
ATOM   1481  C   ARG A 194     -27.734   0.452  14.359  1.00 58.69           C  
ATOM   1482  CB  ARG A 194     -26.761   1.528  16.486  1.00 58.69           C  
ATOM   1483  O   ARG A 194     -26.886   0.446  13.476  1.00 58.69           O  
ATOM   1484  CG  ARG A 194     -27.884   2.363  17.114  1.00 58.69           C  
ATOM   1485  CD  ARG A 194     -27.322   3.581  17.850  1.00 58.69           C  
ATOM   1486  NE  ARG A 194     -28.384   4.290  18.594  1.00 58.69           N  
ATOM   1487  NH1 ARG A 194     -27.349   6.333  18.737  1.00 58.69           N  
ATOM   1488  NH2 ARG A 194     -29.357   6.052  19.664  1.00 58.69           N  
ATOM   1489  CZ  ARG A 194     -28.359   5.550  18.993  1.00 58.69           C  
ATOM   1490  N   LYS A 195     -29.037   0.591  14.092  1.00 61.06           N  
ATOM   1491  CA  LYS A 195     -29.539   0.893  12.745  1.00 61.06           C  
ATOM   1492  C   LYS A 195     -29.079   2.299  12.360  1.00 61.06           C  
ATOM   1493  CB  LYS A 195     -31.073   0.772  12.682  1.00 61.06           C  
ATOM   1494  O   LYS A 195     -29.635   3.275  12.851  1.00 61.06           O  
ATOM   1495  CG  LYS A 195     -31.567  -0.684  12.662  1.00 61.06           C  
ATOM   1496  CD  LYS A 195     -33.099  -0.731  12.540  1.00 61.06           C  
ATOM   1497  CE  LYS A 195     -33.605  -2.178  12.458  1.00 61.06           C  
ATOM   1498  NZ  LYS A 195     -35.084  -2.240  12.326  1.00 61.06           N  
ATOM   1499  N   GLN A 196     -28.066   2.377  11.507  1.00 70.88           N  
ATOM   1500  CA  GLN A 196     -27.559   3.618  10.927  1.00 70.88           C  
ATOM   1501  C   GLN A 196     -27.955   3.680   9.445  1.00 70.88           C  
ATOM   1502  CB  GLN A 196     -26.042   3.710  11.163  1.00 70.88           C  
ATOM   1503  O   GLN A 196     -28.018   2.645   8.773  1.00 70.88           O  
ATOM   1504  CG  GLN A 196     -25.691   3.753  12.658  1.00 70.88           C  
ATOM   1505  CD  GLN A 196     -24.241   4.142  12.927  1.00 70.88           C  
ATOM   1506  NE2 GLN A 196     -23.995   5.200  13.650  1.00 70.88           N  
ATOM   1507  OE1 GLN A 196     -23.291   3.516  12.511  1.00 70.88           O  
ATOM   1508  N   LYS A 197     -28.270   4.876   8.935  1.00 77.64           N  
ATOM   1509  CA  LYS A 197     -28.566   5.085   7.509  1.00 77.64           C  
ATOM   1510  C   LYS A 197     -27.257   5.249   6.740  1.00 77.64           C  
ATOM   1511  CB  LYS A 197     -29.451   6.319   7.295  1.00 77.64           C  
ATOM   1512  O   LYS A 197     -26.368   5.959   7.194  1.00 77.64           O  
ATOM   1513  CG  LYS A 197     -30.900   6.166   7.789  1.00 77.64           C  
ATOM   1514  CD  LYS A 197     -31.623   7.487   7.493  1.00 77.64           C  
ATOM   1515  CE  LYS A 197     -32.987   7.637   8.169  1.00 77.64           C  
ATOM   1516  NZ  LYS A 197     -33.293   9.086   8.311  1.00 77.64           N  
ATOM   1517  N   ILE A 198     -27.150   4.596   5.585  1.00 80.62           N  
ATOM   1518  CA  ILE A 198     -26.008   4.771   4.680  1.00 80.62           C  
ATOM   1519  C   ILE A 198     -26.206   6.081   3.916  1.00 80.62           C  
ATOM   1520  CB  ILE A 198     -25.859   3.569   3.715  1.00 80.62           C  
ATOM   1521  O   ILE A 198     -27.246   6.266   3.280  1.00 80.62           O  
ATOM   1522  CG1 ILE A 198     -25.655   2.247   4.489  1.00 80.62           C  
ATOM   1523  CG2 ILE A 198     -24.688   3.797   2.739  1.00 80.62           C  
ATOM   1524  CD1 ILE A 198     -25.693   0.991   3.608  1.00 80.62           C  
ATOM   1525  N   ASP A 199     -25.207   6.962   3.945  1.00 85.16           N  
ATOM   1526  CA  ASP A 199     -25.163   8.133   3.072  1.00 85.16           C  
ATOM   1527  C   ASP A 199     -24.718   7.738   1.654  1.00 85.16           C  
ATOM   1528  CB  ASP A 199     -24.289   9.237   3.676  1.00 85.16           C  
ATOM   1529  O   ASP A 199     -23.542   7.794   1.291  1.00 85.16           O  
ATOM   1530  CG  ASP A 199     -24.304  10.495   2.798  1.00 85.16           C  
ATOM   1531  OD1 ASP A 199     -25.117  10.559   1.840  1.00 85.16           O  
ATOM   1532  OD2 ASP A 199     -23.507  11.401   3.088  1.00 85.16           O  
ATOM   1533  N   TRP A 200     -25.682   7.303   0.841  1.00 87.43           N  
ATOM   1534  CA  TRP A 200     -25.446   6.959  -0.562  1.00 87.43           C  
ATOM   1535  C   TRP A 200     -25.014   8.164  -1.401  1.00 87.43           C  
ATOM   1536  CB  TRP A 200     -26.715   6.341  -1.154  1.00 87.43           C  
ATOM   1537  O   TRP A 200     -24.244   7.999  -2.346  1.00 87.43           O  
ATOM   1538  CG  TRP A 200     -27.052   4.993  -0.607  1.00 87.43           C  
ATOM   1539  CD1 TRP A 200     -27.983   4.724   0.336  1.00 87.43           C  
ATOM   1540  CD2 TRP A 200     -26.441   3.713  -0.948  1.00 87.43           C  
ATOM   1541  CE2 TRP A 200     -27.071   2.695  -0.173  1.00 87.43           C  
ATOM   1542  CE3 TRP A 200     -25.415   3.313  -1.831  1.00 87.43           C  
ATOM   1543  NE1 TRP A 200     -28.010   3.365   0.581  1.00 87.43           N  
ATOM   1544  CH2 TRP A 200     -25.685   0.977  -1.163  1.00 87.43           C  
ATOM   1545  CZ2 TRP A 200     -26.708   1.344  -0.271  1.00 87.43           C  
ATOM   1546  CZ3 TRP A 200     -25.042   1.960  -1.938  1.00 87.43           C  
ATOM   1547  N   GLY A 201     -25.480   9.368  -1.055  1.00 88.05           N  
ATOM   1548  CA  GLY A 201     -25.106  10.591  -1.759  1.00 88.05           C  
ATOM   1549  C   GLY A 201     -23.630  10.911  -1.545  1.00 88.05           C  
ATOM   1550  O   GLY A 201     -22.892  11.093  -2.517  1.00 88.05           O  
ATOM   1551  N   GLY A 202     -23.184  10.896  -0.286  1.00 90.01           N  
ATOM   1552  CA  GLY A 202     -21.774  11.012   0.078  1.00 90.01           C  
ATOM   1553  C   GLY A 202     -20.934   9.907  -0.564  1.00 90.01           C  
ATOM   1554  O   GLY A 202     -19.886  10.184  -1.141  1.00 90.01           O  
ATOM   1555  N   ALA A 203     -21.426   8.662  -0.580  1.00 90.21           N  
ATOM   1556  CA  ALA A 203     -20.689   7.524  -1.139  1.00 90.21           C  
ATOM   1557  C   ALA A 203     -20.441   7.676  -2.637  1.00 90.21           C  
ATOM   1558  CB  ALA A 203     -21.442   6.214  -0.852  1.00 90.21           C  
ATOM   1559  O   ALA A 203     -19.304   7.565  -3.091  1.00 90.21           O  
ATOM   1560  N   ILE A 204     -21.497   7.944  -3.405  1.00 92.64           N  
ATOM   1561  CA  ILE A 204     -21.405   8.067  -4.861  1.00 92.64           C  
ATOM   1562  C   ILE A 204     -20.523   9.258  -5.223  1.00 92.64           C  
ATOM   1563  CB  ILE A 204     -22.818   8.179  -5.474  1.00 92.64           C  
ATOM   1564  O   ILE A 204     -19.633   9.129  -6.062  1.00 92.64           O  
ATOM   1565  CG1 ILE A 204     -23.559   6.830  -5.319  1.00 92.64           C  
ATOM   1566  CG2 ILE A 204     -22.754   8.577  -6.962  1.00 92.64           C  
ATOM   1567  CD1 ILE A 204     -25.069   6.925  -5.570  1.00 92.64           C  
ATOM   1568  N   THR A 205     -20.732  10.404  -4.569  1.00 94.46           N  
ATOM   1569  CA  THR A 205     -19.957  11.607  -4.883  1.00 94.46           C  
ATOM   1570  C   THR A 205     -18.476  11.448  -4.552  1.00 94.46           C  
ATOM   1571  CB  THR A 205     -20.528  12.875  -4.236  1.00 94.46           C  
ATOM   1572  O   THR A 205     -17.627  11.807  -5.370  1.00 94.46           O  
ATOM   1573  CG2 THR A 205     -21.875  13.280  -4.833  1.00 94.46           C  
ATOM   1574  OG1 THR A 205     -20.715  12.703  -2.855  1.00 94.46           O  
ATOM   1575  N   LEU A 206     -18.159  10.818  -3.418  1.00 91.89           N  
ATOM   1576  CA  LEU A 206     -16.791  10.495  -3.027  1.00 91.89           C  
ATOM   1577  C   LEU A 206     -16.130   9.512  -4.000  1.00 91.89           C  
ATOM   1578  CB  LEU A 206     -16.815   9.922  -1.601  1.00 91.89           C  
ATOM   1579  O   LEU A 206     -14.997   9.738  -4.419  1.00 91.89           O  
ATOM   1580  CG  LEU A 206     -15.430   9.634  -1.007  1.00 91.89           C  
ATOM   1581  CD1 LEU A 206     -14.586  10.904  -0.870  1.00 91.89           C  
ATOM   1582  CD2 LEU A 206     -15.586   9.002   0.375  1.00 91.89           C  
ATOM   1583  N   VAL A 207     -16.828   8.439  -4.381  1.00 92.70           N  
ATOM   1584  CA  VAL A 207     -16.289   7.417  -5.291  1.00 92.70           C  
ATOM   1585  C   VAL A 207     -15.987   8.018  -6.650  1.00 92.70           C  
ATOM   1586  CB  VAL A 207     -17.240   6.217  -5.429  1.00 92.70           C  
ATOM   1587  O   VAL A 207     -14.869   7.862  -7.124  1.00 92.70           O  
ATOM   1588  CG1 VAL A 207     -16.871   5.260  -6.571  1.00 92.70           C  
ATOM   1589  CG2 VAL A 207     -17.196   5.405  -4.138  1.00 92.70           C  
ATOM   1590  N   VAL A 208     -16.933   8.739  -7.257  1.00 95.23           N  
ATOM   1591  CA  VAL A 208     -16.713   9.360  -8.572  1.00 95.23           C  
ATOM   1592  C   VAL A 208     -15.546  10.345  -8.510  1.00 95.23           C  
ATOM   1593  CB  VAL A 208     -17.995  10.038  -9.084  1.00 95.23           C  
ATOM   1594  O   VAL A 208     -14.660  10.299  -9.360  1.00 95.23           O  
ATOM   1595  CG1 VAL A 208     -17.752  10.783 -10.403  1.00 95.23           C  
ATOM   1596  CG2 VAL A 208     -19.097   9.000  -9.345  1.00 95.23           C  
ATOM   1597  N   SER A 209     -15.484  11.166  -7.458  1.00 94.86           N  
ATOM   1598  CA  SER A 209     -14.370  12.086  -7.223  1.00 94.86           C  
ATOM   1599  C   SER A 209     -13.022  11.355  -7.163  1.00 94.86           C  
ATOM   1600  CB  SER A 209     -14.639  12.858  -5.927  1.00 94.86           C  
ATOM   1601  O   SER A 209     -12.094  11.711  -7.889  1.00 94.86           O  
ATOM   1602  OG  SER A 209     -13.564  13.703  -5.587  1.00 94.86           O  
ATOM   1603  N   ILE A 210     -12.893  10.330  -6.312  1.00 92.63           N  
ATOM   1604  CA  ILE A 210     -11.640   9.578  -6.148  1.00 92.63           C  
ATOM   1605  C   ILE A 210     -11.278   8.849  -7.441  1.00 92.63           C  
ATOM   1606  CB  ILE A 210     -11.726   8.597  -4.954  1.00 92.63           C  
ATOM   1607  O   ILE A 210     -10.124   8.896  -7.851  1.00 92.63           O  
ATOM   1608  CG1 ILE A 210     -11.812   9.378  -3.622  1.00 92.63           C  
ATOM   1609  CG2 ILE A 210     -10.504   7.653  -4.918  1.00 92.63           C  
ATOM   1610  CD1 ILE A 210     -12.185   8.492  -2.425  1.00 92.63           C  
ATOM   1611  N   VAL A 211     -12.243   8.206  -8.100  1.00 94.06           N  
ATOM   1612  CA  VAL A 211     -12.028   7.463  -9.347  1.00 94.06           C  
ATOM   1613  C   VAL A 211     -11.478   8.376 -10.437  1.00 94.06           C  
ATOM   1614  CB  VAL A 211     -13.330   6.762  -9.787  1.00 94.06           C  
ATOM   1615  O   VAL A 211     -10.461   8.046 -11.043  1.00 94.06           O  
ATOM   1616  CG1 VAL A 211     -13.275   6.209 -11.215  1.00 94.06           C  
ATOM   1617  CG2 VAL A 211     -13.662   5.578  -8.863  1.00 94.06           C  
ATOM   1618  N   CYS A 212     -12.096   9.539 -10.651  1.00 95.22           N  
ATOM   1619  CA  CYS A 212     -11.641  10.488 -11.663  1.00 95.22           C  
ATOM   1620  C   CYS A 212     -10.245  11.033 -11.358  1.00 95.22           C  
ATOM   1621  CB  CYS A 212     -12.665  11.619 -11.789  1.00 95.22           C  
ATOM   1622  O   CYS A 212      -9.392  11.050 -12.244  1.00 95.22           O  
ATOM   1623  SG  CYS A 212     -14.154  10.987 -12.606  1.00 95.22           S  
ATOM   1624  N   LEU A 213      -9.987  11.417 -10.105  1.00 94.85           N  
ATOM   1625  CA  LEU A 213      -8.672  11.901  -9.693  1.00 94.85           C  
ATOM   1626  C   LEU A 213      -7.594  10.830  -9.870  1.00 94.85           C  
ATOM   1627  CB  LEU A 213      -8.761  12.350  -8.230  1.00 94.85           C  
ATOM   1628  O   LEU A 213      -6.535  11.098 -10.428  1.00 94.85           O  
ATOM   1629  CG  LEU A 213      -7.439  12.880  -7.654  1.00 94.85           C  
ATOM   1630  CD1 LEU A 213      -6.915  14.097  -8.417  1.00 94.85           C  
ATOM   1631  CD2 LEU A 213      -7.680  13.281  -6.203  1.00 94.85           C  
ATOM   1632  N   MET A 214      -7.869   9.612  -9.412  1.00 92.42           N  
ATOM   1633  CA  MET A 214      -6.919   8.511  -9.472  1.00 92.42           C  
ATOM   1634  C   MET A 214      -6.619   8.098 -10.912  1.00 92.42           C  
ATOM   1635  CB  MET A 214      -7.447   7.336  -8.644  1.00 92.42           C  
ATOM   1636  O   MET A 214      -5.454   7.898 -11.235  1.00 92.42           O  
ATOM   1637  CG  MET A 214      -7.337   7.589  -7.137  1.00 92.42           C  
ATOM   1638  SD  MET A 214      -5.650   7.824  -6.527  1.00 92.42           S  
ATOM   1639  CE  MET A 214      -4.925   6.255  -7.094  1.00 92.42           C  
ATOM   1640  N   PHE A 215      -7.613   8.045 -11.804  1.00 92.28           N  
ATOM   1641  CA  PHE A 215      -7.346   7.796 -13.224  1.00 92.28           C  
ATOM   1642  C   PHE A 215      -6.560   8.931 -13.884  1.00 92.28           C  
ATOM   1643  CB  PHE A 215      -8.646   7.527 -13.992  1.00 92.28           C  
ATOM   1644  O   PHE A 215      -5.659   8.647 -14.669  1.00 92.28           O  
ATOM   1645  CG  PHE A 215      -9.102   6.083 -13.946  1.00 92.28           C  
ATOM   1646  CD1 PHE A 215      -8.254   5.067 -14.427  1.00 92.28           C  
ATOM   1647  CD2 PHE A 215     -10.385   5.751 -13.475  1.00 92.28           C  
ATOM   1648  CE1 PHE A 215      -8.675   3.727 -14.417  1.00 92.28           C  
ATOM   1649  CE2 PHE A 215     -10.812   4.411 -13.478  1.00 92.28           C  
ATOM   1650  CZ  PHE A 215      -9.956   3.398 -13.945  1.00 92.28           C  
ATOM   1651  N   ALA A 216      -6.847  10.195 -13.554  1.00 92.95           N  
ATOM   1652  CA  ALA A 216      -6.081  11.324 -14.080  1.00 92.95           C  
ATOM   1653  C   ALA A 216      -4.599  11.234 -13.682  1.00 92.95           C  
ATOM   1654  CB  ALA A 216      -6.708  12.636 -13.592  1.00 92.95           C  
ATOM   1655  O   ALA A 216      -3.725  11.456 -14.514  1.00 92.95           O  
ATOM   1656  N   LEU A 217      -4.315  10.860 -12.430  1.00 89.90           N  
ATOM   1657  CA  LEU A 217      -2.949  10.708 -11.921  1.00 89.90           C  
ATOM   1658  C   LEU A 217      -2.243   9.458 -12.457  1.00 89.90           C  
ATOM   1659  CB  LEU A 217      -2.985  10.677 -10.385  1.00 89.90           C  
ATOM   1660  O   LEU A 217      -1.053   9.505 -12.748  1.00 89.90           O  
ATOM   1661  CG  LEU A 217      -3.439  11.991  -9.727  1.00 89.90           C  
ATOM   1662  CD1 LEU A 217      -3.571  11.766  -8.219  1.00 89.90           C  
ATOM   1663  CD2 LEU A 217      -2.466  13.142  -9.986  1.00 89.90           C  
ATOM   1664  N   GLU A 218      -2.956   8.339 -12.590  1.00 85.92           N  
ATOM   1665  CA  GLU A 218      -2.351   7.081 -13.034  1.00 85.92           C  
ATOM   1666  C   GLU A 218      -2.069   7.046 -14.538  1.00 85.92           C  
ATOM   1667  CB  GLU A 218      -3.235   5.889 -12.635  1.00 85.92           C  
ATOM   1668  O   GLU A 218      -1.082   6.428 -14.946  1.00 85.92           O  
ATOM   1669  CG  GLU A 218      -3.145   5.540 -11.139  1.00 85.92           C  
ATOM   1670  CD  GLU A 218      -1.760   5.034 -10.693  1.00 85.92           C  
ATOM   1671  OE1 GLU A 218      -1.572   4.930  -9.459  1.00 85.92           O  
ATOM   1672  OE2 GLU A 218      -0.895   4.751 -11.562  1.00 85.92           O  
ATOM   1673  N   LEU A 219      -2.911   7.699 -15.349  1.00 87.11           N  
ATOM   1674  CA  LEU A 219      -2.822   7.690 -16.813  1.00 87.11           C  
ATOM   1675  C   LEU A 219      -2.155   8.946 -17.393  1.00 87.11           C  
ATOM   1676  CB  LEU A 219      -4.233   7.526 -17.404  1.00 87.11           C  
ATOM   1677  O   LEU A 219      -1.610   8.885 -18.499  1.00 87.11           O  
ATOM   1678  CG  LEU A 219      -5.004   6.275 -16.946  1.00 87.11           C  
ATOM   1679  CD1 LEU A 219      -6.418   6.335 -17.520  1.00 87.11           C  
ATOM   1680  CD2 LEU A 219      -4.338   4.979 -17.414  1.00 87.11           C  
ATOM   1681  N   GLY A 220      -2.207  10.072 -16.676  1.00 85.66           N  
ATOM   1682  CA  GLY A 220      -1.618  11.340 -17.099  1.00 85.66           C  
ATOM   1683  C   GLY A 220      -0.095  11.265 -17.190  1.00 85.66           C  
ATOM   1684  O   GLY A 220       0.572  10.719 -16.314  1.00 85.66           O  
ATOM   1685  N   GLY A 221       0.459  11.771 -18.290  1.00 80.00           N  
ATOM   1686  CA  GLY A 221       1.891  11.721 -18.592  1.00 80.00           C  
ATOM   1687  C   GLY A 221       2.424  10.338 -18.979  1.00 80.00           C  
ATOM   1688  O   GLY A 221       3.610  10.230 -19.270  1.00 80.00           O  
ATOM   1689  N   LYS A 222       1.581   9.295 -18.978  1.00 75.37           N  
ATOM   1690  CA  LYS A 222       1.954   7.927 -19.376  1.00 75.37           C  
ATOM   1691  C   LYS A 222       1.204   7.489 -20.629  1.00 75.37           C  
ATOM   1692  CB  LYS A 222       1.719   6.925 -18.233  1.00 75.37           C  
ATOM   1693  O   LYS A 222       1.804   7.264 -21.669  1.00 75.37           O  
ATOM   1694  CG  LYS A 222       2.443   7.245 -16.917  1.00 75.37           C  
ATOM   1695  CD  LYS A 222       2.154   6.112 -15.920  1.00 75.37           C  
ATOM   1696  CE  LYS A 222       2.367   6.545 -14.466  1.00 75.37           C  
ATOM   1697  NZ  LYS A 222       1.491   5.756 -13.561  1.00 75.37           N  
ATOM   1698  N   THR A 223      -0.118   7.359 -20.517  1.00 81.76           N  
ATOM   1699  CA  THR A 223      -0.997   6.927 -21.617  1.00 81.76           C  
ATOM   1700  C   THR A 223      -1.555   8.121 -22.375  1.00 81.76           C  
ATOM   1701  CB  THR A 223      -2.170   6.092 -21.079  1.00 81.76           C  
ATOM   1702  O   THR A 223      -1.724   8.066 -23.588  1.00 81.76           O  
ATOM   1703  CG2 THR A 223      -3.002   5.443 -22.184  1.00 81.76           C  
ATOM   1704  OG1 THR A 223      -1.705   5.046 -20.258  1.00 81.76           O  
ATOM   1705  N   TYR A 224      -1.853   9.199 -21.652  1.00 86.14           N  
ATOM   1706  CA  TYR A 224      -2.360  10.438 -22.218  1.00 86.14           C  
ATOM   1707  C   TYR A 224      -1.508  11.604 -21.743  1.00 86.14           C  
ATOM   1708  CB  TYR A 224      -3.818  10.649 -21.800  1.00 86.14           C  
ATOM   1709  O   TYR A 224      -1.133  11.663 -20.571  1.00 86.14           O  
ATOM   1710  CG  TYR A 224      -4.781   9.572 -22.246  1.00 86.14           C  
ATOM   1711  CD1 TYR A 224      -5.234   9.547 -23.578  1.00 86.14           C  
ATOM   1712  CD2 TYR A 224      -5.221   8.597 -21.331  1.00 86.14           C  
ATOM   1713  CE1 TYR A 224      -6.125   8.543 -23.998  1.00 86.14           C  
ATOM   1714  CE2 TYR A 224      -6.105   7.586 -21.749  1.00 86.14           C  
ATOM   1715  OH  TYR A 224      -7.419   6.594 -23.501  1.00 86.14           O  
ATOM   1716  CZ  TYR A 224      -6.558   7.559 -23.087  1.00 86.14           C  
ATOM   1717  N   ASP A 225      -1.269  12.572 -22.621  1.00 87.25           N  
ATOM   1718  CA  ASP A 225      -0.610  13.813 -22.233  1.00 87.25           C  
ATOM   1719  C   ASP A 225      -1.415  14.549 -21.158  1.00 87.25           C  
ATOM   1720  CB  ASP A 225      -0.413  14.726 -23.450  1.00 87.25           C  
ATOM   1721  O   ASP A 225      -2.651  14.532 -21.150  1.00 87.25           O  
ATOM   1722  CG  ASP A 225       0.593  14.167 -24.455  1.00 87.25           C  
ATOM   1723  OD1 ASP A 225       1.513  13.454 -24.007  1.00 87.25           O  
ATOM   1724  OD2 ASP A 225       0.421  14.491 -25.647  1.00 87.25           O  
ATOM   1725  N   TRP A 226      -0.718  15.265 -20.276  1.00 87.22           N  
ATOM   1726  CA  TRP A 226      -1.344  16.066 -19.217  1.00 87.22           C  
ATOM   1727  C   TRP A 226      -2.332  17.115 -19.752  1.00 87.22           C  
ATOM   1728  CB  TRP A 226      -0.238  16.735 -18.394  1.00 87.22           C  
ATOM   1729  O   TRP A 226      -3.320  17.418 -19.088  1.00 87.22           O  
ATOM   1730  CG  TRP A 226       0.529  15.791 -17.522  1.00 87.22           C  
ATOM   1731  CD1 TRP A 226       1.807  15.380 -17.696  1.00 87.22           C  
ATOM   1732  CD2 TRP A 226       0.049  15.108 -16.326  1.00 87.22           C  
ATOM   1733  CE2 TRP A 226       1.099  14.288 -15.821  1.00 87.22           C  
ATOM   1734  CE3 TRP A 226      -1.182  15.088 -15.633  1.00 87.22           C  
ATOM   1735  NE1 TRP A 226       2.152  14.506 -16.682  1.00 87.22           N  
ATOM   1736  CH2 TRP A 226      -0.313  13.447 -14.048  1.00 87.22           C  
ATOM   1737  CZ2 TRP A 226       0.934  13.472 -14.695  1.00 87.22           C  
ATOM   1738  CZ3 TRP A 226      -1.364  14.259 -14.510  1.00 87.22           C  
ATOM   1739  N   ASN A 227      -2.097  17.616 -20.969  1.00 91.60           N  
ATOM   1740  CA  ASN A 227      -2.948  18.604 -21.639  1.00 91.60           C  
ATOM   1741  C   ASN A 227      -4.058  17.978 -22.503  1.00 91.60           C  
ATOM   1742  CB  ASN A 227      -2.054  19.553 -22.455  1.00 91.60           C  
ATOM   1743  O   ASN A 227      -4.771  18.694 -23.205  1.00 91.60           O  
ATOM   1744  CG  ASN A 227      -1.168  20.436 -21.597  1.00 91.60           C  
ATOM   1745  ND2 ASN A 227      -0.163  21.039 -22.186  1.00 91.60           N  
ATOM   1746  OD1 ASN A 227      -1.355  20.611 -20.406  1.00 91.60           O  
ATOM   1747  N   SER A 228      -4.199  16.652 -22.493  1.00 93.60           N  
ATOM   1748  CA  SER A 228      -5.237  15.966 -23.259  1.00 93.60           C  
ATOM   1749  C   SER A 228      -6.635  16.229 -22.689  1.00 93.60           C  
ATOM   1750  CB  SER A 228      -4.958  14.465 -23.329  1.00 93.60           C  
ATOM   1751  O   SER A 228      -6.826  16.416 -21.482  1.00 93.60           O  
ATOM   1752  OG  SER A 228      -5.111  13.896 -22.048  1.00 93.60           O  
ATOM   1753  N   ILE A 229      -7.644  16.188 -23.563  1.00 96.07           N  
ATOM   1754  CA  ILE A 229      -9.044  16.397 -23.175  1.00 96.07           C  
ATOM   1755  C   ILE A 229      -9.523  15.346 -22.163  1.00 96.07           C  
ATOM   1756  CB  ILE A 229      -9.940  16.454 -24.436  1.00 96.07           C  
ATOM   1757  O   ILE A 229     -10.349  15.649 -21.306  1.00 96.07           O  
ATOM   1758  CG1 ILE A 229     -11.382  16.920 -24.144  1.00 96.07           C  
ATOM   1759  CG2 ILE A 229      -9.999  15.112 -25.189  1.00 96.07           C  
ATOM   1760  CD1 ILE A 229     -11.463  18.343 -23.579  1.00 96.07           C  
ATOM   1761  N   GLN A 230      -8.973  14.130 -22.220  1.00 94.31           N  
ATOM   1762  CA  GLN A 230      -9.279  13.036 -21.305  1.00 94.31           C  
ATOM   1763  C   GLN A 230      -8.828  13.372 -19.879  1.00 94.31           C  
ATOM   1764  CB  GLN A 230      -8.610  11.730 -21.778  1.00 94.31           C  
ATOM   1765  O   GLN A 230      -9.627  13.283 -18.949  1.00 94.31           O  
ATOM   1766  CG  GLN A 230      -9.096  11.179 -23.132  1.00 94.31           C  
ATOM   1767  CD  GLN A 230      -8.411  11.778 -24.362  1.00 94.31           C  
ATOM   1768  NE2 GLN A 230      -8.519  11.147 -25.509  1.00 94.31           N  
ATOM   1769  OE1 GLN A 230      -7.782  12.823 -24.339  1.00 94.31           O  
ATOM   1770  N   ILE A 231      -7.573  13.797 -19.701  1.00 94.40           N  
ATOM   1771  CA  ILE A 231      -7.014  14.106 -18.376  1.00 94.40           C  
ATOM   1772  C   ILE A 231      -7.650  15.372 -17.796  1.00 94.40           C  
ATOM   1773  CB  ILE A 231      -5.473  14.195 -18.455  1.00 94.40           C  
ATOM   1774  O   ILE A 231      -8.078  15.373 -16.640  1.00 94.40           O  
ATOM   1775  CG1 ILE A 231      -4.835  12.859 -18.901  1.00 94.40           C  
ATOM   1776  CG2 ILE A 231      -4.869  14.644 -17.114  1.00 94.40           C  
ATOM   1777  CD1 ILE A 231      -5.082  11.654 -17.984  1.00 94.40           C  
ATOM   1778  N   ILE A 232      -7.803  16.422 -18.607  1.00 95.91           N  
ATOM   1779  CA  ILE A 232      -8.484  17.654 -18.187  1.00 95.91           C  
ATOM   1780  C   ILE A 232      -9.946  17.362 -17.822  1.00 95.91           C  
ATOM   1781  CB  ILE A 232      -8.357  18.739 -19.279  1.00 95.91           C  
ATOM   1782  O   ILE A 232     -10.422  17.809 -16.780  1.00 95.91           O  
ATOM   1783  CG1 ILE A 232      -6.874  19.147 -19.453  1.00 95.91           C  
ATOM   1784  CG2 ILE A 232      -9.216  19.970 -18.924  1.00 95.91           C  
ATOM   1785  CD1 ILE A 232      -6.622  20.080 -20.644  1.00 95.91           C  
ATOM   1786  N   GLY A 233     -10.648  16.564 -18.632  1.00 96.95           N  
ATOM   1787  CA  GLY A 233     -12.018  16.137 -18.357  1.00 96.95           C  
ATOM   1788  C   GLY A 233     -12.142  15.390 -17.028  1.00 96.95           C  
ATOM   1789  O   GLY A 233     -13.028  15.702 -16.233  1.00 96.95           O  
ATOM   1790  N   LEU A 234     -11.218  14.469 -16.732  1.00 95.98           N  
ATOM   1791  CA  LEU A 234     -11.178  13.764 -15.449  1.00 95.98           C  
ATOM   1792  C   LEU A 234     -10.949  14.720 -14.269  1.00 95.98           C  
ATOM   1793  CB  LEU A 234     -10.096  12.672 -15.486  1.00 95.98           C  
ATOM   1794  O   LEU A 234     -11.634  14.595 -13.254  1.00 95.98           O  
ATOM   1795  CG  LEU A 234     -10.430  11.446 -16.353  1.00 95.98           C  
ATOM   1796  CD1 LEU A 234      -9.182  10.576 -16.503  1.00 95.98           C  
ATOM   1797  CD2 LEU A 234     -11.532  10.586 -15.730  1.00 95.98           C  
ATOM   1798  N   PHE A 235     -10.060  15.711 -14.397  1.00 96.12           N  
ATOM   1799  CA  PHE A 235      -9.864  16.723 -13.352  1.00 96.12           C  
ATOM   1800  C   PHE A 235     -11.092  17.617 -13.145  1.00 96.12           C  
ATOM   1801  CB  PHE A 235      -8.627  17.579 -13.650  1.00 96.12           C  
ATOM   1802  O   PHE A 235     -11.414  17.949 -12.002  1.00 96.12           O  
ATOM   1803  CG  PHE A 235      -7.305  16.917 -13.316  1.00 96.12           C  
ATOM   1804  CD1 PHE A 235      -7.068  16.427 -12.015  1.00 96.12           C  
ATOM   1805  CD2 PHE A 235      -6.288  16.835 -14.285  1.00 96.12           C  
ATOM   1806  CE1 PHE A 235      -5.830  15.845 -11.693  1.00 96.12           C  
ATOM   1807  CE2 PHE A 235      -5.046  16.264 -13.957  1.00 96.12           C  
ATOM   1808  CZ  PHE A 235      -4.819  15.763 -12.664  1.00 96.12           C  
ATOM   1809  N   ILE A 236     -11.809  17.972 -14.215  1.00 97.18           N  
ATOM   1810  CA  ILE A 236     -13.058  18.740 -14.123  1.00 97.18           C  
ATOM   1811  C   ILE A 236     -14.126  17.928 -13.386  1.00 97.18           C  
ATOM   1812  CB  ILE A 236     -13.534  19.190 -15.524  1.00 97.18           C  
ATOM   1813  O   ILE A 236     -14.732  18.432 -12.439  1.00 97.18           O  
ATOM   1814  CG1 ILE A 236     -12.574  20.262 -16.091  1.00 97.18           C  
ATOM   1815  CG2 ILE A 236     -14.970  19.751 -15.467  1.00 97.18           C  
ATOM   1816  CD1 ILE A 236     -12.786  20.553 -17.583  1.00 97.18           C  
ATOM   1817  N   VAL A 237     -14.337  16.665 -13.771  1.00 97.40           N  
ATOM   1818  CA  VAL A 237     -15.315  15.790 -13.104  1.00 97.40           C  
ATOM   1819  C   VAL A 237     -14.933  15.580 -11.639  1.00 97.40           C  
ATOM   1820  CB  VAL A 237     -15.475  14.448 -13.843  1.00 97.40           C  
ATOM   1821  O   VAL A 237     -15.800  15.692 -10.772  1.00 97.40           O  
ATOM   1822  CG1 VAL A 237     -16.446  13.509 -13.113  1.00 97.40           C  
ATOM   1823  CG2 VAL A 237     -16.062  14.662 -15.245  1.00 97.40           C  
ATOM   1824  N   PHE A 238     -13.646  15.373 -11.339  1.00 96.36           N  
ATOM   1825  CA  PHE A 238     -13.144  15.341  -9.966  1.00 96.36           C  
ATOM   1826  C   PHE A 238     -13.538  16.607  -9.197  1.00 96.36           C  
ATOM   1827  CB  PHE A 238     -11.619  15.143  -9.952  1.00 96.36           C  
ATOM   1828  O   PHE A 238     -14.171  16.497  -8.152  1.00 96.36           O  
ATOM   1829  CG  PHE A 238     -10.962  15.600  -8.661  1.00 96.36           C  
ATOM   1830  CD1 PHE A 238     -10.127  16.733  -8.641  1.00 96.36           C  
ATOM   1831  CD2 PHE A 238     -11.269  14.948  -7.457  1.00 96.36           C  
ATOM   1832  CE1 PHE A 238      -9.588  17.189  -7.424  1.00 96.36           C  
ATOM   1833  CE2 PHE A 238     -10.739  15.404  -6.239  1.00 96.36           C  
ATOM   1834  CZ  PHE A 238      -9.891  16.523  -6.223  1.00 96.36           C  
ATOM   1835  N   ALA A 239     -13.223  17.799  -9.710  1.00 95.80           N  
ATOM   1836  CA  ALA A 239     -13.511  19.051  -9.016  1.00 95.80           C  
ATOM   1837  C   ALA A 239     -15.014  19.224  -8.739  1.00 95.80           C  
ATOM   1838  CB  ALA A 239     -12.946  20.210  -9.846  1.00 95.80           C  
ATOM   1839  O   ALA A 239     -15.403  19.559  -7.618  1.00 95.80           O  
ATOM   1840  N   VAL A 240     -15.867  18.931  -9.727  1.00 97.47           N  
ATOM   1841  CA  VAL A 240     -17.329  19.013  -9.590  1.00 97.47           C  
ATOM   1842  C   VAL A 240     -17.840  18.050  -8.519  1.00 97.47           C  
ATOM   1843  CB  VAL A 240     -18.015  18.751 -10.947  1.00 97.47           C  
ATOM   1844  O   VAL A 240     -18.565  18.463  -7.612  1.00 97.47           O  
ATOM   1845  CG1 VAL A 240     -19.540  18.622 -10.824  1.00 97.47           C  
ATOM   1846  CG2 VAL A 240     -17.733  19.902 -11.923  1.00 97.47           C  
ATOM   1847  N   PHE A 241     -17.446  16.777  -8.581  1.00 96.71           N  
ATOM   1848  CA  PHE A 241     -17.920  15.762  -7.640  1.00 96.71           C  
ATOM   1849  C   PHE A 241     -17.321  15.914  -6.243  1.00 96.71           C  
ATOM   1850  CB  PHE A 241     -17.678  14.364  -8.210  1.00 96.71           C  
ATOM   1851  O   PHE A 241     -17.995  15.615  -5.262  1.00 96.71           O  
ATOM   1852  CG  PHE A 241     -18.815  13.906  -9.097  1.00 96.71           C  
ATOM   1853  CD1 PHE A 241     -19.850  13.140  -8.541  1.00 96.71           C  
ATOM   1854  CD2 PHE A 241     -18.877  14.264 -10.454  1.00 96.71           C  
ATOM   1855  CE1 PHE A 241     -20.912  12.677  -9.333  1.00 96.71           C  
ATOM   1856  CE2 PHE A 241     -19.944  13.817 -11.252  1.00 96.71           C  
ATOM   1857  CZ  PHE A 241     -20.955  13.013 -10.696  1.00 96.71           C  
ATOM   1858  N   PHE A 242     -16.105  16.442  -6.126  1.00 93.35           N  
ATOM   1859  CA  PHE A 242     -15.492  16.754  -4.842  1.00 93.35           C  
ATOM   1860  C   PHE A 242     -16.215  17.907  -4.135  1.00 93.35           C  
ATOM   1861  CB  PHE A 242     -14.016  17.084  -5.074  1.00 93.35           C  
ATOM   1862  O   PHE A 242     -16.495  17.830  -2.938  1.00 93.35           O  
ATOM   1863  CG  PHE A 242     -13.200  17.171  -3.808  1.00 93.35           C  
ATOM   1864  CD1 PHE A 242     -12.538  18.364  -3.472  1.00 93.35           C  
ATOM   1865  CD2 PHE A 242     -13.057  16.032  -2.993  1.00 93.35           C  
ATOM   1866  CE1 PHE A 242     -11.699  18.404  -2.346  1.00 93.35           C  
ATOM   1867  CE2 PHE A 242     -12.244  16.081  -1.849  1.00 93.35           C  
ATOM   1868  CZ  PHE A 242     -11.551  17.262  -1.535  1.00 93.35           C  
ATOM   1869  N   ILE A 243     -16.593  18.956  -4.875  1.00 93.76           N  
ATOM   1870  CA  ILE A 243     -17.428  20.043  -4.344  1.00 93.76           C  
ATOM   1871  C   ILE A 243     -18.813  19.506  -3.962  1.00 93.76           C  
ATOM   1872  CB  ILE A 243     -17.513  21.206  -5.359  1.00 93.76           C  
ATOM   1873  O   ILE A 243     -19.307  19.802  -2.871  1.00 93.76           O  
ATOM   1874  CG1 ILE A 243     -16.134  21.888  -5.512  1.00 93.76           C  
ATOM   1875  CG2 ILE A 243     -18.560  22.248  -4.915  1.00 93.76           C  
ATOM   1876  CD1 ILE A 243     -16.039  22.807  -6.738  1.00 93.76           C  
ATOM   1877  N   ALA A 244     -19.424  18.681  -4.819  1.00 93.78           N  
ATOM   1878  CA  ALA A 244     -20.707  18.047  -4.530  1.00 93.78           C  
ATOM   1879  C   ALA A 244     -20.639  17.184  -3.260  1.00 93.78           C  
ATOM   1880  CB  ALA A 244     -21.154  17.228  -5.745  1.00 93.78           C  
ATOM   1881  O   ALA A 244     -21.519  17.299  -2.408  1.00 93.78           O  
ATOM   1882  N   PHE A 245     -19.567  16.405  -3.087  1.00 91.12           N  
ATOM   1883  CA  PHE A 245     -19.305  15.622  -1.882  1.00 91.12           C  
ATOM   1884  C   PHE A 245     -19.316  16.512  -0.639  1.00 91.12           C  
ATOM   1885  CB  PHE A 245     -17.982  14.853  -2.028  1.00 91.12           C  
ATOM   1886  O   PHE A 245     -20.099  16.265   0.270  1.00 91.12           O  
ATOM   1887  CG  PHE A 245     -17.521  14.196  -0.744  1.00 91.12           C  
ATOM   1888  CD1 PHE A 245     -16.427  14.716  -0.024  1.00 91.12           C  
ATOM   1889  CD2 PHE A 245     -18.228  13.093  -0.238  1.00 91.12           C  
ATOM   1890  CE1 PHE A 245     -16.045  14.130   1.196  1.00 91.12           C  
ATOM   1891  CE2 PHE A 245     -17.845  12.507   0.978  1.00 91.12           C  
ATOM   1892  CZ  PHE A 245     -16.757  13.026   1.699  1.00 91.12           C  
ATOM   1893  N   PHE A 246     -18.564  17.618  -0.616  1.00 88.52           N  
ATOM   1894  CA  PHE A 246     -18.584  18.540   0.528  1.00 88.52           C  
ATOM   1895  C   PHE A 246     -19.977  19.094   0.859  1.00 88.52           C  
ATOM   1896  CB  PHE A 246     -17.629  19.712   0.274  1.00 88.52           C  
ATOM   1897  O   PHE A 246     -20.288  19.303   2.034  1.00 88.52           O  
ATOM   1898  CG  PHE A 246     -16.228  19.460   0.770  1.00 88.52           C  
ATOM   1899  CD1 PHE A 246     -15.960  19.494   2.152  1.00 88.52           C  
ATOM   1900  CD2 PHE A 246     -15.188  19.214  -0.137  1.00 88.52           C  
ATOM   1901  CE1 PHE A 246     -14.654  19.284   2.626  1.00 88.52           C  
ATOM   1902  CE2 PHE A 246     -13.888  19.011   0.343  1.00 88.52           C  
ATOM   1903  CZ  PHE A 246     -13.613  19.037   1.717  1.00 88.52           C  
ATOM   1904  N   ILE A 247     -20.807  19.362  -0.151  1.00 91.38           N  
ATOM   1905  CA  ILE A 247     -22.161  19.898   0.041  1.00 91.38           C  
ATOM   1906  C   ILE A 247     -23.103  18.823   0.593  1.00 91.38           C  
ATOM   1907  CB  ILE A 247     -22.692  20.507  -1.277  1.00 91.38           C  
ATOM   1908  O   ILE A 247     -23.863  19.104   1.523  1.00 91.38           O  
ATOM   1909  CG1 ILE A 247     -21.840  21.730  -1.689  1.00 91.38           C  
ATOM   1910  CG2 ILE A 247     -24.171  20.926  -1.135  1.00 91.38           C  
ATOM   1911  CD1 ILE A 247     -22.090  22.196  -3.128  1.00 91.38           C  
ATOM   1912  N   VAL A 248     -23.062  17.614   0.028  1.00 90.75           N  
ATOM   1913  CA  VAL A 248     -23.915  16.485   0.430  1.00 90.75           C  
ATOM   1914  C   VAL A 248     -23.539  16.008   1.829  1.00 90.75           C  
ATOM   1915  CB  VAL A 248     -23.815  15.340  -0.598  1.00 90.75           C  
ATOM   1916  O   VAL A 248     -24.389  15.950   2.715  1.00 90.75           O  
ATOM   1917  CG1 VAL A 248     -24.575  14.094  -0.134  1.00 90.75           C  
ATOM   1918  CG2 VAL A 248     -24.427  15.762  -1.943  1.00 90.75           C  
ATOM   1919  N   GLU A 249     -22.249  15.795   2.059  1.00 86.78           N  
ATOM   1920  CA  GLU A 249     -21.695  15.266   3.302  1.00 86.78           C  
ATOM   1921  C   GLU A 249     -21.952  16.203   4.498  1.00 86.78           C  
ATOM   1922  CB  GLU A 249     -20.195  15.095   3.046  1.00 86.78           C  
ATOM   1923  O   GLU A 249     -22.166  15.758   5.624  1.00 86.78           O  
ATOM   1924  CG  GLU A 249     -19.460  14.293   4.112  1.00 86.78           C  
ATOM   1925  CD  GLU A 249     -19.677  12.787   3.979  1.00 86.78           C  
ATOM   1926  OE1 GLU A 249     -19.167  12.097   4.878  1.00 86.78           O  
ATOM   1927  OE2 GLU A 249     -20.254  12.289   2.996  1.00 86.78           O  
ATOM   1928  N   ARG A 250     -22.001  17.527   4.273  1.00 84.91           N  
ATOM   1929  CA  ARG A 250     -22.381  18.503   5.314  1.00 84.91           C  
ATOM   1930  C   ARG A 250     -23.847  18.411   5.739  1.00 84.91           C  
ATOM   1931  CB  ARG A 250     -22.086  19.932   4.838  1.00 84.91           C  
ATOM   1932  O   ARG A 250     -24.171  18.871   6.831  1.00 84.91           O  
ATOM   1933  CG  ARG A 250     -20.629  20.332   5.084  1.00 84.91           C  
ATOM   1934  CD  ARG A 250     -20.435  21.780   4.625  1.00 84.91           C  
ATOM   1935  NE  ARG A 250     -19.063  22.253   4.879  1.00 84.91           N  
ATOM   1936  NH1 ARG A 250     -19.447  24.486   4.493  1.00 84.91           N  
ATOM   1937  NH2 ARG A 250     -17.384  23.789   4.979  1.00 84.91           N  
ATOM   1938  CZ  ARG A 250     -18.641  23.502   4.786  1.00 84.91           C  
ATOM   1939  N   LYS A 251     -24.725  17.892   4.879  1.00 85.19           N  
ATOM   1940  CA  LYS A 251     -26.167  17.751   5.141  1.00 85.19           C  
ATOM   1941  C   LYS A 251     -26.544  16.351   5.632  1.00 85.19           C  
ATOM   1942  CB  LYS A 251     -26.959  18.108   3.874  1.00 85.19           C  
ATOM   1943  O   LYS A 251     -27.672  16.162   6.080  1.00 85.19           O  
ATOM   1944  CG  LYS A 251     -26.828  19.585   3.479  1.00 85.19           C  
ATOM   1945  CD  LYS A 251     -27.651  19.857   2.215  1.00 85.19           C  
ATOM   1946  CE  LYS A 251     -27.522  21.321   1.790  1.00 85.19           C  
ATOM   1947  NZ  LYS A 251     -28.342  21.605   0.586  1.00 85.19           N  
ATOM   1948  N   ALA A 252     -25.637  15.383   5.532  1.00 82.11           N  
ATOM   1949  CA  ALA A 252     -25.897  14.000   5.890  1.00 82.11           C  
ATOM   1950  C   ALA A 252     -26.022  13.803   7.411  1.00 82.11           C  
ATOM   1951  CB  ALA A 252     -24.785  13.140   5.291  1.00 82.11           C  
ATOM   1952  O   ALA A 252     -25.242  14.348   8.192  1.00 82.11           O  
ATOM   1953  N   GLU A 253     -26.980  12.970   7.832  1.00 77.06           N  
ATOM   1954  CA  GLU A 253     -27.122  12.543   9.236  1.00 77.06           C  
ATOM   1955  C   GLU A 253     -25.928  11.677   9.683  1.00 77.06           C  
ATOM   1956  CB  GLU A 253     -28.425  11.727   9.410  1.00 77.06           C  
ATOM   1957  O   GLU A 253     -25.466  11.756  10.820  1.00 77.06           O  
ATOM   1958  CG  GLU A 253     -29.727  12.527   9.214  1.00 77.06           C  
ATOM   1959  CD  GLU A 253     -31.020  11.683   9.358  1.00 77.06           C  
ATOM   1960  OE1 GLU A 253     -32.118  12.272   9.417  1.00 77.06           O  
ATOM   1961  OE2 GLU A 253     -30.992  10.425   9.323  1.00 77.06           O  
ATOM   1962  N   GLU A 254     -25.425  10.845   8.768  1.00 77.03           N  
ATOM   1963  CA  GLU A 254     -24.419   9.804   8.996  1.00 77.03           C  
ATOM   1964  C   GLU A 254     -23.287   9.920   7.951  1.00 77.03           C  
ATOM   1965  CB  GLU A 254     -25.124   8.432   8.945  1.00 77.03           C  
ATOM   1966  O   GLU A 254     -23.124   9.016   7.129  1.00 77.03           O  
ATOM   1967  CG  GLU A 254     -25.917   8.061  10.213  1.00 77.03           C  
ATOM   1968  CD  GLU A 254     -25.133   7.223  11.234  1.00 77.03           C  
ATOM   1969  OE1 GLU A 254     -25.725   6.874  12.285  1.00 77.03           O  
ATOM   1970  OE2 GLU A 254     -23.943   6.897  10.991  1.00 77.03           O  
ATOM   1971  N   PRO A 255     -22.490  11.009   7.965  1.00 80.77           N  
ATOM   1972  CA  PRO A 255     -21.429  11.229   6.981  1.00 80.77           C  
ATOM   1973  C   PRO A 255     -20.414  10.073   6.972  1.00 80.77           C  
ATOM   1974  CB  PRO A 255     -20.796  12.579   7.352  1.00 80.77           C  
ATOM   1975  O   PRO A 255     -20.078   9.521   8.033  1.00 80.77           O  
ATOM   1976  CG  PRO A 255     -21.142  12.767   8.824  1.00 80.77           C  
ATOM   1977  CD  PRO A 255     -22.498  12.084   8.947  1.00 80.77           C  
ATOM   1978  N   ILE A 256     -19.922   9.731   5.780  1.00 81.26           N  
ATOM   1979  CA  ILE A 256     -18.809   8.807   5.530  1.00 81.26           C  
ATOM   1980  C   ILE A 256     -17.529   9.322   6.168  1.00 81.26           C  
ATOM   1981  CB  ILE A 256     -18.580   8.615   4.014  1.00 81.26           C  
ATOM   1982  O   ILE A 256     -16.874   8.579   6.886  1.00 81.26           O  
ATOM   1983  CG1 ILE A 256     -19.864   8.031   3.410  1.00 81.26           C  
ATOM   1984  CG2 ILE A 256     -17.363   7.700   3.736  1.00 81.26           C  
ATOM   1985  CD1 ILE A 256     -19.747   7.730   1.930  1.00 81.26           C  
ATOM   1986  N   ILE A 257     -17.176  10.584   5.942  1.00 79.76           N  
ATOM   1987  CA  ILE A 257     -16.055  11.269   6.576  1.00 79.76           C  
ATOM   1988  C   ILE A 257     -16.636  12.341   7.486  1.00 79.76           C  
ATOM   1989  CB  ILE A 257     -15.059  11.834   5.543  1.00 79.76           C  
ATOM   1990  O   ILE A 257     -16.952  13.459   7.082  1.00 79.76           O  
ATOM   1991  CG1 ILE A 257     -14.522  10.706   4.631  1.00 79.76           C  
ATOM   1992  CG2 ILE A 257     -13.903  12.530   6.289  1.00 79.76           C  
ATOM   1993  CD1 ILE A 257     -13.489  11.161   3.592  1.00 79.76           C  
ATOM   1994  N   SER A 258     -16.751  12.019   8.772  1.00 79.87           N  
ATOM   1995  CA  SER A 258     -17.312  12.964   9.731  1.00 79.87           C  
ATOM   1996  C   SER A 258     -16.366  14.155   9.957  1.00 79.87           C  
ATOM   1997  CB  SER A 258     -17.682  12.267  11.039  1.00 79.87           C  
ATOM   1998  O   SER A 258     -15.419  14.076  10.742  1.00 79.87           O  
ATOM   1999  OG  SER A 258     -18.341  11.032  10.839  1.00 79.87           O  
ATOM   2000  N   PHE A 259     -16.639  15.292   9.304  1.00 82.34           N  
ATOM   2001  CA  PHE A 259     -15.789  16.493   9.352  1.00 82.34           C  
ATOM   2002  C   PHE A 259     -15.548  17.047  10.761  1.00 82.34           C  
ATOM   2003  CB  PHE A 259     -16.394  17.604   8.487  1.00 82.34           C  
ATOM   2004  O   PHE A 259     -14.545  17.720  10.998  1.00 82.34           O  
ATOM   2005  CG  PHE A 259     -16.397  17.317   7.003  1.00 82.34           C  
ATOM   2006  CD1 PHE A 259     -15.184  17.098   6.319  1.00 82.34           C  
ATOM   2007  CD2 PHE A 259     -17.612  17.293   6.297  1.00 82.34           C  
ATOM   2008  CE1 PHE A 259     -15.192  16.826   4.940  1.00 82.34           C  
ATOM   2009  CE2 PHE A 259     -17.610  17.061   4.914  1.00 82.34           C  
ATOM   2010  CZ  PHE A 259     -16.408  16.805   4.237  1.00 82.34           C  
ATOM   2011  N   TRP A 260     -16.426  16.751  11.724  1.00 86.19           N  
ATOM   2012  CA  TRP A 260     -16.210  17.134  13.120  1.00 86.19           C  
ATOM   2013  C   TRP A 260     -14.935  16.506  13.704  1.00 86.19           C  
ATOM   2014  CB  TRP A 260     -17.441  16.779  13.962  1.00 86.19           C  
ATOM   2015  O   TRP A 260     -14.305  17.131  14.554  1.00 86.19           O  
ATOM   2016  CG  TRP A 260     -17.587  15.323  14.271  1.00 86.19           C  
ATOM   2017  CD1 TRP A 260     -18.357  14.439  13.601  1.00 86.19           C  
ATOM   2018  CD2 TRP A 260     -16.948  14.563  15.343  1.00 86.19           C  
ATOM   2019  CE2 TRP A 260     -17.338  13.198  15.220  1.00 86.19           C  
ATOM   2020  CE3 TRP A 260     -16.076  14.890  16.406  1.00 86.19           C  
ATOM   2021  NE1 TRP A 260     -18.195  13.178  14.144  1.00 86.19           N  
ATOM   2022  CH2 TRP A 260     -16.025  12.562  17.147  1.00 86.19           C  
ATOM   2023  CZ2 TRP A 260     -16.879  12.205  16.091  1.00 86.19           C  
ATOM   2024  CZ3 TRP A 260     -15.626  13.902  17.303  1.00 86.19           C  
ATOM   2025  N   MET A 261     -14.499  15.337  13.213  1.00 89.55           N  
ATOM   2026  CA  MET A 261     -13.245  14.714  13.646  1.00 89.55           C  
ATOM   2027  C   MET A 261     -12.035  15.592  13.306  1.00 89.55           C  
ATOM   2028  CB  MET A 261     -13.071  13.326  13.017  1.00 89.55           C  
ATOM   2029  O   MET A 261     -11.104  15.668  14.099  1.00 89.55           O  
ATOM   2030  CG  MET A 261     -14.132  12.317  13.470  1.00 89.55           C  
ATOM   2031  SD  MET A 261     -13.784  10.620  12.931  1.00 89.55           S  
ATOM   2032  CE  MET A 261     -14.155  10.736  11.161  1.00 89.55           C  
ATOM   2033  N   PHE A 262     -12.069  16.348  12.202  1.00 91.42           N  
ATOM   2034  CA  PHE A 262     -11.004  17.296  11.846  1.00 91.42           C  
ATOM   2035  C   PHE A 262     -10.944  18.524  12.764  1.00 91.42           C  
ATOM   2036  CB  PHE A 262     -11.134  17.723  10.379  1.00 91.42           C  
ATOM   2037  O   PHE A 262      -9.933  19.222  12.777  1.00 91.42           O  
ATOM   2038  CG  PHE A 262     -10.781  16.635   9.387  1.00 91.42           C  
ATOM   2039  CD1 PHE A 262      -9.461  16.521   8.910  1.00 91.42           C  
ATOM   2040  CD2 PHE A 262     -11.767  15.745   8.927  1.00 91.42           C  
ATOM   2041  CE1 PHE A 262      -9.134  15.532   7.966  1.00 91.42           C  
ATOM   2042  CE2 PHE A 262     -11.441  14.762   7.978  1.00 91.42           C  
ATOM   2043  CZ  PHE A 262     -10.126  14.656   7.494  1.00 91.42           C  
ATOM   2044  N   LYS A 263     -11.972  18.778  13.587  1.00 89.38           N  
ATOM   2045  CA  LYS A 263     -11.867  19.768  14.673  1.00 89.38           C  
ATOM   2046  C   LYS A 263     -10.961  19.271  15.803  1.00 89.38           C  
ATOM   2047  CB  LYS A 263     -13.247  20.154  15.224  1.00 89.38           C  
ATOM   2048  O   LYS A 263     -10.404  20.084  16.538  1.00 89.38           O  
ATOM   2049  CG  LYS A 263     -14.159  20.811  14.178  1.00 89.38           C  
ATOM   2050  CD  LYS A 263     -15.488  21.226  14.826  1.00 89.38           C  
ATOM   2051  CE  LYS A 263     -16.368  21.983  13.826  1.00 89.38           C  
ATOM   2052  NZ  LYS A 263     -17.643  22.431  14.446  1.00 89.38           N  
ATOM   2053  N   ASN A 264     -10.783  17.953  15.946  1.00 90.89           N  
ATOM   2054  CA  ASN A 264      -9.780  17.403  16.846  1.00 90.89           C  
ATOM   2055  C   ASN A 264      -8.392  17.569  16.215  1.00 90.89           C  
ATOM   2056  CB  ASN A 264     -10.115  15.949  17.221  1.00 90.89           C  
ATOM   2057  O   ASN A 264      -8.050  16.953  15.205  1.00 90.89           O  
ATOM   2058  CG  ASN A 264      -9.153  15.363  18.243  1.00 90.89           C  
ATOM   2059  ND2 ASN A 264      -9.596  14.399  19.013  1.00 90.89           N  
ATOM   2060  OD1 ASN A 264      -7.999  15.755  18.366  1.00 90.89           O  
ATOM   2061  N   ARG A 265      -7.570  18.392  16.865  1.00 93.00           N  
ATOM   2062  CA  ARG A 265      -6.212  18.724  16.431  1.00 93.00           C  
ATOM   2063  C   ARG A 265      -5.326  17.489  16.221  1.00 93.00           C  
ATOM   2064  CB  ARG A 265      -5.638  19.698  17.468  1.00 93.00           C  
ATOM   2065  O   ARG A 265      -4.561  17.463  15.259  1.00 93.00           O  
ATOM   2066  CG  ARG A 265      -4.285  20.278  17.058  1.00 93.00           C  
ATOM   2067  CD  ARG A 265      -3.828  21.307  18.103  1.00 93.00           C  
ATOM   2068  NE  ARG A 265      -2.509  21.868  17.773  1.00 93.00           N  
ATOM   2069  NH1 ARG A 265      -2.320  23.365  19.487  1.00 93.00           N  
ATOM   2070  NH2 ARG A 265      -0.652  23.180  18.045  1.00 93.00           N  
ATOM   2071  CZ  ARG A 265      -1.832  22.789  18.429  1.00 93.00           C  
ATOM   2072  N   LEU A 266      -5.430  16.467  17.079  1.00 94.26           N  
ATOM   2073  CA  LEU A 266      -4.647  15.231  16.945  1.00 94.26           C  
ATOM   2074  C   LEU A 266      -5.058  14.449  15.694  1.00 94.26           C  
ATOM   2075  CB  LEU A 266      -4.821  14.368  18.209  1.00 94.26           C  
ATOM   2076  O   LEU A 266      -4.199  13.984  14.952  1.00 94.26           O  
ATOM   2077  CG  LEU A 266      -4.027  13.045  18.176  1.00 94.26           C  
ATOM   2078  CD1 LEU A 266      -2.516  13.290  18.168  1.00 94.26           C  
ATOM   2079  CD2 LEU A 266      -4.383  12.202  19.399  1.00 94.26           C  
ATOM   2080  N   PHE A 267      -6.363  14.355  15.441  1.00 94.41           N  
ATOM   2081  CA  PHE A 267      -6.892  13.689  14.257  1.00 94.41           C  
ATOM   2082  C   PHE A 267      -6.449  14.410  12.981  1.00 94.41           C  
ATOM   2083  CB  PHE A 267      -8.416  13.622  14.364  1.00 94.41           C  
ATOM   2084  O   PHE A 267      -5.837  13.796  12.114  1.00 94.41           O  
ATOM   2085  CG  PHE A 267      -9.079  12.933  13.193  1.00 94.41           C  
ATOM   2086  CD1 PHE A 267      -9.424  13.652  12.033  1.00 94.41           C  
ATOM   2087  CD2 PHE A 267      -9.361  11.562  13.268  1.00 94.41           C  
ATOM   2088  CE1 PHE A 267     -10.060  13.003  10.962  1.00 94.41           C  
ATOM   2089  CE2 PHE A 267     -10.006  10.922  12.201  1.00 94.41           C  
ATOM   2090  CZ  PHE A 267     -10.368  11.637  11.049  1.00 94.41           C  
ATOM   2091  N   ALA A 268      -6.685  15.723  12.883  1.00 95.77           N  
ATOM   2092  CA  ALA A 268      -6.346  16.501  11.691  1.00 95.77           C  
ATOM   2093  C   ALA A 268      -4.851  16.428  11.347  1.00 95.77           C  
ATOM   2094  CB  ALA A 268      -6.785  17.950  11.920  1.00 95.77           C  
ATOM   2095  O   ALA A 268      -4.481  16.201  10.196  1.00 95.77           O  
ATOM   2096  N   THR A 269      -3.983  16.559  12.353  1.00 96.76           N  
ATOM   2097  CA  THR A 269      -2.532  16.445  12.151  1.00 96.76           C  
ATOM   2098  C   THR A 269      -2.110  15.029  11.769  1.00 96.76           C  
ATOM   2099  CB  THR A 269      -1.737  16.926  13.369  1.00 96.76           C  
ATOM   2100  O   THR A 269      -1.275  14.886  10.882  1.00 96.76           O  
ATOM   2101  CG2 THR A 269      -1.845  18.437  13.543  1.00 96.76           C  
ATOM   2102  OG1 THR A 269      -2.206  16.345  14.562  1.00 96.76           O  
ATOM   2103  N   ALA A 270      -2.713  13.982  12.344  1.00 96.31           N  
ATOM   2104  CA  ALA A 270      -2.441  12.601  11.941  1.00 96.31           C  
ATOM   2105  C   ALA A 270      -2.812  12.335  10.472  1.00 96.31           C  
ATOM   2106  CB  ALA A 270      -3.175  11.642  12.885  1.00 96.31           C  
ATOM   2107  O   ALA A 270      -2.082  11.632   9.778  1.00 96.31           O  
ATOM   2108  N   GLN A 271      -3.896  12.940   9.982  1.00 96.30           N  
ATOM   2109  CA  GLN A 271      -4.311  12.831   8.584  1.00 96.30           C  
ATOM   2110  C   GLN A 271      -3.359  13.538   7.612  1.00 96.30           C  
ATOM   2111  CB  GLN A 271      -5.754  13.353   8.449  1.00 96.30           C  
ATOM   2112  O   GLN A 271      -2.958  12.952   6.607  1.00 96.30           O  
ATOM   2113  CG  GLN A 271      -6.887  12.599   9.181  1.00 96.30           C  
ATOM   2114  CD  GLN A 271      -6.813  11.073   9.275  1.00 96.30           C  
ATOM   2115  NE2 GLN A 271      -7.774  10.447   9.911  1.00 96.30           N  
ATOM   2116  OE1 GLN A 271      -5.917  10.399   8.808  1.00 96.30           O  
ATOM   2117  N   ILE A 272      -2.934  14.763   7.935  1.00 97.34           N  
ATOM   2118  CA  ILE A 272      -1.941  15.495   7.131  1.00 97.34           C  
ATOM   2119  C   ILE A 272      -0.610  14.735   7.108  1.00 97.34           C  
ATOM   2120  CB  ILE A 272      -1.765  16.927   7.683  1.00 97.34           C  
ATOM   2121  O   ILE A 272       0.007  14.579   6.057  1.00 97.34           O  
ATOM   2122  CG1 ILE A 272      -3.066  17.742   7.511  1.00 97.34           C  
ATOM   2123  CG2 ILE A 272      -0.595  17.650   6.986  1.00 97.34           C  
ATOM   2124  CD1 ILE A 272      -3.090  19.031   8.343  1.00 97.34           C  
ATOM   2125  N   LEU A 273      -0.176  14.215   8.258  1.00 97.83           N  
ATOM   2126  CA  LEU A 273       1.060  13.446   8.350  1.00 97.83           C  
ATOM   2127  C   LEU A 273       0.985  12.138   7.570  1.00 97.83           C  
ATOM   2128  CB  LEU A 273       1.403  13.191   9.825  1.00 97.83           C  
ATOM   2129  O   LEU A 273       1.960  11.791   6.917  1.00 97.83           O  
ATOM   2130  CG  LEU A 273       1.858  14.450  10.568  1.00 97.83           C  
ATOM   2131  CD1 LEU A 273       1.926  14.172  12.070  1.00 97.83           C  
ATOM   2132  CD2 LEU A 273       3.228  14.912  10.086  1.00 97.83           C  
ATOM   2133  N   ALA A 274      -0.155  11.446   7.582  1.00 96.48           N  
ATOM   2134  CA  ALA A 274      -0.334  10.220   6.814  1.00 96.48           C  
ATOM   2135  C   ALA A 274      -0.145  10.477   5.317  1.00 96.48           C  
ATOM   2136  CB  ALA A 274      -1.715   9.654   7.140  1.00 96.48           C  
ATOM   2137  O   ALA A 274       0.579   9.733   4.659  1.00 96.48           O  
ATOM   2138  N   PHE A 275      -0.714  11.573   4.815  1.00 97.15           N  
ATOM   2139  CA  PHE A 275      -0.526  12.031   3.444  1.00 97.15           C  
ATOM   2140  C   PHE A 275       0.946  12.353   3.125  1.00 97.15           C  
ATOM   2141  CB  PHE A 275      -1.452  13.232   3.222  1.00 97.15           C  
ATOM   2142  O   PHE A 275       1.511  11.798   2.183  1.00 97.15           O  
ATOM   2143  CG  PHE A 275      -1.338  13.823   1.841  1.00 97.15           C  
ATOM   2144  CD1 PHE A 275      -0.525  14.949   1.610  1.00 97.15           C  
ATOM   2145  CD2 PHE A 275      -2.016  13.212   0.777  1.00 97.15           C  
ATOM   2146  CE1 PHE A 275      -0.392  15.461   0.308  1.00 97.15           C  
ATOM   2147  CE2 PHE A 275      -1.878  13.721  -0.520  1.00 97.15           C  
ATOM   2148  CZ  PHE A 275      -1.069  14.845  -0.758  1.00 97.15           C  
ATOM   2149  N   LEU A 276       1.600  13.190   3.939  1.00 97.57           N  
ATOM   2150  CA  LEU A 276       2.988  13.616   3.703  1.00 97.57           C  
ATOM   2151  C   LEU A 276       3.993  12.458   3.809  1.00 97.57           C  
ATOM   2152  CB  LEU A 276       3.361  14.734   4.693  1.00 97.57           C  
ATOM   2153  O   LEU A 276       4.858  12.309   2.943  1.00 97.57           O  
ATOM   2154  CG  LEU A 276       2.611  16.064   4.493  1.00 97.57           C  
ATOM   2155  CD1 LEU A 276       2.972  17.018   5.631  1.00 97.57           C  
ATOM   2156  CD2 LEU A 276       2.974  16.747   3.174  1.00 97.57           C  
ATOM   2157  N   TYR A 277       3.874  11.615   4.841  1.00 96.58           N  
ATOM   2158  CA  TYR A 277       4.710  10.421   4.992  1.00 96.58           C  
ATOM   2159  C   TYR A 277       4.441   9.415   3.877  1.00 96.58           C  
ATOM   2160  CB  TYR A 277       4.504   9.743   6.355  1.00 96.58           C  
ATOM   2161  O   TYR A 277       5.384   8.816   3.378  1.00 96.58           O  
ATOM   2162  CG  TYR A 277       5.417  10.263   7.446  1.00 96.58           C  
ATOM   2163  CD1 TYR A 277       6.564   9.524   7.802  1.00 96.58           C  
ATOM   2164  CD2 TYR A 277       5.140  11.485   8.087  1.00 96.58           C  
ATOM   2165  CE1 TYR A 277       7.427  10.001   8.806  1.00 96.58           C  
ATOM   2166  CE2 TYR A 277       6.005  11.968   9.087  1.00 96.58           C  
ATOM   2167  OH  TYR A 277       7.991  11.700  10.391  1.00 96.58           O  
ATOM   2168  CZ  TYR A 277       7.150  11.226   9.443  1.00 96.58           C  
ATOM   2169  N   GLY A 278       3.183   9.240   3.459  1.00 93.17           N  
ATOM   2170  CA  GLY A 278       2.838   8.380   2.329  1.00 93.17           C  
ATOM   2171  C   GLY A 278       3.574   8.796   1.056  1.00 93.17           C  
ATOM   2172  O   GLY A 278       4.263   7.976   0.448  1.00 93.17           O  
ATOM   2173  N   GLY A 279       3.498  10.081   0.700  1.00 94.19           N  
ATOM   2174  CA  GLY A 279       4.115  10.601  -0.523  1.00 94.19           C  
ATOM   2175  C   GLY A 279       5.635  10.635  -0.524  1.00 94.19           C  
ATOM   2176  O   GLY A 279       6.231  10.613  -1.592  1.00 94.19           O  
ATOM   2177  N   THR A 280       6.274  10.639   0.644  1.00 95.44           N  
ATOM   2178  CA  THR A 280       7.742  10.642   0.765  1.00 95.44           C  
ATOM   2179  C   THR A 280       8.321   9.243   0.943  1.00 95.44           C  
ATOM   2180  CB  THR A 280       8.188  11.552   1.910  1.00 95.44           C  
ATOM   2181  O   THR A 280       9.370   8.936   0.385  1.00 95.44           O  
ATOM   2182  CG2 THR A 280       7.968  13.013   1.552  1.00 95.44           C  
ATOM   2183  OG1 THR A 280       7.425  11.304   3.065  1.00 95.44           O  
ATOM   2184  N   PHE A 281       7.623   8.359   1.657  1.00 91.41           N  
ATOM   2185  CA  PHE A 281       8.024   6.963   1.831  1.00 91.41           C  
ATOM   2186  C   PHE A 281       8.062   6.203   0.504  1.00 91.41           C  
ATOM   2187  CB  PHE A 281       7.039   6.279   2.787  1.00 91.41           C  
ATOM   2188  O   PHE A 281       9.001   5.452   0.248  1.00 91.41           O  
ATOM   2189  CG  PHE A 281       7.148   4.767   2.810  1.00 91.41           C  
ATOM   2190  CD1 PHE A 281       6.088   3.979   2.320  1.00 91.41           C  
ATOM   2191  CD2 PHE A 281       8.330   4.148   3.257  1.00 91.41           C  
ATOM   2192  CE1 PHE A 281       6.202   2.579   2.302  1.00 91.41           C  
ATOM   2193  CE2 PHE A 281       8.437   2.747   3.257  1.00 91.41           C  
ATOM   2194  CZ  PHE A 281       7.373   1.962   2.778  1.00 91.41           C  
ATOM   2195  N   ILE A 282       7.056   6.405  -0.351  1.00 88.92           N  
ATOM   2196  CA  ILE A 282       6.947   5.668  -1.614  1.00 88.92           C  
ATOM   2197  C   ILE A 282       8.134   5.926  -2.553  1.00 88.92           C  
ATOM   2198  CB  ILE A 282       5.604   6.006  -2.280  1.00 88.92           C  
ATOM   2199  O   ILE A 282       8.538   5.035  -3.293  1.00 88.92           O  
ATOM   2200  CG1 ILE A 282       5.219   5.020  -3.398  1.00 88.92           C  
ATOM   2201  CG2 ILE A 282       5.615   7.450  -2.810  1.00 88.92           C  
ATOM   2202  CD1 ILE A 282       5.168   3.548  -2.984  1.00 88.92           C  
ATOM   2203  N   ILE A 283       8.744   7.111  -2.465  1.00 90.54           N  
ATOM   2204  CA  ILE A 283       9.915   7.512  -3.253  1.00 90.54           C  
ATOM   2205  C   ILE A 283      11.087   6.568  -2.967  1.00 90.54           C  
ATOM   2206  CB  ILE A 283      10.299   8.966  -2.901  1.00 90.54           C  
ATOM   2207  O   ILE A 283      11.771   6.137  -3.890  1.00 90.54           O  
ATOM   2208  CG1 ILE A 283       9.118   9.937  -3.093  1.00 90.54           C  
ATOM   2209  CG2 ILE A 283      11.497   9.496  -3.697  1.00 90.54           C  
ATOM   2210  CD1 ILE A 283       9.449  11.328  -2.547  1.00 90.54           C  
ATOM   2211  N   LEU A 284      11.291   6.180  -1.705  1.00 90.87           N  
ATOM   2212  CA  LEU A 284      12.335   5.221  -1.341  1.00 90.87           C  
ATOM   2213  C   LEU A 284      12.089   3.855  -1.983  1.00 90.87           C  
ATOM   2214  CB  LEU A 284      12.391   5.053   0.183  1.00 90.87           C  
ATOM   2215  O   LEU A 284      13.010   3.244  -2.517  1.00 90.87           O  
ATOM   2216  CG  LEU A 284      12.754   6.318   0.967  1.00 90.87           C  
ATOM   2217  CD1 LEU A 284      12.707   5.994   2.458  1.00 90.87           C  
ATOM   2218  CD2 LEU A 284      14.163   6.782   0.618  1.00 90.87           C  
ATOM   2219  N   ALA A 285      10.842   3.383  -1.949  1.00 83.20           N  
ATOM   2220  CA  ALA A 285      10.477   2.082  -2.499  1.00 83.20           C  
ATOM   2221  C   ALA A 285      10.580   2.033  -4.034  1.00 83.20           C  
ATOM   2222  CB  ALA A 285       9.066   1.736  -2.011  1.00 83.20           C  
ATOM   2223  O   ALA A 285      10.869   0.972  -4.578  1.00 83.20           O  
ATOM   2224  N   VAL A 286      10.370   3.162  -4.719  1.00 84.36           N  
ATOM   2225  CA  VAL A 286      10.422   3.252  -6.186  1.00 84.36           C  
ATOM   2226  C   VAL A 286      11.835   3.547  -6.689  1.00 84.36           C  
ATOM   2227  CB  VAL A 286       9.402   4.290  -6.698  1.00 84.36           C  
ATOM   2228  O   VAL A 286      12.356   2.815  -7.524  1.00 84.36           O  
ATOM   2229  CG1 VAL A 286       9.519   4.545  -8.205  1.00 84.36           C  
ATOM   2230  CG2 VAL A 286       7.971   3.808  -6.421  1.00 84.36           C  
ATOM   2231  N   PHE A 287      12.486   4.597  -6.186  1.00 89.68           N  
ATOM   2232  CA  PHE A 287      13.716   5.102  -6.798  1.00 89.68           C  
ATOM   2233  C   PHE A 287      14.991   4.429  -6.295  1.00 89.68           C  
ATOM   2234  CB  PHE A 287      13.809   6.619  -6.648  1.00 89.68           C  
ATOM   2235  O   PHE A 287      15.978   4.426  -7.023  1.00 89.68           O  
ATOM   2236  CG  PHE A 287      12.729   7.371  -7.394  1.00 89.68           C  
ATOM   2237  CD1 PHE A 287      12.795   7.519  -8.791  1.00 89.68           C  
ATOM   2238  CD2 PHE A 287      11.644   7.911  -6.690  1.00 89.68           C  
ATOM   2239  CE1 PHE A 287      11.783   8.222  -9.467  1.00 89.68           C  
ATOM   2240  CE2 PHE A 287      10.641   8.629  -7.353  1.00 89.68           C  
ATOM   2241  CZ  PHE A 287      10.717   8.781  -8.743  1.00 89.68           C  
ATOM   2242  N   ILE A 288      15.008   3.822  -5.103  1.00 90.64           N  
ATOM   2243  CA  ILE A 288      16.212   3.119  -4.629  1.00 90.64           C  
ATOM   2244  C   ILE A 288      16.502   1.866  -5.471  1.00 90.64           C  
ATOM   2245  CB  ILE A 288      16.160   2.819  -3.116  1.00 90.64           C  
ATOM   2246  O   ILE A 288      17.650   1.707  -5.896  1.00 90.64           O  
ATOM   2247  CG1 ILE A 288      16.084   4.113  -2.278  1.00 90.64           C  
ATOM   2248  CG2 ILE A 288      17.356   1.943  -2.711  1.00 90.64           C  
ATOM   2249  CD1 ILE A 288      17.396   4.897  -2.161  1.00 90.64           C  
ATOM   2250  N   PRO A 289      15.521   0.992  -5.782  1.00 83.37           N  
ATOM   2251  CA  PRO A 289      15.775  -0.129  -6.680  1.00 83.37           C  
ATOM   2252  C   PRO A 289      16.208   0.327  -8.075  1.00 83.37           C  
ATOM   2253  CB  PRO A 289      14.474  -0.935  -6.736  1.00 83.37           C  
ATOM   2254  O   PRO A 289      17.068  -0.312  -8.681  1.00 83.37           O  
ATOM   2255  CG  PRO A 289      13.798  -0.590  -5.414  1.00 83.37           C  
ATOM   2256  CD  PRO A 289      14.176   0.877  -5.231  1.00 83.37           C  
ATOM   2257  N   ILE A 290      15.656   1.441  -8.571  1.00 85.65           N  
ATOM   2258  CA  ILE A 290      16.078   2.040  -9.843  1.00 85.65           C  
ATOM   2259  C   ILE A 290      17.528   2.516  -9.741  1.00 85.65           C  
ATOM   2260  CB  ILE A 290      15.125   3.174 -10.285  1.00 85.65           C  
ATOM   2261  O   ILE A 290      18.326   2.175 -10.602  1.00 85.65           O  
ATOM   2262  CG1 ILE A 290      13.713   2.607 -10.557  1.00 85.65           C  
ATOM   2263  CG2 ILE A 290      15.657   3.871 -11.553  1.00 85.65           C  
ATOM   2264  CD1 ILE A 290      12.642   3.683 -10.779  1.00 85.65           C  
ATOM   2265  N   PHE A 291      17.911   3.218  -8.672  1.00 90.36           N  
ATOM   2266  CA  PHE A 291      19.288   3.665  -8.459  1.00 90.36           C  
ATOM   2267  C   PHE A 291      20.263   2.481  -8.446  1.00 90.36           C  
ATOM   2268  CB  PHE A 291      19.372   4.462  -7.149  1.00 90.36           C  
ATOM   2269  O   PHE A 291      21.274   2.494  -9.137  1.00 90.36           O  
ATOM   2270  CG  PHE A 291      20.684   5.199  -6.967  1.00 90.36           C  
ATOM   2271  CD1 PHE A 291      21.836   4.516  -6.527  1.00 90.36           C  
ATOM   2272  CD2 PHE A 291      20.760   6.574  -7.255  1.00 90.36           C  
ATOM   2273  CE1 PHE A 291      23.060   5.198  -6.412  1.00 90.36           C  
ATOM   2274  CE2 PHE A 291      21.975   7.262  -7.103  1.00 90.36           C  
ATOM   2275  CZ  PHE A 291      23.129   6.573  -6.698  1.00 90.36           C  
ATOM   2276  N   VAL A 292      19.954   1.410  -7.713  1.00 87.97           N  
ATOM   2277  CA  VAL A 292      20.839   0.237  -7.621  1.00 87.97           C  
ATOM   2278  C   VAL A 292      20.972  -0.502  -8.959  1.00 87.97           C  
ATOM   2279  CB  VAL A 292      20.367  -0.685  -6.483  1.00 87.97           C  
ATOM   2280  O   VAL A 292      22.064  -0.965  -9.293  1.00 87.97           O  
ATOM   2281  CG1 VAL A 292      21.098  -2.032  -6.453  1.00 87.97           C  
ATOM   2282  CG2 VAL A 292      20.615   0.006  -5.136  1.00 87.97           C  
ATOM   2283  N   GLN A 293      19.902  -0.597  -9.749  1.00 81.80           N  
ATOM   2284  CA  GLN A 293      19.966  -1.211 -11.081  1.00 81.80           C  
ATOM   2285  C   GLN A 293      20.685  -0.305 -12.081  1.00 81.80           C  
ATOM   2286  CB  GLN A 293      18.551  -1.547 -11.574  1.00 81.80           C  
ATOM   2287  O   GLN A 293      21.642  -0.717 -12.734  1.00 81.80           O  
ATOM   2288  CG  GLN A 293      17.979  -2.722 -10.782  1.00 81.80           C  
ATOM   2289  CD  GLN A 293      16.541  -3.027 -11.157  1.00 81.80           C  
ATOM   2290  NE2 GLN A 293      15.583  -2.432 -10.483  1.00 81.80           N  
ATOM   2291  OE1 GLN A 293      16.259  -3.814 -12.038  1.00 81.80           O  
ATOM   2292  N   ALA A 294      20.264   0.952 -12.167  1.00 84.47           N  
ATOM   2293  CA  ALA A 294      20.720   1.880 -13.184  1.00 84.47           C  
ATOM   2294  C   ALA A 294      22.124   2.430 -12.909  1.00 84.47           C  
ATOM   2295  CB  ALA A 294      19.684   2.997 -13.311  1.00 84.47           C  
ATOM   2296  O   ALA A 294      22.957   2.472 -13.811  1.00 84.47           O  
ATOM   2297  N   VAL A 295      22.433   2.786 -11.664  1.00 88.39           N  
ATOM   2298  CA  VAL A 295      23.723   3.384 -11.296  1.00 88.39           C  
ATOM   2299  C   VAL A 295      24.753   2.295 -11.021  1.00 88.39           C  
ATOM   2300  CB  VAL A 295      23.571   4.382 -10.129  1.00 88.39           C  
ATOM   2301  O   VAL A 295      25.772   2.238 -11.701  1.00 88.39           O  
ATOM   2302  CG1 VAL A 295      24.883   5.073  -9.764  1.00 88.39           C  
ATOM   2303  CG2 VAL A 295      22.537   5.466 -10.475  1.00 88.39           C  
ATOM   2304  N   TYR A 296      24.463   1.355 -10.113  1.00 88.25           N  
ATOM   2305  CA  TYR A 296      25.423   0.296  -9.766  1.00 88.25           C  
ATOM   2306  C   TYR A 296      25.461  -0.889 -10.739  1.00 88.25           C  
ATOM   2307  CB  TYR A 296      25.198  -0.221  -8.336  1.00 88.25           C  
ATOM   2308  O   TYR A 296      26.250  -1.807 -10.511  1.00 88.25           O  
ATOM   2309  CG  TYR A 296      25.299   0.780  -7.209  1.00 88.25           C  
ATOM   2310  CD1 TYR A 296      26.204   1.861  -7.264  1.00 88.25           C  
ATOM   2311  CD2 TYR A 296      24.536   0.560  -6.048  1.00 88.25           C  
ATOM   2312  CE1 TYR A 296      26.344   2.716  -6.157  1.00 88.25           C  
ATOM   2313  CE2 TYR A 296      24.665   1.426  -4.950  1.00 88.25           C  
ATOM   2314  OH  TYR A 296      25.717   3.283  -3.906  1.00 88.25           O  
ATOM   2315  CZ  TYR A 296      25.571   2.501  -5.001  1.00 88.25           C  
ATOM   2316  N   GLY A 297      24.594  -0.936 -11.757  1.00 81.72           N  
ATOM   2317  CA  GLY A 297      24.539  -2.058 -12.704  1.00 81.72           C  
ATOM   2318  C   GLY A 297      24.202  -3.397 -12.042  1.00 81.72           C  
ATOM   2319  O   GLY A 297      24.649  -4.444 -12.501  1.00 81.72           O  
ATOM   2320  N   SER A 298      23.489  -3.374 -10.912  1.00 79.97           N  
ATOM   2321  CA  SER A 298      23.142  -4.592 -10.171  1.00 79.97           C  
ATOM   2322  C   SER A 298      21.895  -5.262 -10.742  1.00 79.97           C  
ATOM   2323  CB  SER A 298      22.939  -4.275  -8.694  1.00 79.97           C  
ATOM   2324  O   SER A 298      21.079  -4.623 -11.400  1.00 79.97           O  
ATOM   2325  OG  SER A 298      24.138  -3.747  -8.169  1.00 79.97           O  
ATOM   2326  N   SER A 299      21.711  -6.548 -10.442  1.00 74.56           N  
ATOM   2327  CA  SER A 299      20.495  -7.267 -10.825  1.00 74.56           C  
ATOM   2328  C   SER A 299      19.256  -6.731 -10.097  1.00 74.56           C  
ATOM   2329  CB  SER A 299      20.664  -8.770 -10.575  1.00 74.56           C  
ATOM   2330  O   SER A 299      19.349  -6.204  -8.980  1.00 74.56           O  
ATOM   2331  OG  SER A 299      20.754  -9.050  -9.188  1.00 74.56           O  
ATOM   2332  N   ALA A 300      18.078  -6.943 -10.693  1.00 66.76           N  
ATOM   2333  CA  ALA A 300      16.786  -6.643 -10.073  1.00 66.76           C  
ATOM   2334  C   ALA A 300      16.640  -7.313  -8.694  1.00 66.76           C  
ATOM   2335  CB  ALA A 300      15.681  -7.101 -11.032  1.00 66.76           C  
ATOM   2336  O   ALA A 300      16.159  -6.700  -7.742  1.00 66.76           O  
ATOM   2337  N   THR A 301      17.149  -8.539  -8.546  1.00 70.82           N  
ATOM   2338  CA  THR A 301      17.146  -9.274  -7.276  1.00 70.82           C  
ATOM   2339  C   THR A 301      17.961  -8.554  -6.201  1.00 70.82           C  
ATOM   2340  CB  THR A 301      17.694 -10.695  -7.477  1.00 70.82           C  
ATOM   2341  O   THR A 301      17.478  -8.346  -5.087  1.00 70.82           O  
ATOM   2342  CG2 THR A 301      17.350 -11.601  -6.302  1.00 70.82           C  
ATOM   2343  OG1 THR A 301      17.131 -11.265  -8.632  1.00 70.82           O  
ATOM   2344  N   SER A 302      19.185  -8.119  -6.519  1.00 73.45           N  
ATOM   2345  CA  SER A 302      20.015  -7.354  -5.579  1.00 73.45           C  
ATOM   2346  C   SER A 302      19.384  -6.006  -5.219  1.00 73.45           C  
ATOM   2347  CB  SER A 302      21.406  -7.116  -6.170  1.00 73.45           C  
ATOM   2348  O   SER A 302      19.456  -5.583  -4.064  1.00 73.45           O  
ATOM   2349  OG  SER A 302      22.103  -8.338  -6.326  1.00 73.45           O  
ATOM   2350  N   ALA A 303      18.728  -5.356  -6.180  1.00 71.02           N  
ATOM   2351  CA  ALA A 303      18.000  -4.113  -5.961  1.00 71.02           C  
ATOM   2352  C   ALA A 303      16.757  -4.295  -5.077  1.00 71.02           C  
ATOM   2353  CB  ALA A 303      17.653  -3.546  -7.331  1.00 71.02           C  
ATOM   2354  O   ALA A 303      16.450  -3.416  -4.281  1.00 71.02           O  
ATOM   2355  N   GLY A 304      16.081  -5.443  -5.135  1.00 70.40           N  
ATOM   2356  CA  GLY A 304      15.029  -5.791  -4.177  1.00 70.40           C  
ATOM   2357  C   GLY A 304      15.582  -5.991  -2.762  1.00 70.40           C  
ATOM   2358  O   GLY A 304      15.050  -5.443  -1.794  1.00 70.40           O  
ATOM   2359  N   PHE A 305      16.704  -6.706  -2.625  1.00 78.54           N  
ATOM   2360  CA  PHE A 305      17.317  -6.969  -1.318  1.00 78.54           C  
ATOM   2361  C   PHE A 305      17.781  -5.704  -0.587  1.00 78.54           C  
ATOM   2362  CB  PHE A 305      18.478  -7.963  -1.457  1.00 78.54           C  
ATOM   2363  O   PHE A 305      17.738  -5.683   0.646  1.00 78.54           O  
ATOM   2364  CG  PHE A 305      18.039  -9.411  -1.513  1.00 78.54           C  
ATOM   2365  CD1 PHE A 305      17.365  -9.979  -0.414  1.00 78.54           C  
ATOM   2366  CD2 PHE A 305      18.328 -10.206  -2.637  1.00 78.54           C  
ATOM   2367  CE1 PHE A 305      16.959 -11.324  -0.450  1.00 78.54           C  
ATOM   2368  CE2 PHE A 305      17.934 -11.556  -2.664  1.00 78.54           C  
ATOM   2369  CZ  PHE A 305      17.240 -12.111  -1.578  1.00 78.54           C  
ATOM   2370  N   ILE A 306      18.150  -4.635  -1.303  1.00 82.71           N  
ATOM   2371  CA  ILE A 306      18.567  -3.363  -0.686  1.00 82.71           C  
ATOM   2372  C   ILE A 306      17.432  -2.655   0.074  1.00 82.71           C  
ATOM   2373  CB  ILE A 306      19.199  -2.434  -1.748  1.00 82.71           C  
ATOM   2374  O   ILE A 306      17.691  -1.771   0.890  1.00 82.71           O  
ATOM   2375  CG1 ILE A 306      20.263  -1.477  -1.167  1.00 82.71           C  
ATOM   2376  CG2 ILE A 306      18.130  -1.563  -2.426  1.00 82.71           C  
ATOM   2377  CD1 ILE A 306      21.501  -2.164  -0.584  1.00 82.71           C  
ATOM   2378  N   LEU A 307      16.172  -3.044  -0.156  1.00 82.42           N  
ATOM   2379  CA  LEU A 307      15.029  -2.548   0.612  1.00 82.42           C  
ATOM   2380  C   LEU A 307      14.924  -3.221   1.989  1.00 82.42           C  
ATOM   2381  CB  LEU A 307      13.734  -2.742  -0.197  1.00 82.42           C  
ATOM   2382  O   LEU A 307      14.306  -2.666   2.899  1.00 82.42           O  
ATOM   2383  CG  LEU A 307      13.670  -2.002  -1.548  1.00 82.42           C  
ATOM   2384  CD1 LEU A 307      12.299  -2.239  -2.179  1.00 82.42           C  
ATOM   2385  CD2 LEU A 307      13.872  -0.495  -1.386  1.00 82.42           C  
ATOM   2386  N   THR A 308      15.553  -4.385   2.183  1.00 84.23           N  
ATOM   2387  CA  THR A 308      15.494  -5.153   3.441  1.00 84.23           C  
ATOM   2388  C   THR A 308      16.003  -4.353   4.649  1.00 84.23           C  
ATOM   2389  CB  THR A 308      16.230  -6.503   3.345  1.00 84.23           C  
ATOM   2390  O   THR A 308      15.291  -4.298   5.653  1.00 84.23           O  
ATOM   2391  CG2 THR A 308      15.890  -7.425   4.512  1.00 84.23           C  
ATOM   2392  OG1 THR A 308      15.891  -7.166   2.155  1.00 84.23           O  
ATOM   2393  N   PRO A 309      17.161  -3.661   4.589  1.00 87.62           N  
ATOM   2394  CA  PRO A 309      17.611  -2.769   5.662  1.00 87.62           C  
ATOM   2395  C   PRO A 309      16.588  -1.691   6.049  1.00 87.62           C  
ATOM   2396  CB  PRO A 309      18.902  -2.124   5.147  1.00 87.62           C  
ATOM   2397  O   PRO A 309      16.375  -1.443   7.236  1.00 87.62           O  
ATOM   2398  CG  PRO A 309      19.438  -3.140   4.143  1.00 87.62           C  
ATOM   2399  CD  PRO A 309      18.180  -3.746   3.553  1.00 87.62           C  
ATOM   2400  N   MET A 310      15.910  -1.083   5.068  1.00 88.58           N  
ATOM   2401  CA  MET A 310      14.844  -0.107   5.325  1.00 88.58           C  
ATOM   2402  C   MET A 310      13.641  -0.757   6.003  1.00 88.58           C  
ATOM   2403  CB  MET A 310      14.443   0.576   4.011  1.00 88.58           C  
ATOM   2404  O   MET A 310      13.085  -0.188   6.943  1.00 88.58           O  
ATOM   2405  CG  MET A 310      13.257   1.537   4.132  1.00 88.58           C  
ATOM   2406  SD  MET A 310      12.751   2.270   2.555  1.00 88.58           S  
ATOM   2407  CE  MET A 310      11.779   0.942   1.803  1.00 88.58           C  
ATOM   2408  N   MET A 311      13.261  -1.964   5.581  1.00 82.78           N  
ATOM   2409  CA  MET A 311      12.188  -2.718   6.228  1.00 82.78           C  
ATOM   2410  C   MET A 311      12.528  -3.025   7.687  1.00 82.78           C  
ATOM   2411  CB  MET A 311      11.877  -4.008   5.455  1.00 82.78           C  
ATOM   2412  O   MET A 311      11.710  -2.747   8.563  1.00 82.78           O  
ATOM   2413  CG  MET A 311      11.230  -3.733   4.096  1.00 82.78           C  
ATOM   2414  SD  MET A 311       9.644  -2.858   4.210  1.00 82.78           S  
ATOM   2415  CE  MET A 311      10.065  -1.321   3.377  1.00 82.78           C  
ATOM   2416  N   ILE A 312      13.745  -3.498   7.970  1.00 86.01           N  
ATOM   2417  CA  ILE A 312      14.221  -3.748   9.338  1.00 86.01           C  
ATOM   2418  C   ILE A 312      14.150  -2.465  10.171  1.00 86.01           C  
ATOM   2419  CB  ILE A 312      15.649  -4.342   9.320  1.00 86.01           C  
ATOM   2420  O   ILE A 312      13.552  -2.471  11.248  1.00 86.01           O  
ATOM   2421  CG1 ILE A 312      15.630  -5.759   8.701  1.00 86.01           C  
ATOM   2422  CG2 ILE A 312      16.239  -4.398  10.744  1.00 86.01           C  
ATOM   2423  CD1 ILE A 312      17.024  -6.302   8.362  1.00 86.01           C  
ATOM   2424  N   GLY A 313      14.681  -1.353   9.649  1.00 90.50           N  
ATOM   2425  CA  GLY A 313      14.578  -0.046  10.297  1.00 90.50           C  
ATOM   2426  C   GLY A 313      13.124   0.314  10.614  1.00 90.50           C  
ATOM   2427  O   GLY A 313      12.805   0.663  11.750  1.00 90.50           O  
ATOM   2428  N   SER A 314      12.217   0.139   9.651  1.00 88.62           N  
ATOM   2429  CA  SER A 314      10.799   0.474   9.815  1.00 88.62           C  
ATOM   2430  C   SER A 314      10.075  -0.388  10.849  1.00 88.62           C  
ATOM   2431  CB  SER A 314      10.080   0.445   8.464  1.00 88.62           C  
ATOM   2432  O   SER A 314       9.255   0.130  11.609  1.00 88.62           O  
ATOM   2433  OG  SER A 314       9.772  -0.875   8.063  1.00 88.62           O  
ATOM   2434  N   VAL A 315      10.412  -1.677  10.949  1.00 84.40           N  
ATOM   2435  CA  VAL A 315       9.868  -2.567  11.981  1.00 84.40           C  
ATOM   2436  C   VAL A 315      10.333  -2.107  13.357  1.00 84.40           C  
ATOM   2437  CB  VAL A 315      10.255  -4.035  11.718  1.00 84.40           C  
ATOM   2438  O   VAL A 315       9.505  -1.970  14.259  1.00 84.40           O  
ATOM   2439  CG1 VAL A 315       9.835  -4.957  12.872  1.00 84.40           C  
ATOM   2440  CG2 VAL A 315       9.553  -4.560  10.460  1.00 84.40           C  
ATOM   2441  N   ILE A 316      11.623  -1.795  13.511  1.00 89.09           N  
ATOM   2442  CA  ILE A 316      12.177  -1.291  14.773  1.00 89.09           C  
ATOM   2443  C   ILE A 316      11.496   0.031  15.163  1.00 89.09           C  
ATOM   2444  CB  ILE A 316      13.717  -1.167  14.684  1.00 89.09           C  
ATOM   2445  O   ILE A 316      10.999   0.154  16.284  1.00 89.09           O  
ATOM   2446  CG1 ILE A 316      14.363  -2.562  14.501  1.00 89.09           C  
ATOM   2447  CG2 ILE A 316      14.274  -0.501  15.957  1.00 89.09           C  
ATOM   2448  CD1 ILE A 316      15.865  -2.528  14.183  1.00 89.09           C  
ATOM   2449  N   GLY A 317      11.396   0.992  14.238  1.00 91.56           N  
ATOM   2450  CA  GLY A 317      10.727   2.274  14.478  1.00 91.56           C  
ATOM   2451  C   GLY A 317       9.245   2.113  14.843  1.00 91.56           C  
ATOM   2452  O   GLY A 317       8.770   2.710  15.809  1.00 91.56           O  
ATOM   2453  N   SER A 318       8.520   1.237  14.137  1.00 87.91           N  
ATOM   2454  CA  SER A 318       7.109   0.924  14.411  1.00 87.91           C  
ATOM   2455  C   SER A 318       6.920   0.313  15.799  1.00 87.91           C  
ATOM   2456  CB  SER A 318       6.570  -0.034  13.340  1.00 87.91           C  
ATOM   2457  O   SER A 318       6.030   0.738  16.544  1.00 87.91           O  
ATOM   2458  OG  SER A 318       5.221  -0.395  13.594  1.00 87.91           O  
ATOM   2459  N   MET A 319       7.788  -0.633  16.180  1.00 85.19           N  
ATOM   2460  CA  MET A 319       7.778  -1.270  17.498  1.00 85.19           C  
ATOM   2461  C   MET A 319       8.066  -0.266  18.613  1.00 85.19           C  
ATOM   2462  CB  MET A 319       8.807  -2.409  17.555  1.00 85.19           C  
ATOM   2463  O   MET A 319       7.331  -0.237  19.600  1.00 85.19           O  
ATOM   2464  CG  MET A 319       8.339  -3.646  16.784  1.00 85.19           C  
ATOM   2465  SD  MET A 319       9.525  -5.019  16.766  1.00 85.19           S  
ATOM   2466  CE  MET A 319       9.492  -5.539  18.500  1.00 85.19           C  
ATOM   2467  N   ILE A 320       9.088   0.580  18.458  1.00 90.25           N  
ATOM   2468  CA  ILE A 320       9.426   1.611  19.448  1.00 90.25           C  
ATOM   2469  C   ILE A 320       8.269   2.601  19.582  1.00 90.25           C  
ATOM   2470  CB  ILE A 320      10.759   2.301  19.091  1.00 90.25           C  
ATOM   2471  O   ILE A 320       7.766   2.791  20.689  1.00 90.25           O  
ATOM   2472  CG1 ILE A 320      11.916   1.290  19.267  1.00 90.25           C  
ATOM   2473  CG2 ILE A 320      11.021   3.540  19.972  1.00 90.25           C  
ATOM   2474  CD1 ILE A 320      13.234   1.806  18.694  1.00 90.25           C  
ATOM   2475  N   GLY A 321       7.775   3.166  18.476  1.00 89.34           N  
ATOM   2476  CA  GLY A 321       6.616   4.061  18.502  1.00 89.34           C  
ATOM   2477  C   GLY A 321       5.421   3.414  19.206  1.00 89.34           C  
ATOM   2478  O   GLY A 321       4.840   3.981  20.130  1.00 89.34           O  
ATOM   2479  N   GLY A 322       5.125   2.165  18.862  1.00 84.87           N  
ATOM   2480  CA  GLY A 322       4.004   1.429  19.415  1.00 84.87           C  
ATOM   2481  C   GLY A 322       4.139   1.034  20.893  1.00 84.87           C  
ATOM   2482  O   GLY A 322       3.124   0.934  21.579  1.00 84.87           O  
ATOM   2483  N   ILE A 323       5.348   0.787  21.405  1.00 86.06           N  
ATOM   2484  CA  ILE A 323       5.584   0.489  22.830  1.00 86.06           C  
ATOM   2485  C   ILE A 323       5.539   1.777  23.655  1.00 86.06           C  
ATOM   2486  CB  ILE A 323       6.929  -0.259  23.009  1.00 86.06           C  
ATOM   2487  O   ILE A 323       4.953   1.807  24.738  1.00 86.06           O  
ATOM   2488  CG1 ILE A 323       6.809  -1.698  22.455  1.00 86.06           C  
ATOM   2489  CG2 ILE A 323       7.369  -0.313  24.489  1.00 86.06           C  
ATOM   2490  CD1 ILE A 323       8.160  -2.398  22.251  1.00 86.06           C  
ATOM   2491  N   PHE A 324       6.147   2.851  23.151  1.00 90.62           N  
ATOM   2492  CA  PHE A 324       6.272   4.106  23.886  1.00 90.62           C  
ATOM   2493  C   PHE A 324       5.048   5.020  23.768  1.00 90.62           C  
ATOM   2494  CB  PHE A 324       7.580   4.809  23.510  1.00 90.62           C  
ATOM   2495  O   PHE A 324       4.967   5.978  24.534  1.00 90.62           O  
ATOM   2496  CG  PHE A 324       8.813   4.181  24.137  1.00 90.62           C  
ATOM   2497  CD1 PHE A 324       9.243   4.606  25.409  1.00 90.62           C  
ATOM   2498  CD2 PHE A 324       9.547   3.189  23.460  1.00 90.62           C  
ATOM   2499  CE1 PHE A 324      10.400   4.053  25.987  1.00 90.62           C  
ATOM   2500  CE2 PHE A 324      10.703   2.637  24.033  1.00 90.62           C  
ATOM   2501  CZ  PHE A 324      11.133   3.071  25.297  1.00 90.62           C  
ATOM   2502  N   GLN A 325       4.061   4.723  22.912  1.00 88.37           N  
ATOM   2503  CA  GLN A 325       2.834   5.533  22.775  1.00 88.37           C  
ATOM   2504  C   GLN A 325       2.023   5.694  24.077  1.00 88.37           C  
ATOM   2505  CB  GLN A 325       1.941   4.965  21.657  1.00 88.37           C  
ATOM   2506  O   GLN A 325       1.219   6.619  24.191  1.00 88.37           O  
ATOM   2507  CG  GLN A 325       1.242   3.648  22.035  1.00 88.37           C  
ATOM   2508  CD  GLN A 325       0.475   3.041  20.864  1.00 88.37           C  
ATOM   2509  NE2 GLN A 325       0.643   1.772  20.579  1.00 88.37           N  
ATOM   2510  OE1 GLN A 325      -0.306   3.685  20.190  1.00 88.37           O  
ATOM   2511  N   THR A 326       2.218   4.805  25.060  1.00 85.26           N  
ATOM   2512  CA  THR A 326       1.596   4.897  26.395  1.00 85.26           C  
ATOM   2513  C   THR A 326       2.429   5.705  27.395  1.00 85.26           C  
ATOM   2514  CB  THR A 326       1.329   3.500  26.971  1.00 85.26           C  
ATOM   2515  O   THR A 326       1.902   6.179  28.403  1.00 85.26           O  
ATOM   2516  CG2 THR A 326       0.355   2.688  26.115  1.00 85.26           C  
ATOM   2517  OG1 THR A 326       2.537   2.774  27.039  1.00 85.26           O  
ATOM   2518  N   LYS A 327       3.727   5.895  27.123  1.00 86.98           N  
ATOM   2519  CA  LYS A 327       4.697   6.564  28.008  1.00 86.98           C  
ATOM   2520  C   LYS A 327       5.043   7.983  27.558  1.00 86.98           C  
ATOM   2521  CB  LYS A 327       5.981   5.723  28.100  1.00 86.98           C  
ATOM   2522  O   LYS A 327       5.298   8.842  28.393  1.00 86.98           O  
ATOM   2523  CG  LYS A 327       5.754   4.330  28.708  1.00 86.98           C  
ATOM   2524  CD  LYS A 327       7.095   3.608  28.894  1.00 86.98           C  
ATOM   2525  CE  LYS A 327       6.876   2.211  29.485  1.00 86.98           C  
ATOM   2526  NZ  LYS A 327       8.167   1.524  29.746  1.00 86.98           N  
ATOM   2527  N   ALA A 328       5.050   8.233  26.254  1.00 91.25           N  
ATOM   2528  CA  ALA A 328       5.381   9.513  25.645  1.00 91.25           C  
ATOM   2529  C   ALA A 328       4.212  10.030  24.799  1.00 91.25           C  
ATOM   2530  CB  ALA A 328       6.668   9.347  24.830  1.00 91.25           C  
ATOM   2531  O   ALA A 328       3.358   9.265  24.353  1.00 91.25           O  
ATOM   2532  N   SER A 329       4.168  11.345  24.581  1.00 93.48           N  
ATOM   2533  CA  SER A 329       3.177  11.944  23.688  1.00 93.48           C  
ATOM   2534  C   SER A 329       3.431  11.545  22.235  1.00 93.48           C  
ATOM   2535  CB  SER A 329       3.154  13.469  23.838  1.00 93.48           C  
ATOM   2536  O   SER A 329       4.581  11.363  21.820  1.00 93.48           O  
ATOM   2537  OG  SER A 329       4.378  14.027  23.393  1.00 93.48           O  
ATOM   2538  N   PHE A 330       2.362  11.490  21.437  1.00 93.02           N  
ATOM   2539  CA  PHE A 330       2.467  11.266  19.994  1.00 93.02           C  
ATOM   2540  C   PHE A 330       3.413  12.276  19.336  1.00 93.02           C  
ATOM   2541  CB  PHE A 330       1.080  11.363  19.353  1.00 93.02           C  
ATOM   2542  O   PHE A 330       4.246  11.889  18.524  1.00 93.02           O  
ATOM   2543  CG  PHE A 330       0.156  10.209  19.671  1.00 93.02           C  
ATOM   2544  CD1 PHE A 330       0.425   8.944  19.119  1.00 93.02           C  
ATOM   2545  CD2 PHE A 330      -0.999  10.404  20.452  1.00 93.02           C  
ATOM   2546  CE1 PHE A 330      -0.470   7.882  19.321  1.00 93.02           C  
ATOM   2547  CE2 PHE A 330      -1.896   9.341  20.656  1.00 93.02           C  
ATOM   2548  CZ  PHE A 330      -1.643   8.092  20.062  1.00 93.02           C  
ATOM   2549  N   ARG A 331       3.353  13.550  19.750  1.00 95.49           N  
ATOM   2550  CA  ARG A 331       4.253  14.606  19.267  1.00 95.49           C  
ATOM   2551  C   ARG A 331       5.723  14.262  19.486  1.00 95.49           C  
ATOM   2552  CB  ARG A 331       3.892  15.942  19.930  1.00 95.49           C  
ATOM   2553  O   ARG A 331       6.507  14.386  18.556  1.00 95.49           O  
ATOM   2554  CG  ARG A 331       4.898  17.055  19.598  1.00 95.49           C  
ATOM   2555  CD  ARG A 331       4.464  18.399  20.180  1.00 95.49           C  
ATOM   2556  NE  ARG A 331       5.562  19.378  20.077  1.00 95.49           N  
ATOM   2557  NH1 ARG A 331       4.537  21.131  21.135  1.00 95.49           N  
ATOM   2558  NH2 ARG A 331       6.637  21.357  20.415  1.00 95.49           N  
ATOM   2559  CZ  ARG A 331       5.576  20.612  20.544  1.00 95.49           C  
ATOM   2560  N   ASN A 332       6.110  13.855  20.695  1.00 96.09           N  
ATOM   2561  CA  ASN A 332       7.522  13.616  21.003  1.00 96.09           C  
ATOM   2562  C   ASN A 332       8.069  12.427  20.206  1.00 96.09           C  
ATOM   2563  CB  ASN A 332       7.699  13.395  22.512  1.00 96.09           C  
ATOM   2564  O   ASN A 332       9.182  12.489  19.694  1.00 96.09           O  
ATOM   2565  CG  ASN A 332       7.493  14.646  23.348  1.00 96.09           C  
ATOM   2566  ND2 ASN A 332       7.738  14.552  24.633  1.00 96.09           N  
ATOM   2567  OD1 ASN A 332       7.098  15.710  22.892  1.00 96.09           O  
ATOM   2568  N   LEU A 333       7.269  11.371  20.057  1.00 95.65           N  
ATOM   2569  CA  LEU A 333       7.662  10.209  19.265  1.00 95.65           C  
ATOM   2570  C   LEU A 333       7.727  10.535  17.768  1.00 95.65           C  
ATOM   2571  CB  LEU A 333       6.688   9.060  19.543  1.00 95.65           C  
ATOM   2572  O   LEU A 333       8.675  10.137  17.095  1.00 95.65           O  
ATOM   2573  CG  LEU A 333       6.662   8.564  20.995  1.00 95.65           C  
ATOM   2574  CD1 LEU A 333       5.526   7.561  21.175  1.00 95.65           C  
ATOM   2575  CD2 LEU A 333       7.979   7.885  21.376  1.00 95.65           C  
ATOM   2576  N   MET A 334       6.775  11.315  17.252  1.00 96.67           N  
ATOM   2577  CA  MET A 334       6.804  11.760  15.859  1.00 96.67           C  
ATOM   2578  C   MET A 334       7.944  12.753  15.575  1.00 96.67           C  
ATOM   2579  CB  MET A 334       5.449  12.346  15.447  1.00 96.67           C  
ATOM   2580  O   MET A 334       8.441  12.789  14.455  1.00 96.67           O  
ATOM   2581  CG  MET A 334       4.346  11.289  15.287  1.00 96.67           C  
ATOM   2582  SD  MET A 334       4.649   9.962  14.082  1.00 96.67           S  
ATOM   2583  CE  MET A 334       4.962  10.899  12.560  1.00 96.67           C  
ATOM   2584  N   LEU A 335       8.418  13.520  16.565  1.00 97.13           N  
ATOM   2585  CA  LEU A 335       9.621  14.347  16.404  1.00 97.13           C  
ATOM   2586  C   LEU A 335      10.874  13.489  16.190  1.00 97.13           C  
ATOM   2587  CB  LEU A 335       9.809  15.292  17.604  1.00 97.13           C  
ATOM   2588  O   LEU A 335      11.670  13.788  15.307  1.00 97.13           O  
ATOM   2589  CG  LEU A 335       8.900  16.531  17.584  1.00 97.13           C  
ATOM   2590  CD1 LEU A 335       9.035  17.294  18.905  1.00 97.13           C  
ATOM   2591  CD2 LEU A 335       9.242  17.493  16.443  1.00 97.13           C  
ATOM   2592  N   ILE A 336      11.025  12.395  16.941  1.00 96.85           N  
ATOM   2593  CA  ILE A 336      12.124  11.438  16.724  1.00 96.85           C  
ATOM   2594  C   ILE A 336      12.026  10.840  15.314  1.00 96.85           C  
ATOM   2595  CB  ILE A 336      12.110  10.340  17.814  1.00 96.85           C  
ATOM   2596  O   ILE A 336      13.018  10.791  14.590  1.00 96.85           O  
ATOM   2597  CG1 ILE A 336      12.341  10.961  19.213  1.00 96.85           C  
ATOM   2598  CG2 ILE A 336      13.174   9.263  17.525  1.00 96.85           C  
ATOM   2599  CD1 ILE A 336      12.040  10.003  20.373  1.00 96.85           C  
ATOM   2600  N   SER A 337      10.813  10.449  14.913  1.00 96.91           N  
ATOM   2601  CA  SER A 337      10.507   9.916  13.582  1.00 96.91           C  
ATOM   2602  C   SER A 337      10.931  10.864  12.461  1.00 96.91           C  
ATOM   2603  CB  SER A 337       9.006   9.640  13.516  1.00 96.91           C  
ATOM   2604  O   SER A 337      11.694  10.462  11.583  1.00 96.91           O  
ATOM   2605  OG  SER A 337       8.540   9.260  12.243  1.00 96.91           O  
ATOM   2606  N   VAL A 338      10.501  12.130  12.510  1.00 97.75           N  
ATOM   2607  CA  VAL A 338      10.766  13.080  11.422  1.00 97.75           C  
ATOM   2608  C   VAL A 338      12.227  13.507  11.365  1.00 97.75           C  
ATOM   2609  CB  VAL A 338       9.810  14.282  11.478  1.00 97.75           C  
ATOM   2610  O   VAL A 338      12.744  13.693  10.272  1.00 97.75           O  
ATOM   2611  CG1 VAL A 338      10.175  15.324  12.540  1.00 97.75           C  
ATOM   2612  CG2 VAL A 338       9.701  14.969  10.116  1.00 97.75           C  
ATOM   2613  N   ILE A 339      12.919  13.607  12.507  1.00 98.04           N  
ATOM   2614  CA  ILE A 339      14.353  13.930  12.540  1.00 98.04           C  
ATOM   2615  C   ILE A 339      15.158  12.797  11.905  1.00 98.04           C  
ATOM   2616  CB  ILE A 339      14.818  14.225  13.984  1.00 98.04           C  
ATOM   2617  O   ILE A 339      15.967  13.048  11.014  1.00 98.04           O  
ATOM   2618  CG1 ILE A 339      14.204  15.556  14.474  1.00 98.04           C  
ATOM   2619  CG2 ILE A 339      16.355  14.298  14.075  1.00 98.04           C  
ATOM   2620  CD1 ILE A 339      14.333  15.772  15.988  1.00 98.04           C  
ATOM   2621  N   ALA A 340      14.913  11.550  12.317  1.00 97.79           N  
ATOM   2622  CA  ALA A 340      15.597  10.403  11.729  1.00 97.79           C  
ATOM   2623  C   ALA A 340      15.292  10.278  10.230  1.00 97.79           C  
ATOM   2624  CB  ALA A 340      15.193   9.142  12.494  1.00 97.79           C  
ATOM   2625  O   ALA A 340      16.201  10.049   9.436  1.00 97.79           O  
ATOM   2626  N   PHE A 341      14.034  10.491   9.829  1.00 97.34           N  
ATOM   2627  CA  PHE A 341      13.654  10.420   8.423  1.00 97.34           C  
ATOM   2628  C   PHE A 341      14.289  11.542   7.590  1.00 97.34           C  
ATOM   2629  CB  PHE A 341      12.125  10.417   8.294  1.00 97.34           C  
ATOM   2630  O   PHE A 341      14.812  11.274   6.514  1.00 97.34           O  
ATOM   2631  CG  PHE A 341      11.592  10.159   6.897  1.00 97.34           C  
ATOM   2632  CD1 PHE A 341      10.341  10.689   6.536  1.00 97.34           C  
ATOM   2633  CD2 PHE A 341      12.312   9.389   5.957  1.00 97.34           C  
ATOM   2634  CE1 PHE A 341       9.814  10.450   5.258  1.00 97.34           C  
ATOM   2635  CE2 PHE A 341      11.795   9.180   4.670  1.00 97.34           C  
ATOM   2636  CZ  PHE A 341      10.540   9.698   4.320  1.00 97.34           C  
ATOM   2637  N   PHE A 342      14.323  12.774   8.107  1.00 98.02           N  
ATOM   2638  CA  PHE A 342      14.991  13.904   7.463  1.00 98.02           C  
ATOM   2639  C   PHE A 342      16.488  13.644   7.270  1.00 98.02           C  
ATOM   2640  CB  PHE A 342      14.756  15.174   8.294  1.00 98.02           C  
ATOM   2641  O   PHE A 342      16.997  13.846   6.173  1.00 98.02           O  
ATOM   2642  CG  PHE A 342      15.362  16.423   7.685  1.00 98.02           C  
ATOM   2643  CD1 PHE A 342      16.688  16.786   7.988  1.00 98.02           C  
ATOM   2644  CD2 PHE A 342      14.609  17.211   6.794  1.00 98.02           C  
ATOM   2645  CE1 PHE A 342      17.259  17.927   7.398  1.00 98.02           C  
ATOM   2646  CE2 PHE A 342      15.181  18.353   6.207  1.00 98.02           C  
ATOM   2647  CZ  PHE A 342      16.507  18.708   6.506  1.00 98.02           C  
ATOM   2648  N   ILE A 343      17.183  13.145   8.300  1.00 98.01           N  
ATOM   2649  CA  ILE A 343      18.611  12.798   8.209  1.00 98.01           C  
ATOM   2650  C   ILE A 343      18.829  11.714   7.153  1.00 98.01           C  
ATOM   2651  CB  ILE A 343      19.163  12.359   9.585  1.00 98.01           C  
ATOM   2652  O   ILE A 343      19.693  11.867   6.296  1.00 98.01           O  
ATOM   2653  CG1 ILE A 343      19.191  13.561  10.556  1.00 98.01           C  
ATOM   2654  CG2 ILE A 343      20.581  11.762   9.458  1.00 98.01           C  
ATOM   2655  CD1 ILE A 343      19.401  13.158  12.021  1.00 98.01           C  
ATOM   2656  N   GLY A 344      18.037  10.640   7.185  1.00 96.99           N  
ATOM   2657  CA  GLY A 344      18.141   9.564   6.202  1.00 96.99           C  
ATOM   2658  C   GLY A 344      17.947  10.065   4.771  1.00 96.99           C  
ATOM   2659  O   GLY A 344      18.748   9.751   3.893  1.00 96.99           O  
ATOM   2660  N   MET A 345      16.945  10.916   4.554  1.00 96.61           N  
ATOM   2661  CA  MET A 345      16.634  11.445   3.229  1.00 96.61           C  
ATOM   2662  C   MET A 345      17.662  12.473   2.738  1.00 96.61           C  
ATOM   2663  CB  MET A 345      15.193  11.981   3.244  1.00 96.61           C  
ATOM   2664  O   MET A 345      18.003  12.481   1.558  1.00 96.61           O  
ATOM   2665  CG  MET A 345      14.536  11.936   1.865  1.00 96.61           C  
ATOM   2666  SD  MET A 345      14.570  10.279   1.129  1.00 96.61           S  
ATOM   2667  CE  MET A 345      13.129  10.338   0.048  1.00 96.61           C  
ATOM   2668  N   LEU A 346      18.230  13.274   3.644  1.00 97.78           N  
ATOM   2669  CA  LEU A 346      19.336  14.184   3.345  1.00 97.78           C  
ATOM   2670  C   LEU A 346      20.619  13.417   2.991  1.00 97.78           C  
ATOM   2671  CB  LEU A 346      19.546  15.106   4.560  1.00 97.78           C  
ATOM   2672  O   LEU A 346      21.359  13.817   2.099  1.00 97.78           O  
ATOM   2673  CG  LEU A 346      20.649  16.165   4.376  1.00 97.78           C  
ATOM   2674  CD1 LEU A 346      20.280  17.210   3.323  1.00 97.78           C  
ATOM   2675  CD2 LEU A 346      20.885  16.892   5.700  1.00 97.78           C  
ATOM   2676  N   LEU A 347      20.901  12.299   3.663  1.00 97.20           N  
ATOM   2677  CA  LEU A 347      22.046  11.452   3.315  1.00 97.20           C  
ATOM   2678  C   LEU A 347      21.866  10.822   1.926  1.00 97.20           C  
ATOM   2679  CB  LEU A 347      22.244  10.382   4.398  1.00 97.20           C  
ATOM   2680  O   LEU A 347      22.790  10.854   1.116  1.00 97.20           O  
ATOM   2681  CG  LEU A 347      22.761  10.925   5.743  1.00 97.20           C  
ATOM   2682  CD1 LEU A 347      22.677   9.831   6.811  1.00 97.20           C  
ATOM   2683  CD2 LEU A 347      24.210  11.403   5.656  1.00 97.20           C  
ATOM   2684  N   LEU A 348      20.661  10.331   1.618  1.00 96.22           N  
ATOM   2685  CA  LEU A 348      20.326   9.802   0.292  1.00 96.22           C  
ATOM   2686  C   LEU A 348      20.427  10.870  -0.807  1.00 96.22           C  
ATOM   2687  CB  LEU A 348      18.915   9.192   0.320  1.00 96.22           C  
ATOM   2688  O   LEU A 348      20.888  10.568  -1.905  1.00 96.22           O  
ATOM   2689  CG  LEU A 348      18.801   7.882   1.117  1.00 96.22           C  
ATOM   2690  CD1 LEU A 348      17.335   7.503   1.272  1.00 96.22           C  
ATOM   2691  CD2 LEU A 348      19.518   6.715   0.436  1.00 96.22           C  
ATOM   2692  N   SER A 349      20.059  12.125  -0.528  1.00 96.25           N  
ATOM   2693  CA  SER A 349      20.164  13.211  -1.513  1.00 96.25           C  
ATOM   2694  C   SER A 349      21.601  13.612  -1.854  1.00 96.25           C  
ATOM   2695  CB  SER A 349      19.367  14.440  -1.070  1.00 96.25           C  
ATOM   2696  O   SER A 349      21.810  14.315  -2.836  1.00 96.25           O  
ATOM   2697  OG  SER A 349      19.990  15.161  -0.024  1.00 96.25           O  
ATOM   2698  N   ASN A 350      22.588  13.193  -1.058  1.00 94.94           N  
ATOM   2699  CA  ASN A 350      24.011  13.456  -1.297  1.00 94.94           C  
ATOM   2700  C   ASN A 350      24.745  12.254  -1.914  1.00 94.94           C  
ATOM   2701  CB  ASN A 350      24.660  13.942   0.008  1.00 94.94           C  
ATOM   2702  O   ASN A 350      25.973  12.255  -1.989  1.00 94.94           O  
ATOM   2703  CG  ASN A 350      24.255  15.362   0.341  1.00 94.94           C  
ATOM   2704  ND2 ASN A 350      23.302  15.567   1.216  1.00 94.94           N  
ATOM   2705  OD1 ASN A 350      24.773  16.325  -0.190  1.00 94.94           O  
ATOM   2706  N   MET A 351      24.018  11.216  -2.334  1.00 94.67           N  
ATOM   2707  CA  MET A 351      24.635  10.066  -2.982  1.00 94.67           C  
ATOM   2708  C   MET A 351      25.230  10.417  -4.348  1.00 94.67           C  
ATOM   2709  CB  MET A 351      23.645   8.907  -3.109  1.00 94.67           C  
ATOM   2710  O   MET A 351      24.744  11.269  -5.090  1.00 94.67           O  
ATOM   2711  CG  MET A 351      23.404   8.224  -1.761  1.00 94.67           C  
ATOM   2712  SD  MET A 351      22.265   6.813  -1.813  1.00 94.67           S  
ATOM   2713  CE  MET A 351      23.010   5.817  -3.133  1.00 94.67           C  
ATOM   2714  N   THR A 352      26.274   9.682  -4.693  1.00 91.97           N  
ATOM   2715  CA  THR A 352      26.945   9.699  -5.993  1.00 91.97           C  
ATOM   2716  C   THR A 352      27.108   8.264  -6.496  1.00 91.97           C  
ATOM   2717  CB  THR A 352      28.318  10.385  -5.896  1.00 91.97           C  
ATOM   2718  O   THR A 352      26.969   7.323  -5.701  1.00 91.97           O  
ATOM   2719  CG2 THR A 352      28.219  11.826  -5.396  1.00 91.97           C  
ATOM   2720  OG1 THR A 352      29.159   9.662  -5.020  1.00 91.97           O  
ATOM   2721  N   PRO A 353      27.439   8.054  -7.782  1.00 89.24           N  
ATOM   2722  CA  PRO A 353      27.742   6.720  -8.302  1.00 89.24           C  
ATOM   2723  C   PRO A 353      28.857   5.996  -7.533  1.00 89.24           C  
ATOM   2724  CB  PRO A 353      28.114   6.935  -9.772  1.00 89.24           C  
ATOM   2725  O   PRO A 353      28.809   4.777  -7.390  1.00 89.24           O  
ATOM   2726  CG  PRO A 353      27.360   8.210 -10.139  1.00 89.24           C  
ATOM   2727  CD  PRO A 353      27.469   9.035  -8.862  1.00 89.24           C  
ATOM   2728  N   ASP A 354      29.795   6.748  -6.952  1.00 91.10           N  
ATOM   2729  CA  ASP A 354      30.921   6.217  -6.172  1.00 91.10           C  
ATOM   2730  C   ASP A 354      30.571   5.898  -4.711  1.00 91.10           C  
ATOM   2731  CB  ASP A 354      32.075   7.222  -6.210  1.00 91.10           C  
ATOM   2732  O   ASP A 354      31.395   5.374  -3.957  1.00 91.10           O  
ATOM   2733  CG  ASP A 354      32.467   7.590  -7.636  1.00 91.10           C  
ATOM   2734  OD1 ASP A 354      32.621   6.656  -8.451  1.00 91.10           O  
ATOM   2735  OD2 ASP A 354      32.563   8.811  -7.881  1.00 91.10           O  
ATOM   2736  N   THR A 355      29.354   6.220  -4.264  1.00 91.68           N  
ATOM   2737  CA  THR A 355      28.944   5.948  -2.884  1.00 91.68           C  
ATOM   2738  C   THR A 355      28.972   4.444  -2.628  1.00 91.68           C  
ATOM   2739  CB  THR A 355      27.557   6.524  -2.586  1.00 91.68           C  
ATOM   2740  O   THR A 355      28.284   3.676  -3.298  1.00 91.68           O  
ATOM   2741  CG2 THR A 355      27.115   6.242  -1.147  1.00 91.68           C  
ATOM   2742  OG1 THR A 355      27.607   7.923  -2.728  1.00 91.68           O  
ATOM   2743  N   ALA A 356      29.739   4.003  -1.628  1.00 91.61           N  
ATOM   2744  CA  ALA A 356      29.838   2.584  -1.303  1.00 91.61           C  
ATOM   2745  C   ALA A 356      28.478   1.998  -0.876  1.00 91.61           C  
ATOM   2746  CB  ALA A 356      30.909   2.376  -0.225  1.00 91.61           C  
ATOM   2747  O   ALA A 356      27.723   2.611  -0.118  1.00 91.61           O  
ATOM   2748  N   ARG A 357      28.194   0.749  -1.275  1.00 87.30           N  
ATOM   2749  CA  ARG A 357      26.921   0.055  -0.969  1.00 87.30           C  
ATOM   2750  C   ARG A 357      26.619  -0.061   0.531  1.00 87.30           C  
ATOM   2751  CB  ARG A 357      26.923  -1.349  -1.593  1.00 87.30           C  
ATOM   2752  O   ARG A 357      25.455  -0.105   0.933  1.00 87.30           O  
ATOM   2753  CG  ARG A 357      26.962  -1.326  -3.127  1.00 87.30           C  
ATOM   2754  CD  ARG A 357      26.856  -2.755  -3.670  1.00 87.30           C  
ATOM   2755  NE  ARG A 357      26.964  -2.779  -5.138  1.00 87.30           N  
ATOM   2756  NH1 ARG A 357      26.333  -4.966  -5.472  1.00 87.30           N  
ATOM   2757  NH2 ARG A 357      26.887  -3.693  -7.217  1.00 87.30           N  
ATOM   2758  CZ  ARG A 357      26.726  -3.809  -5.932  1.00 87.30           C  
ATOM   2759  N   VAL A 358      27.662  -0.094   1.362  1.00 91.56           N  
ATOM   2760  CA  VAL A 358      27.533  -0.090   2.828  1.00 91.56           C  
ATOM   2761  C   VAL A 358      26.870   1.204   3.310  1.00 91.56           C  
ATOM   2762  CB  VAL A 358      28.905  -0.289   3.502  1.00 91.56           C  
ATOM   2763  O   VAL A 358      25.971   1.149   4.145  1.00 91.56           O  
ATOM   2764  CG1 VAL A 358      28.794  -0.263   5.031  1.00 91.56           C  
ATOM   2765  CG2 VAL A 358      29.523  -1.634   3.094  1.00 91.56           C  
ATOM   2766  N   TRP A 359      27.231   2.356   2.741  1.00 94.31           N  
ATOM   2767  CA  TRP A 359      26.626   3.637   3.108  1.00 94.31           C  
ATOM   2768  C   TRP A 359      25.167   3.729   2.677  1.00 94.31           C  
ATOM   2769  CB  TRP A 359      27.460   4.794   2.556  1.00 94.31           C  
ATOM   2770  O   TRP A 359      24.328   4.097   3.495  1.00 94.31           O  
ATOM   2771  CG  TRP A 359      28.738   5.002   3.300  1.00 94.31           C  
ATOM   2772  CD1 TRP A 359      29.987   4.938   2.788  1.00 94.31           C  
ATOM   2773  CD2 TRP A 359      28.897   5.347   4.708  1.00 94.31           C  
ATOM   2774  CE2 TRP A 359      30.291   5.452   4.990  1.00 94.31           C  
ATOM   2775  CE3 TRP A 359      27.999   5.603   5.769  1.00 94.31           C  
ATOM   2776  NE1 TRP A 359      30.909   5.186   3.787  1.00 94.31           N  
ATOM   2777  CH2 TRP A 359      29.854   6.031   7.299  1.00 94.31           C  
ATOM   2778  CZ2 TRP A 359      30.773   5.787   6.263  1.00 94.31           C  
ATOM   2779  CZ3 TRP A 359      28.472   5.939   7.051  1.00 94.31           C  
ATOM   2780  N   LEU A 360      24.831   3.272   1.464  1.00 93.06           N  
ATOM   2781  CA  LEU A 360      23.431   3.151   1.040  1.00 93.06           C  
ATOM   2782  C   LEU A 360      22.617   2.299   2.031  1.00 93.06           C  
ATOM   2783  CB  LEU A 360      23.379   2.576  -0.388  1.00 93.06           C  
ATOM   2784  O   LEU A 360      21.514   2.673   2.421  1.00 93.06           O  
ATOM   2785  CG  LEU A 360      21.955   2.233  -0.871  1.00 93.06           C  
ATOM   2786  CD1 LEU A 360      20.999   3.423  -0.863  1.00 93.06           C  
ATOM   2787  CD2 LEU A 360      22.004   1.686  -2.293  1.00 93.06           C  
ATOM   2788  N   THR A 361      23.178   1.182   2.497  1.00 92.01           N  
ATOM   2789  CA  THR A 361      22.530   0.305   3.486  1.00 92.01           C  
ATOM   2790  C   THR A 361      22.248   1.038   4.804  1.00 92.01           C  
ATOM   2791  CB  THR A 361      23.404  -0.933   3.730  1.00 92.01           C  
ATOM   2792  O   THR A 361      21.147   0.929   5.350  1.00 92.01           O  
ATOM   2793  CG2 THR A 361      22.842  -1.885   4.780  1.00 92.01           C  
ATOM   2794  OG1 THR A 361      23.535  -1.655   2.525  1.00 92.01           O  
ATOM   2795  N   VAL A 362      23.210   1.823   5.298  1.00 95.08           N  
ATOM   2796  CA  VAL A 362      23.048   2.651   6.505  1.00 95.08           C  
ATOM   2797  C   VAL A 362      21.974   3.723   6.294  1.00 95.08           C  
ATOM   2798  CB  VAL A 362      24.399   3.273   6.920  1.00 95.08           C  
ATOM   2799  O   VAL A 362      21.092   3.880   7.139  1.00 95.08           O  
ATOM   2800  CG1 VAL A 362      24.262   4.281   8.068  1.00 95.08           C  
ATOM   2801  CG2 VAL A 362      25.376   2.185   7.389  1.00 95.08           C  
ATOM   2802  N   PHE A 363      21.984   4.418   5.154  1.00 95.64           N  
ATOM   2803  CA  PHE A 363      21.009   5.469   4.841  1.00 95.64           C  
ATOM   2804  C   PHE A 363      19.582   4.914   4.750  1.00 95.64           C  
ATOM   2805  CB  PHE A 363      21.404   6.164   3.530  1.00 95.64           C  
ATOM   2806  O   PHE A 363      18.639   5.510   5.281  1.00 95.64           O  
ATOM   2807  CG  PHE A 363      22.794   6.778   3.449  1.00 95.64           C  
ATOM   2808  CD1 PHE A 363      23.572   7.023   4.602  1.00 95.64           C  
ATOM   2809  CD2 PHE A 363      23.308   7.131   2.186  1.00 95.64           C  
ATOM   2810  CE1 PHE A 363      24.847   7.604   4.488  1.00 95.64           C  
ATOM   2811  CE2 PHE A 363      24.575   7.726   2.075  1.00 95.64           C  
ATOM   2812  CZ  PHE A 363      25.344   7.963   3.225  1.00 95.64           C  
ATOM   2813  N   MET A 364      19.428   3.728   4.156  1.00 92.31           N  
ATOM   2814  CA  MET A 364      18.162   2.996   4.092  1.00 92.31           C  
ATOM   2815  C   MET A 364      17.659   2.598   5.479  1.00 92.31           C  
ATOM   2816  CB  MET A 364      18.338   1.751   3.204  1.00 92.31           C  
ATOM   2817  O   MET A 364      16.470   2.741   5.764  1.00 92.31           O  
ATOM   2818  CG  MET A 364      18.410   2.131   1.724  1.00 92.31           C  
ATOM   2819  SD  MET A 364      16.901   2.897   1.087  1.00 92.31           S  
ATOM   2820  CE  MET A 364      15.916   1.426   0.719  1.00 92.31           C  
ATOM   2821  N   MET A 365      18.546   2.149   6.370  1.00 93.81           N  
ATOM   2822  CA  MET A 365      18.173   1.784   7.737  1.00 93.81           C  
ATOM   2823  C   MET A 365      17.712   3.000   8.555  1.00 93.81           C  
ATOM   2824  CB  MET A 365      19.346   1.055   8.401  1.00 93.81           C  
ATOM   2825  O   MET A 365      16.697   2.911   9.246  1.00 93.81           O  
ATOM   2826  CG  MET A 365      18.917   0.383   9.709  1.00 93.81           C  
ATOM   2827  SD  MET A 365      20.220  -0.574  10.531  1.00 93.81           S  
ATOM   2828  CE  MET A 365      20.429  -1.944   9.360  1.00 93.81           C  
ATOM   2829  N   ILE A 366      18.398   4.144   8.435  1.00 96.61           N  
ATOM   2830  CA  ILE A 366      18.021   5.404   9.102  1.00 96.61           C  
ATOM   2831  C   ILE A 366      16.666   5.907   8.584  1.00 96.61           C  
ATOM   2832  CB  ILE A 366      19.132   6.468   8.912  1.00 96.61           C  
ATOM   2833  O   ILE A 366      15.769   6.211   9.374  1.00 96.61           O  
ATOM   2834  CG1 ILE A 366      20.428   6.047   9.641  1.00 96.61           C  
ATOM   2835  CG2 ILE A 366      18.675   7.844   9.433  1.00 96.61           C  
ATOM   2836  CD1 ILE A 366      21.651   6.893   9.260  1.00 96.61           C  
ATOM   2837  N   SER A 367      16.489   5.936   7.261  1.00 94.99           N  
ATOM   2838  CA  SER A 367      15.236   6.366   6.627  1.00 94.99           C  
ATOM   2839  C   SER A 367      14.073   5.449   7.010  1.00 94.99           C  
ATOM   2840  CB  SER A 367      15.387   6.389   5.103  1.00 94.99           C  
ATOM   2841  O   SER A 367      13.001   5.916   7.400  1.00 94.99           O  
ATOM   2842  OG  SER A 367      16.469   7.210   4.729  1.00 94.99           O  
ATOM   2843  N   GLY A 368      14.311   4.133   6.980  1.00 92.60           N  
ATOM   2844  CA  GLY A 368      13.364   3.118   7.422  1.00 92.60           C  
ATOM   2845  C   GLY A 368      12.966   3.300   8.881  1.00 92.60           C  
ATOM   2846  O   GLY A 368      11.776   3.321   9.186  1.00 92.60           O  
ATOM   2847  N   PHE A 369      13.936   3.504   9.776  1.00 94.19           N  
ATOM   2848  CA  PHE A 369      13.684   3.780  11.190  1.00 94.19           C  
ATOM   2849  C   PHE A 369      12.788   5.000  11.389  1.00 94.19           C  
ATOM   2850  CB  PHE A 369      15.016   3.932  11.927  1.00 94.19           C  
ATOM   2851  O   PHE A 369      11.798   4.909  12.117  1.00 94.19           O  
ATOM   2852  CG  PHE A 369      14.856   4.271  13.393  1.00 94.19           C  
ATOM   2853  CD1 PHE A 369      14.879   5.611  13.819  1.00 94.19           C  
ATOM   2854  CD2 PHE A 369      14.695   3.241  14.334  1.00 94.19           C  
ATOM   2855  CE1 PHE A 369      14.754   5.927  15.183  1.00 94.19           C  
ATOM   2856  CE2 PHE A 369      14.603   3.556  15.699  1.00 94.19           C  
ATOM   2857  CZ  PHE A 369      14.620   4.895  16.127  1.00 94.19           C  
ATOM   2858  N   GLY A 370      13.083   6.104  10.699  1.00 94.96           N  
ATOM   2859  CA  GLY A 370      12.278   7.320  10.750  1.00 94.96           C  
ATOM   2860  C   GLY A 370      10.829   7.083  10.322  1.00 94.96           C  
ATOM   2861  O   GLY A 370       9.909   7.378  11.086  1.00 94.96           O  
ATOM   2862  N   VAL A 371      10.604   6.472   9.154  1.00 92.15           N  
ATOM   2863  CA  VAL A 371       9.246   6.175   8.653  1.00 92.15           C  
ATOM   2864  C   VAL A 371       8.527   5.109   9.488  1.00 92.15           C  
ATOM   2865  CB  VAL A 371       9.283   5.777   7.165  1.00 92.15           C  
ATOM   2866  O   VAL A 371       7.300   5.118   9.570  1.00 92.15           O  
ATOM   2867  CG1 VAL A 371       7.902   5.359   6.645  1.00 92.15           C  
ATOM   2868  CG2 VAL A 371       9.743   6.958   6.307  1.00 92.15           C  
ATOM   2869  N   GLY A 372       9.253   4.214  10.160  1.00 90.33           N  
ATOM   2870  CA  GLY A 372       8.680   3.123  10.949  1.00 90.33           C  
ATOM   2871  C   GLY A 372       7.614   3.564  11.952  1.00 90.33           C  
ATOM   2872  O   GLY A 372       6.548   2.956  12.045  1.00 90.33           O  
ATOM   2873  N   PHE A 373       7.866   4.664  12.663  1.00 92.12           N  
ATOM   2874  CA  PHE A 373       6.953   5.214  13.671  1.00 92.12           C  
ATOM   2875  C   PHE A 373       5.578   5.570  13.098  1.00 92.12           C  
ATOM   2876  CB  PHE A 373       7.573   6.482  14.255  1.00 92.12           C  
ATOM   2877  O   PHE A 373       4.564   5.385  13.771  1.00 92.12           O  
ATOM   2878  CG  PHE A 373       8.750   6.257  15.179  1.00 92.12           C  
ATOM   2879  CD1 PHE A 373       8.588   6.344  16.573  1.00 92.12           C  
ATOM   2880  CD2 PHE A 373      10.018   5.978  14.645  1.00 92.12           C  
ATOM   2881  CE1 PHE A 373       9.681   6.129  17.430  1.00 92.12           C  
ATOM   2882  CE2 PHE A 373      11.106   5.739  15.497  1.00 92.12           C  
ATOM   2883  CZ  PHE A 373      10.940   5.813  16.890  1.00 92.12           C  
ATOM   2884  N   ASN A 374       5.520   6.043  11.851  1.00 91.41           N  
ATOM   2885  CA  ASN A 374       4.271   6.431  11.200  1.00 91.41           C  
ATOM   2886  C   ASN A 374       3.285   5.248  11.097  1.00 91.41           C  
ATOM   2887  CB  ASN A 374       4.624   7.086   9.850  1.00 91.41           C  
ATOM   2888  O   ASN A 374       2.088   5.431  11.315  1.00 91.41           O  
ATOM   2889  CG  ASN A 374       3.520   6.993   8.821  1.00 91.41           C  
ATOM   2890  ND2 ASN A 374       3.703   6.248   7.759  1.00 91.41           N  
ATOM   2891  OD1 ASN A 374       2.466   7.563   8.960  1.00 91.41           O  
ATOM   2892  N   PHE A 375       3.777   4.023  10.870  1.00 85.02           N  
ATOM   2893  CA  PHE A 375       2.931   2.829  10.740  1.00 85.02           C  
ATOM   2894  C   PHE A 375       2.204   2.425  12.029  1.00 85.02           C  
ATOM   2895  CB  PHE A 375       3.773   1.651  10.234  1.00 85.02           C  
ATOM   2896  O   PHE A 375       1.182   1.740  11.957  1.00 85.02           O  
ATOM   2897  CG  PHE A 375       4.298   1.825   8.824  1.00 85.02           C  
ATOM   2898  CD1 PHE A 375       3.392   1.913   7.753  1.00 85.02           C  
ATOM   2899  CD2 PHE A 375       5.679   1.870   8.573  1.00 85.02           C  
ATOM   2900  CE1 PHE A 375       3.858   2.077   6.436  1.00 85.02           C  
ATOM   2901  CE2 PHE A 375       6.150   2.016   7.256  1.00 85.02           C  
ATOM   2902  CZ  PHE A 375       5.241   2.132   6.190  1.00 85.02           C  
ATOM   2903  N   SER A 376       2.707   2.828  13.198  1.00 87.44           N  
ATOM   2904  CA  SER A 376       2.063   2.558  14.487  1.00 87.44           C  
ATOM   2905  C   SER A 376       1.350   3.784  15.048  1.00 87.44           C  
ATOM   2906  CB  SER A 376       3.082   1.984  15.478  1.00 87.44           C  
ATOM   2907  O   SER A 376       0.215   3.678  15.514  1.00 87.44           O  
ATOM   2908  OG  SER A 376       4.163   2.853  15.740  1.00 87.44           O  
ATOM   2909  N   LEU A 377       1.986   4.953  14.978  1.00 91.75           N  
ATOM   2910  CA  LEU A 377       1.526   6.145  15.677  1.00 91.75           C  
ATOM   2911  C   LEU A 377       0.381   6.866  14.979  1.00 91.75           C  
ATOM   2912  CB  LEU A 377       2.699   7.105  15.897  1.00 91.75           C  
ATOM   2913  O   LEU A 377      -0.520   7.313  15.679  1.00 91.75           O  
ATOM   2914  CG  LEU A 377       3.792   6.557  16.823  1.00 91.75           C  
ATOM   2915  CD1 LEU A 377       4.839   7.640  17.023  1.00 91.75           C  
ATOM   2916  CD2 LEU A 377       3.261   6.172  18.206  1.00 91.75           C  
ATOM   2917  N   LEU A 378       0.373   6.996  13.648  1.00 93.32           N  
ATOM   2918  CA  LEU A 378      -0.681   7.768  12.976  1.00 93.32           C  
ATOM   2919  C   LEU A 378      -2.043   7.063  12.973  1.00 93.32           C  
ATOM   2920  CB  LEU A 378      -0.278   8.212  11.565  1.00 93.32           C  
ATOM   2921  O   LEU A 378      -3.035   7.727  13.293  1.00 93.32           O  
ATOM   2922  CG  LEU A 378       0.981   9.084  11.467  1.00 93.32           C  
ATOM   2923  CD1 LEU A 378       0.968   9.745  10.099  1.00 93.32           C  
ATOM   2924  CD2 LEU A 378       1.037  10.214  12.498  1.00 93.32           C  
ATOM   2925  N   PRO A 379      -2.129   5.739  12.723  1.00 89.38           N  
ATOM   2926  CA  PRO A 379      -3.367   4.994  12.942  1.00 89.38           C  
ATOM   2927  C   PRO A 379      -3.857   5.113  14.390  1.00 89.38           C  
ATOM   2928  CB  PRO A 379      -3.030   3.544  12.576  1.00 89.38           C  
ATOM   2929  O   PRO A 379      -5.027   5.408  14.635  1.00 89.38           O  
ATOM   2930  CG  PRO A 379      -1.929   3.697  11.533  1.00 89.38           C  
ATOM   2931  CD  PRO A 379      -1.137   4.874  12.090  1.00 89.38           C  
ATOM   2932  N   ALA A 380      -2.954   4.955  15.365  1.00 89.03           N  
ATOM   2933  CA  ALA A 380      -3.304   5.045  16.778  1.00 89.03           C  
ATOM   2934  C   ALA A 380      -3.769   6.452  17.180  1.00 89.03           C  
ATOM   2935  CB  ALA A 380      -2.111   4.584  17.619  1.00 89.03           C  
ATOM   2936  O   ALA A 380      -4.770   6.577  17.880  1.00 89.03           O  
ATOM   2937  N   ALA A 381      -3.090   7.501  16.711  1.00 92.35           N  
ATOM   2938  CA  ALA A 381      -3.459   8.895  16.937  1.00 92.35           C  
ATOM   2939  C   ALA A 381      -4.815   9.231  16.307  1.00 92.35           C  
ATOM   2940  CB  ALA A 381      -2.353   9.792  16.369  1.00 92.35           C  
ATOM   2941  O   ALA A 381      -5.621   9.913  16.936  1.00 92.35           O  
ATOM   2942  N   SER A 382      -5.092   8.702  15.110  1.00 92.06           N  
ATOM   2943  CA  SER A 382      -6.372   8.893  14.417  1.00 92.06           C  
ATOM   2944  C   SER A 382      -7.540   8.285  15.188  1.00 92.06           C  
ATOM   2945  CB  SER A 382      -6.333   8.279  13.015  1.00 92.06           C  
ATOM   2946  O   SER A 382      -8.629   8.840  15.175  1.00 92.06           O  
ATOM   2947  OG  SER A 382      -5.320   8.885  12.243  1.00 92.06           O  
ATOM   2948  N   MET A 383      -7.328   7.165  15.883  1.00 89.33           N  
ATOM   2949  CA  MET A 383      -8.363   6.510  16.691  1.00 89.33           C  
ATOM   2950  C   MET A 383      -8.368   6.947  18.170  1.00 89.33           C  
ATOM   2951  CB  MET A 383      -8.178   4.994  16.601  1.00 89.33           C  
ATOM   2952  O   MET A 383      -9.241   6.526  18.935  1.00 89.33           O  
ATOM   2953  CG  MET A 383      -8.283   4.364  15.207  1.00 89.33           C  
ATOM   2954  SD  MET A 383      -8.109   2.572  15.411  1.00 89.33           S  
ATOM   2955  CE  MET A 383      -7.681   1.914  13.796  1.00 89.33           C  
ATOM   2956  N   ASN A 384      -7.382   7.731  18.619  1.00 88.03           N  
ATOM   2957  CA  ASN A 384      -7.204   8.048  20.035  1.00 88.03           C  
ATOM   2958  C   ASN A 384      -8.305   8.986  20.555  1.00 88.03           C  
ATOM   2959  CB  ASN A 384      -5.798   8.613  20.287  1.00 88.03           C  
ATOM   2960  O   ASN A 384      -8.625   9.989  19.924  1.00 88.03           O  
ATOM   2961  CG  ASN A 384      -5.592   8.897  21.762  1.00 88.03           C  
ATOM   2962  ND2 ASN A 384      -5.707  10.142  22.164  1.00 88.03           N  
ATOM   2963  OD1 ASN A 384      -5.395   7.994  22.560  1.00 88.03           O  
ATOM   2964  N   ASP A 385      -8.834   8.676  21.744  1.00 84.26           N  
ATOM   2965  CA  ASP A 385      -9.954   9.390  22.378  1.00 84.26           C  
ATOM   2966  C   ASP A 385     -11.232   9.466  21.502  1.00 84.26           C  
ATOM   2967  CB  ASP A 385      -9.494  10.751  22.954  1.00 84.26           C  
ATOM   2968  O   ASP A 385     -12.091  10.315  21.733  1.00 84.26           O  
ATOM   2969  CG  ASP A 385      -8.519  10.650  24.140  1.00 84.26           C  
ATOM   2970  OD1 ASP A 385      -8.757   9.868  25.095  1.00 84.26           O  
ATOM   2971  OD2 ASP A 385      -7.534  11.420  24.193  1.00 84.26           O  
ATOM   2972  N   LEU A 386     -11.389   8.559  20.526  1.00 85.23           N  
ATOM   2973  CA  LEU A 386     -12.632   8.386  19.770  1.00 85.23           C  
ATOM   2974  C   LEU A 386     -13.475   7.228  20.311  1.00 85.23           C  
ATOM   2975  CB  LEU A 386     -12.354   8.203  18.267  1.00 85.23           C  
ATOM   2976  O   LEU A 386     -12.968   6.167  20.704  1.00 85.23           O  
ATOM   2977  CG  LEU A 386     -11.765   9.430  17.547  1.00 85.23           C  
ATOM   2978  CD1 LEU A 386     -11.620   9.101  16.063  1.00 85.23           C  
ATOM   2979  CD2 LEU A 386     -12.664  10.667  17.644  1.00 85.23           C  
ATOM   2980  N   GLU A 387     -14.793   7.426  20.264  1.00 82.65           N  
ATOM   2981  CA  GLU A 387     -15.767   6.370  20.523  1.00 82.65           C  
ATOM   2982  C   GLU A 387     -15.556   5.191  19.551  1.00 82.65           C  
ATOM   2983  CB  GLU A 387     -17.200   6.893  20.379  1.00 82.65           C  
ATOM   2984  O   GLU A 387     -15.227   5.417  18.380  1.00 82.65           O  
ATOM   2985  CG  GLU A 387     -17.596   7.950  21.423  1.00 82.65           C  
ATOM   2986  CD  GLU A 387     -18.999   8.499  21.125  1.00 82.65           C  
ATOM   2987  OE1 GLU A 387     -19.230   9.717  21.241  1.00 82.65           O  
ATOM   2988  OE2 GLU A 387     -19.852   7.728  20.636  1.00 82.65           O  
ATOM   2989  N   PRO A 388     -15.771   3.934  19.991  1.00 80.47           N  
ATOM   2990  CA  PRO A 388     -15.583   2.744  19.155  1.00 80.47           C  
ATOM   2991  C   PRO A 388     -16.249   2.819  17.774  1.00 80.47           C  
ATOM   2992  CB  PRO A 388     -16.133   1.580  19.984  1.00 80.47           C  
ATOM   2993  O   PRO A 388     -15.653   2.386  16.787  1.00 80.47           O  
ATOM   2994  CG  PRO A 388     -15.899   2.034  21.423  1.00 80.47           C  
ATOM   2995  CD  PRO A 388     -16.131   3.541  21.350  1.00 80.47           C  
ATOM   2996  N   ARG A 389     -17.425   3.455  17.689  1.00 82.23           N  
ATOM   2997  CA  ARG A 389     -18.205   3.631  16.452  1.00 82.23           C  
ATOM   2998  C   ARG A 389     -17.567   4.512  15.373  1.00 82.23           C  
ATOM   2999  CB  ARG A 389     -19.608   4.164  16.789  1.00 82.23           C  
ATOM   3000  O   ARG A 389     -18.119   4.595  14.288  1.00 82.23           O  
ATOM   3001  CG  ARG A 389     -19.590   5.600  17.339  1.00 82.23           C  
ATOM   3002  CD  ARG A 389     -21.003   6.181  17.401  1.00 82.23           C  
ATOM   3003  NE  ARG A 389     -21.008   7.394  18.225  1.00 82.23           N  
ATOM   3004  NH1 ARG A 389     -22.939   8.395  17.526  1.00 82.23           N  
ATOM   3005  NH2 ARG A 389     -21.647   9.372  19.085  1.00 82.23           N  
ATOM   3006  CZ  ARG A 389     -21.869   8.382  18.269  1.00 82.23           C  
ATOM   3007  N   PHE A 390     -16.476   5.219  15.663  1.00 85.96           N  
ATOM   3008  CA  PHE A 390     -15.793   6.071  14.679  1.00 85.96           C  
ATOM   3009  C   PHE A 390     -14.387   5.578  14.341  1.00 85.96           C  
ATOM   3010  CB  PHE A 390     -15.762   7.521  15.181  1.00 85.96           C  
ATOM   3011  O   PHE A 390     -13.714   6.164  13.493  1.00 85.96           O  
ATOM   3012  CG  PHE A 390     -17.127   8.135  15.421  1.00 85.96           C  
ATOM   3013  CD1 PHE A 390     -18.035   8.281  14.354  1.00 85.96           C  
ATOM   3014  CD2 PHE A 390     -17.483   8.584  16.705  1.00 85.96           C  
ATOM   3015  CE1 PHE A 390     -19.289   8.877  14.571  1.00 85.96           C  
ATOM   3016  CE2 PHE A 390     -18.734   9.185  16.922  1.00 85.96           C  
ATOM   3017  CZ  PHE A 390     -19.637   9.334  15.853  1.00 85.96           C  
ATOM   3018  N   ARG A 391     -13.907   4.516  15.001  1.00 87.72           N  
ATOM   3019  CA  ARG A 391     -12.525   4.041  14.841  1.00 87.72           C  
ATOM   3020  C   ARG A 391     -12.260   3.506  13.436  1.00 87.72           C  
ATOM   3021  CB  ARG A 391     -12.207   2.975  15.892  1.00 87.72           C  
ATOM   3022  O   ARG A 391     -11.184   3.762  12.897  1.00 87.72           O  
ATOM   3023  CG  ARG A 391     -12.205   3.557  17.308  1.00 87.72           C  
ATOM   3024  CD  ARG A 391     -11.915   2.434  18.297  1.00 87.72           C  
ATOM   3025  NE  ARG A 391     -11.982   2.922  19.682  1.00 87.72           N  
ATOM   3026  NH1 ARG A 391     -11.905   0.848  20.678  1.00 87.72           N  
ATOM   3027  NH2 ARG A 391     -12.105   2.708  21.923  1.00 87.72           N  
ATOM   3028  CZ  ARG A 391     -11.996   2.151  20.749  1.00 87.72           C  
ATOM   3029  N   GLY A 392     -13.238   2.825  12.832  1.00 88.00           N  
ATOM   3030  CA  GLY A 392     -13.132   2.323  11.462  1.00 88.00           C  
ATOM   3031  C   GLY A 392     -13.035   3.462  10.459  1.00 88.00           C  
ATOM   3032  O   GLY A 392     -12.097   3.520   9.663  1.00 88.00           O  
ATOM   3033  N   THR A 393     -13.944   4.427  10.555  1.00 89.60           N  
ATOM   3034  CA  THR A 393     -13.942   5.642   9.736  1.00 89.60           C  
ATOM   3035  C   THR A 393     -12.634   6.422   9.897  1.00 89.60           C  
ATOM   3036  CB  THR A 393     -15.137   6.533  10.092  1.00 89.60           C  
ATOM   3037  O   THR A 393     -11.997   6.777   8.905  1.00 89.60           O  
ATOM   3038  CG2 THR A 393     -15.163   7.753   9.182  1.00 89.60           C  
ATOM   3039  OG1 THR A 393     -16.347   5.849   9.873  1.00 89.60           O  
ATOM   3040  N   ALA A 394     -12.166   6.618  11.130  1.00 91.84           N  
ATOM   3041  CA  ALA A 394     -10.941   7.354  11.420  1.00 91.84           C  
ATOM   3042  C   ALA A 394      -9.701   6.731  10.763  1.00 91.84           C  
ATOM   3043  CB  ALA A 394     -10.778   7.404  12.943  1.00 91.84           C  
ATOM   3044  O   ALA A 394      -8.895   7.420  10.132  1.00 91.84           O  
ATOM   3045  N   ASN A 395      -9.561   5.413  10.883  1.00 90.61           N  
ATOM   3046  CA  ASN A 395      -8.415   4.692  10.348  1.00 90.61           C  
ATOM   3047  C   ASN A 395      -8.488   4.443   8.846  1.00 90.61           C  
ATOM   3048  CB  ASN A 395      -8.336   3.384  11.100  1.00 90.61           C  
ATOM   3049  O   ASN A 395      -7.461   4.435   8.170  1.00 90.61           O  
ATOM   3050  CG  ASN A 395      -7.117   2.590  10.680  1.00 90.61           C  
ATOM   3051  ND2 ASN A 395      -7.287   1.434  10.092  1.00 90.61           N  
ATOM   3052  OD1 ASN A 395      -5.991   3.010  10.859  1.00 90.61           O  
ATOM   3053  N   SER A 396      -9.688   4.252   8.311  1.00 91.75           N  
ATOM   3054  CA  SER A 396      -9.883   4.175   6.867  1.00 91.75           C  
ATOM   3055  C   SER A 396      -9.543   5.494   6.183  1.00 91.75           C  
ATOM   3056  CB  SER A 396     -11.303   3.756   6.537  1.00 91.75           C  
ATOM   3057  O   SER A 396      -8.833   5.478   5.184  1.00 91.75           O  
ATOM   3058  OG  SER A 396     -12.216   4.762   6.912  1.00 91.75           O  
ATOM   3059  N   THR A 397      -9.926   6.628   6.779  1.00 92.75           N  
ATOM   3060  CA  THR A 397      -9.511   7.964   6.330  1.00 92.75           C  
ATOM   3061  C   THR A 397      -7.990   8.096   6.358  1.00 92.75           C  
ATOM   3062  CB  THR A 397     -10.130   9.062   7.206  1.00 92.75           C  
ATOM   3063  O   THR A 397      -7.395   8.566   5.391  1.00 92.75           O  
ATOM   3064  CG2 THR A 397      -9.790  10.463   6.694  1.00 92.75           C  
ATOM   3065  OG1 THR A 397     -11.533   8.953   7.216  1.00 92.75           O  
ATOM   3066  N   ASN A 398      -7.347   7.623   7.430  1.00 93.56           N  
ATOM   3067  CA  ASN A 398      -5.888   7.631   7.544  1.00 93.56           C  
ATOM   3068  C   ASN A 398      -5.207   6.779   6.471  1.00 93.56           C  
ATOM   3069  CB  ASN A 398      -5.508   7.164   8.958  1.00 93.56           C  
ATOM   3070  O   ASN A 398      -4.267   7.225   5.815  1.00 93.56           O  
ATOM   3071  CG  ASN A 398      -4.031   7.361   9.216  1.00 93.56           C  
ATOM   3072  ND2 ASN A 398      -3.663   8.549   9.624  1.00 93.56           N  
ATOM   3073  OD1 ASN A 398      -3.215   6.470   9.045  1.00 93.56           O  
ATOM   3074  N   SER A 399      -5.718   5.568   6.258  1.00 91.75           N  
ATOM   3075  CA  SER A 399      -5.205   4.642   5.251  1.00 91.75           C  
ATOM   3076  C   SER A 399      -5.383   5.208   3.844  1.00 91.75           C  
ATOM   3077  CB  SER A 399      -5.902   3.285   5.371  1.00 91.75           C  
ATOM   3078  O   SER A 399      -4.429   5.191   3.071  1.00 91.75           O  
ATOM   3079  OG  SER A 399      -5.673   2.728   6.655  1.00 91.75           O  
ATOM   3080  N   PHE A 400      -6.556   5.778   3.555  1.00 92.24           N  
ATOM   3081  CA  PHE A 400      -6.859   6.454   2.299  1.00 92.24           C  
ATOM   3082  C   PHE A 400      -5.896   7.613   2.049  1.00 92.24           C  
ATOM   3083  CB  PHE A 400      -8.314   6.948   2.310  1.00 92.24           C  
ATOM   3084  O   PHE A 400      -5.253   7.641   1.008  1.00 92.24           O  
ATOM   3085  CG  PHE A 400      -8.610   7.939   1.201  1.00 92.24           C  
ATOM   3086  CD1 PHE A 400      -8.696   9.315   1.489  1.00 92.24           C  
ATOM   3087  CD2 PHE A 400      -8.720   7.496  -0.129  1.00 92.24           C  
ATOM   3088  CE1 PHE A 400      -8.877  10.245   0.451  1.00 92.24           C  
ATOM   3089  CE2 PHE A 400      -8.902   8.426  -1.166  1.00 92.24           C  
ATOM   3090  CZ  PHE A 400      -8.977   9.800  -0.878  1.00 92.24           C  
ATOM   3091  N   LEU A 401      -5.741   8.536   3.005  1.00 93.92           N  
ATOM   3092  CA  LEU A 401      -4.867   9.699   2.836  1.00 93.92           C  
ATOM   3093  C   LEU A 401      -3.401   9.309   2.696  1.00 93.92           C  
ATOM   3094  CB  LEU A 401      -5.045  10.666   4.010  1.00 93.92           C  
ATOM   3095  O   LEU A 401      -2.688   9.920   1.907  1.00 93.92           O  
ATOM   3096  CG  LEU A 401      -6.344  11.479   3.922  1.00 93.92           C  
ATOM   3097  CD1 LEU A 401      -6.485  12.289   5.197  1.00 93.92           C  
ATOM   3098  CD2 LEU A 401      -6.355  12.459   2.746  1.00 93.92           C  
ATOM   3099  N   ARG A 402      -2.953   8.268   3.402  1.00 94.14           N  
ATOM   3100  CA  ARG A 402      -1.613   7.712   3.210  1.00 94.14           C  
ATOM   3101  C   ARG A 402      -1.430   7.158   1.803  1.00 94.14           C  
ATOM   3102  CB  ARG A 402      -1.345   6.650   4.275  1.00 94.14           C  
ATOM   3103  O   ARG A 402      -0.460   7.518   1.147  1.00 94.14           O  
ATOM   3104  CG  ARG A 402       0.082   6.092   4.178  1.00 94.14           C  
ATOM   3105  CD  ARG A 402       0.307   5.007   5.231  1.00 94.14           C  
ATOM   3106  NE  ARG A 402      -0.621   3.879   5.031  1.00 94.14           N  
ATOM   3107  NH1 ARG A 402       0.221   2.498   6.645  1.00 94.14           N  
ATOM   3108  NH2 ARG A 402      -1.565   1.859   5.468  1.00 94.14           N  
ATOM   3109  CZ  ARG A 402      -0.651   2.753   5.712  1.00 94.14           C  
ATOM   3110  N   SER A 403      -2.343   6.305   1.342  1.00 90.79           N  
ATOM   3111  CA  SER A 403      -2.291   5.734  -0.008  1.00 90.79           C  
ATOM   3112  C   SER A 403      -2.396   6.812  -1.084  1.00 90.79           C  
ATOM   3113  CB  SER A 403      -3.403   4.698  -0.182  1.00 90.79           C  
ATOM   3114  O   SER A 403      -1.652   6.776  -2.055  1.00 90.79           O  
ATOM   3115  OG  SER A 403      -3.079   3.540   0.571  1.00 90.79           O  
ATOM   3116  N   PHE A 404      -3.228   7.828  -0.867  1.00 91.58           N  
ATOM   3117  CA  PHE A 404      -3.334   8.981  -1.752  1.00 91.58           C  
ATOM   3118  C   PHE A 404      -2.043   9.789  -1.802  1.00 91.58           C  
ATOM   3119  CB  PHE A 404      -4.510   9.852  -1.289  1.00 91.58           C  
ATOM   3120  O   PHE A 404      -1.573  10.134  -2.884  1.00 91.58           O  
ATOM   3121  CG  PHE A 404      -4.766  11.048  -2.177  1.00 91.58           C  
ATOM   3122  CD1 PHE A 404      -4.906  12.322  -1.598  1.00 91.58           C  
ATOM   3123  CD2 PHE A 404      -4.835  10.902  -3.578  1.00 91.58           C  
ATOM   3124  CE1 PHE A 404      -5.090  13.448  -2.415  1.00 91.58           C  
ATOM   3125  CE2 PHE A 404      -5.020  12.027  -4.393  1.00 91.58           C  
ATOM   3126  CZ  PHE A 404      -5.142  13.299  -3.808  1.00 91.58           C  
ATOM   3127  N   GLY A 405      -1.429  10.016  -0.639  1.00 94.84           N  
ATOM   3128  CA  GLY A 405      -0.092  10.579  -0.537  1.00 94.84           C  
ATOM   3129  C   GLY A 405       0.913   9.779  -1.357  1.00 94.84           C  
ATOM   3130  O   GLY A 405       1.647  10.372  -2.137  1.00 94.84           O  
ATOM   3131  N   MET A 406       0.909   8.444  -1.243  1.00 92.32           N  
ATOM   3132  CA  MET A 406       1.795   7.563  -2.016  1.00 92.32           C  
ATOM   3133  C   MET A 406       1.588   7.734  -3.529  1.00 92.32           C  
ATOM   3134  CB  MET A 406       1.615   6.088  -1.610  1.00 92.32           C  
ATOM   3135  O   MET A 406       2.554   7.984  -4.243  1.00 92.32           O  
ATOM   3136  CG  MET A 406       2.039   5.785  -0.167  1.00 92.32           C  
ATOM   3137  SD  MET A 406       1.452   4.199   0.498  1.00 92.32           S  
ATOM   3138  CE  MET A 406       2.434   3.049  -0.499  1.00 92.32           C  
ATOM   3139  N   THR A 407       0.353   7.667  -4.033  1.00 89.64           N  
ATOM   3140  CA  THR A 407       0.081   7.842  -5.471  1.00 89.64           C  
ATOM   3141  C   THR A 407       0.525   9.214  -5.977  1.00 89.64           C  
ATOM   3142  CB  THR A 407      -1.410   7.655  -5.772  1.00 89.64           C  
ATOM   3143  O   THR A 407       1.224   9.310  -6.990  1.00 89.64           O  
ATOM   3144  CG2 THR A 407      -1.720   7.808  -7.263  1.00 89.64           C  
ATOM   3145  OG1 THR A 407      -1.785   6.355  -5.392  1.00 89.64           O  
ATOM   3146  N   LEU A 408       0.165  10.286  -5.264  1.00 92.00           N  
ATOM   3147  CA  LEU A 408       0.579  11.636  -5.643  1.00 92.00           C  
ATOM   3148  C   LEU A 408       2.096  11.809  -5.579  1.00 92.00           C  
ATOM   3149  CB  LEU A 408      -0.110  12.678  -4.747  1.00 92.00           C  
ATOM   3150  O   LEU A 408       2.672  12.423  -6.472  1.00 92.00           O  
ATOM   3151  CG  LEU A 408      -1.470  13.156  -5.275  1.00 92.00           C  
ATOM   3152  CD1 LEU A 408      -2.051  14.152  -4.279  1.00 92.00           C  
ATOM   3153  CD2 LEU A 408      -1.349  13.910  -6.601  1.00 92.00           C  
ATOM   3154  N   GLY A 409       2.742  11.238  -4.562  1.00 93.60           N  
ATOM   3155  CA  GLY A 409       4.192  11.236  -4.424  1.00 93.60           C  
ATOM   3156  C   GLY A 409       4.865  10.615  -5.644  1.00 93.60           C  
ATOM   3157  O   GLY A 409       5.675  11.271  -6.291  1.00 93.60           O  
ATOM   3158  N   VAL A 410       4.481   9.394  -6.027  1.00 88.54           N  
ATOM   3159  CA  VAL A 410       5.042   8.733  -7.221  1.00 88.54           C  
ATOM   3160  C   VAL A 410       4.838   9.576  -8.473  1.00 88.54           C  
ATOM   3161  CB  VAL A 410       4.428   7.339  -7.436  1.00 88.54           C  
ATOM   3162  O   VAL A 410       5.773   9.748  -9.247  1.00 88.54           O  
ATOM   3163  CG1 VAL A 410       4.903   6.665  -8.729  1.00 88.54           C  
ATOM   3164  CG2 VAL A 410       4.841   6.427  -6.288  1.00 88.54           C  
ATOM   3165  N   THR A 411       3.645  10.140  -8.650  1.00 88.89           N  
ATOM   3166  CA  THR A 411       3.306  10.919  -9.847  1.00 88.89           C  
ATOM   3167  C   THR A 411       4.139  12.200  -9.942  1.00 88.89           C  
ATOM   3168  CB  THR A 411       1.807  11.249  -9.858  1.00 88.89           C  
ATOM   3169  O   THR A 411       4.774  12.460 -10.964  1.00 88.89           O  
ATOM   3170  CG2 THR A 411       1.373  11.889 -11.173  1.00 88.89           C  
ATOM   3171  OG1 THR A 411       1.045  10.074  -9.697  1.00 88.89           O  
ATOM   3172  N   ILE A 412       4.186  12.990  -8.864  1.00 91.79           N  
ATOM   3173  CA  ILE A 412       4.900  14.272  -8.829  1.00 91.79           C  
ATOM   3174  C   ILE A 412       6.408  14.040  -8.922  1.00 91.79           C  
ATOM   3175  CB  ILE A 412       4.517  15.073  -7.561  1.00 91.79           C  
ATOM   3176  O   ILE A 412       7.068  14.597  -9.798  1.00 91.79           O  
ATOM   3177  CG1 ILE A 412       3.029  15.495  -7.625  1.00 91.79           C  
ATOM   3178  CG2 ILE A 412       5.415  16.317  -7.395  1.00 91.79           C  
ATOM   3179  CD1 ILE A 412       2.484  16.060  -6.306  1.00 91.79           C  
ATOM   3180  N   PHE A 413       6.962  13.204  -8.042  1.00 92.95           N  
ATOM   3181  CA  PHE A 413       8.403  12.976  -7.996  1.00 92.95           C  
ATOM   3182  C   PHE A 413       8.903  12.194  -9.214  1.00 92.95           C  
ATOM   3183  CB  PHE A 413       8.787  12.311  -6.670  1.00 92.95           C  
ATOM   3184  O   PHE A 413       9.996  12.481  -9.686  1.00 92.95           O  
ATOM   3185  CG  PHE A 413       8.644  13.230  -5.465  1.00 92.95           C  
ATOM   3186  CD1 PHE A 413       9.549  14.291  -5.276  1.00 92.95           C  
ATOM   3187  CD2 PHE A 413       7.615  13.039  -4.524  1.00 92.95           C  
ATOM   3188  CE1 PHE A 413       9.432  15.131  -4.156  1.00 92.95           C  
ATOM   3189  CE2 PHE A 413       7.467  13.905  -3.428  1.00 92.95           C  
ATOM   3190  CZ  PHE A 413       8.388  14.946  -3.237  1.00 92.95           C  
ATOM   3191  N   GLY A 414       8.101  11.284  -9.778  1.00 89.20           N  
ATOM   3192  CA  GLY A 414       8.387  10.607 -11.049  1.00 89.20           C  
ATOM   3193  C   GLY A 414       8.467  11.569 -12.225  1.00 89.20           C  
ATOM   3194  O   GLY A 414       9.458  11.560 -12.954  1.00 89.20           O  
ATOM   3195  N   THR A 415       7.484  12.463 -12.355  1.00 86.93           N  
ATOM   3196  CA  THR A 415       7.485  13.492 -13.407  1.00 86.93           C  
ATOM   3197  C   THR A 415       8.702  14.408 -13.280  1.00 86.93           C  
ATOM   3198  CB  THR A 415       6.198  14.330 -13.358  1.00 86.93           C  
ATOM   3199  O   THR A 415       9.385  14.686 -14.265  1.00 86.93           O  
ATOM   3200  CG2 THR A 415       6.125  15.349 -14.495  1.00 86.93           C  
ATOM   3201  OG1 THR A 415       5.065  13.505 -13.482  1.00 86.93           O  
ATOM   3202  N   VAL A 416       9.026  14.847 -12.058  1.00 91.94           N  
ATOM   3203  CA  VAL A 416      10.217  15.671 -11.811  1.00 91.94           C  
ATOM   3204  C   VAL A 416      11.498  14.907 -12.141  1.00 91.94           C  
ATOM   3205  CB  VAL A 416      10.244  16.198 -10.367  1.00 91.94           C  
ATOM   3206  O   VAL A 416      12.356  15.452 -12.831  1.00 91.94           O  
ATOM   3207  CG1 VAL A 416      11.563  16.916 -10.062  1.00 91.94           C  
ATOM   3208  CG2 VAL A 416       9.113  17.209 -10.132  1.00 91.94           C  
ATOM   3209  N   GLN A 417      11.626  13.655 -11.697  1.00 92.85           N  
ATOM   3210  CA  GLN A 417      12.796  12.822 -11.973  1.00 92.85           C  
ATOM   3211  C   GLN A 417      13.026  12.664 -13.472  1.00 92.85           C  
ATOM   3212  CB  GLN A 417      12.610  11.439 -11.335  1.00 92.85           C  
ATOM   3213  O   GLN A 417      14.142  12.880 -13.936  1.00 92.85           O  
ATOM   3214  CG  GLN A 417      13.907  10.605 -11.372  1.00 92.85           C  
ATOM   3215  CD  GLN A 417      14.030   9.782 -12.652  1.00 92.85           C  
ATOM   3216  NE2 GLN A 417      15.209   9.578 -13.183  1.00 92.85           N  
ATOM   3217  OE1 GLN A 417      13.056   9.287 -13.188  1.00 92.85           O  
ATOM   3218  N   THR A 418      11.968  12.344 -14.219  1.00 86.56           N  
ATOM   3219  CA  THR A 418      12.032  12.148 -15.670  1.00 86.56           C  
ATOM   3220  C   THR A 418      12.456  13.436 -16.369  1.00 86.56           C  
ATOM   3221  CB  THR A 418      10.682  11.650 -16.203  1.00 86.56           C  
ATOM   3222  O   THR A 418      13.388  13.421 -17.165  1.00 86.56           O  
ATOM   3223  CG2 THR A 418      10.681  11.452 -17.717  1.00 86.56           C  
ATOM   3224  OG1 THR A 418      10.388  10.401 -15.624  1.00 86.56           O  
ATOM   3225  N   ASN A 419      11.864  14.579 -16.009  1.00 87.07           N  
ATOM   3226  CA  ASN A 419      12.243  15.871 -16.586  1.00 87.07           C  
ATOM   3227  C   ASN A 419      13.702  16.242 -16.285  1.00 87.07           C  
ATOM   3228  CB  ASN A 419      11.285  16.949 -16.055  1.00 87.07           C  
ATOM   3229  O   ASN A 419      14.424  16.699 -17.169  1.00 87.07           O  
ATOM   3230  CG  ASN A 419       9.898  16.859 -16.663  1.00 87.07           C  
ATOM   3231  ND2 ASN A 419       8.914  17.465 -16.044  1.00 87.07           N  
ATOM   3232  OD1 ASN A 419       9.675  16.286 -17.713  1.00 87.07           O  
ATOM   3233  N   VAL A 420      14.158  16.036 -15.045  1.00 91.62           N  
ATOM   3234  CA  VAL A 420      15.551  16.306 -14.662  1.00 91.62           C  
ATOM   3235  C   VAL A 420      16.504  15.365 -15.394  1.00 91.62           C  
ATOM   3236  CB  VAL A 420      15.737  16.223 -13.136  1.00 91.62           C  
ATOM   3237  O   VAL A 420      17.532  15.822 -15.884  1.00 91.62           O  
ATOM   3238  CG1 VAL A 420      17.208  16.349 -12.712  1.00 91.62           C  
ATOM   3239  CG2 VAL A 420      14.980  17.370 -12.454  1.00 91.62           C  
ATOM   3240  N   PHE A 421      16.163  14.081 -15.508  1.00 89.72           N  
ATOM   3241  CA  PHE A 421      16.954  13.096 -16.240  1.00 89.72           C  
ATOM   3242  C   PHE A 421      17.097  13.474 -17.717  1.00 89.72           C  
ATOM   3243  CB  PHE A 421      16.316  11.714 -16.068  1.00 89.72           C  
ATOM   3244  O   PHE A 421      18.220  13.602 -18.201  1.00 89.72           O  
ATOM   3245  CG  PHE A 421      17.037  10.614 -16.814  1.00 89.72           C  
ATOM   3246  CD1 PHE A 421      16.404   9.939 -17.874  1.00 89.72           C  
ATOM   3247  CD2 PHE A 421      18.357  10.281 -16.460  1.00 89.72           C  
ATOM   3248  CE1 PHE A 421      17.082   8.913 -18.553  1.00 89.72           C  
ATOM   3249  CE2 PHE A 421      19.041   9.265 -17.151  1.00 89.72           C  
ATOM   3250  CZ  PHE A 421      18.394   8.568 -18.185  1.00 89.72           C  
ATOM   3251  N   THR A 422      15.988  13.754 -18.406  1.00 85.69           N  
ATOM   3252  CA  THR A 422      15.986  14.166 -19.817  1.00 85.69           C  
ATOM   3253  C   THR A 422      16.787  15.448 -20.035  1.00 85.69           C  
ATOM   3254  CB  THR A 422      14.545  14.350 -20.311  1.00 85.69           C  
ATOM   3255  O   THR A 422      17.606  15.514 -20.950  1.00 85.69           O  
ATOM   3256  CG2 THR A 422      14.462  14.721 -21.790  1.00 85.69           C  
ATOM   3257  OG1 THR A 422      13.862  13.131 -20.158  1.00 85.69           O  
ATOM   3258  N   ASN A 423      16.630  16.450 -19.165  1.00 88.01           N  
ATOM   3259  CA  ASN A 423      17.412  17.684 -19.255  1.00 88.01           C  
ATOM   3260  C   ASN A 423      18.912  17.425 -19.056  1.00 88.01           C  
ATOM   3261  CB  ASN A 423      16.874  18.707 -18.243  1.00 88.01           C  
ATOM   3262  O   ASN A 423      19.726  17.923 -19.827  1.00 88.01           O  
ATOM   3263  CG  ASN A 423      15.527  19.283 -18.645  1.00 88.01           C  
ATOM   3264  ND2 ASN A 423      14.837  19.923 -17.729  1.00 88.01           N  
ATOM   3265  OD1 ASN A 423      15.082  19.204 -19.777  1.00 88.01           O  
ATOM   3266  N   LYS A 424      19.289  16.593 -18.076  1.00 88.43           N  
ATOM   3267  CA  LYS A 424      20.693  16.227 -17.837  1.00 88.43           C  
ATOM   3268  C   LYS A 424      21.301  15.448 -18.998  1.00 88.43           C  
ATOM   3269  CB  LYS A 424      20.820  15.422 -16.532  1.00 88.43           C  
ATOM   3270  O   LYS A 424      22.465  15.676 -19.315  1.00 88.43           O  
ATOM   3271  CG  LYS A 424      20.660  16.266 -15.259  1.00 88.43           C  
ATOM   3272  CD  LYS A 424      21.831  17.232 -15.068  1.00 88.43           C  
ATOM   3273  CE  LYS A 424      21.652  18.026 -13.776  1.00 88.43           C  
ATOM   3274  NZ  LYS A 424      22.626  19.141 -13.729  1.00 88.43           N  
ATOM   3275  N   LEU A 425      20.538  14.566 -19.643  1.00 85.73           N  
ATOM   3276  CA  LEU A 425      20.979  13.886 -20.860  1.00 85.73           C  
ATOM   3277  C   LEU A 425      21.184  14.882 -22.004  1.00 85.73           C  
ATOM   3278  CB  LEU A 425      19.962  12.813 -21.269  1.00 85.73           C  
ATOM   3279  O   LEU A 425      22.241  14.871 -22.630  1.00 85.73           O  
ATOM   3280  CG  LEU A 425      19.892  11.578 -20.357  1.00 85.73           C  
ATOM   3281  CD1 LEU A 425      18.726  10.721 -20.847  1.00 85.73           C  
ATOM   3282  CD2 LEU A 425      21.156  10.720 -20.390  1.00 85.73           C  
ATOM   3283  N   ASN A 426      20.221  15.776 -22.241  1.00 84.33           N  
ATOM   3284  CA  ASN A 426      20.332  16.804 -23.276  1.00 84.33           C  
ATOM   3285  C   ASN A 426      21.579  17.672 -23.069  1.00 84.33           C  
ATOM   3286  CB  ASN A 426      19.052  17.654 -23.293  1.00 84.33           C  
ATOM   3287  O   ASN A 426      22.355  17.857 -24.005  1.00 84.33           O  
ATOM   3288  CG  ASN A 426      17.857  16.918 -23.868  1.00 84.33           C  
ATOM   3289  ND2 ASN A 426      16.659  17.356 -23.559  1.00 84.33           N  
ATOM   3290  OD1 ASN A 426      17.973  15.977 -24.633  1.00 84.33           O  
ATOM   3291  N   ASP A 427      21.830  18.124 -21.839  1.00 85.42           N  
ATOM   3292  CA  ASP A 427      23.036  18.877 -21.490  1.00 85.42           C  
ATOM   3293  C   ASP A 427      24.302  18.044 -21.736  1.00 85.42           C  
ATOM   3294  CB  ASP A 427      22.983  19.313 -20.017  1.00 85.42           C  
ATOM   3295  O   ASP A 427      25.241  18.511 -22.386  1.00 85.42           O  
ATOM   3296  CG  ASP A 427      21.935  20.384 -19.695  1.00 85.42           C  
ATOM   3297  OD1 ASP A 427      21.452  21.052 -20.636  1.00 85.42           O  
ATOM   3298  OD2 ASP A 427      21.675  20.553 -18.477  1.00 85.42           O  
ATOM   3299  N   ALA A 428      24.316  16.786 -21.280  1.00 81.99           N  
ATOM   3300  CA  ALA A 428      25.457  15.886 -21.415  1.00 81.99           C  
ATOM   3301  C   ALA A 428      25.788  15.539 -22.877  1.00 81.99           C  
ATOM   3302  CB  ALA A 428      25.188  14.620 -20.593  1.00 81.99           C  
ATOM   3303  O   ALA A 428      26.957  15.299 -23.184  1.00 81.99           O  
ATOM   3304  N   PHE A 429      24.808  15.522 -23.784  1.00 81.07           N  
ATOM   3305  CA  PHE A 429      25.011  15.205 -25.203  1.00 81.07           C  
ATOM   3306  C   PHE A 429      25.039  16.430 -26.128  1.00 81.07           C  
ATOM   3307  CB  PHE A 429      23.992  14.150 -25.655  1.00 81.07           C  
ATOM   3308  O   PHE A 429      25.501  16.304 -27.260  1.00 81.07           O  
ATOM   3309  CG  PHE A 429      24.197  12.805 -24.983  1.00 81.07           C  
ATOM   3310  CD1 PHE A 429      25.358  12.055 -25.248  1.00 81.07           C  
ATOM   3311  CD2 PHE A 429      23.240  12.301 -24.085  1.00 81.07           C  
ATOM   3312  CE1 PHE A 429      25.590  10.842 -24.576  1.00 81.07           C  
ATOM   3313  CE2 PHE A 429      23.472  11.091 -23.415  1.00 81.07           C  
ATOM   3314  CZ  PHE A 429      24.652  10.367 -23.644  1.00 81.07           C  
ATOM   3315  N   SER A 430      24.656  17.622 -25.659  1.00 75.81           N  
ATOM   3316  CA  SER A 430      24.647  18.870 -26.448  1.00 75.81           C  
ATOM   3317  C   SER A 430      26.000  19.214 -27.101  1.00 75.81           C  
ATOM   3318  CB  SER A 430      24.198  20.041 -25.564  1.00 75.81           C  
ATOM   3319  O   SER A 430      26.042  19.777 -28.195  1.00 75.81           O  
ATOM   3320  OG  SER A 430      25.130  20.281 -24.525  1.00 75.81           O  
ATOM   3321  N   GLY A 431      27.116  18.829 -26.470  1.00 65.53           N  
ATOM   3322  CA  GLY A 431      28.476  19.006 -26.999  1.00 65.53           C  
ATOM   3323  C   GLY A 431      28.954  17.902 -27.953  1.00 65.53           C  
ATOM   3324  O   GLY A 431      30.024  18.023 -28.545  1.00 65.53           O  
ATOM   3325  N   MET A 432      28.189  16.820 -28.114  1.00 66.59           N  
ATOM   3326  CA  MET A 432      28.559  15.636 -28.890  1.00 66.59           C  
ATOM   3327  C   MET A 432      27.939  15.719 -30.299  1.00 66.59           C  
ATOM   3328  CB  MET A 432      28.192  14.372 -28.075  1.00 66.59           C  
ATOM   3329  O   MET A 432      26.948  15.065 -30.611  1.00 66.59           O  
ATOM   3330  CG  MET A 432      29.317  13.332 -28.079  1.00 66.59           C  
ATOM   3331  SD  MET A 432      28.930  11.782 -27.212  1.00 66.59           S  
ATOM   3332  CE  MET A 432      28.932  12.309 -25.479  1.00 66.59           C  
ATOM   3333  N   LYS A 433      28.494  16.569 -31.176  1.00 49.93           N  
ATOM   3334  CA  LYS A 433      28.064  16.639 -32.587  1.00 49.93           C  
ATOM   3335  C   LYS A 433      28.580  15.420 -33.368  1.00 49.93           C  
ATOM   3336  CB  LYS A 433      28.503  17.962 -33.243  1.00 49.93           C  
ATOM   3337  O   LYS A 433      29.786  15.234 -33.486  1.00 49.93           O  
ATOM   3338  CG  LYS A 433      27.633  19.152 -32.805  1.00 49.93           C  
ATOM   3339  CD  LYS A 433      27.992  20.424 -33.588  1.00 49.93           C  
ATOM   3340  CE  LYS A 433      27.051  21.569 -33.195  1.00 49.93           C  
ATOM   3341  NZ  LYS A 433      27.383  22.829 -33.908  1.00 49.93           N  
ATOM   3342  N   GLY A 434      27.663  14.616 -33.915  1.00 54.46           N  
ATOM   3343  CA  GLY A 434      27.936  13.415 -34.721  1.00 54.46           C  
ATOM   3344  C   GLY A 434      26.903  12.305 -34.479  1.00 54.46           C  
ATOM   3345  O   GLY A 434      26.113  12.396 -33.540  1.00 54.46           O  
ATOM   3346  N   SER A 435      26.920  11.243 -35.294  1.00 49.71           N  
ATOM   3347  CA  SER A 435      25.984  10.097 -35.245  1.00 49.71           C  
ATOM   3348  C   SER A 435      25.898   9.384 -33.884  1.00 49.71           C  
ATOM   3349  CB  SER A 435      26.348   9.085 -36.348  1.00 49.71           C  
ATOM   3350  O   SER A 435      24.909   8.708 -33.618  1.00 49.71           O  
ATOM   3351  OG  SER A 435      27.754   9.007 -36.532  1.00 49.71           O  
ATOM   3352  N   ALA A 436      26.880   9.579 -32.998  1.00 51.71           N  
ATOM   3353  CA  ALA A 436      26.878   9.054 -31.632  1.00 51.71           C  
ATOM   3354  C   ALA A 436      26.048   9.885 -30.626  1.00 51.71           C  
ATOM   3355  CB  ALA A 436      28.339   8.931 -31.181  1.00 51.71           C  
ATOM   3356  O   ALA A 436      25.577   9.329 -29.641  1.00 51.71           O  
ATOM   3357  N   GLY A 437      25.858  11.194 -30.845  1.00 47.15           N  
ATOM   3358  CA  GLY A 437      25.173  12.081 -29.891  1.00 47.15           C  
ATOM   3359  C   GLY A 437      23.679  12.258 -30.166  1.00 47.15           C  
ATOM   3360  O   GLY A 437      22.868  12.213 -29.245  1.00 47.15           O  
ATOM   3361  N   SER A 438      23.296  12.412 -31.438  1.00 44.64           N  
ATOM   3362  CA  SER A 438      21.896  12.625 -31.833  1.00 44.64           C  
ATOM   3363  C   SER A 438      21.076  11.334 -31.852  1.00 44.64           C  
ATOM   3364  CB  SER A 438      21.831  13.315 -33.198  1.00 44.64           C  
ATOM   3365  O   SER A 438      19.925  11.337 -31.424  1.00 44.64           O  
ATOM   3366  OG  SER A 438      22.620  12.626 -34.155  1.00 44.64           O  
ATOM   3367  N   GLY A 439      21.674  10.222 -32.294  1.00 47.46           N  
ATOM   3368  CA  GLY A 439      21.011   8.917 -32.332  1.00 47.46           C  
ATOM   3369  C   GLY A 439      20.822   8.305 -30.944  1.00 47.46           C  
ATOM   3370  O   GLY A 439      19.772   7.735 -30.675  1.00 47.46           O  
ATOM   3371  N   ALA A 440      21.799   8.470 -30.046  1.00 49.02           N  
ATOM   3372  CA  ALA A 440      21.691   7.976 -28.676  1.00 49.02           C  
ATOM   3373  C   ALA A 440      20.625   8.750 -27.891  1.00 49.02           C  
ATOM   3374  CB  ALA A 440      23.066   8.027 -28.002  1.00 49.02           C  
ATOM   3375  O   ALA A 440      19.770   8.125 -27.292  1.00 49.02           O  
ATOM   3376  N   ALA A 441      20.600  10.087 -27.951  1.00 47.02           N  
ATOM   3377  CA  ALA A 441      19.613  10.876 -27.209  1.00 47.02           C  
ATOM   3378  C   ALA A 441      18.161  10.677 -27.696  1.00 47.02           C  
ATOM   3379  CB  ALA A 441      20.037  12.348 -27.250  1.00 47.02           C  
ATOM   3380  O   ALA A 441      17.243  10.722 -26.883  1.00 47.02           O  
ATOM   3381  N   GLN A 442      17.945  10.441 -29.000  1.00 45.99           N  
ATOM   3382  CA  GLN A 442      16.605  10.232 -29.573  1.00 45.99           C  
ATOM   3383  C   GLN A 442      16.115   8.775 -29.533  1.00 45.99           C  
ATOM   3384  CB  GLN A 442      16.550  10.769 -31.013  1.00 45.99           C  
ATOM   3385  O   GLN A 442      14.907   8.566 -29.525  1.00 45.99           O  
ATOM   3386  CG  GLN A 442      16.530  12.303 -31.062  1.00 45.99           C  
ATOM   3387  CD  GLN A 442      16.254  12.844 -32.464  1.00 45.99           C  
ATOM   3388  NE2 GLN A 442      15.662  14.014 -32.577  1.00 45.99           N  
ATOM   3389  OE1 GLN A 442      16.566  12.258 -33.486  1.00 45.99           O  
ATOM   3390  N   ASN A 443      17.016   7.784 -29.485  1.00 43.87           N  
ATOM   3391  CA  ASN A 443      16.671   6.361 -29.332  1.00 43.87           C  
ATOM   3392  C   ASN A 443      16.819   5.852 -27.891  1.00 43.87           C  
ATOM   3393  CB  ASN A 443      17.486   5.487 -30.299  1.00 43.87           C  
ATOM   3394  O   ASN A 443      16.777   4.642 -27.663  1.00 43.87           O  
ATOM   3395  CG  ASN A 443      17.114   5.669 -31.753  1.00 43.87           C  
ATOM   3396  ND2 ASN A 443      18.069   5.547 -32.643  1.00 43.87           N  
ATOM   3397  OD1 ASN A 443      15.973   5.866 -32.129  1.00 43.87           O  
ATOM   3398  N   ILE A 444      16.993   6.744 -26.912  1.00 49.06           N  
ATOM   3399  CA  ILE A 444      16.727   6.414 -25.512  1.00 49.06           C  
ATOM   3400  C   ILE A 444      15.221   6.145 -25.438  1.00 49.06           C  
ATOM   3401  CB  ILE A 444      17.248   7.538 -24.578  1.00 49.06           C  
ATOM   3402  O   ILE A 444      14.418   7.062 -25.290  1.00 49.06           O  
ATOM   3403  CG1 ILE A 444      18.781   7.434 -24.433  1.00 49.06           C  
ATOM   3404  CG2 ILE A 444      16.612   7.545 -23.173  1.00 49.06           C  
ATOM   3405  CD1 ILE A 444      19.468   8.735 -24.003  1.00 49.06           C  
ATOM   3406  N   GLY A 445      14.848   4.877 -25.643  1.00 46.42           N  
ATOM   3407  CA  GLY A 445      13.528   4.346 -25.323  1.00 46.42           C  
ATOM   3408  C   GLY A 445      13.249   4.484 -23.827  1.00 46.42           C  
ATOM   3409  O   GLY A 445      13.891   5.277 -23.136  1.00 46.42           O  
ATOM   3410  N   ASP A 446      12.300   3.711 -23.301  1.00 52.69           N  
ATOM   3411  CA  ASP A 446      11.986   3.746 -21.871  1.00 52.69           C  
ATOM   3412  C   ASP A 446      13.297   3.639 -21.054  1.00 52.69           C  
ATOM   3413  CB  ASP A 446      10.995   2.619 -21.537  1.00 52.69           C  
ATOM   3414  O   ASP A 446      14.032   2.662 -21.234  1.00 52.69           O  
ATOM   3415  CG  ASP A 446      10.278   2.831 -20.199  1.00 52.69           C  
ATOM   3416  OD1 ASP A 446      10.819   3.574 -19.346  1.00 52.69           O  
ATOM   3417  OD2 ASP A 446       9.187   2.248 -20.028  1.00 52.69           O  
ATOM   3418  N   PRO A 447      13.664   4.637 -20.216  1.00 50.82           N  
ATOM   3419  CA  PRO A 447      14.959   4.678 -19.538  1.00 50.82           C  
ATOM   3420  C   PRO A 447      15.312   3.379 -18.810  1.00 50.82           C  
ATOM   3421  CB  PRO A 447      14.857   5.851 -18.559  1.00 50.82           C  
ATOM   3422  O   PRO A 447      16.487   3.082 -18.622  1.00 50.82           O  
ATOM   3423  CG  PRO A 447      13.921   6.816 -19.283  1.00 50.82           C  
ATOM   3424  CD  PRO A 447      12.949   5.887 -20.003  1.00 50.82           C  
ATOM   3425  N   GLN A 448      14.310   2.587 -18.424  1.00 50.80           N  
ATOM   3426  CA  GLN A 448      14.481   1.273 -17.811  1.00 50.80           C  
ATOM   3427  C   GLN A 448      15.094   0.212 -18.745  1.00 50.80           C  
ATOM   3428  CB  GLN A 448      13.121   0.805 -17.274  1.00 50.80           C  
ATOM   3429  O   GLN A 448      15.844  -0.638 -18.264  1.00 50.80           O  
ATOM   3430  CG  GLN A 448      12.619   1.716 -16.142  1.00 50.80           C  
ATOM   3431  CD  GLN A 448      11.336   1.221 -15.484  1.00 50.80           C  
ATOM   3432  NE2 GLN A 448      10.887   1.870 -14.433  1.00 50.80           N  
ATOM   3433  OE1 GLN A 448      10.721   0.236 -15.846  1.00 50.80           O  
ATOM   3434  N   GLU A 449      14.853   0.256 -20.059  1.00 54.45           N  
ATOM   3435  CA  GLU A 449      15.396  -0.719 -21.023  1.00 54.45           C  
ATOM   3436  C   GLU A 449      16.913  -0.592 -21.206  1.00 54.45           C  
ATOM   3437  CB  GLU A 449      14.717  -0.576 -22.392  1.00 54.45           C  
ATOM   3438  O   GLU A 449      17.614  -1.587 -21.406  1.00 54.45           O  
ATOM   3439  CG  GLU A 449      13.266  -1.073 -22.377  1.00 54.45           C  
ATOM   3440  CD  GLU A 449      12.676  -1.198 -23.791  1.00 54.45           C  
ATOM   3441  OE1 GLU A 449      11.717  -1.988 -23.934  1.00 54.45           O  
ATOM   3442  OE2 GLU A 449      13.195  -0.532 -24.716  1.00 54.45           O  
ATOM   3443  N   ILE A 450      17.441   0.623 -21.056  1.00 59.09           N  
ATOM   3444  CA  ILE A 450      18.874   0.931 -21.184  1.00 59.09           C  
ATOM   3445  C   ILE A 450      19.688   0.224 -20.095  1.00 59.09           C  
ATOM   3446  CB  ILE A 450      19.080   2.459 -21.108  1.00 59.09           C  
ATOM   3447  O   ILE A 450      20.840  -0.159 -20.304  1.00 59.09           O  
ATOM   3448  CG1 ILE A 450      18.183   3.151 -22.154  1.00 59.09           C  
ATOM   3449  CG2 ILE A 450      20.554   2.848 -21.342  1.00 59.09           C  
ATOM   3450  CD1 ILE A 450      18.290   4.666 -22.146  1.00 59.09           C  
ATOM   3451  N   PHE A 451      19.086   0.025 -18.922  1.00 59.11           N  
ATOM   3452  CA  PHE A 451      19.756  -0.574 -17.772  1.00 59.11           C  
ATOM   3453  C   PHE A 451      19.575  -2.089 -17.674  1.00 59.11           C  
ATOM   3454  CB  PHE A 451      19.342   0.156 -16.494  1.00 59.11           C  
ATOM   3455  O   PHE A 451      20.121  -2.697 -16.751  1.00 59.11           O  
ATOM   3456  CG  PHE A 451      19.629   1.643 -16.549  1.00 59.11           C  
ATOM   3457  CD1 PHE A 451      20.952   2.124 -16.586  1.00 59.11           C  
ATOM   3458  CD2 PHE A 451      18.563   2.548 -16.620  1.00 59.11           C  
ATOM   3459  CE1 PHE A 451      21.205   3.506 -16.647  1.00 59.11           C  
ATOM   3460  CE2 PHE A 451      18.815   3.921 -16.760  1.00 59.11           C  
ATOM   3461  CZ  PHE A 451      20.130   4.408 -16.739  1.00 59.11           C  
ATOM   3462  N   GLN A 452      18.881  -2.719 -18.627  1.00 62.91           N  
ATOM   3463  CA  GLN A 452      18.903  -4.172 -18.745  1.00 62.91           C  
ATOM   3464  C   GLN A 452      20.319  -4.635 -19.108  1.00 62.91           C  
ATOM   3465  CB  GLN A 452      17.869  -4.666 -19.762  1.00 62.91           C  
ATOM   3466  O   GLN A 452      20.993  -4.031 -19.943  1.00 62.91           O  
ATOM   3467  CG  GLN A 452      16.428  -4.360 -19.319  1.00 62.91           C  
ATOM   3468  CD  GLN A 452      15.389  -4.979 -20.250  1.00 62.91           C  
ATOM   3469  NE2 GLN A 452      14.160  -4.513 -20.223  1.00 62.91           N  
ATOM   3470  OE1 GLN A 452      15.660  -5.907 -20.992  1.00 62.91           O  
ATOM   3471  N   ALA A 453      20.786  -5.713 -18.469  1.00 58.77           N  
ATOM   3472  CA  ALA A 453      22.181  -6.155 -18.556  1.00 58.77           C  
ATOM   3473  C   ALA A 453      22.662  -6.376 -20.004  1.00 58.77           C  
ATOM   3474  CB  ALA A 453      22.331  -7.431 -17.716  1.00 58.77           C  
ATOM   3475  O   ALA A 453      23.804  -6.049 -20.323  1.00 58.77           O  
ATOM   3476  N   GLY A 454      21.777  -6.870 -20.881  1.00 62.71           N  
ATOM   3477  CA  GLY A 454      22.060  -7.053 -22.305  1.00 62.71           C  
ATOM   3478  C   GLY A 454      22.346  -5.730 -23.017  1.00 62.71           C  
ATOM   3479  O   GLY A 454      23.428  -5.560 -23.575  1.00 62.71           O  
ATOM   3480  N   THR A 455      21.425  -4.769 -22.929  1.00 66.58           N  
ATOM   3481  CA  THR A 455      21.541  -3.445 -23.564  1.00 66.58           C  
ATOM   3482  C   THR A 455      22.713  -2.644 -23.001  1.00 66.58           C  
ATOM   3483  CB  THR A 455      20.242  -2.644 -23.366  1.00 66.58           C  
ATOM   3484  O   THR A 455      23.481  -2.057 -23.759  1.00 66.58           O  
ATOM   3485  CG2 THR A 455      20.129  -1.480 -24.346  1.00 66.58           C  
ATOM   3486  OG1 THR A 455      19.126  -3.480 -23.566  1.00 66.58           O  
ATOM   3487  N   ARG A 456      22.918  -2.680 -21.677  1.00 71.44           N  
ATOM   3488  CA  ARG A 456      23.985  -1.934 -20.992  1.00 71.44           C  
ATOM   3489  C   ARG A 456      25.380  -2.284 -21.510  1.00 71.44           C  
ATOM   3490  CB  ARG A 456      23.871  -2.189 -19.482  1.00 71.44           C  
ATOM   3491  O   ARG A 456      26.215  -1.397 -21.637  1.00 71.44           O  
ATOM   3492  CG  ARG A 456      24.769  -1.244 -18.670  1.00 71.44           C  
ATOM   3493  CD  ARG A 456      24.691  -1.601 -17.184  1.00 71.44           C  
ATOM   3494  NE  ARG A 456      25.448  -0.641 -16.351  1.00 71.44           N  
ATOM   3495  NH1 ARG A 456      23.675   0.226 -15.197  1.00 71.44           N  
ATOM   3496  NH2 ARG A 456      25.707   0.967 -14.742  1.00 71.44           N  
ATOM   3497  CZ  ARG A 456      24.947   0.179 -15.444  1.00 71.44           C  
ATOM   3498  N   SER A 457      25.622  -3.559 -21.822  1.00 71.88           N  
ATOM   3499  CA  SER A 457      26.920  -4.040 -22.321  1.00 71.88           C  
ATOM   3500  C   SER A 457      27.265  -3.561 -23.737  1.00 71.88           C  
ATOM   3501  CB  SER A 457      26.968  -5.569 -22.254  1.00 71.88           C  
ATOM   3502  O   SER A 457      28.425  -3.606 -24.135  1.00 71.88           O  
ATOM   3503  OG  SER A 457      26.098  -6.190 -23.186  1.00 71.88           O  
ATOM   3504  N   GLN A 458      26.269  -3.091 -24.492  1.00 74.89           N  
ATOM   3505  CA  GLN A 458      26.441  -2.621 -25.868  1.00 74.89           C  
ATOM   3506  C   GLN A 458      26.721  -1.113 -25.947  1.00 74.89           C  
ATOM   3507  CB  GLN A 458      25.196  -2.994 -26.686  1.00 74.89           C  
ATOM   3508  O   GLN A 458      27.039  -0.599 -27.019  1.00 74.89           O  
ATOM   3509  CG  GLN A 458      24.953  -4.511 -26.725  1.00 74.89           C  
ATOM   3510  CD  GLN A 458      23.737  -4.901 -27.557  1.00 74.89           C  
ATOM   3511  NE2 GLN A 458      23.367  -6.162 -27.561  1.00 74.89           N  
ATOM   3512  OE1 GLN A 458      23.099  -4.105 -28.224  1.00 74.89           O  
ATOM   3513  N   ILE A 459      26.603  -0.392 -24.828  1.00 75.57           N  
ATOM   3514  CA  ILE A 459      26.779   1.060 -24.775  1.00 75.57           C  
ATOM   3515  C   ILE A 459      28.250   1.371 -24.466  1.00 75.57           C  
ATOM   3516  CB  ILE A 459      25.824   1.701 -23.746  1.00 75.57           C  
ATOM   3517  O   ILE A 459      28.758   0.899 -23.451  1.00 75.57           O  
ATOM   3518  CG1 ILE A 459      24.359   1.365 -24.102  1.00 75.57           C  
ATOM   3519  CG2 ILE A 459      26.015   3.231 -23.712  1.00 75.57           C  
ATOM   3520  CD1 ILE A 459      23.353   1.771 -23.025  1.00 75.57           C  
ATOM   3521  N   PRO A 460      28.937   2.198 -25.278  1.00 82.54           N  
ATOM   3522  CA  PRO A 460      30.302   2.626 -24.985  1.00 82.54           C  
ATOM   3523  C   PRO A 460      30.416   3.281 -23.602  1.00 82.54           C  
ATOM   3524  CB  PRO A 460      30.668   3.614 -26.100  1.00 82.54           C  
ATOM   3525  O   PRO A 460      29.612   4.155 -23.268  1.00 82.54           O  
ATOM   3526  CG  PRO A 460      29.764   3.202 -27.260  1.00 82.54           C  
ATOM   3527  CD  PRO A 460      28.496   2.726 -26.560  1.00 82.54           C  
ATOM   3528  N   ASP A 461      31.456   2.937 -22.838  1.00 82.41           N  
ATOM   3529  CA  ASP A 461      31.635   3.370 -21.440  1.00 82.41           C  
ATOM   3530  C   ASP A 461      31.518   4.891 -21.248  1.00 82.41           C  
ATOM   3531  CB  ASP A 461      33.015   2.918 -20.934  1.00 82.41           C  
ATOM   3532  O   ASP A 461      30.916   5.367 -20.286  1.00 82.41           O  
ATOM   3533  CG  ASP A 461      33.165   1.400 -20.816  1.00 82.41           C  
ATOM   3534  OD1 ASP A 461      32.147   0.735 -20.532  1.00 82.41           O  
ATOM   3535  OD2 ASP A 461      34.306   0.933 -21.020  1.00 82.41           O  
ATOM   3536  N   ALA A 462      32.035   5.681 -22.194  1.00 81.50           N  
ATOM   3537  CA  ALA A 462      31.971   7.143 -22.139  1.00 81.50           C  
ATOM   3538  C   ALA A 462      30.535   7.697 -22.226  1.00 81.50           C  
ATOM   3539  CB  ALA A 462      32.841   7.701 -23.271  1.00 81.50           C  
ATOM   3540  O   ALA A 462      30.236   8.735 -21.632  1.00 81.50           O  
ATOM   3541  N   ILE A 463      29.651   7.020 -22.965  1.00 83.82           N  
ATOM   3542  CA  ILE A 463      28.226   7.359 -23.072  1.00 83.82           C  
ATOM   3543  C   ILE A 463      27.496   6.832 -21.837  1.00 83.82           C  
ATOM   3544  CB  ILE A 463      27.638   6.790 -24.388  1.00 83.82           C  
ATOM   3545  O   ILE A 463      26.720   7.564 -21.221  1.00 83.82           O  
ATOM   3546  CG1 ILE A 463      28.322   7.466 -25.600  1.00 83.82           C  
ATOM   3547  CG2 ILE A 463      26.109   6.959 -24.464  1.00 83.82           C  
ATOM   3548  CD1 ILE A 463      27.849   6.951 -26.965  1.00 83.82           C  
ATOM   3549  N   LEU A 464      27.796   5.594 -21.436  1.00 83.30           N  
ATOM   3550  CA  LEU A 464      27.183   4.951 -20.283  1.00 83.30           C  
ATOM   3551  C   LEU A 464      27.423   5.747 -18.992  1.00 83.30           C  
ATOM   3552  CB  LEU A 464      27.710   3.509 -20.191  1.00 83.30           C  
ATOM   3553  O   LEU A 464      26.471   5.992 -18.257  1.00 83.30           O  
ATOM   3554  CG  LEU A 464      27.126   2.711 -19.017  1.00 83.30           C  
ATOM   3555  CD1 LEU A 464      25.600   2.587 -19.077  1.00 83.30           C  
ATOM   3556  CD2 LEU A 464      27.721   1.305 -18.984  1.00 83.30           C  
ATOM   3557  N   ASN A 465      28.645   6.227 -18.748  1.00 86.64           N  
ATOM   3558  CA  ASN A 465      28.962   7.029 -17.563  1.00 86.64           C  
ATOM   3559  C   ASN A 465      28.146   8.331 -17.504  1.00 86.64           C  
ATOM   3560  CB  ASN A 465      30.477   7.292 -17.516  1.00 86.64           C  
ATOM   3561  O   ASN A 465      27.617   8.671 -16.451  1.00 86.64           O  
ATOM   3562  CG  ASN A 465      31.275   6.054 -17.133  1.00 86.64           C  
ATOM   3563  ND2 ASN A 465      32.562   6.048 -17.385  1.00 86.64           N  
ATOM   3564  OD1 ASN A 465      30.769   5.088 -16.588  1.00 86.64           O  
ATOM   3565  N   ARG A 466      27.933   9.012 -18.641  1.00 86.68           N  
ATOM   3566  CA  ARG A 466      27.078  10.215 -18.694  1.00 86.68           C  
ATOM   3567  C   ARG A 466      25.616   9.899 -18.378  1.00 86.68           C  
ATOM   3568  CB  ARG A 466      27.177  10.896 -20.067  1.00 86.68           C  
ATOM   3569  O   ARG A 466      24.960  10.672 -17.682  1.00 86.68           O  
ATOM   3570  CG  ARG A 466      28.557  11.513 -20.308  1.00 86.68           C  
ATOM   3571  CD  ARG A 466      28.601  12.219 -21.668  1.00 86.68           C  
ATOM   3572  NE  ARG A 466      29.975  12.650 -21.975  1.00 86.68           N  
ATOM   3573  NH1 ARG A 466      29.540  14.576 -23.178  1.00 86.68           N  
ATOM   3574  NH2 ARG A 466      31.628  13.955 -22.823  1.00 86.68           N  
ATOM   3575  CZ  ARG A 466      30.360  13.719 -22.649  1.00 86.68           C  
ATOM   3576  N   ILE A 467      25.111   8.765 -18.866  1.00 87.23           N  
ATOM   3577  CA  ILE A 467      23.752   8.295 -18.559  1.00 87.23           C  
ATOM   3578  C   ILE A 467      23.631   7.952 -17.067  1.00 87.23           C  
ATOM   3579  CB  ILE A 467      23.371   7.101 -19.469  1.00 87.23           C  
ATOM   3580  O   ILE A 467      22.650   8.335 -16.428  1.00 87.23           O  
ATOM   3581  CG1 ILE A 467      23.292   7.539 -20.949  1.00 87.23           C  
ATOM   3582  CG2 ILE A 467      22.025   6.497 -19.030  1.00 87.23           C  
ATOM   3583  CD1 ILE A 467      23.133   6.379 -21.940  1.00 87.23           C  
ATOM   3584  N   ILE A 468      24.632   7.272 -16.498  1.00 89.45           N  
ATOM   3585  CA  ILE A 468      24.692   6.929 -15.071  1.00 89.45           C  
ATOM   3586  C   ILE A 468      24.699   8.194 -14.207  1.00 89.45           C  
ATOM   3587  CB  ILE A 468      25.920   6.034 -14.783  1.00 89.45           C  
ATOM   3588  O   ILE A 468      23.918   8.277 -13.259  1.00 89.45           O  
ATOM   3589  CG1 ILE A 468      25.712   4.621 -15.370  1.00 89.45           C  
ATOM   3590  CG2 ILE A 468      26.183   5.934 -13.271  1.00 89.45           C  
ATOM   3591  CD1 ILE A 468      27.007   3.799 -15.388  1.00 89.45           C  
ATOM   3592  N   ASP A 469      25.517   9.191 -14.545  1.00 90.78           N  
ATOM   3593  CA  ASP A 469      25.600  10.456 -13.809  1.00 90.78           C  
ATOM   3594  C   ASP A 469      24.285  11.238 -13.866  1.00 90.78           C  
ATOM   3595  CB  ASP A 469      26.732  11.323 -14.382  1.00 90.78           C  
ATOM   3596  O   ASP A 469      23.815  11.754 -12.843  1.00 90.78           O  
ATOM   3597  CG  ASP A 469      28.131  10.868 -13.967  1.00 90.78           C  
ATOM   3598  OD1 ASP A 469      28.231  10.169 -12.935  1.00 90.78           O  
ATOM   3599  OD2 ASP A 469      29.085  11.290 -14.659  1.00 90.78           O  
ATOM   3600  N   ALA A 470      23.653  11.292 -15.043  1.00 91.87           N  
ATOM   3601  CA  ALA A 470      22.339  11.903 -15.219  1.00 91.87           C  
ATOM   3602  C   ALA A 470      21.279  11.182 -14.372  1.00 91.87           C  
ATOM   3603  CB  ALA A 470      21.983  11.893 -16.712  1.00 91.87           C  
ATOM   3604  O   ALA A 470      20.498  11.832 -13.670  1.00 91.87           O  
ATOM   3605  N   MET A 471      21.281   9.845 -14.383  1.00 90.45           N  
ATOM   3606  CA  MET A 471      20.339   9.036 -13.612  1.00 90.45           C  
ATOM   3607  C   MET A 471      20.545   9.227 -12.108  1.00 90.45           C  
ATOM   3608  CB  MET A 471      20.455   7.558 -14.016  1.00 90.45           C  
ATOM   3609  O   MET A 471      19.595   9.564 -11.400  1.00 90.45           O  
ATOM   3610  CG  MET A 471      19.384   6.709 -13.321  1.00 90.45           C  
ATOM   3611  SD  MET A 471      17.672   7.243 -13.596  1.00 90.45           S  
ATOM   3612  CE  MET A 471      17.385   6.615 -15.267  1.00 90.45           C  
ATOM   3613  N   SER A 472      21.786   9.104 -11.631  1.00 94.15           N  
ATOM   3614  CA  SER A 472      22.145   9.323 -10.229  1.00 94.15           C  
ATOM   3615  C   SER A 472      21.694  10.705  -9.763  1.00 94.15           C  
ATOM   3616  CB  SER A 472      23.657   9.151 -10.038  1.00 94.15           C  
ATOM   3617  O   SER A 472      20.961  10.808  -8.783  1.00 94.15           O  
ATOM   3618  OG  SER A 472      24.021   9.354  -8.684  1.00 94.15           O  
ATOM   3619  N   SER A 473      22.052  11.758 -10.503  1.00 94.06           N  
ATOM   3620  CA  SER A 473      21.712  13.143 -10.152  1.00 94.06           C  
ATOM   3621  C   SER A 473      20.205  13.396 -10.140  1.00 94.06           C  
ATOM   3622  CB  SER A 473      22.350  14.119 -11.141  1.00 94.06           C  
ATOM   3623  O   SER A 473      19.701  14.111  -9.279  1.00 94.06           O  
ATOM   3624  OG  SER A 473      23.754  13.979 -11.165  1.00 94.06           O  
ATOM   3625  N   SER A 474      19.465  12.818 -11.090  1.00 94.43           N  
ATOM   3626  CA  SER A 474      18.009  12.985 -11.152  1.00 94.43           C  
ATOM   3627  C   SER A 474      17.301  12.355  -9.948  1.00 94.43           C  
ATOM   3628  CB  SER A 474      17.467  12.431 -12.471  1.00 94.43           C  
ATOM   3629  O   SER A 474      16.394  12.962  -9.381  1.00 94.43           O  
ATOM   3630  OG  SER A 474      17.551  11.021 -12.511  1.00 94.43           O  
ATOM   3631  N   ILE A 475      17.751  11.176  -9.506  1.00 94.67           N  
ATOM   3632  CA  ILE A 475      17.185  10.472  -8.351  1.00 94.67           C  
ATOM   3633  C   ILE A 475      17.570  11.171  -7.043  1.00 94.67           C  
ATOM   3634  CB  ILE A 475      17.625   8.991  -8.374  1.00 94.67           C  
ATOM   3635  O   ILE A 475      16.727  11.360  -6.166  1.00 94.67           O  
ATOM   3636  CG1 ILE A 475      16.946   8.256  -9.552  1.00 94.67           C  
ATOM   3637  CG2 ILE A 475      17.298   8.317  -7.029  1.00 94.67           C  
ATOM   3638  CD1 ILE A 475      17.462   6.830  -9.780  1.00 94.67           C  
ATOM   3639  N   THR A 476      18.819  11.605  -6.892  1.00 96.17           N  
ATOM   3640  CA  THR A 476      19.250  12.287  -5.663  1.00 96.17           C  
ATOM   3641  C   THR A 476      18.618  13.667  -5.524  1.00 96.17           C  
ATOM   3642  CB  THR A 476      20.771  12.362  -5.567  1.00 96.17           C  
ATOM   3643  O   THR A 476      18.259  14.070  -4.416  1.00 96.17           O  
ATOM   3644  CG2 THR A 476      21.350  10.953  -5.477  1.00 96.17           C  
ATOM   3645  OG1 THR A 476      21.327  13.018  -6.678  1.00 96.17           O  
ATOM   3646  N   TYR A 477      18.348  14.346  -6.643  1.00 96.46           N  
ATOM   3647  CA  TYR A 477      17.555  15.573  -6.661  1.00 96.46           C  
ATOM   3648  C   TYR A 477      16.110  15.353  -6.189  1.00 96.46           C  
ATOM   3649  CB  TYR A 477      17.583  16.165  -8.070  1.00 96.46           C  
ATOM   3650  O   TYR A 477      15.562  16.178  -5.458  1.00 96.46           O  
ATOM   3651  CG  TYR A 477      16.901  17.510  -8.149  1.00 96.46           C  
ATOM   3652  CD1 TYR A 477      15.638  17.633  -8.755  1.00 96.46           C  
ATOM   3653  CD2 TYR A 477      17.530  18.636  -7.586  1.00 96.46           C  
ATOM   3654  CE1 TYR A 477      15.021  18.895  -8.834  1.00 96.46           C  
ATOM   3655  CE2 TYR A 477      16.900  19.893  -7.631  1.00 96.46           C  
ATOM   3656  OH  TYR A 477      15.028  21.232  -8.308  1.00 96.46           O  
ATOM   3657  CZ  TYR A 477      15.643  20.022  -8.258  1.00 96.46           C  
ATOM   3658  N   VAL A 478      15.494  14.218  -6.529  1.00 96.19           N  
ATOM   3659  CA  VAL A 478      14.174  13.844  -5.999  1.00 96.19           C  
ATOM   3660  C   VAL A 478      14.217  13.662  -4.483  1.00 96.19           C  
ATOM   3661  CB  VAL A 478      13.670  12.567  -6.678  1.00 96.19           C  
ATOM   3662  O   VAL A 478      13.331  14.161  -3.789  1.00 96.19           O  
ATOM   3663  CG1 VAL A 478      12.472  11.937  -5.974  1.00 96.19           C  
ATOM   3664  CG2 VAL A 478      13.296  12.835  -8.127  1.00 96.19           C  
ATOM   3665  N   PHE A 479      15.248  12.999  -3.949  1.00 96.64           N  
ATOM   3666  CA  PHE A 479      15.421  12.873  -2.499  1.00 96.64           C  
ATOM   3667  C   PHE A 479      15.614  14.236  -1.824  1.00 96.64           C  
ATOM   3668  CB  PHE A 479      16.587  11.928  -2.176  1.00 96.64           C  
ATOM   3669  O   PHE A 479      15.046  14.471  -0.757  1.00 96.64           O  
ATOM   3670  CG  PHE A 479      16.457  10.499  -2.678  1.00 96.64           C  
ATOM   3671  CD1 PHE A 479      15.216   9.829  -2.669  1.00 96.64           C  
ATOM   3672  CD2 PHE A 479      17.603   9.811  -3.117  1.00 96.64           C  
ATOM   3673  CE1 PHE A 479      15.125   8.491  -3.089  1.00 96.64           C  
ATOM   3674  CE2 PHE A 479      17.509   8.479  -3.551  1.00 96.64           C  
ATOM   3675  CZ  PHE A 479      16.268   7.823  -3.550  1.00 96.64           C  
ATOM   3676  N   LEU A 480      16.327  15.164  -2.471  1.00 97.07           N  
ATOM   3677  CA  LEU A 480      16.470  16.538  -1.990  1.00 97.07           C  
ATOM   3678  C   LEU A 480      15.116  17.261  -1.945  1.00 97.07           C  
ATOM   3679  CB  LEU A 480      17.466  17.291  -2.891  1.00 97.07           C  
ATOM   3680  O   LEU A 480      14.767  17.864  -0.932  1.00 97.07           O  
ATOM   3681  CG  LEU A 480      17.872  18.668  -2.341  1.00 97.07           C  
ATOM   3682  CD1 LEU A 480      18.780  18.547  -1.115  1.00 97.07           C  
ATOM   3683  CD2 LEU A 480      18.626  19.444  -3.420  1.00 97.07           C  
ATOM   3684  N   LEU A 481      14.319  17.172  -3.014  1.00 96.73           N  
ATOM   3685  CA  LEU A 481      12.985  17.777  -3.058  1.00 96.73           C  
ATOM   3686  C   LEU A 481      12.019  17.147  -2.052  1.00 96.73           C  
ATOM   3687  CB  LEU A 481      12.408  17.667  -4.475  1.00 96.73           C  
ATOM   3688  O   LEU A 481      11.172  17.850  -1.500  1.00 96.73           O  
ATOM   3689  CG  LEU A 481      13.015  18.636  -5.500  1.00 96.73           C  
ATOM   3690  CD1 LEU A 481      12.336  18.360  -6.835  1.00 96.73           C  
ATOM   3691  CD2 LEU A 481      12.769  20.104  -5.141  1.00 96.73           C  
ATOM   3692  N   ALA A 482      12.163  15.853  -1.759  1.00 96.16           N  
ATOM   3693  CA  ALA A 482      11.376  15.169  -0.738  1.00 96.16           C  
ATOM   3694  C   ALA A 482      11.606  15.739   0.675  1.00 96.16           C  
ATOM   3695  CB  ALA A 482      11.676  13.670  -0.801  1.00 96.16           C  
ATOM   3696  O   ALA A 482      10.748  15.571   1.543  1.00 96.16           O  
ATOM   3697  N   LEU A 483      12.694  16.482   0.919  1.00 97.40           N  
ATOM   3698  CA  LEU A 483      12.890  17.191   2.186  1.00 97.40           C  
ATOM   3699  C   LEU A 483      11.822  18.266   2.426  1.00 97.40           C  
ATOM   3700  CB  LEU A 483      14.294  17.812   2.259  1.00 97.40           C  
ATOM   3701  O   LEU A 483      11.474  18.510   3.577  1.00 97.40           O  
ATOM   3702  CG  LEU A 483      15.455  16.805   2.180  1.00 97.40           C  
ATOM   3703  CD1 LEU A 483      16.781  17.558   2.225  1.00 97.40           C  
ATOM   3704  CD2 LEU A 483      15.440  15.815   3.344  1.00 97.40           C  
ATOM   3705  N   ILE A 484      11.244  18.865   1.378  1.00 97.46           N  
ATOM   3706  CA  ILE A 484      10.198  19.895   1.507  1.00 97.46           C  
ATOM   3707  C   ILE A 484       8.958  19.341   2.237  1.00 97.46           C  
ATOM   3708  CB  ILE A 484       9.860  20.537   0.137  1.00 97.46           C  
ATOM   3709  O   ILE A 484       8.606  19.870   3.298  1.00 97.46           O  
ATOM   3710  CG1 ILE A 484      11.105  21.213  -0.482  1.00 97.46           C  
ATOM   3711  CG2 ILE A 484       8.704  21.546   0.291  1.00 97.46           C  
ATOM   3712  CD1 ILE A 484      10.901  21.663  -1.934  1.00 97.46           C  
ATOM   3713  N   PRO A 485       8.294  18.265   1.762  1.00 97.11           N  
ATOM   3714  CA  PRO A 485       7.184  17.664   2.497  1.00 97.11           C  
ATOM   3715  C   PRO A 485       7.596  17.076   3.855  1.00 97.11           C  
ATOM   3716  CB  PRO A 485       6.570  16.617   1.563  1.00 97.11           C  
ATOM   3717  O   PRO A 485       6.771  17.075   4.768  1.00 97.11           O  
ATOM   3718  CG  PRO A 485       7.692  16.295   0.585  1.00 97.11           C  
ATOM   3719  CD  PRO A 485       8.451  17.607   0.472  1.00 97.11           C  
ATOM   3720  N   ILE A 486       8.848  16.638   4.045  1.00 97.40           N  
ATOM   3721  CA  ILE A 486       9.341  16.188   5.363  1.00 97.40           C  
ATOM   3722  C   ILE A 486       9.429  17.363   6.351  1.00 97.40           C  
ATOM   3723  CB  ILE A 486      10.687  15.434   5.233  1.00 97.40           C  
ATOM   3724  O   ILE A 486       9.024  17.229   7.506  1.00 97.40           O  
ATOM   3725  CG1 ILE A 486      10.491  14.123   4.441  1.00 97.40           C  
ATOM   3726  CG2 ILE A 486      11.278  15.097   6.615  1.00 97.40           C  
ATOM   3727  CD1 ILE A 486      11.791  13.412   4.045  1.00 97.40           C  
ATOM   3728  N   VAL A 487       9.881  18.540   5.914  1.00 97.87           N  
ATOM   3729  CA  VAL A 487       9.886  19.762   6.736  1.00 97.87           C  
ATOM   3730  C   VAL A 487       8.457  20.203   7.053  1.00 97.87           C  
ATOM   3731  CB  VAL A 487      10.693  20.882   6.049  1.00 97.87           C  
ATOM   3732  O   VAL A 487       8.156  20.519   8.205  1.00 97.87           O  
ATOM   3733  CG1 VAL A 487      10.534  22.240   6.746  1.00 97.87           C  
ATOM   3734  CG2 VAL A 487      12.189  20.544   6.068  1.00 97.87           C  
ATOM   3735  N   LEU A 488       7.538  20.144   6.085  1.00 97.80           N  
ATOM   3736  CA  LEU A 488       6.112  20.389   6.339  1.00 97.80           C  
ATOM   3737  C   LEU A 488       5.531  19.390   7.350  1.00 97.80           C  
ATOM   3738  CB  LEU A 488       5.325  20.334   5.019  1.00 97.80           C  
ATOM   3739  O   LEU A 488       4.730  19.770   8.211  1.00 97.80           O  
ATOM   3740  CG  LEU A 488       5.602  21.501   4.055  1.00 97.80           C  
ATOM   3741  CD1 LEU A 488       4.897  21.237   2.725  1.00 97.80           C  
ATOM   3742  CD2 LEU A 488       5.084  22.831   4.611  1.00 97.80           C  
ATOM   3743  N   ALA A 489       5.965  18.129   7.308  1.00 97.78           N  
ATOM   3744  CA  ALA A 489       5.595  17.134   8.304  1.00 97.78           C  
ATOM   3745  C   ALA A 489       6.156  17.502   9.687  1.00 97.78           C  
ATOM   3746  CB  ALA A 489       6.037  15.743   7.833  1.00 97.78           C  
ATOM   3747  O   ALA A 489       5.417  17.453  10.669  1.00 97.78           O  
ATOM   3748  N   ALA A 490       7.411  17.954   9.779  1.00 97.59           N  
ATOM   3749  CA  ALA A 490       8.007  18.411  11.035  1.00 97.59           C  
ATOM   3750  C   ALA A 490       7.218  19.578  11.647  1.00 97.59           C  
ATOM   3751  CB  ALA A 490       9.478  18.778  10.802  1.00 97.59           C  
ATOM   3752  O   ALA A 490       6.881  19.540  12.832  1.00 97.59           O  
ATOM   3753  N   VAL A 491       6.836  20.563  10.827  1.00 97.72           N  
ATOM   3754  CA  VAL A 491       5.968  21.674  11.242  1.00 97.72           C  
ATOM   3755  C   VAL A 491       4.619  21.144  11.730  1.00 97.72           C  
ATOM   3756  CB  VAL A 491       5.804  22.694  10.096  1.00 97.72           C  
ATOM   3757  O   VAL A 491       4.190  21.485  12.830  1.00 97.72           O  
ATOM   3758  CG1 VAL A 491       4.773  23.779  10.425  1.00 97.72           C  
ATOM   3759  CG2 VAL A 491       7.134  23.399   9.807  1.00 97.72           C  
ATOM   3760  N   THR A 492       3.983  20.243  10.979  1.00 97.28           N  
ATOM   3761  CA  THR A 492       2.687  19.640  11.338  1.00 97.28           C  
ATOM   3762  C   THR A 492       2.749  18.875  12.668  1.00 97.28           C  
ATOM   3763  CB  THR A 492       2.194  18.718  10.214  1.00 97.28           C  
ATOM   3764  O   THR A 492       1.823  18.961  13.478  1.00 97.28           O  
ATOM   3765  CG2 THR A 492       0.795  18.164  10.487  1.00 97.28           C  
ATOM   3766  OG1 THR A 492       2.102  19.432   9.005  1.00 97.28           O  
ATOM   3767  N   ILE A 493       3.856  18.183  12.957  1.00 97.00           N  
ATOM   3768  CA  ILE A 493       4.067  17.444  14.213  1.00 97.00           C  
ATOM   3769  C   ILE A 493       4.062  18.376  15.427  1.00 97.00           C  
ATOM   3770  CB  ILE A 493       5.374  16.626  14.136  1.00 97.00           C  
ATOM   3771  O   ILE A 493       3.523  18.017  16.480  1.00 97.00           O  
ATOM   3772  CG1 ILE A 493       5.166  15.435  13.186  1.00 97.00           C  
ATOM   3773  CG2 ILE A 493       5.805  16.098  15.517  1.00 97.00           C  
ATOM   3774  CD1 ILE A 493       6.467  14.861  12.624  1.00 97.00           C  
ATOM   3775  N   LEU A 494       4.588  19.599  15.298  1.00 95.32           N  
ATOM   3776  CA  LEU A 494       4.522  20.595  16.373  1.00 95.32           C  
ATOM   3777  C   LEU A 494       3.072  20.911  16.758  1.00 95.32           C  
ATOM   3778  CB  LEU A 494       5.271  21.877  15.970  1.00 95.32           C  
ATOM   3779  O   LEU A 494       2.797  21.238  17.920  1.00 95.32           O  
ATOM   3780  CG  LEU A 494       6.763  21.680  15.650  1.00 95.32           C  
ATOM   3781  CD1 LEU A 494       7.367  22.996  15.169  1.00 95.32           C  
ATOM   3782  CD2 LEU A 494       7.544  21.202  16.879  1.00 95.32           C  
ATOM   3783  N   PHE A 495       2.134  20.723  15.823  1.00 94.74           N  
ATOM   3784  CA  PHE A 495       0.712  20.873  16.063  1.00 94.74           C  
ATOM   3785  C   PHE A 495       0.004  19.629  16.621  1.00 94.74           C  
ATOM   3786  CB  PHE A 495      -0.018  21.480  14.845  1.00 94.74           C  
ATOM   3787  O   PHE A 495      -1.164  19.757  16.947  1.00 94.74           O  
ATOM   3788  CG  PHE A 495       0.468  22.853  14.413  1.00 94.74           C  
ATOM   3789  CD1 PHE A 495      -0.107  24.034  14.926  1.00 94.74           C  
ATOM   3790  CD2 PHE A 495       1.481  22.950  13.446  1.00 94.74           C  
ATOM   3791  CE1 PHE A 495       0.379  25.292  14.524  1.00 94.74           C  
ATOM   3792  CE2 PHE A 495       1.959  24.205  13.036  1.00 94.74           C  
ATOM   3793  CZ  PHE A 495       1.418  25.377  13.583  1.00 94.74           C  
ATOM   3794  N   MET A 496       0.625  18.468  16.847  1.00 91.13           N  
ATOM   3795  CA  MET A 496      -0.102  17.296  17.397  1.00 91.13           C  
ATOM   3796  C   MET A 496      -0.561  17.455  18.864  1.00 91.13           C  
ATOM   3797  CB  MET A 496       0.747  16.026  17.252  1.00 91.13           C  
ATOM   3798  O   MET A 496      -1.378  16.679  19.359  1.00 91.13           O  
ATOM   3799  CG  MET A 496       0.814  15.523  15.811  1.00 91.13           C  
ATOM   3800  SD  MET A 496       1.755  13.988  15.638  1.00 91.13           S  
ATOM   3801  CE  MET A 496       0.451  12.781  15.999  1.00 91.13           C  
ATOM   3802  N   GLY A 497      -0.057  18.457  19.591  1.00 85.56           N  
ATOM   3803  CA  GLY A 497      -0.324  18.618  21.026  1.00 85.56           C  
ATOM   3804  C   GLY A 497       0.432  17.599  21.893  1.00 85.56           C  
ATOM   3805  O   GLY A 497       1.386  16.972  21.445  1.00 85.56           O  
ATOM   3806  N   LYS A 498       0.051  17.460  23.170  1.00 87.80           N  
ATOM   3807  CA  LYS A 498       0.719  16.563  24.144  1.00 87.80           C  
ATOM   3808  C   LYS A 498      -0.058  15.265  24.418  1.00 87.80           C  
ATOM   3809  CB  LYS A 498       1.066  17.320  25.444  1.00 87.80           C  
ATOM   3810  O   LYS A 498       0.206  14.599  25.415  1.00 87.80           O  
ATOM   3811  CG  LYS A 498       2.112  18.433  25.258  1.00 87.80           C  
ATOM   3812  CD  LYS A 498       2.473  19.062  26.616  1.00 87.80           C  
ATOM   3813  CE  LYS A 498       3.527  20.170  26.469  1.00 87.80           C  
ATOM   3814  NZ  LYS A 498       3.867  20.796  27.777  1.00 87.80           N  
ATOM   3815  N   ALA A 499      -1.016  14.912  23.560  1.00 85.94           N  
ATOM   3816  CA  ALA A 499      -1.819  13.706  23.732  1.00 85.94           C  
ATOM   3817  C   ALA A 499      -0.939  12.442  23.719  1.00 85.94           C  
ATOM   3818  CB  ALA A 499      -2.901  13.667  22.649  1.00 85.94           C  
ATOM   3819  O   ALA A 499       0.020  12.350  22.947  1.00 85.94           O  
ATOM   3820  N   ARG A 500      -1.280  11.481  24.578  1.00 86.68           N  
ATOM   3821  CA  ARG A 500      -0.686  10.140  24.642  1.00 86.68           C  
ATOM   3822  C   ARG A 500      -1.792   9.110  24.791  1.00 86.68           C  
ATOM   3823  CB  ARG A 500       0.352  10.018  25.776  1.00 86.68           C  
ATOM   3824  O   ARG A 500      -2.872   9.442  25.285  1.00 86.68           O  
ATOM   3825  CG  ARG A 500      -0.211  10.067  27.208  1.00 86.68           C  
ATOM   3826  CD  ARG A 500       0.911   9.790  28.222  1.00 86.68           C  
ATOM   3827  NE  ARG A 500       0.447   9.955  29.615  1.00 86.68           N  
ATOM   3828  NH1 ARG A 500       0.619   7.768  30.390  1.00 86.68           N  
ATOM   3829  NH2 ARG A 500      -0.216   9.321  31.690  1.00 86.68           N  
ATOM   3830  CZ  ARG A 500       0.302   9.018  30.539  1.00 86.68           C  
ATOM   3831  N   VAL A 501      -1.504   7.870  24.417  1.00 81.08           N  
ATOM   3832  CA  VAL A 501      -2.452   6.781  24.629  1.00 81.08           C  
ATOM   3833  C   VAL A 501      -2.560   6.509  26.123  1.00 81.08           C  
ATOM   3834  CB  VAL A 501      -2.053   5.517  23.859  1.00 81.08           C  
ATOM   3835  O   VAL A 501      -1.555   6.269  26.792  1.00 81.08           O  
ATOM   3836  CG1 VAL A 501      -3.145   4.461  23.992  1.00 81.08           C  
ATOM   3837  CG2 VAL A 501      -1.924   5.818  22.370  1.00 81.08           C  
ATOM   3838  N   LYS A 502      -3.783   6.554  26.651  1.00 78.11           N  
ATOM   3839  CA  LYS A 502      -4.045   6.199  28.048  1.00 78.11           C  
ATOM   3840  C   LYS A 502      -3.905   4.692  28.219  1.00 78.11           C  
ATOM   3841  CB  LYS A 502      -5.421   6.700  28.500  1.00 78.11           C  
ATOM   3842  O   LYS A 502      -4.336   3.923  27.361  1.00 78.11           O  
ATOM   3843  CG  LYS A 502      -5.481   8.235  28.489  1.00 78.11           C  
ATOM   3844  CD  LYS A 502      -6.895   8.724  28.811  1.00 78.11           C  
ATOM   3845  CE  LYS A 502      -6.986  10.234  28.559  1.00 78.11           C  
ATOM   3846  NZ  LYS A 502      -8.114  10.564  27.652  1.00 78.11           N  
ATOM   3847  N   THR A 503      -3.299   4.274  29.318  1.00 74.26           N  
ATOM   3848  CA  THR A 503      -3.235   2.852  29.675  1.00 74.26           C  
ATOM   3849  C   THR A 503      -4.601   2.350  30.117  1.00 74.26           C  
ATOM   3850  CB  THR A 503      -2.201   2.570  30.767  1.00 74.26           C  
ATOM   3851  O   THR A 503      -5.464   3.129  30.528  1.00 74.26           O  
ATOM   3852  CG2 THR A 503      -0.786   2.930  30.320  1.00 74.26           C  
ATOM   3853  OG1 THR A 503      -2.498   3.312  31.923  1.00 74.26           O  
ATOM   3854  N   THR A 504      -4.795   1.035  30.074  1.00 69.74           N  
ATOM   3855  CA  THR A 504      -6.038   0.409  30.542  1.00 69.74           C  
ATOM   3856  C   THR A 504      -6.337   0.818  31.989  1.00 69.74           C  
ATOM   3857  CB  THR A 504      -5.956  -1.119  30.416  1.00 69.74           C  
ATOM   3858  O   THR A 504      -7.447   1.242  32.282  1.00 69.74           O  
ATOM   3859  CG2 THR A 504      -7.310  -1.775  30.686  1.00 69.74           C  
ATOM   3860  OG1 THR A 504      -5.562  -1.491  29.110  1.00 69.74           O  
ATOM   3861  N   ALA A 505      -5.325   0.808  32.865  1.00 63.18           N  
ATOM   3862  CA  ALA A 505      -5.461   1.223  34.262  1.00 63.18           C  
ATOM   3863  C   ALA A 505      -5.905   2.690  34.417  1.00 63.18           C  
ATOM   3864  CB  ALA A 505      -4.118   0.978  34.961  1.00 63.18           C  
ATOM   3865  O   ALA A 505      -6.743   2.995  35.261  1.00 63.18           O  
ATOM   3866  N   GLU A 506      -5.382   3.598  33.589  1.00 70.36           N  
ATOM   3867  CA  GLU A 506      -5.787   5.010  33.590  1.00 70.36           C  
ATOM   3868  C   GLU A 506      -7.221   5.206  33.088  1.00 70.36           C  
ATOM   3869  CB  GLU A 506      -4.834   5.825  32.706  1.00 70.36           C  
ATOM   3870  O   GLU A 506      -7.914   6.094  33.578  1.00 70.36           O  
ATOM   3871  CG  GLU A 506      -3.449   6.043  33.339  1.00 70.36           C  
ATOM   3872  CD  GLU A 506      -2.415   6.572  32.331  1.00 70.36           C  
ATOM   3873  OE1 GLU A 506      -1.376   7.130  32.750  1.00 70.36           O  
ATOM   3874  OE2 GLU A 506      -2.600   6.375  31.109  1.00 70.36           O  
ATOM   3875  N   MET A 507      -7.679   4.392  32.132  1.00 67.65           N  
ATOM   3876  CA  MET A 507      -9.066   4.445  31.662  1.00 67.65           C  
ATOM   3877  C   MET A 507     -10.036   3.986  32.750  1.00 67.65           C  
ATOM   3878  CB  MET A 507      -9.262   3.610  30.392  1.00 67.65           C  
ATOM   3879  O   MET A 507     -11.018   4.677  33.006  1.00 67.65           O  
ATOM   3880  CG  MET A 507      -8.488   4.163  29.197  1.00 67.65           C  
ATOM   3881  SD  MET A 507      -8.857   3.274  27.662  1.00 67.65           S  
ATOM   3882  CE  MET A 507      -7.205   3.226  26.945  1.00 67.65           C  
ATOM   3883  N   THR A 508      -9.740   2.875  33.434  1.00 64.15           N  
ATOM   3884  CA  THR A 508     -10.597   2.363  34.515  1.00 64.15           C  
ATOM   3885  C   THR A 508     -10.668   3.341  35.684  1.00 64.15           C  
ATOM   3886  CB  THR A 508     -10.117   1.000  35.043  1.00 64.15           C  
ATOM   3887  O   THR A 508     -11.742   3.585  36.219  1.00 64.15           O  
ATOM   3888  CG2 THR A 508     -11.290   0.141  35.504  1.00 64.15           C  
ATOM   3889  OG1 THR A 508      -9.458   0.242  34.059  1.00 64.15           O  
ATOM   3890  N   LYS A 509      -9.544   3.977  36.038  1.00 60.78           N  
ATOM   3891  CA  LYS A 509      -9.475   4.966  37.128  1.00 60.78           C  
ATOM   3892  C   LYS A 509     -10.223   6.273  36.835  1.00 60.78           C  
ATOM   3893  CB  LYS A 509      -7.998   5.243  37.447  1.00 60.78           C  
ATOM   3894  O   LYS A 509     -10.369   7.084  37.734  1.00 60.78           O  
ATOM   3895  CG  LYS A 509      -7.770   5.566  38.927  1.00 60.78           C  
ATOM   3896  CD  LYS A 509      -6.292   5.880  39.186  1.00 60.78           C  
ATOM   3897  CE  LYS A 509      -6.063   5.977  40.696  1.00 60.78           C  
ATOM   3898  NZ  LYS A 509      -4.674   6.381  41.025  1.00 60.78           N  
ATOM   3899  N   LYS A 510     -10.607   6.507  35.577  1.00 59.15           N  
ATOM   3900  CA  LYS A 510     -11.384   7.677  35.147  1.00 59.15           C  
ATOM   3901  C   LYS A 510     -12.880   7.368  34.996  1.00 59.15           C  
ATOM   3902  CB  LYS A 510     -10.771   8.204  33.839  1.00 59.15           C  
ATOM   3903  O   LYS A 510     -13.665   8.294  34.832  1.00 59.15           O  
ATOM   3904  CG  LYS A 510     -10.956   9.717  33.704  1.00 59.15           C  
ATOM   3905  CD  LYS A 510     -10.491  10.224  32.337  1.00 59.15           C  
ATOM   3906  CE  LYS A 510     -10.683  11.743  32.344  1.00 59.15           C  
ATOM   3907  NZ  LYS A 510     -10.607  12.335  30.990  1.00 59.15           N  
ATOM   3908  N   ALA A 511     -13.235   6.083  34.943  1.00 59.00           N  
ATOM   3909  CA  ALA A 511     -14.612   5.602  34.860  1.00 59.00           C  
ATOM   3910  C   ALA A 511     -15.225   5.346  36.248  1.00 59.00           C  
ATOM   3911  CB  ALA A 511     -14.615   4.333  33.999  1.00 59.00           C  
ATOM   3912  O   ALA A 511     -16.445   5.387  36.382  1.00 59.00           O  
ATOM   3913  N   ASN A 512     -14.369   5.104  37.245  1.00 46.00           N  
ATOM   3914  CA  ASN A 512     -14.691   5.191  38.669  1.00 46.00           C  
ATOM   3915  C   ASN A 512     -14.474   6.622  39.156  1.00 46.00           C  
ATOM   3916  CB  ASN A 512     -13.784   4.226  39.456  1.00 46.00           C  
ATOM   3917  O   ASN A 512     -15.215   7.032  40.072  1.00 46.00           O  
ATOM   3918  CG  ASN A 512     -13.917   2.752  39.118  1.00 46.00           C  
ATOM   3919  ND2 ASN A 512     -13.046   1.943  39.675  1.00 46.00           N  
ATOM   3920  OD1 ASN A 512     -14.772   2.274  38.394  1.00 46.00           O  
ATOM   3921  OXT ASN A 512     -13.501   7.222  38.635  1.00 46.00           O  
TER    3922      ASN A 512                                                      
ENDMDL                                                                          
END                                                                             
