# Supplementary material for: Cryo‐EM structure of antibacterial efflux transporter QacA from Staphylococcus aureus reveals a novel extracellular loop with allosteric role
Source: EMBO J. 2023 Jul 17;42(16):e113418. doi: 10.15252/embj.2023113418 (PMC10425836; doi:10.15252/embj.2023113418)
Supplement: Supplementary file 4 — Source Data for Expanded View [file EMBJ-42-e113418-s008.zip › Expanded view source data/Figure EV2/AF2 models/AF-P9WG91-Stp.pdb]

HEADER                                            01-JUN-22                     
TITLE     ALPHAFOLD MONOMER V2.0 PREDICTION FOR MULTIDRUG RESISTANCE PROTEIN    
TITLE    2 STP (P9WG91)                                                         
COMPND    MOL_ID: 1;                                                            
COMPND   2 MOLECULE: MULTIDRUG RESISTANCE PROTEIN STP;                          
COMPND   3 CHAIN: A                                                             
SOURCE    MOL_ID: 1;                                                            
SOURCE   2 ORGANISM_SCIENTIFIC: MYCOBACTERIUM TUBERCULOSIS (STRAIN ATCC 25618 / 
SOURCE   3 H37RV);                                                              
SOURCE   4 ORGANISM_TAXID: 83332                                                
REMARK   1                                                                      
REMARK   1 REFERENCE 1                                                          
REMARK   1  AUTH   JOHN JUMPER, RICHARD EVANS, ALEXANDER PRITZEL, TIM GREEN,    
REMARK   1  AUTH 2 MICHAEL FIGURNOV, OLAF RONNEBERGER, KATHRYN TUNYASUVUNAKOOL, 
REMARK   1  AUTH 3 RUSS BATES, AUGUSTIN ZIDEK, ANNA POTAPENKO, ALEX BRIDGLAND,  
REMARK   1  AUTH 4 CLEMENS MEYER, SIMON A A KOHL, ANDREW J BALLARD,             
REMARK   1  AUTH 5 ANDREW COWIE, BERNARDINO ROMERA-PAREDES, STANISLAV NIKOLOV,  
REMARK   1  AUTH 6 RISHUB JAIN, JONAS ADLER, TREVOR BACK, STIG PETERSEN,        
REMARK   1  AUTH 7 DAVID REIMAN, ELLEN CLANCY, MICHAL ZIELINSKI,                
REMARK   1  AUTH 8 MARTIN STEINEGGER, MICHALINA PACHOLSKA, TAMAS BERGHAMMER,    
REMARK   1  AUTH 9 DAVID SILVER, ORIOL VINYALS, ANDREW W SENIOR,                
REMARK   1  AUTH10 KORAY KAVUKCUOGLU, PUSHMEET KOHLI, DEMIS HASSABIS            
REMARK   1  TITL   HIGHLY ACCURATE PROTEIN STRUCTURE PREDICTION WITH ALPHAFOLD  
REMARK   1  REF    NATURE                        V. 596   583 2021              
REMARK   1  REFN                   ISSN 0028-0836                               
REMARK   1  PMID   34265844                                                     
REMARK   1  DOI    10.1038/s41586-021-03819-2                                   
REMARK   1                                                                      
REMARK   1 DISCLAIMERS                                                          
REMARK   1 ALPHAFOLD DATA, COPYRIGHT (2021) DEEPMIND TECHNOLOGIES LIMITED. THE  
REMARK   1 INFORMATION PROVIDED IS THEORETICAL MODELLING ONLY AND CAUTION SHOULD
REMARK   1 BE EXERCISED IN ITS USE. IT IS PROVIDED "AS-IS" WITHOUT ANY WARRANTY 
REMARK   1 OF ANY KIND, WHETHER EXPRESSED OR IMPLIED. NO WARRANTY IS GIVEN THAT 
REMARK   1 USE OF THE INFORMATION SHALL NOT INFRINGE THE RIGHTS OF ANY THIRD    
REMARK   1 PARTY. THE INFORMATION IS NOT INTENDED TO BE A SUBSTITUTE FOR        
REMARK   1 PROFESSIONAL MEDICAL ADVICE, DIAGNOSIS, OR TREATMENT, AND DOES NOT   
REMARK   1 CONSTITUTE MEDICAL OR OTHER PROFESSIONAL ADVICE. IT IS AVAILABLE FOR 
REMARK   1 ACADEMIC AND COMMERCIAL PURPOSES, UNDER CC-BY 4.0 LICENCE.           
DBREF  XXXX A    1   537  UNP    P9WG91   STP_MYCTU        1    537             
SEQRES   1 A  537  MET ASN ARG THR GLN LEU LEU THR LEU ILE ALA THR GLY          
SEQRES   2 A  537  LEU GLY LEU PHE MET ILE PHE LEU ASP ALA LEU ILE VAL          
SEQRES   3 A  537  ASN VAL ALA LEU PRO ASP ILE GLN ARG SER PHE ALA VAL          
SEQRES   4 A  537  GLY GLU ASP GLY LEU GLN TRP VAL VAL ALA SER TYR SER          
SEQRES   5 A  537  LEU GLY MET ALA VAL PHE ILE MET SER ALA ALA THR LEU          
SEQRES   6 A  537  ALA ASP LEU ASP GLY ARG ARG ARG TRP TYR LEU ILE GLY          
SEQRES   7 A  537  VAL SER LEU PHE THR LEU GLY SER ILE ALA CYS GLY LEU          
SEQRES   8 A  537  ALA PRO SER ILE ALA VAL LEU THR THR ALA ARG GLY ALA          
SEQRES   9 A  537  GLN GLY LEU GLY ALA ALA ALA VAL SER VAL THR SER LEU          
SEQRES  10 A  537  ALA LEU VAL SER ALA ALA PHE PRO GLU ALA LYS GLU LYS          
SEQRES  11 A  537  ALA ARG ALA ILE GLY ILE TRP THR ALA ILE ALA SER ILE          
SEQRES  12 A  537  GLY THR THR THR GLY PRO THR LEU GLY GLY LEU LEU VAL          
SEQRES  13 A  537  ASP GLN TRP GLY TRP ARG SER ILE PHE TYR VAL ASN LEU          
SEQRES  14 A  537  PRO MET GLY ALA LEU VAL LEU PHE LEU THR LEU CYS TYR          
SEQRES  15 A  537  VAL GLU GLU SER CYS ASN GLU ARG ALA ARG ARG PHE ASP          
SEQRES  16 A  537  LEU SER GLY GLN LEU LEU PHE ILE VAL ALA VAL GLY ALA          
SEQRES  17 A  537  LEU VAL TYR ALA VAL ILE GLU GLY PRO GLN ILE GLY TRP          
SEQRES  18 A  537  THR SER VAL GLN THR ILE VAL MET LEU TRP THR ALA ALA          
SEQRES  19 A  537  VAL GLY CYS ALA LEU PHE VAL TRP LEU GLU ARG ARG SER          
SEQRES  20 A  537  SER ASN PRO MET MET ASP LEU THR LEU PHE ARG ASP THR          
SEQRES  21 A  537  SER TYR ALA LEU ALA ILE ALA THR ILE CYS THR VAL PHE          
SEQRES  22 A  537  PHE ALA VAL TYR GLY MET LEU LEU LEU THR THR GLN PHE          
SEQRES  23 A  537  LEU GLN ASN VAL ARG GLY TYR THR PRO SER VAL THR GLY          
SEQRES  24 A  537  LEU MET ILE LEU PRO PHE SER ALA ALA VAL ALA ILE VAL          
SEQRES  25 A  537  SER PRO LEU VAL GLY HIS LEU VAL GLY ARG ILE GLY ALA          
SEQRES  26 A  537  ARG VAL PRO ILE LEU ALA GLY LEU CYS MET LEU MET LEU          
SEQRES  27 A  537  GLY LEU LEU MET LEU ILE PHE SER GLU HIS ARG SER SER          
SEQRES  28 A  537  ALA LEU VAL LEU VAL GLY LEU GLY LEU CYS GLY SER GLY          
SEQRES  29 A  537  VAL ALA LEU CYS LEU THR PRO ILE THR THR VAL ALA MET          
SEQRES  30 A  537  THR ALA VAL PRO ALA GLU ARG ALA GLY MET ALA SER GLY          
SEQRES  31 A  537  ILE MET SER ALA GLN ARG ALA ILE GLY SER THR ILE GLY          
SEQRES  32 A  537  PHE ALA VAL LEU GLY SER VAL LEU ALA ALA TRP LEU SER          
SEQRES  33 A  537  ALA THR LEU GLU PRO HIS LEU GLU ARG ALA VAL PRO ASP          
SEQRES  34 A  537  PRO VAL GLN ARG HIS VAL LEU ALA GLU ILE ILE ILE ASP          
SEQRES  35 A  537  SER ALA ASN PRO ARG ALA HIS VAL GLY GLY ILE VAL PRO          
SEQRES  36 A  537  ARG ARG HIS ILE GLU HIS ARG ASP PRO VAL ALA ILE ALA          
SEQRES  37 A  537  GLU GLU ASP PHE ILE GLU GLY ILE ARG VAL ALA LEU LEU          
SEQRES  38 A  537  VAL ALA THR ALA THR LEU ALA VAL VAL PHE LEU ALA GLY          
SEQRES  39 A  537  TRP ARG TRP PHE PRO ARG ASP VAL HIS THR ALA GLY SER          
SEQRES  40 A  537  ASP LEU SER GLU ARG LEU PRO THR ALA MET THR VAL GLU          
SEQRES  41 A  537  CYS ALA VAL SER HIS MET PRO GLY ALA THR TRP CYS ARG          
SEQRES  42 A  537  LEU TRP PRO ALA                                              
CRYST1    1.000    1.000    1.000  90.00  90.00  90.00 P 1           1          
ORIGX1      1.000000  0.000000  0.000000        0.00000                         
ORIGX2      0.000000  1.000000  0.000000        0.00000                         
ORIGX3      0.000000  0.000000  1.000000        0.00000                         
SCALE1      1.000000  0.000000  0.000000        0.00000                         
SCALE2      0.000000  1.000000  0.000000        0.00000                         
SCALE3      0.000000  0.000000  1.000000        0.00000                         
MODEL        1                                                                  
ATOM      1  N   MET A   1     -19.727 -14.639  21.590  1.00 80.22           N  
ATOM      2  CA  MET A   1     -19.954 -14.519  20.123  1.00 80.22           C  
ATOM      3  C   MET A   1     -21.218 -15.230  19.673  1.00 80.22           C  
ATOM      4  CB  MET A   1     -18.770 -14.973  19.253  1.00 80.22           C  
ATOM      5  O   MET A   1     -21.225 -16.450  19.547  1.00 80.22           O  
ATOM      6  CG  MET A   1     -17.902 -13.748  19.008  1.00 80.22           C  
ATOM      7  SD  MET A   1     -16.359 -13.989  18.096  1.00 80.22           S  
ATOM      8  CE  MET A   1     -17.001 -14.161  16.424  1.00 80.22           C  
ATOM      9  N   ASN A   2     -22.272 -14.463  19.400  1.00 89.92           N  
ATOM     10  CA  ASN A   2     -23.452 -14.953  18.686  1.00 89.92           C  
ATOM     11  C   ASN A   2     -23.202 -15.002  17.157  1.00 89.92           C  
ATOM     12  CB  ASN A   2     -24.677 -14.118  19.125  1.00 89.92           C  
ATOM     13  O   ASN A   2     -22.153 -14.577  16.662  1.00 89.92           O  
ATOM     14  CG  ASN A   2     -24.674 -12.679  18.632  1.00 89.92           C  
ATOM     15  ND2 ASN A   2     -25.391 -11.790  19.271  1.00 89.92           N  
ATOM     16  OD1 ASN A   2     -24.054 -12.351  17.640  1.00 89.92           O  
ATOM     17  N   ARG A   3     -24.171 -15.530  16.396  1.00 91.63           N  
ATOM     18  CA  ARG A   3     -24.061 -15.678  14.934  1.00 91.63           C  
ATOM     19  C   ARG A   3     -23.885 -14.331  14.215  1.00 91.63           C  
ATOM     20  CB  ARG A   3     -25.275 -16.476  14.423  1.00 91.63           C  
ATOM     21  O   ARG A   3     -23.055 -14.244  13.315  1.00 91.63           O  
ATOM     22  CG  ARG A   3     -25.169 -16.837  12.934  1.00 91.63           C  
ATOM     23  CD  ARG A   3     -26.346 -17.723  12.504  1.00 91.63           C  
ATOM     24  NE  ARG A   3     -26.304 -18.016  11.057  1.00 91.63           N  
ATOM     25  NH1 ARG A   3     -28.204 -19.309  10.952  1.00 91.63           N  
ATOM     26  NH2 ARG A   3     -27.023 -18.934   9.096  1.00 91.63           N  
ATOM     27  CZ  ARG A   3     -27.174 -18.749  10.379  1.00 91.63           C  
ATOM     28  N   THR A   4     -24.605 -13.290  14.629  1.00 90.99           N  
ATOM     29  CA  THR A   4     -24.543 -11.936  14.042  1.00 90.99           C  
ATOM     30  C   THR A   4     -23.174 -11.283  14.246  1.00 90.99           C  
ATOM     31  CB  THR A   4     -25.636 -11.047  14.661  1.00 90.99           C  
ATOM     32  O   THR A   4     -22.599 -10.731  13.309  1.00 90.99           O  
ATOM     33  CG2 THR A   4     -25.869  -9.761  13.881  1.00 90.99           C  
ATOM     34  OG1 THR A   4     -26.861 -11.746  14.670  1.00 90.99           O  
ATOM     35  N   GLN A   5     -22.597 -11.423  15.442  1.00 92.47           N  
ATOM     36  CA  GLN A   5     -21.256 -10.950  15.791  1.00 92.47           C  
ATOM     37  C   GLN A   5     -20.178 -11.643  14.956  1.00 92.47           C  
ATOM     38  CB  GLN A   5     -21.000 -11.238  17.276  1.00 92.47           C  
ATOM     39  O   GLN A   5     -19.287 -10.985  14.421  1.00 92.47           O  
ATOM     40  CG  GLN A   5     -21.682 -10.233  18.210  1.00 92.47           C  
ATOM     41  CD  GLN A   5     -21.501 -10.605  19.679  1.00 92.47           C  
ATOM     42  NE2 GLN A   5     -21.487  -9.639  20.565  1.00 92.47           N  
ATOM     43  OE1 GLN A   5     -21.364 -11.772  20.039  1.00 92.47           O  
ATOM     44  N   LEU A   6     -20.270 -12.970  14.812  1.00 93.96           N  
ATOM     45  CA  LEU A   6     -19.349 -13.736  13.972  1.00 93.96           C  
ATOM     46  C   LEU A   6     -19.434 -13.311  12.506  1.00 93.96           C  
ATOM     47  CB  LEU A   6     -19.620 -15.239  14.157  1.00 93.96           C  
ATOM     48  O   LEU A   6     -18.404 -13.068  11.887  1.00 93.96           O  
ATOM     49  CG  LEU A   6     -18.716 -16.153  13.305  1.00 93.96           C  
ATOM     50  CD1 LEU A   6     -17.226 -16.035  13.634  1.00 93.96           C  
ATOM     51  CD2 LEU A   6     -19.127 -17.608  13.517  1.00 93.96           C  
ATOM     52  N   LEU A   7     -20.641 -13.185  11.956  1.00 94.76           N  
ATOM     53  CA  LEU A   7     -20.826 -12.804  10.555  1.00 94.76           C  
ATOM     54  C   LEU A   7     -20.424 -11.350  10.289  1.00 94.76           C  
ATOM     55  CB  LEU A   7     -22.272 -13.100  10.134  1.00 94.76           C  
ATOM     56  O   LEU A   7     -19.829 -11.079   9.252  1.00 94.76           O  
ATOM     57  CG  LEU A   7     -22.569 -14.611  10.073  1.00 94.76           C  
ATOM     58  CD1 LEU A   7     -24.064 -14.866   9.920  1.00 94.76           C  
ATOM     59  CD2 LEU A   7     -21.873 -15.298   8.896  1.00 94.76           C  
ATOM     60  N   THR A   8     -20.641 -10.442  11.244  1.00 93.80           N  
ATOM     61  CA  THR A   8     -20.110  -9.071  11.171  1.00 93.80           C  
ATOM     62  C   THR A   8     -18.587  -9.068  11.139  1.00 93.80           C  
ATOM     63  CB  THR A   8     -20.604  -8.213  12.345  1.00 93.80           C  
ATOM     64  O   THR A   8     -17.991  -8.378  10.312  1.00 93.80           O  
ATOM     65  CG2 THR A   8     -20.054  -6.783  12.290  1.00 93.80           C  
ATOM     66  OG1 THR A   8     -22.007  -8.135  12.294  1.00 93.80           O  
ATOM     67  N   LEU A   9     -17.942  -9.868  11.992  1.00 93.52           N  
ATOM     68  CA  LEU A   9     -16.485  -9.990  12.017  1.00 93.52           C  
ATOM     69  C   LEU A   9     -15.935 -10.589  10.715  1.00 93.52           C  
ATOM     70  CB  LEU A   9     -16.089 -10.819  13.247  1.00 93.52           C  
ATOM     71  O   LEU A   9     -14.937 -10.100  10.197  1.00 93.52           O  
ATOM     72  CG  LEU A   9     -14.572 -10.969  13.450  1.00 93.52           C  
ATOM     73  CD1 LEU A   9     -13.870  -9.629  13.678  1.00 93.52           C  
ATOM     74  CD2 LEU A   9     -14.349 -11.850  14.678  1.00 93.52           C  
ATOM     75  N   ILE A  10     -16.600 -11.605  10.157  1.00 95.38           N  
ATOM     76  CA  ILE A  10     -16.217 -12.198   8.869  1.00 95.38           C  
ATOM     77  C   ILE A  10     -16.390 -11.180   7.740  1.00 95.38           C  
ATOM     78  CB  ILE A  10     -16.998 -13.506   8.601  1.00 95.38           C  
ATOM     79  O   ILE A  10     -15.462 -10.995   6.962  1.00 95.38           O  
ATOM     80  CG1 ILE A  10     -16.559 -14.599   9.603  1.00 95.38           C  
ATOM     81  CG2 ILE A  10     -16.767 -14.014   7.163  1.00 95.38           C  
ATOM     82  CD1 ILE A  10     -17.482 -15.823   9.622  1.00 95.38           C  
ATOM     83  N   ALA A  11     -17.529 -10.487   7.660  1.00 96.00           N  
ATOM     84  CA  ALA A  11     -17.783  -9.497   6.613  1.00 96.00           C  
ATOM     85  C   ALA A  11     -16.740  -8.369   6.647  1.00 96.00           C  
ATOM     86  CB  ALA A  11     -19.210  -8.956   6.780  1.00 96.00           C  
ATOM     87  O   ALA A  11     -16.036  -8.132   5.668  1.00 96.00           O  
ATOM     88  N   THR A  12     -16.586  -7.730   7.810  1.00 94.83           N  
ATOM     89  CA  THR A  12     -15.641  -6.620   8.014  1.00 94.83           C  
ATOM     90  C   THR A  12     -14.189  -7.046   7.833  1.00 94.83           C  
ATOM     91  CB  THR A  12     -15.818  -5.969   9.387  1.00 94.83           C  
ATOM     92  O   THR A  12     -13.424  -6.315   7.205  1.00 94.83           O  
ATOM     93  CG2 THR A  12     -17.164  -5.256   9.510  1.00 94.83           C  
ATOM     94  OG1 THR A  12     -15.729  -6.936  10.401  1.00 94.83           O  
ATOM     95  N   GLY A  13     -13.824  -8.235   8.319  1.00 94.21           N  
ATOM     96  CA  GLY A  13     -12.505  -8.825   8.135  1.00 94.21           C  
ATOM     97  C   GLY A  13     -12.205  -9.126   6.668  1.00 94.21           C  
ATOM     98  O   GLY A  13     -11.138  -8.763   6.190  1.00 94.21           O  
ATOM     99  N   LEU A  14     -13.142  -9.717   5.923  1.00 95.95           N  
ATOM    100  CA  LEU A  14     -12.959  -9.997   4.495  1.00 95.95           C  
ATOM    101  C   LEU A  14     -12.812  -8.716   3.669  1.00 95.95           C  
ATOM    102  CB  LEU A  14     -14.133 -10.833   3.963  1.00 95.95           C  
ATOM    103  O   LEU A  14     -11.948  -8.660   2.796  1.00 95.95           O  
ATOM    104  CG  LEU A  14     -14.108 -12.323   4.333  1.00 95.95           C  
ATOM    105  CD1 LEU A  14     -15.403 -12.963   3.828  1.00 95.95           C  
ATOM    106  CD2 LEU A  14     -12.928 -13.062   3.700  1.00 95.95           C  
ATOM    107  N   GLY A  15     -13.589  -7.668   3.961  1.00 96.49           N  
ATOM    108  CA  GLY A  15     -13.390  -6.381   3.292  1.00 96.49           C  
ATOM    109  C   GLY A  15     -12.019  -5.782   3.602  1.00 96.49           C  
ATOM    110  O   GLY A  15     -11.373  -5.240   2.713  1.00 96.49           O  
ATOM    111  N   LEU A  16     -11.532  -5.939   4.834  1.00 92.76           N  
ATOM    112  CA  LEU A  16     -10.199  -5.487   5.217  1.00 92.76           C  
ATOM    113  C   LEU A  16      -9.082  -6.296   4.533  1.00 92.76           C  
ATOM    114  CB  LEU A  16     -10.097  -5.569   6.740  1.00 92.76           C  
ATOM    115  O   LEU A  16      -8.111  -5.721   4.047  1.00 92.76           O  
ATOM    116  CG  LEU A  16      -8.933  -4.740   7.285  1.00 92.76           C  
ATOM    117  CD1 LEU A  16      -9.264  -3.247   7.288  1.00 92.76           C  
ATOM    118  CD2 LEU A  16      -8.653  -5.232   8.692  1.00 92.76           C  
ATOM    119  N   PHE A  17      -9.231  -7.620   4.461  1.00 94.55           N  
ATOM    120  CA  PHE A  17      -8.333  -8.502   3.715  1.00 94.55           C  
ATOM    121  C   PHE A  17      -8.242  -8.066   2.253  1.00 94.55           C  
ATOM    122  CB  PHE A  17      -8.833  -9.951   3.813  1.00 94.55           C  
ATOM    123  O   PHE A  17      -7.141  -7.897   1.741  1.00 94.55           O  
ATOM    124  CG  PHE A  17      -8.076 -10.931   2.943  1.00 94.55           C  
ATOM    125  CD1 PHE A  17      -8.523 -11.209   1.638  1.00 94.55           C  
ATOM    126  CD2 PHE A  17      -6.908 -11.548   3.422  1.00 94.55           C  
ATOM    127  CE1 PHE A  17      -7.796 -12.084   0.813  1.00 94.55           C  
ATOM    128  CE2 PHE A  17      -6.174 -12.408   2.584  1.00 94.55           C  
ATOM    129  CZ  PHE A  17      -6.616 -12.677   1.281  1.00 94.55           C  
ATOM    130  N   MET A  18      -9.390  -7.826   1.614  1.00 95.56           N  
ATOM    131  CA  MET A  18      -9.481  -7.425   0.211  1.00 95.56           C  
ATOM    132  C   MET A  18      -8.696  -6.135  -0.071  1.00 95.56           C  
ATOM    133  CB  MET A  18     -10.968  -7.282  -0.147  1.00 95.56           C  
ATOM    134  O   MET A  18      -7.872  -6.111  -0.981  1.00 95.56           O  
ATOM    135  CG  MET A  18     -11.202  -6.952  -1.623  1.00 95.56           C  
ATOM    136  SD  MET A  18     -12.939  -6.635  -2.057  1.00 95.56           S  
ATOM    137  CE  MET A  18     -13.245  -5.112  -1.117  1.00 95.56           C  
ATOM    138  N   ILE A  19      -8.892  -5.077   0.726  1.00 95.11           N  
ATOM    139  CA  ILE A  19      -8.218  -3.789   0.476  1.00 95.11           C  
ATOM    140  C   ILE A  19      -6.705  -3.842   0.744  1.00 95.11           C  
ATOM    141  CB  ILE A  19      -8.883  -2.631   1.249  1.00 95.11           C  
ATOM    142  O   ILE A  19      -5.934  -3.159   0.073  1.00 95.11           O  
ATOM    143  CG1 ILE A  19      -8.685  -2.750   2.773  1.00 95.11           C  
ATOM    144  CG2 ILE A  19     -10.376  -2.515   0.890  1.00 95.11           C  
ATOM    145  CD1 ILE A  19      -9.169  -1.523   3.540  1.00 95.11           C  
ATOM    146  N   PHE A  20      -6.255  -4.645   1.715  1.00 90.35           N  
ATOM    147  CA  PHE A  20      -4.826  -4.783   2.015  1.00 90.35           C  
ATOM    148  C   PHE A  20      -4.111  -5.727   1.056  1.00 90.35           C  
ATOM    149  CB  PHE A  20      -4.623  -5.253   3.456  1.00 90.35           C  
ATOM    150  O   PHE A  20      -2.947  -5.491   0.732  1.00 90.35           O  
ATOM    151  CG  PHE A  20      -4.723  -4.148   4.486  1.00 90.35           C  
ATOM    152  CD1 PHE A  20      -3.914  -2.999   4.388  1.00 90.35           C  
ATOM    153  CD2 PHE A  20      -5.610  -4.277   5.564  1.00 90.35           C  
ATOM    154  CE1 PHE A  20      -4.027  -1.969   5.338  1.00 90.35           C  
ATOM    155  CE2 PHE A  20      -5.718  -3.252   6.520  1.00 90.35           C  
ATOM    156  CZ  PHE A  20      -4.937  -2.092   6.402  1.00 90.35           C  
ATOM    157  N   LEU A  21      -4.806  -6.765   0.588  1.00 92.35           N  
ATOM    158  CA  LEU A  21      -4.331  -7.606  -0.499  1.00 92.35           C  
ATOM    159  C   LEU A  21      -4.075  -6.736  -1.734  1.00 92.35           C  
ATOM    160  CB  LEU A  21      -5.374  -8.706  -0.769  1.00 92.35           C  
ATOM    161  O   LEU A  21      -2.959  -6.720  -2.243  1.00 92.35           O  
ATOM    162  CG  LEU A  21      -4.927  -9.701  -1.852  1.00 92.35           C  
ATOM    163  CD1 LEU A  21      -3.957 -10.728  -1.270  1.00 92.35           C  
ATOM    164  CD2 LEU A  21      -6.130 -10.458  -2.402  1.00 92.35           C  
ATOM    165  N   ASP A  22      -5.074  -5.960  -2.158  1.00 95.14           N  
ATOM    166  CA  ASP A  22      -5.014  -5.102  -3.346  1.00 95.14           C  
ATOM    167  C   ASP A  22      -3.926  -4.015  -3.271  1.00 95.14           C  
ATOM    168  CB  ASP A  22      -6.393  -4.484  -3.522  1.00 95.14           C  
ATOM    169  O   ASP A  22      -3.222  -3.759  -4.250  1.00 95.14           O  
ATOM    170  CG  ASP A  22      -6.483  -3.572  -4.742  1.00 95.14           C  
ATOM    171  OD1 ASP A  22      -6.884  -4.050  -5.828  1.00 95.14           O  
ATOM    172  OD2 ASP A  22      -6.208  -2.368  -4.565  1.00 95.14           O  
ATOM    173  N   ALA A  23      -3.716  -3.422  -2.093  1.00 89.05           N  
ATOM    174  CA  ALA A  23      -2.661  -2.430  -1.892  1.00 89.05           C  
ATOM    175  C   ALA A  23      -1.251  -2.981  -2.187  1.00 89.05           C  
ATOM    176  CB  ALA A  23      -2.752  -1.914  -0.452  1.00 89.05           C  
ATOM    177  O   ALA A  23      -0.382  -2.236  -2.642  1.00 89.05           O  
ATOM    178  N   LEU A  24      -1.013  -4.274  -1.935  1.00 86.50           N  
ATOM    179  CA  LEU A  24       0.307  -4.889  -2.098  1.00 86.50           C  
ATOM    180  C   LEU A  24       0.447  -5.707  -3.379  1.00 86.50           C  
ATOM    181  CB  LEU A  24       0.638  -5.730  -0.863  1.00 86.50           C  
ATOM    182  O   LEU A  24       1.523  -5.687  -3.978  1.00 86.50           O  
ATOM    183  CG  LEU A  24       0.814  -4.896   0.420  1.00 86.50           C  
ATOM    184  CD1 LEU A  24       1.247  -5.836   1.528  1.00 86.50           C  
ATOM    185  CD2 LEU A  24       1.894  -3.818   0.336  1.00 86.50           C  
ATOM    186  N   ILE A  25      -0.620  -6.375  -3.819  1.00 92.25           N  
ATOM    187  CA  ILE A  25      -0.626  -7.248  -4.999  1.00 92.25           C  
ATOM    188  C   ILE A  25      -0.177  -6.511  -6.268  1.00 92.25           C  
ATOM    189  CB  ILE A  25      -2.037  -7.863  -5.157  1.00 92.25           C  
ATOM    190  O   ILE A  25       0.507  -7.086  -7.112  1.00 92.25           O  
ATOM    191  CG1 ILE A  25      -1.954  -9.170  -5.932  1.00 92.25           C  
ATOM    192  CG2 ILE A  25      -3.046  -6.907  -5.809  1.00 92.25           C  
ATOM    193  CD1 ILE A  25      -3.261  -9.961  -5.988  1.00 92.25           C  
ATOM    194  N   VAL A  26      -0.514  -5.219  -6.370  1.00 93.27           N  
ATOM    195  CA  VAL A  26      -0.252  -4.400  -7.556  1.00 93.27           C  
ATOM    196  C   VAL A  26       1.238  -4.166  -7.785  1.00 93.27           C  
ATOM    197  CB  VAL A  26      -1.073  -3.091  -7.500  1.00 93.27           C  
ATOM    198  O   VAL A  26       1.650  -4.093  -8.936  1.00 93.27           O  
ATOM    199  CG1 VAL A  26      -0.278  -1.871  -7.034  1.00 93.27           C  
ATOM    200  CG2 VAL A  26      -1.696  -2.763  -8.856  1.00 93.27           C  
ATOM    201  N   ASN A  27       2.055  -4.119  -6.721  1.00 88.72           N  
ATOM    202  CA  ASN A  27       3.497  -3.867  -6.839  1.00 88.72           C  
ATOM    203  C   ASN A  27       4.159  -4.943  -7.700  1.00 88.72           C  
ATOM    204  CB  ASN A  27       4.171  -3.791  -5.458  1.00 88.72           C  
ATOM    205  O   ASN A  27       4.933  -4.628  -8.596  1.00 88.72           O  
ATOM    206  CG  ASN A  27       3.736  -2.572  -4.674  1.00 88.72           C  
ATOM    207  ND2 ASN A  27       2.714  -2.709  -3.863  1.00 88.72           N  
ATOM    208  OD1 ASN A  27       4.282  -1.492  -4.795  1.00 88.72           O  
ATOM    209  N   VAL A  28       3.783  -6.208  -7.489  1.00 89.30           N  
ATOM    210  CA  VAL A  28       4.317  -7.354  -8.240  1.00 89.30           C  
ATOM    211  C   VAL A  28       3.872  -7.338  -9.707  1.00 89.30           C  
ATOM    212  CB  VAL A  28       3.949  -8.669  -7.529  1.00 89.30           C  
ATOM    213  O   VAL A  28       4.560  -7.891 -10.558  1.00 89.30           O  
ATOM    214  CG1 VAL A  28       4.532  -9.887  -8.242  1.00 89.30           C  
ATOM    215  CG2 VAL A  28       4.499  -8.677  -6.095  1.00 89.30           C  
ATOM    216  N   ALA A  29       2.769  -6.662 -10.019  1.00 92.22           N  
ATOM    217  CA  ALA A  29       2.260  -6.516 -11.375  1.00 92.22           C  
ATOM    218  C   ALA A  29       2.777  -5.266 -12.108  1.00 92.22           C  
ATOM    219  CB  ALA A  29       0.738  -6.507 -11.280  1.00 92.22           C  
ATOM    220  O   ALA A  29       2.538  -5.144 -13.310  1.00 92.22           O  
ATOM    221  N   LEU A  30       3.452  -4.333 -11.419  1.00 88.20           N  
ATOM    222  CA  LEU A  30       3.868  -3.052 -12.003  1.00 88.20           C  
ATOM    223  C   LEU A  30       4.686  -3.214 -13.291  1.00 88.20           C  
ATOM    224  CB  LEU A  30       4.621  -2.172 -10.983  1.00 88.20           C  
ATOM    225  O   LEU A  30       4.310  -2.583 -14.276  1.00 88.20           O  
ATOM    226  CG  LEU A  30       3.752  -1.479  -9.929  1.00 88.20           C  
ATOM    227  CD1 LEU A  30       4.666  -0.715  -8.969  1.00 88.20           C  
ATOM    228  CD2 LEU A  30       2.736  -0.508 -10.535  1.00 88.20           C  
ATOM    229  N   PRO A  31       5.706  -4.091 -13.366  1.00 84.40           N  
ATOM    230  CA  PRO A  31       6.477  -4.247 -14.600  1.00 84.40           C  
ATOM    231  C   PRO A  31       5.631  -4.722 -15.790  1.00 84.40           C  
ATOM    232  CB  PRO A  31       7.585  -5.246 -14.255  1.00 84.40           C  
ATOM    233  O   PRO A  31       5.839  -4.297 -16.925  1.00 84.40           O  
ATOM    234  CG  PRO A  31       7.769  -5.041 -12.754  1.00 84.40           C  
ATOM    235  CD  PRO A  31       6.334  -4.851 -12.290  1.00 84.40           C  
ATOM    236  N   ASP A  32       4.630  -5.570 -15.551  1.00 87.84           N  
ATOM    237  CA  ASP A  32       3.730  -6.054 -16.601  1.00 87.84           C  
ATOM    238  C   ASP A  32       2.713  -4.990 -17.034  1.00 87.84           C  
ATOM    239  CB  ASP A  32       3.003  -7.312 -16.116  1.00 87.84           C  
ATOM    240  O   ASP A  32       2.383  -4.892 -18.222  1.00 87.84           O  
ATOM    241  CG  ASP A  32       3.863  -8.577 -16.140  1.00 87.84           C  
ATOM    242  OD1 ASP A  32       5.057  -8.517 -16.524  1.00 87.84           O  
ATOM    243  OD2 ASP A  32       3.273  -9.629 -15.840  1.00 87.84           O  
ATOM    244  N   ILE A  33       2.240  -4.165 -16.094  1.00 91.40           N  
ATOM    245  CA  ILE A  33       1.412  -2.984 -16.380  1.00 91.40           C  
ATOM    246  C   ILE A  33       2.210  -1.993 -17.232  1.00 91.40           C  
ATOM    247  CB  ILE A  33       0.910  -2.345 -15.062  1.00 91.40           C  
ATOM    248  O   ILE A  33       1.694  -1.504 -18.238  1.00 91.40           O  
ATOM    249  CG1 ILE A  33      -0.101  -3.291 -14.374  1.00 91.40           C  
ATOM    250  CG2 ILE A  33       0.248  -0.974 -15.304  1.00 91.40           C  
ATOM    251  CD1 ILE A  33      -0.466  -2.896 -12.938  1.00 91.40           C  
ATOM    252  N   GLN A  34       3.479  -1.769 -16.878  1.00 85.94           N  
ATOM    253  CA  GLN A  34       4.398  -0.904 -17.608  1.00 85.94           C  
ATOM    254  C   GLN A  34       4.502  -1.306 -19.073  1.00 85.94           C  
ATOM    255  CB  GLN A  34       5.801  -0.985 -16.987  1.00 85.94           C  
ATOM    256  O   GLN A  34       4.249  -0.503 -19.968  1.00 85.94           O  
ATOM    257  CG  GLN A  34       6.533   0.309 -17.301  1.00 85.94           C  
ATOM    258  CD  GLN A  34       7.834   0.463 -16.547  1.00 85.94           C  
ATOM    259  NE2 GLN A  34       8.286   1.691 -16.454  1.00 85.94           N  
ATOM    260  OE1 GLN A  34       8.393  -0.483 -16.002  1.00 85.94           O  
ATOM    261  N   ARG A  35       4.805  -2.588 -19.312  1.00 84.20           N  
ATOM    262  CA  ARG A  35       4.938  -3.152 -20.660  1.00 84.20           C  
ATOM    263  C   ARG A  35       3.617  -3.126 -21.424  1.00 84.20           C  
ATOM    264  CB  ARG A  35       5.481  -4.585 -20.573  1.00 84.20           C  
ATOM    265  O   ARG A  35       3.621  -2.899 -22.627  1.00 84.20           O  
ATOM    266  CG  ARG A  35       6.936  -4.649 -20.081  1.00 84.20           C  
ATOM    267  CD  ARG A  35       7.427  -6.105 -20.034  1.00 84.20           C  
ATOM    268  NE  ARG A  35       8.166  -6.408 -18.789  1.00 84.20           N  
ATOM    269  NH1 ARG A  35       7.102  -8.373 -18.252  1.00 84.20           N  
ATOM    270  NH2 ARG A  35       8.554  -7.503 -16.822  1.00 84.20           N  
ATOM    271  CZ  ARG A  35       7.944  -7.424 -17.969  1.00 84.20           C  
ATOM    272  N   SER A  36       2.492  -3.344 -20.741  1.00 89.39           N  
ATOM    273  CA  SER A  36       1.168  -3.379 -21.376  1.00 89.39           C  
ATOM    274  C   SER A  36       0.699  -2.017 -21.882  1.00 89.39           C  
ATOM    275  CB  SER A  36       0.115  -3.897 -20.402  1.00 89.39           C  
ATOM    276  O   SER A  36      -0.017  -1.967 -22.880  1.00 89.39           O  
ATOM    277  OG  SER A  36       0.380  -5.242 -20.060  1.00 89.39           O  
ATOM    278  N   PHE A  37       1.061  -0.933 -21.192  1.00 89.36           N  
ATOM    279  CA  PHE A  37       0.678   0.428 -21.580  1.00 89.36           C  
ATOM    280  C   PHE A  37       1.813   1.241 -22.206  1.00 89.36           C  
ATOM    281  CB  PHE A  37       0.039   1.147 -20.384  1.00 89.36           C  
ATOM    282  O   PHE A  37       1.539   2.338 -22.681  1.00 89.36           O  
ATOM    283  CG  PHE A  37      -1.287   0.554 -19.954  1.00 89.36           C  
ATOM    284  CD1 PHE A  37      -2.380   0.560 -20.840  1.00 89.36           C  
ATOM    285  CD2 PHE A  37      -1.426  -0.021 -18.680  1.00 89.36           C  
ATOM    286  CE1 PHE A  37      -3.606  -0.006 -20.451  1.00 89.36           C  
ATOM    287  CE2 PHE A  37      -2.657  -0.573 -18.287  1.00 89.36           C  
ATOM    288  CZ  PHE A  37      -3.753  -0.556 -19.167  1.00 89.36           C  
ATOM    289  N   ALA A  38       3.039   0.706 -22.235  1.00 83.78           N  
ATOM    290  CA  ALA A  38       4.247   1.399 -22.684  1.00 83.78           C  
ATOM    291  C   ALA A  38       4.418   2.763 -21.988  1.00 83.78           C  
ATOM    292  CB  ALA A  38       4.269   1.445 -24.219  1.00 83.78           C  
ATOM    293  O   ALA A  38       4.473   3.801 -22.640  1.00 83.78           O  
ATOM    294  N   VAL A  39       4.432   2.743 -20.651  1.00 81.29           N  
ATOM    295  CA  VAL A  39       4.520   3.944 -19.799  1.00 81.29           C  
ATOM    296  C   VAL A  39       5.797   3.975 -18.964  1.00 81.29           C  
ATOM    297  CB  VAL A  39       3.291   4.098 -18.884  1.00 81.29           C  
ATOM    298  O   VAL A  39       6.348   2.924 -18.632  1.00 81.29           O  
ATOM    299  CG1 VAL A  39       2.031   4.346 -19.715  1.00 81.29           C  
ATOM    300  CG2 VAL A  39       3.046   2.889 -17.966  1.00 81.29           C  
ATOM    301  N   GLY A  40       6.207   5.180 -18.570  1.00 78.53           N  
ATOM    302  CA  GLY A  40       7.340   5.438 -17.686  1.00 78.53           C  
ATOM    303  C   GLY A  40       7.145   5.057 -16.234  1.00 78.53           C  
ATOM    304  O   GLY A  40       6.117   4.517 -15.811  1.00 78.53           O  
ATOM    305  N   GLU A  41       8.202   5.328 -15.468  1.00 75.55           N  
ATOM    306  CA  GLU A  41       8.202   5.191 -14.012  1.00 75.55           C  
ATOM    307  C   GLU A  41       7.118   6.079 -13.377  1.00 75.55           C  
ATOM    308  CB  GLU A  41       9.597   5.567 -13.477  1.00 75.55           C  
ATOM    309  O   GLU A  41       6.495   5.677 -12.398  1.00 75.55           O  
ATOM    310  CG  GLU A  41       9.816   5.256 -11.986  1.00 75.55           C  
ATOM    311  CD  GLU A  41       9.843   3.767 -11.588  1.00 75.55           C  
ATOM    312  OE1 GLU A  41      10.071   3.511 -10.385  1.00 75.55           O  
ATOM    313  OE2 GLU A  41       9.604   2.868 -12.424  1.00 75.55           O  
ATOM    314  N   ASP A  42       6.832   7.243 -13.966  1.00 79.58           N  
ATOM    315  CA  ASP A  42       5.721   8.130 -13.602  1.00 79.58           C  
ATOM    316  C   ASP A  42       4.369   7.395 -13.662  1.00 79.58           C  
ATOM    317  CB  ASP A  42       5.720   9.342 -14.556  1.00 79.58           C  
ATOM    318  O   ASP A  42       3.585   7.437 -12.711  1.00 79.58           O  
ATOM    319  CG  ASP A  42       5.338   8.937 -15.990  1.00 79.58           C  
ATOM    320  OD1 ASP A  42       6.020   8.028 -16.532  1.00 79.58           O  
ATOM    321  OD2 ASP A  42       4.254   9.337 -16.454  1.00 79.58           O  
ATOM    322  N   GLY A  43       4.126   6.630 -14.732  1.00 84.74           N  
ATOM    323  CA  GLY A  43       2.912   5.846 -14.916  1.00 84.74           C  
ATOM    324  C   GLY A  43       2.761   4.780 -13.836  1.00 84.74           C  
ATOM    325  O   GLY A  43       1.671   4.591 -13.289  1.00 84.74           O  
ATOM    326  N   LEU A  44       3.859   4.115 -13.468  1.00 85.85           N  
ATOM    327  CA  LEU A  44       3.866   3.135 -12.383  1.00 85.85           C  
ATOM    328  C   LEU A  44       3.634   3.772 -11.023  1.00 85.85           C  
ATOM    329  CB  LEU A  44       5.185   2.360 -12.383  1.00 85.85           C  
ATOM    330  O   LEU A  44       2.806   3.272 -10.257  1.00 85.85           O  
ATOM    331  CG  LEU A  44       5.401   1.524 -13.647  1.00 85.85           C  
ATOM    332  CD1 LEU A  44       6.651   0.695 -13.421  1.00 85.85           C  
ATOM    333  CD2 LEU A  44       4.215   0.602 -13.950  1.00 85.85           C  
ATOM    334  N   GLN A  45       4.305   4.890 -10.750  1.00 85.89           N  
ATOM    335  CA  GLN A  45       4.093   5.670  -9.540  1.00 85.89           C  
ATOM    336  C   GLN A  45       2.634   6.099  -9.432  1.00 85.89           C  
ATOM    337  CB  GLN A  45       4.992   6.904  -9.528  1.00 85.89           C  
ATOM    338  O   GLN A  45       2.041   5.911  -8.377  1.00 85.89           O  
ATOM    339  CG  GLN A  45       6.468   6.582  -9.268  1.00 85.89           C  
ATOM    340  CD  GLN A  45       7.301   7.851  -9.376  1.00 85.89           C  
ATOM    341  NE2 GLN A  45       8.543   7.775  -9.774  1.00 85.89           N  
ATOM    342  OE1 GLN A  45       6.850   8.945  -9.089  1.00 85.89           O  
ATOM    343  N   TRP A  46       2.009   6.578 -10.508  1.00 91.35           N  
ATOM    344  CA  TRP A  46       0.594   6.939 -10.519  1.00 91.35           C  
ATOM    345  C   TRP A  46      -0.332   5.758 -10.207  1.00 91.35           C  
ATOM    346  CB  TRP A  46       0.253   7.579 -11.865  1.00 91.35           C  
ATOM    347  O   TRP A  46      -1.257   5.905  -9.406  1.00 91.35           O  
ATOM    348  CG  TRP A  46       0.462   9.057 -11.913  1.00 91.35           C  
ATOM    349  CD1 TRP A  46       1.279   9.703 -12.772  1.00 91.35           C  
ATOM    350  CD2 TRP A  46      -0.141  10.098 -11.081  1.00 91.35           C  
ATOM    351  CE2 TRP A  46       0.375  11.360 -11.495  1.00 91.35           C  
ATOM    352  CE3 TRP A  46      -1.062  10.104 -10.010  1.00 91.35           C  
ATOM    353  NE1 TRP A  46       1.210  11.058 -12.544  1.00 91.35           N  
ATOM    354  CH2 TRP A  46      -0.918  12.535  -9.815  1.00 91.35           C  
ATOM    355  CZ2 TRP A  46       0.006  12.560 -10.876  1.00 91.35           C  
ATOM    356  CZ3 TRP A  46      -1.456  11.306  -9.387  1.00 91.35           C  
ATOM    357  N   VAL A  47      -0.073   4.564 -10.751  1.00 92.63           N  
ATOM    358  CA  VAL A  47      -0.896   3.366 -10.484  1.00 92.63           C  
ATOM    359  C   VAL A  47      -0.945   3.015  -8.990  1.00 92.63           C  
ATOM    360  CB  VAL A  47      -0.393   2.171 -11.321  1.00 92.63           C  
ATOM    361  O   VAL A  47      -2.008   2.647  -8.469  1.00 92.63           O  
ATOM    362  CG1 VAL A  47      -1.005   0.824 -10.904  1.00 92.63           C  
ATOM    363  CG2 VAL A  47      -0.760   2.379 -12.793  1.00 92.63           C  
ATOM    364  N   VAL A  48       0.177   3.137  -8.274  1.00 90.77           N  
ATOM    365  CA  VAL A  48       0.230   2.876  -6.823  1.00 90.77           C  
ATOM    366  C   VAL A  48      -0.142   4.090  -5.973  1.00 90.77           C  
ATOM    367  CB  VAL A  48       1.596   2.334  -6.374  1.00 90.77           C  
ATOM    368  O   VAL A  48      -0.840   3.953  -4.960  1.00 90.77           O  
ATOM    369  CG1 VAL A  48       1.788   0.899  -6.838  1.00 90.77           C  
ATOM    370  CG2 VAL A  48       2.802   3.173  -6.800  1.00 90.77           C  
ATOM    371  N   ALA A  49       0.284   5.281  -6.383  1.00 88.29           N  
ATOM    372  CA  ALA A  49       0.083   6.520  -5.652  1.00 88.29           C  
ATOM    373  C   ALA A  49      -1.380   6.943  -5.689  1.00 88.29           C  
ATOM    374  CB  ALA A  49       0.994   7.621  -6.201  1.00 88.29           C  
ATOM    375  O   ALA A  49      -1.892   7.331  -4.649  1.00 88.29           O  
ATOM    376  N   SER A  50      -2.097   6.804  -6.809  1.00 93.43           N  
ATOM    377  CA  SER A  50      -3.510   7.202  -6.884  1.00 93.43           C  
ATOM    378  C   SER A  50      -4.390   6.452  -5.895  1.00 93.43           C  
ATOM    379  CB  SER A  50      -4.064   6.996  -8.289  1.00 93.43           C  
ATOM    380  O   SER A  50      -5.264   7.061  -5.282  1.00 93.43           O  
ATOM    381  OG  SER A  50      -3.494   7.978  -9.109  1.00 93.43           O  
ATOM    382  N   TYR A  51      -4.132   5.162  -5.675  1.00 94.38           N  
ATOM    383  CA  TYR A  51      -4.833   4.388  -4.650  1.00 94.38           C  
ATOM    384  C   TYR A  51      -4.605   4.956  -3.250  1.00 94.38           C  
ATOM    385  CB  TYR A  51      -4.355   2.941  -4.718  1.00 94.38           C  
ATOM    386  O   TYR A  51      -5.551   5.264  -2.521  1.00 94.38           O  
ATOM    387  CG  TYR A  51      -4.948   2.068  -3.636  1.00 94.38           C  
ATOM    388  CD1 TYR A  51      -4.252   1.824  -2.434  1.00 94.38           C  
ATOM    389  CD2 TYR A  51      -6.227   1.526  -3.831  1.00 94.38           C  
ATOM    390  CE1 TYR A  51      -4.832   1.014  -1.438  1.00 94.38           C  
ATOM    391  CE2 TYR A  51      -6.812   0.727  -2.838  1.00 94.38           C  
ATOM    392  OH  TYR A  51      -6.667  -0.368  -0.717  1.00 94.38           O  
ATOM    393  CZ  TYR A  51      -6.112   0.452  -1.646  1.00 94.38           C  
ATOM    394  N   SER A  52      -3.336   5.138  -2.890  1.00 90.89           N  
ATOM    395  CA  SER A  52      -2.951   5.646  -1.575  1.00 90.89           C  
ATOM    396  C   SER A  52      -3.393   7.100  -1.383  1.00 90.89           C  
ATOM    397  CB  SER A  52      -1.440   5.502  -1.389  1.00 90.89           C  
ATOM    398  O   SER A  52      -3.812   7.468  -0.291  1.00 90.89           O  
ATOM    399  OG  SER A  52      -1.045   4.152  -1.548  1.00 90.89           O  
ATOM    400  N   LEU A  53      -3.397   7.901  -2.450  1.00 91.98           N  
ATOM    401  CA  LEU A  53      -3.860   9.283  -2.477  1.00 91.98           C  
ATOM    402  C   LEU A  53      -5.366   9.353  -2.242  1.00 91.98           C  
ATOM    403  CB  LEU A  53      -3.481   9.918  -3.829  1.00 91.98           C  
ATOM    404  O   LEU A  53      -5.803  10.084  -1.358  1.00 91.98           O  
ATOM    405  CG  LEU A  53      -3.961  11.368  -4.014  1.00 91.98           C  
ATOM    406  CD1 LEU A  53      -3.385  12.308  -2.959  1.00 91.98           C  
ATOM    407  CD2 LEU A  53      -3.542  11.878  -5.392  1.00 91.98           C  
ATOM    408  N   GLY A  54      -6.155   8.568  -2.984  1.00 93.82           N  
ATOM    409  CA  GLY A  54      -7.602   8.475  -2.788  1.00 93.82           C  
ATOM    410  C   GLY A  54      -7.936   8.067  -1.354  1.00 93.82           C  
ATOM    411  O   GLY A  54      -8.759   8.700  -0.692  1.00 93.82           O  
ATOM    412  N   MET A  55      -7.217   7.075  -0.827  1.00 92.64           N  
ATOM    413  CA  MET A  55      -7.369   6.665   0.563  1.00 92.64           C  
ATOM    414  C   MET A  55      -6.994   7.795   1.535  1.00 92.64           C  
ATOM    415  CB  MET A  55      -6.563   5.383   0.804  1.00 92.64           C  
ATOM    416  O   MET A  55      -7.767   8.111   2.437  1.00 92.64           O  
ATOM    417  CG  MET A  55      -6.857   4.786   2.181  1.00 92.64           C  
ATOM    418  SD  MET A  55      -6.047   3.191   2.461  1.00 92.64           S  
ATOM    419  CE  MET A  55      -6.578   2.882   4.160  1.00 92.64           C  
ATOM    420  N   ALA A  56      -5.848   8.447   1.335  1.00 88.65           N  
ATOM    421  CA  ALA A  56      -5.345   9.524   2.182  1.00 88.65           C  
ATOM    422  C   ALA A  56      -6.329  10.685   2.292  1.00 88.65           C  
ATOM    423  CB  ALA A  56      -4.012  10.026   1.612  1.00 88.65           C  
ATOM    424  O   ALA A  56      -6.648  11.113   3.403  1.00 88.65           O  
ATOM    425  N   VAL A  57      -6.822  11.176   1.153  1.00 90.88           N  
ATOM    426  CA  VAL A  57      -7.682  12.359   1.127  1.00 90.88           C  
ATOM    427  C   VAL A  57      -9.064  12.075   1.690  1.00 90.88           C  
ATOM    428  CB  VAL A  57      -7.753  13.032  -0.252  1.00 90.88           C  
ATOM    429  O   VAL A  57      -9.677  12.982   2.237  1.00 90.88           O  
ATOM    430  CG1 VAL A  57      -6.357  13.454  -0.725  1.00 90.88           C  
ATOM    431  CG2 VAL A  57      -8.455  12.180  -1.316  1.00 90.88           C  
ATOM    432  N   PHE A  58      -9.568  10.841   1.602  1.00 91.93           N  
ATOM    433  CA  PHE A  58     -10.953  10.545   1.967  1.00 91.93           C  
ATOM    434  C   PHE A  58     -11.133   9.897   3.339  1.00 91.93           C  
ATOM    435  CB  PHE A  58     -11.588   9.726   0.846  1.00 91.93           C  
ATOM    436  O   PHE A  58     -12.232   9.947   3.877  1.00 91.93           O  
ATOM    437  CG  PHE A  58     -13.097   9.603   0.942  1.00 91.93           C  
ATOM    438  CD1 PHE A  58     -13.702   8.341   1.081  1.00 91.93           C  
ATOM    439  CD2 PHE A  58     -13.900  10.759   0.899  1.00 91.93           C  
ATOM    440  CE1 PHE A  58     -15.101   8.236   1.182  1.00 91.93           C  
ATOM    441  CE2 PHE A  58     -15.296  10.656   1.017  1.00 91.93           C  
ATOM    442  CZ  PHE A  58     -15.896   9.394   1.162  1.00 91.93           C  
ATOM    443  N   ILE A  59     -10.095   9.330   3.957  1.00 89.14           N  
ATOM    444  CA  ILE A  59     -10.253   8.533   5.187  1.00 89.14           C  
ATOM    445  C   ILE A  59     -10.884   9.295   6.361  1.00 89.14           C  
ATOM    446  CB  ILE A  59      -8.900   7.902   5.551  1.00 89.14           C  
ATOM    447  O   ILE A  59     -11.733   8.751   7.065  1.00 89.14           O  
ATOM    448  CG1 ILE A  59      -9.064   6.676   6.459  1.00 89.14           C  
ATOM    449  CG2 ILE A  59      -7.920   8.921   6.147  1.00 89.14           C  
ATOM    450  CD1 ILE A  59      -7.836   5.762   6.407  1.00 89.14           C  
ATOM    451  N   MET A  60     -10.526  10.567   6.554  1.00 84.36           N  
ATOM    452  CA  MET A  60     -11.085  11.395   7.632  1.00 84.36           C  
ATOM    453  C   MET A  60     -12.540  11.784   7.348  1.00 84.36           C  
ATOM    454  CB  MET A  60     -10.230  12.653   7.807  1.00 84.36           C  
ATOM    455  O   MET A  60     -13.397  11.750   8.234  1.00 84.36           O  
ATOM    456  CG  MET A  60      -8.809  12.315   8.281  1.00 84.36           C  
ATOM    457  SD  MET A  60      -7.769  13.734   8.719  1.00 84.36           S  
ATOM    458  CE  MET A  60      -8.663  14.321  10.176  1.00 84.36           C  
ATOM    459  N   SER A  61     -12.828  12.091   6.085  1.00 88.32           N  
ATOM    460  CA  SER A  61     -14.178  12.354   5.600  1.00 88.32           C  
ATOM    461  C   SER A  61     -15.077  11.133   5.736  1.00 88.32           C  
ATOM    462  CB  SER A  61     -14.092  12.792   4.143  1.00 88.32           C  
ATOM    463  O   SER A  61     -16.173  11.232   6.282  1.00 88.32           O  
ATOM    464  OG  SER A  61     -13.932  14.186   4.156  1.00 88.32           O  
ATOM    465  N   ALA A  62     -14.588   9.965   5.329  1.00 89.15           N  
ATOM    466  CA  ALA A  62     -15.297   8.705   5.442  1.00 89.15           C  
ATOM    467  C   ALA A  62     -15.635   8.365   6.898  1.00 89.15           C  
ATOM    468  CB  ALA A  62     -14.441   7.610   4.809  1.00 89.15           C  
ATOM    469  O   ALA A  62     -16.739   7.902   7.163  1.00 89.15           O  
ATOM    470  N   ALA A  63     -14.730   8.646   7.844  1.00 83.76           N  
ATOM    471  CA  ALA A  63     -15.001   8.490   9.273  1.00 83.76           C  
ATOM    472  C   ALA A  63     -16.199   9.331   9.731  1.00 83.76           C  
ATOM    473  CB  ALA A  63     -13.739   8.880  10.062  1.00 83.76           C  
ATOM    474  O   ALA A  63     -17.109   8.825  10.383  1.00 83.76           O  
ATOM    475  N   THR A  64     -16.205  10.609   9.350  1.00 84.17           N  
ATOM    476  CA  THR A  64     -17.231  11.571   9.772  1.00 84.17           C  
ATOM    477  C   THR A  64     -18.583  11.245   9.143  1.00 84.17           C  
ATOM    478  CB  THR A  64     -16.802  13.000   9.408  1.00 84.17           C  
ATOM    479  O   THR A  64     -19.601  11.214   9.829  1.00 84.17           O  
ATOM    480  CG2 THR A  64     -17.744  14.055   9.986  1.00 84.17           C  
ATOM    481  OG1 THR A  64     -15.512  13.263   9.924  1.00 84.17           O  
ATOM    482  N   LEU A  65     -18.589  10.943   7.844  1.00 88.29           N  
ATOM    483  CA  LEU A  65     -19.795  10.583   7.104  1.00 88.29           C  
ATOM    484  C   LEU A  65     -20.391   9.256   7.595  1.00 88.29           C  
ATOM    485  CB  LEU A  65     -19.447  10.521   5.610  1.00 88.29           C  
ATOM    486  O   LEU A  65     -21.605   9.154   7.759  1.00 88.29           O  
ATOM    487  CG  LEU A  65     -19.084  11.870   4.964  1.00 88.29           C  
ATOM    488  CD1 LEU A  65     -18.460  11.651   3.585  1.00 88.29           C  
ATOM    489  CD2 LEU A  65     -20.315  12.765   4.806  1.00 88.29           C  
ATOM    490  N   ALA A  66     -19.549   8.263   7.901  1.00 86.09           N  
ATOM    491  CA  ALA A  66     -19.984   6.991   8.473  1.00 86.09           C  
ATOM    492  C   ALA A  66     -20.648   7.150   9.842  1.00 86.09           C  
ATOM    493  CB  ALA A  66     -18.774   6.065   8.579  1.00 86.09           C  
ATOM    494  O   ALA A  66     -21.642   6.485  10.127  1.00 86.09           O  
ATOM    495  N   ASP A  67     -20.110   8.023  10.690  1.00 83.18           N  
ATOM    496  CA  ASP A  67     -20.688   8.279  12.004  1.00 83.18           C  
ATOM    497  C   ASP A  67     -22.026   9.040  11.916  1.00 83.18           C  
ATOM    498  CB  ASP A  67     -19.645   8.996  12.878  1.00 83.18           C  
ATOM    499  O   ASP A  67     -22.904   8.779  12.739  1.00 83.18           O  
ATOM    500  CG  ASP A  67     -18.674   8.063  13.622  1.00 83.18           C  
ATOM    501  OD1 ASP A  67     -18.923   6.830  13.729  1.00 83.18           O  
ATOM    502  OD2 ASP A  67     -17.742   8.606  14.254  1.00 83.18           O  
ATOM    503  N   LEU A  68     -22.208   9.911  10.912  1.00 84.10           N  
ATOM    504  CA  LEU A  68     -23.448  10.667  10.677  1.00 84.10           C  
ATOM    505  C   LEU A  68     -24.563   9.826  10.036  1.00 84.10           C  
ATOM    506  CB  LEU A  68     -23.147  11.884   9.779  1.00 84.10           C  
ATOM    507  O   LEU A  68     -25.666   9.752  10.570  1.00 84.10           O  
ATOM    508  CG  LEU A  68     -22.411  13.046  10.466  1.00 84.10           C  
ATOM    509  CD1 LEU A  68     -21.925  14.027   9.394  1.00 84.10           C  
ATOM    510  CD2 LEU A  68     -23.331  13.817  11.419  1.00 84.10           C  
ATOM    511  N   ASP A  69     -24.285   9.206   8.888  1.00 85.19           N  
ATOM    512  CA  ASP A  69     -25.325   8.617   8.028  1.00 85.19           C  
ATOM    513  C   ASP A  69     -25.499   7.102   8.218  1.00 85.19           C  
ATOM    514  CB  ASP A  69     -25.016   8.894   6.554  1.00 85.19           C  
ATOM    515  O   ASP A  69     -26.366   6.497   7.579  1.00 85.19           O  
ATOM    516  CG  ASP A  69     -24.894  10.368   6.177  1.00 85.19           C  
ATOM    517  OD1 ASP A  69     -25.700  11.181   6.679  1.00 85.19           O  
ATOM    518  OD2 ASP A  69     -24.035  10.634   5.304  1.00 85.19           O  
ATOM    519  N   GLY A  70     -24.655   6.484   9.048  1.00 88.09           N  
ATOM    520  CA  GLY A  70     -24.648   5.047   9.308  1.00 88.09           C  
ATOM    521  C   GLY A  70     -23.385   4.346   8.805  1.00 88.09           C  
ATOM    522  O   GLY A  70     -22.966   4.470   7.647  1.00 88.09           O  
ATOM    523  N   ARG A  71     -22.780   3.556   9.693  1.00 90.23           N  
ATOM    524  CA  ARG A  71     -21.532   2.827   9.455  1.00 90.23           C  
ATOM    525  C   ARG A  71     -21.717   1.679   8.472  1.00 90.23           C  
ATOM    526  CB  ARG A  71     -20.994   2.309  10.793  1.00 90.23           C  
ATOM    527  O   ARG A  71     -20.836   1.457   7.645  1.00 90.23           O  
ATOM    528  CG  ARG A  71     -20.551   3.457  11.707  1.00 90.23           C  
ATOM    529  CD  ARG A  71     -20.317   2.931  13.118  1.00 90.23           C  
ATOM    530  NE  ARG A  71     -19.755   3.985  13.970  1.00 90.23           N  
ATOM    531  NH1 ARG A  71     -19.380   2.714  15.846  1.00 90.23           N  
ATOM    532  NH2 ARG A  71     -18.908   4.923  15.807  1.00 90.23           N  
ATOM    533  CZ  ARG A  71     -19.358   3.859  15.214  1.00 90.23           C  
ATOM    534  N   ARG A  72     -22.844   0.959   8.519  1.00 94.83           N  
ATOM    535  CA  ARG A  72     -23.136  -0.139   7.581  1.00 94.83           C  
ATOM    536  C   ARG A  72     -23.379   0.428   6.189  1.00 94.83           C  
ATOM    537  CB  ARG A  72     -24.322  -0.972   8.094  1.00 94.83           C  
ATOM    538  O   ARG A  72     -22.823  -0.098   5.226  1.00 94.83           O  
ATOM    539  CG  ARG A  72     -24.836  -2.031   7.104  1.00 94.83           C  
ATOM    540  CD  ARG A  72     -26.290  -2.388   7.420  1.00 94.83           C  
ATOM    541  NE  ARG A  72     -26.891  -3.158   6.315  1.00 94.83           N  
ATOM    542  NH1 ARG A  72     -28.393  -4.438   7.504  1.00 94.83           N  
ATOM    543  NH2 ARG A  72     -28.423  -4.481   5.294  1.00 94.83           N  
ATOM    544  CZ  ARG A  72     -27.893  -4.016   6.386  1.00 94.83           C  
ATOM    545  N   ARG A  73     -24.154   1.509   6.069  1.00 95.10           N  
ATOM    546  CA  ARG A  73     -24.376   2.199   4.791  1.00 95.10           C  
ATOM    547  C   ARG A  73     -23.063   2.617   4.129  1.00 95.10           C  
ATOM    548  CB  ARG A  73     -25.300   3.397   5.032  1.00 95.10           C  
ATOM    549  O   ARG A  73     -22.837   2.278   2.968  1.00 95.10           O  
ATOM    550  CG  ARG A  73     -25.675   4.080   3.714  1.00 95.10           C  
ATOM    551  CD  ARG A  73     -26.614   5.249   3.992  1.00 95.10           C  
ATOM    552  NE  ARG A  73     -27.007   5.919   2.740  1.00 95.10           N  
ATOM    553  NH1 ARG A  73     -28.160   7.628   3.736  1.00 95.10           N  
ATOM    554  NH2 ARG A  73     -27.994   7.558   1.506  1.00 95.10           N  
ATOM    555  CZ  ARG A  73     -27.719   7.028   2.666  1.00 95.10           C  
ATOM    556  N   TRP A  74     -22.180   3.294   4.859  1.00 94.57           N  
ATOM    557  CA  TRP A  74     -20.888   3.723   4.318  1.00 94.57           C  
ATOM    558  C   TRP A  74     -19.916   2.568   4.066  1.00 94.57           C  
ATOM    559  CB  TRP A  74     -20.292   4.812   5.208  1.00 94.57           C  
ATOM    560  O   TRP A  74     -19.146   2.634   3.108  1.00 94.57           O  
ATOM    561  CG  TRP A  74     -20.821   6.165   4.862  1.00 94.57           C  
ATOM    562  CD1 TRP A  74     -21.807   6.841   5.498  1.00 94.57           C  
ATOM    563  CD2 TRP A  74     -20.434   7.000   3.731  1.00 94.57           C  
ATOM    564  CE2 TRP A  74     -21.234   8.178   3.747  1.00 94.57           C  
ATOM    565  CE3 TRP A  74     -19.505   6.865   2.675  1.00 94.57           C  
ATOM    566  NE1 TRP A  74     -22.021   8.050   4.864  1.00 94.57           N  
ATOM    567  CH2 TRP A  74     -20.182   9.021   1.743  1.00 94.57           C  
ATOM    568  CZ2 TRP A  74     -21.117   9.181   2.778  1.00 94.57           C  
ATOM    569  CZ3 TRP A  74     -19.382   7.865   1.691  1.00 94.57           C  
ATOM    570  N   TYR A  75     -20.000   1.479   4.834  1.00 95.77           N  
ATOM    571  CA  TYR A  75     -19.277   0.247   4.520  1.00 95.77           C  
ATOM    572  C   TYR A  75     -19.736  -0.339   3.176  1.00 95.77           C  
ATOM    573  CB  TYR A  75     -19.434  -0.762   5.664  1.00 95.77           C  
ATOM    574  O   TYR A  75     -18.905  -0.630   2.322  1.00 95.77           O  
ATOM    575  CG  TYR A  75     -18.568  -1.994   5.509  1.00 95.77           C  
ATOM    576  CD1 TYR A  75     -19.067  -3.126   4.846  1.00 95.77           C  
ATOM    577  CD2 TYR A  75     -17.244  -2.003   5.984  1.00 95.77           C  
ATOM    578  CE1 TYR A  75     -18.261  -4.264   4.683  1.00 95.77           C  
ATOM    579  CE2 TYR A  75     -16.417  -3.110   5.762  1.00 95.77           C  
ATOM    580  OH  TYR A  75     -16.128  -5.316   4.931  1.00 95.77           O  
ATOM    581  CZ  TYR A  75     -16.929  -4.247   5.125  1.00 95.77           C  
ATOM    582  N   LEU A  76     -21.049  -0.443   2.933  1.00 97.68           N  
ATOM    583  CA  LEU A  76     -21.597  -0.934   1.659  1.00 97.68           C  
ATOM    584  C   LEU A  76     -21.206  -0.045   0.474  1.00 97.68           C  
ATOM    585  CB  LEU A  76     -23.129  -1.027   1.750  1.00 97.68           C  
ATOM    586  O   LEU A  76     -20.823  -0.568  -0.572  1.00 97.68           O  
ATOM    587  CG  LEU A  76     -23.641  -2.172   2.634  1.00 97.68           C  
ATOM    588  CD1 LEU A  76     -25.143  -2.014   2.864  1.00 97.68           C  
ATOM    589  CD2 LEU A  76     -23.390  -3.539   1.996  1.00 97.68           C  
ATOM    590  N   ILE A  77     -21.268   1.281   0.635  1.00 97.21           N  
ATOM    591  CA  ILE A  77     -20.808   2.238  -0.385  1.00 97.21           C  
ATOM    592  C   ILE A  77     -19.316   2.032  -0.655  1.00 97.21           C  
ATOM    593  CB  ILE A  77     -21.110   3.694   0.044  1.00 97.21           C  
ATOM    594  O   ILE A  77     -18.917   1.929  -1.812  1.00 97.21           O  
ATOM    595  CG1 ILE A  77     -22.636   3.944   0.057  1.00 97.21           C  
ATOM    596  CG2 ILE A  77     -20.425   4.710  -0.892  1.00 97.21           C  
ATOM    597  CD1 ILE A  77     -23.043   5.242   0.767  1.00 97.21           C  
ATOM    598  N   GLY A  78     -18.505   1.918   0.400  1.00 97.05           N  
ATOM    599  CA  GLY A  78     -17.065   1.707   0.301  1.00 97.05           C  
ATOM    600  C   GLY A  78     -16.703   0.426  -0.445  1.00 97.05           C  
ATOM    601  O   GLY A  78     -15.921   0.473  -1.394  1.00 97.05           O  
ATOM    602  N   VAL A  79     -17.310  -0.706  -0.071  1.00 97.98           N  
ATOM    603  CA  VAL A  79     -17.082  -1.994  -0.746  1.00 97.98           C  
ATOM    604  C   VAL A  79     -17.563  -1.933  -2.193  1.00 97.98           C  
ATOM    605  CB  VAL A  79     -17.753  -3.164  -0.001  1.00 97.98           C  
ATOM    606  O   VAL A  79     -16.835  -2.353  -3.084  1.00 97.98           O  
ATOM    607  CG1 VAL A  79     -17.517  -4.502  -0.714  1.00 97.98           C  
ATOM    608  CG2 VAL A  79     -17.191  -3.336   1.414  1.00 97.98           C  
ATOM    609  N   SER A  80     -18.735  -1.348  -2.456  1.00 98.16           N  
ATOM    610  CA  SER A  80     -19.259  -1.211  -3.822  1.00 98.16           C  
ATOM    611  C   SER A  80     -18.325  -0.379  -4.699  1.00 98.16           C  
ATOM    612  CB  SER A  80     -20.646  -0.561  -3.828  1.00 98.16           C  
ATOM    613  O   SER A  80     -17.988  -0.794  -5.806  1.00 98.16           O  
ATOM    614  OG  SER A  80     -21.559  -1.311  -3.056  1.00 98.16           O  
ATOM    615  N   LEU A  81     -17.858   0.766  -4.194  1.00 98.04           N  
ATOM    616  CA  LEU A  81     -16.934   1.643  -4.908  1.00 98.04           C  
ATOM    617  C   LEU A  81     -15.592   0.951  -5.164  1.00 98.04           C  
ATOM    618  CB  LEU A  81     -16.768   2.939  -4.096  1.00 98.04           C  
ATOM    619  O   LEU A  81     -15.060   1.033  -6.268  1.00 98.04           O  
ATOM    620  CG  LEU A  81     -15.891   4.003  -4.781  1.00 98.04           C  
ATOM    621  CD1 LEU A  81     -16.457   4.435  -6.136  1.00 98.04           C  
ATOM    622  CD2 LEU A  81     -15.811   5.239  -3.887  1.00 98.04           C  
ATOM    623  N   PHE A  82     -15.077   0.214  -4.179  1.00 97.98           N  
ATOM    624  CA  PHE A  82     -13.856  -0.568  -4.328  1.00 97.98           C  
ATOM    625  C   PHE A  82     -14.009  -1.682  -5.377  1.00 97.98           C  
ATOM    626  CB  PHE A  82     -13.470  -1.135  -2.959  1.00 97.98           C  
ATOM    627  O   PHE A  82     -13.141  -1.857  -6.233  1.00 97.98           O  
ATOM    628  CG  PHE A  82     -12.144  -1.853  -2.983  1.00 97.98           C  
ATOM    629  CD1 PHE A  82     -12.067  -3.170  -3.471  1.00 97.98           C  
ATOM    630  CD2 PHE A  82     -10.980  -1.192  -2.551  1.00 97.98           C  
ATOM    631  CE1 PHE A  82     -10.831  -3.826  -3.518  1.00 97.98           C  
ATOM    632  CE2 PHE A  82      -9.745  -1.859  -2.588  1.00 97.98           C  
ATOM    633  CZ  PHE A  82      -9.681  -3.174  -3.066  1.00 97.98           C  
ATOM    634  N   THR A  83     -15.110  -2.435  -5.351  1.00 97.95           N  
ATOM    635  CA  THR A  83     -15.361  -3.528  -6.302  1.00 97.95           C  
ATOM    636  C   THR A  83     -15.578  -3.003  -7.720  1.00 97.95           C  
ATOM    637  CB  THR A  83     -16.557  -4.379  -5.853  1.00 97.95           C  
ATOM    638  O   THR A  83     -14.987  -3.534  -8.657  1.00 97.95           O  
ATOM    639  CG2 THR A  83     -16.787  -5.592  -6.753  1.00 97.95           C  
ATOM    640  OG1 THR A  83     -16.317  -4.890  -4.565  1.00 97.95           O  
ATOM    641  N   LEU A  84     -16.347  -1.924  -7.892  1.00 98.05           N  
ATOM    642  CA  LEU A  84     -16.513  -1.262  -9.192  1.00 98.05           C  
ATOM    643  C   LEU A  84     -15.191  -0.673  -9.698  1.00 98.05           C  
ATOM    644  CB  LEU A  84     -17.586  -0.166  -9.083  1.00 98.05           C  
ATOM    645  O   LEU A  84     -14.863  -0.832 -10.872  1.00 98.05           O  
ATOM    646  CG  LEU A  84     -19.025  -0.682  -8.888  1.00 98.05           C  
ATOM    647  CD1 LEU A  84     -19.976   0.491  -8.607  1.00 98.05           C  
ATOM    648  CD2 LEU A  84     -19.536  -1.455 -10.108  1.00 98.05           C  
ATOM    649  N   GLY A  85     -14.397  -0.068  -8.810  1.00 97.60           N  
ATOM    650  CA  GLY A  85     -13.044   0.389  -9.123  1.00 97.60           C  
ATOM    651  C   GLY A  85     -12.136  -0.759  -9.568  1.00 97.60           C  
ATOM    652  O   GLY A  85     -11.409  -0.614 -10.544  1.00 97.60           O  
ATOM    653  N   SER A  86     -12.244  -1.931  -8.934  1.00 97.60           N  
ATOM    654  CA  SER A  86     -11.504  -3.142  -9.326  1.00 97.60           C  
ATOM    655  C   SER A  86     -11.902  -3.617 -10.729  1.00 97.60           C  
ATOM    656  CB  SER A  86     -11.740  -4.291  -8.336  1.00 97.60           C  
ATOM    657  O   SER A  86     -11.042  -3.943 -11.544  1.00 97.60           O  
ATOM    658  OG  SER A  86     -11.499  -3.924  -6.989  1.00 97.60           O  
ATOM    659  N   ILE A  87     -13.201  -3.605 -11.052  1.00 98.13           N  
ATOM    660  CA  ILE A  87     -13.699  -3.926 -12.400  1.00 98.13           C  
ATOM    661  C   ILE A  87     -13.126  -2.941 -13.425  1.00 98.13           C  
ATOM    662  CB  ILE A  87     -15.246  -3.939 -12.423  1.00 98.13           C  
ATOM    663  O   ILE A  87     -12.602  -3.364 -14.456  1.00 98.13           O  
ATOM    664  CG1 ILE A  87     -15.790  -5.111 -11.577  1.00 98.13           C  
ATOM    665  CG2 ILE A  87     -15.779  -4.052 -13.865  1.00 98.13           C  
ATOM    666  CD1 ILE A  87     -17.278  -4.998 -11.227  1.00 98.13           C  
ATOM    667  N   ALA A  88     -13.178  -1.640 -13.128  1.00 97.90           N  
ATOM    668  CA  ALA A  88     -12.642  -0.600 -13.999  1.00 97.90           C  
ATOM    669  C   ALA A  88     -11.120  -0.729 -14.198  1.00 97.90           C  
ATOM    670  CB  ALA A  88     -13.043   0.764 -13.428  1.00 97.90           C  
ATOM    671  O   ALA A  88     -10.650  -0.570 -15.321  1.00 97.90           O  
ATOM    672  N   CYS A  89     -10.361  -1.091 -13.156  1.00 97.25           N  
ATOM    673  CA  CYS A  89      -8.924  -1.363 -13.259  1.00 97.25           C  
ATOM    674  C   CYS A  89      -8.636  -2.573 -14.159  1.00 97.25           C  
ATOM    675  CB  CYS A  89      -8.326  -1.598 -11.864  1.00 97.25           C  
ATOM    676  O   CYS A  89      -7.798  -2.493 -15.055  1.00 97.25           O  
ATOM    677  SG  CYS A  89      -8.332  -0.086 -10.864  1.00 97.25           S  
ATOM    678  N   GLY A  90      -9.358  -3.684 -13.972  1.00 96.61           N  
ATOM    679  CA  GLY A  90      -9.193  -4.879 -14.804  1.00 96.61           C  
ATOM    680  C   GLY A  90      -9.557  -4.640 -16.275  1.00 96.61           C  
ATOM    681  O   GLY A  90      -8.912  -5.176 -17.172  1.00 96.61           O  
ATOM    682  N   LEU A  91     -10.553  -3.791 -16.541  1.00 97.24           N  
ATOM    683  CA  LEU A  91     -10.999  -3.436 -17.894  1.00 97.24           C  
ATOM    684  C   LEU A  91     -10.276  -2.221 -18.493  1.00 97.24           C  
ATOM    685  CB  LEU A  91     -12.525  -3.229 -17.885  1.00 97.24           C  
ATOM    686  O   LEU A  91     -10.613  -1.815 -19.604  1.00 97.24           O  
ATOM    687  CG  LEU A  91     -13.342  -4.491 -17.564  1.00 97.24           C  
ATOM    688  CD1 LEU A  91     -14.822  -4.122 -17.472  1.00 97.24           C  
ATOM    689  CD2 LEU A  91     -13.197  -5.574 -18.637  1.00 97.24           C  
ATOM    690  N   ALA A  92      -9.302  -1.633 -17.794  1.00 97.03           N  
ATOM    691  CA  ALA A  92      -8.684  -0.382 -18.213  1.00 97.03           C  
ATOM    692  C   ALA A  92      -8.031  -0.511 -19.609  1.00 97.03           C  
ATOM    693  CB  ALA A  92      -7.675   0.068 -17.154  1.00 97.03           C  
ATOM    694  O   ALA A  92      -7.163  -1.375 -19.798  1.00 97.03           O  
ATOM    695  N   PRO A  93      -8.421   0.337 -20.586  1.00 94.88           N  
ATOM    696  CA  PRO A  93      -7.818   0.362 -21.917  1.00 94.88           C  
ATOM    697  C   PRO A  93      -6.588   1.275 -21.994  1.00 94.88           C  
ATOM    698  CB  PRO A  93      -8.935   0.866 -22.833  1.00 94.88           C  
ATOM    699  O   PRO A  93      -5.838   1.204 -22.960  1.00 94.88           O  
ATOM    700  CG  PRO A  93      -9.681   1.858 -21.944  1.00 94.88           C  
ATOM    701  CD  PRO A  93      -9.587   1.217 -20.560  1.00 94.88           C  
ATOM    702  N   SER A  94      -6.373   2.132 -20.993  1.00 94.81           N  
ATOM    703  CA  SER A  94      -5.241   3.056 -20.921  1.00 94.81           C  
ATOM    704  C   SER A  94      -4.788   3.269 -19.479  1.00 94.81           C  
ATOM    705  CB  SER A  94      -5.610   4.398 -21.566  1.00 94.81           C  
ATOM    706  O   SER A  94      -5.558   3.046 -18.536  1.00 94.81           O  
ATOM    707  OG  SER A  94      -6.583   5.096 -20.806  1.00 94.81           O  
ATOM    708  N   ILE A  95      -3.557   3.764 -19.313  1.00 93.41           N  
ATOM    709  CA  ILE A  95      -2.999   4.095 -17.999  1.00 93.41           C  
ATOM    710  C   ILE A  95      -3.851   5.138 -17.264  1.00 93.41           C  
ATOM    711  CB  ILE A  95      -1.524   4.537 -18.141  1.00 93.41           C  
ATOM    712  O   ILE A  95      -4.112   4.985 -16.080  1.00 93.41           O  
ATOM    713  CG1 ILE A  95      -0.770   4.519 -16.795  1.00 93.41           C  
ATOM    714  CG2 ILE A  95      -1.380   5.927 -18.792  1.00 93.41           C  
ATOM    715  CD1 ILE A  95      -0.627   3.112 -16.207  1.00 93.41           C  
ATOM    716  N   ALA A  96      -4.392   6.137 -17.969  1.00 93.76           N  
ATOM    717  CA  ALA A  96      -5.226   7.179 -17.370  1.00 93.76           C  
ATOM    718  C   ALA A  96      -6.512   6.614 -16.745  1.00 93.76           C  
ATOM    719  CB  ALA A  96      -5.549   8.214 -18.453  1.00 93.76           C  
ATOM    720  O   ALA A  96      -6.901   7.013 -15.643  1.00 93.76           O  
ATOM    721  N   VAL A  97      -7.158   5.655 -17.422  1.00 96.74           N  
ATOM    722  CA  VAL A  97      -8.333   4.959 -16.876  1.00 96.74           C  
ATOM    723  C   VAL A  97      -7.935   4.104 -15.677  1.00 96.74           C  
ATOM    724  CB  VAL A  97      -9.044   4.109 -17.945  1.00 96.74           C  
ATOM    725  O   VAL A  97      -8.627   4.153 -14.662  1.00 96.74           O  
ATOM    726  CG1 VAL A  97     -10.219   3.314 -17.354  1.00 96.74           C  
ATOM    727  CG2 VAL A  97      -9.614   4.994 -19.061  1.00 96.74           C  
ATOM    728  N   LEU A  98      -6.814   3.374 -15.758  1.00 96.90           N  
ATOM    729  CA  LEU A  98      -6.314   2.565 -14.645  1.00 96.90           C  
ATOM    730  C   LEU A  98      -6.042   3.439 -13.415  1.00 96.90           C  
ATOM    731  CB  LEU A  98      -5.063   1.777 -15.091  1.00 96.90           C  
ATOM    732  O   LEU A  98      -6.601   3.193 -12.354  1.00 96.90           O  
ATOM    733  CG  LEU A  98      -4.453   0.885 -13.993  1.00 96.90           C  
ATOM    734  CD1 LEU A  98      -5.450  -0.139 -13.453  1.00 96.90           C  
ATOM    735  CD2 LEU A  98      -3.259   0.110 -14.543  1.00 96.90           C  
ATOM    736  N   THR A  99      -5.266   4.507 -13.566  1.00 95.33           N  
ATOM    737  CA  THR A  99      -4.903   5.447 -12.499  1.00 95.33           C  
ATOM    738  C   THR A  99      -6.131   6.121 -11.876  1.00 95.33           C  
ATOM    739  CB  THR A  99      -3.936   6.483 -13.089  1.00 95.33           C  
ATOM    740  O   THR A  99      -6.254   6.198 -10.652  1.00 95.33           O  
ATOM    741  CG2 THR A  99      -3.459   7.510 -12.082  1.00 95.33           C  
ATOM    742  OG1 THR A  99      -2.789   5.803 -13.538  1.00 95.33           O  
ATOM    743  N   THR A 100      -7.104   6.539 -12.693  1.00 96.27           N  
ATOM    744  CA  THR A 100      -8.359   7.131 -12.196  1.00 96.27           C  
ATOM    745  C   THR A 100      -9.185   6.106 -11.417  1.00 96.27           C  
ATOM    746  CB  THR A 100      -9.197   7.700 -13.350  1.00 96.27           C  
ATOM    747  O   THR A 100      -9.687   6.399 -10.328  1.00 96.27           O  
ATOM    748  CG2 THR A 100     -10.454   8.422 -12.861  1.00 96.27           C  
ATOM    749  OG1 THR A 100      -8.451   8.651 -14.071  1.00 96.27           O  
ATOM    750  N   ALA A 101      -9.290   4.879 -11.937  1.00 97.60           N  
ATOM    751  CA  ALA A 101      -9.981   3.788 -11.264  1.00 97.60           C  
ATOM    752  C   ALA A 101      -9.296   3.416  -9.940  1.00 97.60           C  
ATOM    753  CB  ALA A 101     -10.081   2.600 -12.223  1.00 97.60           C  
ATOM    754  O   ALA A 101      -9.997   3.225  -8.948  1.00 97.60           O  
ATOM    755  N   ARG A 102      -7.956   3.411  -9.884  1.00 96.86           N  
ATOM    756  CA  ARG A 102      -7.166   3.226  -8.653  1.00 96.86           C  
ATOM    757  C   ARG A 102      -7.473   4.306  -7.624  1.00 96.86           C  
ATOM    758  CB  ARG A 102      -5.657   3.224  -8.974  1.00 96.86           C  
ATOM    759  O   ARG A 102      -7.677   3.984  -6.456  1.00 96.86           O  
ATOM    760  CG  ARG A 102      -5.168   1.982  -9.735  1.00 96.86           C  
ATOM    761  CD  ARG A 102      -5.207   0.703  -8.908  1.00 96.86           C  
ATOM    762  NE  ARG A 102      -4.262   0.737  -7.776  1.00 96.86           N  
ATOM    763  NH1 ARG A 102      -5.516  -0.550  -6.369  1.00 96.86           N  
ATOM    764  NH2 ARG A 102      -3.465  -0.018  -5.768  1.00 96.86           N  
ATOM    765  CZ  ARG A 102      -4.415   0.063  -6.650  1.00 96.86           C  
ATOM    766  N   GLY A 103      -7.581   5.563  -8.058  1.00 95.63           N  
ATOM    767  CA  GLY A 103      -8.026   6.674  -7.215  1.00 95.63           C  
ATOM    768  C   GLY A 103      -9.393   6.418  -6.580  1.00 95.63           C  
ATOM    769  O   GLY A 103      -9.537   6.498  -5.360  1.00 95.63           O  
ATOM    770  N   ALA A 104     -10.381   6.026  -7.389  1.00 96.60           N  
ATOM    771  CA  ALA A 104     -11.718   5.676  -6.904  1.00 96.60           C  
ATOM    772  C   ALA A 104     -11.707   4.453  -5.966  1.00 96.60           C  
ATOM    773  CB  ALA A 104     -12.630   5.453  -8.116  1.00 96.60           C  
ATOM    774  O   ALA A 104     -12.384   4.450  -4.937  1.00 96.60           O  
ATOM    775  N   GLN A 105     -10.891   3.442  -6.274  1.00 96.69           N  
ATOM    776  CA  GLN A 105     -10.665   2.274  -5.420  1.00 96.69           C  
ATOM    777  C   GLN A 105     -10.112   2.695  -4.048  1.00 96.69           C  
ATOM    778  CB  GLN A 105      -9.694   1.312  -6.128  1.00 96.69           C  
ATOM    779  O   GLN A 105     -10.589   2.210  -3.024  1.00 96.69           O  
ATOM    780  CG  GLN A 105     -10.145  -0.155  -6.181  1.00 96.69           C  
ATOM    781  CD  GLN A 105      -9.060  -1.037  -6.803  1.00 96.69           C  
ATOM    782  NE2 GLN A 105      -9.168  -2.341  -6.759  1.00 96.69           N  
ATOM    783  OE1 GLN A 105      -8.064  -0.564  -7.324  1.00 96.69           O  
ATOM    784  N   GLY A 106      -9.179   3.652  -4.017  1.00 95.80           N  
ATOM    785  CA  GLY A 106      -8.631   4.250  -2.798  1.00 95.80           C  
ATOM    786  C   GLY A 106      -9.689   4.930  -1.923  1.00 95.80           C  
ATOM    787  O   GLY A 106      -9.694   4.744  -0.706  1.00 95.80           O  
ATOM    788  N   LEU A 107     -10.642   5.651  -2.528  1.00 96.06           N  
ATOM    789  CA  LEU A 107     -11.794   6.219  -1.806  1.00 96.06           C  
ATOM    790  C   LEU A 107     -12.637   5.110  -1.152  1.00 96.06           C  
ATOM    791  CB  LEU A 107     -12.692   7.036  -2.758  1.00 96.06           C  
ATOM    792  O   LEU A 107     -13.006   5.204   0.021  1.00 96.06           O  
ATOM    793  CG  LEU A 107     -12.039   8.203  -3.515  1.00 96.06           C  
ATOM    794  CD1 LEU A 107     -13.044   8.812  -4.494  1.00 96.06           C  
ATOM    795  CD2 LEU A 107     -11.586   9.314  -2.583  1.00 96.06           C  
ATOM    796  N   GLY A 108     -12.902   4.031  -1.894  1.00 96.85           N  
ATOM    797  CA  GLY A 108     -13.586   2.848  -1.369  1.00 96.85           C  
ATOM    798  C   GLY A 108     -12.822   2.213  -0.205  1.00 96.85           C  
ATOM    799  O   GLY A 108     -13.401   1.942   0.847  1.00 96.85           O  
ATOM    800  N   ALA A 109     -11.503   2.062  -0.346  1.00 95.91           N  
ATOM    801  CA  ALA A 109     -10.628   1.504   0.680  1.00 95.91           C  
ATOM    802  C   ALA A 109     -10.595   2.347   1.963  1.00 95.91           C  
ATOM    803  CB  ALA A 109      -9.224   1.343   0.093  1.00 95.91           C  
ATOM    804  O   ALA A 109     -10.609   1.789   3.064  1.00 95.91           O  
ATOM    805  N   ALA A 110     -10.619   3.677   1.844  1.00 93.68           N  
ATOM    806  CA  ALA A 110     -10.756   4.587   2.979  1.00 93.68           C  
ATOM    807  C   ALA A 110     -12.056   4.336   3.753  1.00 93.68           C  
ATOM    808  CB  ALA A 110     -10.682   6.031   2.473  1.00 93.68           C  
ATOM    809  O   ALA A 110     -12.021   4.149   4.973  1.00 93.68           O  
ATOM    810  N   ALA A 111     -13.188   4.273   3.046  1.00 94.57           N  
ATOM    811  CA  ALA A 111     -14.481   3.999   3.661  1.00 94.57           C  
ATOM    812  C   ALA A 111     -14.500   2.637   4.358  1.00 94.57           C  
ATOM    813  CB  ALA A 111     -15.581   4.148   2.606  1.00 94.57           C  
ATOM    814  O   ALA A 111     -14.831   2.577   5.543  1.00 94.57           O  
ATOM    815  N   VAL A 112     -14.072   1.568   3.679  1.00 95.77           N  
ATOM    816  CA  VAL A 112     -14.003   0.206   4.240  1.00 95.77           C  
ATOM    817  C   VAL A 112     -13.102   0.151   5.472  1.00 95.77           C  
ATOM    818  CB  VAL A 112     -13.510  -0.791   3.170  1.00 95.77           C  
ATOM    819  O   VAL A 112     -13.486  -0.431   6.487  1.00 95.77           O  
ATOM    820  CG1 VAL A 112     -13.264  -2.202   3.722  1.00 95.77           C  
ATOM    821  CG2 VAL A 112     -14.562  -0.931   2.067  1.00 95.77           C  
ATOM    822  N   SER A 113     -11.927   0.784   5.426  1.00 91.60           N  
ATOM    823  CA  SER A 113     -10.967   0.769   6.536  1.00 91.60           C  
ATOM    824  C   SER A 113     -11.576   1.319   7.820  1.00 91.60           C  
ATOM    825  CB  SER A 113      -9.736   1.614   6.210  1.00 91.60           C  
ATOM    826  O   SER A 113     -11.492   0.679   8.867  1.00 91.60           O  
ATOM    827  OG  SER A 113      -9.023   1.053   5.140  1.00 91.60           O  
ATOM    828  N   VAL A 114     -12.229   2.481   7.742  1.00 89.49           N  
ATOM    829  CA  VAL A 114     -12.784   3.134   8.932  1.00 89.49           C  
ATOM    830  C   VAL A 114     -14.063   2.453   9.404  1.00 89.49           C  
ATOM    831  CB  VAL A 114     -13.030   4.629   8.686  1.00 89.49           C  
ATOM    832  O   VAL A 114     -14.211   2.138  10.587  1.00 89.49           O  
ATOM    833  CG1 VAL A 114     -13.593   5.247   9.967  1.00 89.49           C  
ATOM    834  CG2 VAL A 114     -11.724   5.344   8.327  1.00 89.49           C  
ATOM    835  N   THR A 115     -14.987   2.193   8.482  1.00 92.28           N  
ATOM    836  CA  THR A 115     -16.294   1.622   8.826  1.00 92.28           C  
ATOM    837  C   THR A 115     -16.175   0.180   9.318  1.00 92.28           C  
ATOM    838  CB  THR A 115     -17.277   1.706   7.655  1.00 92.28           C  
ATOM    839  O   THR A 115     -16.910  -0.200  10.225  1.00 92.28           O  
ATOM    840  CG2 THR A 115     -17.668   3.130   7.279  1.00 92.28           C  
ATOM    841  OG1 THR A 115     -16.721   1.125   6.511  1.00 92.28           O  
ATOM    842  N   SER A 116     -15.211  -0.609   8.820  1.00 92.97           N  
ATOM    843  CA  SER A 116     -14.990  -1.988   9.284  1.00 92.97           C  
ATOM    844  C   SER A 116     -14.678  -2.054  10.780  1.00 92.97           C  
ATOM    845  CB  SER A 116     -13.873  -2.687   8.495  1.00 92.97           C  
ATOM    846  O   SER A 116     -15.341  -2.786  11.514  1.00 92.97           O  
ATOM    847  OG  SER A 116     -12.608  -2.112   8.713  1.00 92.97           O  
ATOM    848  N   LEU A 117     -13.721  -1.250  11.254  1.00 88.81           N  
ATOM    849  CA  LEU A 117     -13.344  -1.200  12.665  1.00 88.81           C  
ATOM    850  C   LEU A 117     -14.495  -0.676  13.532  1.00 88.81           C  
ATOM    851  CB  LEU A 117     -12.092  -0.317  12.804  1.00 88.81           C  
ATOM    852  O   LEU A 117     -14.725  -1.173  14.639  1.00 88.81           O  
ATOM    853  CG  LEU A 117     -11.583  -0.180  14.251  1.00 88.81           C  
ATOM    854  CD1 LEU A 117     -11.178  -1.529  14.854  1.00 88.81           C  
ATOM    855  CD2 LEU A 117     -10.373   0.751  14.286  1.00 88.81           C  
ATOM    856  N   ALA A 118     -15.233   0.312  13.024  1.00 87.98           N  
ATOM    857  CA  ALA A 118     -16.366   0.904  13.719  1.00 87.98           C  
ATOM    858  C   ALA A 118     -17.528  -0.093  13.890  1.00 87.98           C  
ATOM    859  CB  ALA A 118     -16.773   2.161  12.945  1.00 87.98           C  
ATOM    860  O   ALA A 118     -18.124  -0.160  14.967  1.00 87.98           O  
ATOM    861  N   LEU A 119     -17.806  -0.905  12.866  1.00 91.27           N  
ATOM    862  CA  LEU A 119     -18.809  -1.972  12.896  1.00 91.27           C  
ATOM    863  C   LEU A 119     -18.410  -3.108  13.842  1.00 91.27           C  
ATOM    864  CB  LEU A 119     -19.016  -2.502  11.467  1.00 91.27           C  
ATOM    865  O   LEU A 119     -19.224  -3.530  14.661  1.00 91.27           O  
ATOM    866  CG  LEU A 119     -19.814  -1.556  10.554  1.00 91.27           C  
ATOM    867  CD1 LEU A 119     -19.704  -2.043   9.110  1.00 91.27           C  
ATOM    868  CD2 LEU A 119     -21.286  -1.488  10.965  1.00 91.27           C  
ATOM    869  N   VAL A 120     -17.148  -3.555  13.809  1.00 90.67           N  
ATOM    870  CA  VAL A 120     -16.634  -4.536  14.786  1.00 90.67           C  
ATOM    871  C   VAL A 120     -16.764  -3.987  16.206  1.00 90.67           C  
ATOM    872  CB  VAL A 120     -15.171  -4.920  14.486  1.00 90.67           C  
ATOM    873  O   VAL A 120     -17.241  -4.669  17.106  1.00 90.67           O  
ATOM    874  CG1 VAL A 120     -14.551  -5.807  15.577  1.00 90.67           C  
ATOM    875  CG2 VAL A 120     -15.089  -5.710  13.181  1.00 90.67           C  
ATOM    876  N   SER A 121     -16.404  -2.725  16.421  1.00 87.28           N  
ATOM    877  CA  SER A 121     -16.493  -2.106  17.746  1.00 87.28           C  
ATOM    878  C   SER A 121     -17.932  -1.946  18.247  1.00 87.28           C  
ATOM    879  CB  SER A 121     -15.811  -0.741  17.727  1.00 87.28           C  
ATOM    880  O   SER A 121     -18.143  -1.951  19.460  1.00 87.28           O  
ATOM    881  OG  SER A 121     -14.440  -0.894  17.435  1.00 87.28           O  
ATOM    882  N   ALA A 122     -18.906  -1.785  17.348  1.00 87.57           N  
ATOM    883  CA  ALA A 122     -20.323  -1.685  17.692  1.00 87.57           C  
ATOM    884  C   ALA A 122     -20.946  -3.060  17.989  1.00 87.57           C  
ATOM    885  CB  ALA A 122     -21.049  -0.961  16.552  1.00 87.57           C  
ATOM    886  O   ALA A 122     -21.688  -3.195  18.956  1.00 87.57           O  
ATOM    887  N   ALA A 123     -20.592  -4.094  17.218  1.00 91.21           N  
ATOM    888  CA  ALA A 123     -21.127  -5.446  17.393  1.00 91.21           C  
ATOM    889  C   ALA A 123     -20.676  -6.127  18.703  1.00 91.21           C  
ATOM    890  CB  ALA A 123     -20.719  -6.267  16.164  1.00 91.21           C  
ATOM    891  O   ALA A 123     -21.330  -7.052  19.189  1.00 91.21           O  
ATOM    892  N   PHE A 124     -19.560  -5.680  19.285  1.00 89.71           N  
ATOM    893  CA  PHE A 124     -18.971  -6.242  20.500  1.00 89.71           C  
ATOM    894  C   PHE A 124     -18.926  -5.199  21.626  1.00 89.71           C  
ATOM    895  CB  PHE A 124     -17.579  -6.776  20.160  1.00 89.71           C  
ATOM    896  O   PHE A 124     -17.908  -4.531  21.784  1.00 89.71           O  
ATOM    897  CG  PHE A 124     -17.597  -7.992  19.265  1.00 89.71           C  
ATOM    898  CD1 PHE A 124     -17.626  -9.261  19.850  1.00 89.71           C  
ATOM    899  CD2 PHE A 124     -17.575  -7.877  17.863  1.00 89.71           C  
ATOM    900  CE1 PHE A 124     -17.544 -10.398  19.041  1.00 89.71           C  
ATOM    901  CE2 PHE A 124     -17.537  -9.017  17.047  1.00 89.71           C  
ATOM    902  CZ  PHE A 124     -17.491 -10.287  17.640  1.00 89.71           C  
ATOM    903  N   PRO A 125     -19.997  -5.016  22.416  1.00 86.00           N  
ATOM    904  CA  PRO A 125     -20.034  -3.986  23.456  1.00 86.00           C  
ATOM    905  C   PRO A 125     -19.130  -4.302  24.659  1.00 86.00           C  
ATOM    906  CB  PRO A 125     -21.511  -3.859  23.842  1.00 86.00           C  
ATOM    907  O   PRO A 125     -18.517  -3.390  25.215  1.00 86.00           O  
ATOM    908  CG  PRO A 125     -22.115  -5.213  23.468  1.00 86.00           C  
ATOM    909  CD  PRO A 125     -21.292  -5.655  22.262  1.00 86.00           C  
ATOM    910  N   GLU A 126     -18.992  -5.575  25.041  1.00 90.11           N  
ATOM    911  CA  GLU A 126     -18.154  -5.985  26.173  1.00 90.11           C  
ATOM    912  C   GLU A 126     -16.658  -5.819  25.871  1.00 90.11           C  
ATOM    913  CB  GLU A 126     -18.422  -7.442  26.561  1.00 90.11           C  
ATOM    914  O   GLU A 126     -16.154  -6.327  24.870  1.00 90.11           O  
ATOM    915  CG  GLU A 126     -19.824  -7.662  27.144  1.00 90.11           C  
ATOM    916  CD  GLU A 126     -20.013  -9.085  27.696  1.00 90.11           C  
ATOM    917  OE1 GLU A 126     -21.157  -9.388  28.093  1.00 90.11           O  
ATOM    918  OE2 GLU A 126     -19.009  -9.837  27.751  1.00 90.11           O  
ATOM    919  N   ALA A 127     -15.913  -5.165  26.770  1.00 78.16           N  
ATOM    920  CA  ALA A 127     -14.509  -4.804  26.547  1.00 78.16           C  
ATOM    921  C   ALA A 127     -13.606  -6.002  26.190  1.00 78.16           C  
ATOM    922  CB  ALA A 127     -13.998  -4.083  27.801  1.00 78.16           C  
ATOM    923  O   ALA A 127     -12.790  -5.916  25.270  1.00 78.16           O  
ATOM    924  N   LYS A 128     -13.770  -7.140  26.882  1.00 80.84           N  
ATOM    925  CA  LYS A 128     -12.970  -8.352  26.644  1.00 80.84           C  
ATOM    926  C   LYS A 128     -13.294  -8.997  25.295  1.00 80.84           C  
ATOM    927  CB  LYS A 128     -13.171  -9.329  27.813  1.00 80.84           C  
ATOM    928  O   LYS A 128     -12.378  -9.390  24.571  1.00 80.84           O  
ATOM    929  CG  LYS A 128     -12.237 -10.549  27.727  1.00 80.84           C  
ATOM    930  CD  LYS A 128     -12.447 -11.469  28.936  1.00 80.84           C  
ATOM    931  CE  LYS A 128     -11.535 -12.699  28.856  1.00 80.84           C  
ATOM    932  NZ  LYS A 128     -11.732 -13.587  30.030  1.00 80.84           N  
ATOM    933  N   GLU A 129     -14.576  -9.098  24.944  1.00 87.92           N  
ATOM    934  CA  GLU A 129     -14.981  -9.637  23.643  1.00 87.92           C  
ATOM    935  C   GLU A 129     -14.573  -8.700  22.497  1.00 87.92           C  
ATOM    936  CB  GLU A 129     -16.486  -9.919  23.580  1.00 87.92           C  
ATOM    937  O   GLU A 129     -14.052  -9.173  21.488  1.00 87.92           O  
ATOM    938  CG  GLU A 129     -17.011 -10.992  24.549  1.00 87.92           C  
ATOM    939  CD  GLU A 129     -18.338 -11.589  24.029  1.00 87.92           C  
ATOM    940  OE1 GLU A 129     -18.460 -12.843  24.022  1.00 87.92           O  
ATOM    941  OE2 GLU A 129     -19.133 -10.842  23.416  1.00 87.92           O  
ATOM    942  N   LYS A 130     -14.707  -7.379  22.683  1.00 82.77           N  
ATOM    943  CA  LYS A 130     -14.260  -6.350  21.732  1.00 82.77           C  
ATOM    944  C   LYS A 130     -12.772  -6.464  21.433  1.00 82.77           C  
ATOM    945  CB  LYS A 130     -14.597  -4.954  22.282  1.00 82.77           C  
ATOM    946  O   LYS A 130     -12.389  -6.514  20.268  1.00 82.77           O  
ATOM    947  CG  LYS A 130     -14.276  -3.850  21.256  1.00 82.77           C  
ATOM    948  CD  LYS A 130     -14.673  -2.436  21.704  1.00 82.77           C  
ATOM    949  CE  LYS A 130     -16.196  -2.335  21.785  1.00 82.77           C  
ATOM    950  NZ  LYS A 130     -16.711  -0.958  21.928  1.00 82.77           N  
ATOM    951  N   ALA A 131     -11.933  -6.550  22.467  1.00 73.35           N  
ATOM    952  CA  ALA A 131     -10.490  -6.701  22.297  1.00 73.35           C  
ATOM    953  C   ALA A 131     -10.142  -7.974  21.505  1.00 73.35           C  
ATOM    954  CB  ALA A 131      -9.836  -6.695  23.682  1.00 73.35           C  
ATOM    955  O   ALA A 131      -9.313  -7.933  20.596  1.00 73.35           O  
ATOM    956  N   ARG A 132     -10.825  -9.094  21.788  1.00 81.46           N  
ATOM    957  CA  ARG A 132     -10.652 -10.346  21.037  1.00 81.46           C  
ATOM    958  C   ARG A 132     -11.073 -10.199  19.571  1.00 81.46           C  
ATOM    959  CB  ARG A 132     -11.420 -11.471  21.746  1.00 81.46           C  
ATOM    960  O   ARG A 132     -10.353 -10.663  18.691  1.00 81.46           O  
ATOM    961  CG  ARG A 132     -11.153 -12.839  21.102  1.00 81.46           C  
ATOM    962  CD  ARG A 132     -11.936 -13.932  21.833  1.00 81.46           C  
ATOM    963  NE  ARG A 132     -11.698 -15.254  21.225  1.00 81.46           N  
ATOM    964  NH1 ARG A 132     -13.083 -16.470  22.595  1.00 81.46           N  
ATOM    965  NH2 ARG A 132     -11.930 -17.508  20.990  1.00 81.46           N  
ATOM    966  CZ  ARG A 132     -12.236 -16.400  21.605  1.00 81.46           C  
ATOM    967  N   ALA A 133     -12.207  -9.553  19.306  1.00 85.51           N  
ATOM    968  CA  ALA A 133     -12.707  -9.327  17.953  1.00 85.51           C  
ATOM    969  C   ALA A 133     -11.770  -8.422  17.135  1.00 85.51           C  
ATOM    970  CB  ALA A 133     -14.123  -8.752  18.050  1.00 85.51           C  
ATOM    971  O   ALA A 133     -11.427  -8.761  16.006  1.00 85.51           O  
ATOM    972  N   ILE A 134     -11.276  -7.328  17.724  1.00 81.35           N  
ATOM    973  CA  ILE A 134     -10.277  -6.443  17.100  1.00 81.35           C  
ATOM    974  C   ILE A 134      -8.956  -7.187  16.847  1.00 81.35           C  
ATOM    975  CB  ILE A 134     -10.068  -5.179  17.965  1.00 81.35           C  
ATOM    976  O   ILE A 134      -8.305  -6.964  15.823  1.00 81.35           O  
ATOM    977  CG1 ILE A 134     -11.355  -4.318  17.960  1.00 81.35           C  
ATOM    978  CG2 ILE A 134      -8.875  -4.345  17.456  1.00 81.35           C  
ATOM    979  CD1 ILE A 134     -11.322  -3.146  18.949  1.00 81.35           C  
ATOM    980  N   GLY A 135      -8.572  -8.108  17.737  1.00 78.40           N  
ATOM    981  CA  GLY A 135      -7.423  -8.989  17.527  1.00 78.40           C  
ATOM    982  C   GLY A 135      -7.573  -9.855  16.272  1.00 78.40           C  
ATOM    983  O   GLY A 135      -6.662  -9.907  15.449  1.00 78.40           O  
ATOM    984  N   ILE A 136      -8.743 -10.474  16.078  1.00 87.57           N  
ATOM    985  CA  ILE A 136      -9.044 -11.265  14.872  1.00 87.57           C  
ATOM    986  C   ILE A 136      -9.091 -10.370  13.626  1.00 87.57           C  
ATOM    987  CB  ILE A 136     -10.359 -12.058  15.053  1.00 87.57           C  
ATOM    988  O   ILE A 136      -8.510 -10.719  12.604  1.00 87.57           O  
ATOM    989  CG1 ILE A 136     -10.224 -13.102  16.187  1.00 87.57           C  
ATOM    990  CG2 ILE A 136     -10.757 -12.759  13.738  1.00 87.57           C  
ATOM    991  CD1 ILE A 136     -11.563 -13.685  16.660  1.00 87.57           C  
ATOM    992  N   TRP A 137      -9.730  -9.201  13.714  1.00 88.68           N  
ATOM    993  CA  TRP A 137      -9.790  -8.214  12.629  1.00 88.68           C  
ATOM    994  C   TRP A 137      -8.385  -7.795  12.167  1.00 88.68           C  
ATOM    995  CB  TRP A 137     -10.624  -7.023  13.123  1.00 88.68           C  
ATOM    996  O   TRP A 137      -8.091  -7.823  10.973  1.00 88.68           O  
ATOM    997  CG  TRP A 137     -10.751  -5.854  12.198  1.00 88.68           C  
ATOM    998  CD1 TRP A 137     -11.739  -5.655  11.294  1.00 88.68           C  
ATOM    999  CD2 TRP A 137      -9.865  -4.696  12.084  1.00 88.68           C  
ATOM   1000  CE2 TRP A 137     -10.402  -3.816  11.099  1.00 88.68           C  
ATOM   1001  CE3 TRP A 137      -8.659  -4.299  12.704  1.00 88.68           C  
ATOM   1002  NE1 TRP A 137     -11.548  -4.440  10.661  1.00 88.68           N  
ATOM   1003  CH2 TRP A 137      -8.547  -2.282  11.330  1.00 88.68           C  
ATOM   1004  CZ2 TRP A 137      -9.762  -2.629  10.719  1.00 88.68           C  
ATOM   1005  CZ3 TRP A 137      -8.002  -3.113  12.325  1.00 88.68           C  
ATOM   1006  N   THR A 138      -7.481  -7.518  13.112  1.00 80.83           N  
ATOM   1007  CA  THR A 138      -6.074  -7.200  12.821  1.00 80.83           C  
ATOM   1008  C   THR A 138      -5.348  -8.386  12.183  1.00 80.83           C  
ATOM   1009  CB  THR A 138      -5.323  -6.771  14.092  1.00 80.83           C  
ATOM   1010  O   THR A 138      -4.620  -8.201  11.212  1.00 80.83           O  
ATOM   1011  CG2 THR A 138      -3.893  -6.313  13.788  1.00 80.83           C  
ATOM   1012  OG1 THR A 138      -5.994  -5.708  14.734  1.00 80.83           O  
ATOM   1013  N   ALA A 139      -5.567  -9.610  12.679  1.00 84.91           N  
ATOM   1014  CA  ALA A 139      -4.948 -10.810  12.116  1.00 84.91           C  
ATOM   1015  C   ALA A 139      -5.359 -11.033  10.651  1.00 84.91           C  
ATOM   1016  CB  ALA A 139      -5.305 -12.016  12.993  1.00 84.91           C  
ATOM   1017  O   ALA A 139      -4.510 -11.326   9.814  1.00 84.91           O  
ATOM   1018  N   ILE A 140      -6.638 -10.828  10.319  1.00 90.05           N  
ATOM   1019  CA  ILE A 140      -7.130 -10.916   8.938  1.00 90.05           C  
ATOM   1020  C   ILE A 140      -6.463  -9.852   8.051  1.00 90.05           C  
ATOM   1021  CB  ILE A 140      -8.672 -10.825   8.912  1.00 90.05           C  
ATOM   1022  O   ILE A 140      -6.035 -10.168   6.939  1.00 90.05           O  
ATOM   1023  CG1 ILE A 140      -9.325 -12.032   9.625  1.00 90.05           C  
ATOM   1024  CG2 ILE A 140      -9.151 -10.780   7.457  1.00 90.05           C  
ATOM   1025  CD1 ILE A 140     -10.823 -11.847   9.909  1.00 90.05           C  
ATOM   1026  N   ALA A 141      -6.298  -8.624   8.560  1.00 85.54           N  
ATOM   1027  CA  ALA A 141      -5.549  -7.562   7.882  1.00 85.54           C  
ATOM   1028  C   ALA A 141      -4.123  -8.010   7.524  1.00 85.54           C  
ATOM   1029  CB  ALA A 141      -5.480  -6.325   8.794  1.00 85.54           C  
ATOM   1030  O   ALA A 141      -3.682  -7.861   6.385  1.00 85.54           O  
ATOM   1031  N   SER A 142      -3.418  -8.594   8.500  1.00 83.51           N  
ATOM   1032  CA  SER A 142      -2.041  -9.072   8.343  1.00 83.51           C  
ATOM   1033  C   SER A 142      -1.922 -10.240   7.367  1.00 83.51           C  
ATOM   1034  CB  SER A 142      -1.466  -9.505   9.694  1.00 83.51           C  
ATOM   1035  O   SER A 142      -0.919 -10.349   6.664  1.00 83.51           O  
ATOM   1036  OG  SER A 142      -1.470  -8.429  10.612  1.00 83.51           O  
ATOM   1037  N   ILE A 143      -2.931 -11.111   7.290  1.00 88.62           N  
ATOM   1038  CA  ILE A 143      -2.967 -12.165   6.271  1.00 88.62           C  
ATOM   1039  C   ILE A 143      -3.105 -11.521   4.888  1.00 88.62           C  
ATOM   1040  CB  ILE A 143      -4.073 -13.202   6.563  1.00 88.62           C  
ATOM   1041  O   ILE A 143      -2.339 -11.866   3.997  1.00 88.62           O  
ATOM   1042  CG1 ILE A 143      -3.796 -13.943   7.892  1.00 88.62           C  
ATOM   1043  CG2 ILE A 143      -4.150 -14.261   5.447  1.00 88.62           C  
ATOM   1044  CD1 ILE A 143      -5.010 -14.713   8.427  1.00 88.62           C  
ATOM   1045  N   GLY A 144      -3.984 -10.527   4.719  1.00 88.83           N  
ATOM   1046  CA  GLY A 144      -4.130  -9.792   3.455  1.00 88.83           C  
ATOM   1047  C   GLY A 144      -2.817  -9.178   2.980  1.00 88.83           C  
ATOM   1048  O   GLY A 144      -2.405  -9.392   1.838  1.00 88.83           O  
ATOM   1049  N   THR A 145      -2.096  -8.507   3.880  1.00 81.74           N  
ATOM   1050  CA  THR A 145      -0.790  -7.935   3.535  1.00 81.74           C  
ATOM   1051  C   THR A 145       0.286  -8.997   3.267  1.00 81.74           C  
ATOM   1052  CB  THR A 145      -0.274  -6.963   4.604  1.00 81.74           C  
ATOM   1053  O   THR A 145       1.194  -8.794   2.461  1.00 81.74           O  
ATOM   1054  CG2 THR A 145      -1.146  -5.722   4.765  1.00 81.74           C  
ATOM   1055  OG1 THR A 145      -0.205  -7.579   5.866  1.00 81.74           O  
ATOM   1056  N   THR A 146       0.201 -10.158   3.917  1.00 84.83           N  
ATOM   1057  CA  THR A 146       1.183 -11.240   3.741  1.00 84.83           C  
ATOM   1058  C   THR A 146       0.989 -12.033   2.475  1.00 84.83           C  
ATOM   1059  CB  THR A 146       1.281 -12.128   4.985  1.00 84.83           C  
ATOM   1060  O   THR A 146       1.951 -12.347   1.776  1.00 84.83           O  
ATOM   1061  CG2 THR A 146       2.399 -13.169   4.906  1.00 84.83           C  
ATOM   1062  OG1 THR A 146       1.560 -11.313   6.094  1.00 84.83           O  
ATOM   1063  N   THR A 147      -0.259 -12.302   2.139  1.00 88.27           N  
ATOM   1064  CA  THR A 147      -0.609 -13.061   0.952  1.00 88.27           C  
ATOM   1065  C   THR A 147      -0.480 -12.217  -0.318  1.00 88.27           C  
ATOM   1066  CB  THR A 147      -2.011 -13.651   1.142  1.00 88.27           C  
ATOM   1067  O   THR A 147      -0.216 -12.793  -1.368  1.00 88.27           O  
ATOM   1068  CG2 THR A 147      -2.354 -14.702   0.097  1.00 88.27           C  
ATOM   1069  OG1 THR A 147      -2.097 -14.319   2.382  1.00 88.27           O  
ATOM   1070  N   GLY A 148      -0.573 -10.882  -0.224  1.00 87.22           N  
ATOM   1071  CA  GLY A 148      -0.531  -9.935  -1.350  1.00 87.22           C  
ATOM   1072  C   GLY A 148       0.537 -10.239  -2.402  1.00 87.22           C  
ATOM   1073  O   GLY A 148       0.179 -10.668  -3.496  1.00 87.22           O  
ATOM   1074  N   PRO A 149       1.837 -10.082  -2.100  1.00 86.42           N  
ATOM   1075  CA  PRO A 149       2.890 -10.290  -3.092  1.00 86.42           C  
ATOM   1076  C   PRO A 149       2.924 -11.714  -3.664  1.00 86.42           C  
ATOM   1077  CB  PRO A 149       4.197  -9.932  -2.375  1.00 86.42           C  
ATOM   1078  O   PRO A 149       3.109 -11.892  -4.864  1.00 86.42           O  
ATOM   1079  CG  PRO A 149       3.745  -8.955  -1.290  1.00 86.42           C  
ATOM   1080  CD  PRO A 149       2.382  -9.502  -0.883  1.00 86.42           C  
ATOM   1081  N   THR A 150       2.705 -12.735  -2.829  1.00 88.83           N  
ATOM   1082  CA  THR A 150       2.819 -14.144  -3.251  1.00 88.83           C  
ATOM   1083  C   THR A 150       1.655 -14.559  -4.150  1.00 88.83           C  
ATOM   1084  CB  THR A 150       2.895 -15.089  -2.044  1.00 88.83           C  
ATOM   1085  O   THR A 150       1.862 -15.136  -5.215  1.00 88.83           O  
ATOM   1086  CG2 THR A 150       3.289 -16.508  -2.448  1.00 88.83           C  
ATOM   1087  OG1 THR A 150       3.878 -14.665  -1.132  1.00 88.83           O  
ATOM   1088  N   LEU A 151       0.424 -14.232  -3.744  1.00 92.10           N  
ATOM   1089  CA  LEU A 151      -0.771 -14.497  -4.541  1.00 92.10           C  
ATOM   1090  C   LEU A 151      -0.781 -13.642  -5.810  1.00 92.10           C  
ATOM   1091  CB  LEU A 151      -2.009 -14.255  -3.664  1.00 92.10           C  
ATOM   1092  O   LEU A 151      -1.163 -14.136  -6.864  1.00 92.10           O  
ATOM   1093  CG  LEU A 151      -3.355 -14.539  -4.352  1.00 92.10           C  
ATOM   1094  CD1 LEU A 151      -3.507 -16.013  -4.732  1.00 92.10           C  
ATOM   1095  CD2 LEU A 151      -4.508 -14.163  -3.422  1.00 92.10           C  
ATOM   1096  N   GLY A 152      -0.311 -12.396  -5.722  1.00 90.47           N  
ATOM   1097  CA  GLY A 152      -0.122 -11.517  -6.872  1.00 90.47           C  
ATOM   1098  C   GLY A 152       0.813 -12.093  -7.902  1.00 90.47           C  
ATOM   1099  O   GLY A 152       0.429 -12.206  -9.058  1.00 90.47           O  
ATOM   1100  N   GLY A 153       1.994 -12.530  -7.475  1.00 90.44           N  
ATOM   1101  CA  GLY A 153       2.953 -13.158  -8.370  1.00 90.44           C  
ATOM   1102  C   GLY A 153       2.366 -14.357  -9.116  1.00 90.44           C  
ATOM   1103  O   GLY A 153       2.473 -14.425 -10.336  1.00 90.44           O  
ATOM   1104  N   LEU A 154       1.657 -15.238  -8.401  1.00 93.56           N  
ATOM   1105  CA  LEU A 154       0.990 -16.397  -9.003  1.00 93.56           C  
ATOM   1106  C   LEU A 154      -0.107 -15.995 -10.001  1.00 93.56           C  
ATOM   1107  CB  LEU A 154       0.397 -17.253  -7.870  1.00 93.56           C  
ATOM   1108  O   LEU A 154      -0.239 -16.605 -11.061  1.00 93.56           O  
ATOM   1109  CG  LEU A 154      -0.184 -18.596  -8.353  1.00 93.56           C  
ATOM   1110  CD1 LEU A 154       0.925 -19.582  -8.726  1.00 93.56           C  
ATOM   1111  CD2 LEU A 154      -1.039 -19.221  -7.252  1.00 93.56           C  
ATOM   1112  N   LEU A 155      -0.916 -14.995  -9.643  1.00 94.86           N  
ATOM   1113  CA  LEU A 155      -2.019 -14.511 -10.468  1.00 94.86           C  
ATOM   1114  C   LEU A 155      -1.509 -13.874 -11.765  1.00 94.86           C  
ATOM   1115  CB  LEU A 155      -2.865 -13.520  -9.645  1.00 94.86           C  
ATOM   1116  O   LEU A 155      -2.006 -14.187 -12.848  1.00 94.86           O  
ATOM   1117  CG  LEU A 155      -3.870 -14.180  -8.685  1.00 94.86           C  
ATOM   1118  CD1 LEU A 155      -4.452 -13.121  -7.758  1.00 94.86           C  
ATOM   1119  CD2 LEU A 155      -5.062 -14.811  -9.400  1.00 94.86           C  
ATOM   1120  N   VAL A 156      -0.486 -13.027 -11.648  1.00 93.83           N  
ATOM   1121  CA  VAL A 156       0.154 -12.348 -12.776  1.00 93.83           C  
ATOM   1122  C   VAL A 156       0.801 -13.367 -13.716  1.00 93.83           C  
ATOM   1123  CB  VAL A 156       1.179 -11.315 -12.274  1.00 93.83           C  
ATOM   1124  O   VAL A 156       0.525 -13.323 -14.912  1.00 93.83           O  
ATOM   1125  CG1 VAL A 156       1.886 -10.621 -13.433  1.00 93.83           C  
ATOM   1126  CG2 VAL A 156       0.541 -10.187 -11.449  1.00 93.83           C  
ATOM   1127  N   ASP A 157       1.568 -14.330 -13.193  1.00 89.86           N  
ATOM   1128  CA  ASP A 157       2.256 -15.326 -14.027  1.00 89.86           C  
ATOM   1129  C   ASP A 157       1.286 -16.229 -14.808  1.00 89.86           C  
ATOM   1130  CB  ASP A 157       3.199 -16.197 -13.166  1.00 89.86           C  
ATOM   1131  O   ASP A 157       1.584 -16.615 -15.937  1.00 89.86           O  
ATOM   1132  CG  ASP A 157       4.577 -15.575 -12.901  1.00 89.86           C  
ATOM   1133  OD1 ASP A 157       4.865 -14.482 -13.406  1.00 89.86           O  
ATOM   1134  OD2 ASP A 157       5.397 -16.189 -12.173  1.00 89.86           O  
ATOM   1135  N   GLN A 158       0.127 -16.581 -14.235  1.00 92.83           N  
ATOM   1136  CA  GLN A 158      -0.804 -17.523 -14.873  1.00 92.83           C  
ATOM   1137  C   GLN A 158      -1.893 -16.867 -15.725  1.00 92.83           C  
ATOM   1138  CB  GLN A 158      -1.433 -18.436 -13.817  1.00 92.83           C  
ATOM   1139  O   GLN A 158      -2.289 -17.426 -16.748  1.00 92.83           O  
ATOM   1140  CG  GLN A 158      -0.390 -19.399 -13.238  1.00 92.83           C  
ATOM   1141  CD  GLN A 158      -1.037 -20.669 -12.709  1.00 92.83           C  
ATOM   1142  NE2 GLN A 158      -1.040 -20.884 -11.412  1.00 92.83           N  
ATOM   1143  OE1 GLN A 158      -1.546 -21.500 -13.443  1.00 92.83           O  
ATOM   1144  N   TRP A 159      -2.403 -15.705 -15.312  1.00 95.34           N  
ATOM   1145  CA  TRP A 159      -3.559 -15.060 -15.952  1.00 95.34           C  
ATOM   1146  C   TRP A 159      -3.300 -13.603 -16.354  1.00 95.34           C  
ATOM   1147  CB  TRP A 159      -4.784 -15.199 -15.040  1.00 95.34           C  
ATOM   1148  O   TRP A 159      -4.219 -12.911 -16.798  1.00 95.34           O  
ATOM   1149  CG  TRP A 159      -5.195 -16.603 -14.715  1.00 95.34           C  
ATOM   1150  CD1 TRP A 159      -5.805 -17.471 -15.553  1.00 95.34           C  
ATOM   1151  CD2 TRP A 159      -4.988 -17.338 -13.474  1.00 95.34           C  
ATOM   1152  CE2 TRP A 159      -5.528 -18.648 -13.616  1.00 95.34           C  
ATOM   1153  CE3 TRP A 159      -4.364 -17.032 -12.254  1.00 95.34           C  
ATOM   1154  NE1 TRP A 159      -6.011 -18.676 -14.906  1.00 95.34           N  
ATOM   1155  CH2 TRP A 159      -4.848 -19.257 -11.374  1.00 95.34           C  
ATOM   1156  CZ2 TRP A 159      -5.474 -19.598 -12.585  1.00 95.34           C  
ATOM   1157  CZ3 TRP A 159      -4.283 -17.979 -11.214  1.00 95.34           C  
ATOM   1158  N   GLY A 160      -2.062 -13.127 -16.214  1.00 93.67           N  
ATOM   1159  CA  GLY A 160      -1.673 -11.752 -16.499  1.00 93.67           C  
ATOM   1160  C   GLY A 160      -2.108 -10.769 -15.414  1.00 93.67           C  
ATOM   1161  O   GLY A 160      -2.916 -11.071 -14.532  1.00 93.67           O  
ATOM   1162  N   TRP A 161      -1.593  -9.542 -15.494  1.00 95.30           N  
ATOM   1163  CA  TRP A 161      -1.766  -8.531 -14.447  1.00 95.30           C  
ATOM   1164  C   TRP A 161      -3.220  -8.149 -14.153  1.00 95.30           C  
ATOM   1165  CB  TRP A 161      -0.959  -7.286 -14.812  1.00 95.30           C  
ATOM   1166  O   TRP A 161      -3.537  -7.802 -13.023  1.00 95.30           O  
ATOM   1167  CG  TRP A 161      -1.441  -6.552 -16.020  1.00 95.30           C  
ATOM   1168  CD1 TRP A 161      -0.947  -6.678 -17.268  1.00 95.30           C  
ATOM   1169  CD2 TRP A 161      -2.473  -5.522 -16.097  1.00 95.30           C  
ATOM   1170  CE2 TRP A 161      -2.530  -5.044 -17.439  1.00 95.30           C  
ATOM   1171  CE3 TRP A 161      -3.343  -4.922 -15.160  1.00 95.30           C  
ATOM   1172  NE1 TRP A 161      -1.589  -5.796 -18.109  1.00 95.30           N  
ATOM   1173  CH2 TRP A 161      -4.258  -3.446 -16.877  1.00 95.30           C  
ATOM   1174  CZ2 TRP A 161      -3.387  -4.005 -17.827  1.00 95.30           C  
ATOM   1175  CZ3 TRP A 161      -4.237  -3.905 -15.550  1.00 95.30           C  
ATOM   1176  N   ARG A 162      -4.142  -8.247 -15.118  1.00 96.92           N  
ATOM   1177  CA  ARG A 162      -5.561  -7.895 -14.898  1.00 96.92           C  
ATOM   1178  C   ARG A 162      -6.233  -8.773 -13.838  1.00 96.92           C  
ATOM   1179  CB  ARG A 162      -6.331  -7.963 -16.223  1.00 96.92           C  
ATOM   1180  O   ARG A 162      -7.148  -8.320 -13.149  1.00 96.92           O  
ATOM   1181  CG  ARG A 162      -5.948  -6.799 -17.142  1.00 96.92           C  
ATOM   1182  CD  ARG A 162      -6.711  -6.871 -18.468  1.00 96.92           C  
ATOM   1183  NE  ARG A 162      -6.697  -5.561 -19.142  1.00 96.92           N  
ATOM   1184  NH1 ARG A 162      -4.712  -5.777 -20.271  1.00 96.92           N  
ATOM   1185  NH2 ARG A 162      -5.845  -3.866 -20.419  1.00 96.92           N  
ATOM   1186  CZ  ARG A 162      -5.761  -5.076 -19.939  1.00 96.92           C  
ATOM   1187  N   SER A 163      -5.759 -10.007 -13.674  1.00 97.03           N  
ATOM   1188  CA  SER A 163      -6.299 -10.971 -12.710  1.00 97.03           C  
ATOM   1189  C   SER A 163      -6.201 -10.498 -11.253  1.00 97.03           C  
ATOM   1190  CB  SER A 163      -5.580 -12.307 -12.879  1.00 97.03           C  
ATOM   1191  O   SER A 163      -7.080 -10.824 -10.453  1.00 97.03           O  
ATOM   1192  OG  SER A 163      -4.230 -12.165 -12.509  1.00 97.03           O  
ATOM   1193  N   ILE A 164      -5.210  -9.658 -10.923  1.00 96.39           N  
ATOM   1194  CA  ILE A 164      -5.029  -9.105  -9.572  1.00 96.39           C  
ATOM   1195  C   ILE A 164      -6.188  -8.199  -9.154  1.00 96.39           C  
ATOM   1196  CB  ILE A 164      -3.696  -8.339  -9.445  1.00 96.39           C  
ATOM   1197  O   ILE A 164      -6.471  -8.078  -7.970  1.00 96.39           O  
ATOM   1198  CG1 ILE A 164      -3.790  -6.915 -10.048  1.00 96.39           C  
ATOM   1199  CG2 ILE A 164      -2.520  -9.200  -9.942  1.00 96.39           C  
ATOM   1200  CD1 ILE A 164      -2.456  -6.240 -10.334  1.00 96.39           C  
ATOM   1201  N   PHE A 165      -6.873  -7.575 -10.117  1.00 96.89           N  
ATOM   1202  CA  PHE A 165      -8.055  -6.764  -9.851  1.00 96.89           C  
ATOM   1203  C   PHE A 165      -9.311  -7.632  -9.831  1.00 96.89           C  
ATOM   1204  CB  PHE A 165      -8.158  -5.650 -10.895  1.00 96.89           C  
ATOM   1205  O   PHE A 165     -10.198  -7.428  -9.003  1.00 96.89           O  
ATOM   1206  CG  PHE A 165      -6.991  -4.686 -10.884  1.00 96.89           C  
ATOM   1207  CD1 PHE A 165      -6.799  -3.844  -9.773  1.00 96.89           C  
ATOM   1208  CD2 PHE A 165      -6.087  -4.637 -11.963  1.00 96.89           C  
ATOM   1209  CE1 PHE A 165      -5.713  -2.956  -9.738  1.00 96.89           C  
ATOM   1210  CE2 PHE A 165      -4.998  -3.748 -11.922  1.00 96.89           C  
ATOM   1211  CZ  PHE A 165      -4.813  -2.905 -10.815  1.00 96.89           C  
ATOM   1212  N   TYR A 166      -9.377  -8.647 -10.699  1.00 96.92           N  
ATOM   1213  CA  TYR A 166     -10.510  -9.568 -10.751  1.00 96.92           C  
ATOM   1214  C   TYR A 166     -10.646 -10.446  -9.504  1.00 96.92           C  
ATOM   1215  CB  TYR A 166     -10.470 -10.404 -12.031  1.00 96.92           C  
ATOM   1216  O   TYR A 166     -11.768 -10.807  -9.157  1.00 96.92           O  
ATOM   1217  CG  TYR A 166     -10.592  -9.610 -13.322  1.00 96.92           C  
ATOM   1218  CD1 TYR A 166     -11.466  -8.502 -13.423  1.00 96.92           C  
ATOM   1219  CD2 TYR A 166      -9.850 -10.013 -14.447  1.00 96.92           C  
ATOM   1220  CE1 TYR A 166     -11.588  -7.799 -14.635  1.00 96.92           C  
ATOM   1221  CE2 TYR A 166      -9.971  -9.314 -15.661  1.00 96.92           C  
ATOM   1222  OH  TYR A 166     -10.960  -7.553 -16.936  1.00 96.92           O  
ATOM   1223  CZ  TYR A 166     -10.839  -8.209 -15.757  1.00 96.92           C  
ATOM   1224  N   VAL A 167      -9.560 -10.719  -8.773  1.00 95.55           N  
ATOM   1225  CA  VAL A 167      -9.620 -11.455  -7.495  1.00 95.55           C  
ATOM   1226  C   VAL A 167     -10.493 -10.747  -6.445  1.00 95.55           C  
ATOM   1227  CB  VAL A 167      -8.195 -11.723  -6.966  1.00 95.55           C  
ATOM   1228  O   VAL A 167     -11.098 -11.399  -5.593  1.00 95.55           O  
ATOM   1229  CG1 VAL A 167      -7.597 -10.539  -6.202  1.00 95.55           C  
ATOM   1230  CG2 VAL A 167      -8.164 -12.953  -6.055  1.00 95.55           C  
ATOM   1231  N   ASN A 168     -10.634  -9.420  -6.541  1.00 96.11           N  
ATOM   1232  CA  ASN A 168     -11.449  -8.623  -5.628  1.00 96.11           C  
ATOM   1233  C   ASN A 168     -12.952  -8.721  -5.916  1.00 96.11           C  
ATOM   1234  CB  ASN A 168     -11.007  -7.158  -5.710  1.00 96.11           C  
ATOM   1235  O   ASN A 168     -13.755  -8.388  -5.050  1.00 96.11           O  
ATOM   1236  CG  ASN A 168      -9.574  -6.930  -5.271  1.00 96.11           C  
ATOM   1237  ND2 ASN A 168      -8.930  -5.980  -5.904  1.00 96.11           N  
ATOM   1238  OD1 ASN A 168      -9.076  -7.566  -4.357  1.00 96.11           O  
ATOM   1239  N   LEU A 169     -13.366  -9.164  -7.105  1.00 96.98           N  
ATOM   1240  CA  LEU A 169     -14.780  -9.258  -7.489  1.00 96.98           C  
ATOM   1241  C   LEU A 169     -15.537 -10.315  -6.667  1.00 96.98           C  
ATOM   1242  CB  LEU A 169     -14.924  -9.520  -9.000  1.00 96.98           C  
ATOM   1243  O   LEU A 169     -16.547  -9.954  -6.058  1.00 96.98           O  
ATOM   1244  CG  LEU A 169     -14.754  -8.301  -9.925  1.00 96.98           C  
ATOM   1245  CD1 LEU A 169     -13.526  -7.441  -9.624  1.00 96.98           C  
ATOM   1246  CD2 LEU A 169     -14.678  -8.811 -11.365  1.00 96.98           C  
ATOM   1247  N   PRO A 170     -15.085 -11.588  -6.583  1.00 96.75           N  
ATOM   1248  CA  PRO A 170     -15.768 -12.582  -5.759  1.00 96.75           C  
ATOM   1249  C   PRO A 170     -15.725 -12.211  -4.273  1.00 96.75           C  
ATOM   1250  CB  PRO A 170     -15.066 -13.914  -6.048  1.00 96.75           C  
ATOM   1251  O   PRO A 170     -16.715 -12.401  -3.568  1.00 96.75           O  
ATOM   1252  CG  PRO A 170     -13.669 -13.505  -6.507  1.00 96.75           C  
ATOM   1253  CD  PRO A 170     -13.934 -12.198  -7.245  1.00 96.75           C  
ATOM   1254  N   MET A 171     -14.619 -11.624  -3.801  1.00 95.55           N  
ATOM   1255  CA  MET A 171     -14.513 -11.140  -2.422  1.00 95.55           C  
ATOM   1256  C   MET A 171     -15.473  -9.986  -2.141  1.00 95.55           C  
ATOM   1257  CB  MET A 171     -13.074 -10.722  -2.105  1.00 95.55           C  
ATOM   1258  O   MET A 171     -16.207 -10.036  -1.160  1.00 95.55           O  
ATOM   1259  CG  MET A 171     -12.236 -11.955  -1.779  1.00 95.55           C  
ATOM   1260  SD  MET A 171     -10.599 -11.547  -1.145  1.00 95.55           S  
ATOM   1261  CE  MET A 171      -9.658 -11.571  -2.687  1.00 95.55           C  
ATOM   1262  N   GLY A 172     -15.525  -8.986  -3.016  1.00 97.03           N  
ATOM   1263  CA  GLY A 172     -16.426  -7.847  -2.899  1.00 97.03           C  
ATOM   1264  C   GLY A 172     -17.891  -8.268  -2.896  1.00 97.03           C  
ATOM   1265  O   GLY A 172     -18.647  -7.843  -2.026  1.00 97.03           O  
ATOM   1266  N   ALA A 173     -18.282  -9.175  -3.796  1.00 97.65           N  
ATOM   1267  CA  ALA A 173     -19.633  -9.731  -3.827  1.00 97.65           C  
ATOM   1268  C   ALA A 173     -19.984 -10.471  -2.526  1.00 97.65           C  
ATOM   1269  CB  ALA A 173     -19.751 -10.653  -5.046  1.00 97.65           C  
ATOM   1270  O   ALA A 173     -21.061 -10.259  -1.965  1.00 97.65           O  
ATOM   1271  N   LEU A 174     -19.063 -11.294  -2.011  1.00 97.33           N  
ATOM   1272  CA  LEU A 174     -19.249 -12.008  -0.748  1.00 97.33           C  
ATOM   1273  C   LEU A 174     -19.376 -11.042   0.437  1.00 97.33           C  
ATOM   1274  CB  LEU A 174     -18.082 -12.993  -0.558  1.00 97.33           C  
ATOM   1275  O   LEU A 174     -20.266 -11.206   1.269  1.00 97.33           O  
ATOM   1276  CG  LEU A 174     -18.142 -13.800   0.752  1.00 97.33           C  
ATOM   1277  CD1 LEU A 174     -19.408 -14.654   0.851  1.00 97.33           C  
ATOM   1278  CD2 LEU A 174     -16.931 -14.728   0.836  1.00 97.33           C  
ATOM   1279  N   VAL A 175     -18.521 -10.022   0.505  1.00 97.38           N  
ATOM   1280  CA  VAL A 175     -18.562  -9.000   1.555  1.00 97.38           C  
ATOM   1281  C   VAL A 175     -19.877  -8.226   1.498  1.00 97.38           C  
ATOM   1282  CB  VAL A 175     -17.346  -8.064   1.444  1.00 97.38           C  
ATOM   1283  O   VAL A 175     -20.551  -8.117   2.519  1.00 97.38           O  
ATOM   1284  CG1 VAL A 175     -17.456  -6.875   2.398  1.00 97.38           C  
ATOM   1285  CG2 VAL A 175     -16.054  -8.795   1.821  1.00 97.38           C  
ATOM   1286  N   LEU A 176     -20.293  -7.754   0.317  1.00 97.83           N  
ATOM   1287  CA  LEU A 176     -21.572  -7.060   0.135  1.00 97.83           C  
ATOM   1288  C   LEU A 176     -22.747  -7.925   0.590  1.00 97.83           C  
ATOM   1289  CB  LEU A 176     -21.757  -6.665  -1.342  1.00 97.83           C  
ATOM   1290  O   LEU A 176     -23.596  -7.451   1.343  1.00 97.83           O  
ATOM   1291  CG  LEU A 176     -20.884  -5.486  -1.799  1.00 97.83           C  
ATOM   1292  CD1 LEU A 176     -20.970  -5.324  -3.316  1.00 97.83           C  
ATOM   1293  CD2 LEU A 176     -21.304  -4.169  -1.145  1.00 97.83           C  
ATOM   1294  N   PHE A 177     -22.775  -9.196   0.183  1.00 97.77           N  
ATOM   1295  CA  PHE A 177     -23.811 -10.141   0.589  1.00 97.77           C  
ATOM   1296  C   PHE A 177     -23.858 -10.312   2.113  1.00 97.77           C  
ATOM   1297  CB  PHE A 177     -23.571 -11.481  -0.117  1.00 97.77           C  
ATOM   1298  O   PHE A 177     -24.908 -10.125   2.730  1.00 97.77           O  
ATOM   1299  CG  PHE A 177     -24.525 -12.567   0.334  1.00 97.77           C  
ATOM   1300  CD1 PHE A 177     -24.104 -13.543   1.258  1.00 97.77           C  
ATOM   1301  CD2 PHE A 177     -25.850 -12.572  -0.136  1.00 97.77           C  
ATOM   1302  CE1 PHE A 177     -25.008 -14.521   1.708  1.00 97.77           C  
ATOM   1303  CE2 PHE A 177     -26.753 -13.551   0.312  1.00 97.77           C  
ATOM   1304  CZ  PHE A 177     -26.333 -14.524   1.235  1.00 97.77           C  
ATOM   1305  N   LEU A 178     -22.715 -10.604   2.741  1.00 96.47           N  
ATOM   1306  CA  LEU A 178     -22.646 -10.804   4.188  1.00 96.47           C  
ATOM   1307  C   LEU A 178     -23.045  -9.541   4.959  1.00 96.47           C  
ATOM   1308  CB  LEU A 178     -21.233 -11.253   4.587  1.00 96.47           C  
ATOM   1309  O   LEU A 178     -23.774  -9.632   5.949  1.00 96.47           O  
ATOM   1310  CG  LEU A 178     -20.843 -12.673   4.145  1.00 96.47           C  
ATOM   1311  CD1 LEU A 178     -19.375 -12.908   4.498  1.00 96.47           C  
ATOM   1312  CD2 LEU A 178     -21.684 -13.740   4.849  1.00 96.47           C  
ATOM   1313  N   THR A 179     -22.621  -8.364   4.501  1.00 96.28           N  
ATOM   1314  CA  THR A 179     -22.994  -7.095   5.130  1.00 96.28           C  
ATOM   1315  C   THR A 179     -24.483  -6.805   4.985  1.00 96.28           C  
ATOM   1316  CB  THR A 179     -22.169  -5.935   4.571  1.00 96.28           C  
ATOM   1317  O   THR A 179     -25.118  -6.405   5.959  1.00 96.28           O  
ATOM   1318  CG2 THR A 179     -22.477  -4.611   5.273  1.00 96.28           C  
ATOM   1319  OG1 THR A 179     -20.805  -6.182   4.790  1.00 96.28           O  
ATOM   1320  N   LEU A 180     -25.068  -7.026   3.805  1.00 96.21           N  
ATOM   1321  CA  LEU A 180     -26.496  -6.797   3.583  1.00 96.21           C  
ATOM   1322  C   LEU A 180     -27.373  -7.705   4.454  1.00 96.21           C  
ATOM   1323  CB  LEU A 180     -26.830  -6.990   2.093  1.00 96.21           C  
ATOM   1324  O   LEU A 180     -28.402  -7.251   4.960  1.00 96.21           O  
ATOM   1325  CG  LEU A 180     -26.392  -5.823   1.191  1.00 96.21           C  
ATOM   1326  CD1 LEU A 180     -26.525  -6.222  -0.277  1.00 96.21           C  
ATOM   1327  CD2 LEU A 180     -27.247  -4.572   1.421  1.00 96.21           C  
ATOM   1328  N   CYS A 181     -26.963  -8.959   4.644  1.00 94.75           N  
ATOM   1329  CA  CYS A 181     -27.757  -9.955   5.356  1.00 94.75           C  
ATOM   1330  C   CYS A 181     -27.577  -9.939   6.879  1.00 94.75           C  
ATOM   1331  CB  CYS A 181     -27.418 -11.337   4.786  1.00 94.75           C  
ATOM   1332  O   CYS A 181     -28.522 -10.287   7.585  1.00 94.75           O  
ATOM   1333  SG  CYS A 181     -28.012 -11.472   3.075  1.00 94.75           S  
ATOM   1334  N   TYR A 182     -26.393  -9.587   7.394  1.00 92.82           N  
ATOM   1335  CA  TYR A 182     -26.047  -9.881   8.793  1.00 92.82           C  
ATOM   1336  C   TYR A 182     -25.474  -8.720   9.599  1.00 92.82           C  
ATOM   1337  CB  TYR A 182     -25.054 -11.048   8.827  1.00 92.82           C  
ATOM   1338  O   TYR A 182     -25.377  -8.843  10.817  1.00 92.82           O  
ATOM   1339  CG  TYR A 182     -25.546 -12.298   8.132  1.00 92.82           C  
ATOM   1340  CD1 TYR A 182     -26.620 -13.023   8.683  1.00 92.82           C  
ATOM   1341  CD2 TYR A 182     -24.940 -12.730   6.938  1.00 92.82           C  
ATOM   1342  CE1 TYR A 182     -27.083 -14.189   8.046  1.00 92.82           C  
ATOM   1343  CE2 TYR A 182     -25.395 -13.899   6.300  1.00 92.82           C  
ATOM   1344  OH  TYR A 182     -26.910 -15.757   6.241  1.00 92.82           O  
ATOM   1345  CZ  TYR A 182     -26.465 -14.630   6.855  1.00 92.82           C  
ATOM   1346  N   VAL A 183     -25.065  -7.621   8.966  1.00 90.69           N  
ATOM   1347  CA  VAL A 183     -24.501  -6.480   9.696  1.00 90.69           C  
ATOM   1348  C   VAL A 183     -25.626  -5.523  10.058  1.00 90.69           C  
ATOM   1349  CB  VAL A 183     -23.384  -5.804   8.890  1.00 90.69           C  
ATOM   1350  O   VAL A 183     -26.380  -5.094   9.190  1.00 90.69           O  
ATOM   1351  CG1 VAL A 183     -22.837  -4.560   9.590  1.00 90.69           C  
ATOM   1352  CG2 VAL A 183     -22.203  -6.769   8.708  1.00 90.69           C  
ATOM   1353  N   GLU A 184     -25.753  -5.177  11.331  1.00 89.93           N  
ATOM   1354  CA  GLU A 184     -26.729  -4.187  11.793  1.00 89.93           C  
ATOM   1355  C   GLU A 184     -26.221  -2.761  11.544  1.00 89.93           C  
ATOM   1356  CB  GLU A 184     -27.095  -4.441  13.261  1.00 89.93           C  
ATOM   1357  O   GLU A 184     -25.016  -2.496  11.545  1.00 89.93           O  
ATOM   1358  CG  GLU A 184     -27.927  -5.731  13.390  1.00 89.93           C  
ATOM   1359  CD  GLU A 184     -28.255  -6.124  14.838  1.00 89.93           C  
ATOM   1360  OE1 GLU A 184     -28.861  -7.208  15.002  1.00 89.93           O  
ATOM   1361  OE2 GLU A 184     -27.862  -5.385  15.766  1.00 89.93           O  
ATOM   1362  N   GLU A 185     -27.147  -1.838  11.280  1.00 89.74           N  
ATOM   1363  CA  GLU A 185     -26.800  -0.426  11.131  1.00 89.74           C  
ATOM   1364  C   GLU A 185     -26.449   0.173  12.496  1.00 89.74           C  
ATOM   1365  CB  GLU A 185     -27.928   0.337  10.413  1.00 89.74           C  
ATOM   1366  O   GLU A 185     -27.099  -0.108  13.502  1.00 89.74           O  
ATOM   1367  CG  GLU A 185     -27.576   1.787  10.038  1.00 89.74           C  
ATOM   1368  CD  GLU A 185     -26.342   1.852   9.130  1.00 89.74           C  
ATOM   1369  OE1 GLU A 185     -25.219   1.938   9.679  1.00 89.74           O  
ATOM   1370  OE2 GLU A 185     -26.473   1.691   7.895  1.00 89.74           O  
ATOM   1371  N   SER A 186     -25.413   1.007  12.525  1.00 83.16           N  
ATOM   1372  CA  SER A 186     -25.032   1.765  13.716  1.00 83.16           C  
ATOM   1373  C   SER A 186     -24.598   3.166  13.312  1.00 83.16           C  
ATOM   1374  CB  SER A 186     -23.950   1.047  14.537  1.00 83.16           C  
ATOM   1375  O   SER A 186     -23.831   3.340  12.366  1.00 83.16           O  
ATOM   1376  OG  SER A 186     -22.833   0.681  13.747  1.00 83.16           O  
ATOM   1377  N   CYS A 187     -25.079   4.167  14.038  1.00 78.01           N  
ATOM   1378  CA  CYS A 187     -24.728   5.571  13.855  1.00 78.01           C  
ATOM   1379  C   CYS A 187     -24.297   6.182  15.192  1.00 78.01           C  
ATOM   1380  CB  CYS A 187     -25.906   6.317  13.206  1.00 78.01           C  
ATOM   1381  O   CYS A 187     -24.562   5.630  16.263  1.00 78.01           O  
ATOM   1382  SG  CYS A 187     -27.387   6.220  14.255  1.00 78.01           S  
ATOM   1383  N   ASN A 188     -23.593   7.310  15.133  1.00 71.49           N  
ATOM   1384  CA  ASN A 188     -23.241   8.088  16.310  1.00 71.49           C  
ATOM   1385  C   ASN A 188     -24.073   9.375  16.321  1.00 71.49           C  
ATOM   1386  CB  ASN A 188     -21.726   8.333  16.302  1.00 71.49           C  
ATOM   1387  O   ASN A 188     -23.782  10.318  15.593  1.00 71.49           O  
ATOM   1388  CG  ASN A 188     -21.230   9.080  17.527  1.00 71.49           C  
ATOM   1389  ND2 ASN A 188     -19.941   9.314  17.595  1.00 71.49           N  
ATOM   1390  OD1 ASN A 188     -21.963   9.449  18.434  1.00 71.49           O  
ATOM   1391  N   GLU A 189     -25.080   9.446  17.192  1.00 65.60           N  
ATOM   1392  CA  GLU A 189     -25.985  10.606  17.287  1.00 65.60           C  
ATOM   1393  C   GLU A 189     -25.276  11.918  17.670  1.00 65.60           C  
ATOM   1394  CB  GLU A 189     -27.075  10.318  18.326  1.00 65.60           C  
ATOM   1395  O   GLU A 189     -25.825  13.003  17.493  1.00 65.60           O  
ATOM   1396  CG  GLU A 189     -27.971   9.127  17.955  1.00 65.60           C  
ATOM   1397  CD  GLU A 189     -29.112   8.917  18.964  1.00 65.60           C  
ATOM   1398  OE1 GLU A 189     -29.978   8.065  18.675  1.00 65.60           O  
ATOM   1399  OE2 GLU A 189     -29.098   9.585  20.026  1.00 65.60           O  
ATOM   1400  N   ARG A 190     -24.044  11.838  18.190  1.00 69.48           N  
ATOM   1401  CA  ARG A 190     -23.220  12.998  18.565  1.00 69.48           C  
ATOM   1402  C   ARG A 190     -22.104  13.286  17.559  1.00 69.48           C  
ATOM   1403  CB  ARG A 190     -22.693  12.821  19.995  1.00 69.48           C  
ATOM   1404  O   ARG A 190     -21.136  13.966  17.901  1.00 69.48           O  
ATOM   1405  CG  ARG A 190     -23.830  12.712  21.018  1.00 69.48           C  
ATOM   1406  CD  ARG A 190     -23.234  12.591  22.421  1.00 69.48           C  
ATOM   1407  NE  ARG A 190     -24.287  12.372  23.426  1.00 69.48           N  
ATOM   1408  NH1 ARG A 190     -22.909  11.803  25.171  1.00 69.48           N  
ATOM   1409  NH2 ARG A 190     -25.124  11.804  25.462  1.00 69.48           N  
ATOM   1410  CZ  ARG A 190     -24.102  11.996  24.678  1.00 69.48           C  
ATOM   1411  N   ALA A 191     -22.199  12.744  16.346  1.00 66.71           N  
ATOM   1412  CA  ALA A 191     -21.194  12.937  15.311  1.00 66.71           C  
ATOM   1413  C   ALA A 191     -21.037  14.418  14.923  1.00 66.71           C  
ATOM   1414  CB  ALA A 191     -21.544  12.059  14.111  1.00 66.71           C  
ATOM   1415  O   ALA A 191     -21.992  15.199  14.905  1.00 66.71           O  
ATOM   1416  N   ARG A 192     -19.796  14.810  14.614  1.00 71.66           N  
ATOM   1417  CA  ARG A 192     -19.478  16.160  14.135  1.00 71.66           C  
ATOM   1418  C   ARG A 192     -20.020  16.376  12.726  1.00 71.66           C  
ATOM   1419  CB  ARG A 192     -17.965  16.413  14.167  1.00 71.66           C  
ATOM   1420  O   ARG A 192     -20.175  15.434  11.958  1.00 71.66           O  
ATOM   1421  CG  ARG A 192     -17.469  16.723  15.583  1.00 71.66           C  
ATOM   1422  CD  ARG A 192     -15.980  17.078  15.528  1.00 71.66           C  
ATOM   1423  NE  ARG A 192     -15.488  17.562  16.830  1.00 71.66           N  
ATOM   1424  NH1 ARG A 192     -13.419  18.254  16.104  1.00 71.66           N  
ATOM   1425  NH2 ARG A 192     -13.959  18.490  18.245  1.00 71.66           N  
ATOM   1426  CZ  ARG A 192     -14.298  18.093  17.051  1.00 71.66           C  
ATOM   1427  N   ARG A 193     -20.259  17.642  12.378  1.00 80.00           N  
ATOM   1428  CA  ARG A 193     -20.624  18.030  11.010  1.00 80.00           C  
ATOM   1429  C   ARG A 193     -19.450  17.807  10.058  1.00 80.00           C  
ATOM   1430  CB  ARG A 193     -21.100  19.487  10.960  1.00 80.00           C  
ATOM   1431  O   ARG A 193     -18.298  17.991  10.436  1.00 80.00           O  
ATOM   1432  CG  ARG A 193     -22.410  19.675  11.735  1.00 80.00           C  
ATOM   1433  CD  ARG A 193     -22.944  21.095  11.534  1.00 80.00           C  
ATOM   1434  NE  ARG A 193     -24.232  21.280  12.227  1.00 80.00           N  
ATOM   1435  NH1 ARG A 193     -24.871  23.213  11.163  1.00 80.00           N  
ATOM   1436  NH2 ARG A 193     -26.214  22.298  12.694  1.00 80.00           N  
ATOM   1437  CZ  ARG A 193     -25.096  22.260  12.025  1.00 80.00           C  
ATOM   1438  N   PHE A 194     -19.775  17.452   8.821  1.00 82.96           N  
ATOM   1439  CA  PHE A 194     -18.815  17.296   7.737  1.00 82.96           C  
ATOM   1440  C   PHE A 194     -18.229  18.651   7.305  1.00 82.96           C  
ATOM   1441  CB  PHE A 194     -19.550  16.603   6.586  1.00 82.96           C  
ATOM   1442  O   PHE A 194     -18.979  19.547   6.911  1.00 82.96           O  
ATOM   1443  CG  PHE A 194     -18.671  16.326   5.396  1.00 82.96           C  
ATOM   1444  CD1 PHE A 194     -18.746  17.128   4.244  1.00 82.96           C  
ATOM   1445  CD2 PHE A 194     -17.776  15.249   5.445  1.00 82.96           C  
ATOM   1446  CE1 PHE A 194     -17.927  16.843   3.139  1.00 82.96           C  
ATOM   1447  CE2 PHE A 194     -16.981  14.959   4.332  1.00 82.96           C  
ATOM   1448  CZ  PHE A 194     -17.039  15.758   3.181  1.00 82.96           C  
ATOM   1449  N   ASP A 195     -16.902  18.800   7.359  1.00 84.54           N  
ATOM   1450  CA  ASP A 195     -16.196  20.001   6.890  1.00 84.54           C  
ATOM   1451  C   ASP A 195     -15.834  19.869   5.402  1.00 84.54           C  
ATOM   1452  CB  ASP A 195     -14.976  20.313   7.776  1.00 84.54           C  
ATOM   1453  O   ASP A 195     -14.735  19.455   5.028  1.00 84.54           O  
ATOM   1454  CG  ASP A 195     -14.409  21.724   7.524  1.00 84.54           C  
ATOM   1455  OD1 ASP A 195     -14.681  22.307   6.439  1.00 84.54           O  
ATOM   1456  OD2 ASP A 195     -13.767  22.270   8.447  1.00 84.54           O  
ATOM   1457  N   LEU A 196     -16.788  20.216   4.532  1.00 87.55           N  
ATOM   1458  CA  LEU A 196     -16.597  20.166   3.078  1.00 87.55           C  
ATOM   1459  C   LEU A 196     -15.458  21.085   2.613  1.00 87.55           C  
ATOM   1460  CB  LEU A 196     -17.928  20.534   2.390  1.00 87.55           C  
ATOM   1461  O   LEU A 196     -14.720  20.739   1.691  1.00 87.55           O  
ATOM   1462  CG  LEU A 196     -17.876  20.565   0.847  1.00 87.55           C  
ATOM   1463  CD1 LEU A 196     -17.559  19.208   0.215  1.00 87.55           C  
ATOM   1464  CD2 LEU A 196     -19.226  21.025   0.298  1.00 87.55           C  
ATOM   1465  N   SER A 197     -15.305  22.249   3.244  1.00 88.34           N  
ATOM   1466  CA  SER A 197     -14.255  23.204   2.898  1.00 88.34           C  
ATOM   1467  C   SER A 197     -12.865  22.667   3.230  1.00 88.34           C  
ATOM   1468  CB  SER A 197     -14.502  24.553   3.575  1.00 88.34           C  
ATOM   1469  O   SER A 197     -11.993  22.685   2.359  1.00 88.34           O  
ATOM   1470  OG  SER A 197     -15.026  24.469   4.894  1.00 88.34           O  
ATOM   1471  N   GLY A 198     -12.679  22.132   4.441  1.00 87.49           N  
ATOM   1472  CA  GLY A 198     -11.444  21.471   4.859  1.00 87.49           C  
ATOM   1473  C   GLY A 198     -11.111  20.287   3.953  1.00 87.49           C  
ATOM   1474  O   GLY A 198      -9.981  20.173   3.482  1.00 87.49           O  
ATOM   1475  N   GLN A 199     -12.113  19.477   3.600  1.00 89.56           N  
ATOM   1476  CA  GLN A 199     -11.944  18.341   2.696  1.00 89.56           C  
ATOM   1477  C   GLN A 199     -11.464  18.754   1.296  1.00 89.56           C  
ATOM   1478  CB  GLN A 199     -13.270  17.565   2.627  1.00 89.56           C  
ATOM   1479  O   GLN A 199     -10.524  18.156   0.772  1.00 89.56           O  
ATOM   1480  CG  GLN A 199     -13.206  16.347   1.694  1.00 89.56           C  
ATOM   1481  CD  GLN A 199     -12.170  15.310   2.114  1.00 89.56           C  
ATOM   1482  NE2 GLN A 199     -11.777  14.433   1.231  1.00 89.56           N  
ATOM   1483  OE1 GLN A 199     -11.736  15.209   3.250  1.00 89.56           O  
ATOM   1484  N   LEU A 200     -12.083  19.764   0.675  1.00 91.59           N  
ATOM   1485  CA  LEU A 200     -11.684  20.229  -0.660  1.00 91.59           C  
ATOM   1486  C   LEU A 200     -10.269  20.817  -0.655  1.00 91.59           C  
ATOM   1487  CB  LEU A 200     -12.697  21.265  -1.178  1.00 91.59           C  
ATOM   1488  O   LEU A 200      -9.470  20.500  -1.535  1.00 91.59           O  
ATOM   1489  CG  LEU A 200     -14.060  20.682  -1.592  1.00 91.59           C  
ATOM   1490  CD1 LEU A 200     -15.012  21.829  -1.935  1.00 91.59           C  
ATOM   1491  CD2 LEU A 200     -13.957  19.765  -2.814  1.00 91.59           C  
ATOM   1492  N   LEU A 201      -9.939  21.620   0.359  1.00 91.20           N  
ATOM   1493  CA  LEU A 201      -8.591  22.160   0.550  1.00 91.20           C  
ATOM   1494  C   LEU A 201      -7.555  21.049   0.729  1.00 91.20           C  
ATOM   1495  CB  LEU A 201      -8.609  23.106   1.763  1.00 91.20           C  
ATOM   1496  O   LEU A 201      -6.482  21.118   0.133  1.00 91.20           O  
ATOM   1497  CG  LEU A 201      -8.852  24.562   1.337  1.00 91.20           C  
ATOM   1498  CD1 LEU A 201      -9.643  25.334   2.389  1.00 91.20           C  
ATOM   1499  CD2 LEU A 201      -7.514  25.271   1.133  1.00 91.20           C  
ATOM   1500  N   PHE A 202      -7.886  20.010   1.497  1.00 88.77           N  
ATOM   1501  CA  PHE A 202      -7.002  18.873   1.716  1.00 88.77           C  
ATOM   1502  C   PHE A 202      -6.765  18.067   0.433  1.00 88.77           C  
ATOM   1503  CB  PHE A 202      -7.580  18.002   2.835  1.00 88.77           C  
ATOM   1504  O   PHE A 202      -5.616  17.761   0.112  1.00 88.77           O  
ATOM   1505  CG  PHE A 202      -6.623  16.931   3.302  1.00 88.77           C  
ATOM   1506  CD1 PHE A 202      -6.929  15.569   3.127  1.00 88.77           C  
ATOM   1507  CD2 PHE A 202      -5.423  17.309   3.934  1.00 88.77           C  
ATOM   1508  CE1 PHE A 202      -6.035  14.594   3.600  1.00 88.77           C  
ATOM   1509  CE2 PHE A 202      -4.520  16.331   4.379  1.00 88.77           C  
ATOM   1510  CZ  PHE A 202      -4.833  14.974   4.212  1.00 88.77           C  
ATOM   1511  N   ILE A 203      -7.824  17.790  -0.340  1.00 91.04           N  
ATOM   1512  CA  ILE A 203      -7.718  17.130  -1.651  1.00 91.04           C  
ATOM   1513  C   ILE A 203      -6.796  17.928  -2.577  1.00 91.04           C  
ATOM   1514  CB  ILE A 203      -9.111  16.936  -2.301  1.00 91.04           C  
ATOM   1515  O   ILE A 203      -5.877  17.356  -3.158  1.00 91.04           O  
ATOM   1516  CG1 ILE A 203      -9.944  15.878  -1.545  1.00 91.04           C  
ATOM   1517  CG2 ILE A 203      -8.975  16.500  -3.777  1.00 91.04           C  
ATOM   1518  CD1 ILE A 203     -11.441  15.936  -1.881  1.00 91.04           C  
ATOM   1519  N   VAL A 204      -7.022  19.239  -2.704  1.00 92.81           N  
ATOM   1520  CA  VAL A 204      -6.234  20.098  -3.600  1.00 92.81           C  
ATOM   1521  C   VAL A 204      -4.777  20.170  -3.148  1.00 92.81           C  
ATOM   1522  CB  VAL A 204      -6.863  21.501  -3.705  1.00 92.81           C  
ATOM   1523  O   VAL A 204      -3.880  20.012  -3.971  1.00 92.81           O  
ATOM   1524  CG1 VAL A 204      -5.963  22.502  -4.443  1.00 92.81           C  
ATOM   1525  CG2 VAL A 204      -8.193  21.435  -4.468  1.00 92.81           C  
ATOM   1526  N   ALA A 205      -4.525  20.365  -1.853  1.00 92.08           N  
ATOM   1527  CA  ALA A 205      -3.172  20.521  -1.333  1.00 92.08           C  
ATOM   1528  C   ALA A 205      -2.338  19.240  -1.486  1.00 92.08           C  
ATOM   1529  CB  ALA A 205      -3.266  20.962   0.130  1.00 92.08           C  
ATOM   1530  O   ALA A 205      -1.219  19.286  -1.999  1.00 92.08           O  
ATOM   1531  N   VAL A 206      -2.887  18.091  -1.076  1.00 89.22           N  
ATOM   1532  CA  VAL A 206      -2.183  16.803  -1.160  1.00 89.22           C  
ATOM   1533  C   VAL A 206      -2.096  16.330  -2.611  1.00 89.22           C  
ATOM   1534  CB  VAL A 206      -2.847  15.740  -0.262  1.00 89.22           C  
ATOM   1535  O   VAL A 206      -1.042  15.861  -3.031  1.00 89.22           O  
ATOM   1536  CG1 VAL A 206      -2.093  14.404  -0.300  1.00 89.22           C  
ATOM   1537  CG2 VAL A 206      -2.865  16.180   1.208  1.00 89.22           C  
ATOM   1538  N   GLY A 207      -3.164  16.496  -3.396  1.00 90.59           N  
ATOM   1539  CA  GLY A 207      -3.183  16.133  -4.811  1.00 90.59           C  
ATOM   1540  C   GLY A 207      -2.156  16.913  -5.630  1.00 90.59           C  
ATOM   1541  O   GLY A 207      -1.389  16.303  -6.370  1.00 90.59           O  
ATOM   1542  N   ALA A 208      -2.076  18.235  -5.446  1.00 93.11           N  
ATOM   1543  CA  ALA A 208      -1.087  19.070  -6.128  1.00 93.11           C  
ATOM   1544  C   ALA A 208       0.352  18.719  -5.716  1.00 93.11           C  
ATOM   1545  CB  ALA A 208      -1.401  20.543  -5.845  1.00 93.11           C  
ATOM   1546  O   ALA A 208       1.241  18.684  -6.565  1.00 93.11           O  
ATOM   1547  N   LEU A 209       0.580  18.408  -4.433  1.00 91.08           N  
ATOM   1548  CA  LEU A 209       1.898  17.989  -3.953  1.00 91.08           C  
ATOM   1549  C   LEU A 209       2.337  16.685  -4.618  1.00 91.08           C  
ATOM   1550  CB  LEU A 209       1.868  17.829  -2.422  1.00 91.08           C  
ATOM   1551  O   LEU A 209       3.439  16.602  -5.146  1.00 91.08           O  
ATOM   1552  CG  LEU A 209       3.224  17.419  -1.814  1.00 91.08           C  
ATOM   1553  CD1 LEU A 209       4.319  18.456  -2.075  1.00 91.08           C  
ATOM   1554  CD2 LEU A 209       3.067  17.250  -0.302  1.00 91.08           C  
ATOM   1555  N   VAL A 210       1.469  15.673  -4.599  1.00 87.34           N  
ATOM   1556  CA  VAL A 210       1.767  14.361  -5.180  1.00 87.34           C  
ATOM   1557  C   VAL A 210       1.981  14.478  -6.685  1.00 87.34           C  
ATOM   1558  CB  VAL A 210       0.661  13.359  -4.815  1.00 87.34           C  
ATOM   1559  O   VAL A 210       2.961  13.939  -7.185  1.00 87.34           O  
ATOM   1560  CG1 VAL A 210       0.786  12.027  -5.560  1.00 87.34           C  
ATOM   1561  CG2 VAL A 210       0.741  13.073  -3.307  1.00 87.34           C  
ATOM   1562  N   TYR A 211       1.146  15.254  -7.380  1.00 90.24           N  
ATOM   1563  CA  TYR A 211       1.320  15.533  -8.804  1.00 90.24           C  
ATOM   1564  C   TYR A 211       2.696  16.139  -9.100  1.00 90.24           C  
ATOM   1565  CB  TYR A 211       0.193  16.462  -9.278  1.00 90.24           C  
ATOM   1566  O   TYR A 211       3.431  15.617  -9.929  1.00 90.24           O  
ATOM   1567  CG  TYR A 211       0.205  16.697 -10.772  1.00 90.24           C  
ATOM   1568  CD1 TYR A 211       1.062  17.663 -11.334  1.00 90.24           C  
ATOM   1569  CD2 TYR A 211      -0.593  15.892 -11.605  1.00 90.24           C  
ATOM   1570  CE1 TYR A 211       1.131  17.817 -12.731  1.00 90.24           C  
ATOM   1571  CE2 TYR A 211      -0.497  16.010 -13.001  1.00 90.24           C  
ATOM   1572  OH  TYR A 211       0.506  17.031 -14.904  1.00 90.24           O  
ATOM   1573  CZ  TYR A 211       0.367  16.970 -13.561  1.00 90.24           C  
ATOM   1574  N   ALA A 212       3.080  17.203  -8.384  1.00 90.08           N  
ATOM   1575  CA  ALA A 212       4.367  17.862  -8.592  1.00 90.08           C  
ATOM   1576  C   ALA A 212       5.564  16.936  -8.336  1.00 90.08           C  
ATOM   1577  CB  ALA A 212       4.452  19.075  -7.663  1.00 90.08           C  
ATOM   1578  O   ALA A 212       6.590  17.072  -8.994  1.00 90.08           O  
ATOM   1579  N   VAL A 213       5.451  16.019  -7.371  1.00 86.49           N  
ATOM   1580  CA  VAL A 213       6.537  15.094  -7.028  1.00 86.49           C  
ATOM   1581  C   VAL A 213       6.663  13.961  -8.048  1.00 86.49           C  
ATOM   1582  CB  VAL A 213       6.368  14.554  -5.597  1.00 86.49           C  
ATOM   1583  O   VAL A 213       7.792  13.593  -8.363  1.00 86.49           O  
ATOM   1584  CG1 VAL A 213       7.437  13.519  -5.224  1.00 86.49           C  
ATOM   1585  CG2 VAL A 213       6.510  15.677  -4.556  1.00 86.49           C  
ATOM   1586  N   ILE A 214       5.546  13.425  -8.556  1.00 83.05           N  
ATOM   1587  CA  ILE A 214       5.546  12.333  -9.548  1.00 83.05           C  
ATOM   1588  C   ILE A 214       5.958  12.850 -10.932  1.00 83.05           C  
ATOM   1589  CB  ILE A 214       4.168  11.623  -9.595  1.00 83.05           C  
ATOM   1590  O   ILE A 214       6.830  12.276 -11.570  1.00 83.05           O  
ATOM   1591  CG1 ILE A 214       3.880  10.912  -8.253  1.00 83.05           C  
ATOM   1592  CG2 ILE A 214       4.120  10.604 -10.749  1.00 83.05           C  
ATOM   1593  CD1 ILE A 214       2.497  10.260  -8.149  1.00 83.05           C  
ATOM   1594  N   GLU A 215       5.366  13.957 -11.384  1.00 84.19           N  
ATOM   1595  CA  GLU A 215       5.576  14.502 -12.738  1.00 84.19           C  
ATOM   1596  C   GLU A 215       6.826  15.386 -12.836  1.00 84.19           C  
ATOM   1597  CB  GLU A 215       4.348  15.338 -13.108  1.00 84.19           C  
ATOM   1598  O   GLU A 215       7.375  15.610 -13.916  1.00 84.19           O  
ATOM   1599  CG  GLU A 215       3.065  14.505 -13.224  1.00 84.19           C  
ATOM   1600  CD  GLU A 215       2.981  13.659 -14.496  1.00 84.19           C  
ATOM   1601  OE1 GLU A 215       2.126  12.747 -14.474  1.00 84.19           O  
ATOM   1602  OE2 GLU A 215       3.648  14.012 -15.487  1.00 84.19           O  
ATOM   1603  N   GLY A 216       7.292  15.905 -11.696  1.00 82.88           N  
ATOM   1604  CA  GLY A 216       8.420  16.830 -11.605  1.00 82.88           C  
ATOM   1605  C   GLY A 216       9.685  16.369 -12.338  1.00 82.88           C  
ATOM   1606  O   GLY A 216      10.252  17.183 -13.068  1.00 82.88           O  
ATOM   1607  N   PRO A 217      10.139  15.105 -12.202  1.00 76.57           N  
ATOM   1608  CA  PRO A 217      11.310  14.607 -12.921  1.00 76.57           C  
ATOM   1609  C   PRO A 217      11.167  14.605 -14.445  1.00 76.57           C  
ATOM   1610  CB  PRO A 217      11.545  13.181 -12.421  1.00 76.57           C  
ATOM   1611  O   PRO A 217      12.144  14.908 -15.122  1.00 76.57           O  
ATOM   1612  CG  PRO A 217      10.883  13.170 -11.055  1.00 76.57           C  
ATOM   1613  CD  PRO A 217       9.706  14.124 -11.220  1.00 76.57           C  
ATOM   1614  N   GLN A 218       9.983  14.287 -14.978  1.00 75.51           N  
ATOM   1615  CA  GLN A 218       9.766  14.191 -16.426  1.00 75.51           C  
ATOM   1616  C   GLN A 218       9.507  15.553 -17.068  1.00 75.51           C  
ATOM   1617  CB  GLN A 218       8.599  13.246 -16.723  1.00 75.51           C  
ATOM   1618  O   GLN A 218      10.124  15.898 -18.071  1.00 75.51           O  
ATOM   1619  CG  GLN A 218       9.011  11.772 -16.610  1.00 75.51           C  
ATOM   1620  CD  GLN A 218       7.911  10.844 -17.101  1.00 75.51           C  
ATOM   1621  NE2 GLN A 218       8.197   9.579 -17.296  1.00 75.51           N  
ATOM   1622  OE1 GLN A 218       6.778  11.242 -17.289  1.00 75.51           O  
ATOM   1623  N   ILE A 219       8.628  16.366 -16.475  1.00 82.65           N  
ATOM   1624  CA  ILE A 219       8.298  17.701 -17.004  1.00 82.65           C  
ATOM   1625  C   ILE A 219       9.423  18.707 -16.693  1.00 82.65           C  
ATOM   1626  CB  ILE A 219       6.920  18.159 -16.461  1.00 82.65           C  
ATOM   1627  O   ILE A 219       9.582  19.732 -17.360  1.00 82.65           O  
ATOM   1628  CG1 ILE A 219       5.834  17.080 -16.703  1.00 82.65           C  
ATOM   1629  CG2 ILE A 219       6.481  19.480 -17.125  1.00 82.65           C  
ATOM   1630  CD1 ILE A 219       4.427  17.479 -16.242  1.00 82.65           C  
ATOM   1631  N   GLY A 220      10.218  18.424 -15.663  1.00 81.53           N  
ATOM   1632  CA  GLY A 220      11.272  19.281 -15.147  1.00 81.53           C  
ATOM   1633  C   GLY A 220      10.815  20.081 -13.927  1.00 81.53           C  
ATOM   1634  O   GLY A 220       9.732  20.678 -13.886  1.00 81.53           O  
ATOM   1635  N   TRP A 221      11.688  20.145 -12.922  1.00 85.50           N  
ATOM   1636  CA  TRP A 221      11.429  20.829 -11.649  1.00 85.50           C  
ATOM   1637  C   TRP A 221      11.260  22.346 -11.780  1.00 85.50           C  
ATOM   1638  CB  TRP A 221      12.572  20.501 -10.685  1.00 85.50           C  
ATOM   1639  O   TRP A 221      10.603  22.971 -10.951  1.00 85.50           O  
ATOM   1640  CG  TRP A 221      12.621  19.062 -10.284  1.00 85.50           C  
ATOM   1641  CD1 TRP A 221      13.481  18.125 -10.748  1.00 85.50           C  
ATOM   1642  CD2 TRP A 221      11.725  18.365  -9.367  1.00 85.50           C  
ATOM   1643  CE2 TRP A 221      12.116  16.995  -9.310  1.00 85.50           C  
ATOM   1644  CE3 TRP A 221      10.608  18.754  -8.594  1.00 85.50           C  
ATOM   1645  NE1 TRP A 221      13.185  16.904 -10.175  1.00 85.50           N  
ATOM   1646  CH2 TRP A 221      10.333  16.473  -7.763  1.00 85.50           C  
ATOM   1647  CZ2 TRP A 221      11.444  16.059  -8.515  1.00 85.50           C  
ATOM   1648  CZ3 TRP A 221       9.915  17.816  -7.805  1.00 85.50           C  
ATOM   1649  N   THR A 222      11.840  22.940 -12.822  1.00 89.09           N  
ATOM   1650  CA  THR A 222      11.750  24.376 -13.123  1.00 89.09           C  
ATOM   1651  C   THR A 222      10.616  24.718 -14.086  1.00 89.09           C  
ATOM   1652  CB  THR A 222      13.076  24.899 -13.686  1.00 89.09           C  
ATOM   1653  O   THR A 222      10.429  25.892 -14.411  1.00 89.09           O  
ATOM   1654  CG2 THR A 222      14.206  24.800 -12.663  1.00 89.09           C  
ATOM   1655  OG1 THR A 222      13.446  24.125 -14.803  1.00 89.09           O  
ATOM   1656  N   SER A 223       9.851  23.725 -14.548  1.00 90.95           N  
ATOM   1657  CA  SER A 223       8.711  23.977 -15.420  1.00 90.95           C  
ATOM   1658  C   SER A 223       7.643  24.794 -14.689  1.00 90.95           C  
ATOM   1659  CB  SER A 223       8.134  22.673 -15.977  1.00 90.95           C  
ATOM   1660  O   SER A 223       7.425  24.654 -13.480  1.00 90.95           O  
ATOM   1661  OG  SER A 223       7.338  22.028 -15.009  1.00 90.95           O  
ATOM   1662  N   VAL A 224       6.934  25.641 -15.439  1.00 94.43           N  
ATOM   1663  CA  VAL A 224       5.824  26.445 -14.899  1.00 94.43           C  
ATOM   1664  C   VAL A 224       4.782  25.542 -14.241  1.00 94.43           C  
ATOM   1665  CB  VAL A 224       5.177  27.299 -16.007  1.00 94.43           C  
ATOM   1666  O   VAL A 224       4.262  25.874 -13.181  1.00 94.43           O  
ATOM   1667  CG1 VAL A 224       3.959  28.088 -15.506  1.00 94.43           C  
ATOM   1668  CG2 VAL A 224       6.186  28.308 -16.574  1.00 94.43           C  
ATOM   1669  N   GLN A 225       4.518  24.377 -14.831  1.00 92.97           N  
ATOM   1670  CA  GLN A 225       3.551  23.409 -14.330  1.00 92.97           C  
ATOM   1671  C   GLN A 225       3.940  22.855 -12.954  1.00 92.97           C  
ATOM   1672  CB  GLN A 225       3.419  22.321 -15.395  1.00 92.97           C  
ATOM   1673  O   GLN A 225       3.130  22.926 -12.027  1.00 92.97           O  
ATOM   1674  CG  GLN A 225       2.357  21.259 -15.083  1.00 92.97           C  
ATOM   1675  CD  GLN A 225       2.090  20.385 -16.305  1.00 92.97           C  
ATOM   1676  NE2 GLN A 225       1.319  19.336 -16.202  1.00 92.97           N  
ATOM   1677  OE1 GLN A 225       2.539  20.647 -17.406  1.00 92.97           O  
ATOM   1678  N   THR A 226       5.179  22.381 -12.782  1.00 91.19           N  
ATOM   1679  CA  THR A 226       5.666  21.871 -11.489  1.00 91.19           C  
ATOM   1680  C   THR A 226       5.660  22.969 -10.428  1.00 91.19           C  
ATOM   1681  CB  THR A 226       7.079  21.279 -11.620  1.00 91.19           C  
ATOM   1682  O   THR A 226       5.171  22.760  -9.317  1.00 91.19           O  
ATOM   1683  CG2 THR A 226       7.526  20.582 -10.335  1.00 91.19           C  
ATOM   1684  OG1 THR A 226       7.088  20.306 -12.634  1.00 91.19           O  
ATOM   1685  N   ILE A 227       6.130  24.172 -10.775  1.00 94.59           N  
ATOM   1686  CA  ILE A 227       6.162  25.319  -9.857  1.00 94.59           C  
ATOM   1687  C   ILE A 227       4.748  25.713  -9.417  1.00 94.59           C  
ATOM   1688  CB  ILE A 227       6.923  26.497 -10.508  1.00 94.59           C  
ATOM   1689  O   ILE A 227       4.522  25.926  -8.226  1.00 94.59           O  
ATOM   1690  CG1 ILE A 227       8.423  26.143 -10.629  1.00 94.59           C  
ATOM   1691  CG2 ILE A 227       6.746  27.800  -9.704  1.00 94.59           C  
ATOM   1692  CD1 ILE A 227       9.237  27.158 -11.443  1.00 94.59           C  
ATOM   1693  N   VAL A 228       3.787  25.786 -10.345  1.00 96.69           N  
ATOM   1694  CA  VAL A 228       2.385  26.092 -10.025  1.00 96.69           C  
ATOM   1695  C   VAL A 228       1.816  25.049  -9.069  1.00 96.69           C  
ATOM   1696  CB  VAL A 228       1.531  26.217 -11.304  1.00 96.69           C  
ATOM   1697  O   VAL A 228       1.212  25.429  -8.071  1.00 96.69           O  
ATOM   1698  CG1 VAL A 228       0.020  26.201 -11.028  1.00 96.69           C  
ATOM   1699  CG2 VAL A 228       1.834  27.546 -12.010  1.00 96.69           C  
ATOM   1700  N   MET A 229       2.060  23.759  -9.308  1.00 93.68           N  
ATOM   1701  CA  MET A 229       1.559  22.685  -8.445  1.00 93.68           C  
ATOM   1702  C   MET A 229       2.191  22.709  -7.047  1.00 93.68           C  
ATOM   1703  CB  MET A 229       1.759  21.332  -9.141  1.00 93.68           C  
ATOM   1704  O   MET A 229       1.476  22.579  -6.054  1.00 93.68           O  
ATOM   1705  CG  MET A 229       0.824  21.204 -10.344  1.00 93.68           C  
ATOM   1706  SD  MET A 229      -0.929  21.101  -9.893  1.00 93.68           S  
ATOM   1707  CE  MET A 229      -1.631  21.946 -11.330  1.00 93.68           C  
ATOM   1708  N   LEU A 230       3.497  22.980  -6.937  1.00 93.14           N  
ATOM   1709  CA  LEU A 230       4.160  23.184  -5.642  1.00 93.14           C  
ATOM   1710  C   LEU A 230       3.603  24.404  -4.896  1.00 93.14           C  
ATOM   1711  CB  LEU A 230       5.679  23.334  -5.847  1.00 93.14           C  
ATOM   1712  O   LEU A 230       3.364  24.336  -3.689  1.00 93.14           O  
ATOM   1713  CG  LEU A 230       6.406  22.039  -6.248  1.00 93.14           C  
ATOM   1714  CD1 LEU A 230       7.869  22.353  -6.560  1.00 93.14           C  
ATOM   1715  CD2 LEU A 230       6.366  20.982  -5.140  1.00 93.14           C  
ATOM   1716  N   TRP A 231       3.339  25.507  -5.601  1.00 96.02           N  
ATOM   1717  CA  TRP A 231       2.693  26.684  -5.017  1.00 96.02           C  
ATOM   1718  C   TRP A 231       1.261  26.393  -4.572  1.00 96.02           C  
ATOM   1719  CB  TRP A 231       2.728  27.859  -6.000  1.00 96.02           C  
ATOM   1720  O   TRP A 231       0.883  26.776  -3.465  1.00 96.02           O  
ATOM   1721  CG  TRP A 231       3.927  28.736  -5.848  1.00 96.02           C  
ATOM   1722  CD1 TRP A 231       4.976  28.807  -6.692  1.00 96.02           C  
ATOM   1723  CD2 TRP A 231       4.223  29.664  -4.765  1.00 96.02           C  
ATOM   1724  CE2 TRP A 231       5.481  30.283  -5.029  1.00 96.02           C  
ATOM   1725  CE3 TRP A 231       3.552  30.038  -3.583  1.00 96.02           C  
ATOM   1726  NE1 TRP A 231       5.896  29.723  -6.219  1.00 96.02           N  
ATOM   1727  CH2 TRP A 231       5.345  31.588  -2.996  1.00 96.02           C  
ATOM   1728  CZ2 TRP A 231       6.042  31.233  -4.164  1.00 96.02           C  
ATOM   1729  CZ3 TRP A 231       4.105  30.989  -2.706  1.00 96.02           C  
ATOM   1730  N   THR A 232       0.469  25.689  -5.385  1.00 96.46           N  
ATOM   1731  CA  THR A 232      -0.887  25.255  -5.025  1.00 96.46           C  
ATOM   1732  C   THR A 232      -0.865  24.359  -3.790  1.00 96.46           C  
ATOM   1733  CB  THR A 232      -1.569  24.525  -6.194  1.00 96.46           C  
ATOM   1734  O   THR A 232      -1.677  24.562  -2.890  1.00 96.46           O  
ATOM   1735  CG2 THR A 232      -2.999  24.100  -5.866  1.00 96.46           C  
ATOM   1736  OG1 THR A 232      -1.676  25.374  -7.311  1.00 96.46           O  
ATOM   1737  N   ALA A 233       0.091  23.434  -3.689  1.00 92.75           N  
ATOM   1738  CA  ALA A 233       0.279  22.605  -2.505  1.00 92.75           C  
ATOM   1739  C   ALA A 233       0.630  23.440  -1.263  1.00 92.75           C  
ATOM   1740  CB  ALA A 233       1.364  21.570  -2.803  1.00 92.75           C  
ATOM   1741  O   ALA A 233      -0.010  23.298  -0.222  1.00 92.75           O  
ATOM   1742  N   ALA A 234       1.606  24.348  -1.365  1.00 93.79           N  
ATOM   1743  CA  ALA A 234       2.046  25.182  -0.247  1.00 93.79           C  
ATOM   1744  C   ALA A 234       0.936  26.125   0.248  1.00 93.79           C  
ATOM   1745  CB  ALA A 234       3.296  25.957  -0.683  1.00 93.79           C  
ATOM   1746  O   ALA A 234       0.647  26.181   1.447  1.00 93.79           O  
ATOM   1747  N   VAL A 235       0.274  26.830  -0.673  1.00 96.06           N  
ATOM   1748  CA  VAL A 235      -0.838  27.740  -0.365  1.00 96.06           C  
ATOM   1749  C   VAL A 235      -2.051  26.959   0.132  1.00 96.06           C  
ATOM   1750  CB  VAL A 235      -1.195  28.607  -1.588  1.00 96.06           C  
ATOM   1751  O   VAL A 235      -2.655  27.355   1.125  1.00 96.06           O  
ATOM   1752  CG1 VAL A 235      -2.443  29.468  -1.353  1.00 96.06           C  
ATOM   1753  CG2 VAL A 235      -0.041  29.561  -1.920  1.00 96.06           C  
ATOM   1754  N   GLY A 236      -2.378  25.830  -0.498  1.00 93.41           N  
ATOM   1755  CA  GLY A 236      -3.465  24.946  -0.082  1.00 93.41           C  
ATOM   1756  C   GLY A 236      -3.266  24.421   1.338  1.00 93.41           C  
ATOM   1757  O   GLY A 236      -4.175  24.527   2.157  1.00 93.41           O  
ATOM   1758  N   CYS A 237      -2.061  23.955   1.677  1.00 89.90           N  
ATOM   1759  CA  CYS A 237      -1.703  23.553   3.039  1.00 89.90           C  
ATOM   1760  C   CYS A 237      -1.813  24.718   4.033  1.00 89.90           C  
ATOM   1761  CB  CYS A 237      -0.274  22.991   3.039  1.00 89.90           C  
ATOM   1762  O   CYS A 237      -2.368  24.549   5.118  1.00 89.90           O  
ATOM   1763  SG  CYS A 237      -0.279  21.269   2.473  1.00 89.90           S  
ATOM   1764  N   ALA A 238      -1.317  25.908   3.679  1.00 92.25           N  
ATOM   1765  CA  ALA A 238      -1.403  27.082   4.547  1.00 92.25           C  
ATOM   1766  C   ALA A 238      -2.861  27.503   4.802  1.00 92.25           C  
ATOM   1767  CB  ALA A 238      -0.584  28.218   3.924  1.00 92.25           C  
ATOM   1768  O   ALA A 238      -3.235  27.778   5.945  1.00 92.25           O  
ATOM   1769  N   LEU A 239      -3.693  27.503   3.758  1.00 93.08           N  
ATOM   1770  CA  LEU A 239      -5.122  27.798   3.843  1.00 93.08           C  
ATOM   1771  C   LEU A 239      -5.880  26.725   4.625  1.00 93.08           C  
ATOM   1772  CB  LEU A 239      -5.706  27.937   2.429  1.00 93.08           C  
ATOM   1773  O   LEU A 239      -6.710  27.079   5.456  1.00 93.08           O  
ATOM   1774  CG  LEU A 239      -5.331  29.232   1.692  1.00 93.08           C  
ATOM   1775  CD1 LEU A 239      -5.850  29.150   0.256  1.00 93.08           C  
ATOM   1776  CD2 LEU A 239      -5.949  30.470   2.351  1.00 93.08           C  
ATOM   1777  N   PHE A 240      -5.563  25.443   4.422  1.00 89.45           N  
ATOM   1778  CA  PHE A 240      -6.121  24.334   5.196  1.00 89.45           C  
ATOM   1779  C   PHE A 240      -5.829  24.531   6.685  1.00 89.45           C  
ATOM   1780  CB  PHE A 240      -5.546  23.003   4.687  1.00 89.45           C  
ATOM   1781  O   PHE A 240      -6.746  24.584   7.498  1.00 89.45           O  
ATOM   1782  CG  PHE A 240      -5.981  21.801   5.502  1.00 89.45           C  
ATOM   1783  CD1 PHE A 240      -5.119  21.250   6.471  1.00 89.45           C  
ATOM   1784  CD2 PHE A 240      -7.265  21.257   5.320  1.00 89.45           C  
ATOM   1785  CE1 PHE A 240      -5.539  20.158   7.252  1.00 89.45           C  
ATOM   1786  CE2 PHE A 240      -7.687  20.170   6.106  1.00 89.45           C  
ATOM   1787  CZ  PHE A 240      -6.824  19.618   7.067  1.00 89.45           C  
ATOM   1788  N   VAL A 241      -4.562  24.761   7.045  1.00 89.43           N  
ATOM   1789  CA  VAL A 241      -4.159  25.005   8.438  1.00 89.43           C  
ATOM   1790  C   VAL A 241      -4.847  26.238   9.021  1.00 89.43           C  
ATOM   1791  CB  VAL A 241      -2.625  25.133   8.536  1.00 89.43           C  
ATOM   1792  O   VAL A 241      -5.265  26.232  10.180  1.00 89.43           O  
ATOM   1793  CG1 VAL A 241      -2.142  25.668   9.895  1.00 89.43           C  
ATOM   1794  CG2 VAL A 241      -1.966  23.765   8.321  1.00 89.43           C  
ATOM   1795  N   TRP A 242      -4.961  27.311   8.244  1.00 91.56           N  
ATOM   1796  CA  TRP A 242      -5.622  28.535   8.680  1.00 91.56           C  
ATOM   1797  C   TRP A 242      -7.126  28.338   8.910  1.00 91.56           C  
ATOM   1798  CB  TRP A 242      -5.350  29.624   7.645  1.00 91.56           C  
ATOM   1799  O   TRP A 242      -7.647  28.806   9.926  1.00 91.56           O  
ATOM   1800  CG  TRP A 242      -6.051  30.916   7.899  1.00 91.56           C  
ATOM   1801  CD1 TRP A 242      -5.585  31.935   8.653  1.00 91.56           C  
ATOM   1802  CD2 TRP A 242      -7.327  31.361   7.352  1.00 91.56           C  
ATOM   1803  CE2 TRP A 242      -7.549  32.702   7.779  1.00 91.56           C  
ATOM   1804  CE3 TRP A 242      -8.292  30.788   6.496  1.00 91.56           C  
ATOM   1805  NE1 TRP A 242      -6.461  33.000   8.575  1.00 91.56           N  
ATOM   1806  CH2 TRP A 242      -9.604  32.848   6.508  1.00 91.56           C  
ATOM   1807  CZ2 TRP A 242      -8.650  33.453   7.342  1.00 91.56           C  
ATOM   1808  CZ3 TRP A 242      -9.425  31.518   6.091  1.00 91.56           C  
ATOM   1809  N   LEU A 243      -7.804  27.630   8.004  1.00 91.08           N  
ATOM   1810  CA  LEU A 243      -9.236  27.360   8.078  1.00 91.08           C  
ATOM   1811  C   LEU A 243      -9.559  26.416   9.238  1.00 91.08           C  
ATOM   1812  CB  LEU A 243      -9.705  26.783   6.732  1.00 91.08           C  
ATOM   1813  O   LEU A 243     -10.409  26.736  10.063  1.00 91.08           O  
ATOM   1814  CG  LEU A 243     -11.232  26.616   6.657  1.00 91.08           C  
ATOM   1815  CD1 LEU A 243     -11.942  27.970   6.540  1.00 91.08           C  
ATOM   1816  CD2 LEU A 243     -11.607  25.778   5.443  1.00 91.08           C  
ATOM   1817  N   GLU A 244      -8.824  25.312   9.365  1.00 89.07           N  
ATOM   1818  CA  GLU A 244      -8.997  24.326  10.439  1.00 89.07           C  
ATOM   1819  C   GLU A 244      -8.769  24.945  11.827  1.00 89.07           C  
ATOM   1820  CB  GLU A 244      -8.018  23.166  10.210  1.00 89.07           C  
ATOM   1821  O   GLU A 244      -9.470  24.620  12.781  1.00 89.07           O  
ATOM   1822  CG  GLU A 244      -8.402  22.278   9.012  1.00 89.07           C  
ATOM   1823  CD  GLU A 244      -9.653  21.430   9.254  1.00 89.07           C  
ATOM   1824  OE1 GLU A 244     -10.400  21.152   8.298  1.00 89.07           O  
ATOM   1825  OE2 GLU A 244      -9.846  20.993  10.406  1.00 89.07           O  
ATOM   1826  N   ARG A 245      -7.852  25.918  11.960  1.00 88.04           N  
ATOM   1827  CA  ARG A 245      -7.670  26.669  13.220  1.00 88.04           C  
ATOM   1828  C   ARG A 245      -8.856  27.560  13.589  1.00 88.04           C  
ATOM   1829  CB  ARG A 245      -6.405  27.534  13.151  1.00 88.04           C  
ATOM   1830  O   ARG A 245      -8.972  27.936  14.754  1.00 88.04           O  
ATOM   1831  CG  ARG A 245      -5.145  26.703  13.380  1.00 88.04           C  
ATOM   1832  CD  ARG A 245      -3.902  27.580  13.244  1.00 88.04           C  
ATOM   1833  NE  ARG A 245      -2.674  26.783  13.409  1.00 88.04           N  
ATOM   1834  NH1 ARG A 245      -1.176  28.497  13.128  1.00 88.04           N  
ATOM   1835  NH2 ARG A 245      -0.427  26.418  13.446  1.00 88.04           N  
ATOM   1836  CZ  ARG A 245      -1.437  27.234  13.329  1.00 88.04           C  
ATOM   1837  N   ARG A 246      -9.674  27.965  12.615  1.00 87.57           N  
ATOM   1838  CA  ARG A 246     -10.821  28.870  12.803  1.00 87.57           C  
ATOM   1839  C   ARG A 246     -12.168  28.146  12.775  1.00 87.57           C  
ATOM   1840  CB  ARG A 246     -10.781  29.976  11.739  1.00 87.57           C  
ATOM   1841  O   ARG A 246     -13.154  28.717  13.236  1.00 87.57           O  
ATOM   1842  CG  ARG A 246      -9.618  30.954  11.951  1.00 87.57           C  
ATOM   1843  CD  ARG A 246      -9.676  32.054  10.888  1.00 87.57           C  
ATOM   1844  NE  ARG A 246      -8.633  33.074  11.110  1.00 87.57           N  
ATOM   1845  NH1 ARG A 246      -9.649  34.786   9.968  1.00 87.57           N  
ATOM   1846  NH2 ARG A 246      -7.667  35.132  10.928  1.00 87.57           N  
ATOM   1847  CZ  ARG A 246      -8.654  34.319  10.669  1.00 87.57           C  
ATOM   1848  N   SER A 247     -12.219  26.932  12.231  1.00 84.29           N  
ATOM   1849  CA  SER A 247     -13.437  26.131  12.128  1.00 84.29           C  
ATOM   1850  C   SER A 247     -13.939  25.724  13.515  1.00 84.29           C  
ATOM   1851  CB  SER A 247     -13.196  24.904  11.237  1.00 84.29           C  
ATOM   1852  O   SER A 247     -13.166  25.352  14.397  1.00 84.29           O  
ATOM   1853  OG  SER A 247     -14.408  24.200  11.020  1.00 84.29           O  
ATOM   1854  N   SER A 248     -15.256  25.782  13.716  1.00 78.21           N  
ATOM   1855  CA  SER A 248     -15.905  25.277  14.933  1.00 78.21           C  
ATOM   1856  C   SER A 248     -16.032  23.750  14.934  1.00 78.21           C  
ATOM   1857  CB  SER A 248     -17.279  25.930  15.095  1.00 78.21           C  
ATOM   1858  O   SER A 248     -16.170  23.146  15.996  1.00 78.21           O  
ATOM   1859  OG  SER A 248     -18.093  25.704  13.955  1.00 78.21           O  
ATOM   1860  N   ASN A 249     -15.963  23.124  13.755  1.00 77.17           N  
ATOM   1861  CA  ASN A 249     -15.982  21.676  13.564  1.00 77.17           C  
ATOM   1862  C   ASN A 249     -14.862  21.275  12.590  1.00 77.17           C  
ATOM   1863  CB  ASN A 249     -17.373  21.232  13.080  1.00 77.17           C  
ATOM   1864  O   ASN A 249     -15.165  20.851  11.479  1.00 77.17           O  
ATOM   1865  CG  ASN A 249     -18.428  21.398  14.147  1.00 77.17           C  
ATOM   1866  ND2 ASN A 249     -19.235  22.430  14.067  1.00 77.17           N  
ATOM   1867  OD1 ASN A 249     -18.546  20.605  15.066  1.00 77.17           O  
ATOM   1868  N   PRO A 250     -13.584  21.433  12.987  1.00 79.87           N  
ATOM   1869  CA  PRO A 250     -12.454  21.122  12.121  1.00 79.87           C  
ATOM   1870  C   PRO A 250     -12.453  19.638  11.742  1.00 79.87           C  
ATOM   1871  CB  PRO A 250     -11.210  21.518  12.928  1.00 79.87           C  
ATOM   1872  O   PRO A 250     -12.714  18.784  12.604  1.00 79.87           O  
ATOM   1873  CG  PRO A 250     -11.650  21.436  14.382  1.00 79.87           C  
ATOM   1874  CD  PRO A 250     -13.121  21.826  14.313  1.00 79.87           C  
ATOM   1875  N   MET A 251     -12.121  19.335  10.483  1.00 79.68           N  
ATOM   1876  CA  MET A 251     -11.813  17.974  10.044  1.00 79.68           C  
ATOM   1877  C   MET A 251     -10.620  17.429  10.834  1.00 79.68           C  
ATOM   1878  CB  MET A 251     -11.512  17.973   8.534  1.00 79.68           C  
ATOM   1879  O   MET A 251     -10.648  16.290  11.303  1.00 79.68           O  
ATOM   1880  CG  MET A 251     -11.157  16.577   8.011  1.00 79.68           C  
ATOM   1881  SD  MET A 251     -11.058  16.462   6.206  1.00 79.68           S  
ATOM   1882  CE  MET A 251      -9.372  15.843   5.964  1.00 79.68           C  
ATOM   1883  N   MET A 252      -9.589  18.252  11.024  1.00 83.49           N  
ATOM   1884  CA  MET A 252      -8.367  17.919  11.740  1.00 83.49           C  
ATOM   1885  C   MET A 252      -8.136  18.921  12.868  1.00 83.49           C  
ATOM   1886  CB  MET A 252      -7.190  17.885  10.753  1.00 83.49           C  
ATOM   1887  O   MET A 252      -7.672  20.037  12.654  1.00 83.49           O  
ATOM   1888  CG  MET A 252      -5.939  17.324  11.437  1.00 83.49           C  
ATOM   1889  SD  MET A 252      -4.448  17.183  10.411  1.00 83.49           S  
ATOM   1890  CE  MET A 252      -4.950  15.930   9.199  1.00 83.49           C  
ATOM   1891  N   ASP A 253      -8.389  18.502  14.106  1.00 83.13           N  
ATOM   1892  CA  ASP A 253      -8.083  19.329  15.268  1.00 83.13           C  
ATOM   1893  C   ASP A 253      -6.565  19.469  15.450  1.00 83.13           C  
ATOM   1894  CB  ASP A 253      -8.777  18.771  16.505  1.00 83.13           C  
ATOM   1895  O   ASP A 253      -5.883  18.626  16.040  1.00 83.13           O  
ATOM   1896  CG  ASP A 253      -8.639  19.664  17.726  1.00 83.13           C  
ATOM   1897  OD1 ASP A 253      -7.837  20.628  17.726  1.00 83.13           O  
ATOM   1898  OD2 ASP A 253      -9.339  19.348  18.710  1.00 83.13           O  
ATOM   1899  N   LEU A 254      -6.031  20.579  14.943  1.00 86.34           N  
ATOM   1900  CA  LEU A 254      -4.600  20.862  14.963  1.00 86.34           C  
ATOM   1901  C   LEU A 254      -4.046  21.072  16.377  1.00 86.34           C  
ATOM   1902  CB  LEU A 254      -4.294  22.057  14.045  1.00 86.34           C  
ATOM   1903  O   LEU A 254      -2.828  21.077  16.557  1.00 86.34           O  
ATOM   1904  CG  LEU A 254      -4.684  21.832  12.572  1.00 86.34           C  
ATOM   1905  CD1 LEU A 254      -4.313  23.062  11.761  1.00 86.34           C  
ATOM   1906  CD2 LEU A 254      -3.967  20.640  11.938  1.00 86.34           C  
ATOM   1907  N   THR A 255      -4.903  21.211  17.397  1.00 86.85           N  
ATOM   1908  CA  THR A 255      -4.443  21.285  18.789  1.00 86.85           C  
ATOM   1909  C   THR A 255      -3.840  19.970  19.271  1.00 86.85           C  
ATOM   1910  CB  THR A 255      -5.527  21.763  19.766  1.00 86.85           C  
ATOM   1911  O   THR A 255      -2.997  20.009  20.163  1.00 86.85           O  
ATOM   1912  CG2 THR A 255      -6.144  23.097  19.349  1.00 86.85           C  
ATOM   1913  OG1 THR A 255      -6.571  20.839  19.934  1.00 86.85           O  
ATOM   1914  N   LEU A 256      -4.168  18.835  18.637  1.00 85.73           N  
ATOM   1915  CA  LEU A 256      -3.567  17.536  18.955  1.00 85.73           C  
ATOM   1916  C   LEU A 256      -2.053  17.515  18.691  1.00 85.73           C  
ATOM   1917  CB  LEU A 256      -4.270  16.426  18.151  1.00 85.73           C  
ATOM   1918  O   LEU A 256      -1.307  16.882  19.427  1.00 85.73           O  
ATOM   1919  CG  LEU A 256      -5.787  16.278  18.393  1.00 85.73           C  
ATOM   1920  CD1 LEU A 256      -6.314  15.090  17.588  1.00 85.73           C  
ATOM   1921  CD2 LEU A 256      -6.139  16.115  19.873  1.00 85.73           C  
ATOM   1922  N   PHE A 257      -1.573  18.270  17.697  1.00 89.70           N  
ATOM   1923  CA  PHE A 257      -0.141  18.378  17.386  1.00 89.70           C  
ATOM   1924  C   PHE A 257       0.641  19.254  18.373  1.00 89.70           C  
ATOM   1925  CB  PHE A 257       0.044  18.893  15.954  1.00 89.70           C  
ATOM   1926  O   PHE A 257       1.861  19.355  18.258  1.00 89.70           O  
ATOM   1927  CG  PHE A 257      -0.447  17.936  14.891  1.00 89.70           C  
ATOM   1928  CD1 PHE A 257       0.412  16.945  14.384  1.00 89.70           C  
ATOM   1929  CD2 PHE A 257      -1.760  18.040  14.402  1.00 89.70           C  
ATOM   1930  CE1 PHE A 257      -0.036  16.077  13.374  1.00 89.70           C  
ATOM   1931  CE2 PHE A 257      -2.211  17.172  13.395  1.00 89.70           C  
ATOM   1932  CZ  PHE A 257      -1.345  16.195  12.873  1.00 89.70           C  
ATOM   1933  N   ARG A 258      -0.030  19.898  19.341  1.00 89.72           N  
ATOM   1934  CA  ARG A 258       0.666  20.548  20.462  1.00 89.72           C  
ATOM   1935  C   ARG A 258       1.256  19.529  21.430  1.00 89.72           C  
ATOM   1936  CB  ARG A 258      -0.261  21.494  21.229  1.00 89.72           C  
ATOM   1937  O   ARG A 258       2.221  19.864  22.109  1.00 89.72           O  
ATOM   1938  CG  ARG A 258      -0.604  22.752  20.429  1.00 89.72           C  
ATOM   1939  CD  ARG A 258      -1.493  23.663  21.281  1.00 89.72           C  
ATOM   1940  NE  ARG A 258      -1.423  25.064  20.827  1.00 89.72           N  
ATOM   1941  NH1 ARG A 258      -3.284  25.827  21.929  1.00 89.72           N  
ATOM   1942  NH2 ARG A 258      -2.006  27.266  20.801  1.00 89.72           N  
ATOM   1943  CZ  ARG A 258      -2.236  26.041  21.185  1.00 89.72           C  
ATOM   1944  N   ASP A 259       0.693  18.321  21.495  1.00 90.85           N  
ATOM   1945  CA  ASP A 259       1.327  17.226  22.215  1.00 90.85           C  
ATOM   1946  C   ASP A 259       2.484  16.672  21.376  1.00 90.85           C  
ATOM   1947  CB  ASP A 259       0.317  16.141  22.603  1.00 90.85           C  
ATOM   1948  O   ASP A 259       2.302  16.137  20.278  1.00 90.85           O  
ATOM   1949  CG  ASP A 259       1.018  15.121  23.500  1.00 90.85           C  
ATOM   1950  OD1 ASP A 259       1.801  14.309  22.954  1.00 90.85           O  
ATOM   1951  OD2 ASP A 259       0.886  15.237  24.733  1.00 90.85           O  
ATOM   1952  N   THR A 260       3.698  16.819  21.904  1.00 91.83           N  
ATOM   1953  CA  THR A 260       4.926  16.394  21.229  1.00 91.83           C  
ATOM   1954  C   THR A 260       4.940  14.888  20.953  1.00 91.83           C  
ATOM   1955  CB  THR A 260       6.146  16.778  22.080  1.00 91.83           C  
ATOM   1956  O   THR A 260       5.444  14.470  19.912  1.00 91.83           O  
ATOM   1957  CG2 THR A 260       7.474  16.589  21.353  1.00 91.83           C  
ATOM   1958  OG1 THR A 260       6.083  18.140  22.439  1.00 91.83           O  
ATOM   1959  N   SER A 261       4.367  14.065  21.839  1.00 91.10           N  
ATOM   1960  CA  SER A 261       4.315  12.607  21.670  1.00 91.10           C  
ATOM   1961  C   SER A 261       3.381  12.227  20.528  1.00 91.10           C  
ATOM   1962  CB  SER A 261       3.839  11.894  22.942  1.00 91.10           C  
ATOM   1963  O   SER A 261       3.739  11.388  19.700  1.00 91.10           O  
ATOM   1964  OG  SER A 261       4.557  12.328  24.077  1.00 91.10           O  
ATOM   1965  N   TYR A 262       2.217  12.877  20.443  1.00 90.63           N  
ATOM   1966  CA  TYR A 262       1.286  12.695  19.334  1.00 90.63           C  
ATOM   1967  C   TYR A 262       1.905  13.144  18.004  1.00 90.63           C  
ATOM   1968  CB  TYR A 262      -0.018  13.448  19.619  1.00 90.63           C  
ATOM   1969  O   TYR A 262       1.915  12.380  17.039  1.00 90.63           O  
ATOM   1970  CG  TYR A 262      -1.062  13.195  18.556  1.00 90.63           C  
ATOM   1971  CD1 TYR A 262      -1.264  14.129  17.522  1.00 90.63           C  
ATOM   1972  CD2 TYR A 262      -1.774  11.984  18.567  1.00 90.63           C  
ATOM   1973  CE1 TYR A 262      -2.190  13.859  16.500  1.00 90.63           C  
ATOM   1974  CE2 TYR A 262      -2.674  11.692  17.529  1.00 90.63           C  
ATOM   1975  OH  TYR A 262      -3.765  12.364  15.516  1.00 90.63           O  
ATOM   1976  CZ  TYR A 262      -2.891  12.637  16.508  1.00 90.63           C  
ATOM   1977  N   ALA A 263       2.495  14.343  17.956  1.00 94.11           N  
ATOM   1978  CA  ALA A 263       3.146  14.856  16.752  1.00 94.11           C  
ATOM   1979  C   ALA A 263       4.285  13.939  16.267  1.00 94.11           C  
ATOM   1980  CB  ALA A 263       3.643  16.278  17.035  1.00 94.11           C  
ATOM   1981  O   ALA A 263       4.362  13.630  15.077  1.00 94.11           O  
ATOM   1982  N   LEU A 264       5.127  13.441  17.180  1.00 93.97           N  
ATOM   1983  CA  LEU A 264       6.190  12.484  16.855  1.00 93.97           C  
ATOM   1984  C   LEU A 264       5.642  11.141  16.389  1.00 93.97           C  
ATOM   1985  CB  LEU A 264       7.086  12.260  18.079  1.00 93.97           C  
ATOM   1986  O   LEU A 264       6.165  10.587  15.425  1.00 93.97           O  
ATOM   1987  CG  LEU A 264       8.078  13.407  18.279  1.00 93.97           C  
ATOM   1988  CD1 LEU A 264       8.621  13.364  19.696  1.00 93.97           C  
ATOM   1989  CD2 LEU A 264       9.268  13.312  17.318  1.00 93.97           C  
ATOM   1990  N   ALA A 265       4.596  10.616  17.028  1.00 93.68           N  
ATOM   1991  CA  ALA A 265       3.958   9.373  16.607  1.00 93.68           C  
ATOM   1992  C   ALA A 265       3.427   9.484  15.168  1.00 93.68           C  
ATOM   1993  CB  ALA A 265       2.849   9.037  17.612  1.00 93.68           C  
ATOM   1994  O   ALA A 265       3.665   8.599  14.345  1.00 93.68           O  
ATOM   1995  N   ILE A 266       2.784  10.608  14.841  1.00 94.67           N  
ATOM   1996  CA  ILE A 266       2.285  10.894  13.494  1.00 94.67           C  
ATOM   1997  C   ILE A 266       3.423  11.074  12.476  1.00 94.67           C  
ATOM   1998  CB  ILE A 266       1.340  12.112  13.539  1.00 94.67           C  
ATOM   1999  O   ILE A 266       3.366  10.501  11.389  1.00 94.67           O  
ATOM   2000  CG1 ILE A 266       0.045  11.843  14.344  1.00 94.67           C  
ATOM   2001  CG2 ILE A 266       0.994  12.546  12.111  1.00 94.67           C  
ATOM   2002  CD1 ILE A 266      -0.820  10.678  13.851  1.00 94.67           C  
ATOM   2003  N   ALA A 267       4.479  11.815  12.813  1.00 95.76           N  
ATOM   2004  CA  ALA A 267       5.636  11.946  11.928  1.00 95.76           C  
ATOM   2005  C   ALA A 267       6.295  10.578  11.673  1.00 95.76           C  
ATOM   2006  CB  ALA A 267       6.612  12.953  12.544  1.00 95.76           C  
ATOM   2007  O   ALA A 267       6.562  10.216  10.531  1.00 95.76           O  
ATOM   2008  N   THR A 268       6.464   9.772  12.726  1.00 96.49           N  
ATOM   2009  CA  THR A 268       7.076   8.438  12.640  1.00 96.49           C  
ATOM   2010  C   THR A 268       6.259   7.487  11.784  1.00 96.49           C  
ATOM   2011  CB  THR A 268       7.314   7.813  14.027  1.00 96.49           C  
ATOM   2012  O   THR A 268       6.832   6.812  10.932  1.00 96.49           O  
ATOM   2013  CG2 THR A 268       8.248   6.607  13.947  1.00 96.49           C  
ATOM   2014  OG1 THR A 268       7.942   8.701  14.921  1.00 96.49           O  
ATOM   2015  N   ILE A 269       4.933   7.438  11.953  1.00 94.87           N  
ATOM   2016  CA  ILE A 269       4.107   6.544  11.136  1.00 94.87           C  
ATOM   2017  C   ILE A 269       4.151   6.941   9.657  1.00 94.87           C  
ATOM   2018  CB  ILE A 269       2.664   6.445  11.681  1.00 94.87           C  
ATOM   2019  O   ILE A 269       4.246   6.069   8.797  1.00 94.87           O  
ATOM   2020  CG1 ILE A 269       2.000   5.126  11.264  1.00 94.87           C  
ATOM   2021  CG2 ILE A 269       1.729   7.582  11.248  1.00 94.87           C  
ATOM   2022  CD1 ILE A 269       2.568   3.900  11.975  1.00 94.87           C  
ATOM   2023  N   CYS A 270       4.137   8.244   9.363  1.00 95.69           N  
ATOM   2024  CA  CYS A 270       4.230   8.755   8.001  1.00 95.69           C  
ATOM   2025  C   CYS A 270       5.566   8.349   7.359  1.00 95.69           C  
ATOM   2026  CB  CYS A 270       4.019  10.274   8.053  1.00 95.69           C  
ATOM   2027  O   CYS A 270       5.576   7.749   6.285  1.00 95.69           O  
ATOM   2028  SG  CYS A 270       3.913  10.946   6.374  1.00 95.69           S  
ATOM   2029  N   THR A 271       6.688   8.562   8.054  1.00 97.19           N  
ATOM   2030  CA  THR A 271       8.028   8.212   7.555  1.00 97.19           C  
ATOM   2031  C   THR A 271       8.245   6.704   7.410  1.00 97.19           C  
ATOM   2032  CB  THR A 271       9.108   8.803   8.465  1.00 97.19           C  
ATOM   2033  O   THR A 271       8.873   6.267   6.448  1.00 97.19           O  
ATOM   2034  CG2 THR A 271      10.518   8.643   7.904  1.00 97.19           C  
ATOM   2035  OG1 THR A 271       8.901  10.189   8.593  1.00 97.19           O  
ATOM   2036  N   VAL A 272       7.703   5.882   8.315  1.00 97.35           N  
ATOM   2037  CA  VAL A 272       7.773   4.416   8.180  1.00 97.35           C  
ATOM   2038  C   VAL A 272       7.050   3.958   6.913  1.00 97.35           C  
ATOM   2039  CB  VAL A 272       7.231   3.710   9.439  1.00 97.35           C  
ATOM   2040  O   VAL A 272       7.609   3.175   6.150  1.00 97.35           O  
ATOM   2041  CG1 VAL A 272       7.001   2.205   9.235  1.00 97.35           C  
ATOM   2042  CG2 VAL A 272       8.225   3.855  10.601  1.00 97.35           C  
ATOM   2043  N   PHE A 273       5.841   4.461   6.647  1.00 94.18           N  
ATOM   2044  CA  PHE A 273       5.091   4.083   5.443  1.00 94.18           C  
ATOM   2045  C   PHE A 273       5.702   4.657   4.161  1.00 94.18           C  
ATOM   2046  CB  PHE A 273       3.615   4.460   5.595  1.00 94.18           C  
ATOM   2047  O   PHE A 273       5.718   3.962   3.149  1.00 94.18           O  
ATOM   2048  CG  PHE A 273       2.815   3.398   6.324  1.00 94.18           C  
ATOM   2049  CD1 PHE A 273       1.951   2.544   5.616  1.00 94.18           C  
ATOM   2050  CD2 PHE A 273       2.978   3.211   7.706  1.00 94.18           C  
ATOM   2051  CE1 PHE A 273       1.245   1.526   6.281  1.00 94.18           C  
ATOM   2052  CE2 PHE A 273       2.274   2.200   8.374  1.00 94.18           C  
ATOM   2053  CZ  PHE A 273       1.408   1.351   7.665  1.00 94.18           C  
ATOM   2054  N   PHE A 274       6.280   5.858   4.227  1.00 95.68           N  
ATOM   2055  CA  PHE A 274       7.111   6.425   3.164  1.00 95.68           C  
ATOM   2056  C   PHE A 274       8.246   5.479   2.767  1.00 95.68           C  
ATOM   2057  CB  PHE A 274       7.632   7.792   3.635  1.00 95.68           C  
ATOM   2058  O   PHE A 274       8.358   5.097   1.603  1.00 95.68           O  
ATOM   2059  CG  PHE A 274       8.714   8.393   2.769  1.00 95.68           C  
ATOM   2060  CD1 PHE A 274      10.073   8.086   2.987  1.00 95.68           C  
ATOM   2061  CD2 PHE A 274       8.358   9.276   1.742  1.00 95.68           C  
ATOM   2062  CE1 PHE A 274      11.059   8.611   2.133  1.00 95.68           C  
ATOM   2063  CE2 PHE A 274       9.344   9.803   0.898  1.00 95.68           C  
ATOM   2064  CZ  PHE A 274      10.693   9.458   1.076  1.00 95.68           C  
ATOM   2065  N   ALA A 275       9.044   5.044   3.744  1.00 97.07           N  
ATOM   2066  CA  ALA A 275      10.188   4.183   3.485  1.00 97.07           C  
ATOM   2067  C   ALA A 275       9.759   2.803   2.968  1.00 97.07           C  
ATOM   2068  CB  ALA A 275      11.012   4.079   4.771  1.00 97.07           C  
ATOM   2069  O   ALA A 275      10.339   2.301   2.013  1.00 97.07           O  
ATOM   2070  N   VAL A 276       8.733   2.195   3.570  1.00 93.69           N  
ATOM   2071  CA  VAL A 276       8.284   0.835   3.233  1.00 93.69           C  
ATOM   2072  C   VAL A 276       7.691   0.750   1.835  1.00 93.69           C  
ATOM   2073  CB  VAL A 276       7.251   0.354   4.260  1.00 93.69           C  
ATOM   2074  O   VAL A 276       8.055  -0.147   1.081  1.00 93.69           O  
ATOM   2075  CG1 VAL A 276       6.502  -0.919   3.847  1.00 93.69           C  
ATOM   2076  CG2 VAL A 276       7.940   0.073   5.594  1.00 93.69           C  
ATOM   2077  N   TYR A 277       6.768   1.646   1.486  1.00 90.75           N  
ATOM   2078  CA  TYR A 277       6.078   1.557   0.198  1.00 90.75           C  
ATOM   2079  C   TYR A 277       7.010   1.942  -0.951  1.00 90.75           C  
ATOM   2080  CB  TYR A 277       4.789   2.383   0.234  1.00 90.75           C  
ATOM   2081  O   TYR A 277       7.054   1.236  -1.957  1.00 90.75           O  
ATOM   2082  CG  TYR A 277       3.620   1.630   0.855  1.00 90.75           C  
ATOM   2083  CD1 TYR A 277       2.602   1.128   0.029  1.00 90.75           C  
ATOM   2084  CD2 TYR A 277       3.552   1.384   2.239  1.00 90.75           C  
ATOM   2085  CE1 TYR A 277       1.515   0.410   0.543  1.00 90.75           C  
ATOM   2086  CE2 TYR A 277       2.477   0.641   2.770  1.00 90.75           C  
ATOM   2087  OH  TYR A 277       0.402  -0.533   2.430  1.00 90.75           O  
ATOM   2088  CZ  TYR A 277       1.448   0.168   1.923  1.00 90.75           C  
ATOM   2089  N   GLY A 278       7.850   2.963  -0.761  1.00 92.30           N  
ATOM   2090  CA  GLY A 278       8.897   3.270  -1.728  1.00 92.30           C  
ATOM   2091  C   GLY A 278       9.928   2.133  -1.860  1.00 92.30           C  
ATOM   2092  O   GLY A 278      10.278   1.755  -2.974  1.00 92.30           O  
ATOM   2093  N   MET A 279      10.346   1.499  -0.753  1.00 93.82           N  
ATOM   2094  CA  MET A 279      11.206   0.304  -0.789  1.00 93.82           C  
ATOM   2095  C   MET A 279      10.546  -0.848  -1.556  1.00 93.82           C  
ATOM   2096  CB  MET A 279      11.561  -0.140   0.642  1.00 93.82           C  
ATOM   2097  O   MET A 279      11.222  -1.497  -2.350  1.00 93.82           O  
ATOM   2098  CG  MET A 279      12.385  -1.438   0.743  1.00 93.82           C  
ATOM   2099  SD  MET A 279      11.999  -2.467   2.192  1.00 93.82           S  
ATOM   2100  CE  MET A 279      10.358  -3.080   1.722  1.00 93.82           C  
ATOM   2101  N   LEU A 280       9.256  -1.126  -1.339  1.00 90.94           N  
ATOM   2102  CA  LEU A 280       8.549  -2.205  -2.035  1.00 90.94           C  
ATOM   2103  C   LEU A 280       8.501  -1.975  -3.548  1.00 90.94           C  
ATOM   2104  CB  LEU A 280       7.125  -2.368  -1.474  1.00 90.94           C  
ATOM   2105  O   LEU A 280       8.751  -2.922  -4.294  1.00 90.94           O  
ATOM   2106  CG  LEU A 280       7.050  -3.119  -0.134  1.00 90.94           C  
ATOM   2107  CD1 LEU A 280       5.626  -3.027   0.411  1.00 90.94           C  
ATOM   2108  CD2 LEU A 280       7.412  -4.603  -0.272  1.00 90.94           C  
ATOM   2109  N   LEU A 281       8.248  -0.741  -3.993  1.00 89.25           N  
ATOM   2110  CA  LEU A 281       8.297  -0.374  -5.411  1.00 89.25           C  
ATOM   2111  C   LEU A 281       9.692  -0.624  -5.997  1.00 89.25           C  
ATOM   2112  CB  LEU A 281       7.807   1.078  -5.563  1.00 89.25           C  
ATOM   2113  O   LEU A 281       9.832  -1.413  -6.931  1.00 89.25           O  
ATOM   2114  CG  LEU A 281       7.940   1.673  -6.982  1.00 89.25           C  
ATOM   2115  CD1 LEU A 281       6.714   2.515  -7.343  1.00 89.25           C  
ATOM   2116  CD2 LEU A 281       9.164   2.582  -7.085  1.00 89.25           C  
ATOM   2117  N   LEU A 282      10.731  -0.050  -5.388  1.00 91.20           N  
ATOM   2118  CA  LEU A 282      12.108  -0.156  -5.884  1.00 91.20           C  
ATOM   2119  C   LEU A 282      12.632  -1.598  -5.863  1.00 91.20           C  
ATOM   2120  CB  LEU A 282      13.016   0.727  -5.021  1.00 91.20           C  
ATOM   2121  O   LEU A 282      13.253  -2.056  -6.818  1.00 91.20           O  
ATOM   2122  CG  LEU A 282      12.748   2.236  -5.121  1.00 91.20           C  
ATOM   2123  CD1 LEU A 282      13.570   2.907  -4.026  1.00 91.20           C  
ATOM   2124  CD2 LEU A 282      13.147   2.832  -6.468  1.00 91.20           C  
ATOM   2125  N   THR A 283      12.355  -2.341  -4.788  1.00 91.30           N  
ATOM   2126  CA  THR A 283      12.771  -3.747  -4.660  1.00 91.30           C  
ATOM   2127  C   THR A 283      12.077  -4.614  -5.703  1.00 91.30           C  
ATOM   2128  CB  THR A 283      12.460  -4.320  -3.269  1.00 91.30           C  
ATOM   2129  O   THR A 283      12.689  -5.525  -6.257  1.00 91.30           O  
ATOM   2130  CG2 THR A 283      13.049  -5.717  -3.071  1.00 91.30           C  
ATOM   2131  OG1 THR A 283      13.002  -3.506  -2.259  1.00 91.30           O  
ATOM   2132  N   THR A 284      10.808  -4.333  -5.999  1.00 89.37           N  
ATOM   2133  CA  THR A 284      10.072  -5.071  -7.027  1.00 89.37           C  
ATOM   2134  C   THR A 284      10.636  -4.792  -8.415  1.00 89.37           C  
ATOM   2135  CB  THR A 284       8.577  -4.750  -6.981  1.00 89.37           C  
ATOM   2136  O   THR A 284      10.906  -5.742  -9.154  1.00 89.37           O  
ATOM   2137  CG2 THR A 284       7.819  -5.573  -8.014  1.00 89.37           C  
ATOM   2138  OG1 THR A 284       8.064  -5.082  -5.710  1.00 89.37           O  
ATOM   2139  N   GLN A 285      10.895  -3.520  -8.735  1.00 87.23           N  
ATOM   2140  CA  GLN A 285      11.540  -3.133  -9.990  1.00 87.23           C  
ATOM   2141  C   GLN A 285      12.910  -3.789 -10.143  1.00 87.23           C  
ATOM   2142  CB  GLN A 285      11.688  -1.601 -10.066  1.00 87.23           C  
ATOM   2143  O   GLN A 285      13.219  -4.363 -11.184  1.00 87.23           O  
ATOM   2144  CG  GLN A 285      10.391  -0.836 -10.371  1.00 87.23           C  
ATOM   2145  CD  GLN A 285       9.912  -1.037 -11.805  1.00 87.23           C  
ATOM   2146  NE2 GLN A 285       9.390  -0.040 -12.461  1.00 87.23           N  
ATOM   2147  OE1 GLN A 285       9.978  -2.114 -12.365  1.00 87.23           O  
ATOM   2148  N   PHE A 286      13.707  -3.802  -9.079  1.00 89.16           N  
ATOM   2149  CA  PHE A 286      14.990  -4.485  -9.075  1.00 89.16           C  
ATOM   2150  C   PHE A 286      14.862  -5.986  -9.396  1.00 89.16           C  
ATOM   2151  CB  PHE A 286      15.641  -4.289  -7.704  1.00 89.16           C  
ATOM   2152  O   PHE A 286      15.538  -6.509 -10.287  1.00 89.16           O  
ATOM   2153  CG  PHE A 286      16.928  -5.061  -7.630  1.00 89.16           C  
ATOM   2154  CD1 PHE A 286      16.898  -6.348  -7.071  1.00 89.16           C  
ATOM   2155  CD2 PHE A 286      18.059  -4.612  -8.334  1.00 89.16           C  
ATOM   2156  CE1 PHE A 286      17.955  -7.230  -7.310  1.00 89.16           C  
ATOM   2157  CE2 PHE A 286      19.135  -5.489  -8.538  1.00 89.16           C  
ATOM   2158  CZ  PHE A 286      19.067  -6.805  -8.060  1.00 89.16           C  
ATOM   2159  N   LEU A 287      14.004  -6.703  -8.664  1.00 89.84           N  
ATOM   2160  CA  LEU A 287      13.878  -8.155  -8.803  1.00 89.84           C  
ATOM   2161  C   LEU A 287      13.369  -8.553 -10.195  1.00 89.84           C  
ATOM   2162  CB  LEU A 287      12.964  -8.705  -7.693  1.00 89.84           C  
ATOM   2163  O   LEU A 287      13.810  -9.561 -10.741  1.00 89.84           O  
ATOM   2164  CG  LEU A 287      13.571  -8.655  -6.276  1.00 89.84           C  
ATOM   2165  CD1 LEU A 287      12.511  -9.045  -5.246  1.00 89.84           C  
ATOM   2166  CD2 LEU A 287      14.761  -9.604  -6.103  1.00 89.84           C  
ATOM   2167  N   GLN A 288      12.494  -7.761 -10.805  1.00 89.23           N  
ATOM   2168  CA  GLN A 288      11.938  -8.104 -12.113  1.00 89.23           C  
ATOM   2169  C   GLN A 288      12.758  -7.539 -13.273  1.00 89.23           C  
ATOM   2170  CB  GLN A 288      10.471  -7.685 -12.174  1.00 89.23           C  
ATOM   2171  O   GLN A 288      13.153  -8.297 -14.156  1.00 89.23           O  
ATOM   2172  CG  GLN A 288       9.654  -8.477 -11.141  1.00 89.23           C  
ATOM   2173  CD  GLN A 288       8.156  -8.373 -11.370  1.00 89.23           C  
ATOM   2174  NE2 GLN A 288       7.378  -8.070 -10.358  1.00 89.23           N  
ATOM   2175  OE1 GLN A 288       7.656  -8.561 -12.464  1.00 89.23           O  
ATOM   2176  N   ASN A 289      13.082  -6.245 -13.268  1.00 84.45           N  
ATOM   2177  CA  ASN A 289      13.722  -5.600 -14.417  1.00 84.45           C  
ATOM   2178  C   ASN A 289      15.244  -5.801 -14.444  1.00 84.45           C  
ATOM   2179  CB  ASN A 289      13.322  -4.116 -14.480  1.00 84.45           C  
ATOM   2180  O   ASN A 289      15.817  -5.907 -15.526  1.00 84.45           O  
ATOM   2181  CG  ASN A 289      11.843  -3.890 -14.747  1.00 84.45           C  
ATOM   2182  ND2 ASN A 289      11.410  -2.659 -14.698  1.00 84.45           N  
ATOM   2183  OD1 ASN A 289      11.084  -4.803 -15.053  1.00 84.45           O  
ATOM   2184  N   VAL A 290      15.896  -5.930 -13.280  1.00 86.26           N  
ATOM   2185  CA  VAL A 290      17.349  -6.180 -13.200  1.00 86.26           C  
ATOM   2186  C   VAL A 290      17.646  -7.672 -13.053  1.00 86.26           C  
ATOM   2187  CB  VAL A 290      18.024  -5.360 -12.082  1.00 86.26           C  
ATOM   2188  O   VAL A 290      18.392  -8.246 -13.844  1.00 86.26           O  
ATOM   2189  CG1 VAL A 290      19.545  -5.509 -12.147  1.00 86.26           C  
ATOM   2190  CG2 VAL A 290      17.689  -3.866 -12.163  1.00 86.26           C  
ATOM   2191  N   ARG A 291      17.045  -8.371 -12.078  1.00 87.18           N  
ATOM   2192  CA  ARG A 291      17.301  -9.821 -11.915  1.00 87.18           C  
ATOM   2193  C   ARG A 291      16.574 -10.689 -12.937  1.00 87.18           C  
ATOM   2194  CB  ARG A 291      17.000 -10.318 -10.494  1.00 87.18           C  
ATOM   2195  O   ARG A 291      16.985 -11.830 -13.130  1.00 87.18           O  
ATOM   2196  CG  ARG A 291      17.887  -9.706  -9.423  1.00 87.18           C  
ATOM   2197  CD  ARG A 291      19.335 -10.195  -9.525  1.00 87.18           C  
ATOM   2198  NE  ARG A 291      19.891 -10.469  -8.188  1.00 87.18           N  
ATOM   2199  NH1 ARG A 291      20.217 -12.745  -8.369  1.00 87.18           N  
ATOM   2200  NH2 ARG A 291      20.681 -11.685  -6.470  1.00 87.18           N  
ATOM   2201  CZ  ARG A 291      20.254 -11.635  -7.692  1.00 87.18           C  
ATOM   2202  N   GLY A 292      15.538 -10.180 -13.606  1.00 85.57           N  
ATOM   2203  CA  GLY A 292      14.739 -10.969 -14.546  1.00 85.57           C  
ATOM   2204  C   GLY A 292      13.869 -12.026 -13.868  1.00 85.57           C  
ATOM   2205  O   GLY A 292      13.537 -13.027 -14.499  1.00 85.57           O  
ATOM   2206  N   TYR A 293      13.554 -11.870 -12.579  1.00 89.72           N  
ATOM   2207  CA  TYR A 293      12.681 -12.811 -11.886  1.00 89.72           C  
ATOM   2208  C   TYR A 293      11.242 -12.657 -12.357  1.00 89.72           C  
ATOM   2209  CB  TYR A 293      12.791 -12.650 -10.365  1.00 89.72           C  
ATOM   2210  O   TYR A 293      10.777 -11.551 -12.630  1.00 89.72           O  
ATOM   2211  CG  TYR A 293      14.110 -13.066  -9.729  1.00 89.72           C  
ATOM   2212  CD1 TYR A 293      15.103 -13.765 -10.451  1.00 89.72           C  
ATOM   2213  CD2 TYR A 293      14.311 -12.795  -8.363  1.00 89.72           C  
ATOM   2214  CE1 TYR A 293      16.276 -14.198  -9.810  1.00 89.72           C  
ATOM   2215  CE2 TYR A 293      15.479 -13.238  -7.712  1.00 89.72           C  
ATOM   2216  OH  TYR A 293      17.583 -14.403  -7.818  1.00 89.72           O  
ATOM   2217  CZ  TYR A 293      16.461 -13.947  -8.438  1.00 89.72           C  
ATOM   2218  N   THR A 294      10.519 -13.775 -12.407  1.00 90.99           N  
ATOM   2219  CA  THR A 294       9.084 -13.729 -12.686  1.00 90.99           C  
ATOM   2220  C   THR A 294       8.329 -13.075 -11.521  1.00 90.99           C  
ATOM   2221  CB  THR A 294       8.479 -15.105 -13.018  1.00 90.99           C  
ATOM   2222  O   THR A 294       8.817 -13.082 -10.376  1.00 90.99           O  
ATOM   2223  CG2 THR A 294       9.293 -15.882 -14.055  1.00 90.99           C  
ATOM   2224  OG1 THR A 294       8.317 -15.917 -11.875  1.00 90.99           O  
ATOM   2225  N   PRO A 295       7.130 -12.532 -11.774  1.00 89.01           N  
ATOM   2226  CA  PRO A 295       6.191 -12.115 -10.742  1.00 89.01           C  
ATOM   2227  C   PRO A 295       6.038 -13.119  -9.583  1.00 89.01           C  
ATOM   2228  CB  PRO A 295       4.880 -11.871 -11.496  1.00 89.01           C  
ATOM   2229  O   PRO A 295       6.143 -12.708  -8.425  1.00 89.01           O  
ATOM   2230  CG  PRO A 295       5.341 -11.387 -12.870  1.00 89.01           C  
ATOM   2231  CD  PRO A 295       6.676 -12.089 -13.088  1.00 89.01           C  
ATOM   2232  N   SER A 296       5.888 -14.431  -9.830  1.00 90.35           N  
ATOM   2233  CA  SER A 296       5.787 -15.433  -8.742  1.00 90.35           C  
ATOM   2234  C   SER A 296       7.029 -15.480  -7.859  1.00 90.35           C  
ATOM   2235  CB  SER A 296       5.565 -16.855  -9.258  1.00 90.35           C  
ATOM   2236  O   SER A 296       6.926 -15.487  -6.630  1.00 90.35           O  
ATOM   2237  OG  SER A 296       4.363 -16.948  -9.970  1.00 90.35           O  
ATOM   2238  N   VAL A 297       8.215 -15.495  -8.474  1.00 92.15           N  
ATOM   2239  CA  VAL A 297       9.485 -15.524  -7.736  1.00 92.15           C  
ATOM   2240  C   VAL A 297       9.660 -14.235  -6.936  1.00 92.15           C  
ATOM   2241  CB  VAL A 297      10.667 -15.761  -8.694  1.00 92.15           C  
ATOM   2242  O   VAL A 297      10.071 -14.277  -5.779  1.00 92.15           O  
ATOM   2243  CG1 VAL A 297      12.017 -15.706  -7.966  1.00 92.15           C  
ATOM   2244  CG2 VAL A 297      10.561 -17.137  -9.362  1.00 92.15           C  
ATOM   2245  N   THR A 298       9.281 -13.093  -7.507  1.00 91.70           N  
ATOM   2246  CA  THR A 298       9.314 -11.795  -6.822  1.00 91.70           C  
ATOM   2247  C   THR A 298       8.379 -11.768  -5.614  1.00 91.70           C  
ATOM   2248  CB  THR A 298       8.970 -10.674  -7.804  1.00 91.70           C  
ATOM   2249  O   THR A 298       8.785 -11.353  -4.528  1.00 91.70           O  
ATOM   2250  CG2 THR A 298       9.037  -9.295  -7.151  1.00 91.70           C  
ATOM   2251  OG1 THR A 298       9.920 -10.711  -8.841  1.00 91.70           O  
ATOM   2252  N   GLY A 299       7.162 -12.295  -5.758  1.00 91.16           N  
ATOM   2253  CA  GLY A 299       6.218 -12.455  -4.655  1.00 91.16           C  
ATOM   2254  C   GLY A 299       6.779 -13.290  -3.500  1.00 91.16           C  
ATOM   2255  O   GLY A 299       6.669 -12.893  -2.339  1.00 91.16           O  
ATOM   2256  N   LEU A 300       7.448 -14.404  -3.818  1.00 92.34           N  
ATOM   2257  CA  LEU A 300       8.122 -15.261  -2.834  1.00 92.34           C  
ATOM   2258  C   LEU A 300       9.320 -14.572  -2.170  1.00 92.34           C  
ATOM   2259  CB  LEU A 300       8.579 -16.561  -3.519  1.00 92.34           C  
ATOM   2260  O   LEU A 300       9.537 -14.742  -0.973  1.00 92.34           O  
ATOM   2261  CG  LEU A 300       7.437 -17.524  -3.881  1.00 92.34           C  
ATOM   2262  CD1 LEU A 300       7.981 -18.639  -4.775  1.00 92.34           C  
ATOM   2263  CD2 LEU A 300       6.823 -18.168  -2.633  1.00 92.34           C  
ATOM   2264  N   MET A 301      10.080 -13.769  -2.916  1.00 92.45           N  
ATOM   2265  CA  MET A 301      11.204 -13.000  -2.376  1.00 92.45           C  
ATOM   2266  C   MET A 301      10.749 -11.916  -1.390  1.00 92.45           C  
ATOM   2267  CB  MET A 301      12.002 -12.367  -3.524  1.00 92.45           C  
ATOM   2268  O   MET A 301      11.485 -11.620  -0.454  1.00 92.45           O  
ATOM   2269  CG  MET A 301      12.861 -13.380  -4.294  1.00 92.45           C  
ATOM   2270  SD  MET A 301      14.303 -14.059  -3.419  1.00 92.45           S  
ATOM   2271  CE  MET A 301      15.301 -12.565  -3.183  1.00 92.45           C  
ATOM   2272  N   ILE A 302       9.548 -11.351  -1.566  1.00 91.74           N  
ATOM   2273  CA  ILE A 302       8.961 -10.341  -0.665  1.00 91.74           C  
ATOM   2274  C   ILE A 302       8.315 -10.981   0.575  1.00 91.74           C  
ATOM   2275  CB  ILE A 302       8.007  -9.411  -1.454  1.00 91.74           C  
ATOM   2276  O   ILE A 302       8.176 -10.327   1.609  1.00 91.74           O  
ATOM   2277  CG1 ILE A 302       8.804  -8.616  -2.519  1.00 91.74           C  
ATOM   2278  CG2 ILE A 302       7.281  -8.412  -0.529  1.00 91.74           C  
ATOM   2279  CD1 ILE A 302       7.926  -7.880  -3.539  1.00 91.74           C  
ATOM   2280  N   LEU A 303       7.988 -12.276   0.534  1.00 91.70           N  
ATOM   2281  CA  LEU A 303       7.332 -12.990   1.632  1.00 91.70           C  
ATOM   2282  C   LEU A 303       7.991 -12.805   3.018  1.00 91.70           C  
ATOM   2283  CB  LEU A 303       7.211 -14.477   1.256  1.00 91.70           C  
ATOM   2284  O   LEU A 303       7.238 -12.626   3.976  1.00 91.70           O  
ATOM   2285  CG  LEU A 303       6.397 -15.325   2.248  1.00 91.70           C  
ATOM   2286  CD1 LEU A 303       4.922 -14.926   2.295  1.00 91.70           C  
ATOM   2287  CD2 LEU A 303       6.485 -16.798   1.847  1.00 91.70           C  
ATOM   2288  N   PRO A 304       9.334 -12.784   3.186  1.00 93.79           N  
ATOM   2289  CA  PRO A 304       9.957 -12.540   4.487  1.00 93.79           C  
ATOM   2290  C   PRO A 304       9.549 -11.213   5.126  1.00 93.79           C  
ATOM   2291  CB  PRO A 304      11.469 -12.556   4.249  1.00 93.79           C  
ATOM   2292  O   PRO A 304       9.374 -11.167   6.341  1.00 93.79           O  
ATOM   2293  CG  PRO A 304      11.620 -13.400   2.993  1.00 93.79           C  
ATOM   2294  CD  PRO A 304      10.370 -13.042   2.198  1.00 93.79           C  
ATOM   2295  N   PHE A 305       9.358 -10.155   4.328  1.00 92.92           N  
ATOM   2296  CA  PHE A 305       8.885  -8.866   4.832  1.00 92.92           C  
ATOM   2297  C   PHE A 305       7.509  -9.025   5.469  1.00 92.92           C  
ATOM   2298  CB  PHE A 305       8.867  -7.821   3.700  1.00 92.92           C  
ATOM   2299  O   PHE A 305       7.318  -8.719   6.648  1.00 92.92           O  
ATOM   2300  CG  PHE A 305       8.139  -6.544   4.060  1.00 92.92           C  
ATOM   2301  CD1 PHE A 305       6.777  -6.389   3.737  1.00 92.92           C  
ATOM   2302  CD2 PHE A 305       8.814  -5.527   4.753  1.00 92.92           C  
ATOM   2303  CE1 PHE A 305       6.083  -5.240   4.150  1.00 92.92           C  
ATOM   2304  CE2 PHE A 305       8.122  -4.377   5.167  1.00 92.92           C  
ATOM   2305  CZ  PHE A 305       6.752  -4.245   4.881  1.00 92.92           C  
ATOM   2306  N   SER A 306       6.549  -9.560   4.722  1.00 88.53           N  
ATOM   2307  CA  SER A 306       5.191  -9.625   5.235  1.00 88.53           C  
ATOM   2308  C   SER A 306       5.016 -10.691   6.321  1.00 88.53           C  
ATOM   2309  CB  SER A 306       4.203  -9.845   4.116  1.00 88.53           C  
ATOM   2310  O   SER A 306       4.325 -10.447   7.309  1.00 88.53           O  
ATOM   2311  OG  SER A 306       4.369  -8.986   3.006  1.00 88.53           O  
ATOM   2312  N   ALA A 307       5.705 -11.831   6.210  1.00 90.78           N  
ATOM   2313  CA  ALA A 307       5.732 -12.856   7.249  1.00 90.78           C  
ATOM   2314  C   ALA A 307       6.304 -12.305   8.561  1.00 90.78           C  
ATOM   2315  CB  ALA A 307       6.547 -14.056   6.752  1.00 90.78           C  
ATOM   2316  O   ALA A 307       5.738 -12.549   9.626  1.00 90.78           O  
ATOM   2317  N   ALA A 308       7.374 -11.506   8.496  1.00 92.86           N  
ATOM   2318  CA  ALA A 308       7.909 -10.832   9.670  1.00 92.86           C  
ATOM   2319  C   ALA A 308       6.884  -9.866  10.279  1.00 92.86           C  
ATOM   2320  CB  ALA A 308       9.213 -10.129   9.300  1.00 92.86           C  
ATOM   2321  O   ALA A 308       6.677  -9.903  11.490  1.00 92.86           O  
ATOM   2322  N   VAL A 309       6.167  -9.074   9.469  1.00 88.90           N  
ATOM   2323  CA  VAL A 309       5.086  -8.212   9.980  1.00 88.90           C  
ATOM   2324  C   VAL A 309       4.017  -9.037  10.702  1.00 88.90           C  
ATOM   2325  CB  VAL A 309       4.451  -7.338   8.878  1.00 88.90           C  
ATOM   2326  O   VAL A 309       3.647  -8.706  11.831  1.00 88.90           O  
ATOM   2327  CG1 VAL A 309       3.265  -6.515   9.408  1.00 88.90           C  
ATOM   2328  CG2 VAL A 309       5.453  -6.329   8.312  1.00 88.90           C  
ATOM   2329  N   ALA A 310       3.539 -10.122  10.089  1.00 84.97           N  
ATOM   2330  CA  ALA A 310       2.479 -10.962  10.642  1.00 84.97           C  
ATOM   2331  C   ALA A 310       2.893 -11.695  11.928  1.00 84.97           C  
ATOM   2332  CB  ALA A 310       2.042 -11.954   9.560  1.00 84.97           C  
ATOM   2333  O   ALA A 310       2.102 -11.782  12.867  1.00 84.97           O  
ATOM   2334  N   ILE A 311       4.127 -12.202  11.989  1.00 89.56           N  
ATOM   2335  CA  ILE A 311       4.637 -12.953  13.141  1.00 89.56           C  
ATOM   2336  C   ILE A 311       5.003 -12.007  14.285  1.00 89.56           C  
ATOM   2337  CB  ILE A 311       5.829 -13.845  12.716  1.00 89.56           C  
ATOM   2338  O   ILE A 311       4.645 -12.269  15.431  1.00 89.56           O  
ATOM   2339  CG1 ILE A 311       5.352 -14.948  11.740  1.00 89.56           C  
ATOM   2340  CG2 ILE A 311       6.509 -14.492  13.940  1.00 89.56           C  
ATOM   2341  CD1 ILE A 311       6.497 -15.665  11.012  1.00 89.56           C  
ATOM   2342  N   VAL A 312       5.698 -10.903  13.995  1.00 90.79           N  
ATOM   2343  CA  VAL A 312       6.244  -9.996  15.016  1.00 90.79           C  
ATOM   2344  C   VAL A 312       5.156  -9.106  15.624  1.00 90.79           C  
ATOM   2345  CB  VAL A 312       7.443  -9.196  14.460  1.00 90.79           C  
ATOM   2346  O   VAL A 312       5.188  -8.861  16.828  1.00 90.79           O  
ATOM   2347  CG1 VAL A 312       8.029  -8.213  15.480  1.00 90.79           C  
ATOM   2348  CG2 VAL A 312       8.586 -10.138  14.048  1.00 90.79           C  
ATOM   2349  N   SER A 313       4.148  -8.666  14.861  1.00 84.49           N  
ATOM   2350  CA  SER A 313       3.149  -7.699  15.362  1.00 84.49           C  
ATOM   2351  C   SER A 313       2.413  -8.145  16.644  1.00 84.49           C  
ATOM   2352  CB  SER A 313       2.137  -7.294  14.282  1.00 84.49           C  
ATOM   2353  O   SER A 313       2.333  -7.341  17.580  1.00 84.49           O  
ATOM   2354  OG  SER A 313       2.786  -6.637  13.219  1.00 84.49           O  
ATOM   2355  N   PRO A 314       1.928  -9.401  16.771  1.00 80.91           N  
ATOM   2356  CA  PRO A 314       1.307  -9.888  18.008  1.00 80.91           C  
ATOM   2357  C   PRO A 314       2.265  -9.939  19.209  1.00 80.91           C  
ATOM   2358  CB  PRO A 314       0.785 -11.294  17.680  1.00 80.91           C  
ATOM   2359  O   PRO A 314       1.859  -9.677  20.346  1.00 80.91           O  
ATOM   2360  CG  PRO A 314       0.635 -11.298  16.161  1.00 80.91           C  
ATOM   2361  CD  PRO A 314       1.780 -10.398  15.719  1.00 80.91           C  
ATOM   2362  N   LEU A 315       3.542 -10.260  18.971  1.00 87.40           N  
ATOM   2363  CA  LEU A 315       4.576 -10.339  20.012  1.00 87.40           C  
ATOM   2364  C   LEU A 315       4.882  -8.951  20.591  1.00 87.40           C  
ATOM   2365  CB  LEU A 315       5.848 -10.978  19.416  1.00 87.40           C  
ATOM   2366  O   LEU A 315       5.059  -8.802  21.802  1.00 87.40           O  
ATOM   2367  CG  LEU A 315       5.706 -12.484  19.119  1.00 87.40           C  
ATOM   2368  CD1 LEU A 315       6.576 -12.909  17.943  1.00 87.40           C  
ATOM   2369  CD2 LEU A 315       6.163 -13.317  20.317  1.00 87.40           C  
ATOM   2370  N   VAL A 316       4.875  -7.921  19.742  1.00 85.36           N  
ATOM   2371  CA  VAL A 316       5.157  -6.536  20.145  1.00 85.36           C  
ATOM   2372  C   VAL A 316       4.107  -5.997  21.113  1.00 85.36           C  
ATOM   2373  CB  VAL A 316       5.303  -5.631  18.909  1.00 85.36           C  
ATOM   2374  O   VAL A 316       4.465  -5.278  22.041  1.00 85.36           O  
ATOM   2375  CG1 VAL A 316       5.495  -4.155  19.276  1.00 85.36           C  
ATOM   2376  CG2 VAL A 316       6.540  -6.064  18.122  1.00 85.36           C  
ATOM   2377  N   GLY A 317       2.835  -6.385  20.980  1.00 77.32           N  
ATOM   2378  CA  GLY A 317       1.786  -5.962  21.917  1.00 77.32           C  
ATOM   2379  C   GLY A 317       2.095  -6.340  23.373  1.00 77.32           C  
ATOM   2380  O   GLY A 317       1.957  -5.516  24.275  1.00 77.32           O  
ATOM   2381  N   HIS A 318       2.601  -7.557  23.598  1.00 79.94           N  
ATOM   2382  CA  HIS A 318       3.041  -7.999  24.927  1.00 79.94           C  
ATOM   2383  C   HIS A 318       4.297  -7.259  25.396  1.00 79.94           C  
ATOM   2384  CB  HIS A 318       3.309  -9.508  24.908  1.00 79.94           C  
ATOM   2385  O   HIS A 318       4.435  -6.960  26.583  1.00 79.94           O  
ATOM   2386  CG  HIS A 318       2.050 -10.328  24.894  1.00 79.94           C  
ATOM   2387  CD2 HIS A 318       1.455 -10.907  25.982  1.00 79.94           C  
ATOM   2388  ND1 HIS A 318       1.273 -10.623  23.796  1.00 79.94           N  
ATOM   2389  CE1 HIS A 318       0.235 -11.364  24.219  1.00 79.94           C  
ATOM   2390  NE2 HIS A 318       0.305 -11.566  25.544  1.00 79.94           N  
ATOM   2391  N   LEU A 319       5.208  -6.958  24.469  1.00 84.86           N  
ATOM   2392  CA  LEU A 319       6.444  -6.244  24.763  1.00 84.86           C  
ATOM   2393  C   LEU A 319       6.164  -4.814  25.247  1.00 84.86           C  
ATOM   2394  CB  LEU A 319       7.335  -6.289  23.510  1.00 84.86           C  
ATOM   2395  O   LEU A 319       6.710  -4.403  26.269  1.00 84.86           O  
ATOM   2396  CG  LEU A 319       8.766  -5.784  23.735  1.00 84.86           C  
ATOM   2397  CD1 LEU A 319       9.521  -6.640  24.756  1.00 84.86           C  
ATOM   2398  CD2 LEU A 319       9.529  -5.820  22.411  1.00 84.86           C  
ATOM   2399  N   VAL A 320       5.252  -4.095  24.583  1.00 82.78           N  
ATOM   2400  CA  VAL A 320       4.848  -2.729  24.966  1.00 82.78           C  
ATOM   2401  C   VAL A 320       4.320  -2.676  26.396  1.00 82.78           C  
ATOM   2402  CB  VAL A 320       3.782  -2.175  24.002  1.00 82.78           C  
ATOM   2403  O   VAL A 320       4.670  -1.761  27.136  1.00 82.78           O  
ATOM   2404  CG1 VAL A 320       3.213  -0.817  24.436  1.00 82.78           C  
ATOM   2405  CG2 VAL A 320       4.388  -1.954  22.621  1.00 82.78           C  
ATOM   2406  N   GLY A 321       3.532  -3.670  26.816  1.00 79.59           N  
ATOM   2407  CA  GLY A 321       3.013  -3.734  28.184  1.00 79.59           C  
ATOM   2408  C   GLY A 321       4.093  -3.924  29.257  1.00 79.59           C  
ATOM   2409  O   GLY A 321       3.872  -3.550  30.403  1.00 79.59           O  
ATOM   2410  N   ARG A 322       5.260  -4.487  28.907  1.00 85.38           N  
ATOM   2411  CA  ARG A 322       6.351  -4.761  29.860  1.00 85.38           C  
ATOM   2412  C   ARG A 322       7.416  -3.671  29.911  1.00 85.38           C  
ATOM   2413  CB  ARG A 322       7.009  -6.110  29.546  1.00 85.38           C  
ATOM   2414  O   ARG A 322       7.887  -3.353  30.995  1.00 85.38           O  
ATOM   2415  CG  ARG A 322       6.103  -7.295  29.897  1.00 85.38           C  
ATOM   2416  CD  ARG A 322       6.892  -8.597  29.727  1.00 85.38           C  
ATOM   2417  NE  ARG A 322       6.086  -9.774  30.098  1.00 85.38           N  
ATOM   2418  NH1 ARG A 322       7.709 -11.358  29.734  1.00 85.38           N  
ATOM   2419  NH2 ARG A 322       5.687 -11.991  30.432  1.00 85.38           N  
ATOM   2420  CZ  ARG A 322       6.496 -11.030  30.086  1.00 85.38           C  
ATOM   2421  N   ILE A 323       7.827  -3.147  28.757  1.00 87.77           N  
ATOM   2422  CA  ILE A 323       8.973  -2.221  28.652  1.00 87.77           C  
ATOM   2423  C   ILE A 323       8.588  -0.829  28.130  1.00 87.77           C  
ATOM   2424  CB  ILE A 323      10.142  -2.855  27.865  1.00 87.77           C  
ATOM   2425  O   ILE A 323       9.461  -0.008  27.850  1.00 87.77           O  
ATOM   2426  CG1 ILE A 323       9.782  -3.129  26.389  1.00 87.77           C  
ATOM   2427  CG2 ILE A 323      10.626  -4.141  28.564  1.00 87.77           C  
ATOM   2428  CD1 ILE A 323      11.003  -3.449  25.522  1.00 87.77           C  
ATOM   2429  N   GLY A 324       7.288  -0.558  27.984  1.00 86.28           N  
ATOM   2430  CA  GLY A 324       6.776   0.672  27.390  1.00 86.28           C  
ATOM   2431  C   GLY A 324       6.929   0.707  25.866  1.00 86.28           C  
ATOM   2432  O   GLY A 324       7.504  -0.184  25.239  1.00 86.28           O  
ATOM   2433  N   ALA A 325       6.394   1.758  25.242  1.00 87.95           N  
ATOM   2434  CA  ALA A 325       6.355   1.875  23.784  1.00 87.95           C  
ATOM   2435  C   ALA A 325       7.663   2.396  23.162  1.00 87.95           C  
ATOM   2436  CB  ALA A 325       5.169   2.766  23.418  1.00 87.95           C  
ATOM   2437  O   ALA A 325       8.003   2.023  22.043  1.00 87.95           O  
ATOM   2438  N   ARG A 326       8.425   3.232  23.879  1.00 91.35           N  
ATOM   2439  CA  ARG A 326       9.606   3.925  23.337  1.00 91.35           C  
ATOM   2440  C   ARG A 326      10.685   2.968  22.822  1.00 91.35           C  
ATOM   2441  CB  ARG A 326      10.144   4.881  24.414  1.00 91.35           C  
ATOM   2442  O   ARG A 326      11.199   3.171  21.725  1.00 91.35           O  
ATOM   2443  CG  ARG A 326      11.446   5.576  23.994  1.00 91.35           C  
ATOM   2444  CD  ARG A 326      11.919   6.548  25.077  1.00 91.35           C  
ATOM   2445  NE  ARG A 326      13.324   6.918  24.839  1.00 91.35           N  
ATOM   2446  NH1 ARG A 326      13.289   9.160  25.407  1.00 91.35           N  
ATOM   2447  NH2 ARG A 326      15.142   8.235  24.658  1.00 91.35           N  
ATOM   2448  CZ  ARG A 326      13.892   8.098  24.973  1.00 91.35           C  
ATOM   2449  N   VAL A 327      11.045   1.951  23.608  1.00 93.32           N  
ATOM   2450  CA  VAL A 327      12.121   1.011  23.248  1.00 93.32           C  
ATOM   2451  C   VAL A 327      11.763   0.205  21.990  1.00 93.32           C  
ATOM   2452  CB  VAL A 327      12.538   0.128  24.444  1.00 93.32           C  
ATOM   2453  O   VAL A 327      12.569   0.219  21.059  1.00 93.32           O  
ATOM   2454  CG1 VAL A 327      13.546  -0.952  24.033  1.00 93.32           C  
ATOM   2455  CG2 VAL A 327      13.164   0.984  25.549  1.00 93.32           C  
ATOM   2456  N   PRO A 328      10.566  -0.411  21.888  1.00 93.59           N  
ATOM   2457  CA  PRO A 328      10.101  -1.033  20.651  1.00 93.59           C  
ATOM   2458  C   PRO A 328      10.162  -0.122  19.419  1.00 93.59           C  
ATOM   2459  CB  PRO A 328       8.665  -1.462  20.944  1.00 93.59           C  
ATOM   2460  O   PRO A 328      10.673  -0.559  18.394  1.00 93.59           O  
ATOM   2461  CG  PRO A 328       8.691  -1.790  22.428  1.00 93.59           C  
ATOM   2462  CD  PRO A 328       9.638  -0.727  22.971  1.00 93.59           C  
ATOM   2463  N   ILE A 329       9.729   1.144  19.515  1.00 93.95           N  
ATOM   2464  CA  ILE A 329       9.750   2.075  18.368  1.00 93.95           C  
ATOM   2465  C   ILE A 329      11.179   2.307  17.882  1.00 93.95           C  
ATOM   2466  CB  ILE A 329       9.082   3.432  18.705  1.00 93.95           C  
ATOM   2467  O   ILE A 329      11.463   2.193  16.693  1.00 93.95           O  
ATOM   2468  CG1 ILE A 329       7.599   3.221  19.037  1.00 93.95           C  
ATOM   2469  CG2 ILE A 329       9.207   4.412  17.523  1.00 93.95           C  
ATOM   2470  CD1 ILE A 329       6.871   4.437  19.628  1.00 93.95           C  
ATOM   2471  N   LEU A 330      12.096   2.622  18.799  1.00 95.99           N  
ATOM   2472  CA  LEU A 330      13.490   2.896  18.447  1.00 95.99           C  
ATOM   2473  C   LEU A 330      14.178   1.649  17.879  1.00 95.99           C  
ATOM   2474  CB  LEU A 330      14.221   3.446  19.683  1.00 95.99           C  
ATOM   2475  O   LEU A 330      14.890   1.747  16.882  1.00 95.99           O  
ATOM   2476  CG  LEU A 330      13.709   4.823  20.146  1.00 95.99           C  
ATOM   2477  CD1 LEU A 330      14.382   5.207  21.465  1.00 95.99           C  
ATOM   2478  CD2 LEU A 330      13.972   5.929  19.124  1.00 95.99           C  
ATOM   2479  N   ALA A 331      13.920   0.475  18.460  1.00 96.10           N  
ATOM   2480  CA  ALA A 331      14.411  -0.793  17.929  1.00 96.10           C  
ATOM   2481  C   ALA A 331      13.845  -1.082  16.529  1.00 96.10           C  
ATOM   2482  CB  ALA A 331      14.056  -1.907  18.920  1.00 96.10           C  
ATOM   2483  O   ALA A 331      14.589  -1.507  15.646  1.00 96.10           O  
ATOM   2484  N   GLY A 332      12.557  -0.803  16.310  1.00 96.42           N  
ATOM   2485  CA  GLY A 332      11.894  -0.977  15.022  1.00 96.42           C  
ATOM   2486  C   GLY A 332      12.465  -0.072  13.934  1.00 96.42           C  
ATOM   2487  O   GLY A 332      12.778  -0.547  12.844  1.00 96.42           O  
ATOM   2488  N   LEU A 333      12.696   1.207  14.246  1.00 97.56           N  
ATOM   2489  CA  LEU A 333      13.356   2.150  13.340  1.00 97.56           C  
ATOM   2490  C   LEU A 333      14.790   1.709  13.011  1.00 97.56           C  
ATOM   2491  CB  LEU A 333      13.342   3.556  13.966  1.00 97.56           C  
ATOM   2492  O   LEU A 333      15.175   1.732  11.844  1.00 97.56           O  
ATOM   2493  CG  LEU A 333      11.966   4.243  14.016  1.00 97.56           C  
ATOM   2494  CD1 LEU A 333      12.089   5.566  14.772  1.00 97.56           C  
ATOM   2495  CD2 LEU A 333      11.415   4.544  12.621  1.00 97.56           C  
ATOM   2496  N   CYS A 334      15.560   1.246  14.002  1.00 97.54           N  
ATOM   2497  CA  CYS A 334      16.892   0.679  13.772  1.00 97.54           C  
ATOM   2498  C   CYS A 334      16.855  -0.557  12.868  1.00 97.54           C  
ATOM   2499  CB  CYS A 334      17.551   0.320  15.107  1.00 97.54           C  
ATOM   2500  O   CYS A 334      17.654  -0.647  11.940  1.00 97.54           O  
ATOM   2501  SG  CYS A 334      18.243   1.805  15.873  1.00 97.54           S  
ATOM   2502  N   MET A 335      15.938  -1.498  13.112  1.00 97.32           N  
ATOM   2503  CA  MET A 335      15.781  -2.692  12.274  1.00 97.32           C  
ATOM   2504  C   MET A 335      15.388  -2.336  10.843  1.00 97.32           C  
ATOM   2505  CB  MET A 335      14.723  -3.632  12.863  1.00 97.32           C  
ATOM   2506  O   MET A 335      15.935  -2.914   9.907  1.00 97.32           O  
ATOM   2507  CG  MET A 335      15.307  -4.557  13.927  1.00 97.32           C  
ATOM   2508  SD  MET A 335      14.120  -5.818  14.456  1.00 97.32           S  
ATOM   2509  CE  MET A 335      15.248  -7.179  14.845  1.00 97.32           C  
ATOM   2510  N   LEU A 336      14.488  -1.366  10.669  1.00 97.22           N  
ATOM   2511  CA  LEU A 336      14.075  -0.903   9.350  1.00 97.22           C  
ATOM   2512  C   LEU A 336      15.254  -0.272   8.597  1.00 97.22           C  
ATOM   2513  CB  LEU A 336      12.873   0.046   9.510  1.00 97.22           C  
ATOM   2514  O   LEU A 336      15.516  -0.666   7.466  1.00 97.22           O  
ATOM   2515  CG  LEU A 336      12.189   0.441   8.188  1.00 97.22           C  
ATOM   2516  CD1 LEU A 336      11.633  -0.765   7.435  1.00 97.22           C  
ATOM   2517  CD2 LEU A 336      11.016   1.374   8.485  1.00 97.22           C  
ATOM   2518  N   MET A 337      16.014   0.625   9.238  1.00 97.92           N  
ATOM   2519  CA  MET A 337      17.231   1.205   8.654  1.00 97.92           C  
ATOM   2520  C   MET A 337      18.282   0.138   8.329  1.00 97.92           C  
ATOM   2521  CB  MET A 337      17.847   2.240   9.608  1.00 97.92           C  
ATOM   2522  O   MET A 337      18.864   0.167   7.251  1.00 97.92           O  
ATOM   2523  CG  MET A 337      17.019   3.524   9.706  1.00 97.92           C  
ATOM   2524  SD  MET A 337      17.770   4.829  10.721  1.00 97.92           S  
ATOM   2525  CE  MET A 337      17.782   4.066  12.365  1.00 97.92           C  
ATOM   2526  N   LEU A 338      18.511  -0.829   9.224  1.00 97.21           N  
ATOM   2527  CA  LEU A 338      19.461  -1.915   8.986  1.00 97.21           C  
ATOM   2528  C   LEU A 338      19.033  -2.787   7.800  1.00 97.21           C  
ATOM   2529  CB  LEU A 338      19.620  -2.744  10.271  1.00 97.21           C  
ATOM   2530  O   LEU A 338      19.872  -3.133   6.976  1.00 97.21           O  
ATOM   2531  CG  LEU A 338      20.665  -3.873  10.161  1.00 97.21           C  
ATOM   2532  CD1 LEU A 338      22.077  -3.336   9.919  1.00 97.21           C  
ATOM   2533  CD2 LEU A 338      20.672  -4.685  11.456  1.00 97.21           C  
ATOM   2534  N   GLY A 339      17.742  -3.104   7.686  1.00 96.86           N  
ATOM   2535  CA  GLY A 339      17.199  -3.840   6.547  1.00 96.86           C  
ATOM   2536  C   GLY A 339      17.402  -3.096   5.224  1.00 96.86           C  
ATOM   2537  O   GLY A 339      17.890  -3.693   4.266  1.00 96.86           O  
ATOM   2538  N   LEU A 340      17.145  -1.782   5.193  1.00 96.23           N  
ATOM   2539  CA  LEU A 340      17.417  -0.944   4.017  1.00 96.23           C  
ATOM   2540  C   LEU A 340      18.912  -0.905   3.672  1.00 96.23           C  
ATOM   2541  CB  LEU A 340      16.898   0.486   4.242  1.00 96.23           C  
ATOM   2542  O   LEU A 340      19.274  -1.069   2.509  1.00 96.23           O  
ATOM   2543  CG  LEU A 340      15.373   0.638   4.374  1.00 96.23           C  
ATOM   2544  CD1 LEU A 340      15.047   2.108   4.630  1.00 96.23           C  
ATOM   2545  CD2 LEU A 340      14.615   0.194   3.130  1.00 96.23           C  
ATOM   2546  N   LEU A 341      19.790  -0.759   4.670  1.00 95.49           N  
ATOM   2547  CA  LEU A 341      21.241  -0.818   4.471  1.00 95.49           C  
ATOM   2548  C   LEU A 341      21.683  -2.181   3.930  1.00 95.49           C  
ATOM   2549  CB  LEU A 341      21.971  -0.485   5.783  1.00 95.49           C  
ATOM   2550  O   LEU A 341      22.539  -2.230   3.054  1.00 95.49           O  
ATOM   2551  CG  LEU A 341      21.894   0.994   6.205  1.00 95.49           C  
ATOM   2552  CD1 LEU A 341      22.508   1.147   7.598  1.00 95.49           C  
ATOM   2553  CD2 LEU A 341      22.643   1.923   5.247  1.00 95.49           C  
ATOM   2554  N   MET A 342      21.090  -3.288   4.386  1.00 93.87           N  
ATOM   2555  CA  MET A 342      21.376  -4.605   3.811  1.00 93.87           C  
ATOM   2556  C   MET A 342      20.956  -4.694   2.344  1.00 93.87           C  
ATOM   2557  CB  MET A 342      20.705  -5.735   4.600  1.00 93.87           C  
ATOM   2558  O   MET A 342      21.707  -5.254   1.549  1.00 93.87           O  
ATOM   2559  CG  MET A 342      21.341  -5.961   5.971  1.00 93.87           C  
ATOM   2560  SD  MET A 342      21.083  -7.647   6.580  1.00 93.87           S  
ATOM   2561  CE  MET A 342      22.791  -8.238   6.526  1.00 93.87           C  
ATOM   2562  N   LEU A 343      19.808  -4.124   1.964  1.00 92.96           N  
ATOM   2563  CA  LEU A 343      19.400  -4.053   0.558  1.00 92.96           C  
ATOM   2564  C   LEU A 343      20.416  -3.245  -0.263  1.00 92.96           C  
ATOM   2565  CB  LEU A 343      17.968  -3.495   0.437  1.00 92.96           C  
ATOM   2566  O   LEU A 343      20.903  -3.748  -1.274  1.00 92.96           O  
ATOM   2567  CG  LEU A 343      16.872  -4.397   1.038  1.00 92.96           C  
ATOM   2568  CD1 LEU A 343      15.513  -3.703   0.957  1.00 92.96           C  
ATOM   2569  CD2 LEU A 343      16.772  -5.739   0.314  1.00 92.96           C  
ATOM   2570  N   ILE A 344      20.841  -2.078   0.232  1.00 93.05           N  
ATOM   2571  CA  ILE A 344      21.875  -1.235  -0.395  1.00 93.05           C  
ATOM   2572  C   ILE A 344      23.197  -2.006  -0.577  1.00 93.05           C  
ATOM   2573  CB  ILE A 344      22.063   0.064   0.432  1.00 93.05           C  
ATOM   2574  O   ILE A 344      23.698  -2.125  -1.695  1.00 93.05           O  
ATOM   2575  CG1 ILE A 344      20.800   0.955   0.370  1.00 93.05           C  
ATOM   2576  CG2 ILE A 344      23.281   0.878  -0.047  1.00 93.05           C  
ATOM   2577  CD1 ILE A 344      20.695   1.949   1.534  1.00 93.05           C  
ATOM   2578  N   PHE A 345      23.749  -2.573   0.502  1.00 86.90           N  
ATOM   2579  CA  PHE A 345      25.067  -3.225   0.501  1.00 86.90           C  
ATOM   2580  C   PHE A 345      25.091  -4.608  -0.128  1.00 86.90           C  
ATOM   2581  CB  PHE A 345      25.596  -3.365   1.931  1.00 86.90           C  
ATOM   2582  O   PHE A 345      26.154  -5.076  -0.528  1.00 86.90           O  
ATOM   2583  CG  PHE A 345      26.033  -2.066   2.558  1.00 86.90           C  
ATOM   2584  CD1 PHE A 345      27.051  -1.305   1.955  1.00 86.90           C  
ATOM   2585  CD2 PHE A 345      25.451  -1.632   3.761  1.00 86.90           C  
ATOM   2586  CE1 PHE A 345      27.458  -0.094   2.537  1.00 86.90           C  
ATOM   2587  CE2 PHE A 345      25.854  -0.418   4.339  1.00 86.90           C  
ATOM   2588  CZ  PHE A 345      26.854   0.353   3.724  1.00 86.90           C  
ATOM   2589  N   SER A 346      23.945  -5.281  -0.235  1.00 81.33           N  
ATOM   2590  CA  SER A 346      23.886  -6.565  -0.932  1.00 81.33           C  
ATOM   2591  C   SER A 346      24.300  -6.450  -2.399  1.00 81.33           C  
ATOM   2592  CB  SER A 346      22.487  -7.180  -0.809  1.00 81.33           C  
ATOM   2593  O   SER A 346      24.442  -7.479  -3.065  1.00 81.33           O  
ATOM   2594  OG  SER A 346      21.504  -6.476  -1.540  1.00 81.33           O  
ATOM   2595  N   GLU A 347      24.400  -5.213  -2.915  1.00 66.13           N  
ATOM   2596  CA  GLU A 347      24.414  -4.865  -4.337  1.00 66.13           C  
ATOM   2597  C   GLU A 347      23.264  -5.528  -5.096  1.00 66.13           C  
ATOM   2598  CB  GLU A 347      25.759  -5.215  -4.971  1.00 66.13           C  
ATOM   2599  O   GLU A 347      23.296  -5.699  -6.310  1.00 66.13           O  
ATOM   2600  CG  GLU A 347      26.989  -4.713  -4.206  1.00 66.13           C  
ATOM   2601  CD  GLU A 347      28.100  -4.365  -5.198  1.00 66.13           C  
ATOM   2602  OE1 GLU A 347      28.646  -3.253  -5.056  1.00 66.13           O  
ATOM   2603  OE2 GLU A 347      28.291  -5.131  -6.176  1.00 66.13           O  
ATOM   2604  N   HIS A 348      22.303  -6.025  -4.325  1.00 65.26           N  
ATOM   2605  CA  HIS A 348      21.331  -7.019  -4.682  1.00 65.26           C  
ATOM   2606  C   HIS A 348      21.876  -8.252  -5.438  1.00 65.26           C  
ATOM   2607  CB  HIS A 348      20.210  -6.299  -5.379  1.00 65.26           C  
ATOM   2608  O   HIS A 348      21.110  -8.984  -6.072  1.00 65.26           O  
ATOM   2609  CG  HIS A 348      19.564  -5.157  -4.646  1.00 65.26           C  
ATOM   2610  CD2 HIS A 348      18.294  -5.149  -4.144  1.00 65.26           C  
ATOM   2611  ND1 HIS A 348      20.089  -3.903  -4.438  1.00 65.26           N  
ATOM   2612  CE1 HIS A 348      19.167  -3.172  -3.793  1.00 65.26           C  
ATOM   2613  NE2 HIS A 348      18.056  -3.894  -3.585  1.00 65.26           N  
ATOM   2614  N   ARG A 349      23.176  -8.566  -5.326  1.00 70.08           N  
ATOM   2615  CA  ARG A 349      23.803  -9.779  -5.888  1.00 70.08           C  
ATOM   2616  C   ARG A 349      23.533 -11.018  -5.037  1.00 70.08           C  
ATOM   2617  CB  ARG A 349      25.317  -9.574  -6.056  1.00 70.08           C  
ATOM   2618  O   ARG A 349      23.329 -12.105  -5.575  1.00 70.08           O  
ATOM   2619  CG  ARG A 349      25.691  -8.530  -7.122  1.00 70.08           C  
ATOM   2620  CD  ARG A 349      27.208  -8.583  -7.371  1.00 70.08           C  
ATOM   2621  NE  ARG A 349      27.750  -7.286  -7.798  1.00 70.08           N  
ATOM   2622  NH1 ARG A 349      29.024  -7.884  -9.623  1.00 70.08           N  
ATOM   2623  NH2 ARG A 349      28.997  -5.772  -8.874  1.00 70.08           N  
ATOM   2624  CZ  ARG A 349      28.585  -6.997  -8.774  1.00 70.08           C  
ATOM   2625  N   SER A 350      23.443 -10.865  -3.717  1.00 83.87           N  
ATOM   2626  CA  SER A 350      23.131 -11.971  -2.804  1.00 83.87           C  
ATOM   2627  C   SER A 350      21.640 -12.030  -2.481  1.00 83.87           C  
ATOM   2628  CB  SER A 350      23.950 -11.837  -1.527  1.00 83.87           C  
ATOM   2629  O   SER A 350      21.118 -11.194  -1.745  1.00 83.87           O  
ATOM   2630  OG  SER A 350      23.603 -12.853  -0.600  1.00 83.87           O  
ATOM   2631  N   SER A 351      20.949 -13.058  -2.982  1.00 85.34           N  
ATOM   2632  CA  SER A 351      19.534 -13.281  -2.657  1.00 85.34           C  
ATOM   2633  C   SER A 351      19.318 -13.531  -1.162  1.00 85.34           C  
ATOM   2634  CB  SER A 351      18.971 -14.446  -3.477  1.00 85.34           C  
ATOM   2635  O   SER A 351      18.303 -13.108  -0.622  1.00 85.34           O  
ATOM   2636  OG  SER A 351      19.144 -14.166  -4.855  1.00 85.34           O  
ATOM   2637  N   ALA A 352      20.291 -14.132  -0.468  1.00 89.61           N  
ATOM   2638  CA  ALA A 352      20.224 -14.328   0.978  1.00 89.61           C  
ATOM   2639  C   ALA A 352      20.192 -12.992   1.740  1.00 89.61           C  
ATOM   2640  CB  ALA A 352      21.410 -15.199   1.408  1.00 89.61           C  
ATOM   2641  O   ALA A 352      19.370 -12.822   2.636  1.00 89.61           O  
ATOM   2642  N   LEU A 353      21.032 -12.023   1.353  1.00 90.49           N  
ATOM   2643  CA  LEU A 353      21.031 -10.690   1.967  1.00 90.49           C  
ATOM   2644  C   LEU A 353      19.724  -9.937   1.698  1.00 90.49           C  
ATOM   2645  CB  LEU A 353      22.237  -9.876   1.468  1.00 90.49           C  
ATOM   2646  O   LEU A 353      19.220  -9.279   2.602  1.00 90.49           O  
ATOM   2647  CG  LEU A 353      23.555 -10.210   2.188  1.00 90.49           C  
ATOM   2648  CD1 LEU A 353      24.778  -9.683   1.439  1.00 90.49           C  
ATOM   2649  CD2 LEU A 353      23.588  -9.542   3.559  1.00 90.49           C  
ATOM   2650  N   VAL A 354      19.144 -10.083   0.502  1.00 91.83           N  
ATOM   2651  CA  VAL A 354      17.833  -9.493   0.181  1.00 91.83           C  
ATOM   2652  C   VAL A 354      16.734 -10.073   1.075  1.00 91.83           C  
ATOM   2653  CB  VAL A 354      17.497  -9.651  -1.316  1.00 91.83           C  
ATOM   2654  O   VAL A 354      15.966  -9.317   1.664  1.00 91.83           O  
ATOM   2655  CG1 VAL A 354      16.082  -9.163  -1.653  1.00 91.83           C  
ATOM   2656  CG2 VAL A 354      18.481  -8.855  -2.185  1.00 91.83           C  
ATOM   2657  N   LEU A 355      16.689 -11.399   1.246  1.00 93.80           N  
ATOM   2658  CA  LEU A 355      15.704 -12.060   2.111  1.00 93.80           C  
ATOM   2659  C   LEU A 355      15.839 -11.621   3.578  1.00 93.80           C  
ATOM   2660  CB  LEU A 355      15.863 -13.588   1.995  1.00 93.80           C  
ATOM   2661  O   LEU A 355      14.836 -11.330   4.231  1.00 93.80           O  
ATOM   2662  CG  LEU A 355      15.469 -14.186   0.631  1.00 93.80           C  
ATOM   2663  CD1 LEU A 355      15.937 -15.640   0.563  1.00 93.80           C  
ATOM   2664  CD2 LEU A 355      13.964 -14.167   0.386  1.00 93.80           C  
ATOM   2665  N   VAL A 356      17.072 -11.539   4.091  1.00 95.06           N  
ATOM   2666  CA  VAL A 356      17.341 -11.073   5.462  1.00 95.06           C  
ATOM   2667  C   VAL A 356      16.979  -9.595   5.618  1.00 95.06           C  
ATOM   2668  CB  VAL A 356      18.807 -11.332   5.862  1.00 95.06           C  
ATOM   2669  O   VAL A 356      16.319  -9.236   6.593  1.00 95.06           O  
ATOM   2670  CG1 VAL A 356      19.145 -10.752   7.243  1.00 95.06           C  
ATOM   2671  CG2 VAL A 356      19.095 -12.839   5.942  1.00 95.06           C  
ATOM   2672  N   GLY A 357      17.346  -8.750   4.651  1.00 95.64           N  
ATOM   2673  CA  GLY A 357      17.009  -7.327   4.641  1.00 95.64           C  
ATOM   2674  C   GLY A 357      15.500  -7.096   4.681  1.00 95.64           C  
ATOM   2675  O   GLY A 357      15.013  -6.358   5.533  1.00 95.64           O  
ATOM   2676  N   LEU A 358      14.742  -7.815   3.848  1.00 94.76           N  
ATOM   2677  CA  LEU A 358      13.279  -7.757   3.833  1.00 94.76           C  
ATOM   2678  C   LEU A 358      12.663  -8.238   5.152  1.00 94.76           C  
ATOM   2679  CB  LEU A 358      12.764  -8.571   2.633  1.00 94.76           C  
ATOM   2680  O   LEU A 358      11.760  -7.584   5.676  1.00 94.76           O  
ATOM   2681  CG  LEU A 358      12.998  -7.858   1.287  1.00 94.76           C  
ATOM   2682  CD1 LEU A 358      12.711  -8.820   0.143  1.00 94.76           C  
ATOM   2683  CD2 LEU A 358      12.090  -6.635   1.120  1.00 94.76           C  
ATOM   2684  N   GLY A 359      13.179  -9.324   5.735  1.00 95.97           N  
ATOM   2685  CA  GLY A 359      12.750  -9.799   7.055  1.00 95.97           C  
ATOM   2686  C   GLY A 359      13.009  -8.784   8.178  1.00 95.97           C  
ATOM   2687  O   GLY A 359      12.151  -8.583   9.044  1.00 95.97           O  
ATOM   2688  N   LEU A 360      14.153  -8.091   8.146  1.00 97.05           N  
ATOM   2689  CA  LEU A 360      14.472  -7.002   9.077  1.00 97.05           C  
ATOM   2690  C   LEU A 360      13.544  -5.803   8.884  1.00 97.05           C  
ATOM   2691  CB  LEU A 360      15.936  -6.564   8.905  1.00 97.05           C  
ATOM   2692  O   LEU A 360      13.017  -5.288   9.870  1.00 97.05           O  
ATOM   2693  CG  LEU A 360      16.971  -7.515   9.523  1.00 97.05           C  
ATOM   2694  CD1 LEU A 360      18.368  -7.036   9.130  1.00 97.05           C  
ATOM   2695  CD2 LEU A 360      16.889  -7.535  11.053  1.00 97.05           C  
ATOM   2696  N   CYS A 361      13.281  -5.401   7.639  1.00 96.43           N  
ATOM   2697  CA  CYS A 361      12.330  -4.335   7.342  1.00 96.43           C  
ATOM   2698  C   CYS A 361      10.933  -4.675   7.878  1.00 96.43           C  
ATOM   2699  CB  CYS A 361      12.307  -4.061   5.830  1.00 96.43           C  
ATOM   2700  O   CYS A 361      10.331  -3.861   8.577  1.00 96.43           O  
ATOM   2701  SG  CYS A 361      13.863  -3.302   5.284  1.00 96.43           S  
ATOM   2702  N   GLY A 362      10.437  -5.890   7.635  1.00 94.37           N  
ATOM   2703  CA  GLY A 362       9.125  -6.321   8.124  1.00 94.37           C  
ATOM   2704  C   GLY A 362       9.036  -6.363   9.651  1.00 94.37           C  
ATOM   2705  O   GLY A 362       8.073  -5.872  10.245  1.00 94.37           O  
ATOM   2706  N   SER A 363      10.085  -6.866  10.306  1.00 95.75           N  
ATOM   2707  CA  SER A 363      10.194  -6.867  11.772  1.00 95.75           C  
ATOM   2708  C   SER A 363      10.222  -5.442  12.332  1.00 95.75           C  
ATOM   2709  CB  SER A 363      11.466  -7.595  12.217  1.00 95.75           C  
ATOM   2710  O   SER A 363       9.542  -5.143  13.315  1.00 95.75           O  
ATOM   2711  OG  SER A 363      11.491  -8.921  11.729  1.00 95.75           O  
ATOM   2712  N   GLY A 364      10.963  -4.545  11.674  1.00 96.22           N  
ATOM   2713  CA  GLY A 364      11.052  -3.134  12.031  1.00 96.22           C  
ATOM   2714  C   GLY A 364       9.701  -2.426  11.956  1.00 96.22           C  
ATOM   2715  O   GLY A 364       9.317  -1.718  12.886  1.00 96.22           O  
ATOM   2716  N   VAL A 365       8.927  -2.687  10.899  1.00 93.78           N  
ATOM   2717  CA  VAL A 365       7.562  -2.162  10.753  1.00 93.78           C  
ATOM   2718  C   VAL A 365       6.657  -2.646  11.880  1.00 93.78           C  
ATOM   2719  CB  VAL A 365       6.967  -2.533   9.385  1.00 93.78           C  
ATOM   2720  O   VAL A 365       5.972  -1.827  12.491  1.00 93.78           O  
ATOM   2721  CG1 VAL A 365       5.484  -2.154   9.254  1.00 93.78           C  
ATOM   2722  CG2 VAL A 365       7.713  -1.783   8.286  1.00 93.78           C  
ATOM   2723  N   ALA A 366       6.670  -3.941  12.204  1.00 91.28           N  
ATOM   2724  CA  ALA A 366       5.865  -4.491  13.297  1.00 91.28           C  
ATOM   2725  C   ALA A 366       6.211  -3.874  14.664  1.00 91.28           C  
ATOM   2726  CB  ALA A 366       6.074  -6.002  13.322  1.00 91.28           C  
ATOM   2727  O   ALA A 366       5.318  -3.557  15.453  1.00 91.28           O  
ATOM   2728  N   LEU A 367       7.504  -3.659  14.925  1.00 93.79           N  
ATOM   2729  CA  LEU A 367       8.011  -3.001  16.133  1.00 93.79           C  
ATOM   2730  C   LEU A 367       7.662  -1.511  16.210  1.00 93.79           C  
ATOM   2731  CB  LEU A 367       9.531  -3.208  16.193  1.00 93.79           C  
ATOM   2732  O   LEU A 367       7.624  -0.955  17.303  1.00 93.79           O  
ATOM   2733  CG  LEU A 367       9.944  -4.585  16.729  1.00 93.79           C  
ATOM   2734  CD1 LEU A 367      11.408  -4.845  16.389  1.00 93.79           C  
ATOM   2735  CD2 LEU A 367       9.812  -4.648  18.254  1.00 93.79           C  
ATOM   2736  N   CYS A 368       7.363  -0.866  15.086  1.00 93.40           N  
ATOM   2737  CA  CYS A 368       6.913   0.521  15.046  1.00 93.40           C  
ATOM   2738  C   CYS A 368       5.385   0.644  15.132  1.00 93.40           C  
ATOM   2739  CB  CYS A 368       7.460   1.156  13.763  1.00 93.40           C  
ATOM   2740  O   CYS A 368       4.877   1.476  15.880  1.00 93.40           O  
ATOM   2741  SG  CYS A 368       9.232   1.474  13.970  1.00 93.40           S  
ATOM   2742  N   LEU A 369       4.635  -0.175  14.392  1.00 87.66           N  
ATOM   2743  CA  LEU A 369       3.209   0.051  14.145  1.00 87.66           C  
ATOM   2744  C   LEU A 369       2.366   0.023  15.428  1.00 87.66           C  
ATOM   2745  CB  LEU A 369       2.714  -0.997  13.127  1.00 87.66           C  
ATOM   2746  O   LEU A 369       1.650   0.981  15.732  1.00 87.66           O  
ATOM   2747  CG  LEU A 369       1.435  -0.548  12.405  1.00 87.66           C  
ATOM   2748  CD1 LEU A 369       1.795   0.384  11.254  1.00 87.66           C  
ATOM   2749  CD2 LEU A 369       0.688  -1.736  11.804  1.00 87.66           C  
ATOM   2750  N   THR A 370       2.471  -1.064  16.194  1.00 81.45           N  
ATOM   2751  CA  THR A 370       1.697  -1.251  17.429  1.00 81.45           C  
ATOM   2752  C   THR A 370       2.051  -0.192  18.477  1.00 81.45           C  
ATOM   2753  CB  THR A 370       1.847  -2.682  17.983  1.00 81.45           C  
ATOM   2754  O   THR A 370       1.141   0.480  18.967  1.00 81.45           O  
ATOM   2755  CG2 THR A 370       0.923  -2.956  19.165  1.00 81.45           C  
ATOM   2756  OG1 THR A 370       1.535  -3.608  16.970  1.00 81.45           O  
ATOM   2757  N   PRO A 371       3.337   0.047  18.795  1.00 87.77           N  
ATOM   2758  CA  PRO A 371       3.691   0.982  19.859  1.00 87.77           C  
ATOM   2759  C   PRO A 371       3.445   2.449  19.484  1.00 87.77           C  
ATOM   2760  CB  PRO A 371       5.163   0.714  20.151  1.00 87.77           C  
ATOM   2761  O   PRO A 371       3.009   3.213  20.340  1.00 87.77           O  
ATOM   2762  CG  PRO A 371       5.420  -0.675  19.588  1.00 87.77           C  
ATOM   2763  CD  PRO A 371       4.534  -0.666  18.366  1.00 87.77           C  
ATOM   2764  N   ILE A 372       3.657   2.850  18.220  1.00 90.91           N  
ATOM   2765  CA  ILE A 372       3.305   4.201  17.741  1.00 90.91           C  
ATOM   2766  C   ILE A 372       1.805   4.443  17.911  1.00 90.91           C  
ATOM   2767  CB  ILE A 372       3.715   4.392  16.262  1.00 90.91           C  
ATOM   2768  O   ILE A 372       1.396   5.516  18.360  1.00 90.91           O  
ATOM   2769  CG1 ILE A 372       5.250   4.492  16.131  1.00 90.91           C  
ATOM   2770  CG2 ILE A 372       3.094   5.659  15.657  1.00 90.91           C  
ATOM   2771  CD1 ILE A 372       5.747   4.365  14.686  1.00 90.91           C  
ATOM   2772  N   THR A 373       0.991   3.430  17.595  1.00 85.95           N  
ATOM   2773  CA  THR A 373      -0.460   3.505  17.784  1.00 85.95           C  
ATOM   2774  C   THR A 373      -0.801   3.733  19.252  1.00 85.95           C  
ATOM   2775  CB  THR A 373      -1.188   2.275  17.231  1.00 85.95           C  
ATOM   2776  O   THR A 373      -1.568   4.642  19.565  1.00 85.95           O  
ATOM   2777  CG2 THR A 373      -2.705   2.465  17.277  1.00 85.95           C  
ATOM   2778  OG1 THR A 373      -0.851   2.079  15.877  1.00 85.95           O  
ATOM   2779  N   THR A 374      -0.186   2.970  20.161  1.00 83.85           N  
ATOM   2780  CA  THR A 374      -0.360   3.158  21.605  1.00 83.85           C  
ATOM   2781  C   THR A 374       0.023   4.570  22.040  1.00 83.85           C  
ATOM   2782  CB  THR A 374       0.442   2.123  22.404  1.00 83.85           C  
ATOM   2783  O   THR A 374      -0.815   5.240  22.631  1.00 83.85           O  
ATOM   2784  CG2 THR A 374       0.209   2.229  23.911  1.00 83.85           C  
ATOM   2785  OG1 THR A 374       0.058   0.822  22.026  1.00 83.85           O  
ATOM   2786  N   VAL A 375       1.229   5.047  21.701  1.00 87.99           N  
ATOM   2787  CA  VAL A 375       1.713   6.386  22.095  1.00 87.99           C  
ATOM   2788  C   VAL A 375       0.741   7.470  21.657  1.00 87.99           C  
ATOM   2789  CB  VAL A 375       3.113   6.681  21.515  1.00 87.99           C  
ATOM   2790  O   VAL A 375       0.362   8.313  22.468  1.00 87.99           O  
ATOM   2791  CG1 VAL A 375       3.562   8.137  21.710  1.00 87.99           C  
ATOM   2792  CG2 VAL A 375       4.160   5.807  22.204  1.00 87.99           C  
ATOM   2793  N   ALA A 376       0.304   7.436  20.397  1.00 87.53           N  
ATOM   2794  CA  ALA A 376      -0.589   8.467  19.896  1.00 87.53           C  
ATOM   2795  C   ALA A 376      -1.947   8.419  20.598  1.00 87.53           C  
ATOM   2796  CB  ALA A 376      -0.771   8.307  18.395  1.00 87.53           C  
ATOM   2797  O   ALA A 376      -2.455   9.463  20.980  1.00 87.53           O  
ATOM   2798  N   MET A 377      -2.529   7.228  20.784  1.00 83.93           N  
ATOM   2799  CA  MET A 377      -3.854   7.100  21.398  1.00 83.93           C  
ATOM   2800  C   MET A 377      -3.843   7.427  22.893  1.00 83.93           C  
ATOM   2801  CB  MET A 377      -4.437   5.701  21.155  1.00 83.93           C  
ATOM   2802  O   MET A 377      -4.847   7.905  23.405  1.00 83.93           O  
ATOM   2803  CG  MET A 377      -4.742   5.388  19.683  1.00 83.93           C  
ATOM   2804  SD  MET A 377      -5.847   6.534  18.809  1.00 83.93           S  
ATOM   2805  CE  MET A 377      -4.614   7.598  18.013  1.00 83.93           C  
ATOM   2806  N   THR A 378      -2.724   7.219  23.592  1.00 85.21           N  
ATOM   2807  CA  THR A 378      -2.584   7.614  25.004  1.00 85.21           C  
ATOM   2808  C   THR A 378      -2.292   9.101  25.197  1.00 85.21           C  
ATOM   2809  CB  THR A 378      -1.501   6.792  25.717  1.00 85.21           C  
ATOM   2810  O   THR A 378      -2.506   9.618  26.288  1.00 85.21           O  
ATOM   2811  CG2 THR A 378      -1.906   5.321  25.843  1.00 85.21           C  
ATOM   2812  OG1 THR A 378      -0.261   6.834  25.041  1.00 85.21           O  
ATOM   2813  N   ALA A 379      -1.806   9.791  24.161  1.00 85.62           N  
ATOM   2814  CA  ALA A 379      -1.489  11.220  24.205  1.00 85.62           C  
ATOM   2815  C   ALA A 379      -2.710  12.126  23.963  1.00 85.62           C  
ATOM   2816  CB  ALA A 379      -0.381  11.485  23.182  1.00 85.62           C  
ATOM   2817  O   ALA A 379      -2.618  13.343  24.118  1.00 85.62           O  
ATOM   2818  N   VAL A 380      -3.856  11.558  23.570  1.00 82.20           N  
ATOM   2819  CA  VAL A 380      -5.079  12.318  23.289  1.00 82.20           C  
ATOM   2820  C   VAL A 380      -6.228  11.975  24.239  1.00 82.20           C  
ATOM   2821  CB  VAL A 380      -5.533  12.194  21.826  1.00 82.20           C  
ATOM   2822  O   VAL A 380      -6.378  10.817  24.627  1.00 82.20           O  
ATOM   2823  CG1 VAL A 380      -4.650  13.060  20.929  1.00 82.20           C  
ATOM   2824  CG2 VAL A 380      -5.548  10.761  21.290  1.00 82.20           C  
ATOM   2825  N   PRO A 381      -7.087  12.959  24.583  1.00 80.06           N  
ATOM   2826  CA  PRO A 381      -8.309  12.707  25.341  1.00 80.06           C  
ATOM   2827  C   PRO A 381      -9.204  11.668  24.656  1.00 80.06           C  
ATOM   2828  CB  PRO A 381      -9.022  14.058  25.458  1.00 80.06           C  
ATOM   2829  O   PRO A 381      -9.306  11.642  23.424  1.00 80.06           O  
ATOM   2830  CG  PRO A 381      -7.906  15.080  25.265  1.00 80.06           C  
ATOM   2831  CD  PRO A 381      -6.958  14.381  24.297  1.00 80.06           C  
ATOM   2832  N   ALA A 382      -9.897  10.849  25.452  1.00 73.00           N  
ATOM   2833  CA  ALA A 382     -10.732   9.752  24.961  1.00 73.00           C  
ATOM   2834  C   ALA A 382     -11.820  10.228  23.980  1.00 73.00           C  
ATOM   2835  CB  ALA A 382     -11.352   9.047  26.173  1.00 73.00           C  
ATOM   2836  O   ALA A 382     -12.127   9.544  23.004  1.00 73.00           O  
ATOM   2837  N   GLU A 383     -12.344  11.439  24.173  1.00 72.72           N  
ATOM   2838  CA  GLU A 383     -13.371  12.051  23.324  1.00 72.72           C  
ATOM   2839  C   GLU A 383     -12.847  12.397  21.922  1.00 72.72           C  
ATOM   2840  CB  GLU A 383     -13.921  13.335  23.975  1.00 72.72           C  
ATOM   2841  O   GLU A 383     -13.629  12.555  20.984  1.00 72.72           O  
ATOM   2842  CG  GLU A 383     -14.409  13.194  25.430  1.00 72.72           C  
ATOM   2843  CD  GLU A 383     -13.277  13.084  26.468  1.00 72.72           C  
ATOM   2844  OE1 GLU A 383     -13.560  12.589  27.576  1.00 72.72           O  
ATOM   2845  OE2 GLU A 383     -12.121  13.434  26.125  1.00 72.72           O  
ATOM   2846  N   ARG A 384     -11.522  12.520  21.762  1.00 75.21           N  
ATOM   2847  CA  ARG A 384     -10.852  12.839  20.491  1.00 75.21           C  
ATOM   2848  C   ARG A 384     -10.141  11.636  19.865  1.00 75.21           C  
ATOM   2849  CB  ARG A 384      -9.903  14.036  20.676  1.00 75.21           C  
ATOM   2850  O   ARG A 384      -9.582  11.774  18.778  1.00 75.21           O  
ATOM   2851  CG  ARG A 384     -10.632  15.302  21.156  1.00 75.21           C  
ATOM   2852  CD  ARG A 384      -9.692  16.512  21.104  1.00 75.21           C  
ATOM   2853  NE  ARG A 384     -10.315  17.721  21.679  1.00 75.21           N  
ATOM   2854  NH1 ARG A 384      -8.574  19.131  21.216  1.00 75.21           N  
ATOM   2855  NH2 ARG A 384     -10.304  19.893  22.386  1.00 75.21           N  
ATOM   2856  CZ  ARG A 384      -9.731  18.907  21.756  1.00 75.21           C  
ATOM   2857  N   ALA A 385     -10.197  10.454  20.486  1.00 70.61           N  
ATOM   2858  CA  ALA A 385      -9.494   9.254  20.023  1.00 70.61           C  
ATOM   2859  C   ALA A 385      -9.869   8.843  18.584  1.00 70.61           C  
ATOM   2860  CB  ALA A 385      -9.778   8.121  21.016  1.00 70.61           C  
ATOM   2861  O   ALA A 385      -9.000   8.460  17.802  1.00 70.61           O  
ATOM   2862  N   GLY A 386     -11.145   8.983  18.199  1.00 72.70           N  
ATOM   2863  CA  GLY A 386     -11.598   8.696  16.831  1.00 72.70           C  
ATOM   2864  C   GLY A 386     -10.932   9.597  15.786  1.00 72.70           C  
ATOM   2865  O   GLY A 386     -10.392   9.110  14.793  1.00 72.70           O  
ATOM   2866  N   MET A 387     -10.881  10.906  16.051  1.00 79.03           N  
ATOM   2867  CA  MET A 387     -10.188  11.867  15.190  1.00 79.03           C  
ATOM   2868  C   MET A 387      -8.687  11.580  15.126  1.00 79.03           C  
ATOM   2869  CB  MET A 387     -10.457  13.284  15.702  1.00 79.03           C  
ATOM   2870  O   MET A 387      -8.110  11.567  14.042  1.00 79.03           O  
ATOM   2871  CG  MET A 387      -9.681  14.331  14.903  1.00 79.03           C  
ATOM   2872  SD  MET A 387     -10.109  16.014  15.367  1.00 79.03           S  
ATOM   2873  CE  MET A 387     -11.730  16.126  14.583  1.00 79.03           C  
ATOM   2874  N   ALA A 388      -8.065  11.297  16.269  1.00 82.16           N  
ATOM   2875  CA  ALA A 388      -6.648  10.972  16.342  1.00 82.16           C  
ATOM   2876  C   ALA A 388      -6.293   9.726  15.503  1.00 82.16           C  
ATOM   2877  CB  ALA A 388      -6.309  10.805  17.823  1.00 82.16           C  
ATOM   2878  O   ALA A 388      -5.324   9.722  14.741  1.00 82.16           O  
ATOM   2879  N   SER A 389      -7.116   8.676  15.582  1.00 79.21           N  
ATOM   2880  CA  SER A 389      -6.957   7.463  14.770  1.00 79.21           C  
ATOM   2881  C   SER A 389      -7.158   7.735  13.271  1.00 79.21           C  
ATOM   2882  CB  SER A 389      -7.951   6.406  15.252  1.00 79.21           C  
ATOM   2883  O   SER A 389      -6.411   7.220  12.431  1.00 79.21           O  
ATOM   2884  OG  SER A 389      -7.683   5.172  14.620  1.00 79.21           O  
ATOM   2885  N   GLY A 390      -8.120   8.600  12.927  1.00 80.32           N  
ATOM   2886  CA  GLY A 390      -8.353   9.062  11.558  1.00 80.32           C  
ATOM   2887  C   GLY A 390      -7.142   9.789  10.972  1.00 80.32           C  
ATOM   2888  O   GLY A 390      -6.685   9.435   9.886  1.00 80.32           O  
ATOM   2889  N   ILE A 391      -6.559  10.729  11.724  1.00 85.71           N  
ATOM   2890  CA  ILE A 391      -5.335  11.448  11.335  1.00 85.71           C  
ATOM   2891  C   ILE A 391      -4.183  10.463  11.133  1.00 85.71           C  
ATOM   2892  CB  ILE A 391      -4.966  12.507  12.396  1.00 85.71           C  
ATOM   2893  O   ILE A 391      -3.517  10.507  10.105  1.00 85.71           O  
ATOM   2894  CG1 ILE A 391      -6.035  13.616  12.464  1.00 85.71           C  
ATOM   2895  CG2 ILE A 391      -3.581  13.134  12.124  1.00 85.71           C  
ATOM   2896  CD1 ILE A 391      -5.917  14.516  13.702  1.00 85.71           C  
ATOM   2897  N   MET A 392      -3.964   9.532  12.063  1.00 87.56           N  
ATOM   2898  CA  MET A 392      -2.910   8.522  11.924  1.00 87.56           C  
ATOM   2899  C   MET A 392      -3.075   7.672  10.661  1.00 87.56           C  
ATOM   2900  CB  MET A 392      -2.930   7.629  13.164  1.00 87.56           C  
ATOM   2901  O   MET A 392      -2.099   7.334   9.993  1.00 87.56           O  
ATOM   2902  CG  MET A 392      -1.778   6.621  13.145  1.00 87.56           C  
ATOM   2903  SD  MET A 392      -1.785   5.499  14.551  1.00 87.56           S  
ATOM   2904  CE  MET A 392      -1.251   6.688  15.793  1.00 87.56           C  
ATOM   2905  N   SER A 393      -4.309   7.314  10.324  1.00 83.97           N  
ATOM   2906  CA  SER A 393      -4.600   6.509   9.138  1.00 83.97           C  
ATOM   2907  C   SER A 393      -4.424   7.312   7.848  1.00 83.97           C  
ATOM   2908  CB  SER A 393      -5.988   5.887   9.263  1.00 83.97           C  
ATOM   2909  O   SER A 393      -3.846   6.794   6.895  1.00 83.97           O  
ATOM   2910  OG  SER A 393      -6.072   5.196  10.499  1.00 83.97           O  
ATOM   2911  N   ALA A 394      -4.803   8.594   7.844  1.00 85.52           N  
ATOM   2912  CA  ALA A 394      -4.491   9.511   6.748  1.00 85.52           C  
ATOM   2913  C   ALA A 394      -2.979   9.623   6.547  1.00 85.52           C  
ATOM   2914  CB  ALA A 394      -5.119  10.880   7.040  1.00 85.52           C  
ATOM   2915  O   ALA A 394      -2.490   9.500   5.433  1.00 85.52           O  
ATOM   2916  N   GLN A 395      -2.222   9.759   7.631  1.00 90.60           N  
ATOM   2917  CA  GLN A 395      -0.771   9.939   7.585  1.00 90.60           C  
ATOM   2918  C   GLN A 395      -0.036   8.684   7.102  1.00 90.60           C  
ATOM   2919  CB  GLN A 395      -0.309  10.420   8.966  1.00 90.60           C  
ATOM   2920  O   GLN A 395       0.959   8.802   6.394  1.00 90.60           O  
ATOM   2921  CG  GLN A 395      -0.865  11.838   9.208  1.00 90.60           C  
ATOM   2922  CD  GLN A 395      -0.170  12.919   8.396  1.00 90.60           C  
ATOM   2923  NE2 GLN A 395      -0.856  14.002   8.111  1.00 90.60           N  
ATOM   2924  OE1 GLN A 395       0.973  12.815   7.990  1.00 90.60           O  
ATOM   2925  N   ARG A 396      -0.565   7.483   7.374  1.00 91.38           N  
ATOM   2926  CA  ARG A 396      -0.089   6.240   6.738  1.00 91.38           C  
ATOM   2927  C   ARG A 396      -0.249   6.278   5.219  1.00 91.38           C  
ATOM   2928  CB  ARG A 396      -0.834   5.026   7.315  1.00 91.38           C  
ATOM   2929  O   ARG A 396       0.688   5.959   4.490  1.00 91.38           O  
ATOM   2930  CG  ARG A 396      -0.303   4.676   8.704  1.00 91.38           C  
ATOM   2931  CD  ARG A 396      -0.946   3.415   9.290  1.00 91.38           C  
ATOM   2932  NE  ARG A 396      -2.240   3.685   9.950  1.00 91.38           N  
ATOM   2933  NH1 ARG A 396      -2.828   1.492  10.281  1.00 91.38           N  
ATOM   2934  NH2 ARG A 396      -4.167   3.095  11.038  1.00 91.38           N  
ATOM   2935  CZ  ARG A 396      -3.068   2.767  10.422  1.00 91.38           C  
ATOM   2936  N   ALA A 397      -1.422   6.681   4.743  1.00 88.18           N  
ATOM   2937  CA  ALA A 397      -1.720   6.741   3.317  1.00 88.18           C  
ATOM   2938  C   ALA A 397      -0.934   7.862   2.607  1.00 88.18           C  
ATOM   2939  CB  ALA A 397      -3.237   6.871   3.180  1.00 88.18           C  
ATOM   2940  O   ALA A 397      -0.371   7.632   1.538  1.00 88.18           O  
ATOM   2941  N   ILE A 398      -0.796   9.036   3.234  1.00 88.48           N  
ATOM   2942  CA  ILE A 398       0.058  10.134   2.751  1.00 88.48           C  
ATOM   2943  C   ILE A 398       1.512   9.673   2.677  1.00 88.48           C  
ATOM   2944  CB  ILE A 398      -0.057  11.377   3.660  1.00 88.48           C  
ATOM   2945  O   ILE A 398       2.133   9.819   1.630  1.00 88.48           O  
ATOM   2946  CG1 ILE A 398      -1.472  11.982   3.619  1.00 88.48           C  
ATOM   2947  CG2 ILE A 398       0.954  12.465   3.261  1.00 88.48           C  
ATOM   2948  CD1 ILE A 398      -1.705  12.994   4.745  1.00 88.48           C  
ATOM   2949  N   GLY A 399       2.030   9.066   3.751  1.00 92.98           N  
ATOM   2950  CA  GLY A 399       3.384   8.521   3.791  1.00 92.98           C  
ATOM   2951  C   GLY A 399       3.626   7.551   2.643  1.00 92.98           C  
ATOM   2952  O   GLY A 399       4.575   7.730   1.893  1.00 92.98           O  
ATOM   2953  N   SER A 400       2.713   6.601   2.429  1.00 91.64           N  
ATOM   2954  CA  SER A 400       2.797   5.639   1.318  1.00 91.64           C  
ATOM   2955  C   SER A 400       2.825   6.332  -0.049  1.00 91.64           C  
ATOM   2956  CB  SER A 400       1.614   4.664   1.347  1.00 91.64           C  
ATOM   2957  O   SER A 400       3.671   6.029  -0.884  1.00 91.64           O  
ATOM   2958  OG  SER A 400       1.447   4.097   2.631  1.00 91.64           O  
ATOM   2959  N   THR A 401       1.932   7.304  -0.258  1.00 88.76           N  
ATOM   2960  CA  THR A 401       1.808   8.056  -1.517  1.00 88.76           C  
ATOM   2961  C   THR A 401       3.073   8.852  -1.827  1.00 88.76           C  
ATOM   2962  CB  THR A 401       0.623   9.032  -1.455  1.00 88.76           C  
ATOM   2963  O   THR A 401       3.620   8.755  -2.922  1.00 88.76           O  
ATOM   2964  CG2 THR A 401       0.308   9.623  -2.818  1.00 88.76           C  
ATOM   2965  OG1 THR A 401      -0.555   8.386  -1.039  1.00 88.76           O  
ATOM   2966  N   ILE A 402       3.565   9.613  -0.845  1.00 90.31           N  
ATOM   2967  CA  ILE A 402       4.792  10.402  -0.975  1.00 90.31           C  
ATOM   2968  C   ILE A 402       6.007   9.472  -1.096  1.00 90.31           C  
ATOM   2969  CB  ILE A 402       4.918  11.400   0.203  1.00 90.31           C  
ATOM   2970  O   ILE A 402       6.943   9.801  -1.810  1.00 90.31           O  
ATOM   2971  CG1 ILE A 402       3.739  12.405   0.196  1.00 90.31           C  
ATOM   2972  CG2 ILE A 402       6.241  12.185   0.142  1.00 90.31           C  
ATOM   2973  CD1 ILE A 402       3.747  13.387   1.375  1.00 90.31           C  
ATOM   2974  N   GLY A 403       5.994   8.305  -0.448  1.00 91.90           N  
ATOM   2975  CA  GLY A 403       7.047   7.292  -0.547  1.00 91.90           C  
ATOM   2976  C   GLY A 403       7.238   6.783  -1.965  1.00 91.90           C  
ATOM   2977  O   GLY A 403       8.359   6.787  -2.467  1.00 91.90           O  
ATOM   2978  N   PHE A 404       6.143   6.408  -2.628  1.00 86.01           N  
ATOM   2979  CA  PHE A 404       6.180   6.032  -4.039  1.00 86.01           C  
ATOM   2980  C   PHE A 404       6.690   7.168  -4.919  1.00 86.01           C  
ATOM   2981  CB  PHE A 404       4.781   5.615  -4.497  1.00 86.01           C  
ATOM   2982  O   PHE A 404       7.618   6.962  -5.696  1.00 86.01           O  
ATOM   2983  CG  PHE A 404       4.299   4.299  -3.937  1.00 86.01           C  
ATOM   2984  CD1 PHE A 404       5.090   3.145  -4.087  1.00 86.01           C  
ATOM   2985  CD2 PHE A 404       3.019   4.202  -3.362  1.00 86.01           C  
ATOM   2986  CE1 PHE A 404       4.570   1.887  -3.752  1.00 86.01           C  
ATOM   2987  CE2 PHE A 404       2.506   2.943  -3.011  1.00 86.01           C  
ATOM   2988  CZ  PHE A 404       3.264   1.784  -3.268  1.00 86.01           C  
ATOM   2989  N   ALA A 405       6.115   8.359  -4.747  1.00 86.76           N  
ATOM   2990  CA  ALA A 405       6.438   9.515  -5.565  1.00 86.76           C  
ATOM   2991  C   ALA A 405       7.907   9.931  -5.401  1.00 86.76           C  
ATOM   2992  CB  ALA A 405       5.454  10.631  -5.196  1.00 86.76           C  
ATOM   2993  O   ALA A 405       8.656   9.969  -6.361  1.00 86.76           O  
ATOM   2994  N   VAL A 406       8.370  10.195  -4.178  1.00 90.92           N  
ATOM   2995  CA  VAL A 406       9.731  10.699  -3.946  1.00 90.92           C  
ATOM   2996  C   VAL A 406      10.779   9.648  -4.282  1.00 90.92           C  
ATOM   2997  CB  VAL A 406       9.923  11.169  -2.498  1.00 90.92           C  
ATOM   2998  O   VAL A 406      11.745   9.977  -4.959  1.00 90.92           O  
ATOM   2999  CG1 VAL A 406      11.361  11.608  -2.183  1.00 90.92           C  
ATOM   3000  CG2 VAL A 406       9.017  12.361  -2.163  1.00 90.92           C  
ATOM   3001  N   LEU A 407      10.640   8.406  -3.805  1.00 91.99           N  
ATOM   3002  CA  LEU A 407      11.701   7.416  -4.008  1.00 91.99           C  
ATOM   3003  C   LEU A 407      11.782   6.951  -5.465  1.00 91.99           C  
ATOM   3004  CB  LEU A 407      11.550   6.227  -3.051  1.00 91.99           C  
ATOM   3005  O   LEU A 407      12.888   6.766  -5.969  1.00 91.99           O  
ATOM   3006  CG  LEU A 407      11.633   6.533  -1.546  1.00 91.99           C  
ATOM   3007  CD1 LEU A 407      11.896   5.227  -0.792  1.00 91.99           C  
ATOM   3008  CD2 LEU A 407      12.766   7.495  -1.180  1.00 91.99           C  
ATOM   3009  N   GLY A 408      10.643   6.830  -6.151  1.00 86.58           N  
ATOM   3010  CA  GLY A 408      10.627   6.597  -7.593  1.00 86.58           C  
ATOM   3011  C   GLY A 408      11.202   7.790  -8.367  1.00 86.58           C  
ATOM   3012  O   GLY A 408      12.028   7.606  -9.256  1.00 86.58           O  
ATOM   3013  N   SER A 409      10.862   9.026  -7.985  1.00 86.08           N  
ATOM   3014  CA  SER A 409      11.414  10.237  -8.608  1.00 86.08           C  
ATOM   3015  C   SER A 409      12.915  10.402  -8.385  1.00 86.08           C  
ATOM   3016  CB  SER A 409      10.674  11.479  -8.106  1.00 86.08           C  
ATOM   3017  O   SER A 409      13.598  10.925  -9.260  1.00 86.08           O  
ATOM   3018  OG  SER A 409       9.392  11.454  -8.690  1.00 86.08           O  
ATOM   3019  N   VAL A 410      13.455   9.942  -7.252  1.00 90.73           N  
ATOM   3020  CA  VAL A 410      14.908   9.900  -7.016  1.00 90.73           C  
ATOM   3021  C   VAL A 410      15.583   8.916  -7.972  1.00 90.73           C  
ATOM   3022  CB  VAL A 410      15.230   9.565  -5.547  1.00 90.73           C  
ATOM   3023  O   VAL A 410      16.608   9.266  -8.550  1.00 90.73           O  
ATOM   3024  CG1 VAL A 410      16.717   9.259  -5.318  1.00 90.73           C  
ATOM   3025  CG2 VAL A 410      14.893  10.749  -4.628  1.00 90.73           C  
ATOM   3026  N   LEU A 411      15.004   7.727  -8.177  1.00 88.73           N  
ATOM   3027  CA  LEU A 411      15.505   6.764  -9.164  1.00 88.73           C  
ATOM   3028  C   LEU A 411      15.463   7.352 -10.583  1.00 88.73           C  
ATOM   3029  CB  LEU A 411      14.697   5.456  -9.050  1.00 88.73           C  
ATOM   3030  O   LEU A 411      16.470   7.316 -11.286  1.00 88.73           O  
ATOM   3031  CG  LEU A 411      14.981   4.430 -10.166  1.00 88.73           C  
ATOM   3032  CD1 LEU A 411      16.437   3.967 -10.162  1.00 88.73           C  
ATOM   3033  CD2 LEU A 411      14.089   3.205  -9.982  1.00 88.73           C  
ATOM   3034  N   ALA A 412      14.334   7.941 -10.983  1.00 83.67           N  
ATOM   3035  CA  ALA A 412      14.188   8.559 -12.300  1.00 83.67           C  
ATOM   3036  C   ALA A 412      15.185   9.712 -12.502  1.00 83.67           C  
ATOM   3037  CB  ALA A 412      12.736   9.025 -12.461  1.00 83.67           C  
ATOM   3038  O   ALA A 412      15.893   9.751 -13.503  1.00 83.67           O  
ATOM   3039  N   ALA A 413      15.304  10.614 -11.524  1.00 85.58           N  
ATOM   3040  CA  ALA A 413      16.234  11.739 -11.590  1.00 85.58           C  
ATOM   3041  C   ALA A 413      17.703  11.295 -11.632  1.00 85.58           C  
ATOM   3042  CB  ALA A 413      15.977  12.660 -10.392  1.00 85.58           C  
ATOM   3043  O   ALA A 413      18.508  11.956 -12.287  1.00 85.58           O  
ATOM   3044  N   TRP A 414      18.051  10.195 -10.952  1.00 90.52           N  
ATOM   3045  CA  TRP A 414      19.377   9.591 -11.057  1.00 90.52           C  
ATOM   3046  C   TRP A 414      19.648   9.156 -12.495  1.00 90.52           C  
ATOM   3047  CB  TRP A 414      19.517   8.418 -10.080  1.00 90.52           C  
ATOM   3048  O   TRP A 414      20.561   9.688 -13.119  1.00 90.52           O  
ATOM   3049  CG  TRP A 414      20.844   7.732 -10.146  1.00 90.52           C  
ATOM   3050  CD1 TRP A 414      21.173   6.712 -10.972  1.00 90.52           C  
ATOM   3051  CD2 TRP A 414      22.066   8.062  -9.423  1.00 90.52           C  
ATOM   3052  CE2 TRP A 414      23.093   7.163  -9.836  1.00 90.52           C  
ATOM   3053  CE3 TRP A 414      22.413   9.058  -8.482  1.00 90.52           C  
ATOM   3054  NE1 TRP A 414      22.500   6.376 -10.798  1.00 90.52           N  
ATOM   3055  CH2 TRP A 414      24.699   8.206  -8.355  1.00 90.52           C  
ATOM   3056  CZ2 TRP A 414      24.390   7.222  -9.310  1.00 90.52           C  
ATOM   3057  CZ3 TRP A 414      23.718   9.133  -7.956  1.00 90.52           C  
ATOM   3058  N   LEU A 415      18.794   8.288 -13.048  1.00 87.71           N  
ATOM   3059  CA  LEU A 415      18.952   7.764 -14.406  1.00 87.71           C  
ATOM   3060  C   LEU A 415      19.026   8.887 -15.450  1.00 87.71           C  
ATOM   3061  CB  LEU A 415      17.787   6.812 -14.723  1.00 87.71           C  
ATOM   3062  O   LEU A 415      19.913   8.872 -16.299  1.00 87.71           O  
ATOM   3063  CG  LEU A 415      17.764   5.518 -13.894  1.00 87.71           C  
ATOM   3064  CD1 LEU A 415      16.441   4.788 -14.127  1.00 87.71           C  
ATOM   3065  CD2 LEU A 415      18.911   4.585 -14.284  1.00 87.71           C  
ATOM   3066  N   SER A 416      18.169   9.907 -15.351  1.00 83.95           N  
ATOM   3067  CA  SER A 416      18.206  11.063 -16.256  1.00 83.95           C  
ATOM   3068  C   SER A 416      19.517  11.852 -16.191  1.00 83.95           C  
ATOM   3069  CB  SER A 416      17.047  12.017 -15.954  1.00 83.95           C  
ATOM   3070  O   SER A 416      19.903  12.476 -17.176  1.00 83.95           O  
ATOM   3071  OG  SER A 416      15.807  11.361 -16.119  1.00 83.95           O  
ATOM   3072  N   ALA A 417      20.205  11.849 -15.047  1.00 87.51           N  
ATOM   3073  CA  ALA A 417      21.458  12.575 -14.864  1.00 87.51           C  
ATOM   3074  C   ALA A 417      22.705  11.743 -15.210  1.00 87.51           C  
ATOM   3075  CB  ALA A 417      21.501  13.085 -13.418  1.00 87.51           C  
ATOM   3076  O   ALA A 417      23.708  12.314 -15.641  1.00 87.51           O  
ATOM   3077  N   THR A 418      22.675  10.422 -15.003  1.00 90.49           N  
ATOM   3078  CA  THR A 418      23.877   9.567 -15.036  1.00 90.49           C  
ATOM   3079  C   THR A 418      23.917   8.579 -16.193  1.00 90.49           C  
ATOM   3080  CB  THR A 418      24.030   8.788 -13.723  1.00 90.49           C  
ATOM   3081  O   THR A 418      25.010   8.257 -16.667  1.00 90.49           O  
ATOM   3082  CG2 THR A 418      24.233   9.740 -12.540  1.00 90.49           C  
ATOM   3083  OG1 THR A 418      22.884   8.026 -13.449  1.00 90.49           O  
ATOM   3084  N   LEU A 419      22.763   8.137 -16.698  1.00 87.53           N  
ATOM   3085  CA  LEU A 419      22.704   7.025 -17.642  1.00 87.53           C  
ATOM   3086  C   LEU A 419      23.348   7.372 -18.986  1.00 87.53           C  
ATOM   3087  CB  LEU A 419      21.239   6.591 -17.805  1.00 87.53           C  
ATOM   3088  O   LEU A 419      24.178   6.612 -19.488  1.00 87.53           O  
ATOM   3089  CG  LEU A 419      21.050   5.347 -18.680  1.00 87.53           C  
ATOM   3090  CD1 LEU A 419      21.711   4.099 -18.093  1.00 87.53           C  
ATOM   3091  CD2 LEU A 419      19.562   5.063 -18.846  1.00 87.53           C  
ATOM   3092  N   GLU A 420      23.010   8.529 -19.562  1.00 86.11           N  
ATOM   3093  CA  GLU A 420      23.571   8.947 -20.850  1.00 86.11           C  
ATOM   3094  C   GLU A 420      25.107   9.108 -20.779  1.00 86.11           C  
ATOM   3095  CB  GLU A 420      22.837  10.184 -21.417  1.00 86.11           C  
ATOM   3096  O   GLU A 420      25.799   8.494 -21.597  1.00 86.11           O  
ATOM   3097  CG  GLU A 420      23.029  10.237 -22.933  1.00 86.11           C  
ATOM   3098  CD  GLU A 420      22.735  11.593 -23.579  1.00 86.11           C  
ATOM   3099  OE1 GLU A 420      23.580  11.965 -24.436  1.00 86.11           O  
ATOM   3100  OE2 GLU A 420      21.688  12.205 -23.268  1.00 86.11           O  
ATOM   3101  N   PRO A 421      25.684   9.811 -19.778  1.00 89.76           N  
ATOM   3102  CA  PRO A 421      27.134   9.830 -19.570  1.00 89.76           C  
ATOM   3103  C   PRO A 421      27.767   8.440 -19.406  1.00 89.76           C  
ATOM   3104  CB  PRO A 421      27.354  10.666 -18.305  1.00 89.76           C  
ATOM   3105  O   PRO A 421      28.832   8.174 -19.963  1.00 89.76           O  
ATOM   3106  CG  PRO A 421      26.147  11.595 -18.265  1.00 89.76           C  
ATOM   3107  CD  PRO A 421      25.034  10.742 -18.857  1.00 89.76           C  
ATOM   3108  N   HIS A 422      27.137   7.528 -18.660  1.00 88.22           N  
ATOM   3109  CA  HIS A 422      27.685   6.187 -18.431  1.00 88.22           C  
ATOM   3110  C   HIS A 422      27.659   5.308 -19.690  1.00 88.22           C  
ATOM   3111  CB  HIS A 422      26.948   5.533 -17.253  1.00 88.22           C  
ATOM   3112  O   HIS A 422      28.572   4.500 -19.898  1.00 88.22           O  
ATOM   3113  CG  HIS A 422      27.246   6.159 -15.908  1.00 88.22           C  
ATOM   3114  CD2 HIS A 422      28.339   6.913 -15.565  1.00 88.22           C  
ATOM   3115  ND1 HIS A 422      26.486   6.042 -14.767  1.00 88.22           N  
ATOM   3116  CE1 HIS A 422      27.102   6.697 -13.777  1.00 88.22           C  
ATOM   3117  NE2 HIS A 422      28.251   7.244 -14.209  1.00 88.22           N  
ATOM   3118  N   LEU A 423      26.668   5.500 -20.564  1.00 86.36           N  
ATOM   3119  CA  LEU A 423      26.544   4.781 -21.831  1.00 86.36           C  
ATOM   3120  C   LEU A 423      27.526   5.256 -22.908  1.00 86.36           C  
ATOM   3121  CB  LEU A 423      25.096   4.890 -22.332  1.00 86.36           C  
ATOM   3122  O   LEU A 423      27.744   4.524 -23.868  1.00 86.36           O  
ATOM   3123  CG  LEU A 423      24.085   4.038 -21.544  1.00 86.36           C  
ATOM   3124  CD1 LEU A 423      22.679   4.409 -22.009  1.00 86.36           C  
ATOM   3125  CD2 LEU A 423      24.298   2.538 -21.777  1.00 86.36           C  
ATOM   3126  N   GLU A 424      28.166   6.419 -22.757  1.00 87.32           N  
ATOM   3127  CA  GLU A 424      29.044   7.021 -23.774  1.00 87.32           C  
ATOM   3128  C   GLU A 424      30.124   6.077 -24.314  1.00 87.32           C  
ATOM   3129  CB  GLU A 424      29.683   8.280 -23.169  1.00 87.32           C  
ATOM   3130  O   GLU A 424      30.418   6.076 -25.509  1.00 87.32           O  
ATOM   3131  CG  GLU A 424      30.705   8.944 -24.102  1.00 87.32           C  
ATOM   3132  CD  GLU A 424      30.899  10.420 -23.758  1.00 87.32           C  
ATOM   3133  OE1 GLU A 424      30.609  11.242 -24.658  1.00 87.32           O  
ATOM   3134  OE2 GLU A 424      31.309  10.710 -22.614  1.00 87.32           O  
ATOM   3135  N   ARG A 425      30.694   5.232 -23.450  1.00 80.71           N  
ATOM   3136  CA  ARG A 425      31.734   4.278 -23.863  1.00 80.71           C  
ATOM   3137  C   ARG A 425      31.194   3.099 -24.672  1.00 80.71           C  
ATOM   3138  CB  ARG A 425      32.500   3.767 -22.642  1.00 80.71           C  
ATOM   3139  O   ARG A 425      31.942   2.541 -25.468  1.00 80.71           O  
ATOM   3140  CG  ARG A 425      33.314   4.874 -21.966  1.00 80.71           C  
ATOM   3141  CD  ARG A 425      34.145   4.254 -20.842  1.00 80.71           C  
ATOM   3142  NE  ARG A 425      34.868   5.287 -20.080  1.00 80.71           N  
ATOM   3143  NH1 ARG A 425      34.660   4.345 -17.993  1.00 80.71           N  
ATOM   3144  NH2 ARG A 425      35.691   6.307 -18.221  1.00 80.71           N  
ATOM   3145  CZ  ARG A 425      35.073   5.304 -18.775  1.00 80.71           C  
ATOM   3146  N   ALA A 426      29.947   2.695 -24.436  1.00 82.74           N  
ATOM   3147  CA  ALA A 426      29.316   1.556 -25.106  1.00 82.74           C  
ATOM   3148  C   ALA A 426      28.511   1.980 -26.345  1.00 82.74           C  
ATOM   3149  CB  ALA A 426      28.444   0.819 -24.087  1.00 82.74           C  
ATOM   3150  O   ALA A 426      28.446   1.236 -27.322  1.00 82.74           O  
ATOM   3151  N   VAL A 427      27.946   3.191 -26.330  1.00 83.88           N  
ATOM   3152  CA  VAL A 427      27.195   3.798 -27.435  1.00 83.88           C  
ATOM   3153  C   VAL A 427      27.794   5.176 -27.737  1.00 83.88           C  
ATOM   3154  CB  VAL A 427      25.686   3.858 -27.126  1.00 83.88           C  
ATOM   3155  O   VAL A 427      27.345   6.181 -27.188  1.00 83.88           O  
ATOM   3156  CG1 VAL A 427      24.901   4.309 -28.366  1.00 83.88           C  
ATOM   3157  CG2 VAL A 427      25.164   2.473 -26.721  1.00 83.88           C  
ATOM   3158  N   PRO A 428      28.829   5.245 -28.597  1.00 83.46           N  
ATOM   3159  CA  PRO A 428      29.519   6.502 -28.891  1.00 83.46           C  
ATOM   3160  C   PRO A 428      28.674   7.503 -29.687  1.00 83.46           C  
ATOM   3161  CB  PRO A 428      30.774   6.108 -29.681  1.00 83.46           C  
ATOM   3162  O   PRO A 428      28.953   8.698 -29.650  1.00 83.46           O  
ATOM   3163  CG  PRO A 428      30.994   4.641 -29.324  1.00 83.46           C  
ATOM   3164  CD  PRO A 428      29.574   4.124 -29.151  1.00 83.46           C  
ATOM   3165  N   ASP A 429      27.672   7.030 -30.438  1.00 86.81           N  
ATOM   3166  CA  ASP A 429      26.778   7.904 -31.200  1.00 86.81           C  
ATOM   3167  C   ASP A 429      25.795   8.619 -30.255  1.00 86.81           C  
ATOM   3168  CB  ASP A 429      26.034   7.112 -32.283  1.00 86.81           C  
ATOM   3169  O   ASP A 429      24.972   7.947 -29.627  1.00 86.81           O  
ATOM   3170  CG  ASP A 429      25.061   8.020 -33.046  1.00 86.81           C  
ATOM   3171  OD1 ASP A 429      25.519   9.076 -33.531  1.00 86.81           O  
ATOM   3172  OD2 ASP A 429      23.863   7.673 -33.131  1.00 86.81           O  
ATOM   3173  N   PRO A 430      25.835   9.960 -30.147  1.00 87.51           N  
ATOM   3174  CA  PRO A 430      25.043  10.693 -29.163  1.00 87.51           C  
ATOM   3175  C   PRO A 430      23.535  10.570 -29.403  1.00 87.51           C  
ATOM   3176  CB  PRO A 430      25.523  12.146 -29.254  1.00 87.51           C  
ATOM   3177  O   PRO A 430      22.777  10.522 -28.441  1.00 87.51           O  
ATOM   3178  CG  PRO A 430      26.094  12.259 -30.667  1.00 87.51           C  
ATOM   3179  CD  PRO A 430      26.678  10.872 -30.905  1.00 87.51           C  
ATOM   3180  N   VAL A 431      23.087  10.464 -30.660  1.00 86.85           N  
ATOM   3181  CA  VAL A 431      21.654  10.322 -30.973  1.00 86.85           C  
ATOM   3182  C   VAL A 431      21.145   8.953 -30.528  1.00 86.85           C  
ATOM   3183  CB  VAL A 431      21.367  10.566 -32.466  1.00 86.85           C  
ATOM   3184  O   VAL A 431      20.154   8.878 -29.806  1.00 86.85           O  
ATOM   3185  CG1 VAL A 431      19.871  10.423 -32.783  1.00 86.85           C  
ATOM   3186  CG2 VAL A 431      21.801  11.977 -32.887  1.00 86.85           C  
ATOM   3187  N   GLN A 432      21.833   7.867 -30.898  1.00 83.65           N  
ATOM   3188  CA  GLN A 432      21.475   6.523 -30.429  1.00 83.65           C  
ATOM   3189  C   GLN A 432      21.551   6.400 -28.910  1.00 83.65           C  
ATOM   3190  CB  GLN A 432      22.406   5.480 -31.051  1.00 83.65           C  
ATOM   3191  O   GLN A 432      20.691   5.760 -28.311  1.00 83.65           O  
ATOM   3192  CG  GLN A 432      22.036   5.207 -32.509  1.00 83.65           C  
ATOM   3193  CD  GLN A 432      23.105   4.402 -33.236  1.00 83.65           C  
ATOM   3194  NE2 GLN A 432      23.274   4.631 -34.517  1.00 83.65           N  
ATOM   3195  OE1 GLN A 432      23.797   3.547 -32.706  1.00 83.65           O  
ATOM   3196  N   ARG A 433      22.559   7.014 -28.285  1.00 86.80           N  
ATOM   3197  CA  ARG A 433      22.740   7.003 -26.833  1.00 86.80           C  
ATOM   3198  C   ARG A 433      21.603   7.717 -26.114  1.00 86.80           C  
ATOM   3199  CB  ARG A 433      24.085   7.652 -26.524  1.00 86.80           C  
ATOM   3200  O   ARG A 433      21.085   7.172 -25.146  1.00 86.80           O  
ATOM   3201  CG  ARG A 433      24.478   7.510 -25.053  1.00 86.80           C  
ATOM   3202  CD  ARG A 433      25.835   8.177 -24.848  1.00 86.80           C  
ATOM   3203  NE  ARG A 433      25.781   9.633 -25.060  1.00 86.80           N  
ATOM   3204  NH1 ARG A 433      28.029  10.020 -25.379  1.00 86.80           N  
ATOM   3205  NH2 ARG A 433      26.579  11.715 -25.243  1.00 86.80           N  
ATOM   3206  CZ  ARG A 433      26.804  10.440 -25.229  1.00 86.80           C  
ATOM   3207  N   HIS A 434      21.198   8.884 -26.610  1.00 85.08           N  
ATOM   3208  CA  HIS A 434      20.076   9.632 -26.057  1.00 85.08           C  
ATOM   3209  C   HIS A 434      18.768   8.843 -26.183  1.00 85.08           C  
ATOM   3210  CB  HIS A 434      19.993  10.994 -26.748  1.00 85.08           C  
ATOM   3211  O   HIS A 434      18.090   8.636 -25.187  1.00 85.08           O  
ATOM   3212  CG  HIS A 434      19.024  11.910 -26.060  1.00 85.08           C  
ATOM   3213  CD2 HIS A 434      17.794  12.308 -26.512  1.00 85.08           C  
ATOM   3214  ND1 HIS A 434      19.219  12.485 -24.823  1.00 85.08           N  
ATOM   3215  CE1 HIS A 434      18.124  13.210 -24.540  1.00 85.08           C  
ATOM   3216  NE2 HIS A 434      17.249  13.168 -25.557  1.00 85.08           N  
ATOM   3217  N   VAL A 435      18.479   8.288 -27.367  1.00 83.95           N  
ATOM   3218  CA  VAL A 435      17.286   7.449 -27.593  1.00 83.95           C  
ATOM   3219  C   VAL A 435      17.298   6.195 -26.710  1.00 83.95           C  
ATOM   3220  CB  VAL A 435      17.183   7.067 -29.084  1.00 83.95           C  
ATOM   3221  O   VAL A 435      16.272   5.808 -26.159  1.00 83.95           O  
ATOM   3222  CG1 VAL A 435      16.079   6.039 -29.369  1.00 83.95           C  
ATOM   3223  CG2 VAL A 435      16.885   8.301 -29.947  1.00 83.95           C  
ATOM   3224  N   LEU A 436      18.452   5.541 -26.548  1.00 82.51           N  
ATOM   3225  CA  LEU A 436      18.607   4.397 -25.647  1.00 82.51           C  
ATOM   3226  C   LEU A 436      18.345   4.787 -24.187  1.00 82.51           C  
ATOM   3227  CB  LEU A 436      20.014   3.799 -25.848  1.00 82.51           C  
ATOM   3228  O   LEU A 436      17.618   4.071 -23.498  1.00 82.51           O  
ATOM   3229  CG  LEU A 436      20.484   2.821 -24.757  1.00 82.51           C  
ATOM   3230  CD1 LEU A 436      19.648   1.565 -24.602  1.00 82.51           C  
ATOM   3231  CD2 LEU A 436      21.895   2.335 -25.077  1.00 82.51           C  
ATOM   3232  N   ALA A 437      18.929   5.895 -23.724  1.00 82.88           N  
ATOM   3233  CA  ALA A 437      18.737   6.384 -22.365  1.00 82.88           C  
ATOM   3234  C   ALA A 437      17.267   6.744 -22.115  1.00 82.88           C  
ATOM   3235  CB  ALA A 437      19.675   7.573 -22.118  1.00 82.88           C  
ATOM   3236  O   ALA A 437      16.701   6.287 -21.127  1.00 82.88           O  
ATOM   3237  N   GLU A 438      16.636   7.466 -23.042  1.00 81.05           N  
ATOM   3238  CA  GLU A 438      15.220   7.837 -22.990  1.00 81.05           C  
ATOM   3239  C   GLU A 438      14.330   6.590 -22.903  1.00 81.05           C  
ATOM   3240  CB  GLU A 438      14.900   8.714 -24.212  1.00 81.05           C  
ATOM   3241  O   GLU A 438      13.541   6.478 -21.974  1.00 81.05           O  
ATOM   3242  CG  GLU A 438      13.553   9.447 -24.120  1.00 81.05           C  
ATOM   3243  CD  GLU A 438      13.299  10.366 -25.335  1.00 81.05           C  
ATOM   3244  OE1 GLU A 438      12.464  11.292 -25.219  1.00 81.05           O  
ATOM   3245  OE2 GLU A 438      13.927  10.140 -26.400  1.00 81.05           O  
ATOM   3246  N   ILE A 439      14.549   5.577 -23.755  1.00 79.87           N  
ATOM   3247  CA  ILE A 439      13.811   4.303 -23.686  1.00 79.87           C  
ATOM   3248  C   ILE A 439      13.985   3.620 -22.326  1.00 79.87           C  
ATOM   3249  CB  ILE A 439      14.231   3.354 -24.836  1.00 79.87           C  
ATOM   3250  O   ILE A 439      13.013   3.096 -21.788  1.00 79.87           O  
ATOM   3251  CG1 ILE A 439      13.705   3.884 -26.188  1.00 79.87           C  
ATOM   3252  CG2 ILE A 439      13.720   1.909 -24.621  1.00 79.87           C  
ATOM   3253  CD1 ILE A 439      14.360   3.214 -27.405  1.00 79.87           C  
ATOM   3254  N   ILE A 440      15.198   3.567 -21.767  1.00 80.02           N  
ATOM   3255  CA  ILE A 440      15.441   2.915 -20.469  1.00 80.02           C  
ATOM   3256  C   ILE A 440      14.757   3.682 -19.331  1.00 80.02           C  
ATOM   3257  CB  ILE A 440      16.954   2.751 -20.212  1.00 80.02           C  
ATOM   3258  O   ILE A 440      14.150   3.053 -18.462  1.00 80.02           O  
ATOM   3259  CG1 ILE A 440      17.530   1.651 -21.129  1.00 80.02           C  
ATOM   3260  CG2 ILE A 440      17.223   2.395 -18.731  1.00 80.02           C  
ATOM   3261  CD1 ILE A 440      19.061   1.680 -21.209  1.00 80.02           C  
ATOM   3262  N   ILE A 441      14.839   5.013 -19.340  1.00 77.23           N  
ATOM   3263  CA  ILE A 441      14.222   5.889 -18.337  1.00 77.23           C  
ATOM   3264  C   ILE A 441      12.693   5.768 -18.411  1.00 77.23           C  
ATOM   3265  CB  ILE A 441      14.723   7.341 -18.532  1.00 77.23           C  
ATOM   3266  O   ILE A 441      12.052   5.445 -17.409  1.00 77.23           O  
ATOM   3267  CG1 ILE A 441      16.230   7.454 -18.200  1.00 77.23           C  
ATOM   3268  CG2 ILE A 441      13.938   8.319 -17.638  1.00 77.23           C  
ATOM   3269  CD1 ILE A 441      16.903   8.697 -18.796  1.00 77.23           C  
ATOM   3270  N   ASP A 442      12.121   5.902 -19.608  1.00 72.42           N  
ATOM   3271  CA  ASP A 442      10.677   5.827 -19.879  1.00 72.42           C  
ATOM   3272  C   ASP A 442      10.104   4.416 -19.810  1.00 72.42           C  
ATOM   3273  CB  ASP A 442      10.365   6.385 -21.275  1.00 72.42           C  
ATOM   3274  O   ASP A 442       8.902   4.214 -19.927  1.00 72.42           O  
ATOM   3275  CG  ASP A 442      10.308   7.906 -21.337  1.00 72.42           C  
ATOM   3276  OD1 ASP A 442      10.514   8.558 -20.283  1.00 72.42           O  
ATOM   3277  OD2 ASP A 442       9.971   8.384 -22.440  1.00 72.42           O  
ATOM   3278  N   SER A 443      10.930   3.399 -19.632  1.00 69.99           N  
ATOM   3279  CA  SER A 443      10.453   2.043 -19.363  1.00 69.99           C  
ATOM   3280  C   SER A 443      10.856   1.560 -17.985  1.00 69.99           C  
ATOM   3281  CB  SER A 443      10.951   1.089 -20.434  1.00 69.99           C  
ATOM   3282  O   SER A 443      10.569   0.410 -17.666  1.00 69.99           O  
ATOM   3283  OG  SER A 443      12.356   1.048 -20.375  1.00 69.99           O  
ATOM   3284  N   ALA A 444      11.540   2.397 -17.190  1.00 72.70           N  
ATOM   3285  CA  ALA A 444      12.173   2.034 -15.925  1.00 72.70           C  
ATOM   3286  C   ALA A 444      12.817   0.636 -15.951  1.00 72.70           C  
ATOM   3287  CB  ALA A 444      11.169   2.202 -14.794  1.00 72.70           C  
ATOM   3288  O   ALA A 444      12.738  -0.139 -14.992  1.00 72.70           O  
ATOM   3289  N   ASN A 445      13.392   0.273 -17.095  1.00 73.25           N  
ATOM   3290  CA  ASN A 445      13.805  -1.085 -17.372  1.00 73.25           C  
ATOM   3291  C   ASN A 445      15.115  -1.052 -18.160  1.00 73.25           C  
ATOM   3292  CB  ASN A 445      12.679  -1.836 -18.094  1.00 73.25           C  
ATOM   3293  O   ASN A 445      15.107  -0.777 -19.364  1.00 73.25           O  
ATOM   3294  CG  ASN A 445      13.031  -3.272 -18.420  1.00 73.25           C  
ATOM   3295  ND2 ASN A 445      12.120  -3.988 -19.031  1.00 73.25           N  
ATOM   3296  OD1 ASN A 445      14.109  -3.780 -18.148  1.00 73.25           O  
ATOM   3297  N   PRO A 446      16.245  -1.408 -17.522  1.00 70.76           N  
ATOM   3298  CA  PRO A 446      17.546  -1.405 -18.184  1.00 70.76           C  
ATOM   3299  C   PRO A 446      17.616  -2.372 -19.377  1.00 70.76           C  
ATOM   3300  CB  PRO A 446      18.547  -1.752 -17.080  1.00 70.76           C  
ATOM   3301  O   PRO A 446      18.503  -2.257 -20.217  1.00 70.76           O  
ATOM   3302  CG  PRO A 446      17.738  -2.538 -16.057  1.00 70.76           C  
ATOM   3303  CD  PRO A 446      16.361  -1.901 -16.154  1.00 70.76           C  
ATOM   3304  N   ARG A 447      16.660  -3.304 -19.494  1.00 71.12           N  
ATOM   3305  CA  ARG A 447      16.557  -4.284 -20.584  1.00 71.12           C  
ATOM   3306  C   ARG A 447      15.533  -3.937 -21.661  1.00 71.12           C  
ATOM   3307  CB  ARG A 447      16.255  -5.666 -19.997  1.00 71.12           C  
ATOM   3308  O   ARG A 447      15.382  -4.716 -22.602  1.00 71.12           O  
ATOM   3309  CG  ARG A 447      17.381  -6.150 -19.088  1.00 71.12           C  
ATOM   3310  CD  ARG A 447      17.044  -7.542 -18.572  1.00 71.12           C  
ATOM   3311  NE  ARG A 447      18.176  -8.067 -17.813  1.00 71.12           N  
ATOM   3312  NH1 ARG A 447      17.119  -9.786 -16.722  1.00 71.12           N  
ATOM   3313  NH2 ARG A 447      19.243  -9.274 -16.263  1.00 71.12           N  
ATOM   3314  CZ  ARG A 447      18.171  -9.050 -16.949  1.00 71.12           C  
ATOM   3315  N   ALA A 448      14.830  -2.805 -21.584  1.00 62.00           N  
ATOM   3316  CA  ALA A 448      13.796  -2.459 -22.570  1.00 62.00           C  
ATOM   3317  C   ALA A 448      14.318  -2.353 -24.013  1.00 62.00           C  
ATOM   3318  CB  ALA A 448      13.146  -1.154 -22.141  1.00 62.00           C  
ATOM   3319  O   ALA A 448      13.556  -2.437 -24.974  1.00 62.00           O  
ATOM   3320  N   HIS A 449      15.633  -2.239 -24.178  1.00 58.58           N  
ATOM   3321  CA  HIS A 449      16.268  -2.055 -25.466  1.00 58.58           C  
ATOM   3322  C   HIS A 449      16.440  -3.307 -26.326  1.00 58.58           C  
ATOM   3323  CB  HIS A 449      17.628  -1.445 -25.202  1.00 58.58           C  
ATOM   3324  O   HIS A 449      16.678  -3.187 -27.529  1.00 58.58           O  
ATOM   3325  CG  HIS A 449      17.996  -0.606 -26.364  1.00 58.58           C  
ATOM   3326  CD2 HIS A 449      19.075  -0.774 -27.182  1.00 58.58           C  
ATOM   3327  ND1 HIS A 449      17.417   0.608 -26.627  1.00 58.58           N  
ATOM   3328  CE1 HIS A 449      18.217   1.228 -27.485  1.00 58.58           C  
ATOM   3329  NE2 HIS A 449      19.226   0.423 -27.868  1.00 58.58           N  
ATOM   3330  N   VAL A 450      16.321  -4.507 -25.747  1.00 52.05           N  
ATOM   3331  CA  VAL A 450      16.710  -5.758 -26.428  1.00 52.05           C  
ATOM   3332  C   VAL A 450      15.884  -6.022 -27.706  1.00 52.05           C  
ATOM   3333  CB  VAL A 450      16.704  -6.941 -25.430  1.00 52.05           C  
ATOM   3334  O   VAL A 450      16.311  -6.790 -28.563  1.00 52.05           O  
ATOM   3335  CG1 VAL A 450      17.142  -8.272 -26.056  1.00 52.05           C  
ATOM   3336  CG2 VAL A 450      17.672  -6.684 -24.262  1.00 52.05           C  
ATOM   3337  N   GLY A 451      14.744  -5.342 -27.897  1.00 42.89           N  
ATOM   3338  CA  GLY A 451      13.961  -5.397 -29.140  1.00 42.89           C  
ATOM   3339  C   GLY A 451      14.039  -4.169 -30.062  1.00 42.89           C  
ATOM   3340  O   GLY A 451      13.581  -4.262 -31.198  1.00 42.89           O  
ATOM   3341  N   GLY A 452      14.560  -3.025 -29.600  1.00 40.26           N  
ATOM   3342  CA  GLY A 452      14.284  -1.714 -30.213  1.00 40.26           C  
ATOM   3343  C   GLY A 452      15.354  -1.162 -31.157  1.00 40.26           C  
ATOM   3344  O   GLY A 452      15.018  -0.442 -32.095  1.00 40.26           O  
ATOM   3345  N   ILE A 453      16.630  -1.502 -30.962  1.00 40.66           N  
ATOM   3346  CA  ILE A 453      17.719  -0.946 -31.777  1.00 40.66           C  
ATOM   3347  C   ILE A 453      18.364  -2.017 -32.649  1.00 40.66           C  
ATOM   3348  CB  ILE A 453      18.678  -0.087 -30.929  1.00 40.66           C  
ATOM   3349  O   ILE A 453      19.223  -2.781 -32.231  1.00 40.66           O  
ATOM   3350  CG1 ILE A 453      17.887   1.189 -30.525  1.00 40.66           C  
ATOM   3351  CG2 ILE A 453      19.985   0.300 -31.646  1.00 40.66           C  
ATOM   3352  CD1 ILE A 453      18.715   2.435 -30.144  1.00 40.66           C  
ATOM   3353  N   VAL A 454      17.931  -1.970 -33.912  1.00 38.70           N  
ATOM   3354  CA  VAL A 454      18.688  -2.252 -35.141  1.00 38.70           C  
ATOM   3355  C   VAL A 454      19.157  -3.708 -35.359  1.00 38.70           C  
ATOM   3356  CB  VAL A 454      19.836  -1.230 -35.305  1.00 38.70           C  
ATOM   3357  O   VAL A 454      19.884  -4.287 -34.553  1.00 38.70           O  
ATOM   3358  CG1 VAL A 454      20.599  -1.395 -36.627  1.00 38.70           C  
ATOM   3359  CG2 VAL A 454      19.300   0.213 -35.300  1.00 38.70           C  
ATOM   3360  N   PRO A 455      18.842  -4.318 -36.523  1.00 35.94           N  
ATOM   3361  CA  PRO A 455      19.354  -5.636 -36.872  1.00 35.94           C  
ATOM   3362  C   PRO A 455      20.886  -5.616 -37.018  1.00 35.94           C  
ATOM   3363  CB  PRO A 455      18.633  -6.035 -38.167  1.00 35.94           C  
ATOM   3364  O   PRO A 455      21.434  -5.025 -37.943  1.00 35.94           O  
ATOM   3365  CG  PRO A 455      18.255  -4.700 -38.805  1.00 35.94           C  
ATOM   3366  CD  PRO A 455      18.027  -3.787 -37.606  1.00 35.94           C  
ATOM   3367  N   ARG A 456      21.565  -6.358 -36.136  1.00 38.17           N  
ATOM   3368  CA  ARG A 456      22.916  -6.919 -36.334  1.00 38.17           C  
ATOM   3369  C   ARG A 456      24.048  -5.920 -36.635  1.00 38.17           C  
ATOM   3370  CB  ARG A 456      22.871  -8.016 -37.416  1.00 38.17           C  
ATOM   3371  O   ARG A 456      24.763  -6.075 -37.625  1.00 38.17           O  
ATOM   3372  CG  ARG A 456      21.994  -9.225 -37.091  1.00 38.17           C  
ATOM   3373  CD  ARG A 456      22.130 -10.216 -38.252  1.00 38.17           C  
ATOM   3374  NE  ARG A 456      21.482 -11.504 -37.955  1.00 38.17           N  
ATOM   3375  NH1 ARG A 456      21.802 -12.455 -40.021  1.00 38.17           N  
ATOM   3376  NH2 ARG A 456      20.813 -13.633 -38.402  1.00 38.17           N  
ATOM   3377  CZ  ARG A 456      21.369 -12.520 -38.791  1.00 38.17           C  
ATOM   3378  N   ARG A 457      24.352  -5.011 -35.707  1.00 41.54           N  
ATOM   3379  CA  ARG A 457      25.758  -4.620 -35.487  1.00 41.54           C  
ATOM   3380  C   ARG A 457      26.202  -5.165 -34.138  1.00 41.54           C  
ATOM   3381  CB  ARG A 457      25.967  -3.103 -35.644  1.00 41.54           C  
ATOM   3382  O   ARG A 457      25.615  -4.829 -33.121  1.00 41.54           O  
ATOM   3383  CG  ARG A 457      26.499  -2.784 -37.051  1.00 41.54           C  
ATOM   3384  CD  ARG A 457      26.761  -1.285 -37.224  1.00 41.54           C  
ATOM   3385  NE  ARG A 457      27.462  -1.002 -38.494  1.00 41.54           N  
ATOM   3386  NH1 ARG A 457      27.045   1.255 -38.566  1.00 41.54           N  
ATOM   3387  NH2 ARG A 457      28.278   0.311 -40.169  1.00 41.54           N  
ATOM   3388  CZ  ARG A 457      27.589   0.182 -39.069  1.00 41.54           C  
ATOM   3389  N   HIS A 458      27.183  -6.068 -34.150  1.00 40.29           N  
ATOM   3390  CA  HIS A 458      27.856  -6.523 -32.936  1.00 40.29           C  
ATOM   3391  C   HIS A 458      28.448  -5.296 -32.234  1.00 40.29           C  
ATOM   3392  CB  HIS A 458      28.954  -7.546 -33.294  1.00 40.29           C  
ATOM   3393  O   HIS A 458      29.407  -4.707 -32.728  1.00 40.29           O  
ATOM   3394  CG  HIS A 458      28.476  -8.961 -33.529  1.00 40.29           C  
ATOM   3395  CD2 HIS A 458      29.270 -10.078 -33.568  1.00 40.29           C  
ATOM   3396  ND1 HIS A 458      27.171  -9.394 -33.623  1.00 40.29           N  
ATOM   3397  CE1 HIS A 458      27.181 -10.734 -33.712  1.00 40.29           C  
ATOM   3398  NE2 HIS A 458      28.437 -11.196 -33.699  1.00 40.29           N  
ATOM   3399  N   ILE A 459      27.838  -4.881 -31.123  1.00 45.76           N  
ATOM   3400  CA  ILE A 459      28.424  -3.902 -30.211  1.00 45.76           C  
ATOM   3401  C   ILE A 459      29.560  -4.647 -29.508  1.00 45.76           C  
ATOM   3402  CB  ILE A 459      27.363  -3.320 -29.244  1.00 45.76           C  
ATOM   3403  O   ILE A 459      29.334  -5.476 -28.633  1.00 45.76           O  
ATOM   3404  CG1 ILE A 459      26.203  -2.665 -30.034  1.00 45.76           C  
ATOM   3405  CG2 ILE A 459      28.024  -2.299 -28.300  1.00 45.76           C  
ATOM   3406  CD1 ILE A 459      25.054  -2.145 -29.159  1.00 45.76           C  
ATOM   3407  N   GLU A 460      30.783  -4.434 -29.984  1.00 43.56           N  
ATOM   3408  CA  GLU A 460      31.970  -5.201 -29.586  1.00 43.56           C  
ATOM   3409  C   GLU A 460      32.494  -4.826 -28.186  1.00 43.56           C  
ATOM   3410  CB  GLU A 460      33.050  -5.050 -30.684  1.00 43.56           C  
ATOM   3411  O   GLU A 460      33.419  -5.464 -27.682  1.00 43.56           O  
ATOM   3412  CG  GLU A 460      33.579  -6.408 -31.175  1.00 43.56           C  
ATOM   3413  CD  GLU A 460      34.560  -6.304 -32.360  1.00 43.56           C  
ATOM   3414  OE1 GLU A 460      35.006  -7.379 -32.823  1.00 43.56           O  
ATOM   3415  OE2 GLU A 460      34.847  -5.172 -32.812  1.00 43.56           O  
ATOM   3416  N   HIS A 461      31.936  -3.808 -27.522  1.00 43.74           N  
ATOM   3417  CA  HIS A 461      32.447  -3.268 -26.257  1.00 43.74           C  
ATOM   3418  C   HIS A 461      31.323  -3.080 -25.234  1.00 43.74           C  
ATOM   3419  CB  HIS A 461      33.190  -1.950 -26.537  1.00 43.74           C  
ATOM   3420  O   HIS A 461      30.381  -2.359 -25.524  1.00 43.74           O  
ATOM   3421  CG  HIS A 461      34.536  -2.123 -27.206  1.00 43.74           C  
ATOM   3422  CD2 HIS A 461      35.424  -1.130 -27.518  1.00 43.74           C  
ATOM   3423  ND1 HIS A 461      35.125  -3.308 -27.589  1.00 43.74           N  
ATOM   3424  CE1 HIS A 461      36.317  -3.039 -28.136  1.00 43.74           C  
ATOM   3425  NE2 HIS A 461      36.557  -1.721 -28.090  1.00 43.74           N  
ATOM   3426  N   ARG A 462      31.469  -3.733 -24.061  1.00 53.11           N  
ATOM   3427  CA  ARG A 462      30.582  -3.748 -22.870  1.00 53.11           C  
ATOM   3428  C   ARG A 462      29.086  -3.668 -23.184  1.00 53.11           C  
ATOM   3429  CB  ARG A 462      30.954  -2.635 -21.872  1.00 53.11           C  
ATOM   3430  O   ARG A 462      28.584  -2.606 -23.520  1.00 53.11           O  
ATOM   3431  CG  ARG A 462      31.999  -3.089 -20.846  1.00 53.11           C  
ATOM   3432  CD  ARG A 462      32.211  -1.987 -19.802  1.00 53.11           C  
ATOM   3433  NE  ARG A 462      33.208  -2.379 -18.786  1.00 53.11           N  
ATOM   3434  NH1 ARG A 462      32.832  -0.632 -17.343  1.00 53.11           N  
ATOM   3435  NH2 ARG A 462      34.316  -2.204 -16.800  1.00 53.11           N  
ATOM   3436  CZ  ARG A 462      33.451  -1.736 -17.656  1.00 53.11           C  
ATOM   3437  N   ASP A 463      28.390  -4.780 -22.954  1.00 71.42           N  
ATOM   3438  CA  ASP A 463      26.934  -4.880 -23.070  1.00 71.42           C  
ATOM   3439  C   ASP A 463      26.248  -3.633 -22.462  1.00 71.42           C  
ATOM   3440  CB  ASP A 463      26.483  -6.178 -22.376  1.00 71.42           C  
ATOM   3441  O   ASP A 463      26.338  -3.440 -21.244  1.00 71.42           O  
ATOM   3442  CG  ASP A 463      25.027  -6.545 -22.674  1.00 71.42           C  
ATOM   3443  OD1 ASP A 463      24.327  -5.705 -23.284  1.00 71.42           O  
ATOM   3444  OD2 ASP A 463      24.645  -7.672 -22.299  1.00 71.42           O  
ATOM   3445  N   PRO A 464      25.621  -2.759 -23.279  1.00 74.50           N  
ATOM   3446  CA  PRO A 464      24.924  -1.563 -22.803  1.00 74.50           C  
ATOM   3447  C   PRO A 464      23.916  -1.888 -21.698  1.00 74.50           C  
ATOM   3448  CB  PRO A 464      24.216  -0.986 -24.034  1.00 74.50           C  
ATOM   3449  O   PRO A 464      23.690  -1.071 -20.808  1.00 74.50           O  
ATOM   3450  CG  PRO A 464      25.047  -1.492 -25.210  1.00 74.50           C  
ATOM   3451  CD  PRO A 464      25.561  -2.843 -24.729  1.00 74.50           C  
ATOM   3452  N   VAL A 465      23.374  -3.112 -21.714  1.00 78.13           N  
ATOM   3453  CA  VAL A 465      22.486  -3.633 -20.675  1.00 78.13           C  
ATOM   3454  C   VAL A 465      23.191  -3.701 -19.325  1.00 78.13           C  
ATOM   3455  CB  VAL A 465      21.963  -5.028 -21.065  1.00 78.13           C  
ATOM   3456  O   VAL A 465      22.618  -3.273 -18.334  1.00 78.13           O  
ATOM   3457  CG1 VAL A 465      21.037  -5.600 -19.989  1.00 78.13           C  
ATOM   3458  CG2 VAL A 465      21.177  -4.973 -22.383  1.00 78.13           C  
ATOM   3459  N   ALA A 466      24.439  -4.170 -19.263  1.00 82.73           N  
ATOM   3460  CA  ALA A 466      25.173  -4.262 -18.002  1.00 82.73           C  
ATOM   3461  C   ALA A 466      25.443  -2.876 -17.393  1.00 82.73           C  
ATOM   3462  CB  ALA A 466      26.475  -5.036 -18.239  1.00 82.73           C  
ATOM   3463  O   ALA A 466      25.364  -2.718 -16.179  1.00 82.73           O  
ATOM   3464  N   ILE A 467      25.718  -1.869 -18.232  1.00 84.87           N  
ATOM   3465  CA  ILE A 467      25.893  -0.479 -17.782  1.00 84.87           C  
ATOM   3466  C   ILE A 467      24.565   0.083 -17.271  1.00 84.87           C  
ATOM   3467  CB  ILE A 467      26.482   0.396 -18.912  1.00 84.87           C  
ATOM   3468  O   ILE A 467      24.528   0.677 -16.198  1.00 84.87           O  
ATOM   3469  CG1 ILE A 467      27.900  -0.103 -19.277  1.00 84.87           C  
ATOM   3470  CG2 ILE A 467      26.516   1.882 -18.505  1.00 84.87           C  
ATOM   3471  CD1 ILE A 467      28.520   0.619 -20.477  1.00 84.87           C  
ATOM   3472  N   ALA A 468      23.474  -0.135 -18.007  1.00 84.89           N  
ATOM   3473  CA  ALA A 468      22.148   0.306 -17.592  1.00 84.89           C  
ATOM   3474  C   ALA A 468      21.685  -0.385 -16.300  1.00 84.89           C  
ATOM   3475  CB  ALA A 468      21.179   0.052 -18.749  1.00 84.89           C  
ATOM   3476  O   ALA A 468      21.118   0.264 -15.428  1.00 84.89           O  
ATOM   3477  N   GLU A 469      21.944  -1.686 -16.147  1.00 87.00           N  
ATOM   3478  CA  GLU A 469      21.654  -2.440 -14.924  1.00 87.00           C  
ATOM   3479  C   GLU A 469      22.452  -1.902 -13.731  1.00 87.00           C  
ATOM   3480  CB  GLU A 469      21.968  -3.935 -15.119  1.00 87.00           C  
ATOM   3481  O   GLU A 469      21.886  -1.733 -12.651  1.00 87.00           O  
ATOM   3482  CG  GLU A 469      20.905  -4.691 -15.935  1.00 87.00           C  
ATOM   3483  CD  GLU A 469      21.221  -6.189 -16.117  1.00 87.00           C  
ATOM   3484  OE1 GLU A 469      20.413  -6.878 -16.788  1.00 87.00           O  
ATOM   3485  OE2 GLU A 469      22.204  -6.705 -15.543  1.00 87.00           O  
ATOM   3486  N   GLU A 470      23.742  -1.610 -13.914  1.00 88.04           N  
ATOM   3487  CA  GLU A 470      24.597  -1.039 -12.869  1.00 88.04           C  
ATOM   3488  C   GLU A 470      24.113   0.359 -12.451  1.00 88.04           C  
ATOM   3489  CB  GLU A 470      26.063  -1.067 -13.350  1.00 88.04           C  
ATOM   3490  O   GLU A 470      23.980   0.629 -11.256  1.00 88.04           O  
ATOM   3491  CG  GLU A 470      27.088  -0.751 -12.247  1.00 88.04           C  
ATOM   3492  CD  GLU A 470      28.540  -1.117 -12.633  1.00 88.04           C  
ATOM   3493  OE1 GLU A 470      29.332  -1.424 -11.709  1.00 88.04           O  
ATOM   3494  OE2 GLU A 470      28.891  -1.131 -13.839  1.00 88.04           O  
ATOM   3495  N   ASP A 471      23.740   1.207 -13.412  1.00 88.02           N  
ATOM   3496  CA  ASP A 471      23.212   2.547 -13.135  1.00 88.02           C  
ATOM   3497  C   ASP A 471      21.838   2.505 -12.444  1.00 88.02           C  
ATOM   3498  CB  ASP A 471      23.157   3.348 -14.445  1.00 88.02           C  
ATOM   3499  O   ASP A 471      21.575   3.265 -11.510  1.00 88.02           O  
ATOM   3500  CG  ASP A 471      23.233   4.849 -14.177  1.00 88.02           C  
ATOM   3501  OD1 ASP A 471      24.180   5.269 -13.478  1.00 88.02           O  
ATOM   3502  OD2 ASP A 471      22.409   5.617 -14.708  1.00 88.02           O  
ATOM   3503  N   PHE A 472      20.982   1.553 -12.830  1.00 88.83           N  
ATOM   3504  CA  PHE A 472      19.691   1.310 -12.184  1.00 88.83           C  
ATOM   3505  C   PHE A 472      19.857   0.840 -10.733  1.00 88.83           C  
ATOM   3506  CB  PHE A 472      18.903   0.292 -13.023  1.00 88.83           C  
ATOM   3507  O   PHE A 472      19.128   1.281  -9.840  1.00 88.83           O  
ATOM   3508  CG  PHE A 472      17.410   0.314 -12.787  1.00 88.83           C  
ATOM   3509  CD1 PHE A 472      16.829  -0.446 -11.757  1.00 88.83           C  
ATOM   3510  CD2 PHE A 472      16.594   1.100 -13.619  1.00 88.83           C  
ATOM   3511  CE1 PHE A 472      15.435  -0.426 -11.564  1.00 88.83           C  
ATOM   3512  CE2 PHE A 472      15.206   1.134 -13.415  1.00 88.83           C  
ATOM   3513  CZ  PHE A 472      14.624   0.366 -12.394  1.00 88.83           C  
ATOM   3514  N   ILE A 473      20.843  -0.027 -10.469  1.00 90.80           N  
ATOM   3515  CA  ILE A 473      21.187  -0.463  -9.109  1.00 90.80           C  
ATOM   3516  C   ILE A 473      21.647   0.727  -8.263  1.00 90.80           C  
ATOM   3517  CB  ILE A 473      22.247  -1.590  -9.141  1.00 90.80           C  
ATOM   3518  O   ILE A 473      21.196   0.855  -7.123  1.00 90.80           O  
ATOM   3519  CG1 ILE A 473      21.610  -2.893  -9.663  1.00 90.80           C  
ATOM   3520  CG2 ILE A 473      22.843  -1.850  -7.738  1.00 90.80           C  
ATOM   3521  CD1 ILE A 473      22.636  -3.959 -10.080  1.00 90.80           C  
ATOM   3522  N   GLU A 474      22.511   1.596  -8.790  1.00 91.94           N  
ATOM   3523  CA  GLU A 474      22.969   2.789  -8.068  1.00 91.94           C  
ATOM   3524  C   GLU A 474      21.824   3.774  -7.793  1.00 91.94           C  
ATOM   3525  CB  GLU A 474      24.133   3.466  -8.810  1.00 91.94           C  
ATOM   3526  O   GLU A 474      21.672   4.231  -6.658  1.00 91.94           O  
ATOM   3527  CG  GLU A 474      25.461   2.692  -8.691  1.00 91.94           C  
ATOM   3528  CD  GLU A 474      25.945   2.508  -7.239  1.00 91.94           C  
ATOM   3529  OE1 GLU A 474      26.643   1.507  -6.949  1.00 91.94           O  
ATOM   3530  OE2 GLU A 474      25.575   3.301  -6.346  1.00 91.94           O  
ATOM   3531  N   GLY A 475      20.930   4.005  -8.758  1.00 91.89           N  
ATOM   3532  CA  GLY A 475      19.734   4.824  -8.544  1.00 91.89           C  
ATOM   3533  C   GLY A 475      18.841   4.291  -7.416  1.00 91.89           C  
ATOM   3534  O   GLY A 475      18.406   5.051  -6.544  1.00 91.89           O  
ATOM   3535  N   ILE A 476      18.636   2.969  -7.351  1.00 92.09           N  
ATOM   3536  CA  ILE A 476      17.912   2.336  -6.238  1.00 92.09           C  
ATOM   3537  C   ILE A 476      18.657   2.540  -4.918  1.00 92.09           C  
ATOM   3538  CB  ILE A 476      17.662   0.838  -6.506  1.00 92.09           C  
ATOM   3539  O   ILE A 476      18.023   2.856  -3.910  1.00 92.09           O  
ATOM   3540  CG1 ILE A 476      16.606   0.672  -7.617  1.00 92.09           C  
ATOM   3541  CG2 ILE A 476      17.186   0.118  -5.219  1.00 92.09           C  
ATOM   3542  CD1 ILE A 476      16.653  -0.728  -8.222  1.00 92.09           C  
ATOM   3543  N   ARG A 477      19.988   2.383  -4.885  1.00 93.83           N  
ATOM   3544  CA  ARG A 477      20.775   2.610  -3.659  1.00 93.83           C  
ATOM   3545  C   ARG A 477      20.588   4.030  -3.145  1.00 93.83           C  
ATOM   3546  CB  ARG A 477      22.269   2.358  -3.892  1.00 93.83           C  
ATOM   3547  O   ARG A 477      20.345   4.203  -1.952  1.00 93.83           O  
ATOM   3548  CG  ARG A 477      22.625   0.882  -4.075  1.00 93.83           C  
ATOM   3549  CD  ARG A 477      24.115   0.802  -4.410  1.00 93.83           C  
ATOM   3550  NE  ARG A 477      24.520  -0.551  -4.806  1.00 93.83           N  
ATOM   3551  NH1 ARG A 477      26.790  -0.144  -4.832  1.00 93.83           N  
ATOM   3552  NH2 ARG A 477      26.046  -2.109  -5.433  1.00 93.83           N  
ATOM   3553  CZ  ARG A 477      25.771  -0.924  -5.000  1.00 93.83           C  
ATOM   3554  N   VAL A 478      20.645   5.029  -4.024  1.00 94.99           N  
ATOM   3555  CA  VAL A 478      20.436   6.436  -3.656  1.00 94.99           C  
ATOM   3556  C   VAL A 478      19.030   6.651  -3.100  1.00 94.99           C  
ATOM   3557  CB  VAL A 478      20.728   7.361  -4.850  1.00 94.99           C  
ATOM   3558  O   VAL A 478      18.879   7.253  -2.036  1.00 94.99           O  
ATOM   3559  CG1 VAL A 478      20.419   8.831  -4.531  1.00 94.99           C  
ATOM   3560  CG2 VAL A 478      22.217   7.283  -5.201  1.00 94.99           C  
ATOM   3561  N   ALA A 479      18.001   6.095  -3.737  1.00 94.62           N  
ATOM   3562  CA  ALA A 479      16.633   6.204  -3.240  1.00 94.62           C  
ATOM   3563  C   ALA A 479      16.439   5.509  -1.873  1.00 94.62           C  
ATOM   3564  CB  ALA A 479      15.701   5.668  -4.326  1.00 94.62           C  
ATOM   3565  O   ALA A 479      15.837   6.075  -0.956  1.00 94.62           O  
ATOM   3566  N   LEU A 480      17.019   4.323  -1.667  1.00 95.57           N  
ATOM   3567  CA  LEU A 480      16.990   3.640  -0.368  1.00 95.57           C  
ATOM   3568  C   LEU A 480      17.812   4.380   0.704  1.00 95.57           C  
ATOM   3569  CB  LEU A 480      17.468   2.186  -0.524  1.00 95.57           C  
ATOM   3570  O   LEU A 480      17.449   4.350   1.885  1.00 95.57           O  
ATOM   3571  CG  LEU A 480      16.580   1.267  -1.387  1.00 95.57           C  
ATOM   3572  CD1 LEU A 480      17.213  -0.126  -1.427  1.00 95.57           C  
ATOM   3573  CD2 LEU A 480      15.150   1.120  -0.866  1.00 95.57           C  
ATOM   3574  N   LEU A 481      18.885   5.085   0.329  1.00 96.57           N  
ATOM   3575  CA  LEU A 481      19.632   5.963   1.235  1.00 96.57           C  
ATOM   3576  C   LEU A 481      18.790   7.166   1.664  1.00 96.57           C  
ATOM   3577  CB  LEU A 481      20.946   6.434   0.583  1.00 96.57           C  
ATOM   3578  O   LEU A 481      18.799   7.503   2.847  1.00 96.57           O  
ATOM   3579  CG  LEU A 481      22.074   5.390   0.600  1.00 96.57           C  
ATOM   3580  CD1 LEU A 481      23.217   5.851  -0.303  1.00 96.57           C  
ATOM   3581  CD2 LEU A 481      22.638   5.192   2.012  1.00 96.57           C  
ATOM   3582  N   VAL A 482      18.009   7.763   0.756  1.00 96.57           N  
ATOM   3583  CA  VAL A 482      17.039   8.818   1.100  1.00 96.57           C  
ATOM   3584  C   VAL A 482      16.022   8.291   2.115  1.00 96.57           C  
ATOM   3585  CB  VAL A 482      16.351   9.389  -0.160  1.00 96.57           C  
ATOM   3586  O   VAL A 482      15.820   8.912   3.161  1.00 96.57           O  
ATOM   3587  CG1 VAL A 482      15.206  10.351   0.185  1.00 96.57           C  
ATOM   3588  CG2 VAL A 482      17.354  10.167  -1.021  1.00 96.57           C  
ATOM   3589  N   ALA A 483      15.449   7.105   1.887  1.00 96.97           N  
ATOM   3590  CA  ALA A 483      14.555   6.467   2.857  1.00 96.97           C  
ATOM   3591  C   ALA A 483      15.235   6.243   4.219  1.00 96.97           C  
ATOM   3592  CB  ALA A 483      14.042   5.153   2.269  1.00 96.97           C  
ATOM   3593  O   ALA A 483      14.688   6.607   5.261  1.00 96.97           O  
ATOM   3594  N   THR A 484      16.463   5.727   4.221  1.00 97.32           N  
ATOM   3595  CA  THR A 484      17.241   5.486   5.445  1.00 97.32           C  
ATOM   3596  C   THR A 484      17.536   6.788   6.196  1.00 97.32           C  
ATOM   3597  CB  THR A 484      18.547   4.748   5.118  1.00 97.32           C  
ATOM   3598  O   THR A 484      17.367   6.849   7.413  1.00 97.32           O  
ATOM   3599  CG2 THR A 484      19.296   4.316   6.379  1.00 97.32           C  
ATOM   3600  OG1 THR A 484      18.267   3.565   4.407  1.00 97.32           O  
ATOM   3601  N   ALA A 485      17.908   7.857   5.489  1.00 97.24           N  
ATOM   3602  CA  ALA A 485      18.168   9.167   6.077  1.00 97.24           C  
ATOM   3603  C   ALA A 485      16.904   9.774   6.705  1.00 97.24           C  
ATOM   3604  CB  ALA A 485      18.761  10.080   4.998  1.00 97.24           C  
ATOM   3605  O   ALA A 485      16.959  10.287   7.824  1.00 97.24           O  
ATOM   3606  N   THR A 486      15.747   9.664   6.040  1.00 96.27           N  
ATOM   3607  CA  THR A 486      14.473  10.139   6.613  1.00 96.27           C  
ATOM   3608  C   THR A 486      14.100   9.377   7.888  1.00 96.27           C  
ATOM   3609  CB  THR A 486      13.309  10.096   5.611  1.00 96.27           C  
ATOM   3610  O   THR A 486      13.706   9.994   8.880  1.00 96.27           O  
ATOM   3611  CG2 THR A 486      13.516  11.019   4.412  1.00 96.27           C  
ATOM   3612  OG1 THR A 486      13.037   8.797   5.146  1.00 96.27           O  
ATOM   3613  N   LEU A 487      14.313   8.056   7.921  1.00 97.39           N  
ATOM   3614  CA  LEU A 487      14.130   7.247   9.128  1.00 97.39           C  
ATOM   3615  C   LEU A 487      15.103   7.641  10.243  1.00 97.39           C  
ATOM   3616  CB  LEU A 487      14.301   5.761   8.785  1.00 97.39           C  
ATOM   3617  O   LEU A 487      14.690   7.711  11.400  1.00 97.39           O  
ATOM   3618  CG  LEU A 487      13.145   5.163   7.970  1.00 97.39           C  
ATOM   3619  CD1 LEU A 487      13.577   3.785   7.478  1.00 97.39           C  
ATOM   3620  CD2 LEU A 487      11.878   4.999   8.813  1.00 97.39           C  
ATOM   3621  N   ALA A 488      16.360   7.952   9.916  1.00 97.44           N  
ATOM   3622  CA  ALA A 488      17.357   8.389  10.890  1.00 97.44           C  
ATOM   3623  C   ALA A 488      16.967   9.718  11.556  1.00 97.44           C  
ATOM   3624  CB  ALA A 488      18.724   8.483  10.204  1.00 97.44           C  
ATOM   3625  O   ALA A 488      17.111   9.862  12.771  1.00 97.44           O  
ATOM   3626  N   VAL A 489      16.407  10.667  10.798  1.00 96.61           N  
ATOM   3627  CA  VAL A 489      15.892  11.933  11.350  1.00 96.61           C  
ATOM   3628  C   VAL A 489      14.810  11.665  12.393  1.00 96.61           C  
ATOM   3629  CB  VAL A 489      15.363  12.854  10.232  1.00 96.61           C  
ATOM   3630  O   VAL A 489      14.868  12.206  13.500  1.00 96.61           O  
ATOM   3631  CG1 VAL A 489      14.634  14.089  10.780  1.00 96.61           C  
ATOM   3632  CG2 VAL A 489      16.519  13.360   9.362  1.00 96.61           C  
ATOM   3633  N   VAL A 490      13.850  10.790  12.083  1.00 95.52           N  
ATOM   3634  CA  VAL A 490      12.775  10.476  13.031  1.00 95.52           C  
ATOM   3635  C   VAL A 490      13.259   9.607  14.189  1.00 95.52           C  
ATOM   3636  CB  VAL A 490      11.556   9.859  12.340  1.00 95.52           C  
ATOM   3637  O   VAL A 490      12.797   9.784  15.314  1.00 95.52           O  
ATOM   3638  CG1 VAL A 490      10.441   9.726  13.377  1.00 95.52           C  
ATOM   3639  CG2 VAL A 490      11.039  10.766  11.220  1.00 95.52           C  
ATOM   3640  N   PHE A 491      14.242   8.735  13.970  1.00 96.31           N  
ATOM   3641  CA  PHE A 491      14.908   8.004  15.045  1.00 96.31           C  
ATOM   3642  C   PHE A 491      15.568   8.960  16.041  1.00 96.31           C  
ATOM   3643  CB  PHE A 491      15.934   7.030  14.457  1.00 96.31           C  
ATOM   3644  O   PHE A 491      15.355   8.827  17.243  1.00 96.31           O  
ATOM   3645  CG  PHE A 491      16.733   6.317  15.526  1.00 96.31           C  
ATOM   3646  CD1 PHE A 491      17.955   6.853  15.978  1.00 96.31           C  
ATOM   3647  CD2 PHE A 491      16.231   5.143  16.109  1.00 96.31           C  
ATOM   3648  CE1 PHE A 491      18.667   6.216  17.008  1.00 96.31           C  
ATOM   3649  CE2 PHE A 491      16.946   4.502  17.132  1.00 96.31           C  
ATOM   3650  CZ  PHE A 491      18.166   5.035  17.581  1.00 96.31           C  
ATOM   3651  N   LEU A 492      16.321   9.955  15.564  1.00 96.52           N  
ATOM   3652  CA  LEU A 492      16.971  10.951  16.420  1.00 96.52           C  
ATOM   3653  C   LEU A 492      15.945  11.812  17.165  1.00 96.52           C  
ATOM   3654  CB  LEU A 492      17.897  11.828  15.560  1.00 96.52           C  
ATOM   3655  O   LEU A 492      16.090  12.047  18.369  1.00 96.52           O  
ATOM   3656  CG  LEU A 492      19.149  11.107  15.028  1.00 96.52           C  
ATOM   3657  CD1 LEU A 492      19.863  12.014  14.027  1.00 96.52           C  
ATOM   3658  CD2 LEU A 492      20.128  10.754  16.150  1.00 96.52           C  
ATOM   3659  N   ALA A 493      14.881  12.233  16.478  1.00 93.89           N  
ATOM   3660  CA  ALA A 493      13.778  12.967  17.088  1.00 93.89           C  
ATOM   3661  C   ALA A 493      13.081  12.128  18.176  1.00 93.89           C  
ATOM   3662  CB  ALA A 493      12.816  13.397  15.974  1.00 93.89           C  
ATOM   3663  O   ALA A 493      12.919  12.578  19.311  1.00 93.89           O  
ATOM   3664  N   GLY A 494      12.751  10.872  17.872  1.00 90.77           N  
ATOM   3665  CA  GLY A 494      12.156   9.928  18.811  1.00 90.77           C  
ATOM   3666  C   GLY A 494      13.075   9.613  19.992  1.00 90.77           C  
ATOM   3667  O   GLY A 494      12.632   9.584  21.139  1.00 90.77           O  
ATOM   3668  N   TRP A 495      14.378   9.457  19.755  1.00 91.67           N  
ATOM   3669  CA  TRP A 495      15.368   9.251  20.810  1.00 91.67           C  
ATOM   3670  C   TRP A 495      15.417  10.443  21.767  1.00 91.67           C  
ATOM   3671  CB  TRP A 495      16.749   9.019  20.189  1.00 91.67           C  
ATOM   3672  O   TRP A 495      15.556  10.275  22.983  1.00 91.67           O  
ATOM   3673  CG  TRP A 495      17.813   8.694  21.190  1.00 91.67           C  
ATOM   3674  CD1 TRP A 495      18.507   9.583  21.938  1.00 91.67           C  
ATOM   3675  CD2 TRP A 495      18.314   7.379  21.567  1.00 91.67           C  
ATOM   3676  CE2 TRP A 495      19.288   7.544  22.596  1.00 91.67           C  
ATOM   3677  CE3 TRP A 495      18.053   6.066  21.127  1.00 91.67           C  
ATOM   3678  NE1 TRP A 495      19.379   8.908  22.771  1.00 91.67           N  
ATOM   3679  CH2 TRP A 495      19.649   5.158  22.739  1.00 91.67           C  
ATOM   3680  CZ2 TRP A 495      19.949   6.457  23.183  1.00 91.67           C  
ATOM   3681  CZ3 TRP A 495      18.707   4.965  21.712  1.00 91.67           C  
ATOM   3682  N   ARG A 496      15.287  11.664  21.247  1.00 92.38           N  
ATOM   3683  CA  ARG A 496      15.338  12.869  22.073  1.00 92.38           C  
ATOM   3684  C   ARG A 496      14.031  13.141  22.813  1.00 92.38           C  
ATOM   3685  CB  ARG A 496      15.803  14.041  21.203  1.00 92.38           C  
ATOM   3686  O   ARG A 496      14.094  13.560  23.966  1.00 92.38           O  
ATOM   3687  CG  ARG A 496      16.156  15.256  22.069  1.00 92.38           C  
ATOM   3688  CD  ARG A 496      17.122  16.179  21.319  1.00 92.38           C  
ATOM   3689  NE  ARG A 496      17.421  17.403  22.086  1.00 92.38           N  
ATOM   3690  NH1 ARG A 496      19.017  16.571  23.523  1.00 92.38           N  
ATOM   3691  NH2 ARG A 496      18.440  18.720  23.637  1.00 92.38           N  
ATOM   3692  CZ  ARG A 496      18.287  17.554  23.075  1.00 92.38           C  
ATOM   3693  N   TRP A 497      12.883  12.875  22.192  1.00 89.94           N  
ATOM   3694  CA  TRP A 497      11.602  13.412  22.656  1.00 89.94           C  
ATOM   3695  C   TRP A 497      10.500  12.390  22.949  1.00 89.94           C  
ATOM   3696  CB  TRP A 497      11.117  14.437  21.634  1.00 89.94           C  
ATOM   3697  O   TRP A 497       9.523  12.783  23.583  1.00 89.94           O  
ATOM   3698  CG  TRP A 497      11.945  15.667  21.464  1.00 89.94           C  
ATOM   3699  CD1 TRP A 497      12.241  16.561  22.432  1.00 89.94           C  
ATOM   3700  CD2 TRP A 497      12.533  16.192  20.237  1.00 89.94           C  
ATOM   3701  CE2 TRP A 497      13.203  17.413  20.546  1.00 89.94           C  
ATOM   3702  CE3 TRP A 497      12.546  15.775  18.891  1.00 89.94           C  
ATOM   3703  NE1 TRP A 497      12.979  17.598  21.894  1.00 89.94           N  
ATOM   3704  CH2 TRP A 497      13.885  17.711  18.243  1.00 89.94           C  
ATOM   3705  CZ2 TRP A 497      13.875  18.167  19.573  1.00 89.94           C  
ATOM   3706  CZ3 TRP A 497      13.218  16.521  17.904  1.00 89.94           C  
ATOM   3707  N   PHE A 498      10.615  11.105  22.577  1.00 83.72           N  
ATOM   3708  CA  PHE A 498       9.614  10.136  23.047  1.00 83.72           C  
ATOM   3709  C   PHE A 498       9.653  10.036  24.579  1.00 83.72           C  
ATOM   3710  CB  PHE A 498       9.758   8.734  22.428  1.00 83.72           C  
ATOM   3711  O   PHE A 498      10.746   9.957  25.151  1.00 83.72           O  
ATOM   3712  CG  PHE A 498       9.106   8.556  21.069  1.00 83.72           C  
ATOM   3713  CD1 PHE A 498       7.757   8.919  20.878  1.00 83.72           C  
ATOM   3714  CD2 PHE A 498       9.822   7.979  20.004  1.00 83.72           C  
ATOM   3715  CE1 PHE A 498       7.142   8.750  19.628  1.00 83.72           C  
ATOM   3716  CE2 PHE A 498       9.212   7.827  18.746  1.00 83.72           C  
ATOM   3717  CZ  PHE A 498       7.873   8.210  18.558  1.00 83.72           C  
ATOM   3718  N   PRO A 499       8.499   9.998  25.262  1.00 76.93           N  
ATOM   3719  CA  PRO A 499       8.459   9.869  26.713  1.00 76.93           C  
ATOM   3720  C   PRO A 499       9.168   8.581  27.154  1.00 76.93           C  
ATOM   3721  CB  PRO A 499       6.978   9.928  27.100  1.00 76.93           C  
ATOM   3722  O   PRO A 499       9.031   7.529  26.525  1.00 76.93           O  
ATOM   3723  CG  PRO A 499       6.239   9.541  25.819  1.00 76.93           C  
ATOM   3724  CD  PRO A 499       7.156  10.038  24.710  1.00 76.93           C  
ATOM   3725  N   ARG A 500      10.000   8.687  28.198  1.00 77.08           N  
ATOM   3726  CA  ARG A 500      10.779   7.555  28.732  1.00 77.08           C  
ATOM   3727  C   ARG A 500       9.917   6.600  29.551  1.00 77.08           C  
ATOM   3728  CB  ARG A 500      11.985   8.057  29.542  1.00 77.08           C  
ATOM   3729  O   ARG A 500      10.149   5.398  29.490  1.00 77.08           O  
ATOM   3730  CG  ARG A 500      13.055   8.632  28.606  1.00 77.08           C  
ATOM   3731  CD  ARG A 500      14.300   9.086  29.369  1.00 77.08           C  
ATOM   3732  NE  ARG A 500      15.363   9.524  28.438  1.00 77.08           N  
ATOM   3733  NH1 ARG A 500      16.618  10.684  29.968  1.00 77.08           N  
ATOM   3734  NH2 ARG A 500      17.316  10.552  27.853  1.00 77.08           N  
ATOM   3735  CZ  ARG A 500      16.422  10.249  28.755  1.00 77.08           C  
ATOM   3736  N   ASP A 501       8.877   7.128  30.187  1.00 56.10           N  
ATOM   3737  CA  ASP A 501       8.094   6.409  31.181  1.00 56.10           C  
ATOM   3738  C   ASP A 501       6.630   6.349  30.740  1.00 56.10           C  
ATOM   3739  CB  ASP A 501       8.304   7.072  32.553  1.00 56.10           C  
ATOM   3740  O   ASP A 501       5.820   7.218  31.049  1.00 56.10           O  
ATOM   3741  CG  ASP A 501       9.796   7.232  32.874  1.00 56.10           C  
ATOM   3742  OD1 ASP A 501      10.543   6.247  32.689  1.00 56.10           O  
ATOM   3743  OD2 ASP A 501      10.209   8.374  33.170  1.00 56.10           O  
ATOM   3744  N   VAL A 502       6.285   5.305  29.986  1.00 51.68           N  
ATOM   3745  CA  VAL A 502       4.899   4.825  29.916  1.00 51.68           C  
ATOM   3746  C   VAL A 502       4.860   3.525  30.706  1.00 51.68           C  
ATOM   3747  CB  VAL A 502       4.339   4.715  28.480  1.00 51.68           C  
ATOM   3748  O   VAL A 502       4.682   2.440  30.156  1.00 51.68           O  
ATOM   3749  CG1 VAL A 502       2.827   4.429  28.500  1.00 51.68           C  
ATOM   3750  CG2 VAL A 502       4.541   6.013  27.685  1.00 51.68           C  
ATOM   3751  N   HIS A 503       5.085   3.617  32.018  1.00 39.86           N  
ATOM   3752  CA  HIS A 503       4.419   2.672  32.899  1.00 39.86           C  
ATOM   3753  C   HIS A 503       2.940   2.989  32.766  1.00 39.86           C  
ATOM   3754  CB  HIS A 503       4.945   2.755  34.338  1.00 39.86           C  
ATOM   3755  O   HIS A 503       2.500   4.102  33.045  1.00 39.86           O  
ATOM   3756  CG  HIS A 503       6.248   2.013  34.521  1.00 39.86           C  
ATOM   3757  CD2 HIS A 503       7.153   2.184  35.534  1.00 39.86           C  
ATOM   3758  ND1 HIS A 503       6.731   0.998  33.720  1.00 39.86           N  
ATOM   3759  CE1 HIS A 503       7.896   0.577  34.232  1.00 39.86           C  
ATOM   3760  NE2 HIS A 503       8.193   1.267  35.340  1.00 39.86           N  
ATOM   3761  N   THR A 504       2.210   2.036  32.193  1.00 40.64           N  
ATOM   3762  CA  THR A 504       0.759   2.067  32.077  1.00 40.64           C  
ATOM   3763  C   THR A 504       0.177   2.673  33.343  1.00 40.64           C  
ATOM   3764  CB  THR A 504       0.223   0.634  31.929  1.00 40.64           C  
ATOM   3765  O   THR A 504       0.407   2.138  34.428  1.00 40.64           O  
ATOM   3766  CG2 THR A 504       0.471   0.080  30.526  1.00 40.64           C  
ATOM   3767  OG1 THR A 504       0.878  -0.229  32.834  1.00 40.64           O  
ATOM   3768  N   ALA A 505      -0.599   3.743  33.187  1.00 33.03           N  
ATOM   3769  CA  ALA A 505      -1.503   4.303  34.187  1.00 33.03           C  
ATOM   3770  C   ALA A 505      -2.625   3.300  34.565  1.00 33.03           C  
ATOM   3771  CB  ALA A 505      -2.030   5.630  33.623  1.00 33.03           C  
ATOM   3772  O   ALA A 505      -3.805   3.627  34.589  1.00 33.03           O  
ATOM   3773  N   GLY A 506      -2.249   2.041  34.798  1.00 31.80           N  
ATOM   3774  CA  GLY A 506      -3.057   0.932  35.277  1.00 31.80           C  
ATOM   3775  C   GLY A 506      -2.763   0.576  36.736  1.00 31.80           C  
ATOM   3776  O   GLY A 506      -3.460  -0.273  37.274  1.00 31.80           O  
ATOM   3777  N   SER A 507      -1.791   1.229  37.389  1.00 30.18           N  
ATOM   3778  CA  SER A 507      -1.627   1.190  38.854  1.00 30.18           C  
ATOM   3779  C   SER A 507      -2.294   2.370  39.578  1.00 30.18           C  
ATOM   3780  CB  SER A 507      -0.148   1.082  39.230  1.00 30.18           C  
ATOM   3781  O   SER A 507      -2.587   2.250  40.758  1.00 30.18           O  
ATOM   3782  OG  SER A 507       0.588   2.156  38.678  1.00 30.18           O  
ATOM   3783  N   ASP A 508      -2.626   3.462  38.878  1.00 31.01           N  
ATOM   3784  CA  ASP A 508      -3.268   4.650  39.485  1.00 31.01           C  
ATOM   3785  C   ASP A 508      -4.803   4.643  39.398  1.00 31.01           C  
ATOM   3786  CB  ASP A 508      -2.695   5.932  38.860  1.00 31.01           C  
ATOM   3787  O   ASP A 508      -5.479   5.463  40.022  1.00 31.01           O  
ATOM   3788  CG  ASP A 508      -1.405   6.415  39.527  1.00 31.01           C  
ATOM   3789  OD1 ASP A 508      -0.806   5.628  40.286  1.00 31.01           O  
ATOM   3790  OD2 ASP A 508      -1.008   7.553  39.192  1.00 31.01           O  
ATOM   3791  N   LEU A 509      -5.394   3.695  38.664  1.00 34.68           N  
ATOM   3792  CA  LEU A 509      -6.851   3.506  38.656  1.00 34.68           C  
ATOM   3793  C   LEU A 509      -7.367   2.818  39.930  1.00 34.68           C  
ATOM   3794  CB  LEU A 509      -7.277   2.782  37.366  1.00 34.68           C  
ATOM   3795  O   LEU A 509      -8.560   2.907  40.212  1.00 34.68           O  
ATOM   3796  CG  LEU A 509      -7.475   3.760  36.191  1.00 34.68           C  
ATOM   3797  CD1 LEU A 509      -7.391   3.013  34.861  1.00 34.68           C  
ATOM   3798  CD2 LEU A 509      -8.844   4.449  36.257  1.00 34.68           C  
ATOM   3799  N   SER A 510      -6.496   2.196  40.734  1.00 31.48           N  
ATOM   3800  CA  SER A 510      -6.855   1.724  42.079  1.00 31.48           C  
ATOM   3801  C   SER A 510      -6.822   2.822  43.148  1.00 31.48           C  
ATOM   3802  CB  SER A 510      -6.003   0.523  42.505  1.00 31.48           C  
ATOM   3803  O   SER A 510      -7.463   2.649  44.178  1.00 31.48           O  
ATOM   3804  OG  SER A 510      -4.632   0.686  42.209  1.00 31.48           O  
ATOM   3805  N   GLU A 511      -6.156   3.959  42.911  1.00 30.54           N  
ATOM   3806  CA  GLU A 511      -6.073   5.072  43.881  1.00 30.54           C  
ATOM   3807  C   GLU A 511      -7.066   6.216  43.611  1.00 30.54           C  
ATOM   3808  CB  GLU A 511      -4.630   5.589  43.983  1.00 30.54           C  
ATOM   3809  O   GLU A 511      -7.202   7.129  44.423  1.00 30.54           O  
ATOM   3810  CG  GLU A 511      -3.786   4.699  44.909  1.00 30.54           C  
ATOM   3811  CD  GLU A 511      -2.402   5.291  45.221  1.00 30.54           C  
ATOM   3812  OE1 GLU A 511      -1.805   4.842  46.226  1.00 30.54           O  
ATOM   3813  OE2 GLU A 511      -1.960   6.191  44.474  1.00 30.54           O  
ATOM   3814  N   ARG A 512      -7.818   6.161  42.504  1.00 29.03           N  
ATOM   3815  CA  ARG A 512      -8.910   7.111  42.198  1.00 29.03           C  
ATOM   3816  C   ARG A 512     -10.308   6.499  42.224  1.00 29.03           C  
ATOM   3817  CB  ARG A 512      -8.620   7.872  40.901  1.00 29.03           C  
ATOM   3818  O   ARG A 512     -11.263   7.125  41.767  1.00 29.03           O  
ATOM   3819  CG  ARG A 512      -7.425   8.816  41.066  1.00 29.03           C  
ATOM   3820  CD  ARG A 512      -7.366   9.735  39.847  1.00 29.03           C  
ATOM   3821  NE  ARG A 512      -6.222  10.655  39.928  1.00 29.03           N  
ATOM   3822  NH1 ARG A 512      -6.951  12.170  38.366  1.00 29.03           N  
ATOM   3823  NH2 ARG A 512      -4.971  12.462  39.364  1.00 29.03           N  
ATOM   3824  CZ  ARG A 512      -6.056  11.756  39.223  1.00 29.03           C  
ATOM   3825  N   LEU A 513     -10.448   5.303  42.789  1.00 28.44           N  
ATOM   3826  CA  LEU A 513     -11.741   4.839  43.279  1.00 28.44           C  
ATOM   3827  C   LEU A 513     -11.959   5.475  44.658  1.00 28.44           C  
ATOM   3828  CB  LEU A 513     -11.748   3.303  43.347  1.00 28.44           C  
ATOM   3829  O   LEU A 513     -11.097   5.306  45.521  1.00 28.44           O  
ATOM   3830  CG  LEU A 513     -11.931   2.653  41.964  1.00 28.44           C  
ATOM   3831  CD1 LEU A 513     -11.460   1.200  41.997  1.00 28.44           C  
ATOM   3832  CD2 LEU A 513     -13.402   2.669  41.532  1.00 28.44           C  
ATOM   3833  N   PRO A 514     -13.070   6.191  44.910  1.00 31.71           N  
ATOM   3834  CA  PRO A 514     -13.422   6.539  46.274  1.00 31.71           C  
ATOM   3835  C   PRO A 514     -13.564   5.230  47.052  1.00 31.71           C  
ATOM   3836  CB  PRO A 514     -14.714   7.357  46.190  1.00 31.71           C  
ATOM   3837  O   PRO A 514     -14.456   4.418  46.798  1.00 31.71           O  
ATOM   3838  CG  PRO A 514     -15.340   6.919  44.867  1.00 31.71           C  
ATOM   3839  CD  PRO A 514     -14.148   6.526  43.995  1.00 31.71           C  
ATOM   3840  N   THR A 515     -12.644   5.010  47.984  1.00 30.38           N  
ATOM   3841  CA  THR A 515     -12.735   4.017  49.049  1.00 30.38           C  
ATOM   3842  C   THR A 515     -13.942   4.352  49.925  1.00 30.38           C  
ATOM   3843  CB  THR A 515     -11.441   4.022  49.886  1.00 30.38           C  
ATOM   3844  O   THR A 515     -13.782   4.990  50.957  1.00 30.38           O  
ATOM   3845  CG2 THR A 515     -10.291   3.305  49.186  1.00 30.38           C  
ATOM   3846  OG1 THR A 515     -11.032   5.350  50.133  1.00 30.38           O  
ATOM   3847  N   ALA A 516     -15.143   4.010  49.448  1.00 30.39           N  
ATOM   3848  CA  ALA A 516     -16.404   3.809  50.170  1.00 30.39           C  
ATOM   3849  C   ALA A 516     -17.578   3.860  49.169  1.00 30.39           C  
ATOM   3850  CB  ALA A 516     -16.622   4.830  51.302  1.00 30.39           C  
ATOM   3851  O   ALA A 516     -18.302   4.845  49.080  1.00 30.39           O  
ATOM   3852  N   MET A 517     -17.798   2.782  48.416  1.00 29.14           N  
ATOM   3853  CA  MET A 517     -19.150   2.435  47.968  1.00 29.14           C  
ATOM   3854  C   MET A 517     -19.505   1.103  48.614  1.00 29.14           C  
ATOM   3855  CB  MET A 517     -19.301   2.446  46.438  1.00 29.14           C  
ATOM   3856  O   MET A 517     -19.239   0.026  48.086  1.00 29.14           O  
ATOM   3857  CG  MET A 517     -19.542   3.867  45.911  1.00 29.14           C  
ATOM   3858  SD  MET A 517     -20.006   3.933  44.156  1.00 29.14           S  
ATOM   3859  CE  MET A 517     -20.381   5.702  44.010  1.00 29.14           C  
ATOM   3860  N   THR A 518     -20.051   1.195  49.822  1.00 29.87           N  
ATOM   3861  CA  THR A 518     -20.761   0.104  50.480  1.00 29.87           C  
ATOM   3862  C   THR A 518     -22.008  -0.211  49.666  1.00 29.87           C  
ATOM   3863  CB  THR A 518     -21.148   0.496  51.917  1.00 29.87           C  
ATOM   3864  O   THR A 518     -22.925   0.601  49.565  1.00 29.87           O  
ATOM   3865  CG2 THR A 518     -19.968   0.299  52.867  1.00 29.87           C  
ATOM   3866  OG1 THR A 518     -21.500   1.861  51.979  1.00 29.87           O  
ATOM   3867  N   VAL A 519     -22.038  -1.401  49.070  1.00 30.70           N  
ATOM   3868  CA  VAL A 519     -23.265  -1.989  48.532  1.00 30.70           C  
ATOM   3869  C   VAL A 519     -24.110  -2.422  49.729  1.00 30.70           C  
ATOM   3870  CB  VAL A 519     -22.949  -3.154  47.569  1.00 30.70           C  
ATOM   3871  O   VAL A 519     -23.980  -3.539  50.225  1.00 30.70           O  
ATOM   3872  CG1 VAL A 519     -24.223  -3.800  47.008  1.00 30.70           C  
ATOM   3873  CG2 VAL A 519     -22.116  -2.667  46.373  1.00 30.70           C  
ATOM   3874  N   GLU A 520     -24.955  -1.523  50.230  1.00 29.75           N  
ATOM   3875  CA  GLU A 520     -26.061  -1.906  51.105  1.00 29.75           C  
ATOM   3876  C   GLU A 520     -27.184  -2.480  50.237  1.00 29.75           C  
ATOM   3877  CB  GLU A 520     -26.528  -0.742  51.997  1.00 29.75           C  
ATOM   3878  O   GLU A 520     -27.992  -1.768  49.640  1.00 29.75           O  
ATOM   3879  CG  GLU A 520     -25.889  -0.841  53.392  1.00 29.75           C  
ATOM   3880  CD  GLU A 520     -26.361   0.256  54.360  1.00 29.75           C  
ATOM   3881  OE1 GLU A 520     -26.217   0.031  55.582  1.00 29.75           O  
ATOM   3882  OE2 GLU A 520     -26.853   1.300  53.878  1.00 29.75           O  
ATOM   3883  N   CYS A 521     -27.227  -3.808  50.151  1.00 29.29           N  
ATOM   3884  CA  CYS A 521     -28.415  -4.517  49.698  1.00 29.29           C  
ATOM   3885  C   CYS A 521     -29.504  -4.376  50.768  1.00 29.29           C  
ATOM   3886  CB  CYS A 521     -28.076  -5.991  49.428  1.00 29.29           C  
ATOM   3887  O   CYS A 521     -29.561  -5.162  51.713  1.00 29.29           O  
ATOM   3888  SG  CYS A 521     -27.254  -6.168  47.819  1.00 29.29           S  
ATOM   3889  N   ALA A 522     -30.392  -3.395  50.612  1.00 33.12           N  
ATOM   3890  CA  ALA A 522     -31.636  -3.365  51.365  1.00 33.12           C  
ATOM   3891  C   ALA A 522     -32.546  -4.505  50.873  1.00 33.12           C  
ATOM   3892  CB  ALA A 522     -32.280  -1.979  51.245  1.00 33.12           C  
ATOM   3893  O   ALA A 522     -33.130  -4.448  49.788  1.00 33.12           O  
ATOM   3894  N   VAL A 523     -32.659  -5.564  51.678  1.00 30.24           N  
ATOM   3895  CA  VAL A 523     -33.683  -6.602  51.520  1.00 30.24           C  
ATOM   3896  C   VAL A 523     -35.034  -5.953  51.818  1.00 30.24           C  
ATOM   3897  CB  VAL A 523     -33.407  -7.804  52.451  1.00 30.24           C  
ATOM   3898  O   VAL A 523     -35.392  -5.750  52.975  1.00 30.24           O  
ATOM   3899  CG1 VAL A 523     -34.492  -8.884  52.331  1.00 30.24           C  
ATOM   3900  CG2 VAL A 523     -32.060  -8.459  52.115  1.00 30.24           C  
ATOM   3901  N   SER A 524     -35.783  -5.590  50.775  1.00 35.32           N  
ATOM   3902  CA  SER A 524     -37.183  -5.194  50.931  1.00 35.32           C  
ATOM   3903  C   SER A 524     -38.078  -6.433  50.847  1.00 35.32           C  
ATOM   3904  CB  SER A 524     -37.590  -4.066  49.973  1.00 35.32           C  
ATOM   3905  O   SER A 524     -37.981  -7.236  49.919  1.00 35.32           O  
ATOM   3906  OG  SER A 524     -37.666  -4.482  48.627  1.00 35.32           O  
ATOM   3907  N   HIS A 525     -38.940  -6.606  51.850  1.00 33.60           N  
ATOM   3908  CA  HIS A 525     -39.993  -7.618  51.888  1.00 33.60           C  
ATOM   3909  C   HIS A 525     -41.096  -7.293  50.864  1.00 33.60           C  
ATOM   3910  CB  HIS A 525     -40.563  -7.718  53.322  1.00 33.60           C  
ATOM   3911  O   HIS A 525     -42.194  -6.910  51.246  1.00 33.60           O  
ATOM   3912  CG  HIS A 525     -39.813  -8.636  54.247  1.00 33.60           C  
ATOM   3913  CD2 HIS A 525     -39.258  -8.313  55.457  1.00 33.60           C  
ATOM   3914  ND1 HIS A 525     -39.708 -10.001  54.104  1.00 33.60           N  
ATOM   3915  CE1 HIS A 525     -39.092 -10.488  55.193  1.00 33.60           C  
ATOM   3916  NE2 HIS A 525     -38.800  -9.496  56.045  1.00 33.60           N  
ATOM   3917  N   MET A 526     -40.823  -7.441  49.565  1.00 33.74           N  
ATOM   3918  CA  MET A 526     -41.849  -7.593  48.526  1.00 33.74           C  
ATOM   3919  C   MET A 526     -41.303  -8.448  47.369  1.00 33.74           C  
ATOM   3920  CB  MET A 526     -42.356  -6.241  47.987  1.00 33.74           C  
ATOM   3921  O   MET A 526     -40.218  -8.165  46.859  1.00 33.74           O  
ATOM   3922  CG  MET A 526     -43.300  -5.529  48.965  1.00 33.74           C  
ATOM   3923  SD  MET A 526     -44.404  -4.297  48.231  1.00 33.74           S  
ATOM   3924  CE  MET A 526     -45.318  -3.818  49.722  1.00 33.74           C  
ATOM   3925  N   PRO A 527     -42.018  -9.498  46.924  1.00 36.42           N  
ATOM   3926  CA  PRO A 527     -41.584 -10.303  45.791  1.00 36.42           C  
ATOM   3927  C   PRO A 527     -41.812  -9.526  44.486  1.00 36.42           C  
ATOM   3928  CB  PRO A 527     -42.416 -11.589  45.881  1.00 36.42           C  
ATOM   3929  O   PRO A 527     -42.952  -9.224  44.145  1.00 36.42           O  
ATOM   3930  CG  PRO A 527     -43.714 -11.146  46.559  1.00 36.42           C  
ATOM   3931  CD  PRO A 527     -43.293  -9.973  47.443  1.00 36.42           C  
ATOM   3932  N   GLY A 528     -40.742  -9.231  43.735  1.00 35.03           N  
ATOM   3933  CA  GLY A 528     -40.872  -8.967  42.293  1.00 35.03           C  
ATOM   3934  C   GLY A 528     -40.156  -7.765  41.669  1.00 35.03           C  
ATOM   3935  O   GLY A 528     -40.337  -7.576  40.470  1.00 35.03           O  
ATOM   3936  N   ALA A 529     -39.344  -6.969  42.376  1.00 32.60           N  
ATOM   3937  CA  ALA A 529     -38.560  -5.914  41.712  1.00 32.60           C  
ATOM   3938  C   ALA A 529     -37.327  -5.460  42.517  1.00 32.60           C  
ATOM   3939  CB  ALA A 529     -39.485  -4.721  41.415  1.00 32.60           C  
ATOM   3940  O   ALA A 529     -37.439  -4.672  43.452  1.00 32.60           O  
ATOM   3941  N   THR A 530     -36.134  -5.903  42.120  1.00 32.86           N  
ATOM   3942  CA  THR A 530     -34.855  -5.319  42.552  1.00 32.86           C  
ATOM   3943  C   THR A 530     -34.451  -4.205  41.586  1.00 32.86           C  
ATOM   3944  CB  THR A 530     -33.740  -6.380  42.657  1.00 32.86           C  
ATOM   3945  O   THR A 530     -34.069  -4.461  40.448  1.00 32.86           O  
ATOM   3946  CG2 THR A 530     -33.646  -6.948  44.071  1.00 32.86           C  
ATOM   3947  OG1 THR A 530     -33.975  -7.476  41.795  1.00 32.86           O  
ATOM   3948  N   TRP A 531     -34.524  -2.953  42.042  1.00 33.10           N  
ATOM   3949  CA  TRP A 531     -33.980  -1.791  41.334  1.00 33.10           C  
ATOM   3950  C   TRP A 531     -32.727  -1.300  42.061  1.00 33.10           C  
ATOM   3951  CB  TRP A 531     -35.036  -0.679  41.238  1.00 33.10           C  
ATOM   3952  O   TRP A 531     -32.827  -0.718  43.139  1.00 33.10           O  
ATOM   3953  CG  TRP A 531     -36.180  -0.948  40.310  1.00 33.10           C  
ATOM   3954  CD1 TRP A 531     -37.330  -1.578  40.639  1.00 33.10           C  
ATOM   3955  CD2 TRP A 531     -36.302  -0.607  38.894  1.00 33.10           C  
ATOM   3956  CE2 TRP A 531     -37.570  -1.068  38.428  1.00 33.10           C  
ATOM   3957  CE3 TRP A 531     -35.469   0.040  37.954  1.00 33.10           C  
ATOM   3958  NE1 TRP A 531     -38.154  -1.649  39.532  1.00 33.10           N  
ATOM   3959  CH2 TRP A 531     -37.140  -0.247  36.193  1.00 33.10           C  
ATOM   3960  CZ2 TRP A 531     -37.993  -0.896  37.102  1.00 33.10           C  
ATOM   3961  CZ3 TRP A 531     -35.884   0.220  36.620  1.00 33.10           C  
ATOM   3962  N   CYS A 532     -31.548  -1.490  41.468  1.00 33.41           N  
ATOM   3963  CA  CYS A 532     -30.331  -0.819  41.927  1.00 33.41           C  
ATOM   3964  C   CYS A 532     -30.286   0.598  41.338  1.00 33.41           C  
ATOM   3965  CB  CYS A 532     -29.088  -1.635  41.539  1.00 33.41           C  
ATOM   3966  O   CYS A 532     -30.129   0.762  40.129  1.00 33.41           O  
ATOM   3967  SG  CYS A 532     -28.928  -3.071  42.637  1.00 33.41           S  
ATOM   3968  N   ARG A 533     -30.409   1.627  42.184  1.00 30.93           N  
ATOM   3969  CA  ARG A 533     -30.045   3.009  41.834  1.00 30.93           C  
ATOM   3970  C   ARG A 533     -28.676   3.324  42.429  1.00 30.93           C  
ATOM   3971  CB  ARG A 533     -31.095   4.022  42.323  1.00 30.93           C  
ATOM   3972  O   ARG A 533     -28.502   3.224  43.636  1.00 30.93           O  
ATOM   3973  CG  ARG A 533     -32.361   4.045  41.456  1.00 30.93           C  
ATOM   3974  CD  ARG A 533     -33.263   5.217  41.870  1.00 30.93           C  
ATOM   3975  NE  ARG A 533     -34.555   5.189  41.156  1.00 30.93           N  
ATOM   3976  NH1 ARG A 533     -35.150   7.393  41.449  1.00 30.93           N  
ATOM   3977  NH2 ARG A 533     -36.534   6.007  40.386  1.00 30.93           N  
ATOM   3978  CZ  ARG A 533     -35.401   6.194  41.001  1.00 30.93           C  
ATOM   3979  N   LEU A 534     -27.732   3.730  41.582  1.00 32.99           N  
ATOM   3980  CA  LEU A 534     -26.463   4.327  41.999  1.00 32.99           C  
ATOM   3981  C   LEU A 534     -26.712   5.800  42.349  1.00 32.99           C  
ATOM   3982  CB  LEU A 534     -25.439   4.188  40.853  1.00 32.99           C  
ATOM   3983  O   LEU A 534     -27.209   6.549  41.508  1.00 32.99           O  
ATOM   3984  CG  LEU A 534     -24.882   2.761  40.681  1.00 32.99           C  
ATOM   3985  CD1 LEU A 534     -24.325   2.569  39.270  1.00 32.99           C  
ATOM   3986  CD2 LEU A 534     -23.762   2.479  41.683  1.00 32.99           C  
ATOM   3987  N   TRP A 535     -26.391   6.208  43.575  1.00 35.56           N  
ATOM   3988  CA  TRP A 535     -26.282   7.619  43.957  1.00 35.56           C  
ATOM   3989  C   TRP A 535     -24.793   7.989  44.048  1.00 35.56           C  
ATOM   3990  CB  TRP A 535     -27.007   7.894  45.284  1.00 35.56           C  
ATOM   3991  O   TRP A 535     -24.021   7.201  44.600  1.00 35.56           O  
ATOM   3992  CG  TRP A 535     -28.492   8.113  45.208  1.00 35.56           C  
ATOM   3993  CD1 TRP A 535     -29.345   7.540  44.327  1.00 35.56           C  
ATOM   3994  CD2 TRP A 535     -29.315   8.983  46.046  1.00 35.56           C  
ATOM   3995  CE2 TRP A 535     -30.669   8.891  45.604  1.00 35.56           C  
ATOM   3996  CE3 TRP A 535     -29.056   9.844  47.134  1.00 35.56           C  
ATOM   3997  NE1 TRP A 535     -30.628   7.995  44.559  1.00 35.56           N  
ATOM   3998  CH2 TRP A 535     -31.419  10.457  47.287  1.00 35.56           C  
ATOM   3999  CZ2 TRP A 535     -31.713   9.611  46.204  1.00 35.56           C  
ATOM   4000  CZ3 TRP A 535     -30.095  10.571  47.748  1.00 35.56           C  
ATOM   4001  N   PRO A 536     -24.360   9.141  43.505  1.00 37.69           N  
ATOM   4002  CA  PRO A 536     -23.069   9.717  43.860  1.00 37.69           C  
ATOM   4003  C   PRO A 536     -23.132  10.248  45.302  1.00 37.69           C  
ATOM   4004  CB  PRO A 536     -22.818  10.810  42.820  1.00 37.69           C  
ATOM   4005  O   PRO A 536     -24.178  10.747  45.720  1.00 37.69           O  
ATOM   4006  CG  PRO A 536     -24.226  11.284  42.457  1.00 37.69           C  
ATOM   4007  CD  PRO A 536     -25.113  10.056  42.661  1.00 37.69           C  
ATOM   4008  N   ALA A 537     -22.034  10.079  46.042  1.00 44.72           N  
ATOM   4009  CA  ALA A 537     -21.868  10.568  47.412  1.00 44.72           C  
ATOM   4010  C   ALA A 537     -21.964  12.096  47.516  1.00 44.72           C  
ATOM   4011  CB  ALA A 537     -20.530  10.051  47.959  1.00 44.72           C  
ATOM   4012  O   ALA A 537     -21.561  12.776  46.539  1.00 44.72           O  
ATOM   4013  OXT ALA A 537     -22.400  12.526  48.606  1.00 44.72           O  
TER    4014      ALA A 537                                                      
ENDMDL                                                                          
END                                                                             
