# Supplementary material for: Cryo‐EM structure of antibacterial efflux transporter QacA from Staphylococcus aureus reveals a novel extracellular loop with allosteric role
Source: EMBO J. 2023 Jul 17;42(16):e113418. doi: 10.15252/embj.2023113418 (PMC10425836; doi:10.15252/embj.2023113418)
Supplement: Supplementary file 4 — Source Data for Expanded View [file EMBJ-42-e113418-s008.zip › Expanded view source data/Figure EV2/AF2 models/AF-P9WJX3-Rv1634.pdb]

HEADER                                            01-JUN-22                     
TITLE     ALPHAFOLD MONOMER V2.0 PREDICTION FOR PROBABLE MULTIDRUG-EFFLUX       
TITLE    2 TRANSPORTER RV1634 (P9WJX3)                                          
COMPND    MOL_ID: 1;                                                            
COMPND   2 MOLECULE: PROBABLE MULTIDRUG-EFFLUX TRANSPORTER RV1634;              
COMPND   3 CHAIN: A                                                             
SOURCE    MOL_ID: 1;                                                            
SOURCE   2 ORGANISM_SCIENTIFIC: MYCOBACTERIUM TUBERCULOSIS (STRAIN ATCC 25618 / 
SOURCE   3 H37RV);                                                              
SOURCE   4 ORGANISM_TAXID: 83332                                                
REMARK   1                                                                      
REMARK   1 REFERENCE 1                                                          
REMARK   1  AUTH   JOHN JUMPER, RICHARD EVANS, ALEXANDER PRITZEL, TIM GREEN,    
REMARK   1  AUTH 2 MICHAEL FIGURNOV, OLAF RONNEBERGER, KATHRYN TUNYASUVUNAKOOL, 
REMARK   1  AUTH 3 RUSS BATES, AUGUSTIN ZIDEK, ANNA POTAPENKO, ALEX BRIDGLAND,  
REMARK   1  AUTH 4 CLEMENS MEYER, SIMON A A KOHL, ANDREW J BALLARD,             
REMARK   1  AUTH 5 ANDREW COWIE, BERNARDINO ROMERA-PAREDES, STANISLAV NIKOLOV,  
REMARK   1  AUTH 6 RISHUB JAIN, JONAS ADLER, TREVOR BACK, STIG PETERSEN,        
REMARK   1  AUTH 7 DAVID REIMAN, ELLEN CLANCY, MICHAL ZIELINSKI,                
REMARK   1  AUTH 8 MARTIN STEINEGGER, MICHALINA PACHOLSKA, TAMAS BERGHAMMER,    
REMARK   1  AUTH 9 DAVID SILVER, ORIOL VINYALS, ANDREW W SENIOR,                
REMARK   1  AUTH10 KORAY KAVUKCUOGLU, PUSHMEET KOHLI, DEMIS HASSABIS            
REMARK   1  TITL   HIGHLY ACCURATE PROTEIN STRUCTURE PREDICTION WITH ALPHAFOLD  
REMARK   1  REF    NATURE                        V. 596   583 2021              
REMARK   1  REFN                   ISSN 0028-0836                               
REMARK   1  PMID   34265844                                                     
REMARK   1  DOI    10.1038/s41586-021-03819-2                                   
REMARK   1                                                                      
REMARK   1 DISCLAIMERS                                                          
REMARK   1 ALPHAFOLD DATA, COPYRIGHT (2021) DEEPMIND TECHNOLOGIES LIMITED. THE  
REMARK   1 INFORMATION PROVIDED IS THEORETICAL MODELLING ONLY AND CAUTION SHOULD
REMARK   1 BE EXERCISED IN ITS USE. IT IS PROVIDED "AS-IS" WITHOUT ANY WARRANTY 
REMARK   1 OF ANY KIND, WHETHER EXPRESSED OR IMPLIED. NO WARRANTY IS GIVEN THAT 
REMARK   1 USE OF THE INFORMATION SHALL NOT INFRINGE THE RIGHTS OF ANY THIRD    
REMARK   1 PARTY. THE INFORMATION IS NOT INTENDED TO BE A SUBSTITUTE FOR        
REMARK   1 PROFESSIONAL MEDICAL ADVICE, DIAGNOSIS, OR TREATMENT, AND DOES NOT   
REMARK   1 CONSTITUTE MEDICAL OR OTHER PROFESSIONAL ADVICE. IT IS AVAILABLE FOR 
REMARK   1 ACADEMIC AND COMMERCIAL PURPOSES, UNDER CC-BY 4.0 LICENCE.           
DBREF  XXXX A    1   471  UNP    P9WJX3   Y1634_MYCTU      1    471             
SEQRES   1 A  471  MET THR GLU THR ALA SER GLU THR GLY SER TRP ARG GLU          
SEQRES   2 A  471  LEU LEU SER ARG TYR LEU GLY THR SER ILE VAL LEU ALA          
SEQRES   3 A  471  GLY GLY VAL ALA LEU TYR ALA THR ASN GLU PHE LEU THR          
SEQRES   4 A  471  ILE SER LEU LEU PRO SER THR ILE ALA ASP ILE GLY GLY          
SEQRES   5 A  471  SER ARG LEU TYR ALA TRP VAL THR THR LEU TYR LEU VAL          
SEQRES   6 A  471  GLY SER VAL VAL ALA ALA THR THR VAL ASN THR MET LEU          
SEQRES   7 A  471  LEU ARG VAL GLY ALA ARG SER SER TYR LEU MET GLY LEU          
SEQRES   8 A  471  ALA VAL PHE GLY LEU ALA SER LEU VAL CYS ALA ALA ALA          
SEQRES   9 A  471  PRO SER MET GLN ILE LEU VAL ALA GLY ARG THR LEU GLN          
SEQRES  10 A  471  GLY ILE ALA GLY GLY LEU LEU ALA GLY LEU GLY TYR ALA          
SEQRES  11 A  471  LEU ILE ASN SER THR LEU PRO LYS SER LEU TRP THR ARG          
SEQRES  12 A  471  GLY SER ALA LEU VAL SER ALA MET TRP GLY VAL ALA THR          
SEQRES  13 A  471  LEU ILE GLY PRO ALA THR GLY GLY LEU PHE ALA GLN LEU          
SEQRES  14 A  471  GLY LEU TRP ARG TRP ALA PHE GLY VAL MET THR LEU LEU          
SEQRES  15 A  471  THR ALA LEU MET ALA MET LEU VAL PRO VAL ALA LEU GLY          
SEQRES  16 A  471  ALA GLY GLY VAL GLY PRO GLY GLY GLU THR PRO VAL GLY          
SEQRES  17 A  471  SER THR HIS LYS VAL PRO VAL TRP SER LEU LEU LEU MET          
SEQRES  18 A  471  GLY ALA ALA ALA LEU ALA ILE SER VAL ALA ALA LEU PRO          
SEQRES  19 A  471  ASN TYR LEU VAL GLN THR ALA GLY LEU LEU ALA ALA ALA          
SEQRES  20 A  471  ALA LEU LEU VAL ALA VAL PHE VAL VAL VAL ASP TRP ARG          
SEQRES  21 A  471  ILE HIS ALA ALA VAL LEU PRO PRO SER VAL PHE GLY SER          
SEQRES  22 A  471  GLY PRO LEU LYS TRP ILE TYR LEU THR MET SER VAL GLN          
SEQRES  23 A  471  MET ILE ALA ALA MET VAL ASP THR TYR VAL PRO LEU PHE          
SEQRES  24 A  471  GLY GLN ARG LEU GLY HIS LEU THR PRO VAL ALA ALA GLY          
SEQRES  25 A  471  PHE LEU GLY ALA ALA LEU ALA VAL GLY TRP THR VAL GLY          
SEQRES  26 A  471  GLU VAL ALA SER ALA SER LEU ASN SER ALA ARG VAL ILE          
SEQRES  27 A  471  GLY HIS VAL VAL ALA ALA ALA PRO LEU VAL MET ALA SER          
SEQRES  28 A  471  GLY LEU ALA LEU GLY ALA VAL THR GLN ARG ALA ASP ALA          
SEQRES  29 A  471  PRO VAL GLY ILE ILE ALA LEU TRP ALA LEU ALA LEU LEU          
SEQRES  30 A  471  ILE ILE GLY THR GLY ILE GLY ILE ALA TRP PRO HIS LEU          
SEQRES  31 A  471  THR VAL ARG ALA MET ASP SER VAL ALA ASP PRO ALA GLU          
SEQRES  32 A  471  SER SER ALA ALA ALA ALA ALA ILE ASN VAL VAL GLN LEU          
SEQRES  33 A  471  ILE SER GLY ALA PHE GLY ALA GLY LEU ALA GLY VAL VAL          
SEQRES  34 A  471  VAL ASN THR ALA LYS GLY GLY GLU VAL ALA ALA ALA ARG          
SEQRES  35 A  471  GLY LEU TYR MET ALA PHE THR VAL LEU ALA ALA ALA GLY          
SEQRES  36 A  471  VAL ILE ALA SER TYR GLN ALA THR HIS ARG ASP ARG ARG          
SEQRES  37 A  471  LEU PRO ARG                                                  
CRYST1    1.000    1.000    1.000  90.00  90.00  90.00 P 1           1          
ORIGX1      1.000000  0.000000  0.000000        0.00000                         
ORIGX2      0.000000  1.000000  0.000000        0.00000                         
ORIGX3      0.000000  0.000000  1.000000        0.00000                         
SCALE1      1.000000  0.000000  0.000000        0.00000                         
SCALE2      0.000000  1.000000  0.000000        0.00000                         
SCALE3      0.000000  0.000000  1.000000        0.00000                         
MODEL        1                                                                  
ATOM      1  N   MET A   1     -14.278  -0.322  43.961  1.00 38.10           N  
ATOM      2  CA  MET A   1     -14.534   0.192  42.599  1.00 38.10           C  
ATOM      3  C   MET A   1     -13.596  -0.552  41.667  1.00 38.10           C  
ATOM      4  CB  MET A   1     -14.338   1.716  42.527  1.00 38.10           C  
ATOM      5  O   MET A   1     -12.436  -0.191  41.547  1.00 38.10           O  
ATOM      6  CG  MET A   1     -15.418   2.465  43.318  1.00 38.10           C  
ATOM      7  SD  MET A   1     -15.126   4.248  43.427  1.00 38.10           S  
ATOM      8  CE  MET A   1     -16.539   4.884  42.483  1.00 38.10           C  
ATOM      9  N   THR A   2     -14.062  -1.693  41.174  1.00 35.84           N  
ATOM     10  CA  THR A   2     -13.298  -2.686  40.413  1.00 35.84           C  
ATOM     11  C   THR A   2     -13.177  -2.270  38.946  1.00 35.84           C  
ATOM     12  CB  THR A   2     -13.981  -4.063  40.543  1.00 35.84           C  
ATOM     13  O   THR A   2     -14.183  -2.052  38.281  1.00 35.84           O  
ATOM     14  CG2 THR A   2     -13.544  -4.775  41.823  1.00 35.84           C  
ATOM     15  OG1 THR A   2     -15.384  -3.895  40.646  1.00 35.84           O  
ATOM     16  N   GLU A   3     -11.926  -2.102  38.521  1.00 29.70           N  
ATOM     17  CA  GLU A   3     -11.356  -2.113  37.167  1.00 29.70           C  
ATOM     18  C   GLU A   3     -12.319  -2.105  35.964  1.00 29.70           C  
ATOM     19  CB  GLU A   3     -10.429  -3.341  37.071  1.00 29.70           C  
ATOM     20  O   GLU A   3     -12.816  -3.137  35.529  1.00 29.70           O  
ATOM     21  CG  GLU A   3      -9.206  -3.217  37.996  1.00 29.70           C  
ATOM     22  CD  GLU A   3      -8.333  -4.479  38.011  1.00 29.70           C  
ATOM     23  OE1 GLU A   3      -7.103  -4.308  38.155  1.00 29.70           O  
ATOM     24  OE2 GLU A   3      -8.908  -5.585  37.935  1.00 29.70           O  
ATOM     25  N   THR A   4     -12.439  -0.953  35.299  1.00 36.20           N  
ATOM     26  CA  THR A   4     -12.638  -0.906  33.842  1.00 36.20           C  
ATOM     27  C   THR A   4     -11.276  -0.688  33.188  1.00 36.20           C  
ATOM     28  CB  THR A   4     -13.656   0.161  33.407  1.00 36.20           C  
ATOM     29  O   THR A   4     -10.977   0.399  32.684  1.00 36.20           O  
ATOM     30  CG2 THR A   4     -15.069  -0.149  33.888  1.00 36.20           C  
ATOM     31  OG1 THR A   4     -13.266   1.425  33.899  1.00 36.20           O  
ATOM     32  N   ALA A   5     -10.398  -1.691  33.254  1.00 36.21           N  
ATOM     33  CA  ALA A   5      -9.281  -1.742  32.323  1.00 36.21           C  
ATOM     34  C   ALA A   5      -9.910  -1.942  30.940  1.00 36.21           C  
ATOM     35  CB  ALA A   5      -8.319  -2.869  32.722  1.00 36.21           C  
ATOM     36  O   ALA A   5     -10.495  -2.986  30.675  1.00 36.21           O  
ATOM     37  N   SER A   6      -9.888  -0.915  30.086  1.00 45.51           N  
ATOM     38  CA  SER A   6     -10.275  -1.087  28.689  1.00 45.51           C  
ATOM     39  C   SER A   6      -9.324  -2.126  28.100  1.00 45.51           C  
ATOM     40  CB  SER A   6     -10.203   0.245  27.925  1.00 45.51           C  
ATOM     41  O   SER A   6      -8.163  -1.796  27.847  1.00 45.51           O  
ATOM     42  OG  SER A   6      -8.887   0.768  27.912  1.00 45.51           O  
ATOM     43  N   GLU A   7      -9.775  -3.373  27.964  1.00 57.64           N  
ATOM     44  CA  GLU A   7      -9.001  -4.431  27.326  1.00 57.64           C  
ATOM     45  C   GLU A   7      -8.694  -3.968  25.905  1.00 57.64           C  
ATOM     46  CB  GLU A   7      -9.752  -5.772  27.329  1.00 57.64           C  
ATOM     47  O   GLU A   7      -9.541  -3.977  25.008  1.00 57.64           O  
ATOM     48  CG  GLU A   7      -9.719  -6.470  28.699  1.00 57.64           C  
ATOM     49  CD  GLU A   7     -10.340  -7.878  28.657  1.00 57.64           C  
ATOM     50  OE1 GLU A   7      -9.944  -8.707  29.506  1.00 57.64           O  
ATOM     51  OE2 GLU A   7     -11.198  -8.120  27.776  1.00 57.64           O  
ATOM     52  N   THR A   8      -7.477  -3.470  25.703  1.00 68.94           N  
ATOM     53  CA  THR A   8      -6.963  -3.300  24.361  1.00 68.94           C  
ATOM     54  C   THR A   8      -6.798  -4.711  23.824  1.00 68.94           C  
ATOM     55  CB  THR A   8      -5.670  -2.474  24.327  1.00 68.94           C  
ATOM     56  O   THR A   8      -6.125  -5.538  24.439  1.00 68.94           O  
ATOM     57  CG2 THR A   8      -5.928  -1.031  24.761  1.00 68.94           C  
ATOM     58  OG1 THR A   8      -4.661  -2.966  25.173  1.00 68.94           O  
ATOM     59  N   GLY A   9      -7.466  -5.018  22.709  1.00 80.02           N  
ATOM     60  CA  GLY A   9      -7.418  -6.367  22.150  1.00 80.02           C  
ATOM     61  C   GLY A   9      -5.981  -6.740  21.787  1.00 80.02           C  
ATOM     62  O   GLY A   9      -5.069  -5.919  21.888  1.00 80.02           O  
ATOM     63  N   SER A  10      -5.729  -7.962  21.339  1.00 91.06           N  
ATOM     64  CA  SER A  10      -4.372  -8.370  20.939  1.00 91.06           C  
ATOM     65  C   SER A  10      -4.316  -8.848  19.491  1.00 91.06           C  
ATOM     66  CB  SER A  10      -3.803  -9.390  21.929  1.00 91.06           C  
ATOM     67  O   SER A  10      -5.317  -9.270  18.919  1.00 91.06           O  
ATOM     68  OG  SER A  10      -4.471 -10.626  21.808  1.00 91.06           O  
ATOM     69  N   TRP A  11      -3.125  -8.823  18.881  1.00 92.38           N  
ATOM     70  CA  TRP A  11      -2.915  -9.456  17.571  1.00 92.38           C  
ATOM     71  C   TRP A  11      -3.234 -10.952  17.615  1.00 92.38           C  
ATOM     72  CB  TRP A  11      -1.469  -9.244  17.113  1.00 92.38           C  
ATOM     73  O   TRP A  11      -3.810 -11.485  16.672  1.00 92.38           O  
ATOM     74  CG  TRP A  11      -1.184  -7.869  16.608  1.00 92.38           C  
ATOM     75  CD1 TRP A  11      -0.431  -6.922  17.215  1.00 92.38           C  
ATOM     76  CD2 TRP A  11      -1.607  -7.293  15.335  1.00 92.38           C  
ATOM     77  CE2 TRP A  11      -1.075  -5.973  15.241  1.00 92.38           C  
ATOM     78  CE3 TRP A  11      -2.369  -7.767  14.245  1.00 92.38           C  
ATOM     79  NE1 TRP A  11      -0.382  -5.793  16.421  1.00 92.38           N  
ATOM     80  CH2 TRP A  11      -2.051  -5.660  13.048  1.00 92.38           C  
ATOM     81  CZ2 TRP A  11      -1.284  -5.164  14.117  1.00 92.38           C  
ATOM     82  CZ3 TRP A  11      -2.591  -6.957  13.116  1.00 92.38           C  
ATOM     83  N   ARG A  12      -2.922 -11.615  18.738  1.00 92.97           N  
ATOM     84  CA  ARG A  12      -3.258 -13.023  18.959  1.00 92.97           C  
ATOM     85  C   ARG A  12      -4.766 -13.241  18.942  1.00 92.97           C  
ATOM     86  CB  ARG A  12      -2.630 -13.505  20.275  1.00 92.97           C  
ATOM     87  O   ARG A  12      -5.214 -14.207  18.344  1.00 92.97           O  
ATOM     88  CG  ARG A  12      -2.855 -15.009  20.496  1.00 92.97           C  
ATOM     89  CD  ARG A  12      -2.182 -15.469  21.792  1.00 92.97           C  
ATOM     90  NE  ARG A  12      -2.406 -16.907  22.028  1.00 92.97           N  
ATOM     91  NH1 ARG A  12      -1.262 -17.065  24.015  1.00 92.97           N  
ATOM     92  NH2 ARG A  12      -2.235 -18.879  23.154  1.00 92.97           N  
ATOM     93  CZ  ARG A  12      -1.968 -17.607  23.061  1.00 92.97           C  
ATOM     94  N   GLU A  13      -5.544 -12.365  19.568  1.00 92.08           N  
ATOM     95  CA  GLU A  13      -7.008 -12.445  19.568  1.00 92.08           C  
ATOM     96  C   GLU A  13      -7.585 -12.285  18.154  1.00 92.08           C  
ATOM     97  CB  GLU A  13      -7.546 -11.372  20.514  1.00 92.08           C  
ATOM     98  O   GLU A  13      -8.373 -13.125  17.719  1.00 92.08           O  
ATOM     99  CG  GLU A  13      -9.058 -11.475  20.737  1.00 92.08           C  
ATOM    100  CD  GLU A  13      -9.593 -10.292  21.552  1.00 92.08           C  
ATOM    101  OE1 GLU A  13     -10.832 -10.261  21.716  1.00 92.08           O  
ATOM    102  OE2 GLU A  13      -8.768  -9.426  21.940  1.00 92.08           O  
ATOM    103  N   LEU A  14      -7.125 -11.273  17.406  1.00 91.67           N  
ATOM    104  CA  LEU A  14      -7.545 -11.038  16.021  1.00 91.67           C  
ATOM    105  C   LEU A  14      -7.232 -12.240  15.116  1.00 91.67           C  
ATOM    106  CB  LEU A  14      -6.854  -9.759  15.505  1.00 91.67           C  
ATOM    107  O   LEU A  14      -8.100 -12.717  14.390  1.00 91.67           O  
ATOM    108  CG  LEU A  14      -7.310  -9.320  14.100  1.00 91.67           C  
ATOM    109  CD1 LEU A  14      -8.771  -8.868  14.090  1.00 91.67           C  
ATOM    110  CD2 LEU A  14      -6.458  -8.145  13.622  1.00 91.67           C  
ATOM    111  N   LEU A  15      -6.004 -12.759  15.197  1.00 92.40           N  
ATOM    112  CA  LEU A  15      -5.500 -13.833  14.335  1.00 92.40           C  
ATOM    113  C   LEU A  15      -5.843 -15.249  14.826  1.00 92.40           C  
ATOM    114  CB  LEU A  15      -3.981 -13.661  14.146  1.00 92.40           C  
ATOM    115  O   LEU A  15      -5.463 -16.220  14.178  1.00 92.40           O  
ATOM    116  CG  LEU A  15      -3.545 -12.342  13.480  1.00 92.40           C  
ATOM    117  CD1 LEU A  15      -2.017 -12.292  13.428  1.00 92.40           C  
ATOM    118  CD2 LEU A  15      -4.089 -12.197  12.058  1.00 92.40           C  
ATOM    119  N   SER A  16      -6.552 -15.393  15.949  1.00 91.47           N  
ATOM    120  CA  SER A  16      -7.074 -16.687  16.410  1.00 91.47           C  
ATOM    121  C   SER A  16      -8.591 -16.735  16.290  1.00 91.47           C  
ATOM    122  CB  SER A  16      -6.589 -17.040  17.821  1.00 91.47           C  
ATOM    123  O   SER A  16      -9.124 -17.428  15.427  1.00 91.47           O  
ATOM    124  OG  SER A  16      -6.960 -16.062  18.774  1.00 91.47           O  
ATOM    125  N   ARG A  17      -9.298 -15.955  17.110  1.00 90.44           N  
ATOM    126  CA  ARG A  17     -10.761 -15.979  17.205  1.00 90.44           C  
ATOM    127  C   ARG A  17     -11.443 -15.387  15.973  1.00 90.44           C  
ATOM    128  CB  ARG A  17     -11.165 -15.254  18.494  1.00 90.44           C  
ATOM    129  O   ARG A  17     -12.514 -15.851  15.599  1.00 90.44           O  
ATOM    130  CG  ARG A  17     -12.668 -15.371  18.771  1.00 90.44           C  
ATOM    131  CD  ARG A  17     -12.997 -14.731  20.119  1.00 90.44           C  
ATOM    132  NE  ARG A  17     -14.429 -14.863  20.431  1.00 90.44           N  
ATOM    133  NH1 ARG A  17     -14.379 -13.736  22.431  1.00 90.44           N  
ATOM    134  NH2 ARG A  17     -16.300 -14.608  21.699  1.00 90.44           N  
ATOM    135  CZ  ARG A  17     -15.026 -14.402  21.515  1.00 90.44           C  
ATOM    136  N   TYR A  18     -10.817 -14.395  15.342  1.00 93.04           N  
ATOM    137  CA  TYR A  18     -11.363 -13.666  14.193  1.00 93.04           C  
ATOM    138  C   TYR A  18     -10.539 -13.878  12.917  1.00 93.04           C  
ATOM    139  CB  TYR A  18     -11.536 -12.185  14.556  1.00 93.04           C  
ATOM    140  O   TYR A  18     -10.566 -13.039  12.015  1.00 93.04           O  
ATOM    141  CG  TYR A  18     -12.487 -11.949  15.710  1.00 93.04           C  
ATOM    142  CD1 TYR A  18     -13.873 -11.888  15.468  1.00 93.04           C  
ATOM    143  CD2 TYR A  18     -11.991 -11.790  17.019  1.00 93.04           C  
ATOM    144  CE1 TYR A  18     -14.766 -11.672  16.533  1.00 93.04           C  
ATOM    145  CE2 TYR A  18     -12.881 -11.576  18.088  1.00 93.04           C  
ATOM    146  OH  TYR A  18     -15.134 -11.329  18.876  1.00 93.04           O  
ATOM    147  CZ  TYR A  18     -14.270 -11.526  17.846  1.00 93.04           C  
ATOM    148  N   LEU A  19      -9.809 -14.998  12.820  1.00 93.29           N  
ATOM    149  CA  LEU A  19      -8.917 -15.280  11.693  1.00 93.29           C  
ATOM    150  C   LEU A  19      -9.667 -15.284  10.355  1.00 93.29           C  
ATOM    151  CB  LEU A  19      -8.207 -16.624  11.939  1.00 93.29           C  
ATOM    152  O   LEU A  19      -9.239 -14.618   9.419  1.00 93.29           O  
ATOM    153  CG  LEU A  19      -7.227 -17.029  10.820  1.00 93.29           C  
ATOM    154  CD1 LEU A  19      -6.077 -16.033  10.653  1.00 93.29           C  
ATOM    155  CD2 LEU A  19      -6.642 -18.407  11.115  1.00 93.29           C  
ATOM    156  N   GLY A  20     -10.806 -15.981  10.274  1.00 93.35           N  
ATOM    157  CA  GLY A  20     -11.604 -16.055   9.045  1.00 93.35           C  
ATOM    158  C   GLY A  20     -12.077 -14.680   8.572  1.00 93.35           C  
ATOM    159  O   GLY A  20     -11.870 -14.317   7.417  1.00 93.35           O  
ATOM    160  N   THR A  21     -12.650 -13.882   9.476  1.00 93.42           N  
ATOM    161  CA  THR A  21     -13.081 -12.505   9.193  1.00 93.42           C  
ATOM    162  C   THR A  21     -11.901 -11.639   8.759  1.00 93.42           C  
ATOM    163  CB  THR A  21     -13.732 -11.898  10.441  1.00 93.42           C  
ATOM    164  O   THR A  21     -11.982 -10.945   7.752  1.00 93.42           O  
ATOM    165  CG2 THR A  21     -14.381 -10.545  10.185  1.00 93.42           C  
ATOM    166  OG1 THR A  21     -14.713 -12.781  10.943  1.00 93.42           O  
ATOM    167  N   SER A  22     -10.774 -11.739   9.464  1.00 94.26           N  
ATOM    168  CA  SER A  22      -9.552 -10.989   9.168  1.00 94.26           C  
ATOM    169  C   SER A  22      -8.991 -11.323   7.781  1.00 94.26           C  
ATOM    170  CB  SER A  22      -8.504 -11.278  10.244  1.00 94.26           C  
ATOM    171  O   SER A  22      -8.638 -10.410   7.037  1.00 94.26           O  
ATOM    172  OG  SER A  22      -8.955 -10.822  11.502  1.00 94.26           O  
ATOM    173  N   ILE A  23      -8.967 -12.610   7.405  1.00 95.52           N  
ATOM    174  CA  ILE A  23      -8.558 -13.075   6.069  1.00 95.52           C  
ATOM    175  C   ILE A  23      -9.491 -12.526   4.997  1.00 95.52           C  
ATOM    176  CB  ILE A  23      -8.498 -14.621   6.000  1.00 95.52           C  
ATOM    177  O   ILE A  23      -9.002 -12.081   3.966  1.00 95.52           O  
ATOM    178  CG1 ILE A  23      -7.304 -15.141   6.830  1.00 95.52           C  
ATOM    179  CG2 ILE A  23      -8.370 -15.126   4.544  1.00 95.52           C  
ATOM    180  CD1 ILE A  23      -7.337 -16.657   7.067  1.00 95.52           C  
ATOM    181  N   VAL A  24     -10.807 -12.526   5.223  1.00 95.69           N  
ATOM    182  CA  VAL A  24     -11.757 -11.979   4.247  1.00 95.69           C  
ATOM    183  C   VAL A  24     -11.526 -10.483   4.063  1.00 95.69           C  
ATOM    184  CB  VAL A  24     -13.211 -12.331   4.608  1.00 95.69           C  
ATOM    185  O   VAL A  24     -11.238 -10.066   2.948  1.00 95.69           O  
ATOM    186  CG1 VAL A  24     -14.241 -11.569   3.765  1.00 95.69           C  
ATOM    187  CG2 VAL A  24     -13.441 -13.825   4.349  1.00 95.69           C  
ATOM    188  N   LEU A  25     -11.569  -9.685   5.135  1.00 94.92           N  
ATOM    189  CA  LEU A  25     -11.459  -8.224   5.039  1.00 94.92           C  
ATOM    190  C   LEU A  25     -10.135  -7.771   4.416  1.00 94.92           C  
ATOM    191  CB  LEU A  25     -11.639  -7.578   6.426  1.00 94.92           C  
ATOM    192  O   LEU A  25     -10.139  -6.962   3.488  1.00 94.92           O  
ATOM    193  CG  LEU A  25     -12.994  -7.823   7.111  1.00 94.92           C  
ATOM    194  CD1 LEU A  25     -13.085  -6.974   8.378  1.00 94.92           C  
ATOM    195  CD2 LEU A  25     -14.180  -7.517   6.203  1.00 94.92           C  
ATOM    196  N   ALA A  26      -9.016  -8.317   4.897  1.00 95.70           N  
ATOM    197  CA  ALA A  26      -7.697  -8.016   4.353  1.00 95.70           C  
ATOM    198  C   ALA A  26      -7.536  -8.598   2.942  1.00 95.70           C  
ATOM    199  CB  ALA A  26      -6.654  -8.565   5.331  1.00 95.70           C  
ATOM    200  O   ALA A  26      -7.015  -7.942   2.046  1.00 95.70           O  
ATOM    201  N   GLY A  27      -8.048  -9.804   2.711  1.00 95.86           N  
ATOM    202  CA  GLY A  27      -7.958 -10.518   1.446  1.00 95.86           C  
ATOM    203  C   GLY A  27      -8.619  -9.799   0.275  1.00 95.86           C  
ATOM    204  O   GLY A  27      -8.047  -9.787  -0.811  1.00 95.86           O  
ATOM    205  N   GLY A  28      -9.773  -9.151   0.468  1.00 96.04           N  
ATOM    206  CA  GLY A  28     -10.383  -8.345  -0.597  1.00 96.04           C  
ATOM    207  C   GLY A  28      -9.544  -7.131  -0.989  1.00 96.04           C  
ATOM    208  O   GLY A  28      -9.379  -6.873  -2.181  1.00 96.04           O  
ATOM    209  N   VAL A  29      -8.953  -6.429  -0.012  1.00 95.34           N  
ATOM    210  CA  VAL A  29      -7.998  -5.340  -0.292  1.00 95.34           C  
ATOM    211  C   VAL A  29      -6.733  -5.886  -0.949  1.00 95.34           C  
ATOM    212  CB  VAL A  29      -7.645  -4.529   0.972  1.00 95.34           C  
ATOM    213  O   VAL A  29      -6.259  -5.308  -1.921  1.00 95.34           O  
ATOM    214  CG1 VAL A  29      -6.552  -3.483   0.705  1.00 95.34           C  
ATOM    215  CG2 VAL A  29      -8.867  -3.744   1.448  1.00 95.34           C  
ATOM    216  N   ALA A  30      -6.212  -7.022  -0.482  1.00 96.11           N  
ATOM    217  CA  ALA A  30      -5.031  -7.657  -1.054  1.00 96.11           C  
ATOM    218  C   ALA A  30      -5.252  -8.073  -2.513  1.00 96.11           C  
ATOM    219  CB  ALA A  30      -4.641  -8.862  -0.191  1.00 96.11           C  
ATOM    220  O   ALA A  30      -4.387  -7.813  -3.346  1.00 96.11           O  
ATOM    221  N   LEU A  31      -6.403  -8.666  -2.848  1.00 96.43           N  
ATOM    222  CA  LEU A  31      -6.774  -9.001  -4.228  1.00 96.43           C  
ATOM    223  C   LEU A  31      -6.838  -7.745  -5.096  1.00 96.43           C  
ATOM    224  CB  LEU A  31      -8.135  -9.724  -4.247  1.00 96.43           C  
ATOM    225  O   LEU A  31      -6.243  -7.715  -6.173  1.00 96.43           O  
ATOM    226  CG  LEU A  31      -8.075 -11.197  -3.814  1.00 96.43           C  
ATOM    227  CD1 LEU A  31      -9.490 -11.741  -3.601  1.00 96.43           C  
ATOM    228  CD2 LEU A  31      -7.394 -12.065  -4.873  1.00 96.43           C  
ATOM    229  N   TYR A  32      -7.514  -6.703  -4.608  1.00 95.60           N  
ATOM    230  CA  TYR A  32      -7.633  -5.423  -5.297  1.00 95.60           C  
ATOM    231  C   TYR A  32      -6.264  -4.782  -5.574  1.00 95.60           C  
ATOM    232  CB  TYR A  32      -8.525  -4.489  -4.464  1.00 95.60           C  
ATOM    233  O   TYR A  32      -5.902  -4.559  -6.730  1.00 95.60           O  
ATOM    234  CG  TYR A  32      -8.566  -3.074  -4.996  1.00 95.60           C  
ATOM    235  CD1 TYR A  32      -8.131  -1.983  -4.222  1.00 95.60           C  
ATOM    236  CD2 TYR A  32      -8.990  -2.862  -6.313  1.00 95.60           C  
ATOM    237  CE1 TYR A  32      -8.143  -0.686  -4.773  1.00 95.60           C  
ATOM    238  CE2 TYR A  32      -9.008  -1.575  -6.863  1.00 95.60           C  
ATOM    239  OH  TYR A  32      -8.498   0.749  -6.678  1.00 95.60           O  
ATOM    240  CZ  TYR A  32      -8.558  -0.481  -6.104  1.00 95.60           C  
ATOM    241  N   ALA A  33      -5.481  -4.532  -4.527  1.00 93.52           N  
ATOM    242  CA  ALA A  33      -4.204  -3.840  -4.637  1.00 93.52           C  
ATOM    243  C   ALA A  33      -3.166  -4.683  -5.396  1.00 93.52           C  
ATOM    244  CB  ALA A  33      -3.748  -3.471  -3.222  1.00 93.52           C  
ATOM    245  O   ALA A  33      -2.449  -4.169  -6.252  1.00 93.52           O  
ATOM    246  N   THR A  34      -3.095  -5.999  -5.150  1.00 94.75           N  
ATOM    247  CA  THR A  34      -2.105  -6.856  -5.829  1.00 94.75           C  
ATOM    248  C   THR A  34      -2.393  -6.919  -7.319  1.00 94.75           C  
ATOM    249  CB  THR A  34      -2.039  -8.283  -5.264  1.00 94.75           C  
ATOM    250  O   THR A  34      -1.467  -6.804  -8.112  1.00 94.75           O  
ATOM    251  CG2 THR A  34      -0.869  -9.084  -5.837  1.00 94.75           C  
ATOM    252  OG1 THR A  34      -1.823  -8.247  -3.878  1.00 94.75           O  
ATOM    253  N   ASN A  35      -3.660  -7.050  -7.721  1.00 95.27           N  
ATOM    254  CA  ASN A  35      -4.050  -7.072  -9.129  1.00 95.27           C  
ATOM    255  C   ASN A  35      -3.766  -5.741  -9.845  1.00 95.27           C  
ATOM    256  CB  ASN A  35      -5.531  -7.441  -9.167  1.00 95.27           C  
ATOM    257  O   ASN A  35      -3.454  -5.742 -11.038  1.00 95.27           O  
ATOM    258  CG  ASN A  35      -6.119  -7.468 -10.559  1.00 95.27           C  
ATOM    259  ND2 ASN A  35      -7.037  -6.571 -10.830  1.00 95.27           N  
ATOM    260  OD1 ASN A  35      -5.799  -8.289 -11.402  1.00 95.27           O  
ATOM    261  N   GLU A  36      -3.848  -4.612  -9.138  1.00 93.13           N  
ATOM    262  CA  GLU A  36      -3.430  -3.309  -9.658  1.00 93.13           C  
ATOM    263  C   GLU A  36      -1.936  -3.300 -10.003  1.00 93.13           C  
ATOM    264  CB  GLU A  36      -3.805  -2.213  -8.651  1.00 93.13           C  
ATOM    265  O   GLU A  36      -1.580  -3.136 -11.173  1.00 93.13           O  
ATOM    266  CG  GLU A  36      -3.539  -0.812  -9.212  1.00 93.13           C  
ATOM    267  CD  GLU A  36      -3.989   0.310  -8.265  1.00 93.13           C  
ATOM    268  OE1 GLU A  36      -3.698   1.474  -8.612  1.00 93.13           O  
ATOM    269  OE2 GLU A  36      -4.684   0.015  -7.265  1.00 93.13           O  
ATOM    270  N   PHE A  37      -1.067  -3.563  -9.022  1.00 90.27           N  
ATOM    271  CA  PHE A  37       0.383  -3.514  -9.224  1.00 90.27           C  
ATOM    272  C   PHE A  37       0.908  -4.630 -10.137  1.00 90.27           C  
ATOM    273  CB  PHE A  37       1.092  -3.554  -7.869  1.00 90.27           C  
ATOM    274  O   PHE A  37       1.784  -4.390 -10.967  1.00 90.27           O  
ATOM    275  CG  PHE A  37       0.799  -2.380  -6.962  1.00 90.27           C  
ATOM    276  CD1 PHE A  37       1.159  -1.078  -7.356  1.00 90.27           C  
ATOM    277  CD2 PHE A  37       0.175  -2.585  -5.721  1.00 90.27           C  
ATOM    278  CE1 PHE A  37       0.862   0.014  -6.524  1.00 90.27           C  
ATOM    279  CE2 PHE A  37      -0.123  -1.495  -4.887  1.00 90.27           C  
ATOM    280  CZ  PHE A  37       0.209  -0.192  -5.297  1.00 90.27           C  
ATOM    281  N   LEU A  38       0.343  -5.836 -10.039  1.00 92.50           N  
ATOM    282  CA  LEU A  38       0.663  -6.967 -10.912  1.00 92.50           C  
ATOM    283  C   LEU A  38       0.421  -6.623 -12.379  1.00 92.50           C  
ATOM    284  CB  LEU A  38      -0.158  -8.185 -10.446  1.00 92.50           C  
ATOM    285  O   LEU A  38       1.269  -6.906 -13.225  1.00 92.50           O  
ATOM    286  CG  LEU A  38      -0.098  -9.427 -11.357  1.00 92.50           C  
ATOM    287  CD1 LEU A  38      -0.209 -10.708 -10.532  1.00 92.50           C  
ATOM    288  CD2 LEU A  38      -1.287  -9.446 -12.326  1.00 92.50           C  
ATOM    289  N   THR A  39      -0.708  -5.979 -12.688  1.00 92.98           N  
ATOM    290  CA  THR A  39      -1.043  -5.640 -14.075  1.00 92.98           C  
ATOM    291  C   THR A  39      -0.036  -4.655 -14.659  1.00 92.98           C  
ATOM    292  CB  THR A  39      -2.459  -5.069 -14.199  1.00 92.98           C  
ATOM    293  O   THR A  39       0.384  -4.832 -15.801  1.00 92.98           O  
ATOM    294  CG2 THR A  39      -2.792  -4.760 -15.660  1.00 92.98           C  
ATOM    295  OG1 THR A  39      -3.414  -6.002 -13.751  1.00 92.98           O  
ATOM    296  N   ILE A  40       0.397  -3.658 -13.879  1.00 88.54           N  
ATOM    297  CA  ILE A  40       1.384  -2.660 -14.322  1.00 88.54           C  
ATOM    298  C   ILE A  40       2.669  -3.344 -14.813  1.00 88.54           C  
ATOM    299  CB  ILE A  40       1.661  -1.635 -13.194  1.00 88.54           C  
ATOM    300  O   ILE A  40       3.199  -2.971 -15.858  1.00 88.54           O  
ATOM    301  CG1 ILE A  40       0.387  -0.804 -12.905  1.00 88.54           C  
ATOM    302  CG2 ILE A  40       2.828  -0.699 -13.565  1.00 88.54           C  
ATOM    303  CD1 ILE A  40       0.476   0.070 -11.647  1.00 88.54           C  
ATOM    304  N   SER A  41       3.136  -4.383 -14.118  1.00 85.95           N  
ATOM    305  CA  SER A  41       4.340  -5.129 -14.509  1.00 85.95           C  
ATOM    306  C   SER A  41       4.144  -6.071 -15.701  1.00 85.95           C  
ATOM    307  CB  SER A  41       4.865  -5.911 -13.309  1.00 85.95           C  
ATOM    308  O   SER A  41       5.112  -6.377 -16.393  1.00 85.95           O  
ATOM    309  OG  SER A  41       5.255  -4.988 -12.317  1.00 85.95           O  
ATOM    310  N   LEU A  42       2.915  -6.512 -15.975  1.00 91.43           N  
ATOM    311  CA  LEU A  42       2.603  -7.371 -17.123  1.00 91.43           C  
ATOM    312  C   LEU A  42       2.434  -6.594 -18.427  1.00 91.43           C  
ATOM    313  CB  LEU A  42       1.314  -8.147 -16.837  1.00 91.43           C  
ATOM    314  O   LEU A  42       2.715  -7.140 -19.496  1.00 91.43           O  
ATOM    315  CG  LEU A  42       1.462  -9.192 -15.729  1.00 91.43           C  
ATOM    316  CD1 LEU A  42       0.089  -9.757 -15.410  1.00 91.43           C  
ATOM    317  CD2 LEU A  42       2.352 -10.356 -16.145  1.00 91.43           C  
ATOM    318  N   LEU A  43       1.994  -5.335 -18.341  1.00 90.33           N  
ATOM    319  CA  LEU A  43       1.577  -4.514 -19.480  1.00 90.33           C  
ATOM    320  C   LEU A  43       2.524  -4.563 -20.692  1.00 90.33           C  
ATOM    321  CB  LEU A  43       1.373  -3.060 -19.011  1.00 90.33           C  
ATOM    322  O   LEU A  43       2.023  -4.778 -21.800  1.00 90.33           O  
ATOM    323  CG  LEU A  43      -0.032  -2.740 -18.490  1.00 90.33           C  
ATOM    324  CD1 LEU A  43      -0.082  -1.285 -18.022  1.00 90.33           C  
ATOM    325  CD2 LEU A  43      -1.066  -2.948 -19.596  1.00 90.33           C  
ATOM    326  N   PRO A  44       3.858  -4.419 -20.541  1.00 88.65           N  
ATOM    327  CA  PRO A  44       4.770  -4.507 -21.680  1.00 88.65           C  
ATOM    328  C   PRO A  44       4.702  -5.859 -22.406  1.00 88.65           C  
ATOM    329  CB  PRO A  44       6.168  -4.236 -21.110  1.00 88.65           C  
ATOM    330  O   PRO A  44       4.630  -5.891 -23.633  1.00 88.65           O  
ATOM    331  CG  PRO A  44       5.892  -3.413 -19.853  1.00 88.65           C  
ATOM    332  CD  PRO A  44       4.593  -4.024 -19.341  1.00 88.65           C  
ATOM    333  N   SER A  45       4.668  -6.970 -21.660  1.00 89.49           N  
ATOM    334  CA  SER A  45       4.576  -8.327 -22.223  1.00 89.49           C  
ATOM    335  C   SER A  45       3.215  -8.603 -22.859  1.00 89.49           C  
ATOM    336  CB  SER A  45       4.898  -9.382 -21.156  1.00 89.49           C  
ATOM    337  O   SER A  45       3.143  -9.193 -23.934  1.00 89.49           O  
ATOM    338  OG  SER A  45       3.909  -9.472 -20.142  1.00 89.49           O  
ATOM    339  N   THR A  46       2.134  -8.109 -22.250  1.00 93.62           N  
ATOM    340  CA  THR A  46       0.786  -8.225 -22.810  1.00 93.62           C  
ATOM    341  C   THR A  46       0.696  -7.500 -24.149  1.00 93.62           C  
ATOM    342  CB  THR A  46      -0.250  -7.675 -21.822  1.00 93.62           C  
ATOM    343  O   THR A  46       0.205  -8.066 -25.117  1.00 93.62           O  
ATOM    344  CG2 THR A  46      -1.679  -7.869 -22.313  1.00 93.62           C  
ATOM    345  OG1 THR A  46      -0.145  -8.349 -20.589  1.00 93.62           O  
ATOM    346  N   ILE A  47       1.236  -6.283 -24.251  1.00 93.06           N  
ATOM    347  CA  ILE A  47       1.240  -5.517 -25.506  1.00 93.06           C  
ATOM    348  C   ILE A  47       2.113  -6.169 -26.576  1.00 93.06           C  
ATOM    349  CB  ILE A  47       1.678  -4.069 -25.229  1.00 93.06           C  
ATOM    350  O   ILE A  47       1.758  -6.108 -27.750  1.00 93.06           O  
ATOM    351  CG1 ILE A  47       0.522  -3.379 -24.483  1.00 93.06           C  
ATOM    352  CG2 ILE A  47       2.021  -3.276 -26.509  1.00 93.06           C  
ATOM    353  CD1 ILE A  47       0.967  -2.093 -23.816  1.00 93.06           C  
ATOM    354  N   ALA A  48       3.229  -6.792 -26.198  1.00 92.84           N  
ATOM    355  CA  ALA A  48       4.059  -7.533 -27.144  1.00 92.84           C  
ATOM    356  C   ALA A  48       3.310  -8.725 -27.773  1.00 92.84           C  
ATOM    357  CB  ALA A  48       5.337  -7.977 -26.423  1.00 92.84           C  
ATOM    358  O   ALA A  48       3.558  -9.046 -28.931  1.00 92.84           O  
ATOM    359  N   ASP A  49       2.383  -9.342 -27.034  1.00 94.37           N  
ATOM    360  CA  ASP A  49       1.618 -10.515 -27.467  1.00 94.37           C  
ATOM    361  C   ASP A  49       0.316 -10.157 -28.213  1.00 94.37           C  
ATOM    362  CB  ASP A  49       1.366 -11.367 -26.216  1.00 94.37           C  
ATOM    363  O   ASP A  49       0.082 -10.635 -29.319  1.00 94.37           O  
ATOM    364  CG  ASP A  49       0.625 -12.670 -26.499  1.00 94.37           C  
ATOM    365  OD1 ASP A  49       0.980 -13.388 -27.450  1.00 94.37           O  
ATOM    366  OD2 ASP A  49      -0.287 -12.978 -25.696  1.00 94.37           O  
ATOM    367  N   ILE A  50      -0.531  -9.281 -27.649  1.00 96.07           N  
ATOM    368  CA  ILE A  50      -1.861  -8.948 -28.216  1.00 96.07           C  
ATOM    369  C   ILE A  50      -1.948  -7.547 -28.840  1.00 96.07           C  
ATOM    370  CB  ILE A  50      -3.008  -9.211 -27.211  1.00 96.07           C  
ATOM    371  O   ILE A  50      -3.013  -7.128 -29.303  1.00 96.07           O  
ATOM    372  CG1 ILE A  50      -3.059  -8.162 -26.077  1.00 96.07           C  
ATOM    373  CG2 ILE A  50      -2.933 -10.655 -26.691  1.00 96.07           C  
ATOM    374  CD1 ILE A  50      -4.129  -8.416 -25.012  1.00 96.07           C  
ATOM    375  N   GLY A  51      -0.847  -6.793 -28.846  1.00 93.54           N  
ATOM    376  CA  GLY A  51      -0.786  -5.440 -29.393  1.00 93.54           C  
ATOM    377  C   GLY A  51      -1.548  -4.397 -28.568  1.00 93.54           C  
ATOM    378  O   GLY A  51      -1.782  -4.537 -27.370  1.00 93.54           O  
ATOM    379  N   GLY A  52      -1.938  -3.298 -29.223  1.00 89.75           N  
ATOM    380  CA  GLY A  52      -2.804  -2.279 -28.617  1.00 89.75           C  
ATOM    381  C   GLY A  52      -2.099  -1.261 -27.715  1.00 89.75           C  
ATOM    382  O   GLY A  52      -2.722  -0.733 -26.799  1.00 89.75           O  
ATOM    383  N   SER A  53      -0.841  -0.911 -27.997  1.00 86.43           N  
ATOM    384  CA  SER A  53      -0.066   0.099 -27.246  1.00 86.43           C  
ATOM    385  C   SER A  53      -0.796   1.434 -27.031  1.00 86.43           C  
ATOM    386  CB  SER A  53       1.255   0.370 -27.971  1.00 86.43           C  
ATOM    387  O   SER A  53      -0.631   2.068 -25.992  1.00 86.43           O  
ATOM    388  OG  SER A  53       1.009   0.812 -29.298  1.00 86.43           O  
ATOM    389  N   ARG A  54      -1.678   1.832 -27.959  1.00 88.18           N  
ATOM    390  CA  ARG A  54      -2.547   3.021 -27.837  1.00 88.18           C  
ATOM    391  C   ARG A  54      -3.479   2.983 -26.616  1.00 88.18           C  
ATOM    392  CB  ARG A  54      -3.392   3.187 -29.110  1.00 88.18           C  
ATOM    393  O   ARG A  54      -3.917   4.030 -26.153  1.00 88.18           O  
ATOM    394  CG  ARG A  54      -2.550   3.431 -30.372  1.00 88.18           C  
ATOM    395  CD  ARG A  54      -3.469   3.673 -31.575  1.00 88.18           C  
ATOM    396  NE  ARG A  54      -2.700   3.905 -32.811  1.00 88.18           N  
ATOM    397  NH1 ARG A  54      -4.476   4.412 -34.180  1.00 88.18           N  
ATOM    398  NH2 ARG A  54      -2.407   4.422 -35.012  1.00 88.18           N  
ATOM    399  CZ  ARG A  54      -3.196   4.244 -33.990  1.00 88.18           C  
ATOM    400  N   LEU A  55      -3.790   1.792 -26.107  1.00 86.17           N  
ATOM    401  CA  LEU A  55      -4.648   1.569 -24.944  1.00 86.17           C  
ATOM    402  C   LEU A  55      -3.862   1.313 -23.649  1.00 86.17           C  
ATOM    403  CB  LEU A  55      -5.639   0.432 -25.245  1.00 86.17           C  
ATOM    404  O   LEU A  55      -4.493   1.087 -22.623  1.00 86.17           O  
ATOM    405  CG  LEU A  55      -6.646   0.704 -26.373  1.00 86.17           C  
ATOM    406  CD1 LEU A  55      -7.494  -0.546 -26.606  1.00 86.17           C  
ATOM    407  CD2 LEU A  55      -7.585   1.869 -26.052  1.00 86.17           C  
ATOM    408  N   TYR A  56      -2.521   1.384 -23.665  1.00 83.78           N  
ATOM    409  CA  TYR A  56      -1.656   1.153 -22.492  1.00 83.78           C  
ATOM    410  C   TYR A  56      -2.167   1.888 -21.247  1.00 83.78           C  
ATOM    411  CB  TYR A  56      -0.226   1.627 -22.829  1.00 83.78           C  
ATOM    412  O   TYR A  56      -2.440   1.292 -20.210  1.00 83.78           O  
ATOM    413  CG  TYR A  56       0.774   1.475 -21.692  1.00 83.78           C  
ATOM    414  CD1 TYR A  56       0.820   2.387 -20.618  1.00 83.78           C  
ATOM    415  CD2 TYR A  56       1.682   0.406 -21.710  1.00 83.78           C  
ATOM    416  CE1 TYR A  56       1.700   2.166 -19.540  1.00 83.78           C  
ATOM    417  CE2 TYR A  56       2.546   0.162 -20.633  1.00 83.78           C  
ATOM    418  OH  TYR A  56       3.389   0.796 -18.500  1.00 83.78           O  
ATOM    419  CZ  TYR A  56       2.546   1.036 -19.534  1.00 83.78           C  
ATOM    420  N   ALA A  57      -2.362   3.194 -21.402  1.00 81.06           N  
ATOM    421  CA  ALA A  57      -2.873   4.110 -20.395  1.00 81.06           C  
ATOM    422  C   ALA A  57      -4.244   3.701 -19.834  1.00 81.06           C  
ATOM    423  CB  ALA A  57      -2.998   5.433 -21.146  1.00 81.06           C  
ATOM    424  O   ALA A  57      -4.488   3.729 -18.627  1.00 81.06           O  
ATOM    425  N   TRP A  58      -5.134   3.287 -20.736  1.00 86.55           N  
ATOM    426  CA  TRP A  58      -6.537   3.023 -20.446  1.00 86.55           C  
ATOM    427  C   TRP A  58      -6.747   1.792 -19.556  1.00 86.55           C  
ATOM    428  CB  TRP A  58      -7.301   2.938 -21.773  1.00 86.55           C  
ATOM    429  O   TRP A  58      -7.756   1.725 -18.855  1.00 86.55           O  
ATOM    430  CG  TRP A  58      -7.447   4.261 -22.468  1.00 86.55           C  
ATOM    431  CD1 TRP A  58      -6.717   4.736 -23.504  1.00 86.55           C  
ATOM    432  CD2 TRP A  58      -8.376   5.331 -22.129  1.00 86.55           C  
ATOM    433  CE2 TRP A  58      -8.175   6.424 -23.021  1.00 86.55           C  
ATOM    434  CE3 TRP A  58      -9.367   5.484 -21.142  1.00 86.55           C  
ATOM    435  NE1 TRP A  58      -7.153   6.003 -23.843  1.00 86.55           N  
ATOM    436  CH2 TRP A  58      -9.915   7.720 -21.950  1.00 86.55           C  
ATOM    437  CZ2 TRP A  58      -8.925   7.606 -22.942  1.00 86.55           C  
ATOM    438  CZ3 TRP A  58     -10.135   6.655 -21.058  1.00 86.55           C  
ATOM    439  N   VAL A  59      -5.779   0.867 -19.518  1.00 89.84           N  
ATOM    440  CA  VAL A  59      -5.788  -0.323 -18.645  1.00 89.84           C  
ATOM    441  C   VAL A  59      -5.833   0.066 -17.166  1.00 89.84           C  
ATOM    442  CB  VAL A  59      -4.543  -1.194 -18.925  1.00 89.84           C  
ATOM    443  O   VAL A  59      -6.577  -0.545 -16.397  1.00 89.84           O  
ATOM    444  CG1 VAL A  59      -4.380  -2.412 -17.998  1.00 89.84           C  
ATOM    445  CG2 VAL A  59      -4.598  -1.732 -20.362  1.00 89.84           C  
ATOM    446  N   THR A  60      -5.058   1.072 -16.759  1.00 85.07           N  
ATOM    447  CA  THR A  60      -5.028   1.547 -15.367  1.00 85.07           C  
ATOM    448  C   THR A  60      -6.088   2.617 -15.132  1.00 85.07           C  
ATOM    449  CB  THR A  60      -3.632   2.054 -14.981  1.00 85.07           C  
ATOM    450  O   THR A  60      -6.764   2.591 -14.108  1.00 85.07           O  
ATOM    451  CG2 THR A  60      -3.500   2.331 -13.485  1.00 85.07           C  
ATOM    452  OG1 THR A  60      -2.679   1.064 -15.292  1.00 85.07           O  
ATOM    453  N   THR A  61      -6.311   3.509 -16.104  1.00 84.44           N  
ATOM    454  CA  THR A  61      -7.327   4.567 -15.999  1.00 84.44           C  
ATOM    455  C   THR A  61      -8.722   4.006 -15.737  1.00 84.44           C  
ATOM    456  CB  THR A  61      -7.351   5.409 -17.281  1.00 84.44           C  
ATOM    457  O   THR A  61      -9.359   4.395 -14.762  1.00 84.44           O  
ATOM    458  CG2 THR A  61      -8.465   6.458 -17.322  1.00 84.44           C  
ATOM    459  OG1 THR A  61      -6.110   6.042 -17.482  1.00 84.44           O  
ATOM    460  N   LEU A  62      -9.214   3.081 -16.569  1.00 89.28           N  
ATOM    461  CA  LEU A  62     -10.580   2.572 -16.405  1.00 89.28           C  
ATOM    462  C   LEU A  62     -10.728   1.642 -15.202  1.00 89.28           C  
ATOM    463  CB  LEU A  62     -11.069   1.888 -17.687  1.00 89.28           C  
ATOM    464  O   LEU A  62     -11.808   1.579 -14.618  1.00 89.28           O  
ATOM    465  CG  LEU A  62     -11.225   2.827 -18.889  1.00 89.28           C  
ATOM    466  CD1 LEU A  62     -11.689   2.052 -20.124  1.00 89.28           C  
ATOM    467  CD2 LEU A  62     -12.211   3.970 -18.627  1.00 89.28           C  
ATOM    468  N   TYR A  63      -9.642   0.980 -14.793  1.00 91.97           N  
ATOM    469  CA  TYR A  63      -9.594   0.260 -13.526  1.00 91.97           C  
ATOM    470  C   TYR A  63      -9.861   1.213 -12.356  1.00 91.97           C  
ATOM    471  CB  TYR A  63      -8.239  -0.439 -13.390  1.00 91.97           C  
ATOM    472  O   TYR A  63     -10.824   1.021 -11.622  1.00 91.97           O  
ATOM    473  CG  TYR A  63      -8.085  -1.223 -12.108  1.00 91.97           C  
ATOM    474  CD1 TYR A  63      -7.446  -0.667 -10.981  1.00 91.97           C  
ATOM    475  CD2 TYR A  63      -8.568  -2.539 -12.063  1.00 91.97           C  
ATOM    476  CE1 TYR A  63      -7.264  -1.448  -9.821  1.00 91.97           C  
ATOM    477  CE2 TYR A  63      -8.409  -3.310 -10.906  1.00 91.97           C  
ATOM    478  OH  TYR A  63      -7.507  -3.620  -8.766  1.00 91.97           O  
ATOM    479  CZ  TYR A  63      -7.737  -2.778  -9.797  1.00 91.97           C  
ATOM    480  N   LEU A  64      -9.082   2.293 -12.237  1.00 87.04           N  
ATOM    481  CA  LEU A  64      -9.221   3.269 -11.153  1.00 87.04           C  
ATOM    482  C   LEU A  64     -10.579   3.979 -11.167  1.00 87.04           C  
ATOM    483  CB  LEU A  64      -8.084   4.298 -11.255  1.00 87.04           C  
ATOM    484  O   LEU A  64     -11.197   4.142 -10.116  1.00 87.04           O  
ATOM    485  CG  LEU A  64      -6.691   3.744 -10.910  1.00 87.04           C  
ATOM    486  CD1 LEU A  64      -5.648   4.828 -11.180  1.00 87.04           C  
ATOM    487  CD2 LEU A  64      -6.601   3.324  -9.444  1.00 87.04           C  
ATOM    488  N   VAL A  65     -11.075   4.363 -12.348  1.00 86.05           N  
ATOM    489  CA  VAL A  65     -12.414   4.958 -12.496  1.00 86.05           C  
ATOM    490  C   VAL A  65     -13.485   3.995 -11.991  1.00 86.05           C  
ATOM    491  CB  VAL A  65     -12.686   5.353 -13.960  1.00 86.05           C  
ATOM    492  O   VAL A  65     -14.328   4.388 -11.185  1.00 86.05           O  
ATOM    493  CG1 VAL A  65     -14.136   5.801 -14.193  1.00 86.05           C  
ATOM    494  CG2 VAL A  65     -11.794   6.526 -14.375  1.00 86.05           C  
ATOM    495  N   GLY A  66     -13.424   2.730 -12.415  1.00 90.98           N  
ATOM    496  CA  GLY A  66     -14.314   1.681 -11.929  1.00 90.98           C  
ATOM    497  C   GLY A  66     -14.261   1.539 -10.408  1.00 90.98           C  
ATOM    498  O   GLY A  66     -15.309   1.511  -9.762  1.00 90.98           O  
ATOM    499  N   SER A  67     -13.055   1.532  -9.832  1.00 91.23           N  
ATOM    500  CA  SER A  67     -12.842   1.420  -8.386  1.00 91.23           C  
ATOM    501  C   SER A  67     -13.463   2.570  -7.606  1.00 91.23           C  
ATOM    502  CB  SER A  67     -11.351   1.390  -8.043  1.00 91.23           C  
ATOM    503  O   SER A  67     -14.154   2.339  -6.615  1.00 91.23           O  
ATOM    504  OG  SER A  67     -10.668   0.386  -8.749  1.00 91.23           O  
ATOM    505  N   VAL A  68     -13.244   3.808  -8.058  1.00 85.89           N  
ATOM    506  CA  VAL A  68     -13.789   5.013  -7.420  1.00 85.89           C  
ATOM    507  C   VAL A  68     -15.311   4.979  -7.445  1.00 85.89           C  
ATOM    508  CB  VAL A  68     -13.255   6.281  -8.114  1.00 85.89           C  
ATOM    509  O   VAL A  68     -15.944   5.157  -6.408  1.00 85.89           O  
ATOM    510  CG1 VAL A  68     -13.984   7.543  -7.642  1.00 85.89           C  
ATOM    511  CG2 VAL A  68     -11.774   6.490  -7.799  1.00 85.89           C  
ATOM    512  N   VAL A  69     -15.896   4.700  -8.613  1.00 86.81           N  
ATOM    513  CA  VAL A  69     -17.349   4.594  -8.795  1.00 86.81           C  
ATOM    514  C   VAL A  69     -17.912   3.531  -7.851  1.00 86.81           C  
ATOM    515  CB  VAL A  69     -17.651   4.299 -10.280  1.00 86.81           C  
ATOM    516  O   VAL A  69     -18.818   3.814  -7.070  1.00 86.81           O  
ATOM    517  CG1 VAL A  69     -19.100   3.921 -10.593  1.00 86.81           C  
ATOM    518  CG2 VAL A  69     -17.347   5.539 -11.135  1.00 86.81           C  
ATOM    519  N   ALA A  70     -17.336   2.331  -7.832  1.00 90.05           N  
ATOM    520  CA  ALA A  70     -17.812   1.249  -6.981  1.00 90.05           C  
ATOM    521  C   ALA A  70     -17.671   1.536  -5.481  1.00 90.05           C  
ATOM    522  CB  ALA A  70     -17.050  -0.008  -7.354  1.00 90.05           C  
ATOM    523  O   ALA A  70     -18.584   1.213  -4.718  1.00 90.05           O  
ATOM    524  N   ALA A  71     -16.588   2.191  -5.055  1.00 87.66           N  
ATOM    525  CA  ALA A  71     -16.360   2.542  -3.655  1.00 87.66           C  
ATOM    526  C   ALA A  71     -17.496   3.410  -3.079  1.00 87.66           C  
ATOM    527  CB  ALA A  71     -14.995   3.230  -3.546  1.00 87.66           C  
ATOM    528  O   ALA A  71     -17.880   3.238  -1.924  1.00 87.66           O  
ATOM    529  N   THR A  72     -18.115   4.270  -3.896  1.00 84.49           N  
ATOM    530  CA  THR A  72     -19.277   5.079  -3.474  1.00 84.49           C  
ATOM    531  C   THR A  72     -20.554   4.269  -3.239  1.00 84.49           C  
ATOM    532  CB  THR A  72     -19.619   6.165  -4.490  1.00 84.49           C  
ATOM    533  O   THR A  72     -21.476   4.729  -2.568  1.00 84.49           O  
ATOM    534  CG2 THR A  72     -18.447   7.020  -4.909  1.00 84.49           C  
ATOM    535  OG1 THR A  72     -20.168   5.631  -5.656  1.00 84.49           O  
ATOM    536  N   THR A  73     -20.629   3.052  -3.783  1.00 88.17           N  
ATOM    537  CA  THR A  73     -21.810   2.184  -3.666  1.00 88.17           C  
ATOM    538  C   THR A  73     -21.756   1.254  -2.462  1.00 88.17           C  
ATOM    539  CB  THR A  73     -22.062   1.359  -4.934  1.00 88.17           C  
ATOM    540  O   THR A  73     -22.771   0.640  -2.142  1.00 88.17           O  
ATOM    541  CG2 THR A  73     -22.093   2.211  -6.195  1.00 88.17           C  
ATOM    542  OG1 THR A  73     -21.098   0.350  -5.117  1.00 88.17           O  
ATOM    543  N   VAL A  74     -20.612   1.164  -1.774  1.00 89.73           N  
ATOM    544  CA  VAL A  74     -20.354   0.194  -0.694  1.00 89.73           C  
ATOM    545  C   VAL A  74     -21.428   0.263   0.387  1.00 89.73           C  
ATOM    546  CB  VAL A  74     -18.960   0.444  -0.089  1.00 89.73           C  
ATOM    547  O   VAL A  74     -22.050  -0.751   0.688  1.00 89.73           O  
ATOM    548  CG1 VAL A  74     -18.688  -0.383   1.175  1.00 89.73           C  
ATOM    549  CG2 VAL A  74     -17.852   0.139  -1.104  1.00 89.73           C  
ATOM    550  N   ASN A  75     -21.714   1.457   0.915  1.00 85.08           N  
ATOM    551  CA  ASN A  75     -22.734   1.623   1.951  1.00 85.08           C  
ATOM    552  C   ASN A  75     -24.131   1.211   1.450  1.00 85.08           C  
ATOM    553  CB  ASN A  75     -22.714   3.082   2.439  1.00 85.08           C  
ATOM    554  O   ASN A  75     -24.866   0.498   2.125  1.00 85.08           O  
ATOM    555  CG  ASN A  75     -23.634   3.257   3.634  1.00 85.08           C  
ATOM    556  ND2 ASN A  75     -24.465   4.271   3.654  1.00 85.08           N  
ATOM    557  OD1 ASN A  75     -23.617   2.465   4.555  1.00 85.08           O  
ATOM    558  N   THR A  76     -24.478   1.587   0.214  1.00 84.68           N  
ATOM    559  CA  THR A  76     -25.763   1.201  -0.392  1.00 84.68           C  
ATOM    560  C   THR A  76     -25.867  -0.316  -0.576  1.00 84.68           C  
ATOM    561  CB  THR A  76     -25.966   1.906  -1.741  1.00 84.68           C  
ATOM    562  O   THR A  76     -26.928  -0.885  -0.337  1.00 84.68           O  
ATOM    563  CG2 THR A  76     -27.307   1.573  -2.393  1.00 84.68           C  
ATOM    564  OG1 THR A  76     -25.966   3.304  -1.582  1.00 84.68           O  
ATOM    565  N   MET A  77     -24.784  -0.985  -0.981  1.00 87.28           N  
ATOM    566  CA  MET A  77     -24.739  -2.445  -1.119  1.00 87.28           C  
ATOM    567  C   MET A  77     -24.902  -3.136   0.238  1.00 87.28           C  
ATOM    568  CB  MET A  77     -23.429  -2.870  -1.806  1.00 87.28           C  
ATOM    569  O   MET A  77     -25.743  -4.026   0.368  1.00 87.28           O  
ATOM    570  CG  MET A  77     -23.403  -2.511  -3.294  1.00 87.28           C  
ATOM    571  SD  MET A  77     -24.614  -3.432  -4.289  1.00 87.28           S  
ATOM    572  CE  MET A  77     -25.494  -2.054  -5.062  1.00 87.28           C  
ATOM    573  N   LEU A  78     -24.193  -2.661   1.268  1.00 87.17           N  
ATOM    574  CA  LEU A  78     -24.320  -3.174   2.633  1.00 87.17           C  
ATOM    575  C   LEU A  78     -25.759  -3.084   3.151  1.00 87.17           C  
ATOM    576  CB  LEU A  78     -23.363  -2.411   3.566  1.00 87.17           C  
ATOM    577  O   LEU A  78     -26.273  -4.075   3.664  1.00 87.17           O  
ATOM    578  CG  LEU A  78     -21.881  -2.770   3.381  1.00 87.17           C  
ATOM    579  CD1 LEU A  78     -21.021  -1.903   4.294  1.00 87.17           C  
ATOM    580  CD2 LEU A  78     -21.620  -4.236   3.717  1.00 87.17           C  
ATOM    581  N   LEU A  79     -26.422  -1.941   2.956  1.00 83.43           N  
ATOM    582  CA  LEU A  79     -27.801  -1.727   3.402  1.00 83.43           C  
ATOM    583  C   LEU A  79     -28.835  -2.521   2.587  1.00 83.43           C  
ATOM    584  CB  LEU A  79     -28.118  -0.220   3.341  1.00 83.43           C  
ATOM    585  O   LEU A  79     -29.850  -2.939   3.135  1.00 83.43           O  
ATOM    586  CG  LEU A  79     -27.331   0.653   4.338  1.00 83.43           C  
ATOM    587  CD1 LEU A  79     -27.636   2.126   4.059  1.00 83.43           C  
ATOM    588  CD2 LEU A  79     -27.692   0.347   5.791  1.00 83.43           C  
ATOM    589  N   ARG A  80     -28.610  -2.719   1.279  1.00 85.16           N  
ATOM    590  CA  ARG A  80     -29.597  -3.351   0.384  1.00 85.16           C  
ATOM    591  C   ARG A  80     -29.520  -4.872   0.334  1.00 85.16           C  
ATOM    592  CB  ARG A  80     -29.464  -2.803  -1.040  1.00 85.16           C  
ATOM    593  O   ARG A  80     -30.562  -5.514   0.268  1.00 85.16           O  
ATOM    594  CG  ARG A  80     -30.015  -1.380  -1.206  1.00 85.16           C  
ATOM    595  CD  ARG A  80     -29.901  -1.035  -2.693  1.00 85.16           C  
ATOM    596  NE  ARG A  80     -30.464   0.284  -3.035  1.00 85.16           N  
ATOM    597  NH1 ARG A  80     -30.863  -0.180  -5.250  1.00 85.16           N  
ATOM    598  NH2 ARG A  80     -31.452   1.789  -4.436  1.00 85.16           N  
ATOM    599  CZ  ARG A  80     -30.918   0.626  -4.228  1.00 85.16           C  
ATOM    600  N   VAL A  81     -28.317  -5.441   0.271  1.00 87.76           N  
ATOM    601  CA  VAL A  81     -28.125  -6.892   0.060  1.00 87.76           C  
ATOM    602  C   VAL A  81     -27.360  -7.571   1.198  1.00 87.76           C  
ATOM    603  CB  VAL A  81     -27.504  -7.205  -1.319  1.00 87.76           C  
ATOM    604  O   VAL A  81     -27.244  -8.798   1.212  1.00 87.76           O  
ATOM    605  CG1 VAL A  81     -28.359  -6.655  -2.469  1.00 87.76           C  
ATOM    606  CG2 VAL A  81     -26.078  -6.679  -1.493  1.00 87.76           C  
ATOM    607  N   GLY A  82     -26.857  -6.796   2.162  1.00 88.78           N  
ATOM    608  CA  GLY A  82     -26.101  -7.292   3.306  1.00 88.78           C  
ATOM    609  C   GLY A  82     -24.619  -7.539   3.009  1.00 88.78           C  
ATOM    610  O   GLY A  82     -24.177  -7.609   1.857  1.00 88.78           O  
ATOM    611  N   ALA A  83     -23.838  -7.697   4.080  1.00 90.68           N  
ATOM    612  CA  ALA A  83     -22.382  -7.846   4.039  1.00 90.68           C  
ATOM    613  C   ALA A  83     -21.917  -9.043   3.196  1.00 90.68           C  
ATOM    614  CB  ALA A  83     -21.889  -7.968   5.486  1.00 90.68           C  
ATOM    615  O   ALA A  83     -21.133  -8.887   2.259  1.00 90.68           O  
ATOM    616  N   ARG A  84     -22.437 -10.238   3.503  1.00 92.68           N  
ATOM    617  CA  ARG A  84     -22.047 -11.491   2.842  1.00 92.68           C  
ATOM    618  C   ARG A  84     -22.333 -11.456   1.340  1.00 92.68           C  
ATOM    619  CB  ARG A  84     -22.752 -12.663   3.541  1.00 92.68           C  
ATOM    620  O   ARG A  84     -21.452 -11.788   0.549  1.00 92.68           O  
ATOM    621  CG  ARG A  84     -22.412 -14.008   2.888  1.00 92.68           C  
ATOM    622  CD  ARG A  84     -23.118 -15.153   3.611  1.00 92.68           C  
ATOM    623  NE  ARG A  84     -23.058 -16.396   2.821  1.00 92.68           N  
ATOM    624  NH1 ARG A  84     -23.663 -17.821   4.506  1.00 92.68           N  
ATOM    625  NH2 ARG A  84     -23.454 -18.604   2.429  1.00 92.68           N  
ATOM    626  CZ  ARG A  84     -23.393 -17.597   3.253  1.00 92.68           C  
ATOM    627  N   SER A  85     -23.540 -11.048   0.947  1.00 93.82           N  
ATOM    628  CA  SER A  85     -23.938 -10.986  -0.465  1.00 93.82           C  
ATOM    629  C   SER A  85     -23.114  -9.956  -1.227  1.00 93.82           C  
ATOM    630  CB  SER A  85     -25.417 -10.633  -0.610  1.00 93.82           C  
ATOM    631  O   SER A  85     -22.631 -10.262  -2.311  1.00 93.82           O  
ATOM    632  OG  SER A  85     -26.206 -11.443   0.238  1.00 93.82           O  
ATOM    633  N   SER A  86     -22.875  -8.778  -0.636  1.00 93.67           N  
ATOM    634  CA  SER A  86     -22.029  -7.740  -1.242  1.00 93.67           C  
ATOM    635  C   SER A  86     -20.619  -8.261  -1.532  1.00 93.67           C  
ATOM    636  CB  SER A  86     -21.914  -6.519  -0.324  1.00 93.67           C  
ATOM    637  O   SER A  86     -20.094  -8.057  -2.627  1.00 93.67           O  
ATOM    638  OG  SER A  86     -23.177  -5.956  -0.051  1.00 93.67           O  
ATOM    639  N   TYR A  87     -20.025  -8.986  -0.578  1.00 94.32           N  
ATOM    640  CA  TYR A  87     -18.686  -9.557  -0.728  1.00 94.32           C  
ATOM    641  C   TYR A  87     -18.638 -10.650  -1.802  1.00 94.32           C  
ATOM    642  CB  TYR A  87     -18.197 -10.087   0.629  1.00 94.32           C  
ATOM    643  O   TYR A  87     -17.752 -10.643  -2.654  1.00 94.32           O  
ATOM    644  CG  TYR A  87     -16.757  -9.725   0.902  1.00 94.32           C  
ATOM    645  CD1 TYR A  87     -15.713 -10.484   0.343  1.00 94.32           C  
ATOM    646  CD2 TYR A  87     -16.473  -8.579   1.667  1.00 94.32           C  
ATOM    647  CE1 TYR A  87     -14.377 -10.089   0.543  1.00 94.32           C  
ATOM    648  CE2 TYR A  87     -15.144  -8.173   1.860  1.00 94.32           C  
ATOM    649  OH  TYR A  87     -12.833  -8.489   1.421  1.00 94.32           O  
ATOM    650  CZ  TYR A  87     -14.101  -8.923   1.287  1.00 94.32           C  
ATOM    651  N   LEU A  88     -19.616 -11.564  -1.806  1.00 96.66           N  
ATOM    652  CA  LEU A  88     -19.715 -12.624  -2.815  1.00 96.66           C  
ATOM    653  C   LEU A  88     -19.963 -12.065  -4.220  1.00 96.66           C  
ATOM    654  CB  LEU A  88     -20.830 -13.615  -2.435  1.00 96.66           C  
ATOM    655  O   LEU A  88     -19.363 -12.554  -5.171  1.00 96.66           O  
ATOM    656  CG  LEU A  88     -20.493 -14.525  -1.243  1.00 96.66           C  
ATOM    657  CD1 LEU A  88     -21.715 -15.366  -0.867  1.00 96.66           C  
ATOM    658  CD2 LEU A  88     -19.334 -15.477  -1.546  1.00 96.66           C  
ATOM    659  N   MET A  89     -20.792 -11.026  -4.357  1.00 95.98           N  
ATOM    660  CA  MET A  89     -20.999 -10.330  -5.630  1.00 95.98           C  
ATOM    661  C   MET A  89     -19.702  -9.681  -6.118  1.00 95.98           C  
ATOM    662  CB  MET A  89     -22.094  -9.263  -5.486  1.00 95.98           C  
ATOM    663  O   MET A  89     -19.334  -9.863  -7.277  1.00 95.98           O  
ATOM    664  CG  MET A  89     -23.497  -9.870  -5.383  1.00 95.98           C  
ATOM    665  SD  MET A  89     -24.806  -8.661  -5.035  1.00 95.98           S  
ATOM    666  CE  MET A  89     -24.788  -7.703  -6.575  1.00 95.98           C  
ATOM    667  N   GLY A  90     -18.981  -8.982  -5.233  1.00 96.63           N  
ATOM    668  CA  GLY A  90     -17.675  -8.402  -5.546  1.00 96.63           C  
ATOM    669  C   GLY A  90     -16.677  -9.457  -6.024  1.00 96.63           C  
ATOM    670  O   GLY A  90     -16.106  -9.317  -7.101  1.00 96.63           O  
ATOM    671  N   LEU A  91     -16.522 -10.560  -5.287  1.00 97.75           N  
ATOM    672  CA  LEU A  91     -15.616 -11.649  -5.670  1.00 97.75           C  
ATOM    673  C   LEU A  91     -16.050 -12.346  -6.967  1.00 97.75           C  
ATOM    674  CB  LEU A  91     -15.506 -12.665  -4.522  1.00 97.75           C  
ATOM    675  O   LEU A  91     -15.204 -12.642  -7.806  1.00 97.75           O  
ATOM    676  CG  LEU A  91     -14.788 -12.141  -3.265  1.00 97.75           C  
ATOM    677  CD1 LEU A  91     -14.909 -13.179  -2.160  1.00 97.75           C  
ATOM    678  CD2 LEU A  91     -13.294 -11.884  -3.474  1.00 97.75           C  
ATOM    679  N   ALA A  92     -17.348 -12.573  -7.181  1.00 97.68           N  
ATOM    680  CA  ALA A  92     -17.847 -13.184  -8.411  1.00 97.68           C  
ATOM    681  C   ALA A  92     -17.516 -12.322  -9.639  1.00 97.68           C  
ATOM    682  CB  ALA A  92     -19.355 -13.426  -8.279  1.00 97.68           C  
ATOM    683  O   ALA A  92     -16.952 -12.826 -10.612  1.00 97.68           O  
ATOM    684  N   VAL A  93     -17.799 -11.016  -9.579  1.00 97.62           N  
ATOM    685  CA  VAL A  93     -17.476 -10.088 -10.674  1.00 97.62           C  
ATOM    686  C   VAL A  93     -15.962  -9.990 -10.865  1.00 97.62           C  
ATOM    687  CB  VAL A  93     -18.106  -8.699 -10.451  1.00 97.62           C  
ATOM    688  O   VAL A  93     -15.498 -10.049 -12.000  1.00 97.62           O  
ATOM    689  CG1 VAL A  93     -17.752  -7.719 -11.581  1.00 97.62           C  
ATOM    690  CG2 VAL A  93     -19.639  -8.784 -10.423  1.00 97.62           C  
ATOM    691  N   PHE A  94     -15.179  -9.909  -9.784  1.00 98.12           N  
ATOM    692  CA  PHE A  94     -13.718  -9.842  -9.865  1.00 98.12           C  
ATOM    693  C   PHE A  94     -13.116 -11.100 -10.503  1.00 98.12           C  
ATOM    694  CB  PHE A  94     -13.130  -9.625  -8.465  1.00 98.12           C  
ATOM    695  O   PHE A  94     -12.240 -11.002 -11.362  1.00 98.12           O  
ATOM    696  CG  PHE A  94     -11.671  -9.225  -8.483  1.00 98.12           C  
ATOM    697  CD1 PHE A  94     -10.672 -10.210  -8.547  1.00 98.12           C  
ATOM    698  CD2 PHE A  94     -11.310  -7.866  -8.431  1.00 98.12           C  
ATOM    699  CE1 PHE A  94      -9.317  -9.847  -8.519  1.00 98.12           C  
ATOM    700  CE2 PHE A  94      -9.955  -7.497  -8.408  1.00 98.12           C  
ATOM    701  CZ  PHE A  94      -8.963  -8.491  -8.434  1.00 98.12           C  
ATOM    702  N   GLY A  95     -13.593 -12.285 -10.116  1.00 97.99           N  
ATOM    703  CA  GLY A  95     -13.125 -13.567 -10.637  1.00 97.99           C  
ATOM    704  C   GLY A  95     -13.469 -13.743 -12.115  1.00 97.99           C  
ATOM    705  O   GLY A  95     -12.591 -14.062 -12.913  1.00 97.99           O  
ATOM    706  N   LEU A  96     -14.713 -13.446 -12.508  1.00 98.02           N  
ATOM    707  CA  LEU A  96     -15.134 -13.476 -13.914  1.00 98.02           C  
ATOM    708  C   LEU A  96     -14.361 -12.461 -14.761  1.00 98.02           C  
ATOM    709  CB  LEU A  96     -16.645 -13.203 -14.008  1.00 98.02           C  
ATOM    710  O   LEU A  96     -13.897 -12.791 -15.849  1.00 98.02           O  
ATOM    711  CG  LEU A  96     -17.540 -14.337 -13.475  1.00 98.02           C  
ATOM    712  CD1 LEU A  96     -18.996 -13.868 -13.479  1.00 98.02           C  
ATOM    713  CD2 LEU A  96     -17.440 -15.604 -14.327  1.00 98.02           C  
ATOM    714  N   ALA A  97     -14.164 -11.243 -14.256  1.00 98.13           N  
ATOM    715  CA  ALA A  97     -13.379 -10.222 -14.938  1.00 98.13           C  
ATOM    716  C   ALA A  97     -11.898 -10.622 -15.075  1.00 98.13           C  
ATOM    717  CB  ALA A  97     -13.548  -8.914 -14.168  1.00 98.13           C  
ATOM    718  O   ALA A  97     -11.287 -10.379 -16.113  1.00 98.13           O  
ATOM    719  N   SER A  98     -11.334 -11.290 -14.064  1.00 97.64           N  
ATOM    720  CA  SER A  98      -9.978 -11.854 -14.117  1.00 97.64           C  
ATOM    721  C   SER A  98      -9.864 -12.959 -15.167  1.00 97.64           C  
ATOM    722  CB  SER A  98      -9.555 -12.390 -12.745  1.00 97.64           C  
ATOM    723  O   SER A  98      -8.888 -12.988 -15.915  1.00 97.64           O  
ATOM    724  OG  SER A  98      -9.602 -11.359 -11.777  1.00 97.64           O  
ATOM    725  N   LEU A  99     -10.887 -13.805 -15.305  1.00 97.63           N  
ATOM    726  CA  LEU A  99     -10.953 -14.809 -16.365  1.00 97.63           C  
ATOM    727  C   LEU A  99     -11.041 -14.163 -17.759  1.00 97.63           C  
ATOM    728  CB  LEU A  99     -12.140 -15.745 -16.079  1.00 97.63           C  
ATOM    729  O   LEU A  99     -10.354 -14.605 -18.678  1.00 97.63           O  
ATOM    730  CG  LEU A  99     -12.243 -16.942 -17.039  1.00 97.63           C  
ATOM    731  CD1 LEU A  99     -11.039 -17.878 -16.922  1.00 97.63           C  
ATOM    732  CD2 LEU A  99     -13.509 -17.737 -16.717  1.00 97.63           C  
ATOM    733  N   VAL A 100     -11.817 -13.081 -17.908  1.00 97.76           N  
ATOM    734  CA  VAL A 100     -11.867 -12.283 -19.147  1.00 97.76           C  
ATOM    735  C   VAL A 100     -10.489 -11.708 -19.485  1.00 97.76           C  
ATOM    736  CB  VAL A 100     -12.931 -11.166 -19.062  1.00 97.76           C  
ATOM    737  O   VAL A 100     -10.064 -11.809 -20.634  1.00 97.76           O  
ATOM    738  CG1 VAL A 100     -12.868 -10.186 -20.244  1.00 97.76           C  
ATOM    739  CG2 VAL A 100     -14.346 -11.757 -19.048  1.00 97.76           C  
ATOM    740  N   CYS A 101      -9.759 -11.161 -18.506  1.00 97.20           N  
ATOM    741  CA  CYS A 101      -8.391 -10.674 -18.710  1.00 97.20           C  
ATOM    742  C   CYS A 101      -7.426 -11.800 -19.115  1.00 97.20           C  
ATOM    743  CB  CYS A 101      -7.883  -9.982 -17.436  1.00 97.20           C  
ATOM    744  O   CYS A 101      -6.630 -11.619 -20.035  1.00 97.20           O  
ATOM    745  SG  CYS A 101      -8.749  -8.414 -17.144  1.00 97.20           S  
ATOM    746  N   ALA A 102      -7.514 -12.969 -18.473  1.00 97.39           N  
ATOM    747  CA  ALA A 102      -6.692 -14.133 -18.802  1.00 97.39           C  
ATOM    748  C   ALA A 102      -6.948 -14.638 -20.233  1.00 97.39           C  
ATOM    749  CB  ALA A 102      -6.979 -15.240 -17.778  1.00 97.39           C  
ATOM    750  O   ALA A 102      -6.016 -15.024 -20.935  1.00 97.39           O  
ATOM    751  N   ALA A 103      -8.204 -14.611 -20.684  1.00 97.18           N  
ATOM    752  CA  ALA A 103      -8.616 -15.079 -22.004  1.00 97.18           C  
ATOM    753  C   ALA A 103      -8.587 -13.989 -23.093  1.00 97.18           C  
ATOM    754  CB  ALA A 103     -10.000 -15.724 -21.864  1.00 97.18           C  
ATOM    755  O   ALA A 103      -8.950 -14.271 -24.233  1.00 97.18           O  
ATOM    756  N   ALA A 104      -8.173 -12.756 -22.778  1.00 97.09           N  
ATOM    757  CA  ALA A 104      -8.284 -11.620 -23.690  1.00 97.09           C  
ATOM    758  C   ALA A 104      -7.442 -11.828 -24.969  1.00 97.09           C  
ATOM    759  CB  ALA A 104      -7.870 -10.340 -22.950  1.00 97.09           C  
ATOM    760  O   ALA A 104      -6.214 -11.913 -24.875  1.00 97.09           O  
ATOM    761  N   PRO A 105      -8.051 -11.881 -26.170  1.00 95.89           N  
ATOM    762  CA  PRO A 105      -7.316 -11.989 -27.432  1.00 95.89           C  
ATOM    763  C   PRO A 105      -6.862 -10.621 -27.967  1.00 95.89           C  
ATOM    764  CB  PRO A 105      -8.299 -12.671 -28.385  1.00 95.89           C  
ATOM    765  O   PRO A 105      -6.070 -10.556 -28.899  1.00 95.89           O  
ATOM    766  CG  PRO A 105      -9.645 -12.108 -27.940  1.00 95.89           C  
ATOM    767  CD  PRO A 105      -9.484 -11.965 -26.424  1.00 95.89           C  
ATOM    768  N   SER A 106      -7.377  -9.525 -27.404  1.00 96.77           N  
ATOM    769  CA  SER A 106      -7.071  -8.157 -27.813  1.00 96.77           C  
ATOM    770  C   SER A 106      -7.047  -7.211 -26.615  1.00 96.77           C  
ATOM    771  CB  SER A 106      -8.087  -7.672 -28.852  1.00 96.77           C  
ATOM    772  O   SER A 106      -7.683  -7.453 -25.583  1.00 96.77           O  
ATOM    773  OG  SER A 106      -9.362  -7.447 -28.270  1.00 96.77           O  
ATOM    774  N   MET A 107      -6.333  -6.097 -26.766  1.00 95.21           N  
ATOM    775  CA  MET A 107      -6.197  -5.088 -25.715  1.00 95.21           C  
ATOM    776  C   MET A 107      -7.540  -4.444 -25.332  1.00 95.21           C  
ATOM    777  CB  MET A 107      -5.193  -4.043 -26.204  1.00 95.21           C  
ATOM    778  O   MET A 107      -7.740  -4.071 -24.183  1.00 95.21           O  
ATOM    779  CG  MET A 107      -4.714  -3.100 -25.103  1.00 95.21           C  
ATOM    780  SD  MET A 107      -3.761  -3.889 -23.788  1.00 95.21           S  
ATOM    781  CE  MET A 107      -2.740  -2.477 -23.301  1.00 95.21           C  
ATOM    782  N   GLN A 108      -8.496  -4.352 -26.260  1.00 96.15           N  
ATOM    783  CA  GLN A 108      -9.845  -3.847 -25.990  1.00 96.15           C  
ATOM    784  C   GLN A 108     -10.583  -4.732 -24.977  1.00 96.15           C  
ATOM    785  CB  GLN A 108     -10.674  -3.782 -27.286  1.00 96.15           C  
ATOM    786  O   GLN A 108     -11.193  -4.221 -24.039  1.00 96.15           O  
ATOM    787  CG  GLN A 108     -10.178  -2.785 -28.347  1.00 96.15           C  
ATOM    788  CD  GLN A 108      -9.069  -3.306 -29.264  1.00 96.15           C  
ATOM    789  NE2 GLN A 108      -8.831  -2.659 -30.382  1.00 96.15           N  
ATOM    790  OE1 GLN A 108      -8.396  -4.293 -29.017  1.00 96.15           O  
ATOM    791  N   ILE A 109     -10.501  -6.056 -25.147  1.00 97.40           N  
ATOM    792  CA  ILE A 109     -11.133  -7.020 -24.236  1.00 97.40           C  
ATOM    793  C   ILE A 109     -10.426  -7.000 -22.880  1.00 97.40           C  
ATOM    794  CB  ILE A 109     -11.169  -8.426 -24.877  1.00 97.40           C  
ATOM    795  O   ILE A 109     -11.097  -7.006 -21.848  1.00 97.40           O  
ATOM    796  CG1 ILE A 109     -12.152  -8.399 -26.071  1.00 97.40           C  
ATOM    797  CG2 ILE A 109     -11.605  -9.495 -23.855  1.00 97.40           C  
ATOM    798  CD1 ILE A 109     -12.081  -9.620 -26.990  1.00 97.40           C  
ATOM    799  N   LEU A 110      -9.093  -6.885 -22.870  1.00 96.94           N  
ATOM    800  CA  LEU A 110      -8.327  -6.715 -21.635  1.00 96.94           C  
ATOM    801  C   LEU A 110      -8.785  -5.465 -20.871  1.00 96.94           C  
ATOM    802  CB  LEU A 110      -6.828  -6.634 -21.966  1.00 96.94           C  
ATOM    803  O   LEU A 110      -9.093  -5.551 -19.689  1.00 96.94           O  
ATOM    804  CG  LEU A 110      -5.940  -6.645 -20.705  1.00 96.94           C  
ATOM    805  CD1 LEU A 110      -5.705  -8.069 -20.208  1.00 96.94           C  
ATOM    806  CD2 LEU A 110      -4.598  -5.991 -21.013  1.00 96.94           C  
ATOM    807  N   VAL A 111      -8.884  -4.312 -21.538  1.00 95.36           N  
ATOM    808  CA  VAL A 111      -9.343  -3.055 -20.925  1.00 95.36           C  
ATOM    809  C   VAL A 111     -10.773  -3.178 -20.384  1.00 95.36           C  
ATOM    810  CB  VAL A 111      -9.220  -1.897 -21.933  1.00 95.36           C  
ATOM    811  O   VAL A 111     -11.053  -2.700 -19.282  1.00 95.36           O  
ATOM    812  CG1 VAL A 111      -9.900  -0.615 -21.449  1.00 95.36           C  
ATOM    813  CG2 VAL A 111      -7.754  -1.527 -22.181  1.00 95.36           C  
ATOM    814  N   ALA A 112     -11.675  -3.857 -21.098  1.00 96.11           N  
ATOM    815  CA  ALA A 112     -13.028  -4.126 -20.607  1.00 96.11           C  
ATOM    816  C   ALA A 112     -13.008  -4.991 -19.331  1.00 96.11           C  
ATOM    817  CB  ALA A 112     -13.845  -4.772 -21.731  1.00 96.11           C  
ATOM    818  O   ALA A 112     -13.640  -4.635 -18.334  1.00 96.11           O  
ATOM    819  N   GLY A 113     -12.218  -6.070 -19.322  1.00 97.42           N  
ATOM    820  CA  GLY A 113     -12.006  -6.910 -18.140  1.00 97.42           C  
ATOM    821  C   GLY A 113     -11.413  -6.125 -16.966  1.00 97.42           C  
ATOM    822  O   GLY A 113     -11.917  -6.201 -15.849  1.00 97.42           O  
ATOM    823  N   ARG A 114     -10.413  -5.275 -17.218  1.00 96.35           N  
ATOM    824  CA  ARG A 114      -9.804  -4.384 -16.216  1.00 96.35           C  
ATOM    825  C   ARG A 114     -10.802  -3.395 -15.634  1.00 96.35           C  
ATOM    826  CB  ARG A 114      -8.640  -3.619 -16.855  1.00 96.35           C  
ATOM    827  O   ARG A 114     -10.802  -3.177 -14.430  1.00 96.35           O  
ATOM    828  CG  ARG A 114      -7.428  -4.513 -17.144  1.00 96.35           C  
ATOM    829  CD  ARG A 114      -6.695  -4.975 -15.888  1.00 96.35           C  
ATOM    830  NE  ARG A 114      -6.235  -3.845 -15.056  1.00 96.35           N  
ATOM    831  NH1 ARG A 114      -6.420  -4.891 -13.039  1.00 96.35           N  
ATOM    832  NH2 ARG A 114      -5.524  -2.862 -13.126  1.00 96.35           N  
ATOM    833  CZ  ARG A 114      -6.058  -3.871 -13.749  1.00 96.35           C  
ATOM    834  N   THR A 115     -11.687  -2.841 -16.454  1.00 95.49           N  
ATOM    835  CA  THR A 115     -12.749  -1.946 -15.975  1.00 95.49           C  
ATOM    836  C   THR A 115     -13.653  -2.671 -14.972  1.00 95.49           C  
ATOM    837  CB  THR A 115     -13.584  -1.411 -17.146  1.00 95.49           C  
ATOM    838  O   THR A 115     -13.912  -2.157 -13.885  1.00 95.49           O  
ATOM    839  CG2 THR A 115     -14.547  -0.314 -16.693  1.00 95.49           C  
ATOM    840  OG1 THR A 115     -12.753  -0.851 -18.137  1.00 95.49           O  
ATOM    841  N   LEU A 116     -14.066  -3.904 -15.290  1.00 96.58           N  
ATOM    842  CA  LEU A 116     -14.870  -4.740 -14.391  1.00 96.58           C  
ATOM    843  C   LEU A 116     -14.104  -5.149 -13.122  1.00 96.58           C  
ATOM    844  CB  LEU A 116     -15.361  -5.987 -15.146  1.00 96.58           C  
ATOM    845  O   LEU A 116     -14.677  -5.111 -12.033  1.00 96.58           O  
ATOM    846  CG  LEU A 116     -16.355  -5.727 -16.290  1.00 96.58           C  
ATOM    847  CD1 LEU A 116     -16.639  -7.044 -17.012  1.00 96.58           C  
ATOM    848  CD2 LEU A 116     -17.681  -5.157 -15.781  1.00 96.58           C  
ATOM    849  N   GLN A 117     -12.814  -5.488 -13.235  1.00 97.32           N  
ATOM    850  CA  GLN A 117     -11.956  -5.757 -12.075  1.00 97.32           C  
ATOM    851  C   GLN A 117     -11.835  -4.529 -11.165  1.00 97.32           C  
ATOM    852  CB  GLN A 117     -10.541  -6.170 -12.503  1.00 97.32           C  
ATOM    853  O   GLN A 117     -11.837  -4.690  -9.950  1.00 97.32           O  
ATOM    854  CG  GLN A 117     -10.381  -7.587 -13.074  1.00 97.32           C  
ATOM    855  CD  GLN A 117      -8.902  -7.887 -13.291  1.00 97.32           C  
ATOM    856  NE2 GLN A 117      -8.403  -9.052 -12.970  1.00 97.32           N  
ATOM    857  OE1 GLN A 117      -8.119  -7.029 -13.670  1.00 97.32           O  
ATOM    858  N   GLY A 118     -11.753  -3.323 -11.732  1.00 94.84           N  
ATOM    859  CA  GLY A 118     -11.725  -2.070 -10.978  1.00 94.84           C  
ATOM    860  C   GLY A 118     -13.005  -1.869 -10.179  1.00 94.84           C  
ATOM    861  O   GLY A 118     -12.960  -1.704  -8.966  1.00 94.84           O  
ATOM    862  N   ILE A 119     -14.165  -2.006 -10.832  1.00 94.67           N  
ATOM    863  CA  ILE A 119     -15.481  -1.938 -10.170  1.00 94.67           C  
ATOM    864  C   ILE A 119     -15.565  -2.946  -9.016  1.00 94.67           C  
ATOM    865  CB  ILE A 119     -16.615  -2.156 -11.202  1.00 94.67           C  
ATOM    866  O   ILE A 119     -15.886  -2.595  -7.883  1.00 94.67           O  
ATOM    867  CG1 ILE A 119     -16.653  -0.987 -12.213  1.00 94.67           C  
ATOM    868  CG2 ILE A 119     -17.998  -2.307 -10.534  1.00 94.67           C  
ATOM    869  CD1 ILE A 119     -17.554  -1.236 -13.428  1.00 94.67           C  
ATOM    870  N   ALA A 120     -15.246  -4.210  -9.280  1.00 96.93           N  
ATOM    871  CA  ALA A 120     -15.321  -5.246  -8.260  1.00 96.93           C  
ATOM    872  C   ALA A 120     -14.307  -5.028  -7.125  1.00 96.93           C  
ATOM    873  CB  ALA A 120     -15.115  -6.577  -8.968  1.00 96.93           C  
ATOM    874  O   ALA A 120     -14.631  -5.181  -5.950  1.00 96.93           O  
ATOM    875  N   GLY A 121     -13.089  -4.625  -7.470  1.00 95.51           N  
ATOM    876  CA  GLY A 121     -12.002  -4.388  -6.537  1.00 95.51           C  
ATOM    877  C   GLY A 121     -12.227  -3.176  -5.634  1.00 95.51           C  
ATOM    878  O   GLY A 121     -12.021  -3.275  -4.428  1.00 95.51           O  
ATOM    879  N   GLY A 122     -12.744  -2.068  -6.173  1.00 93.11           N  
ATOM    880  CA  GLY A 122     -13.129  -0.899  -5.380  1.00 93.11           C  
ATOM    881  C   GLY A 122     -14.257  -1.196  -4.389  1.00 93.11           C  
ATOM    882  O   GLY A 122     -14.225  -0.698  -3.261  1.00 93.11           O  
ATOM    883  N   LEU A 123     -15.211  -2.058  -4.768  1.00 95.20           N  
ATOM    884  CA  LEU A 123     -16.228  -2.578  -3.850  1.00 95.20           C  
ATOM    885  C   LEU A 123     -15.589  -3.421  -2.736  1.00 95.20           C  
ATOM    886  CB  LEU A 123     -17.290  -3.367  -4.644  1.00 95.20           C  
ATOM    887  O   LEU A 123     -15.854  -3.167  -1.564  1.00 95.20           O  
ATOM    888  CG  LEU A 123     -18.379  -4.034  -3.780  1.00 95.20           C  
ATOM    889  CD1 LEU A 123     -19.229  -3.012  -3.020  1.00 95.20           C  
ATOM    890  CD2 LEU A 123     -19.310  -4.868  -4.658  1.00 95.20           C  
ATOM    891  N   LEU A 124     -14.727  -4.386  -3.077  1.00 96.51           N  
ATOM    892  CA  LEU A 124     -14.041  -5.247  -2.101  1.00 96.51           C  
ATOM    893  C   LEU A 124     -13.172  -4.444  -1.128  1.00 96.51           C  
ATOM    894  CB  LEU A 124     -13.176  -6.284  -2.842  1.00 96.51           C  
ATOM    895  O   LEU A 124     -13.202  -4.703   0.076  1.00 96.51           O  
ATOM    896  CG  LEU A 124     -13.979  -7.363  -3.587  1.00 96.51           C  
ATOM    897  CD1 LEU A 124     -13.050  -8.162  -4.504  1.00 96.51           C  
ATOM    898  CD2 LEU A 124     -14.669  -8.331  -2.629  1.00 96.51           C  
ATOM    899  N   ALA A 125     -12.448  -3.443  -1.628  1.00 94.17           N  
ATOM    900  CA  ALA A 125     -11.604  -2.590  -0.805  1.00 94.17           C  
ATOM    901  C   ALA A 125     -12.423  -1.735   0.169  1.00 94.17           C  
ATOM    902  CB  ALA A 125     -10.721  -1.738  -1.722  1.00 94.17           C  
ATOM    903  O   ALA A 125     -12.114  -1.668   1.359  1.00 94.17           O  
ATOM    904  N   GLY A 126     -13.524  -1.146  -0.307  1.00 93.20           N  
ATOM    905  CA  GLY A 126     -14.450  -0.416   0.553  1.00 93.20           C  
ATOM    906  C   GLY A 126     -15.121  -1.309   1.600  1.00 93.20           C  
ATOM    907  O   GLY A 126     -15.215  -0.915   2.760  1.00 93.20           O  
ATOM    908  N   LEU A 127     -15.530  -2.530   1.230  1.00 94.04           N  
ATOM    909  CA  LEU A 127     -16.085  -3.519   2.163  1.00 94.04           C  
ATOM    910  C   LEU A 127     -15.066  -3.942   3.231  1.00 94.04           C  
ATOM    911  CB  LEU A 127     -16.574  -4.757   1.389  1.00 94.04           C  
ATOM    912  O   LEU A 127     -15.450  -4.140   4.382  1.00 94.04           O  
ATOM    913  CG  LEU A 127     -17.854  -4.551   0.558  1.00 94.04           C  
ATOM    914  CD1 LEU A 127     -18.082  -5.767  -0.342  1.00 94.04           C  
ATOM    915  CD2 LEU A 127     -19.090  -4.399   1.441  1.00 94.04           C  
ATOM    916  N   GLY A 128     -13.782  -4.044   2.869  1.00 94.17           N  
ATOM    917  CA  GLY A 128     -12.690  -4.359   3.792  1.00 94.17           C  
ATOM    918  C   GLY A 128     -12.622  -3.398   4.980  1.00 94.17           C  
ATOM    919  O   GLY A 128     -12.478  -3.853   6.110  1.00 94.17           O  
ATOM    920  N   TYR A 129     -12.812  -2.094   4.745  1.00 92.02           N  
ATOM    921  CA  TYR A 129     -12.916  -1.097   5.816  1.00 92.02           C  
ATOM    922  C   TYR A 129     -14.308  -1.060   6.458  1.00 92.02           C  
ATOM    923  CB  TYR A 129     -12.524   0.291   5.290  1.00 92.02           C  
ATOM    924  O   TYR A 129     -14.422  -1.040   7.683  1.00 92.02           O  
ATOM    925  CG  TYR A 129     -11.038   0.451   5.035  1.00 92.02           C  
ATOM    926  CD1 TYR A 129     -10.156   0.605   6.124  1.00 92.02           C  
ATOM    927  CD2 TYR A 129     -10.535   0.448   3.721  1.00 92.02           C  
ATOM    928  CE1 TYR A 129      -8.772   0.753   5.904  1.00 92.02           C  
ATOM    929  CE2 TYR A 129      -9.155   0.617   3.495  1.00 92.02           C  
ATOM    930  OH  TYR A 129      -6.939   0.916   4.345  1.00 92.02           O  
ATOM    931  CZ  TYR A 129      -8.270   0.764   4.583  1.00 92.02           C  
ATOM    932  N   ALA A 130     -15.372  -1.076   5.650  1.00 91.58           N  
ATOM    933  CA  ALA A 130     -16.747  -0.882   6.113  1.00 91.58           C  
ATOM    934  C   ALA A 130     -17.256  -1.974   7.066  1.00 91.58           C  
ATOM    935  CB  ALA A 130     -17.650  -0.750   4.889  1.00 91.58           C  
ATOM    936  O   ALA A 130     -18.141  -1.722   7.881  1.00 91.58           O  
ATOM    937  N   LEU A 131     -16.698  -3.182   6.973  1.00 92.41           N  
ATOM    938  CA  LEU A 131     -17.089  -4.315   7.807  1.00 92.41           C  
ATOM    939  C   LEU A 131     -16.266  -4.452   9.094  1.00 92.41           C  
ATOM    940  CB  LEU A 131     -17.053  -5.589   6.954  1.00 92.41           C  
ATOM    941  O   LEU A 131     -16.601  -5.292   9.926  1.00 92.41           O  
ATOM    942  CG  LEU A 131     -18.101  -5.647   5.830  1.00 92.41           C  
ATOM    943  CD1 LEU A 131     -17.937  -6.949   5.043  1.00 92.41           C  
ATOM    944  CD2 LEU A 131     -19.523  -5.587   6.383  1.00 92.41           C  
ATOM    945  N   ILE A 132     -15.227  -3.637   9.309  1.00 91.90           N  
ATOM    946  CA  ILE A 132     -14.401  -3.703  10.529  1.00 91.90           C  
ATOM    947  C   ILE A 132     -15.269  -3.490  11.772  1.00 91.90           C  
ATOM    948  CB  ILE A 132     -13.246  -2.674  10.467  1.00 91.90           C  
ATOM    949  O   ILE A 132     -15.223  -4.296  12.700  1.00 91.90           O  
ATOM    950  CG1 ILE A 132     -12.253  -3.098   9.364  1.00 91.90           C  
ATOM    951  CG2 ILE A 132     -12.516  -2.519  11.818  1.00 91.90           C  
ATOM    952  CD1 ILE A 132     -11.147  -2.079   9.074  1.00 91.90           C  
ATOM    953  N   ASN A 133     -16.089  -2.436  11.774  1.00 88.33           N  
ATOM    954  CA  ASN A 133     -16.878  -2.050  12.943  1.00 88.33           C  
ATOM    955  C   ASN A 133     -18.047  -3.003  13.252  1.00 88.33           C  
ATOM    956  CB  ASN A 133     -17.319  -0.580  12.812  1.00 88.33           C  
ATOM    957  O   ASN A 133     -18.461  -3.115  14.403  1.00 88.33           O  
ATOM    958  CG  ASN A 133     -18.360  -0.327  11.734  1.00 88.33           C  
ATOM    959  ND2 ASN A 133     -18.918   0.853  11.674  1.00 88.33           N  
ATOM    960  OD1 ASN A 133     -18.690  -1.177  10.922  1.00 88.33           O  
ATOM    961  N   SER A 134     -18.555  -3.705  12.237  1.00 86.18           N  
ATOM    962  CA  SER A 134     -19.706  -4.606  12.344  1.00 86.18           C  
ATOM    963  C   SER A 134     -19.318  -6.060  12.605  1.00 86.18           C  
ATOM    964  CB  SER A 134     -20.574  -4.501  11.086  1.00 86.18           C  
ATOM    965  O   SER A 134     -20.139  -6.822  13.112  1.00 86.18           O  
ATOM    966  OG  SER A 134     -19.808  -4.675   9.910  1.00 86.18           O  
ATOM    967  N   THR A 135     -18.080  -6.454  12.288  1.00 89.59           N  
ATOM    968  CA  THR A 135     -17.618  -7.847  12.418  1.00 89.59           C  
ATOM    969  C   THR A 135     -16.576  -8.061  13.514  1.00 89.59           C  
ATOM    970  CB  THR A 135     -17.079  -8.390  11.091  1.00 89.59           C  
ATOM    971  O   THR A 135     -16.406  -9.192  13.972  1.00 89.59           O  
ATOM    972  CG2 THR A 135     -18.086  -8.314   9.944  1.00 89.59           C  
ATOM    973  OG1 THR A 135     -15.918  -7.702  10.696  1.00 89.59           O  
ATOM    974  N   LEU A 136     -15.899  -7.001  13.967  1.00 91.09           N  
ATOM    975  CA  LEU A 136     -14.904  -7.068  15.035  1.00 91.09           C  
ATOM    976  C   LEU A 136     -15.369  -6.289  16.275  1.00 91.09           C  
ATOM    977  CB  LEU A 136     -13.542  -6.554  14.532  1.00 91.09           C  
ATOM    978  O   LEU A 136     -15.992  -5.233  16.145  1.00 91.09           O  
ATOM    979  CG  LEU A 136     -12.959  -7.316  13.326  1.00 91.09           C  
ATOM    980  CD1 LEU A 136     -11.640  -6.664  12.908  1.00 91.09           C  
ATOM    981  CD2 LEU A 136     -12.676  -8.784  13.651  1.00 91.09           C  
ATOM    982  N   PRO A 137     -15.031  -6.750  17.492  1.00 91.19           N  
ATOM    983  CA  PRO A 137     -15.222  -5.955  18.700  1.00 91.19           C  
ATOM    984  C   PRO A 137     -14.392  -4.663  18.636  1.00 91.19           C  
ATOM    985  CB  PRO A 137     -14.796  -6.864  19.858  1.00 91.19           C  
ATOM    986  O   PRO A 137     -13.303  -4.640  18.057  1.00 91.19           O  
ATOM    987  CG  PRO A 137     -13.773  -7.798  19.214  1.00 91.19           C  
ATOM    988  CD  PRO A 137     -14.321  -7.982  17.801  1.00 91.19           C  
ATOM    989  N   LYS A 138     -14.879  -3.593  19.282  1.00 89.92           N  
ATOM    990  CA  LYS A 138     -14.248  -2.257  19.275  1.00 89.92           C  
ATOM    991  C   LYS A 138     -12.766  -2.276  19.670  1.00 89.92           C  
ATOM    992  CB  LYS A 138     -15.082  -1.300  20.149  1.00 89.92           C  
ATOM    993  O   LYS A 138     -11.963  -1.542  19.098  1.00 89.92           O  
ATOM    994  CG  LYS A 138     -14.584   0.152  20.061  1.00 89.92           C  
ATOM    995  CD  LYS A 138     -15.499   1.141  20.801  1.00 89.92           C  
ATOM    996  CE  LYS A 138     -14.842   2.527  20.758  1.00 89.92           C  
ATOM    997  NZ  LYS A 138     -15.719   3.622  21.232  1.00 89.92           N  
ATOM    998  N   SER A 139     -12.383  -3.164  20.590  1.00 90.85           N  
ATOM    999  CA  SER A 139     -10.997  -3.378  21.037  1.00 90.85           C  
ATOM   1000  C   SER A 139     -10.035  -3.821  19.920  1.00 90.85           C  
ATOM   1001  CB  SER A 139     -11.000  -4.437  22.147  1.00 90.85           C  
ATOM   1002  O   SER A 139      -8.818  -3.661  20.057  1.00 90.85           O  
ATOM   1003  OG  SER A 139     -11.543  -5.646  21.650  1.00 90.85           O  
ATOM   1004  N   LEU A 140     -10.562  -4.358  18.813  1.00 93.21           N  
ATOM   1005  CA  LEU A 140      -9.807  -4.868  17.670  1.00 93.21           C  
ATOM   1006  C   LEU A 140      -9.871  -3.971  16.431  1.00 93.21           C  
ATOM   1007  CB  LEU A 140     -10.276  -6.300  17.341  1.00 93.21           C  
ATOM   1008  O   LEU A 140      -9.118  -4.228  15.491  1.00 93.21           O  
ATOM   1009  CG  LEU A 140      -9.972  -7.354  18.422  1.00 93.21           C  
ATOM   1010  CD1 LEU A 140     -10.440  -8.730  17.946  1.00 93.21           C  
ATOM   1011  CD2 LEU A 140      -8.475  -7.466  18.719  1.00 93.21           C  
ATOM   1012  N   TRP A 141     -10.680  -2.906  16.409  1.00 93.15           N  
ATOM   1013  CA  TRP A 141     -10.842  -2.069  15.210  1.00 93.15           C  
ATOM   1014  C   TRP A 141      -9.520  -1.474  14.717  1.00 93.15           C  
ATOM   1015  CB  TRP A 141     -11.851  -0.946  15.462  1.00 93.15           C  
ATOM   1016  O   TRP A 141      -9.268  -1.474  13.513  1.00 93.15           O  
ATOM   1017  CG  TRP A 141     -13.276  -1.332  15.693  1.00 93.15           C  
ATOM   1018  CD1 TRP A 141     -13.792  -2.583  15.701  1.00 93.15           C  
ATOM   1019  CD2 TRP A 141     -14.409  -0.434  15.895  1.00 93.15           C  
ATOM   1020  CE2 TRP A 141     -15.584  -1.223  16.064  1.00 93.15           C  
ATOM   1021  CE3 TRP A 141     -14.561   0.970  15.941  1.00 93.15           C  
ATOM   1022  NE1 TRP A 141     -15.148  -2.525  15.936  1.00 93.15           N  
ATOM   1023  CH2 TRP A 141     -16.964   0.747  16.313  1.00 93.15           C  
ATOM   1024  CZ2 TRP A 141     -16.845  -0.653  16.272  1.00 93.15           C  
ATOM   1025  CZ3 TRP A 141     -15.824   1.555  16.150  1.00 93.15           C  
ATOM   1026  N   THR A 142      -8.631  -1.045  15.621  1.00 93.34           N  
ATOM   1027  CA  THR A 142      -7.315  -0.493  15.246  1.00 93.34           C  
ATOM   1028  C   THR A 142      -6.451  -1.534  14.542  1.00 93.34           C  
ATOM   1029  CB  THR A 142      -6.554   0.033  16.474  1.00 93.34           C  
ATOM   1030  O   THR A 142      -5.841  -1.241  13.517  1.00 93.34           O  
ATOM   1031  CG2 THR A 142      -5.325   0.855  16.095  1.00 93.34           C  
ATOM   1032  OG1 THR A 142      -7.376   0.871  17.247  1.00 93.34           O  
ATOM   1033  N   ARG A 143      -6.417  -2.768  15.060  1.00 93.99           N  
ATOM   1034  CA  ARG A 143      -5.622  -3.860  14.477  1.00 93.99           C  
ATOM   1035  C   ARG A 143      -6.242  -4.404  13.199  1.00 93.99           C  
ATOM   1036  CB  ARG A 143      -5.411  -4.986  15.490  1.00 93.99           C  
ATOM   1037  O   ARG A 143      -5.507  -4.686  12.263  1.00 93.99           O  
ATOM   1038  CG  ARG A 143      -4.480  -4.545  16.617  1.00 93.99           C  
ATOM   1039  CD  ARG A 143      -4.233  -5.717  17.565  1.00 93.99           C  
ATOM   1040  NE  ARG A 143      -3.321  -5.316  18.646  1.00 93.99           N  
ATOM   1041  NH1 ARG A 143      -4.879  -4.203  19.908  1.00 93.99           N  
ATOM   1042  NH2 ARG A 143      -2.805  -4.447  20.689  1.00 93.99           N  
ATOM   1043  CZ  ARG A 143      -3.668  -4.653  19.734  1.00 93.99           C  
ATOM   1044  N   GLY A 144      -7.571  -4.489  13.132  1.00 94.50           N  
ATOM   1045  CA  GLY A 144      -8.290  -4.807  11.898  1.00 94.50           C  
ATOM   1046  C   GLY A 144      -7.990  -3.785  10.802  1.00 94.50           C  
ATOM   1047  O   GLY A 144      -7.622  -4.163   9.696  1.00 94.50           O  
ATOM   1048  N   SER A 145      -8.029  -2.493  11.138  1.00 93.60           N  
ATOM   1049  CA  SER A 145      -7.699  -1.401  10.210  1.00 93.60           C  
ATOM   1050  C   SER A 145      -6.245  -1.452   9.754  1.00 93.60           C  
ATOM   1051  CB  SER A 145      -7.965  -0.039  10.853  1.00 93.60           C  
ATOM   1052  O   SER A 145      -5.974  -1.298   8.567  1.00 93.60           O  
ATOM   1053  OG  SER A 145      -9.301   0.045  11.297  1.00 93.60           O  
ATOM   1054  N   ALA A 146      -5.315  -1.710  10.678  1.00 94.55           N  
ATOM   1055  CA  ALA A 146      -3.904  -1.881  10.351  1.00 94.55           C  
ATOM   1056  C   ALA A 146      -3.672  -3.095   9.445  1.00 94.55           C  
ATOM   1057  CB  ALA A 146      -3.110  -1.995  11.654  1.00 94.55           C  
ATOM   1058  O   ALA A 146      -2.905  -2.997   8.500  1.00 94.55           O  
ATOM   1059  N   LEU A 147      -4.356  -4.219   9.683  1.00 95.13           N  
ATOM   1060  CA  LEU A 147      -4.235  -5.410   8.843  1.00 95.13           C  
ATOM   1061  C   LEU A 147      -4.764  -5.166   7.425  1.00 95.13           C  
ATOM   1062  CB  LEU A 147      -4.971  -6.579   9.519  1.00 95.13           C  
ATOM   1063  O   LEU A 147      -4.096  -5.518   6.459  1.00 95.13           O  
ATOM   1064  CG  LEU A 147      -4.863  -7.900   8.736  1.00 95.13           C  
ATOM   1065  CD1 LEU A 147      -3.431  -8.435   8.687  1.00 95.13           C  
ATOM   1066  CD2 LEU A 147      -5.755  -8.955   9.385  1.00 95.13           C  
ATOM   1067  N   VAL A 148      -5.950  -4.563   7.305  1.00 94.70           N  
ATOM   1068  CA  VAL A 148      -6.572  -4.228   6.014  1.00 94.70           C  
ATOM   1069  C   VAL A 148      -5.693  -3.250   5.234  1.00 94.70           C  
ATOM   1070  CB  VAL A 148      -7.989  -3.664   6.253  1.00 94.70           C  
ATOM   1071  O   VAL A 148      -5.451  -3.451   4.048  1.00 94.70           O  
ATOM   1072  CG1 VAL A 148      -8.643  -3.079   5.003  1.00 94.70           C  
ATOM   1073  CG2 VAL A 148      -8.929  -4.781   6.731  1.00 94.70           C  
ATOM   1074  N   SER A 149      -5.166  -2.228   5.907  1.00 91.78           N  
ATOM   1075  CA  SER A 149      -4.311  -1.215   5.289  1.00 91.78           C  
ATOM   1076  C   SER A 149      -2.934  -1.756   4.886  1.00 91.78           C  
ATOM   1077  CB  SER A 149      -4.177  -0.053   6.259  1.00 91.78           C  
ATOM   1078  O   SER A 149      -2.491  -1.525   3.760  1.00 91.78           O  
ATOM   1079  OG  SER A 149      -3.698   1.068   5.570  1.00 91.78           O  
ATOM   1080  N   ALA A 150      -2.320  -2.597   5.724  1.00 92.48           N  
ATOM   1081  CA  ALA A 150      -1.033  -3.238   5.453  1.00 92.48           C  
ATOM   1082  C   ALA A 150      -1.024  -4.048   4.146  1.00 92.48           C  
ATOM   1083  CB  ALA A 150      -0.696  -4.148   6.641  1.00 92.48           C  
ATOM   1084  O   ALA A 150       0.033  -4.241   3.543  1.00 92.48           O  
ATOM   1085  N   MET A 151      -2.190  -4.508   3.674  1.00 94.07           N  
ATOM   1086  CA  MET A 151      -2.300  -5.231   2.405  1.00 94.07           C  
ATOM   1087  C   MET A 151      -1.923  -4.384   1.193  1.00 94.07           C  
ATOM   1088  CB  MET A 151      -3.705  -5.800   2.219  1.00 94.07           C  
ATOM   1089  O   MET A 151      -1.443  -4.947   0.213  1.00 94.07           O  
ATOM   1090  CG  MET A 151      -4.037  -6.863   3.262  1.00 94.07           C  
ATOM   1091  SD  MET A 151      -2.956  -8.325   3.303  1.00 94.07           S  
ATOM   1092  CE  MET A 151      -1.849  -7.861   4.662  1.00 94.07           C  
ATOM   1093  N   TRP A 152      -2.052  -3.057   1.261  1.00 88.42           N  
ATOM   1094  CA  TRP A 152      -1.510  -2.171   0.230  1.00 88.42           C  
ATOM   1095  C   TRP A 152       0.009  -2.285   0.153  1.00 88.42           C  
ATOM   1096  CB  TRP A 152      -1.924  -0.727   0.510  1.00 88.42           C  
ATOM   1097  O   TRP A 152       0.556  -2.492  -0.928  1.00 88.42           O  
ATOM   1098  CG  TRP A 152      -3.328  -0.421   0.118  1.00 88.42           C  
ATOM   1099  CD1 TRP A 152      -4.407  -0.370   0.931  1.00 88.42           C  
ATOM   1100  CD2 TRP A 152      -3.807  -0.103  -1.219  1.00 88.42           C  
ATOM   1101  CE2 TRP A 152      -5.202   0.172  -1.141  1.00 88.42           C  
ATOM   1102  CE3 TRP A 152      -3.186   0.001  -2.482  1.00 88.42           C  
ATOM   1103  NE1 TRP A 152      -5.519  -0.012   0.189  1.00 88.42           N  
ATOM   1104  CH2 TRP A 152      -5.292   0.673  -3.506  1.00 88.42           C  
ATOM   1105  CZ2 TRP A 152      -5.943   0.572  -2.261  1.00 88.42           C  
ATOM   1106  CZ3 TRP A 152      -3.925   0.373  -3.618  1.00 88.42           C  
ATOM   1107  N   GLY A 153       0.695  -2.236   1.296  1.00 86.07           N  
ATOM   1108  CA  GLY A 153       2.145  -2.383   1.326  1.00 86.07           C  
ATOM   1109  C   GLY A 153       2.600  -3.771   0.877  1.00 86.07           C  
ATOM   1110  O   GLY A 153       3.508  -3.884   0.058  1.00 86.07           O  
ATOM   1111  N   VAL A 154       1.907  -4.831   1.299  1.00 90.36           N  
ATOM   1112  CA  VAL A 154       2.157  -6.194   0.799  1.00 90.36           C  
ATOM   1113  C   VAL A 154       1.978  -6.269  -0.723  1.00 90.36           C  
ATOM   1114  CB  VAL A 154       1.245  -7.202   1.524  1.00 90.36           C  
ATOM   1115  O   VAL A 154       2.831  -6.818  -1.422  1.00 90.36           O  
ATOM   1116  CG1 VAL A 154       1.355  -8.611   0.940  1.00 90.36           C  
ATOM   1117  CG2 VAL A 154       1.614  -7.299   3.010  1.00 90.36           C  
ATOM   1118  N   ALA A 155       0.910  -5.676  -1.255  1.00 91.00           N  
ATOM   1119  CA  ALA A 155       0.607  -5.676  -2.679  1.00 91.00           C  
ATOM   1120  C   ALA A 155       1.642  -4.918  -3.526  1.00 91.00           C  
ATOM   1121  CB  ALA A 155      -0.782  -5.078  -2.857  1.00 91.00           C  
ATOM   1122  O   ALA A 155       1.962  -5.379  -4.621  1.00 91.00           O  
ATOM   1123  N   THR A 156       2.205  -3.808  -3.034  1.00 82.67           N  
ATOM   1124  CA  THR A 156       3.271  -3.071  -3.753  1.00 82.67           C  
ATOM   1125  C   THR A 156       4.543  -3.894  -3.950  1.00 82.67           C  
ATOM   1126  CB  THR A 156       3.699  -1.782  -3.043  1.00 82.67           C  
ATOM   1127  O   THR A 156       5.281  -3.654  -4.901  1.00 82.67           O  
ATOM   1128  CG2 THR A 156       2.608  -0.728  -2.905  1.00 82.67           C  
ATOM   1129  OG1 THR A 156       4.243  -2.067  -1.781  1.00 82.67           O  
ATOM   1130  N   LEU A 157       4.797  -4.877  -3.080  1.00 84.79           N  
ATOM   1131  CA  LEU A 157       5.935  -5.783  -3.203  1.00 84.79           C  
ATOM   1132  C   LEU A 157       5.573  -7.023  -4.028  1.00 84.79           C  
ATOM   1133  CB  LEU A 157       6.430  -6.135  -1.789  1.00 84.79           C  
ATOM   1134  O   LEU A 157       6.261  -7.358  -4.992  1.00 84.79           O  
ATOM   1135  CG  LEU A 157       7.652  -7.071  -1.770  1.00 84.79           C  
ATOM   1136  CD1 LEU A 157       8.873  -6.451  -2.453  1.00 84.79           C  
ATOM   1137  CD2 LEU A 157       8.026  -7.394  -0.323  1.00 84.79           C  
ATOM   1138  N   ILE A 158       4.484  -7.703  -3.658  1.00 89.64           N  
ATOM   1139  CA  ILE A 158       4.073  -8.964  -4.289  1.00 89.64           C  
ATOM   1140  C   ILE A 158       3.608  -8.731  -5.727  1.00 89.64           C  
ATOM   1141  CB  ILE A 158       2.995  -9.681  -3.442  1.00 89.64           C  
ATOM   1142  O   ILE A 158       3.947  -9.522  -6.606  1.00 89.64           O  
ATOM   1143  CG1 ILE A 158       3.599 -10.088  -2.076  1.00 89.64           C  
ATOM   1144  CG2 ILE A 158       2.435 -10.918  -4.177  1.00 89.64           C  
ATOM   1145  CD1 ILE A 158       2.667 -10.917  -1.185  1.00 89.64           C  
ATOM   1146  N   GLY A 159       2.860  -7.659  -5.986  1.00 88.45           N  
ATOM   1147  CA  GLY A 159       2.286  -7.361  -7.296  1.00 88.45           C  
ATOM   1148  C   GLY A 159       3.352  -7.269  -8.387  1.00 88.45           C  
ATOM   1149  O   GLY A 159       3.344  -8.109  -9.287  1.00 88.45           O  
ATOM   1150  N   PRO A 160       4.323  -6.341  -8.300  1.00 85.12           N  
ATOM   1151  CA  PRO A 160       5.356  -6.212  -9.318  1.00 85.12           C  
ATOM   1152  C   PRO A 160       6.282  -7.426  -9.408  1.00 85.12           C  
ATOM   1153  CB  PRO A 160       6.130  -4.933  -8.976  1.00 85.12           C  
ATOM   1154  O   PRO A 160       6.671  -7.812 -10.509  1.00 85.12           O  
ATOM   1155  CG  PRO A 160       5.122  -4.126  -8.162  1.00 85.12           C  
ATOM   1156  CD  PRO A 160       4.414  -5.227  -7.374  1.00 85.12           C  
ATOM   1157  N   ALA A 161       6.606  -8.067  -8.279  1.00 85.95           N  
ATOM   1158  CA  ALA A 161       7.443  -9.266  -8.269  1.00 85.95           C  
ATOM   1159  C   ALA A 161       6.780 -10.429  -9.025  1.00 85.95           C  
ATOM   1160  CB  ALA A 161       7.747  -9.640  -6.814  1.00 85.95           C  
ATOM   1161  O   ALA A 161       7.393 -11.048  -9.895  1.00 85.95           O  
ATOM   1162  N   THR A 162       5.506 -10.701  -8.733  1.00 87.99           N  
ATOM   1163  CA  THR A 162       4.742 -11.760  -9.406  1.00 87.99           C  
ATOM   1164  C   THR A 162       4.435 -11.396 -10.857  1.00 87.99           C  
ATOM   1165  CB  THR A 162       3.450 -12.115  -8.657  1.00 87.99           C  
ATOM   1166  O   THR A 162       4.649 -12.222 -11.741  1.00 87.99           O  
ATOM   1167  CG2 THR A 162       3.725 -12.759  -7.300  1.00 87.99           C  
ATOM   1168  OG1 THR A 162       2.650 -10.983  -8.434  1.00 87.99           O  
ATOM   1169  N   GLY A 163       4.018 -10.157 -11.135  1.00 86.54           N  
ATOM   1170  CA  GLY A 163       3.784  -9.671 -12.495  1.00 86.54           C  
ATOM   1171  C   GLY A 163       5.043  -9.749 -13.362  1.00 86.54           C  
ATOM   1172  O   GLY A 163       4.997 -10.280 -14.467  1.00 86.54           O  
ATOM   1173  N   GLY A 164       6.194  -9.320 -12.840  1.00 81.00           N  
ATOM   1174  CA  GLY A 164       7.484  -9.444 -13.520  1.00 81.00           C  
ATOM   1175  C   GLY A 164       7.876 -10.898 -13.800  1.00 81.00           C  
ATOM   1176  O   GLY A 164       8.311 -11.204 -14.908  1.00 81.00           O  
ATOM   1177  N   LEU A 165       7.664 -11.807 -12.842  1.00 88.84           N  
ATOM   1178  CA  LEU A 165       7.928 -13.239 -13.016  1.00 88.84           C  
ATOM   1179  C   LEU A 165       7.059 -13.852 -14.127  1.00 88.84           C  
ATOM   1180  CB  LEU A 165       7.712 -13.947 -11.665  1.00 88.84           C  
ATOM   1181  O   LEU A 165       7.579 -14.507 -15.030  1.00 88.84           O  
ATOM   1182  CG  LEU A 165       7.948 -15.468 -11.693  1.00 88.84           C  
ATOM   1183  CD1 LEU A 165       9.401 -15.819 -12.018  1.00 88.84           C  
ATOM   1184  CD2 LEU A 165       7.595 -16.064 -10.330  1.00 88.84           C  
ATOM   1185  N   PHE A 166       5.745 -13.612 -14.103  1.00 92.65           N  
ATOM   1186  CA  PHE A 166       4.838 -14.107 -15.144  1.00 92.65           C  
ATOM   1187  C   PHE A 166       5.142 -13.496 -16.519  1.00 92.65           C  
ATOM   1188  CB  PHE A 166       3.380 -13.846 -14.745  1.00 92.65           C  
ATOM   1189  O   PHE A 166       5.060 -14.209 -17.520  1.00 92.65           O  
ATOM   1190  CG  PHE A 166       2.804 -14.858 -13.775  1.00 92.65           C  
ATOM   1191  CD1 PHE A 166       2.524 -16.165 -14.213  1.00 92.65           C  
ATOM   1192  CD2 PHE A 166       2.515 -14.497 -12.446  1.00 92.65           C  
ATOM   1193  CE1 PHE A 166       2.012 -17.118 -13.317  1.00 92.65           C  
ATOM   1194  CE2 PHE A 166       2.014 -15.451 -11.544  1.00 92.65           C  
ATOM   1195  CZ  PHE A 166       1.778 -16.766 -11.978  1.00 92.65           C  
ATOM   1196  N   ALA A 167       5.527 -12.216 -16.581  1.00 88.05           N  
ATOM   1197  CA  ALA A 167       5.958 -11.568 -17.820  1.00 88.05           C  
ATOM   1198  C   ALA A 167       7.218 -12.228 -18.401  1.00 88.05           C  
ATOM   1199  CB  ALA A 167       6.202 -10.075 -17.557  1.00 88.05           C  
ATOM   1200  O   ALA A 167       7.247 -12.545 -19.588  1.00 88.05           O  
ATOM   1201  N   GLN A 168       8.238 -12.478 -17.571  1.00 87.55           N  
ATOM   1202  CA  GLN A 168       9.498 -13.101 -18.000  1.00 87.55           C  
ATOM   1203  C   GLN A 168       9.307 -14.525 -18.528  1.00 87.55           C  
ATOM   1204  CB  GLN A 168      10.489 -13.133 -16.830  1.00 87.55           C  
ATOM   1205  O   GLN A 168       9.967 -14.916 -19.487  1.00 87.55           O  
ATOM   1206  CG  GLN A 168      11.111 -11.759 -16.556  1.00 87.55           C  
ATOM   1207  CD  GLN A 168      12.023 -11.769 -15.333  1.00 87.55           C  
ATOM   1208  NE2 GLN A 168      12.352 -10.618 -14.792  1.00 87.55           N  
ATOM   1209  OE1 GLN A 168      12.477 -12.788 -14.843  1.00 87.55           O  
ATOM   1210  N   LEU A 169       8.389 -15.291 -17.935  1.00 91.60           N  
ATOM   1211  CA  LEU A 169       8.071 -16.649 -18.381  1.00 91.60           C  
ATOM   1212  C   LEU A 169       7.172 -16.683 -19.632  1.00 91.60           C  
ATOM   1213  CB  LEU A 169       7.450 -17.422 -17.201  1.00 91.60           C  
ATOM   1214  O   LEU A 169       6.874 -17.764 -20.131  1.00 91.60           O  
ATOM   1215  CG  LEU A 169       8.392 -17.624 -15.996  1.00 91.60           C  
ATOM   1216  CD1 LEU A 169       7.610 -18.252 -14.841  1.00 91.60           C  
ATOM   1217  CD2 LEU A 169       9.577 -18.533 -16.326  1.00 91.60           C  
ATOM   1218  N   GLY A 170       6.704 -15.531 -20.131  1.00 90.08           N  
ATOM   1219  CA  GLY A 170       5.729 -15.464 -21.227  1.00 90.08           C  
ATOM   1220  C   GLY A 170       4.327 -15.942 -20.824  1.00 90.08           C  
ATOM   1221  O   GLY A 170       3.506 -16.276 -21.673  1.00 90.08           O  
ATOM   1222  N   LEU A 171       4.035 -15.977 -19.522  1.00 94.04           N  
ATOM   1223  CA  LEU A 171       2.819 -16.544 -18.935  1.00 94.04           C  
ATOM   1224  C   LEU A 171       1.896 -15.454 -18.373  1.00 94.04           C  
ATOM   1225  CB  LEU A 171       3.202 -17.609 -17.887  1.00 94.04           C  
ATOM   1226  O   LEU A 171       1.203 -15.673 -17.380  1.00 94.04           O  
ATOM   1227  CG  LEU A 171       4.007 -18.812 -18.406  1.00 94.04           C  
ATOM   1228  CD1 LEU A 171       4.311 -19.748 -17.237  1.00 94.04           C  
ATOM   1229  CD2 LEU A 171       3.288 -19.616 -19.492  1.00 94.04           C  
ATOM   1230  N   TRP A 172       1.853 -14.274 -19.000  1.00 93.87           N  
ATOM   1231  CA  TRP A 172       1.076 -13.130 -18.504  1.00 93.87           C  
ATOM   1232  C   TRP A 172      -0.414 -13.455 -18.293  1.00 93.87           C  
ATOM   1233  CB  TRP A 172       1.263 -11.937 -19.454  1.00 93.87           C  
ATOM   1234  O   TRP A 172      -1.024 -12.982 -17.335  1.00 93.87           O  
ATOM   1235  CG  TRP A 172       0.589 -12.051 -20.786  1.00 93.87           C  
ATOM   1236  CD1 TRP A 172       1.157 -12.450 -21.948  1.00 93.87           C  
ATOM   1237  CD2 TRP A 172      -0.802 -11.745 -21.105  1.00 93.87           C  
ATOM   1238  CE2 TRP A 172      -1.002 -11.972 -22.494  1.00 93.87           C  
ATOM   1239  CE3 TRP A 172      -1.917 -11.302 -20.359  1.00 93.87           C  
ATOM   1240  NE1 TRP A 172       0.213 -12.415 -22.956  1.00 93.87           N  
ATOM   1241  CH2 TRP A 172      -3.333 -11.336 -22.350  1.00 93.87           C  
ATOM   1242  CZ2 TRP A 172      -2.233 -11.752 -23.117  1.00 93.87           C  
ATOM   1243  CZ3 TRP A 172      -3.172 -11.114 -20.972  1.00 93.87           C  
ATOM   1244  N   ARG A 173      -0.993 -14.332 -19.127  1.00 96.57           N  
ATOM   1245  CA  ARG A 173      -2.374 -14.825 -18.971  1.00 96.57           C  
ATOM   1246  C   ARG A 173      -2.585 -15.598 -17.667  1.00 96.57           C  
ATOM   1247  CB  ARG A 173      -2.756 -15.712 -20.165  1.00 96.57           C  
ATOM   1248  O   ARG A 173      -3.618 -15.448 -17.017  1.00 96.57           O  
ATOM   1249  CG  ARG A 173      -2.895 -14.909 -21.462  1.00 96.57           C  
ATOM   1250  CD  ARG A 173      -3.494 -15.776 -22.578  1.00 96.57           C  
ATOM   1251  NE  ARG A 173      -4.100 -14.937 -23.628  1.00 96.57           N  
ATOM   1252  NH1 ARG A 173      -2.207 -14.601 -24.849  1.00 96.57           N  
ATOM   1253  NH2 ARG A 173      -4.063 -13.562 -25.451  1.00 96.57           N  
ATOM   1254  CZ  ARG A 173      -3.466 -14.376 -24.638  1.00 96.57           C  
ATOM   1255  N   TRP A 174      -1.597 -16.391 -17.252  1.00 96.26           N  
ATOM   1256  CA  TRP A 174      -1.661 -17.180 -16.020  1.00 96.26           C  
ATOM   1257  C   TRP A 174      -1.611 -16.321 -14.764  1.00 96.26           C  
ATOM   1258  CB  TRP A 174      -0.545 -18.224 -15.992  1.00 96.26           C  
ATOM   1259  O   TRP A 174      -2.173 -16.728 -13.754  1.00 96.26           O  
ATOM   1260  CG  TRP A 174      -0.782 -19.378 -16.904  1.00 96.26           C  
ATOM   1261  CD1 TRP A 174      -0.231 -19.575 -18.122  1.00 96.26           C  
ATOM   1262  CD2 TRP A 174      -1.677 -20.506 -16.678  1.00 96.26           C  
ATOM   1263  CE2 TRP A 174      -1.599 -21.375 -17.805  1.00 96.26           C  
ATOM   1264  CE3 TRP A 174      -2.549 -20.874 -15.630  1.00 96.26           C  
ATOM   1265  NE1 TRP A 174      -0.698 -20.763 -18.652  1.00 96.26           N  
ATOM   1266  CH2 TRP A 174      -3.205 -22.899 -16.829  1.00 96.26           C  
ATOM   1267  CZ2 TRP A 174      -2.346 -22.558 -17.888  1.00 96.26           C  
ATOM   1268  CZ3 TRP A 174      -3.306 -22.057 -15.705  1.00 96.26           C  
ATOM   1269  N   ALA A 175      -1.043 -15.117 -14.823  1.00 94.95           N  
ATOM   1270  CA  ALA A 175      -1.100 -14.178 -13.708  1.00 94.95           C  
ATOM   1271  C   ALA A 175      -2.557 -13.809 -13.355  1.00 94.95           C  
ATOM   1272  CB  ALA A 175      -0.290 -12.948 -14.101  1.00 94.95           C  
ATOM   1273  O   ALA A 175      -2.964 -13.869 -12.193  1.00 94.95           O  
ATOM   1274  N   PHE A 176      -3.380 -13.528 -14.371  1.00 96.74           N  
ATOM   1275  CA  PHE A 176      -4.823 -13.321 -14.203  1.00 96.74           C  
ATOM   1276  C   PHE A 176      -5.562 -14.620 -13.835  1.00 96.74           C  
ATOM   1277  CB  PHE A 176      -5.397 -12.715 -15.488  1.00 96.74           C  
ATOM   1278  O   PHE A 176      -6.514 -14.596 -13.050  1.00 96.74           O  
ATOM   1279  CG  PHE A 176      -4.906 -11.321 -15.812  1.00 96.74           C  
ATOM   1280  CD1 PHE A 176      -5.236 -10.250 -14.960  1.00 96.74           C  
ATOM   1281  CD2 PHE A 176      -4.138 -11.086 -16.969  1.00 96.74           C  
ATOM   1282  CE1 PHE A 176      -4.791  -8.950 -15.255  1.00 96.74           C  
ATOM   1283  CE2 PHE A 176      -3.700  -9.783 -17.266  1.00 96.74           C  
ATOM   1284  CZ  PHE A 176      -4.023  -8.718 -16.408  1.00 96.74           C  
ATOM   1285  N   GLY A 177      -5.096 -15.769 -14.335  1.00 97.06           N  
ATOM   1286  CA  GLY A 177      -5.579 -17.088 -13.914  1.00 97.06           C  
ATOM   1287  C   GLY A 177      -5.380 -17.347 -12.413  1.00 97.06           C  
ATOM   1288  O   GLY A 177      -6.309 -17.775 -11.732  1.00 97.06           O  
ATOM   1289  N   VAL A 178      -4.213 -17.002 -11.863  1.00 96.31           N  
ATOM   1290  CA  VAL A 178      -3.929 -17.095 -10.422  1.00 96.31           C  
ATOM   1291  C   VAL A 178      -4.820 -16.144  -9.625  1.00 96.31           C  
ATOM   1292  CB  VAL A 178      -2.434 -16.852 -10.130  1.00 96.31           C  
ATOM   1293  O   VAL A 178      -5.377 -16.555  -8.611  1.00 96.31           O  
ATOM   1294  CG1 VAL A 178      -2.137 -16.712  -8.630  1.00 96.31           C  
ATOM   1295  CG2 VAL A 178      -1.605 -18.036 -10.643  1.00 96.31           C  
ATOM   1296  N   MET A 179      -5.042 -14.912 -10.095  1.00 96.56           N  
ATOM   1297  CA  MET A 179      -5.987 -13.989  -9.445  1.00 96.56           C  
ATOM   1298  C   MET A 179      -7.419 -14.534  -9.428  1.00 96.56           C  
ATOM   1299  CB  MET A 179      -5.950 -12.612 -10.129  1.00 96.56           C  
ATOM   1300  O   MET A 179      -8.125 -14.394  -8.427  1.00 96.56           O  
ATOM   1301  CG  MET A 179      -4.659 -11.861  -9.798  1.00 96.56           C  
ATOM   1302  SD  MET A 179      -4.483 -11.520  -8.024  1.00 96.56           S  
ATOM   1303  CE  MET A 179      -2.706 -11.225  -7.929  1.00 96.56           C  
ATOM   1304  N   THR A 180      -7.831 -15.217 -10.497  1.00 97.23           N  
ATOM   1305  CA  THR A 180      -9.118 -15.924 -10.567  1.00 97.23           C  
ATOM   1306  C   THR A 180      -9.194 -17.028  -9.509  1.00 97.23           C  
ATOM   1307  CB  THR A 180      -9.347 -16.519 -11.967  1.00 97.23           C  
ATOM   1308  O   THR A 180     -10.171 -17.096  -8.763  1.00 97.23           O  
ATOM   1309  CG2 THR A 180     -10.752 -17.097 -12.123  1.00 97.23           C  
ATOM   1310  OG1 THR A 180      -9.190 -15.527 -12.957  1.00 97.23           O  
ATOM   1311  N   LEU A 181      -8.143 -17.847  -9.385  1.00 97.10           N  
ATOM   1312  CA  LEU A 181      -8.057 -18.901  -8.372  1.00 97.10           C  
ATOM   1313  C   LEU A 181      -8.119 -18.331  -6.949  1.00 97.10           C  
ATOM   1314  CB  LEU A 181      -6.774 -19.724  -8.599  1.00 97.10           C  
ATOM   1315  O   LEU A 181      -8.937 -18.779  -6.152  1.00 97.10           O  
ATOM   1316  CG  LEU A 181      -6.541 -20.833  -7.554  1.00 97.10           C  
ATOM   1317  CD1 LEU A 181      -7.645 -21.892  -7.579  1.00 97.10           C  
ATOM   1318  CD2 LEU A 181      -5.201 -21.517  -7.823  1.00 97.10           C  
ATOM   1319  N   LEU A 182      -7.304 -17.320  -6.632  1.00 96.42           N  
ATOM   1320  CA  LEU A 182      -7.286 -16.692  -5.306  1.00 96.42           C  
ATOM   1321  C   LEU A 182      -8.649 -16.092  -4.942  1.00 96.42           C  
ATOM   1322  CB  LEU A 182      -6.206 -15.598  -5.265  1.00 96.42           C  
ATOM   1323  O   LEU A 182      -9.094 -16.197  -3.800  1.00 96.42           O  
ATOM   1324  CG  LEU A 182      -4.754 -16.099  -5.336  1.00 96.42           C  
ATOM   1325  CD1 LEU A 182      -3.812 -14.896  -5.397  1.00 96.42           C  
ATOM   1326  CD2 LEU A 182      -4.383 -16.948  -4.119  1.00 96.42           C  
ATOM   1327  N   THR A 183      -9.341 -15.524  -5.927  1.00 97.40           N  
ATOM   1328  CA  THR A 183     -10.688 -14.976  -5.759  1.00 97.40           C  
ATOM   1329  C   THR A 183     -11.714 -16.073  -5.471  1.00 97.40           C  
ATOM   1330  CB  THR A 183     -11.079 -14.186  -7.010  1.00 97.40           C  
ATOM   1331  O   THR A 183     -12.545 -15.912  -4.577  1.00 97.40           O  
ATOM   1332  CG2 THR A 183     -12.463 -13.571  -6.900  1.00 97.40           C  
ATOM   1333  OG1 THR A 183     -10.183 -13.120  -7.200  1.00 97.40           O  
ATOM   1334  N   ALA A 184     -11.637 -17.214  -6.165  1.00 97.06           N  
ATOM   1335  CA  ALA A 184     -12.486 -18.375  -5.897  1.00 97.06           C  
ATOM   1336  C   ALA A 184     -12.231 -18.959  -4.495  1.00 97.06           C  
ATOM   1337  CB  ALA A 184     -12.262 -19.415  -7.001  1.00 97.06           C  
ATOM   1338  O   ALA A 184     -13.181 -19.236  -3.763  1.00 97.06           O  
ATOM   1339  N   LEU A 185     -10.961 -19.079  -4.084  1.00 96.29           N  
ATOM   1340  CA  LEU A 185     -10.587 -19.508  -2.731  1.00 96.29           C  
ATOM   1341  C   LEU A 185     -11.160 -18.566  -1.665  1.00 96.29           C  
ATOM   1342  CB  LEU A 185      -9.055 -19.610  -2.598  1.00 96.29           C  
ATOM   1343  O   LEU A 185     -11.754 -19.024  -0.690  1.00 96.29           O  
ATOM   1344  CG  LEU A 185      -8.366 -20.703  -3.438  1.00 96.29           C  
ATOM   1345  CD1 LEU A 185      -6.863 -20.672  -3.174  1.00 96.29           C  
ATOM   1346  CD2 LEU A 185      -8.877 -22.108  -3.135  1.00 96.29           C  
ATOM   1347  N   MET A 186     -11.051 -17.252  -1.878  1.00 95.62           N  
ATOM   1348  CA  MET A 186     -11.617 -16.253  -0.973  1.00 95.62           C  
ATOM   1349  C   MET A 186     -13.145 -16.356  -0.895  1.00 95.62           C  
ATOM   1350  CB  MET A 186     -11.178 -14.855  -1.432  1.00 95.62           C  
ATOM   1351  O   MET A 186     -13.717 -16.300   0.193  1.00 95.62           O  
ATOM   1352  CG  MET A 186     -11.448 -13.789  -0.364  1.00 95.62           C  
ATOM   1353  SD  MET A 186     -10.549 -14.019   1.195  1.00 95.62           S  
ATOM   1354  CE  MET A 186      -8.840 -13.839   0.617  1.00 95.62           C  
ATOM   1355  N   ALA A 187     -13.819 -16.570  -2.030  1.00 96.36           N  
ATOM   1356  CA  ALA A 187     -15.274 -16.696  -2.082  1.00 96.36           C  
ATOM   1357  C   ALA A 187     -15.786 -17.899  -1.275  1.00 96.36           C  
ATOM   1358  CB  ALA A 187     -15.713 -16.761  -3.549  1.00 96.36           C  
ATOM   1359  O   ALA A 187     -16.849 -17.809  -0.662  1.00 96.36           O  
ATOM   1360  N   MET A 188     -15.015 -18.990  -1.205  1.00 95.46           N  
ATOM   1361  CA  MET A 188     -15.338 -20.150  -0.365  1.00 95.46           C  
ATOM   1362  C   MET A 188     -15.213 -19.863   1.138  1.00 95.46           C  
ATOM   1363  CB  MET A 188     -14.445 -21.339  -0.741  1.00 95.46           C  
ATOM   1364  O   MET A 188     -15.937 -20.463   1.932  1.00 95.46           O  
ATOM   1365  CG  MET A 188     -14.752 -21.867  -2.146  1.00 95.46           C  
ATOM   1366  SD  MET A 188     -13.896 -23.407  -2.566  1.00 95.46           S  
ATOM   1367  CE  MET A 188     -12.204 -22.805  -2.721  1.00 95.46           C  
ATOM   1368  N   LEU A 189     -14.340 -18.934   1.544  1.00 93.85           N  
ATOM   1369  CA  LEU A 189     -14.170 -18.549   2.950  1.00 93.85           C  
ATOM   1370  C   LEU A 189     -15.264 -17.595   3.445  1.00 93.85           C  
ATOM   1371  CB  LEU A 189     -12.778 -17.921   3.151  1.00 93.85           C  
ATOM   1372  O   LEU A 189     -15.612 -17.620   4.626  1.00 93.85           O  
ATOM   1373  CG  LEU A 189     -11.599 -18.891   2.962  1.00 93.85           C  
ATOM   1374  CD1 LEU A 189     -10.287 -18.125   3.130  1.00 93.85           C  
ATOM   1375  CD2 LEU A 189     -11.619 -20.032   3.983  1.00 93.85           C  
ATOM   1376  N   VAL A 190     -15.836 -16.777   2.555  1.00 94.20           N  
ATOM   1377  CA  VAL A 190     -16.832 -15.752   2.911  1.00 94.20           C  
ATOM   1378  C   VAL A 190     -18.031 -16.307   3.699  1.00 94.20           C  
ATOM   1379  CB  VAL A 190     -17.265 -14.948   1.669  1.00 94.20           C  
ATOM   1380  O   VAL A 190     -18.331 -15.737   4.744  1.00 94.20           O  
ATOM   1381  CG1 VAL A 190     -18.526 -14.116   1.923  1.00 94.20           C  
ATOM   1382  CG2 VAL A 190     -16.161 -13.990   1.230  1.00 94.20           C  
ATOM   1383  N   PRO A 191     -18.706 -17.403   3.296  1.00 92.00           N  
ATOM   1384  CA  PRO A 191     -19.822 -17.977   4.054  1.00 92.00           C  
ATOM   1385  C   PRO A 191     -19.508 -18.365   5.499  1.00 92.00           C  
ATOM   1386  CB  PRO A 191     -20.201 -19.242   3.279  1.00 92.00           C  
ATOM   1387  O   PRO A 191     -20.406 -18.335   6.338  1.00 92.00           O  
ATOM   1388  CG  PRO A 191     -19.866 -18.881   1.839  1.00 92.00           C  
ATOM   1389  CD  PRO A 191     -18.579 -18.086   2.017  1.00 92.00           C  
ATOM   1390  N   VAL A 192     -18.261 -18.769   5.762  1.00 89.26           N  
ATOM   1391  CA  VAL A 192     -17.795 -19.222   7.080  1.00 89.26           C  
ATOM   1392  C   VAL A 192     -17.365 -18.029   7.933  1.00 89.26           C  
ATOM   1393  CB  VAL A 192     -16.638 -20.232   6.920  1.00 89.26           C  
ATOM   1394  O   VAL A 192     -17.624 -17.994   9.131  1.00 89.26           O  
ATOM   1395  CG1 VAL A 192     -16.152 -20.767   8.273  1.00 89.26           C  
ATOM   1396  CG2 VAL A 192     -17.056 -21.437   6.064  1.00 89.26           C  
ATOM   1397  N   ALA A 193     -16.726 -17.038   7.312  1.00 89.79           N  
ATOM   1398  CA  ALA A 193     -16.191 -15.857   7.982  1.00 89.79           C  
ATOM   1399  C   ALA A 193     -17.232 -14.752   8.227  1.00 89.79           C  
ATOM   1400  CB  ALA A 193     -15.067 -15.338   7.090  1.00 89.79           C  
ATOM   1401  O   ALA A 193     -17.123 -14.008   9.202  1.00 89.79           O  
ATOM   1402  N   LEU A 194     -18.218 -14.626   7.335  1.00 86.62           N  
ATOM   1403  CA  LEU A 194     -19.315 -13.666   7.404  1.00 86.62           C  
ATOM   1404  C   LEU A 194     -20.624 -14.449   7.535  1.00 86.62           C  
ATOM   1405  CB  LEU A 194     -19.302 -12.738   6.168  1.00 86.62           C  
ATOM   1406  O   LEU A 194     -21.153 -14.985   6.556  1.00 86.62           O  
ATOM   1407  CG  LEU A 194     -18.012 -11.920   5.953  1.00 86.62           C  
ATOM   1408  CD1 LEU A 194     -18.170 -11.016   4.726  1.00 86.62           C  
ATOM   1409  CD2 LEU A 194     -17.681 -11.014   7.141  1.00 86.62           C  
ATOM   1410  N   GLY A 195     -21.142 -14.531   8.764  1.00 70.70           N  
ATOM   1411  CA  GLY A 195     -22.400 -15.218   9.051  1.00 70.70           C  
ATOM   1412  C   GLY A 195     -23.544 -14.706   8.169  1.00 70.70           C  
ATOM   1413  O   GLY A 195     -23.607 -13.523   7.834  1.00 70.70           O  
ATOM   1414  N   ALA A 196     -24.469 -15.598   7.800  1.00 56.85           N  
ATOM   1415  CA  ALA A 196     -25.577 -15.292   6.886  1.00 56.85           C  
ATOM   1416  C   ALA A 196     -26.518 -14.164   7.371  1.00 56.85           C  
ATOM   1417  CB  ALA A 196     -26.354 -16.590   6.621  1.00 56.85           C  
ATOM   1418  O   ALA A 196     -27.282 -13.644   6.566  1.00 56.85           O  
ATOM   1419  N   GLY A 197     -26.437 -13.768   8.649  1.00 45.12           N  
ATOM   1420  CA  GLY A 197     -27.258 -12.718   9.266  1.00 45.12           C  
ATOM   1421  C   GLY A 197     -26.500 -11.791  10.226  1.00 45.12           C  
ATOM   1422  O   GLY A 197     -27.091 -11.289  11.172  1.00 45.12           O  
ATOM   1423  N   GLY A 198     -25.190 -11.595  10.040  1.00 40.13           N  
ATOM   1424  CA  GLY A 198     -24.339 -10.861  10.987  1.00 40.13           C  
ATOM   1425  C   GLY A 198     -24.355  -9.335  10.841  1.00 40.13           C  
ATOM   1426  O   GLY A 198     -23.343  -8.761  10.453  1.00 40.13           O  
ATOM   1427  N   VAL A 199     -25.467  -8.686  11.193  1.00 44.18           N  
ATOM   1428  CA  VAL A 199     -25.412  -7.416  11.938  1.00 44.18           C  
ATOM   1429  C   VAL A 199     -25.472  -7.837  13.404  1.00 44.18           C  
ATOM   1430  CB  VAL A 199     -26.557  -6.447  11.565  1.00 44.18           C  
ATOM   1431  O   VAL A 199     -26.321  -8.648  13.768  1.00 44.18           O  
ATOM   1432  CG1 VAL A 199     -26.462  -5.127  12.342  1.00 44.18           C  
ATOM   1433  CG2 VAL A 199     -26.518  -6.105  10.069  1.00 44.18           C  
ATOM   1434  N   GLY A 200     -24.513  -7.399  14.219  1.00 37.27           N  
ATOM   1435  CA  GLY A 200     -24.415  -7.794  15.626  1.00 37.27           C  
ATOM   1436  C   GLY A 200     -25.711  -7.569  16.429  1.00 37.27           C  
ATOM   1437  O   GLY A 200     -26.629  -6.891  15.961  1.00 37.27           O  
ATOM   1438  N   PRO A 201     -25.800  -8.136  17.647  1.00 27.53           N  
ATOM   1439  CA  PRO A 201     -26.996  -8.069  18.487  1.00 27.53           C  
ATOM   1440  C   PRO A 201     -27.386  -6.604  18.746  1.00 27.53           C  
ATOM   1441  CB  PRO A 201     -26.631  -8.841  19.767  1.00 27.53           C  
ATOM   1442  O   PRO A 201     -26.729  -5.918  19.524  1.00 27.53           O  
ATOM   1443  CG  PRO A 201     -25.105  -8.780  19.825  1.00 27.53           C  
ATOM   1444  CD  PRO A 201     -24.698  -8.764  18.356  1.00 27.53           C  
ATOM   1445  N   GLY A 202     -28.428  -6.122  18.056  1.00 34.39           N  
ATOM   1446  CA  GLY A 202     -28.971  -4.767  18.217  1.00 34.39           C  
ATOM   1447  C   GLY A 202     -29.484  -4.066  16.951  1.00 34.39           C  
ATOM   1448  O   GLY A 202     -30.130  -3.033  17.083  1.00 34.39           O  
ATOM   1449  N   GLY A 203     -29.238  -4.582  15.742  1.00 35.52           N  
ATOM   1450  CA  GLY A 203     -29.649  -3.911  14.499  1.00 35.52           C  
ATOM   1451  C   GLY A 203     -30.732  -4.654  13.725  1.00 35.52           C  
ATOM   1452  O   GLY A 203     -30.413  -5.390  12.795  1.00 35.52           O  
ATOM   1453  N   GLU A 204     -32.005  -4.433  14.061  1.00 34.35           N  
ATOM   1454  CA  GLU A 204     -33.102  -4.661  13.115  1.00 34.35           C  
ATOM   1455  C   GLU A 204     -32.821  -3.821  11.862  1.00 34.35           C  
ATOM   1456  CB  GLU A 204     -34.456  -4.242  13.723  1.00 34.35           C  
ATOM   1457  O   GLU A 204     -32.942  -2.599  11.876  1.00 34.35           O  
ATOM   1458  CG  GLU A 204     -34.967  -5.201  14.808  1.00 34.35           C  
ATOM   1459  CD  GLU A 204     -36.326  -4.777  15.399  1.00 34.35           C  
ATOM   1460  OE1 GLU A 204     -36.966  -5.649  16.029  1.00 34.35           O  
ATOM   1461  OE2 GLU A 204     -36.715  -3.600  15.227  1.00 34.35           O  
ATOM   1462  N   THR A 205     -32.402  -4.451  10.765  1.00 43.42           N  
ATOM   1463  CA  THR A 205     -32.386  -3.779   9.465  1.00 43.42           C  
ATOM   1464  C   THR A 205     -33.832  -3.477   9.083  1.00 43.42           C  
ATOM   1465  CB  THR A 205     -31.752  -4.649   8.368  1.00 43.42           C  
ATOM   1466  O   THR A 205     -34.605  -4.427   8.914  1.00 43.42           O  
ATOM   1467  CG2 THR A 205     -30.234  -4.723   8.502  1.00 43.42           C  
ATOM   1468  OG1 THR A 205     -32.261  -5.963   8.422  1.00 43.42           O  
ATOM   1469  N   PRO A 206     -34.225  -2.211   8.856  1.00 38.72           N  
ATOM   1470  CA  PRO A 206     -35.455  -1.945   8.143  1.00 38.72           C  
ATOM   1471  C   PRO A 206     -35.225  -2.431   6.711  1.00 38.72           C  
ATOM   1472  CB  PRO A 206     -35.714  -0.432   8.253  1.00 38.72           C  
ATOM   1473  O   PRO A 206     -34.575  -1.750   5.913  1.00 38.72           O  
ATOM   1474  CG  PRO A 206     -34.602   0.098   9.163  1.00 38.72           C  
ATOM   1475  CD  PRO A 206     -33.515  -0.971   9.108  1.00 38.72           C  
ATOM   1476  N   VAL A 207     -35.767  -3.602   6.367  1.00 42.51           N  
ATOM   1477  CA  VAL A 207     -35.878  -4.126   4.989  1.00 42.51           C  
ATOM   1478  C   VAL A 207     -36.891  -3.272   4.194  1.00 42.51           C  
ATOM   1479  CB  VAL A 207     -36.215  -5.642   4.987  1.00 42.51           C  
ATOM   1480  O   VAL A 207     -37.805  -3.770   3.551  1.00 42.51           O  
ATOM   1481  CG1 VAL A 207     -36.080  -6.283   3.596  1.00 42.51           C  
ATOM   1482  CG2 VAL A 207     -35.269  -6.437   5.904  1.00 42.51           C  
ATOM   1483  N   GLY A 208     -36.777  -1.944   4.281  1.00 40.86           N  
ATOM   1484  CA  GLY A 208     -37.809  -1.007   3.838  1.00 40.86           C  
ATOM   1485  C   GLY A 208     -37.338   0.410   3.517  1.00 40.86           C  
ATOM   1486  O   GLY A 208     -38.155   1.219   3.090  1.00 40.86           O  
ATOM   1487  N   SER A 209     -36.050   0.746   3.653  1.00 46.07           N  
ATOM   1488  CA  SER A 209     -35.571   2.059   3.205  1.00 46.07           C  
ATOM   1489  C   SER A 209     -35.034   1.971   1.774  1.00 46.07           C  
ATOM   1490  CB  SER A 209     -34.601   2.682   4.210  1.00 46.07           C  
ATOM   1491  O   SER A 209     -34.014   1.341   1.495  1.00 46.07           O  
ATOM   1492  OG  SER A 209     -33.407   1.939   4.306  1.00 46.07           O  
ATOM   1493  N   THR A 210     -35.722   2.617   0.829  1.00 51.27           N  
ATOM   1494  CA  THR A 210     -35.253   2.788  -0.551  1.00 51.27           C  
ATOM   1495  C   THR A 210     -34.054   3.744  -0.587  1.00 51.27           C  
ATOM   1496  CB  THR A 210     -36.380   3.286  -1.477  1.00 51.27           C  
ATOM   1497  O   THR A 210     -34.161   4.867  -1.083  1.00 51.27           O  
ATOM   1498  CG2 THR A 210     -37.549   2.309  -1.579  1.00 51.27           C  
ATOM   1499  OG1 THR A 210     -36.884   4.515  -1.008  1.00 51.27           O  
ATOM   1500  N   HIS A 211     -32.903   3.338  -0.047  1.00 57.85           N  
ATOM   1501  CA  HIS A 211     -31.665   4.104  -0.168  1.00 57.85           C  
ATOM   1502  C   HIS A 211     -31.276   4.115  -1.636  1.00 57.85           C  
ATOM   1503  CB  HIS A 211     -30.559   3.520   0.717  1.00 57.85           C  
ATOM   1504  O   HIS A 211     -30.859   3.092  -2.181  1.00 57.85           O  
ATOM   1505  CG  HIS A 211     -30.677   4.031   2.123  1.00 57.85           C  
ATOM   1506  CD2 HIS A 211     -29.902   4.996   2.707  1.00 57.85           C  
ATOM   1507  ND1 HIS A 211     -31.644   3.686   3.036  1.00 57.85           N  
ATOM   1508  CE1 HIS A 211     -31.453   4.418   4.144  1.00 57.85           C  
ATOM   1509  NE2 HIS A 211     -30.409   5.237   3.982  1.00 57.85           N  
ATOM   1510  N   LYS A 212     -31.531   5.235  -2.316  1.00 63.40           N  
ATOM   1511  CA  LYS A 212     -31.252   5.407  -3.742  1.00 63.40           C  
ATOM   1512  C   LYS A 212     -29.745   5.312  -3.960  1.00 63.40           C  
ATOM   1513  CB  LYS A 212     -31.834   6.738  -4.250  1.00 63.40           C  
ATOM   1514  O   LYS A 212     -28.970   5.814  -3.160  1.00 63.40           O  
ATOM   1515  CG  LYS A 212     -33.374   6.722  -4.229  1.00 63.40           C  
ATOM   1516  CD  LYS A 212     -33.977   8.032  -4.756  1.00 63.40           C  
ATOM   1517  CE  LYS A 212     -35.510   7.952  -4.707  1.00 63.40           C  
ATOM   1518  NZ  LYS A 212     -36.154   9.214  -5.156  1.00 63.40           N  
ATOM   1519  N   VAL A 213     -29.344   4.658  -5.046  1.00 71.02           N  
ATOM   1520  CA  VAL A 213     -27.946   4.674  -5.484  1.00 71.02           C  
ATOM   1521  C   VAL A 213     -27.557   6.142  -5.725  1.00 71.02           C  
ATOM   1522  CB  VAL A 213     -27.784   3.824  -6.757  1.00 71.02           C  
ATOM   1523  O   VAL A 213     -28.347   6.854  -6.358  1.00 71.02           O  
ATOM   1524  CG1 VAL A 213     -26.365   3.875  -7.305  1.00 71.02           C  
ATOM   1525  CG2 VAL A 213     -28.124   2.351  -6.490  1.00 71.02           C  
ATOM   1526  N   PRO A 214     -26.398   6.621  -5.240  1.00 75.84           N  
ATOM   1527  CA  PRO A 214     -26.008   8.022  -5.362  1.00 75.84           C  
ATOM   1528  C   PRO A 214     -25.522   8.334  -6.788  1.00 75.84           C  
ATOM   1529  CB  PRO A 214     -24.957   8.206  -4.264  1.00 75.84           C  
ATOM   1530  O   PRO A 214     -24.342   8.566  -7.023  1.00 75.84           O  
ATOM   1531  CG  PRO A 214     -24.247   6.859  -4.213  1.00 75.84           C  
ATOM   1532  CD  PRO A 214     -25.422   5.902  -4.421  1.00 75.84           C  
ATOM   1533  N   VAL A 215     -26.431   8.306  -7.773  1.00 78.12           N  
ATOM   1534  CA  VAL A 215     -26.113   8.410  -9.215  1.00 78.12           C  
ATOM   1535  C   VAL A 215     -25.326   9.678  -9.544  1.00 78.12           C  
ATOM   1536  CB  VAL A 215     -27.380   8.316 -10.092  1.00 78.12           C  
ATOM   1537  O   VAL A 215     -24.383   9.622 -10.324  1.00 78.12           O  
ATOM   1538  CG1 VAL A 215     -27.055   8.406 -11.590  1.00 78.12           C  
ATOM   1539  CG2 VAL A 215     -28.114   6.985  -9.873  1.00 78.12           C  
ATOM   1540  N   TRP A 216     -25.655  10.811  -8.923  1.00 77.43           N  
ATOM   1541  CA  TRP A 216     -24.904  12.049  -9.134  1.00 77.43           C  
ATOM   1542  C   TRP A 216     -23.486  11.971  -8.579  1.00 77.43           C  
ATOM   1543  CB  TRP A 216     -25.668  13.230  -8.542  1.00 77.43           C  
ATOM   1544  O   TRP A 216     -22.550  12.343  -9.281  1.00 77.43           O  
ATOM   1545  CG  TRP A 216     -26.870  13.603  -9.344  1.00 77.43           C  
ATOM   1546  CD1 TRP A 216     -28.161  13.483  -8.964  1.00 77.43           C  
ATOM   1547  CD2 TRP A 216     -26.893  14.157 -10.694  1.00 77.43           C  
ATOM   1548  CE2 TRP A 216     -28.253  14.352 -11.075  1.00 77.43           C  
ATOM   1549  CE3 TRP A 216     -25.899  14.520 -11.631  1.00 77.43           C  
ATOM   1550  NE1 TRP A 216     -28.982  13.924  -9.985  1.00 77.43           N  
ATOM   1551  CH2 TRP A 216     -27.603  15.235 -13.230  1.00 77.43           C  
ATOM   1552  CZ2 TRP A 216     -28.615  14.883 -12.320  1.00 77.43           C  
ATOM   1553  CZ3 TRP A 216     -26.251  15.052 -12.885  1.00 77.43           C  
ATOM   1554  N   SER A 217     -23.311  11.430  -7.373  1.00 74.73           N  
ATOM   1555  CA  SER A 217     -21.986  11.206  -6.795  1.00 74.73           C  
ATOM   1556  C   SER A 217     -21.171  10.237  -7.654  1.00 74.73           C  
ATOM   1557  CB  SER A 217     -22.102  10.701  -5.354  1.00 74.73           C  
ATOM   1558  O   SER A 217     -20.023  10.531  -7.965  1.00 74.73           O  
ATOM   1559  OG  SER A 217     -22.923  11.588  -4.602  1.00 74.73           O  
ATOM   1560  N   LEU A 218     -21.783   9.154  -8.146  1.00 77.81           N  
ATOM   1561  CA  LEU A 218     -21.167   8.212  -9.088  1.00 77.81           C  
ATOM   1562  C   LEU A 218     -20.685   8.901 -10.368  1.00 77.81           C  
ATOM   1563  CB  LEU A 218     -22.183   7.121  -9.474  1.00 77.81           C  
ATOM   1564  O   LEU A 218     -19.544   8.700 -10.777  1.00 77.81           O  
ATOM   1565  CG  LEU A 218     -22.452   6.087  -8.380  1.00 77.81           C  
ATOM   1566  CD1 LEU A 218     -23.690   5.268  -8.725  1.00 77.81           C  
ATOM   1567  CD2 LEU A 218     -21.327   5.077  -8.315  1.00 77.81           C  
ATOM   1568  N   LEU A 219     -21.540   9.711 -10.999  1.00 80.54           N  
ATOM   1569  CA  LEU A 219     -21.209  10.410 -12.241  1.00 80.54           C  
ATOM   1570  C   LEU A 219     -20.105  11.447 -12.024  1.00 80.54           C  
ATOM   1571  CB  LEU A 219     -22.470  11.077 -12.820  1.00 80.54           C  
ATOM   1572  O   LEU A 219     -19.150  11.486 -12.796  1.00 80.54           O  
ATOM   1573  CG  LEU A 219     -23.494  10.107 -13.435  1.00 80.54           C  
ATOM   1574  CD1 LEU A 219     -24.754  10.887 -13.817  1.00 80.54           C  
ATOM   1575  CD2 LEU A 219     -22.961   9.410 -14.689  1.00 80.54           C  
ATOM   1576  N   LEU A 220     -20.205  12.255 -10.966  1.00 80.92           N  
ATOM   1577  CA  LEU A 220     -19.217  13.287 -10.649  1.00 80.92           C  
ATOM   1578  C   LEU A 220     -17.862  12.675 -10.300  1.00 80.92           C  
ATOM   1579  CB  LEU A 220     -19.730  14.155  -9.488  1.00 80.92           C  
ATOM   1580  O   LEU A 220     -16.835  13.134 -10.791  1.00 80.92           O  
ATOM   1581  CG  LEU A 220     -20.910  15.066  -9.866  1.00 80.92           C  
ATOM   1582  CD1 LEU A 220     -21.526  15.671  -8.608  1.00 80.92           C  
ATOM   1583  CD2 LEU A 220     -20.469  16.216 -10.775  1.00 80.92           C  
ATOM   1584  N   MET A 221     -17.853  11.611  -9.500  1.00 75.61           N  
ATOM   1585  CA  MET A 221     -16.625  10.941  -9.089  1.00 75.61           C  
ATOM   1586  C   MET A 221     -16.007  10.106 -10.204  1.00 75.61           C  
ATOM   1587  CB  MET A 221     -16.904  10.072  -7.872  1.00 75.61           C  
ATOM   1588  O   MET A 221     -14.789  10.117 -10.353  1.00 75.61           O  
ATOM   1589  CG  MET A 221     -17.157  10.958  -6.649  1.00 75.61           C  
ATOM   1590  SD  MET A 221     -17.385  10.033  -5.129  1.00 75.61           S  
ATOM   1591  CE  MET A 221     -15.769   9.242  -5.035  1.00 75.61           C  
ATOM   1592  N   GLY A 222     -16.820   9.438 -11.025  1.00 79.31           N  
ATOM   1593  CA  GLY A 222     -16.348   8.759 -12.228  1.00 79.31           C  
ATOM   1594  C   GLY A 222     -15.736   9.742 -13.225  1.00 79.31           C  
ATOM   1595  O   GLY A 222     -14.641   9.502 -13.728  1.00 79.31           O  
ATOM   1596  N   ALA A 223     -16.387  10.889 -13.450  1.00 81.55           N  
ATOM   1597  CA  ALA A 223     -15.863  11.952 -14.303  1.00 81.55           C  
ATOM   1598  C   ALA A 223     -14.583  12.580 -13.731  1.00 81.55           C  
ATOM   1599  CB  ALA A 223     -16.957  13.004 -14.517  1.00 81.55           C  
ATOM   1600  O   ALA A 223     -13.634  12.805 -14.479  1.00 81.55           O  
ATOM   1601  N   ALA A 224     -14.520  12.820 -12.417  1.00 78.47           N  
ATOM   1602  CA  ALA A 224     -13.323  13.335 -11.759  1.00 78.47           C  
ATOM   1603  C   ALA A 224     -12.161  12.341 -11.863  1.00 78.47           C  
ATOM   1604  CB  ALA A 224     -13.640  13.662 -10.296  1.00 78.47           C  
ATOM   1605  O   ALA A 224     -11.082  12.710 -12.317  1.00 78.47           O  
ATOM   1606  N   ALA A 225     -12.386  11.070 -11.521  1.00 74.33           N  
ATOM   1607  CA  ALA A 225     -11.380  10.018 -11.632  1.00 74.33           C  
ATOM   1608  C   ALA A 225     -10.876   9.868 -13.073  1.00 74.33           C  
ATOM   1609  CB  ALA A 225     -11.987   8.709 -11.117  1.00 74.33           C  
ATOM   1610  O   ALA A 225      -9.674   9.701 -13.291  1.00 74.33           O  
ATOM   1611  N   LEU A 226     -11.775   9.982 -14.057  1.00 81.24           N  
ATOM   1612  CA  LEU A 226     -11.426   9.935 -15.471  1.00 81.24           C  
ATOM   1613  C   LEU A 226     -10.571  11.141 -15.864  1.00 81.24           C  
ATOM   1614  CB  LEU A 226     -12.715   9.841 -16.305  1.00 81.24           C  
ATOM   1615  O   LEU A 226      -9.504  10.960 -16.441  1.00 81.24           O  
ATOM   1616  CG  LEU A 226     -12.467   9.761 -17.820  1.00 81.24           C  
ATOM   1617  CD1 LEU A 226     -11.703   8.497 -18.210  1.00 81.24           C  
ATOM   1618  CD2 LEU A 226     -13.800   9.756 -18.566  1.00 81.24           C  
ATOM   1619  N   ALA A 227     -11.000  12.355 -15.513  1.00 78.92           N  
ATOM   1620  CA  ALA A 227     -10.261  13.579 -15.802  1.00 78.92           C  
ATOM   1621  C   ALA A 227      -8.847  13.539 -15.204  1.00 78.92           C  
ATOM   1622  CB  ALA A 227     -11.069  14.775 -15.283  1.00 78.92           C  
ATOM   1623  O   ALA A 227      -7.879  13.839 -15.900  1.00 78.92           O  
ATOM   1624  N   ILE A 228      -8.710  13.089 -13.954  1.00 68.97           N  
ATOM   1625  CA  ILE A 228      -7.412  12.963 -13.282  1.00 68.97           C  
ATOM   1626  C   ILE A 228      -6.534  11.907 -13.952  1.00 68.97           C  
ATOM   1627  CB  ILE A 228      -7.601  12.609 -11.797  1.00 68.97           C  
ATOM   1628  O   ILE A 228      -5.361  12.154 -14.230  1.00 68.97           O  
ATOM   1629  CG1 ILE A 228      -8.333  13.718 -11.022  1.00 68.97           C  
ATOM   1630  CG2 ILE A 228      -6.222  12.417 -11.180  1.00 68.97           C  
ATOM   1631  CD1 ILE A 228      -8.861  13.316  -9.634  1.00 68.97           C  
ATOM   1632  N   SER A 229      -7.100  10.736 -14.236  1.00 71.78           N  
ATOM   1633  CA  SER A 229      -6.353   9.641 -14.852  1.00 71.78           C  
ATOM   1634  C   SER A 229      -5.863  10.007 -16.253  1.00 71.78           C  
ATOM   1635  CB  SER A 229      -7.229   8.402 -14.947  1.00 71.78           C  
ATOM   1636  O   SER A 229      -4.744   9.662 -16.619  1.00 71.78           O  
ATOM   1637  OG  SER A 229      -7.623   7.932 -13.678  1.00 71.78           O  
ATOM   1638  N   VAL A 230      -6.672  10.740 -17.028  1.00 76.31           N  
ATOM   1639  CA  VAL A 230      -6.272  11.258 -18.345  1.00 76.31           C  
ATOM   1640  C   VAL A 230      -5.224  12.362 -18.199  1.00 76.31           C  
ATOM   1641  CB  VAL A 230      -7.496  11.739 -19.148  1.00 76.31           C  
ATOM   1642  O   VAL A 230      -4.299  12.428 -19.004  1.00 76.31           O  
ATOM   1643  CG1 VAL A 230      -7.106  12.364 -20.496  1.00 76.31           C  
ATOM   1644  CG2 VAL A 230      -8.428  10.565 -19.484  1.00 76.31           C  
ATOM   1645  N   ALA A 231      -5.304  13.195 -17.158  1.00 70.66           N  
ATOM   1646  CA  ALA A 231      -4.311  14.236 -16.901  1.00 70.66           C  
ATOM   1647  C   ALA A 231      -2.906  13.674 -16.624  1.00 70.66           C  
ATOM   1648  CB  ALA A 231      -4.782  15.092 -15.724  1.00 70.66           C  
ATOM   1649  O   ALA A 231      -1.920  14.327 -16.965  1.00 70.66           O  
ATOM   1650  N   ALA A 232      -2.821  12.473 -16.038  1.00 64.34           N  
ATOM   1651  CA  ALA A 232      -1.564  11.767 -15.784  1.00 64.34           C  
ATOM   1652  C   ALA A 232      -0.906  11.208 -17.059  1.00 64.34           C  
ATOM   1653  CB  ALA A 232      -1.840  10.651 -14.769  1.00 64.34           C  
ATOM   1654  O   ALA A 232       0.267  10.831 -17.037  1.00 64.34           O  
ATOM   1655  N   LEU A 233      -1.637  11.151 -18.176  1.00 69.51           N  
ATOM   1656  CA  LEU A 233      -1.062  10.759 -19.457  1.00 69.51           C  
ATOM   1657  C   LEU A 233      -0.173  11.878 -19.995  1.00 69.51           C  
ATOM   1658  CB  LEU A 233      -2.156  10.358 -20.461  1.00 69.51           C  
ATOM   1659  O   LEU A 233      -0.475  13.050 -19.755  1.00 69.51           O  
ATOM   1660  CG  LEU A 233      -3.115   9.293 -19.913  1.00 69.51           C  
ATOM   1661  CD1 LEU A 233      -4.125   8.894 -20.989  1.00 69.51           C  
ATOM   1662  CD2 LEU A 233      -2.344   8.075 -19.404  1.00 69.51           C  
ATOM   1663  N   PRO A 234       0.898  11.545 -20.740  1.00 60.02           N  
ATOM   1664  CA  PRO A 234       1.724  12.540 -21.408  1.00 60.02           C  
ATOM   1665  C   PRO A 234       0.871  13.386 -22.363  1.00 60.02           C  
ATOM   1666  CB  PRO A 234       2.840  11.757 -22.118  1.00 60.02           C  
ATOM   1667  O   PRO A 234       0.594  12.993 -23.492  1.00 60.02           O  
ATOM   1668  CG  PRO A 234       2.890  10.429 -21.367  1.00 60.02           C  
ATOM   1669  CD  PRO A 234       1.439  10.211 -20.955  1.00 60.02           C  
ATOM   1670  N   ASN A 235       0.436  14.544 -21.881  1.00 63.19           N  
ATOM   1671  CA  ASN A 235      -0.325  15.547 -22.608  1.00 63.19           C  
ATOM   1672  C   ASN A 235       0.423  16.879 -22.529  1.00 63.19           C  
ATOM   1673  CB  ASN A 235      -1.740  15.654 -22.015  1.00 63.19           C  
ATOM   1674  O   ASN A 235       1.313  17.073 -21.696  1.00 63.19           O  
ATOM   1675  CG  ASN A 235      -2.618  14.461 -22.341  1.00 63.19           C  
ATOM   1676  ND2 ASN A 235      -3.194  13.833 -21.347  1.00 63.19           N  
ATOM   1677  OD1 ASN A 235      -2.823  14.097 -23.486  1.00 63.19           O  
ATOM   1678  N   TYR A 236       0.053  17.830 -23.388  1.00 67.91           N  
ATOM   1679  CA  TYR A 236       0.551  19.196 -23.255  1.00 67.91           C  
ATOM   1680  C   TYR A 236       0.175  19.752 -21.878  1.00 67.91           C  
ATOM   1681  CB  TYR A 236      -0.004  20.083 -24.373  1.00 67.91           C  
ATOM   1682  O   TYR A 236      -0.950  19.561 -21.416  1.00 67.91           O  
ATOM   1683  CG  TYR A 236       0.414  19.642 -25.760  1.00 67.91           C  
ATOM   1684  CD1 TYR A 236       1.712  19.927 -26.228  1.00 67.91           C  
ATOM   1685  CD2 TYR A 236      -0.485  18.926 -26.572  1.00 67.91           C  
ATOM   1686  CE1 TYR A 236       2.109  19.505 -27.512  1.00 67.91           C  
ATOM   1687  CE2 TYR A 236      -0.095  18.510 -27.858  1.00 67.91           C  
ATOM   1688  OH  TYR A 236       1.569  18.391 -29.572  1.00 67.91           O  
ATOM   1689  CZ  TYR A 236       1.201  18.799 -28.330  1.00 67.91           C  
ATOM   1690  N   LEU A 237       1.090  20.495 -21.251  1.00 70.85           N  
ATOM   1691  CA  LEU A 237       0.934  21.027 -19.893  1.00 70.85           C  
ATOM   1692  C   LEU A 237      -0.432  21.692 -19.642  1.00 70.85           C  
ATOM   1693  CB  LEU A 237       2.078  22.035 -19.673  1.00 70.85           C  
ATOM   1694  O   LEU A 237      -1.040  21.494 -18.594  1.00 70.85           O  
ATOM   1695  CG  LEU A 237       2.013  22.765 -18.323  1.00 70.85           C  
ATOM   1696  CD1 LEU A 237       2.222  21.795 -17.163  1.00 70.85           C  
ATOM   1697  CD2 LEU A 237       3.061  23.876 -18.287  1.00 70.85           C  
ATOM   1698  N   VAL A 238      -0.921  22.460 -20.620  1.00 77.41           N  
ATOM   1699  CA  VAL A 238      -2.210  23.166 -20.550  1.00 77.41           C  
ATOM   1700  C   VAL A 238      -3.387  22.193 -20.435  1.00 77.41           C  
ATOM   1701  CB  VAL A 238      -2.383  24.080 -21.781  1.00 77.41           C  
ATOM   1702  O   VAL A 238      -4.324  22.456 -19.688  1.00 77.41           O  
ATOM   1703  CG1 VAL A 238      -3.716  24.836 -21.766  1.00 77.41           C  
ATOM   1704  CG2 VAL A 238      -1.257  25.122 -21.857  1.00 77.41           C  
ATOM   1705  N   GLN A 239      -3.333  21.053 -21.128  1.00 76.75           N  
ATOM   1706  CA  GLN A 239      -4.374  20.024 -21.070  1.00 76.75           C  
ATOM   1707  C   GLN A 239      -4.358  19.311 -19.719  1.00 76.75           C  
ATOM   1708  CB  GLN A 239      -4.186  19.009 -22.203  1.00 76.75           C  
ATOM   1709  O   GLN A 239      -5.409  19.172 -19.103  1.00 76.75           O  
ATOM   1710  CG  GLN A 239      -4.365  19.623 -23.599  1.00 76.75           C  
ATOM   1711  CD  GLN A 239      -4.025  18.641 -24.716  1.00 76.75           C  
ATOM   1712  NE2 GLN A 239      -4.101  19.053 -25.961  1.00 76.75           N  
ATOM   1713  OE1 GLN A 239      -3.645  17.505 -24.508  1.00 76.75           O  
ATOM   1714  N   THR A 240      -3.177  18.931 -19.215  1.00 69.56           N  
ATOM   1715  CA  THR A 240      -3.036  18.342 -17.874  1.00 69.56           C  
ATOM   1716  C   THR A 240      -3.541  19.301 -16.797  1.00 69.56           C  
ATOM   1717  CB  THR A 240      -1.576  17.949 -17.606  1.00 69.56           C  
ATOM   1718  O   THR A 240      -4.369  18.917 -15.975  1.00 69.56           O  
ATOM   1719  CG2 THR A 240      -1.321  17.422 -16.196  1.00 69.56           C  
ATOM   1720  OG1 THR A 240      -1.196  16.940 -18.507  1.00 69.56           O  
ATOM   1721  N   ALA A 241      -3.115  20.568 -16.825  1.00 74.84           N  
ATOM   1722  CA  ALA A 241      -3.574  21.577 -15.873  1.00 74.84           C  
ATOM   1723  C   ALA A 241      -5.092  21.813 -15.969  1.00 74.84           C  
ATOM   1724  CB  ALA A 241      -2.783  22.869 -16.110  1.00 74.84           C  
ATOM   1725  O   ALA A 241      -5.768  21.870 -14.944  1.00 74.84           O  
ATOM   1726  N   GLY A 242      -5.641  21.890 -17.187  1.00 82.54           N  
ATOM   1727  CA  GLY A 242      -7.077  22.038 -17.424  1.00 82.54           C  
ATOM   1728  C   GLY A 242      -7.894  20.847 -16.920  1.00 82.54           C  
ATOM   1729  O   GLY A 242      -8.917  21.043 -16.269  1.00 82.54           O  
ATOM   1730  N   LEU A 243      -7.426  19.618 -17.149  1.00 81.60           N  
ATOM   1731  CA  LEU A 243      -8.075  18.396 -16.666  1.00 81.60           C  
ATOM   1732  C   LEU A 243      -8.023  18.277 -15.141  1.00 81.60           C  
ATOM   1733  CB  LEU A 243      -7.409  17.172 -17.309  1.00 81.60           C  
ATOM   1734  O   LEU A 243      -9.010  17.873 -14.534  1.00 81.60           O  
ATOM   1735  CG  LEU A 243      -7.764  16.936 -18.785  1.00 81.60           C  
ATOM   1736  CD1 LEU A 243      -6.843  15.855 -19.345  1.00 81.60           C  
ATOM   1737  CD2 LEU A 243      -9.211  16.465 -18.953  1.00 81.60           C  
ATOM   1738  N   LEU A 244      -6.917  18.672 -14.506  1.00 75.38           N  
ATOM   1739  CA  LEU A 244      -6.815  18.683 -13.044  1.00 75.38           C  
ATOM   1740  C   LEU A 244      -7.663  19.781 -12.412  1.00 75.38           C  
ATOM   1741  CB  LEU A 244      -5.353  18.826 -12.613  1.00 75.38           C  
ATOM   1742  O   LEU A 244      -8.293  19.535 -11.387  1.00 75.38           O  
ATOM   1743  CG  LEU A 244      -4.522  17.588 -12.961  1.00 75.38           C  
ATOM   1744  CD1 LEU A 244      -3.061  17.899 -12.706  1.00 75.38           C  
ATOM   1745  CD2 LEU A 244      -4.917  16.343 -12.170  1.00 75.38           C  
ATOM   1746  N   ALA A 245      -7.740  20.960 -13.030  1.00 81.19           N  
ATOM   1747  CA  ALA A 245      -8.662  22.008 -12.607  1.00 81.19           C  
ATOM   1748  C   ALA A 245     -10.124  21.551 -12.754  1.00 81.19           C  
ATOM   1749  CB  ALA A 245      -8.373  23.278 -13.414  1.00 81.19           C  
ATOM   1750  O   ALA A 245     -10.920  21.740 -11.836  1.00 81.19           O  
ATOM   1751  N   ALA A 246     -10.465  20.886 -13.863  1.00 83.28           N  
ATOM   1752  CA  ALA A 246     -11.786  20.301 -14.075  1.00 83.28           C  
ATOM   1753  C   ALA A 246     -12.092  19.202 -13.048  1.00 83.28           C  
ATOM   1754  CB  ALA A 246     -11.878  19.769 -15.509  1.00 83.28           C  
ATOM   1755  O   ALA A 246     -13.184  19.176 -12.493  1.00 83.28           O  
ATOM   1756  N   ALA A 247     -11.130  18.336 -12.733  1.00 78.46           N  
ATOM   1757  CA  ALA A 247     -11.281  17.328 -11.695  1.00 78.46           C  
ATOM   1758  C   ALA A 247     -11.460  17.939 -10.301  1.00 78.46           C  
ATOM   1759  CB  ALA A 247     -10.057  16.430 -11.707  1.00 78.46           C  
ATOM   1760  O   ALA A 247     -12.351  17.522  -9.565  1.00 78.46           O  
ATOM   1761  N   ALA A 248     -10.655  18.947  -9.948  1.00 77.85           N  
ATOM   1762  CA  ALA A 248     -10.775  19.691  -8.694  1.00 77.85           C  
ATOM   1763  C   ALA A 248     -12.162  20.323  -8.572  1.00 77.85           C  
ATOM   1764  CB  ALA A 248      -9.658  20.738  -8.620  1.00 77.85           C  
ATOM   1765  O   ALA A 248     -12.808  20.206  -7.531  1.00 77.85           O  
ATOM   1766  N   LEU A 249     -12.652  20.912  -9.664  1.00 84.70           N  
ATOM   1767  CA  LEU A 249     -13.998  21.454  -9.741  1.00 84.70           C  
ATOM   1768  C   LEU A 249     -15.060  20.357  -9.599  1.00 84.70           C  
ATOM   1769  CB  LEU A 249     -14.139  22.237 -11.055  1.00 84.70           C  
ATOM   1770  O   LEU A 249     -15.989  20.532  -8.823  1.00 84.70           O  
ATOM   1771  CG  LEU A 249     -15.491  22.953 -11.204  1.00 84.70           C  
ATOM   1772  CD1 LEU A 249     -15.686  24.039 -10.143  1.00 84.70           C  
ATOM   1773  CD2 LEU A 249     -15.566  23.604 -12.584  1.00 84.70           C  
ATOM   1774  N   LEU A 250     -14.924  19.219 -10.283  1.00 84.82           N  
ATOM   1775  CA  LEU A 250     -15.864  18.097 -10.185  1.00 84.82           C  
ATOM   1776  C   LEU A 250     -15.924  17.517  -8.772  1.00 84.82           C  
ATOM   1777  CB  LEU A 250     -15.480  16.993 -11.184  1.00 84.82           C  
ATOM   1778  O   LEU A 250     -17.013  17.203  -8.301  1.00 84.82           O  
ATOM   1779  CG  LEU A 250     -15.835  17.305 -12.646  1.00 84.82           C  
ATOM   1780  CD1 LEU A 250     -15.157  16.280 -13.554  1.00 84.82           C  
ATOM   1781  CD2 LEU A 250     -17.344  17.232 -12.889  1.00 84.82           C  
ATOM   1782  N   VAL A 251     -14.791  17.419  -8.073  1.00 76.85           N  
ATOM   1783  CA  VAL A 251     -14.764  16.980  -6.673  1.00 76.85           C  
ATOM   1784  C   VAL A 251     -15.349  18.037  -5.742  1.00 76.85           C  
ATOM   1785  CB  VAL A 251     -13.365  16.506  -6.248  1.00 76.85           C  
ATOM   1786  O   VAL A 251     -16.119  17.685  -4.854  1.00 76.85           O  
ATOM   1787  CG1 VAL A 251     -13.291  16.188  -4.748  1.00 76.85           C  
ATOM   1788  CG2 VAL A 251     -13.047  15.231  -7.050  1.00 76.85           C  
ATOM   1789  N   ALA A 252     -15.082  19.326  -5.965  1.00 80.77           N  
ATOM   1790  CA  ALA A 252     -15.735  20.397  -5.212  1.00 80.77           C  
ATOM   1791  C   ALA A 252     -17.262  20.381  -5.416  1.00 80.77           C  
ATOM   1792  CB  ALA A 252     -15.118  21.739  -5.621  1.00 80.77           C  
ATOM   1793  O   ALA A 252     -18.020  20.475  -4.452  1.00 80.77           O  
ATOM   1794  N   VAL A 253     -17.718  20.190  -6.658  1.00 81.44           N  
ATOM   1795  CA  VAL A 253     -19.136  20.026  -6.998  1.00 81.44           C  
ATOM   1796  C   VAL A 253     -19.696  18.764  -6.352  1.00 81.44           C  
ATOM   1797  CB  VAL A 253     -19.354  20.022  -8.524  1.00 81.44           C  
ATOM   1798  O   VAL A 253     -20.773  18.838  -5.777  1.00 81.44           O  
ATOM   1799  CG1 VAL A 253     -20.798  19.670  -8.913  1.00 81.44           C  
ATOM   1800  CG2 VAL A 253     -19.076  21.411  -9.118  1.00 81.44           C  
ATOM   1801  N   PHE A 254     -18.974  17.640  -6.366  1.00 81.33           N  
ATOM   1802  CA  PHE A 254     -19.360  16.425  -5.647  1.00 81.33           C  
ATOM   1803  C   PHE A 254     -19.564  16.708  -4.162  1.00 81.33           C  
ATOM   1804  CB  PHE A 254     -18.341  15.301  -5.881  1.00 81.33           C  
ATOM   1805  O   PHE A 254     -20.636  16.411  -3.664  1.00 81.33           O  
ATOM   1806  CG  PHE A 254     -18.350  14.222  -4.816  1.00 81.33           C  
ATOM   1807  CD1 PHE A 254     -17.289  14.142  -3.892  1.00 81.33           C  
ATOM   1808  CD2 PHE A 254     -19.458  13.367  -4.682  1.00 81.33           C  
ATOM   1809  CE1 PHE A 254     -17.329  13.203  -2.847  1.00 81.33           C  
ATOM   1810  CE2 PHE A 254     -19.503  12.446  -3.620  1.00 81.33           C  
ATOM   1811  CZ  PHE A 254     -18.438  12.355  -2.712  1.00 81.33           C  
ATOM   1812  N   VAL A 255     -18.624  17.359  -3.474  1.00 77.52           N  
ATOM   1813  CA  VAL A 255     -18.772  17.688  -2.046  1.00 77.52           C  
ATOM   1814  C   VAL A 255     -20.020  18.548  -1.793  1.00 77.52           C  
ATOM   1815  CB  VAL A 255     -17.490  18.369  -1.527  1.00 77.52           C  
ATOM   1816  O   VAL A 255     -20.749  18.308  -0.833  1.00 77.52           O  
ATOM   1817  CG1 VAL A 255     -17.626  18.890  -0.092  1.00 77.52           C  
ATOM   1818  CG2 VAL A 255     -16.312  17.384  -1.515  1.00 77.52           C  
ATOM   1819  N   VAL A 256     -20.314  19.516  -2.668  1.00 79.97           N  
ATOM   1820  CA  VAL A 256     -21.513  20.372  -2.563  1.00 79.97           C  
ATOM   1821  C   VAL A 256     -22.806  19.612  -2.877  1.00 79.97           C  
ATOM   1822  CB  VAL A 256     -21.373  21.601  -3.485  1.00 79.97           C  
ATOM   1823  O   VAL A 256     -23.835  19.858  -2.249  1.00 79.97           O  
ATOM   1824  CG1 VAL A 256     -22.648  22.460  -3.542  1.00 79.97           C  
ATOM   1825  CG2 VAL A 256     -20.245  22.523  -3.003  1.00 79.97           C  
ATOM   1826  N   VAL A 257     -22.781  18.714  -3.861  1.00 78.90           N  
ATOM   1827  CA  VAL A 257     -23.931  17.903  -4.280  1.00 78.90           C  
ATOM   1828  C   VAL A 257     -24.233  16.824  -3.243  1.00 78.90           C  
ATOM   1829  CB  VAL A 257     -23.677  17.311  -5.683  1.00 78.90           C  
ATOM   1830  O   VAL A 257     -25.387  16.671  -2.855  1.00 78.90           O  
ATOM   1831  CG1 VAL A 257     -24.679  16.222  -6.065  1.00 78.90           C  
ATOM   1832  CG2 VAL A 257     -23.797  18.409  -6.751  1.00 78.90           C  
ATOM   1833  N   ASP A 258     -23.209  16.135  -2.747  1.00 78.98           N  
ATOM   1834  CA  ASP A 258     -23.302  15.095  -1.721  1.00 78.98           C  
ATOM   1835  C   ASP A 258     -23.832  15.679  -0.405  1.00 78.98           C  
ATOM   1836  CB  ASP A 258     -21.918  14.443  -1.559  1.00 78.98           C  
ATOM   1837  O   ASP A 258     -24.704  15.088   0.220  1.00 78.98           O  
ATOM   1838  CG  ASP A 258     -21.986  13.007  -1.049  1.00 78.98           C  
ATOM   1839  OD1 ASP A 258     -22.447  12.132  -1.825  1.00 78.98           O  
ATOM   1840  OD2 ASP A 258     -21.498  12.741   0.068  1.00 78.98           O  
ATOM   1841  N   TRP A 259     -23.442  16.916  -0.065  1.00 72.53           N  
ATOM   1842  CA  TRP A 259     -24.028  17.661   1.056  1.00 72.53           C  
ATOM   1843  C   TRP A 259     -25.544  17.896   0.925  1.00 72.53           C  
ATOM   1844  CB  TRP A 259     -23.306  19.010   1.185  1.00 72.53           C  
ATOM   1845  O   TRP A 259     -26.244  18.022   1.929  1.00 72.53           O  
ATOM   1846  CG  TRP A 259     -23.824  19.904   2.269  1.00 72.53           C  
ATOM   1847  CD1 TRP A 259     -24.019  19.533   3.554  1.00 72.53           C  
ATOM   1848  CD2 TRP A 259     -24.301  21.280   2.175  1.00 72.53           C  
ATOM   1849  CE2 TRP A 259     -24.776  21.678   3.461  1.00 72.53           C  
ATOM   1850  CE3 TRP A 259     -24.391  22.229   1.131  1.00 72.53           C  
ATOM   1851  NE1 TRP A 259     -24.575  20.576   4.264  1.00 72.53           N  
ATOM   1852  CH2 TRP A 259     -25.382  23.874   2.646  1.00 72.53           C  
ATOM   1853  CZ2 TRP A 259     -25.314  22.950   3.702  1.00 72.53           C  
ATOM   1854  CZ3 TRP A 259     -24.919  23.515   1.366  1.00 72.53           C  
ATOM   1855  N   ARG A 260     -26.075  17.978  -0.302  1.00 69.55           N  
ATOM   1856  CA  ARG A 260     -27.496  18.277  -0.564  1.00 69.55           C  
ATOM   1857  C   ARG A 260     -28.360  17.036  -0.789  1.00 69.55           C  
ATOM   1858  CB  ARG A 260     -27.606  19.237  -1.756  1.00 69.55           C  
ATOM   1859  O   ARG A 260     -29.587  17.146  -0.776  1.00 69.55           O  
ATOM   1860  CG  ARG A 260     -27.087  20.640  -1.418  1.00 69.55           C  
ATOM   1861  CD  ARG A 260     -27.298  21.556  -2.626  1.00 69.55           C  
ATOM   1862  NE  ARG A 260     -26.815  22.922  -2.362  1.00 69.55           N  
ATOM   1863  NH1 ARG A 260     -27.554  23.867  -4.319  1.00 69.55           N  
ATOM   1864  NH2 ARG A 260     -26.433  25.115  -2.848  1.00 69.55           N  
ATOM   1865  CZ  ARG A 260     -26.936  23.957  -3.173  1.00 69.55           C  
ATOM   1866  N   ILE A 261     -27.762  15.874  -1.040  1.00 67.48           N  
ATOM   1867  CA  ILE A 261     -28.482  14.654  -1.415  1.00 67.48           C  
ATOM   1868  C   ILE A 261     -28.621  13.731  -0.199  1.00 67.48           C  
ATOM   1869  CB  ILE A 261     -27.819  13.999  -2.651  1.00 67.48           C  
ATOM   1870  O   ILE A 261     -27.681  13.505   0.544  1.00 67.48           O  
ATOM   1871  CG1 ILE A 261     -28.032  14.899  -3.892  1.00 67.48           C  
ATOM   1872  CG2 ILE A 261     -28.399  12.598  -2.918  1.00 67.48           C  
ATOM   1873  CD1 ILE A 261     -27.387  14.362  -5.176  1.00 67.48           C  
ATOM   1874  N   HIS A 262     -29.813  13.157  -0.009  1.00 56.58           N  
ATOM   1875  CA  HIS A 262     -30.108  12.276   1.133  1.00 56.58           C  
ATOM   1876  C   HIS A 262     -29.384  10.918   1.053  1.00 56.58           C  
ATOM   1877  CB  HIS A 262     -31.626  12.054   1.213  1.00 56.58           C  
ATOM   1878  O   HIS A 262     -29.184  10.256   2.064  1.00 56.58           O  
ATOM   1879  CG  HIS A 262     -32.435  13.277   1.577  1.00 56.58           C  
ATOM   1880  CD2 HIS A 262     -33.429  13.323   2.518  1.00 56.58           C  
ATOM   1881  ND1 HIS A 262     -32.331  14.546   1.043  1.00 56.58           N  
ATOM   1882  CE1 HIS A 262     -33.244  15.326   1.643  1.00 56.58           C  
ATOM   1883  NE2 HIS A 262     -33.945  14.620   2.539  1.00 56.58           N  
ATOM   1884  N   ALA A 263     -29.000  10.495  -0.153  1.00 57.79           N  
ATOM   1885  CA  ALA A 263     -28.132   9.349  -0.398  1.00 57.79           C  
ATOM   1886  C   ALA A 263     -26.693   9.842  -0.603  1.00 57.79           C  
ATOM   1887  CB  ALA A 263     -28.684   8.562  -1.593  1.00 57.79           C  
ATOM   1888  O   ALA A 263     -26.218   9.896  -1.735  1.00 57.79           O  
ATOM   1889  N   ALA A 264     -26.052  10.282   0.476  1.00 66.28           N  
ATOM   1890  CA  ALA A 264     -24.687  10.792   0.448  1.00 66.28           C  
ATOM   1891  C   ALA A 264     -23.665   9.645   0.531  1.00 66.28           C  
ATOM   1892  CB  ALA A 264     -24.533  11.824   1.568  1.00 66.28           C  
ATOM   1893  O   ALA A 264     -23.891   8.630   1.197  1.00 66.28           O  
ATOM   1894  N   VAL A 265     -22.543   9.800  -0.169  1.00 75.17           N  
ATOM   1895  CA  VAL A 265     -21.372   8.918  -0.055  1.00 75.17           C  
ATOM   1896  C   VAL A 265     -20.630   9.216   1.240  1.00 75.17           C  
ATOM   1897  CB  VAL A 265     -20.426   9.132  -1.247  1.00 75.17           C  
ATOM   1898  O   VAL A 265     -20.156   8.304   1.917  1.00 75.17           O  
ATOM   1899  CG1 VAL A 265     -19.155   8.278  -1.148  1.00 75.17           C  
ATOM   1900  CG2 VAL A 265     -21.139   8.791  -2.557  1.00 75.17           C  
ATOM   1901  N   LEU A 266     -20.528  10.501   1.578  1.00 81.68           N  
ATOM   1902  CA  LEU A 266     -19.964  10.963   2.829  1.00 81.68           C  
ATOM   1903  C   LEU A 266     -21.055  10.980   3.904  1.00 81.68           C  
ATOM   1904  CB  LEU A 266     -19.343  12.353   2.629  1.00 81.68           C  
ATOM   1905  O   LEU A 266     -22.167  11.447   3.652  1.00 81.68           O  
ATOM   1906  CG  LEU A 266     -18.177  12.379   1.624  1.00 81.68           C  
ATOM   1907  CD1 LEU A 266     -17.694  13.817   1.436  1.00 81.68           C  
ATOM   1908  CD2 LEU A 266     -16.990  11.530   2.095  1.00 81.68           C  
ATOM   1909  N   PRO A 267     -20.757  10.516   5.125  1.00 80.46           N  
ATOM   1910  CA  PRO A 267     -21.713  10.620   6.216  1.00 80.46           C  
ATOM   1911  C   PRO A 267     -22.007  12.102   6.531  1.00 80.46           C  
ATOM   1912  CB  PRO A 267     -21.081   9.867   7.384  1.00 80.46           C  
ATOM   1913  O   PRO A 267     -21.081  12.926   6.507  1.00 80.46           O  
ATOM   1914  CG  PRO A 267     -19.595   9.956   7.092  1.00 80.46           C  
ATOM   1915  CD  PRO A 267     -19.505   9.932   5.574  1.00 80.46           C  
ATOM   1916  N   PRO A 268     -23.261  12.470   6.860  1.00 80.37           N  
ATOM   1917  CA  PRO A 268     -23.643  13.850   7.173  1.00 80.37           C  
ATOM   1918  C   PRO A 268     -22.757  14.513   8.237  1.00 80.37           C  
ATOM   1919  CB  PRO A 268     -25.097  13.763   7.649  1.00 80.37           C  
ATOM   1920  O   PRO A 268     -22.488  15.717   8.161  1.00 80.37           O  
ATOM   1921  CG  PRO A 268     -25.637  12.535   6.921  1.00 80.37           C  
ATOM   1922  CD  PRO A 268     -24.432  11.603   6.878  1.00 80.37           C  
ATOM   1923  N   SER A 269     -22.228  13.727   9.182  1.00 83.65           N  
ATOM   1924  CA  SER A 269     -21.286  14.168  10.218  1.00 83.65           C  
ATOM   1925  C   SER A 269     -20.013  14.837   9.680  1.00 83.65           C  
ATOM   1926  CB  SER A 269     -20.896  12.973  11.092  1.00 83.65           C  
ATOM   1927  O   SER A 269     -19.402  15.637  10.396  1.00 83.65           O  
ATOM   1928  OG  SER A 269     -22.015  12.553  11.835  1.00 83.65           O  
ATOM   1929  N   VAL A 270     -19.624  14.595   8.418  1.00 85.01           N  
ATOM   1930  CA  VAL A 270     -18.521  15.316   7.750  1.00 85.01           C  
ATOM   1931  C   VAL A 270     -18.805  16.813   7.687  1.00 85.01           C  
ATOM   1932  CB  VAL A 270     -18.289  14.798   6.315  1.00 85.01           C  
ATOM   1933  O   VAL A 270     -17.923  17.629   7.953  1.00 85.01           O  
ATOM   1934  CG1 VAL A 270     -17.240  15.612   5.543  1.00 85.01           C  
ATOM   1935  CG2 VAL A 270     -17.758  13.375   6.360  1.00 85.01           C  
ATOM   1936  N   PHE A 271     -20.040  17.195   7.376  1.00 83.18           N  
ATOM   1937  CA  PHE A 271     -20.426  18.598   7.228  1.00 83.18           C  
ATOM   1938  C   PHE A 271     -20.732  19.273   8.573  1.00 83.18           C  
ATOM   1939  CB  PHE A 271     -21.582  18.677   6.227  1.00 83.18           C  
ATOM   1940  O   PHE A 271     -20.892  20.492   8.641  1.00 83.18           O  
ATOM   1941  CG  PHE A 271     -21.218  18.087   4.877  1.00 83.18           C  
ATOM   1942  CD1 PHE A 271     -20.360  18.796   4.015  1.00 83.18           C  
ATOM   1943  CD2 PHE A 271     -21.702  16.821   4.492  1.00 83.18           C  
ATOM   1944  CE1 PHE A 271     -19.996  18.246   2.775  1.00 83.18           C  
ATOM   1945  CE2 PHE A 271     -21.342  16.275   3.247  1.00 83.18           C  
ATOM   1946  CZ  PHE A 271     -20.488  16.988   2.388  1.00 83.18           C  
ATOM   1947  N   GLY A 272     -20.761  18.497   9.658  1.00 82.54           N  
ATOM   1948  CA  GLY A 272     -21.047  18.970  11.005  1.00 82.54           C  
ATOM   1949  C   GLY A 272     -19.878  19.655  11.726  1.00 82.54           C  
ATOM   1950  O   GLY A 272     -18.798  19.957  11.194  1.00 82.54           O  
ATOM   1951  N   SER A 273     -20.101  19.903  13.018  1.00 81.93           N  
ATOM   1952  CA  SER A 273     -19.097  20.409  13.962  1.00 81.93           C  
ATOM   1953  C   SER A 273     -18.178  19.308  14.511  1.00 81.93           C  
ATOM   1954  CB  SER A 273     -19.798  21.145  15.108  1.00 81.93           C  
ATOM   1955  O   SER A 273     -17.239  19.619  15.245  1.00 81.93           O  
ATOM   1956  OG  SER A 273     -20.646  20.241  15.779  1.00 81.93           O  
ATOM   1957  N   GLY A 274     -18.401  18.045  14.139  1.00 83.97           N  
ATOM   1958  CA  GLY A 274     -17.603  16.901  14.572  1.00 83.97           C  
ATOM   1959  C   GLY A 274     -16.153  16.906  14.057  1.00 83.97           C  
ATOM   1960  O   GLY A 274     -15.748  17.785  13.283  1.00 83.97           O  
ATOM   1961  N   PRO A 275     -15.334  15.940  14.509  1.00 90.56           N  
ATOM   1962  CA  PRO A 275     -13.941  15.795  14.084  1.00 90.56           C  
ATOM   1963  C   PRO A 275     -13.789  15.157  12.692  1.00 90.56           C  
ATOM   1964  CB  PRO A 275     -13.290  14.941  15.177  1.00 90.56           C  
ATOM   1965  O   PRO A 275     -12.721  15.280  12.096  1.00 90.56           O  
ATOM   1966  CG  PRO A 275     -14.433  14.042  15.641  1.00 90.56           C  
ATOM   1967  CD  PRO A 275     -15.664  14.942  15.524  1.00 90.56           C  
ATOM   1968  N   LEU A 276     -14.837  14.525  12.150  1.00 90.89           N  
ATOM   1969  CA  LEU A 276     -14.763  13.665  10.964  1.00 90.89           C  
ATOM   1970  C   LEU A 276     -14.158  14.337   9.720  1.00 90.89           C  
ATOM   1971  CB  LEU A 276     -16.169  13.101  10.703  1.00 90.89           C  
ATOM   1972  O   LEU A 276     -13.311  13.750   9.052  1.00 90.89           O  
ATOM   1973  CG  LEU A 276     -16.211  11.993   9.637  1.00 90.89           C  
ATOM   1974  CD1 LEU A 276     -15.285  10.822   9.949  1.00 90.89           C  
ATOM   1975  CD2 LEU A 276     -17.630  11.448   9.566  1.00 90.89           C  
ATOM   1976  N   LYS A 277     -14.489  15.606   9.455  1.00 91.45           N  
ATOM   1977  CA  LYS A 277     -13.869  16.369   8.355  1.00 91.45           C  
ATOM   1978  C   LYS A 277     -12.362  16.536   8.489  1.00 91.45           C  
ATOM   1979  CB  LYS A 277     -14.518  17.745   8.217  1.00 91.45           C  
ATOM   1980  O   LYS A 277     -11.651  16.499   7.493  1.00 91.45           O  
ATOM   1981  CG  LYS A 277     -14.366  18.658   9.449  1.00 91.45           C  
ATOM   1982  CD  LYS A 277     -15.295  19.853   9.269  1.00 91.45           C  
ATOM   1983  CE  LYS A 277     -15.310  20.756  10.496  1.00 91.45           C  
ATOM   1984  NZ  LYS A 277     -16.540  21.583  10.440  1.00 91.45           N  
ATOM   1985  N   TRP A 278     -11.875  16.732   9.711  1.00 93.67           N  
ATOM   1986  CA  TRP A 278     -10.450  16.899   9.966  1.00 93.67           C  
ATOM   1987  C   TRP A 278      -9.725  15.567   9.813  1.00 93.67           C  
ATOM   1988  CB  TRP A 278     -10.238  17.516  11.349  1.00 93.67           C  
ATOM   1989  O   TRP A 278      -8.637  15.546   9.255  1.00 93.67           O  
ATOM   1990  CG  TRP A 278     -10.829  18.882  11.515  1.00 93.67           C  
ATOM   1991  CD1 TRP A 278     -11.836  19.217  12.352  1.00 93.67           C  
ATOM   1992  CD2 TRP A 278     -10.435  20.115  10.845  1.00 93.67           C  
ATOM   1993  CE2 TRP A 278     -11.246  21.178  11.342  1.00 93.67           C  
ATOM   1994  CE3 TRP A 278      -9.460  20.443   9.881  1.00 93.67           C  
ATOM   1995  NE1 TRP A 278     -12.077  20.575  12.265  1.00 93.67           N  
ATOM   1996  CH2 TRP A 278     -10.116  22.794   9.939  1.00 93.67           C  
ATOM   1997  CZ2 TRP A 278     -11.096  22.503  10.905  1.00 93.67           C  
ATOM   1998  CZ3 TRP A 278      -9.302  21.766   9.431  1.00 93.67           C  
ATOM   1999  N   ILE A 279     -10.368  14.465  10.213  1.00 93.96           N  
ATOM   2000  CA  ILE A 279      -9.859  13.104  10.011  1.00 93.96           C  
ATOM   2001  C   ILE A 279      -9.682  12.822   8.515  1.00 93.96           C  
ATOM   2002  CB  ILE A 279     -10.787  12.075  10.699  1.00 93.96           C  
ATOM   2003  O   ILE A 279      -8.578  12.491   8.084  1.00 93.96           O  
ATOM   2004  CG1 ILE A 279     -10.795  12.297  12.230  1.00 93.96           C  
ATOM   2005  CG2 ILE A 279     -10.344  10.642  10.369  1.00 93.96           C  
ATOM   2006  CD1 ILE A 279     -11.900  11.536  12.967  1.00 93.96           C  
ATOM   2007  N   TYR A 280     -10.725  13.029   7.705  1.00 93.84           N  
ATOM   2008  CA  TYR A 280     -10.628  12.829   6.256  1.00 93.84           C  
ATOM   2009  C   TYR A 280      -9.655  13.789   5.583  1.00 93.84           C  
ATOM   2010  CB  TYR A 280     -12.008  12.935   5.603  1.00 93.84           C  
ATOM   2011  O   TYR A 280      -8.938  13.373   4.676  1.00 93.84           O  
ATOM   2012  CG  TYR A 280     -12.987  11.829   5.943  1.00 93.84           C  
ATOM   2013  CD1 TYR A 280     -12.549  10.541   6.334  1.00 93.84           C  
ATOM   2014  CD2 TYR A 280     -14.363  12.086   5.796  1.00 93.84           C  
ATOM   2015  CE1 TYR A 280     -13.482   9.528   6.608  1.00 93.84           C  
ATOM   2016  CE2 TYR A 280     -15.293  11.069   6.067  1.00 93.84           C  
ATOM   2017  OH  TYR A 280     -15.781   8.870   6.762  1.00 93.84           O  
ATOM   2018  CZ  TYR A 280     -14.853   9.804   6.483  1.00 93.84           C  
ATOM   2019  N   LEU A 281      -9.564  15.042   6.036  1.00 93.46           N  
ATOM   2020  CA  LEU A 281      -8.579  15.983   5.510  1.00 93.46           C  
ATOM   2021  C   LEU A 281      -7.144  15.522   5.804  1.00 93.46           C  
ATOM   2022  CB  LEU A 281      -8.870  17.385   6.069  1.00 93.46           C  
ATOM   2023  O   LEU A 281      -6.297  15.588   4.918  1.00 93.46           O  
ATOM   2024  CG  LEU A 281      -7.962  18.488   5.495  1.00 93.46           C  
ATOM   2025  CD1 LEU A 281      -8.105  18.637   3.980  1.00 93.46           C  
ATOM   2026  CD2 LEU A 281      -8.325  19.826   6.139  1.00 93.46           C  
ATOM   2027  N   THR A 282      -6.866  15.001   7.004  1.00 95.18           N  
ATOM   2028  CA  THR A 282      -5.555  14.422   7.334  1.00 95.18           C  
ATOM   2029  C   THR A 282      -5.235  13.220   6.449  1.00 95.18           C  
ATOM   2030  CB  THR A 282      -5.476  14.016   8.811  1.00 95.18           C  
ATOM   2031  O   THR A 282      -4.157  13.189   5.857  1.00 95.18           O  
ATOM   2032  CG2 THR A 282      -4.090  13.512   9.209  1.00 95.18           C  
ATOM   2033  OG1 THR A 282      -5.704  15.144   9.613  1.00 95.18           O  
ATOM   2034  N   MET A 283      -6.174  12.278   6.296  1.00 95.06           N  
ATOM   2035  CA  MET A 283      -6.000  11.117   5.409  1.00 95.06           C  
ATOM   2036  C   MET A 283      -5.772  11.549   3.954  1.00 95.06           C  
ATOM   2037  CB  MET A 283      -7.226  10.191   5.493  1.00 95.06           C  
ATOM   2038  O   MET A 283      -4.917  10.992   3.270  1.00 95.06           O  
ATOM   2039  CG  MET A 283      -7.387   9.555   6.877  1.00 95.06           C  
ATOM   2040  SD  MET A 283      -8.865   8.520   7.060  1.00 95.06           S  
ATOM   2041  CE  MET A 283      -8.086   6.882   7.090  1.00 95.06           C  
ATOM   2042  N   SER A 284      -6.482  12.587   3.499  1.00 93.90           N  
ATOM   2043  CA  SER A 284      -6.341  13.129   2.144  1.00 93.90           C  
ATOM   2044  C   SER A 284      -4.956  13.718   1.909  1.00 93.90           C  
ATOM   2045  CB  SER A 284      -7.376  14.222   1.848  1.00 93.90           C  
ATOM   2046  O   SER A 284      -4.311  13.399   0.915  1.00 93.90           O  
ATOM   2047  OG  SER A 284      -8.700  13.773   2.033  1.00 93.90           O  
ATOM   2048  N   VAL A 285      -4.465  14.546   2.838  1.00 94.99           N  
ATOM   2049  CA  VAL A 285      -3.127  15.150   2.740  1.00 94.99           C  
ATOM   2050  C   VAL A 285      -2.041  14.077   2.743  1.00 94.99           C  
ATOM   2051  CB  VAL A 285      -2.896  16.171   3.870  1.00 94.99           C  
ATOM   2052  O   VAL A 285      -1.128  14.146   1.923  1.00 94.99           O  
ATOM   2053  CG1 VAL A 285      -1.439  16.646   3.919  1.00 94.99           C  
ATOM   2054  CG2 VAL A 285      -3.773  17.413   3.664  1.00 94.99           C  
ATOM   2055  N   GLN A 286      -2.155  13.070   3.615  1.00 94.83           N  
ATOM   2056  CA  GLN A 286      -1.221  11.944   3.640  1.00 94.83           C  
ATOM   2057  C   GLN A 286      -1.232  11.181   2.315  1.00 94.83           C  
ATOM   2058  CB  GLN A 286      -1.562  10.998   4.799  1.00 94.83           C  
ATOM   2059  O   GLN A 286      -0.172  10.898   1.766  1.00 94.83           O  
ATOM   2060  CG  GLN A 286      -1.165  11.591   6.155  1.00 94.83           C  
ATOM   2061  CD  GLN A 286      -1.460  10.625   7.296  1.00 94.83           C  
ATOM   2062  NE2 GLN A 286      -0.490  10.331   8.131  1.00 94.83           N  
ATOM   2063  OE1 GLN A 286      -2.557  10.118   7.464  1.00 94.83           O  
ATOM   2064  N   MET A 287      -2.410  10.899   1.758  1.00 93.89           N  
ATOM   2065  CA  MET A 287      -2.494  10.137   0.516  1.00 93.89           C  
ATOM   2066  C   MET A 287      -2.035  10.943  -0.705  1.00 93.89           C  
ATOM   2067  CB  MET A 287      -3.909   9.569   0.362  1.00 93.89           C  
ATOM   2068  O   MET A 287      -1.321  10.405  -1.543  1.00 93.89           O  
ATOM   2069  CG  MET A 287      -3.985   8.465  -0.697  1.00 93.89           C  
ATOM   2070  SD  MET A 287      -2.795   7.129  -0.389  1.00 93.89           S  
ATOM   2071  CE  MET A 287      -3.554   5.709  -1.202  1.00 93.89           C  
ATOM   2072  N   ILE A 288      -2.346  12.243  -0.777  1.00 92.94           N  
ATOM   2073  CA  ILE A 288      -1.800  13.151  -1.801  1.00 92.94           C  
ATOM   2074  C   ILE A 288      -0.275  13.143  -1.733  1.00 92.94           C  
ATOM   2075  CB  ILE A 288      -2.355  14.587  -1.625  1.00 92.94           C  
ATOM   2076  O   ILE A 288       0.383  12.944  -2.749  1.00 92.94           O  
ATOM   2077  CG1 ILE A 288      -3.823  14.638  -2.094  1.00 92.94           C  
ATOM   2078  CG2 ILE A 288      -1.538  15.652  -2.391  1.00 92.94           C  
ATOM   2079  CD1 ILE A 288      -4.583  15.894  -1.653  1.00 92.94           C  
ATOM   2080  N   ALA A 289       0.290  13.328  -0.539  1.00 93.93           N  
ATOM   2081  CA  ALA A 289       1.731  13.425  -0.373  1.00 93.93           C  
ATOM   2082  C   ALA A 289       2.456  12.073  -0.585  1.00 93.93           C  
ATOM   2083  CB  ALA A 289       2.008  14.122   0.963  1.00 93.93           C  
ATOM   2084  O   ALA A 289       3.631  12.063  -0.951  1.00 93.93           O  
ATOM   2085  N   ALA A 290       1.766  10.936  -0.436  1.00 92.99           N  
ATOM   2086  CA  ALA A 290       2.300   9.608  -0.749  1.00 92.99           C  
ATOM   2087  C   ALA A 290       2.560   9.421  -2.253  1.00 92.99           C  
ATOM   2088  CB  ALA A 290       1.310   8.552  -0.245  1.00 92.99           C  
ATOM   2089  O   ALA A 290       3.458   8.677  -2.641  1.00 92.99           O  
ATOM   2090  N   MET A 291       1.829  10.145  -3.110  1.00 91.18           N  
ATOM   2091  CA  MET A 291       1.929  10.023  -4.571  1.00 91.18           C  
ATOM   2092  C   MET A 291       3.247  10.538  -5.159  1.00 91.18           C  
ATOM   2093  CB  MET A 291       0.746  10.717  -5.251  1.00 91.18           C  
ATOM   2094  O   MET A 291       3.467  10.389  -6.363  1.00 91.18           O  
ATOM   2095  CG  MET A 291      -0.590  10.090  -4.863  1.00 91.18           C  
ATOM   2096  SD  MET A 291      -0.827   8.388  -5.439  1.00 91.18           S  
ATOM   2097  CE  MET A 291      -0.915   7.527  -3.847  1.00 91.18           C  
ATOM   2098  N   VAL A 292       4.149  11.080  -4.328  1.00 91.89           N  
ATOM   2099  CA  VAL A 292       5.558  11.300  -4.696  1.00 91.89           C  
ATOM   2100  C   VAL A 292       6.203  10.020  -5.244  1.00 91.89           C  
ATOM   2101  CB  VAL A 292       6.348  11.842  -3.484  1.00 91.89           C  
ATOM   2102  O   VAL A 292       7.022  10.090  -6.161  1.00 91.89           O  
ATOM   2103  CG1 VAL A 292       6.548  10.818  -2.357  1.00 91.89           C  
ATOM   2104  CG2 VAL A 292       7.727  12.367  -3.891  1.00 91.89           C  
ATOM   2105  N   ASP A 293       5.774   8.856  -4.739  1.00 89.89           N  
ATOM   2106  CA  ASP A 293       6.300   7.538  -5.106  1.00 89.89           C  
ATOM   2107  C   ASP A 293       6.161   7.225  -6.602  1.00 89.89           C  
ATOM   2108  CB  ASP A 293       5.597   6.470  -4.263  1.00 89.89           C  
ATOM   2109  O   ASP A 293       7.025   6.582  -7.194  1.00 89.89           O  
ATOM   2110  CG  ASP A 293       6.383   5.157  -4.266  1.00 89.89           C  
ATOM   2111  OD1 ASP A 293       7.609   5.227  -4.019  1.00 89.89           O  
ATOM   2112  OD2 ASP A 293       5.749   4.108  -4.502  1.00 89.89           O  
ATOM   2113  N   THR A 294       5.142   7.792  -7.257  1.00 83.70           N  
ATOM   2114  CA  THR A 294       4.890   7.645  -8.703  1.00 83.70           C  
ATOM   2115  C   THR A 294       6.118   7.988  -9.557  1.00 83.70           C  
ATOM   2116  CB  THR A 294       3.736   8.566  -9.136  1.00 83.70           C  
ATOM   2117  O   THR A 294       6.333   7.393 -10.612  1.00 83.70           O  
ATOM   2118  CG2 THR A 294       3.239   8.277 -10.552  1.00 83.70           C  
ATOM   2119  OG1 THR A 294       2.627   8.438  -8.278  1.00 83.70           O  
ATOM   2120  N   TYR A 295       6.943   8.939  -9.106  1.00 87.40           N  
ATOM   2121  CA  TYR A 295       8.140   9.394  -9.817  1.00 87.40           C  
ATOM   2122  C   TYR A 295       9.450   8.845  -9.232  1.00 87.40           C  
ATOM   2123  CB  TYR A 295       8.125  10.925  -9.893  1.00 87.40           C  
ATOM   2124  O   TYR A 295      10.518   9.085  -9.801  1.00 87.40           O  
ATOM   2125  CG  TYR A 295       7.128  11.465 -10.899  1.00 87.40           C  
ATOM   2126  CD1 TYR A 295       7.525  11.602 -12.240  1.00 87.40           C  
ATOM   2127  CD2 TYR A 295       5.811  11.789 -10.520  1.00 87.40           C  
ATOM   2128  CE1 TYR A 295       6.613  12.040 -13.215  1.00 87.40           C  
ATOM   2129  CE2 TYR A 295       4.891  12.233 -11.492  1.00 87.40           C  
ATOM   2130  OH  TYR A 295       4.400  12.710 -13.799  1.00 87.40           O  
ATOM   2131  CZ  TYR A 295       5.289  12.347 -12.841  1.00 87.40           C  
ATOM   2132  N   VAL A 296       9.403   8.071  -8.143  1.00 91.17           N  
ATOM   2133  CA  VAL A 296      10.601   7.510  -7.499  1.00 91.17           C  
ATOM   2134  C   VAL A 296      11.379   6.585  -8.438  1.00 91.17           C  
ATOM   2135  CB  VAL A 296      10.259   6.824  -6.162  1.00 91.17           C  
ATOM   2136  O   VAL A 296      12.583   6.812  -8.591  1.00 91.17           O  
ATOM   2137  CG1 VAL A 296      11.416   5.975  -5.623  1.00 91.17           C  
ATOM   2138  CG2 VAL A 296       9.928   7.890  -5.121  1.00 91.17           C  
ATOM   2139  N   PRO A 297      10.760   5.616  -9.147  1.00 86.49           N  
ATOM   2140  CA  PRO A 297      11.505   4.776 -10.082  1.00 86.49           C  
ATOM   2141  C   PRO A 297      12.116   5.568 -11.243  1.00 86.49           C  
ATOM   2142  CB  PRO A 297      10.511   3.728 -10.592  1.00 86.49           C  
ATOM   2143  O   PRO A 297      13.175   5.202 -11.756  1.00 86.49           O  
ATOM   2144  CG  PRO A 297       9.465   3.660  -9.484  1.00 86.49           C  
ATOM   2145  CD  PRO A 297       9.402   5.103  -8.998  1.00 86.49           C  
ATOM   2146  N   LEU A 298      11.467   6.660 -11.665  1.00 88.12           N  
ATOM   2147  CA  LEU A 298      11.984   7.535 -12.716  1.00 88.12           C  
ATOM   2148  C   LEU A 298      13.258   8.243 -12.246  1.00 88.12           C  
ATOM   2149  CB  LEU A 298      10.901   8.550 -13.132  1.00 88.12           C  
ATOM   2150  O   LEU A 298      14.287   8.169 -12.915  1.00 88.12           O  
ATOM   2151  CG  LEU A 298      11.329   9.444 -14.311  1.00 88.12           C  
ATOM   2152  CD1 LEU A 298      11.369   8.649 -15.616  1.00 88.12           C  
ATOM   2153  CD2 LEU A 298      10.355  10.607 -14.477  1.00 88.12           C  
ATOM   2154  N   PHE A 299      13.208   8.899 -11.086  1.00 91.99           N  
ATOM   2155  CA  PHE A 299      14.368   9.600 -10.537  1.00 91.99           C  
ATOM   2156  C   PHE A 299      15.483   8.634 -10.134  1.00 91.99           C  
ATOM   2157  CB  PHE A 299      13.926  10.483  -9.366  1.00 91.99           C  
ATOM   2158  O   PHE A 299      16.646   8.920 -10.396  1.00 91.99           O  
ATOM   2159  CG  PHE A 299      12.910  11.558  -9.716  1.00 91.99           C  
ATOM   2160  CD1 PHE A 299      12.987  12.271 -10.932  1.00 91.99           C  
ATOM   2161  CD2 PHE A 299      11.885  11.861  -8.802  1.00 91.99           C  
ATOM   2162  CE1 PHE A 299      12.032  13.254 -11.242  1.00 91.99           C  
ATOM   2163  CE2 PHE A 299      10.941  12.855  -9.107  1.00 91.99           C  
ATOM   2164  CZ  PHE A 299      11.007  13.543 -10.329  1.00 91.99           C  
ATOM   2165  N   GLY A 300      15.153   7.457  -9.598  1.00 92.24           N  
ATOM   2166  CA  GLY A 300      16.131   6.411  -9.297  1.00 92.24           C  
ATOM   2167  C   GLY A 300      16.936   5.983 -10.526  1.00 92.24           C  
ATOM   2168  O   GLY A 300      18.161   5.895 -10.457  1.00 92.24           O  
ATOM   2169  N   GLN A 301      16.267   5.781 -11.666  1.00 92.40           N  
ATOM   2170  CA  GLN A 301      16.934   5.437 -12.925  1.00 92.40           C  
ATOM   2171  C   GLN A 301      17.766   6.593 -13.472  1.00 92.40           C  
ATOM   2172  CB  GLN A 301      15.899   5.012 -13.976  1.00 92.40           C  
ATOM   2173  O   GLN A 301      18.917   6.390 -13.840  1.00 92.40           O  
ATOM   2174  CG  GLN A 301      15.383   3.599 -13.708  1.00 92.40           C  
ATOM   2175  CD  GLN A 301      14.224   3.242 -14.616  1.00 92.40           C  
ATOM   2176  NE2 GLN A 301      13.009   3.493 -14.187  1.00 92.40           N  
ATOM   2177  OE1 GLN A 301      14.385   2.746 -15.717  1.00 92.40           O  
ATOM   2178  N   ARG A 302      17.204   7.803 -13.538  1.00 92.07           N  
ATOM   2179  CA  ARG A 302      17.865   8.896 -14.260  1.00 92.07           C  
ATOM   2180  C   ARG A 302      18.890   9.677 -13.442  1.00 92.07           C  
ATOM   2181  CB  ARG A 302      16.838   9.847 -14.852  1.00 92.07           C  
ATOM   2182  O   ARG A 302      19.880  10.145 -13.989  1.00 92.07           O  
ATOM   2183  CG  ARG A 302      15.795   9.207 -15.780  1.00 92.07           C  
ATOM   2184  CD  ARG A 302      15.108  10.359 -16.501  1.00 92.07           C  
ATOM   2185  NE  ARG A 302      14.046   9.957 -17.435  1.00 92.07           N  
ATOM   2186  NH1 ARG A 302      13.134  12.055 -17.695  1.00 92.07           N  
ATOM   2187  NH2 ARG A 302      12.438  10.435 -18.991  1.00 92.07           N  
ATOM   2188  CZ  ARG A 302      13.228  10.806 -18.031  1.00 92.07           C  
ATOM   2189  N   LEU A 303      18.665   9.816 -12.137  1.00 95.72           N  
ATOM   2190  CA  LEU A 303      19.568  10.529 -11.232  1.00 95.72           C  
ATOM   2191  C   LEU A 303      20.554   9.587 -10.536  1.00 95.72           C  
ATOM   2192  CB  LEU A 303      18.755  11.327 -10.197  1.00 95.72           C  
ATOM   2193  O   LEU A 303      21.663  10.005 -10.226  1.00 95.72           O  
ATOM   2194  CG  LEU A 303      17.767  12.356 -10.769  1.00 95.72           C  
ATOM   2195  CD1 LEU A 303      17.107  13.125  -9.624  1.00 95.72           C  
ATOM   2196  CD2 LEU A 303      18.463  13.368 -11.678  1.00 95.72           C  
ATOM   2197  N   GLY A 304      20.155   8.340 -10.264  1.00 94.14           N  
ATOM   2198  CA  GLY A 304      20.977   7.345  -9.566  1.00 94.14           C  
ATOM   2199  C   GLY A 304      21.544   6.232 -10.450  1.00 94.14           C  
ATOM   2200  O   GLY A 304      22.218   5.351  -9.923  1.00 94.14           O  
ATOM   2201  N   HIS A 305      21.254   6.229 -11.759  1.00 92.67           N  
ATOM   2202  CA  HIS A 305      21.640   5.165 -12.706  1.00 92.67           C  
ATOM   2203  C   HIS A 305      21.235   3.757 -12.258  1.00 92.67           C  
ATOM   2204  CB  HIS A 305      23.121   5.283 -13.076  1.00 92.67           C  
ATOM   2205  O   HIS A 305      21.885   2.762 -12.583  1.00 92.67           O  
ATOM   2206  CG  HIS A 305      23.427   6.617 -13.687  1.00 92.67           C  
ATOM   2207  CD2 HIS A 305      24.185   7.596 -13.121  1.00 92.67           C  
ATOM   2208  ND1 HIS A 305      22.913   7.072 -14.901  1.00 92.67           N  
ATOM   2209  CE1 HIS A 305      23.379   8.320 -15.044  1.00 92.67           C  
ATOM   2210  NE2 HIS A 305      24.149   8.651 -13.998  1.00 92.67           N  
ATOM   2211  N   LEU A 306      20.154   3.664 -11.481  1.00 90.25           N  
ATOM   2212  CA  LEU A 306      19.631   2.385 -11.032  1.00 90.25           C  
ATOM   2213  C   LEU A 306      19.051   1.613 -12.213  1.00 90.25           C  
ATOM   2214  CB  LEU A 306      18.581   2.594  -9.931  1.00 90.25           C  
ATOM   2215  O   LEU A 306      18.428   2.179 -13.110  1.00 90.25           O  
ATOM   2216  CG  LEU A 306      19.134   3.184  -8.622  1.00 90.25           C  
ATOM   2217  CD1 LEU A 306      17.988   3.313  -7.617  1.00 90.25           C  
ATOM   2218  CD2 LEU A 306      20.219   2.290  -8.013  1.00 90.25           C  
ATOM   2219  N   THR A 307      19.182   0.290 -12.174  1.00 88.55           N  
ATOM   2220  CA  THR A 307      18.411  -0.569 -13.074  1.00 88.55           C  
ATOM   2221  C   THR A 307      16.910  -0.403 -12.790  1.00 88.55           C  
ATOM   2222  CB  THR A 307      18.824  -2.042 -12.949  1.00 88.55           C  
ATOM   2223  O   THR A 307      16.537  -0.077 -11.657  1.00 88.55           O  
ATOM   2224  CG2 THR A 307      20.316  -2.251 -13.205  1.00 88.55           C  
ATOM   2225  OG1 THR A 307      18.536  -2.544 -11.663  1.00 88.55           O  
ATOM   2226  N   PRO A 308      16.016  -0.672 -13.762  1.00 77.22           N  
ATOM   2227  CA  PRO A 308      14.569  -0.573 -13.548  1.00 77.22           C  
ATOM   2228  C   PRO A 308      14.077  -1.354 -12.320  1.00 77.22           C  
ATOM   2229  CB  PRO A 308      13.941  -1.107 -14.840  1.00 77.22           C  
ATOM   2230  O   PRO A 308      13.228  -0.874 -11.573  1.00 77.22           O  
ATOM   2231  CG  PRO A 308      14.991  -0.795 -15.905  1.00 77.22           C  
ATOM   2232  CD  PRO A 308      16.313  -0.962 -15.159  1.00 77.22           C  
ATOM   2233  N   VAL A 309      14.665  -2.529 -12.066  1.00 80.76           N  
ATOM   2234  CA  VAL A 309      14.353  -3.367 -10.898  1.00 80.76           C  
ATOM   2235  C   VAL A 309      14.775  -2.682  -9.596  1.00 80.76           C  
ATOM   2236  CB  VAL A 309      15.013  -4.754 -11.033  1.00 80.76           C  
ATOM   2237  O   VAL A 309      13.970  -2.574  -8.674  1.00 80.76           O  
ATOM   2238  CG1 VAL A 309      14.766  -5.635  -9.805  1.00 80.76           C  
ATOM   2239  CG2 VAL A 309      14.476  -5.500 -12.262  1.00 80.76           C  
ATOM   2240  N   ALA A 310      16.010  -2.175  -9.518  1.00 87.49           N  
ATOM   2241  CA  ALA A 310      16.502  -1.489  -8.324  1.00 87.49           C  
ATOM   2242  C   ALA A 310      15.721  -0.194  -8.037  1.00 87.49           C  
ATOM   2243  CB  ALA A 310      18.000  -1.225  -8.502  1.00 87.49           C  
ATOM   2244  O   ALA A 310      15.419   0.105  -6.885  1.00 87.49           O  
ATOM   2245  N   ALA A 311      15.336   0.542  -9.081  1.00 84.39           N  
ATOM   2246  CA  ALA A 311      14.518   1.742  -8.951  1.00 84.39           C  
ATOM   2247  C   ALA A 311      13.079   1.433  -8.493  1.00 84.39           C  
ATOM   2248  CB  ALA A 311      14.555   2.463 -10.295  1.00 84.39           C  
ATOM   2249  O   ALA A 311      12.497   2.210  -7.741  1.00 84.39           O  
ATOM   2250  N   GLY A 312      12.523   0.283  -8.889  1.00 80.27           N  
ATOM   2251  CA  GLY A 312      11.255  -0.221  -8.354  1.00 80.27           C  
ATOM   2252  C   GLY A 312      11.345  -0.581  -6.866  1.00 80.27           C  
ATOM   2253  O   GLY A 312      10.511  -0.146  -6.075  1.00 80.27           O  
ATOM   2254  N   PHE A 313      12.394  -1.304  -6.454  1.00 86.22           N  
ATOM   2255  CA  PHE A 313      12.632  -1.620  -5.037  1.00 86.22           C  
ATOM   2256  C   PHE A 313      12.883  -0.380  -4.174  1.00 86.22           C  
ATOM   2257  CB  PHE A 313      13.813  -2.587  -4.892  1.00 86.22           C  
ATOM   2258  O   PHE A 313      12.553  -0.390  -2.990  1.00 86.22           O  
ATOM   2259  CG  PHE A 313      13.444  -4.037  -5.114  1.00 86.22           C  
ATOM   2260  CD1 PHE A 313      12.574  -4.681  -4.214  1.00 86.22           C  
ATOM   2261  CD2 PHE A 313      13.984  -4.754  -6.196  1.00 86.22           C  
ATOM   2262  CE1 PHE A 313      12.235  -6.031  -4.406  1.00 86.22           C  
ATOM   2263  CE2 PHE A 313      13.645  -6.105  -6.386  1.00 86.22           C  
ATOM   2264  CZ  PHE A 313      12.768  -6.743  -5.493  1.00 86.22           C  
ATOM   2265  N   LEU A 314      13.428   0.691  -4.755  1.00 91.14           N  
ATOM   2266  CA  LEU A 314      13.558   1.966  -4.060  1.00 91.14           C  
ATOM   2267  C   LEU A 314      12.183   2.513  -3.643  1.00 91.14           C  
ATOM   2268  CB  LEU A 314      14.346   2.949  -4.942  1.00 91.14           C  
ATOM   2269  O   LEU A 314      12.031   2.896  -2.488  1.00 91.14           O  
ATOM   2270  CG  LEU A 314      14.578   4.322  -4.291  1.00 91.14           C  
ATOM   2271  CD1 LEU A 314      15.423   4.227  -3.021  1.00 91.14           C  
ATOM   2272  CD2 LEU A 314      15.292   5.245  -5.278  1.00 91.14           C  
ATOM   2273  N   GLY A 315      11.179   2.489  -4.527  1.00 87.66           N  
ATOM   2274  CA  GLY A 315       9.805   2.901  -4.191  1.00 87.66           C  
ATOM   2275  C   GLY A 315       9.155   2.019  -3.118  1.00 87.66           C  
ATOM   2276  O   GLY A 315       8.505   2.510  -2.196  1.00 87.66           O  
ATOM   2277  N   ALA A 316       9.453   0.713  -3.128  1.00 88.53           N  
ATOM   2278  CA  ALA A 316       8.967  -0.220  -2.106  1.00 88.53           C  
ATOM   2279  C   ALA A 316       9.392   0.162  -0.671  1.00 88.53           C  
ATOM   2280  CB  ALA A 316       9.424  -1.640  -2.463  1.00 88.53           C  
ATOM   2281  O   ALA A 316       8.726  -0.222   0.291  1.00 88.53           O  
ATOM   2282  N   ALA A 317      10.450   0.963  -0.502  1.00 93.46           N  
ATOM   2283  CA  ALA A 317      10.849   1.499   0.797  1.00 93.46           C  
ATOM   2284  C   ALA A 317       9.722   2.312   1.469  1.00 93.46           C  
ATOM   2285  CB  ALA A 317      12.111   2.343   0.588  1.00 93.46           C  
ATOM   2286  O   ALA A 317       9.533   2.209   2.682  1.00 93.46           O  
ATOM   2287  N   LEU A 318       8.921   3.058   0.698  1.00 94.40           N  
ATOM   2288  CA  LEU A 318       7.771   3.795   1.229  1.00 94.40           C  
ATOM   2289  C   LEU A 318       6.700   2.844   1.761  1.00 94.40           C  
ATOM   2290  CB  LEU A 318       7.244   4.756   0.148  1.00 94.40           C  
ATOM   2291  O   LEU A 318       6.226   3.004   2.885  1.00 94.40           O  
ATOM   2292  CG  LEU A 318       6.093   5.665   0.625  1.00 94.40           C  
ATOM   2293  CD1 LEU A 318       6.160   7.006  -0.104  1.00 94.40           C  
ATOM   2294  CD2 LEU A 318       4.710   5.060   0.363  1.00 94.40           C  
ATOM   2295  N   ALA A 319       6.361   1.814   0.993  1.00 91.45           N  
ATOM   2296  CA  ALA A 319       5.389   0.807   1.400  1.00 91.45           C  
ATOM   2297  C   ALA A 319       5.819   0.018   2.649  1.00 91.45           C  
ATOM   2298  CB  ALA A 319       5.196  -0.126   0.217  1.00 91.45           C  
ATOM   2299  O   ALA A 319       4.990  -0.282   3.515  1.00 91.45           O  
ATOM   2300  N   VAL A 320       7.116  -0.282   2.776  1.00 93.06           N  
ATOM   2301  CA  VAL A 320       7.685  -0.918   3.974  1.00 93.06           C  
ATOM   2302  C   VAL A 320       7.532  -0.003   5.186  1.00 93.06           C  
ATOM   2303  CB  VAL A 320       9.160  -1.305   3.753  1.00 93.06           C  
ATOM   2304  O   VAL A 320       7.027  -0.443   6.217  1.00 93.06           O  
ATOM   2305  CG1 VAL A 320       9.843  -1.781   5.044  1.00 93.06           C  
ATOM   2306  CG2 VAL A 320       9.271  -2.452   2.741  1.00 93.06           C  
ATOM   2307  N   GLY A 321       7.905   1.275   5.059  1.00 95.47           N  
ATOM   2308  CA  GLY A 321       7.744   2.258   6.131  1.00 95.47           C  
ATOM   2309  C   GLY A 321       6.286   2.392   6.569  1.00 95.47           C  
ATOM   2310  O   GLY A 321       5.994   2.392   7.764  1.00 95.47           O  
ATOM   2311  N   TRP A 322       5.369   2.430   5.599  1.00 94.56           N  
ATOM   2312  CA  TRP A 322       3.927   2.462   5.835  1.00 94.56           C  
ATOM   2313  C   TRP A 322       3.489   1.246   6.647  1.00 94.56           C  
ATOM   2314  CB  TRP A 322       3.199   2.618   4.487  1.00 94.56           C  
ATOM   2315  O   TRP A 322       2.998   1.396   7.765  1.00 94.56           O  
ATOM   2316  CG  TRP A 322       1.727   2.901   4.532  1.00 94.56           C  
ATOM   2317  CD1 TRP A 322       0.879   2.561   5.524  1.00 94.56           C  
ATOM   2318  CD2 TRP A 322       0.880   3.521   3.512  1.00 94.56           C  
ATOM   2319  CE2 TRP A 322      -0.469   3.522   3.979  1.00 94.56           C  
ATOM   2320  CE3 TRP A 322       1.106   4.058   2.226  1.00 94.56           C  
ATOM   2321  NE1 TRP A 322      -0.399   2.951   5.218  1.00 94.56           N  
ATOM   2322  CH2 TRP A 322      -1.277   4.554   1.959  1.00 94.56           C  
ATOM   2323  CZ2 TRP A 322      -1.539   4.026   3.232  1.00 94.56           C  
ATOM   2324  CZ3 TRP A 322       0.039   4.570   1.460  1.00 94.56           C  
ATOM   2325  N   THR A 323       3.742   0.044   6.144  1.00 93.09           N  
ATOM   2326  CA  THR A 323       3.293  -1.203   6.777  1.00 93.09           C  
ATOM   2327  C   THR A 323       3.859  -1.371   8.187  1.00 93.09           C  
ATOM   2328  CB  THR A 323       3.724  -2.398   5.922  1.00 93.09           C  
ATOM   2329  O   THR A 323       3.130  -1.682   9.129  1.00 93.09           O  
ATOM   2330  CG2 THR A 323       3.175  -3.717   6.457  1.00 93.09           C  
ATOM   2331  OG1 THR A 323       3.256  -2.247   4.607  1.00 93.09           O  
ATOM   2332  N   VAL A 324       5.163  -1.135   8.358  1.00 94.03           N  
ATOM   2333  CA  VAL A 324       5.827  -1.249   9.663  1.00 94.03           C  
ATOM   2334  C   VAL A 324       5.269  -0.213  10.640  1.00 94.03           C  
ATOM   2335  CB  VAL A 324       7.356  -1.128   9.507  1.00 94.03           C  
ATOM   2336  O   VAL A 324       4.978  -0.558  11.787  1.00 94.03           O  
ATOM   2337  CG1 VAL A 324       8.077  -1.082  10.861  1.00 94.03           C  
ATOM   2338  CG2 VAL A 324       7.918  -2.333   8.738  1.00 94.03           C  
ATOM   2339  N   GLY A 325       5.055   1.028  10.188  1.00 95.29           N  
ATOM   2340  CA  GLY A 325       4.439   2.088  10.986  1.00 95.29           C  
ATOM   2341  C   GLY A 325       3.020   1.741  11.452  1.00 95.29           C  
ATOM   2342  O   GLY A 325       2.680   1.978  12.613  1.00 95.29           O  
ATOM   2343  N   GLU A 326       2.202   1.125  10.596  1.00 93.63           N  
ATOM   2344  CA  GLU A 326       0.843   0.679  10.948  1.00 93.63           C  
ATOM   2345  C   GLU A 326       0.852  -0.433  11.983  1.00 93.63           C  
ATOM   2346  CB  GLU A 326       0.072   0.180   9.721  1.00 93.63           C  
ATOM   2347  O   GLU A 326       0.204  -0.316  13.023  1.00 93.63           O  
ATOM   2348  CG  GLU A 326      -0.260   1.349   8.813  1.00 93.63           C  
ATOM   2349  CD  GLU A 326      -1.105   0.975   7.613  1.00 93.63           C  
ATOM   2350  OE1 GLU A 326      -1.894   1.849   7.190  1.00 93.63           O  
ATOM   2351  OE2 GLU A 326      -0.977  -0.154   7.106  1.00 93.63           O  
ATOM   2352  N   VAL A 327       1.609  -1.501  11.730  1.00 91.97           N  
ATOM   2353  CA  VAL A 327       1.655  -2.667  12.621  1.00 91.97           C  
ATOM   2354  C   VAL A 327       2.212  -2.275  13.994  1.00 91.97           C  
ATOM   2355  CB  VAL A 327       2.462  -3.805  11.967  1.00 91.97           C  
ATOM   2356  O   VAL A 327       1.661  -2.669  15.030  1.00 91.97           O  
ATOM   2357  CG1 VAL A 327       2.645  -4.999  12.913  1.00 91.97           C  
ATOM   2358  CG2 VAL A 327       1.743  -4.325  10.714  1.00 91.97           C  
ATOM   2359  N   ALA A 328       3.260  -1.446  14.017  1.00 93.42           N  
ATOM   2360  CA  ALA A 328       3.839  -0.933  15.252  1.00 93.42           C  
ATOM   2361  C   ALA A 328       2.863  -0.007  16.002  1.00 93.42           C  
ATOM   2362  CB  ALA A 328       5.162  -0.230  14.926  1.00 93.42           C  
ATOM   2363  O   ALA A 328       2.620  -0.202  17.196  1.00 93.42           O  
ATOM   2364  N   SER A 329       2.250   0.965  15.315  1.00 93.83           N  
ATOM   2365  CA  SER A 329       1.337   1.929  15.944  1.00 93.83           C  
ATOM   2366  C   SER A 329       0.028   1.296  16.419  1.00 93.83           C  
ATOM   2367  CB  SER A 329       1.032   3.101  15.011  1.00 93.83           C  
ATOM   2368  O   SER A 329      -0.525   1.746  17.423  1.00 93.83           O  
ATOM   2369  OG  SER A 329       0.199   2.685  13.953  1.00 93.83           O  
ATOM   2370  N   ALA A 330      -0.457   0.233  15.771  1.00 92.10           N  
ATOM   2371  CA  ALA A 330      -1.671  -0.477  16.175  1.00 92.10           C  
ATOM   2372  C   ALA A 330      -1.524  -1.226  17.507  1.00 92.10           C  
ATOM   2373  CB  ALA A 330      -2.047  -1.437  15.051  1.00 92.10           C  
ATOM   2374  O   ALA A 330      -2.517  -1.655  18.095  1.00 92.10           O  
ATOM   2375  N   SER A 331      -0.290  -1.381  17.990  1.00 89.71           N  
ATOM   2376  CA  SER A 331       0.015  -1.989  19.287  1.00 89.71           C  
ATOM   2377  C   SER A 331       0.084  -0.962  20.429  1.00 89.71           C  
ATOM   2378  CB  SER A 331       1.306  -2.806  19.179  1.00 89.71           C  
ATOM   2379  O   SER A 331       0.261  -1.347  21.585  1.00 89.71           O  
ATOM   2380  OG  SER A 331       1.217  -3.721  18.093  1.00 89.71           O  
ATOM   2381  N   LEU A 332      -0.056   0.338  20.135  1.00 90.59           N  
ATOM   2382  CA  LEU A 332      -0.107   1.396  21.145  1.00 90.59           C  
ATOM   2383  C   LEU A 332      -1.420   1.327  21.935  1.00 90.59           C  
ATOM   2384  CB  LEU A 332       0.032   2.779  20.481  1.00 90.59           C  
ATOM   2385  O   LEU A 332      -2.498   1.306  21.353  1.00 90.59           O  
ATOM   2386  CG  LEU A 332       1.374   3.035  19.773  1.00 90.59           C  
ATOM   2387  CD1 LEU A 332       1.294   4.359  19.012  1.00 90.59           C  
ATOM   2388  CD2 LEU A 332       2.533   3.118  20.768  1.00 90.59           C  
ATOM   2389  N   ASN A 333      -1.325   1.367  23.267  1.00 85.45           N  
ATOM   2390  CA  ASN A 333      -2.488   1.253  24.160  1.00 85.45           C  
ATOM   2391  C   ASN A 333      -2.870   2.577  24.848  1.00 85.45           C  
ATOM   2392  CB  ASN A 333      -2.186   0.154  25.192  1.00 85.45           C  
ATOM   2393  O   ASN A 333      -3.992   2.747  25.316  1.00 85.45           O  
ATOM   2394  CG  ASN A 333      -1.960  -1.210  24.559  1.00 85.45           C  
ATOM   2395  ND2 ASN A 333      -0.987  -1.954  25.025  1.00 85.45           N  
ATOM   2396  OD1 ASN A 333      -2.665  -1.647  23.664  1.00 85.45           O  
ATOM   2397  N   SER A 334      -1.944   3.538  24.938  1.00 88.06           N  
ATOM   2398  CA  SER A 334      -2.193   4.804  25.635  1.00 88.06           C  
ATOM   2399  C   SER A 334      -2.858   5.817  24.709  1.00 88.06           C  
ATOM   2400  CB  SER A 334      -0.892   5.353  26.222  1.00 88.06           C  
ATOM   2401  O   SER A 334      -2.224   6.316  23.780  1.00 88.06           O  
ATOM   2402  OG  SER A 334      -1.085   6.646  26.776  1.00 88.06           O  
ATOM   2403  N   ALA A 335      -4.100   6.204  25.015  1.00 86.44           N  
ATOM   2404  CA  ALA A 335      -4.837   7.234  24.273  1.00 86.44           C  
ATOM   2405  C   ALA A 335      -4.054   8.554  24.146  1.00 86.44           C  
ATOM   2406  CB  ALA A 335      -6.175   7.467  24.986  1.00 86.44           C  
ATOM   2407  O   ALA A 335      -4.106   9.226  23.114  1.00 86.44           O  
ATOM   2408  N   ARG A 336      -3.269   8.912  25.175  1.00 89.32           N  
ATOM   2409  CA  ARG A 336      -2.392  10.090  25.140  1.00 89.32           C  
ATOM   2410  C   ARG A 336      -1.279   9.918  24.110  1.00 89.32           C  
ATOM   2411  CB  ARG A 336      -1.830  10.374  26.543  1.00 89.32           C  
ATOM   2412  O   ARG A 336      -1.020  10.853  23.360  1.00 89.32           O  
ATOM   2413  CG  ARG A 336      -0.986  11.661  26.574  1.00 89.32           C  
ATOM   2414  CD  ARG A 336      -0.376  11.937  27.953  1.00 89.32           C  
ATOM   2415  NE  ARG A 336      -1.398  12.225  28.979  1.00 89.32           N  
ATOM   2416  NH1 ARG A 336       0.003  12.185  30.802  1.00 89.32           N  
ATOM   2417  NH2 ARG A 336      -2.168  12.582  31.096  1.00 89.32           N  
ATOM   2418  CZ  ARG A 336      -1.183  12.329  30.281  1.00 89.32           C  
ATOM   2419  N   VAL A 337      -0.620   8.762  24.081  1.00 92.03           N  
ATOM   2420  CA  VAL A 337       0.459   8.482  23.120  1.00 92.03           C  
ATOM   2421  C   VAL A 337      -0.101   8.444  21.702  1.00 92.03           C  
ATOM   2422  CB  VAL A 337       1.202   7.179  23.469  1.00 92.03           C  
ATOM   2423  O   VAL A 337       0.429   9.130  20.838  1.00 92.03           O  
ATOM   2424  CG1 VAL A 337       2.283   6.840  22.438  1.00 92.03           C  
ATOM   2425  CG2 VAL A 337       1.890   7.307  24.836  1.00 92.03           C  
ATOM   2426  N   ILE A 338      -1.228   7.758  21.488  1.00 91.50           N  
ATOM   2427  CA  ILE A 338      -1.932   7.713  20.197  1.00 91.50           C  
ATOM   2428  C   ILE A 338      -2.255   9.129  19.704  1.00 91.50           C  
ATOM   2429  CB  ILE A 338      -3.212   6.854  20.323  1.00 91.50           C  
ATOM   2430  O   ILE A 338      -1.991   9.460  18.552  1.00 91.50           O  
ATOM   2431  CG1 ILE A 338      -2.851   5.375  20.599  1.00 91.50           C  
ATOM   2432  CG2 ILE A 338      -4.067   6.973  19.048  1.00 91.50           C  
ATOM   2433  CD1 ILE A 338      -4.053   4.530  21.042  1.00 91.50           C  
ATOM   2434  N   GLY A 339      -2.771  10.000  20.580  1.00 91.32           N  
ATOM   2435  CA  GLY A 339      -3.040  11.400  20.249  1.00 91.32           C  
ATOM   2436  C   GLY A 339      -1.816  12.155  19.728  1.00 91.32           C  
ATOM   2437  O   GLY A 339      -1.915  12.813  18.695  1.00 91.32           O  
ATOM   2438  N   HIS A 340      -0.668  12.026  20.399  1.00 92.69           N  
ATOM   2439  CA  HIS A 340       0.575  12.672  19.964  1.00 92.69           C  
ATOM   2440  C   HIS A 340       1.135  12.057  18.679  1.00 92.69           C  
ATOM   2441  CB  HIS A 340       1.632  12.609  21.073  1.00 92.69           C  
ATOM   2442  O   HIS A 340       1.587  12.796  17.812  1.00 92.69           O  
ATOM   2443  CG  HIS A 340       1.296  13.448  22.276  1.00 92.69           C  
ATOM   2444  CD2 HIS A 340       1.506  14.792  22.435  1.00 92.69           C  
ATOM   2445  ND1 HIS A 340       0.713  12.992  23.428  1.00 92.69           N  
ATOM   2446  CE1 HIS A 340       0.580  14.026  24.270  1.00 92.69           C  
ATOM   2447  NE2 HIS A 340       1.031  15.150  23.704  1.00 92.69           N  
ATOM   2448  N   VAL A 341       1.075  10.730  18.535  1.00 93.58           N  
ATOM   2449  CA  VAL A 341       1.546  10.018  17.337  1.00 93.58           C  
ATOM   2450  C   VAL A 341       0.758  10.457  16.105  1.00 93.58           C  
ATOM   2451  CB  VAL A 341       1.470   8.495  17.556  1.00 93.58           C  
ATOM   2452  O   VAL A 341       1.363  10.843  15.109  1.00 93.58           O  
ATOM   2453  CG1 VAL A 341       1.676   7.698  16.268  1.00 93.58           C  
ATOM   2454  CG2 VAL A 341       2.563   8.053  18.540  1.00 93.58           C  
ATOM   2455  N   VAL A 342      -0.576  10.494  16.192  1.00 93.35           N  
ATOM   2456  CA  VAL A 342      -1.431  10.977  15.097  1.00 93.35           C  
ATOM   2457  C   VAL A 342      -1.127  12.445  14.784  1.00 93.35           C  
ATOM   2458  CB  VAL A 342      -2.922  10.758  15.424  1.00 93.35           C  
ATOM   2459  O   VAL A 342      -0.908  12.784  13.623  1.00 93.35           O  
ATOM   2460  CG1 VAL A 342      -3.854  11.385  14.380  1.00 93.35           C  
ATOM   2461  CG2 VAL A 342      -3.261   9.263  15.480  1.00 93.35           C  
ATOM   2462  N   ALA A 343      -1.037  13.312  15.800  1.00 93.88           N  
ATOM   2463  CA  ALA A 343      -0.737  14.734  15.605  1.00 93.88           C  
ATOM   2464  C   ALA A 343       0.633  14.977  14.939  1.00 93.88           C  
ATOM   2465  CB  ALA A 343      -0.819  15.446  16.961  1.00 93.88           C  
ATOM   2466  O   ALA A 343       0.757  15.866  14.100  1.00 93.88           O  
ATOM   2467  N   ALA A 344       1.650  14.183  15.292  1.00 95.01           N  
ATOM   2468  CA  ALA A 344       3.011  14.301  14.769  1.00 95.01           C  
ATOM   2469  C   ALA A 344       3.210  13.624  13.402  1.00 95.01           C  
ATOM   2470  CB  ALA A 344       3.973  13.726  15.814  1.00 95.01           C  
ATOM   2471  O   ALA A 344       4.181  13.921  12.708  1.00 95.01           O  
ATOM   2472  N   ALA A 345       2.307  12.737  12.989  1.00 96.40           N  
ATOM   2473  CA  ALA A 345       2.440  11.941  11.774  1.00 96.40           C  
ATOM   2474  C   ALA A 345       2.701  12.752  10.485  1.00 96.40           C  
ATOM   2475  CB  ALA A 345       1.207  11.046  11.688  1.00 96.40           C  
ATOM   2476  O   ALA A 345       3.633  12.403   9.755  1.00 96.40           O  
ATOM   2477  N   PRO A 346       2.003  13.877  10.213  1.00 96.67           N  
ATOM   2478  CA  PRO A 346       2.315  14.695   9.042  1.00 96.67           C  
ATOM   2479  C   PRO A 346       3.696  15.370   9.118  1.00 96.67           C  
ATOM   2480  CB  PRO A 346       1.180  15.717   8.928  1.00 96.67           C  
ATOM   2481  O   PRO A 346       4.312  15.586   8.079  1.00 96.67           O  
ATOM   2482  CG  PRO A 346       0.050  15.128   9.765  1.00 96.67           C  
ATOM   2483  CD  PRO A 346       0.800  14.383  10.860  1.00 96.67           C  
ATOM   2484  N   LEU A 347       4.229  15.653  10.319  1.00 96.59           N  
ATOM   2485  CA  LEU A 347       5.602  16.164  10.483  1.00 96.59           C  
ATOM   2486  C   LEU A 347       6.649  15.095  10.176  1.00 96.59           C  
ATOM   2487  CB  LEU A 347       5.860  16.691  11.910  1.00 96.59           C  
ATOM   2488  O   LEU A 347       7.653  15.400   9.540  1.00 96.59           O  
ATOM   2489  CG  LEU A 347       5.142  17.992  12.276  1.00 96.59           C  
ATOM   2490  CD1 LEU A 347       5.369  18.323  13.750  1.00 96.59           C  
ATOM   2491  CD2 LEU A 347       5.642  19.169  11.432  1.00 96.59           C  
ATOM   2492  N   VAL A 348       6.413  13.850  10.603  1.00 97.51           N  
ATOM   2493  CA  VAL A 348       7.273  12.710  10.242  1.00 97.51           C  
ATOM   2494  C   VAL A 348       7.281  12.541   8.725  1.00 97.51           C  
ATOM   2495  CB  VAL A 348       6.812  11.414  10.938  1.00 97.51           C  
ATOM   2496  O   VAL A 348       8.335  12.443   8.111  1.00 97.51           O  
ATOM   2497  CG1 VAL A 348       7.658  10.204  10.526  1.00 97.51           C  
ATOM   2498  CG2 VAL A 348       6.904  11.545  12.464  1.00 97.51           C  
ATOM   2499  N   MET A 349       6.111  12.604   8.094  1.00 97.14           N  
ATOM   2500  CA  MET A 349       6.012  12.537   6.640  1.00 97.14           C  
ATOM   2501  C   MET A 349       6.748  13.698   5.947  1.00 97.14           C  
ATOM   2502  CB  MET A 349       4.531  12.514   6.271  1.00 97.14           C  
ATOM   2503  O   MET A 349       7.516  13.480   5.009  1.00 97.14           O  
ATOM   2504  CG  MET A 349       4.369  12.155   4.806  1.00 97.14           C  
ATOM   2505  SD  MET A 349       2.655  12.200   4.273  1.00 97.14           S  
ATOM   2506  CE  MET A 349       2.987  11.561   2.624  1.00 97.14           C  
ATOM   2507  N   ALA A 350       6.552  14.929   6.430  1.00 97.67           N  
ATOM   2508  CA  ALA A 350       7.205  16.119   5.898  1.00 97.67           C  
ATOM   2509  C   ALA A 350       8.731  16.071   6.060  1.00 97.67           C  
ATOM   2510  CB  ALA A 350       6.613  17.358   6.579  1.00 97.67           C  
ATOM   2511  O   ALA A 350       9.438  16.523   5.166  1.00 97.67           O  
ATOM   2512  N   SER A 351       9.263  15.501   7.148  1.00 98.04           N  
ATOM   2513  CA  SER A 351      10.713  15.370   7.333  1.00 98.04           C  
ATOM   2514  C   SER A 351      11.331  14.380   6.344  1.00 98.04           C  
ATOM   2515  CB  SER A 351      11.057  15.006   8.781  1.00 98.04           C  
ATOM   2516  O   SER A 351      12.391  14.666   5.787  1.00 98.04           O  
ATOM   2517  OG  SER A 351      10.725  13.670   9.081  1.00 98.04           O  
ATOM   2518  N   GLY A 352      10.643  13.272   6.047  1.00 98.03           N  
ATOM   2519  CA  GLY A 352      11.037  12.346   4.986  1.00 98.03           C  
ATOM   2520  C   GLY A 352      11.005  13.004   3.603  1.00 98.03           C  
ATOM   2521  O   GLY A 352      11.969  12.898   2.845  1.00 98.03           O  
ATOM   2522  N   LEU A 353       9.952  13.768   3.291  1.00 98.02           N  
ATOM   2523  CA  LEU A 353       9.862  14.523   2.035  1.00 98.02           C  
ATOM   2524  C   LEU A 353      10.955  15.598   1.923  1.00 98.02           C  
ATOM   2525  CB  LEU A 353       8.466  15.151   1.894  1.00 98.02           C  
ATOM   2526  O   LEU A 353      11.579  15.723   0.871  1.00 98.02           O  
ATOM   2527  CG  LEU A 353       7.360  14.139   1.574  1.00 98.02           C  
ATOM   2528  CD1 LEU A 353       5.992  14.703   1.923  1.00 98.02           C  
ATOM   2529  CD2 LEU A 353       7.359  13.752   0.094  1.00 98.02           C  
ATOM   2530  N   ALA A 354      11.242  16.321   3.007  1.00 98.05           N  
ATOM   2531  CA  ALA A 354      12.297  17.328   3.055  1.00 98.05           C  
ATOM   2532  C   ALA A 354      13.684  16.699   2.870  1.00 98.05           C  
ATOM   2533  CB  ALA A 354      12.211  18.075   4.391  1.00 98.05           C  
ATOM   2534  O   ALA A 354      14.497  17.221   2.106  1.00 98.05           O  
ATOM   2535  N   LEU A 355      13.939  15.552   3.514  1.00 97.87           N  
ATOM   2536  CA  LEU A 355      15.162  14.774   3.321  1.00 97.87           C  
ATOM   2537  C   LEU A 355      15.306  14.346   1.856  1.00 97.87           C  
ATOM   2538  CB  LEU A 355      15.166  13.562   4.270  1.00 97.87           C  
ATOM   2539  O   LEU A 355      16.376  14.515   1.271  1.00 97.87           O  
ATOM   2540  CG  LEU A 355      16.417  12.671   4.134  1.00 97.87           C  
ATOM   2541  CD1 LEU A 355      17.706  13.420   4.481  1.00 97.87           C  
ATOM   2542  CD2 LEU A 355      16.303  11.464   5.065  1.00 97.87           C  
ATOM   2543  N   GLY A 356      14.223  13.863   1.243  1.00 96.74           N  
ATOM   2544  CA  GLY A 356      14.173  13.590  -0.191  1.00 96.74           C  
ATOM   2545  C   GLY A 356      14.542  14.830  -1.007  1.00 96.74           C  
ATOM   2546  O   GLY A 356      15.482  14.781  -1.794  1.00 96.74           O  
ATOM   2547  N   ALA A 357      13.900  15.973  -0.753  1.00 96.53           N  
ATOM   2548  CA  ALA A 357      14.143  17.221  -1.479  1.00 96.53           C  
ATOM   2549  C   ALA A 357      15.614  17.668  -1.442  1.00 96.53           C  
ATOM   2550  CB  ALA A 357      13.240  18.327  -0.912  1.00 96.53           C  
ATOM   2551  O   ALA A 357      16.161  18.059  -2.471  1.00 96.53           O  
ATOM   2552  N   VAL A 358      16.282  17.608  -0.286  1.00 96.82           N  
ATOM   2553  CA  VAL A 358      17.670  18.097  -0.160  1.00 96.82           C  
ATOM   2554  C   VAL A 358      18.711  17.119  -0.708  1.00 96.82           C  
ATOM   2555  CB  VAL A 358      18.013  18.514   1.282  1.00 96.82           C  
ATOM   2556  O   VAL A 358      19.813  17.536  -1.062  1.00 96.82           O  
ATOM   2557  CG1 VAL A 358      17.078  19.627   1.771  1.00 96.82           C  
ATOM   2558  CG2 VAL A 358      17.984  17.352   2.277  1.00 96.82           C  
ATOM   2559  N   THR A 359      18.378  15.830  -0.807  1.00 96.29           N  
ATOM   2560  CA  THR A 359      19.317  14.778  -1.229  1.00 96.29           C  
ATOM   2561  C   THR A 359      19.254  14.452  -2.721  1.00 96.29           C  
ATOM   2562  CB  THR A 359      19.139  13.496  -0.405  1.00 96.29           C  
ATOM   2563  O   THR A 359      20.180  13.818  -3.226  1.00 96.29           O  
ATOM   2564  CG2 THR A 359      19.520  13.670   1.063  1.00 96.29           C  
ATOM   2565  OG1 THR A 359      17.808  13.062  -0.460  1.00 96.29           O  
ATOM   2566  N   GLN A 360      18.220  14.877  -3.461  1.00 94.91           N  
ATOM   2567  CA  GLN A 360      18.168  14.689  -4.920  1.00 94.91           C  
ATOM   2568  C   GLN A 360      19.342  15.406  -5.607  1.00 94.91           C  
ATOM   2569  CB  GLN A 360      16.838  15.195  -5.513  1.00 94.91           C  
ATOM   2570  O   GLN A 360      19.524  16.621  -5.447  1.00 94.91           O  
ATOM   2571  CG  GLN A 360      15.596  14.381  -5.118  1.00 94.91           C  
ATOM   2572  CD  GLN A 360      15.669  12.909  -5.496  1.00 94.91           C  
ATOM   2573  NE2 GLN A 360      15.016  12.031  -4.770  1.00 94.91           N  
ATOM   2574  OE1 GLN A 360      16.320  12.531  -6.451  1.00 94.91           O  
ATOM   2575  N   ARG A 361      20.132  14.669  -6.395  1.00 94.85           N  
ATOM   2576  CA  ARG A 361      21.243  15.193  -7.204  1.00 94.85           C  
ATOM   2577  C   ARG A 361      21.511  14.304  -8.414  1.00 94.85           C  
ATOM   2578  CB  ARG A 361      22.514  15.347  -6.352  1.00 94.85           C  
ATOM   2579  O   ARG A 361      21.201  13.121  -8.364  1.00 94.85           O  
ATOM   2580  CG  ARG A 361      23.155  14.031  -5.870  1.00 94.85           C  
ATOM   2581  CD  ARG A 361      24.464  14.401  -5.170  1.00 94.85           C  
ATOM   2582  NE  ARG A 361      25.247  13.237  -4.729  1.00 94.85           N  
ATOM   2583  NH1 ARG A 361      27.073  14.435  -4.020  1.00 94.85           N  
ATOM   2584  NH2 ARG A 361      26.973  12.299  -3.540  1.00 94.85           N  
ATOM   2585  CZ  ARG A 361      26.418  13.318  -4.116  1.00 94.85           C  
ATOM   2586  N   ALA A 362      22.101  14.882  -9.458  1.00 93.79           N  
ATOM   2587  CA  ALA A 362      22.589  14.126 -10.608  1.00 93.79           C  
ATOM   2588  C   ALA A 362      23.734  13.191 -10.189  1.00 93.79           C  
ATOM   2589  CB  ALA A 362      23.030  15.107 -11.700  1.00 93.79           C  
ATOM   2590  O   ALA A 362      24.476  13.517  -9.256  1.00 93.79           O  
ATOM   2591  N   ASP A 363      23.839  12.048 -10.868  1.00 93.39           N  
ATOM   2592  CA  ASP A 363      24.866  11.023 -10.650  1.00 93.39           C  
ATOM   2593  C   ASP A 363      25.007  10.631  -9.168  1.00 93.39           C  
ATOM   2594  CB  ASP A 363      26.180  11.449 -11.322  1.00 93.39           C  
ATOM   2595  O   ASP A 363      26.098  10.589  -8.590  1.00 93.39           O  
ATOM   2596  CG  ASP A 363      25.962  11.822 -12.789  1.00 93.39           C  
ATOM   2597  OD1 ASP A 363      25.478  10.946 -13.536  1.00 93.39           O  
ATOM   2598  OD2 ASP A 363      26.223  12.990 -13.145  1.00 93.39           O  
ATOM   2599  N   ALA A 364      23.869  10.409  -8.506  1.00 94.60           N  
ATOM   2600  CA  ALA A 364      23.816  10.123  -7.085  1.00 94.60           C  
ATOM   2601  C   ALA A 364      24.567   8.815  -6.765  1.00 94.60           C  
ATOM   2602  CB  ALA A 364      22.356  10.066  -6.631  1.00 94.60           C  
ATOM   2603  O   ALA A 364      24.180   7.749  -7.237  1.00 94.60           O  
ATOM   2604  N   PRO A 365      25.612   8.847  -5.918  1.00 95.61           N  
ATOM   2605  CA  PRO A 365      26.285   7.638  -5.480  1.00 95.61           C  
ATOM   2606  C   PRO A 365      25.411   6.870  -4.490  1.00 95.61           C  
ATOM   2607  CB  PRO A 365      27.593   8.104  -4.845  1.00 95.61           C  
ATOM   2608  O   PRO A 365      24.505   7.427  -3.863  1.00 95.61           O  
ATOM   2609  CG  PRO A 365      27.208   9.453  -4.265  1.00 95.61           C  
ATOM   2610  CD  PRO A 365      26.194  10.001  -5.276  1.00 95.61           C  
ATOM   2611  N   VAL A 366      25.773   5.608  -4.270  1.00 93.86           N  
ATOM   2612  CA  VAL A 366      25.045   4.648  -3.424  1.00 93.86           C  
ATOM   2613  C   VAL A 366      24.660   5.217  -2.052  1.00 93.86           C  
ATOM   2614  CB  VAL A 366      25.886   3.365  -3.259  1.00 93.86           C  
ATOM   2615  O   VAL A 366      23.534   5.018  -1.609  1.00 93.86           O  
ATOM   2616  CG1 VAL A 366      25.173   2.313  -2.402  1.00 93.86           C  
ATOM   2617  CG2 VAL A 366      26.197   2.727  -4.622  1.00 93.86           C  
ATOM   2618  N   GLY A 367      25.540   5.986  -1.399  1.00 95.51           N  
ATOM   2619  CA  GLY A 367      25.242   6.596  -0.095  1.00 95.51           C  
ATOM   2620  C   GLY A 367      24.080   7.601  -0.117  1.00 95.51           C  
ATOM   2621  O   GLY A 367      23.309   7.665   0.833  1.00 95.51           O  
ATOM   2622  N   ILE A 368      23.905   8.350  -1.211  1.00 96.43           N  
ATOM   2623  CA  ILE A 368      22.764   9.265  -1.380  1.00 96.43           C  
ATOM   2624  C   ILE A 368      21.493   8.496  -1.737  1.00 96.43           C  
ATOM   2625  CB  ILE A 368      23.091  10.337  -2.436  1.00 96.43           C  
ATOM   2626  O   ILE A 368      20.429   8.811  -1.217  1.00 96.43           O  
ATOM   2627  CG1 ILE A 368      24.226  11.273  -1.975  1.00 96.43           C  
ATOM   2628  CG2 ILE A 368      21.861  11.168  -2.821  1.00 96.43           C  
ATOM   2629  CD1 ILE A 368      24.002  12.051  -0.674  1.00 96.43           C  
ATOM   2630  N   ILE A 369      21.604   7.449  -2.555  1.00 95.65           N  
ATOM   2631  CA  ILE A 369      20.474   6.565  -2.868  1.00 95.65           C  
ATOM   2632  C   ILE A 369      19.957   5.881  -1.590  1.00 95.65           C  
ATOM   2633  CB  ILE A 369      20.889   5.550  -3.955  1.00 95.65           C  
ATOM   2634  O   ILE A 369      18.749   5.779  -1.386  1.00 95.65           O  
ATOM   2635  CG1 ILE A 369      21.283   6.289  -5.259  1.00 95.65           C  
ATOM   2636  CG2 ILE A 369      19.752   4.545  -4.217  1.00 95.65           C  
ATOM   2637  CD1 ILE A 369      21.890   5.381  -6.332  1.00 95.65           C  
ATOM   2638  N   ALA A 370      20.850   5.489  -0.675  1.00 96.40           N  
ATOM   2639  CA  ALA A 370      20.468   4.975   0.639  1.00 96.40           C  
ATOM   2640  C   ALA A 370      19.708   6.020   1.480  1.00 96.40           C  
ATOM   2641  CB  ALA A 370      21.729   4.475   1.355  1.00 96.40           C  
ATOM   2642  O   ALA A 370      18.746   5.671   2.165  1.00 96.40           O  
ATOM   2643  N   LEU A 371      20.072   7.307   1.388  1.00 97.35           N  
ATOM   2644  CA  LEU A 371      19.295   8.390   2.004  1.00 97.35           C  
ATOM   2645  C   LEU A 371      17.921   8.572   1.346  1.00 97.35           C  
ATOM   2646  CB  LEU A 371      20.064   9.723   1.982  1.00 97.35           C  
ATOM   2647  O   LEU A 371      16.969   8.884   2.056  1.00 97.35           O  
ATOM   2648  CG  LEU A 371      21.311   9.781   2.876  1.00 97.35           C  
ATOM   2649  CD1 LEU A 371      22.025  11.114   2.648  1.00 97.35           C  
ATOM   2650  CD2 LEU A 371      20.959   9.683   4.362  1.00 97.35           C  
ATOM   2651  N   TRP A 372      17.781   8.343   0.035  1.00 97.37           N  
ATOM   2652  CA  TRP A 372      16.469   8.336  -0.627  1.00 97.37           C  
ATOM   2653  C   TRP A 372      15.588   7.199  -0.105  1.00 97.37           C  
ATOM   2654  CB  TRP A 372      16.604   8.232  -2.153  1.00 97.37           C  
ATOM   2655  O   TRP A 372      14.422   7.428   0.208  1.00 97.37           O  
ATOM   2656  CG  TRP A 372      17.377   9.306  -2.853  1.00 97.37           C  
ATOM   2657  CD1 TRP A 372      17.757  10.492  -2.329  1.00 97.37           C  
ATOM   2658  CD2 TRP A 372      17.865   9.307  -4.227  1.00 97.37           C  
ATOM   2659  CE2 TRP A 372      18.533  10.544  -4.467  1.00 97.37           C  
ATOM   2660  CE3 TRP A 372      17.819   8.384  -5.294  1.00 97.37           C  
ATOM   2661  NE1 TRP A 372      18.446  11.222  -3.274  1.00 97.37           N  
ATOM   2662  CH2 TRP A 372      19.051   9.918  -6.740  1.00 97.37           C  
ATOM   2663  CZ2 TRP A 372      19.127  10.852  -5.696  1.00 97.37           C  
ATOM   2664  CZ3 TRP A 372      18.402   8.688  -6.539  1.00 97.37           C  
ATOM   2665  N   ALA A 373      16.144   5.995   0.060  1.00 96.62           N  
ATOM   2666  CA  ALA A 373      15.424   4.868   0.651  1.00 96.62           C  
ATOM   2667  C   ALA A 373      14.995   5.167   2.099  1.00 96.62           C  
ATOM   2668  CB  ALA A 373      16.307   3.617   0.570  1.00 96.62           C  
ATOM   2669  O   ALA A 373      13.851   4.911   2.473  1.00 96.62           O  
ATOM   2670  N   LEU A 374      15.878   5.776   2.901  1.00 97.59           N  
ATOM   2671  CA  LEU A 374      15.555   6.218   4.260  1.00 97.59           C  
ATOM   2672  C   LEU A 374      14.459   7.294   4.270  1.00 97.59           C  
ATOM   2673  CB  LEU A 374      16.839   6.712   4.947  1.00 97.59           C  
ATOM   2674  O   LEU A 374      13.533   7.214   5.073  1.00 97.59           O  
ATOM   2675  CG  LEU A 374      16.627   7.201   6.392  1.00 97.59           C  
ATOM   2676  CD1 LEU A 374      16.104   6.096   7.313  1.00 97.59           C  
ATOM   2677  CD2 LEU A 374      17.950   7.718   6.955  1.00 97.59           C  
ATOM   2678  N   ALA A 375      14.532   8.275   3.369  1.00 97.93           N  
ATOM   2679  CA  ALA A 375      13.501   9.293   3.204  1.00 97.93           C  
ATOM   2680  C   ALA A 375      12.137   8.654   2.912  1.00 97.93           C  
ATOM   2681  CB  ALA A 375      13.932  10.252   2.088  1.00 97.93           C  
ATOM   2682  O   ALA A 375      11.159   8.973   3.582  1.00 97.93           O  
ATOM   2683  N   LEU A 376      12.080   7.699   1.982  1.00 96.88           N  
ATOM   2684  CA  LEU A 376      10.860   6.968   1.634  1.00 96.88           C  
ATOM   2685  C   LEU A 376      10.320   6.143   2.810  1.00 96.88           C  
ATOM   2686  CB  LEU A 376      11.145   6.107   0.393  1.00 96.88           C  
ATOM   2687  O   LEU A 376       9.128   6.231   3.102  1.00 96.88           O  
ATOM   2688  CG  LEU A 376      11.339   6.940  -0.886  1.00 96.88           C  
ATOM   2689  CD1 LEU A 376      11.958   6.085  -1.982  1.00 96.88           C  
ATOM   2690  CD2 LEU A 376      10.023   7.515  -1.414  1.00 96.88           C  
ATOM   2691  N   LEU A 377      11.183   5.440   3.555  1.00 96.80           N  
ATOM   2692  CA  LEU A 377      10.801   4.743   4.793  1.00 96.80           C  
ATOM   2693  C   LEU A 377      10.166   5.697   5.814  1.00 96.80           C  
ATOM   2694  CB  LEU A 377      12.038   4.068   5.422  1.00 96.80           C  
ATOM   2695  O   LEU A 377       9.155   5.357   6.431  1.00 96.80           O  
ATOM   2696  CG  LEU A 377      12.472   2.763   4.738  1.00 96.80           C  
ATOM   2697  CD1 LEU A 377      13.893   2.389   5.160  1.00 96.80           C  
ATOM   2698  CD2 LEU A 377      11.566   1.593   5.118  1.00 96.80           C  
ATOM   2699  N   ILE A 378      10.725   6.898   5.986  1.00 97.93           N  
ATOM   2700  CA  ILE A 378      10.189   7.920   6.895  1.00 97.93           C  
ATOM   2701  C   ILE A 378       8.821   8.422   6.404  1.00 97.93           C  
ATOM   2702  CB  ILE A 378      11.213   9.066   7.073  1.00 97.93           C  
ATOM   2703  O   ILE A 378       7.893   8.526   7.208  1.00 97.93           O  
ATOM   2704  CG1 ILE A 378      12.470   8.583   7.830  1.00 97.93           C  
ATOM   2705  CG2 ILE A 378      10.586  10.241   7.839  1.00 97.93           C  
ATOM   2706  CD1 ILE A 378      13.658   9.550   7.717  1.00 97.93           C  
ATOM   2707  N   ILE A 379       8.667   8.677   5.097  1.00 97.71           N  
ATOM   2708  CA  ILE A 379       7.391   9.092   4.484  1.00 97.71           C  
ATOM   2709  C   ILE A 379       6.314   8.046   4.759  1.00 97.71           C  
ATOM   2710  CB  ILE A 379       7.545   9.336   2.964  1.00 97.71           C  
ATOM   2711  O   ILE A 379       5.262   8.376   5.308  1.00 97.71           O  
ATOM   2712  CG1 ILE A 379       8.472  10.540   2.726  1.00 97.71           C  
ATOM   2713  CG2 ILE A 379       6.186   9.620   2.292  1.00 97.71           C  
ATOM   2714  CD1 ILE A 379       8.958  10.693   1.280  1.00 97.71           C  
ATOM   2715  N   GLY A 380       6.609   6.785   4.439  1.00 96.07           N  
ATOM   2716  CA  GLY A 380       5.727   5.659   4.709  1.00 96.07           C  
ATOM   2717  C   GLY A 380       5.359   5.572   6.185  1.00 96.07           C  
ATOM   2718  O   GLY A 380       4.181   5.530   6.525  1.00 96.07           O  
ATOM   2719  N   THR A 381       6.353   5.634   7.075  1.00 96.73           N  
ATOM   2720  CA  THR A 381       6.134   5.579   8.530  1.00 96.73           C  
ATOM   2721  C   THR A 381       5.181   6.680   8.989  1.00 96.73           C  
ATOM   2722  CB  THR A 381       7.457   5.691   9.301  1.00 96.73           C  
ATOM   2723  O   THR A 381       4.267   6.408   9.762  1.00 96.73           O  
ATOM   2724  CG2 THR A 381       7.268   5.544  10.811  1.00 96.73           C  
ATOM   2725  OG1 THR A 381       8.345   4.669   8.917  1.00 96.73           O  
ATOM   2726  N   GLY A 382       5.338   7.904   8.477  1.00 96.67           N  
ATOM   2727  CA  GLY A 382       4.435   9.018   8.761  1.00 96.67           C  
ATOM   2728  C   GLY A 382       2.982   8.733   8.369  1.00 96.67           C  
ATOM   2729  O   GLY A 382       2.073   9.121   9.093  1.00 96.67           O  
ATOM   2730  N   ILE A 383       2.734   8.015   7.273  1.00 94.95           N  
ATOM   2731  CA  ILE A 383       1.380   7.579   6.900  1.00 94.95           C  
ATOM   2732  C   ILE A 383       0.902   6.497   7.874  1.00 94.95           C  
ATOM   2733  CB  ILE A 383       1.333   7.100   5.432  1.00 94.95           C  
ATOM   2734  O   ILE A 383      -0.145   6.631   8.518  1.00 94.95           O  
ATOM   2735  CG1 ILE A 383       1.832   8.194   4.459  1.00 94.95           C  
ATOM   2736  CG2 ILE A 383      -0.109   6.702   5.073  1.00 94.95           C  
ATOM   2737  CD1 ILE A 383       2.187   7.633   3.079  1.00 94.95           C  
ATOM   2738  N   GLY A 384       1.716   5.455   8.035  1.00 94.45           N  
ATOM   2739  CA  GLY A 384       1.327   4.247   8.740  1.00 94.45           C  
ATOM   2740  C   GLY A 384       1.065   4.432  10.231  1.00 94.45           C  
ATOM   2741  O   GLY A 384       0.155   3.826  10.786  1.00 94.45           O  
ATOM   2742  N   ILE A 385       1.789   5.325  10.907  1.00 95.56           N  
ATOM   2743  CA  ILE A 385       1.568   5.544  12.343  1.00 95.56           C  
ATOM   2744  C   ILE A 385       0.241   6.246  12.667  1.00 95.56           C  
ATOM   2745  CB  ILE A 385       2.759   6.255  13.009  1.00 95.56           C  
ATOM   2746  O   ILE A 385      -0.182   6.230  13.823  1.00 95.56           O  
ATOM   2747  CG1 ILE A 385       2.908   7.701  12.483  1.00 95.56           C  
ATOM   2748  CG2 ILE A 385       4.023   5.381  12.925  1.00 95.56           C  
ATOM   2749  CD1 ILE A 385       4.143   8.439  13.006  1.00 95.56           C  
ATOM   2750  N   ALA A 386      -0.419   6.867  11.683  1.00 95.35           N  
ATOM   2751  CA  ALA A 386      -1.699   7.550  11.875  1.00 95.35           C  
ATOM   2752  C   ALA A 386      -2.886   6.806  11.264  1.00 95.35           C  
ATOM   2753  CB  ALA A 386      -1.604   8.963  11.306  1.00 95.35           C  
ATOM   2754  O   ALA A 386      -3.966   6.829  11.853  1.00 95.35           O  
ATOM   2755  N   TRP A 387      -2.707   6.150  10.116  1.00 93.92           N  
ATOM   2756  CA  TRP A 387      -3.799   5.579   9.323  1.00 93.92           C  
ATOM   2757  C   TRP A 387      -4.785   4.677  10.095  1.00 93.92           C  
ATOM   2758  CB  TRP A 387      -3.213   4.851   8.112  1.00 93.92           C  
ATOM   2759  O   TRP A 387      -5.994   4.938  10.027  1.00 93.92           O  
ATOM   2760  CG  TRP A 387      -4.198   4.657   7.011  1.00 93.92           C  
ATOM   2761  CD1 TRP A 387      -4.991   3.579   6.817  1.00 93.92           C  
ATOM   2762  CD2 TRP A 387      -4.489   5.573   5.918  1.00 93.92           C  
ATOM   2763  CE2 TRP A 387      -5.484   4.981   5.087  1.00 93.92           C  
ATOM   2764  CE3 TRP A 387      -4.000   6.844   5.543  1.00 93.92           C  
ATOM   2765  NE1 TRP A 387      -5.755   3.768   5.680  1.00 93.92           N  
ATOM   2766  CH2 TRP A 387      -5.466   6.879   3.588  1.00 93.92           C  
ATOM   2767  CZ2 TRP A 387      -5.977   5.617   3.940  1.00 93.92           C  
ATOM   2768  CZ3 TRP A 387      -4.480   7.488   4.387  1.00 93.92           C  
ATOM   2769  N   PRO A 388      -4.348   3.671  10.887  1.00 93.95           N  
ATOM   2770  CA  PRO A 388      -5.275   2.817  11.629  1.00 93.95           C  
ATOM   2771  C   PRO A 388      -6.021   3.589  12.722  1.00 93.95           C  
ATOM   2772  CB  PRO A 388      -4.414   1.688  12.206  1.00 93.95           C  
ATOM   2773  O   PRO A 388      -7.199   3.340  12.964  1.00 93.95           O  
ATOM   2774  CG  PRO A 388      -3.016   2.293  12.309  1.00 93.95           C  
ATOM   2775  CD  PRO A 388      -2.978   3.215  11.096  1.00 93.95           C  
ATOM   2776  N   HIS A 389      -5.375   4.573  13.349  1.00 94.35           N  
ATOM   2777  CA  HIS A 389      -5.992   5.396  14.393  1.00 94.35           C  
ATOM   2778  C   HIS A 389      -6.986   6.407  13.818  1.00 94.35           C  
ATOM   2779  CB  HIS A 389      -4.895   6.096  15.199  1.00 94.35           C  
ATOM   2780  O   HIS A 389      -8.046   6.617  14.401  1.00 94.35           O  
ATOM   2781  CG  HIS A 389      -4.002   5.130  15.932  1.00 94.35           C  
ATOM   2782  CD2 HIS A 389      -2.700   4.855  15.636  1.00 94.35           C  
ATOM   2783  ND1 HIS A 389      -4.399   4.338  17.011  1.00 94.35           N  
ATOM   2784  CE1 HIS A 389      -3.327   3.604  17.339  1.00 94.35           C  
ATOM   2785  NE2 HIS A 389      -2.294   3.896  16.534  1.00 94.35           N  
ATOM   2786  N   LEU A 390      -6.681   7.006  12.664  1.00 94.42           N  
ATOM   2787  CA  LEU A 390      -7.605   7.874  11.930  1.00 94.42           C  
ATOM   2788  C   LEU A 390      -8.830   7.091  11.450  1.00 94.42           C  
ATOM   2789  CB  LEU A 390      -6.873   8.526  10.743  1.00 94.42           C  
ATOM   2790  O   LEU A 390      -9.947   7.575  11.593  1.00 94.42           O  
ATOM   2791  CG  LEU A 390      -5.837   9.594  11.138  1.00 94.42           C  
ATOM   2792  CD1 LEU A 390      -5.062  10.034   9.898  1.00 94.42           C  
ATOM   2793  CD2 LEU A 390      -6.473  10.844  11.757  1.00 94.42           C  
ATOM   2794  N   THR A 391      -8.628   5.860  10.972  1.00 93.07           N  
ATOM   2795  CA  THR A 391      -9.711   4.946  10.577  1.00 93.07           C  
ATOM   2796  C   THR A 391     -10.668   4.681  11.738  1.00 93.07           C  
ATOM   2797  CB  THR A 391      -9.128   3.622  10.061  1.00 93.07           C  
ATOM   2798  O   THR A 391     -11.873   4.892  11.613  1.00 93.07           O  
ATOM   2799  CG2 THR A 391     -10.194   2.575   9.742  1.00 93.07           C  
ATOM   2800  OG1 THR A 391      -8.363   3.855   8.900  1.00 93.07           O  
ATOM   2801  N   VAL A 392     -10.133   4.296  12.901  1.00 92.34           N  
ATOM   2802  CA  VAL A 392     -10.952   4.043  14.095  1.00 92.34           C  
ATOM   2803  C   VAL A 392     -11.652   5.305  14.576  1.00 92.34           C  
ATOM   2804  CB  VAL A 392     -10.104   3.434  15.218  1.00 92.34           C  
ATOM   2805  O   VAL A 392     -12.826   5.247  14.918  1.00 92.34           O  
ATOM   2806  CG1 VAL A 392     -10.851   3.315  16.555  1.00 92.34           C  
ATOM   2807  CG2 VAL A 392      -9.701   2.024  14.799  1.00 92.34           C  
ATOM   2808  N   ARG A 393     -10.980   6.460  14.567  1.00 92.38           N  
ATOM   2809  CA  ARG A 393     -11.628   7.725  14.933  1.00 92.38           C  
ATOM   2810  C   ARG A 393     -12.728   8.126  13.961  1.00 92.38           C  
ATOM   2811  CB  ARG A 393     -10.606   8.849  15.030  1.00 92.38           C  
ATOM   2812  O   ARG A 393     -13.718   8.691  14.406  1.00 92.38           O  
ATOM   2813  CG  ARG A 393      -9.774   8.737  16.302  1.00 92.38           C  
ATOM   2814  CD  ARG A 393      -8.876   9.963  16.335  1.00 92.38           C  
ATOM   2815  NE  ARG A 393      -7.990   9.937  17.499  1.00 92.38           N  
ATOM   2816  NH1 ARG A 393      -6.791  11.738  16.828  1.00 92.38           N  
ATOM   2817  NH2 ARG A 393      -6.127  10.577  18.625  1.00 92.38           N  
ATOM   2818  CZ  ARG A 393      -6.976  10.752  17.656  1.00 92.38           C  
ATOM   2819  N   ALA A 394     -12.587   7.839  12.667  1.00 92.08           N  
ATOM   2820  CA  ALA A 394     -13.659   8.083  11.708  1.00 92.08           C  
ATOM   2821  C   ALA A 394     -14.905   7.267  12.085  1.00 92.08           C  
ATOM   2822  CB  ALA A 394     -13.179   7.771  10.284  1.00 92.08           C  
ATOM   2823  O   ALA A 394     -15.991   7.833  12.183  1.00 92.08           O  
ATOM   2824  N   MET A 395     -14.717   5.977  12.391  1.00 89.35           N  
ATOM   2825  CA  MET A 395     -15.781   5.062  12.825  1.00 89.35           C  
ATOM   2826  C   MET A 395     -16.401   5.455  14.174  1.00 89.35           C  
ATOM   2827  CB  MET A 395     -15.217   3.636  12.939  1.00 89.35           C  
ATOM   2828  O   MET A 395     -17.614   5.354  14.327  1.00 89.35           O  
ATOM   2829  CG  MET A 395     -14.779   3.051  11.597  1.00 89.35           C  
ATOM   2830  SD  MET A 395     -13.777   1.548  11.768  1.00 89.35           S  
ATOM   2831  CE  MET A 395     -13.403   1.216  10.030  1.00 89.35           C  
ATOM   2832  N   ASP A 396     -15.586   5.888  15.141  1.00 88.62           N  
ATOM   2833  CA  ASP A 396     -16.012   6.177  16.521  1.00 88.62           C  
ATOM   2834  C   ASP A 396     -16.547   7.604  16.716  1.00 88.62           C  
ATOM   2835  CB  ASP A 396     -14.836   5.898  17.479  1.00 88.62           C  
ATOM   2836  O   ASP A 396     -17.195   7.902  17.714  1.00 88.62           O  
ATOM   2837  CG  ASP A 396     -15.286   5.586  18.910  1.00 88.62           C  
ATOM   2838  OD1 ASP A 396     -16.335   4.926  19.076  1.00 88.62           O  
ATOM   2839  OD2 ASP A 396     -14.504   5.776  19.875  1.00 88.62           O  
ATOM   2840  N   SER A 397     -16.292   8.509  15.765  1.00 86.16           N  
ATOM   2841  CA  SER A 397     -16.782   9.896  15.821  1.00 86.16           C  
ATOM   2842  C   SER A 397     -18.282  10.047  15.553  1.00 86.16           C  
ATOM   2843  CB  SER A 397     -15.984  10.796  14.876  1.00 86.16           C  
ATOM   2844  O   SER A 397     -18.806  11.161  15.619  1.00 86.16           O  
ATOM   2845  OG  SER A 397     -16.173  10.500  13.503  1.00 86.16           O  
ATOM   2846  N   VAL A 398     -18.958   8.942  15.240  1.00 83.78           N  
ATOM   2847  CA  VAL A 398     -20.349   8.885  14.806  1.00 83.78           C  
ATOM   2848  C   VAL A 398     -21.110   7.896  15.687  1.00 83.78           C  
ATOM   2849  CB  VAL A 398     -20.407   8.466  13.332  1.00 83.78           C  
ATOM   2850  O   VAL A 398     -20.676   6.761  15.864  1.00 83.78           O  
ATOM   2851  CG1 VAL A 398     -21.850   8.430  12.870  1.00 83.78           C  
ATOM   2852  CG2 VAL A 398     -19.650   9.435  12.410  1.00 83.78           C  
ATOM   2853  N   ALA A 399     -22.241   8.331  16.248  1.00 79.90           N  
ATOM   2854  CA  ALA A 399     -23.014   7.529  17.198  1.00 79.90           C  
ATOM   2855  C   ALA A 399     -23.919   6.480  16.526  1.00 79.90           C  
ATOM   2856  CB  ALA A 399     -23.826   8.483  18.082  1.00 79.90           C  
ATOM   2857  O   ALA A 399     -24.149   5.422  17.107  1.00 79.90           O  
ATOM   2858  N   ASP A 400     -24.438   6.766  15.327  1.00 82.12           N  
ATOM   2859  CA  ASP A 400     -25.294   5.841  14.577  1.00 82.12           C  
ATOM   2860  C   ASP A 400     -24.445   4.724  13.929  1.00 82.12           C  
ATOM   2861  CB  ASP A 400     -26.123   6.625  13.543  1.00 82.12           C  
ATOM   2862  O   ASP A 400     -23.555   5.029  13.127  1.00 82.12           O  
ATOM   2863  CG  ASP A 400     -26.990   5.740  12.632  1.00 82.12           C  
ATOM   2864  OD1 ASP A 400     -27.092   4.518  12.886  1.00 82.12           O  
ATOM   2865  OD2 ASP A 400     -27.516   6.276  11.636  1.00 82.12           O  
ATOM   2866  N   PRO A 401     -24.704   3.432  14.224  1.00 78.70           N  
ATOM   2867  CA  PRO A 401     -24.004   2.312  13.596  1.00 78.70           C  
ATOM   2868  C   PRO A 401     -24.050   2.323  12.062  1.00 78.70           C  
ATOM   2869  CB  PRO A 401     -24.683   1.052  14.147  1.00 78.70           C  
ATOM   2870  O   PRO A 401     -23.051   1.983  11.423  1.00 78.70           O  
ATOM   2871  CG  PRO A 401     -25.218   1.498  15.504  1.00 78.70           C  
ATOM   2872  CD  PRO A 401     -25.629   2.941  15.239  1.00 78.70           C  
ATOM   2873  N   ALA A 402     -25.174   2.732  11.459  1.00 74.91           N  
ATOM   2874  CA  ALA A 402     -25.302   2.783  10.002  1.00 74.91           C  
ATOM   2875  C   ALA A 402     -24.392   3.870   9.405  1.00 74.91           C  
ATOM   2876  CB  ALA A 402     -26.776   3.007   9.644  1.00 74.91           C  
ATOM   2877  O   ALA A 402     -23.690   3.641   8.415  1.00 74.91           O  
ATOM   2878  N   GLU A 403     -24.340   5.038  10.047  1.00 83.05           N  
ATOM   2879  CA  GLU A 403     -23.454   6.132   9.653  1.00 83.05           C  
ATOM   2880  C   GLU A 403     -21.974   5.809   9.954  1.00 83.05           C  
ATOM   2881  CB  GLU A 403     -23.956   7.433  10.303  1.00 83.05           C  
ATOM   2882  O   GLU A 403     -21.101   6.186   9.174  1.00 83.05           O  
ATOM   2883  CG  GLU A 403     -23.284   8.682   9.700  1.00 83.05           C  
ATOM   2884  CD  GLU A 403     -23.586  10.007  10.425  1.00 83.05           C  
ATOM   2885  OE1 GLU A 403     -23.054  11.052   9.967  1.00 83.05           O  
ATOM   2886  OE2 GLU A 403     -24.296  10.021  11.448  1.00 83.05           O  
ATOM   2887  N   SER A 404     -21.669   5.025  10.996  1.00 84.52           N  
ATOM   2888  CA  SER A 404     -20.313   4.523  11.277  1.00 84.52           C  
ATOM   2889  C   SER A 404     -19.785   3.625  10.146  1.00 84.52           C  
ATOM   2890  CB  SER A 404     -20.304   3.775  12.617  1.00 84.52           C  
ATOM   2891  O   SER A 404     -18.638   3.772   9.712  1.00 84.52           O  
ATOM   2892  OG  SER A 404     -18.984   3.412  12.990  1.00 84.52           O  
ATOM   2893  N   SER A 405     -20.622   2.736   9.592  1.00 80.26           N  
ATOM   2894  CA  SER A 405     -20.255   1.937   8.410  1.00 80.26           C  
ATOM   2895  C   SER A 405     -20.096   2.792   7.148  1.00 80.26           C  
ATOM   2896  CB  SER A 405     -21.277   0.827   8.161  1.00 80.26           C  
ATOM   2897  O   SER A 405     -19.177   2.545   6.362  1.00 80.26           O  
ATOM   2898  OG  SER A 405     -21.193  -0.140   9.191  1.00 80.26           O  
ATOM   2899  N   ALA A 406     -20.916   3.834   6.968  1.00 84.13           N  
ATOM   2900  CA  ALA A 406     -20.718   4.813   5.897  1.00 84.13           C  
ATOM   2901  C   ALA A 406     -19.389   5.574   6.064  1.00 84.13           C  
ATOM   2902  CB  ALA A 406     -21.917   5.767   5.855  1.00 84.13           C  
ATOM   2903  O   ALA A 406     -18.647   5.742   5.095  1.00 84.13           O  
ATOM   2904  N   ALA A 407     -19.039   5.957   7.296  1.00 89.20           N  
ATOM   2905  CA  ALA A 407     -17.781   6.624   7.608  1.00 89.20           C  
ATOM   2906  C   ALA A 407     -16.563   5.741   7.303  1.00 89.20           C  
ATOM   2907  CB  ALA A 407     -17.789   7.073   9.078  1.00 89.20           C  
ATOM   2908  O   ALA A 407     -15.559   6.218   6.773  1.00 89.20           O  
ATOM   2909  N   ALA A 408     -16.661   4.445   7.589  1.00 88.00           N  
ATOM   2910  CA  ALA A 408     -15.643   3.468   7.236  1.00 88.00           C  
ATOM   2911  C   ALA A 408     -15.529   3.255   5.716  1.00 88.00           C  
ATOM   2912  CB  ALA A 408     -15.995   2.175   7.959  1.00 88.00           C  
ATOM   2913  O   ALA A 408     -14.425   3.252   5.176  1.00 88.00           O  
ATOM   2914  N   ALA A 409     -16.655   3.129   5.006  1.00 85.90           N  
ATOM   2915  CA  ALA A 409     -16.674   2.985   3.548  1.00 85.90           C  
ATOM   2916  C   ALA A 409     -16.057   4.202   2.835  1.00 85.90           C  
ATOM   2917  CB  ALA A 409     -18.127   2.777   3.105  1.00 85.90           C  
ATOM   2918  O   ALA A 409     -15.305   4.054   1.866  1.00 85.90           O  
ATOM   2919  N   ALA A 410     -16.323   5.404   3.351  1.00 88.97           N  
ATOM   2920  CA  ALA A 410     -15.790   6.651   2.820  1.00 88.97           C  
ATOM   2921  C   ALA A 410     -14.256   6.753   2.919  1.00 88.97           C  
ATOM   2922  CB  ALA A 410     -16.491   7.811   3.530  1.00 88.97           C  
ATOM   2923  O   ALA A 410     -13.664   7.520   2.166  1.00 88.97           O  
ATOM   2924  N   ILE A 411     -13.582   5.958   3.760  1.00 91.53           N  
ATOM   2925  CA  ILE A 411     -12.110   5.953   3.854  1.00 91.53           C  
ATOM   2926  C   ILE A 411     -11.475   5.556   2.523  1.00 91.53           C  
ATOM   2927  CB  ILE A 411     -11.631   5.022   4.988  1.00 91.53           C  
ATOM   2928  O   ILE A 411     -10.596   6.263   2.033  1.00 91.53           O  
ATOM   2929  CG1 ILE A 411     -12.090   5.627   6.330  1.00 91.53           C  
ATOM   2930  CG2 ILE A 411     -10.104   4.813   4.952  1.00 91.53           C  
ATOM   2931  CD1 ILE A 411     -11.898   4.681   7.505  1.00 91.53           C  
ATOM   2932  N   ASN A 412     -11.947   4.469   1.904  1.00 88.54           N  
ATOM   2933  CA  ASN A 412     -11.442   4.025   0.603  1.00 88.54           C  
ATOM   2934  C   ASN A 412     -11.750   5.060  -0.492  1.00 88.54           C  
ATOM   2935  CB  ASN A 412     -12.059   2.657   0.279  1.00 88.54           C  
ATOM   2936  O   ASN A 412     -10.934   5.324  -1.369  1.00 88.54           O  
ATOM   2937  CG  ASN A 412     -11.476   2.075  -0.998  1.00 88.54           C  
ATOM   2938  ND2 ASN A 412     -12.280   1.820  -2.002  1.00 88.54           N  
ATOM   2939  OD1 ASN A 412     -10.295   1.822  -1.107  1.00 88.54           O  
ATOM   2940  N   VAL A 413     -12.916   5.702  -0.410  1.00 85.91           N  
ATOM   2941  CA  VAL A 413     -13.309   6.768  -1.336  1.00 85.91           C  
ATOM   2942  C   VAL A 413     -12.363   7.974  -1.238  1.00 85.91           C  
ATOM   2943  CB  VAL A 413     -14.770   7.172  -1.068  1.00 85.91           C  
ATOM   2944  O   VAL A 413     -11.831   8.433  -2.251  1.00 85.91           O  
ATOM   2945  CG1 VAL A 413     -15.136   8.348  -1.948  1.00 85.91           C  
ATOM   2946  CG2 VAL A 413     -15.745   6.035  -1.393  1.00 85.91           C  
ATOM   2947  N   VAL A 414     -12.120   8.459  -0.017  1.00 89.91           N  
ATOM   2948  CA  VAL A 414     -11.183   9.552   0.278  1.00 89.91           C  
ATOM   2949  C   VAL A 414      -9.779   9.189  -0.194  1.00 89.91           C  
ATOM   2950  CB  VAL A 414     -11.196   9.870   1.790  1.00 89.91           C  
ATOM   2951  O   VAL A 414      -9.121  10.010  -0.833  1.00 89.91           O  
ATOM   2952  CG1 VAL A 414     -10.049  10.794   2.214  1.00 89.91           C  
ATOM   2953  CG2 VAL A 414     -12.504  10.572   2.177  1.00 89.91           C  
ATOM   2954  N   GLN A 415      -9.344   7.956   0.067  1.00 90.73           N  
ATOM   2955  CA  GLN A 415      -8.050   7.430  -0.352  1.00 90.73           C  
ATOM   2956  C   GLN A 415      -7.881   7.488  -1.877  1.00 90.73           C  
ATOM   2957  CB  GLN A 415      -7.911   5.998   0.193  1.00 90.73           C  
ATOM   2958  O   GLN A 415      -6.908   8.071  -2.357  1.00 90.73           O  
ATOM   2959  CG  GLN A 415      -6.536   5.405  -0.107  1.00 90.73           C  
ATOM   2960  CD  GLN A 415      -6.395   3.959   0.357  1.00 90.73           C  
ATOM   2961  NE2 GLN A 415      -5.493   3.665   1.268  1.00 90.73           N  
ATOM   2962  OE1 GLN A 415      -7.090   3.068  -0.092  1.00 90.73           O  
ATOM   2963  N   LEU A 416      -8.833   6.943  -2.640  1.00 83.37           N  
ATOM   2964  CA  LEU A 416      -8.748   6.890  -4.102  1.00 83.37           C  
ATOM   2965  C   LEU A 416      -8.782   8.287  -4.740  1.00 83.37           C  
ATOM   2966  CB  LEU A 416      -9.885   6.021  -4.660  1.00 83.37           C  
ATOM   2967  O   LEU A 416      -7.973   8.572  -5.623  1.00 83.37           O  
ATOM   2968  CG  LEU A 416      -9.804   4.517  -4.345  1.00 83.37           C  
ATOM   2969  CD1 LEU A 416     -11.112   3.844  -4.772  1.00 83.37           C  
ATOM   2970  CD2 LEU A 416      -8.659   3.837  -5.094  1.00 83.37           C  
ATOM   2971  N   ILE A 417      -9.671   9.178  -4.279  1.00 80.34           N  
ATOM   2972  CA  ILE A 417      -9.731  10.562  -4.785  1.00 80.34           C  
ATOM   2973  C   ILE A 417      -8.414  11.291  -4.505  1.00 80.34           C  
ATOM   2974  CB  ILE A 417     -10.917  11.338  -4.164  1.00 80.34           C  
ATOM   2975  O   ILE A 417      -7.855  11.944  -5.386  1.00 80.34           O  
ATOM   2976  CG1 ILE A 417     -12.270  10.829  -4.696  1.00 80.34           C  
ATOM   2977  CG2 ILE A 417     -10.786  12.841  -4.493  1.00 80.34           C  
ATOM   2978  CD1 ILE A 417     -13.450  11.348  -3.859  1.00 80.34           C  
ATOM   2979  N   SER A 418      -7.917  11.180  -3.275  1.00 88.30           N  
ATOM   2980  CA  SER A 418      -6.702  11.868  -2.842  1.00 88.30           C  
ATOM   2981  C   SER A 418      -5.469  11.354  -3.578  1.00 88.30           C  
ATOM   2982  CB  SER A 418      -6.525  11.690  -1.340  1.00 88.30           C  
ATOM   2983  O   SER A 418      -4.644  12.155  -4.010  1.00 88.30           O  
ATOM   2984  OG  SER A 418      -7.643  12.238  -0.682  1.00 88.30           O  
ATOM   2985  N   GLY A 419      -5.370  10.037  -3.785  1.00 85.34           N  
ATOM   2986  CA  GLY A 419      -4.308   9.429  -4.586  1.00 85.34           C  
ATOM   2987  C   GLY A 419      -4.341   9.910  -6.036  1.00 85.34           C  
ATOM   2988  O   GLY A 419      -3.322  10.334  -6.575  1.00 85.34           O  
ATOM   2989  N   ALA A 420      -5.526   9.966  -6.647  1.00 76.94           N  
ATOM   2990  CA  ALA A 420      -5.673  10.509  -7.990  1.00 76.94           C  
ATOM   2991  C   ALA A 420      -5.173  11.970  -8.048  1.00 76.94           C  
ATOM   2992  CB  ALA A 420      -7.136  10.317  -8.422  1.00 76.94           C  
ATOM   2993  O   ALA A 420      -4.300  12.296  -8.858  1.00 76.94           O  
ATOM   2994  N   PHE A 421      -5.672  12.854  -7.173  1.00 81.68           N  
ATOM   2995  CA  PHE A 421      -5.222  14.251  -7.138  1.00 81.68           C  
ATOM   2996  C   PHE A 421      -3.723  14.386  -6.902  1.00 81.68           C  
ATOM   2997  CB  PHE A 421      -5.945  15.039  -6.043  1.00 81.68           C  
ATOM   2998  O   PHE A 421      -3.081  15.204  -7.561  1.00 81.68           O  
ATOM   2999  CG  PHE A 421      -7.258  15.607  -6.504  1.00 81.68           C  
ATOM   3000  CD1 PHE A 421      -7.288  16.610  -7.490  1.00 81.68           C  
ATOM   3001  CD2 PHE A 421      -8.447  15.137  -5.940  1.00 81.68           C  
ATOM   3002  CE1 PHE A 421      -8.519  17.104  -7.949  1.00 81.68           C  
ATOM   3003  CE2 PHE A 421      -9.670  15.657  -6.372  1.00 81.68           C  
ATOM   3004  CZ  PHE A 421      -9.714  16.611  -7.396  1.00 81.68           C  
ATOM   3005  N   GLY A 422      -3.166  13.596  -5.983  1.00 86.80           N  
ATOM   3006  CA  GLY A 422      -1.738  13.600  -5.697  1.00 86.80           C  
ATOM   3007  C   GLY A 422      -0.906  13.204  -6.910  1.00 86.80           C  
ATOM   3008  O   GLY A 422       0.054  13.899  -7.226  1.00 86.80           O  
ATOM   3009  N   ALA A 423      -1.301  12.160  -7.642  1.00 79.77           N  
ATOM   3010  CA  ALA A 423      -0.611  11.740  -8.860  1.00 79.77           C  
ATOM   3011  C   ALA A 423      -0.665  12.826  -9.949  1.00 79.77           C  
ATOM   3012  CB  ALA A 423      -1.236  10.424  -9.335  1.00 79.77           C  
ATOM   3013  O   ALA A 423       0.349  13.150 -10.570  1.00 79.77           O  
ATOM   3014  N   GLY A 424      -1.830  13.451 -10.133  1.00 76.68           N  
ATOM   3015  CA  GLY A 424      -2.002  14.569 -11.058  1.00 76.68           C  
ATOM   3016  C   GLY A 424      -1.145  15.785 -10.700  1.00 76.68           C  
ATOM   3017  O   GLY A 424      -0.425  16.323 -11.544  1.00 76.68           O  
ATOM   3018  N   LEU A 425      -1.179  16.198  -9.430  1.00 84.58           N  
ATOM   3019  CA  LEU A 425      -0.367  17.299  -8.920  1.00 84.58           C  
ATOM   3020  C   LEU A 425       1.130  17.002  -9.059  1.00 84.58           C  
ATOM   3021  CB  LEU A 425      -0.753  17.571  -7.456  1.00 84.58           C  
ATOM   3022  O   LEU A 425       1.881  17.877  -9.488  1.00 84.58           O  
ATOM   3023  CG  LEU A 425       0.026  18.734  -6.818  1.00 84.58           C  
ATOM   3024  CD1 LEU A 425      -0.207  20.066  -7.536  1.00 84.58           C  
ATOM   3025  CD2 LEU A 425      -0.407  18.898  -5.366  1.00 84.58           C  
ATOM   3026  N   ALA A 426       1.554  15.771  -8.757  1.00 85.36           N  
ATOM   3027  CA  ALA A 426       2.931  15.335  -8.953  1.00 85.36           C  
ATOM   3028  C   ALA A 426       3.358  15.510 -10.416  1.00 85.36           C  
ATOM   3029  CB  ALA A 426       3.084  13.875  -8.496  1.00 85.36           C  
ATOM   3030  O   ALA A 426       4.404  16.098 -10.689  1.00 85.36           O  
ATOM   3031  N   GLY A 427       2.504  15.095 -11.356  1.00 79.61           N  
ATOM   3032  CA  GLY A 427       2.747  15.279 -12.781  1.00 79.61           C  
ATOM   3033  C   GLY A 427       2.865  16.740 -13.205  1.00 79.61           C  
ATOM   3034  O   GLY A 427       3.759  17.073 -13.981  1.00 79.61           O  
ATOM   3035  N   VAL A 428       2.035  17.643 -12.677  1.00 81.82           N  
ATOM   3036  CA  VAL A 428       2.169  19.086 -12.956  1.00 81.82           C  
ATOM   3037  C   VAL A 428       3.494  19.623 -12.435  1.00 81.82           C  
ATOM   3038  CB  VAL A 428       1.005  19.896 -12.363  1.00 81.82           C  
ATOM   3039  O   VAL A 428       4.204  20.302 -13.174  1.00 81.82           O  
ATOM   3040  CG1 VAL A 428       1.207  21.415 -12.464  1.00 81.82           C  
ATOM   3041  CG2 VAL A 428      -0.272  19.576 -13.131  1.00 81.82           C  
ATOM   3042  N   VAL A 429       3.857  19.316 -11.188  1.00 87.66           N  
ATOM   3043  CA  VAL A 429       5.102  19.817 -10.590  1.00 87.66           C  
ATOM   3044  C   VAL A 429       6.322  19.336 -11.379  1.00 87.66           C  
ATOM   3045  CB  VAL A 429       5.199  19.429  -9.104  1.00 87.66           C  
ATOM   3046  O   VAL A 429       7.186  20.140 -11.725  1.00 87.66           O  
ATOM   3047  CG1 VAL A 429       6.536  19.889  -8.517  1.00 87.66           C  
ATOM   3048  CG2 VAL A 429       4.096  20.106  -8.277  1.00 87.66           C  
ATOM   3049  N   VAL A 430       6.369  18.051 -11.739  1.00 86.60           N  
ATOM   3050  CA  VAL A 430       7.485  17.475 -12.504  1.00 86.60           C  
ATOM   3051  C   VAL A 430       7.566  18.051 -13.921  1.00 86.60           C  
ATOM   3052  CB  VAL A 430       7.393  15.936 -12.504  1.00 86.60           C  
ATOM   3053  O   VAL A 430       8.649  18.435 -14.355  1.00 86.60           O  
ATOM   3054  CG1 VAL A 430       8.415  15.267 -13.432  1.00 86.60           C  
ATOM   3055  CG2 VAL A 430       7.645  15.415 -11.083  1.00 86.60           C  
ATOM   3056  N   ASN A 431       6.441  18.173 -14.633  1.00 82.30           N  
ATOM   3057  CA  ASN A 431       6.432  18.643 -16.025  1.00 82.30           C  
ATOM   3058  C   ASN A 431       6.586  20.170 -16.174  1.00 82.30           C  
ATOM   3059  CB  ASN A 431       5.154  18.140 -16.716  1.00 82.30           C  
ATOM   3060  O   ASN A 431       6.894  20.650 -17.263  1.00 82.30           O  
ATOM   3061  CG  ASN A 431       5.155  16.636 -16.939  1.00 82.30           C  
ATOM   3062  ND2 ASN A 431       4.126  15.944 -16.518  1.00 82.30           N  
ATOM   3063  OD1 ASN A 431       6.069  16.063 -17.504  1.00 82.30           O  
ATOM   3064  N   THR A 432       6.372  20.951 -15.108  1.00 84.60           N  
ATOM   3065  CA  THR A 432       6.568  22.418 -15.111  1.00 84.60           C  
ATOM   3066  C   THR A 432       7.951  22.855 -14.644  1.00 84.60           C  
ATOM   3067  CB  THR A 432       5.539  23.152 -14.242  1.00 84.60           C  
ATOM   3068  O   THR A 432       8.318  24.019 -14.833  1.00 84.60           O  
ATOM   3069  CG2 THR A 432       4.139  23.055 -14.812  1.00 84.60           C  
ATOM   3070  OG1 THR A 432       5.491  22.648 -12.934  1.00 84.60           O  
ATOM   3071  N   ALA A 433       8.721  21.955 -14.033  1.00 86.48           N  
ATOM   3072  CA  ALA A 433      10.021  22.280 -13.478  1.00 86.48           C  
ATOM   3073  C   ALA A 433      11.005  22.729 -14.572  1.00 86.48           C  
ATOM   3074  CB  ALA A 433      10.531  21.074 -12.697  1.00 86.48           C  
ATOM   3075  O   ALA A 433      11.383  21.973 -15.467  1.00 86.48           O  
ATOM   3076  N   LYS A 434      11.462  23.981 -14.476  1.00 82.96           N  
ATOM   3077  CA  LYS A 434      12.537  24.529 -15.309  1.00 82.96           C  
ATOM   3078  C   LYS A 434      13.863  24.278 -14.589  1.00 82.96           C  
ATOM   3079  CB  LYS A 434      12.293  26.026 -15.577  1.00 82.96           C  
ATOM   3080  O   LYS A 434      14.056  24.790 -13.492  1.00 82.96           O  
ATOM   3081  CG  LYS A 434      10.977  26.291 -16.330  1.00 82.96           C  
ATOM   3082  CD  LYS A 434      10.796  27.788 -16.614  1.00 82.96           C  
ATOM   3083  CE  LYS A 434       9.455  28.029 -17.317  1.00 82.96           C  
ATOM   3084  NZ  LYS A 434       9.245  29.468 -17.617  1.00 82.96           N  
ATOM   3085  N   GLY A 435      14.759  23.486 -15.177  1.00 81.70           N  
ATOM   3086  CA  GLY A 435      16.065  23.170 -14.571  1.00 81.70           C  
ATOM   3087  C   GLY A 435      16.495  21.702 -14.642  1.00 81.70           C  
ATOM   3088  O   GLY A 435      17.392  21.296 -13.908  1.00 81.70           O  
ATOM   3089  N   GLY A 436      15.858  20.901 -15.498  1.00 90.04           N  
ATOM   3090  CA  GLY A 436      16.182  19.487 -15.662  1.00 90.04           C  
ATOM   3091  C   GLY A 436      15.620  18.605 -14.547  1.00 90.04           C  
ATOM   3092  O   GLY A 436      14.814  19.024 -13.716  1.00 90.04           O  
ATOM   3093  N   GLU A 437      16.046  17.350 -14.541  1.00 89.91           N  
ATOM   3094  CA  GLU A 437      15.415  16.289 -13.748  1.00 89.91           C  
ATOM   3095  C   GLU A 437      15.661  16.427 -12.247  1.00 89.91           C  
ATOM   3096  CB  GLU A 437      15.934  14.945 -14.246  1.00 89.91           C  
ATOM   3097  O   GLU A 437      14.778  16.127 -11.449  1.00 89.91           O  
ATOM   3098  CG  GLU A 437      15.570  14.767 -15.726  1.00 89.91           C  
ATOM   3099  CD  GLU A 437      16.058  13.447 -16.287  1.00 89.91           C  
ATOM   3100  OE1 GLU A 437      15.564  13.100 -17.384  1.00 89.91           O  
ATOM   3101  OE2 GLU A 437      16.826  12.762 -15.592  1.00 89.91           O  
ATOM   3102  N   VAL A 438      16.821  16.964 -11.853  1.00 94.79           N  
ATOM   3103  CA  VAL A 438      17.110  17.278 -10.446  1.00 94.79           C  
ATOM   3104  C   VAL A 438      16.157  18.357  -9.938  1.00 94.79           C  
ATOM   3105  CB  VAL A 438      18.568  17.733 -10.254  1.00 94.79           C  
ATOM   3106  O   VAL A 438      15.605  18.215  -8.850  1.00 94.79           O  
ATOM   3107  CG1 VAL A 438      18.873  18.073  -8.787  1.00 94.79           C  
ATOM   3108  CG2 VAL A 438      19.553  16.643 -10.679  1.00 94.79           C  
ATOM   3109  N   ALA A 439      15.929  19.423 -10.713  1.00 94.99           N  
ATOM   3110  CA  ALA A 439      14.992  20.477 -10.332  1.00 94.99           C  
ATOM   3111  C   ALA A 439      13.556  19.941 -10.241  1.00 94.99           C  
ATOM   3112  CB  ALA A 439      15.101  21.634 -11.329  1.00 94.99           C  
ATOM   3113  O   ALA A 439      12.840  20.291  -9.306  1.00 94.99           O  
ATOM   3114  N   ALA A 440      13.167  19.047 -11.155  1.00 92.97           N  
ATOM   3115  CA  ALA A 440      11.869  18.379 -11.122  1.00 92.97           C  
ATOM   3116  C   ALA A 440      11.691  17.508  -9.872  1.00 92.97           C  
ATOM   3117  CB  ALA A 440      11.703  17.575 -12.414  1.00 92.97           C  
ATOM   3118  O   ALA A 440      10.685  17.632  -9.174  1.00 92.97           O  
ATOM   3119  N   ALA A 441      12.693  16.690  -9.540  1.00 94.52           N  
ATOM   3120  CA  ALA A 441      12.675  15.861  -8.342  1.00 94.52           C  
ATOM   3121  C   ALA A 441      12.612  16.722  -7.072  1.00 94.52           C  
ATOM   3122  CB  ALA A 441      13.895  14.932  -8.373  1.00 94.52           C  
ATOM   3123  O   ALA A 441      11.719  16.550  -6.245  1.00 94.52           O  
ATOM   3124  N   ARG A 442      13.496  17.718  -6.938  1.00 96.31           N  
ATOM   3125  CA  ARG A 442      13.495  18.637  -5.788  1.00 96.31           C  
ATOM   3126  C   ARG A 442      12.181  19.398  -5.656  1.00 96.31           C  
ATOM   3127  CB  ARG A 442      14.654  19.632  -5.897  1.00 96.31           C  
ATOM   3128  O   ARG A 442      11.653  19.494  -4.553  1.00 96.31           O  
ATOM   3129  CG  ARG A 442      16.004  18.942  -5.705  1.00 96.31           C  
ATOM   3130  CD  ARG A 442      17.122  19.977  -5.636  1.00 96.31           C  
ATOM   3131  NE  ARG A 442      18.415  19.331  -5.377  1.00 96.31           N  
ATOM   3132  NH1 ARG A 442      19.737  21.203  -5.476  1.00 96.31           N  
ATOM   3133  NH2 ARG A 442      20.633  19.202  -5.014  1.00 96.31           N  
ATOM   3134  CZ  ARG A 442      19.586  19.921  -5.289  1.00 96.31           C  
ATOM   3135  N   GLY A 443      11.654  19.910  -6.768  1.00 94.92           N  
ATOM   3136  CA  GLY A 443      10.384  20.628  -6.816  1.00 94.92           C  
ATOM   3137  C   GLY A 443       9.219  19.764  -6.342  1.00 94.92           C  
ATOM   3138  O   GLY A 443       8.434  20.216  -5.511  1.00 94.92           O  
ATOM   3139  N   LEU A 444       9.156  18.505  -6.794  1.00 94.87           N  
ATOM   3140  CA  LEU A 444       8.137  17.547  -6.364  1.00 94.87           C  
ATOM   3141  C   LEU A 444       8.188  17.316  -4.851  1.00 94.87           C  
ATOM   3142  CB  LEU A 444       8.299  16.236  -7.156  1.00 94.87           C  
ATOM   3143  O   LEU A 444       7.201  17.555  -4.154  1.00 94.87           O  
ATOM   3144  CG  LEU A 444       7.273  15.163  -6.750  1.00 94.87           C  
ATOM   3145  CD1 LEU A 444       5.853  15.570  -7.113  1.00 94.87           C  
ATOM   3146  CD2 LEU A 444       7.585  13.835  -7.435  1.00 94.87           C  
ATOM   3147  N   TYR A 445       9.349  16.905  -4.335  1.00 97.25           N  
ATOM   3148  CA  TYR A 445       9.519  16.630  -2.908  1.00 97.25           C  
ATOM   3149  C   TYR A 445       9.272  17.879  -2.047  1.00 97.25           C  
ATOM   3150  CB  TYR A 445      10.919  16.057  -2.656  1.00 97.25           C  
ATOM   3151  O   TYR A 445       8.642  17.782  -0.995  1.00 97.25           O  
ATOM   3152  CG  TYR A 445      11.051  14.562  -2.868  1.00 97.25           C  
ATOM   3153  CD1 TYR A 445      10.816  13.690  -1.790  1.00 97.25           C  
ATOM   3154  CD2 TYR A 445      11.432  14.032  -4.113  1.00 97.25           C  
ATOM   3155  CE1 TYR A 445      10.963  12.299  -1.950  1.00 97.25           C  
ATOM   3156  CE2 TYR A 445      11.584  12.647  -4.284  1.00 97.25           C  
ATOM   3157  OH  TYR A 445      11.529  10.447  -3.372  1.00 97.25           O  
ATOM   3158  CZ  TYR A 445      11.350  11.778  -3.202  1.00 97.25           C  
ATOM   3159  N   MET A 446       9.703  19.066  -2.487  1.00 96.57           N  
ATOM   3160  CA  MET A 446       9.502  20.319  -1.752  1.00 96.57           C  
ATOM   3161  C   MET A 446       8.029  20.745  -1.721  1.00 96.57           C  
ATOM   3162  CB  MET A 446      10.395  21.410  -2.358  1.00 96.57           C  
ATOM   3163  O   MET A 446       7.517  21.076  -0.653  1.00 96.57           O  
ATOM   3164  CG  MET A 446      10.367  22.704  -1.538  1.00 96.57           C  
ATOM   3165  SD  MET A 446      11.490  23.994  -2.146  1.00 96.57           S  
ATOM   3166  CE  MET A 446      13.089  23.337  -1.597  1.00 96.57           C  
ATOM   3167  N   ALA A 447       7.320  20.683  -2.853  1.00 95.64           N  
ATOM   3168  CA  ALA A 447       5.889  20.985  -2.902  1.00 95.64           C  
ATOM   3169  C   ALA A 447       5.093  20.054  -1.973  1.00 95.64           C  
ATOM   3170  CB  ALA A 447       5.419  20.871  -4.358  1.00 95.64           C  
ATOM   3171  O   ALA A 447       4.229  20.496  -1.214  1.00 95.64           O  
ATOM   3172  N   PHE A 448       5.443  18.768  -1.971  1.00 96.49           N  
ATOM   3173  CA  PHE A 448       4.769  17.762  -1.159  1.00 96.49           C  
ATOM   3174  C   PHE A 448       5.155  17.882   0.322  1.00 96.49           C  
ATOM   3175  CB  PHE A 448       5.036  16.377  -1.764  1.00 96.49           C  
ATOM   3176  O   PHE A 448       4.314  17.643   1.185  1.00 96.49           O  
ATOM   3177  CG  PHE A 448       4.185  16.043  -2.986  1.00 96.49           C  
ATOM   3178  CD1 PHE A 448       3.603  14.769  -3.080  1.00 96.49           C  
ATOM   3179  CD2 PHE A 448       3.956  16.965  -4.031  1.00 96.49           C  
ATOM   3180  CE1 PHE A 448       2.736  14.449  -4.137  1.00 96.49           C  
ATOM   3181  CE2 PHE A 448       3.096  16.646  -5.094  1.00 96.49           C  
ATOM   3182  CZ  PHE A 448       2.461  15.398  -5.131  1.00 96.49           C  
ATOM   3183  N   THR A 449       6.373  18.343   0.635  1.00 97.66           N  
ATOM   3184  CA  THR A 449       6.790  18.699   2.005  1.00 97.66           C  
ATOM   3185  C   THR A 449       5.878  19.774   2.590  1.00 97.66           C  
ATOM   3186  CB  THR A 449       8.235  19.228   2.047  1.00 97.66           C  
ATOM   3187  O   THR A 449       5.399  19.628   3.712  1.00 97.66           O  
ATOM   3188  CG2 THR A 449       8.698  19.597   3.455  1.00 97.66           C  
ATOM   3189  OG1 THR A 449       9.146  18.269   1.580  1.00 97.66           O  
ATOM   3190  N   VAL A 450       5.606  20.842   1.829  1.00 96.21           N  
ATOM   3191  CA  VAL A 450       4.728  21.939   2.269  1.00 96.21           C  
ATOM   3192  C   VAL A 450       3.302  21.436   2.501  1.00 96.21           C  
ATOM   3193  CB  VAL A 450       4.753  23.104   1.259  1.00 96.21           C  
ATOM   3194  O   VAL A 450       2.696  21.770   3.519  1.00 96.21           O  
ATOM   3195  CG1 VAL A 450       3.763  24.218   1.627  1.00 96.21           C  
ATOM   3196  CG2 VAL A 450       6.149  23.740   1.195  1.00 96.21           C  
ATOM   3197  N   LEU A 451       2.783  20.586   1.607  1.00 94.82           N  
ATOM   3198  CA  LEU A 451       1.462  19.967   1.765  1.00 94.82           C  
ATOM   3199  C   LEU A 451       1.385  19.087   3.019  1.00 94.82           C  
ATOM   3200  CB  LEU A 451       1.122  19.147   0.509  1.00 94.82           C  
ATOM   3201  O   LEU A 451       0.467  19.250   3.823  1.00 94.82           O  
ATOM   3202  CG  LEU A 451       0.817  20.004  -0.729  1.00 94.82           C  
ATOM   3203  CD1 LEU A 451       0.766  19.112  -1.964  1.00 94.82           C  
ATOM   3204  CD2 LEU A 451      -0.529  20.725  -0.610  1.00 94.82           C  
ATOM   3205  N   ALA A 452       2.365  18.204   3.226  1.00 96.03           N  
ATOM   3206  CA  ALA A 452       2.432  17.345   4.407  1.00 96.03           C  
ATOM   3207  C   ALA A 452       2.539  18.169   5.704  1.00 96.03           C  
ATOM   3208  CB  ALA A 452       3.606  16.374   4.240  1.00 96.03           C  
ATOM   3209  O   ALA A 452       1.822  17.900   6.668  1.00 96.03           O  
ATOM   3210  N   ALA A 453       3.356  19.228   5.710  1.00 95.15           N  
ATOM   3211  CA  ALA A 453       3.486  20.138   6.847  1.00 95.15           C  
ATOM   3212  C   ALA A 453       2.177  20.895   7.146  1.00 95.15           C  
ATOM   3213  CB  ALA A 453       4.648  21.099   6.574  1.00 95.15           C  
ATOM   3214  O   ALA A 453       1.801  21.039   8.309  1.00 95.15           O  
ATOM   3215  N   ALA A 454       1.427  21.318   6.124  1.00 93.65           N  
ATOM   3216  CA  ALA A 454       0.101  21.916   6.310  1.00 93.65           C  
ATOM   3217  C   ALA A 454      -0.907  20.921   6.925  1.00 93.65           C  
ATOM   3218  CB  ALA A 454      -0.381  22.460   4.961  1.00 93.65           C  
ATOM   3219  O   ALA A 454      -1.777  21.311   7.711  1.00 93.65           O  
ATOM   3220  N   GLY A 455      -0.745  19.622   6.646  1.00 93.55           N  
ATOM   3221  CA  GLY A 455      -1.538  18.532   7.224  1.00 93.55           C  
ATOM   3222  C   GLY A 455      -1.477  18.429   8.751  1.00 93.55           C  
ATOM   3223  O   GLY A 455      -2.383  17.855   9.358  1.00 93.55           O  
ATOM   3224  N   VAL A 456      -0.470  19.031   9.394  1.00 94.36           N  
ATOM   3225  CA  VAL A 456      -0.345  19.094  10.861  1.00 94.36           C  
ATOM   3226  C   VAL A 456      -1.535  19.809  11.490  1.00 94.36           C  
ATOM   3227  CB  VAL A 456       0.953  19.812  11.263  1.00 94.36           C  
ATOM   3228  O   VAL A 456      -2.036  19.366  12.520  1.00 94.36           O  
ATOM   3229  CG1 VAL A 456       1.124  19.929  12.785  1.00 94.36           C  
ATOM   3230  CG2 VAL A 456       2.151  19.032  10.727  1.00 94.36           C  
ATOM   3231  N   ILE A 457      -2.039  20.869  10.851  1.00 93.57           N  
ATOM   3232  CA  ILE A 457      -3.203  21.617  11.343  1.00 93.57           C  
ATOM   3233  C   ILE A 457      -4.432  20.704  11.357  1.00 93.57           C  
ATOM   3234  CB  ILE A 457      -3.447  22.880  10.485  1.00 93.57           C  
ATOM   3235  O   ILE A 457      -5.122  20.609  12.372  1.00 93.57           O  
ATOM   3236  CG1 ILE A 457      -2.219  23.819  10.542  1.00 93.57           C  
ATOM   3237  CG2 ILE A 457      -4.719  23.613  10.960  1.00 93.57           C  
ATOM   3238  CD1 ILE A 457      -2.307  25.023   9.595  1.00 93.57           C  
ATOM   3239  N   ALA A 458      -4.678  19.996  10.251  1.00 92.93           N  
ATOM   3240  CA  ALA A 458      -5.786  19.054  10.148  1.00 92.93           C  
ATOM   3241  C   ALA A 458      -5.651  17.922  11.177  1.00 92.93           C  
ATOM   3242  CB  ALA A 458      -5.850  18.521   8.711  1.00 92.93           C  
ATOM   3243  O   ALA A 458      -6.604  17.635  11.901  1.00 92.93           O  
ATOM   3244  N   SER A 459      -4.449  17.352  11.313  1.00 93.36           N  
ATOM   3245  CA  SER A 459      -4.196  16.258  12.255  1.00 93.36           C  
ATOM   3246  C   SER A 459      -4.381  16.691  13.711  1.00 93.36           C  
ATOM   3247  CB  SER A 459      -2.797  15.687  12.043  1.00 93.36           C  
ATOM   3248  O   SER A 459      -5.020  16.002  14.509  1.00 93.36           O  
ATOM   3249  OG  SER A 459      -2.743  14.518  12.820  1.00 93.36           O  
ATOM   3250  N   TYR A 460      -3.915  17.891  14.062  1.00 92.58           N  
ATOM   3251  CA  TYR A 460      -4.136  18.463  15.383  1.00 92.58           C  
ATOM   3252  C   TYR A 460      -5.634  18.630  15.678  1.00 92.58           C  
ATOM   3253  CB  TYR A 460      -3.389  19.792  15.488  1.00 92.58           C  
ATOM   3254  O   TYR A 460      -6.110  18.165  16.715  1.00 92.58           O  
ATOM   3255  CG  TYR A 460      -3.482  20.405  16.867  1.00 92.58           C  
ATOM   3256  CD1 TYR A 460      -4.415  21.427  17.132  1.00 92.58           C  
ATOM   3257  CD2 TYR A 460      -2.634  19.937  17.888  1.00 92.58           C  
ATOM   3258  CE1 TYR A 460      -4.481  22.003  18.416  1.00 92.58           C  
ATOM   3259  CE2 TYR A 460      -2.693  20.515  19.168  1.00 92.58           C  
ATOM   3260  OH  TYR A 460      -3.630  22.117  20.664  1.00 92.58           O  
ATOM   3261  CZ  TYR A 460      -3.603  21.558  19.428  1.00 92.58           C  
ATOM   3262  N   GLN A 461      -6.409  19.197  14.748  1.00 91.04           N  
ATOM   3263  CA  GLN A 461      -7.863  19.353  14.906  1.00 91.04           C  
ATOM   3264  C   GLN A 461      -8.596  18.006  15.014  1.00 91.04           C  
ATOM   3265  CB  GLN A 461      -8.430  20.165  13.733  1.00 91.04           C  
ATOM   3266  O   GLN A 461      -9.530  17.880  15.809  1.00 91.04           O  
ATOM   3267  CG  GLN A 461      -7.955  21.625  13.688  1.00 91.04           C  
ATOM   3268  CD  GLN A 461      -8.494  22.509  14.806  1.00 91.04           C  
ATOM   3269  NE2 GLN A 461      -8.061  23.749  14.857  1.00 91.04           N  
ATOM   3270  OE1 GLN A 461      -9.303  22.133  15.644  1.00 91.04           O  
ATOM   3271  N   ALA A 462      -8.131  16.985  14.287  1.00 88.69           N  
ATOM   3272  CA  ALA A 462      -8.633  15.614  14.370  1.00 88.69           C  
ATOM   3273  C   ALA A 462      -8.339  14.933  15.723  1.00 88.69           C  
ATOM   3274  CB  ALA A 462      -8.023  14.814  13.212  1.00 88.69           C  
ATOM   3275  O   ALA A 462      -8.963  13.929  16.052  1.00 88.69           O  
ATOM   3276  N   THR A 463      -7.389  15.449  16.515  1.00 85.35           N  
ATOM   3277  CA  THR A 463      -7.039  14.912  17.848  1.00 85.35           C  
ATOM   3278  C   THR A 463      -7.638  15.705  19.011  1.00 85.35           C  
ATOM   3279  CB  THR A 463      -5.512  14.821  18.046  1.00 85.35           C  
ATOM   3280  O   THR A 463      -7.849  15.155  20.090  1.00 85.35           O  
ATOM   3281  CG2 THR A 463      -4.745  14.012  16.991  1.00 85.35           C  
ATOM   3282  OG1 THR A 463      -4.927  16.097  18.121  1.00 85.35           O  
ATOM   3283  N   HIS A 464      -7.898  17.003  18.830  1.00 72.38           N  
ATOM   3284  CA  HIS A 464      -8.161  17.908  19.950  1.00 72.38           C  
ATOM   3285  C   HIS A 464      -9.641  17.981  20.370  1.00 72.38           C  
ATOM   3286  CB  HIS A 464      -7.569  19.285  19.614  1.00 72.38           C  
ATOM   3287  O   HIS A 464      -9.945  18.445  21.474  1.00 72.38           O  
ATOM   3288  CG  HIS A 464      -7.162  20.057  20.840  1.00 72.38           C  
ATOM   3289  CD2 HIS A 464      -5.893  20.178  21.335  1.00 72.38           C  
ATOM   3290  ND1 HIS A 464      -8.002  20.695  21.718  1.00 72.38           N  
ATOM   3291  CE1 HIS A 464      -7.256  21.218  22.704  1.00 72.38           C  
ATOM   3292  NE2 HIS A 464      -5.964  20.915  22.523  1.00 72.38           N  
ATOM   3293  N   ARG A 465     -10.579  17.535  19.520  1.00 59.52           N  
ATOM   3294  CA  ARG A 465     -12.023  17.591  19.822  1.00 59.52           C  
ATOM   3295  C   ARG A 465     -12.541  16.442  20.688  1.00 59.52           C  
ATOM   3296  CB  ARG A 465     -12.849  17.790  18.541  1.00 59.52           C  
ATOM   3297  O   ARG A 465     -13.503  16.672  21.417  1.00 59.52           O  
ATOM   3298  CG  ARG A 465     -12.887  19.279  18.171  1.00 59.52           C  
ATOM   3299  CD  ARG A 465     -13.830  19.551  16.996  1.00 59.52           C  
ATOM   3300  NE  ARG A 465     -14.012  21.003  16.809  1.00 59.52           N  
ATOM   3301  NH1 ARG A 465     -14.979  20.947  14.727  1.00 59.52           N  
ATOM   3302  NH2 ARG A 465     -14.704  22.898  15.755  1.00 59.52           N  
ATOM   3303  CZ  ARG A 465     -14.562  21.601  15.770  1.00 59.52           C  
ATOM   3304  N   ASP A 466     -11.838  15.313  20.753  1.00 54.33           N  
ATOM   3305  CA  ASP A 466     -12.183  14.187  21.644  1.00 54.33           C  
ATOM   3306  C   ASP A 466     -12.168  14.573  23.134  1.00 54.33           C  
ATOM   3307  CB  ASP A 466     -11.208  13.017  21.409  1.00 54.33           C  
ATOM   3308  O   ASP A 466     -12.774  13.912  23.968  1.00 54.33           O  
ATOM   3309  CG  ASP A 466     -11.364  12.331  20.047  1.00 54.33           C  
ATOM   3310  OD1 ASP A 466     -12.362  12.632  19.359  1.00 54.33           O  
ATOM   3311  OD2 ASP A 466     -10.429  11.577  19.688  1.00 54.33           O  
ATOM   3312  N   ARG A 467     -11.506  15.680  23.497  1.00 47.68           N  
ATOM   3313  CA  ARG A 467     -11.422  16.153  24.887  1.00 47.68           C  
ATOM   3314  C   ARG A 467     -12.645  16.937  25.371  1.00 47.68           C  
ATOM   3315  CB  ARG A 467     -10.133  16.964  25.085  1.00 47.68           C  
ATOM   3316  O   ARG A 467     -12.667  17.311  26.539  1.00 47.68           O  
ATOM   3317  CG  ARG A 467      -8.884  16.087  24.954  1.00 47.68           C  
ATOM   3318  CD  ARG A 467      -7.641  16.918  25.278  1.00 47.68           C  
ATOM   3319  NE  ARG A 467      -6.416  16.105  25.195  1.00 47.68           N  
ATOM   3320  NH1 ARG A 467      -4.909  17.828  25.408  1.00 47.68           N  
ATOM   3321  NH2 ARG A 467      -4.169  15.747  25.105  1.00 47.68           N  
ATOM   3322  CZ  ARG A 467      -5.177  16.563  25.244  1.00 47.68           C  
ATOM   3323  N   ARG A 468     -13.615  17.255  24.504  1.00 45.10           N  
ATOM   3324  CA  ARG A 468     -14.751  18.134  24.854  1.00 45.10           C  
ATOM   3325  C   ARG A 468     -16.096  17.424  25.017  1.00 45.10           C  
ATOM   3326  CB  ARG A 468     -14.839  19.326  23.888  1.00 45.10           C  
ATOM   3327  O   ARG A 468     -17.070  18.101  25.330  1.00 45.10           O  
ATOM   3328  CG  ARG A 468     -13.654  20.290  24.048  1.00 45.10           C  
ATOM   3329  CD  ARG A 468     -13.949  21.596  23.301  1.00 45.10           C  
ATOM   3330  NE  ARG A 468     -12.828  22.552  23.396  1.00 45.10           N  
ATOM   3331  NH1 ARG A 468     -13.987  24.435  22.768  1.00 45.10           N  
ATOM   3332  NH2 ARG A 468     -11.814  24.591  23.239  1.00 45.10           N  
ATOM   3333  CZ  ARG A 468     -12.881  23.848  23.134  1.00 45.10           C  
ATOM   3334  N   LEU A 469     -16.161  16.106  24.845  1.00 39.31           N  
ATOM   3335  CA  LEU A 469     -17.350  15.330  25.201  1.00 39.31           C  
ATOM   3336  C   LEU A 469     -17.222  14.866  26.665  1.00 39.31           C  
ATOM   3337  CB  LEU A 469     -17.534  14.170  24.208  1.00 39.31           C  
ATOM   3338  O   LEU A 469     -16.159  14.353  27.029  1.00 39.31           O  
ATOM   3339  CG  LEU A 469     -17.923  14.636  22.790  1.00 39.31           C  
ATOM   3340  CD1 LEU A 469     -17.813  13.477  21.803  1.00 39.31           C  
ATOM   3341  CD2 LEU A 469     -19.354  15.181  22.729  1.00 39.31           C  
ATOM   3342  N   PRO A 470     -18.241  15.071  27.523  1.00 31.39           N  
ATOM   3343  CA  PRO A 470     -18.241  14.481  28.854  1.00 31.39           C  
ATOM   3344  C   PRO A 470     -18.258  12.954  28.718  1.00 31.39           C  
ATOM   3345  CB  PRO A 470     -19.473  15.023  29.587  1.00 31.39           C  
ATOM   3346  O   PRO A 470     -18.966  12.421  27.864  1.00 31.39           O  
ATOM   3347  CG  PRO A 470     -20.290  15.785  28.541  1.00 31.39           C  
ATOM   3348  CD  PRO A 470     -19.530  15.668  27.221  1.00 31.39           C  
ATOM   3349  N   ARG A 471     -17.432  12.282  29.525  1.00 34.90           N  
ATOM   3350  CA  ARG A 471     -17.475  10.824  29.693  1.00 34.90           C  
ATOM   3351  C   ARG A 471     -18.785  10.374  30.315  1.00 34.90           C  
ATOM   3352  CB  ARG A 471     -16.335  10.336  30.591  1.00 34.90           C  
ATOM   3353  O   ARG A 471     -19.300  11.137  31.164  1.00 34.90           O  
ATOM   3354  CG  ARG A 471     -15.020  10.189  29.833  1.00 34.90           C  
ATOM   3355  CD  ARG A 471     -14.001   9.570  30.790  1.00 34.90           C  
ATOM   3356  NE  ARG A 471     -12.745   9.234  30.105  1.00 34.90           N  
ATOM   3357  NH1 ARG A 471     -11.698   8.320  31.926  1.00 34.90           N  
ATOM   3358  NH2 ARG A 471     -10.691   8.285  29.933  1.00 34.90           N  
ATOM   3359  CZ  ARG A 471     -11.719   8.621  30.658  1.00 34.90           C  
ATOM   3360  OXT ARG A 471     -19.118   9.215  29.996  1.00 34.90           O  
TER    3361      ARG A 471                                                      
ENDMDL                                                                          
END                                                                             
