# Supplementary material for: Cryo‐EM structure of antibacterial efflux transporter QacA from Staphylococcus aureus reveals a novel extracellular loop with allosteric role
Source: EMBO J. 2023 Jul 17;42(16):e113418. doi: 10.15252/embj.2023113418 (PMC10425836; doi:10.15252/embj.2023113418)
Supplement: Supplementary file 4 — Source Data for Expanded View [file EMBJ-42-e113418-s008.zip › Expanded view source data/Figure EV2/AF2 models/AF-P9WJY2-MT1454.pdb]

HEADER                                            01-JUN-22                     
TITLE     ALPHAFOLD MONOMER V2.0 PREDICTION FOR PROBABLE TRIACYLGLYCERIDE       
TITLE    2 TRANSPORTER MT1454 (P9WJY2)                                          
COMPND    MOL_ID: 1;                                                            
COMPND   2 MOLECULE: PROBABLE TRIACYLGLYCERIDE TRANSPORTER MT1454;              
COMPND   3 CHAIN: A                                                             
SOURCE    MOL_ID: 1;                                                            
SOURCE   2 ORGANISM_SCIENTIFIC: MYCOBACTERIUM TUBERCULOSIS (STRAIN CDC 1551 /   
SOURCE   3 OSHKOSH);                                                            
SOURCE   4 ORGANISM_TAXID: 83331                                                
REMARK   1                                                                      
REMARK   1 REFERENCE 1                                                          
REMARK   1  AUTH   JOHN JUMPER, RICHARD EVANS, ALEXANDER PRITZEL, TIM GREEN,    
REMARK   1  AUTH 2 MICHAEL FIGURNOV, OLAF RONNEBERGER, KATHRYN TUNYASUVUNAKOOL, 
REMARK   1  AUTH 3 RUSS BATES, AUGUSTIN ZIDEK, ANNA POTAPENKO, ALEX BRIDGLAND,  
REMARK   1  AUTH 4 CLEMENS MEYER, SIMON A A KOHL, ANDREW J BALLARD,             
REMARK   1  AUTH 5 ANDREW COWIE, BERNARDINO ROMERA-PAREDES, STANISLAV NIKOLOV,  
REMARK   1  AUTH 6 RISHUB JAIN, JONAS ADLER, TREVOR BACK, STIG PETERSEN,        
REMARK   1  AUTH 7 DAVID REIMAN, ELLEN CLANCY, MICHAL ZIELINSKI,                
REMARK   1  AUTH 8 MARTIN STEINEGGER, MICHALINA PACHOLSKA, TAMAS BERGHAMMER,    
REMARK   1  AUTH 9 DAVID SILVER, ORIOL VINYALS, ANDREW W SENIOR,                
REMARK   1  AUTH10 KORAY KAVUKCUOGLU, PUSHMEET KOHLI, DEMIS HASSABIS            
REMARK   1  TITL   HIGHLY ACCURATE PROTEIN STRUCTURE PREDICTION WITH ALPHAFOLD  
REMARK   1  REF    NATURE                        V. 596   583 2021              
REMARK   1  REFN                   ISSN 0028-0836                               
REMARK   1  PMID   34265844                                                     
REMARK   1  DOI    10.1038/s41586-021-03819-2                                   
REMARK   1                                                                      
REMARK   1 DISCLAIMERS                                                          
REMARK   1 ALPHAFOLD DATA, COPYRIGHT (2021) DEEPMIND TECHNOLOGIES LIMITED. THE  
REMARK   1 INFORMATION PROVIDED IS THEORETICAL MODELLING ONLY AND CAUTION SHOULD
REMARK   1 BE EXERCISED IN ITS USE. IT IS PROVIDED "AS-IS" WITHOUT ANY WARRANTY 
REMARK   1 OF ANY KIND, WHETHER EXPRESSED OR IMPLIED. NO WARRANTY IS GIVEN THAT 
REMARK   1 USE OF THE INFORMATION SHALL NOT INFRINGE THE RIGHTS OF ANY THIRD    
REMARK   1 PARTY. THE INFORMATION IS NOT INTENDED TO BE A SUBSTITUTE FOR        
REMARK   1 PROFESSIONAL MEDICAL ADVICE, DIAGNOSIS, OR TREATMENT, AND DOES NOT   
REMARK   1 CONSTITUTE MEDICAL OR OTHER PROFESSIONAL ADVICE. IT IS AVAILABLE FOR 
REMARK   1 ACADEMIC AND COMMERCIAL PURPOSES, UNDER CC-BY 4.0 LICENCE.           
DBREF  XXXX A    1   518  UNP    P9WJY2   MFS55_MYCTO      1    518             
SEQRES   1 A  518  MET ARG ALA GLY ARG ARG VAL ALA ILE SER ALA GLY SER          
SEQRES   2 A  518  LEU ALA VAL LEU LEU GLY ALA LEU ASP THR TYR VAL VAL          
SEQRES   3 A  518  VAL THR ILE MET ARG ASP ILE MET ASN SER VAL GLY ILE          
SEQRES   4 A  518  PRO ILE ASN GLN LEU HIS ARG ILE THR TRP ILE VAL THR          
SEQRES   5 A  518  MET TYR LEU LEU GLY TYR ILE ALA ALA MET PRO LEU LEU          
SEQRES   6 A  518  GLY ARG ALA SER ASP ARG PHE GLY ARG LYS LEU MET LEU          
SEQRES   7 A  518  GLN VAL SER LEU ALA GLY PHE ILE ILE GLY SER VAL VAL          
SEQRES   8 A  518  THR ALA LEU ALA GLY HIS PHE GLY ASP PHE HIS MET LEU          
SEQRES   9 A  518  ILE ALA GLY ARG THR ILE GLN GLY VAL ALA SER GLY ALA          
SEQRES  10 A  518  LEU LEU PRO ILE THR LEU ALA LEU GLY ALA ASP LEU TRP          
SEQRES  11 A  518  SER GLN ARG ASN ARG ALA GLY VAL LEU GLY GLY ILE GLY          
SEQRES  12 A  518  ALA ALA GLN GLU LEU GLY SER VAL LEU GLY PRO LEU TYR          
SEQRES  13 A  518  GLY ILE PHE ILE VAL TRP LEU LEU HIS ASP TRP ARG ASP          
SEQRES  14 A  518  VAL PHE TRP ILE ASN VAL PRO LEU THR ALA ILE ALA MET          
SEQRES  15 A  518  VAL MET ILE HIS PHE SER LEU PRO SER HIS ASP ARG SER          
SEQRES  16 A  518  THR GLU PRO GLU ARG VAL ASP LEU VAL GLY GLY LEU LEU          
SEQRES  17 A  518  LEU ALA LEU ALA LEU GLY LEU ALA VAL ILE GLY LEU TYR          
SEQRES  18 A  518  ASN PRO ASN PRO ASP GLY LYS HIS VAL LEU PRO ASP TYR          
SEQRES  19 A  518  GLY ALA PRO LEU LEU VAL GLY ALA LEU VAL ALA ALA VAL          
SEQRES  20 A  518  ALA PHE PHE GLY TRP GLU ARG PHE ALA ARG THR ARG LEU          
SEQRES  21 A  518  ILE ASP PRO ALA GLY VAL HIS PHE ARG PRO PHE LEU SER          
SEQRES  22 A  518  ALA LEU GLY ALA SER VAL ALA ALA GLY ALA ALA LEU MET          
SEQRES  23 A  518  VAL THR LEU VAL ASP VAL GLU LEU PHE GLY GLN GLY VAL          
SEQRES  24 A  518  LEU GLN MET ASP GLN ALA GLN ALA ALA GLY MET LEU LEU          
SEQRES  25 A  518  TRP PHE LEU ILE ALA LEU PRO ILE GLY ALA VAL THR GLY          
SEQRES  26 A  518  GLY TRP ILE ALA THR ARG ALA GLY ASP ARG ALA VAL ALA          
SEQRES  27 A  518  PHE ALA GLY LEU LEU ILE ALA ALA TYR GLY TYR TRP LEU          
SEQRES  28 A  518  ILE SER HIS TRP PRO VAL ASP LEU LEU ALA ASP ARG HIS          
SEQRES  29 A  518  ASN ILE LEU GLY LEU PHE THR VAL PRO ALA MET HIS THR          
SEQRES  30 A  518  ASP LEU VAL VAL ALA GLY LEU GLY LEU GLY LEU VAL ILE          
SEQRES  31 A  518  GLY PRO LEU SER SER ALA THR LEU ARG VAL VAL PRO SER          
SEQRES  32 A  518  ALA GLN HIS GLY ILE ALA SER ALA ALA VAL VAL VAL ALA          
SEQRES  33 A  518  ARG MET THR GLY MET LEU ILE GLY VAL ALA ALA LEU SER          
SEQRES  34 A  518  ALA TRP GLY LEU TYR ARG PHE ASN GLN ILE LEU ALA GLY          
SEQRES  35 A  518  LEU SER ALA ALA ILE PRO PRO ASN ALA SER LEU LEU GLU          
SEQRES  36 A  518  ARG ALA ALA ALA ILE GLY ALA ARG TYR GLN GLN ALA PHE          
SEQRES  37 A  518  ALA LEU MET TYR GLY GLU ILE PHE THR ILE THR ALA ILE          
SEQRES  38 A  518  VAL CYS VAL PHE GLY ALA VAL LEU GLY LEU LEU ILE SER          
SEQRES  39 A  518  GLY ARG LYS GLU HIS ALA ASP GLU PRO GLU VAL GLN GLU          
SEQRES  40 A  518  GLN PRO THR LEU ALA PRO GLN VAL GLU PRO LEU                  
CRYST1    1.000    1.000    1.000  90.00  90.00  90.00 P 1           1          
ORIGX1      1.000000  0.000000  0.000000        0.00000                         
ORIGX2      0.000000  1.000000  0.000000        0.00000                         
ORIGX3      0.000000  0.000000  1.000000        0.00000                         
SCALE1      1.000000  0.000000  0.000000        0.00000                         
SCALE2      0.000000  1.000000  0.000000        0.00000                         
SCALE3      0.000000  0.000000  1.000000        0.00000                         
MODEL        1                                                                  
ATOM      1  N   MET A   1     -21.941 -24.298  17.495  1.00 57.67           N  
ATOM      2  CA  MET A   1     -21.767 -22.828  17.354  1.00 57.67           C  
ATOM      3  C   MET A   1     -20.322 -22.342  17.510  1.00 57.67           C  
ATOM      4  CB  MET A   1     -22.733 -22.042  18.246  1.00 57.67           C  
ATOM      5  O   MET A   1     -19.843 -21.706  16.583  1.00 57.67           O  
ATOM      6  CG  MET A   1     -24.130 -22.020  17.621  1.00 57.67           C  
ATOM      7  SD  MET A   1     -25.276 -20.997  18.565  1.00 57.67           S  
ATOM      8  CE  MET A   1     -26.480 -20.573  17.272  1.00 57.67           C  
ATOM      9  N   ARG A   2     -19.595 -22.628  18.611  1.00 65.98           N  
ATOM     10  CA  ARG A   2     -18.215 -22.109  18.818  1.00 65.98           C  
ATOM     11  C   ARG A   2     -17.230 -22.442  17.682  1.00 65.98           C  
ATOM     12  CB  ARG A   2     -17.632 -22.594  20.162  1.00 65.98           C  
ATOM     13  O   ARG A   2     -16.462 -21.570  17.295  1.00 65.98           O  
ATOM     14  CG  ARG A   2     -18.268 -21.930  21.396  1.00 65.98           C  
ATOM     15  CD  ARG A   2     -17.578 -22.408  22.686  1.00 65.98           C  
ATOM     16  NE  ARG A   2     -18.170 -21.800  23.897  1.00 65.98           N  
ATOM     17  NH1 ARG A   2     -16.917 -22.930  25.470  1.00 65.98           N  
ATOM     18  NH2 ARG A   2     -18.458 -21.472  26.138  1.00 65.98           N  
ATOM     19  CZ  ARG A   2     -17.845 -22.069  25.155  1.00 65.98           C  
ATOM     20  N   ALA A   3     -17.279 -23.665  17.141  1.00 71.40           N  
ATOM     21  CA  ALA A   3     -16.428 -24.076  16.020  1.00 71.40           C  
ATOM     22  C   ALA A   3     -16.702 -23.244  14.754  1.00 71.40           C  
ATOM     23  CB  ALA A   3     -16.607 -25.581  15.779  1.00 71.40           C  
ATOM     24  O   ALA A   3     -15.781 -22.628  14.233  1.00 71.40           O  
ATOM     25  N   GLY A   4     -17.970 -23.123  14.337  1.00 82.60           N  
ATOM     26  CA  GLY A   4     -18.356 -22.332  13.160  1.00 82.60           C  
ATOM     27  C   GLY A   4     -17.933 -20.863  13.250  1.00 82.60           C  
ATOM     28  O   GLY A   4     -17.393 -20.325  12.292  1.00 82.60           O  
ATOM     29  N   ARG A   5     -18.053 -20.233  14.430  1.00 84.67           N  
ATOM     30  CA  ARG A   5     -17.596 -18.844  14.621  1.00 84.67           C  
ATOM     31  C   ARG A   5     -16.088 -18.691  14.405  1.00 84.67           C  
ATOM     32  CB  ARG A   5     -18.004 -18.306  16.001  1.00 84.67           C  
ATOM     33  O   ARG A   5     -15.665 -17.767  13.721  1.00 84.67           O  
ATOM     34  CG  ARG A   5     -19.524 -18.207  16.175  1.00 84.67           C  
ATOM     35  CD  ARG A   5     -19.867 -17.499  17.492  1.00 84.67           C  
ATOM     36  NE  ARG A   5     -21.324 -17.427  17.713  1.00 84.67           N  
ATOM     37  NH1 ARG A   5     -21.260 -16.295  19.713  1.00 84.67           N  
ATOM     38  NH2 ARG A   5     -23.223 -16.936  18.874  1.00 84.67           N  
ATOM     39  CZ  ARG A   5     -21.925 -16.893  18.764  1.00 84.67           C  
ATOM     40  N   ARG A   6     -15.269 -19.594  14.963  1.00 87.63           N  
ATOM     41  CA  ARG A   6     -13.803 -19.555  14.785  1.00 87.63           C  
ATOM     42  C   ARG A   6     -13.403 -19.769  13.328  1.00 87.63           C  
ATOM     43  CB  ARG A   6     -13.106 -20.594  15.672  1.00 87.63           C  
ATOM     44  O   ARG A   6     -12.550 -19.039  12.837  1.00 87.63           O  
ATOM     45  CG  ARG A   6     -13.135 -20.215  17.157  1.00 87.63           C  
ATOM     46  CD  ARG A   6     -12.370 -21.272  17.961  1.00 87.63           C  
ATOM     47  NE  ARG A   6     -12.382 -20.981  19.407  1.00 87.63           N  
ATOM     48  NH1 ARG A   6     -11.144 -22.802  20.067  1.00 87.63           N  
ATOM     49  NH2 ARG A   6     -11.849 -21.341  21.595  1.00 87.63           N  
ATOM     50  CZ  ARG A   6     -11.796 -21.707  20.345  1.00 87.63           C  
ATOM     51  N   VAL A   7     -14.047 -20.717  12.645  1.00 90.46           N  
ATOM     52  CA  VAL A   7     -13.791 -20.983  11.222  1.00 90.46           C  
ATOM     53  C   VAL A   7     -14.160 -19.764  10.372  1.00 90.46           C  
ATOM     54  CB  VAL A   7     -14.515 -22.253  10.742  1.00 90.46           C  
ATOM     55  O   VAL A   7     -13.348 -19.337   9.555  1.00 90.46           O  
ATOM     56  CG1 VAL A   7     -14.251 -22.519   9.255  1.00 90.46           C  
ATOM     57  CG2 VAL A   7     -14.009 -23.495  11.493  1.00 90.46           C  
ATOM     58  N   ALA A   8     -15.316 -19.137  10.621  1.00 88.50           N  
ATOM     59  CA  ALA A   8     -15.735 -17.929   9.911  1.00 88.50           C  
ATOM     60  C   ALA A   8     -14.727 -16.778  10.060  1.00 88.50           C  
ATOM     61  CB  ALA A   8     -17.121 -17.506  10.411  1.00 88.50           C  
ATOM     62  O   ALA A   8     -14.371 -16.156   9.063  1.00 88.50           O  
ATOM     63  N   ILE A   9     -14.220 -16.533  11.274  1.00 90.51           N  
ATOM     64  CA  ILE A   9     -13.197 -15.501  11.496  1.00 90.51           C  
ATOM     65  C   ILE A   9     -11.873 -15.875  10.847  1.00 90.51           C  
ATOM     66  CB  ILE A   9     -13.029 -15.181  12.993  1.00 90.51           C  
ATOM     67  O   ILE A   9     -11.280 -15.023  10.207  1.00 90.51           O  
ATOM     68  CG1 ILE A   9     -14.318 -14.581  13.583  1.00 90.51           C  
ATOM     69  CG2 ILE A   9     -11.846 -14.235  13.265  1.00 90.51           C  
ATOM     70  CD1 ILE A   9     -14.872 -13.321  12.906  1.00 90.51           C  
ATOM     71  N   SER A  10     -11.424 -17.130  10.933  1.00 92.19           N  
ATOM     72  CA  SER A  10     -10.193 -17.534  10.240  1.00 92.19           C  
ATOM     73  C   SER A  10     -10.295 -17.363   8.722  1.00 92.19           C  
ATOM     74  CB  SER A  10      -9.795 -18.966  10.601  1.00 92.19           C  
ATOM     75  O   SER A  10      -9.349 -16.890   8.102  1.00 92.19           O  
ATOM     76  OG  SER A  10     -10.761 -19.929  10.223  1.00 92.19           O  
ATOM     77  N   ALA A  11     -11.454 -17.671   8.133  1.00 93.90           N  
ATOM     78  CA  ALA A  11     -11.692 -17.505   6.705  1.00 93.90           C  
ATOM     79  C   ALA A  11     -11.805 -16.026   6.307  1.00 93.90           C  
ATOM     80  CB  ALA A  11     -12.956 -18.283   6.344  1.00 93.90           C  
ATOM     81  O   ALA A  11     -11.250 -15.624   5.289  1.00 93.90           O  
ATOM     82  N   GLY A  12     -12.470 -15.205   7.126  1.00 93.81           N  
ATOM     83  CA  GLY A  12     -12.514 -13.756   6.942  1.00 93.81           C  
ATOM     84  C   GLY A  12     -11.129 -13.118   7.069  1.00 93.81           C  
ATOM     85  O   GLY A  12     -10.733 -12.338   6.214  1.00 93.81           O  
ATOM     86  N   SER A  13     -10.341 -13.501   8.074  1.00 93.81           N  
ATOM     87  CA  SER A  13      -8.959 -13.037   8.232  1.00 93.81           C  
ATOM     88  C   SER A  13      -8.062 -13.487   7.080  1.00 93.81           C  
ATOM     89  CB  SER A  13      -8.358 -13.536   9.546  1.00 93.81           C  
ATOM     90  O   SER A  13      -7.222 -12.710   6.644  1.00 93.81           O  
ATOM     91  OG  SER A  13      -9.014 -12.959  10.658  1.00 93.81           O  
ATOM     92  N   LEU A  14      -8.247 -14.704   6.553  1.00 95.07           N  
ATOM     93  CA  LEU A  14      -7.552 -15.165   5.348  1.00 95.07           C  
ATOM     94  C   LEU A  14      -7.934 -14.317   4.129  1.00 95.07           C  
ATOM     95  CB  LEU A  14      -7.865 -16.655   5.118  1.00 95.07           C  
ATOM     96  O   LEU A  14      -7.061 -13.900   3.380  1.00 95.07           O  
ATOM     97  CG  LEU A  14      -7.260 -17.238   3.825  1.00 95.07           C  
ATOM     98  CD1 LEU A  14      -5.731 -17.204   3.840  1.00 95.07           C  
ATOM     99  CD2 LEU A  14      -7.717 -18.687   3.653  1.00 95.07           C  
ATOM    100  N   ALA A  15      -9.221 -14.025   3.946  1.00 95.00           N  
ATOM    101  CA  ALA A  15      -9.695 -13.145   2.882  1.00 95.00           C  
ATOM    102  C   ALA A  15      -9.081 -11.739   2.977  1.00 95.00           C  
ATOM    103  CB  ALA A  15     -11.220 -13.090   2.968  1.00 95.00           C  
ATOM    104  O   ALA A  15      -8.582 -11.215   1.984  1.00 95.00           O  
ATOM    105  N   VAL A  16      -9.078 -11.156   4.176  1.00 94.46           N  
ATOM    106  CA  VAL A  16      -8.442  -9.864   4.468  1.00 94.46           C  
ATOM    107  C   VAL A  16      -6.942  -9.915   4.173  1.00 94.46           C  
ATOM    108  CB  VAL A  16      -8.725  -9.477   5.932  1.00 94.46           C  
ATOM    109  O   VAL A  16      -6.427  -9.028   3.502  1.00 94.46           O  
ATOM    110  CG1 VAL A  16      -7.922  -8.277   6.424  1.00 94.46           C  
ATOM    111  CG2 VAL A  16     -10.201  -9.099   6.096  1.00 94.46           C  
ATOM    112  N   LEU A  17      -6.253 -10.975   4.603  1.00 95.16           N  
ATOM    113  CA  LEU A  17      -4.834 -11.189   4.323  1.00 95.16           C  
ATOM    114  C   LEU A  17      -4.559 -11.245   2.814  1.00 95.16           C  
ATOM    115  CB  LEU A  17      -4.377 -12.482   5.026  1.00 95.16           C  
ATOM    116  O   LEU A  17      -3.651 -10.567   2.351  1.00 95.16           O  
ATOM    117  CG  LEU A  17      -2.903 -12.858   4.791  1.00 95.16           C  
ATOM    118  CD1 LEU A  17      -1.964 -11.904   5.518  1.00 95.16           C  
ATOM    119  CD2 LEU A  17      -2.633 -14.269   5.308  1.00 95.16           C  
ATOM    120  N   LEU A  18      -5.341 -12.013   2.049  1.00 94.58           N  
ATOM    121  CA  LEU A  18      -5.195 -12.129   0.592  1.00 94.58           C  
ATOM    122  C   LEU A  18      -5.436 -10.791  -0.112  1.00 94.58           C  
ATOM    123  CB  LEU A  18      -6.175 -13.187   0.052  1.00 94.58           C  
ATOM    124  O   LEU A  18      -4.642 -10.391  -0.961  1.00 94.58           O  
ATOM    125  CG  LEU A  18      -5.829 -14.638   0.424  1.00 94.58           C  
ATOM    126  CD1 LEU A  18      -6.997 -15.552   0.043  1.00 94.58           C  
ATOM    127  CD2 LEU A  18      -4.571 -15.134  -0.284  1.00 94.58           C  
ATOM    128  N   GLY A  19      -6.494 -10.075   0.276  1.00 94.10           N  
ATOM    129  CA  GLY A  19      -6.781  -8.744  -0.251  1.00 94.10           C  
ATOM    130  C   GLY A  19      -5.678  -7.736   0.076  1.00 94.10           C  
ATOM    131  O   GLY A  19      -5.300  -6.924  -0.770  1.00 94.10           O  
ATOM    132  N   ALA A  20      -5.111  -7.805   1.280  1.00 92.64           N  
ATOM    133  CA  ALA A  20      -3.970  -6.991   1.664  1.00 92.64           C  
ATOM    134  C   ALA A  20      -2.717  -7.366   0.859  1.00 92.64           C  
ATOM    135  CB  ALA A  20      -3.771  -7.096   3.174  1.00 92.64           C  
ATOM    136  O   ALA A  20      -2.150  -6.477   0.242  1.00 92.64           O  
ATOM    137  N   LEU A  21      -2.334  -8.646   0.772  1.00 93.07           N  
ATOM    138  CA  LEU A  21      -1.194  -9.116  -0.036  1.00 93.07           C  
ATOM    139  C   LEU A  21      -1.267  -8.583  -1.476  1.00 93.07           C  
ATOM    140  CB  LEU A  21      -1.164 -10.660  -0.056  1.00 93.07           C  
ATOM    141  O   LEU A  21      -0.321  -7.961  -1.959  1.00 93.07           O  
ATOM    142  CG  LEU A  21      -0.681 -11.351   1.233  1.00 93.07           C  
ATOM    143  CD1 LEU A  21      -0.966 -12.850   1.169  1.00 93.07           C  
ATOM    144  CD2 LEU A  21       0.817 -11.196   1.450  1.00 93.07           C  
ATOM    145  N   ASP A  22      -2.418  -8.755  -2.128  1.00 93.81           N  
ATOM    146  CA  ASP A  22      -2.654  -8.357  -3.521  1.00 93.81           C  
ATOM    147  C   ASP A  22      -2.599  -6.833  -3.744  1.00 93.81           C  
ATOM    148  CB  ASP A  22      -4.005  -8.946  -3.935  1.00 93.81           C  
ATOM    149  O   ASP A  22      -2.263  -6.357  -4.833  1.00 93.81           O  
ATOM    150  CG  ASP A  22      -4.313  -8.743  -5.416  1.00 93.81           C  
ATOM    151  OD1 ASP A  22      -3.963  -9.613  -6.240  1.00 93.81           O  
ATOM    152  OD2 ASP A  22      -4.928  -7.711  -5.750  1.00 93.81           O  
ATOM    153  N   THR A  23      -2.844  -6.044  -2.695  1.00 91.70           N  
ATOM    154  CA  THR A  23      -2.703  -4.581  -2.749  1.00 91.70           C  
ATOM    155  C   THR A  23      -1.259  -4.159  -3.019  1.00 91.70           C  
ATOM    156  CB  THR A  23      -3.179  -3.926  -1.443  1.00 91.70           C  
ATOM    157  O   THR A  23      -1.026  -3.209  -3.765  1.00 91.70           O  
ATOM    158  CG2 THR A  23      -3.166  -2.400  -1.526  1.00 91.70           C  
ATOM    159  OG1 THR A  23      -4.489  -4.339  -1.107  1.00 91.70           O  
ATOM    160  N   TYR A  24      -0.292  -4.873  -2.437  1.00 90.21           N  
ATOM    161  CA  TYR A  24       1.124  -4.494  -2.462  1.00 90.21           C  
ATOM    162  C   TYR A  24       1.965  -5.356  -3.409  1.00 90.21           C  
ATOM    163  CB  TYR A  24       1.685  -4.537  -1.037  1.00 90.21           C  
ATOM    164  O   TYR A  24       3.047  -4.933  -3.808  1.00 90.21           O  
ATOM    165  CG  TYR A  24       1.026  -3.574  -0.073  1.00 90.21           C  
ATOM    166  CD1 TYR A  24       1.584  -2.314   0.185  1.00 90.21           C  
ATOM    167  CD2 TYR A  24      -0.151  -3.952   0.581  1.00 90.21           C  
ATOM    168  CE1 TYR A  24       0.960  -1.446   1.100  1.00 90.21           C  
ATOM    169  CE2 TYR A  24      -0.805  -3.084   1.471  1.00 90.21           C  
ATOM    170  OH  TYR A  24      -0.847  -0.963   2.600  1.00 90.21           O  
ATOM    171  CZ  TYR A  24      -0.245  -1.820   1.733  1.00 90.21           C  
ATOM    172  N   VAL A  25       1.474  -6.536  -3.800  1.00 91.02           N  
ATOM    173  CA  VAL A  25       2.222  -7.495  -4.627  1.00 91.02           C  
ATOM    174  C   VAL A  25       2.645  -6.932  -5.979  1.00 91.02           C  
ATOM    175  CB  VAL A  25       1.404  -8.785  -4.819  1.00 91.02           C  
ATOM    176  O   VAL A  25       3.732  -7.227  -6.456  1.00 91.02           O  
ATOM    177  CG1 VAL A  25       0.257  -8.681  -5.834  1.00 91.02           C  
ATOM    178  CG2 VAL A  25       2.326  -9.913  -5.240  1.00 91.02           C  
ATOM    179  N   VAL A  26       1.802  -6.088  -6.583  1.00 88.50           N  
ATOM    180  CA  VAL A  26       2.038  -5.552  -7.929  1.00 88.50           C  
ATOM    181  C   VAL A  26       3.339  -4.781  -8.011  1.00 88.50           C  
ATOM    182  CB  VAL A  26       0.862  -4.676  -8.386  1.00 88.50           C  
ATOM    183  O   VAL A  26       3.973  -4.828  -9.057  1.00 88.50           O  
ATOM    184  CG1 VAL A  26       1.159  -3.770  -9.589  1.00 88.50           C  
ATOM    185  CG2 VAL A  26      -0.284  -5.599  -8.794  1.00 88.50           C  
ATOM    186  N   VAL A  27       3.735  -4.103  -6.930  1.00 82.42           N  
ATOM    187  CA  VAL A  27       4.939  -3.274  -6.917  1.00 82.42           C  
ATOM    188  C   VAL A  27       6.162  -4.094  -7.319  1.00 82.42           C  
ATOM    189  CB  VAL A  27       5.143  -2.608  -5.551  1.00 82.42           C  
ATOM    190  O   VAL A  27       6.889  -3.673  -8.202  1.00 82.42           O  
ATOM    191  CG1 VAL A  27       6.398  -1.733  -5.565  1.00 82.42           C  
ATOM    192  CG2 VAL A  27       3.935  -1.739  -5.153  1.00 82.42           C  
ATOM    193  N   THR A  28       6.337  -5.300  -6.779  1.00 82.77           N  
ATOM    194  CA  THR A  28       7.543  -6.105  -7.035  1.00 82.77           C  
ATOM    195  C   THR A  28       7.532  -6.861  -8.360  1.00 82.77           C  
ATOM    196  CB  THR A  28       7.797  -7.077  -5.881  1.00 82.77           C  
ATOM    197  O   THR A  28       8.543  -7.446  -8.741  1.00 82.77           O  
ATOM    198  CG2 THR A  28       8.186  -6.304  -4.627  1.00 82.77           C  
ATOM    199  OG1 THR A  28       6.654  -7.839  -5.550  1.00 82.77           O  
ATOM    200  N   ILE A  29       6.404  -6.847  -9.073  1.00 86.28           N  
ATOM    201  CA  ILE A  29       6.227  -7.499 -10.380  1.00 86.28           C  
ATOM    202  C   ILE A  29       5.899  -6.482 -11.487  1.00 86.28           C  
ATOM    203  CB  ILE A  29       5.208  -8.658 -10.282  1.00 86.28           C  
ATOM    204  O   ILE A  29       5.471  -6.860 -12.579  1.00 86.28           O  
ATOM    205  CG1 ILE A  29       3.797  -8.137  -9.940  1.00 86.28           C  
ATOM    206  CG2 ILE A  29       5.669  -9.687  -9.232  1.00 86.28           C  
ATOM    207  CD1 ILE A  29       2.679  -9.183 -10.015  1.00 86.28           C  
ATOM    208  N   MET A  30       6.076  -5.179 -11.222  1.00 82.17           N  
ATOM    209  CA  MET A  30       5.680  -4.094 -12.130  1.00 82.17           C  
ATOM    210  C   MET A  30       6.295  -4.241 -13.522  1.00 82.17           C  
ATOM    211  CB  MET A  30       6.095  -2.729 -11.548  1.00 82.17           C  
ATOM    212  O   MET A  30       5.610  -4.019 -14.523  1.00 82.17           O  
ATOM    213  CG  MET A  30       5.062  -2.174 -10.569  1.00 82.17           C  
ATOM    214  SD  MET A  30       5.473  -0.546  -9.883  1.00 82.17           S  
ATOM    215  CE  MET A  30       3.892  -0.122  -9.128  1.00 82.17           C  
ATOM    216  N   ARG A  31       7.574  -4.617 -13.615  1.00 76.43           N  
ATOM    217  CA  ARG A  31       8.256  -4.726 -14.908  1.00 76.43           C  
ATOM    218  C   ARG A  31       7.910  -6.003 -15.670  1.00 76.43           C  
ATOM    219  CB  ARG A  31       9.753  -4.488 -14.713  1.00 76.43           C  
ATOM    220  O   ARG A  31       7.758  -5.920 -16.886  1.00 76.43           O  
ATOM    221  CG  ARG A  31      10.540  -4.465 -16.031  1.00 76.43           C  
ATOM    222  CD  ARG A  31      12.030  -4.538 -15.741  1.00 76.43           C  
ATOM    223  NE  ARG A  31      12.837  -4.025 -16.859  1.00 76.43           N  
ATOM    224  NH1 ARG A  31      14.883  -4.363 -15.873  1.00 76.43           N  
ATOM    225  NH2 ARG A  31      14.781  -3.547 -17.943  1.00 76.43           N  
ATOM    226  CZ  ARG A  31      14.157  -3.980 -16.884  1.00 76.43           C  
ATOM    227  N   ASP A  32       7.674  -7.128 -14.999  1.00 84.06           N  
ATOM    228  CA  ASP A  32       7.140  -8.330 -15.657  1.00 84.06           C  
ATOM    229  C   ASP A  32       5.782  -8.041 -16.305  1.00 84.06           C  
ATOM    230  CB  ASP A  32       6.973  -9.472 -14.655  1.00 84.06           C  
ATOM    231  O   ASP A  32       5.531  -8.394 -17.464  1.00 84.06           O  
ATOM    232  CG  ASP A  32       8.294  -9.987 -14.121  1.00 84.06           C  
ATOM    233  OD1 ASP A  32       9.156 -10.312 -14.964  1.00 84.06           O  
ATOM    234  OD2 ASP A  32       8.428 -10.002 -12.879  1.00 84.06           O  
ATOM    235  N   ILE A  33       4.938  -7.293 -15.586  1.00 87.35           N  
ATOM    236  CA  ILE A  33       3.683  -6.778 -16.120  1.00 87.35           C  
ATOM    237  C   ILE A  33       3.962  -5.900 -17.345  1.00 87.35           C  
ATOM    238  CB  ILE A  33       2.877  -6.056 -15.025  1.00 87.35           C  
ATOM    239  O   ILE A  33       3.429  -6.198 -18.412  1.00 87.35           O  
ATOM    240  CG1 ILE A  33       2.384  -7.054 -13.955  1.00 87.35           C  
ATOM    241  CG2 ILE A  33       1.682  -5.339 -15.659  1.00 87.35           C  
ATOM    242  CD1 ILE A  33       1.758  -6.401 -12.714  1.00 87.35           C  
ATOM    243  N   MET A  34       4.826  -4.880 -17.246  1.00 81.75           N  
ATOM    244  CA  MET A  34       5.150  -3.997 -18.380  1.00 81.75           C  
ATOM    245  C   MET A  34       5.615  -4.751 -19.621  1.00 81.75           C  
ATOM    246  CB  MET A  34       6.277  -3.025 -18.038  1.00 81.75           C  
ATOM    247  O   MET A  34       5.125  -4.474 -20.716  1.00 81.75           O  
ATOM    248  CG  MET A  34       5.855  -1.885 -17.129  1.00 81.75           C  
ATOM    249  SD  MET A  34       7.140  -0.629 -17.100  1.00 81.75           S  
ATOM    250  CE  MET A  34       8.360  -1.406 -16.020  1.00 81.75           C  
ATOM    251  N   ASN A  35       6.539  -5.695 -19.447  1.00 82.14           N  
ATOM    252  CA  ASN A  35       7.093  -6.488 -20.537  1.00 82.14           C  
ATOM    253  C   ASN A  35       5.997  -7.325 -21.208  1.00 82.14           C  
ATOM    254  CB  ASN A  35       8.215  -7.379 -19.976  1.00 82.14           C  
ATOM    255  O   ASN A  35       5.944  -7.401 -22.433  1.00 82.14           O  
ATOM    256  CG  ASN A  35       9.467  -6.624 -19.556  1.00 82.14           C  
ATOM    257  ND2 ASN A  35      10.282  -7.233 -18.728  1.00 82.14           N  
ATOM    258  OD1 ASN A  35       9.755  -5.514 -19.979  1.00 82.14           O  
ATOM    259  N   SER A  36       5.096  -7.915 -20.417  1.00 84.05           N  
ATOM    260  CA  SER A  36       4.010  -8.752 -20.939  1.00 84.05           C  
ATOM    261  C   SER A  36       2.874  -7.969 -21.608  1.00 84.05           C  
ATOM    262  CB  SER A  36       3.464  -9.646 -19.830  1.00 84.05           C  
ATOM    263  O   SER A  36       2.305  -8.459 -22.579  1.00 84.05           O  
ATOM    264  OG  SER A  36       2.775  -8.894 -18.859  1.00 84.05           O  
ATOM    265  N   VAL A  37       2.563  -6.753 -21.140  1.00 83.33           N  
ATOM    266  CA  VAL A  37       1.522  -5.882 -21.726  1.00 83.33           C  
ATOM    267  C   VAL A  37       2.074  -4.834 -22.699  1.00 83.33           C  
ATOM    268  CB  VAL A  37       0.590  -5.266 -20.662  1.00 83.33           C  
ATOM    269  O   VAL A  37       1.355  -3.929 -23.116  1.00 83.33           O  
ATOM    270  CG1 VAL A  37      -0.160  -6.338 -19.860  1.00 83.33           C  
ATOM    271  CG2 VAL A  37       1.303  -4.321 -19.686  1.00 83.33           C  
ATOM    272  N   GLY A  38       3.356  -4.933 -23.057  1.00 77.79           N  
ATOM    273  CA  GLY A  38       3.989  -4.081 -24.062  1.00 77.79           C  
ATOM    274  C   GLY A  38       4.072  -2.601 -23.682  1.00 77.79           C  
ATOM    275  O   GLY A  38       4.046  -1.750 -24.571  1.00 77.79           O  
ATOM    276  N   ILE A  39       4.166  -2.267 -22.389  1.00 73.75           N  
ATOM    277  CA  ILE A  39       4.392  -0.881 -21.953  1.00 73.75           C  
ATOM    278  C   ILE A  39       5.864  -0.536 -22.216  1.00 73.75           C  
ATOM    279  CB  ILE A  39       4.017  -0.651 -20.474  1.00 73.75           C  
ATOM    280  O   ILE A  39       6.750  -1.129 -21.595  1.00 73.75           O  
ATOM    281  CG1 ILE A  39       2.510  -0.893 -20.249  1.00 73.75           C  
ATOM    282  CG2 ILE A  39       4.377   0.786 -20.034  1.00 73.75           C  
ATOM    283  CD1 ILE A  39       2.137  -0.939 -18.762  1.00 73.75           C  
ATOM    284  N   PRO A  40       6.163   0.422 -23.110  1.00 69.00           N  
ATOM    285  CA  PRO A  40       7.540   0.796 -23.385  1.00 69.00           C  
ATOM    286  C   PRO A  40       8.160   1.541 -22.191  1.00 69.00           C  
ATOM    287  CB  PRO A  40       7.473   1.618 -24.672  1.00 69.00           C  
ATOM    288  O   PRO A  40       7.478   2.258 -21.460  1.00 69.00           O  
ATOM    289  CG  PRO A  40       6.085   2.256 -24.619  1.00 69.00           C  
ATOM    290  CD  PRO A  40       5.237   1.201 -23.920  1.00 69.00           C  
ATOM    291  N   ILE A  41       9.482   1.420 -22.026  1.00 63.73           N  
ATOM    292  CA  ILE A  41      10.256   1.988 -20.898  1.00 63.73           C  
ATOM    293  C   ILE A  41      10.156   3.526 -20.819  1.00 63.73           C  
ATOM    294  CB  ILE A  41      11.736   1.518 -20.991  1.00 63.73           C  
ATOM    295  O   ILE A  41      10.413   4.117 -19.782  1.00 63.73           O  
ATOM    296  CG1 ILE A  41      11.834  -0.025 -20.888  1.00 63.73           C  
ATOM    297  CG2 ILE A  41      12.634   2.158 -19.912  1.00 63.73           C  
ATOM    298  CD1 ILE A  41      13.206  -0.593 -21.280  1.00 63.73           C  
ATOM    299  N   ASN A  42       9.746   4.220 -21.882  1.00 64.48           N  
ATOM    300  CA  ASN A  42       9.495   5.667 -21.838  1.00 64.48           C  
ATOM    301  C   ASN A  42       8.102   6.038 -21.287  1.00 64.48           C  
ATOM    302  CB  ASN A  42       9.765   6.270 -23.225  1.00 64.48           C  
ATOM    303  O   ASN A  42       7.803   7.218 -21.119  1.00 64.48           O  
ATOM    304  CG  ASN A  42       8.830   5.772 -24.312  1.00 64.48           C  
ATOM    305  ND2 ASN A  42       8.815   6.421 -25.450  1.00 64.48           N  
ATOM    306  OD1 ASN A  42       8.126   4.788 -24.183  1.00 64.48           O  
ATOM    307  N   GLN A  43       7.248   5.053 -20.998  1.00 70.16           N  
ATOM    308  CA  GLN A  43       5.892   5.231 -20.476  1.00 70.16           C  
ATOM    309  C   GLN A  43       5.724   4.616 -19.077  1.00 70.16           C  
ATOM    310  CB  GLN A  43       4.854   4.719 -21.490  1.00 70.16           C  
ATOM    311  O   GLN A  43       4.632   4.175 -18.726  1.00 70.16           O  
ATOM    312  CG  GLN A  43       4.855   5.533 -22.792  1.00 70.16           C  
ATOM    313  CD  GLN A  43       3.834   5.027 -23.804  1.00 70.16           C  
ATOM    314  NE2 GLN A  43       4.001   5.328 -25.071  1.00 70.16           N  
ATOM    315  OE1 GLN A  43       2.856   4.373 -23.495  1.00 70.16           O  
ATOM    316  N   LEU A  44       6.777   4.630 -18.244  1.00 66.53           N  
ATOM    317  CA  LEU A  44       6.731   4.135 -16.851  1.00 66.53           C  
ATOM    318  C   LEU A  44       5.609   4.787 -16.026  1.00 66.53           C  
ATOM    319  CB  LEU A  44       8.076   4.385 -16.136  1.00 66.53           C  
ATOM    320  O   LEU A  44       5.051   4.166 -15.128  1.00 66.53           O  
ATOM    321  CG  LEU A  44       9.286   3.672 -16.752  1.00 66.53           C  
ATOM    322  CD1 LEU A  44      10.592   4.161 -16.133  1.00 66.53           C  
ATOM    323  CD2 LEU A  44       9.241   2.155 -16.638  1.00 66.53           C  
ATOM    324  N   HIS A  45       5.199   6.008 -16.380  1.00 70.03           N  
ATOM    325  CA  HIS A  45       4.054   6.685 -15.769  1.00 70.03           C  
ATOM    326  C   HIS A  45       2.731   5.908 -15.916  1.00 70.03           C  
ATOM    327  CB  HIS A  45       3.928   8.090 -16.377  1.00 70.03           C  
ATOM    328  O   HIS A  45       1.802   6.131 -15.150  1.00 70.03           O  
ATOM    329  CG  HIS A  45       3.572   8.093 -17.846  1.00 70.03           C  
ATOM    330  CD2 HIS A  45       2.338   7.856 -18.383  1.00 70.03           C  
ATOM    331  ND1 HIS A  45       4.422   8.317 -18.904  1.00 70.03           N  
ATOM    332  CE1 HIS A  45       3.703   8.245 -20.039  1.00 70.03           C  
ATOM    333  NE2 HIS A  45       2.428   7.929 -19.775  1.00 70.03           N  
ATOM    334  N   ARG A  46       2.605   4.988 -16.883  1.00 77.76           N  
ATOM    335  CA  ARG A  46       1.413   4.136 -17.031  1.00 77.76           C  
ATOM    336  C   ARG A  46       1.326   3.066 -15.951  1.00 77.76           C  
ATOM    337  CB  ARG A  46       1.392   3.483 -18.415  1.00 77.76           C  
ATOM    338  O   ARG A  46       0.227   2.646 -15.605  1.00 77.76           O  
ATOM    339  CG  ARG A  46       1.150   4.523 -19.509  1.00 77.76           C  
ATOM    340  CD  ARG A  46       0.876   3.819 -20.835  1.00 77.76           C  
ATOM    341  NE  ARG A  46       0.566   4.803 -21.881  1.00 77.76           N  
ATOM    342  NH1 ARG A  46      -0.573   3.392 -23.290  1.00 77.76           N  
ATOM    343  NH2 ARG A  46      -0.136   5.486 -23.933  1.00 77.76           N  
ATOM    344  CZ  ARG A  46      -0.041   4.554 -23.027  1.00 77.76           C  
ATOM    345  N   ILE A  47       2.454   2.656 -15.377  1.00 77.04           N  
ATOM    346  CA  ILE A  47       2.487   1.657 -14.303  1.00 77.04           C  
ATOM    347  C   ILE A  47       1.723   2.165 -13.082  1.00 77.04           C  
ATOM    348  CB  ILE A  47       3.934   1.374 -13.876  1.00 77.04           C  
ATOM    349  O   ILE A  47       1.023   1.405 -12.412  1.00 77.04           O  
ATOM    350  CG1 ILE A  47       4.866   1.002 -15.040  1.00 77.04           C  
ATOM    351  CG2 ILE A  47       3.971   0.245 -12.840  1.00 77.04           C  
ATOM    352  CD1 ILE A  47       6.321   1.081 -14.562  1.00 77.04           C  
ATOM    353  N   THR A  48       1.812   3.467 -12.805  1.00 79.52           N  
ATOM    354  CA  THR A  48       1.184   4.047 -11.620  1.00 79.52           C  
ATOM    355  C   THR A  48      -0.335   3.951 -11.669  1.00 79.52           C  
ATOM    356  CB  THR A  48       1.659   5.478 -11.353  1.00 79.52           C  
ATOM    357  O   THR A  48      -0.946   3.880 -10.606  1.00 79.52           O  
ATOM    358  CG2 THR A  48       3.188   5.520 -11.290  1.00 79.52           C  
ATOM    359  OG1 THR A  48       1.225   6.354 -12.355  1.00 79.52           O  
ATOM    360  N   TRP A  49      -0.946   3.801 -12.853  1.00 85.11           N  
ATOM    361  CA  TRP A  49      -2.374   3.498 -13.003  1.00 85.11           C  
ATOM    362  C   TRP A  49      -2.767   2.113 -12.490  1.00 85.11           C  
ATOM    363  CB  TRP A  49      -2.806   3.652 -14.460  1.00 85.11           C  
ATOM    364  O   TRP A  49      -3.867   1.957 -11.961  1.00 85.11           O  
ATOM    365  CG  TRP A  49      -3.015   5.071 -14.853  1.00 85.11           C  
ATOM    366  CD1 TRP A  49      -2.081   5.920 -15.332  1.00 85.11           C  
ATOM    367  CD2 TRP A  49      -4.235   5.853 -14.703  1.00 85.11           C  
ATOM    368  CE2 TRP A  49      -3.981   7.178 -15.150  1.00 85.11           C  
ATOM    369  CE3 TRP A  49      -5.529   5.577 -14.219  1.00 85.11           C  
ATOM    370  NE1 TRP A  49      -2.659   7.158 -15.511  1.00 85.11           N  
ATOM    371  CH2 TRP A  49      -6.249   7.856 -14.702  1.00 85.11           C  
ATOM    372  CZ2 TRP A  49      -4.962   8.175 -15.154  1.00 85.11           C  
ATOM    373  CZ3 TRP A  49      -6.527   6.568 -14.211  1.00 85.11           C  
ATOM    374  N   ILE A  50      -1.876   1.123 -12.589  1.00 88.83           N  
ATOM    375  CA  ILE A  50      -2.125  -0.256 -12.138  1.00 88.83           C  
ATOM    376  C   ILE A  50      -2.332  -0.278 -10.618  1.00 88.83           C  
ATOM    377  CB  ILE A  50      -0.953  -1.179 -12.556  1.00 88.83           C  
ATOM    378  O   ILE A  50      -3.242  -0.942 -10.116  1.00 88.83           O  
ATOM    379  CG1 ILE A  50      -0.684  -1.091 -14.078  1.00 88.83           C  
ATOM    380  CG2 ILE A  50      -1.224  -2.645 -12.169  1.00 88.83           C  
ATOM    381  CD1 ILE A  50       0.574  -1.843 -14.521  1.00 88.83           C  
ATOM    382  N   VAL A  51      -1.515   0.484  -9.883  1.00 88.20           N  
ATOM    383  CA  VAL A  51      -1.641   0.611  -8.423  1.00 88.20           C  
ATOM    384  C   VAL A  51      -2.714   1.626  -8.047  1.00 88.20           C  
ATOM    385  CB  VAL A  51      -0.299   0.946  -7.751  1.00 88.20           C  
ATOM    386  O   VAL A  51      -3.561   1.335  -7.208  1.00 88.20           O  
ATOM    387  CG1 VAL A  51      -0.483   0.964  -6.229  1.00 88.20           C  
ATOM    388  CG2 VAL A  51       0.755  -0.109  -8.095  1.00 88.20           C  
ATOM    389  N   THR A  52      -2.735   2.786  -8.703  1.00 88.87           N  
ATOM    390  CA  THR A  52      -3.725   3.849  -8.475  1.00 88.87           C  
ATOM    391  C   THR A  52      -5.153   3.330  -8.551  1.00 88.87           C  
ATOM    392  CB  THR A  52      -3.545   4.955  -9.520  1.00 88.87           C  
ATOM    393  O   THR A  52      -5.935   3.579  -7.639  1.00 88.87           O  
ATOM    394  CG2 THR A  52      -4.738   5.891  -9.677  1.00 88.87           C  
ATOM    395  OG1 THR A  52      -2.389   5.697  -9.223  1.00 88.87           O  
ATOM    396  N   MET A  53      -5.511   2.597  -9.607  1.00 91.50           N  
ATOM    397  CA  MET A  53      -6.893   2.151  -9.809  1.00 91.50           C  
ATOM    398  C   MET A  53      -7.310   1.083  -8.803  1.00 91.50           C  
ATOM    399  CB  MET A  53      -7.067   1.655 -11.244  1.00 91.50           C  
ATOM    400  O   MET A  53      -8.466   1.053  -8.379  1.00 91.50           O  
ATOM    401  CG  MET A  53      -7.032   2.841 -12.212  1.00 91.50           C  
ATOM    402  SD  MET A  53      -8.403   4.023 -12.064  1.00 91.50           S  
ATOM    403  CE  MET A  53      -9.803   2.985 -12.565  1.00 91.50           C  
ATOM    404  N   TYR A  54      -6.358   0.263  -8.357  1.00 93.36           N  
ATOM    405  CA  TYR A  54      -6.585  -0.642  -7.241  1.00 93.36           C  
ATOM    406  C   TYR A  54      -6.839   0.138  -5.942  1.00 93.36           C  
ATOM    407  CB  TYR A  54      -5.396  -1.596  -7.110  1.00 93.36           C  
ATOM    408  O   TYR A  54      -7.856  -0.078  -5.285  1.00 93.36           O  
ATOM    409  CG  TYR A  54      -5.624  -2.631  -6.038  1.00 93.36           C  
ATOM    410  CD1 TYR A  54      -5.474  -2.278  -4.686  1.00 93.36           C  
ATOM    411  CD2 TYR A  54      -6.049  -3.926  -6.386  1.00 93.36           C  
ATOM    412  CE1 TYR A  54      -5.773  -3.208  -3.683  1.00 93.36           C  
ATOM    413  CE2 TYR A  54      -6.268  -4.881  -5.379  1.00 93.36           C  
ATOM    414  OH  TYR A  54      -6.290  -5.444  -3.049  1.00 93.36           O  
ATOM    415  CZ  TYR A  54      -6.123  -4.526  -4.028  1.00 93.36           C  
ATOM    416  N   LEU A  55      -5.946   1.066  -5.577  1.00 91.71           N  
ATOM    417  CA  LEU A  55      -6.058   1.858  -4.346  1.00 91.71           C  
ATOM    418  C   LEU A  55      -7.329   2.715  -4.334  1.00 91.71           C  
ATOM    419  CB  LEU A  55      -4.822   2.762  -4.199  1.00 91.71           C  
ATOM    420  O   LEU A  55      -8.009   2.796  -3.314  1.00 91.71           O  
ATOM    421  CG  LEU A  55      -3.489   2.057  -3.896  1.00 91.71           C  
ATOM    422  CD1 LEU A  55      -2.391   3.115  -3.770  1.00 91.71           C  
ATOM    423  CD2 LEU A  55      -3.528   1.255  -2.598  1.00 91.71           C  
ATOM    424  N   LEU A  56      -7.685   3.312  -5.469  1.00 89.20           N  
ATOM    425  CA  LEU A  56      -8.904   4.097  -5.617  1.00 89.20           C  
ATOM    426  C   LEU A  56     -10.149   3.220  -5.452  1.00 89.20           C  
ATOM    427  CB  LEU A  56      -8.872   4.804  -6.982  1.00 89.20           C  
ATOM    428  O   LEU A  56     -11.048   3.580  -4.692  1.00 89.20           O  
ATOM    429  CG  LEU A  56     -10.064   5.747  -7.216  1.00 89.20           C  
ATOM    430  CD1 LEU A  56     -10.091   6.895  -6.205  1.00 89.20           C  
ATOM    431  CD2 LEU A  56      -9.979   6.338  -8.622  1.00 89.20           C  
ATOM    432  N   GLY A  57     -10.178   2.052  -6.105  1.00 90.62           N  
ATOM    433  CA  GLY A  57     -11.240   1.062  -5.925  1.00 90.62           C  
ATOM    434  C   GLY A  57     -11.377   0.632  -4.464  1.00 90.62           C  
ATOM    435  O   GLY A  57     -12.486   0.606  -3.933  1.00 90.62           O  
ATOM    436  N   TYR A  58     -10.251   0.385  -3.794  1.00 91.62           N  
ATOM    437  CA  TYR A  58     -10.193   0.012  -2.382  1.00 91.62           C  
ATOM    438  C   TYR A  58     -10.783   1.100  -1.478  1.00 91.62           C  
ATOM    439  CB  TYR A  58      -8.734  -0.325  -2.026  1.00 91.62           C  
ATOM    440  O   TYR A  58     -11.697   0.829  -0.696  1.00 91.62           O  
ATOM    441  CG  TYR A  58      -8.549  -0.935  -0.654  1.00 91.62           C  
ATOM    442  CD1 TYR A  58      -8.630  -0.128   0.497  1.00 91.62           C  
ATOM    443  CD2 TYR A  58      -8.296  -2.314  -0.529  1.00 91.62           C  
ATOM    444  CE1 TYR A  58      -8.505  -0.706   1.772  1.00 91.62           C  
ATOM    445  CE2 TYR A  58      -8.168  -2.896   0.746  1.00 91.62           C  
ATOM    446  OH  TYR A  58      -8.228  -2.655   3.131  1.00 91.62           O  
ATOM    447  CZ  TYR A  58      -8.295  -2.095   1.898  1.00 91.62           C  
ATOM    448  N   ILE A  59     -10.303   2.340  -1.605  1.00 86.01           N  
ATOM    449  CA  ILE A  59     -10.746   3.470  -0.776  1.00 86.01           C  
ATOM    450  C   ILE A  59     -12.225   3.782  -1.015  1.00 86.01           C  
ATOM    451  CB  ILE A  59      -9.859   4.709  -1.031  1.00 86.01           C  
ATOM    452  O   ILE A  59     -12.946   4.068  -0.061  1.00 86.01           O  
ATOM    453  CG1 ILE A  59      -8.404   4.454  -0.572  1.00 86.01           C  
ATOM    454  CG2 ILE A  59     -10.426   5.933  -0.287  1.00 86.01           C  
ATOM    455  CD1 ILE A  59      -7.408   5.440  -1.194  1.00 86.01           C  
ATOM    456  N   ALA A  60     -12.696   3.684  -2.261  1.00 83.47           N  
ATOM    457  CA  ALA A  60     -14.098   3.905  -2.594  1.00 83.47           C  
ATOM    458  C   ALA A  60     -15.008   2.821  -2.011  1.00 83.47           C  
ATOM    459  CB  ALA A  60     -14.224   3.972  -4.121  1.00 83.47           C  
ATOM    460  O   ALA A  60     -16.047   3.109  -1.413  1.00 83.47           O  
ATOM    461  N   ALA A  61     -14.620   1.559  -2.173  1.00 85.13           N  
ATOM    462  CA  ALA A  61     -15.452   0.431  -1.796  1.00 85.13           C  
ATOM    463  C   ALA A  61     -15.532   0.214  -0.287  1.00 85.13           C  
ATOM    464  CB  ALA A  61     -14.891  -0.797  -2.484  1.00 85.13           C  
ATOM    465  O   ALA A  61     -16.556  -0.257   0.201  1.00 85.13           O  
ATOM    466  N   MET A  62     -14.491   0.566   0.461  1.00 84.24           N  
ATOM    467  CA  MET A  62     -14.422   0.320   1.898  1.00 84.24           C  
ATOM    468  C   MET A  62     -15.593   0.926   2.702  1.00 84.24           C  
ATOM    469  CB  MET A  62     -13.024   0.728   2.371  1.00 84.24           C  
ATOM    470  O   MET A  62     -16.271   0.168   3.405  1.00 84.24           O  
ATOM    471  CG  MET A  62     -12.722   0.298   3.800  1.00 84.24           C  
ATOM    472  SD  MET A  62     -10.955   0.014   4.028  1.00 84.24           S  
ATOM    473  CE  MET A  62     -10.911  -0.210   5.799  1.00 84.24           C  
ATOM    474  N   PRO A  63     -15.930   2.227   2.579  1.00 72.17           N  
ATOM    475  CA  PRO A  63     -17.116   2.787   3.225  1.00 72.17           C  
ATOM    476  C   PRO A  63     -18.428   2.311   2.581  1.00 72.17           C  
ATOM    477  CB  PRO A  63     -16.948   4.308   3.131  1.00 72.17           C  
ATOM    478  O   PRO A  63     -19.415   2.130   3.288  1.00 72.17           O  
ATOM    479  CG  PRO A  63     -16.095   4.501   1.878  1.00 72.17           C  
ATOM    480  CD  PRO A  63     -15.191   3.275   1.890  1.00 72.17           C  
ATOM    481  N   LEU A  64     -18.465   2.079   1.264  1.00 77.38           N  
ATOM    482  CA  LEU A  64     -19.690   1.707   0.540  1.00 77.38           C  
ATOM    483  C   LEU A  64     -20.131   0.260   0.832  1.00 77.38           C  
ATOM    484  CB  LEU A  64     -19.462   1.918  -0.973  1.00 77.38           C  
ATOM    485  O   LEU A  64     -21.257   0.009   1.268  1.00 77.38           O  
ATOM    486  CG  LEU A  64     -19.385   3.390  -1.428  1.00 77.38           C  
ATOM    487  CD1 LEU A  64     -18.881   3.482  -2.868  1.00 77.38           C  
ATOM    488  CD2 LEU A  64     -20.762   4.060  -1.400  1.00 77.38           C  
ATOM    489  N   LEU A  65     -19.244  -0.706   0.597  1.00 79.41           N  
ATOM    490  CA  LEU A  65     -19.525  -2.140   0.695  1.00 79.41           C  
ATOM    491  C   LEU A  65     -19.454  -2.660   2.130  1.00 79.41           C  
ATOM    492  CB  LEU A  65     -18.565  -2.927  -0.212  1.00 79.41           C  
ATOM    493  O   LEU A  65     -20.233  -3.549   2.485  1.00 79.41           O  
ATOM    494  CG  LEU A  65     -18.711  -2.676  -1.725  1.00 79.41           C  
ATOM    495  CD1 LEU A  65     -17.798  -3.617  -2.512  1.00 79.41           C  
ATOM    496  CD2 LEU A  65     -20.139  -2.929  -2.214  1.00 79.41           C  
ATOM    497  N   GLY A  66     -18.614  -2.058   2.983  1.00 68.69           N  
ATOM    498  CA  GLY A  66     -18.649  -2.315   4.426  1.00 68.69           C  
ATOM    499  C   GLY A  66     -20.066  -2.158   4.981  1.00 68.69           C  
ATOM    500  O   GLY A  66     -20.550  -2.996   5.738  1.00 68.69           O  
ATOM    501  N   ARG A  67     -20.780  -1.150   4.484  1.00 70.09           N  
ATOM    502  CA  ARG A  67     -22.130  -0.785   4.909  1.00 70.09           C  
ATOM    503  C   ARG A  67     -23.239  -1.527   4.181  1.00 70.09           C  
ATOM    504  CB  ARG A  67     -22.260   0.707   4.669  1.00 70.09           C  
ATOM    505  O   ARG A  67     -24.263  -1.855   4.778  1.00 70.09           O  
ATOM    506  CG  ARG A  67     -21.281   1.529   5.521  1.00 70.09           C  
ATOM    507  CD  ARG A  67     -21.656   1.496   7.000  1.00 70.09           C  
ATOM    508  NE  ARG A  67     -21.072   2.635   7.729  1.00 70.09           N  
ATOM    509  NH1 ARG A  67     -22.264   2.338   9.671  1.00 70.09           N  
ATOM    510  NH2 ARG A  67     -20.702   3.932   9.562  1.00 70.09           N  
ATOM    511  CZ  ARG A  67     -21.353   2.965   8.978  1.00 70.09           C  
ATOM    512  N   ALA A  68     -23.029  -1.867   2.910  1.00 74.16           N  
ATOM    513  CA  ALA A  68     -23.903  -2.804   2.208  1.00 74.16           C  
ATOM    514  C   ALA A  68     -24.067  -4.112   3.011  1.00 74.16           C  
ATOM    515  CB  ALA A  68     -23.330  -3.055   0.809  1.00 74.16           C  
ATOM    516  O   ALA A  68     -25.140  -4.716   2.995  1.00 74.16           O  
ATOM    517  N   SER A  69     -23.050  -4.504   3.788  1.00 79.14           N  
ATOM    518  CA  SER A  69     -23.120  -5.695   4.637  1.00 79.14           C  
ATOM    519  C   SER A  69     -24.044  -5.569   5.848  1.00 79.14           C  
ATOM    520  CB  SER A  69     -21.717  -6.163   5.014  1.00 79.14           C  
ATOM    521  O   SER A  69     -24.571  -6.594   6.275  1.00 79.14           O  
ATOM    522  OG  SER A  69     -21.198  -5.506   6.150  1.00 79.14           O  
ATOM    523  N   ASP A  70     -24.312  -4.357   6.352  1.00 72.17           N  
ATOM    524  CA  ASP A  70     -25.300  -4.138   7.423  1.00 72.17           C  
ATOM    525  C   ASP A  70     -26.715  -4.419   6.902  1.00 72.17           C  
ATOM    526  CB  ASP A  70     -25.223  -2.688   7.955  1.00 72.17           C  
ATOM    527  O   ASP A  70     -27.530  -5.063   7.558  1.00 72.17           O  
ATOM    528  CG  ASP A  70     -23.892  -2.329   8.623  1.00 72.17           C  
ATOM    529  OD1 ASP A  70     -23.406  -3.175   9.402  1.00 72.17           O  
ATOM    530  OD2 ASP A  70     -23.336  -1.249   8.323  1.00 72.17           O  
ATOM    531  N   ARG A  71     -26.996  -3.976   5.670  1.00 73.17           N  
ATOM    532  CA  ARG A  71     -28.317  -4.106   5.042  1.00 73.17           C  
ATOM    533  C   ARG A  71     -28.571  -5.493   4.460  1.00 73.17           C  
ATOM    534  CB  ARG A  71     -28.460  -3.012   3.978  1.00 73.17           C  
ATOM    535  O   ARG A  71     -29.660  -6.041   4.621  1.00 73.17           O  
ATOM    536  CG  ARG A  71     -29.839  -3.056   3.307  1.00 73.17           C  
ATOM    537  CD  ARG A  71     -29.970  -1.926   2.289  1.00 73.17           C  
ATOM    538  NE  ARG A  71     -31.279  -1.979   1.613  1.00 73.17           N  
ATOM    539  NH1 ARG A  71     -31.047  -0.054   0.389  1.00 73.17           N  
ATOM    540  NH2 ARG A  71     -32.912  -1.265   0.197  1.00 73.17           N  
ATOM    541  CZ  ARG A  71     -31.738  -1.102   0.740  1.00 73.17           C  
ATOM    542  N   PHE A  72     -27.607  -6.018   3.710  1.00 81.10           N  
ATOM    543  CA  PHE A  72     -27.758  -7.263   2.954  1.00 81.10           C  
ATOM    544  C   PHE A  72     -27.231  -8.494   3.706  1.00 81.10           C  
ATOM    545  CB  PHE A  72     -27.105  -7.096   1.578  1.00 81.10           C  
ATOM    546  O   PHE A  72     -27.439  -9.620   3.256  1.00 81.10           O  
ATOM    547  CG  PHE A  72     -27.720  -6.024   0.697  1.00 81.10           C  
ATOM    548  CD1 PHE A  72     -29.026  -6.186   0.196  1.00 81.10           C  
ATOM    549  CD2 PHE A  72     -26.977  -4.887   0.334  1.00 81.10           C  
ATOM    550  CE1 PHE A  72     -29.585  -5.212  -0.652  1.00 81.10           C  
ATOM    551  CE2 PHE A  72     -27.537  -3.907  -0.505  1.00 81.10           C  
ATOM    552  CZ  PHE A  72     -28.841  -4.071  -1.000  1.00 81.10           C  
ATOM    553  N   GLY A  73     -26.586  -8.290   4.858  1.00 84.14           N  
ATOM    554  CA  GLY A  73     -25.997  -9.335   5.688  1.00 84.14           C  
ATOM    555  C   GLY A  73     -24.518  -9.590   5.381  1.00 84.14           C  
ATOM    556  O   GLY A  73     -24.063  -9.522   4.233  1.00 84.14           O  
ATOM    557  N   ARG A  74     -23.765  -9.947   6.431  1.00 87.02           N  
ATOM    558  CA  ARG A  74     -22.305 -10.174   6.389  1.00 87.02           C  
ATOM    559  C   ARG A  74     -21.915 -11.257   5.392  1.00 87.02           C  
ATOM    560  CB  ARG A  74     -21.775 -10.573   7.782  1.00 87.02           C  
ATOM    561  O   ARG A  74     -21.031 -11.056   4.564  1.00 87.02           O  
ATOM    562  CG  ARG A  74     -22.146  -9.633   8.933  1.00 87.02           C  
ATOM    563  CD  ARG A  74     -21.542  -8.242   8.780  1.00 87.02           C  
ATOM    564  NE  ARG A  74     -22.061  -7.384   9.850  1.00 87.02           N  
ATOM    565  NH1 ARG A  74     -22.534  -5.542   8.587  1.00 87.02           N  
ATOM    566  NH2 ARG A  74     -23.043  -5.540  10.723  1.00 87.02           N  
ATOM    567  CZ  ARG A  74     -22.551  -6.176   9.710  1.00 87.02           C  
ATOM    568  N   LYS A  75     -22.604 -12.402   5.455  1.00 91.32           N  
ATOM    569  CA  LYS A  75     -22.311 -13.575   4.623  1.00 91.32           C  
ATOM    570  C   LYS A  75     -22.425 -13.247   3.138  1.00 91.32           C  
ATOM    571  CB  LYS A  75     -23.236 -14.739   5.018  1.00 91.32           C  
ATOM    572  O   LYS A  75     -21.509 -13.563   2.389  1.00 91.32           O  
ATOM    573  CG  LYS A  75     -22.911 -16.028   4.243  1.00 91.32           C  
ATOM    574  CD  LYS A  75     -23.894 -17.148   4.607  1.00 91.32           C  
ATOM    575  CE  LYS A  75     -23.482 -18.449   3.912  1.00 91.32           C  
ATOM    576  NZ  LYS A  75     -24.293 -19.603   4.369  1.00 91.32           N  
ATOM    577  N   LEU A  76     -23.528 -12.620   2.716  1.00 91.62           N  
ATOM    578  CA  LEU A  76     -23.756 -12.316   1.304  1.00 91.62           C  
ATOM    579  C   LEU A  76     -22.692 -11.353   0.777  1.00 91.62           C  
ATOM    580  CB  LEU A  76     -25.173 -11.747   1.106  1.00 91.62           C  
ATOM    581  O   LEU A  76     -22.110 -11.614  -0.269  1.00 91.62           O  
ATOM    582  CG  LEU A  76     -25.533 -11.514  -0.378  1.00 91.62           C  
ATOM    583  CD1 LEU A  76     -25.695 -12.823  -1.151  1.00 91.62           C  
ATOM    584  CD2 LEU A  76     -26.846 -10.749  -0.483  1.00 91.62           C  
ATOM    585  N   MET A  77     -22.398 -10.279   1.513  1.00 91.31           N  
ATOM    586  CA  MET A  77     -21.413  -9.299   1.055  1.00 91.31           C  
ATOM    587  C   MET A  77     -19.985  -9.840   1.060  1.00 91.31           C  
ATOM    588  CB  MET A  77     -21.533  -8.001   1.845  1.00 91.31           C  
ATOM    589  O   MET A  77     -19.264  -9.571   0.109  1.00 91.31           O  
ATOM    590  CG  MET A  77     -22.848  -7.267   1.576  1.00 91.31           C  
ATOM    591  SD  MET A  77     -23.149  -6.700  -0.117  1.00 91.31           S  
ATOM    592  CE  MET A  77     -24.125  -8.067  -0.787  1.00 91.31           C  
ATOM    593  N   LEU A  78     -19.591 -10.678   2.029  1.00 93.44           N  
ATOM    594  CA  LEU A  78     -18.302 -11.381   1.952  1.00 93.44           C  
ATOM    595  C   LEU A  78     -18.213 -12.252   0.695  1.00 93.44           C  
ATOM    596  CB  LEU A  78     -18.069 -12.251   3.203  1.00 93.44           C  
ATOM    597  O   LEU A  78     -17.203 -12.215   0.005  1.00 93.44           O  
ATOM    598  CG  LEU A  78     -17.638 -11.458   4.443  1.00 93.44           C  
ATOM    599  CD1 LEU A  78     -17.664 -12.351   5.683  1.00 93.44           C  
ATOM    600  CD2 LEU A  78     -16.234 -10.861   4.308  1.00 93.44           C  
ATOM    601  N   GLN A  79     -19.264 -13.007   0.367  1.00 95.47           N  
ATOM    602  CA  GLN A  79     -19.277 -13.853  -0.832  1.00 95.47           C  
ATOM    603  C   GLN A  79     -19.209 -13.028  -2.121  1.00 95.47           C  
ATOM    604  CB  GLN A  79     -20.529 -14.740  -0.834  1.00 95.47           C  
ATOM    605  O   GLN A  79     -18.461 -13.385  -3.025  1.00 95.47           O  
ATOM    606  CG  GLN A  79     -20.517 -15.787   0.289  1.00 95.47           C  
ATOM    607  CD  GLN A  79     -19.484 -16.888   0.115  1.00 95.47           C  
ATOM    608  NE2 GLN A  79     -19.231 -17.640   1.160  1.00 95.47           N  
ATOM    609  OE1 GLN A  79     -18.916 -17.113  -0.934  1.00 95.47           O  
ATOM    610  N   VAL A  80     -19.944 -11.914  -2.197  1.00 95.50           N  
ATOM    611  CA  VAL A  80     -19.901 -10.996  -3.347  1.00 95.50           C  
ATOM    612  C   VAL A  80     -18.509 -10.391  -3.506  1.00 95.50           C  
ATOM    613  CB  VAL A  80     -20.975  -9.898  -3.215  1.00 95.50           C  
ATOM    614  O   VAL A  80     -17.973 -10.400  -4.611  1.00 95.50           O  
ATOM    615  CG1 VAL A  80     -20.815  -8.775  -4.248  1.00 95.50           C  
ATOM    616  CG2 VAL A  80     -22.375 -10.497  -3.415  1.00 95.50           C  
ATOM    617  N   SER A  81     -17.896  -9.921  -2.419  1.00 95.75           N  
ATOM    618  CA  SER A  81     -16.542  -9.367  -2.457  1.00 95.75           C  
ATOM    619  C   SER A  81     -15.511 -10.417  -2.862  1.00 95.75           C  
ATOM    620  CB  SER A  81     -16.176  -8.764  -1.103  1.00 95.75           C  
ATOM    621  O   SER A  81     -14.676 -10.148  -3.715  1.00 95.75           O  
ATOM    622  OG  SER A  81     -17.063  -7.706  -0.805  1.00 95.75           O  
ATOM    623  N   LEU A  82     -15.585 -11.639  -2.333  1.00 97.20           N  
ATOM    624  CA  LEU A  82     -14.659 -12.712  -2.709  1.00 97.20           C  
ATOM    625  C   LEU A  82     -14.843 -13.164  -4.162  1.00 97.20           C  
ATOM    626  CB  LEU A  82     -14.832 -13.892  -1.748  1.00 97.20           C  
ATOM    627  O   LEU A  82     -13.856 -13.363  -4.866  1.00 97.20           O  
ATOM    628  CG  LEU A  82     -14.376 -13.593  -0.316  1.00 97.20           C  
ATOM    629  CD1 LEU A  82     -14.867 -14.669   0.648  1.00 97.20           C  
ATOM    630  CD2 LEU A  82     -12.862 -13.520  -0.185  1.00 97.20           C  
ATOM    631  N   ALA A  83     -16.085 -13.257  -4.643  1.00 97.72           N  
ATOM    632  CA  ALA A  83     -16.366 -13.528  -6.050  1.00 97.72           C  
ATOM    633  C   ALA A  83     -15.823 -12.409  -6.952  1.00 97.72           C  
ATOM    634  CB  ALA A  83     -17.877 -13.704  -6.229  1.00 97.72           C  
ATOM    635  O   ALA A  83     -15.183 -12.689  -7.962  1.00 97.72           O  
ATOM    636  N   GLY A  84     -16.017 -11.146  -6.560  1.00 97.67           N  
ATOM    637  CA  GLY A  84     -15.433  -9.993  -7.242  1.00 97.67           C  
ATOM    638  C   GLY A  84     -13.902 -10.053  -7.273  1.00 97.67           C  
ATOM    639  O   GLY A  84     -13.306  -9.824  -8.319  1.00 97.67           O  
ATOM    640  N   PHE A  85     -13.259 -10.444  -6.169  1.00 97.56           N  
ATOM    641  CA  PHE A  85     -11.806 -10.608  -6.086  1.00 97.56           C  
ATOM    642  C   PHE A  85     -11.284 -11.732  -6.993  1.00 97.56           C  
ATOM    643  CB  PHE A  85     -11.405 -10.866  -4.631  1.00 97.56           C  
ATOM    644  O   PHE A  85     -10.269 -11.548  -7.663  1.00 97.56           O  
ATOM    645  CG  PHE A  85      -9.910 -10.839  -4.411  1.00 97.56           C  
ATOM    646  CD1 PHE A  85      -9.187 -12.044  -4.368  1.00 97.56           C  
ATOM    647  CD2 PHE A  85      -9.238  -9.612  -4.253  1.00 97.56           C  
ATOM    648  CE1 PHE A  85      -7.808 -12.026  -4.111  1.00 97.56           C  
ATOM    649  CE2 PHE A  85      -7.849  -9.595  -4.034  1.00 97.56           C  
ATOM    650  CZ  PHE A  85      -7.138 -10.805  -3.950  1.00 97.56           C  
ATOM    651  N   ILE A  86     -11.989 -12.867  -7.078  1.00 98.24           N  
ATOM    652  CA  ILE A  86     -11.696 -13.929  -8.057  1.00 98.24           C  
ATOM    653  C   ILE A  86     -11.819 -13.395  -9.485  1.00 98.24           C  
ATOM    654  CB  ILE A  86     -12.607 -15.160  -7.844  1.00 98.24           C  
ATOM    655  O   ILE A  86     -10.884 -13.553 -10.265  1.00 98.24           O  
ATOM    656  CG1 ILE A  86     -12.185 -15.886  -6.552  1.00 98.24           C  
ATOM    657  CG2 ILE A  86     -12.550 -16.122  -9.049  1.00 98.24           C  
ATOM    658  CD1 ILE A  86     -13.110 -17.037  -6.143  1.00 98.24           C  
ATOM    659  N   ILE A  87     -12.937 -12.742  -9.826  1.00 98.28           N  
ATOM    660  CA  ILE A  87     -13.167 -12.199 -11.174  1.00 98.28           C  
ATOM    661  C   ILE A  87     -12.058 -11.214 -11.537  1.00 98.28           C  
ATOM    662  CB  ILE A  87     -14.560 -11.534 -11.270  1.00 98.28           C  
ATOM    663  O   ILE A  87     -11.459 -11.332 -12.601  1.00 98.28           O  
ATOM    664  CG1 ILE A  87     -15.670 -12.606 -11.197  1.00 98.28           C  
ATOM    665  CG2 ILE A  87     -14.714 -10.716 -12.571  1.00 98.28           C  
ATOM    666  CD1 ILE A  87     -17.055 -12.027 -10.881  1.00 98.28           C  
ATOM    667  N   GLY A  88     -11.747 -10.280 -10.640  1.00 97.94           N  
ATOM    668  CA  GLY A  88     -10.674  -9.318 -10.844  1.00 97.94           C  
ATOM    669  C   GLY A  88      -9.314  -9.999 -11.019  1.00 97.94           C  
ATOM    670  O   GLY A  88      -8.586  -9.643 -11.936  1.00 97.94           O  
ATOM    671  N   SER A  89      -8.999 -11.020 -10.213  1.00 97.50           N  
ATOM    672  CA  SER A  89      -7.740 -11.774 -10.328  1.00 97.50           C  
ATOM    673  C   SER A  89      -7.630 -12.511 -11.668  1.00 97.50           C  
ATOM    674  CB  SER A  89      -7.578 -12.788  -9.185  1.00 97.50           C  
ATOM    675  O   SER A  89      -6.594 -12.440 -12.324  1.00 97.50           O  
ATOM    676  OG  SER A  89      -7.662 -12.172  -7.912  1.00 97.50           O  
ATOM    677  N   VAL A  90      -8.709 -13.160 -12.120  1.00 98.20           N  
ATOM    678  CA  VAL A  90      -8.768 -13.829 -13.432  1.00 98.20           C  
ATOM    679  C   VAL A  90      -8.605 -12.816 -14.563  1.00 98.20           C  
ATOM    680  CB  VAL A  90     -10.080 -14.624 -13.592  1.00 98.20           C  
ATOM    681  O   VAL A  90      -7.812 -13.043 -15.472  1.00 98.20           O  
ATOM    682  CG1 VAL A  90     -10.283 -15.169 -15.014  1.00 98.20           C  
ATOM    683  CG2 VAL A  90     -10.108 -15.828 -12.643  1.00 98.20           C  
ATOM    684  N   VAL A  91      -9.308 -11.680 -14.509  1.00 97.85           N  
ATOM    685  CA  VAL A  91      -9.186 -10.617 -15.520  1.00 97.85           C  
ATOM    686  C   VAL A  91      -7.755 -10.075 -15.564  1.00 97.85           C  
ATOM    687  CB  VAL A  91     -10.215  -9.494 -15.274  1.00 97.85           C  
ATOM    688  O   VAL A  91      -7.211  -9.936 -16.655  1.00 97.85           O  
ATOM    689  CG1 VAL A  91     -10.003  -8.274 -16.182  1.00 97.85           C  
ATOM    690  CG2 VAL A  91     -11.642  -9.992 -15.551  1.00 97.85           C  
ATOM    691  N   THR A  92      -7.119  -9.826 -14.415  1.00 96.59           N  
ATOM    692  CA  THR A  92      -5.719  -9.373 -14.334  1.00 96.59           C  
ATOM    693  C   THR A  92      -4.746 -10.407 -14.921  1.00 96.59           C  
ATOM    694  CB  THR A  92      -5.350  -9.046 -12.875  1.00 96.59           C  
ATOM    695  O   THR A  92      -3.866 -10.045 -15.702  1.00 96.59           O  
ATOM    696  CG2 THR A  92      -3.947  -8.474 -12.711  1.00 96.59           C  
ATOM    697  OG1 THR A  92      -6.197  -8.040 -12.361  1.00 96.59           O  
ATOM    698  N   ALA A  93      -4.917 -11.696 -14.614  1.00 96.42           N  
ATOM    699  CA  ALA A  93      -4.069 -12.759 -15.159  1.00 96.42           C  
ATOM    700  C   ALA A  93      -4.234 -12.914 -16.684  1.00 96.42           C  
ATOM    701  CB  ALA A  93      -4.409 -14.065 -14.433  1.00 96.42           C  
ATOM    702  O   ALA A  93      -3.251 -13.026 -17.423  1.00 96.42           O  
ATOM    703  N   LEU A  94      -5.480 -12.873 -17.168  1.00 96.55           N  
ATOM    704  CA  LEU A  94      -5.806 -12.936 -18.594  1.00 96.55           C  
ATOM    705  C   LEU A  94      -5.315 -11.703 -19.355  1.00 96.55           C  
ATOM    706  CB  LEU A  94      -7.324 -13.083 -18.770  1.00 96.55           C  
ATOM    707  O   LEU A  94      -4.829 -11.843 -20.473  1.00 96.55           O  
ATOM    708  CG  LEU A  94      -7.908 -14.456 -18.397  1.00 96.55           C  
ATOM    709  CD1 LEU A  94      -9.426 -14.405 -18.585  1.00 96.55           C  
ATOM    710  CD2 LEU A  94      -7.355 -15.588 -19.265  1.00 96.55           C  
ATOM    711  N   ALA A  95      -5.378 -10.515 -18.754  1.00 94.32           N  
ATOM    712  CA  ALA A  95      -4.822  -9.298 -19.336  1.00 94.32           C  
ATOM    713  C   ALA A  95      -3.330  -9.451 -19.637  1.00 94.32           C  
ATOM    714  CB  ALA A  95      -5.036  -8.156 -18.350  1.00 94.32           C  
ATOM    715  O   ALA A  95      -2.869  -9.064 -20.709  1.00 94.32           O  
ATOM    716  N   GLY A  96      -2.593 -10.092 -18.726  1.00 91.28           N  
ATOM    717  CA  GLY A  96      -1.206 -10.462 -18.958  1.00 91.28           C  
ATOM    718  C   GLY A  96      -1.042 -11.408 -20.142  1.00 91.28           C  
ATOM    719  O   GLY A  96      -0.110 -11.236 -20.921  1.00 91.28           O  
ATOM    720  N   HIS A  97      -1.921 -12.403 -20.289  1.00 90.96           N  
ATOM    721  CA  HIS A  97      -1.882 -13.366 -21.395  1.00 90.96           C  
ATOM    722  C   HIS A  97      -2.155 -12.711 -22.757  1.00 90.96           C  
ATOM    723  CB  HIS A  97      -2.876 -14.500 -21.115  1.00 90.96           C  
ATOM    724  O   HIS A  97      -1.453 -12.997 -23.723  1.00 90.96           O  
ATOM    725  CG  HIS A  97      -2.801 -15.609 -22.131  1.00 90.96           C  
ATOM    726  CD2 HIS A  97      -3.640 -15.807 -23.195  1.00 90.96           C  
ATOM    727  ND1 HIS A  97      -1.854 -16.606 -22.169  1.00 90.96           N  
ATOM    728  CE1 HIS A  97      -2.119 -17.389 -23.228  1.00 90.96           C  
ATOM    729  NE2 HIS A  97      -3.206 -16.949 -23.879  1.00 90.96           N  
ATOM    730  N   PHE A  98      -3.141 -11.815 -22.821  1.00 93.15           N  
ATOM    731  CA  PHE A  98      -3.509 -11.091 -24.041  1.00 93.15           C  
ATOM    732  C   PHE A  98      -2.634  -9.861 -24.321  1.00 93.15           C  
ATOM    733  CB  PHE A  98      -4.995 -10.711 -23.966  1.00 93.15           C  
ATOM    734  O   PHE A  98      -2.716  -9.298 -25.409  1.00 93.15           O  
ATOM    735  CG  PHE A  98      -5.939 -11.899 -23.882  1.00 93.15           C  
ATOM    736  CD1 PHE A  98      -5.906 -12.896 -24.876  1.00 93.15           C  
ATOM    737  CD2 PHE A  98      -6.855 -12.010 -22.819  1.00 93.15           C  
ATOM    738  CE1 PHE A  98      -6.765 -14.005 -24.797  1.00 93.15           C  
ATOM    739  CE2 PHE A  98      -7.719 -13.117 -22.742  1.00 93.15           C  
ATOM    740  CZ  PHE A  98      -7.670 -14.118 -23.727  1.00 93.15           C  
ATOM    741  N   GLY A  99      -1.809  -9.441 -23.359  1.00 89.39           N  
ATOM    742  CA  GLY A  99      -1.003  -8.227 -23.456  1.00 89.39           C  
ATOM    743  C   GLY A  99      -1.837  -6.939 -23.439  1.00 89.39           C  
ATOM    744  O   GLY A  99      -1.458  -5.958 -24.071  1.00 89.39           O  
ATOM    745  N   ASP A 100      -2.982  -6.932 -22.746  1.00 91.28           N  
ATOM    746  CA  ASP A 100      -3.927  -5.807 -22.734  1.00 91.28           C  
ATOM    747  C   ASP A 100      -3.832  -4.992 -21.434  1.00 91.28           C  
ATOM    748  CB  ASP A 100      -5.353  -6.303 -23.026  1.00 91.28           C  
ATOM    749  O   ASP A 100      -4.294  -5.392 -20.362  1.00 91.28           O  
ATOM    750  CG  ASP A 100      -6.381  -5.166 -23.175  1.00 91.28           C  
ATOM    751  OD1 ASP A 100      -6.140  -4.039 -22.671  1.00 91.28           O  
ATOM    752  OD2 ASP A 100      -7.453  -5.430 -23.754  1.00 91.28           O  
ATOM    753  N   PHE A 101      -3.269  -3.789 -21.541  1.00 90.32           N  
ATOM    754  CA  PHE A 101      -3.128  -2.853 -20.427  1.00 90.32           C  
ATOM    755  C   PHE A 101      -4.466  -2.345 -19.857  1.00 90.32           C  
ATOM    756  CB  PHE A 101      -2.281  -1.675 -20.917  1.00 90.32           C  
ATOM    757  O   PHE A 101      -4.590  -2.153 -18.645  1.00 90.32           O  
ATOM    758  CG  PHE A 101      -2.115  -0.570 -19.895  1.00 90.32           C  
ATOM    759  CD1 PHE A 101      -2.646   0.711 -20.138  1.00 90.32           C  
ATOM    760  CD2 PHE A 101      -1.435  -0.831 -18.692  1.00 90.32           C  
ATOM    761  CE1 PHE A 101      -2.445   1.741 -19.204  1.00 90.32           C  
ATOM    762  CE2 PHE A 101      -1.227   0.201 -17.762  1.00 90.32           C  
ATOM    763  CZ  PHE A 101      -1.719   1.488 -18.028  1.00 90.32           C  
ATOM    764  N   HIS A 102      -5.480  -2.121 -20.695  1.00 92.39           N  
ATOM    765  CA  HIS A 102      -6.777  -1.627 -20.228  1.00 92.39           C  
ATOM    766  C   HIS A 102      -7.548  -2.723 -19.495  1.00 92.39           C  
ATOM    767  CB  HIS A 102      -7.585  -1.073 -21.405  1.00 92.39           C  
ATOM    768  O   HIS A 102      -8.147  -2.455 -18.449  1.00 92.39           O  
ATOM    769  CG  HIS A 102      -6.982   0.178 -21.987  1.00 92.39           C  
ATOM    770  CD2 HIS A 102      -6.484   0.337 -23.251  1.00 92.39           C  
ATOM    771  ND1 HIS A 102      -6.820   1.376 -21.330  1.00 92.39           N  
ATOM    772  CE1 HIS A 102      -6.245   2.240 -22.180  1.00 92.39           C  
ATOM    773  NE2 HIS A 102      -6.015   1.653 -23.364  1.00 92.39           N  
ATOM    774  N   MET A 103      -7.470  -3.961 -19.989  1.00 95.89           N  
ATOM    775  CA  MET A 103      -8.001  -5.130 -19.288  1.00 95.89           C  
ATOM    776  C   MET A 103      -7.312  -5.323 -17.932  1.00 95.89           C  
ATOM    777  CB  MET A 103      -7.839  -6.369 -20.175  1.00 95.89           C  
ATOM    778  O   MET A 103      -7.987  -5.595 -16.939  1.00 95.89           O  
ATOM    779  CG  MET A 103      -8.585  -7.578 -19.607  1.00 95.89           C  
ATOM    780  SD  MET A 103      -8.429  -9.064 -20.631  1.00 95.89           S  
ATOM    781  CE  MET A 103      -9.364 -10.229 -19.614  1.00 95.89           C  
ATOM    782  N   LEU A 104      -5.994  -5.108 -17.862  1.00 94.79           N  
ATOM    783  CA  LEU A 104      -5.234  -5.185 -16.615  1.00 94.79           C  
ATOM    784  C   LEU A 104      -5.742  -4.155 -15.600  1.00 94.79           C  
ATOM    785  CB  LEU A 104      -3.744  -4.966 -16.922  1.00 94.79           C  
ATOM    786  O   LEU A 104      -6.052  -4.509 -14.464  1.00 94.79           O  
ATOM    787  CG  LEU A 104      -2.851  -5.191 -15.696  1.00 94.79           C  
ATOM    788  CD1 LEU A 104      -2.530  -6.670 -15.509  1.00 94.79           C  
ATOM    789  CD2 LEU A 104      -1.549  -4.429 -15.873  1.00 94.79           C  
ATOM    790  N   ILE A 105      -5.884  -2.891 -16.012  1.00 93.54           N  
ATOM    791  CA  ILE A 105      -6.438  -1.838 -15.151  1.00 93.54           C  
ATOM    792  C   ILE A 105      -7.856  -2.192 -14.688  1.00 93.54           C  
ATOM    793  CB  ILE A 105      -6.407  -0.468 -15.863  1.00 93.54           C  
ATOM    794  O   ILE A 105      -8.176  -2.010 -13.509  1.00 93.54           O  
ATOM    795  CG1 ILE A 105      -4.956   0.048 -15.938  1.00 93.54           C  
ATOM    796  CG2 ILE A 105      -7.283   0.539 -15.089  1.00 93.54           C  
ATOM    797  CD1 ILE A 105      -4.793   1.257 -16.864  1.00 93.54           C  
ATOM    798  N   ALA A 106      -8.706  -2.707 -15.580  1.00 96.22           N  
ATOM    799  CA  ALA A 106     -10.061  -3.121 -15.228  1.00 96.22           C  
ATOM    800  C   ALA A 106     -10.050  -4.232 -14.165  1.00 96.22           C  
ATOM    801  CB  ALA A 106     -10.806  -3.544 -16.500  1.00 96.22           C  
ATOM    802  O   ALA A 106     -10.737  -4.108 -13.149  1.00 96.22           O  
ATOM    803  N   GLY A 107      -9.213  -5.261 -14.342  1.00 97.33           N  
ATOM    804  CA  GLY A 107      -9.007  -6.331 -13.362  1.00 97.33           C  
ATOM    805  C   GLY A 107      -8.562  -5.792 -12.003  1.00 97.33           C  
ATOM    806  O   GLY A 107      -9.209  -6.062 -10.989  1.00 97.33           O  
ATOM    807  N   ARG A 108      -7.543  -4.924 -11.982  1.00 95.59           N  
ATOM    808  CA  ARG A 108      -7.051  -4.264 -10.760  1.00 95.59           C  
ATOM    809  C   ARG A 108      -8.109  -3.410 -10.073  1.00 95.59           C  
ATOM    810  CB  ARG A 108      -5.832  -3.389 -11.090  1.00 95.59           C  
ATOM    811  O   ARG A 108      -8.210  -3.440  -8.850  1.00 95.59           O  
ATOM    812  CG  ARG A 108      -4.582  -4.173 -11.507  1.00 95.59           C  
ATOM    813  CD  ARG A 108      -4.079  -5.176 -10.470  1.00 95.59           C  
ATOM    814  NE  ARG A 108      -3.683  -4.540  -9.197  1.00 95.59           N  
ATOM    815  NH1 ARG A 108      -4.041  -6.379  -7.892  1.00 95.59           N  
ATOM    816  NH2 ARG A 108      -3.003  -4.639  -7.007  1.00 95.59           N  
ATOM    817  CZ  ARG A 108      -3.578  -5.178  -8.042  1.00 95.59           C  
ATOM    818  N   THR A 109      -8.919  -2.682 -10.837  1.00 95.58           N  
ATOM    819  CA  THR A 109     -10.028  -1.884 -10.291  1.00 95.58           C  
ATOM    820  C   THR A 109     -11.039  -2.785  -9.586  1.00 95.58           C  
ATOM    821  CB  THR A 109     -10.749  -1.086 -11.386  1.00 95.58           C  
ATOM    822  O   THR A 109     -11.433  -2.507  -8.453  1.00 95.58           O  
ATOM    823  CG2 THR A 109     -11.733  -0.079 -10.788  1.00 95.58           C  
ATOM    824  OG1 THR A 109      -9.829  -0.341 -12.142  1.00 95.58           O  
ATOM    825  N   ILE A 110     -11.422  -3.895 -10.226  1.00 97.28           N  
ATOM    826  CA  ILE A 110     -12.351  -4.879  -9.660  1.00 97.28           C  
ATOM    827  C   ILE A 110     -11.771  -5.496  -8.379  1.00 97.28           C  
ATOM    828  CB  ILE A 110     -12.707  -5.950 -10.719  1.00 97.28           C  
ATOM    829  O   ILE A 110     -12.477  -5.561  -7.370  1.00 97.28           O  
ATOM    830  CG1 ILE A 110     -13.499  -5.337 -11.896  1.00 97.28           C  
ATOM    831  CG2 ILE A 110     -13.532  -7.088 -10.093  1.00 97.28           C  
ATOM    832  CD1 ILE A 110     -13.543  -6.247 -13.133  1.00 97.28           C  
ATOM    833  N   GLN A 111     -10.495  -5.904  -8.384  1.00 96.25           N  
ATOM    834  CA  GLN A 111      -9.829  -6.446  -7.192  1.00 96.25           C  
ATOM    835  C   GLN A 111      -9.762  -5.416  -6.059  1.00 96.25           C  
ATOM    836  CB  GLN A 111      -8.403  -6.917  -7.505  1.00 96.25           C  
ATOM    837  O   GLN A 111     -10.061  -5.761  -4.919  1.00 96.25           O  
ATOM    838  CG  GLN A 111      -8.290  -8.121  -8.442  1.00 96.25           C  
ATOM    839  CD  GLN A 111      -6.823  -8.476  -8.644  1.00 96.25           C  
ATOM    840  NE2 GLN A 111      -6.339  -9.545  -8.054  1.00 96.25           N  
ATOM    841  OE1 GLN A 111      -6.086  -7.755  -9.307  1.00 96.25           O  
ATOM    842  N   GLY A 112      -9.436  -4.157  -6.364  1.00 95.35           N  
ATOM    843  CA  GLY A 112      -9.398  -3.070  -5.388  1.00 95.35           C  
ATOM    844  C   GLY A 112     -10.752  -2.868  -4.716  1.00 95.35           C  
ATOM    845  O   GLY A 112     -10.845  -2.898  -3.489  1.00 95.35           O  
ATOM    846  N   VAL A 113     -11.820  -2.760  -5.514  1.00 93.77           N  
ATOM    847  CA  VAL A 113     -13.201  -2.640  -5.013  1.00 93.77           C  
ATOM    848  C   VAL A 113     -13.584  -3.832  -4.133  1.00 93.77           C  
ATOM    849  CB  VAL A 113     -14.189  -2.477  -6.189  1.00 93.77           C  
ATOM    850  O   VAL A 113     -14.120  -3.662  -3.038  1.00 93.77           O  
ATOM    851  CG1 VAL A 113     -15.667  -2.622  -5.792  1.00 93.77           C  
ATOM    852  CG2 VAL A 113     -14.028  -1.099  -6.841  1.00 93.77           C  
ATOM    853  N   ALA A 114     -13.286  -5.047  -4.584  1.00 95.41           N  
ATOM    854  CA  ALA A 114     -13.566  -6.260  -3.832  1.00 95.41           C  
ATOM    855  C   ALA A 114     -12.799  -6.318  -2.498  1.00 95.41           C  
ATOM    856  CB  ALA A 114     -13.205  -7.434  -4.738  1.00 95.41           C  
ATOM    857  O   ALA A 114     -13.390  -6.587  -1.451  1.00 95.41           O  
ATOM    858  N   SER A 115     -11.499  -6.029  -2.532  1.00 93.93           N  
ATOM    859  CA  SER A 115     -10.586  -6.088  -1.389  1.00 93.93           C  
ATOM    860  C   SER A 115     -10.914  -5.037  -0.326  1.00 93.93           C  
ATOM    861  CB  SER A 115      -9.158  -5.925  -1.907  1.00 93.93           C  
ATOM    862  O   SER A 115     -10.969  -5.363   0.863  1.00 93.93           O  
ATOM    863  OG  SER A 115      -8.225  -6.038  -0.858  1.00 93.93           O  
ATOM    864  N   GLY A 116     -11.265  -3.812  -0.742  1.00 90.49           N  
ATOM    865  CA  GLY A 116     -11.649  -2.721   0.164  1.00 90.49           C  
ATOM    866  C   GLY A 116     -12.829  -3.063   1.074  1.00 90.49           C  
ATOM    867  O   GLY A 116     -12.930  -2.566   2.194  1.00 90.49           O  
ATOM    868  N   ALA A 117     -13.704  -3.967   0.637  1.00 89.01           N  
ATOM    869  CA  ALA A 117     -14.843  -4.430   1.418  1.00 89.01           C  
ATOM    870  C   ALA A 117     -14.490  -5.507   2.459  1.00 89.01           C  
ATOM    871  CB  ALA A 117     -15.853  -4.974   0.418  1.00 89.01           C  
ATOM    872  O   ALA A 117     -15.194  -5.644   3.458  1.00 89.01           O  
ATOM    873  N   LEU A 118     -13.432  -6.295   2.249  1.00 93.47           N  
ATOM    874  CA  LEU A 118     -13.168  -7.491   3.059  1.00 93.47           C  
ATOM    875  C   LEU A 118     -12.870  -7.140   4.516  1.00 93.47           C  
ATOM    876  CB  LEU A 118     -12.010  -8.298   2.443  1.00 93.47           C  
ATOM    877  O   LEU A 118     -13.420  -7.765   5.426  1.00 93.47           O  
ATOM    878  CG  LEU A 118     -12.316  -8.864   1.046  1.00 93.47           C  
ATOM    879  CD1 LEU A 118     -11.081  -9.543   0.463  1.00 93.47           C  
ATOM    880  CD2 LEU A 118     -13.462  -9.882   1.071  1.00 93.47           C  
ATOM    881  N   LEU A 119     -12.048  -6.115   4.741  1.00 91.12           N  
ATOM    882  CA  LEU A 119     -11.662  -5.677   6.078  1.00 91.12           C  
ATOM    883  C   LEU A 119     -12.851  -5.185   6.922  1.00 91.12           C  
ATOM    884  CB  LEU A 119     -10.518  -4.656   5.973  1.00 91.12           C  
ATOM    885  O   LEU A 119     -13.087  -5.773   7.982  1.00 91.12           O  
ATOM    886  CG  LEU A 119     -10.060  -4.117   7.339  1.00 91.12           C  
ATOM    887  CD1 LEU A 119      -9.519  -5.222   8.248  1.00 91.12           C  
ATOM    888  CD2 LEU A 119      -8.956  -3.094   7.132  1.00 91.12           C  
ATOM    889  N   PRO A 120     -13.628  -4.162   6.506  1.00 86.39           N  
ATOM    890  CA  PRO A 120     -14.725  -3.661   7.331  1.00 86.39           C  
ATOM    891  C   PRO A 120     -15.796  -4.729   7.578  1.00 86.39           C  
ATOM    892  CB  PRO A 120     -15.285  -2.447   6.583  1.00 86.39           C  
ATOM    893  O   PRO A 120     -16.294  -4.834   8.697  1.00 86.39           O  
ATOM    894  CG  PRO A 120     -14.927  -2.734   5.128  1.00 86.39           C  
ATOM    895  CD  PRO A 120     -13.561  -3.403   5.262  1.00 86.39           C  
ATOM    896  N   ILE A 121     -16.113  -5.569   6.583  1.00 88.94           N  
ATOM    897  CA  ILE A 121     -17.135  -6.612   6.747  1.00 88.94           C  
ATOM    898  C   ILE A 121     -16.655  -7.701   7.712  1.00 88.94           C  
ATOM    899  CB  ILE A 121     -17.557  -7.221   5.392  1.00 88.94           C  
ATOM    900  O   ILE A 121     -17.431  -8.166   8.547  1.00 88.94           O  
ATOM    901  CG1 ILE A 121     -18.065  -6.144   4.409  1.00 88.94           C  
ATOM    902  CG2 ILE A 121     -18.686  -8.238   5.654  1.00 88.94           C  
ATOM    903  CD1 ILE A 121     -18.233  -6.654   2.972  1.00 88.94           C  
ATOM    904  N   THR A 122     -15.382  -8.095   7.641  1.00 91.55           N  
ATOM    905  CA  THR A 122     -14.818  -9.100   8.556  1.00 91.55           C  
ATOM    906  C   THR A 122     -14.741  -8.571   9.986  1.00 91.55           C  
ATOM    907  CB  THR A 122     -13.436  -9.567   8.084  1.00 91.55           C  
ATOM    908  O   THR A 122     -15.052  -9.303  10.925  1.00 91.55           O  
ATOM    909  CG2 THR A 122     -12.884 -10.701   8.942  1.00 91.55           C  
ATOM    910  OG1 THR A 122     -13.549 -10.085   6.782  1.00 91.55           O  
ATOM    911  N   LEU A 123     -14.395  -7.293  10.168  1.00 87.40           N  
ATOM    912  CA  LEU A 123     -14.431  -6.638  11.477  1.00 87.40           C  
ATOM    913  C   LEU A 123     -15.858  -6.571  12.033  1.00 87.40           C  
ATOM    914  CB  LEU A 123     -13.808  -5.234  11.369  1.00 87.40           C  
ATOM    915  O   LEU A 123     -16.073  -6.914  13.194  1.00 87.40           O  
ATOM    916  CG  LEU A 123     -12.284  -5.244  11.156  1.00 87.40           C  
ATOM    917  CD1 LEU A 123     -11.795  -3.845  10.801  1.00 87.40           C  
ATOM    918  CD2 LEU A 123     -11.533  -5.683  12.414  1.00 87.40           C  
ATOM    919  N   ALA A 124     -16.840  -6.202  11.209  1.00 82.72           N  
ATOM    920  CA  ALA A 124     -18.245  -6.204  11.609  1.00 82.72           C  
ATOM    921  C   ALA A 124     -18.720  -7.618  11.989  1.00 82.72           C  
ATOM    922  CB  ALA A 124     -19.074  -5.591  10.478  1.00 82.72           C  
ATOM    923  O   ALA A 124     -19.318  -7.812  13.042  1.00 82.72           O  
ATOM    924  N   LEU A 125     -18.347  -8.638  11.212  1.00 86.90           N  
ATOM    925  CA  LEU A 125     -18.643 -10.031  11.543  1.00 86.90           C  
ATOM    926  C   LEU A 125     -17.990 -10.469  12.869  1.00 86.90           C  
ATOM    927  CB  LEU A 125     -18.185 -10.913  10.368  1.00 86.90           C  
ATOM    928  O   LEU A 125     -18.616 -11.150  13.679  1.00 86.90           O  
ATOM    929  CG  LEU A 125     -18.463 -12.407  10.589  1.00 86.90           C  
ATOM    930  CD1 LEU A 125     -19.966 -12.690  10.628  1.00 86.90           C  
ATOM    931  CD2 LEU A 125     -17.828 -13.225   9.467  1.00 86.90           C  
ATOM    932  N   GLY A 126     -16.736 -10.081  13.110  1.00 85.57           N  
ATOM    933  CA  GLY A 126     -16.040 -10.337  14.374  1.00 85.57           C  
ATOM    934  C   GLY A 126     -16.733  -9.697  15.573  1.00 85.57           C  
ATOM    935  O   GLY A 126     -16.837 -10.325  16.628  1.00 85.57           O  
ATOM    936  N   ALA A 127     -17.241  -8.479  15.390  1.00 80.62           N  
ATOM    937  CA  ALA A 127     -18.026  -7.758  16.381  1.00 80.62           C  
ATOM    938  C   ALA A 127     -19.366  -8.438  16.692  1.00 80.62           C  
ATOM    939  CB  ALA A 127     -18.235  -6.334  15.863  1.00 80.62           C  
ATOM    940  O   ALA A 127     -19.706  -8.570  17.865  1.00 80.62           O  
ATOM    941  N   ASP A 128     -20.078  -8.908  15.668  1.00 80.91           N  
ATOM    942  CA  ASP A 128     -21.386  -9.557  15.817  1.00 80.91           C  
ATOM    943  C   ASP A 128     -21.271 -10.926  16.525  1.00 80.91           C  
ATOM    944  CB  ASP A 128     -22.032  -9.709  14.420  1.00 80.91           C  
ATOM    945  O   ASP A 128     -22.157 -11.350  17.271  1.00 80.91           O  
ATOM    946  CG  ASP A 128     -22.370  -8.384  13.706  1.00 80.91           C  
ATOM    947  OD1 ASP A 128     -22.528  -7.355  14.394  1.00 80.91           O  
ATOM    948  OD2 ASP A 128     -22.489  -8.396  12.452  1.00 80.91           O  
ATOM    949  N   LEU A 129     -20.160 -11.645  16.321  1.00 82.75           N  
ATOM    950  CA  LEU A 129     -19.983 -13.017  16.812  1.00 82.75           C  
ATOM    951  C   LEU A 129     -19.403 -13.133  18.239  1.00 82.75           C  
ATOM    952  CB  LEU A 129     -19.133 -13.788  15.786  1.00 82.75           C  
ATOM    953  O   LEU A 129     -19.519 -14.213  18.846  1.00 82.75           O  
ATOM    954  CG  LEU A 129     -19.805 -14.109  14.440  1.00 82.75           C  
ATOM    955  CD1 LEU A 129     -18.823 -14.939  13.607  1.00 82.75           C  
ATOM    956  CD2 LEU A 129     -21.106 -14.895  14.605  1.00 82.75           C  
ATOM    957  N   TRP A 130     -18.782 -12.077  18.780  1.00 79.69           N  
ATOM    958  CA  TRP A 130     -18.125 -12.073  20.098  1.00 79.69           C  
ATOM    959  C   TRP A 130     -18.638 -10.968  21.026  1.00 79.69           C  
ATOM    960  CB  TRP A 130     -16.597 -11.981  19.958  1.00 79.69           C  
ATOM    961  O   TRP A 130     -18.801  -9.819  20.636  1.00 79.69           O  
ATOM    962  CG  TRP A 130     -15.894 -13.300  19.847  1.00 79.69           C  
ATOM    963  CD1 TRP A 130     -15.226 -13.925  20.838  1.00 79.69           C  
ATOM    964  CD2 TRP A 130     -15.763 -14.167  18.688  1.00 79.69           C  
ATOM    965  CE2 TRP A 130     -14.993 -15.311  19.051  1.00 79.69           C  
ATOM    966  CE3 TRP A 130     -16.197 -14.080  17.357  1.00 79.69           C  
ATOM    967  NE1 TRP A 130     -14.668 -15.098  20.373  1.00 79.69           N  
ATOM    968  CH2 TRP A 130     -15.150 -16.217  16.821  1.00 79.69           C  
ATOM    969  CZ2 TRP A 130     -14.675 -16.325  18.137  1.00 79.69           C  
ATOM    970  CZ3 TRP A 130     -15.932 -15.111  16.443  1.00 79.69           C  
ATOM    971  N   SER A 131     -18.804 -11.306  22.308  1.00 71.89           N  
ATOM    972  CA  SER A 131     -19.134 -10.335  23.355  1.00 71.89           C  
ATOM    973  C   SER A 131     -17.970  -9.375  23.641  1.00 71.89           C  
ATOM    974  CB  SER A 131     -19.571 -11.060  24.632  1.00 71.89           C  
ATOM    975  O   SER A 131     -16.804  -9.723  23.426  1.00 71.89           O  
ATOM    976  OG  SER A 131     -18.560 -11.931  25.117  1.00 71.89           O  
ATOM    977  N   GLN A 132     -18.285  -8.186  24.179  1.00 66.12           N  
ATOM    978  CA  GLN A 132     -17.341  -7.078  24.424  1.00 66.12           C  
ATOM    979  C   GLN A 132     -15.991  -7.526  25.011  1.00 66.12           C  
ATOM    980  CB  GLN A 132     -17.990  -6.048  25.367  1.00 66.12           C  
ATOM    981  O   GLN A 132     -14.946  -7.162  24.478  1.00 66.12           O  
ATOM    982  CG  GLN A 132     -18.981  -5.093  24.672  1.00 66.12           C  
ATOM    983  CD  GLN A 132     -19.625  -4.124  25.667  1.00 66.12           C  
ATOM    984  NE2 GLN A 132     -20.207  -3.030  25.228  1.00 66.12           N  
ATOM    985  OE1 GLN A 132     -19.642  -4.365  26.857  1.00 66.12           O  
ATOM    986  N   ARG A 133     -15.997  -8.407  26.024  1.00 68.45           N  
ATOM    987  CA  ARG A 133     -14.780  -8.850  26.733  1.00 68.45           C  
ATOM    988  C   ARG A 133     -13.730  -9.528  25.842  1.00 68.45           C  
ATOM    989  CB  ARG A 133     -15.188  -9.768  27.899  1.00 68.45           C  
ATOM    990  O   ARG A 133     -12.543  -9.411  26.111  1.00 68.45           O  
ATOM    991  CG  ARG A 133     -14.223  -9.656  29.090  1.00 68.45           C  
ATOM    992  CD  ARG A 133     -14.702 -10.541  30.252  1.00 68.45           C  
ATOM    993  NE  ARG A 133     -14.360  -9.953  31.563  1.00 68.45           N  
ATOM    994  NH1 ARG A 133     -16.178 -10.716  32.760  1.00 68.45           N  
ATOM    995  NH2 ARG A 133     -14.727  -9.341  33.729  1.00 68.45           N  
ATOM    996  CZ  ARG A 133     -15.085 -10.010  32.671  1.00 68.45           C  
ATOM    997  N   ASN A 134     -14.159 -10.229  24.790  1.00 73.18           N  
ATOM    998  CA  ASN A 134     -13.269 -10.933  23.854  1.00 73.18           C  
ATOM    999  C   ASN A 134     -13.227 -10.277  22.462  1.00 73.18           C  
ATOM   1000  CB  ASN A 134     -13.713 -12.401  23.777  1.00 73.18           C  
ATOM   1001  O   ASN A 134     -12.426 -10.679  21.616  1.00 73.18           O  
ATOM   1002  CG  ASN A 134     -13.366 -13.224  25.003  1.00 73.18           C  
ATOM   1003  ND2 ASN A 134     -14.087 -14.294  25.243  1.00 73.18           N  
ATOM   1004  OD1 ASN A 134     -12.452 -12.955  25.753  1.00 73.18           O  
ATOM   1005  N   ARG A 135     -14.079  -9.274  22.215  1.00 75.54           N  
ATOM   1006  CA  ARG A 135     -14.226  -8.595  20.924  1.00 75.54           C  
ATOM   1007  C   ARG A 135     -12.942  -7.882  20.505  1.00 75.54           C  
ATOM   1008  CB  ARG A 135     -15.433  -7.648  21.025  1.00 75.54           C  
ATOM   1009  O   ARG A 135     -12.515  -8.041  19.367  1.00 75.54           O  
ATOM   1010  CG  ARG A 135     -15.721  -6.877  19.733  1.00 75.54           C  
ATOM   1011  CD  ARG A 135     -17.033  -6.093  19.869  1.00 75.54           C  
ATOM   1012  NE  ARG A 135     -17.230  -5.187  18.727  1.00 75.54           N  
ATOM   1013  NH1 ARG A 135     -19.221  -4.223  19.371  1.00 75.54           N  
ATOM   1014  NH2 ARG A 135     -18.213  -3.549  17.508  1.00 75.54           N  
ATOM   1015  CZ  ARG A 135     -18.217  -4.326  18.549  1.00 75.54           C  
ATOM   1016  N   ALA A 136     -12.288  -7.168  21.423  1.00 71.92           N  
ATOM   1017  CA  ALA A 136     -11.066  -6.417  21.121  1.00 71.92           C  
ATOM   1018  C   ALA A 136      -9.947  -7.305  20.543  1.00 71.92           C  
ATOM   1019  CB  ALA A 136     -10.613  -5.692  22.393  1.00 71.92           C  
ATOM   1020  O   ALA A 136      -9.331  -6.940  19.546  1.00 71.92           O  
ATOM   1021  N   GLY A 137      -9.734  -8.500  21.108  1.00 74.45           N  
ATOM   1022  CA  GLY A 137      -8.723  -9.441  20.616  1.00 74.45           C  
ATOM   1023  C   GLY A 137      -9.033  -9.997  19.222  1.00 74.45           C  
ATOM   1024  O   GLY A 137      -8.130 -10.134  18.402  1.00 74.45           O  
ATOM   1025  N   VAL A 138     -10.308 -10.271  18.924  1.00 81.82           N  
ATOM   1026  CA  VAL A 138     -10.738 -10.753  17.598  1.00 81.82           C  
ATOM   1027  C   VAL A 138     -10.571  -9.666  16.537  1.00 81.82           C  
ATOM   1028  CB  VAL A 138     -12.189 -11.271  17.645  1.00 81.82           C  
ATOM   1029  O   VAL A 138      -9.990  -9.928  15.486  1.00 81.82           O  
ATOM   1030  CG1 VAL A 138     -12.732 -11.634  16.257  1.00 81.82           C  
ATOM   1031  CG2 VAL A 138     -12.273 -12.527  18.522  1.00 81.82           C  
ATOM   1032  N   LEU A 139     -11.024  -8.441  16.822  1.00 78.63           N  
ATOM   1033  CA  LEU A 139     -10.871  -7.303  15.910  1.00 78.63           C  
ATOM   1034  C   LEU A 139      -9.396  -6.963  15.680  1.00 78.63           C  
ATOM   1035  CB  LEU A 139     -11.631  -6.085  16.459  1.00 78.63           C  
ATOM   1036  O   LEU A 139      -8.982  -6.770  14.539  1.00 78.63           O  
ATOM   1037  CG  LEU A 139     -13.152  -6.269  16.596  1.00 78.63           C  
ATOM   1038  CD1 LEU A 139     -13.775  -4.960  17.079  1.00 78.63           C  
ATOM   1039  CD2 LEU A 139     -13.834  -6.673  15.296  1.00 78.63           C  
ATOM   1040  N   GLY A 140      -8.592  -6.979  16.747  1.00 76.77           N  
ATOM   1041  CA  GLY A 140      -7.144  -6.816  16.660  1.00 76.77           C  
ATOM   1042  C   GLY A 140      -6.482  -7.898  15.804  1.00 76.77           C  
ATOM   1043  O   GLY A 140      -5.619  -7.580  14.996  1.00 76.77           O  
ATOM   1044  N   GLY A 141      -6.919  -9.157  15.908  1.00 84.02           N  
ATOM   1045  CA  GLY A 141      -6.418 -10.255  15.073  1.00 84.02           C  
ATOM   1046  C   GLY A 141      -6.756 -10.107  13.585  1.00 84.02           C  
ATOM   1047  O   GLY A 141      -5.928 -10.422  12.733  1.00 84.02           O  
ATOM   1048  N   ILE A 142      -7.944  -9.593  13.255  1.00 88.53           N  
ATOM   1049  CA  ILE A 142      -8.330  -9.282  11.867  1.00 88.53           C  
ATOM   1050  C   ILE A 142      -7.494  -8.111  11.332  1.00 88.53           C  
ATOM   1051  CB  ILE A 142      -9.842  -8.981  11.786  1.00 88.53           C  
ATOM   1052  O   ILE A 142      -6.964  -8.192  10.226  1.00 88.53           O  
ATOM   1053  CG1 ILE A 142     -10.690 -10.217  12.163  1.00 88.53           C  
ATOM   1054  CG2 ILE A 142     -10.236  -8.505  10.373  1.00 88.53           C  
ATOM   1055  CD1 ILE A 142     -12.096  -9.839  12.640  1.00 88.53           C  
ATOM   1056  N   GLY A 143      -7.317  -7.054  12.133  1.00 83.36           N  
ATOM   1057  CA  GLY A 143      -6.421  -5.945  11.800  1.00 83.36           C  
ATOM   1058  C   GLY A 143      -4.979  -6.415  11.588  1.00 83.36           C  
ATOM   1059  O   GLY A 143      -4.350  -6.046  10.606  1.00 83.36           O  
ATOM   1060  N   ALA A 144      -4.479  -7.315  12.437  1.00 85.35           N  
ATOM   1061  CA  ALA A 144      -3.151  -7.900  12.281  1.00 85.35           C  
ATOM   1062  C   ALA A 144      -3.009  -8.703  10.979  1.00 85.35           C  
ATOM   1063  CB  ALA A 144      -2.840  -8.764  13.508  1.00 85.35           C  
ATOM   1064  O   ALA A 144      -1.955  -8.644  10.356  1.00 85.35           O  
ATOM   1065  N   ALA A 145      -4.053  -9.410  10.532  1.00 91.59           N  
ATOM   1066  CA  ALA A 145      -4.038 -10.098   9.240  1.00 91.59           C  
ATOM   1067  C   ALA A 145      -3.917  -9.111   8.063  1.00 91.59           C  
ATOM   1068  CB  ALA A 145      -5.288 -10.978   9.128  1.00 91.59           C  
ATOM   1069  O   ALA A 145      -3.137  -9.358   7.144  1.00 91.59           O  
ATOM   1070  N   GLN A 146      -4.620  -7.973   8.120  1.00 91.36           N  
ATOM   1071  CA  GLN A 146      -4.464  -6.891   7.139  1.00 91.36           C  
ATOM   1072  C   GLN A 146      -3.030  -6.353   7.127  1.00 91.36           C  
ATOM   1073  CB  GLN A 146      -5.440  -5.748   7.463  1.00 91.36           C  
ATOM   1074  O   GLN A 146      -2.430  -6.203   6.063  1.00 91.36           O  
ATOM   1075  CG  GLN A 146      -5.321  -4.559   6.495  1.00 91.36           C  
ATOM   1076  CD  GLN A 146      -5.931  -4.807   5.124  1.00 91.36           C  
ATOM   1077  NE2 GLN A 146      -5.654  -3.967   4.155  1.00 91.36           N  
ATOM   1078  OE1 GLN A 146      -6.709  -5.713   4.908  1.00 91.36           O  
ATOM   1079  N   GLU A 147      -2.479  -6.052   8.304  1.00 87.49           N  
ATOM   1080  CA  GLU A 147      -1.121  -5.519   8.410  1.00 87.49           C  
ATOM   1081  C   GLU A 147      -0.093  -6.527   7.896  1.00 87.49           C  
ATOM   1082  CB  GLU A 147      -0.804  -5.099   9.856  1.00 87.49           C  
ATOM   1083  O   GLU A 147       0.733  -6.179   7.056  1.00 87.49           O  
ATOM   1084  CG  GLU A 147      -1.649  -3.926  10.387  1.00 87.49           C  
ATOM   1085  CD  GLU A 147      -1.606  -2.687   9.491  1.00 87.49           C  
ATOM   1086  OE1 GLU A 147      -2.553  -1.869   9.497  1.00 87.49           O  
ATOM   1087  OE2 GLU A 147      -0.658  -2.526   8.704  1.00 87.49           O  
ATOM   1088  N   LEU A 148      -0.198  -7.796   8.293  1.00 89.01           N  
ATOM   1089  CA  LEU A 148       0.663  -8.865   7.786  1.00 89.01           C  
ATOM   1090  C   LEU A 148       0.618  -8.964   6.262  1.00 89.01           C  
ATOM   1091  CB  LEU A 148       0.249 -10.206   8.412  1.00 89.01           C  
ATOM   1092  O   LEU A 148       1.669  -9.081   5.640  1.00 89.01           O  
ATOM   1093  CG  LEU A 148       0.724 -10.396   9.861  1.00 89.01           C  
ATOM   1094  CD1 LEU A 148       0.079 -11.657  10.439  1.00 89.01           C  
ATOM   1095  CD2 LEU A 148       2.244 -10.554   9.948  1.00 89.01           C  
ATOM   1096  N   GLY A 149      -0.563  -8.868   5.652  1.00 90.87           N  
ATOM   1097  CA  GLY A 149      -0.677  -8.889   4.196  1.00 90.87           C  
ATOM   1098  C   GLY A 149      -0.025  -7.675   3.542  1.00 90.87           C  
ATOM   1099  O   GLY A 149       0.629  -7.819   2.515  1.00 90.87           O  
ATOM   1100  N   SER A 150      -0.109  -6.496   4.166  1.00 84.14           N  
ATOM   1101  CA  SER A 150       0.570  -5.306   3.644  1.00 84.14           C  
ATOM   1102  C   SER A 150       2.091  -5.416   3.655  1.00 84.14           C  
ATOM   1103  CB  SER A 150       0.114  -4.035   4.364  1.00 84.14           C  
ATOM   1104  O   SER A 150       2.758  -4.972   2.723  1.00 84.14           O  
ATOM   1105  OG  SER A 150       0.592  -3.905   5.684  1.00 84.14           O  
ATOM   1106  N   VAL A 151       2.635  -6.062   4.685  1.00 85.34           N  
ATOM   1107  CA  VAL A 151       4.076  -6.256   4.833  1.00 85.34           C  
ATOM   1108  C   VAL A 151       4.591  -7.378   3.932  1.00 85.34           C  
ATOM   1109  CB  VAL A 151       4.407  -6.529   6.307  1.00 85.34           C  
ATOM   1110  O   VAL A 151       5.643  -7.251   3.311  1.00 85.34           O  
ATOM   1111  CG1 VAL A 151       5.904  -6.757   6.445  1.00 85.34           C  
ATOM   1112  CG2 VAL A 151       3.984  -5.363   7.217  1.00 85.34           C  
ATOM   1113  N   LEU A 152       3.852  -8.485   3.854  1.00 89.93           N  
ATOM   1114  CA  LEU A 152       4.267  -9.675   3.113  1.00 89.93           C  
ATOM   1115  C   LEU A 152       3.927  -9.611   1.620  1.00 89.93           C  
ATOM   1116  CB  LEU A 152       3.654 -10.923   3.771  1.00 89.93           C  
ATOM   1117  O   LEU A 152       4.481 -10.398   0.861  1.00 89.93           O  
ATOM   1118  CG  LEU A 152       4.136 -11.215   5.204  1.00 89.93           C  
ATOM   1119  CD1 LEU A 152       3.421 -12.462   5.727  1.00 89.93           C  
ATOM   1120  CD2 LEU A 152       5.645 -11.450   5.281  1.00 89.93           C  
ATOM   1121  N   GLY A 153       3.053  -8.702   1.180  1.00 91.11           N  
ATOM   1122  CA  GLY A 153       2.582  -8.626  -0.208  1.00 91.11           C  
ATOM   1123  C   GLY A 153       3.713  -8.534  -1.235  1.00 91.11           C  
ATOM   1124  O   GLY A 153       3.780  -9.377  -2.129  1.00 91.11           O  
ATOM   1125  N   PRO A 154       4.659  -7.591  -1.087  1.00 88.15           N  
ATOM   1126  CA  PRO A 154       5.809  -7.486  -1.982  1.00 88.15           C  
ATOM   1127  C   PRO A 154       6.681  -8.755  -1.990  1.00 88.15           C  
ATOM   1128  CB  PRO A 154       6.574  -6.270  -1.452  1.00 88.15           C  
ATOM   1129  O   PRO A 154       7.081  -9.223  -3.057  1.00 88.15           O  
ATOM   1130  CG  PRO A 154       5.494  -5.400  -0.821  1.00 88.15           C  
ATOM   1131  CD  PRO A 154       4.637  -6.468  -0.158  1.00 88.15           C  
ATOM   1132  N   LEU A 155       6.927  -9.349  -0.812  1.00 88.60           N  
ATOM   1133  CA  LEU A 155       7.702 -10.590  -0.665  1.00 88.60           C  
ATOM   1134  C   LEU A 155       7.005 -11.781  -1.326  1.00 88.60           C  
ATOM   1135  CB  LEU A 155       7.933 -10.901   0.828  1.00 88.60           C  
ATOM   1136  O   LEU A 155       7.666 -12.616  -1.938  1.00 88.60           O  
ATOM   1137  CG  LEU A 155       8.848  -9.916   1.571  1.00 88.60           C  
ATOM   1138  CD1 LEU A 155       8.901 -10.279   3.055  1.00 88.60           C  
ATOM   1139  CD2 LEU A 155      10.274  -9.950   1.022  1.00 88.60           C  
ATOM   1140  N   TYR A 156       5.677 -11.842  -1.231  1.00 91.05           N  
ATOM   1141  CA  TYR A 156       4.858 -12.845  -1.900  1.00 91.05           C  
ATOM   1142  C   TYR A 156       5.023 -12.759  -3.423  1.00 91.05           C  
ATOM   1143  CB  TYR A 156       3.401 -12.684  -1.441  1.00 91.05           C  
ATOM   1144  O   TYR A 156       5.249 -13.782  -4.058  1.00 91.05           O  
ATOM   1145  CG  TYR A 156       2.398 -13.521  -2.205  1.00 91.05           C  
ATOM   1146  CD1 TYR A 156       1.452 -12.900  -3.044  1.00 91.05           C  
ATOM   1147  CD2 TYR A 156       2.412 -14.922  -2.076  1.00 91.05           C  
ATOM   1148  CE1 TYR A 156       0.527 -13.679  -3.765  1.00 91.05           C  
ATOM   1149  CE2 TYR A 156       1.492 -15.703  -2.801  1.00 91.05           C  
ATOM   1150  OH  TYR A 156      -0.317 -15.841  -4.369  1.00 91.05           O  
ATOM   1151  CZ  TYR A 156       0.557 -15.084  -3.658  1.00 91.05           C  
ATOM   1152  N   GLY A 157       5.023 -11.554  -3.999  1.00 90.28           N  
ATOM   1153  CA  GLY A 157       5.231 -11.353  -5.440  1.00 90.28           C  
ATOM   1154  C   GLY A 157       6.592 -11.848  -5.913  1.00 90.28           C  
ATOM   1155  O   GLY A 157       6.666 -12.654  -6.839  1.00 90.28           O  
ATOM   1156  N   ILE A 158       7.656 -11.443  -5.209  1.00 87.38           N  
ATOM   1157  CA  ILE A 158       9.031 -11.888  -5.492  1.00 87.38           C  
ATOM   1158  C   ILE A 158       9.123 -13.413  -5.412  1.00 87.38           C  
ATOM   1159  CB  ILE A 158      10.038 -11.226  -4.517  1.00 87.38           C  
ATOM   1160  O   ILE A 158       9.679 -14.051  -6.301  1.00 87.38           O  
ATOM   1161  CG1 ILE A 158      10.063  -9.698  -4.730  1.00 87.38           C  
ATOM   1162  CG2 ILE A 158      11.454 -11.808  -4.702  1.00 87.38           C  
ATOM   1163  CD1 ILE A 158      10.866  -8.912  -3.686  1.00 87.38           C  
ATOM   1164  N   PHE A 159       8.567 -14.003  -4.353  1.00 90.15           N  
ATOM   1165  CA  PHE A 159       8.634 -15.440  -4.121  1.00 90.15           C  
ATOM   1166  C   PHE A 159       7.912 -16.244  -5.206  1.00 90.15           C  
ATOM   1167  CB  PHE A 159       8.061 -15.746  -2.734  1.00 90.15           C  
ATOM   1168  O   PHE A 159       8.454 -17.238  -5.686  1.00 90.15           O  
ATOM   1169  CG  PHE A 159       8.055 -17.223  -2.409  1.00 90.15           C  
ATOM   1170  CD1 PHE A 159       6.850 -17.949  -2.423  1.00 90.15           C  
ATOM   1171  CD2 PHE A 159       9.269 -17.884  -2.146  1.00 90.15           C  
ATOM   1172  CE1 PHE A 159       6.858 -19.332  -2.168  1.00 90.15           C  
ATOM   1173  CE2 PHE A 159       9.277 -19.265  -1.888  1.00 90.15           C  
ATOM   1174  CZ  PHE A 159       8.072 -19.989  -1.899  1.00 90.15           C  
ATOM   1175  N   ILE A 160       6.712 -15.819  -5.611  1.00 92.62           N  
ATOM   1176  CA  ILE A 160       5.941 -16.521  -6.640  1.00 92.62           C  
ATOM   1177  C   ILE A 160       6.610 -16.413  -8.010  1.00 92.62           C  
ATOM   1178  CB  ILE A 160       4.482 -16.026  -6.657  1.00 92.62           C  
ATOM   1179  O   ILE A 160       6.754 -17.438  -8.675  1.00 92.62           O  
ATOM   1180  CG1 ILE A 160       3.709 -16.397  -5.368  1.00 92.62           C  
ATOM   1181  CG2 ILE A 160       3.721 -16.577  -7.875  1.00 92.62           C  
ATOM   1182  CD1 ILE A 160       3.734 -17.880  -4.977  1.00 92.62           C  
ATOM   1183  N   VAL A 161       7.081 -15.225  -8.409  1.00 90.31           N  
ATOM   1184  CA  VAL A 161       7.813 -15.063  -9.678  1.00 90.31           C  
ATOM   1185  C   VAL A 161       9.096 -15.884  -9.675  1.00 90.31           C  
ATOM   1186  CB  VAL A 161       8.120 -13.582  -9.968  1.00 90.31           C  
ATOM   1187  O   VAL A 161       9.391 -16.555 -10.656  1.00 90.31           O  
ATOM   1188  CG1 VAL A 161       9.047 -13.396 -11.177  1.00 90.31           C  
ATOM   1189  CG2 VAL A 161       6.818 -12.855 -10.298  1.00 90.31           C  
ATOM   1190  N   TRP A 162       9.837 -15.902  -8.568  1.00 88.64           N  
ATOM   1191  CA  TRP A 162      11.037 -16.728  -8.449  1.00 88.64           C  
ATOM   1192  C   TRP A 162      10.739 -18.232  -8.555  1.00 88.64           C  
ATOM   1193  CB  TRP A 162      11.722 -16.393  -7.122  1.00 88.64           C  
ATOM   1194  O   TRP A 162      11.495 -18.969  -9.184  1.00 88.64           O  
ATOM   1195  CG  TRP A 162      12.860 -17.295  -6.781  1.00 88.64           C  
ATOM   1196  CD1 TRP A 162      14.097 -17.240  -7.321  1.00 88.64           C  
ATOM   1197  CD2 TRP A 162      12.853 -18.459  -5.901  1.00 88.64           C  
ATOM   1198  CE2 TRP A 162      14.146 -19.059  -5.945  1.00 88.64           C  
ATOM   1199  CE3 TRP A 162      11.876 -19.081  -5.093  1.00 88.64           C  
ATOM   1200  NE1 TRP A 162      14.864 -18.274  -6.823  1.00 88.64           N  
ATOM   1201  CH2 TRP A 162      13.471 -20.802  -4.409  1.00 88.64           C  
ATOM   1202  CZ2 TRP A 162      14.463 -20.210  -5.211  1.00 88.64           C  
ATOM   1203  CZ3 TRP A 162      12.182 -20.240  -4.354  1.00 88.64           C  
ATOM   1204  N   LEU A 163       9.643 -18.698  -7.951  1.00 92.76           N  
ATOM   1205  CA  LEU A 163       9.293 -20.118  -7.918  1.00 92.76           C  
ATOM   1206  C   LEU A 163       8.701 -20.612  -9.247  1.00 92.76           C  
ATOM   1207  CB  LEU A 163       8.325 -20.340  -6.742  1.00 92.76           C  
ATOM   1208  O   LEU A 163       9.037 -21.706  -9.702  1.00 92.76           O  
ATOM   1209  CG  LEU A 163       7.903 -21.804  -6.530  1.00 92.76           C  
ATOM   1210  CD1 LEU A 163       9.091 -22.705  -6.183  1.00 92.76           C  
ATOM   1211  CD2 LEU A 163       6.894 -21.881  -5.382  1.00 92.76           C  
ATOM   1212  N   LEU A 164       7.797 -19.833  -9.845  1.00 93.74           N  
ATOM   1213  CA  LEU A 164       6.981 -20.249 -10.992  1.00 93.74           C  
ATOM   1214  C   LEU A 164       7.378 -19.583 -12.314  1.00 93.74           C  
ATOM   1215  CB  LEU A 164       5.494 -20.027 -10.675  1.00 93.74           C  
ATOM   1216  O   LEU A 164       6.974 -20.060 -13.368  1.00 93.74           O  
ATOM   1217  CG  LEU A 164       4.965 -20.805  -9.458  1.00 93.74           C  
ATOM   1218  CD1 LEU A 164       3.481 -20.521  -9.258  1.00 93.74           C  
ATOM   1219  CD2 LEU A 164       5.110 -22.323  -9.611  1.00 93.74           C  
ATOM   1220  N   HIS A 165       8.228 -18.554 -12.278  1.00 89.45           N  
ATOM   1221  CA  HIS A 165       8.738 -17.819 -13.444  1.00 89.45           C  
ATOM   1222  C   HIS A 165       7.679 -17.043 -14.255  1.00 89.45           C  
ATOM   1223  CB  HIS A 165       9.629 -18.722 -14.321  1.00 89.45           C  
ATOM   1224  O   HIS A 165       8.023 -16.469 -15.287  1.00 89.45           O  
ATOM   1225  CG  HIS A 165      10.734 -19.447 -13.587  1.00 89.45           C  
ATOM   1226  CD2 HIS A 165      12.072 -19.169 -13.647  1.00 89.45           C  
ATOM   1227  ND1 HIS A 165      10.588 -20.534 -12.756  1.00 89.45           N  
ATOM   1228  CE1 HIS A 165      11.804 -20.884 -12.309  1.00 89.45           C  
ATOM   1229  NE2 HIS A 165      12.751 -20.100 -12.850  1.00 89.45           N  
ATOM   1230  N   ASP A 166       6.420 -16.970 -13.803  1.00 91.20           N  
ATOM   1231  CA  ASP A 166       5.375 -16.114 -14.383  1.00 91.20           C  
ATOM   1232  C   ASP A 166       4.688 -15.286 -13.280  1.00 91.20           C  
ATOM   1233  CB  ASP A 166       4.380 -16.940 -15.238  1.00 91.20           C  
ATOM   1234  O   ASP A 166       4.207 -15.798 -12.268  1.00 91.20           O  
ATOM   1235  CG  ASP A 166       3.494 -16.081 -16.170  1.00 91.20           C  
ATOM   1236  OD1 ASP A 166       3.271 -14.892 -15.847  1.00 91.20           O  
ATOM   1237  OD2 ASP A 166       3.012 -16.558 -17.232  1.00 91.20           O  
ATOM   1238  N   TRP A 167       4.623 -13.969 -13.479  1.00 92.16           N  
ATOM   1239  CA  TRP A 167       3.947 -13.041 -12.571  1.00 92.16           C  
ATOM   1240  C   TRP A 167       2.436 -13.258 -12.528  1.00 92.16           C  
ATOM   1241  CB  TRP A 167       4.267 -11.614 -13.016  1.00 92.16           C  
ATOM   1242  O   TRP A 167       1.793 -12.947 -11.523  1.00 92.16           O  
ATOM   1243  CG  TRP A 167       3.624 -11.190 -14.305  1.00 92.16           C  
ATOM   1244  CD1 TRP A 167       4.163 -11.300 -15.540  1.00 92.16           C  
ATOM   1245  CD2 TRP A 167       2.284 -10.652 -14.519  1.00 92.16           C  
ATOM   1246  CE2 TRP A 167       2.126 -10.354 -15.901  1.00 92.16           C  
ATOM   1247  CE3 TRP A 167       1.169 -10.423 -13.692  1.00 92.16           C  
ATOM   1248  NE1 TRP A 167       3.318 -10.729 -16.468  1.00 92.16           N  
ATOM   1249  CH2 TRP A 167      -0.148  -9.596 -15.574  1.00 92.16           C  
ATOM   1250  CZ2 TRP A 167       0.948  -9.806 -16.422  1.00 92.16           C  
ATOM   1251  CZ3 TRP A 167      -0.039  -9.912 -14.213  1.00 92.16           C  
ATOM   1252  N   ARG A 168       1.849 -13.803 -13.599  1.00 95.80           N  
ATOM   1253  CA  ARG A 168       0.409 -14.083 -13.680  1.00 95.80           C  
ATOM   1254  C   ARG A 168      -0.012 -15.114 -12.639  1.00 95.80           C  
ATOM   1255  CB  ARG A 168       0.063 -14.587 -15.082  1.00 95.80           C  
ATOM   1256  O   ARG A 168      -1.156 -15.079 -12.181  1.00 95.80           O  
ATOM   1257  CG  ARG A 168       0.372 -13.560 -16.184  1.00 95.80           C  
ATOM   1258  CD  ARG A 168       0.213 -14.261 -17.530  1.00 95.80           C  
ATOM   1259  NE  ARG A 168       0.771 -13.479 -18.649  1.00 95.80           N  
ATOM   1260  NH1 ARG A 168       1.711 -15.254 -19.742  1.00 95.80           N  
ATOM   1261  NH2 ARG A 168       1.665 -13.267 -20.742  1.00 95.80           N  
ATOM   1262  CZ  ARG A 168       1.377 -13.996 -19.701  1.00 95.80           C  
ATOM   1263  N   ASP A 169       0.906 -15.981 -12.216  1.00 96.03           N  
ATOM   1264  CA  ASP A 169       0.624 -17.010 -11.219  1.00 96.03           C  
ATOM   1265  C   ASP A 169       0.324 -16.432  -9.836  1.00 96.03           C  
ATOM   1266  CB  ASP A 169       1.758 -18.034 -11.160  1.00 96.03           C  
ATOM   1267  O   ASP A 169      -0.447 -17.027  -9.085  1.00 96.03           O  
ATOM   1268  CG  ASP A 169       1.840 -18.886 -12.428  1.00 96.03           C  
ATOM   1269  OD1 ASP A 169       0.775 -19.093 -13.059  1.00 96.03           O  
ATOM   1270  OD2 ASP A 169       2.950 -19.368 -12.723  1.00 96.03           O  
ATOM   1271  N   VAL A 170       0.806 -15.223  -9.530  1.00 94.67           N  
ATOM   1272  CA  VAL A 170       0.400 -14.468  -8.330  1.00 94.67           C  
ATOM   1273  C   VAL A 170      -1.125 -14.346  -8.264  1.00 94.67           C  
ATOM   1274  CB  VAL A 170       1.035 -13.064  -8.361  1.00 94.67           C  
ATOM   1275  O   VAL A 170      -1.733 -14.547  -7.210  1.00 94.67           O  
ATOM   1276  CG1 VAL A 170       0.549 -12.170  -7.222  1.00 94.67           C  
ATOM   1277  CG2 VAL A 170       2.564 -13.140  -8.256  1.00 94.67           C  
ATOM   1278  N   PHE A 171      -1.746 -14.061  -9.409  1.00 96.63           N  
ATOM   1279  CA  PHE A 171      -3.186 -13.875  -9.543  1.00 96.63           C  
ATOM   1280  C   PHE A 171      -3.927 -15.203  -9.704  1.00 96.63           C  
ATOM   1281  CB  PHE A 171      -3.451 -12.931 -10.719  1.00 96.63           C  
ATOM   1282  O   PHE A 171      -5.020 -15.357  -9.154  1.00 96.63           O  
ATOM   1283  CG  PHE A 171      -2.820 -11.567 -10.542  1.00 96.63           C  
ATOM   1284  CD1 PHE A 171      -3.378 -10.669  -9.617  1.00 96.63           C  
ATOM   1285  CD2 PHE A 171      -1.635 -11.224 -11.220  1.00 96.63           C  
ATOM   1286  CE1 PHE A 171      -2.761  -9.434  -9.367  1.00 96.63           C  
ATOM   1287  CE2 PHE A 171      -1.023  -9.983 -10.965  1.00 96.63           C  
ATOM   1288  CZ  PHE A 171      -1.588  -9.088 -10.050  1.00 96.63           C  
ATOM   1289  N   TRP A 172      -3.339 -16.191 -10.388  1.00 97.43           N  
ATOM   1290  CA  TRP A 172      -3.932 -17.528 -10.474  1.00 97.43           C  
ATOM   1291  C   TRP A 172      -3.975 -18.247  -9.130  1.00 97.43           C  
ATOM   1292  CB  TRP A 172      -3.219 -18.399 -11.509  1.00 97.43           C  
ATOM   1293  O   TRP A 172      -4.961 -18.927  -8.871  1.00 97.43           O  
ATOM   1294  CG  TRP A 172      -3.523 -18.044 -12.925  1.00 97.43           C  
ATOM   1295  CD1 TRP A 172      -2.621 -17.699 -13.870  1.00 97.43           C  
ATOM   1296  CD2 TRP A 172      -4.823 -18.056 -13.586  1.00 97.43           C  
ATOM   1297  CE2 TRP A 172      -4.639 -17.667 -14.946  1.00 97.43           C  
ATOM   1298  CE3 TRP A 172      -6.137 -18.383 -13.177  1.00 97.43           C  
ATOM   1299  NE1 TRP A 172      -3.278 -17.467 -15.064  1.00 97.43           N  
ATOM   1300  CH2 TRP A 172      -7.006 -17.896 -15.407  1.00 97.43           C  
ATOM   1301  CZ2 TRP A 172      -5.709 -17.576 -15.848  1.00 97.43           C  
ATOM   1302  CZ3 TRP A 172      -7.216 -18.306 -14.078  1.00 97.43           C  
ATOM   1303  N   ILE A 173      -2.978 -18.070  -8.258  1.00 96.75           N  
ATOM   1304  CA  ILE A 173      -2.947 -18.651  -6.903  1.00 96.75           C  
ATOM   1305  C   ILE A 173      -3.995 -18.008  -5.990  1.00 96.75           C  
ATOM   1306  CB  ILE A 173      -1.528 -18.515  -6.310  1.00 96.75           C  
ATOM   1307  O   ILE A 173      -4.585 -18.687  -5.144  1.00 96.75           O  
ATOM   1308  CG1 ILE A 173      -0.559 -19.459  -7.051  1.00 96.75           C  
ATOM   1309  CG2 ILE A 173      -1.503 -18.830  -4.800  1.00 96.75           C  
ATOM   1310  CD1 ILE A 173       0.910 -19.147  -6.754  1.00 96.75           C  
ATOM   1311  N   ASN A 174      -4.287 -16.721  -6.181  1.00 94.80           N  
ATOM   1312  CA  ASN A 174      -5.345 -16.048  -5.435  1.00 94.80           C  
ATOM   1313  C   ASN A 174      -6.711 -16.715  -5.666  1.00 94.80           C  
ATOM   1314  CB  ASN A 174      -5.341 -14.554  -5.802  1.00 94.80           C  
ATOM   1315  O   ASN A 174      -7.482 -16.856  -4.722  1.00 94.80           O  
ATOM   1316  CG  ASN A 174      -4.231 -13.769  -5.119  1.00 94.80           C  
ATOM   1317  ND2 ASN A 174      -4.047 -12.525  -5.489  1.00 94.80           N  
ATOM   1318  OD1 ASN A 174      -3.552 -14.242  -4.221  1.00 94.80           O  
ATOM   1319  N   VAL A 175      -6.994 -17.217  -6.873  1.00 97.18           N  
ATOM   1320  CA  VAL A 175      -8.282 -17.849  -7.214  1.00 97.18           C  
ATOM   1321  C   VAL A 175      -8.640 -19.050  -6.316  1.00 97.18           C  
ATOM   1322  CB  VAL A 175      -8.358 -18.198  -8.715  1.00 97.18           C  
ATOM   1323  O   VAL A 175      -9.686 -18.990  -5.662  1.00 97.18           O  
ATOM   1324  CG1 VAL A 175      -9.664 -18.923  -9.067  1.00 97.18           C  
ATOM   1325  CG2 VAL A 175      -8.262 -16.932  -9.574  1.00 97.18           C  
ATOM   1326  N   PRO A 176      -7.838 -20.134  -6.221  1.00 97.55           N  
ATOM   1327  CA  PRO A 176      -8.148 -21.262  -5.350  1.00 97.55           C  
ATOM   1328  C   PRO A 176      -8.126 -20.876  -3.867  1.00 97.55           C  
ATOM   1329  CB  PRO A 176      -7.113 -22.344  -5.681  1.00 97.55           C  
ATOM   1330  O   PRO A 176      -8.979 -21.349  -3.117  1.00 97.55           O  
ATOM   1331  CG  PRO A 176      -5.922 -21.558  -6.216  1.00 97.55           C  
ATOM   1332  CD  PRO A 176      -6.603 -20.398  -6.933  1.00 97.55           C  
ATOM   1333  N   LEU A 177      -7.223 -19.991  -3.426  1.00 96.23           N  
ATOM   1334  CA  LEU A 177      -7.171 -19.551  -2.025  1.00 96.23           C  
ATOM   1335  C   LEU A 177      -8.429 -18.768  -1.625  1.00 96.23           C  
ATOM   1336  CB  LEU A 177      -5.905 -18.709  -1.791  1.00 96.23           C  
ATOM   1337  O   LEU A 177      -9.021 -19.018  -0.570  1.00 96.23           O  
ATOM   1338  CG  LEU A 177      -4.576 -19.474  -1.914  1.00 96.23           C  
ATOM   1339  CD1 LEU A 177      -3.414 -18.514  -1.663  1.00 96.23           C  
ATOM   1340  CD2 LEU A 177      -4.468 -20.617  -0.900  1.00 96.23           C  
ATOM   1341  N   THR A 178      -8.890 -17.867  -2.490  1.00 97.20           N  
ATOM   1342  CA  THR A 178     -10.141 -17.133  -2.299  1.00 97.20           C  
ATOM   1343  C   THR A 178     -11.350 -18.063  -2.375  1.00 97.20           C  
ATOM   1344  CB  THR A 178     -10.254 -15.997  -3.324  1.00 97.20           C  
ATOM   1345  O   THR A 178     -12.255 -17.940  -1.550  1.00 97.20           O  
ATOM   1346  CG2 THR A 178     -11.489 -15.140  -3.096  1.00 97.20           C  
ATOM   1347  OG1 THR A 178      -9.169 -15.113  -3.183  1.00 97.20           O  
ATOM   1348  N   ALA A 179     -11.357 -19.044  -3.282  1.00 97.11           N  
ATOM   1349  CA  ALA A 179     -12.420 -20.046  -3.354  1.00 97.11           C  
ATOM   1350  C   ALA A 179     -12.507 -20.892  -2.069  1.00 97.11           C  
ATOM   1351  CB  ALA A 179     -12.196 -20.919  -4.594  1.00 97.11           C  
ATOM   1352  O   ALA A 179     -13.604 -21.136  -1.565  1.00 97.11           O  
ATOM   1353  N   ILE A 180     -11.368 -21.273  -1.480  1.00 96.56           N  
ATOM   1354  CA  ILE A 180     -11.321 -21.951  -0.175  1.00 96.56           C  
ATOM   1355  C   ILE A 180     -11.947 -21.063   0.909  1.00 96.56           C  
ATOM   1356  CB  ILE A 180      -9.872 -22.369   0.170  1.00 96.56           C  
ATOM   1357  O   ILE A 180     -12.815 -21.528   1.653  1.00 96.56           O  
ATOM   1358  CG1 ILE A 180      -9.410 -23.521  -0.753  1.00 96.56           C  
ATOM   1359  CG2 ILE A 180      -9.749 -22.811   1.642  1.00 96.56           C  
ATOM   1360  CD1 ILE A 180      -7.887 -23.713  -0.776  1.00 96.56           C  
ATOM   1361  N   ALA A 181     -11.582 -19.777   0.970  1.00 95.53           N  
ATOM   1362  CA  ALA A 181     -12.180 -18.837   1.920  1.00 95.53           C  
ATOM   1363  C   ALA A 181     -13.704 -18.703   1.721  1.00 95.53           C  
ATOM   1364  CB  ALA A 181     -11.463 -17.485   1.807  1.00 95.53           C  
ATOM   1365  O   ALA A 181     -14.458 -18.738   2.698  1.00 95.53           O  
ATOM   1366  N   MET A 182     -14.177 -18.634   0.470  1.00 95.99           N  
ATOM   1367  CA  MET A 182     -15.609 -18.616   0.138  1.00 95.99           C  
ATOM   1368  C   MET A 182     -16.329 -19.861   0.654  1.00 95.99           C  
ATOM   1369  CB  MET A 182     -15.824 -18.519  -1.379  1.00 95.99           C  
ATOM   1370  O   MET A 182     -17.366 -19.738   1.312  1.00 95.99           O  
ATOM   1371  CG  MET A 182     -15.518 -17.126  -1.913  1.00 95.99           C  
ATOM   1372  SD  MET A 182     -15.715 -16.946  -3.703  1.00 95.99           S  
ATOM   1373  CE  MET A 182     -17.521 -16.959  -3.842  1.00 95.99           C  
ATOM   1374  N   VAL A 183     -15.779 -21.050   0.407  1.00 95.91           N  
ATOM   1375  CA  VAL A 183     -16.345 -22.326   0.870  1.00 95.91           C  
ATOM   1376  C   VAL A 183     -16.415 -22.363   2.398  1.00 95.91           C  
ATOM   1377  CB  VAL A 183     -15.523 -23.499   0.297  1.00 95.91           C  
ATOM   1378  O   VAL A 183     -17.471 -22.658   2.965  1.00 95.91           O  
ATOM   1379  CG1 VAL A 183     -15.875 -24.840   0.945  1.00 95.91           C  
ATOM   1380  CG2 VAL A 183     -15.783 -23.644  -1.208  1.00 95.91           C  
ATOM   1381  N   MET A 184     -15.332 -21.986   3.082  1.00 94.68           N  
ATOM   1382  CA  MET A 184     -15.294 -21.938   4.546  1.00 94.68           C  
ATOM   1383  C   MET A 184     -16.354 -20.989   5.120  1.00 94.68           C  
ATOM   1384  CB  MET A 184     -13.904 -21.504   5.021  1.00 94.68           C  
ATOM   1385  O   MET A 184     -17.061 -21.355   6.061  1.00 94.68           O  
ATOM   1386  CG  MET A 184     -12.820 -22.560   4.789  1.00 94.68           C  
ATOM   1387  SD  MET A 184     -11.157 -21.984   5.228  1.00 94.68           S  
ATOM   1388  CE  MET A 184     -11.256 -21.953   7.038  1.00 94.68           C  
ATOM   1389  N   ILE A 185     -16.513 -19.794   4.544  1.00 93.10           N  
ATOM   1390  CA  ILE A 185     -17.531 -18.814   4.959  1.00 93.10           C  
ATOM   1391  C   ILE A 185     -18.943 -19.346   4.687  1.00 93.10           C  
ATOM   1392  CB  ILE A 185     -17.267 -17.463   4.250  1.00 93.10           C  
ATOM   1393  O   ILE A 185     -19.837 -19.173   5.520  1.00 93.10           O  
ATOM   1394  CG1 ILE A 185     -15.994 -16.826   4.850  1.00 93.10           C  
ATOM   1395  CG2 ILE A 185     -18.427 -16.458   4.379  1.00 93.10           C  
ATOM   1396  CD1 ILE A 185     -15.440 -15.661   4.031  1.00 93.10           C  
ATOM   1397  N   HIS A 186     -19.156 -20.015   3.550  1.00 93.33           N  
ATOM   1398  CA  HIS A 186     -20.466 -20.528   3.156  1.00 93.33           C  
ATOM   1399  C   HIS A 186     -21.025 -21.533   4.170  1.00 93.33           C  
ATOM   1400  CB  HIS A 186     -20.403 -21.144   1.752  1.00 93.33           C  
ATOM   1401  O   HIS A 186     -22.204 -21.444   4.523  1.00 93.33           O  
ATOM   1402  CG  HIS A 186     -21.772 -21.541   1.264  1.00 93.33           C  
ATOM   1403  CD2 HIS A 186     -22.351 -22.778   1.368  1.00 93.33           C  
ATOM   1404  ND1 HIS A 186     -22.694 -20.704   0.676  1.00 93.33           N  
ATOM   1405  CE1 HIS A 186     -23.801 -21.423   0.425  1.00 93.33           C  
ATOM   1406  NE2 HIS A 186     -23.648 -22.682   0.855  1.00 93.33           N  
ATOM   1407  N   PHE A 187     -20.180 -22.438   4.670  1.00 92.30           N  
ATOM   1408  CA  PHE A 187     -20.577 -23.474   5.629  1.00 92.30           C  
ATOM   1409  C   PHE A 187     -20.499 -23.037   7.098  1.00 92.30           C  
ATOM   1410  CB  PHE A 187     -19.735 -24.728   5.368  1.00 92.30           C  
ATOM   1411  O   PHE A 187     -21.120 -23.663   7.955  1.00 92.30           O  
ATOM   1412  CG  PHE A 187     -20.058 -25.394   4.044  1.00 92.30           C  
ATOM   1413  CD1 PHE A 187     -21.338 -25.945   3.842  1.00 92.30           C  
ATOM   1414  CD2 PHE A 187     -19.099 -25.468   3.016  1.00 92.30           C  
ATOM   1415  CE1 PHE A 187     -21.665 -26.548   2.616  1.00 92.30           C  
ATOM   1416  CE2 PHE A 187     -19.429 -26.079   1.792  1.00 92.30           C  
ATOM   1417  CZ  PHE A 187     -20.710 -26.612   1.590  1.00 92.30           C  
ATOM   1418  N   SER A 188     -19.768 -21.964   7.406  1.00 88.85           N  
ATOM   1419  CA  SER A 188     -19.585 -21.508   8.792  1.00 88.85           C  
ATOM   1420  C   SER A 188     -20.637 -20.507   9.264  1.00 88.85           C  
ATOM   1421  CB  SER A 188     -18.201 -20.894   8.966  1.00 88.85           C  
ATOM   1422  O   SER A 188     -20.889 -20.419  10.468  1.00 88.85           O  
ATOM   1423  OG  SER A 188     -17.222 -21.860   8.675  1.00 88.85           O  
ATOM   1424  N   LEU A 189     -21.239 -19.750   8.339  1.00 85.37           N  
ATOM   1425  CA  LEU A 189     -22.216 -18.706   8.651  1.00 85.37           C  
ATOM   1426  C   LEU A 189     -23.645 -19.123   8.266  1.00 85.37           C  
ATOM   1427  CB  LEU A 189     -21.829 -17.391   7.958  1.00 85.37           C  
ATOM   1428  O   LEU A 189     -23.870 -19.534   7.120  1.00 85.37           O  
ATOM   1429  CG  LEU A 189     -20.536 -16.755   8.493  1.00 85.37           C  
ATOM   1430  CD1 LEU A 189     -20.178 -15.547   7.633  1.00 85.37           C  
ATOM   1431  CD2 LEU A 189     -20.677 -16.284   9.940  1.00 85.37           C  
ATOM   1432  N   PRO A 190     -24.636 -18.963   9.162  1.00 76.45           N  
ATOM   1433  CA  PRO A 190     -26.046 -19.067   8.800  1.00 76.45           C  
ATOM   1434  C   PRO A 190     -26.427 -18.001   7.763  1.00 76.45           C  
ATOM   1435  CB  PRO A 190     -26.840 -18.879  10.101  1.00 76.45           C  
ATOM   1436  O   PRO A 190     -25.834 -16.927   7.703  1.00 76.45           O  
ATOM   1437  CG  PRO A 190     -25.806 -19.005  11.218  1.00 76.45           C  
ATOM   1438  CD  PRO A 190     -24.506 -18.572  10.556  1.00 76.45           C  
ATOM   1439  N   SER A 191     -27.444 -18.265   6.942  1.00 68.01           N  
ATOM   1440  CA  SER A 191     -27.897 -17.317   5.909  1.00 68.01           C  
ATOM   1441  C   SER A 191     -28.684 -16.111   6.456  1.00 68.01           C  
ATOM   1442  CB  SER A 191     -28.712 -18.053   4.836  1.00 68.01           C  
ATOM   1443  O   SER A 191     -29.180 -15.321   5.661  1.00 68.01           O  
ATOM   1444  OG  SER A 191     -27.938 -19.095   4.257  1.00 68.01           O  
ATOM   1445  N   HIS A 192     -28.840 -15.974   7.779  1.00 58.42           N  
ATOM   1446  CA  HIS A 192     -29.818 -15.071   8.398  1.00 58.42           C  
ATOM   1447  C   HIS A 192     -29.275 -14.281   9.602  1.00 58.42           C  
ATOM   1448  CB  HIS A 192     -31.126 -15.846   8.686  1.00 58.42           C  
ATOM   1449  O   HIS A 192     -29.959 -14.144  10.607  1.00 58.42           O  
ATOM   1450  CG  HIS A 192     -32.312 -15.247   7.978  1.00 58.42           C  
ATOM   1451  CD2 HIS A 192     -33.155 -14.272   8.442  1.00 58.42           C  
ATOM   1452  ND1 HIS A 192     -32.725 -15.570   6.708  1.00 58.42           N  
ATOM   1453  CE1 HIS A 192     -33.800 -14.823   6.415  1.00 58.42           C  
ATOM   1454  NE2 HIS A 192     -34.091 -14.000   7.434  1.00 58.42           N  
ATOM   1455  N   ASP A 193     -28.072 -13.717   9.500  1.00 56.21           N  
ATOM   1456  CA  ASP A 193     -27.623 -12.690  10.451  1.00 56.21           C  
ATOM   1457  C   ASP A 193     -27.904 -11.307   9.842  1.00 56.21           C  
ATOM   1458  CB  ASP A 193     -26.158 -12.916  10.867  1.00 56.21           C  
ATOM   1459  O   ASP A 193     -27.075 -10.727   9.136  1.00 56.21           O  
ATOM   1460  CG  ASP A 193     -25.961 -14.132  11.792  1.00 56.21           C  
ATOM   1461  OD1 ASP A 193     -26.893 -14.476  12.553  1.00 56.21           O  
ATOM   1462  OD2 ASP A 193     -24.870 -14.745  11.720  1.00 56.21           O  
ATOM   1463  N   ARG A 194     -29.129 -10.807  10.048  1.00 51.74           N  
ATOM   1464  CA  ARG A 194     -29.407  -9.367   9.940  1.00 51.74           C  
ATOM   1465  C   ARG A 194     -28.893  -8.730  11.224  1.00 51.74           C  
ATOM   1466  CB  ARG A 194     -30.909  -9.092   9.753  1.00 51.74           C  
ATOM   1467  O   ARG A 194     -29.176  -9.266  12.296  1.00 51.74           O  
ATOM   1468  CG  ARG A 194     -31.408  -9.533   8.371  1.00 51.74           C  
ATOM   1469  CD  ARG A 194     -32.893  -9.195   8.194  1.00 51.74           C  
ATOM   1470  NE  ARG A 194     -33.333  -9.438   6.806  1.00 51.74           N  
ATOM   1471  NH1 ARG A 194     -35.571  -9.035   7.121  1.00 51.74           N  
ATOM   1472  NH2 ARG A 194     -34.821  -9.571   5.088  1.00 51.74           N  
ATOM   1473  CZ  ARG A 194     -34.568  -9.348   6.348  1.00 51.74           C  
ATOM   1474  N   SER A 195     -28.152  -7.626  11.132  1.00 52.84           N  
ATOM   1475  CA  SER A 195     -27.763  -6.897  12.338  1.00 52.84           C  
ATOM   1476  C   SER A 195     -29.031  -6.528  13.115  1.00 52.84           C  
ATOM   1477  CB  SER A 195     -26.896  -5.672  12.015  1.00 52.84           C  
ATOM   1478  O   SER A 195     -30.014  -6.053  12.540  1.00 52.84           O  
ATOM   1479  OG  SER A 195     -27.582  -4.725  11.223  1.00 52.84           O  
ATOM   1480  N   THR A 196     -29.045  -6.811  14.418  1.00 51.36           N  
ATOM   1481  CA  THR A 196     -30.181  -6.488  15.296  1.00 51.36           C  
ATOM   1482  C   THR A 196     -30.402  -4.980  15.401  1.00 51.36           C  
ATOM   1483  CB  THR A 196     -29.985  -7.105  16.688  1.00 51.36           C  
ATOM   1484  O   THR A 196     -31.517  -4.544  15.664  1.00 51.36           O  
ATOM   1485  CG2 THR A 196     -30.286  -8.604  16.664  1.00 51.36           C  
ATOM   1486  OG1 THR A 196     -28.645  -6.964  17.113  1.00 51.36           O  
ATOM   1487  N   GLU A 197     -29.368  -4.190  15.103  1.00 52.69           N  
ATOM   1488  CA  GLU A 197     -29.429  -2.741  14.954  1.00 52.69           C  
ATOM   1489  C   GLU A 197     -28.803  -2.342  13.606  1.00 52.69           C  
ATOM   1490  CB  GLU A 197     -28.728  -2.067  16.140  1.00 52.69           C  
ATOM   1491  O   GLU A 197     -27.584  -2.413  13.433  1.00 52.69           O  
ATOM   1492  CG  GLU A 197     -29.525  -2.292  17.437  1.00 52.69           C  
ATOM   1493  CD  GLU A 197     -28.946  -1.551  18.647  1.00 52.69           C  
ATOM   1494  OE1 GLU A 197     -29.692  -1.444  19.645  1.00 52.69           O  
ATOM   1495  OE2 GLU A 197     -27.771  -1.134  18.580  1.00 52.69           O  
ATOM   1496  N   PRO A 198     -29.604  -1.980  12.587  1.00 49.21           N  
ATOM   1497  CA  PRO A 198     -29.075  -1.386  11.369  1.00 49.21           C  
ATOM   1498  C   PRO A 198     -28.620   0.041  11.683  1.00 49.21           C  
ATOM   1499  CB  PRO A 198     -30.206  -1.476  10.342  1.00 49.21           C  
ATOM   1500  O   PRO A 198     -29.417   0.983  11.700  1.00 49.21           O  
ATOM   1501  CG  PRO A 198     -31.474  -1.495  11.194  1.00 49.21           C  
ATOM   1502  CD  PRO A 198     -31.043  -2.159  12.501  1.00 49.21           C  
ATOM   1503  N   GLU A 199     -27.329   0.202  11.954  1.00 50.60           N  
ATOM   1504  CA  GLU A 199     -26.737   1.519  12.132  1.00 50.60           C  
ATOM   1505  C   GLU A 199     -26.771   2.277  10.797  1.00 50.60           C  
ATOM   1506  CB  GLU A 199     -25.345   1.382  12.756  1.00 50.60           C  
ATOM   1507  O   GLU A 199     -26.470   1.737   9.728  1.00 50.60           O  
ATOM   1508  CG  GLU A 199     -24.924   2.651  13.509  1.00 50.60           C  
ATOM   1509  CD  GLU A 199     -23.967   2.314  14.662  1.00 50.60           C  
ATOM   1510  OE1 GLU A 199     -24.124   2.938  15.730  1.00 50.60           O  
ATOM   1511  OE2 GLU A 199     -23.078   1.461  14.439  1.00 50.60           O  
ATOM   1512  N   ARG A 200     -27.246   3.524  10.832  1.00 47.36           N  
ATOM   1513  CA  ARG A 200     -27.534   4.301   9.620  1.00 47.36           C  
ATOM   1514  C   ARG A 200     -26.231   4.820   8.998  1.00 47.36           C  
ATOM   1515  CB  ARG A 200     -28.566   5.388   9.933  1.00 47.36           C  
ATOM   1516  O   ARG A 200     -25.259   5.109   9.688  1.00 47.36           O  
ATOM   1517  CG  ARG A 200     -29.956   4.869  10.297  1.00 47.36           C  
ATOM   1518  CD  ARG A 200     -30.827   6.077  10.665  1.00 47.36           C  
ATOM   1519  NE  ARG A 200     -32.099   5.656  11.273  1.00 47.36           N  
ATOM   1520  NH1 ARG A 200     -33.201   7.661  11.100  1.00 47.36           N  
ATOM   1521  NH2 ARG A 200     -34.213   5.920  12.066  1.00 47.36           N  
ATOM   1522  CZ  ARG A 200     -33.161   6.412  11.475  1.00 47.36           C  
ATOM   1523  N   VAL A 201     -26.215   4.883   7.669  1.00 53.19           N  
ATOM   1524  CA  VAL A 201     -24.989   4.886   6.864  1.00 53.19           C  
ATOM   1525  C   VAL A 201     -24.832   6.168   6.070  1.00 53.19           C  
ATOM   1526  CB  VAL A 201     -25.003   3.700   5.886  1.00 53.19           C  
ATOM   1527  O   VAL A 201     -25.769   6.606   5.403  1.00 53.19           O  
ATOM   1528  CG1 VAL A 201     -23.759   3.729   4.995  1.00 53.19           C  
ATOM   1529  CG2 VAL A 201     -25.157   2.391   6.671  1.00 53.19           C  
ATOM   1530  N   ASP A 202     -23.603   6.674   6.033  1.00 63.17           N  
ATOM   1531  CA  ASP A 202     -23.210   7.766   5.160  1.00 63.17           C  
ATOM   1532  C   ASP A 202     -22.603   7.294   3.816  1.00 63.17           C  
ATOM   1533  CB  ASP A 202     -22.284   8.703   5.936  1.00 63.17           C  
ATOM   1534  O   ASP A 202     -21.386   7.221   3.639  1.00 63.17           O  
ATOM   1535  CG  ASP A 202     -22.014   9.939   5.100  1.00 63.17           C  
ATOM   1536  OD1 ASP A 202     -22.698  10.089   4.057  1.00 63.17           O  
ATOM   1537  OD2 ASP A 202     -21.182  10.767   5.507  1.00 63.17           O  
ATOM   1538  N   LEU A 203     -23.467   6.972   2.846  1.00 66.60           N  
ATOM   1539  CA  LEU A 203     -23.055   6.644   1.468  1.00 66.60           C  
ATOM   1540  C   LEU A 203     -22.464   7.853   0.731  1.00 66.60           C  
ATOM   1541  CB  LEU A 203     -24.275   6.139   0.673  1.00 66.60           C  
ATOM   1542  O   LEU A 203     -21.610   7.695  -0.142  1.00 66.60           O  
ATOM   1543  CG  LEU A 203     -24.831   4.780   1.124  1.00 66.60           C  
ATOM   1544  CD1 LEU A 203     -26.154   4.508   0.406  1.00 66.60           C  
ATOM   1545  CD2 LEU A 203     -23.870   3.632   0.808  1.00 66.60           C  
ATOM   1546  N   VAL A 204     -22.944   9.050   1.068  1.00 75.02           N  
ATOM   1547  CA  VAL A 204     -22.573  10.294   0.394  1.00 75.02           C  
ATOM   1548  C   VAL A 204     -21.143  10.665   0.769  1.00 75.02           C  
ATOM   1549  CB  VAL A 204     -23.581  11.403   0.740  1.00 75.02           C  
ATOM   1550  O   VAL A 204     -20.350  10.939  -0.125  1.00 75.02           O  
ATOM   1551  CG1 VAL A 204     -23.193  12.752   0.133  1.00 75.02           C  
ATOM   1552  CG2 VAL A 204     -24.989  11.045   0.240  1.00 75.02           C  
ATOM   1553  N   GLY A 205     -20.772  10.563   2.047  1.00 72.52           N  
ATOM   1554  CA  GLY A 205     -19.408  10.788   2.518  1.00 72.52           C  
ATOM   1555  C   GLY A 205     -18.391   9.857   1.851  1.00 72.52           C  
ATOM   1556  O   GLY A 205     -17.398  10.321   1.296  1.00 72.52           O  
ATOM   1557  N   GLY A 206     -18.661   8.547   1.808  1.00 70.63           N  
ATOM   1558  CA  GLY A 206     -17.770   7.588   1.140  1.00 70.63           C  
ATOM   1559  C   GLY A 206     -17.571   7.882  -0.351  1.00 70.63           C  
ATOM   1560  O   GLY A 206     -16.441   7.870  -0.843  1.00 70.63           O  
ATOM   1561  N   LEU A 207     -18.656   8.208  -1.062  1.00 79.89           N  
ATOM   1562  CA  LEU A 207     -18.595   8.567  -2.479  1.00 79.89           C  
ATOM   1563  C   LEU A 207     -17.870   9.902  -2.704  1.00 79.89           C  
ATOM   1564  CB  LEU A 207     -20.025   8.601  -3.044  1.00 79.89           C  
ATOM   1565  O   LEU A 207     -17.108  10.020  -3.658  1.00 79.89           O  
ATOM   1566  CG  LEU A 207     -20.079   8.690  -4.581  1.00 79.89           C  
ATOM   1567  CD1 LEU A 207     -19.637   7.380  -5.240  1.00 79.89           C  
ATOM   1568  CD2 LEU A 207     -21.510   8.987  -5.029  1.00 79.89           C  
ATOM   1569  N   LEU A 208     -18.069  10.888  -1.826  1.00 84.14           N  
ATOM   1570  CA  LEU A 208     -17.379  12.177  -1.891  1.00 84.14           C  
ATOM   1571  C   LEU A 208     -15.874  12.027  -1.660  1.00 84.14           C  
ATOM   1572  CB  LEU A 208     -17.979  13.150  -0.863  1.00 84.14           C  
ATOM   1573  O   LEU A 208     -15.098  12.637  -2.391  1.00 84.14           O  
ATOM   1574  CG  LEU A 208     -19.343  13.743  -1.246  1.00 84.14           C  
ATOM   1575  CD1 LEU A 208     -19.942  14.458  -0.036  1.00 84.14           C  
ATOM   1576  CD2 LEU A 208     -19.204  14.762  -2.379  1.00 84.14           C  
ATOM   1577  N   LEU A 209     -15.453  11.189  -0.706  1.00 79.85           N  
ATOM   1578  CA  LEU A 209     -14.035  10.903  -0.476  1.00 79.85           C  
ATOM   1579  C   LEU A 209     -13.404  10.199  -1.685  1.00 79.85           C  
ATOM   1580  CB  LEU A 209     -13.885  10.067   0.808  1.00 79.85           C  
ATOM   1581  O   LEU A 209     -12.345  10.610  -2.158  1.00 79.85           O  
ATOM   1582  CG  LEU A 209     -12.424   9.708   1.145  1.00 79.85           C  
ATOM   1583  CD1 LEU A 209     -11.569  10.951   1.403  1.00 79.85           C  
ATOM   1584  CD2 LEU A 209     -12.382   8.823   2.390  1.00 79.85           C  
ATOM   1585  N   ALA A 210     -14.076   9.174  -2.215  1.00 78.91           N  
ATOM   1586  CA  ALA A 210     -13.647   8.474  -3.423  1.00 78.91           C  
ATOM   1587  C   ALA A 210     -13.517   9.426  -4.617  1.00 78.91           C  
ATOM   1588  CB  ALA A 210     -14.680   7.392  -3.734  1.00 78.91           C  
ATOM   1589  O   ALA A 210     -12.525   9.390  -5.343  1.00 78.91           O  
ATOM   1590  N   LEU A 211     -14.507  10.301  -4.797  1.00 87.68           N  
ATOM   1591  CA  LEU A 211     -14.523  11.297  -5.857  1.00 87.68           C  
ATOM   1592  C   LEU A 211     -13.393  12.314  -5.680  1.00 87.68           C  
ATOM   1593  CB  LEU A 211     -15.908  11.963  -5.873  1.00 87.68           C  
ATOM   1594  O   LEU A 211     -12.694  12.606  -6.644  1.00 87.68           O  
ATOM   1595  CG  LEU A 211     -16.093  13.002  -6.990  1.00 87.68           C  
ATOM   1596  CD1 LEU A 211     -16.012  12.367  -8.380  1.00 87.68           C  
ATOM   1597  CD2 LEU A 211     -17.460  13.667  -6.838  1.00 87.68           C  
ATOM   1598  N   ALA A 212     -13.174  12.817  -4.463  1.00 87.50           N  
ATOM   1599  CA  ALA A 212     -12.104  13.764  -4.170  1.00 87.50           C  
ATOM   1600  C   ALA A 212     -10.729  13.182  -4.516  1.00 87.50           C  
ATOM   1601  CB  ALA A 212     -12.190  14.171  -2.694  1.00 87.50           C  
ATOM   1602  O   ALA A 212      -9.952  13.811  -5.232  1.00 87.50           O  
ATOM   1603  N   LEU A 213     -10.448  11.957  -4.066  1.00 83.69           N  
ATOM   1604  CA  LEU A 213      -9.173  11.295  -4.337  1.00 83.69           C  
ATOM   1605  C   LEU A 213      -9.032  10.894  -5.807  1.00 83.69           C  
ATOM   1606  CB  LEU A 213      -9.026  10.085  -3.407  1.00 83.69           C  
ATOM   1607  O   LEU A 213      -7.969  11.093  -6.386  1.00 83.69           O  
ATOM   1608  CG  LEU A 213      -8.912  10.459  -1.919  1.00 83.69           C  
ATOM   1609  CD1 LEU A 213      -8.909   9.178  -1.098  1.00 83.69           C  
ATOM   1610  CD2 LEU A 213      -7.638  11.245  -1.602  1.00 83.69           C  
ATOM   1611  N   GLY A 214     -10.097  10.395  -6.437  1.00 85.63           N  
ATOM   1612  CA  GLY A 214     -10.095  10.059  -7.860  1.00 85.63           C  
ATOM   1613  C   GLY A 214      -9.801  11.278  -8.732  1.00 85.63           C  
ATOM   1614  O   GLY A 214      -8.903  11.234  -9.568  1.00 85.63           O  
ATOM   1615  N   LEU A 215     -10.489  12.397  -8.490  1.00 89.88           N  
ATOM   1616  CA  LEU A 215     -10.233  13.656  -9.192  1.00 89.88           C  
ATOM   1617  C   LEU A 215      -8.819  14.181  -8.927  1.00 89.88           C  
ATOM   1618  CB  LEU A 215     -11.271  14.707  -8.767  1.00 89.88           C  
ATOM   1619  O   LEU A 215      -8.175  14.652  -9.861  1.00 89.88           O  
ATOM   1620  CG  LEU A 215     -12.706  14.453  -9.256  1.00 89.88           C  
ATOM   1621  CD1 LEU A 215     -13.638  15.497  -8.641  1.00 89.88           C  
ATOM   1622  CD2 LEU A 215     -12.839  14.566 -10.771  1.00 89.88           C  
ATOM   1623  N   ALA A 216      -8.319  14.070  -7.692  1.00 85.84           N  
ATOM   1624  CA  ALA A 216      -6.967  14.504  -7.355  1.00 85.84           C  
ATOM   1625  C   ALA A 216      -5.916  13.712  -8.138  1.00 85.84           C  
ATOM   1626  CB  ALA A 216      -6.741  14.382  -5.844  1.00 85.84           C  
ATOM   1627  O   ALA A 216      -5.021  14.297  -8.743  1.00 85.84           O  
ATOM   1628  N   VAL A 217      -6.046  12.386  -8.173  1.00 82.14           N  
ATOM   1629  CA  VAL A 217      -5.079  11.521  -8.851  1.00 82.14           C  
ATOM   1630  C   VAL A 217      -5.127  11.709 -10.363  1.00 82.14           C  
ATOM   1631  CB  VAL A 217      -5.307  10.055  -8.477  1.00 82.14           C  
ATOM   1632  O   VAL A 217      -4.080  11.871 -10.987  1.00 82.14           O  
ATOM   1633  CG1 VAL A 217      -4.316   9.172  -9.234  1.00 82.14           C  
ATOM   1634  CG2 VAL A 217      -5.084   9.819  -6.982  1.00 82.14           C  
ATOM   1635  N   ILE A 218      -6.325  11.758 -10.954  1.00 83.06           N  
ATOM   1636  CA  ILE A 218      -6.478  12.011 -12.394  1.00 83.06           C  
ATOM   1637  C   ILE A 218      -5.951  13.411 -12.736  1.00 83.06           C  
ATOM   1638  CB  ILE A 218      -7.947  11.829 -12.839  1.00 83.06           C  
ATOM   1639  O   ILE A 218      -5.269  13.575 -13.742  1.00 83.06           O  
ATOM   1640  CG1 ILE A 218      -8.446  10.389 -12.568  1.00 83.06           C  
ATOM   1641  CG2 ILE A 218      -8.097  12.119 -14.348  1.00 83.06           C  
ATOM   1642  CD1 ILE A 218      -9.964  10.218 -12.700  1.00 83.06           C  
ATOM   1643  N   GLY A 219      -6.219  14.410 -11.892  1.00 83.00           N  
ATOM   1644  CA  GLY A 219      -5.748  15.780 -12.085  1.00 83.00           C  
ATOM   1645  C   GLY A 219      -4.228  15.935 -11.994  1.00 83.00           C  
ATOM   1646  O   GLY A 219      -3.661  16.766 -12.700  1.00 83.00           O  
ATOM   1647  N   LEU A 220      -3.565  15.125 -11.164  1.00 81.55           N  
ATOM   1648  CA  LEU A 220      -2.103  15.088 -11.049  1.00 81.55           C  
ATOM   1649  C   LEU A 220      -1.438  14.284 -12.174  1.00 81.55           C  
ATOM   1650  CB  LEU A 220      -1.723  14.513  -9.671  1.00 81.55           C  
ATOM   1651  O   LEU A 220      -0.273  14.515 -12.486  1.00 81.55           O  
ATOM   1652  CG  LEU A 220      -1.992  15.468  -8.497  1.00 81.55           C  
ATOM   1653  CD1 LEU A 220      -1.853  14.731  -7.166  1.00 81.55           C  
ATOM   1654  CD2 LEU A 220      -1.035  16.662  -8.484  1.00 81.55           C  
ATOM   1655  N   TYR A 221      -2.148  13.346 -12.799  1.00 77.83           N  
ATOM   1656  CA  TYR A 221      -1.577  12.507 -13.845  1.00 77.83           C  
ATOM   1657  C   TYR A 221      -1.333  13.286 -15.146  1.00 77.83           C  
ATOM   1658  CB  TYR A 221      -2.482  11.298 -14.081  1.00 77.83           C  
ATOM   1659  O   TYR A 221      -2.280  13.627 -15.857  1.00 77.83           O  
ATOM   1660  CG  TYR A 221      -2.015  10.469 -15.257  1.00 77.83           C  
ATOM   1661  CD1 TYR A 221      -2.696  10.549 -16.486  1.00 77.83           C  
ATOM   1662  CD2 TYR A 221      -0.866   9.669 -15.139  1.00 77.83           C  
ATOM   1663  CE1 TYR A 221      -2.264   9.791 -17.585  1.00 77.83           C  
ATOM   1664  CE2 TYR A 221      -0.414   8.924 -16.243  1.00 77.83           C  
ATOM   1665  OH  TYR A 221      -0.772   8.171 -18.501  1.00 77.83           O  
ATOM   1666  CZ  TYR A 221      -1.123   8.971 -17.466  1.00 77.83           C  
ATOM   1667  N   ASN A 222      -0.059  13.493 -15.497  1.00 72.81           N  
ATOM   1668  CA  ASN A 222       0.355  14.109 -16.757  1.00 72.81           C  
ATOM   1669  C   ASN A 222       0.844  13.046 -17.775  1.00 72.81           C  
ATOM   1670  CB  ASN A 222       1.412  15.191 -16.470  1.00 72.81           C  
ATOM   1671  O   ASN A 222       1.944  12.517 -17.608  1.00 72.81           O  
ATOM   1672  CG  ASN A 222       1.680  16.054 -17.692  1.00 72.81           C  
ATOM   1673  ND2 ASN A 222       2.312  17.189 -17.514  1.00 72.81           N  
ATOM   1674  OD1 ASN A 222       1.308  15.726 -18.811  1.00 72.81           O  
ATOM   1675  N   PRO A 223       0.070  12.728 -18.835  1.00 68.65           N  
ATOM   1676  CA  PRO A 223       0.440  11.718 -19.831  1.00 68.65           C  
ATOM   1677  C   PRO A 223       1.563  12.167 -20.771  1.00 68.65           C  
ATOM   1678  CB  PRO A 223      -0.844  11.451 -20.627  1.00 68.65           C  
ATOM   1679  O   PRO A 223       2.242  11.324 -21.350  1.00 68.65           O  
ATOM   1680  CG  PRO A 223      -1.631  12.753 -20.504  1.00 68.65           C  
ATOM   1681  CD  PRO A 223      -1.260  13.242 -19.109  1.00 68.65           C  
ATOM   1682  N   ASN A 224       1.750  13.478 -20.940  1.00 68.07           N  
ATOM   1683  CA  ASN A 224       2.735  14.065 -21.846  1.00 68.07           C  
ATOM   1684  C   ASN A 224       3.572  15.101 -21.084  1.00 68.07           C  
ATOM   1685  CB  ASN A 224       2.022  14.654 -23.070  1.00 68.07           C  
ATOM   1686  O   ASN A 224       3.427  16.303 -21.308  1.00 68.07           O  
ATOM   1687  CG  ASN A 224       1.497  13.601 -24.026  1.00 68.07           C  
ATOM   1688  ND2 ASN A 224       0.424  13.900 -24.717  1.00 68.07           N  
ATOM   1689  OD1 ASN A 224       2.042  12.529 -24.212  1.00 68.07           O  
ATOM   1690  N   PRO A 225       4.437  14.650 -20.163  1.00 65.69           N  
ATOM   1691  CA  PRO A 225       5.314  15.537 -19.411  1.00 65.69           C  
ATOM   1692  C   PRO A 225       6.294  16.250 -20.353  1.00 65.69           C  
ATOM   1693  CB  PRO A 225       6.048  14.616 -18.440  1.00 65.69           C  
ATOM   1694  O   PRO A 225       7.233  15.655 -20.875  1.00 65.69           O  
ATOM   1695  CG  PRO A 225       6.139  13.327 -19.266  1.00 65.69           C  
ATOM   1696  CD  PRO A 225       4.760  13.259 -19.886  1.00 65.69           C  
ATOM   1697  N   ASP A 226       6.103  17.547 -20.557  1.00 67.96           N  
ATOM   1698  CA  ASP A 226       7.012  18.382 -21.349  1.00 67.96           C  
ATOM   1699  C   ASP A 226       8.123  19.029 -20.496  1.00 67.96           C  
ATOM   1700  CB  ASP A 226       6.183  19.414 -22.135  1.00 67.96           C  
ATOM   1701  O   ASP A 226       8.984  19.736 -21.021  1.00 67.96           O  
ATOM   1702  CG  ASP A 226       5.483  20.471 -21.267  1.00 67.96           C  
ATOM   1703  OD1 ASP A 226       5.516  20.365 -20.017  1.00 67.96           O  
ATOM   1704  OD2 ASP A 226       4.967  21.451 -21.849  1.00 67.96           O  
ATOM   1705  N   GLY A 227       8.087  18.824 -19.173  1.00 67.48           N  
ATOM   1706  CA  GLY A 227       8.971  19.469 -18.195  1.00 67.48           C  
ATOM   1707  C   GLY A 227       8.675  20.951 -17.941  1.00 67.48           C  
ATOM   1708  O   GLY A 227       9.352  21.575 -17.122  1.00 67.48           O  
ATOM   1709  N   LYS A 228       7.676  21.526 -18.619  1.00 71.48           N  
ATOM   1710  CA  LYS A 228       7.244  22.921 -18.450  1.00 71.48           C  
ATOM   1711  C   LYS A 228       6.046  23.013 -17.521  1.00 71.48           C  
ATOM   1712  CB  LYS A 228       6.878  23.543 -19.801  1.00 71.48           C  
ATOM   1713  O   LYS A 228       5.994  23.919 -16.693  1.00 71.48           O  
ATOM   1714  CG  LYS A 228       8.015  23.488 -20.826  1.00 71.48           C  
ATOM   1715  CD  LYS A 228       7.525  24.087 -22.143  1.00 71.48           C  
ATOM   1716  CE  LYS A 228       8.640  24.014 -23.184  1.00 71.48           C  
ATOM   1717  NZ  LYS A 228       8.139  24.465 -24.502  1.00 71.48           N  
ATOM   1718  N   HIS A 229       5.123  22.062 -17.623  1.00 74.95           N  
ATOM   1719  CA  HIS A 229       3.918  22.019 -16.806  1.00 74.95           C  
ATOM   1720  C   HIS A 229       3.909  20.762 -15.939  1.00 74.95           C  
ATOM   1721  CB  HIS A 229       2.679  22.128 -17.701  1.00 74.95           C  
ATOM   1722  O   HIS A 229       4.035  19.641 -16.429  1.00 74.95           O  
ATOM   1723  CG  HIS A 229       2.719  23.330 -18.610  1.00 74.95           C  
ATOM   1724  CD2 HIS A 229       2.382  24.618 -18.286  1.00 74.95           C  
ATOM   1725  ND1 HIS A 229       3.150  23.337 -19.918  1.00 74.95           N  
ATOM   1726  CE1 HIS A 229       3.046  24.595 -20.374  1.00 74.95           C  
ATOM   1727  NE2 HIS A 229       2.606  25.421 -19.410  1.00 74.95           N  
ATOM   1728  N   VAL A 230       3.743  20.952 -14.628  1.00 75.70           N  
ATOM   1729  CA  VAL A 230       3.536  19.836 -13.689  1.00 75.70           C  
ATOM   1730  C   VAL A 230       2.213  19.139 -14.005  1.00 75.70           C  
ATOM   1731  CB  VAL A 230       3.518  20.333 -12.229  1.00 75.70           C  
ATOM   1732  O   VAL A 230       2.131  17.915 -14.028  1.00 75.70           O  
ATOM   1733  CG1 VAL A 230       3.333  19.178 -11.236  1.00 75.70           C  
ATOM   1734  CG2 VAL A 230       4.811  21.063 -11.847  1.00 75.70           C  
ATOM   1735  N   LEU A 231       1.183  19.940 -14.275  1.00 76.91           N  
ATOM   1736  CA  LEU A 231      -0.176  19.482 -14.512  1.00 76.91           C  
ATOM   1737  C   LEU A 231      -0.476  19.457 -16.014  1.00 76.91           C  
ATOM   1738  CB  LEU A 231      -1.161  20.407 -13.776  1.00 76.91           C  
ATOM   1739  O   LEU A 231      -0.019  20.350 -16.730  1.00 76.91           O  
ATOM   1740  CG  LEU A 231      -0.945  20.488 -12.256  1.00 76.91           C  
ATOM   1741  CD1 LEU A 231      -1.854  21.568 -11.673  1.00 76.91           C  
ATOM   1742  CD2 LEU A 231      -1.241  19.163 -11.558  1.00 76.91           C  
ATOM   1743  N   PRO A 232      -1.279  18.495 -16.490  1.00 78.58           N  
ATOM   1744  CA  PRO A 232      -1.872  18.580 -17.819  1.00 78.58           C  
ATOM   1745  C   PRO A 232      -2.913  19.711 -17.875  1.00 78.58           C  
ATOM   1746  CB  PRO A 232      -2.514  17.208 -18.031  1.00 78.58           C  
ATOM   1747  O   PRO A 232      -3.369  20.202 -16.839  1.00 78.58           O  
ATOM   1748  CG  PRO A 232      -2.972  16.845 -16.621  1.00 78.58           C  
ATOM   1749  CD  PRO A 232      -1.852  17.382 -15.741  1.00 78.58           C  
ATOM   1750  N   ASP A 233      -3.376  20.061 -19.075  1.00 82.40           N  
ATOM   1751  CA  ASP A 233      -4.378  21.124 -19.278  1.00 82.40           C  
ATOM   1752  C   ASP A 233      -5.684  20.879 -18.500  1.00 82.40           C  
ATOM   1753  CB  ASP A 233      -4.701  21.235 -20.776  1.00 82.40           C  
ATOM   1754  O   ASP A 233      -6.303  21.803 -17.973  1.00 82.40           O  
ATOM   1755  CG  ASP A 233      -3.496  21.617 -21.640  1.00 82.40           C  
ATOM   1756  OD1 ASP A 233      -2.593  22.303 -21.117  1.00 82.40           O  
ATOM   1757  OD2 ASP A 233      -3.491  21.192 -22.815  1.00 82.40           O  
ATOM   1758  N   TYR A 234      -6.090  19.612 -18.367  1.00 84.44           N  
ATOM   1759  CA  TYR A 234      -7.258  19.211 -17.578  1.00 84.44           C  
ATOM   1760  C   TYR A 234      -6.960  19.073 -16.073  1.00 84.44           C  
ATOM   1761  CB  TYR A 234      -7.842  17.922 -18.174  1.00 84.44           C  
ATOM   1762  O   TYR A 234      -7.871  18.841 -15.280  1.00 84.44           O  
ATOM   1763  CG  TYR A 234      -6.898  16.734 -18.156  1.00 84.44           C  
ATOM   1764  CD1 TYR A 234      -6.238  16.320 -19.330  1.00 84.44           C  
ATOM   1765  CD2 TYR A 234      -6.667  16.052 -16.949  1.00 84.44           C  
ATOM   1766  CE1 TYR A 234      -5.357  15.221 -19.290  1.00 84.44           C  
ATOM   1767  CE2 TYR A 234      -5.774  14.970 -16.900  1.00 84.44           C  
ATOM   1768  OH  TYR A 234      -4.218  13.542 -18.012  1.00 84.44           O  
ATOM   1769  CZ  TYR A 234      -5.118  14.552 -18.071  1.00 84.44           C  
ATOM   1770  N   GLY A 235      -5.702  19.204 -15.649  1.00 85.09           N  
ATOM   1771  CA  GLY A 235      -5.267  18.918 -14.285  1.00 85.09           C  
ATOM   1772  C   GLY A 235      -5.799  19.925 -13.273  1.00 85.09           C  
ATOM   1773  O   GLY A 235      -6.431  19.547 -12.290  1.00 85.09           O  
ATOM   1774  N   ALA A 236      -5.623  21.220 -13.548  1.00 88.01           N  
ATOM   1775  CA  ALA A 236      -6.114  22.294 -12.684  1.00 88.01           C  
ATOM   1776  C   ALA A 236      -7.634  22.223 -12.406  1.00 88.01           C  
ATOM   1777  CB  ALA A 236      -5.681  23.648 -13.262  1.00 88.01           C  
ATOM   1778  O   ALA A 236      -8.004  22.230 -11.229  1.00 88.01           O  
ATOM   1779  N   PRO A 237      -8.533  22.102 -13.408  1.00 91.77           N  
ATOM   1780  CA  PRO A 237      -9.967  21.999 -13.135  1.00 91.77           C  
ATOM   1781  C   PRO A 237     -10.338  20.731 -12.355  1.00 91.77           C  
ATOM   1782  CB  PRO A 237     -10.664  22.076 -14.497  1.00 91.77           C  
ATOM   1783  O   PRO A 237     -11.216  20.792 -11.494  1.00 91.77           O  
ATOM   1784  CG  PRO A 237      -9.591  21.663 -15.498  1.00 91.77           C  
ATOM   1785  CD  PRO A 237      -8.299  22.150 -14.847  1.00 91.77           C  
ATOM   1786  N   LEU A 238      -9.652  19.604 -12.580  1.00 90.99           N  
ATOM   1787  CA  LEU A 238      -9.873  18.393 -11.784  1.00 90.99           C  
ATOM   1788  C   LEU A 238      -9.395  18.550 -10.340  1.00 90.99           C  
ATOM   1789  CB  LEU A 238      -9.194  17.184 -12.438  1.00 90.99           C  
ATOM   1790  O   LEU A 238     -10.086  18.092  -9.437  1.00 90.99           O  
ATOM   1791  CG  LEU A 238      -9.824  16.711 -13.758  1.00 90.99           C  
ATOM   1792  CD1 LEU A 238      -9.053  15.486 -14.237  1.00 90.99           C  
ATOM   1793  CD2 LEU A 238     -11.286  16.284 -13.639  1.00 90.99           C  
ATOM   1794  N   LEU A 239      -8.282  19.244 -10.094  1.00 89.74           N  
ATOM   1795  CA  LEU A 239      -7.823  19.556  -8.736  1.00 89.74           C  
ATOM   1796  C   LEU A 239      -8.779  20.495  -8.001  1.00 89.74           C  
ATOM   1797  CB  LEU A 239      -6.420  20.178  -8.784  1.00 89.74           C  
ATOM   1798  O   LEU A 239      -9.038  20.301  -6.813  1.00 89.74           O  
ATOM   1799  CG  LEU A 239      -5.292  19.199  -9.139  1.00 89.74           C  
ATOM   1800  CD1 LEU A 239      -3.966  19.953  -9.114  1.00 89.74           C  
ATOM   1801  CD2 LEU A 239      -5.213  18.048  -8.144  1.00 89.74           C  
ATOM   1802  N   VAL A 240      -9.353  21.479  -8.698  1.00 92.77           N  
ATOM   1803  CA  VAL A 240     -10.434  22.296  -8.131  1.00 92.77           C  
ATOM   1804  C   VAL A 240     -11.645  21.420  -7.814  1.00 92.77           C  
ATOM   1805  CB  VAL A 240     -10.807  23.475  -9.051  1.00 92.77           C  
ATOM   1806  O   VAL A 240     -12.185  21.511  -6.714  1.00 92.77           O  
ATOM   1807  CG1 VAL A 240     -11.978  24.282  -8.473  1.00 92.77           C  
ATOM   1808  CG2 VAL A 240      -9.611  24.425  -9.238  1.00 92.77           C  
ATOM   1809  N   GLY A 241     -12.037  20.521  -8.721  1.00 93.77           N  
ATOM   1810  CA  GLY A 241     -13.098  19.542  -8.474  1.00 93.77           C  
ATOM   1811  C   GLY A 241     -12.811  18.636  -7.271  1.00 93.77           C  
ATOM   1812  O   GLY A 241     -13.700  18.404  -6.455  1.00 93.77           O  
ATOM   1813  N   ALA A 242     -11.566  18.183  -7.113  1.00 90.07           N  
ATOM   1814  CA  ALA A 242     -11.110  17.386  -5.979  1.00 90.07           C  
ATOM   1815  C   ALA A 242     -11.222  18.162  -4.664  1.00 90.07           C  
ATOM   1816  CB  ALA A 242      -9.662  16.957  -6.228  1.00 90.07           C  
ATOM   1817  O   ALA A 242     -11.743  17.638  -3.681  1.00 90.07           O  
ATOM   1818  N   LEU A 243     -10.794  19.429  -4.657  1.00 90.64           N  
ATOM   1819  CA  LEU A 243     -10.925  20.315  -3.504  1.00 90.64           C  
ATOM   1820  C   LEU A 243     -12.397  20.557  -3.154  1.00 90.64           C  
ATOM   1821  CB  LEU A 243     -10.182  21.631  -3.795  1.00 90.64           C  
ATOM   1822  O   LEU A 243     -12.763  20.480  -1.985  1.00 90.64           O  
ATOM   1823  CG  LEU A 243     -10.232  22.647  -2.638  1.00 90.64           C  
ATOM   1824  CD1 LEU A 243      -9.540  22.124  -1.377  1.00 90.64           C  
ATOM   1825  CD2 LEU A 243      -9.545  23.944  -3.064  1.00 90.64           C  
ATOM   1826  N   VAL A 244     -13.254  20.797  -4.148  1.00 93.83           N  
ATOM   1827  CA  VAL A 244     -14.701  20.962  -3.946  1.00 93.83           C  
ATOM   1828  C   VAL A 244     -15.319  19.691  -3.366  1.00 93.83           C  
ATOM   1829  CB  VAL A 244     -15.395  21.379  -5.259  1.00 93.83           C  
ATOM   1830  O   VAL A 244     -16.074  19.779  -2.401  1.00 93.83           O  
ATOM   1831  CG1 VAL A 244     -16.927  21.335  -5.159  1.00 93.83           C  
ATOM   1832  CG2 VAL A 244     -15.014  22.817  -5.636  1.00 93.83           C  
ATOM   1833  N   ALA A 245     -14.975  18.514  -3.891  1.00 90.29           N  
ATOM   1834  CA  ALA A 245     -15.450  17.234  -3.370  1.00 90.29           C  
ATOM   1835  C   ALA A 245     -14.944  16.966  -1.942  1.00 90.29           C  
ATOM   1836  CB  ALA A 245     -15.036  16.126  -4.343  1.00 90.29           C  
ATOM   1837  O   ALA A 245     -15.715  16.502  -1.106  1.00 90.29           O  
ATOM   1838  N   ALA A 246     -13.694  17.323  -1.627  1.00 85.85           N  
ATOM   1839  CA  ALA A 246     -13.142  17.219  -0.277  1.00 85.85           C  
ATOM   1840  C   ALA A 246     -13.836  18.181   0.703  1.00 85.85           C  
ATOM   1841  CB  ALA A 246     -11.632  17.479  -0.338  1.00 85.85           C  
ATOM   1842  O   ALA A 246     -14.209  17.788   1.806  1.00 85.85           O  
ATOM   1843  N   VAL A 247     -14.075  19.433   0.306  1.00 87.12           N  
ATOM   1844  CA  VAL A 247     -14.829  20.403   1.119  1.00 87.12           C  
ATOM   1845  C   VAL A 247     -16.272  19.938   1.309  1.00 87.12           C  
ATOM   1846  CB  VAL A 247     -14.771  21.808   0.490  1.00 87.12           C  
ATOM   1847  O   VAL A 247     -16.799  20.031   2.416  1.00 87.12           O  
ATOM   1848  CG1 VAL A 247     -15.716  22.803   1.181  1.00 87.12           C  
ATOM   1849  CG2 VAL A 247     -13.355  22.391   0.602  1.00 87.12           C  
ATOM   1850  N   ALA A 248     -16.899  19.392   0.266  1.00 88.41           N  
ATOM   1851  CA  ALA A 248     -18.225  18.795   0.354  1.00 88.41           C  
ATOM   1852  C   ALA A 248     -18.235  17.579   1.286  1.00 88.41           C  
ATOM   1853  CB  ALA A 248     -18.713  18.439  -1.054  1.00 88.41           C  
ATOM   1854  O   ALA A 248     -19.174  17.445   2.060  1.00 88.41           O  
ATOM   1855  N   PHE A 249     -17.193  16.742   1.271  1.00 83.57           N  
ATOM   1856  CA  PHE A 249     -17.022  15.623   2.199  1.00 83.57           C  
ATOM   1857  C   PHE A 249     -16.972  16.107   3.652  1.00 83.57           C  
ATOM   1858  CB  PHE A 249     -15.761  14.826   1.825  1.00 83.57           C  
ATOM   1859  O   PHE A 249     -17.810  15.706   4.456  1.00 83.57           O  
ATOM   1860  CG  PHE A 249     -15.378  13.792   2.854  1.00 83.57           C  
ATOM   1861  CD1 PHE A 249     -14.304  14.020   3.733  1.00 83.57           C  
ATOM   1862  CD2 PHE A 249     -16.152  12.629   2.979  1.00 83.57           C  
ATOM   1863  CE1 PHE A 249     -14.014  13.081   4.737  1.00 83.57           C  
ATOM   1864  CE2 PHE A 249     -15.856  11.683   3.974  1.00 83.57           C  
ATOM   1865  CZ  PHE A 249     -14.789  11.915   4.858  1.00 83.57           C  
ATOM   1866  N   PHE A 250     -16.069  17.037   3.980  1.00 78.85           N  
ATOM   1867  CA  PHE A 250     -15.954  17.577   5.340  1.00 78.85           C  
ATOM   1868  C   PHE A 250     -17.203  18.355   5.778  1.00 78.85           C  
ATOM   1869  CB  PHE A 250     -14.716  18.481   5.429  1.00 78.85           C  
ATOM   1870  O   PHE A 250     -17.601  18.305   6.944  1.00 78.85           O  
ATOM   1871  CG  PHE A 250     -13.395  17.740   5.386  1.00 78.85           C  
ATOM   1872  CD1 PHE A 250     -13.068  16.839   6.416  1.00 78.85           C  
ATOM   1873  CD2 PHE A 250     -12.485  17.953   4.334  1.00 78.85           C  
ATOM   1874  CE1 PHE A 250     -11.846  16.146   6.386  1.00 78.85           C  
ATOM   1875  CE2 PHE A 250     -11.271  17.246   4.293  1.00 78.85           C  
ATOM   1876  CZ  PHE A 250     -10.950  16.343   5.321  1.00 78.85           C  
ATOM   1877  N   GLY A 251     -17.839  19.076   4.851  1.00 81.25           N  
ATOM   1878  CA  GLY A 251     -19.106  19.759   5.090  1.00 81.25           C  
ATOM   1879  C   GLY A 251     -20.223  18.764   5.386  1.00 81.25           C  
ATOM   1880  O   GLY A 251     -20.924  18.904   6.384  1.00 81.25           O  
ATOM   1881  N   TRP A 252     -20.350  17.728   4.561  1.00 79.61           N  
ATOM   1882  CA  TRP A 252     -21.336  16.672   4.731  1.00 79.61           C  
ATOM   1883  C   TRP A 252     -21.135  15.922   6.047  1.00 79.61           C  
ATOM   1884  CB  TRP A 252     -21.282  15.730   3.529  1.00 79.61           C  
ATOM   1885  O   TRP A 252     -22.087  15.795   6.810  1.00 79.61           O  
ATOM   1886  CG  TRP A 252     -22.244  14.609   3.660  1.00 79.61           C  
ATOM   1887  CD1 TRP A 252     -21.961  13.435   4.250  1.00 79.61           C  
ATOM   1888  CD2 TRP A 252     -23.653  14.545   3.283  1.00 79.61           C  
ATOM   1889  CE2 TRP A 252     -24.170  13.285   3.696  1.00 79.61           C  
ATOM   1890  CE3 TRP A 252     -24.549  15.409   2.622  1.00 79.61           C  
ATOM   1891  NE1 TRP A 252     -23.101  12.680   4.291  1.00 79.61           N  
ATOM   1892  CH2 TRP A 252     -26.346  13.751   2.771  1.00 79.61           C  
ATOM   1893  CZ2 TRP A 252     -25.484  12.872   3.445  1.00 79.61           C  
ATOM   1894  CZ3 TRP A 252     -25.879  15.017   2.369  1.00 79.61           C  
ATOM   1895  N   GLU A 253     -19.908  15.523   6.380  1.00 72.18           N  
ATOM   1896  CA  GLU A 253     -19.600  14.801   7.619  1.00 72.18           C  
ATOM   1897  C   GLU A 253     -19.939  15.622   8.877  1.00 72.18           C  
ATOM   1898  CB  GLU A 253     -18.124  14.375   7.577  1.00 72.18           C  
ATOM   1899  O   GLU A 253     -20.371  15.071   9.893  1.00 72.18           O  
ATOM   1900  CG  GLU A 253     -17.772  13.412   8.721  1.00 72.18           C  
ATOM   1901  CD  GLU A 253     -16.451  12.659   8.501  1.00 72.18           C  
ATOM   1902  OE1 GLU A 253     -16.276  11.624   9.185  1.00 72.18           O  
ATOM   1903  OE2 GLU A 253     -15.617  13.126   7.696  1.00 72.18           O  
ATOM   1904  N   ARG A 254     -19.846  16.958   8.802  1.00 69.26           N  
ATOM   1905  CA  ARG A 254     -20.272  17.856   9.887  1.00 69.26           C  
ATOM   1906  C   ARG A 254     -21.791  17.882  10.094  1.00 69.26           C  
ATOM   1907  CB  ARG A 254     -19.710  19.259   9.616  1.00 69.26           C  
ATOM   1908  O   ARG A 254     -22.235  18.083  11.225  1.00 69.26           O  
ATOM   1909  CG  ARG A 254     -19.985  20.222  10.778  1.00 69.26           C  
ATOM   1910  CD  ARG A 254     -19.296  21.564  10.535  1.00 69.26           C  
ATOM   1911  NE  ARG A 254     -19.537  22.490  11.658  1.00 69.26           N  
ATOM   1912  NH1 ARG A 254     -17.966  24.057  11.083  1.00 69.26           N  
ATOM   1913  NH2 ARG A 254     -19.196  24.353  12.922  1.00 69.26           N  
ATOM   1914  CZ  ARG A 254     -18.901  23.625  11.882  1.00 69.26           C  
ATOM   1915  N   PHE A 255     -22.580  17.717   9.033  1.00 64.47           N  
ATOM   1916  CA  PHE A 255     -24.050  17.774   9.080  1.00 64.47           C  
ATOM   1917  C   PHE A 255     -24.724  16.397   9.059  1.00 64.47           C  
ATOM   1918  CB  PHE A 255     -24.565  18.656   7.935  1.00 64.47           C  
ATOM   1919  O   PHE A 255     -25.924  16.296   9.338  1.00 64.47           O  
ATOM   1920  CG  PHE A 255     -24.198  20.121   8.074  1.00 64.47           C  
ATOM   1921  CD1 PHE A 255     -24.775  20.902   9.091  1.00 64.47           C  
ATOM   1922  CD2 PHE A 255     -23.293  20.714   7.178  1.00 64.47           C  
ATOM   1923  CE1 PHE A 255     -24.429  22.259   9.223  1.00 64.47           C  
ATOM   1924  CE2 PHE A 255     -22.919  22.060   7.326  1.00 64.47           C  
ATOM   1925  CZ  PHE A 255     -23.491  22.835   8.348  1.00 64.47           C  
ATOM   1926  N   ALA A 256     -23.980  15.339   8.743  1.00 56.95           N  
ATOM   1927  CA  ALA A 256     -24.489  13.985   8.680  1.00 56.95           C  
ATOM   1928  C   ALA A 256     -25.024  13.567  10.055  1.00 56.95           C  
ATOM   1929  CB  ALA A 256     -23.389  13.048   8.163  1.00 56.95           C  
ATOM   1930  O   ALA A 256     -24.314  13.555  11.062  1.00 56.95           O  
ATOM   1931  N   ARG A 257     -26.307  13.185  10.095  1.00 47.49           N  
ATOM   1932  CA  ARG A 257     -26.950  12.644  11.307  1.00 47.49           C  
ATOM   1933  C   ARG A 257     -26.311  11.331  11.767  1.00 47.49           C  
ATOM   1934  CB  ARG A 257     -28.457  12.464  11.080  1.00 47.49           C  
ATOM   1935  O   ARG A 257     -26.471  10.954  12.919  1.00 47.49           O  
ATOM   1936  CG  ARG A 257     -29.192  13.808  10.978  1.00 47.49           C  
ATOM   1937  CD  ARG A 257     -30.705  13.571  10.912  1.00 47.49           C  
ATOM   1938  NE  ARG A 257     -31.456  14.840  10.898  1.00 47.49           N  
ATOM   1939  NH1 ARG A 257     -33.563  13.948  11.096  1.00 47.49           N  
ATOM   1940  NH2 ARG A 257     -33.312  16.160  10.984  1.00 47.49           N  
ATOM   1941  CZ  ARG A 257     -32.767  14.976  10.992  1.00 47.49           C  
ATOM   1942  N   THR A 258     -25.591  10.664  10.871  1.00 47.70           N  
ATOM   1943  CA  THR A 258     -24.779   9.474  11.118  1.00 47.70           C  
ATOM   1944  C   THR A 258     -23.341   9.792  10.782  1.00 47.70           C  
ATOM   1945  CB  THR A 258     -25.281   8.300  10.280  1.00 47.70           C  
ATOM   1946  O   THR A 258     -22.911   9.632   9.640  1.00 47.70           O  
ATOM   1947  CG2 THR A 258     -26.585   7.811  10.890  1.00 47.70           C  
ATOM   1948  OG1 THR A 258     -25.514   8.690   8.938  1.00 47.70           O  
ATOM   1949  N   ARG A 259     -22.615  10.298  11.776  1.00 51.13           N  
ATOM   1950  CA  ARG A 259     -21.165  10.442  11.676  1.00 51.13           C  
ATOM   1951  C   ARG A 259     -20.556   9.045  11.591  1.00 51.13           C  
ATOM   1952  CB  ARG A 259     -20.643  11.272  12.859  1.00 51.13           C  
ATOM   1953  O   ARG A 259     -21.056   8.125  12.235  1.00 51.13           O  
ATOM   1954  CG  ARG A 259     -21.027  12.748  12.664  1.00 51.13           C  
ATOM   1955  CD  ARG A 259     -20.566  13.650  13.813  1.00 51.13           C  
ATOM   1956  NE  ARG A 259     -21.645  13.902  14.792  1.00 51.13           N  
ATOM   1957  NH1 ARG A 259     -20.643  15.657  15.873  1.00 51.13           N  
ATOM   1958  NH2 ARG A 259     -22.670  14.983  16.519  1.00 51.13           N  
ATOM   1959  CZ  ARG A 259     -21.656  14.850  15.711  1.00 51.13           C  
ATOM   1960  N   LEU A 260     -19.511   8.871  10.776  1.00 53.63           N  
ATOM   1961  CA  LEU A 260     -18.850   7.568  10.614  1.00 53.63           C  
ATOM   1962  C   LEU A 260     -18.392   7.000  11.966  1.00 53.63           C  
ATOM   1963  CB  LEU A 260     -17.635   7.707   9.670  1.00 53.63           C  
ATOM   1964  O   LEU A 260     -18.394   5.788  12.159  1.00 53.63           O  
ATOM   1965  CG  LEU A 260     -17.677   6.707   8.502  1.00 53.63           C  
ATOM   1966  CD1 LEU A 260     -18.416   7.310   7.307  1.00 53.63           C  
ATOM   1967  CD2 LEU A 260     -16.270   6.308   8.064  1.00 53.63           C  
ATOM   1968  N   ILE A 261     -18.030   7.909  12.869  1.00 49.98           N  
ATOM   1969  CA  ILE A 261     -17.655   7.689  14.256  1.00 49.98           C  
ATOM   1970  C   ILE A 261     -18.569   8.581  15.098  1.00 49.98           C  
ATOM   1971  CB  ILE A 261     -16.155   8.027  14.393  1.00 49.98           C  
ATOM   1972  O   ILE A 261     -18.601   9.798  14.886  1.00 49.98           O  
ATOM   1973  CG1 ILE A 261     -15.340   6.932  13.672  1.00 49.98           C  
ATOM   1974  CG2 ILE A 261     -15.685   8.176  15.840  1.00 49.98           C  
ATOM   1975  CD1 ILE A 261     -13.837   7.187  13.651  1.00 49.98           C  
ATOM   1976  N   ASP A 262     -19.331   7.991  16.021  1.00 62.66           N  
ATOM   1977  CA  ASP A 262     -20.107   8.775  16.982  1.00 62.66           C  
ATOM   1978  C   ASP A 262     -19.108   9.527  17.876  1.00 62.66           C  
ATOM   1979  CB  ASP A 262     -21.069   7.902  17.808  1.00 62.66           C  
ATOM   1980  O   ASP A 262     -18.255   8.880  18.492  1.00 62.66           O  
ATOM   1981  CG  ASP A 262     -22.052   8.726  18.660  1.00 62.66           C  
ATOM   1982  OD1 ASP A 262     -21.745   9.901  18.975  1.00 62.66           O  
ATOM   1983  OD2 ASP A 262     -23.137   8.195  18.967  1.00 62.66           O  
ATOM   1984  N   PRO A 263     -19.161  10.873  17.938  1.00 59.35           N  
ATOM   1985  CA  PRO A 263     -18.247  11.641  18.768  1.00 59.35           C  
ATOM   1986  C   PRO A 263     -18.280  11.273  20.245  1.00 59.35           C  
ATOM   1987  CB  PRO A 263     -18.667  13.108  18.637  1.00 59.35           C  
ATOM   1988  O   PRO A 263     -17.325  11.585  20.960  1.00 59.35           O  
ATOM   1989  CG  PRO A 263     -19.587  13.155  17.440  1.00 59.35           C  
ATOM   1990  CD  PRO A 263     -20.049  11.734  17.182  1.00 59.35           C  
ATOM   1991  N   ALA A 264     -19.383  10.687  20.714  1.00 63.08           N  
ATOM   1992  CA  ALA A 264     -19.532  10.286  22.099  1.00 63.08           C  
ATOM   1993  C   ALA A 264     -18.424   9.289  22.494  1.00 63.08           C  
ATOM   1994  CB  ALA A 264     -20.944   9.723  22.288  1.00 63.08           C  
ATOM   1995  O   ALA A 264     -18.325   8.189  21.954  1.00 63.08           O  
ATOM   1996  N   GLY A 265     -17.572   9.705  23.436  1.00 66.41           N  
ATOM   1997  CA  GLY A 265     -16.463   8.908  23.972  1.00 66.41           C  
ATOM   1998  C   GLY A 265     -15.180   8.906  23.131  1.00 66.41           C  
ATOM   1999  O   GLY A 265     -14.203   8.281  23.535  1.00 66.41           O  
ATOM   2000  N   VAL A 266     -15.140   9.595  21.982  1.00 76.27           N  
ATOM   2001  CA  VAL A 266     -13.969   9.590  21.087  1.00 76.27           C  
ATOM   2002  C   VAL A 266     -13.063  10.792  21.330  1.00 76.27           C  
ATOM   2003  CB  VAL A 266     -14.376   9.490  19.607  1.00 76.27           C  
ATOM   2004  O   VAL A 266     -13.472  11.949  21.199  1.00 76.27           O  
ATOM   2005  CG1 VAL A 266     -13.158   9.550  18.667  1.00 76.27           C  
ATOM   2006  CG2 VAL A 266     -15.106   8.165  19.374  1.00 76.27           C  
ATOM   2007  N   HIS A 267     -11.775  10.539  21.569  1.00 82.36           N  
ATOM   2008  CA  HIS A 267     -10.773  11.605  21.623  1.00 82.36           C  
ATOM   2009  C   HIS A 267     -10.266  11.948  20.212  1.00 82.36           C  
ATOM   2010  CB  HIS A 267      -9.651  11.274  22.618  1.00 82.36           C  
ATOM   2011  O   HIS A 267      -9.269  11.407  19.726  1.00 82.36           O  
ATOM   2012  CG  HIS A 267     -10.128  11.028  24.026  1.00 82.36           C  
ATOM   2013  CD2 HIS A 267     -11.009  11.803  24.731  1.00 82.36           C  
ATOM   2014  ND1 HIS A 267      -9.729  10.009  24.865  1.00 82.36           N  
ATOM   2015  CE1 HIS A 267     -10.358  10.169  26.043  1.00 82.36           C  
ATOM   2016  NE2 HIS A 267     -11.126  11.266  26.009  1.00 82.36           N  
ATOM   2017  N   PHE A 268     -10.943  12.894  19.550  1.00 81.67           N  
ATOM   2018  CA  PHE A 268     -10.691  13.237  18.140  1.00 81.67           C  
ATOM   2019  C   PHE A 268      -9.271  13.701  17.825  1.00 81.67           C  
ATOM   2020  CB  PHE A 268     -11.652  14.334  17.669  1.00 81.67           C  
ATOM   2021  O   PHE A 268      -8.758  13.372  16.761  1.00 81.67           O  
ATOM   2022  CG  PHE A 268     -12.999  13.786  17.292  1.00 81.67           C  
ATOM   2023  CD1 PHE A 268     -13.238  13.312  15.987  1.00 81.67           C  
ATOM   2024  CD2 PHE A 268     -13.989  13.677  18.275  1.00 81.67           C  
ATOM   2025  CE1 PHE A 268     -14.480  12.735  15.666  1.00 81.67           C  
ATOM   2026  CE2 PHE A 268     -15.211  13.084  17.959  1.00 81.67           C  
ATOM   2027  CZ  PHE A 268     -15.471  12.618  16.655  1.00 81.67           C  
ATOM   2028  N   ARG A 269      -8.624  14.484  18.698  1.00 86.70           N  
ATOM   2029  CA  ARG A 269      -7.279  15.015  18.404  1.00 86.70           C  
ATOM   2030  C   ARG A 269      -6.252  13.878  18.259  1.00 86.70           C  
ATOM   2031  CB  ARG A 269      -6.858  16.103  19.406  1.00 86.70           C  
ATOM   2032  O   ARG A 269      -5.629  13.814  17.198  1.00 86.70           O  
ATOM   2033  CG  ARG A 269      -7.663  17.398  19.254  1.00 86.70           C  
ATOM   2034  CD  ARG A 269      -7.216  18.439  20.290  1.00 86.70           C  
ATOM   2035  NE  ARG A 269      -5.916  19.048  19.943  1.00 86.70           N  
ATOM   2036  NH1 ARG A 269      -5.672  20.331  21.833  1.00 86.70           N  
ATOM   2037  NH2 ARG A 269      -4.172  20.491  20.188  1.00 86.70           N  
ATOM   2038  CZ  ARG A 269      -5.261  19.949  20.656  1.00 86.70           C  
ATOM   2039  N   PRO A 270      -6.121  12.950  19.228  1.00 89.65           N  
ATOM   2040  CA  PRO A 270      -5.331  11.734  19.048  1.00 89.65           C  
ATOM   2041  C   PRO A 270      -5.737  10.883  17.848  1.00 89.65           C  
ATOM   2042  CB  PRO A 270      -5.543  10.938  20.329  1.00 89.65           C  
ATOM   2043  O   PRO A 270      -4.867  10.425  17.110  1.00 89.65           O  
ATOM   2044  CG  PRO A 270      -5.746  12.002  21.392  1.00 89.65           C  
ATOM   2045  CD  PRO A 270      -6.523  13.067  20.628  1.00 89.65           C  
ATOM   2046  N   PHE A 271      -7.043  10.701  17.637  1.00 87.70           N  
ATOM   2047  CA  PHE A 271      -7.569   9.891  16.541  1.00 87.70           C  
ATOM   2048  C   PHE A 271      -7.131  10.438  15.173  1.00 87.70           C  
ATOM   2049  CB  PHE A 271      -9.095   9.826  16.678  1.00 87.70           C  
ATOM   2050  O   PHE A 271      -6.484   9.736  14.399  1.00 87.70           O  
ATOM   2051  CG  PHE A 271      -9.755   9.058  15.559  1.00 87.70           C  
ATOM   2052  CD1 PHE A 271     -10.346   9.744  14.483  1.00 87.70           C  
ATOM   2053  CD2 PHE A 271      -9.735   7.653  15.572  1.00 87.70           C  
ATOM   2054  CE1 PHE A 271     -10.876   9.024  13.401  1.00 87.70           C  
ATOM   2055  CE2 PHE A 271     -10.260   6.935  14.484  1.00 87.70           C  
ATOM   2056  CZ  PHE A 271     -10.801   7.621  13.388  1.00 87.70           C  
ATOM   2057  N   LEU A 272      -7.391  11.722  14.904  1.00 89.26           N  
ATOM   2058  CA  LEU A 272      -6.994  12.384  13.658  1.00 89.26           C  
ATOM   2059  C   LEU A 272      -5.473  12.426  13.485  1.00 89.26           C  
ATOM   2060  CB  LEU A 272      -7.560  13.815  13.627  1.00 89.26           C  
ATOM   2061  O   LEU A 272      -4.981  12.301  12.366  1.00 89.26           O  
ATOM   2062  CG  LEU A 272      -9.091  13.910  13.500  1.00 89.26           C  
ATOM   2063  CD1 LEU A 272      -9.505  15.382  13.539  1.00 89.26           C  
ATOM   2064  CD2 LEU A 272      -9.608  13.294  12.200  1.00 89.26           C  
ATOM   2065  N   SER A 273      -4.725  12.563  14.580  1.00 93.17           N  
ATOM   2066  CA  SER A 273      -3.261  12.543  14.537  1.00 93.17           C  
ATOM   2067  C   SER A 273      -2.725  11.165  14.142  1.00 93.17           C  
ATOM   2068  CB  SER A 273      -2.677  12.982  15.879  1.00 93.17           C  
ATOM   2069  O   SER A 273      -1.807  11.077  13.330  1.00 93.17           O  
ATOM   2070  OG  SER A 273      -3.174  14.258  16.235  1.00 93.17           O  
ATOM   2071  N   ALA A 274      -3.336  10.084  14.641  1.00 93.43           N  
ATOM   2072  CA  ALA A 274      -2.981   8.720  14.257  1.00 93.43           C  
ATOM   2073  C   ALA A 274      -3.324   8.435  12.787  1.00 93.43           C  
ATOM   2074  CB  ALA A 274      -3.673   7.741  15.210  1.00 93.43           C  
ATOM   2075  O   ALA A 274      -2.508   7.850  12.073  1.00 93.43           O  
ATOM   2076  N   LEU A 275      -4.478   8.915  12.304  1.00 92.23           N  
ATOM   2077  CA  LEU A 275      -4.826   8.833  10.884  1.00 92.23           C  
ATOM   2078  C   LEU A 275      -3.830   9.608  10.013  1.00 92.23           C  
ATOM   2079  CB  LEU A 275      -6.257   9.337  10.634  1.00 92.23           C  
ATOM   2080  O   LEU A 275      -3.328   9.061   9.037  1.00 92.23           O  
ATOM   2081  CG  LEU A 275      -7.394   8.527  11.286  1.00 92.23           C  
ATOM   2082  CD1 LEU A 275      -8.720   9.024  10.713  1.00 92.23           C  
ATOM   2083  CD2 LEU A 275      -7.290   7.023  11.038  1.00 92.23           C  
ATOM   2084  N   GLY A 276      -3.491  10.847  10.375  1.00 94.65           N  
ATOM   2085  CA  GLY A 276      -2.528  11.653   9.621  1.00 94.65           C  
ATOM   2086  C   GLY A 276      -1.115  11.056   9.612  1.00 94.65           C  
ATOM   2087  O   GLY A 276      -0.461  11.042   8.570  1.00 94.65           O  
ATOM   2088  N   ALA A 277      -0.664  10.473  10.726  1.00 96.94           N  
ATOM   2089  CA  ALA A 277       0.585   9.712  10.767  1.00 96.94           C  
ATOM   2090  C   ALA A 277       0.523   8.445   9.889  1.00 96.94           C  
ATOM   2091  CB  ALA A 277       0.902   9.382  12.228  1.00 96.94           C  
ATOM   2092  O   ALA A 277       1.511   8.100   9.243  1.00 96.94           O  
ATOM   2093  N   SER A 278      -0.642   7.790   9.805  1.00 95.30           N  
ATOM   2094  CA  SER A 278      -0.872   6.648   8.908  1.00 95.30           C  
ATOM   2095  C   SER A 278      -0.831   7.053   7.429  1.00 95.30           C  
ATOM   2096  CB  SER A 278      -2.204   5.969   9.248  1.00 95.30           C  
ATOM   2097  O   SER A 278      -0.225   6.348   6.623  1.00 95.30           O  
ATOM   2098  OG  SER A 278      -2.230   4.669   8.699  1.00 95.30           O  
ATOM   2099  N   VAL A 279      -1.389   8.219   7.066  1.00 95.37           N  
ATOM   2100  CA  VAL A 279      -1.247   8.816   5.720  1.00 95.37           C  
ATOM   2101  C   VAL A 279       0.232   9.040   5.396  1.00 95.37           C  
ATOM   2102  CB  VAL A 279      -2.021  10.150   5.587  1.00 95.37           C  
ATOM   2103  O   VAL A 279       0.697   8.618   4.340  1.00 95.37           O  
ATOM   2104  CG1 VAL A 279      -1.789  10.863   4.248  1.00 95.37           C  
ATOM   2105  CG2 VAL A 279      -3.538   9.982   5.707  1.00 95.37           C  
ATOM   2106  N   ALA A 280       0.993   9.654   6.306  1.00 97.17           N  
ATOM   2107  CA  ALA A 280       2.421   9.897   6.102  1.00 97.17           C  
ATOM   2108  C   ALA A 280       3.213   8.588   5.919  1.00 97.17           C  
ATOM   2109  CB  ALA A 280       2.946  10.721   7.284  1.00 97.17           C  
ATOM   2110  O   ALA A 280       3.999   8.469   4.980  1.00 97.17           O  
ATOM   2111  N   ALA A 281       2.959   7.585   6.765  1.00 96.23           N  
ATOM   2112  CA  ALA A 281       3.582   6.267   6.658  1.00 96.23           C  
ATOM   2113  C   ALA A 281       3.207   5.551   5.349  1.00 96.23           C  
ATOM   2114  CB  ALA A 281       3.177   5.436   7.882  1.00 96.23           C  
ATOM   2115  O   ALA A 281       4.062   4.932   4.724  1.00 96.23           O  
ATOM   2116  N   GLY A 282       1.949   5.659   4.912  1.00 94.66           N  
ATOM   2117  CA  GLY A 282       1.485   5.110   3.639  1.00 94.66           C  
ATOM   2118  C   GLY A 282       2.148   5.764   2.431  1.00 94.66           C  
ATOM   2119  O   GLY A 282       2.582   5.061   1.523  1.00 94.66           O  
ATOM   2120  N   ALA A 283       2.277   7.093   2.438  1.00 94.92           N  
ATOM   2121  CA  ALA A 283       2.977   7.823   1.385  1.00 94.92           C  
ATOM   2122  C   ALA A 283       4.444   7.387   1.297  1.00 94.92           C  
ATOM   2123  CB  ALA A 283       2.842   9.328   1.645  1.00 94.92           C  
ATOM   2124  O   ALA A 283       4.904   7.013   0.222  1.00 94.92           O  
ATOM   2125  N   ALA A 284       5.138   7.353   2.436  1.00 96.40           N  
ATOM   2126  CA  ALA A 284       6.529   6.927   2.511  1.00 96.40           C  
ATOM   2127  C   ALA A 284       6.725   5.477   2.048  1.00 96.40           C  
ATOM   2128  CB  ALA A 284       6.995   7.144   3.951  1.00 96.40           C  
ATOM   2129  O   ALA A 284       7.594   5.209   1.223  1.00 96.40           O  
ATOM   2130  N   LEU A 285       5.861   4.562   2.502  1.00 93.44           N  
ATOM   2131  CA  LEU A 285       5.874   3.166   2.073  1.00 93.44           C  
ATOM   2132  C   LEU A 285       5.734   3.055   0.552  1.00 93.44           C  
ATOM   2133  CB  LEU A 285       4.747   2.411   2.805  1.00 93.44           C  
ATOM   2134  O   LEU A 285       6.517   2.356  -0.081  1.00 93.44           O  
ATOM   2135  CG  LEU A 285       4.628   0.920   2.438  1.00 93.44           C  
ATOM   2136  CD1 LEU A 285       5.900   0.150   2.784  1.00 93.44           C  
ATOM   2137  CD2 LEU A 285       3.462   0.298   3.207  1.00 93.44           C  
ATOM   2138  N   MET A 286       4.764   3.754  -0.042  1.00 91.57           N  
ATOM   2139  CA  MET A 286       4.532   3.678  -1.484  1.00 91.57           C  
ATOM   2140  C   MET A 286       5.680   4.277  -2.297  1.00 91.57           C  
ATOM   2141  CB  MET A 286       3.207   4.363  -1.822  1.00 91.57           C  
ATOM   2142  O   MET A 286       6.082   3.687  -3.298  1.00 91.57           O  
ATOM   2143  CG  MET A 286       2.789   4.102  -3.266  1.00 91.57           C  
ATOM   2144  SD  MET A 286       2.510   2.359  -3.674  1.00 91.57           S  
ATOM   2145  CE  MET A 286       2.482   2.542  -5.470  1.00 91.57           C  
ATOM   2146  N   VAL A 287       6.227   5.412  -1.853  1.00 91.94           N  
ATOM   2147  CA  VAL A 287       7.406   6.025  -2.475  1.00 91.94           C  
ATOM   2148  C   VAL A 287       8.581   5.051  -2.458  1.00 91.94           C  
ATOM   2149  CB  VAL A 287       7.760   7.356  -1.786  1.00 91.94           C  
ATOM   2150  O   VAL A 287       9.186   4.820  -3.495  1.00 91.94           O  
ATOM   2151  CG1 VAL A 287       9.135   7.862  -2.219  1.00 91.94           C  
ATOM   2152  CG2 VAL A 287       6.729   8.438  -2.140  1.00 91.94           C  
ATOM   2153  N   THR A 288       8.865   4.394  -1.329  1.00 92.77           N  
ATOM   2154  CA  THR A 288       9.940   3.390  -1.263  1.00 92.77           C  
ATOM   2155  C   THR A 288       9.714   2.227  -2.203  1.00 92.77           C  
ATOM   2156  CB  THR A 288      10.063   2.787   0.135  1.00 92.77           C  
ATOM   2157  O   THR A 288      10.630   1.828  -2.916  1.00 92.77           O  
ATOM   2158  CG2 THR A 288      11.311   1.928   0.296  1.00 92.77           C  
ATOM   2159  OG1 THR A 288      10.224   3.835   1.028  1.00 92.77           O  
ATOM   2160  N   LEU A 289       8.504   1.671  -2.175  1.00 89.11           N  
ATOM   2161  CA  LEU A 289       8.157   0.488  -2.942  1.00 89.11           C  
ATOM   2162  C   LEU A 289       8.360   0.723  -4.446  1.00 89.11           C  
ATOM   2163  CB  LEU A 289       6.720   0.091  -2.551  1.00 89.11           C  
ATOM   2164  O   LEU A 289       8.879  -0.159  -5.119  1.00 89.11           O  
ATOM   2165  CG  LEU A 289       6.580  -0.649  -1.207  1.00 89.11           C  
ATOM   2166  CD1 LEU A 289       5.121  -1.075  -1.023  1.00 89.11           C  
ATOM   2167  CD2 LEU A 289       7.445  -1.901  -1.086  1.00 89.11           C  
ATOM   2168  N   VAL A 290       8.024   1.911  -4.955  1.00 85.90           N  
ATOM   2169  CA  VAL A 290       8.191   2.245  -6.378  1.00 85.90           C  
ATOM   2170  C   VAL A 290       9.597   2.760  -6.695  1.00 85.90           C  
ATOM   2171  CB  VAL A 290       7.099   3.238  -6.818  1.00 85.90           C  
ATOM   2172  O   VAL A 290      10.266   2.227  -7.579  1.00 85.90           O  
ATOM   2173  CG1 VAL A 290       7.255   3.684  -8.275  1.00 85.90           C  
ATOM   2174  CG2 VAL A 290       5.715   2.590  -6.687  1.00 85.90           C  
ATOM   2175  N   ASP A 291      10.078   3.781  -5.986  1.00 87.35           N  
ATOM   2176  CA  ASP A 291      11.280   4.511  -6.401  1.00 87.35           C  
ATOM   2177  C   ASP A 291      12.578   3.759  -6.134  1.00 87.35           C  
ATOM   2178  CB  ASP A 291      11.344   5.894  -5.743  1.00 87.35           C  
ATOM   2179  O   ASP A 291      13.539   3.961  -6.868  1.00 87.35           O  
ATOM   2180  CG  ASP A 291      10.360   6.892  -6.347  1.00 87.35           C  
ATOM   2181  OD1 ASP A 291       9.958   6.712  -7.520  1.00 87.35           O  
ATOM   2182  OD2 ASP A 291      10.042   7.870  -5.643  1.00 87.35           O  
ATOM   2183  N   VAL A 292      12.642   2.870  -5.136  1.00 89.95           N  
ATOM   2184  CA  VAL A 292      13.863   2.071  -4.916  1.00 89.95           C  
ATOM   2185  C   VAL A 292      14.098   1.118  -6.088  1.00 89.95           C  
ATOM   2186  CB  VAL A 292      13.817   1.307  -3.582  1.00 89.95           C  
ATOM   2187  O   VAL A 292      15.231   0.992  -6.555  1.00 89.95           O  
ATOM   2188  CG1 VAL A 292      15.025   0.377  -3.392  1.00 89.95           C  
ATOM   2189  CG2 VAL A 292      13.818   2.292  -2.406  1.00 89.95           C  
ATOM   2190  N   GLU A 293      13.039   0.490  -6.607  1.00 85.09           N  
ATOM   2191  CA  GLU A 293      13.145  -0.361  -7.794  1.00 85.09           C  
ATOM   2192  C   GLU A 293      13.552   0.465  -9.021  1.00 85.09           C  
ATOM   2193  CB  GLU A 293      11.817  -1.096  -8.049  1.00 85.09           C  
ATOM   2194  O   GLU A 293      14.472   0.088  -9.756  1.00 85.09           O  
ATOM   2195  CG  GLU A 293      12.005  -2.155  -9.143  1.00 85.09           C  
ATOM   2196  CD  GLU A 293      10.744  -2.962  -9.479  1.00 85.09           C  
ATOM   2197  OE1 GLU A 293      10.685  -3.450 -10.637  1.00 85.09           O  
ATOM   2198  OE2 GLU A 293       9.886  -3.117  -8.589  1.00 85.09           O  
ATOM   2199  N   LEU A 294      12.907   1.619  -9.226  1.00 83.18           N  
ATOM   2200  CA  LEU A 294      13.219   2.493 -10.355  1.00 83.18           C  
ATOM   2201  C   LEU A 294      14.619   3.119 -10.254  1.00 83.18           C  
ATOM   2202  CB  LEU A 294      12.157   3.589 -10.495  1.00 83.18           C  
ATOM   2203  O   LEU A 294      15.258   3.326 -11.286  1.00 83.18           O  
ATOM   2204  CG  LEU A 294      10.721   3.153 -10.822  1.00 83.18           C  
ATOM   2205  CD1 LEU A 294       9.827   4.394 -10.870  1.00 83.18           C  
ATOM   2206  CD2 LEU A 294      10.644   2.458 -12.184  1.00 83.18           C  
ATOM   2207  N   PHE A 295      15.132   3.379  -9.049  1.00 87.84           N  
ATOM   2208  CA  PHE A 295      16.509   3.820  -8.821  1.00 87.84           C  
ATOM   2209  C   PHE A 295      17.504   2.721  -9.204  1.00 87.84           C  
ATOM   2210  CB  PHE A 295      16.693   4.246  -7.355  1.00 87.84           C  
ATOM   2211  O   PHE A 295      18.443   2.979  -9.960  1.00 87.84           O  
ATOM   2212  CG  PHE A 295      18.075   4.797  -7.048  1.00 87.84           C  
ATOM   2213  CD1 PHE A 295      19.167   3.930  -6.843  1.00 87.84           C  
ATOM   2214  CD2 PHE A 295      18.275   6.187  -6.971  1.00 87.84           C  
ATOM   2215  CE1 PHE A 295      20.451   4.454  -6.609  1.00 87.84           C  
ATOM   2216  CE2 PHE A 295      19.555   6.712  -6.720  1.00 87.84           C  
ATOM   2217  CZ  PHE A 295      20.647   5.844  -6.555  1.00 87.84           C  
ATOM   2218  N   GLY A 296      17.285   1.484  -8.740  1.00 87.22           N  
ATOM   2219  CA  GLY A 296      18.140   0.342  -9.079  1.00 87.22           C  
ATOM   2220  C   GLY A 296      18.259   0.134 -10.590  1.00 87.22           C  
ATOM   2221  O   GLY A 296      19.353  -0.044 -11.122  1.00 87.22           O  
ATOM   2222  N   GLN A 297      17.148   0.246 -11.315  1.00 80.70           N  
ATOM   2223  CA  GLN A 297      17.154   0.077 -12.769  1.00 80.70           C  
ATOM   2224  C   GLN A 297      17.665   1.321 -13.513  1.00 80.70           C  
ATOM   2225  CB  GLN A 297      15.749  -0.310 -13.244  1.00 80.70           C  
ATOM   2226  O   GLN A 297      18.474   1.205 -14.431  1.00 80.70           O  
ATOM   2227  CG  GLN A 297      15.297  -1.648 -12.641  1.00 80.70           C  
ATOM   2228  CD  GLN A 297      13.937  -2.093 -13.157  1.00 80.70           C  
ATOM   2229  NE2 GLN A 297      13.070  -2.558 -12.288  1.00 80.70           N  
ATOM   2230  OE1 GLN A 297      13.662  -2.081 -14.349  1.00 80.70           O  
ATOM   2231  N   GLY A 298      17.198   2.515 -13.139  1.00 79.62           N  
ATOM   2232  CA  GLY A 298      17.481   3.761 -13.857  1.00 79.62           C  
ATOM   2233  C   GLY A 298      18.870   4.341 -13.589  1.00 79.62           C  
ATOM   2234  O   GLY A 298      19.476   4.923 -14.489  1.00 79.62           O  
ATOM   2235  N   VAL A 299      19.389   4.175 -12.370  1.00 86.82           N  
ATOM   2236  CA  VAL A 299      20.701   4.696 -11.955  1.00 86.82           C  
ATOM   2237  C   VAL A 299      21.747   3.587 -11.987  1.00 86.82           C  
ATOM   2238  CB  VAL A 299      20.633   5.382 -10.573  1.00 86.82           C  
ATOM   2239  O   VAL A 299      22.749   3.729 -12.688  1.00 86.82           O  
ATOM   2240  CG1 VAL A 299      21.976   6.023 -10.208  1.00 86.82           C  
ATOM   2241  CG2 VAL A 299      19.575   6.493 -10.555  1.00 86.82           C  
ATOM   2242  N   LEU A 300      21.492   2.466 -11.300  1.00 86.34           N  
ATOM   2243  CA  LEU A 300      22.465   1.369 -11.160  1.00 86.34           C  
ATOM   2244  C   LEU A 300      22.477   0.393 -12.346  1.00 86.34           C  
ATOM   2245  CB  LEU A 300      22.279   0.620  -9.822  1.00 86.34           C  
ATOM   2246  O   LEU A 300      23.291  -0.527 -12.356  1.00 86.34           O  
ATOM   2247  CG  LEU A 300      22.179   1.500  -8.570  1.00 86.34           C  
ATOM   2248  CD1 LEU A 300      21.947   0.620  -7.343  1.00 86.34           C  
ATOM   2249  CD2 LEU A 300      23.452   2.317  -8.351  1.00 86.34           C  
ATOM   2250  N   GLN A 301      21.603   0.590 -13.342  1.00 82.66           N  
ATOM   2251  CA  GLN A 301      21.467  -0.269 -14.529  1.00 82.66           C  
ATOM   2252  C   GLN A 301      21.223  -1.749 -14.195  1.00 82.66           C  
ATOM   2253  CB  GLN A 301      22.646  -0.082 -15.500  1.00 82.66           C  
ATOM   2254  O   GLN A 301      21.588  -2.638 -14.964  1.00 82.66           O  
ATOM   2255  CG  GLN A 301      22.874   1.374 -15.917  1.00 82.66           C  
ATOM   2256  CD  GLN A 301      23.958   1.510 -16.985  1.00 82.66           C  
ATOM   2257  NE2 GLN A 301      24.232   2.705 -17.452  1.00 82.66           N  
ATOM   2258  OE1 GLN A 301      24.591   0.572 -17.434  1.00 82.66           O  
ATOM   2259  N   MET A 302      20.610  -2.019 -13.043  1.00 83.43           N  
ATOM   2260  CA  MET A 302      20.286  -3.373 -12.619  1.00 83.43           C  
ATOM   2261  C   MET A 302      19.167  -3.975 -13.467  1.00 83.43           C  
ATOM   2262  CB  MET A 302      19.911  -3.374 -11.136  1.00 83.43           C  
ATOM   2263  O   MET A 302      18.281  -3.279 -13.982  1.00 83.43           O  
ATOM   2264  CG  MET A 302      21.142  -3.164 -10.256  1.00 83.43           C  
ATOM   2265  SD  MET A 302      20.750  -3.236  -8.495  1.00 83.43           S  
ATOM   2266  CE  MET A 302      22.417  -3.152  -7.813  1.00 83.43           C  
ATOM   2267  N   ASP A 303      19.174  -5.302 -13.572  1.00 77.97           N  
ATOM   2268  CA  ASP A 303      17.985  -6.018 -14.019  1.00 77.97           C  
ATOM   2269  C   ASP A 303      16.866  -5.953 -12.955  1.00 77.97           C  
ATOM   2270  CB  ASP A 303      18.341  -7.434 -14.506  1.00 77.97           C  
ATOM   2271  O   ASP A 303      17.035  -5.425 -11.852  1.00 77.97           O  
ATOM   2272  CG  ASP A 303      18.754  -8.412 -13.403  1.00 77.97           C  
ATOM   2273  OD1 ASP A 303      18.124  -8.374 -12.326  1.00 77.97           O  
ATOM   2274  OD2 ASP A 303      19.654  -9.238 -13.656  1.00 77.97           O  
ATOM   2275  N   GLN A 304      15.678  -6.450 -13.299  1.00 65.29           N  
ATOM   2276  CA  GLN A 304      14.526  -6.408 -12.395  1.00 65.29           C  
ATOM   2277  C   GLN A 304      14.745  -7.220 -11.120  1.00 65.29           C  
ATOM   2278  CB  GLN A 304      13.315  -6.967 -13.134  1.00 65.29           C  
ATOM   2279  O   GLN A 304      14.397  -6.758 -10.037  1.00 65.29           O  
ATOM   2280  CG  GLN A 304      12.005  -6.812 -12.342  1.00 65.29           C  
ATOM   2281  CD  GLN A 304      10.827  -7.428 -13.079  1.00 65.29           C  
ATOM   2282  NE2 GLN A 304       9.699  -7.572 -12.421  1.00 65.29           N  
ATOM   2283  OE1 GLN A 304      10.900  -7.714 -14.264  1.00 65.29           O  
ATOM   2284  N   ALA A 305      15.312  -8.422 -11.240  1.00 73.62           N  
ATOM   2285  CA  ALA A 305      15.506  -9.316 -10.107  1.00 73.62           C  
ATOM   2286  C   ALA A 305      16.501  -8.715  -9.106  1.00 73.62           C  
ATOM   2287  CB  ALA A 305      15.974 -10.675 -10.639  1.00 73.62           C  
ATOM   2288  O   ALA A 305      16.304  -8.807  -7.896  1.00 73.62           O  
ATOM   2289  N   GLN A 306      17.533  -8.040  -9.608  1.00 80.60           N  
ATOM   2290  CA  GLN A 306      18.507  -7.305  -8.812  1.00 80.60           C  
ATOM   2291  C   GLN A 306      17.885  -6.077  -8.136  1.00 80.60           C  
ATOM   2292  CB  GLN A 306      19.657  -6.894  -9.732  1.00 80.60           C  
ATOM   2293  O   GLN A 306      18.070  -5.900  -6.932  1.00 80.60           O  
ATOM   2294  CG  GLN A 306      20.533  -8.073 -10.171  1.00 80.60           C  
ATOM   2295  CD  GLN A 306      21.523  -7.674 -11.260  1.00 80.60           C  
ATOM   2296  NE2 GLN A 306      22.392  -8.574 -11.657  1.00 80.60           N  
ATOM   2297  OE1 GLN A 306      21.557  -6.562 -11.767  1.00 80.60           O  
ATOM   2298  N   ALA A 307      17.104  -5.268  -8.861  1.00 80.50           N  
ATOM   2299  CA  ALA A 307      16.439  -4.089  -8.299  1.00 80.50           C  
ATOM   2300  C   ALA A 307      15.382  -4.461  -7.240  1.00 80.50           C  
ATOM   2301  CB  ALA A 307      15.838  -3.280  -9.451  1.00 80.50           C  
ATOM   2302  O   ALA A 307      15.361  -3.890  -6.149  1.00 80.50           O  
ATOM   2303  N   ALA A 308      14.565  -5.485  -7.500  1.00 76.95           N  
ATOM   2304  CA  ALA A 308      13.667  -6.068  -6.501  1.00 76.95           C  
ATOM   2305  C   ALA A 308      14.452  -6.691  -5.328  1.00 76.95           C  
ATOM   2306  CB  ALA A 308      12.778  -7.104  -7.196  1.00 76.95           C  
ATOM   2307  O   ALA A 308      14.032  -6.614  -4.172  1.00 76.95           O  
ATOM   2308  N   GLY A 309      15.632  -7.249  -5.606  1.00 83.55           N  
ATOM   2309  CA  GLY A 309      16.578  -7.740  -4.607  1.00 83.55           C  
ATOM   2310  C   GLY A 309      17.088  -6.651  -3.659  1.00 83.55           C  
ATOM   2311  O   GLY A 309      17.292  -6.932  -2.479  1.00 83.55           O  
ATOM   2312  N   MET A 310      17.223  -5.400  -4.116  1.00 87.79           N  
ATOM   2313  CA  MET A 310      17.528  -4.266  -3.231  1.00 87.79           C  
ATOM   2314  C   MET A 310      16.397  -4.060  -2.219  1.00 87.79           C  
ATOM   2315  CB  MET A 310      17.727  -2.961  -4.017  1.00 87.79           C  
ATOM   2316  O   MET A 310      16.642  -3.984  -1.014  1.00 87.79           O  
ATOM   2317  CG  MET A 310      18.866  -2.984  -5.038  1.00 87.79           C  
ATOM   2318  SD  MET A 310      18.835  -1.572  -6.180  1.00 87.79           S  
ATOM   2319  CE  MET A 310      19.080  -0.123  -5.114  1.00 87.79           C  
ATOM   2320  N   LEU A 311      15.150  -4.040  -2.703  1.00 88.67           N  
ATOM   2321  CA  LEU A 311      13.946  -3.872  -1.886  1.00 88.67           C  
ATOM   2322  C   LEU A 311      13.802  -4.943  -0.799  1.00 88.67           C  
ATOM   2323  CB  LEU A 311      12.715  -3.851  -2.814  1.00 88.67           C  
ATOM   2324  O   LEU A 311      13.224  -4.646   0.245  1.00 88.67           O  
ATOM   2325  CG  LEU A 311      12.317  -2.424  -3.218  1.00 88.67           C  
ATOM   2326  CD1 LEU A 311      11.721  -2.410  -4.616  1.00 88.67           C  
ATOM   2327  CD2 LEU A 311      11.290  -1.854  -2.240  1.00 88.67           C  
ATOM   2328  N   LEU A 312      14.363  -6.147  -0.970  1.00 90.34           N  
ATOM   2329  CA  LEU A 312      14.314  -7.199   0.055  1.00 90.34           C  
ATOM   2330  C   LEU A 312      14.860  -6.741   1.412  1.00 90.34           C  
ATOM   2331  CB  LEU A 312      15.080  -8.452  -0.402  1.00 90.34           C  
ATOM   2332  O   LEU A 312      14.300  -7.115   2.440  1.00 90.34           O  
ATOM   2333  CG  LEU A 312      14.406  -9.250  -1.529  1.00 90.34           C  
ATOM   2334  CD1 LEU A 312      15.309 -10.409  -1.946  1.00 90.34           C  
ATOM   2335  CD2 LEU A 312      13.071  -9.839  -1.065  1.00 90.34           C  
ATOM   2336  N   TRP A 313      15.896  -5.900   1.446  1.00 93.33           N  
ATOM   2337  CA  TRP A 313      16.444  -5.381   2.705  1.00 93.33           C  
ATOM   2338  C   TRP A 313      15.429  -4.528   3.470  1.00 93.33           C  
ATOM   2339  CB  TRP A 313      17.715  -4.587   2.400  1.00 93.33           C  
ATOM   2340  O   TRP A 313      15.261  -4.694   4.680  1.00 93.33           O  
ATOM   2341  CG  TRP A 313      18.847  -5.431   1.913  1.00 93.33           C  
ATOM   2342  CD1 TRP A 313      19.300  -5.475   0.642  1.00 93.33           C  
ATOM   2343  CD2 TRP A 313      19.651  -6.392   2.662  1.00 93.33           C  
ATOM   2344  CE2 TRP A 313      20.588  -6.987   1.766  1.00 93.33           C  
ATOM   2345  CE3 TRP A 313      19.678  -6.827   4.006  1.00 93.33           C  
ATOM   2346  NE1 TRP A 313      20.340  -6.379   0.554  1.00 93.33           N  
ATOM   2347  CH2 TRP A 313      21.500  -8.383   3.520  1.00 93.33           C  
ATOM   2348  CZ2 TRP A 313      21.503  -7.966   2.178  1.00 93.33           C  
ATOM   2349  CZ3 TRP A 313      20.591  -7.812   4.431  1.00 93.33           C  
ATOM   2350  N   PHE A 314      14.692  -3.679   2.754  1.00 94.38           N  
ATOM   2351  CA  PHE A 314      13.584  -2.903   3.307  1.00 94.38           C  
ATOM   2352  C   PHE A 314      12.414  -3.812   3.715  1.00 94.38           C  
ATOM   2353  CB  PHE A 314      13.160  -1.861   2.263  1.00 94.38           C  
ATOM   2354  O   PHE A 314      11.893  -3.706   4.825  1.00 94.38           O  
ATOM   2355  CG  PHE A 314      11.913  -1.093   2.628  1.00 94.38           C  
ATOM   2356  CD1 PHE A 314      10.659  -1.522   2.157  1.00 94.38           C  
ATOM   2357  CD2 PHE A 314      12.008   0.058   3.428  1.00 94.38           C  
ATOM   2358  CE1 PHE A 314       9.501  -0.801   2.489  1.00 94.38           C  
ATOM   2359  CE2 PHE A 314      10.849   0.779   3.764  1.00 94.38           C  
ATOM   2360  CZ  PHE A 314       9.597   0.351   3.289  1.00 94.38           C  
ATOM   2361  N   LEU A 315      12.035  -4.751   2.846  1.00 91.74           N  
ATOM   2362  CA  LEU A 315      10.885  -5.639   3.035  1.00 91.74           C  
ATOM   2363  C   LEU A 315      11.076  -6.675   4.146  1.00 91.74           C  
ATOM   2364  CB  LEU A 315      10.592  -6.359   1.714  1.00 91.74           C  
ATOM   2365  O   LEU A 315      10.091  -7.116   4.724  1.00 91.74           O  
ATOM   2366  CG  LEU A 315      10.092  -5.464   0.571  1.00 91.74           C  
ATOM   2367  CD1 LEU A 315      10.003  -6.307  -0.702  1.00 91.74           C  
ATOM   2368  CD2 LEU A 315       8.737  -4.846   0.906  1.00 91.74           C  
ATOM   2369  N   ILE A 316      12.312  -7.063   4.465  1.00 92.33           N  
ATOM   2370  CA  ILE A 316      12.631  -7.922   5.616  1.00 92.33           C  
ATOM   2371  C   ILE A 316      12.673  -7.096   6.905  1.00 92.33           C  
ATOM   2372  CB  ILE A 316      13.965  -8.664   5.368  1.00 92.33           C  
ATOM   2373  O   ILE A 316      12.199  -7.541   7.952  1.00 92.33           O  
ATOM   2374  CG1 ILE A 316      13.789  -9.711   4.244  1.00 92.33           C  
ATOM   2375  CG2 ILE A 316      14.474  -9.353   6.651  1.00 92.33           C  
ATOM   2376  CD1 ILE A 316      15.116 -10.256   3.700  1.00 92.33           C  
ATOM   2377  N   ALA A 317      13.207  -5.877   6.841  1.00 95.40           N  
ATOM   2378  CA  ALA A 317      13.261  -4.965   7.976  1.00 95.40           C  
ATOM   2379  C   ALA A 317      11.864  -4.539   8.456  1.00 95.40           C  
ATOM   2380  CB  ALA A 317      14.102  -3.767   7.539  1.00 95.40           C  
ATOM   2381  O   ALA A 317      11.614  -4.451   9.657  1.00 95.40           O  
ATOM   2382  N   LEU A 318      10.930  -4.325   7.533  1.00 93.62           N  
ATOM   2383  CA  LEU A 318       9.582  -3.843   7.822  1.00 93.62           C  
ATOM   2384  C   LEU A 318       8.738  -4.759   8.746  1.00 93.62           C  
ATOM   2385  CB  LEU A 318       8.943  -3.478   6.473  1.00 93.62           C  
ATOM   2386  O   LEU A 318       8.217  -4.252   9.743  1.00 93.62           O  
ATOM   2387  CG  LEU A 318       7.757  -2.511   6.602  1.00 93.62           C  
ATOM   2388  CD1 LEU A 318       7.838  -1.397   5.567  1.00 93.62           C  
ATOM   2389  CD2 LEU A 318       6.449  -3.249   6.385  1.00 93.62           C  
ATOM   2390  N   PRO A 319       8.630  -6.091   8.541  1.00 90.81           N  
ATOM   2391  CA  PRO A 319       7.937  -6.989   9.473  1.00 90.81           C  
ATOM   2392  C   PRO A 319       8.640  -7.083  10.825  1.00 90.81           C  
ATOM   2393  CB  PRO A 319       7.883  -8.369   8.802  1.00 90.81           C  
ATOM   2394  O   PRO A 319       7.973  -7.130  11.860  1.00 90.81           O  
ATOM   2395  CG  PRO A 319       8.962  -8.315   7.724  1.00 90.81           C  
ATOM   2396  CD  PRO A 319       9.091  -6.833   7.388  1.00 90.81           C  
ATOM   2397  N   ILE A 320       9.977  -7.074  10.838  1.00 94.14           N  
ATOM   2398  CA  ILE A 320      10.756  -7.062  12.082  1.00 94.14           C  
ATOM   2399  C   ILE A 320      10.425  -5.794  12.875  1.00 94.14           C  
ATOM   2400  CB  ILE A 320      12.268  -7.180  11.783  1.00 94.14           C  
ATOM   2401  O   ILE A 320      10.136  -5.872  14.072  1.00 94.14           O  
ATOM   2402  CG1 ILE A 320      12.579  -8.536  11.108  1.00 94.14           C  
ATOM   2403  CG2 ILE A 320      13.088  -7.026  13.080  1.00 94.14           C  
ATOM   2404  CD1 ILE A 320      14.009  -8.641  10.561  1.00 94.14           C  
ATOM   2405  N   GLY A 321      10.391  -4.644  12.200  1.00 94.98           N  
ATOM   2406  CA  GLY A 321       9.959  -3.373  12.765  1.00 94.98           C  
ATOM   2407  C   GLY A 321       8.529  -3.443  13.296  1.00 94.98           C  
ATOM   2408  O   GLY A 321       8.298  -3.037  14.428  1.00 94.98           O  
ATOM   2409  N   ALA A 322       7.587  -4.027  12.552  1.00 91.59           N  
ATOM   2410  CA  ALA A 322       6.185  -4.148  12.969  1.00 91.59           C  
ATOM   2411  C   ALA A 322       6.009  -4.964  14.255  1.00 91.59           C  
ATOM   2412  CB  ALA A 322       5.374  -4.712  11.797  1.00 91.59           C  
ATOM   2413  O   ALA A 322       5.336  -4.517  15.191  1.00 91.59           O  
ATOM   2414  N   VAL A 323       6.659  -6.127  14.340  1.00 90.51           N  
ATOM   2415  CA  VAL A 323       6.630  -6.976  15.542  1.00 90.51           C  
ATOM   2416  C   VAL A 323       7.304  -6.270  16.717  1.00 90.51           C  
ATOM   2417  CB  VAL A 323       7.300  -8.334  15.255  1.00 90.51           C  
ATOM   2418  O   VAL A 323       6.752  -6.216  17.820  1.00 90.51           O  
ATOM   2419  CG1 VAL A 323       7.420  -9.198  16.519  1.00 90.51           C  
ATOM   2420  CG2 VAL A 323       6.484  -9.132  14.230  1.00 90.51           C  
ATOM   2421  N   THR A 324       8.477  -5.685  16.476  1.00 93.61           N  
ATOM   2422  CA  THR A 324       9.247  -4.980  17.506  1.00 93.61           C  
ATOM   2423  C   THR A 324       8.492  -3.753  18.012  1.00 93.61           C  
ATOM   2424  CB  THR A 324      10.629  -4.580  16.969  1.00 93.61           C  
ATOM   2425  O   THR A 324       8.413  -3.534  19.216  1.00 93.61           O  
ATOM   2426  CG2 THR A 324      11.520  -3.981  18.051  1.00 93.61           C  
ATOM   2427  OG1 THR A 324      11.301  -5.718  16.492  1.00 93.61           O  
ATOM   2428  N   GLY A 325       7.869  -2.987  17.121  1.00 91.95           N  
ATOM   2429  CA  GLY A 325       7.106  -1.785  17.439  1.00 91.95           C  
ATOM   2430  C   GLY A 325       5.884  -2.105  18.283  1.00 91.95           C  
ATOM   2431  O   GLY A 325       5.672  -1.471  19.316  1.00 91.95           O  
ATOM   2432  N   GLY A 326       5.143  -3.156  17.918  1.00 88.06           N  
ATOM   2433  CA  GLY A 326       4.040  -3.666  18.731  1.00 88.06           C  
ATOM   2434  C   GLY A 326       4.491  -4.063  20.140  1.00 88.06           C  
ATOM   2435  O   GLY A 326       3.878  -3.650  21.123  1.00 88.06           O  
ATOM   2436  N   TRP A 327       5.600  -4.799  20.258  1.00 90.84           N  
ATOM   2437  CA  TRP A 327       6.141  -5.226  21.553  1.00 90.84           C  
ATOM   2438  C   TRP A 327       6.678  -4.067  22.406  1.00 90.84           C  
ATOM   2439  CB  TRP A 327       7.232  -6.270  21.311  1.00 90.84           C  
ATOM   2440  O   TRP A 327       6.414  -4.007  23.608  1.00 90.84           O  
ATOM   2441  CG  TRP A 327       7.874  -6.795  22.557  1.00 90.84           C  
ATOM   2442  CD1 TRP A 327       7.386  -7.784  23.337  1.00 90.84           C  
ATOM   2443  CD2 TRP A 327       9.139  -6.395  23.163  1.00 90.84           C  
ATOM   2444  CE2 TRP A 327       9.388  -7.239  24.284  1.00 90.84           C  
ATOM   2445  CE3 TRP A 327      10.129  -5.445  22.843  1.00 90.84           C  
ATOM   2446  NE1 TRP A 327       8.279  -8.058  24.355  1.00 90.84           N  
ATOM   2447  CH2 TRP A 327      11.544  -6.205  24.678  1.00 90.84           C  
ATOM   2448  CZ2 TRP A 327      10.585  -7.177  25.012  1.00 90.84           C  
ATOM   2449  CZ3 TRP A 327      11.309  -5.333  23.602  1.00 90.84           C  
ATOM   2450  N   ILE A 328       7.405  -3.115  21.815  1.00 93.24           N  
ATOM   2451  CA  ILE A 328       7.890  -1.934  22.542  1.00 93.24           C  
ATOM   2452  C   ILE A 328       6.703  -1.066  22.966  1.00 93.24           C  
ATOM   2453  CB  ILE A 328       8.931  -1.135  21.723  1.00 93.24           C  
ATOM   2454  O   ILE A 328       6.703  -0.554  24.086  1.00 93.24           O  
ATOM   2455  CG1 ILE A 328      10.201  -1.979  21.471  1.00 93.24           C  
ATOM   2456  CG2 ILE A 328       9.352   0.146  22.474  1.00 93.24           C  
ATOM   2457  CD1 ILE A 328      11.235  -1.309  20.560  1.00 93.24           C  
ATOM   2458  N   ALA A 329       5.663  -0.935  22.140  1.00 89.82           N  
ATOM   2459  CA  ALA A 329       4.499  -0.111  22.459  1.00 89.82           C  
ATOM   2460  C   ALA A 329       3.737  -0.613  23.688  1.00 89.82           C  
ATOM   2461  CB  ALA A 329       3.603  -0.018  21.232  1.00 89.82           C  
ATOM   2462  O   ALA A 329       3.252   0.204  24.476  1.00 89.82           O  
ATOM   2463  N   THR A 330       3.732  -1.924  23.963  1.00 87.09           N  
ATOM   2464  CA  THR A 330       3.146  -2.432  25.215  1.00 87.09           C  
ATOM   2465  C   THR A 330       3.902  -1.963  26.457  1.00 87.09           C  
ATOM   2466  CB  THR A 330       3.013  -3.962  25.272  1.00 87.09           C  
ATOM   2467  O   THR A 330       3.323  -1.994  27.544  1.00 87.09           O  
ATOM   2468  CG2 THR A 330       2.373  -4.576  24.034  1.00 87.09           C  
ATOM   2469  OG1 THR A 330       4.256  -4.583  25.485  1.00 87.09           O  
ATOM   2470  N   ARG A 331       5.166  -1.527  26.333  1.00 90.35           N  
ATOM   2471  CA  ARG A 331       6.039  -1.078  27.435  1.00 90.35           C  
ATOM   2472  C   ARG A 331       6.226   0.441  27.472  1.00 90.35           C  
ATOM   2473  CB  ARG A 331       7.402  -1.785  27.343  1.00 90.35           C  
ATOM   2474  O   ARG A 331       6.040   1.037  28.530  1.00 90.35           O  
ATOM   2475  CG  ARG A 331       7.295  -3.311  27.480  1.00 90.35           C  
ATOM   2476  CD  ARG A 331       8.690  -3.940  27.440  1.00 90.35           C  
ATOM   2477  NE  ARG A 331       8.624  -5.401  27.617  1.00 90.35           N  
ATOM   2478  NH1 ARG A 331      10.876  -5.759  27.878  1.00 90.35           N  
ATOM   2479  NH2 ARG A 331       9.455  -7.472  28.065  1.00 90.35           N  
ATOM   2480  CZ  ARG A 331       9.649  -6.201  27.848  1.00 90.35           C  
ATOM   2481  N   ALA A 332       6.568   1.058  26.345  1.00 91.00           N  
ATOM   2482  CA  ALA A 332       6.860   2.488  26.217  1.00 91.00           C  
ATOM   2483  C   ALA A 332       5.623   3.341  25.870  1.00 91.00           C  
ATOM   2484  CB  ALA A 332       7.967   2.651  25.170  1.00 91.00           C  
ATOM   2485  O   ALA A 332       5.640   4.555  26.063  1.00 91.00           O  
ATOM   2486  N   GLY A 333       4.532   2.712  25.419  1.00 91.81           N  
ATOM   2487  CA  GLY A 333       3.330   3.386  24.931  1.00 91.81           C  
ATOM   2488  C   GLY A 333       3.403   3.727  23.441  1.00 91.81           C  
ATOM   2489  O   GLY A 333       4.477   3.987  22.901  1.00 91.81           O  
ATOM   2490  N   ASP A 334       2.240   3.753  22.789  1.00 92.33           N  
ATOM   2491  CA  ASP A 334       2.134   3.874  21.331  1.00 92.33           C  
ATOM   2492  C   ASP A 334       2.744   5.185  20.800  1.00 92.33           C  
ATOM   2493  CB  ASP A 334       0.658   3.745  20.929  1.00 92.33           C  
ATOM   2494  O   ASP A 334       3.482   5.173  19.818  1.00 92.33           O  
ATOM   2495  CG  ASP A 334       0.016   2.460  21.463  1.00 92.33           C  
ATOM   2496  OD1 ASP A 334       0.372   1.359  21.000  1.00 92.33           O  
ATOM   2497  OD2 ASP A 334      -0.784   2.534  22.422  1.00 92.33           O  
ATOM   2498  N   ARG A 335       2.526   6.301  21.512  1.00 94.26           N  
ATOM   2499  CA  ARG A 335       3.042   7.641  21.175  1.00 94.26           C  
ATOM   2500  C   ARG A 335       4.555   7.698  20.987  1.00 94.26           C  
ATOM   2501  CB  ARG A 335       2.574   8.623  22.258  1.00 94.26           C  
ATOM   2502  O   ARG A 335       5.040   8.233  19.995  1.00 94.26           O  
ATOM   2503  CG  ARG A 335       2.804  10.085  21.862  1.00 94.26           C  
ATOM   2504  CD  ARG A 335       2.343  11.022  22.973  1.00 94.26           C  
ATOM   2505  NE  ARG A 335       3.343  11.181  24.046  1.00 94.26           N  
ATOM   2506  NH1 ARG A 335       2.235  12.889  25.091  1.00 94.26           N  
ATOM   2507  NH2 ARG A 335       4.188  12.175  25.913  1.00 94.26           N  
ATOM   2508  CZ  ARG A 335       3.253  12.077  25.009  1.00 94.26           C  
ATOM   2509  N   ALA A 336       5.307   7.159  21.946  1.00 95.01           N  
ATOM   2510  CA  ALA A 336       6.766   7.206  21.906  1.00 95.01           C  
ATOM   2511  C   ALA A 336       7.317   6.351  20.758  1.00 95.01           C  
ATOM   2512  CB  ALA A 336       7.311   6.752  23.266  1.00 95.01           C  
ATOM   2513  O   ALA A 336       8.249   6.768  20.075  1.00 95.01           O  
ATOM   2514  N   VAL A 337       6.710   5.183  20.521  1.00 95.30           N  
ATOM   2515  CA  VAL A 337       7.138   4.265  19.459  1.00 95.30           C  
ATOM   2516  C   VAL A 337       6.791   4.810  18.079  1.00 95.30           C  
ATOM   2517  CB  VAL A 337       6.549   2.861  19.660  1.00 95.30           C  
ATOM   2518  O   VAL A 337       7.639   4.763  17.196  1.00 95.30           O  
ATOM   2519  CG1 VAL A 337       7.102   1.876  18.626  1.00 95.30           C  
ATOM   2520  CG2 VAL A 337       6.940   2.320  21.037  1.00 95.30           C  
ATOM   2521  N   ALA A 338       5.599   5.384  17.896  1.00 95.76           N  
ATOM   2522  CA  ALA A 338       5.209   6.005  16.633  1.00 95.76           C  
ATOM   2523  C   ALA A 338       6.109   7.203  16.283  1.00 95.76           C  
ATOM   2524  CB  ALA A 338       3.738   6.413  16.717  1.00 95.76           C  
ATOM   2525  O   ALA A 338       6.594   7.308  15.159  1.00 95.76           O  
ATOM   2526  N   PHE A 339       6.388   8.076  17.258  1.00 97.00           N  
ATOM   2527  CA  PHE A 339       7.302   9.203  17.068  1.00 97.00           C  
ATOM   2528  C   PHE A 339       8.717   8.741  16.701  1.00 97.00           C  
ATOM   2529  CB  PHE A 339       7.334  10.051  18.345  1.00 97.00           C  
ATOM   2530  O   PHE A 339       9.277   9.188  15.702  1.00 97.00           O  
ATOM   2531  CG  PHE A 339       8.287  11.228  18.264  1.00 97.00           C  
ATOM   2532  CD1 PHE A 339       9.443  11.303  19.059  1.00 97.00           C  
ATOM   2533  CD2 PHE A 339       8.016  12.261  17.360  1.00 97.00           C  
ATOM   2534  CE1 PHE A 339      10.274  12.436  18.980  1.00 97.00           C  
ATOM   2535  CE2 PHE A 339       8.829  13.399  17.280  1.00 97.00           C  
ATOM   2536  CZ  PHE A 339       9.954  13.495  18.110  1.00 97.00           C  
ATOM   2537  N   ALA A 340       9.282   7.819  17.487  1.00 97.28           N  
ATOM   2538  CA  ALA A 340      10.625   7.303  17.250  1.00 97.28           C  
ATOM   2539  C   ALA A 340      10.720   6.546  15.918  1.00 97.28           C  
ATOM   2540  CB  ALA A 340      11.031   6.418  18.434  1.00 97.28           C  
ATOM   2541  O   ALA A 340      11.663   6.767  15.168  1.00 97.28           O  
ATOM   2542  N   GLY A 341       9.737   5.702  15.593  1.00 97.89           N  
ATOM   2543  CA  GLY A 341       9.695   4.952  14.339  1.00 97.89           C  
ATOM   2544  C   GLY A 341       9.673   5.867  13.116  1.00 97.89           C  
ATOM   2545  O   GLY A 341      10.482   5.688  12.209  1.00 97.89           O  
ATOM   2546  N   LEU A 342       8.837   6.913  13.118  1.00 98.06           N  
ATOM   2547  CA  LEU A 342       8.793   7.877  12.013  1.00 98.06           C  
ATOM   2548  C   LEU A 342      10.049   8.753  11.924  1.00 98.06           C  
ATOM   2549  CB  LEU A 342       7.514   8.728  12.104  1.00 98.06           C  
ATOM   2550  O   LEU A 342      10.449   9.096  10.816  1.00 98.06           O  
ATOM   2551  CG  LEU A 342       6.272   7.978  11.598  1.00 98.06           C  
ATOM   2552  CD1 LEU A 342       4.982   8.670  12.023  1.00 98.06           C  
ATOM   2553  CD2 LEU A 342       6.242   7.842  10.074  1.00 98.06           C  
ATOM   2554  N   LEU A 343      10.719   9.070  13.037  1.00 98.23           N  
ATOM   2555  CA  LEU A 343      12.032   9.728  12.991  1.00 98.23           C  
ATOM   2556  C   LEU A 343      13.134   8.808  12.455  1.00 98.23           C  
ATOM   2557  CB  LEU A 343      12.427  10.247  14.380  1.00 98.23           C  
ATOM   2558  O   LEU A 343      13.978   9.262  11.687  1.00 98.23           O  
ATOM   2559  CG  LEU A 343      11.738  11.548  14.817  1.00 98.23           C  
ATOM   2560  CD1 LEU A 343      12.295  11.927  16.189  1.00 98.23           C  
ATOM   2561  CD2 LEU A 343      12.002  12.717  13.862  1.00 98.23           C  
ATOM   2562  N   ILE A 344      13.122   7.525  12.822  1.00 98.28           N  
ATOM   2563  CA  ILE A 344      14.047   6.526  12.270  1.00 98.28           C  
ATOM   2564  C   ILE A 344      13.801   6.371  10.765  1.00 98.28           C  
ATOM   2565  CB  ILE A 344      13.915   5.185  13.027  1.00 98.28           C  
ATOM   2566  O   ILE A 344      14.756   6.366   9.995  1.00 98.28           O  
ATOM   2567  CG1 ILE A 344      14.440   5.322  14.475  1.00 98.28           C  
ATOM   2568  CG2 ILE A 344      14.694   4.059  12.321  1.00 98.28           C  
ATOM   2569  CD1 ILE A 344      13.981   4.186  15.399  1.00 98.28           C  
ATOM   2570  N   ALA A 345      12.536   6.322  10.336  1.00 98.18           N  
ATOM   2571  CA  ALA A 345      12.179   6.305   8.921  1.00 98.18           C  
ATOM   2572  C   ALA A 345      12.668   7.574   8.212  1.00 98.18           C  
ATOM   2573  CB  ALA A 345      10.663   6.131   8.777  1.00 98.18           C  
ATOM   2574  O   ALA A 345      13.322   7.473   7.181  1.00 98.18           O  
ATOM   2575  N   ALA A 346      12.429   8.759   8.787  1.00 98.36           N  
ATOM   2576  CA  ALA A 346      12.909  10.028   8.241  1.00 98.36           C  
ATOM   2577  C   ALA A 346      14.434  10.056   8.091  1.00 98.36           C  
ATOM   2578  CB  ALA A 346      12.454  11.180   9.143  1.00 98.36           C  
ATOM   2579  O   ALA A 346      14.938  10.519   7.072  1.00 98.36           O  
ATOM   2580  N   TYR A 347      15.164   9.532   9.078  1.00 98.14           N  
ATOM   2581  CA  TYR A 347      16.614   9.398   9.002  1.00 98.14           C  
ATOM   2582  C   TYR A 347      17.038   8.415   7.905  1.00 98.14           C  
ATOM   2583  CB  TYR A 347      17.160   8.987  10.372  1.00 98.14           C  
ATOM   2584  O   TYR A 347      17.920   8.740   7.119  1.00 98.14           O  
ATOM   2585  CG  TYR A 347      18.664   8.814  10.380  1.00 98.14           C  
ATOM   2586  CD1 TYR A 347      19.228   7.537  10.563  1.00 98.14           C  
ATOM   2587  CD2 TYR A 347      19.498   9.927  10.158  1.00 98.14           C  
ATOM   2588  CE1 TYR A 347      20.625   7.375  10.534  1.00 98.14           C  
ATOM   2589  CE2 TYR A 347      20.895   9.767  10.115  1.00 98.14           C  
ATOM   2590  OH  TYR A 347      22.807   8.323  10.263  1.00 98.14           O  
ATOM   2591  CZ  TYR A 347      21.460   8.487  10.301  1.00 98.14           C  
ATOM   2592  N   GLY A 348      16.369   7.264   7.787  1.00 97.64           N  
ATOM   2593  CA  GLY A 348      16.584   6.324   6.685  1.00 97.64           C  
ATOM   2594  C   GLY A 348      16.377   6.982   5.320  1.00 97.64           C  
ATOM   2595  O   GLY A 348      17.240   6.888   4.459  1.00 97.64           O  
ATOM   2596  N   TYR A 349      15.293   7.736   5.139  1.00 97.75           N  
ATOM   2597  CA  TYR A 349      15.039   8.474   3.898  1.00 97.75           C  
ATOM   2598  C   TYR A 349      16.025   9.601   3.636  1.00 97.75           C  
ATOM   2599  CB  TYR A 349      13.620   9.040   3.914  1.00 97.75           C  
ATOM   2600  O   TYR A 349      16.359   9.853   2.483  1.00 97.75           O  
ATOM   2601  CG  TYR A 349      12.580   7.969   3.766  1.00 97.75           C  
ATOM   2602  CD1 TYR A 349      12.645   7.120   2.652  1.00 97.75           C  
ATOM   2603  CD2 TYR A 349      11.587   7.791   4.744  1.00 97.75           C  
ATOM   2604  CE1 TYR A 349      11.725   6.080   2.517  1.00 97.75           C  
ATOM   2605  CE2 TYR A 349      10.671   6.736   4.619  1.00 97.75           C  
ATOM   2606  OH  TYR A 349       9.810   4.906   3.381  1.00 97.75           O  
ATOM   2607  CZ  TYR A 349      10.728   5.890   3.498  1.00 97.75           C  
ATOM   2608  N   TRP A 350      16.511  10.257   4.684  1.00 97.43           N  
ATOM   2609  CA  TRP A 350      17.585  11.231   4.563  1.00 97.43           C  
ATOM   2610  C   TRP A 350      18.907  10.573   4.146  1.00 97.43           C  
ATOM   2611  CB  TRP A 350      17.711  11.994   5.882  1.00 97.43           C  
ATOM   2612  O   TRP A 350      19.654  11.167   3.384  1.00 97.43           O  
ATOM   2613  CG  TRP A 350      18.823  12.988   5.910  1.00 97.43           C  
ATOM   2614  CD1 TRP A 350      18.776  14.238   5.399  1.00 97.43           C  
ATOM   2615  CD2 TRP A 350      20.186  12.799   6.395  1.00 97.43           C  
ATOM   2616  CE2 TRP A 350      20.916  14.000   6.152  1.00 97.43           C  
ATOM   2617  CE3 TRP A 350      20.887  11.723   6.984  1.00 97.43           C  
ATOM   2618  NE1 TRP A 350      20.002  14.852   5.571  1.00 97.43           N  
ATOM   2619  CH2 TRP A 350      22.945  13.043   7.053  1.00 97.43           C  
ATOM   2620  CZ2 TRP A 350      22.274  14.132   6.471  1.00 97.43           C  
ATOM   2621  CZ3 TRP A 350      22.252  11.845   7.309  1.00 97.43           C  
ATOM   2622  N   LEU A 351      19.205   9.342   4.569  1.00 95.00           N  
ATOM   2623  CA  LEU A 351      20.360   8.604   4.041  1.00 95.00           C  
ATOM   2624  C   LEU A 351      20.153   8.246   2.561  1.00 95.00           C  
ATOM   2625  CB  LEU A 351      20.631   7.354   4.893  1.00 95.00           C  
ATOM   2626  O   LEU A 351      20.991   8.580   1.725  1.00 95.00           O  
ATOM   2627  CG  LEU A 351      21.081   7.632   6.336  1.00 95.00           C  
ATOM   2628  CD1 LEU A 351      21.107   6.320   7.119  1.00 95.00           C  
ATOM   2629  CD2 LEU A 351      22.475   8.260   6.393  1.00 95.00           C  
ATOM   2630  N   ILE A 352      18.985   7.683   2.223  1.00 94.88           N  
ATOM   2631  CA  ILE A 352      18.620   7.320   0.841  1.00 94.88           C  
ATOM   2632  C   ILE A 352      18.648   8.547  -0.086  1.00 94.88           C  
ATOM   2633  CB  ILE A 352      17.252   6.592   0.797  1.00 94.88           C  
ATOM   2634  O   ILE A 352      19.050   8.444  -1.244  1.00 94.88           O  
ATOM   2635  CG1 ILE A 352      17.272   5.278   1.613  1.00 94.88           C  
ATOM   2636  CG2 ILE A 352      16.852   6.238  -0.645  1.00 94.88           C  
ATOM   2637  CD1 ILE A 352      15.893   4.656   1.862  1.00 94.88           C  
ATOM   2638  N   SER A 353      18.286   9.736   0.405  1.00 94.80           N  
ATOM   2639  CA  SER A 353      18.294  10.957  -0.408  1.00 94.80           C  
ATOM   2640  C   SER A 353      19.685  11.393  -0.872  1.00 94.80           C  
ATOM   2641  CB  SER A 353      17.604  12.118   0.313  1.00 94.80           C  
ATOM   2642  O   SER A 353      19.786  12.220  -1.776  1.00 94.80           O  
ATOM   2643  OG  SER A 353      18.354  12.645   1.386  1.00 94.80           O  
ATOM   2644  N   HIS A 354      20.747  10.873  -0.253  1.00 92.53           N  
ATOM   2645  CA  HIS A 354      22.137  11.165  -0.605  1.00 92.53           C  
ATOM   2646  C   HIS A 354      22.784  10.064  -1.450  1.00 92.53           C  
ATOM   2647  CB  HIS A 354      22.946  11.465   0.666  1.00 92.53           C  
ATOM   2648  O   HIS A 354      23.989  10.125  -1.682  1.00 92.53           O  
ATOM   2649  CG  HIS A 354      22.498  12.726   1.350  1.00 92.53           C  
ATOM   2650  CD2 HIS A 354      23.009  13.985   1.189  1.00 92.53           C  
ATOM   2651  ND1 HIS A 354      21.442  12.835   2.212  1.00 92.53           N  
ATOM   2652  CE1 HIS A 354      21.301  14.119   2.549  1.00 92.53           C  
ATOM   2653  NE2 HIS A 354      22.244  14.870   1.962  1.00 92.53           N  
ATOM   2654  N   TRP A 355      22.017   9.076  -1.922  1.00 91.68           N  
ATOM   2655  CA  TRP A 355      22.549   8.009  -2.762  1.00 91.68           C  
ATOM   2656  C   TRP A 355      23.197   8.559  -4.038  1.00 91.68           C  
ATOM   2657  CB  TRP A 355      21.448   7.009  -3.105  1.00 91.68           C  
ATOM   2658  O   TRP A 355      22.519   9.190  -4.859  1.00 91.68           O  
ATOM   2659  CG  TRP A 355      21.101   6.035  -2.026  1.00 91.68           C  
ATOM   2660  CD1 TRP A 355      21.619   5.982  -0.776  1.00 91.68           C  
ATOM   2661  CD2 TRP A 355      20.174   4.917  -2.115  1.00 91.68           C  
ATOM   2662  CE2 TRP A 355      20.216   4.194  -0.885  1.00 91.68           C  
ATOM   2663  CE3 TRP A 355      19.314   4.438  -3.126  1.00 91.68           C  
ATOM   2664  NE1 TRP A 355      21.118   4.889  -0.107  1.00 91.68           N  
ATOM   2665  CH2 TRP A 355      18.606   2.587  -1.708  1.00 91.68           C  
ATOM   2666  CZ2 TRP A 355      19.446   3.042  -0.677  1.00 91.68           C  
ATOM   2667  CZ3 TRP A 355      18.537   3.282  -2.928  1.00 91.68           C  
ATOM   2668  N   PRO A 356      24.503   8.317  -4.238  1.00 86.85           N  
ATOM   2669  CA  PRO A 356      25.186   8.757  -5.438  1.00 86.85           C  
ATOM   2670  C   PRO A 356      24.970   7.758  -6.587  1.00 86.85           C  
ATOM   2671  CB  PRO A 356      26.638   8.901  -4.990  1.00 86.85           C  
ATOM   2672  O   PRO A 356      24.401   6.678  -6.417  1.00 86.85           O  
ATOM   2673  CG  PRO A 356      26.816   7.735  -4.019  1.00 86.85           C  
ATOM   2674  CD  PRO A 356      25.455   7.679  -3.325  1.00 86.85           C  
ATOM   2675  N   VAL A 357      25.443   8.107  -7.787  1.00 83.94           N  
ATOM   2676  CA  VAL A 357      25.368   7.215  -8.962  1.00 83.94           C  
ATOM   2677  C   VAL A 357      26.219   5.951  -8.754  1.00 83.94           C  
ATOM   2678  CB  VAL A 357      25.775   7.965 -10.249  1.00 83.94           C  
ATOM   2679  O   VAL A 357      25.871   4.878  -9.241  1.00 83.94           O  
ATOM   2680  CG1 VAL A 357      25.677   7.086 -11.504  1.00 83.94           C  
ATOM   2681  CG2 VAL A 357      24.881   9.193 -10.496  1.00 83.94           C  
ATOM   2682  N   ASP A 358      27.301   6.054  -7.983  1.00 82.61           N  
ATOM   2683  CA  ASP A 358      28.225   4.983  -7.601  1.00 82.61           C  
ATOM   2684  C   ASP A 358      27.905   4.355  -6.228  1.00 82.61           C  
ATOM   2685  CB  ASP A 358      29.678   5.479  -7.737  1.00 82.61           C  
ATOM   2686  O   ASP A 358      28.795   3.875  -5.526  1.00 82.61           O  
ATOM   2687  CG  ASP A 358      30.040   6.691  -6.863  1.00 82.61           C  
ATOM   2688  OD1 ASP A 358      29.146   7.538  -6.634  1.00 82.61           O  
ATOM   2689  OD2 ASP A 358      31.238   6.817  -6.532  1.00 82.61           O  
ATOM   2690  N   LEU A 359      26.619   4.283  -5.863  1.00 82.92           N  
ATOM   2691  CA  LEU A 359      26.125   3.749  -4.582  1.00 82.92           C  
ATOM   2692  C   LEU A 359      26.705   2.378  -4.188  1.00 82.92           C  
ATOM   2693  CB  LEU A 359      24.593   3.639  -4.691  1.00 82.92           C  
ATOM   2694  O   LEU A 359      26.910   2.108  -3.009  1.00 82.92           O  
ATOM   2695  CG  LEU A 359      23.886   3.083  -3.442  1.00 82.92           C  
ATOM   2696  CD1 LEU A 359      24.054   3.997  -2.232  1.00 82.92           C  
ATOM   2697  CD2 LEU A 359      22.400   2.909  -3.737  1.00 82.92           C  
ATOM   2698  N   LEU A 360      26.969   1.492  -5.154  1.00 78.66           N  
ATOM   2699  CA  LEU A 360      27.486   0.144  -4.878  1.00 78.66           C  
ATOM   2700  C   LEU A 360      28.908   0.143  -4.297  1.00 78.66           C  
ATOM   2701  CB  LEU A 360      27.448  -0.700  -6.163  1.00 78.66           C  
ATOM   2702  O   LEU A 360      29.292  -0.816  -3.623  1.00 78.66           O  
ATOM   2703  CG  LEU A 360      26.040  -0.985  -6.708  1.00 78.66           C  
ATOM   2704  CD1 LEU A 360      26.158  -1.777  -8.011  1.00 78.66           C  
ATOM   2705  CD2 LEU A 360      25.196  -1.790  -5.718  1.00 78.66           C  
ATOM   2706  N   ALA A 361      29.684   1.196  -4.561  1.00 77.56           N  
ATOM   2707  CA  ALA A 361      30.999   1.394  -3.961  1.00 77.56           C  
ATOM   2708  C   ALA A 361      30.912   2.064  -2.580  1.00 77.56           C  
ATOM   2709  CB  ALA A 361      31.857   2.207  -4.939  1.00 77.56           C  
ATOM   2710  O   ALA A 361      31.864   1.961  -1.802  1.00 77.56           O  
ATOM   2711  N   ASP A 362      29.789   2.717  -2.270  1.00 79.62           N  
ATOM   2712  CA  ASP A 362      29.622   3.478  -1.042  1.00 79.62           C  
ATOM   2713  C   ASP A 362      29.367   2.570   0.170  1.00 79.62           C  
ATOM   2714  CB  ASP A 362      28.553   4.568  -1.215  1.00 79.62           C  
ATOM   2715  O   ASP A 362      28.611   1.585   0.132  1.00 79.62           O  
ATOM   2716  CG  ASP A 362      28.685   5.676  -0.162  1.00 79.62           C  
ATOM   2717  OD1 ASP A 362      29.731   5.705   0.534  1.00 79.62           O  
ATOM   2718  OD2 ASP A 362      27.731   6.467  -0.037  1.00 79.62           O  
ATOM   2719  N   ARG A 363      30.045   2.877   1.277  1.00 78.40           N  
ATOM   2720  CA  ARG A 363      30.023   2.053   2.491  1.00 78.40           C  
ATOM   2721  C   ARG A 363      29.933   2.918   3.729  1.00 78.40           C  
ATOM   2722  CB  ARG A 363      31.237   1.112   2.582  1.00 78.40           C  
ATOM   2723  O   ARG A 363      30.660   3.894   3.891  1.00 78.40           O  
ATOM   2724  CG  ARG A 363      31.437   0.267   1.317  1.00 78.40           C  
ATOM   2725  CD  ARG A 363      32.297  -0.977   1.566  1.00 78.40           C  
ATOM   2726  NE  ARG A 363      31.492  -2.204   1.402  1.00 78.40           N  
ATOM   2727  NH1 ARG A 363      33.129  -3.543   0.514  1.00 78.40           N  
ATOM   2728  NH2 ARG A 363      31.028  -4.283   0.607  1.00 78.40           N  
ATOM   2729  CZ  ARG A 363      31.887  -3.334   0.849  1.00 78.40           C  
ATOM   2730  N   HIS A 364      29.110   2.481   4.672  1.00 76.95           N  
ATOM   2731  CA  HIS A 364      29.073   3.069   5.999  1.00 76.95           C  
ATOM   2732  C   HIS A 364      30.048   2.352   6.927  1.00 76.95           C  
ATOM   2733  CB  HIS A 364      27.637   3.095   6.518  1.00 76.95           C  
ATOM   2734  O   HIS A 364      30.013   1.129   7.084  1.00 76.95           O  
ATOM   2735  CG  HIS A 364      26.766   4.043   5.734  1.00 76.95           C  
ATOM   2736  CD2 HIS A 364      25.407   3.984   5.625  1.00 76.95           C  
ATOM   2737  ND1 HIS A 364      27.173   5.154   5.018  1.00 76.95           N  
ATOM   2738  CE1 HIS A 364      26.086   5.730   4.484  1.00 76.95           C  
ATOM   2739  NE2 HIS A 364      24.996   5.057   4.845  1.00 76.95           N  
ATOM   2740  N   ASN A 365      30.915   3.138   7.563  1.00 70.14           N  
ATOM   2741  CA  ASN A 365      31.810   2.669   8.613  1.00 70.14           C  
ATOM   2742  C   ASN A 365      31.072   2.725   9.953  1.00 70.14           C  
ATOM   2743  CB  ASN A 365      33.093   3.522   8.603  1.00 70.14           C  
ATOM   2744  O   ASN A 365      30.998   3.778  10.589  1.00 70.14           O  
ATOM   2745  CG  ASN A 365      33.987   3.223   7.414  1.00 70.14           C  
ATOM   2746  ND2 ASN A 365      34.777   4.170   6.971  1.00 70.14           N  
ATOM   2747  OD1 ASN A 365      34.012   2.132   6.884  1.00 70.14           O  
ATOM   2748  N   ILE A 366      30.538   1.592  10.407  1.00 65.29           N  
ATOM   2749  CA  ILE A 366      29.891   1.506  11.718  1.00 65.29           C  
ATOM   2750  C   ILE A 366      30.981   1.409  12.786  1.00 65.29           C  
ATOM   2751  CB  ILE A 366      28.881   0.340  11.787  1.00 65.29           C  
ATOM   2752  O   ILE A 366      31.649   0.379  12.915  1.00 65.29           O  
ATOM   2753  CG1 ILE A 366      27.758   0.550  10.745  1.00 65.29           C  
ATOM   2754  CG2 ILE A 366      28.287   0.257  13.211  1.00 65.29           C  
ATOM   2755  CD1 ILE A 366      26.750  -0.602  10.671  1.00 65.29           C  
ATOM   2756  N   LEU A 367      31.161   2.497  13.547  1.00 62.51           N  
ATOM   2757  CA  LEU A 367      32.079   2.601  14.696  1.00 62.51           C  
ATOM   2758  C   LEU A 367      33.528   2.147  14.400  1.00 62.51           C  
ATOM   2759  CB  LEU A 367      31.456   1.888  15.919  1.00 62.51           C  
ATOM   2760  O   LEU A 367      34.256   1.761  15.308  1.00 62.51           O  
ATOM   2761  CG  LEU A 367      30.166   2.533  16.460  1.00 62.51           C  
ATOM   2762  CD1 LEU A 367      29.468   1.570  17.421  1.00 62.51           C  
ATOM   2763  CD2 LEU A 367      30.456   3.832  17.216  1.00 62.51           C  
ATOM   2764  N   GLY A 368      33.946   2.166  13.129  1.00 62.87           N  
ATOM   2765  CA  GLY A 368      35.268   1.718  12.676  1.00 62.87           C  
ATOM   2766  C   GLY A 368      35.504   0.200  12.691  1.00 62.87           C  
ATOM   2767  O   GLY A 368      36.594  -0.230  12.326  1.00 62.87           O  
ATOM   2768  N   LEU A 369      34.518  -0.614  13.087  1.00 61.58           N  
ATOM   2769  CA  LEU A 369      34.676  -2.070  13.234  1.00 61.58           C  
ATOM   2770  C   LEU A 369      34.117  -2.860  12.047  1.00 61.58           C  
ATOM   2771  CB  LEU A 369      34.016  -2.522  14.548  1.00 61.58           C  
ATOM   2772  O   LEU A 369      34.673  -3.895  11.687  1.00 61.58           O  
ATOM   2773  CG  LEU A 369      34.692  -1.988  15.825  1.00 61.58           C  
ATOM   2774  CD1 LEU A 369      33.862  -2.396  17.043  1.00 61.58           C  
ATOM   2775  CD2 LEU A 369      36.110  -2.536  16.009  1.00 61.58           C  
ATOM   2776  N   PHE A 370      33.037  -2.375  11.428  1.00 69.93           N  
ATOM   2777  CA  PHE A 370      32.389  -3.046  10.302  1.00 69.93           C  
ATOM   2778  C   PHE A 370      32.059  -2.044   9.199  1.00 69.93           C  
ATOM   2779  CB  PHE A 370      31.140  -3.801  10.780  1.00 69.93           C  
ATOM   2780  O   PHE A 370      31.461  -0.999   9.457  1.00 69.93           O  
ATOM   2781  CG  PHE A 370      31.447  -4.896  11.786  1.00 69.93           C  
ATOM   2782  CD1 PHE A 370      31.918  -6.147  11.345  1.00 69.93           C  
ATOM   2783  CD2 PHE A 370      31.312  -4.650  13.166  1.00 69.93           C  
ATOM   2784  CE1 PHE A 370      32.254  -7.145  12.276  1.00 69.93           C  
ATOM   2785  CE2 PHE A 370      31.651  -5.648  14.098  1.00 69.93           C  
ATOM   2786  CZ  PHE A 370      32.123  -6.895  13.653  1.00 69.93           C  
ATOM   2787  N   THR A 371      32.437  -2.385   7.966  1.00 69.63           N  
ATOM   2788  CA  THR A 371      31.987  -1.662   6.772  1.00 69.63           C  
ATOM   2789  C   THR A 371      30.805  -2.414   6.191  1.00 69.63           C  
ATOM   2790  CB  THR A 371      33.092  -1.408   5.731  1.00 69.63           C  
ATOM   2791  O   THR A 371      30.900  -3.610   5.905  1.00 69.63           O  
ATOM   2792  CG2 THR A 371      34.368  -0.880   6.379  1.00 69.63           C  
ATOM   2793  OG1 THR A 371      33.460  -2.568   5.017  1.00 69.63           O  
ATOM   2794  N   VAL A 372      29.676  -1.735   6.066  1.00 79.96           N  
ATOM   2795  CA  VAL A 372      28.459  -2.304   5.487  1.00 79.96           C  
ATOM   2796  C   VAL A 372      28.064  -1.491   4.260  1.00 79.96           C  
ATOM   2797  CB  VAL A 372      27.318  -2.418   6.508  1.00 79.96           C  
ATOM   2798  O   VAL A 372      28.308  -0.283   4.236  1.00 79.96           O  
ATOM   2799  CG1 VAL A 372      27.580  -3.561   7.496  1.00 79.96           C  
ATOM   2800  CG2 VAL A 372      27.126  -1.133   7.304  1.00 79.96           C  
ATOM   2801  N   PRO A 373      27.515  -2.128   3.211  1.00 85.03           N  
ATOM   2802  CA  PRO A 373      27.048  -1.402   2.033  1.00 85.03           C  
ATOM   2803  C   PRO A 373      25.988  -0.372   2.435  1.00 85.03           C  
ATOM   2804  CB  PRO A 373      26.476  -2.468   1.088  1.00 85.03           C  
ATOM   2805  O   PRO A 373      25.006  -0.761   3.075  1.00 85.03           O  
ATOM   2806  CG  PRO A 373      27.128  -3.767   1.558  1.00 85.03           C  
ATOM   2807  CD  PRO A 373      27.274  -3.556   3.060  1.00 85.03           C  
ATOM   2808  N   ALA A 374      26.177   0.895   2.047  1.00 87.07           N  
ATOM   2809  CA  ALA A 374      25.274   1.995   2.408  1.00 87.07           C  
ATOM   2810  C   ALA A 374      23.824   1.675   1.999  1.00 87.07           C  
ATOM   2811  CB  ALA A 374      25.789   3.277   1.743  1.00 87.07           C  
ATOM   2812  O   ALA A 374      22.909   1.668   2.818  1.00 87.07           O  
ATOM   2813  N   MET A 375      23.647   1.199   0.763  1.00 88.83           N  
ATOM   2814  CA  MET A 375      22.355   0.757   0.234  1.00 88.83           C  
ATOM   2815  C   MET A 375      21.589  -0.194   1.171  1.00 88.83           C  
ATOM   2816  CB  MET A 375      22.617   0.050  -1.099  1.00 88.83           C  
ATOM   2817  O   MET A 375      20.385  -0.040   1.368  1.00 88.83           O  
ATOM   2818  CG  MET A 375      21.330  -0.340  -1.828  1.00 88.83           C  
ATOM   2819  SD  MET A 375      21.651  -1.247  -3.361  1.00 88.83           S  
ATOM   2820  CE  MET A 375      21.968  -2.916  -2.752  1.00 88.83           C  
ATOM   2821  N   HIS A 376      22.269  -1.192   1.747  1.00 90.85           N  
ATOM   2822  CA  HIS A 376      21.611  -2.191   2.593  1.00 90.85           C  
ATOM   2823  C   HIS A 376      21.202  -1.580   3.930  1.00 90.85           C  
ATOM   2824  CB  HIS A 376      22.532  -3.395   2.844  1.00 90.85           C  
ATOM   2825  O   HIS A 376      20.087  -1.808   4.397  1.00 90.85           O  
ATOM   2826  CG  HIS A 376      22.952  -4.175   1.626  1.00 90.85           C  
ATOM   2827  CD2 HIS A 376      22.590  -3.959   0.326  1.00 90.85           C  
ATOM   2828  ND1 HIS A 376      23.770  -5.280   1.638  1.00 90.85           N  
ATOM   2829  CE1 HIS A 376      23.911  -5.709   0.374  1.00 90.85           C  
ATOM   2830  NE2 HIS A 376      23.211  -4.934  -0.463  1.00 90.85           N  
ATOM   2831  N   THR A 377      22.093  -0.805   4.550  1.00 91.63           N  
ATOM   2832  CA  THR A 377      21.805  -0.161   5.832  1.00 91.63           C  
ATOM   2833  C   THR A 377      20.660   0.821   5.729  1.00 91.63           C  
ATOM   2834  CB  THR A 377      23.020   0.577   6.394  1.00 91.63           C  
ATOM   2835  O   THR A 377      19.782   0.802   6.586  1.00 91.63           O  
ATOM   2836  CG2 THR A 377      23.954  -0.417   7.061  1.00 91.63           C  
ATOM   2837  OG1 THR A 377      23.793   1.206   5.407  1.00 91.63           O  
ATOM   2838  N   ASP A 378      20.624   1.626   4.677  1.00 95.01           N  
ATOM   2839  CA  ASP A 378      19.678   2.735   4.576  1.00 95.01           C  
ATOM   2840  C   ASP A 378      18.256   2.207   4.376  1.00 95.01           C  
ATOM   2841  CB  ASP A 378      20.103   3.660   3.431  1.00 95.01           C  
ATOM   2842  O   ASP A 378      17.316   2.642   5.046  1.00 95.01           O  
ATOM   2843  CG  ASP A 378      21.547   4.148   3.539  1.00 95.01           C  
ATOM   2844  OD1 ASP A 378      22.141   3.979   4.631  1.00 95.01           O  
ATOM   2845  OD2 ASP A 378      22.025   4.650   2.501  1.00 95.01           O  
ATOM   2846  N   LEU A 379      18.118   1.173   3.539  1.00 95.19           N  
ATOM   2847  CA  LEU A 379      16.867   0.444   3.341  1.00 95.19           C  
ATOM   2848  C   LEU A 379      16.415  -0.288   4.607  1.00 95.19           C  
ATOM   2849  CB  LEU A 379      17.045  -0.546   2.178  1.00 95.19           C  
ATOM   2850  O   LEU A 379      15.224  -0.272   4.924  1.00 95.19           O  
ATOM   2851  CG  LEU A 379      17.139   0.120   0.795  1.00 95.19           C  
ATOM   2852  CD1 LEU A 379      17.396  -0.956  -0.255  1.00 95.19           C  
ATOM   2853  CD2 LEU A 379      15.852   0.852   0.405  1.00 95.19           C  
ATOM   2854  N   VAL A 380      17.339  -0.897   5.358  1.00 96.24           N  
ATOM   2855  CA  VAL A 380      17.013  -1.538   6.643  1.00 96.24           C  
ATOM   2856  C   VAL A 380      16.548  -0.505   7.668  1.00 96.24           C  
ATOM   2857  CB  VAL A 380      18.200  -2.363   7.179  1.00 96.24           C  
ATOM   2858  O   VAL A 380      15.564  -0.748   8.365  1.00 96.24           O  
ATOM   2859  CG1 VAL A 380      18.030  -2.792   8.644  1.00 96.24           C  
ATOM   2860  CG2 VAL A 380      18.364  -3.651   6.367  1.00 96.24           C  
ATOM   2861  N   VAL A 381      17.206   0.651   7.757  1.00 97.08           N  
ATOM   2862  CA  VAL A 381      16.825   1.736   8.674  1.00 97.08           C  
ATOM   2863  C   VAL A 381      15.442   2.280   8.314  1.00 97.08           C  
ATOM   2864  CB  VAL A 381      17.899   2.843   8.676  1.00 97.08           C  
ATOM   2865  O   VAL A 381      14.581   2.369   9.192  1.00 97.08           O  
ATOM   2866  CG1 VAL A 381      17.462   4.095   9.447  1.00 97.08           C  
ATOM   2867  CG2 VAL A 381      19.186   2.355   9.358  1.00 97.08           C  
ATOM   2868  N   ALA A 382      15.189   2.569   7.034  1.00 97.40           N  
ATOM   2869  CA  ALA A 382      13.881   3.022   6.563  1.00 97.40           C  
ATOM   2870  C   ALA A 382      12.782   1.973   6.825  1.00 97.40           C  
ATOM   2871  CB  ALA A 382      13.993   3.374   5.074  1.00 97.40           C  
ATOM   2872  O   ALA A 382      11.718   2.304   7.355  1.00 97.40           O  
ATOM   2873  N   GLY A 383      13.061   0.700   6.522  1.00 96.61           N  
ATOM   2874  CA  GLY A 383      12.137  -0.416   6.723  1.00 96.61           C  
ATOM   2875  C   GLY A 383      11.811  -0.652   8.193  1.00 96.61           C  
ATOM   2876  O   GLY A 383      10.639  -0.745   8.550  1.00 96.61           O  
ATOM   2877  N   LEU A 384      12.819  -0.671   9.071  1.00 96.84           N  
ATOM   2878  CA  LEU A 384      12.617  -0.781  10.518  1.00 96.84           C  
ATOM   2879  C   LEU A 384      11.815   0.408  11.052  1.00 96.84           C  
ATOM   2880  CB  LEU A 384      13.971  -0.869  11.253  1.00 96.84           C  
ATOM   2881  O   LEU A 384      10.882   0.201  11.825  1.00 96.84           O  
ATOM   2882  CG  LEU A 384      14.675  -2.237  11.200  1.00 96.84           C  
ATOM   2883  CD1 LEU A 384      16.069  -2.126  11.816  1.00 96.84           C  
ATOM   2884  CD2 LEU A 384      13.913  -3.318  11.971  1.00 96.84           C  
ATOM   2885  N   GLY A 385      12.141   1.632  10.629  1.00 97.78           N  
ATOM   2886  CA  GLY A 385      11.441   2.847  11.046  1.00 97.78           C  
ATOM   2887  C   GLY A 385       9.952   2.826  10.697  1.00 97.78           C  
ATOM   2888  O   GLY A 385       9.107   3.015  11.575  1.00 97.78           O  
ATOM   2889  N   LEU A 386       9.616   2.526   9.438  1.00 96.25           N  
ATOM   2890  CA  LEU A 386       8.219   2.390   9.014  1.00 96.25           C  
ATOM   2891  C   LEU A 386       7.532   1.177   9.644  1.00 96.25           C  
ATOM   2892  CB  LEU A 386       8.126   2.300   7.485  1.00 96.25           C  
ATOM   2893  O   LEU A 386       6.372   1.266  10.042  1.00 96.25           O  
ATOM   2894  CG  LEU A 386       8.298   3.626   6.726  1.00 96.25           C  
ATOM   2895  CD1 LEU A 386       7.984   3.348   5.260  1.00 96.25           C  
ATOM   2896  CD2 LEU A 386       7.343   4.728   7.198  1.00 96.25           C  
ATOM   2897  N   GLY A 387       8.237   0.058   9.790  1.00 94.81           N  
ATOM   2898  CA  GLY A 387       7.717  -1.121  10.470  1.00 94.81           C  
ATOM   2899  C   GLY A 387       7.294  -0.803  11.902  1.00 94.81           C  
ATOM   2900  O   GLY A 387       6.175  -1.128  12.298  1.00 94.81           O  
ATOM   2901  N   LEU A 388       8.142  -0.097  12.660  1.00 95.69           N  
ATOM   2902  CA  LEU A 388       7.905   0.254  14.066  1.00 95.69           C  
ATOM   2903  C   LEU A 388       6.578   0.982  14.304  1.00 95.69           C  
ATOM   2904  CB  LEU A 388       9.067   1.120  14.593  1.00 95.69           C  
ATOM   2905  O   LEU A 388       6.060   0.899  15.415  1.00 95.69           O  
ATOM   2906  CG  LEU A 388      10.344   0.351  14.982  1.00 95.69           C  
ATOM   2907  CD1 LEU A 388      11.479   1.345  15.228  1.00 95.69           C  
ATOM   2908  CD2 LEU A 388      10.164  -0.472  16.256  1.00 95.69           C  
ATOM   2909  N   VAL A 389       6.014   1.670  13.306  1.00 95.02           N  
ATOM   2910  CA  VAL A 389       4.779   2.451  13.476  1.00 95.02           C  
ATOM   2911  C   VAL A 389       3.498   1.713  13.099  1.00 95.02           C  
ATOM   2912  CB  VAL A 389       4.868   3.819  12.789  1.00 95.02           C  
ATOM   2913  O   VAL A 389       2.426   2.123  13.542  1.00 95.02           O  
ATOM   2914  CG1 VAL A 389       6.079   4.583  13.334  1.00 95.02           C  
ATOM   2915  CG2 VAL A 389       4.929   3.788  11.259  1.00 95.02           C  
ATOM   2916  N   ILE A 390       3.585   0.599  12.365  1.00 88.62           N  
ATOM   2917  CA  ILE A 390       2.411  -0.137  11.870  1.00 88.62           C  
ATOM   2918  C   ILE A 390       1.497  -0.583  13.022  1.00 88.62           C  
ATOM   2919  CB  ILE A 390       2.864  -1.319  10.980  1.00 88.62           C  
ATOM   2920  O   ILE A 390       0.324  -0.209  13.081  1.00 88.62           O  
ATOM   2921  CG1 ILE A 390       3.452  -0.767   9.664  1.00 88.62           C  
ATOM   2922  CG2 ILE A 390       1.678  -2.249  10.701  1.00 88.62           C  
ATOM   2923  CD1 ILE A 390       4.060  -1.822   8.736  1.00 88.62           C  
ATOM   2924  N   GLY A 391       2.045  -1.341  13.975  1.00 86.49           N  
ATOM   2925  CA  GLY A 391       1.297  -1.804  15.147  1.00 86.49           C  
ATOM   2926  C   GLY A 391       0.815  -0.656  16.050  1.00 86.49           C  
ATOM   2927  O   GLY A 391      -0.379  -0.593  16.360  1.00 86.49           O  
ATOM   2928  N   PRO A 392       1.703   0.270  16.464  1.00 90.62           N  
ATOM   2929  CA  PRO A 392       1.355   1.362  17.372  1.00 90.62           C  
ATOM   2930  C   PRO A 392       0.292   2.328  16.849  1.00 90.62           C  
ATOM   2931  CB  PRO A 392       2.663   2.097  17.657  1.00 90.62           C  
ATOM   2932  O   PRO A 392      -0.542   2.761  17.636  1.00 90.62           O  
ATOM   2933  CG  PRO A 392       3.683   0.977  17.531  1.00 90.62           C  
ATOM   2934  CD  PRO A 392       3.153   0.170  16.358  1.00 90.62           C  
ATOM   2935  N   LEU A 393       0.261   2.655  15.552  1.00 91.93           N  
ATOM   2936  CA  LEU A 393      -0.772   3.549  15.009  1.00 91.93           C  
ATOM   2937  C   LEU A 393      -2.164   2.915  15.079  1.00 91.93           C  
ATOM   2938  CB  LEU A 393      -0.422   3.949  13.566  1.00 91.93           C  
ATOM   2939  O   LEU A 393      -3.124   3.575  15.489  1.00 91.93           O  
ATOM   2940  CG  LEU A 393       0.774   4.911  13.441  1.00 91.93           C  
ATOM   2941  CD1 LEU A 393       1.060   5.161  11.960  1.00 91.93           C  
ATOM   2942  CD2 LEU A 393       0.511   6.258  14.117  1.00 91.93           C  
ATOM   2943  N   SER A 394      -2.275   1.620  14.762  1.00 87.77           N  
ATOM   2944  CA  SER A 394      -3.533   0.892  14.941  1.00 87.77           C  
ATOM   2945  C   SER A 394      -3.925   0.823  16.419  1.00 87.77           C  
ATOM   2946  CB  SER A 394      -3.445  -0.514  14.342  1.00 87.77           C  
ATOM   2947  O   SER A 394      -5.073   1.089  16.763  1.00 87.77           O  
ATOM   2948  OG  SER A 394      -4.713  -1.142  14.442  1.00 87.77           O  
ATOM   2949  N   SER A 395      -2.979   0.495  17.301  1.00 87.00           N  
ATOM   2950  CA  SER A 395      -3.205   0.415  18.751  1.00 87.00           C  
ATOM   2951  C   SER A 395      -3.653   1.758  19.345  1.00 87.00           C  
ATOM   2952  CB  SER A 395      -1.916  -0.090  19.404  1.00 87.00           C  
ATOM   2953  O   SER A 395      -4.681   1.814  20.018  1.00 87.00           O  
ATOM   2954  OG  SER A 395      -1.939  -0.035  20.816  1.00 87.00           O  
ATOM   2955  N   ALA A 396      -2.959   2.856  19.029  1.00 89.68           N  
ATOM   2956  CA  ALA A 396      -3.294   4.201  19.496  1.00 89.68           C  
ATOM   2957  C   ALA A 396      -4.701   4.628  19.065  1.00 89.68           C  
ATOM   2958  CB  ALA A 396      -2.259   5.190  18.944  1.00 89.68           C  
ATOM   2959  O   ALA A 396      -5.454   5.188  19.857  1.00 89.68           O  
ATOM   2960  N   THR A 397      -5.076   4.324  17.821  1.00 87.75           N  
ATOM   2961  CA  THR A 397      -6.408   4.649  17.297  1.00 87.75           C  
ATOM   2962  C   THR A 397      -7.500   3.884  18.044  1.00 87.75           C  
ATOM   2963  CB  THR A 397      -6.494   4.343  15.798  1.00 87.75           C  
ATOM   2964  O   THR A 397      -8.538   4.453  18.374  1.00 87.75           O  
ATOM   2965  CG2 THR A 397      -7.759   4.929  15.185  1.00 87.75           C  
ATOM   2966  OG1 THR A 397      -5.429   4.965  15.120  1.00 87.75           O  
ATOM   2967  N   LEU A 398      -7.259   2.609  18.360  1.00 84.95           N  
ATOM   2968  CA  LEU A 398      -8.204   1.791  19.117  1.00 84.95           C  
ATOM   2969  C   LEU A 398      -8.374   2.273  20.562  1.00 84.95           C  
ATOM   2970  CB  LEU A 398      -7.755   0.321  19.068  1.00 84.95           C  
ATOM   2971  O   LEU A 398      -9.473   2.203  21.087  1.00 84.95           O  
ATOM   2972  CG  LEU A 398      -7.896  -0.338  17.684  1.00 84.95           C  
ATOM   2973  CD1 LEU A 398      -7.320  -1.755  17.728  1.00 84.95           C  
ATOM   2974  CD2 LEU A 398      -9.357  -0.419  17.262  1.00 84.95           C  
ATOM   2975  N   ARG A 399      -7.333   2.813  21.207  1.00 85.03           N  
ATOM   2976  CA  ARG A 399      -7.441   3.306  22.595  1.00 85.03           C  
ATOM   2977  C   ARG A 399      -8.377   4.497  22.761  1.00 85.03           C  
ATOM   2978  CB  ARG A 399      -6.062   3.706  23.123  1.00 85.03           C  
ATOM   2979  O   ARG A 399      -8.916   4.692  23.844  1.00 85.03           O  
ATOM   2980  CG  ARG A 399      -5.189   2.490  23.410  1.00 85.03           C  
ATOM   2981  CD  ARG A 399      -3.861   2.976  23.990  1.00 85.03           C  
ATOM   2982  NE  ARG A 399      -2.895   1.875  24.080  1.00 85.03           N  
ATOM   2983  NH1 ARG A 399      -3.713   0.850  25.968  1.00 85.03           N  
ATOM   2984  NH2 ARG A 399      -2.096  -0.121  24.743  1.00 85.03           N  
ATOM   2985  CZ  ARG A 399      -2.909   0.878  24.936  1.00 85.03           C  
ATOM   2986  N   VAL A 400      -8.544   5.308  21.722  1.00 86.12           N  
ATOM   2987  CA  VAL A 400      -9.285   6.581  21.789  1.00 86.12           C  
ATOM   2988  C   VAL A 400     -10.683   6.506  21.213  1.00 86.12           C  
ATOM   2989  CB  VAL A 400      -8.493   7.724  21.152  1.00 86.12           C  
ATOM   2990  O   VAL A 400     -11.330   7.538  21.044  1.00 86.12           O  
ATOM   2991  CG1 VAL A 400      -7.249   7.936  22.007  1.00 86.12           C  
ATOM   2992  CG2 VAL A 400      -8.129   7.489  19.683  1.00 86.12           C  
ATOM   2993  N   VAL A 401     -11.138   5.297  20.912  1.00 81.56           N  
ATOM   2994  CA  VAL A 401     -12.457   5.025  20.366  1.00 81.56           C  
ATOM   2995  C   VAL A 401     -13.118   3.955  21.237  1.00 81.56           C  
ATOM   2996  CB  VAL A 401     -12.322   4.602  18.892  1.00 81.56           C  
ATOM   2997  O   VAL A 401     -12.443   3.006  21.623  1.00 81.56           O  
ATOM   2998  CG1 VAL A 401     -13.672   4.223  18.300  1.00 81.56           C  
ATOM   2999  CG2 VAL A 401     -11.750   5.733  18.028  1.00 81.56           C  
ATOM   3000  N   PRO A 402     -14.420   4.057  21.553  1.00 78.32           N  
ATOM   3001  CA  PRO A 402     -15.105   3.025  22.323  1.00 78.32           C  
ATOM   3002  C   PRO A 402     -15.023   1.642  21.661  1.00 78.32           C  
ATOM   3003  CB  PRO A 402     -16.553   3.510  22.454  1.00 78.32           C  
ATOM   3004  O   PRO A 402     -15.076   1.519  20.432  1.00 78.32           O  
ATOM   3005  CG  PRO A 402     -16.433   5.029  22.344  1.00 78.32           C  
ATOM   3006  CD  PRO A 402     -15.286   5.211  21.357  1.00 78.32           C  
ATOM   3007  N   SER A 403     -15.018   0.580  22.474  1.00 72.45           N  
ATOM   3008  CA  SER A 403     -14.952  -0.827  22.037  1.00 72.45           C  
ATOM   3009  C   SER A 403     -15.975  -1.204  20.949  1.00 72.45           C  
ATOM   3010  CB  SER A 403     -15.139  -1.729  23.267  1.00 72.45           C  
ATOM   3011  O   SER A 403     -15.719  -2.071  20.106  1.00 72.45           O  
ATOM   3012  OG  SER A 403     -14.030  -1.623  24.139  1.00 72.45           O  
ATOM   3013  N   ALA A 404     -17.134  -0.536  20.932  1.00 68.75           N  
ATOM   3014  CA  ALA A 404     -18.179  -0.717  19.924  1.00 68.75           C  
ATOM   3015  C   ALA A 404     -17.778  -0.231  18.517  1.00 68.75           C  
ATOM   3016  CB  ALA A 404     -19.443  -0.005  20.415  1.00 68.75           C  
ATOM   3017  O   ALA A 404     -18.243  -0.790  17.525  1.00 68.75           O  
ATOM   3018  N   GLN A 405     -16.883   0.752  18.428  1.00 72.64           N  
ATOM   3019  CA  GLN A 405     -16.463   1.416  17.192  1.00 72.64           C  
ATOM   3020  C   GLN A 405     -15.048   0.999  16.731  1.00 72.64           C  
ATOM   3021  CB  GLN A 405     -16.587   2.930  17.400  1.00 72.64           C  
ATOM   3022  O   GLN A 405     -14.588   1.428  15.673  1.00 72.64           O  
ATOM   3023  CG  GLN A 405     -18.018   3.457  17.589  1.00 72.64           C  
ATOM   3024  CD  GLN A 405     -17.996   4.981  17.691  1.00 72.64           C  
ATOM   3025  NE2 GLN A 405     -18.493   5.588  18.744  1.00 72.64           N  
ATOM   3026  OE1 GLN A 405     -17.496   5.654  16.811  1.00 72.64           O  
ATOM   3027  N   HIS A 406     -14.369   0.100  17.459  1.00 74.53           N  
ATOM   3028  CA  HIS A 406     -13.029  -0.412  17.120  1.00 74.53           C  
ATOM   3029  C   HIS A 406     -12.897  -0.927  15.678  1.00 74.53           C  
ATOM   3030  CB  HIS A 406     -12.680  -1.564  18.073  1.00 74.53           C  
ATOM   3031  O   HIS A 406     -11.868  -0.721  15.043  1.00 74.53           O  
ATOM   3032  CG  HIS A 406     -12.191  -1.159  19.438  1.00 74.53           C  
ATOM   3033  CD2 HIS A 406     -12.090   0.103  19.966  1.00 74.53           C  
ATOM   3034  ND1 HIS A 406     -11.707  -2.034  20.387  1.00 74.53           N  
ATOM   3035  CE1 HIS A 406     -11.342  -1.324  21.466  1.00 74.53           C  
ATOM   3036  NE2 HIS A 406     -11.560  -0.030  21.246  1.00 74.53           N  
ATOM   3037  N   GLY A 407     -13.934  -1.577  15.138  1.00 71.31           N  
ATOM   3038  CA  GLY A 407     -13.912  -2.052  13.751  1.00 71.31           C  
ATOM   3039  C   GLY A 407     -13.788  -0.904  12.743  1.00 71.31           C  
ATOM   3040  O   GLY A 407     -12.985  -0.971  11.817  1.00 71.31           O  
ATOM   3041  N   ILE A 408     -14.528   0.185  12.963  1.00 75.35           N  
ATOM   3042  CA  ILE A 408     -14.479   1.383  12.117  1.00 75.35           C  
ATOM   3043  C   ILE A 408     -13.134   2.095  12.292  1.00 75.35           C  
ATOM   3044  CB  ILE A 408     -15.671   2.319  12.427  1.00 75.35           C  
ATOM   3045  O   ILE A 408     -12.530   2.509  11.308  1.00 75.35           O  
ATOM   3046  CG1 ILE A 408     -17.010   1.576  12.194  1.00 75.35           C  
ATOM   3047  CG2 ILE A 408     -15.588   3.589  11.560  1.00 75.35           C  
ATOM   3048  CD1 ILE A 408     -18.253   2.369  12.609  1.00 75.35           C  
ATOM   3049  N   ALA A 409     -12.624   2.174  13.522  1.00 79.56           N  
ATOM   3050  CA  ALA A 409     -11.320   2.763  13.813  1.00 79.56           C  
ATOM   3051  C   ALA A 409     -10.164   2.010  13.125  1.00 79.56           C  
ATOM   3052  CB  ALA A 409     -11.159   2.804  15.333  1.00 79.56           C  
ATOM   3053  O   ALA A 409      -9.350   2.634  12.446  1.00 79.56           O  
ATOM   3054  N   SER A 410     -10.114   0.675  13.225  1.00 81.19           N  
ATOM   3055  CA  SER A 410      -9.121  -0.147  12.513  1.00 81.19           C  
ATOM   3056  C   SER A 410      -9.215   0.029  11.000  1.00 81.19           C  
ATOM   3057  CB  SER A 410      -9.319  -1.632  12.829  1.00 81.19           C  
ATOM   3058  O   SER A 410      -8.199   0.190  10.325  1.00 81.19           O  
ATOM   3059  OG  SER A 410      -8.864  -1.936  14.128  1.00 81.19           O  
ATOM   3060  N   ALA A 411     -10.436   0.043  10.465  1.00 82.98           N  
ATOM   3061  CA  ALA A 411     -10.687   0.312   9.059  1.00 82.98           C  
ATOM   3062  C   ALA A 411     -10.161   1.705   8.645  1.00 82.98           C  
ATOM   3063  CB  ALA A 411     -12.197   0.124   8.840  1.00 82.98           C  
ATOM   3064  O   ALA A 411      -9.468   1.824   7.635  1.00 82.98           O  
ATOM   3065  N   ALA A 412     -10.413   2.742   9.446  1.00 84.95           N  
ATOM   3066  CA  ALA A 412      -9.981   4.109   9.168  1.00 84.95           C  
ATOM   3067  C   ALA A 412      -8.451   4.250   9.089  1.00 84.95           C  
ATOM   3068  CB  ALA A 412     -10.579   5.041  10.229  1.00 84.95           C  
ATOM   3069  O   ALA A 412      -7.960   4.931   8.193  1.00 84.95           O  
ATOM   3070  N   VAL A 413      -7.689   3.570   9.957  1.00 89.26           N  
ATOM   3071  CA  VAL A 413      -6.209   3.580   9.910  1.00 89.26           C  
ATOM   3072  C   VAL A 413      -5.692   3.033   8.583  1.00 89.26           C  
ATOM   3073  CB  VAL A 413      -5.603   2.763  11.067  1.00 89.26           C  
ATOM   3074  O   VAL A 413      -4.766   3.599   7.997  1.00 89.26           O  
ATOM   3075  CG1 VAL A 413      -4.072   2.655  10.999  1.00 89.26           C  
ATOM   3076  CG2 VAL A 413      -5.942   3.424  12.399  1.00 89.26           C  
ATOM   3077  N   VAL A 414      -6.311   1.959   8.095  1.00 88.89           N  
ATOM   3078  CA  VAL A 414      -5.950   1.326   6.824  1.00 88.89           C  
ATOM   3079  C   VAL A 414      -6.349   2.218   5.650  1.00 88.89           C  
ATOM   3080  CB  VAL A 414      -6.572  -0.075   6.727  1.00 88.89           C  
ATOM   3081  O   VAL A 414      -5.522   2.444   4.773  1.00 88.89           O  
ATOM   3082  CG1 VAL A 414      -6.280  -0.748   5.381  1.00 88.89           C  
ATOM   3083  CG2 VAL A 414      -6.016  -0.969   7.843  1.00 88.89           C  
ATOM   3084  N   VAL A 415      -7.558   2.795   5.647  1.00 87.16           N  
ATOM   3085  CA  VAL A 415      -7.977   3.770   4.615  1.00 87.16           C  
ATOM   3086  C   VAL A 415      -7.035   4.966   4.580  1.00 87.16           C  
ATOM   3087  CB  VAL A 415      -9.414   4.284   4.840  1.00 87.16           C  
ATOM   3088  O   VAL A 415      -6.631   5.388   3.499  1.00 87.16           O  
ATOM   3089  CG1 VAL A 415      -9.810   5.398   3.860  1.00 87.16           C  
ATOM   3090  CG2 VAL A 415     -10.426   3.165   4.638  1.00 87.16           C  
ATOM   3091  N   ALA A 416      -6.652   5.496   5.741  1.00 90.34           N  
ATOM   3092  CA  ALA A 416      -5.704   6.595   5.847  1.00 90.34           C  
ATOM   3093  C   ALA A 416      -4.348   6.215   5.235  1.00 90.34           C  
ATOM   3094  CB  ALA A 416      -5.599   6.989   7.323  1.00 90.34           C  
ATOM   3095  O   ALA A 416      -3.812   6.964   4.418  1.00 90.34           O  
ATOM   3096  N   ARG A 417      -3.836   5.013   5.524  1.00 92.89           N  
ATOM   3097  CA  ARG A 417      -2.601   4.514   4.905  1.00 92.89           C  
ATOM   3098  C   ARG A 417      -2.725   4.380   3.388  1.00 92.89           C  
ATOM   3099  CB  ARG A 417      -2.180   3.190   5.555  1.00 92.89           C  
ATOM   3100  O   ARG A 417      -1.865   4.881   2.673  1.00 92.89           O  
ATOM   3101  CG  ARG A 417      -0.746   2.828   5.147  1.00 92.89           C  
ATOM   3102  CD  ARG A 417      -0.148   1.705   5.995  1.00 92.89           C  
ATOM   3103  NE  ARG A 417      -0.962   0.479   5.947  1.00 92.89           N  
ATOM   3104  NH1 ARG A 417      -1.484   0.315   8.193  1.00 92.89           N  
ATOM   3105  NH2 ARG A 417      -2.176  -1.232   6.785  1.00 92.89           N  
ATOM   3106  CZ  ARG A 417      -1.531  -0.126   6.971  1.00 92.89           C  
ATOM   3107  N   MET A 418      -3.803   3.769   2.893  1.00 90.11           N  
ATOM   3108  CA  MET A 418      -4.064   3.623   1.452  1.00 90.11           C  
ATOM   3109  C   MET A 418      -4.196   4.980   0.757  1.00 90.11           C  
ATOM   3110  CB  MET A 418      -5.345   2.807   1.216  1.00 90.11           C  
ATOM   3111  O   MET A 418      -3.694   5.164  -0.348  1.00 90.11           O  
ATOM   3112  CG  MET A 418      -5.230   1.358   1.694  1.00 90.11           C  
ATOM   3113  SD  MET A 418      -3.947   0.391   0.874  1.00 90.11           S  
ATOM   3114  CE  MET A 418      -3.997  -1.081   1.922  1.00 90.11           C  
ATOM   3115  N   THR A 419      -4.820   5.952   1.424  1.00 89.46           N  
ATOM   3116  CA  THR A 419      -4.915   7.339   0.952  1.00 89.46           C  
ATOM   3117  C   THR A 419      -3.529   7.965   0.843  1.00 89.46           C  
ATOM   3118  CB  THR A 419      -5.800   8.175   1.887  1.00 89.46           C  
ATOM   3119  O   THR A 419      -3.204   8.559  -0.180  1.00 89.46           O  
ATOM   3120  CG2 THR A 419      -5.963   9.609   1.395  1.00 89.46           C  
ATOM   3121  OG1 THR A 419      -7.087   7.610   1.969  1.00 89.46           O  
ATOM   3122  N   GLY A 420      -2.682   7.773   1.856  1.00 92.94           N  
ATOM   3123  CA  GLY A 420      -1.278   8.174   1.821  1.00 92.94           C  
ATOM   3124  C   GLY A 420      -0.513   7.560   0.658  1.00 92.94           C  
ATOM   3125  O   GLY A 420       0.158   8.280  -0.072  1.00 92.94           O  
ATOM   3126  N   MET A 421      -0.666   6.254   0.435  1.00 92.12           N  
ATOM   3127  CA  MET A 421      -0.042   5.562  -0.696  1.00 92.12           C  
ATOM   3128  C   MET A 421      -0.500   6.143  -2.038  1.00 92.12           C  
ATOM   3129  CB  MET A 421      -0.383   4.068  -0.661  1.00 92.12           C  
ATOM   3130  O   MET A 421       0.323   6.411  -2.909  1.00 92.12           O  
ATOM   3131  CG  MET A 421       0.200   3.315   0.538  1.00 92.12           C  
ATOM   3132  SD  MET A 421      -0.433   1.633   0.714  1.00 92.12           S  
ATOM   3133  CE  MET A 421       0.154   0.912  -0.851  1.00 92.12           C  
ATOM   3134  N   LEU A 422      -1.806   6.380  -2.189  1.00 89.91           N  
ATOM   3135  CA  LEU A 422      -2.392   6.941  -3.403  1.00 89.91           C  
ATOM   3136  C   LEU A 422      -1.881   8.365  -3.679  1.00 89.91           C  
ATOM   3137  CB  LEU A 422      -3.922   6.891  -3.257  1.00 89.91           C  
ATOM   3138  O   LEU A 422      -1.528   8.691  -4.811  1.00 89.91           O  
ATOM   3139  CG  LEU A 422      -4.675   7.365  -4.507  1.00 89.91           C  
ATOM   3140  CD1 LEU A 422      -4.364   6.488  -5.721  1.00 89.91           C  
ATOM   3141  CD2 LEU A 422      -6.180   7.315  -4.249  1.00 89.91           C  
ATOM   3142  N   ILE A 423      -1.792   9.200  -2.643  1.00 88.00           N  
ATOM   3143  CA  ILE A 423      -1.211  10.544  -2.746  1.00 88.00           C  
ATOM   3144  C   ILE A 423       0.282  10.453  -3.077  1.00 88.00           C  
ATOM   3145  CB  ILE A 423      -1.468  11.346  -1.450  1.00 88.00           C  
ATOM   3146  O   ILE A 423       0.745  11.167  -3.961  1.00 88.00           O  
ATOM   3147  CG1 ILE A 423      -2.979  11.634  -1.289  1.00 88.00           C  
ATOM   3148  CG2 ILE A 423      -0.684  12.675  -1.453  1.00 88.00           C  
ATOM   3149  CD1 ILE A 423      -3.361  12.136   0.109  1.00 88.00           C  
ATOM   3150  N   GLY A 424       1.020   9.562  -2.409  1.00 89.28           N  
ATOM   3151  CA  GLY A 424       2.451   9.351  -2.626  1.00 89.28           C  
ATOM   3152  C   GLY A 424       2.763   8.980  -4.073  1.00 89.28           C  
ATOM   3153  O   GLY A 424       3.584   9.637  -4.706  1.00 89.28           O  
ATOM   3154  N   VAL A 425       2.046   8.001  -4.637  1.00 85.82           N  
ATOM   3155  CA  VAL A 425       2.261   7.572  -6.029  1.00 85.82           C  
ATOM   3156  C   VAL A 425       1.836   8.636  -7.050  1.00 85.82           C  
ATOM   3157  CB  VAL A 425       1.599   6.206  -6.299  1.00 85.82           C  
ATOM   3158  O   VAL A 425       2.502   8.815  -8.074  1.00 85.82           O  
ATOM   3159  CG1 VAL A 425       0.075   6.244  -6.435  1.00 85.82           C  
ATOM   3160  CG2 VAL A 425       2.185   5.553  -7.550  1.00 85.82           C  
ATOM   3161  N   ALA A 426       0.756   9.378  -6.782  1.00 83.13           N  
ATOM   3162  CA  ALA A 426       0.298  10.449  -7.667  1.00 83.13           C  
ATOM   3163  C   ALA A 426       1.266  11.643  -7.662  1.00 83.13           C  
ATOM   3164  CB  ALA A 426      -1.118  10.858  -7.250  1.00 83.13           C  
ATOM   3165  O   ALA A 426       1.619  12.157  -8.725  1.00 83.13           O  
ATOM   3166  N   ALA A 427       1.739  12.048  -6.480  1.00 80.65           N  
ATOM   3167  CA  ALA A 427       2.721  13.115  -6.323  1.00 80.65           C  
ATOM   3168  C   ALA A 427       4.056  12.750  -6.986  1.00 80.65           C  
ATOM   3169  CB  ALA A 427       2.891  13.417  -4.829  1.00 80.65           C  
ATOM   3170  O   ALA A 427       4.589  13.556  -7.743  1.00 80.65           O  
ATOM   3171  N   LEU A 428       4.543  11.523  -6.776  1.00 80.87           N  
ATOM   3172  CA  LEU A 428       5.731  10.965  -7.430  1.00 80.87           C  
ATOM   3173  C   LEU A 428       5.617  11.042  -8.957  1.00 80.87           C  
ATOM   3174  CB  LEU A 428       5.876   9.530  -6.900  1.00 80.87           C  
ATOM   3175  O   LEU A 428       6.519  11.556  -9.615  1.00 80.87           O  
ATOM   3176  CG  LEU A 428       7.010   8.627  -7.424  1.00 80.87           C  
ATOM   3177  CD1 LEU A 428       7.033   7.441  -6.460  1.00 80.87           C  
ATOM   3178  CD2 LEU A 428       6.761   8.070  -8.831  1.00 80.87           C  
ATOM   3179  N   SER A 429       4.481  10.611  -9.516  1.00 76.15           N  
ATOM   3180  CA  SER A 429       4.252  10.622 -10.968  1.00 76.15           C  
ATOM   3181  C   SER A 429       4.295  12.034 -11.554  1.00 76.15           C  
ATOM   3182  CB  SER A 429       2.888  10.016 -11.318  1.00 76.15           C  
ATOM   3183  O   SER A 429       4.963  12.267 -12.559  1.00 76.15           O  
ATOM   3184  OG  SER A 429       2.761   8.690 -10.854  1.00 76.15           O  
ATOM   3185  N   ALA A 430       3.579  12.976 -10.937  1.00 79.89           N  
ATOM   3186  CA  ALA A 430       3.452  14.340 -11.445  1.00 79.89           C  
ATOM   3187  C   ALA A 430       4.747  15.139 -11.258  1.00 79.89           C  
ATOM   3188  CB  ALA A 430       2.286  15.007 -10.704  1.00 79.89           C  
ATOM   3189  O   ALA A 430       5.276  15.748 -12.190  1.00 79.89           O  
ATOM   3190  N   TRP A 431       5.259  15.134 -10.029  1.00 84.44           N  
ATOM   3191  CA  TRP A 431       6.385  15.962  -9.631  1.00 84.44           C  
ATOM   3192  C   TRP A 431       7.717  15.363 -10.079  1.00 84.44           C  
ATOM   3193  CB  TRP A 431       6.327  16.186  -8.119  1.00 84.44           C  
ATOM   3194  O   TRP A 431       8.532  16.088 -10.649  1.00 84.44           O  
ATOM   3195  CG  TRP A 431       7.407  17.072  -7.611  1.00 84.44           C  
ATOM   3196  CD1 TRP A 431       7.366  18.420  -7.530  1.00 84.44           C  
ATOM   3197  CD2 TRP A 431       8.742  16.676  -7.198  1.00 84.44           C  
ATOM   3198  CE2 TRP A 431       9.478  17.861  -6.897  1.00 84.44           C  
ATOM   3199  CE3 TRP A 431       9.416  15.441  -7.117  1.00 84.44           C  
ATOM   3200  NE1 TRP A 431       8.584  18.889  -7.079  1.00 84.44           N  
ATOM   3201  CH2 TRP A 431      11.478  16.597  -6.566  1.00 84.44           C  
ATOM   3202  CZ2 TRP A 431      10.830  17.832  -6.558  1.00 84.44           C  
ATOM   3203  CZ3 TRP A 431      10.788  15.416  -6.835  1.00 84.44           C  
ATOM   3204  N   GLY A 432       7.922  14.054  -9.895  1.00 83.86           N  
ATOM   3205  CA  GLY A 432       9.164  13.379 -10.276  1.00 83.86           C  
ATOM   3206  C   GLY A 432       9.441  13.541 -11.767  1.00 83.86           C  
ATOM   3207  O   GLY A 432      10.509  13.995 -12.164  1.00 83.86           O  
ATOM   3208  N   LEU A 433       8.434  13.311 -12.607  1.00 79.67           N  
ATOM   3209  CA  LEU A 433       8.576  13.394 -14.058  1.00 79.67           C  
ATOM   3210  C   LEU A 433       8.792  14.828 -14.565  1.00 79.67           C  
ATOM   3211  CB  LEU A 433       7.323  12.739 -14.634  1.00 79.67           C  
ATOM   3212  O   LEU A 433       9.600  15.058 -15.469  1.00 79.67           O  
ATOM   3213  CG  LEU A 433       7.366  12.363 -16.115  1.00 79.67           C  
ATOM   3214  CD1 LEU A 433       8.568  11.503 -16.506  1.00 79.67           C  
ATOM   3215  CD2 LEU A 433       6.069  11.587 -16.390  1.00 79.67           C  
ATOM   3216  N   TYR A 434       8.119  15.810 -13.962  1.00 85.81           N  
ATOM   3217  CA  TYR A 434       8.393  17.226 -14.213  1.00 85.81           C  
ATOM   3218  C   TYR A 434       9.837  17.582 -13.842  1.00 85.81           C  
ATOM   3219  CB  TYR A 434       7.394  18.067 -13.412  1.00 85.81           C  
ATOM   3220  O   TYR A 434      10.569  18.166 -14.646  1.00 85.81           O  
ATOM   3221  CG  TYR A 434       7.741  19.538 -13.315  1.00 85.81           C  
ATOM   3222  CD1 TYR A 434       8.322  20.040 -12.133  1.00 85.81           C  
ATOM   3223  CD2 TYR A 434       7.443  20.408 -14.382  1.00 85.81           C  
ATOM   3224  CE1 TYR A 434       8.541  21.422 -11.987  1.00 85.81           C  
ATOM   3225  CE2 TYR A 434       7.675  21.790 -14.244  1.00 85.81           C  
ATOM   3226  OH  TYR A 434       8.326  23.643 -12.855  1.00 85.81           O  
ATOM   3227  CZ  TYR A 434       8.185  22.301 -13.032  1.00 85.81           C  
ATOM   3228  N   ARG A 435      10.269  17.185 -12.641  1.00 87.60           N  
ATOM   3229  CA  ARG A 435      11.584  17.532 -12.108  1.00 87.60           C  
ATOM   3230  C   ARG A 435      12.718  16.856 -12.870  1.00 87.60           C  
ATOM   3231  CB  ARG A 435      11.605  17.194 -10.609  1.00 87.60           C  
ATOM   3232  O   ARG A 435      13.708  17.516 -13.181  1.00 87.60           O  
ATOM   3233  CG  ARG A 435      12.839  17.749  -9.900  1.00 87.60           C  
ATOM   3234  CD  ARG A 435      12.924  19.273 -10.042  1.00 87.60           C  
ATOM   3235  NE  ARG A 435      14.003  19.807  -9.217  1.00 87.60           N  
ATOM   3236  NH1 ARG A 435      14.194  21.889 -10.177  1.00 87.60           N  
ATOM   3237  NH2 ARG A 435      15.590  21.224  -8.534  1.00 87.60           N  
ATOM   3238  CZ  ARG A 435      14.585  20.976  -9.320  1.00 87.60           C  
ATOM   3239  N   PHE A 436      12.536  15.596 -13.253  1.00 86.76           N  
ATOM   3240  CA  PHE A 436      13.441  14.861 -14.131  1.00 86.76           C  
ATOM   3241  C   PHE A 436      13.734  15.632 -15.416  1.00 86.76           C  
ATOM   3242  CB  PHE A 436      12.807  13.520 -14.500  1.00 86.76           C  
ATOM   3243  O   PHE A 436      14.895  15.870 -15.741  1.00 86.76           O  
ATOM   3244  CG  PHE A 436      13.650  12.714 -15.457  1.00 86.76           C  
ATOM   3245  CD1 PHE A 436      13.270  12.610 -16.808  1.00 86.76           C  
ATOM   3246  CD2 PHE A 436      14.841  12.114 -15.008  1.00 86.76           C  
ATOM   3247  CE1 PHE A 436      14.080  11.903 -17.710  1.00 86.76           C  
ATOM   3248  CE2 PHE A 436      15.652  11.410 -15.912  1.00 86.76           C  
ATOM   3249  CZ  PHE A 436      15.268  11.303 -17.258  1.00 86.76           C  
ATOM   3250  N   ASN A 437      12.688  16.076 -16.121  1.00 85.07           N  
ATOM   3251  CA  ASN A 437      12.846  16.804 -17.378  1.00 85.07           C  
ATOM   3252  C   ASN A 437      13.575  18.141 -17.183  1.00 85.07           C  
ATOM   3253  CB  ASN A 437      11.472  17.001 -18.031  1.00 85.07           C  
ATOM   3254  O   ASN A 437      14.385  18.517 -18.029  1.00 85.07           O  
ATOM   3255  CG  ASN A 437      11.005  15.763 -18.768  1.00 85.07           C  
ATOM   3256  ND2 ASN A 437      10.040  15.044 -18.252  1.00 85.07           N  
ATOM   3257  OD1 ASN A 437      11.524  15.417 -19.813  1.00 85.07           O  
ATOM   3258  N   GLN A 438      13.356  18.838 -16.063  1.00 87.81           N  
ATOM   3259  CA  GLN A 438      14.093  20.068 -15.752  1.00 87.81           C  
ATOM   3260  C   GLN A 438      15.576  19.822 -15.492  1.00 87.81           C  
ATOM   3261  CB  GLN A 438      13.506  20.760 -14.524  1.00 87.81           C  
ATOM   3262  O   GLN A 438      16.422  20.516 -16.060  1.00 87.81           O  
ATOM   3263  CG  GLN A 438      12.134  21.343 -14.827  1.00 87.81           C  
ATOM   3264  CD  GLN A 438      11.702  22.343 -13.773  1.00 87.81           C  
ATOM   3265  NE2 GLN A 438      10.780  23.185 -14.159  1.00 87.81           N  
ATOM   3266  OE1 GLN A 438      12.184  22.400 -12.643  1.00 87.81           O  
ATOM   3267  N   ILE A 439      15.892  18.840 -14.644  1.00 88.11           N  
ATOM   3268  CA  ILE A 439      17.278  18.485 -14.330  1.00 88.11           C  
ATOM   3269  C   ILE A 439      17.975  18.031 -15.610  1.00 88.11           C  
ATOM   3270  CB  ILE A 439      17.338  17.406 -13.226  1.00 88.11           C  
ATOM   3271  O   ILE A 439      19.057  18.518 -15.929  1.00 88.11           O  
ATOM   3272  CG1 ILE A 439      16.772  17.945 -11.891  1.00 88.11           C  
ATOM   3273  CG2 ILE A 439      18.797  16.958 -13.022  1.00 88.11           C  
ATOM   3274  CD1 ILE A 439      16.497  16.846 -10.855  1.00 88.11           C  
ATOM   3275  N   LEU A 440      17.329  17.166 -16.392  1.00 86.89           N  
ATOM   3276  CA  LEU A 440      17.869  16.673 -17.649  1.00 86.89           C  
ATOM   3277  C   LEU A 440      18.069  17.793 -18.675  1.00 86.89           C  
ATOM   3278  CB  LEU A 440      16.943  15.577 -18.190  1.00 86.89           C  
ATOM   3279  O   LEU A 440      19.088  17.790 -19.361  1.00 86.89           O  
ATOM   3280  CG  LEU A 440      17.434  14.982 -19.518  1.00 86.89           C  
ATOM   3281  CD1 LEU A 440      18.785  14.275 -19.375  1.00 86.89           C  
ATOM   3282  CD2 LEU A 440      16.398  14.002 -20.044  1.00 86.89           C  
ATOM   3283  N   ALA A 441      17.148  18.753 -18.790  1.00 86.45           N  
ATOM   3284  CA  ALA A 441      17.306  19.901 -19.683  1.00 86.45           C  
ATOM   3285  C   ALA A 441      18.490  20.783 -19.259  1.00 86.45           C  
ATOM   3286  CB  ALA A 441      15.996  20.695 -19.718  1.00 86.45           C  
ATOM   3287  O   ALA A 441      19.318  21.141 -20.100  1.00 86.45           O  
ATOM   3288  N   GLY A 442      18.614  21.074 -17.960  1.00 86.96           N  
ATOM   3289  CA  GLY A 442      19.735  21.834 -17.405  1.00 86.96           C  
ATOM   3290  C   GLY A 442      21.074  21.127 -17.608  1.00 86.96           C  
ATOM   3291  O   GLY A 442      22.032  21.730 -18.093  1.00 86.96           O  
ATOM   3292  N   LEU A 443      21.126  19.822 -17.327  1.00 85.28           N  
ATOM   3293  CA  LEU A 443      22.304  19.006 -17.587  1.00 85.28           C  
ATOM   3294  C   LEU A 443      22.592  18.936 -19.086  1.00 85.28           C  
ATOM   3295  CB  LEU A 443      22.142  17.602 -16.977  1.00 85.28           C  
ATOM   3296  O   LEU A 443      23.733  19.117 -19.470  1.00 85.28           O  
ATOM   3297  CG  LEU A 443      22.170  17.540 -15.437  1.00 85.28           C  
ATOM   3298  CD1 LEU A 443      21.945  16.096 -14.993  1.00 85.28           C  
ATOM   3299  CD2 LEU A 443      23.504  18.002 -14.848  1.00 85.28           C  
ATOM   3300  N   SER A 444      21.612  18.734 -19.964  1.00 83.32           N  
ATOM   3301  CA  SER A 444      21.832  18.632 -21.419  1.00 83.32           C  
ATOM   3302  C   SER A 444      22.320  19.942 -22.043  1.00 83.32           C  
ATOM   3303  CB  SER A 444      20.558  18.184 -22.134  1.00 83.32           C  
ATOM   3304  O   SER A 444      23.119  19.910 -22.980  1.00 83.32           O  
ATOM   3305  OG  SER A 444      20.182  16.900 -21.688  1.00 83.32           O  
ATOM   3306  N   ALA A 445      21.908  21.091 -21.503  1.00 84.74           N  
ATOM   3307  CA  ALA A 445      22.379  22.404 -21.944  1.00 84.74           C  
ATOM   3308  C   ALA A 445      23.884  22.616 -21.700  1.00 84.74           C  
ATOM   3309  CB  ALA A 445      21.544  23.473 -21.233  1.00 84.74           C  
ATOM   3310  O   ALA A 445      24.519  23.390 -22.410  1.00 84.74           O  
ATOM   3311  N   ALA A 446      24.482  21.893 -20.749  1.00 84.17           N  
ATOM   3312  CA  ALA A 446      25.916  21.947 -20.484  1.00 84.17           C  
ATOM   3313  C   ALA A 446      26.754  21.081 -21.452  1.00 84.17           C  
ATOM   3314  CB  ALA A 446      26.140  21.580 -19.008  1.00 84.17           C  
ATOM   3315  O   ALA A 446      27.930  20.832 -21.185  1.00 84.17           O  
ATOM   3316  N   ILE A 447      26.160  20.450 -22.483  1.00 83.23           N  
ATOM   3317  CA  ILE A 447      26.932  19.678 -23.476  1.00 83.23           C  
ATOM   3318  C   ILE A 447      27.554  20.702 -24.432  1.00 83.23           C  
ATOM   3319  CB  ILE A 447      26.106  18.616 -24.251  1.00 83.23           C  
ATOM   3320  O   ILE A 447      26.801  21.494 -25.003  1.00 83.23           O  
ATOM   3321  CG1 ILE A 447      25.509  17.548 -23.309  1.00 83.23           C  
ATOM   3322  CG2 ILE A 447      27.007  17.919 -25.290  1.00 83.23           C  
ATOM   3323  CD1 ILE A 447      24.684  16.433 -23.956  1.00 83.23           C  
ATOM   3324  N   PRO A 448      28.886  20.699 -24.633  1.00 83.08           N  
ATOM   3325  CA  PRO A 448      29.522  21.607 -25.576  1.00 83.08           C  
ATOM   3326  C   PRO A 448      28.860  21.507 -26.963  1.00 83.08           C  
ATOM   3327  CB  PRO A 448      31.001  21.210 -25.614  1.00 83.08           C  
ATOM   3328  O   PRO A 448      28.699  20.394 -27.472  1.00 83.08           O  
ATOM   3329  CG  PRO A 448      31.225  20.552 -24.256  1.00 83.08           C  
ATOM   3330  CD  PRO A 448      29.887  19.874 -23.974  1.00 83.08           C  
ATOM   3331  N   PRO A 449      28.485  22.628 -27.609  1.00 81.58           N  
ATOM   3332  CA  PRO A 449      27.815  22.602 -28.914  1.00 81.58           C  
ATOM   3333  C   PRO A 449      28.642  21.925 -30.016  1.00 81.58           C  
ATOM   3334  CB  PRO A 449      27.565  24.072 -29.272  1.00 81.58           C  
ATOM   3335  O   PRO A 449      28.093  21.457 -31.009  1.00 81.58           O  
ATOM   3336  CG  PRO A 449      27.577  24.796 -27.929  1.00 81.58           C  
ATOM   3337  CD  PRO A 449      28.558  23.985 -27.093  1.00 81.58           C  
ATOM   3338  N   ASN A 450      29.962  21.894 -29.833  1.00 86.50           N  
ATOM   3339  CA  ASN A 450      30.963  21.316 -30.723  1.00 86.50           C  
ATOM   3340  C   ASN A 450      31.363  19.875 -30.359  1.00 86.50           C  
ATOM   3341  CB  ASN A 450      32.184  22.257 -30.746  1.00 86.50           C  
ATOM   3342  O   ASN A 450      32.292  19.350 -30.969  1.00 86.50           O  
ATOM   3343  CG  ASN A 450      32.857  22.430 -29.389  1.00 86.50           C  
ATOM   3344  ND2 ASN A 450      34.084  22.888 -29.366  1.00 86.50           N  
ATOM   3345  OD1 ASN A 450      32.284  22.216 -28.334  1.00 86.50           O  
ATOM   3346  N   ALA A 451      30.701  19.243 -29.384  1.00 82.96           N  
ATOM   3347  CA  ALA A 451      30.949  17.845 -29.053  1.00 82.96           C  
ATOM   3348  C   ALA A 451      30.676  16.949 -30.270  1.00 82.96           C  
ATOM   3349  CB  ALA A 451      30.089  17.443 -27.848  1.00 82.96           C  
ATOM   3350  O   ALA A 451      29.667  17.103 -30.969  1.00 82.96           O  
ATOM   3351  N   SER A 452      31.563  15.986 -30.505  1.00 87.44           N  
ATOM   3352  CA  SER A 452      31.338  14.941 -31.502  1.00 87.44           C  
ATOM   3353  C   SER A 452      30.070  14.140 -31.176  1.00 87.44           C  
ATOM   3354  CB  SER A 452      32.560  14.024 -31.593  1.00 87.44           C  
ATOM   3355  O   SER A 452      29.604  14.102 -30.035  1.00 87.44           O  
ATOM   3356  OG  SER A 452      32.719  13.316 -30.386  1.00 87.44           O  
ATOM   3357  N   LEU A 453      29.498  13.457 -32.173  1.00 83.46           N  
ATOM   3358  CA  LEU A 453      28.300  12.630 -31.967  1.00 83.46           C  
ATOM   3359  C   LEU A 453      28.506  11.566 -30.876  1.00 83.46           C  
ATOM   3360  CB  LEU A 453      27.901  11.960 -33.295  1.00 83.46           C  
ATOM   3361  O   LEU A 453      27.596  11.320 -30.087  1.00 83.46           O  
ATOM   3362  CG  LEU A 453      27.270  12.914 -34.325  1.00 83.46           C  
ATOM   3363  CD1 LEU A 453      27.167  12.212 -35.678  1.00 83.46           C  
ATOM   3364  CD2 LEU A 453      25.864  13.355 -33.908  1.00 83.46           C  
ATOM   3365  N   LEU A 454      29.707  10.981 -30.804  1.00 85.15           N  
ATOM   3366  CA  LEU A 454      30.062   9.975 -29.804  1.00 85.15           C  
ATOM   3367  C   LEU A 454      30.131  10.581 -28.392  1.00 85.15           C  
ATOM   3368  CB  LEU A 454      31.407   9.339 -30.199  1.00 85.15           C  
ATOM   3369  O   LEU A 454      29.524  10.048 -27.466  1.00 85.15           O  
ATOM   3370  CG  LEU A 454      31.676   8.025 -29.438  1.00 85.15           C  
ATOM   3371  CD1 LEU A 454      31.116   6.830 -30.214  1.00 85.15           C  
ATOM   3372  CD2 LEU A 454      33.174   7.816 -29.238  1.00 85.15           C  
ATOM   3373  N   GLU A 455      30.814  11.719 -28.235  1.00 85.37           N  
ATOM   3374  CA  GLU A 455      30.898  12.437 -26.955  1.00 85.37           C  
ATOM   3375  C   GLU A 455      29.517  12.885 -26.481  1.00 85.37           C  
ATOM   3376  CB  GLU A 455      31.772  13.684 -27.112  1.00 85.37           C  
ATOM   3377  O   GLU A 455      29.189  12.760 -25.302  1.00 85.37           O  
ATOM   3378  CG  GLU A 455      33.267  13.352 -27.242  1.00 85.37           C  
ATOM   3379  CD  GLU A 455      34.076  14.534 -27.794  1.00 85.37           C  
ATOM   3380  OE1 GLU A 455      35.291  14.588 -27.530  1.00 85.37           O  
ATOM   3381  OE2 GLU A 455      33.485  15.324 -28.570  1.00 85.37           O  
ATOM   3382  N   ARG A 456      28.677  13.361 -27.405  1.00 82.83           N  
ATOM   3383  CA  ARG A 456      27.310  13.774 -27.101  1.00 82.83           C  
ATOM   3384  C   ARG A 456      26.458  12.595 -26.641  1.00 82.83           C  
ATOM   3385  CB  ARG A 456      26.734  14.501 -28.321  1.00 82.83           C  
ATOM   3386  O   ARG A 456      25.752  12.731 -25.648  1.00 82.83           O  
ATOM   3387  CG  ARG A 456      25.378  15.142 -28.007  1.00 82.83           C  
ATOM   3388  CD  ARG A 456      25.009  16.144 -29.102  1.00 82.83           C  
ATOM   3389  NE  ARG A 456      23.844  16.960 -28.715  1.00 82.83           N  
ATOM   3390  NH1 ARG A 456      23.485  17.925 -30.764  1.00 82.83           N  
ATOM   3391  NH2 ARG A 456      22.204  18.507 -29.030  1.00 82.83           N  
ATOM   3392  CZ  ARG A 456      23.184  17.789 -29.502  1.00 82.83           C  
ATOM   3393  N   ALA A 457      26.543  11.445 -27.308  1.00 82.76           N  
ATOM   3394  CA  ALA A 457      25.815  10.243 -26.906  1.00 82.76           C  
ATOM   3395  C   ALA A 457      26.250   9.741 -25.516  1.00 82.76           C  
ATOM   3396  CB  ALA A 457      26.003   9.173 -27.987  1.00 82.76           C  
ATOM   3397  O   ALA A 457      25.399   9.483 -24.663  1.00 82.76           O  
ATOM   3398  N   ALA A 458      27.561   9.678 -25.257  1.00 83.86           N  
ATOM   3399  CA  ALA A 458      28.098   9.277 -23.956  1.00 83.86           C  
ATOM   3400  C   ALA A 458      27.701  10.259 -22.838  1.00 83.86           C  
ATOM   3401  CB  ALA A 458      29.621   9.150 -24.087  1.00 83.86           C  
ATOM   3402  O   ALA A 458      27.268   9.841 -21.762  1.00 83.86           O  
ATOM   3403  N   ALA A 459      27.777  11.568 -23.107  1.00 85.19           N  
ATOM   3404  CA  ALA A 459      27.382  12.604 -22.157  1.00 85.19           C  
ATOM   3405  C   ALA A 459      25.885  12.557 -21.835  1.00 85.19           C  
ATOM   3406  CB  ALA A 459      27.776  13.974 -22.720  1.00 85.19           C  
ATOM   3407  O   ALA A 459      25.511  12.762 -20.682  1.00 85.19           O  
ATOM   3408  N   ILE A 460      25.030  12.271 -22.824  1.00 83.38           N  
ATOM   3409  CA  ILE A 460      23.591  12.095 -22.606  1.00 83.38           C  
ATOM   3410  C   ILE A 460      23.355  10.923 -21.648  1.00 83.38           C  
ATOM   3411  CB  ILE A 460      22.845  11.949 -23.954  1.00 83.38           C  
ATOM   3412  O   ILE A 460      22.689  11.119 -20.638  1.00 83.38           O  
ATOM   3413  CG1 ILE A 460      22.798  13.317 -24.675  1.00 83.38           C  
ATOM   3414  CG2 ILE A 460      21.403  11.454 -23.755  1.00 83.38           C  
ATOM   3415  CD1 ILE A 460      22.385  13.231 -26.150  1.00 83.38           C  
ATOM   3416  N   GLY A 461      23.943   9.749 -21.897  1.00 81.64           N  
ATOM   3417  CA  GLY A 461      23.766   8.577 -21.029  1.00 81.64           C  
ATOM   3418  C   GLY A 461      24.146   8.841 -19.566  1.00 81.64           C  
ATOM   3419  O   GLY A 461      23.333   8.625 -18.667  1.00 81.64           O  
ATOM   3420  N   ALA A 462      25.338   9.397 -19.328  1.00 84.65           N  
ATOM   3421  CA  ALA A 462      25.805   9.718 -17.976  1.00 84.65           C  
ATOM   3422  C   ALA A 462      24.927  10.780 -17.284  1.00 84.65           C  
ATOM   3423  CB  ALA A 462      27.264  10.179 -18.075  1.00 84.65           C  
ATOM   3424  O   ALA A 462      24.614  10.673 -16.097  1.00 84.65           O  
ATOM   3425  N   ARG A 463      24.476  11.798 -18.028  1.00 86.41           N  
ATOM   3426  CA  ARG A 463      23.612  12.861 -17.490  1.00 86.41           C  
ATOM   3427  C   ARG A 463      22.189  12.388 -17.222  1.00 86.41           C  
ATOM   3428  CB  ARG A 463      23.630  14.077 -18.420  1.00 86.41           C  
ATOM   3429  O   ARG A 463      21.567  12.901 -16.300  1.00 86.41           O  
ATOM   3430  CG  ARG A 463      24.989  14.781 -18.311  1.00 86.41           C  
ATOM   3431  CD  ARG A 463      25.114  15.920 -19.318  1.00 86.41           C  
ATOM   3432  NE  ARG A 463      26.448  16.545 -19.220  1.00 86.41           N  
ATOM   3433  NH1 ARG A 463      25.994  18.366 -20.472  1.00 86.41           N  
ATOM   3434  NH2 ARG A 463      28.044  18.106 -19.817  1.00 86.41           N  
ATOM   3435  CZ  ARG A 463      26.826  17.653 -19.821  1.00 86.41           C  
ATOM   3436  N   TYR A 464      21.690  11.402 -17.966  1.00 84.93           N  
ATOM   3437  CA  TYR A 464      20.423  10.734 -17.662  1.00 84.93           C  
ATOM   3438  C   TYR A 464      20.481  10.028 -16.302  1.00 84.93           C  
ATOM   3439  CB  TYR A 464      20.062   9.747 -18.784  1.00 84.93           C  
ATOM   3440  O   TYR A 464      19.593  10.236 -15.477  1.00 84.93           O  
ATOM   3441  CG  TYR A 464      19.035  10.268 -19.771  1.00 84.93           C  
ATOM   3442  CD1 TYR A 464      17.693   9.865 -19.653  1.00 84.93           C  
ATOM   3443  CD2 TYR A 464      19.407  11.138 -20.811  1.00 84.93           C  
ATOM   3444  CE1 TYR A 464      16.734  10.313 -20.581  1.00 84.93           C  
ATOM   3445  CE2 TYR A 464      18.457  11.576 -21.753  1.00 84.93           C  
ATOM   3446  OH  TYR A 464      16.197  11.581 -22.544  1.00 84.93           O  
ATOM   3447  CZ  TYR A 464      17.119  11.156 -21.641  1.00 84.93           C  
ATOM   3448  N   GLN A 465      21.543   9.260 -16.030  1.00 86.09           N  
ATOM   3449  CA  GLN A 465      21.728   8.607 -14.726  1.00 86.09           C  
ATOM   3450  C   GLN A 465      21.837   9.626 -13.590  1.00 86.09           C  
ATOM   3451  CB  GLN A 465      22.995   7.749 -14.733  1.00 86.09           C  
ATOM   3452  O   GLN A 465      21.196   9.475 -12.552  1.00 86.09           O  
ATOM   3453  CG  GLN A 465      22.877   6.536 -15.654  1.00 86.09           C  
ATOM   3454  CD  GLN A 465      24.153   5.717 -15.596  1.00 86.09           C  
ATOM   3455  NE2 GLN A 465      24.092   4.475 -15.192  1.00 86.09           N  
ATOM   3456  OE1 GLN A 465      25.239   6.176 -15.898  1.00 86.09           O  
ATOM   3457  N   GLN A 466      22.603  10.698 -13.806  1.00 87.96           N  
ATOM   3458  CA  GLN A 466      22.735  11.775 -12.830  1.00 87.96           C  
ATOM   3459  C   GLN A 466      21.399  12.492 -12.579  1.00 87.96           C  
ATOM   3460  CB  GLN A 466      23.814  12.747 -13.320  1.00 87.96           C  
ATOM   3461  O   GLN A 466      21.079  12.803 -11.433  1.00 87.96           O  
ATOM   3462  CG  GLN A 466      24.198  13.755 -12.230  1.00 87.96           C  
ATOM   3463  CD  GLN A 466      25.303  14.711 -12.665  1.00 87.96           C  
ATOM   3464  NE2 GLN A 466      25.866  15.455 -11.739  1.00 87.96           N  
ATOM   3465  OE1 GLN A 466      25.671  14.831 -13.824  1.00 87.96           O  
ATOM   3466  N   ALA A 467      20.599  12.726 -13.624  1.00 88.14           N  
ATOM   3467  CA  ALA A 467      19.276  13.326 -13.493  1.00 88.14           C  
ATOM   3468  C   ALA A 467      18.330  12.452 -12.663  1.00 88.14           C  
ATOM   3469  CB  ALA A 467      18.689  13.606 -14.883  1.00 88.14           C  
ATOM   3470  O   ALA A 467      17.628  12.977 -11.800  1.00 88.14           O  
ATOM   3471  N   PHE A 468      18.341  11.132 -12.878  1.00 87.84           N  
ATOM   3472  CA  PHE A 468      17.577  10.194 -12.056  1.00 87.84           C  
ATOM   3473  C   PHE A 468      18.031  10.214 -10.597  1.00 87.84           C  
ATOM   3474  CB  PHE A 468      17.671   8.773 -12.626  1.00 87.84           C  
ATOM   3475  O   PHE A 468      17.188  10.360  -9.717  1.00 87.84           O  
ATOM   3476  CG  PHE A 468      16.693   8.487 -13.742  1.00 87.84           C  
ATOM   3477  CD1 PHE A 468      15.310   8.545 -13.484  1.00 87.84           C  
ATOM   3478  CD2 PHE A 468      17.151   8.127 -15.022  1.00 87.84           C  
ATOM   3479  CE1 PHE A 468      14.389   8.268 -14.506  1.00 87.84           C  
ATOM   3480  CE2 PHE A 468      16.229   7.850 -16.046  1.00 87.84           C  
ATOM   3481  CZ  PHE A 468      14.848   7.924 -15.789  1.00 87.84           C  
ATOM   3482  N   ALA A 469      19.337  10.124 -10.335  1.00 89.74           N  
ATOM   3483  CA  ALA A 469      19.862  10.135  -8.970  1.00 89.74           C  
ATOM   3484  C   ALA A 469      19.465  11.415  -8.213  1.00 89.74           C  
ATOM   3485  CB  ALA A 469      21.382   9.946  -9.025  1.00 89.74           C  
ATOM   3486  O   ALA A 469      18.970  11.340  -7.091  1.00 89.74           O  
ATOM   3487  N   LEU A 470      19.589  12.583  -8.853  1.00 91.26           N  
ATOM   3488  CA  LEU A 470      19.179  13.863  -8.267  1.00 91.26           C  
ATOM   3489  C   LEU A 470      17.663  13.947  -8.043  1.00 91.26           C  
ATOM   3490  CB  LEU A 470      19.646  15.011  -9.175  1.00 91.26           C  
ATOM   3491  O   LEU A 470      17.229  14.390  -6.983  1.00 91.26           O  
ATOM   3492  CG  LEU A 470      21.165  15.253  -9.176  1.00 91.26           C  
ATOM   3493  CD1 LEU A 470      21.512  16.262 -10.273  1.00 91.26           C  
ATOM   3494  CD2 LEU A 470      21.660  15.809  -7.839  1.00 91.26           C  
ATOM   3495  N   MET A 471      16.859  13.505  -9.016  1.00 91.33           N  
ATOM   3496  CA  MET A 471      15.401  13.472  -8.883  1.00 91.33           C  
ATOM   3497  C   MET A 471      14.983  12.601  -7.694  1.00 91.33           C  
ATOM   3498  CB  MET A 471      14.774  12.957 -10.186  1.00 91.33           C  
ATOM   3499  O   MET A 471      14.242  13.075  -6.837  1.00 91.33           O  
ATOM   3500  CG  MET A 471      13.243  12.862 -10.106  1.00 91.33           C  
ATOM   3501  SD  MET A 471      12.511  11.760 -11.338  1.00 91.33           S  
ATOM   3502  CE  MET A 471      12.996  10.144 -10.703  1.00 91.33           C  
ATOM   3503  N   TYR A 472      15.468  11.359  -7.614  1.00 90.75           N  
ATOM   3504  CA  TYR A 472      15.142  10.460  -6.505  1.00 90.75           C  
ATOM   3505  C   TYR A 472      15.663  10.993  -5.169  1.00 90.75           C  
ATOM   3506  CB  TYR A 472      15.686   9.052  -6.776  1.00 90.75           C  
ATOM   3507  O   TYR A 472      14.950  10.908  -4.171  1.00 90.75           O  
ATOM   3508  CG  TYR A 472      14.972   8.309  -7.891  1.00 90.75           C  
ATOM   3509  CD1 TYR A 472      13.581   8.101  -7.818  1.00 90.75           C  
ATOM   3510  CD2 TYR A 472      15.696   7.814  -8.993  1.00 90.75           C  
ATOM   3511  CE1 TYR A 472      12.909   7.471  -8.880  1.00 90.75           C  
ATOM   3512  CE2 TYR A 472      15.030   7.164 -10.046  1.00 90.75           C  
ATOM   3513  OH  TYR A 472      12.979   6.533 -11.083  1.00 90.75           O  
ATOM   3514  CZ  TYR A 472      13.630   7.024 -10.002  1.00 90.75           C  
ATOM   3515  N   GLY A 473      16.844  11.617  -5.146  1.00 92.94           N  
ATOM   3516  CA  GLY A 473      17.361  12.299  -3.961  1.00 92.94           C  
ATOM   3517  C   GLY A 473      16.388  13.354  -3.427  1.00 92.94           C  
ATOM   3518  O   GLY A 473      16.059  13.374  -2.238  1.00 92.94           O  
ATOM   3519  N   GLU A 474      15.834  14.192  -4.304  1.00 93.39           N  
ATOM   3520  CA  GLU A 474      14.815  15.167  -3.912  1.00 93.39           C  
ATOM   3521  C   GLU A 474      13.496  14.489  -3.459  1.00 93.39           C  
ATOM   3522  CB  GLU A 474      14.572  16.175  -5.045  1.00 93.39           C  
ATOM   3523  O   GLU A 474      12.928  14.907  -2.446  1.00 93.39           O  
ATOM   3524  CG  GLU A 474      15.706  17.169  -5.383  1.00 93.39           C  
ATOM   3525  CD  GLU A 474      15.329  18.199  -6.484  1.00 93.39           C  
ATOM   3526  OE1 GLU A 474      16.180  19.007  -6.933  1.00 93.39           O  
ATOM   3527  OE2 GLU A 474      14.160  18.276  -6.912  1.00 93.39           O  
ATOM   3528  N   ILE A 475      13.036  13.409  -4.116  1.00 93.11           N  
ATOM   3529  CA  ILE A 475      11.834  12.655  -3.686  1.00 93.11           C  
ATOM   3530  C   ILE A 475      12.016  12.078  -2.276  1.00 93.11           C  
ATOM   3531  CB  ILE A 475      11.441  11.515  -4.666  1.00 93.11           C  
ATOM   3532  O   ILE A 475      11.142  12.229  -1.414  1.00 93.11           O  
ATOM   3533  CG1 ILE A 475      11.084  12.052  -6.062  1.00 93.11           C  
ATOM   3534  CG2 ILE A 475      10.237  10.760  -4.080  1.00 93.11           C  
ATOM   3535  CD1 ILE A 475      10.810  11.010  -7.152  1.00 93.11           C  
ATOM   3536  N   PHE A 476      13.154  11.442  -2.002  1.00 95.10           N  
ATOM   3537  CA  PHE A 476      13.431  10.872  -0.685  1.00 95.10           C  
ATOM   3538  C   PHE A 476      13.651  11.952   0.378  1.00 95.10           C  
ATOM   3539  CB  PHE A 476      14.597   9.884  -0.773  1.00 95.10           C  
ATOM   3540  O   PHE A 476      13.235  11.765   1.521  1.00 95.10           O  
ATOM   3541  CG  PHE A 476      14.234   8.586  -1.473  1.00 95.10           C  
ATOM   3542  CD1 PHE A 476      13.221   7.761  -0.945  1.00 95.10           C  
ATOM   3543  CD2 PHE A 476      14.902   8.195  -2.648  1.00 95.10           C  
ATOM   3544  CE1 PHE A 476      12.887   6.553  -1.581  1.00 95.10           C  
ATOM   3545  CE2 PHE A 476      14.563   6.990  -3.288  1.00 95.10           C  
ATOM   3546  CZ  PHE A 476      13.558   6.168  -2.754  1.00 95.10           C  
ATOM   3547  N   THR A 477      14.165  13.128   0.006  1.00 96.18           N  
ATOM   3548  CA  THR A 477      14.207  14.294   0.907  1.00 96.18           C  
ATOM   3549  C   THR A 477      12.797  14.739   1.302  1.00 96.18           C  
ATOM   3550  CB  THR A 477      14.944  15.480   0.270  1.00 96.18           C  
ATOM   3551  O   THR A 477      12.510  14.936   2.485  1.00 96.18           O  
ATOM   3552  CG2 THR A 477      15.090  16.651   1.243  1.00 96.18           C  
ATOM   3553  OG1 THR A 477      16.250  15.120  -0.095  1.00 96.18           O  
ATOM   3554  N   ILE A 478      11.883  14.855   0.334  1.00 95.16           N  
ATOM   3555  CA  ILE A 478      10.472  15.175   0.603  1.00 95.16           C  
ATOM   3556  C   ILE A 478       9.843  14.086   1.479  1.00 95.16           C  
ATOM   3557  CB  ILE A 478       9.699  15.372  -0.721  1.00 95.16           C  
ATOM   3558  O   ILE A 478       9.124  14.394   2.428  1.00 95.16           O  
ATOM   3559  CG1 ILE A 478      10.209  16.635  -1.454  1.00 95.16           C  
ATOM   3560  CG2 ILE A 478       8.182  15.489  -0.466  1.00 95.16           C  
ATOM   3561  CD1 ILE A 478       9.755  16.722  -2.918  1.00 95.16           C  
ATOM   3562  N   THR A 479      10.160  12.821   1.219  1.00 96.03           N  
ATOM   3563  CA  THR A 479       9.672  11.684   2.012  1.00 96.03           C  
ATOM   3564  C   THR A 479      10.165  11.746   3.456  1.00 96.03           C  
ATOM   3565  CB  THR A 479      10.071  10.358   1.361  1.00 96.03           C  
ATOM   3566  O   THR A 479       9.376  11.543   4.378  1.00 96.03           O  
ATOM   3567  CG2 THR A 479       9.403   9.172   2.047  1.00 96.03           C  
ATOM   3568  OG1 THR A 479       9.608  10.362   0.035  1.00 96.03           O  
ATOM   3569  N   ALA A 480      11.425  12.128   3.682  1.00 97.44           N  
ATOM   3570  CA  ALA A 480      11.952  12.376   5.020  1.00 97.44           C  
ATOM   3571  C   ALA A 480      11.162  13.482   5.739  1.00 97.44           C  
ATOM   3572  CB  ALA A 480      13.445  12.715   4.921  1.00 97.44           C  
ATOM   3573  O   ALA A 480      10.776  13.309   6.895  1.00 97.44           O  
ATOM   3574  N   ILE A 481      10.842  14.584   5.049  1.00 97.37           N  
ATOM   3575  CA  ILE A 481      10.016  15.675   5.595  1.00 97.37           C  
ATOM   3576  C   ILE A 481       8.602  15.180   5.934  1.00 97.37           C  
ATOM   3577  CB  ILE A 481       9.981  16.878   4.621  1.00 97.37           C  
ATOM   3578  O   ILE A 481       8.083  15.497   7.006  1.00 97.37           O  
ATOM   3579  CG1 ILE A 481      11.391  17.491   4.461  1.00 97.37           C  
ATOM   3580  CG2 ILE A 481       8.994  17.958   5.109  1.00 97.37           C  
ATOM   3581  CD1 ILE A 481      11.512  18.465   3.281  1.00 97.37           C  
ATOM   3582  N   VAL A 482       7.989  14.371   5.065  1.00 96.58           N  
ATOM   3583  CA  VAL A 482       6.678  13.747   5.314  1.00 96.58           C  
ATOM   3584  C   VAL A 482       6.731  12.850   6.553  1.00 96.58           C  
ATOM   3585  CB  VAL A 482       6.194  12.972   4.071  1.00 96.58           C  
ATOM   3586  O   VAL A 482       5.830  12.918   7.390  1.00 96.58           O  
ATOM   3587  CG1 VAL A 482       4.956  12.109   4.353  1.00 96.58           C  
ATOM   3588  CG2 VAL A 482       5.819  13.942   2.942  1.00 96.58           C  
ATOM   3589  N   CYS A 483       7.798  12.069   6.733  1.00 97.89           N  
ATOM   3590  CA  CYS A 483       8.003  11.266   7.936  1.00 97.89           C  
ATOM   3591  C   CYS A 483       8.199  12.129   9.191  1.00 97.89           C  
ATOM   3592  CB  CYS A 483       9.186  10.317   7.726  1.00 97.89           C  
ATOM   3593  O   CYS A 483       7.612  11.812  10.221  1.00 97.89           O  
ATOM   3594  SG  CYS A 483       8.724   8.981   6.597  1.00 97.89           S  
ATOM   3595  N   VAL A 484       8.938  13.242   9.123  1.00 97.97           N  
ATOM   3596  CA  VAL A 484       9.071  14.189  10.249  1.00 97.97           C  
ATOM   3597  C   VAL A 484       7.719  14.802  10.610  1.00 97.97           C  
ATOM   3598  CB  VAL A 484      10.100  15.299   9.946  1.00 97.97           C  
ATOM   3599  O   VAL A 484       7.360  14.850  11.786  1.00 97.97           O  
ATOM   3600  CG1 VAL A 484      10.113  16.399  11.018  1.00 97.97           C  
ATOM   3601  CG2 VAL A 484      11.518  14.726   9.892  1.00 97.97           C  
ATOM   3602  N   PHE A 485       6.932  15.226   9.620  1.00 97.02           N  
ATOM   3603  CA  PHE A 485       5.576  15.723   9.850  1.00 97.02           C  
ATOM   3604  C   PHE A 485       4.685  14.645  10.485  1.00 97.02           C  
ATOM   3605  CB  PHE A 485       4.993  16.223   8.525  1.00 97.02           C  
ATOM   3606  O   PHE A 485       4.004  14.901  11.480  1.00 97.02           O  
ATOM   3607  CG  PHE A 485       3.575  16.729   8.668  1.00 97.02           C  
ATOM   3608  CD1 PHE A 485       2.491  15.920   8.280  1.00 97.02           C  
ATOM   3609  CD2 PHE A 485       3.337  17.999   9.225  1.00 97.02           C  
ATOM   3610  CE1 PHE A 485       1.175  16.388   8.434  1.00 97.02           C  
ATOM   3611  CE2 PHE A 485       2.020  18.461   9.391  1.00 97.02           C  
ATOM   3612  CZ  PHE A 485       0.938  17.655   8.995  1.00 97.02           C  
ATOM   3613  N   GLY A 486       4.755  13.415   9.974  1.00 97.04           N  
ATOM   3614  CA  GLY A 486       4.100  12.255  10.569  1.00 97.04           C  
ATOM   3615  C   GLY A 486       4.551  12.004  12.010  1.00 97.04           C  
ATOM   3616  O   GLY A 486       3.718  11.687  12.853  1.00 97.04           O  
ATOM   3617  N   ALA A 487       5.835  12.187  12.327  1.00 97.25           N  
ATOM   3618  CA  ALA A 487       6.356  12.059  13.683  1.00 97.25           C  
ATOM   3619  C   ALA A 487       5.751  13.134  14.600  1.00 97.25           C  
ATOM   3620  CB  ALA A 487       7.892  12.112  13.650  1.00 97.25           C  
ATOM   3621  O   ALA A 487       5.275  12.817  15.689  1.00 97.25           O  
ATOM   3622  N   VAL A 488       5.673  14.390  14.151  1.00 96.83           N  
ATOM   3623  CA  VAL A 488       5.011  15.466  14.910  1.00 96.83           C  
ATOM   3624  C   VAL A 488       3.548  15.119  15.203  1.00 96.83           C  
ATOM   3625  CB  VAL A 488       5.129  16.818  14.181  1.00 96.83           C  
ATOM   3626  O   VAL A 488       3.106  15.277  16.340  1.00 96.83           O  
ATOM   3627  CG1 VAL A 488       4.324  17.924  14.878  1.00 96.83           C  
ATOM   3628  CG2 VAL A 488       6.591  17.282  14.138  1.00 96.83           C  
ATOM   3629  N   LEU A 489       2.813  14.570  14.232  1.00 94.59           N  
ATOM   3630  CA  LEU A 489       1.471  14.025  14.478  1.00 94.59           C  
ATOM   3631  C   LEU A 489       1.508  12.838  15.452  1.00 94.59           C  
ATOM   3632  CB  LEU A 489       0.826  13.615  13.148  1.00 94.59           C  
ATOM   3633  O   LEU A 489       0.671  12.741  16.345  1.00 94.59           O  
ATOM   3634  CG  LEU A 489       0.530  14.774  12.182  1.00 94.59           C  
ATOM   3635  CD1 LEU A 489      -0.077  14.185  10.913  1.00 94.59           C  
ATOM   3636  CD2 LEU A 489      -0.470  15.774  12.767  1.00 94.59           C  
ATOM   3637  N   GLY A 490       2.526  11.987  15.351  1.00 91.96           N  
ATOM   3638  CA  GLY A 490       2.842  10.914  16.291  1.00 91.96           C  
ATOM   3639  C   GLY A 490       2.958  11.379  17.747  1.00 91.96           C  
ATOM   3640  O   GLY A 490       2.554  10.645  18.639  1.00 91.96           O  
ATOM   3641  N   LEU A 491       3.422  12.603  18.023  1.00 92.79           N  
ATOM   3642  CA  LEU A 491       3.449  13.174  19.383  1.00 92.79           C  
ATOM   3643  C   LEU A 491       2.066  13.564  19.914  1.00 92.79           C  
ATOM   3644  CB  LEU A 491       4.345  14.423  19.425  1.00 92.79           C  
ATOM   3645  O   LEU A 491       1.907  13.757  21.121  1.00 92.79           O  
ATOM   3646  CG  LEU A 491       5.841  14.147  19.258  1.00 92.79           C  
ATOM   3647  CD1 LEU A 491       6.584  15.478  19.153  1.00 92.79           C  
ATOM   3648  CD2 LEU A 491       6.407  13.367  20.450  1.00 92.79           C  
ATOM   3649  N   LEU A 492       1.085  13.708  19.030  1.00 90.75           N  
ATOM   3650  CA  LEU A 492      -0.282  14.089  19.367  1.00 90.75           C  
ATOM   3651  C   LEU A 492      -1.215  12.876  19.492  1.00 90.75           C  
ATOM   3652  CB  LEU A 492      -0.784  15.105  18.326  1.00 90.75           C  
ATOM   3653  O   LEU A 492      -2.375  13.057  19.857  1.00 90.75           O  
ATOM   3654  CG  LEU A 492       0.055  16.387  18.190  1.00 90.75           C  
ATOM   3655  CD1 LEU A 492      -0.528  17.254  17.073  1.00 90.75           C  
ATOM   3656  CD2 LEU A 492       0.072  17.209  19.482  1.00 90.75           C  
ATOM   3657  N   ILE A 493      -0.731  11.656  19.213  1.00 89.24           N  
ATOM   3658  CA  ILE A 493      -1.509  10.423  19.399  1.00 89.24           C  
ATOM   3659  C   ILE A 493      -1.625  10.044  20.875  1.00 89.24           C  
ATOM   3660  CB  ILE A 493      -1.011   9.232  18.547  1.00 89.24           C  
ATOM   3661  O   ILE A 493      -0.922  10.569  21.744  1.00 89.24           O  
ATOM   3662  CG1 ILE A 493       0.165   8.474  19.199  1.00 89.24           C  
ATOM   3663  CG2 ILE A 493      -0.757   9.678  17.103  1.00 89.24           C  
ATOM   3664  CD1 ILE A 493       0.807   7.428  18.283  1.00 89.24           C  
ATOM   3665  N   SER A 494      -2.501   9.074  21.132  1.00 78.99           N  
ATOM   3666  CA  SER A 494      -2.912   8.712  22.476  1.00 78.99           C  
ATOM   3667  C   SER A 494      -1.751   8.262  23.355  1.00 78.99           C  
ATOM   3668  CB  SER A 494      -3.984   7.634  22.429  1.00 78.99           C  
ATOM   3669  O   SER A 494      -0.977   7.366  22.992  1.00 78.99           O  
ATOM   3670  OG  SER A 494      -3.439   6.405  22.002  1.00 78.99           O  
ATOM   3671  N   GLY A 495      -1.658   8.838  24.548  1.00 71.69           N  
ATOM   3672  CA  GLY A 495      -0.750   8.358  25.581  1.00 71.69           C  
ATOM   3673  C   GLY A 495      -1.187   7.003  26.149  1.00 71.69           C  
ATOM   3674  O   GLY A 495      -2.343   6.608  26.065  1.00 71.69           O  
ATOM   3675  N   ARG A 496      -0.274   6.299  26.831  1.00 66.10           N  
ATOM   3676  CA  ARG A 496      -0.531   4.966  27.423  1.00 66.10           C  
ATOM   3677  C   ARG A 496      -1.694   4.930  28.433  1.00 66.10           C  
ATOM   3678  CB  ARG A 496       0.779   4.472  28.064  1.00 66.10           C  
ATOM   3679  O   ARG A 496      -2.206   3.855  28.724  1.00 66.10           O  
ATOM   3680  CG  ARG A 496       0.839   2.954  28.306  1.00 66.10           C  
ATOM   3681  CD  ARG A 496       2.221   2.603  28.872  1.00 66.10           C  
ATOM   3682  NE  ARG A 496       2.435   1.149  29.005  1.00 66.10           N  
ATOM   3683  NH1 ARG A 496       4.051   1.258  30.635  1.00 66.10           N  
ATOM   3684  NH2 ARG A 496       3.403  -0.717  29.894  1.00 66.10           N  
ATOM   3685  CZ  ARG A 496       3.286   0.573  29.836  1.00 66.10           C  
ATOM   3686  N   LYS A 497      -2.063   6.081  29.007  1.00 65.82           N  
ATOM   3687  CA  LYS A 497      -3.137   6.221  30.005  1.00 65.82           C  
ATOM   3688  C   LYS A 497      -4.464   6.705  29.415  1.00 65.82           C  
ATOM   3689  CB  LYS A 497      -2.689   7.146  31.149  1.00 65.82           C  
ATOM   3690  O   LYS A 497      -5.469   6.621  30.107  1.00 65.82           O  
ATOM   3691  CG  LYS A 497      -1.530   6.567  31.976  1.00 65.82           C  
ATOM   3692  CD  LYS A 497      -1.255   7.458  33.196  1.00 65.82           C  
ATOM   3693  CE  LYS A 497      -0.125   6.883  34.060  1.00 65.82           C  
ATOM   3694  NZ  LYS A 497       0.077   7.695  35.288  1.00 65.82           N  
ATOM   3695  N   GLU A 498      -4.483   7.181  28.174  1.00 65.10           N  
ATOM   3696  CA  GLU A 498      -5.711   7.655  27.535  1.00 65.10           C  
ATOM   3697  C   GLU A 498      -6.509   6.459  27.022  1.00 65.10           C  
ATOM   3698  CB  GLU A 498      -5.385   8.641  26.407  1.00 65.10           C  
ATOM   3699  O   GLU A 498      -6.018   5.682  26.204  1.00 65.10           O  
ATOM   3700  CG  GLU A 498      -4.983  10.012  26.977  1.00 65.10           C  
ATOM   3701  CD  GLU A 498      -4.468  10.982  25.906  1.00 65.10           C  
ATOM   3702  OE1 GLU A 498      -4.461  12.203  26.168  1.00 65.10           O  
ATOM   3703  OE2 GLU A 498      -3.963  10.493  24.873  1.00 65.10           O  
ATOM   3704  N   HIS A 499      -7.721   6.309  27.542  1.00 67.49           N  
ATOM   3705  CA  HIS A 499      -8.710   5.341  27.087  1.00 67.49           C  
ATOM   3706  C   HIS A 499     -10.004   6.110  26.822  1.00 67.49           C  
ATOM   3707  CB  HIS A 499      -8.887   4.212  28.117  1.00 67.49           C  
ATOM   3708  O   HIS A 499     -10.277   7.094  27.509  1.00 67.49           O  
ATOM   3709  CG  HIS A 499      -7.636   3.383  28.299  1.00 67.49           C  
ATOM   3710  CD2 HIS A 499      -7.378   2.146  27.771  1.00 67.49           C  
ATOM   3711  ND1 HIS A 499      -6.495   3.787  28.952  1.00 67.49           N  
ATOM   3712  CE1 HIS A 499      -5.566   2.831  28.799  1.00 67.49           C  
ATOM   3713  NE2 HIS A 499      -6.050   1.800  28.083  1.00 67.49           N  
ATOM   3714  N   ALA A 500     -10.750   5.711  25.798  1.00 66.24           N  
ATOM   3715  CA  ALA A 500     -12.096   6.214  25.561  1.00 66.24           C  
ATOM   3716  C   ALA A 500     -13.015   5.893  26.748  1.00 66.24           C  
ATOM   3717  CB  ALA A 500     -12.626   5.584  24.272  1.00 66.24           C  
ATOM   3718  O   ALA A 500     -12.863   4.848  27.387  1.00 66.24           O  
ATOM   3719  N   ASP A 501     -13.985   6.769  26.997  1.00 63.80           N  
ATOM   3720  CA  ASP A 501     -15.031   6.517  27.982  1.00 63.80           C  
ATOM   3721  C   ASP A 501     -15.938   5.390  27.462  1.00 63.80           C  
ATOM   3722  CB  ASP A 501     -15.819   7.806  28.274  1.00 63.80           C  
ATOM   3723  O   ASP A 501     -16.595   5.525  26.424  1.00 63.80           O  
ATOM   3724  CG  ASP A 501     -14.984   8.890  28.970  1.00 63.80           C  
ATOM   3725  OD1 ASP A 501     -14.133   8.534  29.817  1.00 63.80           O  
ATOM   3726  OD2 ASP A 501     -15.215  10.079  28.649  1.00 63.80           O  
ATOM   3727  N   GLU A 502     -15.954   4.249  28.155  1.00 61.91           N  
ATOM   3728  CA  GLU A 502     -16.937   3.202  27.879  1.00 61.91           C  
ATOM   3729  C   GLU A 502     -18.288   3.613  28.488  1.00 61.91           C  
ATOM   3730  CB  GLU A 502     -16.485   1.811  28.372  1.00 61.91           C  
ATOM   3731  O   GLU A 502     -18.321   4.082  29.627  1.00 61.91           O  
ATOM   3732  CG  GLU A 502     -15.272   1.271  27.589  1.00 61.91           C  
ATOM   3733  CD  GLU A 502     -15.073  -0.254  27.710  1.00 61.91           C  
ATOM   3734  OE1 GLU A 502     -14.646  -0.863  26.689  1.00 61.91           O  
ATOM   3735  OE2 GLU A 502     -15.362  -0.831  28.781  1.00 61.91           O  
ATOM   3736  N   PRO A 503     -19.415   3.455  27.768  1.00 53.06           N  
ATOM   3737  CA  PRO A 503     -20.724   3.733  28.344  1.00 53.06           C  
ATOM   3738  C   PRO A 503     -20.956   2.829  29.561  1.00 53.06           C  
ATOM   3739  CB  PRO A 503     -21.734   3.503  27.213  1.00 53.06           C  
ATOM   3740  O   PRO A 503     -20.776   1.612  29.466  1.00 53.06           O  
ATOM   3741  CG  PRO A 503     -21.003   2.576  26.240  1.00 53.06           C  
ATOM   3742  CD  PRO A 503     -19.533   2.946  26.413  1.00 53.06           C  
ATOM   3743  N   GLU A 504     -21.349   3.425  30.695  1.00 46.66           N  
ATOM   3744  CA  GLU A 504     -21.676   2.687  31.917  1.00 46.66           C  
ATOM   3745  C   GLU A 504     -22.704   1.599  31.596  1.00 46.66           C  
ATOM   3746  CB  GLU A 504     -22.215   3.609  33.028  1.00 46.66           C  
ATOM   3747  O   GLU A 504     -23.816   1.868  31.134  1.00 46.66           O  
ATOM   3748  CG  GLU A 504     -21.100   4.325  33.810  1.00 46.66           C  
ATOM   3749  CD  GLU A 504     -21.630   5.180  34.979  1.00 46.66           C  
ATOM   3750  OE1 GLU A 504     -20.834   5.438  35.911  1.00 46.66           O  
ATOM   3751  OE2 GLU A 504     -22.816   5.582  34.935  1.00 46.66           O  
ATOM   3752  N   VAL A 505     -22.314   0.346  31.836  1.00 49.84           N  
ATOM   3753  CA  VAL A 505     -23.230  -0.786  31.785  1.00 49.84           C  
ATOM   3754  C   VAL A 505     -24.234  -0.564  32.910  1.00 49.84           C  
ATOM   3755  CB  VAL A 505     -22.477  -2.126  31.940  1.00 49.84           C  
ATOM   3756  O   VAL A 505     -23.917  -0.802  34.072  1.00 49.84           O  
ATOM   3757  CG1 VAL A 505     -23.435  -3.325  31.887  1.00 49.84           C  
ATOM   3758  CG2 VAL A 505     -21.437  -2.314  30.825  1.00 49.84           C  
ATOM   3759  N   GLN A 506     -25.440  -0.098  32.582  1.00 38.61           N  
ATOM   3760  CA  GLN A 506     -26.563  -0.229  33.501  1.00 38.61           C  
ATOM   3761  C   GLN A 506     -26.752  -1.727  33.738  1.00 38.61           C  
ATOM   3762  CB  GLN A 506     -27.840   0.429  32.946  1.00 38.61           C  
ATOM   3763  O   GLN A 506     -27.267  -2.441  32.874  1.00 38.61           O  
ATOM   3764  CG  GLN A 506     -27.845   1.949  33.162  1.00 38.61           C  
ATOM   3765  CD  GLN A 506     -29.129   2.628  32.687  1.00 38.61           C  
ATOM   3766  NE2 GLN A 506     -29.288   3.905  32.959  1.00 38.61           N  
ATOM   3767  OE1 GLN A 506     -30.009   2.052  32.068  1.00 38.61           O  
ATOM   3768  N   GLU A 507     -26.274  -2.217  34.883  1.00 40.63           N  
ATOM   3769  CA  GLU A 507     -26.650  -3.529  35.388  1.00 40.63           C  
ATOM   3770  C   GLU A 507     -28.177  -3.554  35.432  1.00 40.63           C  
ATOM   3771  CB  GLU A 507     -26.047  -3.803  36.779  1.00 40.63           C  
ATOM   3772  O   GLU A 507     -28.809  -2.860  36.229  1.00 40.63           O  
ATOM   3773  CG  GLU A 507     -24.573  -4.235  36.710  1.00 40.63           C  
ATOM   3774  CD  GLU A 507     -23.993  -4.660  38.074  1.00 40.63           C  
ATOM   3775  OE1 GLU A 507     -23.015  -5.446  38.058  1.00 40.63           O  
ATOM   3776  OE2 GLU A 507     -24.523  -4.221  39.119  1.00 40.63           O  
ATOM   3777  N   GLN A 508     -28.786  -4.309  34.516  1.00 39.14           N  
ATOM   3778  CA  GLN A 508     -30.204  -4.608  34.617  1.00 39.14           C  
ATOM   3779  C   GLN A 508     -30.413  -5.254  35.988  1.00 39.14           C  
ATOM   3780  CB  GLN A 508     -30.655  -5.551  33.494  1.00 39.14           C  
ATOM   3781  O   GLN A 508     -29.718  -6.232  36.287  1.00 39.14           O  
ATOM   3782  CG  GLN A 508     -30.838  -4.798  32.171  1.00 39.14           C  
ATOM   3783  CD  GLN A 508     -31.283  -5.705  31.027  1.00 39.14           C  
ATOM   3784  NE2 GLN A 508     -31.731  -5.140  29.929  1.00 39.14           N  
ATOM   3785  OE1 GLN A 508     -31.233  -6.923  31.075  1.00 39.14           O  
ATOM   3786  N   PRO A 509     -31.316  -4.720  36.831  1.00 44.61           N  
ATOM   3787  CA  PRO A 509     -31.521  -5.249  38.164  1.00 44.61           C  
ATOM   3788  C   PRO A 509     -31.862  -6.728  38.035  1.00 44.61           C  
ATOM   3789  CB  PRO A 509     -32.633  -4.407  38.800  1.00 44.61           C  
ATOM   3790  O   PRO A 509     -32.819  -7.108  37.355  1.00 44.61           O  
ATOM   3791  CG  PRO A 509     -33.345  -3.775  37.604  1.00 44.61           C  
ATOM   3792  CD  PRO A 509     -32.240  -3.634  36.563  1.00 44.61           C  
ATOM   3793  N   THR A 510     -31.029  -7.556  38.659  1.00 45.66           N  
ATOM   3794  CA  THR A 510     -31.264  -8.979  38.845  1.00 45.66           C  
ATOM   3795  C   THR A 510     -32.659  -9.137  39.430  1.00 45.66           C  
ATOM   3796  CB  THR A 510     -30.195  -9.585  39.781  1.00 45.66           C  
ATOM   3797  O   THR A 510     -32.904  -8.796  40.585  1.00 45.66           O  
ATOM   3798  CG2 THR A 510     -29.024 -10.157  38.985  1.00 45.66           C  
ATOM   3799  OG1 THR A 510     -29.637  -8.612  40.643  1.00 45.66           O  
ATOM   3800  N   LEU A 511     -33.600  -9.607  38.608  1.00 46.13           N  
ATOM   3801  CA  LEU A 511     -34.928 -10.004  39.054  1.00 46.13           C  
ATOM   3802  C   LEU A 511     -34.729 -11.067  40.136  1.00 46.13           C  
ATOM   3803  CB  LEU A 511     -35.740 -10.531  37.854  1.00 46.13           C  
ATOM   3804  O   LEU A 511     -34.367 -12.207  39.841  1.00 46.13           O  
ATOM   3805  CG  LEU A 511     -36.341  -9.412  36.982  1.00 46.13           C  
ATOM   3806  CD1 LEU A 511     -36.637  -9.931  35.575  1.00 46.13           C  
ATOM   3807  CD2 LEU A 511     -37.651  -8.890  37.580  1.00 46.13           C  
ATOM   3808  N   ALA A 512     -34.887 -10.660  41.395  1.00 43.39           N  
ATOM   3809  CA  ALA A 512     -34.853 -11.566  42.525  1.00 43.39           C  
ATOM   3810  C   ALA A 512     -35.917 -12.655  42.293  1.00 43.39           C  
ATOM   3811  CB  ALA A 512     -35.091 -10.778  43.818  1.00 43.39           C  
ATOM   3812  O   ALA A 512     -37.039 -12.322  41.894  1.00 43.39           O  
ATOM   3813  N   PRO A 513     -35.583 -13.941  42.492  1.00 50.81           N  
ATOM   3814  CA  PRO A 513     -36.522 -15.027  42.267  1.00 50.81           C  
ATOM   3815  C   PRO A 513     -37.738 -14.831  43.173  1.00 50.81           C  
ATOM   3816  CB  PRO A 513     -35.746 -16.320  42.544  1.00 50.81           C  
ATOM   3817  O   PRO A 513     -37.613 -14.768  44.396  1.00 50.81           O  
ATOM   3818  CG  PRO A 513     -34.583 -15.876  43.430  1.00 50.81           C  
ATOM   3819  CD  PRO A 513     -34.315 -14.442  42.988  1.00 50.81           C  
ATOM   3820  N   GLN A 514     -38.909 -14.697  42.549  1.00 46.33           N  
ATOM   3821  CA  GLN A 514     -40.188 -14.700  43.242  1.00 46.33           C  
ATOM   3822  C   GLN A 514     -40.319 -16.045  43.956  1.00 46.33           C  
ATOM   3823  CB  GLN A 514     -41.338 -14.466  42.247  1.00 46.33           C  
ATOM   3824  O   GLN A 514     -40.426 -17.092  43.324  1.00 46.33           O  
ATOM   3825  CG  GLN A 514     -41.351 -13.026  41.706  1.00 46.33           C  
ATOM   3826  CD  GLN A 514     -42.532 -12.740  40.780  1.00 46.33           C  
ATOM   3827  NE2 GLN A 514     -42.826 -11.488  40.508  1.00 46.33           N  
ATOM   3828  OE1 GLN A 514     -43.208 -13.611  40.267  1.00 46.33           O  
ATOM   3829  N   VAL A 515     -40.233 -16.007  45.282  1.00 46.84           N  
ATOM   3830  CA  VAL A 515     -40.536 -17.145  46.143  1.00 46.84           C  
ATOM   3831  C   VAL A 515     -42.049 -17.337  46.077  1.00 46.84           C  
ATOM   3832  CB  VAL A 515     -40.035 -16.878  47.578  1.00 46.84           C  
ATOM   3833  O   VAL A 515     -42.794 -16.513  46.607  1.00 46.84           O  
ATOM   3834  CG1 VAL A 515     -40.329 -18.055  48.515  1.00 46.84           C  
ATOM   3835  CG2 VAL A 515     -38.517 -16.630  47.602  1.00 46.84           C  
ATOM   3836  N   GLU A 516     -42.504 -18.378  45.380  1.00 45.07           N  
ATOM   3837  CA  GLU A 516     -43.895 -18.826  45.462  1.00 45.07           C  
ATOM   3838  C   GLU A 516     -44.203 -19.225  46.918  1.00 45.07           C  
ATOM   3839  CB  GLU A 516     -44.167 -20.005  44.507  1.00 45.07           C  
ATOM   3840  O   GLU A 516     -43.442 -19.997  47.513  1.00 45.07           O  
ATOM   3841  CG  GLU A 516     -44.555 -19.525  43.099  1.00 45.07           C  
ATOM   3842  CD  GLU A 516     -44.806 -20.675  42.105  1.00 45.07           C  
ATOM   3843  OE1 GLU A 516     -45.659 -20.486  41.206  1.00 45.07           O  
ATOM   3844  OE2 GLU A 516     -44.108 -21.710  42.204  1.00 45.07           O  
ATOM   3845  N   PRO A 517     -45.268 -18.677  47.533  1.00 57.10           N  
ATOM   3846  CA  PRO A 517     -45.707 -19.106  48.852  1.00 57.10           C  
ATOM   3847  C   PRO A 517     -46.271 -20.535  48.785  1.00 57.10           C  
ATOM   3848  CB  PRO A 517     -46.726 -18.061  49.310  1.00 57.10           C  
ATOM   3849  O   PRO A 517     -47.015 -20.864  47.865  1.00 57.10           O  
ATOM   3850  CG  PRO A 517     -47.294 -17.512  48.002  1.00 57.10           C  
ATOM   3851  CD  PRO A 517     -46.145 -17.644  47.006  1.00 57.10           C  
ATOM   3852  N   LEU A 518     -45.853 -21.330  49.777  1.00 51.92           N  
ATOM   3853  CA  LEU A 518     -46.128 -22.755  50.021  1.00 51.92           C  
ATOM   3854  C   LEU A 518     -47.574 -23.215  49.801  1.00 51.92           C  
ATOM   3855  CB  LEU A 518     -45.718 -23.056  51.480  1.00 51.92           C  
ATOM   3856  O   LEU A 518     -48.498 -22.481  50.224  1.00 51.92           O  
ATOM   3857  CG  LEU A 518     -44.207 -23.129  51.724  1.00 51.92           C  
ATOM   3858  CD1 LEU A 518     -43.919 -22.961  53.215  1.00 51.92           C  
ATOM   3859  CD2 LEU A 518     -43.652 -24.480  51.273  1.00 51.92           C  
ATOM   3860  OXT LEU A 518     -47.677 -24.383  49.361  1.00 51.92           O  
TER    3861      LEU A 518                                                      
ENDMDL                                                                          
END                                                                             
