# Supplementary material for: Cryo‐EM structure of antibacterial efflux transporter QacA from Staphylococcus aureus reveals a novel extracellular loop with allosteric role
Source: EMBO J. 2023 Jul 17;42(16):e113418. doi: 10.15252/embj.2023113418 (PMC10425836; doi:10.15252/embj.2023113418)
Supplement: Supplementary file 4 — Source Data for Expanded View [file EMBJ-42-e113418-s008.zip › Expanded view source data/Figure EV2/AF2 models/AF-P9WJY5-EfpA.pdb]

HEADER                                            01-JUN-22                     
TITLE     ALPHAFOLD MONOMER V2.0 PREDICTION FOR UNCHARACTERIZED MFS-TYPE        
TITLE    2 TRANSPORTER EFPA (P9WJY5)                                            
COMPND    MOL_ID: 1;                                                            
COMPND   2 MOLECULE: UNCHARACTERIZED MFS-TYPE TRANSPORTER EFPA;                 
COMPND   3 CHAIN: A                                                             
SOURCE    MOL_ID: 1;                                                            
SOURCE   2 ORGANISM_SCIENTIFIC: MYCOBACTERIUM TUBERCULOSIS (STRAIN ATCC 25618 / 
SOURCE   3 H37RV);                                                              
SOURCE   4 ORGANISM_TAXID: 83332                                                
REMARK   1                                                                      
REMARK   1 REFERENCE 1                                                          
REMARK   1  AUTH   JOHN JUMPER, RICHARD EVANS, ALEXANDER PRITZEL, TIM GREEN,    
REMARK   1  AUTH 2 MICHAEL FIGURNOV, OLAF RONNEBERGER, KATHRYN TUNYASUVUNAKOOL, 
REMARK   1  AUTH 3 RUSS BATES, AUGUSTIN ZIDEK, ANNA POTAPENKO, ALEX BRIDGLAND,  
REMARK   1  AUTH 4 CLEMENS MEYER, SIMON A A KOHL, ANDREW J BALLARD,             
REMARK   1  AUTH 5 ANDREW COWIE, BERNARDINO ROMERA-PAREDES, STANISLAV NIKOLOV,  
REMARK   1  AUTH 6 RISHUB JAIN, JONAS ADLER, TREVOR BACK, STIG PETERSEN,        
REMARK   1  AUTH 7 DAVID REIMAN, ELLEN CLANCY, MICHAL ZIELINSKI,                
REMARK   1  AUTH 8 MARTIN STEINEGGER, MICHALINA PACHOLSKA, TAMAS BERGHAMMER,    
REMARK   1  AUTH 9 DAVID SILVER, ORIOL VINYALS, ANDREW W SENIOR,                
REMARK   1  AUTH10 KORAY KAVUKCUOGLU, PUSHMEET KOHLI, DEMIS HASSABIS            
REMARK   1  TITL   HIGHLY ACCURATE PROTEIN STRUCTURE PREDICTION WITH ALPHAFOLD  
REMARK   1  REF    NATURE                        V. 596   583 2021              
REMARK   1  REFN                   ISSN 0028-0836                               
REMARK   1  PMID   34265844                                                     
REMARK   1  DOI    10.1038/s41586-021-03819-2                                   
REMARK   1                                                                      
REMARK   1 DISCLAIMERS                                                          
REMARK   1 ALPHAFOLD DATA, COPYRIGHT (2021) DEEPMIND TECHNOLOGIES LIMITED. THE  
REMARK   1 INFORMATION PROVIDED IS THEORETICAL MODELLING ONLY AND CAUTION SHOULD
REMARK   1 BE EXERCISED IN ITS USE. IT IS PROVIDED "AS-IS" WITHOUT ANY WARRANTY 
REMARK   1 OF ANY KIND, WHETHER EXPRESSED OR IMPLIED. NO WARRANTY IS GIVEN THAT 
REMARK   1 USE OF THE INFORMATION SHALL NOT INFRINGE THE RIGHTS OF ANY THIRD    
REMARK   1 PARTY. THE INFORMATION IS NOT INTENDED TO BE A SUBSTITUTE FOR        
REMARK   1 PROFESSIONAL MEDICAL ADVICE, DIAGNOSIS, OR TREATMENT, AND DOES NOT   
REMARK   1 CONSTITUTE MEDICAL OR OTHER PROFESSIONAL ADVICE. IT IS AVAILABLE FOR 
REMARK   1 ACADEMIC AND COMMERCIAL PURPOSES, UNDER CC-BY 4.0 LICENCE.           
DBREF  XXXX A    1   530  UNP    P9WJY5   EFPA_MYCTU       1    530             
SEQRES   1 A  530  MET THR ALA LEU ASN ASP THR GLU ARG ALA VAL ARG ASN          
SEQRES   2 A  530  TRP THR ALA GLY ARG PRO HIS ARG PRO ALA PRO MET ARG          
SEQRES   3 A  530  PRO PRO ARG SER GLU GLU THR ALA SER GLU ARG PRO SER          
SEQRES   4 A  530  ARG TYR TYR PRO THR TRP LEU PRO SER ARG SER PHE ILE          
SEQRES   5 A  530  ALA ALA VAL ILE ALA ILE GLY GLY MET GLN LEU LEU ALA          
SEQRES   6 A  530  THR MET ASP SER THR VAL ALA ILE VAL ALA LEU PRO LYS          
SEQRES   7 A  530  ILE GLN ASN GLU LEU SER LEU SER ASP ALA GLY ARG SER          
SEQRES   8 A  530  TRP VAL ILE THR ALA TYR VAL LEU THR PHE GLY GLY LEU          
SEQRES   9 A  530  MET LEU LEU GLY GLY ARG LEU GLY ASP THR ILE GLY ARG          
SEQRES  10 A  530  LYS ARG THR PHE ILE VAL GLY VAL ALA LEU PHE THR ILE          
SEQRES  11 A  530  SER SER VAL LEU CYS ALA VAL ALA TRP ASP GLU ALA THR          
SEQRES  12 A  530  LEU VAL ILE ALA ARG LEU SER GLN GLY VAL GLY SER ALA          
SEQRES  13 A  530  ILE ALA SER PRO THR GLY LEU ALA LEU VAL ALA THR THR          
SEQRES  14 A  530  PHE PRO LYS GLY PRO ALA ARG ASN ALA ALA THR ALA VAL          
SEQRES  15 A  530  PHE ALA ALA MET THR ALA ILE GLY SER VAL MET GLY LEU          
SEQRES  16 A  530  VAL VAL GLY GLY ALA LEU THR GLU VAL SER TRP ARG TRP          
SEQRES  17 A  530  ALA PHE LEU VAL ASN VAL PRO ILE GLY LEU VAL MET ILE          
SEQRES  18 A  530  TYR LEU ALA ARG THR ALA LEU ARG GLU THR ASN LYS GLU          
SEQRES  19 A  530  ARG MET LYS LEU ASP ALA THR GLY ALA ILE LEU ALA THR          
SEQRES  20 A  530  LEU ALA CYS THR ALA ALA VAL PHE ALA PHE SER ILE GLY          
SEQRES  21 A  530  PRO GLU LYS GLY TRP MET SER GLY ILE THR ILE GLY SER          
SEQRES  22 A  530  GLY LEU VAL ALA LEU ALA ALA ALA VAL ALA PHE VAL ILE          
SEQRES  23 A  530  VAL GLU ARG THR ALA GLU ASN PRO VAL VAL PRO PHE HIS          
SEQRES  24 A  530  LEU PHE ARG ASP ARG ASN ARG LEU VAL THR PHE SER ALA          
SEQRES  25 A  530  ILE LEU LEU ALA GLY GLY VAL MET PHE SER LEU THR VAL          
SEQRES  26 A  530  CYS ILE GLY LEU TYR VAL GLN ASP ILE LEU GLY TYR SER          
SEQRES  27 A  530  ALA LEU ARG ALA GLY VAL GLY PHE ILE PRO PHE VAL ILE          
SEQRES  28 A  530  ALA MET GLY ILE GLY LEU GLY VAL SER SER GLN LEU VAL          
SEQRES  29 A  530  SER ARG PHE SER PRO ARG VAL LEU THR ILE GLY GLY GLY          
SEQRES  30 A  530  TYR LEU LEU PHE GLY ALA MET LEU TYR GLY SER PHE PHE          
SEQRES  31 A  530  MET HIS ARG GLY VAL PRO TYR PHE PRO ASN LEU VAL MET          
SEQRES  32 A  530  PRO ILE VAL VAL GLY GLY ILE GLY ILE GLY MET ALA VAL          
SEQRES  33 A  530  VAL PRO LEU THR LEU SER ALA ILE ALA GLY VAL GLY PHE          
SEQRES  34 A  530  ASP GLN ILE GLY PRO VAL SER ALA ILE ALA LEU MET LEU          
SEQRES  35 A  530  GLN SER LEU GLY GLY PRO LEU VAL LEU ALA VAL ILE GLN          
SEQRES  36 A  530  ALA VAL ILE THR SER ARG THR LEU TYR LEU GLY GLY THR          
SEQRES  37 A  530  THR GLY PRO VAL LYS PHE MET ASN ASP VAL GLN LEU ALA          
SEQRES  38 A  530  ALA LEU ASP HIS ALA TYR THR TYR GLY LEU LEU TRP VAL          
SEQRES  39 A  530  ALA GLY ALA ALA ILE ILE VAL GLY GLY MET ALA LEU PHE          
SEQRES  40 A  530  ILE GLY TYR THR PRO GLN GLN VAL ALA HIS ALA GLN GLU          
SEQRES  41 A  530  VAL LYS GLU ALA ILE ASP ALA GLY GLU LEU                      
CRYST1    1.000    1.000    1.000  90.00  90.00  90.00 P 1           1          
ORIGX1      1.000000  0.000000  0.000000        0.00000                         
ORIGX2      0.000000  1.000000  0.000000        0.00000                         
ORIGX3      0.000000  0.000000  1.000000        0.00000                         
SCALE1      1.000000  0.000000  0.000000        0.00000                         
SCALE2      0.000000  1.000000  0.000000        0.00000                         
SCALE3      0.000000  0.000000  1.000000        0.00000                         
MODEL        1                                                                  
ATOM      1  N   MET A   1     -29.170   4.810  28.746  1.00 37.48           N  
ATOM      2  CA  MET A   1     -29.103   5.220  30.165  1.00 37.48           C  
ATOM      3  C   MET A   1     -30.247   4.618  31.004  1.00 37.48           C  
ATOM      4  CB  MET A   1     -29.025   6.762  30.250  1.00 37.48           C  
ATOM      5  O   MET A   1     -30.725   5.278  31.909  1.00 37.48           O  
ATOM      6  CG  MET A   1     -27.969   7.250  31.247  1.00 37.48           C  
ATOM      7  SD  MET A   1     -27.777   9.052  31.201  1.00 37.48           S  
ATOM      8  CE  MET A   1     -26.138   9.251  31.953  1.00 37.48           C  
ATOM      9  N   THR A   2     -30.649   3.353  30.775  1.00 44.22           N  
ATOM     10  CA  THR A   2     -31.694   2.671  31.587  1.00 44.22           C  
ATOM     11  C   THR A   2     -31.675   1.129  31.474  1.00 44.22           C  
ATOM     12  CB  THR A   2     -33.127   3.217  31.306  1.00 44.22           C  
ATOM     13  O   THR A   2     -32.689   0.493  31.714  1.00 44.22           O  
ATOM     14  CG2 THR A   2     -33.660   4.062  32.466  1.00 44.22           C  
ATOM     15  OG1 THR A   2     -33.174   4.011  30.137  1.00 44.22           O  
ATOM     16  N   ALA A   3     -30.544   0.494  31.124  1.00 45.85           N  
ATOM     17  CA  ALA A   3     -30.503  -0.966  30.888  1.00 45.85           C  
ATOM     18  C   ALA A   3     -29.313  -1.717  31.531  1.00 45.85           C  
ATOM     19  CB  ALA A   3     -30.615  -1.212  29.376  1.00 45.85           C  
ATOM     20  O   ALA A   3     -29.041  -2.851  31.160  1.00 45.85           O  
ATOM     21  N   LEU A   4     -28.600  -1.111  32.489  1.00 46.44           N  
ATOM     22  CA  LEU A   4     -27.376  -1.683  33.088  1.00 46.44           C  
ATOM     23  C   LEU A   4     -27.502  -2.074  34.576  1.00 46.44           C  
ATOM     24  CB  LEU A   4     -26.186  -0.741  32.786  1.00 46.44           C  
ATOM     25  O   LEU A   4     -26.515  -2.478  35.172  1.00 46.44           O  
ATOM     26  CG  LEU A   4     -25.402  -1.176  31.529  1.00 46.44           C  
ATOM     27  CD1 LEU A   4     -24.718   0.022  30.872  1.00 46.44           C  
ATOM     28  CD2 LEU A   4     -24.333  -2.212  31.878  1.00 46.44           C  
ATOM     29  N   ASN A   5     -28.699  -2.009  35.176  1.00 49.22           N  
ATOM     30  CA  ASN A   5     -28.886  -2.249  36.619  1.00 49.22           C  
ATOM     31  C   ASN A   5     -29.472  -3.626  37.002  1.00 49.22           C  
ATOM     32  CB  ASN A   5     -29.689  -1.081  37.230  1.00 49.22           C  
ATOM     33  O   ASN A   5     -29.561  -3.920  38.195  1.00 49.22           O  
ATOM     34  CG  ASN A   5     -28.833   0.122  37.592  1.00 49.22           C  
ATOM     35  ND2 ASN A   5     -29.437   1.175  38.088  1.00 49.22           N  
ATOM     36  OD1 ASN A   5     -27.628   0.163  37.445  1.00 49.22           O  
ATOM     37  N   ASP A   6     -29.839  -4.483  36.043  1.00 50.65           N  
ATOM     38  CA  ASP A   6     -30.555  -5.736  36.352  1.00 50.65           C  
ATOM     39  C   ASP A   6     -29.656  -6.981  36.446  1.00 50.65           C  
ATOM     40  CB  ASP A   6     -31.739  -5.915  35.387  1.00 50.65           C  
ATOM     41  O   ASP A   6     -30.052  -7.987  37.034  1.00 50.65           O  
ATOM     42  CG  ASP A   6     -32.887  -4.930  35.668  1.00 50.65           C  
ATOM     43  OD1 ASP A   6     -32.998  -4.447  36.820  1.00 50.65           O  
ATOM     44  OD2 ASP A   6     -33.646  -4.655  34.715  1.00 50.65           O  
ATOM     45  N   THR A   7     -28.409  -6.923  35.972  1.00 46.25           N  
ATOM     46  CA  THR A   7     -27.472  -8.061  36.019  1.00 46.25           C  
ATOM     47  C   THR A   7     -26.672  -8.153  37.325  1.00 46.25           C  
ATOM     48  CB  THR A   7     -26.559  -8.064  34.784  1.00 46.25           C  
ATOM     49  O   THR A   7     -26.308  -9.255  37.732  1.00 46.25           O  
ATOM     50  CG2 THR A   7     -27.291  -8.646  33.572  1.00 46.25           C  
ATOM     51  OG1 THR A   7     -26.185  -6.747  34.443  1.00 46.25           O  
ATOM     52  N   GLU A   8     -26.486  -7.056  38.069  1.00 45.54           N  
ATOM     53  CA  GLU A   8     -25.765  -7.077  39.358  1.00 45.54           C  
ATOM     54  C   GLU A   8     -26.632  -7.497  40.563  1.00 45.54           C  
ATOM     55  CB  GLU A   8     -25.083  -5.725  39.616  1.00 45.54           C  
ATOM     56  O   GLU A   8     -26.101  -7.898  41.602  1.00 45.54           O  
ATOM     57  CG  GLU A   8     -23.845  -5.523  38.727  1.00 45.54           C  
ATOM     58  CD  GLU A   8     -23.011  -4.306  39.158  1.00 45.54           C  
ATOM     59  OE1 GLU A   8     -21.784  -4.338  38.923  1.00 45.54           O  
ATOM     60  OE2 GLU A   8     -23.597  -3.378  39.763  1.00 45.54           O  
ATOM     61  N   ARG A   9     -27.969  -7.490  40.446  1.00 48.00           N  
ATOM     62  CA  ARG A   9     -28.868  -7.945  41.530  1.00 48.00           C  
ATOM     63  C   ARG A   9     -29.112  -9.456  41.549  1.00 48.00           C  
ATOM     64  CB  ARG A   9     -30.184  -7.151  41.521  1.00 48.00           C  
ATOM     65  O   ARG A   9     -29.487  -9.983  42.594  1.00 48.00           O  
ATOM     66  CG  ARG A   9     -29.987  -5.756  42.129  1.00 48.00           C  
ATOM     67  CD  ARG A   9     -31.324  -5.015  42.220  1.00 48.00           C  
ATOM     68  NE  ARG A   9     -31.135  -3.641  42.721  1.00 48.00           N  
ATOM     69  NH1 ARG A   9     -33.353  -3.068  42.847  1.00 48.00           N  
ATOM     70  NH2 ARG A   9     -31.791  -1.564  43.382  1.00 48.00           N  
ATOM     71  CZ  ARG A   9     -32.091  -2.768  42.982  1.00 48.00           C  
ATOM     72  N   ALA A  10     -28.850 -10.170  40.454  1.00 48.10           N  
ATOM     73  CA  ALA A  10     -29.123 -11.607  40.361  1.00 48.10           C  
ATOM     74  C   ALA A  10     -28.034 -12.505  40.991  1.00 48.10           C  
ATOM     75  CB  ALA A  10     -29.391 -11.946  38.891  1.00 48.10           C  
ATOM     76  O   ALA A  10     -28.303 -13.662  41.299  1.00 48.10           O  
ATOM     77  N   VAL A  11     -26.827 -11.984  41.250  1.00 47.93           N  
ATOM     78  CA  VAL A  11     -25.677 -12.789  41.722  1.00 47.93           C  
ATOM     79  C   VAL A  11     -25.427 -12.664  43.237  1.00 47.93           C  
ATOM     80  CB  VAL A  11     -24.440 -12.490  40.840  1.00 47.93           C  
ATOM     81  O   VAL A  11     -24.707 -13.470  43.819  1.00 47.93           O  
ATOM     82  CG1 VAL A  11     -23.185 -13.283  41.226  1.00 47.93           C  
ATOM     83  CG2 VAL A  11     -24.745 -12.835  39.371  1.00 47.93           C  
ATOM     84  N   ARG A  12     -26.082 -11.724  43.935  1.00 46.26           N  
ATOM     85  CA  ARG A  12     -25.829 -11.454  45.369  1.00 46.26           C  
ATOM     86  C   ARG A  12     -26.742 -12.169  46.375  1.00 46.26           C  
ATOM     87  CB  ARG A  12     -25.742  -9.934  45.609  1.00 46.26           C  
ATOM     88  O   ARG A  12     -26.490 -12.071  47.569  1.00 46.26           O  
ATOM     89  CG  ARG A  12     -24.335  -9.548  46.088  1.00 46.26           C  
ATOM     90  CD  ARG A  12     -24.227  -8.035  46.296  1.00 46.26           C  
ATOM     91  NE  ARG A  12     -22.877  -7.648  46.748  1.00 46.26           N  
ATOM     92  NH1 ARG A  12     -23.297  -5.410  47.032  1.00 46.26           N  
ATOM     93  NH2 ARG A  12     -21.254  -6.206  47.443  1.00 46.26           N  
ATOM     94  CZ  ARG A  12     -22.484  -6.429  47.073  1.00 46.26           C  
ATOM     95  N   ASN A  13     -27.744 -12.927  45.921  1.00 48.10           N  
ATOM     96  CA  ASN A  13     -28.730 -13.580  46.801  1.00 48.10           C  
ATOM     97  C   ASN A  13     -28.546 -15.099  46.986  1.00 48.10           C  
ATOM     98  CB  ASN A  13     -30.153 -13.174  46.361  1.00 48.10           C  
ATOM     99  O   ASN A  13     -29.433 -15.754  47.524  1.00 48.10           O  
ATOM    100  CG  ASN A  13     -30.591 -11.830  46.920  1.00 48.10           C  
ATOM    101  ND2 ASN A  13     -31.763 -11.371  46.553  1.00 48.10           N  
ATOM    102  OD1 ASN A  13     -29.913 -11.173  47.690  1.00 48.10           O  
ATOM    103  N   TRP A  14     -27.411 -15.677  46.576  1.00 47.73           N  
ATOM    104  CA  TRP A  14     -27.202 -17.137  46.608  1.00 47.73           C  
ATOM    105  C   TRP A  14     -26.207 -17.657  47.659  1.00 47.73           C  
ATOM    106  CB  TRP A  14     -26.965 -17.657  45.183  1.00 47.73           C  
ATOM    107  O   TRP A  14     -25.905 -18.848  47.684  1.00 47.73           O  
ATOM    108  CG  TRP A  14     -28.212 -18.205  44.558  1.00 47.73           C  
ATOM    109  CD1 TRP A  14     -29.295 -17.485  44.184  1.00 47.73           C  
ATOM    110  CD2 TRP A  14     -28.549 -19.600  44.288  1.00 47.73           C  
ATOM    111  CE2 TRP A  14     -29.865 -19.649  43.740  1.00 47.73           C  
ATOM    112  CE3 TRP A  14     -27.873 -20.828  44.454  1.00 47.73           C  
ATOM    113  NE1 TRP A  14     -30.272 -18.333  43.700  1.00 47.73           N  
ATOM    114  CH2 TRP A  14     -29.775 -22.058  43.534  1.00 47.73           C  
ATOM    115  CZ2 TRP A  14     -30.479 -20.854  43.367  1.00 47.73           C  
ATOM    116  CZ3 TRP A  14     -28.477 -22.044  44.077  1.00 47.73           C  
ATOM    117  N   THR A  15     -25.730 -16.815  48.581  1.00 45.88           N  
ATOM    118  CA  THR A  15     -24.724 -17.224  49.580  1.00 45.88           C  
ATOM    119  C   THR A  15     -24.942 -16.585  50.955  1.00 45.88           C  
ATOM    120  CB  THR A  15     -23.293 -16.944  49.074  1.00 45.88           C  
ATOM    121  O   THR A  15     -24.151 -15.745  51.368  1.00 45.88           O  
ATOM    122  CG2 THR A  15     -22.888 -17.800  47.875  1.00 45.88           C  
ATOM    123  OG1 THR A  15     -23.171 -15.592  48.702  1.00 45.88           O  
ATOM    124  N   ALA A  16     -25.994 -16.977  51.682  1.00 46.98           N  
ATOM    125  CA  ALA A  16     -26.053 -16.881  53.150  1.00 46.98           C  
ATOM    126  C   ALA A  16     -27.284 -17.628  53.701  1.00 46.98           C  
ATOM    127  CB  ALA A  16     -26.108 -15.411  53.610  1.00 46.98           C  
ATOM    128  O   ALA A  16     -28.410 -17.262  53.385  1.00 46.98           O  
ATOM    129  N   GLY A  17     -27.076 -18.643  54.551  1.00 43.43           N  
ATOM    130  CA  GLY A  17     -28.128 -19.185  55.428  1.00 43.43           C  
ATOM    131  C   GLY A  17     -28.404 -20.692  55.328  1.00 43.43           C  
ATOM    132  O   GLY A  17     -29.399 -21.120  54.756  1.00 43.43           O  
ATOM    133  N   ARG A  18     -27.556 -21.510  55.960  1.00 48.97           N  
ATOM    134  CA  ARG A  18     -27.925 -22.817  56.557  1.00 48.97           C  
ATOM    135  C   ARG A  18     -28.071 -22.605  58.081  1.00 48.97           C  
ATOM    136  CB  ARG A  18     -26.788 -23.828  56.287  1.00 48.97           C  
ATOM    137  O   ARG A  18     -27.453 -21.652  58.555  1.00 48.97           O  
ATOM    138  CG  ARG A  18     -26.853 -24.550  54.933  1.00 48.97           C  
ATOM    139  CD  ARG A  18     -25.759 -25.632  54.887  1.00 48.97           C  
ATOM    140  NE  ARG A  18     -25.754 -26.380  53.614  1.00 48.97           N  
ATOM    141  NH1 ARG A  18     -24.022 -27.814  54.113  1.00 48.97           N  
ATOM    142  NH2 ARG A  18     -25.001 -27.925  52.113  1.00 48.97           N  
ATOM    143  CZ  ARG A  18     -24.931 -27.366  53.289  1.00 48.97           C  
ATOM    144  N   PRO A  19     -28.666 -23.515  58.889  1.00 48.37           N  
ATOM    145  CA  PRO A  19     -29.556 -24.657  58.593  1.00 48.37           C  
ATOM    146  C   PRO A  19     -30.765 -24.795  59.568  1.00 48.37           C  
ATOM    147  CB  PRO A  19     -28.643 -25.865  58.838  1.00 48.37           C  
ATOM    148  O   PRO A  19     -30.700 -24.343  60.700  1.00 48.37           O  
ATOM    149  CG  PRO A  19     -27.702 -25.400  59.964  1.00 48.37           C  
ATOM    150  CD  PRO A  19     -27.899 -23.886  60.074  1.00 48.37           C  
ATOM    151  N   HIS A  20     -31.811 -25.549  59.195  1.00 50.02           N  
ATOM    152  CA  HIS A  20     -32.599 -26.387  60.127  1.00 50.02           C  
ATOM    153  C   HIS A  20     -33.385 -27.477  59.352  1.00 50.02           C  
ATOM    154  CB  HIS A  20     -33.533 -25.553  61.042  1.00 50.02           C  
ATOM    155  O   HIS A  20     -34.127 -27.182  58.421  1.00 50.02           O  
ATOM    156  CG  HIS A  20     -32.961 -25.277  62.423  1.00 50.02           C  
ATOM    157  CD2 HIS A  20     -32.714 -24.049  62.985  1.00 50.02           C  
ATOM    158  ND1 HIS A  20     -32.588 -26.221  63.359  1.00 50.02           N  
ATOM    159  CE1 HIS A  20     -32.117 -25.577  64.441  1.00 50.02           C  
ATOM    160  NE2 HIS A  20     -32.181 -24.253  64.262  1.00 50.02           N  
ATOM    161  N   ARG A  21     -33.189 -28.750  59.728  1.00 49.63           N  
ATOM    162  CA  ARG A  21     -34.034 -29.949  59.460  1.00 49.63           C  
ATOM    163  C   ARG A  21     -34.679 -30.344  60.809  1.00 49.63           C  
ATOM    164  CB  ARG A  21     -33.148 -31.097  58.928  1.00 49.63           C  
ATOM    165  O   ARG A  21     -34.047 -29.990  61.809  1.00 49.63           O  
ATOM    166  CG  ARG A  21     -33.074 -31.198  57.398  1.00 49.63           C  
ATOM    167  CD  ARG A  21     -32.234 -32.428  57.011  1.00 49.63           C  
ATOM    168  NE  ARG A  21     -32.216 -32.667  55.554  1.00 49.63           N  
ATOM    169  NH1 ARG A  21     -30.718 -34.414  55.553  1.00 49.63           N  
ATOM    170  NH2 ARG A  21     -31.607 -33.727  53.628  1.00 49.63           N  
ATOM    171  CZ  ARG A  21     -31.516 -33.597  54.922  1.00 49.63           C  
ATOM    172  N   PRO A  22     -35.829 -31.061  60.920  1.00 47.11           N  
ATOM    173  CA  PRO A  22     -36.258 -32.294  60.202  1.00 47.11           C  
ATOM    174  C   PRO A  22     -37.764 -32.243  59.774  1.00 47.11           C  
ATOM    175  CB  PRO A  22     -35.955 -33.364  61.263  1.00 47.11           C  
ATOM    176  O   PRO A  22     -38.366 -31.192  59.916  1.00 47.11           O  
ATOM    177  CG  PRO A  22     -36.189 -32.667  62.613  1.00 47.11           C  
ATOM    178  CD  PRO A  22     -36.417 -31.205  62.250  1.00 47.11           C  
ATOM    179  N   ALA A  23     -38.486 -33.213  59.186  1.00 56.73           N  
ATOM    180  CA  ALA A  23     -38.532 -34.685  59.199  1.00 56.73           C  
ATOM    181  C   ALA A  23     -39.268 -35.217  57.919  1.00 56.73           C  
ATOM    182  CB  ALA A  23     -39.323 -35.068  60.465  1.00 56.73           C  
ATOM    183  O   ALA A  23     -39.829 -34.410  57.178  1.00 56.73           O  
ATOM    184  N   PRO A  24     -39.271 -36.536  57.613  1.00 47.79           N  
ATOM    185  CA  PRO A  24     -39.627 -37.074  56.292  1.00 47.79           C  
ATOM    186  C   PRO A  24     -41.097 -37.534  56.170  1.00 47.79           C  
ATOM    187  CB  PRO A  24     -38.658 -38.250  56.118  1.00 47.79           C  
ATOM    188  O   PRO A  24     -41.609 -38.215  57.055  1.00 47.79           O  
ATOM    189  CG  PRO A  24     -38.532 -38.819  57.534  1.00 47.79           C  
ATOM    190  CD  PRO A  24     -38.755 -37.613  58.448  1.00 47.79           C  
ATOM    191  N   MET A  25     -41.751 -37.263  55.031  1.00 54.48           N  
ATOM    192  CA  MET A  25     -43.020 -37.899  54.627  1.00 54.48           C  
ATOM    193  C   MET A  25     -42.962 -38.421  53.179  1.00 54.48           C  
ATOM    194  CB  MET A  25     -44.238 -36.986  54.859  1.00 54.48           C  
ATOM    195  O   MET A  25     -42.341 -37.819  52.308  1.00 54.48           O  
ATOM    196  CG  MET A  25     -44.795 -37.140  56.279  1.00 54.48           C  
ATOM    197  SD  MET A  25     -46.349 -36.252  56.561  1.00 54.48           S  
ATOM    198  CE  MET A  25     -46.400 -36.293  58.372  1.00 54.48           C  
ATOM    199  N   ARG A  26     -43.570 -39.603  52.996  1.00 55.59           N  
ATOM    200  CA  ARG A  26     -43.507 -40.569  51.875  1.00 55.59           C  
ATOM    201  C   ARG A  26     -43.927 -40.031  50.490  1.00 55.59           C  
ATOM    202  CB  ARG A  26     -44.484 -41.713  52.211  1.00 55.59           C  
ATOM    203  O   ARG A  26     -44.822 -39.195  50.431  1.00 55.59           O  
ATOM    204  CG  ARG A  26     -43.979 -42.715  53.254  1.00 55.59           C  
ATOM    205  CD  ARG A  26     -45.141 -43.628  53.672  1.00 55.59           C  
ATOM    206  NE  ARG A  26     -44.677 -44.841  54.373  1.00 55.59           N  
ATOM    207  NH1 ARG A  26     -46.665 -45.389  55.400  1.00 55.59           N  
ATOM    208  NH2 ARG A  26     -44.914 -46.755  55.587  1.00 55.59           N  
ATOM    209  CZ  ARG A  26     -45.418 -45.649  55.115  1.00 55.59           C  
ATOM    210  N   PRO A  27     -43.411 -40.608  49.381  1.00 53.74           N  
ATOM    211  CA  PRO A  27     -43.887 -40.315  48.030  1.00 53.74           C  
ATOM    212  C   PRO A  27     -45.034 -41.261  47.608  1.00 53.74           C  
ATOM    213  CB  PRO A  27     -42.652 -40.528  47.152  1.00 53.74           C  
ATOM    214  O   PRO A  27     -44.988 -42.449  47.947  1.00 53.74           O  
ATOM    215  CG  PRO A  27     -41.946 -41.710  47.823  1.00 53.74           C  
ATOM    216  CD  PRO A  27     -42.320 -41.580  49.305  1.00 53.74           C  
ATOM    217  N   PRO A  28     -46.022 -40.809  46.815  1.00 60.60           N  
ATOM    218  CA  PRO A  28     -46.852 -41.691  46.004  1.00 60.60           C  
ATOM    219  C   PRO A  28     -46.207 -41.954  44.632  1.00 60.60           C  
ATOM    220  CB  PRO A  28     -48.221 -41.019  45.897  1.00 60.60           C  
ATOM    221  O   PRO A  28     -45.518 -41.109  44.065  1.00 60.60           O  
ATOM    222  CG  PRO A  28     -48.004 -39.582  46.386  1.00 60.60           C  
ATOM    223  CD  PRO A  28     -46.503 -39.448  46.666  1.00 60.60           C  
ATOM    224  N   ARG A  29     -46.424 -43.177  44.140  1.00 50.70           N  
ATOM    225  CA  ARG A  29     -45.932 -43.766  42.888  1.00 50.70           C  
ATOM    226  C   ARG A  29     -46.736 -43.324  41.653  1.00 50.70           C  
ATOM    227  CB  ARG A  29     -46.053 -45.303  43.006  1.00 50.70           C  
ATOM    228  O   ARG A  29     -47.931 -43.084  41.756  1.00 50.70           O  
ATOM    229  CG  ARG A  29     -44.842 -46.021  43.612  1.00 50.70           C  
ATOM    230  CD  ARG A  29     -45.196 -47.503  43.821  1.00 50.70           C  
ATOM    231  NE  ARG A  29     -44.002 -48.344  44.043  1.00 50.70           N  
ATOM    232  NH1 ARG A  29     -45.056 -50.123  45.053  1.00 50.70           N  
ATOM    233  NH2 ARG A  29     -42.877 -50.249  44.594  1.00 50.70           N  
ATOM    234  CZ  ARG A  29     -43.985 -49.561  44.564  1.00 50.70           C  
ATOM    235  N   SER A  30     -46.032 -43.424  40.518  1.00 45.51           N  
ATOM    236  CA  SER A  30     -46.467 -43.792  39.156  1.00 45.51           C  
ATOM    237  C   SER A  30     -47.365 -42.844  38.360  1.00 45.51           C  
ATOM    238  CB  SER A  30     -47.031 -45.223  39.112  1.00 45.51           C  
ATOM    239  O   SER A  30     -48.583 -42.936  38.445  1.00 45.51           O  
ATOM    240  OG  SER A  30     -48.183 -45.356  39.918  1.00 45.51           O  
ATOM    241  N   GLU A  31     -46.741 -42.123  37.426  1.00 46.40           N  
ATOM    242  CA  GLU A  31     -47.218 -42.064  36.040  1.00 46.40           C  
ATOM    243  C   GLU A  31     -46.055 -42.443  35.111  1.00 46.40           C  
ATOM    244  CB  GLU A  31     -47.847 -40.712  35.680  1.00 46.40           C  
ATOM    245  O   GLU A  31     -44.983 -41.840  35.116  1.00 46.40           O  
ATOM    246  CG  GLU A  31     -49.288 -40.633  36.212  1.00 46.40           C  
ATOM    247  CD  GLU A  31     -50.039 -39.370  35.773  1.00 46.40           C  
ATOM    248  OE1 GLU A  31     -51.286 -39.383  35.885  1.00 46.40           O  
ATOM    249  OE2 GLU A  31     -49.373 -38.393  35.361  1.00 46.40           O  
ATOM    250  N   GLU A  32     -46.260 -43.538  34.390  1.00 45.57           N  
ATOM    251  CA  GLU A  32     -45.359 -44.157  33.429  1.00 45.57           C  
ATOM    252  C   GLU A  32     -45.884 -43.779  32.040  1.00 45.57           C  
ATOM    253  CB  GLU A  32     -45.394 -45.673  33.723  1.00 45.57           C  
ATOM    254  O   GLU A  32     -46.869 -44.345  31.574  1.00 45.57           O  
ATOM    255  CG  GLU A  32     -44.393 -46.549  32.957  1.00 45.57           C  
ATOM    256  CD  GLU A  32     -44.438 -48.020  33.429  1.00 45.57           C  
ATOM    257  OE1 GLU A  32     -43.380 -48.685  33.342  1.00 45.57           O  
ATOM    258  OE2 GLU A  32     -45.509 -48.471  33.893  1.00 45.57           O  
ATOM    259  N   THR A  33     -45.275 -42.790  31.379  1.00 49.73           N  
ATOM    260  CA  THR A  33     -45.595 -42.467  29.981  1.00 49.73           C  
ATOM    261  C   THR A  33     -44.343 -42.148  29.171  1.00 49.73           C  
ATOM    262  CB  THR A  33     -46.628 -41.336  29.815  1.00 49.73           C  
ATOM    263  O   THR A  33     -43.665 -41.155  29.412  1.00 49.73           O  
ATOM    264  CG2 THR A  33     -48.049 -41.772  30.169  1.00 49.73           C  
ATOM    265  OG1 THR A  33     -46.298 -40.223  30.607  1.00 49.73           O  
ATOM    266  N   ALA A  34     -44.140 -43.000  28.162  1.00 48.55           N  
ATOM    267  CA  ALA A  34     -43.415 -42.801  26.909  1.00 48.55           C  
ATOM    268  C   ALA A  34     -41.883 -42.642  26.957  1.00 48.55           C  
ATOM    269  CB  ALA A  34     -44.118 -41.700  26.108  1.00 48.55           C  
ATOM    270  O   ALA A  34     -41.328 -41.579  27.213  1.00 48.55           O  
ATOM    271  N   SER A  35     -41.192 -43.710  26.545  1.00 43.71           N  
ATOM    272  CA  SER A  35     -39.798 -43.656  26.109  1.00 43.71           C  
ATOM    273  C   SER A  35     -39.666 -42.795  24.841  1.00 43.71           C  
ATOM    274  CB  SER A  35     -39.265 -45.081  25.877  1.00 43.71           C  
ATOM    275  O   SER A  35     -39.883 -43.274  23.722  1.00 43.71           O  
ATOM    276  OG  SER A  35     -39.860 -45.691  24.745  1.00 43.71           O  
ATOM    277  N   GLU A  36     -39.287 -41.530  24.989  1.00 51.56           N  
ATOM    278  CA  GLU A  36     -38.797 -40.725  23.872  1.00 51.56           C  
ATOM    279  C   GLU A  36     -37.369 -41.163  23.518  1.00 51.56           C  
ATOM    280  CB  GLU A  36     -38.889 -39.221  24.158  1.00 51.56           C  
ATOM    281  O   GLU A  36     -36.430 -41.069  24.308  1.00 51.56           O  
ATOM    282  CG  GLU A  36     -40.337 -38.718  24.034  1.00 51.56           C  
ATOM    283  CD  GLU A  36     -40.452 -37.188  24.118  1.00 51.56           C  
ATOM    284  OE1 GLU A  36     -41.470 -36.668  23.609  1.00 51.56           O  
ATOM    285  OE2 GLU A  36     -39.511 -36.550  24.644  1.00 51.56           O  
ATOM    286  N   ARG A  37     -37.210 -41.694  22.302  1.00 51.17           N  
ATOM    287  CA  ARG A  37     -35.903 -41.984  21.699  1.00 51.17           C  
ATOM    288  C   ARG A  37     -35.078 -40.689  21.672  1.00 51.17           C  
ATOM    289  CB  ARG A  37     -36.099 -42.490  20.261  1.00 51.17           C  
ATOM    290  O   ARG A  37     -35.611 -39.679  21.215  1.00 51.17           O  
ATOM    291  CG  ARG A  37     -36.790 -43.858  20.178  1.00 51.17           C  
ATOM    292  CD  ARG A  37     -37.075 -44.205  18.712  1.00 51.17           C  
ATOM    293  NE  ARG A  37     -37.667 -45.548  18.573  1.00 51.17           N  
ATOM    294  NH1 ARG A  37     -38.236 -45.409  16.349  1.00 51.17           N  
ATOM    295  NH2 ARG A  37     -38.652 -47.286  17.482  1.00 51.17           N  
ATOM    296  CZ  ARG A  37     -38.180 -46.072  17.473  1.00 51.17           C  
ATOM    297  N   PRO A  38     -33.786 -40.693  22.046  1.00 46.48           N  
ATOM    298  CA  PRO A  38     -32.964 -39.498  21.933  1.00 46.48           C  
ATOM    299  C   PRO A  38     -32.788 -39.157  20.447  1.00 46.48           C  
ATOM    300  CB  PRO A  38     -31.657 -39.827  22.663  1.00 46.48           C  
ATOM    301  O   PRO A  38     -32.020 -39.793  19.722  1.00 46.48           O  
ATOM    302  CG  PRO A  38     -31.550 -41.348  22.541  1.00 46.48           C  
ATOM    303  CD  PRO A  38     -33.005 -41.817  22.534  1.00 46.48           C  
ATOM    304  N   SER A  39     -33.534 -38.159  19.970  1.00 49.67           N  
ATOM    305  CA  SER A  39     -33.294 -37.523  18.680  1.00 49.67           C  
ATOM    306  C   SER A  39     -31.867 -36.977  18.677  1.00 49.67           C  
ATOM    307  CB  SER A  39     -34.303 -36.391  18.448  1.00 49.67           C  
ATOM    308  O   SER A  39     -31.496 -36.230  19.584  1.00 49.67           O  
ATOM    309  OG  SER A  39     -34.254 -35.454  19.504  1.00 49.67           O  
ATOM    310  N   ARG A  40     -31.063 -37.342  17.671  1.00 45.23           N  
ATOM    311  CA  ARG A  40     -29.728 -36.767  17.440  1.00 45.23           C  
ATOM    312  C   ARG A  40     -29.817 -35.236  17.468  1.00 45.23           C  
ATOM    313  CB  ARG A  40     -29.176 -37.238  16.080  1.00 45.23           C  
ATOM    314  O   ARG A  40     -30.324 -34.632  16.527  1.00 45.23           O  
ATOM    315  CG  ARG A  40     -28.452 -38.590  16.142  1.00 45.23           C  
ATOM    316  CD  ARG A  40     -28.008 -39.001  14.731  1.00 45.23           C  
ATOM    317  NE  ARG A  40     -27.131 -40.188  14.750  1.00 45.23           N  
ATOM    318  NH1 ARG A  40     -27.224 -40.667  12.503  1.00 45.23           N  
ATOM    319  NH2 ARG A  40     -25.943 -41.910  13.841  1.00 45.23           N  
ATOM    320  CZ  ARG A  40     -26.773 -40.914  13.703  1.00 45.23           C  
ATOM    321  N   TYR A  41     -29.312 -34.628  18.538  1.00 47.60           N  
ATOM    322  CA  TYR A  41     -29.130 -33.186  18.654  1.00 47.60           C  
ATOM    323  C   TYR A  41     -28.013 -32.772  17.687  1.00 47.60           C  
ATOM    324  CB  TYR A  41     -28.827 -32.841  20.125  1.00 47.60           C  
ATOM    325  O   TYR A  41     -26.828 -32.934  17.978  1.00 47.60           O  
ATOM    326  CG  TYR A  41     -28.881 -31.362  20.465  1.00 47.60           C  
ATOM    327  CD1 TYR A  41     -27.704 -30.587  20.481  1.00 47.60           C  
ATOM    328  CD2 TYR A  41     -30.113 -30.772  20.807  1.00 47.60           C  
ATOM    329  CE1 TYR A  41     -27.757 -29.225  20.846  1.00 47.60           C  
ATOM    330  CE2 TYR A  41     -30.172 -29.412  21.166  1.00 47.60           C  
ATOM    331  OH  TYR A  41     -29.062 -27.327  21.546  1.00 47.60           O  
ATOM    332  CZ  TYR A  41     -28.995 -28.637  21.190  1.00 47.60           C  
ATOM    333  N   TYR A  42     -28.385 -32.309  16.492  1.00 44.57           N  
ATOM    334  CA  TYR A  42     -27.447 -31.638  15.598  1.00 44.57           C  
ATOM    335  C   TYR A  42     -27.123 -30.265  16.204  1.00 44.57           C  
ATOM    336  CB  TYR A  42     -28.026 -31.503  14.183  1.00 44.57           C  
ATOM    337  O   TYR A  42     -28.055 -29.513  16.493  1.00 44.57           O  
ATOM    338  CG  TYR A  42     -28.056 -32.808  13.410  1.00 44.57           C  
ATOM    339  CD1 TYR A  42     -26.919 -33.222  12.688  1.00 44.57           C  
ATOM    340  CD2 TYR A  42     -29.210 -33.616  13.424  1.00 44.57           C  
ATOM    341  CE1 TYR A  42     -26.934 -34.438  11.979  1.00 44.57           C  
ATOM    342  CE2 TYR A  42     -29.228 -34.835  12.719  1.00 44.57           C  
ATOM    343  OH  TYR A  42     -28.100 -36.431  11.325  1.00 44.57           O  
ATOM    344  CZ  TYR A  42     -28.090 -35.248  11.996  1.00 44.57           C  
ATOM    345  N   PRO A  43     -25.841 -29.905  16.403  1.00 43.16           N  
ATOM    346  CA  PRO A  43     -25.488 -28.582  16.894  1.00 43.16           C  
ATOM    347  C   PRO A  43     -26.060 -27.521  15.945  1.00 43.16           C  
ATOM    348  CB  PRO A  43     -23.955 -28.537  16.961  1.00 43.16           C  
ATOM    349  O   PRO A  43     -25.745 -27.505  14.755  1.00 43.16           O  
ATOM    350  CG  PRO A  43     -23.513 -29.996  16.856  1.00 43.16           C  
ATOM    351  CD  PRO A  43     -24.656 -30.697  16.130  1.00 43.16           C  
ATOM    352  N   THR A  44     -26.869 -26.607  16.474  1.00 54.15           N  
ATOM    353  CA  THR A  44     -27.542 -25.501  15.762  1.00 54.15           C  
ATOM    354  C   THR A  44     -26.590 -24.442  15.184  1.00 54.15           C  
ATOM    355  CB  THR A  44     -28.554 -24.835  16.711  1.00 54.15           C  
ATOM    356  O   THR A  44     -27.028 -23.387  14.736  1.00 54.15           O  
ATOM    357  CG2 THR A  44     -29.759 -25.738  16.972  1.00 54.15           C  
ATOM    358  OG1 THR A  44     -27.935 -24.586  17.957  1.00 54.15           O  
ATOM    359  N   TRP A  45     -25.285 -24.717  15.173  1.00 54.97           N  
ATOM    360  CA  TRP A  45     -24.227 -23.829  14.691  1.00 54.97           C  
ATOM    361  C   TRP A  45     -23.736 -24.172  13.281  1.00 54.97           C  
ATOM    362  CB  TRP A  45     -23.082 -23.832  15.707  1.00 54.97           C  
ATOM    363  O   TRP A  45     -22.823 -23.518  12.785  1.00 54.97           O  
ATOM    364  CG  TRP A  45     -23.484 -23.382  17.075  1.00 54.97           C  
ATOM    365  CD1 TRP A  45     -23.750 -24.187  18.129  1.00 54.97           C  
ATOM    366  CD2 TRP A  45     -23.682 -22.016  17.551  1.00 54.97           C  
ATOM    367  CE2 TRP A  45     -24.065 -22.072  18.924  1.00 54.97           C  
ATOM    368  CE3 TRP A  45     -23.565 -20.736  16.964  1.00 54.97           C  
ATOM    369  NE1 TRP A  45     -24.098 -23.416  19.221  1.00 54.97           N  
ATOM    370  CH2 TRP A  45     -24.184 -19.660  19.071  1.00 54.97           C  
ATOM    371  CZ2 TRP A  45     -24.314 -20.919  19.681  1.00 54.97           C  
ATOM    372  CZ3 TRP A  45     -23.813 -19.570  17.716  1.00 54.97           C  
ATOM    373  N   LEU A  46     -24.321 -25.174  12.614  1.00 52.15           N  
ATOM    374  CA  LEU A  46     -24.047 -25.414  11.197  1.00 52.15           C  
ATOM    375  C   LEU A  46     -24.642 -24.257  10.373  1.00 52.15           C  
ATOM    376  CB  LEU A  46     -24.595 -26.787  10.777  1.00 52.15           C  
ATOM    377  O   LEU A  46     -25.866 -24.086  10.368  1.00 52.15           O  
ATOM    378  CG  LEU A  46     -23.612 -27.918  11.135  1.00 52.15           C  
ATOM    379  CD1 LEU A  46     -24.364 -29.225  11.374  1.00 52.15           C  
ATOM    380  CD2 LEU A  46     -22.595 -28.139  10.010  1.00 52.15           C  
ATOM    381  N   PRO A  47     -23.809 -23.445   9.692  1.00 61.56           N  
ATOM    382  CA  PRO A  47     -24.287 -22.284   8.959  1.00 61.56           C  
ATOM    383  C   PRO A  47     -25.245 -22.749   7.863  1.00 61.56           C  
ATOM    384  CB  PRO A  47     -23.032 -21.582   8.431  1.00 61.56           C  
ATOM    385  O   PRO A  47     -24.901 -23.579   7.020  1.00 61.56           O  
ATOM    386  CG  PRO A  47     -21.975 -22.681   8.382  1.00 61.56           C  
ATOM    387  CD  PRO A  47     -22.370 -23.596   9.533  1.00 61.56           C  
ATOM    388  N   SER A  48     -26.473 -22.228   7.876  1.00 74.23           N  
ATOM    389  CA  SER A  48     -27.449 -22.518   6.826  1.00 74.23           C  
ATOM    390  C   SER A  48     -26.880 -22.136   5.453  1.00 74.23           C  
ATOM    391  CB  SER A  48     -28.769 -21.795   7.116  1.00 74.23           C  
ATOM    392  O   SER A  48     -26.016 -21.265   5.341  1.00 74.23           O  
ATOM    393  OG  SER A  48     -28.607 -20.394   7.033  1.00 74.23           O  
ATOM    394  N   ARG A  49     -27.373 -22.743   4.367  1.00 79.91           N  
ATOM    395  CA  ARG A  49     -26.916 -22.398   3.004  1.00 79.91           C  
ATOM    396  C   ARG A  49     -26.988 -20.889   2.723  1.00 79.91           C  
ATOM    397  CB  ARG A  49     -27.724 -23.173   1.953  1.00 79.91           C  
ATOM    398  O   ARG A  49     -26.112 -20.352   2.052  1.00 79.91           O  
ATOM    399  CG  ARG A  49     -27.391 -24.672   1.930  1.00 79.91           C  
ATOM    400  CD  ARG A  49     -28.171 -25.357   0.800  1.00 79.91           C  
ATOM    401  NE  ARG A  49     -27.760 -26.761   0.616  1.00 79.91           N  
ATOM    402  NH1 ARG A  49     -28.966 -27.174  -1.299  1.00 79.91           N  
ATOM    403  NH2 ARG A  49     -27.661 -28.772  -0.456  1.00 79.91           N  
ATOM    404  CZ  ARG A  49     -28.130 -27.559  -0.374  1.00 79.91           C  
ATOM    405  N   SER A  50     -27.984 -20.197   3.284  1.00 80.00           N  
ATOM    406  CA  SER A  50     -28.106 -18.738   3.192  1.00 80.00           C  
ATOM    407  C   SER A  50     -27.021 -17.992   3.973  1.00 80.00           C  
ATOM    408  CB  SER A  50     -29.491 -18.288   3.668  1.00 80.00           C  
ATOM    409  O   SER A  50     -26.580 -16.941   3.524  1.00 80.00           O  
ATOM    410  OG  SER A  50     -29.747 -18.717   4.992  1.00 80.00           O  
ATOM    411  N   PHE A  51     -26.563 -18.524   5.110  1.00 82.64           N  
ATOM    412  CA  PHE A  51     -25.456 -17.949   5.876  1.00 82.64           C  
ATOM    413  C   PHE A  51     -24.169 -17.958   5.050  1.00 82.64           C  
ATOM    414  CB  PHE A  51     -25.280 -18.739   7.181  1.00 82.64           C  
ATOM    415  O   PHE A  51     -23.536 -16.921   4.880  1.00 82.64           O  
ATOM    416  CG  PHE A  51     -24.264 -18.165   8.144  1.00 82.64           C  
ATOM    417  CD1 PHE A  51     -22.880 -18.297   7.907  1.00 82.64           C  
ATOM    418  CD2 PHE A  51     -24.709 -17.530   9.314  1.00 82.64           C  
ATOM    419  CE1 PHE A  51     -21.950 -17.764   8.816  1.00 82.64           C  
ATOM    420  CE2 PHE A  51     -23.776 -17.047  10.244  1.00 82.64           C  
ATOM    421  CZ  PHE A  51     -22.398 -17.125   9.981  1.00 82.64           C  
ATOM    422  N   ILE A  52     -23.820 -19.113   4.475  1.00 88.20           N  
ATOM    423  CA  ILE A  52     -22.616 -19.252   3.646  1.00 88.20           C  
ATOM    424  C   ILE A  52     -22.716 -18.345   2.415  1.00 88.20           C  
ATOM    425  CB  ILE A  52     -22.383 -20.730   3.259  1.00 88.20           C  
ATOM    426  O   ILE A  52     -21.778 -17.617   2.112  1.00 88.20           O  
ATOM    427  CG1 ILE A  52     -22.225 -21.606   4.523  1.00 88.20           C  
ATOM    428  CG2 ILE A  52     -21.148 -20.851   2.347  1.00 88.20           C  
ATOM    429  CD1 ILE A  52     -22.060 -23.102   4.230  1.00 88.20           C  
ATOM    430  N   ALA A  53     -23.870 -18.318   1.742  1.00 91.74           N  
ATOM    431  CA  ALA A  53     -24.086 -17.450   0.588  1.00 91.74           C  
ATOM    432  C   ALA A  53     -23.964 -15.950   0.928  1.00 91.74           C  
ATOM    433  CB  ALA A  53     -25.453 -17.794  -0.008  1.00 91.74           C  
ATOM    434  O   ALA A  53     -23.419 -15.196   0.126  1.00 91.74           O  
ATOM    435  N   ALA A  54     -24.407 -15.517   2.115  1.00 91.34           N  
ATOM    436  CA  ALA A  54     -24.232 -14.141   2.583  1.00 91.34           C  
ATOM    437  C   ALA A  54     -22.756 -13.804   2.853  1.00 91.34           C  
ATOM    438  CB  ALA A  54     -25.093 -13.931   3.834  1.00 91.34           C  
ATOM    439  O   ALA A  54     -22.290 -12.744   2.437  1.00 91.34           O  
ATOM    440  N   VAL A  55     -22.011 -14.718   3.491  1.00 91.98           N  
ATOM    441  CA  VAL A  55     -20.560 -14.567   3.698  1.00 91.98           C  
ATOM    442  C   VAL A  55     -19.833 -14.481   2.355  1.00 91.98           C  
ATOM    443  CB  VAL A  55     -19.976 -15.710   4.557  1.00 91.98           C  
ATOM    444  O   VAL A  55     -19.002 -13.595   2.180  1.00 91.98           O  
ATOM    445  CG1 VAL A  55     -18.451 -15.620   4.673  1.00 91.98           C  
ATOM    446  CG2 VAL A  55     -20.517 -15.689   5.990  1.00 91.98           C  
ATOM    447  N   ILE A  56     -20.173 -15.344   1.390  1.00 94.26           N  
ATOM    448  CA  ILE A  56     -19.574 -15.322   0.048  1.00 94.26           C  
ATOM    449  C   ILE A  56     -19.914 -14.016  -0.673  1.00 94.26           C  
ATOM    450  CB  ILE A  56     -19.988 -16.555  -0.788  1.00 94.26           C  
ATOM    451  O   ILE A  56     -19.017 -13.415  -1.245  1.00 94.26           O  
ATOM    452  CG1 ILE A  56     -19.425 -17.856  -0.172  1.00 94.26           C  
ATOM    453  CG2 ILE A  56     -19.474 -16.434  -2.239  1.00 94.26           C  
ATOM    454  CD1 ILE A  56     -20.025 -19.130  -0.782  1.00 94.26           C  
ATOM    455  N   ALA A  57     -21.165 -13.546  -0.626  1.00 93.95           N  
ATOM    456  CA  ALA A  57     -21.566 -12.299  -1.281  1.00 93.95           C  
ATOM    457  C   ALA A  57     -20.768 -11.091  -0.763  1.00 93.95           C  
ATOM    458  CB  ALA A  57     -23.069 -12.081  -1.070  1.00 93.95           C  
ATOM    459  O   ALA A  57     -20.224 -10.309  -1.542  1.00 93.95           O  
ATOM    460  N   ILE A  58     -20.696 -10.945   0.562  1.00 93.16           N  
ATOM    461  CA  ILE A  58     -20.044  -9.801   1.204  1.00 93.16           C  
ATOM    462  C   ILE A  58     -18.517  -9.914   1.101  1.00 93.16           C  
ATOM    463  CB  ILE A  58     -20.527  -9.676   2.664  1.00 93.16           C  
ATOM    464  O   ILE A  58     -17.850  -8.966   0.688  1.00 93.16           O  
ATOM    465  CG1 ILE A  58     -22.046  -9.392   2.756  1.00 93.16           C  
ATOM    466  CG2 ILE A  58     -19.727  -8.568   3.361  1.00 93.16           C  
ATOM    467  CD1 ILE A  58     -22.614  -9.615   4.167  1.00 93.16           C  
ATOM    468  N   GLY A  59     -17.961 -11.084   1.427  1.00 93.39           N  
ATOM    469  CA  GLY A  59     -16.527 -11.345   1.339  1.00 93.39           C  
ATOM    470  C   GLY A  59     -16.008 -11.301  -0.098  1.00 93.39           C  
ATOM    471  O   GLY A  59     -14.941 -10.750  -0.347  1.00 93.39           O  
ATOM    472  N   GLY A  60     -16.778 -11.805  -1.062  1.00 94.41           N  
ATOM    473  CA  GLY A  60     -16.411 -11.786  -2.475  1.00 94.41           C  
ATOM    474  C   GLY A  60     -16.379 -10.378  -3.066  1.00 94.41           C  
ATOM    475  O   GLY A  60     -15.500 -10.094  -3.872  1.00 94.41           O  
ATOM    476  N   MET A  61     -17.243  -9.459  -2.615  1.00 94.41           N  
ATOM    477  CA  MET A  61     -17.117  -8.040  -2.975  1.00 94.41           C  
ATOM    478  C   MET A  61     -15.837  -7.408  -2.404  1.00 94.41           C  
ATOM    479  CB  MET A  61     -18.364  -7.271  -2.521  1.00 94.41           C  
ATOM    480  O   MET A  61     -15.169  -6.641  -3.096  1.00 94.41           O  
ATOM    481  CG  MET A  61     -18.271  -5.774  -2.845  1.00 94.41           C  
ATOM    482  SD  MET A  61     -18.111  -5.401  -4.618  1.00 94.41           S  
ATOM    483  CE  MET A  61     -17.384  -3.740  -4.573  1.00 94.41           C  
ATOM    484  N   GLN A  62     -15.460  -7.739  -1.166  1.00 93.04           N  
ATOM    485  CA  GLN A  62     -14.218  -7.231  -0.572  1.00 93.04           C  
ATOM    486  C   GLN A  62     -12.972  -7.784  -1.280  1.00 93.04           C  
ATOM    487  CB  GLN A  62     -14.209  -7.552   0.930  1.00 93.04           C  
ATOM    488  O   GLN A  62     -12.013  -7.046  -1.524  1.00 93.04           O  
ATOM    489  CG  GLN A  62     -13.010  -6.933   1.664  1.00 93.04           C  
ATOM    490  CD  GLN A  62     -12.906  -5.417   1.491  1.00 93.04           C  
ATOM    491  NE2 GLN A  62     -11.707  -4.887   1.431  1.00 93.04           N  
ATOM    492  OE1 GLN A  62     -13.884  -4.686   1.379  1.00 93.04           O  
ATOM    493  N   LEU A  63     -13.014  -9.065  -1.658  1.00 93.72           N  
ATOM    494  CA  LEU A  63     -12.005  -9.692  -2.505  1.00 93.72           C  
ATOM    495  C   LEU A  63     -11.915  -8.967  -3.849  1.00 93.72           C  
ATOM    496  CB  LEU A  63     -12.321 -11.192  -2.649  1.00 93.72           C  
ATOM    497  O   LEU A  63     -10.817  -8.583  -4.231  1.00 93.72           O  
ATOM    498  CG  LEU A  63     -11.293 -11.977  -3.491  1.00 93.72           C  
ATOM    499  CD1 LEU A  63     -11.247 -13.432  -3.023  1.00 93.72           C  
ATOM    500  CD2 LEU A  63     -11.634 -11.998  -4.987  1.00 93.72           C  
ATOM    501  N   LEU A  64     -13.044  -8.724  -4.526  1.00 93.39           N  
ATOM    502  CA  LEU A  64     -13.101  -8.002  -5.802  1.00 93.39           C  
ATOM    503  C   LEU A  64     -12.450  -6.620  -5.727  1.00 93.39           C  
ATOM    504  CB  LEU A  64     -14.567  -7.834  -6.240  1.00 93.39           C  
ATOM    505  O   LEU A  64     -11.564  -6.320  -6.520  1.00 93.39           O  
ATOM    506  CG  LEU A  64     -15.144  -9.010  -7.028  1.00 93.39           C  
ATOM    507  CD1 LEU A  64     -16.614  -8.711  -7.331  1.00 93.39           C  
ATOM    508  CD2 LEU A  64     -14.365  -9.190  -8.331  1.00 93.39           C  
ATOM    509  N   ALA A  65     -12.859  -5.796  -4.760  1.00 92.14           N  
ATOM    510  CA  ALA A  65     -12.364  -4.428  -4.614  1.00 92.14           C  
ATOM    511  C   ALA A  65     -10.846  -4.375  -4.351  1.00 92.14           C  
ATOM    512  CB  ALA A  65     -13.143  -3.784  -3.461  1.00 92.14           C  
ATOM    513  O   ALA A  65     -10.140  -3.491  -4.849  1.00 92.14           O  
ATOM    514  N   THR A  66     -10.337  -5.332  -3.570  1.00 89.93           N  
ATOM    515  CA  THR A  66      -8.916  -5.388  -3.203  1.00 89.93           C  
ATOM    516  C   THR A  66      -8.062  -6.014  -4.311  1.00 89.93           C  
ATOM    517  CB  THR A  66      -8.713  -6.146  -1.884  1.00 89.93           C  
ATOM    518  O   THR A  66      -6.967  -5.533  -4.616  1.00 89.93           O  
ATOM    519  CG2 THR A  66      -7.299  -5.886  -1.385  1.00 89.93           C  
ATOM    520  OG1 THR A  66      -9.601  -5.713  -0.874  1.00 89.93           O  
ATOM    521  N   MET A  67      -8.583  -7.060  -4.957  1.00 92.07           N  
ATOM    522  CA  MET A  67      -7.971  -7.697  -6.120  1.00 92.07           C  
ATOM    523  C   MET A  67      -7.843  -6.703  -7.272  1.00 92.07           C  
ATOM    524  CB  MET A  67      -8.804  -8.923  -6.521  1.00 92.07           C  
ATOM    525  O   MET A  67      -6.761  -6.549  -7.816  1.00 92.07           O  
ATOM    526  CG  MET A  67      -8.148  -9.750  -7.626  1.00 92.07           C  
ATOM    527  SD  MET A  67      -9.140 -11.142  -8.228  1.00 92.07           S  
ATOM    528  CE  MET A  67     -10.378 -10.236  -9.197  1.00 92.07           C  
ATOM    529  N   ASP A  68      -8.897  -5.960  -7.598  1.00 93.00           N  
ATOM    530  CA  ASP A  68      -8.880  -4.964  -8.671  1.00 93.00           C  
ATOM    531  C   ASP A  68      -7.800  -3.884  -8.471  1.00 93.00           C  
ATOM    532  CB  ASP A  68     -10.276  -4.352  -8.730  1.00 93.00           C  
ATOM    533  O   ASP A  68      -7.057  -3.551  -9.395  1.00 93.00           O  
ATOM    534  CG  ASP A  68     -10.323  -3.190  -9.705  1.00 93.00           C  
ATOM    535  OD1 ASP A  68     -10.508  -3.448 -10.915  1.00 93.00           O  
ATOM    536  OD2 ASP A  68     -10.132  -2.057  -9.211  1.00 93.00           O  
ATOM    537  N   SER A  69      -7.641  -3.401  -7.236  1.00 88.03           N  
ATOM    538  CA  SER A  69      -6.617  -2.403  -6.905  1.00 88.03           C  
ATOM    539  C   SER A  69      -5.199  -2.921  -7.170  1.00 88.03           C  
ATOM    540  CB  SER A  69      -6.735  -1.988  -5.437  1.00 88.03           C  
ATOM    541  O   SER A  69      -4.358  -2.187  -7.684  1.00 88.03           O  
ATOM    542  OG  SER A  69      -7.997  -1.403  -5.174  1.00 88.03           O  
ATOM    543  N   THR A  70      -4.930  -4.188  -6.848  1.00 87.57           N  
ATOM    544  CA  THR A  70      -3.612  -4.810  -7.062  1.00 87.57           C  
ATOM    545  C   THR A  70      -3.389  -5.226  -8.514  1.00 87.57           C  
ATOM    546  CB  THR A  70      -3.381  -5.993  -6.114  1.00 87.57           C  
ATOM    547  O   THR A  70      -2.298  -5.013  -9.042  1.00 87.57           O  
ATOM    548  CG2 THR A  70      -3.158  -5.517  -4.682  1.00 87.57           C  
ATOM    549  OG1 THR A  70      -4.488  -6.853  -6.071  1.00 87.57           O  
ATOM    550  N   VAL A  71      -4.432  -5.716  -9.192  1.00 90.90           N  
ATOM    551  CA  VAL A  71      -4.443  -5.993 -10.635  1.00 90.90           C  
ATOM    552  C   VAL A  71      -4.081  -4.737 -11.430  1.00 90.90           C  
ATOM    553  CB  VAL A  71      -5.828  -6.500 -11.078  1.00 90.90           C  
ATOM    554  O   VAL A  71      -3.234  -4.797 -12.319  1.00 90.90           O  
ATOM    555  CG1 VAL A  71      -5.929  -6.577 -12.599  1.00 90.90           C  
ATOM    556  CG2 VAL A  71      -6.160  -7.899 -10.544  1.00 90.90           C  
ATOM    557  N   ALA A  72      -4.676  -3.589 -11.096  1.00 91.07           N  
ATOM    558  CA  ALA A  72      -4.414  -2.333 -11.792  1.00 91.07           C  
ATOM    559  C   ALA A  72      -2.935  -1.913 -11.709  1.00 91.07           C  
ATOM    560  CB  ALA A  72      -5.343  -1.255 -11.220  1.00 91.07           C  
ATOM    561  O   ALA A  72      -2.406  -1.385 -12.682  1.00 91.07           O  
ATOM    562  N   ILE A  73      -2.254  -2.189 -10.588  1.00 88.40           N  
ATOM    563  CA  ILE A  73      -0.826  -1.879 -10.397  1.00 88.40           C  
ATOM    564  C   ILE A  73       0.057  -2.753 -11.298  1.00 88.40           C  
ATOM    565  CB  ILE A  73      -0.431  -2.004  -8.904  1.00 88.40           C  
ATOM    566  O   ILE A  73       0.965  -2.240 -11.951  1.00 88.40           O  
ATOM    567  CG1 ILE A  73      -1.188  -0.962  -8.047  1.00 88.40           C  
ATOM    568  CG2 ILE A  73       1.088  -1.819  -8.710  1.00 88.40           C  
ATOM    569  CD1 ILE A  73      -1.118  -1.214  -6.536  1.00 88.40           C  
ATOM    570  N   VAL A  74      -0.209  -4.061 -11.370  1.00 89.07           N  
ATOM    571  CA  VAL A  74       0.574  -4.984 -12.220  1.00 89.07           C  
ATOM    572  C   VAL A  74       0.242  -4.845 -13.707  1.00 89.07           C  
ATOM    573  CB  VAL A  74       0.454  -6.451 -11.768  1.00 89.07           C  
ATOM    574  O   VAL A  74       1.095  -5.082 -14.553  1.00 89.07           O  
ATOM    575  CG1 VAL A  74       1.037  -6.627 -10.363  1.00 89.07           C  
ATOM    576  CG2 VAL A  74      -0.982  -6.979 -11.763  1.00 89.07           C  
ATOM    577  N   ALA A  75      -0.972  -4.409 -14.047  1.00 92.23           N  
ATOM    578  CA  ALA A  75      -1.375  -4.129 -15.423  1.00 92.23           C  
ATOM    579  C   ALA A  75      -0.808  -2.806 -15.961  1.00 92.23           C  
ATOM    580  CB  ALA A  75      -2.903  -4.156 -15.483  1.00 92.23           C  
ATOM    581  O   ALA A  75      -0.711  -2.618 -17.177  1.00 92.23           O  
ATOM    582  N   LEU A  76      -0.428  -1.894 -15.062  1.00 90.95           N  
ATOM    583  CA  LEU A  76      -0.148  -0.499 -15.377  1.00 90.95           C  
ATOM    584  C   LEU A  76       0.902  -0.281 -16.479  1.00 90.95           C  
ATOM    585  CB  LEU A  76       0.220   0.232 -14.074  1.00 90.95           C  
ATOM    586  O   LEU A  76       0.621   0.515 -17.374  1.00 90.95           O  
ATOM    587  CG  LEU A  76       0.107   1.751 -14.193  1.00 90.95           C  
ATOM    588  CD1 LEU A  76      -1.339   2.229 -14.379  1.00 90.95           C  
ATOM    589  CD2 LEU A  76       0.762   2.375 -12.958  1.00 90.95           C  
ATOM    590  N   PRO A  77       2.067  -0.966 -16.496  1.00 89.75           N  
ATOM    591  CA  PRO A  77       3.030  -0.786 -17.584  1.00 89.75           C  
ATOM    592  C   PRO A  77       2.465  -1.199 -18.952  1.00 89.75           C  
ATOM    593  CB  PRO A  77       4.253  -1.634 -17.215  1.00 89.75           C  
ATOM    594  O   PRO A  77       2.706  -0.529 -19.954  1.00 89.75           O  
ATOM    595  CG  PRO A  77       4.107  -1.911 -15.722  1.00 89.75           C  
ATOM    596  CD  PRO A  77       2.598  -1.893 -15.500  1.00 89.75           C  
ATOM    597  N   LYS A  78       1.671  -2.280 -19.024  1.00 91.83           N  
ATOM    598  CA  LYS A  78       1.046  -2.709 -20.289  1.00 91.83           C  
ATOM    599  C   LYS A  78      -0.043  -1.745 -20.746  1.00 91.83           C  
ATOM    600  CB  LYS A  78       0.494  -4.138 -20.208  1.00 91.83           C  
ATOM    601  O   LYS A  78      -0.096  -1.435 -21.932  1.00 91.83           O  
ATOM    602  CG  LYS A  78       1.608  -5.188 -20.083  1.00 91.83           C  
ATOM    603  CD  LYS A  78       1.139  -6.531 -20.652  1.00 91.83           C  
ATOM    604  CE  LYS A  78       2.162  -7.635 -20.354  1.00 91.83           C  
ATOM    605  NZ  LYS A  78       1.803  -8.912 -21.008  1.00 91.83           N  
ATOM    606  N   ILE A  79      -0.850  -1.233 -19.817  1.00 93.95           N  
ATOM    607  CA  ILE A  79      -1.841  -0.186 -20.101  1.00 93.95           C  
ATOM    608  C   ILE A  79      -1.139   1.062 -20.652  1.00 93.95           C  
ATOM    609  CB  ILE A  79      -2.660   0.140 -18.831  1.00 93.95           C  
ATOM    610  O   ILE A  79      -1.553   1.583 -21.685  1.00 93.95           O  
ATOM    611  CG1 ILE A  79      -3.497  -1.078 -18.385  1.00 93.95           C  
ATOM    612  CG2 ILE A  79      -3.605   1.327 -19.073  1.00 93.95           C  
ATOM    613  CD1 ILE A  79      -4.172  -0.918 -17.018  1.00 93.95           C  
ATOM    614  N   GLN A  80      -0.052   1.503 -20.008  1.00 93.11           N  
ATOM    615  CA  GLN A  80       0.736   2.649 -20.464  1.00 93.11           C  
ATOM    616  C   GLN A  80       1.262   2.435 -21.887  1.00 93.11           C  
ATOM    617  CB  GLN A  80       1.883   2.928 -19.475  1.00 93.11           C  
ATOM    618  O   GLN A  80       1.133   3.324 -22.722  1.00 93.11           O  
ATOM    619  CG  GLN A  80       2.670   4.190 -19.871  1.00 93.11           C  
ATOM    620  CD  GLN A  80       3.750   4.594 -18.877  1.00 93.11           C  
ATOM    621  NE2 GLN A  80       4.040   5.875 -18.768  1.00 93.11           N  
ATOM    622  OE1 GLN A  80       4.325   3.756 -18.199  1.00 93.11           O  
ATOM    623  N   ASN A  81       1.801   1.249 -22.178  1.00 91.80           N  
ATOM    624  CA  ASN A  81       2.319   0.909 -23.502  1.00 91.80           C  
ATOM    625  C   ASN A  81       1.225   0.876 -24.586  1.00 91.80           C  
ATOM    626  CB  ASN A  81       3.038  -0.450 -23.420  1.00 91.80           C  
ATOM    627  O   ASN A  81       1.453   1.381 -25.680  1.00 91.80           O  
ATOM    628  CG  ASN A  81       4.363  -0.420 -22.674  1.00 91.80           C  
ATOM    629  ND2 ASN A  81       4.713  -1.481 -21.990  1.00 91.80           N  
ATOM    630  OD1 ASN A  81       5.150   0.502 -22.751  1.00 91.80           O  
ATOM    631  N   GLU A  82       0.061   0.273 -24.317  1.00 92.50           N  
ATOM    632  CA  GLU A  82      -1.011   0.127 -25.316  1.00 92.50           C  
ATOM    633  C   GLU A  82      -1.794   1.422 -25.563  1.00 92.50           C  
ATOM    634  CB  GLU A  82      -1.994  -0.982 -24.909  1.00 92.50           C  
ATOM    635  O   GLU A  82      -2.164   1.698 -26.701  1.00 92.50           O  
ATOM    636  CG  GLU A  82      -1.472  -2.401 -25.191  1.00 92.50           C  
ATOM    637  CD  GLU A  82      -2.551  -3.473 -24.947  1.00 92.50           C  
ATOM    638  OE1 GLU A  82      -2.188  -4.588 -24.507  1.00 92.50           O  
ATOM    639  OE2 GLU A  82      -3.762  -3.181 -25.142  1.00 92.50           O  
ATOM    640  N   LEU A  83      -2.045   2.218 -24.519  1.00 93.32           N  
ATOM    641  CA  LEU A  83      -2.788   3.482 -24.617  1.00 93.32           C  
ATOM    642  C   LEU A  83      -1.869   4.705 -24.769  1.00 93.32           C  
ATOM    643  CB  LEU A  83      -3.740   3.621 -23.414  1.00 93.32           C  
ATOM    644  O   LEU A  83      -2.356   5.829 -24.829  1.00 93.32           O  
ATOM    645  CG  LEU A  83      -4.807   2.522 -23.276  1.00 93.32           C  
ATOM    646  CD1 LEU A  83      -5.697   2.831 -22.070  1.00 93.32           C  
ATOM    647  CD2 LEU A  83      -5.704   2.420 -24.509  1.00 93.32           C  
ATOM    648  N   SER A  84      -0.549   4.490 -24.838  1.00 91.21           N  
ATOM    649  CA  SER A  84       0.478   5.542 -24.911  1.00 91.21           C  
ATOM    650  C   SER A  84       0.340   6.596 -23.804  1.00 91.21           C  
ATOM    651  CB  SER A  84       0.522   6.167 -26.310  1.00 91.21           C  
ATOM    652  O   SER A  84       0.448   7.794 -24.063  1.00 91.21           O  
ATOM    653  OG  SER A  84       0.740   5.158 -27.279  1.00 91.21           O  
ATOM    654  N   LEU A  85       0.073   6.149 -22.572  1.00 92.17           N  
ATOM    655  CA  LEU A  85      -0.144   7.056 -21.442  1.00 92.17           C  
ATOM    656  C   LEU A  85       1.154   7.768 -21.048  1.00 92.17           C  
ATOM    657  CB  LEU A  85      -0.754   6.342 -20.219  1.00 92.17           C  
ATOM    658  O   LEU A  85       2.237   7.173 -21.076  1.00 92.17           O  
ATOM    659  CG  LEU A  85      -2.010   5.500 -20.480  1.00 92.17           C  
ATOM    660  CD1 LEU A  85      -2.494   4.905 -19.158  1.00 92.17           C  
ATOM    661  CD2 LEU A  85      -3.139   6.335 -21.069  1.00 92.17           C  
ATOM    662  N   SER A  86       1.027   9.018 -20.609  1.00 91.41           N  
ATOM    663  CA  SER A  86       2.108   9.702 -19.902  1.00 91.41           C  
ATOM    664  C   SER A  86       2.239   9.191 -18.460  1.00 91.41           C  
ATOM    665  CB  SER A  86       1.904  11.216 -19.956  1.00 91.41           C  
ATOM    666  O   SER A  86       1.382   8.441 -17.981  1.00 91.41           O  
ATOM    667  OG  SER A  86       0.863  11.657 -19.106  1.00 91.41           O  
ATOM    668  N   ASP A  87       3.285   9.594 -17.740  1.00 86.84           N  
ATOM    669  CA  ASP A  87       3.445   9.287 -16.312  1.00 86.84           C  
ATOM    670  C   ASP A  87       2.284   9.843 -15.471  1.00 86.84           C  
ATOM    671  CB  ASP A  87       4.784   9.842 -15.802  1.00 86.84           C  
ATOM    672  O   ASP A  87       1.792   9.169 -14.558  1.00 86.84           O  
ATOM    673  CG  ASP A  87       6.002   9.070 -16.319  1.00 86.84           C  
ATOM    674  OD1 ASP A  87       5.848   7.865 -16.643  1.00 86.84           O  
ATOM    675  OD2 ASP A  87       7.084   9.698 -16.363  1.00 86.84           O  
ATOM    676  N   ALA A  88       1.770  11.028 -15.818  1.00 87.78           N  
ATOM    677  CA  ALA A  88       0.572  11.586 -15.201  1.00 87.78           C  
ATOM    678  C   ALA A  88      -0.656  10.703 -15.463  1.00 87.78           C  
ATOM    679  CB  ALA A  88       0.350  13.016 -15.704  1.00 87.78           C  
ATOM    680  O   ALA A  88      -1.358  10.339 -14.515  1.00 87.78           O  
ATOM    681  N   GLY A  89      -0.890  10.305 -16.717  1.00 90.51           N  
ATOM    682  CA  GLY A  89      -2.001   9.419 -17.076  1.00 90.51           C  
ATOM    683  C   GLY A  89      -1.907   8.061 -16.384  1.00 90.51           C  
ATOM    684  O   GLY A  89      -2.881   7.545 -15.832  1.00 90.51           O  
ATOM    685  N   ARG A  90      -0.693   7.515 -16.307  1.00 90.10           N  
ATOM    686  CA  ARG A  90      -0.370   6.284 -15.586  1.00 90.10           C  
ATOM    687  C   ARG A  90      -0.711   6.384 -14.093  1.00 90.10           C  
ATOM    688  CB  ARG A  90       1.121   6.013 -15.826  1.00 90.10           C  
ATOM    689  O   ARG A  90      -1.341   5.479 -13.544  1.00 90.10           O  
ATOM    690  CG  ARG A  90       1.500   4.620 -15.366  1.00 90.10           C  
ATOM    691  CD  ARG A  90       3.013   4.458 -15.306  1.00 90.10           C  
ATOM    692  NE  ARG A  90       3.411   3.050 -15.140  1.00 90.10           N  
ATOM    693  NH1 ARG A  90       5.653   3.466 -15.277  1.00 90.10           N  
ATOM    694  NH2 ARG A  90       4.980   1.396 -15.004  1.00 90.10           N  
ATOM    695  CZ  ARG A  90       4.665   2.643 -15.145  1.00 90.10           C  
ATOM    696  N   SER A  91      -0.342   7.487 -13.440  1.00 89.71           N  
ATOM    697  CA  SER A  91      -0.700   7.773 -12.043  1.00 89.71           C  
ATOM    698  C   SER A  91      -2.221   7.872 -11.858  1.00 89.71           C  
ATOM    699  CB  SER A  91      -0.024   9.079 -11.612  1.00 89.71           C  
ATOM    700  O   SER A  91      -2.783   7.330 -10.898  1.00 89.71           O  
ATOM    701  OG  SER A  91      -0.294   9.364 -10.252  1.00 89.71           O  
ATOM    702  N   TRP A  92      -2.915   8.500 -12.810  1.00 91.77           N  
ATOM    703  CA  TRP A  92      -4.367   8.682 -12.791  1.00 91.77           C  
ATOM    704  C   TRP A  92      -5.162   7.381 -12.835  1.00 91.77           C  
ATOM    705  CB  TRP A  92      -4.778   9.625 -13.923  1.00 91.77           C  
ATOM    706  O   TRP A  92      -6.144   7.247 -12.103  1.00 91.77           O  
ATOM    707  CG  TRP A  92      -4.847  11.031 -13.459  1.00 91.77           C  
ATOM    708  CD1 TRP A  92      -4.033  12.051 -13.808  1.00 91.77           C  
ATOM    709  CD2 TRP A  92      -5.790  11.561 -12.495  1.00 91.77           C  
ATOM    710  CE2 TRP A  92      -5.456  12.916 -12.255  1.00 91.77           C  
ATOM    711  CE3 TRP A  92      -6.881  11.018 -11.784  1.00 91.77           C  
ATOM    712  NE1 TRP A  92      -4.391  13.179 -13.097  1.00 91.77           N  
ATOM    713  CH2 TRP A  92      -7.254  13.115 -10.628  1.00 91.77           C  
ATOM    714  CZ2 TRP A  92      -6.173  13.659 -11.319  1.00 91.77           C  
ATOM    715  CZ3 TRP A  92      -7.621  11.786 -10.867  1.00 91.77           C  
ATOM    716  N   VAL A  93      -4.717   6.392 -13.615  1.00 92.31           N  
ATOM    717  CA  VAL A  93      -5.371   5.072 -13.692  1.00 92.31           C  
ATOM    718  C   VAL A  93      -5.500   4.418 -12.309  1.00 92.31           C  
ATOM    719  CB  VAL A  93      -4.601   4.158 -14.667  1.00 92.31           C  
ATOM    720  O   VAL A  93      -6.505   3.767 -12.009  1.00 92.31           O  
ATOM    721  CG1 VAL A  93      -5.104   2.707 -14.659  1.00 92.31           C  
ATOM    722  CG2 VAL A  93      -4.749   4.669 -16.103  1.00 92.31           C  
ATOM    723  N   ILE A  94      -4.515   4.616 -11.432  1.00 90.41           N  
ATOM    724  CA  ILE A  94      -4.531   4.069 -10.072  1.00 90.41           C  
ATOM    725  C   ILE A  94      -5.240   5.015  -9.099  1.00 90.41           C  
ATOM    726  CB  ILE A  94      -3.090   3.732  -9.641  1.00 90.41           C  
ATOM    727  O   ILE A  94      -6.102   4.584  -8.328  1.00 90.41           O  
ATOM    728  CG1 ILE A  94      -2.584   2.528 -10.454  1.00 90.41           C  
ATOM    729  CG2 ILE A  94      -3.035   3.412  -8.143  1.00 90.41           C  
ATOM    730  CD1 ILE A  94      -1.107   2.228 -10.216  1.00 90.41           C  
ATOM    731  N   THR A  95      -4.882   6.298  -9.119  1.00 92.10           N  
ATOM    732  CA  THR A  95      -5.331   7.268  -8.111  1.00 92.10           C  
ATOM    733  C   THR A  95      -6.812   7.616  -8.225  1.00 92.10           C  
ATOM    734  CB  THR A  95      -4.497   8.553  -8.148  1.00 92.10           C  
ATOM    735  O   THR A  95      -7.456   7.788  -7.192  1.00 92.10           O  
ATOM    736  CG2 THR A  95      -3.068   8.323  -7.669  1.00 92.10           C  
ATOM    737  OG1 THR A  95      -4.436   9.071  -9.444  1.00 92.10           O  
ATOM    738  N   ALA A  96      -7.384   7.632  -9.435  1.00 94.54           N  
ATOM    739  CA  ALA A  96      -8.805   7.904  -9.677  1.00 94.54           C  
ATOM    740  C   ALA A  96      -9.742   7.023  -8.835  1.00 94.54           C  
ATOM    741  CB  ALA A  96      -9.076   7.647 -11.162  1.00 94.54           C  
ATOM    742  O   ALA A  96     -10.669   7.509  -8.178  1.00 94.54           O  
ATOM    743  N   TYR A  97      -9.475   5.717  -8.829  1.00 94.43           N  
ATOM    744  CA  TYR A  97     -10.256   4.752  -8.060  1.00 94.43           C  
ATOM    745  C   TYR A  97     -10.177   5.046  -6.560  1.00 94.43           C  
ATOM    746  CB  TYR A  97      -9.741   3.345  -8.375  1.00 94.43           C  
ATOM    747  O   TYR A  97     -11.197   5.121  -5.881  1.00 94.43           O  
ATOM    748  CG  TYR A  97     -10.299   2.280  -7.455  1.00 94.43           C  
ATOM    749  CD1 TYR A  97      -9.593   1.906  -6.297  1.00 94.43           C  
ATOM    750  CD2 TYR A  97     -11.543   1.695  -7.735  1.00 94.43           C  
ATOM    751  CE1 TYR A  97     -10.135   0.958  -5.412  1.00 94.43           C  
ATOM    752  CE2 TYR A  97     -12.098   0.753  -6.848  1.00 94.43           C  
ATOM    753  OH  TYR A  97     -11.889  -0.563  -4.842  1.00 94.43           O  
ATOM    754  CZ  TYR A  97     -11.388   0.374  -5.689  1.00 94.43           C  
ATOM    755  N   VAL A  98      -8.968   5.263  -6.038  1.00 92.86           N  
ATOM    756  CA  VAL A  98      -8.764   5.448  -4.596  1.00 92.86           C  
ATOM    757  C   VAL A  98      -9.302   6.797  -4.113  1.00 92.86           C  
ATOM    758  CB  VAL A  98      -7.288   5.259  -4.223  1.00 92.86           C  
ATOM    759  O   VAL A  98      -9.804   6.882  -2.996  1.00 92.86           O  
ATOM    760  CG1 VAL A  98      -7.078   5.363  -2.709  1.00 92.86           C  
ATOM    761  CG2 VAL A  98      -6.773   3.884  -4.657  1.00 92.86           C  
ATOM    762  N   LEU A  99      -9.263   7.837  -4.950  1.00 93.42           N  
ATOM    763  CA  LEU A  99      -9.829   9.153  -4.643  1.00 93.42           C  
ATOM    764  C   LEU A  99     -11.338   9.088  -4.414  1.00 93.42           C  
ATOM    765  CB  LEU A  99      -9.529  10.112  -5.806  1.00 93.42           C  
ATOM    766  O   LEU A  99     -11.833   9.579  -3.401  1.00 93.42           O  
ATOM    767  CG  LEU A  99      -8.112  10.701  -5.779  1.00 93.42           C  
ATOM    768  CD1 LEU A  99      -7.829  11.344  -7.133  1.00 93.42           C  
ATOM    769  CD2 LEU A  99      -7.983  11.750  -4.672  1.00 93.42           C  
ATOM    770  N   THR A 100     -12.065   8.459  -5.336  1.00 94.68           N  
ATOM    771  CA  THR A 100     -13.521   8.297  -5.226  1.00 94.68           C  
ATOM    772  C   THR A 100     -13.897   7.267  -4.167  1.00 94.68           C  
ATOM    773  CB  THR A 100     -14.148   7.922  -6.571  1.00 94.68           C  
ATOM    774  O   THR A 100     -14.846   7.497  -3.422  1.00 94.68           O  
ATOM    775  CG2 THR A 100     -14.177   9.112  -7.522  1.00 94.68           C  
ATOM    776  OG1 THR A 100     -13.408   6.901  -7.189  1.00 94.68           O  
ATOM    777  N   PHE A 101     -13.121   6.187  -4.025  1.00 93.32           N  
ATOM    778  CA  PHE A 101     -13.298   5.216  -2.947  1.00 93.32           C  
ATOM    779  C   PHE A 101     -13.150   5.872  -1.567  1.00 93.32           C  
ATOM    780  CB  PHE A 101     -12.317   4.049  -3.109  1.00 93.32           C  
ATOM    781  O   PHE A 101     -14.071   5.839  -0.754  1.00 93.32           O  
ATOM    782  CG  PHE A 101     -12.407   3.041  -1.980  1.00 93.32           C  
ATOM    783  CD1 PHE A 101     -11.318   2.821  -1.116  1.00 93.32           C  
ATOM    784  CD2 PHE A 101     -13.608   2.345  -1.772  1.00 93.32           C  
ATOM    785  CE1 PHE A 101     -11.435   1.897  -0.060  1.00 93.32           C  
ATOM    786  CE2 PHE A 101     -13.730   1.427  -0.717  1.00 93.32           C  
ATOM    787  CZ  PHE A 101     -12.639   1.197   0.138  1.00 93.32           C  
ATOM    788  N   GLY A 102     -12.008   6.518  -1.324  1.00 89.57           N  
ATOM    789  CA  GLY A 102     -11.703   7.224  -0.086  1.00 89.57           C  
ATOM    790  C   GLY A 102     -12.696   8.347   0.186  1.00 89.57           C  
ATOM    791  O   GLY A 102     -13.317   8.375   1.238  1.00 89.57           O  
ATOM    792  N   GLY A 103     -12.902   9.249  -0.771  1.00 89.39           N  
ATOM    793  CA  GLY A 103     -13.714  10.446  -0.561  1.00 89.39           C  
ATOM    794  C   GLY A 103     -15.211  10.178  -0.385  1.00 89.39           C  
ATOM    795  O   GLY A 103     -15.895  10.942   0.298  1.00 89.39           O  
ATOM    796  N   LEU A 104     -15.727   9.075  -0.942  1.00 92.38           N  
ATOM    797  CA  LEU A 104     -17.157   8.762  -0.918  1.00 92.38           C  
ATOM    798  C   LEU A 104     -17.522   7.572  -0.023  1.00 92.38           C  
ATOM    799  CB  LEU A 104     -17.687   8.588  -2.352  1.00 92.38           C  
ATOM    800  O   LEU A 104     -18.714   7.306   0.124  1.00 92.38           O  
ATOM    801  CG  LEU A 104     -17.419   9.783  -3.288  1.00 92.38           C  
ATOM    802  CD1 LEU A 104     -17.852   9.408  -4.700  1.00 92.38           C  
ATOM    803  CD2 LEU A 104     -18.180  11.041  -2.864  1.00 92.38           C  
ATOM    804  N   MET A 105     -16.574   6.864   0.610  1.00 89.42           N  
ATOM    805  CA  MET A 105     -16.920   5.690   1.437  1.00 89.42           C  
ATOM    806  C   MET A 105     -17.855   6.030   2.604  1.00 89.42           C  
ATOM    807  CB  MET A 105     -15.682   4.944   1.960  1.00 89.42           C  
ATOM    808  O   MET A 105     -18.779   5.272   2.898  1.00 89.42           O  
ATOM    809  CG  MET A 105     -14.806   5.745   2.937  1.00 89.42           C  
ATOM    810  SD  MET A 105     -13.459   4.824   3.724  1.00 89.42           S  
ATOM    811  CE  MET A 105     -12.695   4.046   2.277  1.00 89.42           C  
ATOM    812  N   LEU A 106     -17.670   7.187   3.251  1.00 85.80           N  
ATOM    813  CA  LEU A 106     -18.539   7.605   4.356  1.00 85.80           C  
ATOM    814  C   LEU A 106     -19.961   7.888   3.857  1.00 85.80           C  
ATOM    815  CB  LEU A 106     -17.946   8.833   5.073  1.00 85.80           C  
ATOM    816  O   LEU A 106     -20.937   7.488   4.495  1.00 85.80           O  
ATOM    817  CG  LEU A 106     -16.597   8.597   5.779  1.00 85.80           C  
ATOM    818  CD1 LEU A 106     -16.178   9.858   6.529  1.00 85.80           C  
ATOM    819  CD2 LEU A 106     -16.658   7.465   6.800  1.00 85.80           C  
ATOM    820  N   LEU A 107     -20.076   8.509   2.680  1.00 88.12           N  
ATOM    821  CA  LEU A 107     -21.355   8.742   2.016  1.00 88.12           C  
ATOM    822  C   LEU A 107     -22.022   7.420   1.608  1.00 88.12           C  
ATOM    823  CB  LEU A 107     -21.117   9.668   0.808  1.00 88.12           C  
ATOM    824  O   LEU A 107     -23.219   7.242   1.827  1.00 88.12           O  
ATOM    825  CG  LEU A 107     -22.395  10.010   0.023  1.00 88.12           C  
ATOM    826  CD1 LEU A 107     -23.412  10.733   0.904  1.00 88.12           C  
ATOM    827  CD2 LEU A 107     -22.050  10.896  -1.172  1.00 88.12           C  
ATOM    828  N   GLY A 108     -21.247   6.478   1.067  1.00 87.41           N  
ATOM    829  CA  GLY A 108     -21.720   5.154   0.673  1.00 87.41           C  
ATOM    830  C   GLY A 108     -22.283   4.349   1.845  1.00 87.41           C  
ATOM    831  O   GLY A 108     -23.351   3.752   1.713  1.00 87.41           O  
ATOM    832  N   GLY A 109     -21.637   4.411   3.015  1.00 84.13           N  
ATOM    833  CA  GLY A 109     -22.157   3.813   4.249  1.00 84.13           C  
ATOM    834  C   GLY A 109     -23.517   4.389   4.657  1.00 84.13           C  
ATOM    835  O   GLY A 109     -24.473   3.638   4.853  1.00 84.13           O  
ATOM    836  N   ARG A 110     -23.645   5.725   4.687  1.00 83.55           N  
ATOM    837  CA  ARG A 110     -24.909   6.413   5.023  1.00 83.55           C  
ATOM    838  C   ARG A 110     -26.025   6.125   4.021  1.00 83.55           C  
ATOM    839  CB  ARG A 110     -24.676   7.930   5.105  1.00 83.55           C  
ATOM    840  O   ARG A 110     -27.185   5.997   4.404  1.00 83.55           O  
ATOM    841  CG  ARG A 110     -23.780   8.368   6.270  1.00 83.55           C  
ATOM    842  CD  ARG A 110     -24.401   8.067   7.640  1.00 83.55           C  
ATOM    843  NE  ARG A 110     -23.586   8.667   8.714  1.00 83.55           N  
ATOM    844  NH1 ARG A 110     -25.154  10.093   9.610  1.00 83.55           N  
ATOM    845  NH2 ARG A 110     -23.061  10.151  10.359  1.00 83.55           N  
ATOM    846  CZ  ARG A 110     -23.940   9.626   9.554  1.00 83.55           C  
ATOM    847  N   LEU A 111     -25.688   5.980   2.740  1.00 86.89           N  
ATOM    848  CA  LEU A 111     -26.645   5.586   1.708  1.00 86.89           C  
ATOM    849  C   LEU A 111     -27.243   4.198   1.998  1.00 86.89           C  
ATOM    850  CB  LEU A 111     -25.923   5.623   0.349  1.00 86.89           C  
ATOM    851  O   LEU A 111     -28.419   3.951   1.718  1.00 86.89           O  
ATOM    852  CG  LEU A 111     -26.868   5.575  -0.859  1.00 86.89           C  
ATOM    853  CD1 LEU A 111     -27.697   6.860  -0.951  1.00 86.89           C  
ATOM    854  CD2 LEU A 111     -26.058   5.438  -2.148  1.00 86.89           C  
ATOM    855  N   GLY A 112     -26.446   3.299   2.584  1.00 84.21           N  
ATOM    856  CA  GLY A 112     -26.877   1.984   3.056  1.00 84.21           C  
ATOM    857  C   GLY A 112     -27.932   2.073   4.154  1.00 84.21           C  
ATOM    858  O   GLY A 112     -28.946   1.378   4.081  1.00 84.21           O  
ATOM    859  N   ASP A 113     -27.737   2.961   5.123  1.00 82.71           N  
ATOM    860  CA  ASP A 113     -28.669   3.148   6.240  1.00 82.71           C  
ATOM    861  C   ASP A 113     -29.996   3.796   5.796  1.00 82.71           C  
ATOM    862  CB  ASP A 113     -27.966   3.943   7.352  1.00 82.71           C  
ATOM    863  O   ASP A 113     -31.070   3.390   6.251  1.00 82.71           O  
ATOM    864  CG  ASP A 113     -26.744   3.207   7.928  1.00 82.71           C  
ATOM    865  OD1 ASP A 113     -26.792   1.948   8.046  1.00 82.71           O  
ATOM    866  OD2 ASP A 113     -25.755   3.902   8.246  1.00 82.71           O  
ATOM    867  N   THR A 114     -29.951   4.727   4.832  1.00 84.51           N  
ATOM    868  CA  THR A 114     -31.148   5.440   4.345  1.00 84.51           C  
ATOM    869  C   THR A 114     -31.993   4.630   3.354  1.00 84.51           C  
ATOM    870  CB  THR A 114     -30.766   6.801   3.736  1.00 84.51           C  
ATOM    871  O   THR A 114     -33.224   4.594   3.454  1.00 84.51           O  
ATOM    872  CG2 THR A 114     -31.984   7.637   3.341  1.00 84.51           C  
ATOM    873  OG1 THR A 114     -30.058   7.576   4.672  1.00 84.51           O  
ATOM    874  N   ILE A 115     -31.372   3.994   2.353  1.00 85.59           N  
ATOM    875  CA  ILE A 115     -32.100   3.308   1.264  1.00 85.59           C  
ATOM    876  C   ILE A 115     -32.402   1.843   1.616  1.00 85.59           C  
ATOM    877  CB  ILE A 115     -31.345   3.478  -0.077  1.00 85.59           C  
ATOM    878  O   ILE A 115     -33.374   1.268   1.102  1.00 85.59           O  
ATOM    879  CG1 ILE A 115     -31.217   4.988  -0.400  1.00 85.59           C  
ATOM    880  CG2 ILE A 115     -32.045   2.728  -1.231  1.00 85.59           C  
ATOM    881  CD1 ILE A 115     -30.561   5.308  -1.746  1.00 85.59           C  
ATOM    882  N   GLY A 116     -31.621   1.273   2.534  1.00 88.99           N  
ATOM    883  CA  GLY A 116     -31.595  -0.143   2.874  1.00 88.99           C  
ATOM    884  C   GLY A 116     -30.291  -0.784   2.401  1.00 88.99           C  
ATOM    885  O   GLY A 116     -29.909  -0.679   1.229  1.00 88.99           O  
ATOM    886  N   ARG A 117     -29.599  -1.460   3.323  1.00 89.41           N  
ATOM    887  CA  ARG A 117     -28.223  -1.926   3.110  1.00 89.41           C  
ATOM    888  C   ARG A 117     -28.125  -2.943   1.976  1.00 89.41           C  
ATOM    889  CB  ARG A 117     -27.643  -2.491   4.417  1.00 89.41           C  
ATOM    890  O   ARG A 117     -27.176  -2.912   1.201  1.00 89.41           O  
ATOM    891  CG  ARG A 117     -27.589  -1.463   5.557  1.00 89.41           C  
ATOM    892  CD  ARG A 117     -27.020  -2.076   6.840  1.00 89.41           C  
ATOM    893  NE  ARG A 117     -26.865  -1.038   7.871  1.00 89.41           N  
ATOM    894  NH1 ARG A 117     -26.014  -2.313   9.593  1.00 89.41           N  
ATOM    895  NH2 ARG A 117     -26.354  -0.119   9.847  1.00 89.41           N  
ATOM    896  CZ  ARG A 117     -26.425  -1.177   9.103  1.00 89.41           C  
ATOM    897  N   LYS A 118     -29.122  -3.817   1.801  1.00 93.04           N  
ATOM    898  CA  LYS A 118     -29.092  -4.824   0.728  1.00 93.04           C  
ATOM    899  C   LYS A 118     -29.167  -4.167  -0.651  1.00 93.04           C  
ATOM    900  CB  LYS A 118     -30.224  -5.836   0.942  1.00 93.04           C  
ATOM    901  O   LYS A 118     -28.390  -4.521  -1.537  1.00 93.04           O  
ATOM    902  CG  LYS A 118     -30.321  -6.845  -0.209  1.00 93.04           C  
ATOM    903  CD  LYS A 118     -31.518  -7.767   0.003  1.00 93.04           C  
ATOM    904  CE  LYS A 118     -31.611  -8.729  -1.182  1.00 93.04           C  
ATOM    905  NZ  LYS A 118     -32.586  -9.811  -0.926  1.00 93.04           N  
ATOM    906  N   ARG A 119     -30.097  -3.226  -0.844  1.00 93.58           N  
ATOM    907  CA  ARG A 119     -30.247  -2.498  -2.119  1.00 93.58           C  
ATOM    908  C   ARG A 119     -29.001  -1.699  -2.443  1.00 93.58           C  
ATOM    909  CB  ARG A 119     -31.446  -1.550  -2.055  1.00 93.58           C  
ATOM    910  O   ARG A 119     -28.496  -1.807  -3.555  1.00 93.58           O  
ATOM    911  CG  ARG A 119     -32.755  -2.320  -2.199  1.00 93.58           C  
ATOM    912  CD  ARG A 119     -33.913  -1.421  -1.772  1.00 93.58           C  
ATOM    913  NE  ARG A 119     -35.147  -2.203  -1.605  1.00 93.58           N  
ATOM    914  NH1 ARG A 119     -36.635  -0.601  -2.306  1.00 93.58           N  
ATOM    915  NH2 ARG A 119     -37.388  -2.604  -1.674  1.00 93.58           N  
ATOM    916  CZ  ARG A 119     -36.378  -1.804  -1.864  1.00 93.58           C  
ATOM    917  N   THR A 120     -28.499  -0.950  -1.468  1.00 94.04           N  
ATOM    918  CA  THR A 120     -27.306  -0.125  -1.645  1.00 94.04           C  
ATOM    919  C   THR A 120     -26.087  -0.980  -1.983  1.00 94.04           C  
ATOM    920  CB  THR A 120     -27.082   0.733  -0.399  1.00 94.04           C  
ATOM    921  O   THR A 120     -25.368  -0.654  -2.923  1.00 94.04           O  
ATOM    922  CG2 THR A 120     -25.891   1.661  -0.569  1.00 94.04           C  
ATOM    923  OG1 THR A 120     -28.226   1.535  -0.210  1.00 94.04           O  
ATOM    924  N   PHE A 121     -25.911  -2.129  -1.319  1.00 95.27           N  
ATOM    925  CA  PHE A 121     -24.854  -3.081  -1.656  1.00 95.27           C  
ATOM    926  C   PHE A 121     -24.956  -3.550  -3.111  1.00 95.27           C  
ATOM    927  CB  PHE A 121     -24.901  -4.265  -0.684  1.00 95.27           C  
ATOM    928  O   PHE A 121     -23.995  -3.412  -3.859  1.00 95.27           O  
ATOM    929  CG  PHE A 121     -23.805  -5.284  -0.910  1.00 95.27           C  
ATOM    930  CD1 PHE A 121     -24.048  -6.446  -1.669  1.00 95.27           C  
ATOM    931  CD2 PHE A 121     -22.527  -5.055  -0.373  1.00 95.27           C  
ATOM    932  CE1 PHE A 121     -23.013  -7.374  -1.880  1.00 95.27           C  
ATOM    933  CE2 PHE A 121     -21.494  -5.984  -0.581  1.00 95.27           C  
ATOM    934  CZ  PHE A 121     -21.742  -7.147  -1.329  1.00 95.27           C  
ATOM    935  N   ILE A 122     -26.129  -4.029  -3.547  1.00 96.82           N  
ATOM    936  CA  ILE A 122     -26.339  -4.504  -4.926  1.00 96.82           C  
ATOM    937  C   ILE A 122     -26.065  -3.398  -5.954  1.00 96.82           C  
ATOM    938  CB  ILE A 122     -27.761  -5.096  -5.084  1.00 96.82           C  
ATOM    939  O   ILE A 122     -25.430  -3.669  -6.970  1.00 96.82           O  
ATOM    940  CG1 ILE A 122     -27.868  -6.420  -4.292  1.00 96.82           C  
ATOM    941  CG2 ILE A 122     -28.109  -5.338  -6.567  1.00 96.82           C  
ATOM    942  CD1 ILE A 122     -29.299  -6.959  -4.155  1.00 96.82           C  
ATOM    943  N   VAL A 123     -26.506  -2.162  -5.694  1.00 96.60           N  
ATOM    944  CA  VAL A 123     -26.234  -1.008  -6.568  1.00 96.60           C  
ATOM    945  C   VAL A 123     -24.734  -0.722  -6.647  1.00 96.60           C  
ATOM    946  CB  VAL A 123     -27.012   0.237  -6.096  1.00 96.60           C  
ATOM    947  O   VAL A 123     -24.217  -0.532  -7.745  1.00 96.60           O  
ATOM    948  CG1 VAL A 123     -26.589   1.521  -6.823  1.00 96.60           C  
ATOM    949  CG2 VAL A 123     -28.516   0.053  -6.344  1.00 96.60           C  
ATOM    950  N   GLY A 124     -24.026  -0.749  -5.515  1.00 96.75           N  
ATOM    951  CA  GLY A 124     -22.575  -0.570  -5.478  1.00 96.75           C  
ATOM    952  C   GLY A 124     -21.830  -1.649  -6.269  1.00 96.75           C  
ATOM    953  O   GLY A 124     -20.989  -1.320  -7.105  1.00 96.75           O  
ATOM    954  N   VAL A 125     -22.190  -2.929  -6.088  1.00 97.13           N  
ATOM    955  CA  VAL A 125     -21.593  -4.041  -6.854  1.00 97.13           C  
ATOM    956  C   VAL A 125     -21.914  -3.920  -8.346  1.00 97.13           C  
ATOM    957  CB  VAL A 125     -22.028  -5.430  -6.333  1.00 97.13           C  
ATOM    958  O   VAL A 125     -21.036  -4.135  -9.179  1.00 97.13           O  
ATOM    959  CG1 VAL A 125     -21.286  -6.549  -7.077  1.00 97.13           C  
ATOM    960  CG2 VAL A 125     -21.735  -5.621  -4.837  1.00 97.13           C  
ATOM    961  N   ALA A 126     -23.142  -3.545  -8.711  1.00 97.69           N  
ATOM    962  CA  ALA A 126     -23.529  -3.346 -10.107  1.00 97.69           C  
ATOM    963  C   ALA A 126     -22.737  -2.207 -10.761  1.00 97.69           C  
ATOM    964  CB  ALA A 126     -25.040  -3.105 -10.180  1.00 97.69           C  
ATOM    965  O   ALA A 126     -22.203  -2.391 -11.854  1.00 97.69           O  
ATOM    966  N   LEU A 127     -22.599  -1.066 -10.079  1.00 97.67           N  
ATOM    967  CA  LEU A 127     -21.802   0.060 -10.562  1.00 97.67           C  
ATOM    968  C   LEU A 127     -20.328  -0.326 -10.725  1.00 97.67           C  
ATOM    969  CB  LEU A 127     -21.981   1.251  -9.605  1.00 97.67           C  
ATOM    970  O   LEU A 127     -19.740  -0.025 -11.762  1.00 97.67           O  
ATOM    971  CG  LEU A 127     -21.185   2.507 -10.011  1.00 97.67           C  
ATOM    972  CD1 LEU A 127     -21.568   3.022 -11.400  1.00 97.67           C  
ATOM    973  CD2 LEU A 127     -21.454   3.623  -9.004  1.00 97.67           C  
ATOM    974  N   PHE A 128     -19.753  -1.042  -9.753  1.00 97.23           N  
ATOM    975  CA  PHE A 128     -18.391  -1.570  -9.847  1.00 97.23           C  
ATOM    976  C   PHE A 128     -18.235  -2.488 -11.069  1.00 97.23           C  
ATOM    977  CB  PHE A 128     -18.041  -2.297  -8.540  1.00 97.23           C  
ATOM    978  O   PHE A 128     -17.348  -2.278 -11.889  1.00 97.23           O  
ATOM    979  CG  PHE A 128     -16.610  -2.792  -8.479  1.00 97.23           C  
ATOM    980  CD1 PHE A 128     -16.264  -4.040  -9.035  1.00 97.23           C  
ATOM    981  CD2 PHE A 128     -15.617  -1.997  -7.875  1.00 97.23           C  
ATOM    982  CE1 PHE A 128     -14.932  -4.486  -8.988  1.00 97.23           C  
ATOM    983  CE2 PHE A 128     -14.287  -2.451  -7.823  1.00 97.23           C  
ATOM    984  CZ  PHE A 128     -13.948  -3.692  -8.381  1.00 97.23           C  
ATOM    985  N   THR A 129     -19.159  -3.437 -11.246  1.00 97.28           N  
ATOM    986  CA  THR A 129     -19.164  -4.420 -12.344  1.00 97.28           C  
ATOM    987  C   THR A 129     -19.262  -3.749 -13.718  1.00 97.28           C  
ATOM    988  CB  THR A 129     -20.339  -5.399 -12.167  1.00 97.28           C  
ATOM    989  O   THR A 129     -18.474  -4.054 -14.611  1.00 97.28           O  
ATOM    990  CG2 THR A 129     -20.354  -6.536 -13.182  1.00 97.28           C  
ATOM    991  OG1 THR A 129     -20.281  -6.031 -10.909  1.00 97.28           O  
ATOM    992  N   ILE A 130     -20.195  -2.807 -13.894  1.00 97.71           N  
ATOM    993  CA  ILE A 130     -20.352  -2.043 -15.143  1.00 97.71           C  
ATOM    994  C   ILE A 130     -19.088  -1.227 -15.417  1.00 97.71           C  
ATOM    995  CB  ILE A 130     -21.603  -1.135 -15.065  1.00 97.71           C  
ATOM    996  O   ILE A 130     -18.575  -1.223 -16.532  1.00 97.71           O  
ATOM    997  CG1 ILE A 130     -22.888  -1.997 -15.047  1.00 97.71           C  
ATOM    998  CG2 ILE A 130     -21.656  -0.142 -16.245  1.00 97.71           C  
ATOM    999  CD1 ILE A 130     -24.139  -1.225 -14.605  1.00 97.71           C  
ATOM   1000  N   SER A 131     -18.539  -0.587 -14.387  1.00 97.55           N  
ATOM   1001  CA  SER A 131     -17.322   0.210 -14.522  1.00 97.55           C  
ATOM   1002  C   SER A 131     -16.084  -0.660 -14.810  1.00 97.55           C  
ATOM   1003  CB  SER A 131     -17.132   1.086 -13.285  1.00 97.55           C  
ATOM   1004  O   SER A 131     -15.157  -0.201 -15.473  1.00 97.55           O  
ATOM   1005  OG  SER A 131     -18.282   1.847 -12.993  1.00 97.55           O  
ATOM   1006  N   SER A 132     -16.059  -1.935 -14.396  1.00 96.38           N  
ATOM   1007  CA  SER A 132     -15.055  -2.921 -14.836  1.00 96.38           C  
ATOM   1008  C   SER A 132     -15.160  -3.251 -16.322  1.00 96.38           C  
ATOM   1009  CB  SER A 132     -15.113  -4.206 -14.007  1.00 96.38           C  
ATOM   1010  O   SER A 132     -14.132  -3.320 -16.995  1.00 96.38           O  
ATOM   1011  OG  SER A 132     -14.845  -3.960 -12.639  1.00 96.38           O  
ATOM   1012  N   VAL A 133     -16.377  -3.371 -16.866  1.00 97.35           N  
ATOM   1013  CA  VAL A 133     -16.573  -3.506 -18.320  1.00 97.35           C  
ATOM   1014  C   VAL A 133     -16.054  -2.264 -19.044  1.00 97.35           C  
ATOM   1015  CB  VAL A 133     -18.049  -3.761 -18.691  1.00 97.35           C  
ATOM   1016  O   VAL A 133     -15.311  -2.401 -20.011  1.00 97.35           O  
ATOM   1017  CG1 VAL A 133     -18.241  -3.887 -20.208  1.00 97.35           C  
ATOM   1018  CG2 VAL A 133     -18.577  -5.055 -18.065  1.00 97.35           C  
ATOM   1019  N   LEU A 134     -16.384  -1.064 -18.549  1.00 97.14           N  
ATOM   1020  CA  LEU A 134     -15.918   0.197 -19.135  1.00 97.14           C  
ATOM   1021  C   LEU A 134     -14.387   0.309 -19.138  1.00 97.14           C  
ATOM   1022  CB  LEU A 134     -16.557   1.397 -18.415  1.00 97.14           C  
ATOM   1023  O   LEU A 134     -13.820   0.715 -20.147  1.00 97.14           O  
ATOM   1024  CG  LEU A 134     -18.079   1.539 -18.597  1.00 97.14           C  
ATOM   1025  CD1 LEU A 134     -18.574   2.736 -17.783  1.00 97.14           C  
ATOM   1026  CD2 LEU A 134     -18.481   1.752 -20.058  1.00 97.14           C  
ATOM   1027  N   CYS A 135     -13.705  -0.115 -18.067  1.00 95.69           N  
ATOM   1028  CA  CYS A 135     -12.240  -0.171 -18.056  1.00 95.69           C  
ATOM   1029  C   CYS A 135     -11.689  -1.146 -19.102  1.00 95.69           C  
ATOM   1030  CB  CYS A 135     -11.728  -0.553 -16.663  1.00 95.69           C  
ATOM   1031  O   CYS A 135     -10.720  -0.818 -19.777  1.00 95.69           O  
ATOM   1032  SG  CYS A 135     -11.849   0.876 -15.556  1.00 95.69           S  
ATOM   1033  N   ALA A 136     -12.302  -2.319 -19.274  1.00 95.48           N  
ATOM   1034  CA  ALA A 136     -11.838  -3.301 -20.252  1.00 95.48           C  
ATOM   1035  C   ALA A 136     -11.982  -2.829 -21.709  1.00 95.48           C  
ATOM   1036  CB  ALA A 136     -12.613  -4.599 -20.036  1.00 95.48           C  
ATOM   1037  O   ALA A 136     -11.166  -3.196 -22.553  1.00 95.48           O  
ATOM   1038  N   VAL A 137     -13.003  -2.027 -22.021  1.00 96.28           N  
ATOM   1039  CA  VAL A 137     -13.231  -1.502 -23.382  1.00 96.28           C  
ATOM   1040  C   VAL A 137     -12.613  -0.122 -23.614  1.00 96.28           C  
ATOM   1041  CB  VAL A 137     -14.717  -1.530 -23.785  1.00 96.28           C  
ATOM   1042  O   VAL A 137     -12.737   0.409 -24.715  1.00 96.28           O  
ATOM   1043  CG1 VAL A 137     -15.292  -2.949 -23.675  1.00 96.28           C  
ATOM   1044  CG2 VAL A 137     -15.577  -0.569 -22.960  1.00 96.28           C  
ATOM   1045  N   ALA A 138     -11.944   0.452 -22.609  1.00 95.29           N  
ATOM   1046  CA  ALA A 138     -11.316   1.761 -22.720  1.00 95.29           C  
ATOM   1047  C   ALA A 138     -10.289   1.798 -23.868  1.00 95.29           C  
ATOM   1048  CB  ALA A 138     -10.697   2.150 -21.375  1.00 95.29           C  
ATOM   1049  O   ALA A 138      -9.526   0.845 -24.093  1.00 95.29           O  
ATOM   1050  N   TRP A 139     -10.300   2.911 -24.600  1.00 94.22           N  
ATOM   1051  CA  TRP A 139      -9.485   3.136 -25.799  1.00 94.22           C  
ATOM   1052  C   TRP A 139      -8.513   4.309 -25.654  1.00 94.22           C  
ATOM   1053  CB  TRP A 139     -10.411   3.347 -27.001  1.00 94.22           C  
ATOM   1054  O   TRP A 139      -7.641   4.476 -26.500  1.00 94.22           O  
ATOM   1055  CG  TRP A 139     -11.333   4.523 -26.890  1.00 94.22           C  
ATOM   1056  CD1 TRP A 139     -10.980   5.820 -27.038  1.00 94.22           C  
ATOM   1057  CD2 TRP A 139     -12.754   4.535 -26.558  1.00 94.22           C  
ATOM   1058  CE2 TRP A 139     -13.208   5.888 -26.569  1.00 94.22           C  
ATOM   1059  CE3 TRP A 139     -13.699   3.536 -26.237  1.00 94.22           C  
ATOM   1060  NE1 TRP A 139     -12.070   6.632 -26.807  1.00 94.22           N  
ATOM   1061  CH2 TRP A 139     -15.464   5.209 -26.007  1.00 94.22           C  
ATOM   1062  CZ2 TRP A 139     -14.546   6.228 -26.316  1.00 94.22           C  
ATOM   1063  CZ3 TRP A 139     -15.038   3.869 -25.960  1.00 94.22           C  
ATOM   1064  N   ASP A 140      -8.648   5.110 -24.598  1.00 94.08           N  
ATOM   1065  CA  ASP A 140      -7.774   6.235 -24.279  1.00 94.08           C  
ATOM   1066  C   ASP A 140      -7.677   6.448 -22.757  1.00 94.08           C  
ATOM   1067  CB  ASP A 140      -8.248   7.506 -25.021  1.00 94.08           C  
ATOM   1068  O   ASP A 140      -8.346   5.783 -21.960  1.00 94.08           O  
ATOM   1069  CG  ASP A 140      -9.621   8.049 -24.602  1.00 94.08           C  
ATOM   1070  OD1 ASP A 140     -10.215   7.530 -23.631  1.00 94.08           O  
ATOM   1071  OD2 ASP A 140     -10.088   9.016 -25.236  1.00 94.08           O  
ATOM   1072  N   GLU A 141      -6.819   7.384 -22.347  1.00 93.37           N  
ATOM   1073  CA  GLU A 141      -6.639   7.758 -20.943  1.00 93.37           C  
ATOM   1074  C   GLU A 141      -7.951   8.218 -20.296  1.00 93.37           C  
ATOM   1075  CB  GLU A 141      -5.605   8.889 -20.871  1.00 93.37           C  
ATOM   1076  O   GLU A 141      -8.314   7.751 -19.217  1.00 93.37           O  
ATOM   1077  CG  GLU A 141      -5.207   9.212 -19.424  1.00 93.37           C  
ATOM   1078  CD  GLU A 141      -4.173  10.341 -19.355  1.00 93.37           C  
ATOM   1079  OE1 GLU A 141      -4.290  11.166 -18.422  1.00 93.37           O  
ATOM   1080  OE2 GLU A 141      -3.258  10.347 -20.207  1.00 93.37           O  
ATOM   1081  N   ALA A 142      -8.684   9.114 -20.962  1.00 93.63           N  
ATOM   1082  CA  ALA A 142      -9.866   9.752 -20.397  1.00 93.63           C  
ATOM   1083  C   ALA A 142     -10.972   8.734 -20.092  1.00 93.63           C  
ATOM   1084  CB  ALA A 142     -10.341  10.837 -21.370  1.00 93.63           C  
ATOM   1085  O   ALA A 142     -11.528   8.738 -18.990  1.00 93.63           O  
ATOM   1086  N   THR A 143     -11.265   7.827 -21.029  1.00 95.83           N  
ATOM   1087  CA  THR A 143     -12.261   6.768 -20.819  1.00 95.83           C  
ATOM   1088  C   THR A 143     -11.861   5.828 -19.694  1.00 95.83           C  
ATOM   1089  CB  THR A 143     -12.530   5.943 -22.084  1.00 95.83           C  
ATOM   1090  O   THR A 143     -12.702   5.500 -18.851  1.00 95.83           O  
ATOM   1091  CG2 THR A 143     -13.286   6.762 -23.119  1.00 95.83           C  
ATOM   1092  OG1 THR A 143     -11.360   5.432 -22.680  1.00 95.83           O  
ATOM   1093  N   LEU A 144     -10.583   5.445 -19.618  1.00 95.66           N  
ATOM   1094  CA  LEU A 144     -10.092   4.577 -18.554  1.00 95.66           C  
ATOM   1095  C   LEU A 144     -10.183   5.261 -17.184  1.00 95.66           C  
ATOM   1096  CB  LEU A 144      -8.659   4.126 -18.886  1.00 95.66           C  
ATOM   1097  O   LEU A 144     -10.670   4.655 -16.231  1.00 95.66           O  
ATOM   1098  CG  LEU A 144      -8.075   3.119 -17.880  1.00 95.66           C  
ATOM   1099  CD1 LEU A 144      -8.911   1.844 -17.749  1.00 95.66           C  
ATOM   1100  CD2 LEU A 144      -6.681   2.695 -18.325  1.00 95.66           C  
ATOM   1101  N   VAL A 145      -9.776   6.526 -17.080  1.00 94.86           N  
ATOM   1102  CA  VAL A 145      -9.820   7.300 -15.830  1.00 94.86           C  
ATOM   1103  C   VAL A 145     -11.260   7.516 -15.361  1.00 94.86           C  
ATOM   1104  CB  VAL A 145      -9.057   8.628 -15.996  1.00 94.86           C  
ATOM   1105  O   VAL A 145     -11.551   7.290 -14.187  1.00 94.86           O  
ATOM   1106  CG1 VAL A 145      -9.246   9.572 -14.801  1.00 94.86           C  
ATOM   1107  CG2 VAL A 145      -7.554   8.343 -16.117  1.00 94.86           C  
ATOM   1108  N   ILE A 146     -12.190   7.865 -16.257  1.00 95.59           N  
ATOM   1109  CA  ILE A 146     -13.621   8.007 -15.925  1.00 95.59           C  
ATOM   1110  C   ILE A 146     -14.208   6.674 -15.441  1.00 95.59           C  
ATOM   1111  CB  ILE A 146     -14.402   8.565 -17.137  1.00 95.59           C  
ATOM   1112  O   ILE A 146     -14.951   6.633 -14.453  1.00 95.59           O  
ATOM   1113  CG1 ILE A 146     -14.004  10.037 -17.392  1.00 95.59           C  
ATOM   1114  CG2 ILE A 146     -15.927   8.472 -16.918  1.00 95.59           C  
ATOM   1115  CD1 ILE A 146     -14.464  10.572 -18.755  1.00 95.59           C  
ATOM   1116  N   ALA A 147     -13.850   5.568 -16.096  1.00 97.08           N  
ATOM   1117  CA  ALA A 147     -14.267   4.241 -15.670  1.00 97.08           C  
ATOM   1118  C   ALA A 147     -13.689   3.882 -14.286  1.00 97.08           C  
ATOM   1119  CB  ALA A 147     -13.882   3.247 -16.767  1.00 97.08           C  
ATOM   1120  O   ALA A 147     -14.419   3.377 -13.434  1.00 97.08           O  
ATOM   1121  N   ARG A 148     -12.425   4.226 -14.000  1.00 96.13           N  
ATOM   1122  CA  ARG A 148     -11.786   4.015 -12.686  1.00 96.13           C  
ATOM   1123  C   ARG A 148     -12.397   4.875 -11.579  1.00 96.13           C  
ATOM   1124  CB  ARG A 148     -10.270   4.261 -12.793  1.00 96.13           C  
ATOM   1125  O   ARG A 148     -12.629   4.356 -10.489  1.00 96.13           O  
ATOM   1126  CG  ARG A 148      -9.524   3.185 -13.603  1.00 96.13           C  
ATOM   1127  CD  ARG A 148      -9.459   1.824 -12.906  1.00 96.13           C  
ATOM   1128  NE  ARG A 148      -8.608   1.863 -11.705  1.00 96.13           N  
ATOM   1129  NH1 ARG A 148      -9.488   0.011 -10.707  1.00 96.13           N  
ATOM   1130  NH2 ARG A 148      -7.779   1.024  -9.750  1.00 96.13           N  
ATOM   1131  CZ  ARG A 148      -8.628   0.973 -10.732  1.00 96.13           C  
ATOM   1132  N   LEU A 149     -12.724   6.141 -11.855  1.00 95.49           N  
ATOM   1133  CA  LEU A 149     -13.504   6.989 -10.942  1.00 95.49           C  
ATOM   1134  C   LEU A 149     -14.843   6.311 -10.611  1.00 95.49           C  
ATOM   1135  CB  LEU A 149     -13.758   8.377 -11.577  1.00 95.49           C  
ATOM   1136  O   LEU A 149     -15.205   6.166  -9.448  1.00 95.49           O  
ATOM   1137  CG  LEU A 149     -12.547   9.326 -11.662  1.00 95.49           C  
ATOM   1138  CD1 LEU A 149     -12.874  10.546 -12.521  1.00 95.49           C  
ATOM   1139  CD2 LEU A 149     -12.122   9.851 -10.292  1.00 95.49           C  
ATOM   1140  N   SER A 150     -15.551   5.821 -11.629  1.00 96.87           N  
ATOM   1141  CA  SER A 150     -16.850   5.156 -11.458  1.00 96.87           C  
ATOM   1142  C   SER A 150     -16.742   3.840 -10.667  1.00 96.87           C  
ATOM   1143  CB  SER A 150     -17.499   4.916 -12.825  1.00 96.87           C  
ATOM   1144  O   SER A 150     -17.592   3.553  -9.821  1.00 96.87           O  
ATOM   1145  OG  SER A 150     -17.596   6.128 -13.553  1.00 96.87           O  
ATOM   1146  N   GLN A 151     -15.663   3.069 -10.861  1.00 95.83           N  
ATOM   1147  CA  GLN A 151     -15.366   1.882 -10.048  1.00 95.83           C  
ATOM   1148  C   GLN A 151     -15.162   2.234  -8.573  1.00 95.83           C  
ATOM   1149  CB  GLN A 151     -14.100   1.165 -10.535  1.00 95.83           C  
ATOM   1150  O   GLN A 151     -15.700   1.546  -7.704  1.00 95.83           O  
ATOM   1151  CG  GLN A 151     -14.291   0.359 -11.818  1.00 95.83           C  
ATOM   1152  CD  GLN A 151     -13.029  -0.362 -12.239  1.00 95.83           C  
ATOM   1153  NE2 GLN A 151     -12.962  -0.874 -13.433  1.00 95.83           N  
ATOM   1154  OE1 GLN A 151     -12.050  -0.451 -11.534  1.00 95.83           O  
ATOM   1155  N   GLY A 152     -14.416   3.304  -8.282  1.00 95.56           N  
ATOM   1156  CA  GLY A 152     -14.180   3.744  -6.909  1.00 95.56           C  
ATOM   1157  C   GLY A 152     -15.466   4.201  -6.222  1.00 95.56           C  
ATOM   1158  O   GLY A 152     -15.685   3.841  -5.068  1.00 95.56           O  
ATOM   1159  N   VAL A 153     -16.385   4.857  -6.948  1.00 96.25           N  
ATOM   1160  CA  VAL A 153     -17.753   5.142  -6.463  1.00 96.25           C  
ATOM   1161  C   VAL A 153     -18.501   3.844  -6.128  1.00 96.25           C  
ATOM   1162  CB  VAL A 153     -18.577   5.957  -7.486  1.00 96.25           C  
ATOM   1163  O   VAL A 153     -19.076   3.722  -5.047  1.00 96.25           O  
ATOM   1164  CG1 VAL A 153     -19.988   6.265  -6.961  1.00 96.25           C  
ATOM   1165  CG2 VAL A 153     -17.953   7.311  -7.840  1.00 96.25           C  
ATOM   1166  N   GLY A 154     -18.478   2.846  -7.019  1.00 96.31           N  
ATOM   1167  CA  GLY A 154     -19.114   1.545  -6.773  1.00 96.31           C  
ATOM   1168  C   GLY A 154     -18.564   0.845  -5.526  1.00 96.31           C  
ATOM   1169  O   GLY A 154     -19.328   0.351  -4.694  1.00 96.31           O  
ATOM   1170  N   SER A 155     -17.242   0.880  -5.352  1.00 95.20           N  
ATOM   1171  CA  SER A 155     -16.547   0.326  -4.187  1.00 95.20           C  
ATOM   1172  C   SER A 155     -16.857   1.091  -2.893  1.00 95.20           C  
ATOM   1173  CB  SER A 155     -15.047   0.316  -4.476  1.00 95.20           C  
ATOM   1174  O   SER A 155     -17.138   0.472  -1.864  1.00 95.20           O  
ATOM   1175  OG  SER A 155     -14.371  -0.431  -3.493  1.00 95.20           O  
ATOM   1176  N   ALA A 156     -16.912   2.429  -2.954  1.00 94.10           N  
ATOM   1177  CA  ALA A 156     -17.278   3.299  -1.833  1.00 94.10           C  
ATOM   1178  C   ALA A 156     -18.694   3.024  -1.328  1.00 94.10           C  
ATOM   1179  CB  ALA A 156     -17.197   4.763  -2.279  1.00 94.10           C  
ATOM   1180  O   ALA A 156     -18.966   3.178  -0.144  1.00 94.10           O  
ATOM   1181  N   ILE A 157     -19.600   2.611  -2.211  1.00 94.93           N  
ATOM   1182  CA  ILE A 157     -20.963   2.232  -1.844  1.00 94.93           C  
ATOM   1183  C   ILE A 157     -20.983   0.806  -1.281  1.00 94.93           C  
ATOM   1184  CB  ILE A 157     -21.886   2.424  -3.066  1.00 94.93           C  
ATOM   1185  O   ILE A 157     -21.561   0.556  -0.222  1.00 94.93           O  
ATOM   1186  CG1 ILE A 157     -21.984   3.924  -3.437  1.00 94.93           C  
ATOM   1187  CG2 ILE A 157     -23.291   1.887  -2.770  1.00 94.93           C  
ATOM   1188  CD1 ILE A 157     -22.663   4.178  -4.788  1.00 94.93           C  
ATOM   1189  N   ALA A 158     -20.357  -0.142  -1.977  1.00 94.69           N  
ATOM   1190  CA  ALA A 158     -20.486  -1.560  -1.673  1.00 94.69           C  
ATOM   1191  C   ALA A 158     -19.694  -2.005  -0.434  1.00 94.69           C  
ATOM   1192  CB  ALA A 158     -20.069  -2.344  -2.912  1.00 94.69           C  
ATOM   1193  O   ALA A 158     -20.236  -2.751   0.378  1.00 94.69           O  
ATOM   1194  N   SER A 159     -18.446  -1.559  -0.257  1.00 90.49           N  
ATOM   1195  CA  SER A 159     -17.575  -2.026   0.835  1.00 90.49           C  
ATOM   1196  C   SER A 159     -18.103  -1.662   2.238  1.00 90.49           C  
ATOM   1197  CB  SER A 159     -16.129  -1.562   0.616  1.00 90.49           C  
ATOM   1198  O   SER A 159     -18.360  -2.585   3.020  1.00 90.49           O  
ATOM   1199  OG  SER A 159     -15.286  -2.071   1.633  1.00 90.49           O  
ATOM   1200  N   PRO A 160     -18.381  -0.381   2.575  1.00 87.88           N  
ATOM   1201  CA  PRO A 160     -18.906  -0.032   3.900  1.00 87.88           C  
ATOM   1202  C   PRO A 160     -20.301  -0.616   4.141  1.00 87.88           C  
ATOM   1203  CB  PRO A 160     -18.912   1.497   3.960  1.00 87.88           C  
ATOM   1204  O   PRO A 160     -20.593  -1.092   5.238  1.00 87.88           O  
ATOM   1205  CG  PRO A 160     -18.996   1.909   2.497  1.00 87.88           C  
ATOM   1206  CD  PRO A 160     -18.210   0.822   1.772  1.00 87.88           C  
ATOM   1207  N   THR A 161     -21.150  -0.665   3.108  1.00 90.94           N  
ATOM   1208  CA  THR A 161     -22.466  -1.309   3.206  1.00 90.94           C  
ATOM   1209  C   THR A 161     -22.338  -2.817   3.443  1.00 90.94           C  
ATOM   1210  CB  THR A 161     -23.303  -1.048   1.950  1.00 90.94           C  
ATOM   1211  O   THR A 161     -23.116  -3.390   4.203  1.00 90.94           O  
ATOM   1212  CG2 THR A 161     -24.736  -1.512   2.144  1.00 90.94           C  
ATOM   1213  OG1 THR A 161     -23.414   0.326   1.690  1.00 90.94           O  
ATOM   1214  N   GLY A 162     -21.340  -3.466   2.838  1.00 91.27           N  
ATOM   1215  CA  GLY A 162     -21.008  -4.872   3.055  1.00 91.27           C  
ATOM   1216  C   GLY A 162     -20.626  -5.142   4.507  1.00 91.27           C  
ATOM   1217  O   GLY A 162     -21.212  -6.019   5.139  1.00 91.27           O  
ATOM   1218  N   LEU A 163     -19.731  -4.335   5.080  1.00 87.01           N  
ATOM   1219  CA  LEU A 163     -19.370  -4.447   6.496  1.00 87.01           C  
ATOM   1220  C   LEU A 163     -20.589  -4.243   7.415  1.00 87.01           C  
ATOM   1221  CB  LEU A 163     -18.246  -3.441   6.792  1.00 87.01           C  
ATOM   1222  O   LEU A 163     -20.808  -5.001   8.360  1.00 87.01           O  
ATOM   1223  CG  LEU A 163     -17.667  -3.559   8.214  1.00 87.01           C  
ATOM   1224  CD1 LEU A 163     -17.018  -4.924   8.462  1.00 87.01           C  
ATOM   1225  CD2 LEU A 163     -16.610  -2.475   8.421  1.00 87.01           C  
ATOM   1226  N   ALA A 164     -21.451  -3.277   7.094  1.00 86.72           N  
ATOM   1227  CA  ALA A 164     -22.693  -3.047   7.823  1.00 86.72           C  
ATOM   1228  C   ALA A 164     -23.680  -4.231   7.705  1.00 86.72           C  
ATOM   1229  CB  ALA A 164     -23.280  -1.730   7.304  1.00 86.72           C  
ATOM   1230  O   ALA A 164     -24.392  -4.547   8.663  1.00 86.72           O  
ATOM   1231  N   LEU A 165     -23.710  -4.915   6.556  1.00 89.59           N  
ATOM   1232  CA  LEU A 165     -24.492  -6.136   6.341  1.00 89.59           C  
ATOM   1233  C   LEU A 165     -23.958  -7.319   7.150  1.00 89.59           C  
ATOM   1234  CB  LEU A 165     -24.527  -6.498   4.847  1.00 89.59           C  
ATOM   1235  O   LEU A 165     -24.777  -8.106   7.625  1.00 89.59           O  
ATOM   1236  CG  LEU A 165     -25.522  -5.672   4.027  1.00 89.59           C  
ATOM   1237  CD1 LEU A 165     -25.162  -5.777   2.547  1.00 89.59           C  
ATOM   1238  CD2 LEU A 165     -26.959  -6.163   4.236  1.00 89.59           C  
ATOM   1239  N   VAL A 166     -22.639  -7.436   7.358  1.00 87.76           N  
ATOM   1240  CA  VAL A 166     -22.056  -8.442   8.270  1.00 87.76           C  
ATOM   1241  C   VAL A 166     -22.645  -8.259   9.668  1.00 87.76           C  
ATOM   1242  CB  VAL A 166     -20.510  -8.363   8.320  1.00 87.76           C  
ATOM   1243  O   VAL A 166     -23.194  -9.200  10.243  1.00 87.76           O  
ATOM   1244  CG1 VAL A 166     -19.879  -9.289   9.364  1.00 87.76           C  
ATOM   1245  CG2 VAL A 166     -19.896  -8.736   6.971  1.00 87.76           C  
ATOM   1246  N   ALA A 167     -22.628  -7.026  10.177  1.00 83.28           N  
ATOM   1247  CA  ALA A 167     -23.128  -6.715  11.511  1.00 83.28           C  
ATOM   1248  C   ALA A 167     -24.635  -6.989  11.685  1.00 83.28           C  
ATOM   1249  CB  ALA A 167     -22.778  -5.257  11.823  1.00 83.28           C  
ATOM   1250  O   ALA A 167     -25.064  -7.330  12.784  1.00 83.28           O  
ATOM   1251  N   THR A 168     -25.456  -6.867  10.636  1.00 84.29           N  
ATOM   1252  CA  THR A 168     -26.917  -7.075  10.744  1.00 84.29           C  
ATOM   1253  C   THR A 168     -27.406  -8.448  10.315  1.00 84.29           C  
ATOM   1254  CB  THR A 168     -27.695  -6.013   9.966  1.00 84.29           C  
ATOM   1255  O   THR A 168     -28.490  -8.856  10.720  1.00 84.29           O  
ATOM   1256  CG2 THR A 168     -27.577  -4.686  10.705  1.00 84.29           C  
ATOM   1257  OG1 THR A 168     -27.214  -5.869   8.645  1.00 84.29           O  
ATOM   1258  N   THR A 169     -26.643  -9.161   9.487  1.00 86.60           N  
ATOM   1259  CA  THR A 169     -27.025 -10.497   9.006  1.00 86.60           C  
ATOM   1260  C   THR A 169     -26.614 -11.574  10.003  1.00 86.60           C  
ATOM   1261  CB  THR A 169     -26.410 -10.788   7.628  1.00 86.60           C  
ATOM   1262  O   THR A 169     -27.323 -12.569  10.156  1.00 86.60           O  
ATOM   1263  CG2 THR A 169     -26.928 -12.079   6.997  1.00 86.60           C  
ATOM   1264  OG1 THR A 169     -26.730  -9.743   6.737  1.00 86.60           O  
ATOM   1265  N   PHE A 170     -25.488 -11.373  10.695  1.00 85.89           N  
ATOM   1266  CA  PHE A 170     -24.926 -12.366  11.601  1.00 85.89           C  
ATOM   1267  C   PHE A 170     -25.193 -12.012  13.071  1.00 85.89           C  
ATOM   1268  CB  PHE A 170     -23.444 -12.575  11.280  1.00 85.89           C  
ATOM   1269  O   PHE A 170     -24.927 -10.875  13.497  1.00 85.89           O  
ATOM   1270  CG  PHE A 170     -23.215 -12.963   9.830  1.00 85.89           C  
ATOM   1271  CD1 PHE A 170     -23.775 -14.142   9.323  1.00 85.89           C  
ATOM   1272  CD2 PHE A 170     -22.521 -12.114   8.957  1.00 85.89           C  
ATOM   1273  CE1 PHE A 170     -23.578 -14.518   7.983  1.00 85.89           C  
ATOM   1274  CE2 PHE A 170     -22.368 -12.450   7.601  1.00 85.89           C  
ATOM   1275  CZ  PHE A 170     -22.886 -13.661   7.117  1.00 85.89           C  
ATOM   1276  N   PRO A 171     -25.720 -12.968  13.863  1.00 83.95           N  
ATOM   1277  CA  PRO A 171     -25.982 -12.743  15.279  1.00 83.95           C  
ATOM   1278  C   PRO A 171     -24.677 -12.427  16.019  1.00 83.95           C  
ATOM   1279  CB  PRO A 171     -26.653 -14.024  15.787  1.00 83.95           C  
ATOM   1280  O   PRO A 171     -23.616 -12.931  15.643  1.00 83.95           O  
ATOM   1281  CG  PRO A 171     -26.128 -15.105  14.844  1.00 83.95           C  
ATOM   1282  CD  PRO A 171     -25.978 -14.364  13.518  1.00 83.95           C  
ATOM   1283  N   LYS A 172     -24.768 -11.584  17.059  1.00 81.69           N  
ATOM   1284  CA  LYS A 172     -23.650 -11.277  17.971  1.00 81.69           C  
ATOM   1285  C   LYS A 172     -23.010 -12.583  18.479  1.00 81.69           C  
ATOM   1286  CB  LYS A 172     -24.145 -10.410  19.152  1.00 81.69           C  
ATOM   1287  O   LYS A 172     -23.721 -13.569  18.686  1.00 81.69           O  
ATOM   1288  CG  LYS A 172     -24.407  -8.934  18.789  1.00 81.69           C  
ATOM   1289  CD  LYS A 172     -24.903  -8.103  19.994  1.00 81.69           C  
ATOM   1290  CE  LYS A 172     -24.534  -6.607  19.894  1.00 81.69           C  
ATOM   1291  NZ  LYS A 172     -24.252  -6.005  21.228  1.00 81.69           N  
ATOM   1292  N   GLY A 173     -21.688 -12.591  18.656  1.00 80.43           N  
ATOM   1293  CA  GLY A 173     -20.917 -13.769  19.059  1.00 80.43           C  
ATOM   1294  C   GLY A 173     -20.160 -14.459  17.909  1.00 80.43           C  
ATOM   1295  O   GLY A 173     -19.885 -13.837  16.878  1.00 80.43           O  
ATOM   1296  N   PRO A 174     -19.830 -15.762  18.043  1.00 82.97           N  
ATOM   1297  CA  PRO A 174     -18.861 -16.448  17.178  1.00 82.97           C  
ATOM   1298  C   PRO A 174     -19.152 -16.359  15.675  1.00 82.97           C  
ATOM   1299  CB  PRO A 174     -18.873 -17.909  17.644  1.00 82.97           C  
ATOM   1300  O   PRO A 174     -18.231 -16.271  14.866  1.00 82.97           O  
ATOM   1301  CG  PRO A 174     -19.251 -17.811  19.120  1.00 82.97           C  
ATOM   1302  CD  PRO A 174     -20.217 -16.629  19.152  1.00 82.97           C  
ATOM   1303  N   ALA A 175     -20.432 -16.350  15.291  1.00 84.39           N  
ATOM   1304  CA  ALA A 175     -20.857 -16.273  13.898  1.00 84.39           C  
ATOM   1305  C   ALA A 175     -20.508 -14.927  13.238  1.00 84.39           C  
ATOM   1306  CB  ALA A 175     -22.365 -16.537  13.859  1.00 84.39           C  
ATOM   1307  O   ALA A 175     -20.021 -14.910  12.106  1.00 84.39           O  
ATOM   1308  N   ARG A 176     -20.728 -13.804  13.939  1.00 83.64           N  
ATOM   1309  CA  ARG A 176     -20.344 -12.471  13.453  1.00 83.64           C  
ATOM   1310  C   ARG A 176     -18.830 -12.323  13.421  1.00 83.64           C  
ATOM   1311  CB  ARG A 176     -20.998 -11.393  14.322  1.00 83.64           C  
ATOM   1312  O   ARG A 176     -18.314 -11.856  12.414  1.00 83.64           O  
ATOM   1313  CG  ARG A 176     -20.678  -9.971  13.833  1.00 83.64           C  
ATOM   1314  CD  ARG A 176     -21.302  -8.925  14.756  1.00 83.64           C  
ATOM   1315  NE  ARG A 176     -22.772  -9.034  14.782  1.00 83.64           N  
ATOM   1316  NH1 ARG A 176     -23.166  -7.207  16.105  1.00 83.64           N  
ATOM   1317  NH2 ARG A 176     -24.873  -8.453  15.330  1.00 83.64           N  
ATOM   1318  CZ  ARG A 176     -23.595  -8.227  15.412  1.00 83.64           C  
ATOM   1319  N   ASN A 177     -18.129 -12.798  14.449  1.00 82.25           N  
ATOM   1320  CA  ASN A 177     -16.666 -12.737  14.509  1.00 82.25           C  
ATOM   1321  C   ASN A 177     -16.044 -13.494  13.337  1.00 82.25           C  
ATOM   1322  CB  ASN A 177     -16.150 -13.319  15.838  1.00 82.25           C  
ATOM   1323  O   ASN A 177     -15.159 -12.973  12.665  1.00 82.25           O  
ATOM   1324  CG  ASN A 177     -16.667 -12.594  17.061  1.00 82.25           C  
ATOM   1325  ND2 ASN A 177     -16.161 -12.917  18.228  1.00 82.25           N  
ATOM   1326  OD1 ASN A 177     -17.569 -11.788  16.986  1.00 82.25           O  
ATOM   1327  N   ALA A 178     -16.553 -14.695  13.042  1.00 85.61           N  
ATOM   1328  CA  ALA A 178     -16.119 -15.477  11.892  1.00 85.61           C  
ATOM   1329  C   ALA A 178     -16.389 -14.743  10.569  1.00 85.61           C  
ATOM   1330  CB  ALA A 178     -16.818 -16.840  11.935  1.00 85.61           C  
ATOM   1331  O   ALA A 178     -15.518 -14.703   9.706  1.00 85.61           O  
ATOM   1332  N   ALA A 179     -17.559 -14.122  10.406  1.00 87.63           N  
ATOM   1333  CA  ALA A 179     -17.880 -13.370   9.194  1.00 87.63           C  
ATOM   1334  C   ALA A 179     -17.006 -12.112   9.022  1.00 87.63           C  
ATOM   1335  CB  ALA A 179     -19.372 -13.044   9.212  1.00 87.63           C  
ATOM   1336  O   ALA A 179     -16.520 -11.857   7.919  1.00 87.63           O  
ATOM   1337  N   THR A 180     -16.743 -11.364  10.098  1.00 85.91           N  
ATOM   1338  CA  THR A 180     -15.808 -10.226  10.105  1.00 85.91           C  
ATOM   1339  C   THR A 180     -14.378 -10.683   9.809  1.00 85.91           C  
ATOM   1340  CB  THR A 180     -15.855  -9.495  11.458  1.00 85.91           C  
ATOM   1341  O   THR A 180     -13.684 -10.055   9.011  1.00 85.91           O  
ATOM   1342  CG2 THR A 180     -14.957  -8.259  11.499  1.00 85.91           C  
ATOM   1343  OG1 THR A 180     -17.162  -9.035  11.712  1.00 85.91           O  
ATOM   1344  N   ALA A 181     -13.946 -11.813  10.379  1.00 86.09           N  
ATOM   1345  CA  ALA A 181     -12.638 -12.401  10.107  1.00 86.09           C  
ATOM   1346  C   ALA A 181     -12.500 -12.830   8.639  1.00 86.09           C  
ATOM   1347  CB  ALA A 181     -12.408 -13.580  11.059  1.00 86.09           C  
ATOM   1348  O   ALA A 181     -11.472 -12.562   8.023  1.00 86.09           O  
ATOM   1349  N   VAL A 182     -13.542 -13.428   8.047  1.00 89.59           N  
ATOM   1350  CA  VAL A 182     -13.565 -13.748   6.611  1.00 89.59           C  
ATOM   1351  C   VAL A 182     -13.498 -12.473   5.777  1.00 89.59           C  
ATOM   1352  CB  VAL A 182     -14.789 -14.602   6.228  1.00 89.59           C  
ATOM   1353  O   VAL A 182     -12.699 -12.414   4.850  1.00 89.59           O  
ATOM   1354  CG1 VAL A 182     -14.923 -14.759   4.705  1.00 89.59           C  
ATOM   1355  CG2 VAL A 182     -14.667 -16.017   6.807  1.00 89.59           C  
ATOM   1356  N   PHE A 183     -14.272 -11.437   6.111  1.00 87.66           N  
ATOM   1357  CA  PHE A 183     -14.220 -10.150   5.412  1.00 87.66           C  
ATOM   1358  C   PHE A 183     -12.803  -9.553   5.418  1.00 87.66           C  
ATOM   1359  CB  PHE A 183     -15.237  -9.193   6.048  1.00 87.66           C  
ATOM   1360  O   PHE A 183     -12.285  -9.179   4.367  1.00 87.66           O  
ATOM   1361  CG  PHE A 183     -15.329  -7.849   5.358  1.00 87.66           C  
ATOM   1362  CD1 PHE A 183     -14.524  -6.771   5.775  1.00 87.66           C  
ATOM   1363  CD2 PHE A 183     -16.218  -7.678   4.284  1.00 87.66           C  
ATOM   1364  CE1 PHE A 183     -14.623  -5.528   5.125  1.00 87.66           C  
ATOM   1365  CE2 PHE A 183     -16.342  -6.428   3.656  1.00 87.66           C  
ATOM   1366  CZ  PHE A 183     -15.540  -5.353   4.074  1.00 87.66           C  
ATOM   1367  N   ALA A 184     -12.138  -9.542   6.576  1.00 84.78           N  
ATOM   1368  CA  ALA A 184     -10.756  -9.083   6.700  1.00 84.78           C  
ATOM   1369  C   ALA A 184      -9.767  -9.979   5.927  1.00 84.78           C  
ATOM   1370  CB  ALA A 184     -10.412  -9.006   8.191  1.00 84.78           C  
ATOM   1371  O   ALA A 184      -8.887  -9.472   5.229  1.00 84.78           O  
ATOM   1372  N   ALA A 185      -9.933 -11.304   5.992  1.00 88.19           N  
ATOM   1373  CA  ALA A 185      -9.108 -12.258   5.255  1.00 88.19           C  
ATOM   1374  C   ALA A 185      -9.248 -12.093   3.733  1.00 88.19           C  
ATOM   1375  CB  ALA A 185      -9.475 -13.682   5.693  1.00 88.19           C  
ATOM   1376  O   ALA A 185      -8.259 -12.221   3.014  1.00 88.19           O  
ATOM   1377  N   MET A 186     -10.444 -11.755   3.237  1.00 92.19           N  
ATOM   1378  CA  MET A 186     -10.686 -11.498   1.814  1.00 92.19           C  
ATOM   1379  C   MET A 186      -9.923 -10.278   1.293  1.00 92.19           C  
ATOM   1380  CB  MET A 186     -12.187 -11.334   1.533  1.00 92.19           C  
ATOM   1381  O   MET A 186      -9.524 -10.283   0.133  1.00 92.19           O  
ATOM   1382  CG  MET A 186     -12.979 -12.645   1.610  1.00 92.19           C  
ATOM   1383  SD  MET A 186     -12.399 -13.995   0.551  1.00 92.19           S  
ATOM   1384  CE  MET A 186     -11.672 -15.051   1.828  1.00 92.19           C  
ATOM   1385  N   THR A 187      -9.645  -9.276   2.132  1.00 86.81           N  
ATOM   1386  CA  THR A 187      -8.742  -8.170   1.774  1.00 86.81           C  
ATOM   1387  C   THR A 187      -7.323  -8.690   1.530  1.00 86.81           C  
ATOM   1388  CB  THR A 187      -8.733  -7.095   2.871  1.00 86.81           C  
ATOM   1389  O   THR A 187      -6.746  -8.449   0.474  1.00 86.81           O  
ATOM   1390  CG2 THR A 187      -7.914  -5.858   2.510  1.00 86.81           C  
ATOM   1391  OG1 THR A 187     -10.047  -6.649   3.102  1.00 86.81           O  
ATOM   1392  N   ALA A 188      -6.762  -9.467   2.463  1.00 84.35           N  
ATOM   1393  CA  ALA A 188      -5.408 -10.011   2.317  1.00 84.35           C  
ATOM   1394  C   ALA A 188      -5.292 -10.980   1.125  1.00 84.35           C  
ATOM   1395  CB  ALA A 188      -5.009 -10.684   3.635  1.00 84.35           C  
ATOM   1396  O   ALA A 188      -4.357 -10.882   0.328  1.00 84.35           O  
ATOM   1397  N   ILE A 189      -6.269 -11.881   0.975  1.00 89.30           N  
ATOM   1398  CA  ILE A 189      -6.343 -12.827  -0.144  1.00 89.30           C  
ATOM   1399  C   ILE A 189      -6.515 -12.074  -1.462  1.00 89.30           C  
ATOM   1400  CB  ILE A 189      -7.469 -13.859   0.091  1.00 89.30           C  
ATOM   1401  O   ILE A 189      -5.808 -12.380  -2.415  1.00 89.30           O  
ATOM   1402  CG1 ILE A 189      -7.063 -14.799   1.250  1.00 89.30           C  
ATOM   1403  CG2 ILE A 189      -7.755 -14.689  -1.178  1.00 89.30           C  
ATOM   1404  CD1 ILE A 189      -8.219 -15.619   1.829  1.00 89.30           C  
ATOM   1405  N   GLY A 190      -7.394 -11.070  -1.512  1.00 90.81           N  
ATOM   1406  CA  GLY A 190      -7.605 -10.226  -2.686  1.00 90.81           C  
ATOM   1407  C   GLY A 190      -6.317  -9.547  -3.143  1.00 90.81           C  
ATOM   1408  O   GLY A 190      -6.007  -9.602  -4.328  1.00 90.81           O  
ATOM   1409  N   SER A 191      -5.518  -9.007  -2.217  1.00 86.01           N  
ATOM   1410  CA  SER A 191      -4.226  -8.391  -2.543  1.00 86.01           C  
ATOM   1411  C   SER A 191      -3.246  -9.370  -3.197  1.00 86.01           C  
ATOM   1412  CB  SER A 191      -3.563  -7.816  -1.287  1.00 86.01           C  
ATOM   1413  O   SER A 191      -2.639  -9.054  -4.216  1.00 86.01           O  
ATOM   1414  OG  SER A 191      -4.331  -6.763  -0.747  1.00 86.01           O  
ATOM   1415  N   VAL A 192      -3.086 -10.575  -2.637  1.00 86.39           N  
ATOM   1416  CA  VAL A 192      -2.166 -11.588  -3.190  1.00 86.39           C  
ATOM   1417  C   VAL A 192      -2.695 -12.145  -4.510  1.00 86.39           C  
ATOM   1418  CB  VAL A 192      -1.925 -12.732  -2.186  1.00 86.39           C  
ATOM   1419  O   VAL A 192      -1.954 -12.255  -5.486  1.00 86.39           O  
ATOM   1420  CG1 VAL A 192      -1.020 -13.825  -2.770  1.00 86.39           C  
ATOM   1421  CG2 VAL A 192      -1.255 -12.205  -0.913  1.00 86.39           C  
ATOM   1422  N   MET A 193      -3.987 -12.468  -4.559  1.00 89.15           N  
ATOM   1423  CA  MET A 193      -4.635 -12.984  -5.760  1.00 89.15           C  
ATOM   1424  C   MET A 193      -4.577 -11.971  -6.895  1.00 89.15           C  
ATOM   1425  CB  MET A 193      -6.093 -13.363  -5.466  1.00 89.15           C  
ATOM   1426  O   MET A 193      -4.304 -12.366  -8.021  1.00 89.15           O  
ATOM   1427  CG  MET A 193      -6.192 -14.659  -4.651  1.00 89.15           C  
ATOM   1428  SD  MET A 193      -5.634 -16.156  -5.514  1.00 89.15           S  
ATOM   1429  CE  MET A 193      -6.995 -16.379  -6.690  1.00 89.15           C  
ATOM   1430  N   GLY A 194      -4.767 -10.679  -6.632  1.00 89.85           N  
ATOM   1431  CA  GLY A 194      -4.714  -9.670  -7.685  1.00 89.85           C  
ATOM   1432  C   GLY A 194      -3.311  -9.453  -8.240  1.00 89.85           C  
ATOM   1433  O   GLY A 194      -3.166  -9.243  -9.438  1.00 89.85           O  
ATOM   1434  N   LEU A 195      -2.267  -9.635  -7.431  1.00 85.78           N  
ATOM   1435  CA  LEU A 195      -0.890  -9.668  -7.924  1.00 85.78           C  
ATOM   1436  C   LEU A 195      -0.631 -10.882  -8.836  1.00 85.78           C  
ATOM   1437  CB  LEU A 195       0.058  -9.656  -6.715  1.00 85.78           C  
ATOM   1438  O   LEU A 195      -0.075 -10.730  -9.922  1.00 85.78           O  
ATOM   1439  CG  LEU A 195       0.125  -8.322  -5.951  1.00 85.78           C  
ATOM   1440  CD1 LEU A 195       0.924  -8.536  -4.666  1.00 85.78           C  
ATOM   1441  CD2 LEU A 195       0.774  -7.201  -6.762  1.00 85.78           C  
ATOM   1442  N   VAL A 196      -1.049 -12.085  -8.427  1.00 88.72           N  
ATOM   1443  CA  VAL A 196      -0.773 -13.331  -9.172  1.00 88.72           C  
ATOM   1444  C   VAL A 196      -1.699 -13.494 -10.381  1.00 88.72           C  
ATOM   1445  CB  VAL A 196      -0.850 -14.562  -8.246  1.00 88.72           C  
ATOM   1446  O   VAL A 196      -1.235 -13.611 -11.514  1.00 88.72           O  
ATOM   1447  CG1 VAL A 196      -0.552 -15.863  -9.007  1.00 88.72           C  
ATOM   1448  CG2 VAL A 196       0.163 -14.468  -7.096  1.00 88.72           C  
ATOM   1449  N   VAL A 197      -3.014 -13.483 -10.154  1.00 90.92           N  
ATOM   1450  CA  VAL A 197      -4.039 -13.615 -11.198  1.00 90.92           C  
ATOM   1451  C   VAL A 197      -4.021 -12.396 -12.109  1.00 90.92           C  
ATOM   1452  CB  VAL A 197      -5.449 -13.817 -10.600  1.00 90.92           C  
ATOM   1453  O   VAL A 197      -4.059 -12.559 -13.323  1.00 90.92           O  
ATOM   1454  CG1 VAL A 197      -6.521 -13.961 -11.686  1.00 90.92           C  
ATOM   1455  CG2 VAL A 197      -5.500 -15.077  -9.727  1.00 90.92           C  
ATOM   1456  N   GLY A 198      -3.895 -11.184 -11.558  1.00 89.35           N  
ATOM   1457  CA  GLY A 198      -3.764  -9.973 -12.367  1.00 89.35           C  
ATOM   1458  C   GLY A 198      -2.511  -9.986 -13.222  1.00 89.35           C  
ATOM   1459  O   GLY A 198      -2.598  -9.672 -14.406  1.00 89.35           O  
ATOM   1460  N   GLY A 199      -1.376 -10.428 -12.673  1.00 89.36           N  
ATOM   1461  CA  GLY A 199      -0.144 -10.608 -13.434  1.00 89.36           C  
ATOM   1462  C   GLY A 199      -0.313 -11.608 -14.581  1.00 89.36           C  
ATOM   1463  O   GLY A 199       0.028 -11.296 -15.718  1.00 89.36           O  
ATOM   1464  N   ALA A 200      -0.918 -12.771 -14.316  1.00 92.31           N  
ATOM   1465  CA  ALA A 200      -1.184 -13.794 -15.330  1.00 92.31           C  
ATOM   1466  C   ALA A 200      -2.166 -13.327 -16.422  1.00 92.31           C  
ATOM   1467  CB  ALA A 200      -1.706 -15.052 -14.625  1.00 92.31           C  
ATOM   1468  O   ALA A 200      -1.913 -13.535 -17.607  1.00 92.31           O  
ATOM   1469  N   LEU A 201      -3.269 -12.670 -16.050  1.00 92.78           N  
ATOM   1470  CA  LEU A 201      -4.249 -12.137 -17.005  1.00 92.78           C  
ATOM   1471  C   LEU A 201      -3.648 -11.013 -17.851  1.00 92.78           C  
ATOM   1472  CB  LEU A 201      -5.493 -11.632 -16.253  1.00 92.78           C  
ATOM   1473  O   LEU A 201      -3.854 -10.977 -19.063  1.00 92.78           O  
ATOM   1474  CG  LEU A 201      -6.356 -12.739 -15.622  1.00 92.78           C  
ATOM   1475  CD1 LEU A 201      -7.459 -12.095 -14.785  1.00 92.78           C  
ATOM   1476  CD2 LEU A 201      -7.020 -13.638 -16.666  1.00 92.78           C  
ATOM   1477  N   THR A 202      -2.848 -10.147 -17.226  1.00 91.23           N  
ATOM   1478  CA  THR A 202      -2.097  -9.080 -17.898  1.00 91.23           C  
ATOM   1479  C   THR A 202      -1.114  -9.646 -18.920  1.00 91.23           C  
ATOM   1480  CB  THR A 202      -1.357  -8.220 -16.862  1.00 91.23           C  
ATOM   1481  O   THR A 202      -0.851  -8.990 -19.928  1.00 91.23           O  
ATOM   1482  CG2 THR A 202      -0.487  -7.119 -17.457  1.00 91.23           C  
ATOM   1483  OG1 THR A 202      -2.304  -7.584 -16.041  1.00 91.23           O  
ATOM   1484  N   GLU A 203      -0.591 -10.867 -18.732  1.00 88.42           N  
ATOM   1485  CA  GLU A 203       0.246 -11.495 -19.758  1.00 88.42           C  
ATOM   1486  C   GLU A 203      -0.473 -11.671 -21.095  1.00 88.42           C  
ATOM   1487  CB  GLU A 203       0.956 -12.782 -19.316  1.00 88.42           C  
ATOM   1488  O   GLU A 203       0.111 -11.375 -22.135  1.00 88.42           O  
ATOM   1489  CG  GLU A 203       2.087 -12.567 -18.296  1.00 88.42           C  
ATOM   1490  CD  GLU A 203       3.137 -11.510 -18.688  1.00 88.42           C  
ATOM   1491  OE1 GLU A 203       3.775 -10.980 -17.752  1.00 88.42           O  
ATOM   1492  OE2 GLU A 203       3.263 -11.153 -19.887  1.00 88.42           O  
ATOM   1493  N   VAL A 204      -1.752 -12.045 -21.051  1.00 90.09           N  
ATOM   1494  CA  VAL A 204      -2.595 -12.213 -22.239  1.00 90.09           C  
ATOM   1495  C   VAL A 204      -3.128 -10.866 -22.729  1.00 90.09           C  
ATOM   1496  CB  VAL A 204      -3.747 -13.194 -21.947  1.00 90.09           C  
ATOM   1497  O   VAL A 204      -2.935 -10.497 -23.882  1.00 90.09           O  
ATOM   1498  CG1 VAL A 204      -4.592 -13.452 -23.201  1.00 90.09           C  
ATOM   1499  CG2 VAL A 204      -3.222 -14.544 -21.438  1.00 90.09           C  
ATOM   1500  N   SER A 205      -3.817 -10.129 -21.857  1.00 92.57           N  
ATOM   1501  CA  SER A 205      -4.247  -8.750 -22.095  1.00 92.57           C  
ATOM   1502  C   SER A 205      -4.692  -8.126 -20.779  1.00 92.57           C  
ATOM   1503  CB  SER A 205      -5.422  -8.684 -23.080  1.00 92.57           C  
ATOM   1504  O   SER A 205      -5.486  -8.709 -20.040  1.00 92.57           O  
ATOM   1505  OG  SER A 205      -5.809  -7.339 -23.297  1.00 92.57           O  
ATOM   1506  N   TRP A 206      -4.270  -6.890 -20.523  1.00 93.43           N  
ATOM   1507  CA  TRP A 206      -4.721  -6.123 -19.359  1.00 93.43           C  
ATOM   1508  C   TRP A 206      -6.253  -5.957 -19.312  1.00 93.43           C  
ATOM   1509  CB  TRP A 206      -4.026  -4.761 -19.387  1.00 93.43           C  
ATOM   1510  O   TRP A 206      -6.827  -5.823 -18.234  1.00 93.43           O  
ATOM   1511  CG  TRP A 206      -4.419  -3.884 -20.533  1.00 93.43           C  
ATOM   1512  CD1 TRP A 206      -3.789  -3.778 -21.723  1.00 93.43           C  
ATOM   1513  CD2 TRP A 206      -5.561  -2.978 -20.609  1.00 93.43           C  
ATOM   1514  CE2 TRP A 206      -5.535  -2.311 -21.866  1.00 93.43           C  
ATOM   1515  CE3 TRP A 206      -6.604  -2.643 -19.724  1.00 93.43           C  
ATOM   1516  NE1 TRP A 206      -4.461  -2.872 -22.514  1.00 93.43           N  
ATOM   1517  CH2 TRP A 206      -7.499  -1.016 -21.311  1.00 93.43           C  
ATOM   1518  CZ2 TRP A 206      -6.477  -1.337 -22.220  1.00 93.43           C  
ATOM   1519  CZ3 TRP A 206      -7.559  -1.670 -20.067  1.00 93.43           C  
ATOM   1520  N   ARG A 207      -6.944  -6.044 -20.459  1.00 94.98           N  
ATOM   1521  CA  ARG A 207      -8.413  -5.982 -20.533  1.00 94.98           C  
ATOM   1522  C   ARG A 207      -9.080  -7.148 -19.802  1.00 94.98           C  
ATOM   1523  CB  ARG A 207      -8.863  -5.931 -22.000  1.00 94.98           C  
ATOM   1524  O   ARG A 207     -10.074  -6.945 -19.104  1.00 94.98           O  
ATOM   1525  CG  ARG A 207      -8.368  -4.660 -22.702  1.00 94.98           C  
ATOM   1526  CD  ARG A 207      -8.941  -4.552 -24.122  1.00 94.98           C  
ATOM   1527  NE  ARG A 207      -8.859  -3.164 -24.611  1.00 94.98           N  
ATOM   1528  NH1 ARG A 207      -6.697  -3.211 -25.379  1.00 94.98           N  
ATOM   1529  NH2 ARG A 207      -7.869  -1.296 -25.444  1.00 94.98           N  
ATOM   1530  CZ  ARG A 207      -7.812  -2.565 -25.151  1.00 94.98           C  
ATOM   1531  N   TRP A 208      -8.508  -8.353 -19.888  1.00 94.08           N  
ATOM   1532  CA  TRP A 208      -8.996  -9.527 -19.149  1.00 94.08           C  
ATOM   1533  C   TRP A 208      -8.880  -9.353 -17.638  1.00 94.08           C  
ATOM   1534  CB  TRP A 208      -8.242 -10.788 -19.580  1.00 94.08           C  
ATOM   1535  O   TRP A 208      -9.708  -9.874 -16.891  1.00 94.08           O  
ATOM   1536  CG  TRP A 208      -8.676 -11.326 -20.900  1.00 94.08           C  
ATOM   1537  CD1 TRP A 208      -7.935 -11.377 -22.027  1.00 94.08           C  
ATOM   1538  CD2 TRP A 208      -9.953 -11.947 -21.229  1.00 94.08           C  
ATOM   1539  CE2 TRP A 208      -9.934 -12.309 -22.608  1.00 94.08           C  
ATOM   1540  CE3 TRP A 208     -11.113 -12.265 -20.489  1.00 94.08           C  
ATOM   1541  NE1 TRP A 208      -8.687 -11.921 -23.051  1.00 94.08           N  
ATOM   1542  CH2 TRP A 208     -12.160 -13.244 -22.468  1.00 94.08           C  
ATOM   1543  CZ2 TRP A 208     -11.018 -12.942 -23.230  1.00 94.08           C  
ATOM   1544  CZ3 TRP A 208     -12.205 -12.909 -21.102  1.00 94.08           C  
ATOM   1545  N   ALA A 209      -7.891  -8.577 -17.201  1.00 91.11           N  
ATOM   1546  CA  ALA A 209      -7.659  -8.273 -15.801  1.00 91.11           C  
ATOM   1547  C   ALA A 209      -8.808  -7.446 -15.186  1.00 91.11           C  
ATOM   1548  CB  ALA A 209      -6.282  -7.608 -15.701  1.00 91.11           C  
ATOM   1549  O   ALA A 209      -9.109  -7.617 -14.011  1.00 91.11           O  
ATOM   1550  N   PHE A 210      -9.516  -6.634 -15.982  1.00 93.79           N  
ATOM   1551  CA  PHE A 210     -10.763  -5.982 -15.562  1.00 93.79           C  
ATOM   1552  C   PHE A 210     -12.004  -6.849 -15.824  1.00 93.79           C  
ATOM   1553  CB  PHE A 210     -10.893  -4.619 -16.252  1.00 93.79           C  
ATOM   1554  O   PHE A 210     -12.925  -6.870 -15.007  1.00 93.79           O  
ATOM   1555  CG  PHE A 210      -9.850  -3.605 -15.829  1.00 93.79           C  
ATOM   1556  CD1 PHE A 210      -9.863  -3.092 -14.517  1.00 93.79           C  
ATOM   1557  CD2 PHE A 210      -8.868  -3.167 -16.739  1.00 93.79           C  
ATOM   1558  CE1 PHE A 210      -8.902  -2.150 -14.116  1.00 93.79           C  
ATOM   1559  CE2 PHE A 210      -7.913  -2.215 -16.337  1.00 93.79           C  
ATOM   1560  CZ  PHE A 210      -7.927  -1.709 -15.027  1.00 93.79           C  
ATOM   1561  N   LEU A 211     -12.044  -7.605 -16.931  1.00 95.18           N  
ATOM   1562  CA  LEU A 211     -13.189  -8.472 -17.250  1.00 95.18           C  
ATOM   1563  C   LEU A 211     -13.394  -9.604 -16.241  1.00 95.18           C  
ATOM   1564  CB  LEU A 211     -13.070  -9.070 -18.661  1.00 95.18           C  
ATOM   1565  O   LEU A 211     -14.532 -10.029 -16.064  1.00 95.18           O  
ATOM   1566  CG  LEU A 211     -13.302  -8.071 -19.802  1.00 95.18           C  
ATOM   1567  CD1 LEU A 211     -13.026  -8.747 -21.144  1.00 95.18           C  
ATOM   1568  CD2 LEU A 211     -14.733  -7.521 -19.821  1.00 95.18           C  
ATOM   1569  N   VAL A 212     -12.347 -10.070 -15.549  1.00 93.47           N  
ATOM   1570  CA  VAL A 212     -12.468 -11.094 -14.491  1.00 93.47           C  
ATOM   1571  C   VAL A 212     -13.399 -10.656 -13.354  1.00 93.47           C  
ATOM   1572  CB  VAL A 212     -11.079 -11.475 -13.947  1.00 93.47           C  
ATOM   1573  O   VAL A 212     -14.064 -11.491 -12.739  1.00 93.47           O  
ATOM   1574  CG1 VAL A 212     -10.480 -10.394 -13.044  1.00 93.47           C  
ATOM   1575  CG2 VAL A 212     -11.112 -12.795 -13.170  1.00 93.47           C  
ATOM   1576  N   ASN A 213     -13.522  -9.346 -13.119  1.00 92.97           N  
ATOM   1577  CA  ASN A 213     -14.417  -8.806 -12.102  1.00 92.97           C  
ATOM   1578  C   ASN A 213     -15.892  -8.986 -12.476  1.00 92.97           C  
ATOM   1579  CB  ASN A 213     -14.102  -7.320 -11.887  1.00 92.97           C  
ATOM   1580  O   ASN A 213     -16.743  -9.053 -11.594  1.00 92.97           O  
ATOM   1581  CG  ASN A 213     -12.716  -7.056 -11.327  1.00 92.97           C  
ATOM   1582  ND2 ASN A 213     -12.226  -5.857 -11.534  1.00 92.97           N  
ATOM   1583  OD1 ASN A 213     -12.105  -7.900 -10.690  1.00 92.97           O  
ATOM   1584  N   VAL A 214     -16.207  -9.090 -13.770  1.00 95.05           N  
ATOM   1585  CA  VAL A 214     -17.581  -9.158 -14.280  1.00 95.05           C  
ATOM   1586  C   VAL A 214     -18.312 -10.431 -13.843  1.00 95.05           C  
ATOM   1587  CB  VAL A 214     -17.648  -8.935 -15.802  1.00 95.05           C  
ATOM   1588  O   VAL A 214     -19.352 -10.307 -13.192  1.00 95.05           O  
ATOM   1589  CG1 VAL A 214     -19.099  -8.919 -16.303  1.00 95.05           C  
ATOM   1590  CG2 VAL A 214     -16.995  -7.601 -16.183  1.00 95.05           C  
ATOM   1591  N   PRO A 215     -17.813 -11.655 -14.121  1.00 95.98           N  
ATOM   1592  CA  PRO A 215     -18.490 -12.871 -13.680  1.00 95.98           C  
ATOM   1593  C   PRO A 215     -18.591 -12.942 -12.154  1.00 95.98           C  
ATOM   1594  CB  PRO A 215     -17.679 -14.034 -14.264  1.00 95.98           C  
ATOM   1595  O   PRO A 215     -19.638 -13.318 -11.630  1.00 95.98           O  
ATOM   1596  CG  PRO A 215     -16.285 -13.447 -14.475  1.00 95.98           C  
ATOM   1597  CD  PRO A 215     -16.592 -12.000 -14.838  1.00 95.98           C  
ATOM   1598  N   ILE A 216     -17.551 -12.524 -11.426  1.00 94.60           N  
ATOM   1599  CA  ILE A 216     -17.562 -12.537  -9.959  1.00 94.60           C  
ATOM   1600  C   ILE A 216     -18.593 -11.528  -9.429  1.00 94.60           C  
ATOM   1601  CB  ILE A 216     -16.148 -12.270  -9.402  1.00 94.60           C  
ATOM   1602  O   ILE A 216     -19.393 -11.877  -8.564  1.00 94.60           O  
ATOM   1603  CG1 ILE A 216     -15.093 -13.257  -9.955  1.00 94.60           C  
ATOM   1604  CG2 ILE A 216     -16.156 -12.340  -7.861  1.00 94.60           C  
ATOM   1605  CD1 ILE A 216     -13.647 -12.882  -9.597  1.00 94.60           C  
ATOM   1606  N   GLY A 217     -18.643 -10.312  -9.981  1.00 96.45           N  
ATOM   1607  CA  GLY A 217     -19.607  -9.274  -9.612  1.00 96.45           C  
ATOM   1608  C   GLY A 217     -21.054  -9.709  -9.846  1.00 96.45           C  
ATOM   1609  O   GLY A 217     -21.902  -9.540  -8.968  1.00 96.45           O  
ATOM   1610  N   LEU A 218     -21.332 -10.375 -10.972  1.00 97.30           N  
ATOM   1611  CA  LEU A 218     -22.644 -10.969 -11.254  1.00 97.30           C  
ATOM   1612  C   LEU A 218     -23.021 -12.057 -10.236  1.00 97.30           C  
ATOM   1613  CB  LEU A 218     -22.655 -11.541 -12.683  1.00 97.30           C  
ATOM   1614  O   LEU A 218     -24.158 -12.077  -9.754  1.00 97.30           O  
ATOM   1615  CG  LEU A 218     -22.602 -10.488 -13.806  1.00 97.30           C  
ATOM   1616  CD1 LEU A 218     -22.497 -11.200 -15.155  1.00 97.30           C  
ATOM   1617  CD2 LEU A 218     -23.844  -9.594 -13.825  1.00 97.30           C  
ATOM   1618  N   VAL A 219     -22.074 -12.923  -9.856  1.00 96.90           N  
ATOM   1619  CA  VAL A 219     -22.287 -13.923  -8.797  1.00 96.90           C  
ATOM   1620  C   VAL A 219     -22.566 -13.237  -7.457  1.00 96.90           C  
ATOM   1621  CB  VAL A 219     -21.103 -14.909  -8.696  1.00 96.90           C  
ATOM   1622  O   VAL A 219     -23.499 -13.635  -6.761  1.00 96.90           O  
ATOM   1623  CG1 VAL A 219     -21.240 -15.873  -7.507  1.00 96.90           C  
ATOM   1624  CG2 VAL A 219     -21.017 -15.794  -9.946  1.00 96.90           C  
ATOM   1625  N   MET A 220     -21.835 -12.175  -7.105  1.00 96.33           N  
ATOM   1626  CA  MET A 220     -22.061 -11.436  -5.857  1.00 96.33           C  
ATOM   1627  C   MET A 220     -23.440 -10.777  -5.827  1.00 96.33           C  
ATOM   1628  CB  MET A 220     -20.969 -10.379  -5.619  1.00 96.33           C  
ATOM   1629  O   MET A 220     -24.125 -10.854  -4.810  1.00 96.33           O  
ATOM   1630  CG  MET A 220     -19.565 -10.940  -5.375  1.00 96.33           C  
ATOM   1631  SD  MET A 220     -19.490 -12.345  -4.238  1.00 96.33           S  
ATOM   1632  CE  MET A 220     -19.157 -13.695  -5.393  1.00 96.33           C  
ATOM   1633  N   ILE A 221     -23.896 -10.199  -6.941  1.00 96.59           N  
ATOM   1634  CA  ILE A 221     -25.253  -9.646  -7.070  1.00 96.59           C  
ATOM   1635  C   ILE A 221     -26.306 -10.746  -6.886  1.00 96.59           C  
ATOM   1636  CB  ILE A 221     -25.409  -8.930  -8.432  1.00 96.59           C  
ATOM   1637  O   ILE A 221     -27.277 -10.559  -6.147  1.00 96.59           O  
ATOM   1638  CG1 ILE A 221     -24.569  -7.635  -8.445  1.00 96.59           C  
ATOM   1639  CG2 ILE A 221     -26.886  -8.606  -8.737  1.00 96.59           C  
ATOM   1640  CD1 ILE A 221     -24.354  -7.059  -9.848  1.00 96.59           C  
ATOM   1641  N   TYR A 222     -26.116 -11.904  -7.524  1.00 96.94           N  
ATOM   1642  CA  TYR A 222     -27.024 -13.044  -7.402  1.00 96.94           C  
ATOM   1643  C   TYR A 222     -27.110 -13.563  -5.958  1.00 96.94           C  
ATOM   1644  CB  TYR A 222     -26.575 -14.149  -8.367  1.00 96.94           C  
ATOM   1645  O   TYR A 222     -28.209 -13.727  -5.414  1.00 96.94           O  
ATOM   1646  CG  TYR A 222     -27.382 -15.421  -8.222  1.00 96.94           C  
ATOM   1647  CD1 TYR A 222     -26.882 -16.487  -7.448  1.00 96.94           C  
ATOM   1648  CD2 TYR A 222     -28.649 -15.521  -8.828  1.00 96.94           C  
ATOM   1649  CE1 TYR A 222     -27.652 -17.652  -7.278  1.00 96.94           C  
ATOM   1650  CE2 TYR A 222     -29.418 -16.689  -8.667  1.00 96.94           C  
ATOM   1651  OH  TYR A 222     -29.650 -18.890  -7.731  1.00 96.94           O  
ATOM   1652  CZ  TYR A 222     -28.917 -17.758  -7.891  1.00 96.94           C  
ATOM   1653  N   LEU A 223     -25.963 -13.766  -5.307  1.00 95.47           N  
ATOM   1654  CA  LEU A 223     -25.894 -14.220  -3.919  1.00 95.47           C  
ATOM   1655  C   LEU A 223     -26.456 -13.169  -2.956  1.00 95.47           C  
ATOM   1656  CB  LEU A 223     -24.445 -14.584  -3.564  1.00 95.47           C  
ATOM   1657  O   LEU A 223     -27.249 -13.504  -2.081  1.00 95.47           O  
ATOM   1658  CG  LEU A 223     -23.873 -15.805  -4.305  1.00 95.47           C  
ATOM   1659  CD1 LEU A 223     -22.409 -15.961  -3.908  1.00 95.47           C  
ATOM   1660  CD2 LEU A 223     -24.599 -17.107  -3.960  1.00 95.47           C  
ATOM   1661  N   ALA A 224     -26.154 -11.884  -3.154  1.00 93.83           N  
ATOM   1662  CA  ALA A 224     -26.724 -10.799  -2.361  1.00 93.83           C  
ATOM   1663  C   ALA A 224     -28.254 -10.756  -2.475  1.00 93.83           C  
ATOM   1664  CB  ALA A 224     -26.102  -9.477  -2.817  1.00 93.83           C  
ATOM   1665  O   ALA A 224     -28.959 -10.618  -1.473  1.00 93.83           O  
ATOM   1666  N   ARG A 225     -28.800 -10.927  -3.686  1.00 94.73           N  
ATOM   1667  CA  ARG A 225     -30.250 -10.932  -3.919  1.00 94.73           C  
ATOM   1668  C   ARG A 225     -30.945 -12.101  -3.221  1.00 94.73           C  
ATOM   1669  CB  ARG A 225     -30.520 -10.932  -5.431  1.00 94.73           C  
ATOM   1670  O   ARG A 225     -32.038 -11.897  -2.690  1.00 94.73           O  
ATOM   1671  CG  ARG A 225     -32.013 -10.754  -5.746  1.00 94.73           C  
ATOM   1672  CD  ARG A 225     -32.251 -10.749  -7.258  1.00 94.73           C  
ATOM   1673  NE  ARG A 225     -33.681 -10.569  -7.579  1.00 94.73           N  
ATOM   1674  NH1 ARG A 225     -33.530 -10.982  -9.834  1.00 94.73           N  
ATOM   1675  NH2 ARG A 225     -35.510 -10.485  -8.940  1.00 94.73           N  
ATOM   1676  CZ  ARG A 225     -34.231 -10.679  -8.777  1.00 94.73           C  
ATOM   1677  N   THR A 226     -30.335 -13.284  -3.225  1.00 92.51           N  
ATOM   1678  CA  THR A 226     -30.942 -14.532  -2.732  1.00 92.51           C  
ATOM   1679  C   THR A 226     -30.703 -14.788  -1.243  1.00 92.51           C  
ATOM   1680  CB  THR A 226     -30.450 -15.737  -3.549  1.00 92.51           C  
ATOM   1681  O   THR A 226     -31.585 -15.326  -0.578  1.00 92.51           O  
ATOM   1682  CG2 THR A 226     -30.952 -15.704  -4.992  1.00 92.51           C  
ATOM   1683  OG1 THR A 226     -29.045 -15.767  -3.597  1.00 92.51           O  
ATOM   1684  N   ALA A 227     -29.553 -14.380  -0.701  1.00 90.69           N  
ATOM   1685  CA  ALA A 227     -29.138 -14.711   0.661  1.00 90.69           C  
ATOM   1686  C   ALA A 227     -29.342 -13.578   1.675  1.00 90.69           C  
ATOM   1687  CB  ALA A 227     -27.671 -15.139   0.608  1.00 90.69           C  
ATOM   1688  O   ALA A 227     -29.632 -13.851   2.840  1.00 90.69           O  
ATOM   1689  N   LEU A 228     -29.207 -12.312   1.259  1.00 88.10           N  
ATOM   1690  CA  LEU A 228     -29.331 -11.178   2.176  1.00 88.10           C  
ATOM   1691  C   LEU A 228     -30.794 -10.787   2.379  1.00 88.10           C  
ATOM   1692  CB  LEU A 228     -28.487  -9.980   1.715  1.00 88.10           C  
ATOM   1693  O   LEU A 228     -31.606 -10.801   1.447  1.00 88.10           O  
ATOM   1694  CG  LEU A 228     -26.985 -10.276   1.559  1.00 88.10           C  
ATOM   1695  CD1 LEU A 228     -26.310  -9.043   0.970  1.00 88.10           C  
ATOM   1696  CD2 LEU A 228     -26.322 -10.606   2.896  1.00 88.10           C  
ATOM   1697  N   ARG A 229     -31.124 -10.374   3.600  1.00 84.72           N  
ATOM   1698  CA  ARG A 229     -32.417  -9.774   3.942  1.00 84.72           C  
ATOM   1699  C   ARG A 229     -32.274  -8.257   3.984  1.00 84.72           C  
ATOM   1700  CB  ARG A 229     -32.946 -10.363   5.257  1.00 84.72           C  
ATOM   1701  O   ARG A 229     -31.215  -7.744   4.330  1.00 84.72           O  
ATOM   1702  CG  ARG A 229     -33.273 -11.858   5.099  1.00 84.72           C  
ATOM   1703  CD  ARG A 229     -33.877 -12.423   6.387  1.00 84.72           C  
ATOM   1704  NE  ARG A 229     -34.270 -13.836   6.223  1.00 84.72           N  
ATOM   1705  NH1 ARG A 229     -35.272 -14.097   8.274  1.00 84.72           N  
ATOM   1706  NH2 ARG A 229     -35.245 -15.803   6.836  1.00 84.72           N  
ATOM   1707  CZ  ARG A 229     -34.924 -14.569   7.108  1.00 84.72           C  
ATOM   1708  N   GLU A 230     -33.324  -7.549   3.582  1.00 82.95           N  
ATOM   1709  CA  GLU A 230     -33.336  -6.090   3.691  1.00 82.95           C  
ATOM   1710  C   GLU A 230     -33.366  -5.687   5.168  1.00 82.95           C  
ATOM   1711  CB  GLU A 230     -34.538  -5.507   2.931  1.00 82.95           C  
ATOM   1712  O   GLU A 230     -34.086  -6.294   5.962  1.00 82.95           O  
ATOM   1713  CG  GLU A 230     -34.401  -3.999   2.673  1.00 82.95           C  
ATOM   1714  CD  GLU A 230     -33.296  -3.719   1.654  1.00 82.95           C  
ATOM   1715  OE1 GLU A 230     -32.225  -3.197   2.035  1.00 82.95           O  
ATOM   1716  OE2 GLU A 230     -33.520  -4.087   0.477  1.00 82.95           O  
ATOM   1717  N   THR A 231     -32.573  -4.682   5.526  1.00 73.61           N  
ATOM   1718  CA  THR A 231     -32.526  -4.124   6.881  1.00 73.61           C  
ATOM   1719  C   THR A 231     -33.554  -3.002   7.040  1.00 73.61           C  
ATOM   1720  CB  THR A 231     -31.117  -3.612   7.238  1.00 73.61           C  
ATOM   1721  O   THR A 231     -33.990  -2.403   6.053  1.00 73.61           O  
ATOM   1722  CG2 THR A 231     -30.716  -4.063   8.638  1.00 73.61           C  
ATOM   1723  OG1 THR A 231     -30.119  -4.109   6.369  1.00 73.61           O  
ATOM   1724  N   ASN A 232     -33.935  -2.696   8.284  1.00 66.13           N  
ATOM   1725  CA  ASN A 232     -34.756  -1.522   8.577  1.00 66.13           C  
ATOM   1726  C   ASN A 232     -34.049  -0.253   8.089  1.00 66.13           C  
ATOM   1727  CB  ASN A 232     -35.067  -1.448  10.080  1.00 66.13           C  
ATOM   1728  O   ASN A 232     -32.835  -0.121   8.224  1.00 66.13           O  
ATOM   1729  CG  ASN A 232     -36.046  -2.514  10.532  1.00 66.13           C  
ATOM   1730  ND2 ASN A 232     -36.001  -2.897  11.785  1.00 66.13           N  
ATOM   1731  OD1 ASN A 232     -36.862  -3.012   9.775  1.00 66.13           O  
ATOM   1732  N   LYS A 233     -34.826   0.659   7.507  1.00 76.03           N  
ATOM   1733  CA  LYS A 233     -34.330   1.937   6.996  1.00 76.03           C  
ATOM   1734  C   LYS A 233     -34.364   2.966   8.111  1.00 76.03           C  
ATOM   1735  CB  LYS A 233     -35.181   2.416   5.815  1.00 76.03           C  
ATOM   1736  O   LYS A 233     -35.413   3.139   8.733  1.00 76.03           O  
ATOM   1737  CG  LYS A 233     -35.226   1.394   4.675  1.00 76.03           C  
ATOM   1738  CD  LYS A 233     -36.060   1.954   3.527  1.00 76.03           C  
ATOM   1739  CE  LYS A 233     -36.189   0.881   2.451  1.00 76.03           C  
ATOM   1740  NZ  LYS A 233     -36.768   1.461   1.223  1.00 76.03           N  
ATOM   1741  N   GLU A 234     -33.278   3.700   8.292  1.00 67.47           N  
ATOM   1742  CA  GLU A 234     -33.280   4.897   9.127  1.00 67.47           C  
ATOM   1743  C   GLU A 234     -33.386   6.124   8.224  1.00 67.47           C  
ATOM   1744  CB  GLU A 234     -32.061   4.937  10.054  1.00 67.47           C  
ATOM   1745  O   GLU A 234     -32.580   6.332   7.320  1.00 67.47           O  
ATOM   1746  CG  GLU A 234     -32.178   3.849  11.136  1.00 67.47           C  
ATOM   1747  CD  GLU A 234     -31.147   3.987  12.265  1.00 67.47           C  
ATOM   1748  OE1 GLU A 234     -31.262   3.191  13.225  1.00 67.47           O  
ATOM   1749  OE2 GLU A 234     -30.283   4.886  12.177  1.00 67.47           O  
ATOM   1750  N   ARG A 235     -34.417   6.953   8.425  1.00 61.81           N  
ATOM   1751  CA  ARG A 235     -34.551   8.209   7.676  1.00 61.81           C  
ATOM   1752  C   ARG A 235     -33.536   9.218   8.212  1.00 61.81           C  
ATOM   1753  CB  ARG A 235     -35.985   8.760   7.738  1.00 61.81           C  
ATOM   1754  O   ARG A 235     -33.869  10.025   9.071  1.00 61.81           O  
ATOM   1755  CG  ARG A 235     -36.996   7.937   6.930  1.00 61.81           C  
ATOM   1756  CD  ARG A 235     -38.343   8.671   6.929  1.00 61.81           C  
ATOM   1757  NE  ARG A 235     -39.387   7.925   6.200  1.00 61.81           N  
ATOM   1758  NH1 ARG A 235     -40.988   9.576   6.232  1.00 61.81           N  
ATOM   1759  NH2 ARG A 235     -41.454   7.613   5.286  1.00 61.81           N  
ATOM   1760  CZ  ARG A 235     -40.598   8.373   5.909  1.00 61.81           C  
ATOM   1761  N   MET A 236     -32.314   9.182   7.693  1.00 65.78           N  
ATOM   1762  CA  MET A 236     -31.300  10.203   7.952  1.00 65.78           C  
ATOM   1763  C   MET A 236     -31.183  11.153   6.757  1.00 65.78           C  
ATOM   1764  CB  MET A 236     -29.954   9.558   8.295  1.00 65.78           C  
ATOM   1765  O   MET A 236     -31.189  10.714   5.603  1.00 65.78           O  
ATOM   1766  CG  MET A 236     -30.025   8.678   9.549  1.00 65.78           C  
ATOM   1767  SD  MET A 236     -28.390   8.183  10.151  1.00 65.78           S  
ATOM   1768  CE  MET A 236     -27.958   9.641  11.130  1.00 65.78           C  
ATOM   1769  N   LYS A 237     -31.062  12.463   7.023  1.00 65.83           N  
ATOM   1770  CA  LYS A 237     -30.686  13.440   5.992  1.00 65.83           C  
ATOM   1771  C   LYS A 237     -29.266  13.105   5.518  1.00 65.83           C  
ATOM   1772  CB  LYS A 237     -30.747  14.885   6.521  1.00 65.83           C  
ATOM   1773  O   LYS A 237     -28.337  13.081   6.322  1.00 65.83           O  
ATOM   1774  CG  LYS A 237     -32.156  15.436   6.819  1.00 65.83           C  
ATOM   1775  CD  LYS A 237     -32.020  16.911   7.246  1.00 65.83           C  
ATOM   1776  CE  LYS A 237     -33.308  17.589   7.735  1.00 65.83           C  
ATOM   1777  NZ  LYS A 237     -32.988  18.934   8.300  1.00 65.83           N  
ATOM   1778  N   LEU A 238     -29.117  12.820   4.227  1.00 67.89           N  
ATOM   1779  CA  LEU A 238     -27.819  12.622   3.584  1.00 67.89           C  
ATOM   1780  C   LEU A 238     -27.191  13.991   3.320  1.00 67.89           C  
ATOM   1781  CB  LEU A 238     -28.021  11.831   2.274  1.00 67.89           C  
ATOM   1782  O   LEU A 238     -27.593  14.668   2.377  1.00 67.89           O  
ATOM   1783  CG  LEU A 238     -28.028  10.305   2.480  1.00 67.89           C  
ATOM   1784  CD1 LEU A 238     -29.037   9.625   1.556  1.00 67.89           C  
ATOM   1785  CD2 LEU A 238     -26.648   9.717   2.187  1.00 67.89           C  
ATOM   1786  N   ASP A 239     -26.207  14.390   4.124  1.00 69.72           N  
ATOM   1787  CA  ASP A 239     -25.352  15.523   3.768  1.00 69.72           C  
ATOM   1788  C   ASP A 239     -24.221  15.045   2.848  1.00 69.72           C  
ATOM   1789  CB  ASP A 239     -24.857  16.287   4.998  1.00 69.72           C  
ATOM   1790  O   ASP A 239     -23.127  14.677   3.276  1.00 69.72           O  
ATOM   1791  CG  ASP A 239     -24.339  17.676   4.595  1.00 69.72           C  
ATOM   1792  OD1 ASP A 239     -24.127  17.919   3.375  1.00 69.72           O  
ATOM   1793  OD2 ASP A 239     -24.248  18.513   5.513  1.00 69.72           O  
ATOM   1794  N   ALA A 240     -24.532  14.955   1.554  1.00 82.21           N  
ATOM   1795  CA  ALA A 240     -23.582  14.524   0.530  1.00 82.21           C  
ATOM   1796  C   ALA A 240     -22.589  15.629   0.135  1.00 82.21           C  
ATOM   1797  CB  ALA A 240     -24.375  14.019  -0.681  1.00 82.21           C  
ATOM   1798  O   ALA A 240     -21.565  15.341  -0.486  1.00 82.21           O  
ATOM   1799  N   THR A 241     -22.879  16.884   0.483  1.00 85.82           N  
ATOM   1800  CA  THR A 241     -22.150  18.054  -0.017  1.00 85.82           C  
ATOM   1801  C   THR A 241     -20.704  18.043   0.464  1.00 85.82           C  
ATOM   1802  CB  THR A 241     -22.837  19.354   0.423  1.00 85.82           C  
ATOM   1803  O   THR A 241     -19.789  18.205  -0.343  1.00 85.82           O  
ATOM   1804  CG2 THR A 241     -22.347  20.552  -0.389  1.00 85.82           C  
ATOM   1805  OG1 THR A 241     -24.233  19.264   0.255  1.00 85.82           O  
ATOM   1806  N   GLY A 242     -20.485  17.772   1.756  1.00 85.55           N  
ATOM   1807  CA  GLY A 242     -19.147  17.687   2.344  1.00 85.55           C  
ATOM   1808  C   GLY A 242     -18.284  16.603   1.693  1.00 85.55           C  
ATOM   1809  O   GLY A 242     -17.170  16.875   1.248  1.00 85.55           O  
ATOM   1810  N   ALA A 243     -18.822  15.389   1.539  1.00 85.57           N  
ATOM   1811  CA  ALA A 243     -18.107  14.274   0.912  1.00 85.57           C  
ATOM   1812  C   ALA A 243     -17.743  14.556  -0.559  1.00 85.57           C  
ATOM   1813  CB  ALA A 243     -18.965  13.010   1.041  1.00 85.57           C  
ATOM   1814  O   ALA A 243     -16.622  14.276  -0.992  1.00 85.57           O  
ATOM   1815  N   ILE A 244     -18.660  15.160  -1.324  1.00 90.58           N  
ATOM   1816  CA  ILE A 244     -18.415  15.535  -2.724  1.00 90.58           C  
ATOM   1817  C   ILE A 244     -17.321  16.607  -2.811  1.00 90.58           C  
ATOM   1818  CB  ILE A 244     -19.731  15.983  -3.401  1.00 90.58           C  
ATOM   1819  O   ILE A 244     -16.398  16.466  -3.612  1.00 90.58           O  
ATOM   1820  CG1 ILE A 244     -20.690  14.777  -3.546  1.00 90.58           C  
ATOM   1821  CG2 ILE A 244     -19.465  16.603  -4.789  1.00 90.58           C  
ATOM   1822  CD1 ILE A 244     -22.133  15.174  -3.887  1.00 90.58           C  
ATOM   1823  N   LEU A 245     -17.377  17.643  -1.968  1.00 91.71           N  
ATOM   1824  CA  LEU A 245     -16.374  18.712  -1.947  1.00 91.71           C  
ATOM   1825  C   LEU A 245     -14.993  18.208  -1.514  1.00 91.71           C  
ATOM   1826  CB  LEU A 245     -16.846  19.849  -1.027  1.00 91.71           C  
ATOM   1827  O   LEU A 245     -14.000  18.571  -2.139  1.00 91.71           O  
ATOM   1828  CG  LEU A 245     -18.007  20.683  -1.592  1.00 91.71           C  
ATOM   1829  CD1 LEU A 245     -18.538  21.611  -0.502  1.00 91.71           C  
ATOM   1830  CD2 LEU A 245     -17.559  21.545  -2.776  1.00 91.71           C  
ATOM   1831  N   ALA A 246     -14.916  17.334  -0.507  1.00 88.07           N  
ATOM   1832  CA  ALA A 246     -13.658  16.720  -0.081  1.00 88.07           C  
ATOM   1833  C   ALA A 246     -13.047  15.844  -1.188  1.00 88.07           C  
ATOM   1834  CB  ALA A 246     -13.915  15.905   1.192  1.00 88.07           C  
ATOM   1835  O   ALA A 246     -11.847  15.935  -1.465  1.00 88.07           O  
ATOM   1836  N   THR A 247     -13.878  15.042  -1.865  1.00 91.20           N  
ATOM   1837  CA  THR A 247     -13.457  14.223  -3.013  1.00 91.20           C  
ATOM   1838  C   THR A 247     -12.953  15.107  -4.151  1.00 91.20           C  
ATOM   1839  CB  THR A 247     -14.604  13.339  -3.532  1.00 91.20           C  
ATOM   1840  O   THR A 247     -11.889  14.840  -4.709  1.00 91.20           O  
ATOM   1841  CG2 THR A 247     -14.129  12.347  -4.595  1.00 91.20           C  
ATOM   1842  OG1 THR A 247     -15.147  12.566  -2.493  1.00 91.20           O  
ATOM   1843  N   LEU A 248     -13.672  16.189  -4.466  1.00 93.73           N  
ATOM   1844  CA  LEU A 248     -13.291  17.148  -5.501  1.00 93.73           C  
ATOM   1845  C   LEU A 248     -11.977  17.858  -5.160  1.00 93.73           C  
ATOM   1846  CB  LEU A 248     -14.443  18.150  -5.700  1.00 93.73           C  
ATOM   1847  O   LEU A 248     -11.107  17.953  -6.020  1.00 93.73           O  
ATOM   1848  CG  LEU A 248     -14.179  19.209  -6.788  1.00 93.73           C  
ATOM   1849  CD1 LEU A 248     -14.007  18.582  -8.173  1.00 93.73           C  
ATOM   1850  CD2 LEU A 248     -15.351  20.187  -6.841  1.00 93.73           C  
ATOM   1851  N   ALA A 249     -11.801  18.298  -3.911  1.00 93.43           N  
ATOM   1852  CA  ALA A 249     -10.575  18.938  -3.447  1.00 93.43           C  
ATOM   1853  C   ALA A 249      -9.362  18.008  -3.597  1.00 93.43           C  
ATOM   1854  CB  ALA A 249     -10.767  19.386  -1.993  1.00 93.43           C  
ATOM   1855  O   ALA A 249      -8.351  18.405  -4.176  1.00 93.43           O  
ATOM   1856  N   CYS A 250      -9.478  16.752  -3.147  1.00 92.23           N  
ATOM   1857  CA  CYS A 250      -8.406  15.763  -3.285  1.00 92.23           C  
ATOM   1858  C   CYS A 250      -8.122  15.435  -4.757  1.00 92.23           C  
ATOM   1859  CB  CYS A 250      -8.764  14.488  -2.509  1.00 92.23           C  
ATOM   1860  O   CYS A 250      -6.965  15.370  -5.159  1.00 92.23           O  
ATOM   1861  SG  CYS A 250      -8.903  14.825  -0.732  1.00 92.23           S  
ATOM   1862  N   THR A 251      -9.169  15.277  -5.571  1.00 93.63           N  
ATOM   1863  CA  THR A 251      -9.049  14.972  -7.005  1.00 93.63           C  
ATOM   1864  C   THR A 251      -8.351  16.105  -7.752  1.00 93.63           C  
ATOM   1865  CB  THR A 251     -10.433  14.692  -7.617  1.00 93.63           C  
ATOM   1866  O   THR A 251      -7.402  15.861  -8.493  1.00 93.63           O  
ATOM   1867  CG2 THR A 251     -10.397  14.279  -9.086  1.00 93.63           C  
ATOM   1868  OG1 THR A 251     -11.047  13.623  -6.934  1.00 93.63           O  
ATOM   1869  N   ALA A 252      -8.759  17.352  -7.514  1.00 94.11           N  
ATOM   1870  CA  ALA A 252      -8.143  18.525  -8.121  1.00 94.11           C  
ATOM   1871  C   ALA A 252      -6.693  18.732  -7.649  1.00 94.11           C  
ATOM   1872  CB  ALA A 252      -9.034  19.732  -7.817  1.00 94.11           C  
ATOM   1873  O   ALA A 252      -5.838  19.087  -8.457  1.00 94.11           O  
ATOM   1874  N   ALA A 253      -6.388  18.452  -6.375  1.00 93.87           N  
ATOM   1875  CA  ALA A 253      -5.021  18.513  -5.857  1.00 93.87           C  
ATOM   1876  C   ALA A 253      -4.116  17.469  -6.528  1.00 93.87           C  
ATOM   1877  CB  ALA A 253      -5.048  18.333  -4.334  1.00 93.87           C  
ATOM   1878  O   ALA A 253      -3.048  17.813  -7.034  1.00 93.87           O  
ATOM   1879  N   VAL A 254      -4.559  16.208  -6.594  1.00 93.13           N  
ATOM   1880  CA  VAL A 254      -3.839  15.137  -7.302  1.00 93.13           C  
ATOM   1881  C   VAL A 254      -3.646  15.491  -8.777  1.00 93.13           C  
ATOM   1882  CB  VAL A 254      -4.566  13.787  -7.134  1.00 93.13           C  
ATOM   1883  O   VAL A 254      -2.567  15.248  -9.318  1.00 93.13           O  
ATOM   1884  CG1 VAL A 254      -4.039  12.685  -8.063  1.00 93.13           C  
ATOM   1885  CG2 VAL A 254      -4.406  13.293  -5.691  1.00 93.13           C  
ATOM   1886  N   PHE A 255      -4.635  16.133  -9.410  1.00 93.18           N  
ATOM   1887  CA  PHE A 255      -4.526  16.613 -10.790  1.00 93.18           C  
ATOM   1888  C   PHE A 255      -3.421  17.639 -10.954  1.00 93.18           C  
ATOM   1889  CB  PHE A 255      -5.874  17.178 -11.282  1.00 93.18           C  
ATOM   1890  O   PHE A 255      -2.551  17.453 -11.802  1.00 93.18           O  
ATOM   1891  CG  PHE A 255      -5.915  17.346 -12.785  1.00 93.18           C  
ATOM   1892  CD1 PHE A 255      -5.562  18.586 -13.337  1.00 93.18           C  
ATOM   1893  CD2 PHE A 255      -6.264  16.282 -13.641  1.00 93.18           C  
ATOM   1894  CE1 PHE A 255      -5.592  18.779 -14.725  1.00 93.18           C  
ATOM   1895  CE2 PHE A 255      -6.252  16.462 -15.034  1.00 93.18           C  
ATOM   1896  CZ  PHE A 255      -5.927  17.716 -15.578  1.00 93.18           C  
ATOM   1897  N   ALA A 256      -3.428  18.674 -10.115  1.00 93.43           N  
ATOM   1898  CA  ALA A 256      -2.443  19.744 -10.154  1.00 93.43           C  
ATOM   1899  C   ALA A 256      -1.014  19.205  -9.984  1.00 93.43           C  
ATOM   1900  CB  ALA A 256      -2.804  20.765  -9.070  1.00 93.43           C  
ATOM   1901  O   ALA A 256      -0.126  19.557 -10.759  1.00 93.43           O  
ATOM   1902  N   PHE A 257      -0.793  18.305  -9.019  1.00 92.32           N  
ATOM   1903  CA  PHE A 257       0.526  17.703  -8.805  1.00 92.32           C  
ATOM   1904  C   PHE A 257       0.945  16.775  -9.947  1.00 92.32           C  
ATOM   1905  CB  PHE A 257       0.565  16.967  -7.459  1.00 92.32           C  
ATOM   1906  O   PHE A 257       2.102  16.815 -10.354  1.00 92.32           O  
ATOM   1907  CG  PHE A 257       0.645  17.895  -6.262  1.00 92.32           C  
ATOM   1908  CD1 PHE A 257       1.779  18.708  -6.083  1.00 92.32           C  
ATOM   1909  CD2 PHE A 257      -0.401  17.949  -5.324  1.00 92.32           C  
ATOM   1910  CE1 PHE A 257       1.853  19.596  -4.997  1.00 92.32           C  
ATOM   1911  CE2 PHE A 257      -0.333  18.840  -4.239  1.00 92.32           C  
ATOM   1912  CZ  PHE A 257       0.792  19.667  -4.078  1.00 92.32           C  
ATOM   1913  N   SER A 258       0.025  15.977 -10.492  1.00 90.76           N  
ATOM   1914  CA  SER A 258       0.356  15.013 -11.550  1.00 90.76           C  
ATOM   1915  C   SER A 258       0.673  15.700 -12.880  1.00 90.76           C  
ATOM   1916  CB  SER A 258      -0.770  13.992 -11.741  1.00 90.76           C  
ATOM   1917  O   SER A 258       1.626  15.321 -13.550  1.00 90.76           O  
ATOM   1918  OG  SER A 258      -1.065  13.341 -10.519  1.00 90.76           O  
ATOM   1919  N   ILE A 259      -0.087  16.736 -13.259  1.00 90.71           N  
ATOM   1920  CA  ILE A 259       0.106  17.445 -14.535  1.00 90.71           C  
ATOM   1921  C   ILE A 259       1.224  18.498 -14.476  1.00 90.71           C  
ATOM   1922  CB  ILE A 259      -1.244  18.041 -14.999  1.00 90.71           C  
ATOM   1923  O   ILE A 259       1.757  18.899 -15.514  1.00 90.71           O  
ATOM   1924  CG1 ILE A 259      -1.304  18.321 -16.512  1.00 90.71           C  
ATOM   1925  CG2 ILE A 259      -1.589  19.350 -14.264  1.00 90.71           C  
ATOM   1926  CD1 ILE A 259      -1.119  17.082 -17.401  1.00 90.71           C  
ATOM   1927  N   GLY A 260       1.582  18.948 -13.268  1.00 92.17           N  
ATOM   1928  CA  GLY A 260       2.556  20.013 -13.025  1.00 92.17           C  
ATOM   1929  C   GLY A 260       3.905  19.802 -13.722  1.00 92.17           C  
ATOM   1930  O   GLY A 260       4.328  20.701 -14.450  1.00 92.17           O  
ATOM   1931  N   PRO A 261       4.571  18.641 -13.579  1.00 90.76           N  
ATOM   1932  CA  PRO A 261       5.833  18.365 -14.270  1.00 90.76           C  
ATOM   1933  C   PRO A 261       5.712  18.336 -15.799  1.00 90.76           C  
ATOM   1934  CB  PRO A 261       6.298  17.002 -13.754  1.00 90.76           C  
ATOM   1935  O   PRO A 261       6.613  18.802 -16.488  1.00 90.76           O  
ATOM   1936  CG  PRO A 261       5.584  16.846 -12.419  1.00 90.76           C  
ATOM   1937  CD  PRO A 261       4.276  17.597 -12.612  1.00 90.76           C  
ATOM   1938  N   GLU A 262       4.604  17.814 -16.333  1.00 89.76           N  
ATOM   1939  CA  GLU A 262       4.424  17.595 -17.775  1.00 89.76           C  
ATOM   1940  C   GLU A 262       4.034  18.864 -18.535  1.00 89.76           C  
ATOM   1941  CB  GLU A 262       3.342  16.532 -18.012  1.00 89.76           C  
ATOM   1942  O   GLU A 262       4.516  19.106 -19.640  1.00 89.76           O  
ATOM   1943  CG  GLU A 262       3.773  15.153 -17.507  1.00 89.76           C  
ATOM   1944  CD  GLU A 262       2.806  14.026 -17.900  1.00 89.76           C  
ATOM   1945  OE1 GLU A 262       3.092  12.871 -17.528  1.00 89.76           O  
ATOM   1946  OE2 GLU A 262       1.805  14.274 -18.611  1.00 89.76           O  
ATOM   1947  N   LYS A 263       3.140  19.682 -17.966  1.00 91.19           N  
ATOM   1948  CA  LYS A 263       2.671  20.933 -18.588  1.00 91.19           C  
ATOM   1949  C   LYS A 263       3.398  22.169 -18.069  1.00 91.19           C  
ATOM   1950  CB  LYS A 263       1.149  21.067 -18.414  1.00 91.19           C  
ATOM   1951  O   LYS A 263       3.225  23.248 -18.632  1.00 91.19           O  
ATOM   1952  CG  LYS A 263       0.340  19.985 -19.146  1.00 91.19           C  
ATOM   1953  CD  LYS A 263       0.511  20.007 -20.669  1.00 91.19           C  
ATOM   1954  CE  LYS A 263      -0.422  18.959 -21.284  1.00 91.19           C  
ATOM   1955  NZ  LYS A 263      -0.200  18.811 -22.743  1.00 91.19           N  
ATOM   1956  N   GLY A 264       4.186  22.021 -17.011  1.00 90.52           N  
ATOM   1957  CA  GLY A 264       4.825  23.109 -16.288  1.00 90.52           C  
ATOM   1958  C   GLY A 264       3.956  23.640 -15.145  1.00 90.52           C  
ATOM   1959  O   GLY A 264       2.733  23.776 -15.248  1.00 90.52           O  
ATOM   1960  N   TRP A 265       4.618  24.011 -14.050  1.00 92.07           N  
ATOM   1961  CA  TRP A 265       3.977  24.558 -12.850  1.00 92.07           C  
ATOM   1962  C   TRP A 265       3.265  25.896 -13.092  1.00 92.07           C  
ATOM   1963  CB  TRP A 265       5.035  24.673 -11.748  1.00 92.07           C  
ATOM   1964  O   TRP A 265       2.307  26.213 -12.397  1.00 92.07           O  
ATOM   1965  CG  TRP A 265       5.583  23.349 -11.315  1.00 92.07           C  
ATOM   1966  CD1 TRP A 265       6.780  22.819 -11.661  1.00 92.07           C  
ATOM   1967  CD2 TRP A 265       4.924  22.343 -10.487  1.00 92.07           C  
ATOM   1968  CE2 TRP A 265       5.789  21.214 -10.379  1.00 92.07           C  
ATOM   1969  CE3 TRP A 265       3.675  22.266  -9.831  1.00 92.07           C  
ATOM   1970  NE1 TRP A 265       6.903  21.556 -11.113  1.00 92.07           N  
ATOM   1971  CH2 TRP A 265       4.184  20.013  -9.032  1.00 92.07           C  
ATOM   1972  CZ2 TRP A 265       5.437  20.064  -9.663  1.00 92.07           C  
ATOM   1973  CZ3 TRP A 265       3.308  21.112  -9.111  1.00 92.07           C  
ATOM   1974  N   MET A 266       3.692  26.644 -14.116  1.00 93.22           N  
ATOM   1975  CA  MET A 266       3.095  27.926 -14.515  1.00 93.22           C  
ATOM   1976  C   MET A 266       2.002  27.792 -15.584  1.00 93.22           C  
ATOM   1977  CB  MET A 266       4.195  28.903 -14.961  1.00 93.22           C  
ATOM   1978  O   MET A 266       1.472  28.799 -16.050  1.00 93.22           O  
ATOM   1979  CG  MET A 266       5.204  29.211 -13.847  1.00 93.22           C  
ATOM   1980  SD  MET A 266       4.504  29.865 -12.303  1.00 93.22           S  
ATOM   1981  CE  MET A 266       3.866  31.466 -12.867  1.00 93.22           C  
ATOM   1982  N   SER A 267       1.658  26.571 -16.002  1.00 93.75           N  
ATOM   1983  CA  SER A 267       0.555  26.358 -16.938  1.00 93.75           C  
ATOM   1984  C   SER A 267      -0.778  26.741 -16.299  1.00 93.75           C  
ATOM   1985  CB  SER A 267       0.528  24.907 -17.411  1.00 93.75           C  
ATOM   1986  O   SER A 267      -1.051  26.400 -15.144  1.00 93.75           O  
ATOM   1987  OG  SER A 267      -0.584  24.671 -18.256  1.00 93.75           O  
ATOM   1988  N   GLY A 268      -1.650  27.392 -17.075  1.00 94.66           N  
ATOM   1989  CA  GLY A 268      -2.996  27.756 -16.627  1.00 94.66           C  
ATOM   1990  C   GLY A 268      -3.828  26.552 -16.170  1.00 94.66           C  
ATOM   1991  O   GLY A 268      -4.654  26.693 -15.275  1.00 94.66           O  
ATOM   1992  N   ILE A 269      -3.566  25.355 -16.710  1.00 93.01           N  
ATOM   1993  CA  ILE A 269      -4.232  24.109 -16.294  1.00 93.01           C  
ATOM   1994  C   ILE A 269      -3.780  23.687 -14.885  1.00 93.01           C  
ATOM   1995  CB  ILE A 269      -3.978  23.001 -17.346  1.00 93.01           C  
ATOM   1996  O   ILE A 269      -4.611  23.341 -14.042  1.00 93.01           O  
ATOM   1997  CG1 ILE A 269      -4.624  23.379 -18.700  1.00 93.01           C  
ATOM   1998  CG2 ILE A 269      -4.512  21.646 -16.853  1.00 93.01           C  
ATOM   1999  CD1 ILE A 269      -4.273  22.429 -19.853  1.00 93.01           C  
ATOM   2000  N   THR A 270      -2.476  23.748 -14.603  1.00 92.80           N  
ATOM   2001  CA  THR A 270      -1.898  23.400 -13.294  1.00 92.80           C  
ATOM   2002  C   THR A 270      -2.361  24.379 -12.216  1.00 92.80           C  
ATOM   2003  CB  THR A 270      -0.361  23.410 -13.355  1.00 92.80           C  
ATOM   2004  O   THR A 270      -2.854  23.975 -11.166  1.00 92.80           O  
ATOM   2005  CG2 THR A 270       0.248  22.794 -12.100  1.00 92.80           C  
ATOM   2006  OG1 THR A 270       0.091  22.672 -14.470  1.00 92.80           O  
ATOM   2007  N   ILE A 271      -2.277  25.682 -12.498  1.00 95.51           N  
ATOM   2008  CA  ILE A 271      -2.733  26.722 -11.567  1.00 95.51           C  
ATOM   2009  C   ILE A 271      -4.252  26.648 -11.389  1.00 95.51           C  
ATOM   2010  CB  ILE A 271      -2.269  28.114 -12.048  1.00 95.51           C  
ATOM   2011  O   ILE A 271      -4.735  26.682 -10.262  1.00 95.51           O  
ATOM   2012  CG1 ILE A 271      -0.727  28.218 -11.975  1.00 95.51           C  
ATOM   2013  CG2 ILE A 271      -2.915  29.229 -11.199  1.00 95.51           C  
ATOM   2014  CD1 ILE A 271      -0.158  29.402 -12.766  1.00 95.51           C  
ATOM   2015  N   GLY A 272      -5.010  26.494 -12.478  1.00 95.93           N  
ATOM   2016  CA  GLY A 272      -6.468  26.389 -12.441  1.00 95.93           C  
ATOM   2017  C   GLY A 272      -6.951  25.205 -11.605  1.00 95.93           C  
ATOM   2018  O   GLY A 272      -7.832  25.369 -10.766  1.00 95.93           O  
ATOM   2019  N   SER A 273      -6.334  24.031 -11.756  1.00 93.88           N  
ATOM   2020  CA  SER A 273      -6.647  22.864 -10.918  1.00 93.88           C  
ATOM   2021  C   SER A 273      -6.245  23.059  -9.454  1.00 93.88           C  
ATOM   2022  CB  SER A 273      -6.028  21.588 -11.485  1.00 93.88           C  
ATOM   2023  O   SER A 273      -7.019  22.700  -8.569  1.00 93.88           O  
ATOM   2024  OG  SER A 273      -4.653  21.742 -11.757  1.00 93.88           O  
ATOM   2025  N   GLY A 274      -5.111  23.711  -9.178  1.00 94.34           N  
ATOM   2026  CA  GLY A 274      -4.731  24.111  -7.820  1.00 94.34           C  
ATOM   2027  C   GLY A 274      -5.730  25.085  -7.179  1.00 94.34           C  
ATOM   2028  O   GLY A 274      -6.093  24.925  -6.014  1.00 94.34           O  
ATOM   2029  N   LEU A 275      -6.244  26.050  -7.948  1.00 96.49           N  
ATOM   2030  CA  LEU A 275      -7.291  26.975  -7.504  1.00 96.49           C  
ATOM   2031  C   LEU A 275      -8.614  26.252  -7.239  1.00 96.49           C  
ATOM   2032  CB  LEU A 275      -7.494  28.093  -8.542  1.00 96.49           C  
ATOM   2033  O   LEU A 275      -9.254  26.532  -6.229  1.00 96.49           O  
ATOM   2034  CG  LEU A 275      -6.358  29.126  -8.623  1.00 96.49           C  
ATOM   2035  CD1 LEU A 275      -6.636  30.085  -9.782  1.00 96.49           C  
ATOM   2036  CD2 LEU A 275      -6.230  29.951  -7.340  1.00 96.49           C  
ATOM   2037  N   VAL A 276      -9.008  25.299  -8.091  1.00 96.69           N  
ATOM   2038  CA  VAL A 276     -10.190  24.451  -7.853  1.00 96.69           C  
ATOM   2039  C   VAL A 276     -10.009  23.618  -6.586  1.00 96.69           C  
ATOM   2040  CB  VAL A 276     -10.494  23.549  -9.067  1.00 96.69           C  
ATOM   2041  O   VAL A 276     -10.935  23.544  -5.782  1.00 96.69           O  
ATOM   2042  CG1 VAL A 276     -11.587  22.509  -8.776  1.00 96.69           C  
ATOM   2043  CG2 VAL A 276     -10.990  24.389 -10.251  1.00 96.69           C  
ATOM   2044  N   ALA A 277      -8.825  23.041  -6.364  1.00 94.90           N  
ATOM   2045  CA  ALA A 277      -8.523  22.285  -5.152  1.00 94.90           C  
ATOM   2046  C   ALA A 277      -8.658  23.155  -3.896  1.00 94.90           C  
ATOM   2047  CB  ALA A 277      -7.116  21.690  -5.270  1.00 94.90           C  
ATOM   2048  O   ALA A 277      -9.327  22.762  -2.939  1.00 94.90           O  
ATOM   2049  N   LEU A 278      -8.084  24.363  -3.920  1.00 95.81           N  
ATOM   2050  CA  LEU A 278      -8.175  25.320  -2.819  1.00 95.81           C  
ATOM   2051  C   LEU A 278      -9.620  25.783  -2.589  1.00 95.81           C  
ATOM   2052  CB  LEU A 278      -7.232  26.501  -3.112  1.00 95.81           C  
ATOM   2053  O   LEU A 278     -10.088  25.780  -1.454  1.00 95.81           O  
ATOM   2054  CG  LEU A 278      -7.181  27.558  -1.992  1.00 95.81           C  
ATOM   2055  CD1 LEU A 278      -6.649  26.984  -0.676  1.00 95.81           C  
ATOM   2056  CD2 LEU A 278      -6.273  28.711  -2.417  1.00 95.81           C  
ATOM   2057  N   ALA A 279     -10.345  26.136  -3.652  1.00 96.96           N  
ATOM   2058  CA  ALA A 279     -11.736  26.570  -3.568  1.00 96.96           C  
ATOM   2059  C   ALA A 279     -12.648  25.459  -3.027  1.00 96.96           C  
ATOM   2060  CB  ALA A 279     -12.187  27.048  -4.953  1.00 96.96           C  
ATOM   2061  O   ALA A 279     -13.452  25.714  -2.133  1.00 96.96           O  
ATOM   2062  N   ALA A 280     -12.489  24.221  -3.506  1.00 95.02           N  
ATOM   2063  CA  ALA A 280     -13.235  23.064  -3.022  1.00 95.02           C  
ATOM   2064  C   ALA A 280     -12.896  22.733  -1.561  1.00 95.02           C  
ATOM   2065  CB  ALA A 280     -12.963  21.874  -3.949  1.00 95.02           C  
ATOM   2066  O   ALA A 280     -13.799  22.425  -0.788  1.00 95.02           O  
ATOM   2067  N   ALA A 281     -11.628  22.857  -1.150  1.00 92.39           N  
ATOM   2068  CA  ALA A 281     -11.216  22.669   0.241  1.00 92.39           C  
ATOM   2069  C   ALA A 281     -11.804  23.746   1.170  1.00 92.39           C  
ATOM   2070  CB  ALA A 281      -9.685  22.652   0.308  1.00 92.39           C  
ATOM   2071  O   ALA A 281     -12.304  23.428   2.248  1.00 92.39           O  
ATOM   2072  N   VAL A 282     -11.798  25.015   0.751  1.00 93.59           N  
ATOM   2073  CA  VAL A 282     -12.422  26.115   1.505  1.00 93.59           C  
ATOM   2074  C   VAL A 282     -13.936  25.916   1.592  1.00 93.59           C  
ATOM   2075  CB  VAL A 282     -12.062  27.479   0.882  1.00 93.59           C  
ATOM   2076  O   VAL A 282     -14.500  26.007   2.682  1.00 93.59           O  
ATOM   2077  CG1 VAL A 282     -12.865  28.635   1.494  1.00 93.59           C  
ATOM   2078  CG2 VAL A 282     -10.577  27.799   1.105  1.00 93.59           C  
ATOM   2079  N   ALA A 283     -14.589  25.580   0.477  1.00 93.45           N  
ATOM   2080  CA  ALA A 283     -16.016  25.279   0.444  1.00 93.45           C  
ATOM   2081  C   ALA A 283     -16.363  24.089   1.349  1.00 93.45           C  
ATOM   2082  CB  ALA A 283     -16.438  25.026  -1.007  1.00 93.45           C  
ATOM   2083  O   ALA A 283     -17.325  24.174   2.107  1.00 93.45           O  
ATOM   2084  N   PHE A 284     -15.552  23.024   1.334  1.00 89.48           N  
ATOM   2085  CA  PHE A 284     -15.690  21.889   2.245  1.00 89.48           C  
ATOM   2086  C   PHE A 284     -15.660  22.357   3.700  1.00 89.48           C  
ATOM   2087  CB  PHE A 284     -14.588  20.851   1.976  1.00 89.48           C  
ATOM   2088  O   PHE A 284     -16.587  22.069   4.445  1.00 89.48           O  
ATOM   2089  CG  PHE A 284     -14.487  19.788   3.049  1.00 89.48           C  
ATOM   2090  CD1 PHE A 284     -13.405  19.780   3.952  1.00 89.48           C  
ATOM   2091  CD2 PHE A 284     -15.515  18.842   3.188  1.00 89.48           C  
ATOM   2092  CE1 PHE A 284     -13.352  18.819   4.978  1.00 89.48           C  
ATOM   2093  CE2 PHE A 284     -15.465  17.883   4.213  1.00 89.48           C  
ATOM   2094  CZ  PHE A 284     -14.381  17.869   5.106  1.00 89.48           C  
ATOM   2095  N   VAL A 285     -14.660  23.147   4.101  1.00 87.74           N  
ATOM   2096  CA  VAL A 285     -14.558  23.646   5.483  1.00 87.74           C  
ATOM   2097  C   VAL A 285     -15.767  24.501   5.878  1.00 87.74           C  
ATOM   2098  CB  VAL A 285     -13.238  24.415   5.689  1.00 87.74           C  
ATOM   2099  O   VAL A 285     -16.223  24.412   7.016  1.00 87.74           O  
ATOM   2100  CG1 VAL A 285     -13.153  25.100   7.062  1.00 87.74           C  
ATOM   2101  CG2 VAL A 285     -12.038  23.462   5.604  1.00 87.74           C  
ATOM   2102  N   ILE A 286     -16.300  25.323   4.971  1.00 90.54           N  
ATOM   2103  CA  ILE A 286     -17.472  26.172   5.241  1.00 90.54           C  
ATOM   2104  C   ILE A 286     -18.744  25.325   5.390  1.00 90.54           C  
ATOM   2105  CB  ILE A 286     -17.617  27.247   4.139  1.00 90.54           C  
ATOM   2106  O   ILE A 286     -19.468  25.468   6.378  1.00 90.54           O  
ATOM   2107  CG1 ILE A 286     -16.432  28.241   4.193  1.00 90.54           C  
ATOM   2108  CG2 ILE A 286     -18.944  28.018   4.288  1.00 90.54           C  
ATOM   2109  CD1 ILE A 286     -16.315  29.124   2.944  1.00 90.54           C  
ATOM   2110  N   VAL A 287     -19.007  24.432   4.434  1.00 88.12           N  
ATOM   2111  CA  VAL A 287     -20.191  23.557   4.428  1.00 88.12           C  
ATOM   2112  C   VAL A 287     -20.171  22.634   5.638  1.00 88.12           C  
ATOM   2113  CB  VAL A 287     -20.247  22.750   3.117  1.00 88.12           C  
ATOM   2114  O   VAL A 287     -21.126  22.575   6.403  1.00 88.12           O  
ATOM   2115  CG1 VAL A 287     -21.293  21.631   3.147  1.00 88.12           C  
ATOM   2116  CG2 VAL A 287     -20.598  23.677   1.944  1.00 88.12           C  
ATOM   2117  N   GLU A 288     -19.041  21.989   5.888  1.00 84.42           N  
ATOM   2118  CA  GLU A 288     -18.902  21.001   6.949  1.00 84.42           C  
ATOM   2119  C   GLU A 288     -19.004  21.635   8.352  1.00 84.42           C  
ATOM   2120  CB  GLU A 288     -17.562  20.302   6.688  1.00 84.42           C  
ATOM   2121  O   GLU A 288     -19.428  20.992   9.310  1.00 84.42           O  
ATOM   2122  CG  GLU A 288     -17.384  19.010   7.473  1.00 84.42           C  
ATOM   2123  CD  GLU A 288     -18.312  17.912   6.960  1.00 84.42           C  
ATOM   2124  OE1 GLU A 288     -18.544  16.988   7.752  1.00 84.42           O  
ATOM   2125  OE2 GLU A 288     -18.760  17.933   5.795  1.00 84.42           O  
ATOM   2126  N   ARG A 289     -18.655  22.923   8.496  1.00 83.96           N  
ATOM   2127  CA  ARG A 289     -18.863  23.682   9.745  1.00 83.96           C  
ATOM   2128  C   ARG A 289     -20.319  24.078   9.986  1.00 83.96           C  
ATOM   2129  CB  ARG A 289     -17.992  24.944   9.747  1.00 83.96           C  
ATOM   2130  O   ARG A 289     -20.658  24.394  11.123  1.00 83.96           O  
ATOM   2131  CG  ARG A 289     -16.541  24.644  10.132  1.00 83.96           C  
ATOM   2132  CD  ARG A 289     -15.744  25.948  10.086  1.00 83.96           C  
ATOM   2133  NE  ARG A 289     -14.337  25.731  10.460  1.00 83.96           N  
ATOM   2134  NH1 ARG A 289     -13.759  27.940  10.689  1.00 83.96           N  
ATOM   2135  NH2 ARG A 289     -12.211  26.357  10.977  1.00 83.96           N  
ATOM   2136  CZ  ARG A 289     -13.446  26.673  10.708  1.00 83.96           C  
ATOM   2137  N   THR A 290     -21.142  24.117   8.940  1.00 81.15           N  
ATOM   2138  CA  THR A 290     -22.549  24.554   8.998  1.00 81.15           C  
ATOM   2139  C   THR A 290     -23.544  23.395   8.901  1.00 81.15           C  
ATOM   2140  CB  THR A 290     -22.846  25.623   7.933  1.00 81.15           C  
ATOM   2141  O   THR A 290     -24.721  23.578   9.207  1.00 81.15           O  
ATOM   2142  CG2 THR A 290     -22.076  26.918   8.193  1.00 81.15           C  
ATOM   2143  OG1 THR A 290     -22.486  25.206   6.640  1.00 81.15           O  
ATOM   2144  N   ALA A 291     -23.076  22.203   8.530  1.00 77.72           N  
ATOM   2145  CA  ALA A 291     -23.858  20.980   8.427  1.00 77.72           C  
ATOM   2146  C   ALA A 291     -24.496  20.557   9.764  1.00 77.72           C  
ATOM   2147  CB  ALA A 291     -22.921  19.888   7.903  1.00 77.72           C  
ATOM   2148  O   ALA A 291     -23.828  20.492  10.797  1.00 77.72           O  
ATOM   2149  N   GLU A 292     -25.781  20.178   9.734  1.00 69.29           N  
ATOM   2150  CA  GLU A 292     -26.474  19.575  10.888  1.00 69.29           C  
ATOM   2151  C   GLU A 292     -25.869  18.209  11.265  1.00 69.29           C  
ATOM   2152  CB  GLU A 292     -27.972  19.366  10.573  1.00 69.29           C  
ATOM   2153  O   GLU A 292     -25.841  17.837  12.435  1.00 69.29           O  
ATOM   2154  CG  GLU A 292     -28.821  20.646  10.482  1.00 69.29           C  
ATOM   2155  CD  GLU A 292     -30.303  20.374  10.114  1.00 69.29           C  
ATOM   2156  OE1 GLU A 292     -31.099  21.333  10.045  1.00 69.29           O  
ATOM   2157  OE2 GLU A 292     -30.699  19.213   9.823  1.00 69.29           O  
ATOM   2158  N   ASN A 293     -25.393  17.454  10.268  1.00 67.15           N  
ATOM   2159  CA  ASN A 293     -24.811  16.120  10.425  1.00 67.15           C  
ATOM   2160  C   ASN A 293     -23.506  16.022   9.618  1.00 67.15           C  
ATOM   2161  CB  ASN A 293     -25.836  15.054   9.995  1.00 67.15           C  
ATOM   2162  O   ASN A 293     -23.514  15.410   8.547  1.00 67.15           O  
ATOM   2163  CG  ASN A 293     -26.981  14.925  10.973  1.00 67.15           C  
ATOM   2164  ND2 ASN A 293     -28.162  15.360  10.609  1.00 67.15           N  
ATOM   2165  OD1 ASN A 293     -26.838  14.397  12.061  1.00 67.15           O  
ATOM   2166  N   PRO A 294     -22.402  16.619  10.106  1.00 69.82           N  
ATOM   2167  CA  PRO A 294     -21.134  16.602   9.393  1.00 69.82           C  
ATOM   2168  C   PRO A 294     -20.645  15.163   9.172  1.00 69.82           C  
ATOM   2169  CB  PRO A 294     -20.170  17.445  10.238  1.00 69.82           C  
ATOM   2170  O   PRO A 294     -20.696  14.317  10.072  1.00 69.82           O  
ATOM   2171  CG  PRO A 294     -20.750  17.366  11.645  1.00 69.82           C  
ATOM   2172  CD  PRO A 294     -22.253  17.290  11.391  1.00 69.82           C  
ATOM   2173  N   VAL A 295     -20.148  14.900   7.967  1.00 66.17           N  
ATOM   2174  CA  VAL A 295     -19.388  13.702   7.592  1.00 66.17           C  
ATOM   2175  C   VAL A 295     -18.126  13.571   8.457  1.00 66.17           C  
ATOM   2176  CB  VAL A 295     -19.002  13.805   6.099  1.00 66.17           C  
ATOM   2177  O   VAL A 295     -17.771  12.475   8.890  1.00 66.17           O  
ATOM   2178  CG1 VAL A 295     -18.191  12.593   5.632  1.00 66.17           C  
ATOM   2179  CG2 VAL A 295     -20.240  13.898   5.194  1.00 66.17           C  
ATOM   2180  N   VAL A 296     -17.471  14.696   8.738  1.00 71.94           N  
ATOM   2181  CA  VAL A 296     -16.241  14.838   9.511  1.00 71.94           C  
ATOM   2182  C   VAL A 296     -16.515  15.770  10.699  1.00 71.94           C  
ATOM   2183  CB  VAL A 296     -15.096  15.345   8.616  1.00 71.94           C  
ATOM   2184  O   VAL A 296     -16.366  16.989  10.601  1.00 71.94           O  
ATOM   2185  CG1 VAL A 296     -13.797  15.459   9.414  1.00 71.94           C  
ATOM   2186  CG2 VAL A 296     -14.825  14.377   7.457  1.00 71.94           C  
ATOM   2187  N   PRO A 297     -16.911  15.228  11.862  1.00 72.00           N  
ATOM   2188  CA  PRO A 297     -17.175  16.039  13.038  1.00 72.00           C  
ATOM   2189  C   PRO A 297     -15.913  16.780  13.510  1.00 72.00           C  
ATOM   2190  CB  PRO A 297     -17.726  15.071  14.085  1.00 72.00           C  
ATOM   2191  O   PRO A 297     -15.027  16.204  14.143  1.00 72.00           O  
ATOM   2192  CG  PRO A 297     -17.382  13.672  13.591  1.00 72.00           C  
ATOM   2193  CD  PRO A 297     -17.242  13.833  12.088  1.00 72.00           C  
ATOM   2194  N   PHE A 298     -15.854  18.095  13.267  1.00 75.60           N  
ATOM   2195  CA  PHE A 298     -14.709  18.942  13.637  1.00 75.60           C  
ATOM   2196  C   PHE A 298     -14.357  18.909  15.130  1.00 75.60           C  
ATOM   2197  CB  PHE A 298     -14.964  20.392  13.220  1.00 75.60           C  
ATOM   2198  O   PHE A 298     -13.217  19.194  15.498  1.00 75.60           O  
ATOM   2199  CG  PHE A 298     -14.754  20.640  11.746  1.00 75.60           C  
ATOM   2200  CD1 PHE A 298     -13.450  20.730  11.218  1.00 75.60           C  
ATOM   2201  CD2 PHE A 298     -15.862  20.799  10.903  1.00 75.60           C  
ATOM   2202  CE1 PHE A 298     -13.254  20.965   9.845  1.00 75.60           C  
ATOM   2203  CE2 PHE A 298     -15.657  21.067   9.547  1.00 75.60           C  
ATOM   2204  CZ  PHE A 298     -14.366  21.131   9.003  1.00 75.60           C  
ATOM   2205  N   HIS A 299     -15.298  18.538  16.006  1.00 76.55           N  
ATOM   2206  CA  HIS A 299     -15.020  18.387  17.434  1.00 76.55           C  
ATOM   2207  C   HIS A 299     -13.963  17.307  17.715  1.00 76.55           C  
ATOM   2208  CB  HIS A 299     -16.319  18.125  18.209  1.00 76.55           C  
ATOM   2209  O   HIS A 299     -13.231  17.437  18.694  1.00 76.55           O  
ATOM   2210  CG  HIS A 299     -16.914  16.757  17.987  1.00 76.55           C  
ATOM   2211  CD2 HIS A 299     -16.525  15.593  18.597  1.00 76.55           C  
ATOM   2212  ND1 HIS A 299     -17.987  16.448  17.181  1.00 76.55           N  
ATOM   2213  CE1 HIS A 299     -18.232  15.131  17.306  1.00 76.55           C  
ATOM   2214  NE2 HIS A 299     -17.345  14.569  18.132  1.00 76.55           N  
ATOM   2215  N   LEU A 300     -13.823  16.294  16.845  1.00 73.14           N  
ATOM   2216  CA  LEU A 300     -12.782  15.270  16.971  1.00 73.14           C  
ATOM   2217  C   LEU A 300     -11.370  15.848  16.798  1.00 73.14           C  
ATOM   2218  CB  LEU A 300     -13.011  14.148  15.942  1.00 73.14           C  
ATOM   2219  O   LEU A 300     -10.425  15.308  17.360  1.00 73.14           O  
ATOM   2220  CG  LEU A 300     -14.303  13.325  16.099  1.00 73.14           C  
ATOM   2221  CD1 LEU A 300     -14.312  12.248  15.014  1.00 73.14           C  
ATOM   2222  CD2 LEU A 300     -14.398  12.614  17.448  1.00 73.14           C  
ATOM   2223  N   PHE A 301     -11.220  16.959  16.075  1.00 77.66           N  
ATOM   2224  CA  PHE A 301      -9.926  17.602  15.820  1.00 77.66           C  
ATOM   2225  C   PHE A 301      -9.531  18.617  16.900  1.00 77.66           C  
ATOM   2226  CB  PHE A 301      -9.938  18.237  14.424  1.00 77.66           C  
ATOM   2227  O   PHE A 301      -8.456  19.207  16.817  1.00 77.66           O  
ATOM   2228  CG  PHE A 301     -10.151  17.241  13.303  1.00 77.66           C  
ATOM   2229  CD1 PHE A 301      -9.056  16.640  12.658  1.00 77.66           C  
ATOM   2230  CD2 PHE A 301     -11.451  16.867  12.935  1.00 77.66           C  
ATOM   2231  CE1 PHE A 301      -9.253  15.729  11.607  1.00 77.66           C  
ATOM   2232  CE2 PHE A 301     -11.650  15.912  11.931  1.00 77.66           C  
ATOM   2233  CZ  PHE A 301     -10.557  15.363  11.240  1.00 77.66           C  
ATOM   2234  N   ARG A 302     -10.376  18.832  17.922  1.00 79.24           N  
ATOM   2235  CA  ARG A 302     -10.027  19.674  19.080  1.00 79.24           C  
ATOM   2236  C   ARG A 302      -8.983  19.018  19.981  1.00 79.24           C  
ATOM   2237  CB  ARG A 302     -11.277  20.022  19.898  1.00 79.24           C  
ATOM   2238  O   ARG A 302      -8.195  19.727  20.598  1.00 79.24           O  
ATOM   2239  CG  ARG A 302     -12.165  21.055  19.195  1.00 79.24           C  
ATOM   2240  CD  ARG A 302     -13.352  21.410  20.098  1.00 79.24           C  
ATOM   2241  NE  ARG A 302     -14.083  22.590  19.592  1.00 79.24           N  
ATOM   2242  NH1 ARG A 302     -16.221  21.920  20.115  1.00 79.24           N  
ATOM   2243  NH2 ARG A 302     -15.886  23.918  19.184  1.00 79.24           N  
ATOM   2244  CZ  ARG A 302     -15.387  22.800  19.632  1.00 79.24           C  
ATOM   2245  N   ASP A 303      -8.971  17.687  20.053  1.00 84.13           N  
ATOM   2246  CA  ASP A 303      -7.912  16.952  20.741  1.00 84.13           C  
ATOM   2247  C   ASP A 303      -6.655  16.934  19.861  1.00 84.13           C  
ATOM   2248  CB  ASP A 303      -8.385  15.541  21.134  1.00 84.13           C  
ATOM   2249  O   ASP A 303      -6.635  16.338  18.779  1.00 84.13           O  
ATOM   2250  CG  ASP A 303      -7.321  14.735  21.902  1.00 84.13           C  
ATOM   2251  OD1 ASP A 303      -6.201  15.261  22.110  1.00 84.13           O  
ATOM   2252  OD2 ASP A 303      -7.604  13.561  22.230  1.00 84.13           O  
ATOM   2253  N   ARG A 304      -5.590  17.584  20.343  1.00 87.11           N  
ATOM   2254  CA  ARG A 304      -4.293  17.646  19.660  1.00 87.11           C  
ATOM   2255  C   ARG A 304      -3.742  16.250  19.365  1.00 87.11           C  
ATOM   2256  CB  ARG A 304      -3.313  18.469  20.512  1.00 87.11           C  
ATOM   2257  O   ARG A 304      -3.200  16.050  18.280  1.00 87.11           O  
ATOM   2258  CG  ARG A 304      -1.950  18.642  19.824  1.00 87.11           C  
ATOM   2259  CD  ARG A 304      -1.016  19.503  20.679  1.00 87.11           C  
ATOM   2260  NE  ARG A 304       0.311  19.637  20.049  1.00 87.11           N  
ATOM   2261  NH1 ARG A 304       1.233  21.068  21.589  1.00 87.11           N  
ATOM   2262  NH2 ARG A 304       2.451  20.393  19.844  1.00 87.11           N  
ATOM   2263  CZ  ARG A 304       1.321  20.363  20.495  1.00 87.11           C  
ATOM   2264  N   ASN A 305      -3.899  15.292  20.282  1.00 86.47           N  
ATOM   2265  CA  ASN A 305      -3.406  13.928  20.080  1.00 86.47           C  
ATOM   2266  C   ASN A 305      -4.126  13.257  18.906  1.00 86.47           C  
ATOM   2267  CB  ASN A 305      -3.611  13.113  21.364  1.00 86.47           C  
ATOM   2268  O   ASN A 305      -3.492  12.605  18.072  1.00 86.47           O  
ATOM   2269  CG  ASN A 305      -2.696  13.516  22.499  1.00 86.47           C  
ATOM   2270  ND2 ASN A 305      -3.162  13.421  23.719  1.00 86.47           N  
ATOM   2271  OD1 ASN A 305      -1.545  13.873  22.312  1.00 86.47           O  
ATOM   2272  N   ARG A 306      -5.442  13.466  18.795  1.00 88.89           N  
ATOM   2273  CA  ARG A 306      -6.256  12.911  17.711  1.00 88.89           C  
ATOM   2274  C   ARG A 306      -5.972  13.579  16.370  1.00 88.89           C  
ATOM   2275  CB  ARG A 306      -7.736  12.985  18.098  1.00 88.89           C  
ATOM   2276  O   ARG A 306      -5.817  12.873  15.380  1.00 88.89           O  
ATOM   2277  CG  ARG A 306      -8.585  12.104  17.166  1.00 88.89           C  
ATOM   2278  CD  ARG A 306     -10.034  11.969  17.644  1.00 88.89           C  
ATOM   2279  NE  ARG A 306     -10.107  11.344  18.977  1.00 88.89           N  
ATOM   2280  NH1 ARG A 306     -12.012  12.368  19.745  1.00 88.89           N  
ATOM   2281  NH2 ARG A 306     -10.835  11.042  21.107  1.00 88.89           N  
ATOM   2282  CZ  ARG A 306     -10.980  11.592  19.935  1.00 88.89           C  
ATOM   2283  N   LEU A 307      -5.818  14.906  16.336  1.00 89.96           N  
ATOM   2284  CA  LEU A 307      -5.426  15.642  15.125  1.00 89.96           C  
ATOM   2285  C   LEU A 307      -4.089  15.125  14.565  1.00 89.96           C  
ATOM   2286  CB  LEU A 307      -5.364  17.147  15.459  1.00 89.96           C  
ATOM   2287  O   LEU A 307      -3.979  14.836  13.371  1.00 89.96           O  
ATOM   2288  CG  LEU A 307      -4.834  18.049  14.325  1.00 89.96           C  
ATOM   2289  CD1 LEU A 307      -5.755  18.087  13.110  1.00 89.96           C  
ATOM   2290  CD2 LEU A 307      -4.682  19.482  14.830  1.00 89.96           C  
ATOM   2291  N   VAL A 308      -3.087  14.960  15.434  1.00 91.22           N  
ATOM   2292  CA  VAL A 308      -1.776  14.406  15.066  1.00 91.22           C  
ATOM   2293  C   VAL A 308      -1.914  12.963  14.578  1.00 91.22           C  
ATOM   2294  CB  VAL A 308      -0.818  14.491  16.267  1.00 91.22           C  
ATOM   2295  O   VAL A 308      -1.350  12.614  13.544  1.00 91.22           O  
ATOM   2296  CG1 VAL A 308       0.481  13.721  16.044  1.00 91.22           C  
ATOM   2297  CG2 VAL A 308      -0.432  15.947  16.569  1.00 91.22           C  
ATOM   2298  N   THR A 309      -2.699  12.138  15.274  1.00 91.97           N  
ATOM   2299  CA  THR A 309      -2.930  10.735  14.896  1.00 91.97           C  
ATOM   2300  C   THR A 309      -3.589  10.621  13.521  1.00 91.97           C  
ATOM   2301  CB  THR A 309      -3.786  10.018  15.948  1.00 91.97           C  
ATOM   2302  O   THR A 309      -3.126   9.859  12.678  1.00 91.97           O  
ATOM   2303  CG2 THR A 309      -3.982   8.547  15.606  1.00 91.97           C  
ATOM   2304  OG1 THR A 309      -3.151  10.060  17.206  1.00 91.97           O  
ATOM   2305  N   PHE A 310      -4.623  11.416  13.246  1.00 92.34           N  
ATOM   2306  CA  PHE A 310      -5.280  11.465  11.939  1.00 92.34           C  
ATOM   2307  C   PHE A 310      -4.342  11.926  10.820  1.00 92.34           C  
ATOM   2308  CB  PHE A 310      -6.507  12.382  12.052  1.00 92.34           C  
ATOM   2309  O   PHE A 310      -4.353  11.345   9.735  1.00 92.34           O  
ATOM   2310  CG  PHE A 310      -7.745  11.800  12.722  1.00 92.34           C  
ATOM   2311  CD1 PHE A 310      -7.994  10.410  12.789  1.00 92.34           C  
ATOM   2312  CD2 PHE A 310      -8.711  12.689  13.226  1.00 92.34           C  
ATOM   2313  CE1 PHE A 310      -9.192   9.930  13.343  1.00 92.34           C  
ATOM   2314  CE2 PHE A 310      -9.916  12.210  13.765  1.00 92.34           C  
ATOM   2315  CZ  PHE A 310     -10.156  10.829  13.825  1.00 92.34           C  
ATOM   2316  N   SER A 311      -3.484  12.908  11.098  1.00 92.73           N  
ATOM   2317  CA  SER A 311      -2.465  13.372  10.147  1.00 92.73           C  
ATOM   2318  C   SER A 311      -1.440  12.272   9.846  1.00 92.73           C  
ATOM   2319  CB  SER A 311      -1.761  14.616  10.695  1.00 92.73           C  
ATOM   2320  O   SER A 311      -1.106  12.028   8.686  1.00 92.73           O  
ATOM   2321  OG  SER A 311      -2.708  15.613  11.031  1.00 92.73           O  
ATOM   2322  N   ALA A 312      -1.001  11.548  10.880  1.00 93.34           N  
ATOM   2323  CA  ALA A 312      -0.083  10.425  10.745  1.00 93.34           C  
ATOM   2324  C   ALA A 312      -0.712   9.250   9.979  1.00 93.34           C  
ATOM   2325  CB  ALA A 312       0.387  10.015  12.143  1.00 93.34           C  
ATOM   2326  O   ALA A 312      -0.035   8.650   9.152  1.00 93.34           O  
ATOM   2327  N   ILE A 313      -1.999   8.950  10.191  1.00 93.88           N  
ATOM   2328  CA  ILE A 313      -2.736   7.918   9.440  1.00 93.88           C  
ATOM   2329  C   ILE A 313      -2.820   8.270   7.953  1.00 93.88           C  
ATOM   2330  CB  ILE A 313      -4.143   7.711  10.044  1.00 93.88           C  
ATOM   2331  O   ILE A 313      -2.561   7.407   7.113  1.00 93.88           O  
ATOM   2332  CG1 ILE A 313      -4.014   6.974  11.390  1.00 93.88           C  
ATOM   2333  CG2 ILE A 313      -5.055   6.895   9.112  1.00 93.88           C  
ATOM   2334  CD1 ILE A 313      -5.297   6.971  12.220  1.00 93.88           C  
ATOM   2335  N   LEU A 314      -3.147   9.526   7.631  1.00 94.06           N  
ATOM   2336  CA  LEU A 314      -3.196  10.006   6.251  1.00 94.06           C  
ATOM   2337  C   LEU A 314      -1.830   9.846   5.576  1.00 94.06           C  
ATOM   2338  CB  LEU A 314      -3.724  11.454   6.250  1.00 94.06           C  
ATOM   2339  O   LEU A 314      -1.720   9.221   4.524  1.00 94.06           O  
ATOM   2340  CG  LEU A 314      -3.887  12.061   4.841  1.00 94.06           C  
ATOM   2341  CD1 LEU A 314      -5.073  13.023   4.806  1.00 94.06           C  
ATOM   2342  CD2 LEU A 314      -2.647  12.843   4.395  1.00 94.06           C  
ATOM   2343  N   LEU A 315      -0.762  10.336   6.205  1.00 94.06           N  
ATOM   2344  CA  LEU A 315       0.582  10.209   5.644  1.00 94.06           C  
ATOM   2345  C   LEU A 315       1.058   8.753   5.567  1.00 94.06           C  
ATOM   2346  CB  LEU A 315       1.556  11.060   6.461  1.00 94.06           C  
ATOM   2347  O   LEU A 315       1.662   8.375   4.568  1.00 94.06           O  
ATOM   2348  CG  LEU A 315       1.426  12.576   6.266  1.00 94.06           C  
ATOM   2349  CD1 LEU A 315       2.458  13.246   7.166  1.00 94.06           C  
ATOM   2350  CD2 LEU A 315       1.713  13.017   4.829  1.00 94.06           C  
ATOM   2351  N   ALA A 316       0.761   7.917   6.566  1.00 92.77           N  
ATOM   2352  CA  ALA A 316       1.125   6.501   6.564  1.00 92.77           C  
ATOM   2353  C   ALA A 316       0.437   5.734   5.425  1.00 92.77           C  
ATOM   2354  CB  ALA A 316       0.787   5.890   7.930  1.00 92.77           C  
ATOM   2355  O   ALA A 316       1.087   4.938   4.746  1.00 92.77           O  
ATOM   2356  N   GLY A 317      -0.848   6.009   5.169  1.00 92.22           N  
ATOM   2357  CA  GLY A 317      -1.559   5.474   4.005  1.00 92.22           C  
ATOM   2358  C   GLY A 317      -0.917   5.915   2.687  1.00 92.22           C  
ATOM   2359  O   GLY A 317      -0.686   5.098   1.796  1.00 92.22           O  
ATOM   2360  N   GLY A 318      -0.517   7.186   2.610  1.00 93.44           N  
ATOM   2361  CA  GLY A 318       0.256   7.752   1.506  1.00 93.44           C  
ATOM   2362  C   GLY A 318       1.595   7.075   1.241  1.00 93.44           C  
ATOM   2363  O   GLY A 318       1.902   6.718   0.104  1.00 93.44           O  
ATOM   2364  N   VAL A 319       2.377   6.854   2.294  1.00 92.95           N  
ATOM   2365  CA  VAL A 319       3.666   6.159   2.242  1.00 92.95           C  
ATOM   2366  C   VAL A 319       3.487   4.708   1.794  1.00 92.95           C  
ATOM   2367  CB  VAL A 319       4.343   6.256   3.620  1.00 92.95           C  
ATOM   2368  O   VAL A 319       4.187   4.266   0.885  1.00 92.95           O  
ATOM   2369  CG1 VAL A 319       5.552   5.338   3.738  1.00 92.95           C  
ATOM   2370  CG2 VAL A 319       4.847   7.678   3.889  1.00 92.95           C  
ATOM   2371  N   MET A 320       2.524   3.980   2.370  1.00 90.12           N  
ATOM   2372  CA  MET A 320       2.227   2.591   2.002  1.00 90.12           C  
ATOM   2373  C   MET A 320       1.834   2.465   0.525  1.00 90.12           C  
ATOM   2374  CB  MET A 320       1.104   2.070   2.914  1.00 90.12           C  
ATOM   2375  O   MET A 320       2.327   1.584  -0.187  1.00 90.12           O  
ATOM   2376  CG  MET A 320       0.674   0.641   2.569  1.00 90.12           C  
ATOM   2377  SD  MET A 320      -0.705   0.031   3.571  1.00 90.12           S  
ATOM   2378  CE  MET A 320      -1.062  -1.486   2.647  1.00 90.12           C  
ATOM   2379  N   PHE A 321       0.961   3.356   0.055  1.00 90.21           N  
ATOM   2380  CA  PHE A 321       0.495   3.347  -1.326  1.00 90.21           C  
ATOM   2381  C   PHE A 321       1.616   3.714  -2.301  1.00 90.21           C  
ATOM   2382  CB  PHE A 321      -0.682   4.314  -1.447  1.00 90.21           C  
ATOM   2383  O   PHE A 321       1.847   2.999  -3.275  1.00 90.21           O  
ATOM   2384  CG  PHE A 321      -1.528   4.067  -2.670  1.00 90.21           C  
ATOM   2385  CD1 PHE A 321      -1.536   4.981  -3.739  1.00 90.21           C  
ATOM   2386  CD2 PHE A 321      -2.330   2.914  -2.718  1.00 90.21           C  
ATOM   2387  CE1 PHE A 321      -2.368   4.746  -4.847  1.00 90.21           C  
ATOM   2388  CE2 PHE A 321      -3.148   2.672  -3.829  1.00 90.21           C  
ATOM   2389  CZ  PHE A 321      -3.176   3.596  -4.881  1.00 90.21           C  
ATOM   2390  N   SER A 322       2.367   4.776  -1.989  1.00 92.41           N  
ATOM   2391  CA  SER A 322       3.499   5.232  -2.801  1.00 92.41           C  
ATOM   2392  C   SER A 322       4.569   4.161  -2.918  1.00 92.41           C  
ATOM   2393  CB  SER A 322       4.134   6.501  -2.232  1.00 92.41           C  
ATOM   2394  O   SER A 322       5.064   3.912  -4.010  1.00 92.41           O  
ATOM   2395  OG  SER A 322       3.173   7.527  -2.130  1.00 92.41           O  
ATOM   2396  N   LEU A 323       4.881   3.477  -1.816  1.00 89.96           N  
ATOM   2397  CA  LEU A 323       5.841   2.383  -1.812  1.00 89.96           C  
ATOM   2398  C   LEU A 323       5.416   1.248  -2.746  1.00 89.96           C  
ATOM   2399  CB  LEU A 323       5.978   1.862  -0.373  1.00 89.96           C  
ATOM   2400  O   LEU A 323       6.205   0.790  -3.571  1.00 89.96           O  
ATOM   2401  CG  LEU A 323       7.012   0.733  -0.275  1.00 89.96           C  
ATOM   2402  CD1 LEU A 323       8.382   1.297  -0.594  1.00 89.96           C  
ATOM   2403  CD2 LEU A 323       7.042   0.138   1.126  1.00 89.96           C  
ATOM   2404  N   THR A 324       4.165   0.804  -2.604  1.00 87.18           N  
ATOM   2405  CA  THR A 324       3.624  -0.326  -3.367  1.00 87.18           C  
ATOM   2406  C   THR A 324       3.646  -0.025  -4.862  1.00 87.18           C  
ATOM   2407  CB  THR A 324       2.193  -0.654  -2.916  1.00 87.18           C  
ATOM   2408  O   THR A 324       4.083  -0.858  -5.654  1.00 87.18           O  
ATOM   2409  CG2 THR A 324       1.663  -1.927  -3.574  1.00 87.18           C  
ATOM   2410  OG1 THR A 324       2.156  -0.871  -1.520  1.00 87.18           O  
ATOM   2411  N   VAL A 325       3.239   1.190  -5.245  1.00 88.85           N  
ATOM   2412  CA  VAL A 325       3.284   1.636  -6.638  1.00 88.85           C  
ATOM   2413  C   VAL A 325       4.731   1.772  -7.106  1.00 88.85           C  
ATOM   2414  CB  VAL A 325       2.468   2.926  -6.840  1.00 88.85           C  
ATOM   2415  O   VAL A 325       5.106   1.091  -8.049  1.00 88.85           O  
ATOM   2416  CG1 VAL A 325       2.595   3.471  -8.269  1.00 88.85           C  
ATOM   2417  CG2 VAL A 325       0.980   2.650  -6.580  1.00 88.85           C  
ATOM   2418  N   CYS A 326       5.574   2.567  -6.443  1.00 90.23           N  
ATOM   2419  CA  CYS A 326       6.943   2.832  -6.897  1.00 90.23           C  
ATOM   2420  C   CYS A 326       7.777   1.558  -7.062  1.00 90.23           C  
ATOM   2421  CB  CYS A 326       7.638   3.801  -5.932  1.00 90.23           C  
ATOM   2422  O   CYS A 326       8.417   1.399  -8.097  1.00 90.23           O  
ATOM   2423  SG  CYS A 326       6.926   5.462  -6.108  1.00 90.23           S  
ATOM   2424  N   ILE A 327       7.743   0.628  -6.100  1.00 87.37           N  
ATOM   2425  CA  ILE A 327       8.450  -0.654  -6.247  1.00 87.37           C  
ATOM   2426  C   ILE A 327       7.823  -1.468  -7.384  1.00 87.37           C  
ATOM   2427  CB  ILE A 327       8.473  -1.446  -4.919  1.00 87.37           C  
ATOM   2428  O   ILE A 327       8.548  -2.070  -8.172  1.00 87.37           O  
ATOM   2429  CG1 ILE A 327       9.241  -0.646  -3.844  1.00 87.37           C  
ATOM   2430  CG2 ILE A 327       9.149  -2.826  -5.096  1.00 87.37           C  
ATOM   2431  CD1 ILE A 327       9.336  -1.350  -2.486  1.00 87.37           C  
ATOM   2432  N   GLY A 328       6.490  -1.470  -7.493  1.00 87.47           N  
ATOM   2433  CA  GLY A 328       5.763  -2.214  -8.521  1.00 87.47           C  
ATOM   2434  C   GLY A 328       6.132  -1.774  -9.929  1.00 87.47           C  
ATOM   2435  O   GLY A 328       6.303  -2.619 -10.808  1.00 87.47           O  
ATOM   2436  N   LEU A 329       6.299  -0.468 -10.129  1.00 89.03           N  
ATOM   2437  CA  LEU A 329       6.746   0.087 -11.401  1.00 89.03           C  
ATOM   2438  C   LEU A 329       8.244  -0.154 -11.592  1.00 89.03           C  
ATOM   2439  CB  LEU A 329       6.370   1.574 -11.529  1.00 89.03           C  
ATOM   2440  O   LEU A 329       8.627  -0.647 -12.641  1.00 89.03           O  
ATOM   2441  CG  LEU A 329       4.902   1.934 -11.237  1.00 89.03           C  
ATOM   2442  CD1 LEU A 329       4.607   3.387 -11.597  1.00 89.03           C  
ATOM   2443  CD2 LEU A 329       3.851   0.995 -11.833  1.00 89.03           C  
ATOM   2444  N   TYR A 330       9.081   0.052 -10.569  1.00 90.29           N  
ATOM   2445  CA  TYR A 330      10.529  -0.162 -10.661  1.00 90.29           C  
ATOM   2446  C   TYR A 330      10.901  -1.574 -11.134  1.00 90.29           C  
ATOM   2447  CB  TYR A 330      11.174   0.110  -9.296  1.00 90.29           C  
ATOM   2448  O   TYR A 330      11.695  -1.743 -12.059  1.00 90.29           O  
ATOM   2449  CG  TYR A 330      12.686   0.104  -9.349  1.00 90.29           C  
ATOM   2450  CD1 TYR A 330      13.438  -1.043  -9.020  1.00 90.29           C  
ATOM   2451  CD2 TYR A 330      13.339   1.267  -9.781  1.00 90.29           C  
ATOM   2452  CE1 TYR A 330      14.844  -1.016  -9.142  1.00 90.29           C  
ATOM   2453  CE2 TYR A 330      14.737   1.305  -9.880  1.00 90.29           C  
ATOM   2454  OH  TYR A 330      16.842   0.177  -9.768  1.00 90.29           O  
ATOM   2455  CZ  TYR A 330      15.497   0.157  -9.585  1.00 90.29           C  
ATOM   2456  N   VAL A 331      10.306  -2.615 -10.541  1.00 89.11           N  
ATOM   2457  CA  VAL A 331      10.634  -4.002 -10.917  1.00 89.11           C  
ATOM   2458  C   VAL A 331      10.179  -4.347 -12.339  1.00 89.11           C  
ATOM   2459  CB  VAL A 331      10.104  -5.034  -9.903  1.00 89.11           C  
ATOM   2460  O   VAL A 331      10.809  -5.176 -12.989  1.00 89.11           O  
ATOM   2461  CG1 VAL A 331      10.665  -4.785  -8.498  1.00 89.11           C  
ATOM   2462  CG2 VAL A 331       8.576  -5.093  -9.821  1.00 89.11           C  
ATOM   2463  N   GLN A 332       9.117  -3.717 -12.842  1.00 90.82           N  
ATOM   2464  CA  GLN A 332       8.603  -3.971 -14.191  1.00 90.82           C  
ATOM   2465  C   GLN A 332       9.313  -3.116 -15.248  1.00 90.82           C  
ATOM   2466  CB  GLN A 332       7.085  -3.751 -14.213  1.00 90.82           C  
ATOM   2467  O   GLN A 332       9.728  -3.637 -16.278  1.00 90.82           O  
ATOM   2468  CG  GLN A 332       6.353  -4.830 -13.401  1.00 90.82           C  
ATOM   2469  CD  GLN A 332       4.848  -4.626 -13.413  1.00 90.82           C  
ATOM   2470  NE2 GLN A 332       4.307  -3.875 -12.479  1.00 90.82           N  
ATOM   2471  OE1 GLN A 332       4.142  -5.120 -14.272  1.00 90.82           O  
ATOM   2472  N   ASP A 333       9.506  -1.832 -14.968  1.00 89.96           N  
ATOM   2473  CA  ASP A 333      10.059  -0.846 -15.894  1.00 89.96           C  
ATOM   2474  C   ASP A 333      11.586  -0.909 -15.969  1.00 89.96           C  
ATOM   2475  CB  ASP A 333       9.644   0.553 -15.425  1.00 89.96           C  
ATOM   2476  O   ASP A 333      12.161  -0.851 -17.052  1.00 89.96           O  
ATOM   2477  CG  ASP A 333       8.139   0.820 -15.506  1.00 89.96           C  
ATOM   2478  OD1 ASP A 333       7.353   0.064 -16.120  1.00 89.96           O  
ATOM   2479  OD2 ASP A 333       7.711   1.830 -14.922  1.00 89.96           O  
ATOM   2480  N   ILE A 334      12.255  -1.040 -14.820  1.00 90.42           N  
ATOM   2481  CA  ILE A 334      13.718  -0.964 -14.725  1.00 90.42           C  
ATOM   2482  C   ILE A 334      14.350  -2.355 -14.689  1.00 90.42           C  
ATOM   2483  CB  ILE A 334      14.130  -0.097 -13.514  1.00 90.42           C  
ATOM   2484  O   ILE A 334      15.344  -2.599 -15.373  1.00 90.42           O  
ATOM   2485  CG1 ILE A 334      13.530   1.328 -13.551  1.00 90.42           C  
ATOM   2486  CG2 ILE A 334      15.653  -0.010 -13.397  1.00 90.42           C  
ATOM   2487  CD1 ILE A 334      13.847   2.144 -14.813  1.00 90.42           C  
ATOM   2488  N   LEU A 335      13.783  -3.288 -13.913  1.00 89.05           N  
ATOM   2489  CA  LEU A 335      14.296  -4.667 -13.843  1.00 89.05           C  
ATOM   2490  C   LEU A 335      13.705  -5.592 -14.917  1.00 89.05           C  
ATOM   2491  CB  LEU A 335      14.137  -5.264 -12.432  1.00 89.05           C  
ATOM   2492  O   LEU A 335      14.142  -6.740 -15.034  1.00 89.05           O  
ATOM   2493  CG  LEU A 335      14.693  -4.415 -11.279  1.00 89.05           C  
ATOM   2494  CD1 LEU A 335      14.488  -5.173  -9.966  1.00 89.05           C  
ATOM   2495  CD2 LEU A 335      16.186  -4.126 -11.441  1.00 89.05           C  
ATOM   2496  N   GLY A 336      12.724  -5.118 -15.693  1.00 87.99           N  
ATOM   2497  CA  GLY A 336      12.126  -5.868 -16.799  1.00 87.99           C  
ATOM   2498  C   GLY A 336      11.339  -7.104 -16.359  1.00 87.99           C  
ATOM   2499  O   GLY A 336      11.248  -8.079 -17.108  1.00 87.99           O  
ATOM   2500  N   TYR A 337      10.820  -7.133 -15.127  1.00 90.07           N  
ATOM   2501  CA  TYR A 337      10.015  -8.262 -14.669  1.00 90.07           C  
ATOM   2502  C   TYR A 337       8.685  -8.285 -15.416  1.00 90.07           C  
ATOM   2503  CB  TYR A 337       9.802  -8.256 -13.146  1.00 90.07           C  
ATOM   2504  O   TYR A 337       8.032  -7.262 -15.600  1.00 90.07           O  
ATOM   2505  CG  TYR A 337      10.998  -8.640 -12.283  1.00 90.07           C  
ATOM   2506  CD1 TYR A 337      12.310  -8.701 -12.803  1.00 90.07           C  
ATOM   2507  CD2 TYR A 337      10.782  -8.945 -10.924  1.00 90.07           C  
ATOM   2508  CE1 TYR A 337      13.394  -9.036 -11.974  1.00 90.07           C  
ATOM   2509  CE2 TYR A 337      11.862  -9.307 -10.095  1.00 90.07           C  
ATOM   2510  OH  TYR A 337      14.222  -9.649  -9.817  1.00 90.07           O  
ATOM   2511  CZ  TYR A 337      13.172  -9.335 -10.617  1.00 90.07           C  
ATOM   2512  N   SER A 338       8.259  -9.488 -15.796  1.00 90.32           N  
ATOM   2513  CA  SER A 338       6.904  -9.719 -16.285  1.00 90.32           C  
ATOM   2514  C   SER A 338       5.879  -9.403 -15.186  1.00 90.32           C  
ATOM   2515  CB  SER A 338       6.811 -11.154 -16.809  1.00 90.32           C  
ATOM   2516  O   SER A 338       6.216  -9.443 -13.997  1.00 90.32           O  
ATOM   2517  OG  SER A 338       6.632 -12.110 -15.776  1.00 90.32           O  
ATOM   2518  N   ALA A 339       4.625  -9.121 -15.546  1.00 88.27           N  
ATOM   2519  CA  ALA A 339       3.606  -8.719 -14.570  1.00 88.27           C  
ATOM   2520  C   ALA A 339       3.362  -9.832 -13.534  1.00 88.27           C  
ATOM   2521  CB  ALA A 339       2.326  -8.347 -15.327  1.00 88.27           C  
ATOM   2522  O   ALA A 339       3.254  -9.576 -12.334  1.00 88.27           O  
ATOM   2523  N   LEU A 340       3.376 -11.092 -13.987  1.00 89.48           N  
ATOM   2524  CA  LEU A 340       3.310 -12.266 -13.115  1.00 89.48           C  
ATOM   2525  C   LEU A 340       4.530 -12.372 -12.190  1.00 89.48           C  
ATOM   2526  CB  LEU A 340       3.160 -13.519 -13.995  1.00 89.48           C  
ATOM   2527  O   LEU A 340       4.378 -12.635 -10.997  1.00 89.48           O  
ATOM   2528  CG  LEU A 340       3.092 -14.839 -13.202  1.00 89.48           C  
ATOM   2529  CD1 LEU A 340       1.891 -14.885 -12.257  1.00 89.48           C  
ATOM   2530  CD2 LEU A 340       2.994 -16.013 -14.175  1.00 89.48           C  
ATOM   2531  N   ARG A 341       5.743 -12.158 -12.717  1.00 90.73           N  
ATOM   2532  CA  ARG A 341       6.974 -12.226 -11.918  1.00 90.73           C  
ATOM   2533  C   ARG A 341       7.020 -11.117 -10.871  1.00 90.73           C  
ATOM   2534  CB  ARG A 341       8.197 -12.181 -12.844  1.00 90.73           C  
ATOM   2535  O   ARG A 341       7.420 -11.386  -9.741  1.00 90.73           O  
ATOM   2536  CG  ARG A 341       9.505 -12.349 -12.059  1.00 90.73           C  
ATOM   2537  CD  ARG A 341      10.705 -12.311 -13.005  1.00 90.73           C  
ATOM   2538  NE  ARG A 341      11.965 -12.472 -12.261  1.00 90.73           N  
ATOM   2539  NH1 ARG A 341      13.369 -12.521 -14.077  1.00 90.73           N  
ATOM   2540  NH2 ARG A 341      14.212 -12.721 -12.019  1.00 90.73           N  
ATOM   2541  CZ  ARG A 341      13.171 -12.571 -12.788  1.00 90.73           C  
ATOM   2542  N   ALA A 342       6.593  -9.906 -11.224  1.00 87.90           N  
ATOM   2543  CA  ALA A 342       6.427  -8.811 -10.280  1.00 87.90           C  
ATOM   2544  C   ALA A 342       5.423  -9.208  -9.191  1.00 87.90           C  
ATOM   2545  CB  ALA A 342       6.008  -7.552 -11.046  1.00 87.90           C  
ATOM   2546  O   ALA A 342       5.779  -9.207  -8.016  1.00 87.90           O  
ATOM   2547  N   GLY A 343       4.225  -9.662  -9.573  1.00 86.66           N  
ATOM   2548  CA  GLY A 343       3.183 -10.073  -8.634  1.00 86.66           C  
ATOM   2549  C   GLY A 343       3.627 -11.145  -7.631  1.00 86.66           C  
ATOM   2550  O   GLY A 343       3.454 -10.974  -6.425  1.00 86.66           O  
ATOM   2551  N   VAL A 344       4.277 -12.213  -8.105  1.00 88.54           N  
ATOM   2552  CA  VAL A 344       4.865 -13.254  -7.239  1.00 88.54           C  
ATOM   2553  C   VAL A 344       5.995 -12.684  -6.374  1.00 88.54           C  
ATOM   2554  CB  VAL A 344       5.361 -14.445  -8.086  1.00 88.54           C  
ATOM   2555  O   VAL A 344       6.095 -13.004  -5.190  1.00 88.54           O  
ATOM   2556  CG1 VAL A 344       6.118 -15.494  -7.258  1.00 88.54           C  
ATOM   2557  CG2 VAL A 344       4.179 -15.165  -8.751  1.00 88.54           C  
ATOM   2558  N   GLY A 345       6.812 -11.791  -6.937  1.00 87.92           N  
ATOM   2559  CA  GLY A 345       7.911 -11.122  -6.244  1.00 87.92           C  
ATOM   2560  C   GLY A 345       7.480 -10.265  -5.049  1.00 87.92           C  
ATOM   2561  O   GLY A 345       8.294 -10.062  -4.147  1.00 87.92           O  
ATOM   2562  N   PHE A 346       6.217  -9.822  -5.010  1.00 86.80           N  
ATOM   2563  CA  PHE A 346       5.612  -9.053  -3.915  1.00 86.80           C  
ATOM   2564  C   PHE A 346       5.023  -9.906  -2.785  1.00 86.80           C  
ATOM   2565  CB  PHE A 346       4.534  -8.116  -4.478  1.00 86.80           C  
ATOM   2566  O   PHE A 346       4.704  -9.366  -1.729  1.00 86.80           O  
ATOM   2567  CG  PHE A 346       5.072  -6.768  -4.880  1.00 86.80           C  
ATOM   2568  CD1 PHE A 346       5.249  -5.765  -3.911  1.00 86.80           C  
ATOM   2569  CD2 PHE A 346       5.410  -6.521  -6.217  1.00 86.80           C  
ATOM   2570  CE1 PHE A 346       5.766  -4.517  -4.290  1.00 86.80           C  
ATOM   2571  CE2 PHE A 346       5.972  -5.298  -6.591  1.00 86.80           C  
ATOM   2572  CZ  PHE A 346       6.128  -4.294  -5.625  1.00 86.80           C  
ATOM   2573  N   ILE A 347       4.899 -11.226  -2.935  1.00 87.72           N  
ATOM   2574  CA  ILE A 347       4.349 -12.088  -1.873  1.00 87.72           C  
ATOM   2575  C   ILE A 347       5.106 -11.931  -0.535  1.00 87.72           C  
ATOM   2576  CB  ILE A 347       4.267 -13.555  -2.353  1.00 87.72           C  
ATOM   2577  O   ILE A 347       4.442 -11.786   0.497  1.00 87.72           O  
ATOM   2578  CG1 ILE A 347       3.233 -13.664  -3.497  1.00 87.72           C  
ATOM   2579  CG2 ILE A 347       3.903 -14.499  -1.192  1.00 87.72           C  
ATOM   2580  CD1 ILE A 347       3.178 -15.046  -4.158  1.00 87.72           C  
ATOM   2581  N   PRO A 348       6.458 -11.868  -0.504  1.00 90.70           N  
ATOM   2582  CA  PRO A 348       7.194 -11.621   0.735  1.00 90.70           C  
ATOM   2583  C   PRO A 348       6.813 -10.310   1.430  1.00 90.70           C  
ATOM   2584  CB  PRO A 348       8.677 -11.624   0.350  1.00 90.70           C  
ATOM   2585  O   PRO A 348       6.786 -10.281   2.656  1.00 90.70           O  
ATOM   2586  CG  PRO A 348       8.711 -12.511  -0.889  1.00 90.70           C  
ATOM   2587  CD  PRO A 348       7.402 -12.147  -1.580  1.00 90.70           C  
ATOM   2588  N   PHE A 349       6.467  -9.254   0.681  1.00 89.17           N  
ATOM   2589  CA  PHE A 349       5.994  -7.983   1.246  1.00 89.17           C  
ATOM   2590  C   PHE A 349       4.725  -8.179   2.073  1.00 89.17           C  
ATOM   2591  CB  PHE A 349       5.654  -6.993   0.122  1.00 89.17           C  
ATOM   2592  O   PHE A 349       4.635  -7.715   3.207  1.00 89.17           O  
ATOM   2593  CG  PHE A 349       5.189  -5.639   0.612  1.00 89.17           C  
ATOM   2594  CD1 PHE A 349       3.844  -5.270   0.430  1.00 89.17           C  
ATOM   2595  CD2 PHE A 349       6.070  -4.764   1.272  1.00 89.17           C  
ATOM   2596  CE1 PHE A 349       3.383  -4.031   0.900  1.00 89.17           C  
ATOM   2597  CE2 PHE A 349       5.610  -3.522   1.740  1.00 89.17           C  
ATOM   2598  CZ  PHE A 349       4.266  -3.156   1.555  1.00 89.17           C  
ATOM   2599  N   VAL A 350       3.748  -8.891   1.507  1.00 86.13           N  
ATOM   2600  CA  VAL A 350       2.443  -9.109   2.141  1.00 86.13           C  
ATOM   2601  C   VAL A 350       2.595  -9.966   3.397  1.00 86.13           C  
ATOM   2602  CB  VAL A 350       1.449  -9.745   1.150  1.00 86.13           C  
ATOM   2603  O   VAL A 350       2.020  -9.642   4.436  1.00 86.13           O  
ATOM   2604  CG1 VAL A 350       0.073  -9.916   1.804  1.00 86.13           C  
ATOM   2605  CG2 VAL A 350       1.274  -8.879  -0.107  1.00 86.13           C  
ATOM   2606  N   ILE A 351       3.417 -11.019   3.333  1.00 91.26           N  
ATOM   2607  CA  ILE A 351       3.728 -11.867   4.494  1.00 91.26           C  
ATOM   2608  C   ILE A 351       4.421 -11.041   5.584  1.00 91.26           C  
ATOM   2609  CB  ILE A 351       4.587 -13.079   4.065  1.00 91.26           C  
ATOM   2610  O   ILE A 351       4.010 -11.075   6.742  1.00 91.26           O  
ATOM   2611  CG1 ILE A 351       3.781 -13.996   3.114  1.00 91.26           C  
ATOM   2612  CG2 ILE A 351       5.065 -13.875   5.296  1.00 91.26           C  
ATOM   2613  CD1 ILE A 351       4.615 -15.113   2.474  1.00 91.26           C  
ATOM   2614  N   ALA A 352       5.437 -10.264   5.212  1.00 93.25           N  
ATOM   2615  CA  ALA A 352       6.188  -9.404   6.117  1.00 93.25           C  
ATOM   2616  C   ALA A 352       5.300  -8.354   6.802  1.00 93.25           C  
ATOM   2617  CB  ALA A 352       7.290  -8.753   5.282  1.00 93.25           C  
ATOM   2618  O   ALA A 352       5.396  -8.150   8.012  1.00 93.25           O  
ATOM   2619  N   MET A 353       4.383  -7.742   6.052  1.00 91.10           N  
ATOM   2620  CA  MET A 353       3.374  -6.832   6.589  1.00 91.10           C  
ATOM   2621  C   MET A 353       2.433  -7.540   7.566  1.00 91.10           C  
ATOM   2622  CB  MET A 353       2.626  -6.174   5.422  1.00 91.10           C  
ATOM   2623  O   MET A 353       2.183  -7.011   8.648  1.00 91.10           O  
ATOM   2624  CG  MET A 353       1.563  -5.184   5.904  1.00 91.10           C  
ATOM   2625  SD  MET A 353       0.595  -4.465   4.555  1.00 91.10           S  
ATOM   2626  CE  MET A 353      -0.849  -3.916   5.499  1.00 91.10           C  
ATOM   2627  N   GLY A 354       1.958  -8.745   7.238  1.00 89.95           N  
ATOM   2628  CA  GLY A 354       1.145  -9.564   8.143  1.00 89.95           C  
ATOM   2629  C   GLY A 354       1.864  -9.894   9.455  1.00 89.95           C  
ATOM   2630  O   GLY A 354       1.280  -9.757  10.530  1.00 89.95           O  
ATOM   2631  N   ILE A 355       3.152 -10.246   9.382  1.00 94.50           N  
ATOM   2632  CA  ILE A 355       4.006 -10.457  10.560  1.00 94.50           C  
ATOM   2633  C   ILE A 355       4.113  -9.163  11.374  1.00 94.50           C  
ATOM   2634  CB  ILE A 355       5.396 -10.997  10.143  1.00 94.50           C  
ATOM   2635  O   ILE A 355       3.891  -9.191  12.582  1.00 94.50           O  
ATOM   2636  CG1 ILE A 355       5.270 -12.418   9.544  1.00 94.50           C  
ATOM   2637  CG2 ILE A 355       6.364 -11.024  11.344  1.00 94.50           C  
ATOM   2638  CD1 ILE A 355       6.532 -12.893   8.810  1.00 94.50           C  
ATOM   2639  N   GLY A 356       4.390  -8.026  10.728  1.00 93.94           N  
ATOM   2640  CA  GLY A 356       4.467  -6.720  11.389  1.00 93.94           C  
ATOM   2641  C   GLY A 356       3.172  -6.339  12.115  1.00 93.94           C  
ATOM   2642  O   GLY A 356       3.225  -5.898  13.262  1.00 93.94           O  
ATOM   2643  N   LEU A 357       2.011  -6.568  11.488  1.00 90.82           N  
ATOM   2644  CA  LEU A 357       0.692  -6.351  12.097  1.00 90.82           C  
ATOM   2645  C   LEU A 357       0.492  -7.237  13.337  1.00 90.82           C  
ATOM   2646  CB  LEU A 357      -0.419  -6.648  11.067  1.00 90.82           C  
ATOM   2647  O   LEU A 357       0.119  -6.737  14.399  1.00 90.82           O  
ATOM   2648  CG  LEU A 357      -0.586  -5.627   9.928  1.00 90.82           C  
ATOM   2649  CD1 LEU A 357      -1.554  -6.186   8.885  1.00 90.82           C  
ATOM   2650  CD2 LEU A 357      -1.163  -4.298  10.408  1.00 90.82           C  
ATOM   2651  N   GLY A 358       0.772  -8.540  13.218  1.00 90.68           N  
ATOM   2652  CA  GLY A 358       0.633  -9.495  14.320  1.00 90.68           C  
ATOM   2653  C   GLY A 358       1.540  -9.149  15.501  1.00 90.68           C  
ATOM   2654  O   GLY A 358       1.075  -9.053  16.636  1.00 90.68           O  
ATOM   2655  N   VAL A 359       2.814  -8.861  15.230  1.00 93.13           N  
ATOM   2656  CA  VAL A 359       3.795  -8.436  16.239  1.00 93.13           C  
ATOM   2657  C   VAL A 359       3.353  -7.140  16.930  1.00 93.13           C  
ATOM   2658  CB  VAL A 359       5.182  -8.313  15.573  1.00 93.13           C  
ATOM   2659  O   VAL A 359       3.383  -7.051  18.157  1.00 93.13           O  
ATOM   2660  CG1 VAL A 359       6.222  -7.629  16.459  1.00 93.13           C  
ATOM   2661  CG2 VAL A 359       5.737  -9.700  15.222  1.00 93.13           C  
ATOM   2662  N   SER A 360       2.861  -6.158  16.172  1.00 92.00           N  
ATOM   2663  CA  SER A 360       2.389  -4.882  16.723  1.00 92.00           C  
ATOM   2664  C   SER A 360       1.161  -5.031  17.620  1.00 92.00           C  
ATOM   2665  CB  SER A 360       2.093  -3.929  15.577  1.00 92.00           C  
ATOM   2666  O   SER A 360       1.121  -4.442  18.700  1.00 92.00           O  
ATOM   2667  OG  SER A 360       2.083  -2.600  16.050  1.00 92.00           O  
ATOM   2668  N   SER A 361       0.205  -5.884  17.232  1.00 87.37           N  
ATOM   2669  CA  SER A 361      -1.000  -6.162  18.031  1.00 87.37           C  
ATOM   2670  C   SER A 361      -0.689  -6.735  19.418  1.00 87.37           C  
ATOM   2671  CB  SER A 361      -1.939  -7.107  17.272  1.00 87.37           C  
ATOM   2672  O   SER A 361      -1.412  -6.472  20.373  1.00 87.37           O  
ATOM   2673  OG  SER A 361      -1.468  -8.443  17.242  1.00 87.37           O  
ATOM   2674  N   GLN A 362       0.418  -7.470  19.556  1.00 88.29           N  
ATOM   2675  CA  GLN A 362       0.864  -8.005  20.843  1.00 88.29           C  
ATOM   2676  C   GLN A 362       1.706  -7.000  21.633  1.00 88.29           C  
ATOM   2677  CB  GLN A 362       1.672  -9.285  20.612  1.00 88.29           C  
ATOM   2678  O   GLN A 362       1.656  -6.974  22.861  1.00 88.29           O  
ATOM   2679  CG  GLN A 362       0.825 -10.410  20.005  1.00 88.29           C  
ATOM   2680  CD  GLN A 362       1.595 -11.720  19.888  1.00 88.29           C  
ATOM   2681  NE2 GLN A 362       0.958 -12.769  19.419  1.00 88.29           N  
ATOM   2682  OE1 GLN A 362       2.764 -11.841  20.223  1.00 88.29           O  
ATOM   2683  N   LEU A 363       2.500  -6.179  20.942  1.00 91.42           N  
ATOM   2684  CA  LEU A 363       3.406  -5.221  21.572  1.00 91.42           C  
ATOM   2685  C   LEU A 363       2.700  -3.962  22.083  1.00 91.42           C  
ATOM   2686  CB  LEU A 363       4.505  -4.837  20.575  1.00 91.42           C  
ATOM   2687  O   LEU A 363       3.231  -3.321  22.988  1.00 91.42           O  
ATOM   2688  CG  LEU A 363       5.568  -5.920  20.339  1.00 91.42           C  
ATOM   2689  CD1 LEU A 363       6.371  -5.547  19.099  1.00 91.42           C  
ATOM   2690  CD2 LEU A 363       6.565  -6.012  21.496  1.00 91.42           C  
ATOM   2691  N   VAL A 364       1.533  -3.596  21.543  1.00 87.07           N  
ATOM   2692  CA  VAL A 364       0.826  -2.357  21.922  1.00 87.07           C  
ATOM   2693  C   VAL A 364       0.355  -2.350  23.383  1.00 87.07           C  
ATOM   2694  CB  VAL A 364      -0.319  -2.078  20.932  1.00 87.07           C  
ATOM   2695  O   VAL A 364       0.243  -1.287  23.988  1.00 87.07           O  
ATOM   2696  CG1 VAL A 364      -1.525  -2.983  21.164  1.00 87.07           C  
ATOM   2697  CG2 VAL A 364      -0.761  -0.614  20.974  1.00 87.07           C  
ATOM   2698  N   SER A 365       0.177  -3.527  23.993  1.00 84.01           N  
ATOM   2699  CA  SER A 365      -0.113  -3.666  25.429  1.00 84.01           C  
ATOM   2700  C   SER A 365       1.103  -3.401  26.325  1.00 84.01           C  
ATOM   2701  CB  SER A 365      -0.676  -5.063  25.713  1.00 84.01           C  
ATOM   2702  O   SER A 365       0.952  -3.134  27.516  1.00 84.01           O  
ATOM   2703  OG  SER A 365       0.278  -6.065  25.399  1.00 84.01           O  
ATOM   2704  N   ARG A 366       2.321  -3.460  25.767  1.00 85.68           N  
ATOM   2705  CA  ARG A 366       3.586  -3.304  26.507  1.00 85.68           C  
ATOM   2706  C   ARG A 366       4.297  -1.992  26.202  1.00 85.68           C  
ATOM   2707  CB  ARG A 366       4.514  -4.490  26.208  1.00 85.68           C  
ATOM   2708  O   ARG A 366       4.942  -1.427  27.080  1.00 85.68           O  
ATOM   2709  CG  ARG A 366       3.908  -5.839  26.619  1.00 85.68           C  
ATOM   2710  CD  ARG A 366       4.947  -6.948  26.435  1.00 85.68           C  
ATOM   2711  NE  ARG A 366       4.373  -8.270  26.734  1.00 85.68           N  
ATOM   2712  NH1 ARG A 366       6.273  -9.512  26.384  1.00 85.68           N  
ATOM   2713  NH2 ARG A 366       4.370 -10.537  26.942  1.00 85.68           N  
ATOM   2714  CZ  ARG A 366       5.006  -9.429  26.687  1.00 85.68           C  
ATOM   2715  N   PHE A 367       4.197  -1.508  24.968  1.00 88.57           N  
ATOM   2716  CA  PHE A 367       4.894  -0.319  24.491  1.00 88.57           C  
ATOM   2717  C   PHE A 367       3.912   0.767  24.074  1.00 88.57           C  
ATOM   2718  CB  PHE A 367       5.831  -0.685  23.335  1.00 88.57           C  
ATOM   2719  O   PHE A 367       2.858   0.504  23.507  1.00 88.57           O  
ATOM   2720  CG  PHE A 367       6.981  -1.579  23.749  1.00 88.57           C  
ATOM   2721  CD1 PHE A 367       8.121  -1.023  24.361  1.00 88.57           C  
ATOM   2722  CD2 PHE A 367       6.905  -2.968  23.545  1.00 88.57           C  
ATOM   2723  CE1 PHE A 367       9.186  -1.853  24.754  1.00 88.57           C  
ATOM   2724  CE2 PHE A 367       7.971  -3.797  23.940  1.00 88.57           C  
ATOM   2725  CZ  PHE A 367       9.113  -3.239  24.539  1.00 88.57           C  
ATOM   2726  N   SER A 368       4.290   2.025  24.309  1.00 85.98           N  
ATOM   2727  CA  SER A 368       3.472   3.160  23.879  1.00 85.98           C  
ATOM   2728  C   SER A 368       3.349   3.203  22.347  1.00 85.98           C  
ATOM   2729  CB  SER A 368       4.046   4.474  24.413  1.00 85.98           C  
ATOM   2730  O   SER A 368       4.353   2.945  21.672  1.00 85.98           O  
ATOM   2731  OG  SER A 368       5.393   4.613  23.997  1.00 85.98           O  
ATOM   2732  N   PRO A 369       2.199   3.628  21.791  1.00 84.11           N  
ATOM   2733  CA  PRO A 369       1.957   3.691  20.344  1.00 84.11           C  
ATOM   2734  C   PRO A 369       3.049   4.429  19.567  1.00 84.11           C  
ATOM   2735  CB  PRO A 369       0.626   4.431  20.188  1.00 84.11           C  
ATOM   2736  O   PRO A 369       3.452   4.000  18.484  1.00 84.11           O  
ATOM   2737  CG  PRO A 369      -0.091   4.168  21.501  1.00 84.11           C  
ATOM   2738  CD  PRO A 369       1.015   4.040  22.531  1.00 84.11           C  
ATOM   2739  N   ARG A 370       3.584   5.509  20.153  1.00 87.92           N  
ATOM   2740  CA  ARG A 370       4.697   6.291  19.596  1.00 87.92           C  
ATOM   2741  C   ARG A 370       5.941   5.440  19.330  1.00 87.92           C  
ATOM   2742  CB  ARG A 370       5.001   7.505  20.501  1.00 87.92           C  
ATOM   2743  O   ARG A 370       6.533   5.564  18.269  1.00 87.92           O  
ATOM   2744  CG  ARG A 370       5.537   7.105  21.883  1.00 87.92           C  
ATOM   2745  CD  ARG A 370       5.737   8.280  22.832  1.00 87.92           C  
ATOM   2746  NE  ARG A 370       6.332   7.813  24.102  1.00 87.92           N  
ATOM   2747  NH1 ARG A 370       6.630   9.883  25.038  1.00 87.92           N  
ATOM   2748  NH2 ARG A 370       7.322   8.069  26.141  1.00 87.92           N  
ATOM   2749  CZ  ARG A 370       6.759   8.587  25.085  1.00 87.92           C  
ATOM   2750  N   VAL A 371       6.311   4.540  20.247  1.00 90.15           N  
ATOM   2751  CA  VAL A 371       7.528   3.714  20.132  1.00 90.15           C  
ATOM   2752  C   VAL A 371       7.376   2.713  18.995  1.00 90.15           C  
ATOM   2753  CB  VAL A 371       7.860   2.996  21.458  1.00 90.15           C  
ATOM   2754  O   VAL A 371       8.300   2.545  18.208  1.00 90.15           O  
ATOM   2755  CG1 VAL A 371       8.998   1.976  21.325  1.00 90.15           C  
ATOM   2756  CG2 VAL A 371       8.289   4.009  22.526  1.00 90.15           C  
ATOM   2757  N   LEU A 372       6.200   2.096  18.868  1.00 91.14           N  
ATOM   2758  CA  LEU A 372       5.927   1.136  17.799  1.00 91.14           C  
ATOM   2759  C   LEU A 372       5.846   1.816  16.431  1.00 91.14           C  
ATOM   2760  CB  LEU A 372       4.634   0.369  18.119  1.00 91.14           C  
ATOM   2761  O   LEU A 372       6.431   1.327  15.468  1.00 91.14           O  
ATOM   2762  CG  LEU A 372       4.714  -0.473  19.401  1.00 91.14           C  
ATOM   2763  CD1 LEU A 372       3.365  -1.134  19.660  1.00 91.14           C  
ATOM   2764  CD2 LEU A 372       5.787  -1.561  19.320  1.00 91.14           C  
ATOM   2765  N   THR A 373       5.197   2.979  16.363  1.00 90.32           N  
ATOM   2766  CA  THR A 373       5.092   3.763  15.124  1.00 90.32           C  
ATOM   2767  C   THR A 373       6.464   4.257  14.667  1.00 90.32           C  
ATOM   2768  CB  THR A 373       4.139   4.954  15.294  1.00 90.32           C  
ATOM   2769  O   THR A 373       6.814   4.104  13.500  1.00 90.32           O  
ATOM   2770  CG2 THR A 373       3.817   5.617  13.956  1.00 90.32           C  
ATOM   2771  OG1 THR A 373       2.910   4.543  15.849  1.00 90.32           O  
ATOM   2772  N   ILE A 374       7.277   4.787  15.587  1.00 91.84           N  
ATOM   2773  CA  ILE A 374       8.642   5.245  15.301  1.00 91.84           C  
ATOM   2774  C   ILE A 374       9.545   4.065  14.937  1.00 91.84           C  
ATOM   2775  CB  ILE A 374       9.185   6.055  16.498  1.00 91.84           C  
ATOM   2776  O   ILE A 374      10.284   4.150  13.964  1.00 91.84           O  
ATOM   2777  CG1 ILE A 374       8.438   7.402  16.601  1.00 91.84           C  
ATOM   2778  CG2 ILE A 374      10.694   6.306  16.379  1.00 91.84           C  
ATOM   2779  CD1 ILE A 374       8.652   8.118  17.938  1.00 91.84           C  
ATOM   2780  N   GLY A 375       9.459   2.945  15.659  1.00 92.08           N  
ATOM   2781  CA  GLY A 375      10.209   1.729  15.343  1.00 92.08           C  
ATOM   2782  C   GLY A 375       9.886   1.195  13.946  1.00 92.08           C  
ATOM   2783  O   GLY A 375      10.795   0.879  13.181  1.00 92.08           O  
ATOM   2784  N   GLY A 376       8.602   1.165  13.575  1.00 90.80           N  
ATOM   2785  CA  GLY A 376       8.166   0.764  12.237  1.00 90.80           C  
ATOM   2786  C   GLY A 376       8.632   1.752  11.167  1.00 90.80           C  
ATOM   2787  O   GLY A 376       9.127   1.346  10.116  1.00 90.80           O  
ATOM   2788  N   GLY A 377       8.571   3.049  11.482  1.00 90.22           N  
ATOM   2789  CA  GLY A 377       9.112   4.126  10.658  1.00 90.22           C  
ATOM   2790  C   GLY A 377      10.621   4.013  10.430  1.00 90.22           C  
ATOM   2791  O   GLY A 377      11.067   4.216   9.307  1.00 90.22           O  
ATOM   2792  N   TYR A 378      11.406   3.622  11.439  1.00 92.25           N  
ATOM   2793  CA  TYR A 378      12.847   3.384  11.299  1.00 92.25           C  
ATOM   2794  C   TYR A 378      13.157   2.203  10.381  1.00 92.25           C  
ATOM   2795  CB  TYR A 378      13.502   3.144  12.668  1.00 92.25           C  
ATOM   2796  O   TYR A 378      14.039   2.318   9.531  1.00 92.25           O  
ATOM   2797  CG  TYR A 378      13.927   4.405  13.387  1.00 92.25           C  
ATOM   2798  CD1 TYR A 378      14.925   5.225  12.824  1.00 92.25           C  
ATOM   2799  CD2 TYR A 378      13.369   4.735  14.635  1.00 92.25           C  
ATOM   2800  CE1 TYR A 378      15.343   6.392  13.491  1.00 92.25           C  
ATOM   2801  CE2 TYR A 378      13.796   5.893  15.311  1.00 92.25           C  
ATOM   2802  OH  TYR A 378      15.159   7.853  15.392  1.00 92.25           O  
ATOM   2803  CZ  TYR A 378      14.770   6.730  14.735  1.00 92.25           C  
ATOM   2804  N   LEU A 379      12.426   1.090  10.519  1.00 92.78           N  
ATOM   2805  CA  LEU A 379      12.566  -0.055   9.612  1.00 92.78           C  
ATOM   2806  C   LEU A 379      12.261   0.360   8.171  1.00 92.78           C  
ATOM   2807  CB  LEU A 379      11.628  -1.195  10.046  1.00 92.78           C  
ATOM   2808  O   LEU A 379      13.041   0.081   7.262  1.00 92.78           O  
ATOM   2809  CG  LEU A 379      11.998  -1.878  11.372  1.00 92.78           C  
ATOM   2810  CD1 LEU A 379      10.915  -2.897  11.726  1.00 92.78           C  
ATOM   2811  CD2 LEU A 379      13.339  -2.610  11.300  1.00 92.78           C  
ATOM   2812  N   LEU A 380      11.161   1.088   7.974  1.00 90.34           N  
ATOM   2813  CA  LEU A 380      10.766   1.574   6.661  1.00 90.34           C  
ATOM   2814  C   LEU A 380      11.788   2.557   6.077  1.00 90.34           C  
ATOM   2815  CB  LEU A 380       9.372   2.195   6.787  1.00 90.34           C  
ATOM   2816  O   LEU A 380      12.193   2.408   4.929  1.00 90.34           O  
ATOM   2817  CG  LEU A 380       8.824   2.717   5.455  1.00 90.34           C  
ATOM   2818  CD1 LEU A 380       8.716   1.627   4.387  1.00 90.34           C  
ATOM   2819  CD2 LEU A 380       7.433   3.273   5.708  1.00 90.34           C  
ATOM   2820  N   PHE A 381      12.247   3.523   6.868  1.00 91.27           N  
ATOM   2821  CA  PHE A 381      13.280   4.475   6.473  1.00 91.27           C  
ATOM   2822  C   PHE A 381      14.574   3.763   6.064  1.00 91.27           C  
ATOM   2823  CB  PHE A 381      13.525   5.441   7.636  1.00 91.27           C  
ATOM   2824  O   PHE A 381      15.109   4.037   4.993  1.00 91.27           O  
ATOM   2825  CG  PHE A 381      14.657   6.409   7.379  1.00 91.27           C  
ATOM   2826  CD1 PHE A 381      15.903   6.235   8.011  1.00 91.27           C  
ATOM   2827  CD2 PHE A 381      14.467   7.472   6.481  1.00 91.27           C  
ATOM   2828  CE1 PHE A 381      16.940   7.153   7.773  1.00 91.27           C  
ATOM   2829  CE2 PHE A 381      15.524   8.350   6.196  1.00 91.27           C  
ATOM   2830  CZ  PHE A 381      16.748   8.213   6.869  1.00 91.27           C  
ATOM   2831  N   GLY A 382      15.037   2.800   6.868  1.00 91.91           N  
ATOM   2832  CA  GLY A 382      16.213   1.990   6.557  1.00 91.91           C  
ATOM   2833  C   GLY A 382      16.050   1.194   5.260  1.00 91.91           C  
ATOM   2834  O   GLY A 382      16.958   1.189   4.431  1.00 91.91           O  
ATOM   2835  N   ALA A 383      14.878   0.592   5.037  1.00 90.18           N  
ATOM   2836  CA  ALA A 383      14.562  -0.095   3.787  1.00 90.18           C  
ATOM   2837  C   ALA A 383      14.579   0.852   2.576  1.00 90.18           C  
ATOM   2838  CB  ALA A 383      13.198  -0.776   3.931  1.00 90.18           C  
ATOM   2839  O   ALA A 383      15.060   0.468   1.511  1.00 90.18           O  
ATOM   2840  N   MET A 384      14.082   2.084   2.732  1.00 88.27           N  
ATOM   2841  CA  MET A 384      14.033   3.067   1.645  1.00 88.27           C  
ATOM   2842  C   MET A 384      15.406   3.648   1.333  1.00 88.27           C  
ATOM   2843  CB  MET A 384      13.059   4.207   1.970  1.00 88.27           C  
ATOM   2844  O   MET A 384      15.747   3.796   0.163  1.00 88.27           O  
ATOM   2845  CG  MET A 384      11.584   3.803   1.996  1.00 88.27           C  
ATOM   2846  SD  MET A 384      11.051   2.921   0.517  1.00 88.27           S  
ATOM   2847  CE  MET A 384      11.180   1.201   1.092  1.00 88.27           C  
ATOM   2848  N   LEU A 385      16.219   3.919   2.357  1.00 89.54           N  
ATOM   2849  CA  LEU A 385      17.615   4.296   2.165  1.00 89.54           C  
ATOM   2850  C   LEU A 385      18.385   3.180   1.463  1.00 89.54           C  
ATOM   2851  CB  LEU A 385      18.282   4.604   3.511  1.00 89.54           C  
ATOM   2852  O   LEU A 385      19.061   3.440   0.473  1.00 89.54           O  
ATOM   2853  CG  LEU A 385      17.909   5.938   4.175  1.00 89.54           C  
ATOM   2854  CD1 LEU A 385      18.830   6.082   5.389  1.00 89.54           C  
ATOM   2855  CD2 LEU A 385      18.114   7.150   3.263  1.00 89.54           C  
ATOM   2856  N   TYR A 386      18.245   1.936   1.929  1.00 89.06           N  
ATOM   2857  CA  TYR A 386      18.881   0.794   1.281  1.00 89.06           C  
ATOM   2858  C   TYR A 386      18.450   0.688  -0.188  1.00 89.06           C  
ATOM   2859  CB  TYR A 386      18.567  -0.492   2.056  1.00 89.06           C  
ATOM   2860  O   TYR A 386      19.296   0.611  -1.074  1.00 89.06           O  
ATOM   2861  CG  TYR A 386      19.259  -1.711   1.481  1.00 89.06           C  
ATOM   2862  CD1 TYR A 386      18.678  -2.407   0.404  1.00 89.06           C  
ATOM   2863  CD2 TYR A 386      20.513  -2.113   1.980  1.00 89.06           C  
ATOM   2864  CE1 TYR A 386      19.349  -3.499  -0.174  1.00 89.06           C  
ATOM   2865  CE2 TYR A 386      21.191  -3.202   1.398  1.00 89.06           C  
ATOM   2866  OH  TYR A 386      21.252  -4.944  -0.261  1.00 89.06           O  
ATOM   2867  CZ  TYR A 386      20.607  -3.897   0.316  1.00 89.06           C  
ATOM   2868  N   GLY A 387      17.145   0.766  -0.463  1.00 83.41           N  
ATOM   2869  CA  GLY A 387      16.625   0.777  -1.829  1.00 83.41           C  
ATOM   2870  C   GLY A 387      17.206   1.919  -2.666  1.00 83.41           C  
ATOM   2871  O   GLY A 387      17.648   1.689  -3.782  1.00 83.41           O  
ATOM   2872  N   SER A 388      17.296   3.130  -2.117  1.00 81.15           N  
ATOM   2873  CA  SER A 388      17.835   4.284  -2.841  1.00 81.15           C  
ATOM   2874  C   SER A 388      19.322   4.163  -3.191  1.00 81.15           C  
ATOM   2875  CB  SER A 388      17.635   5.557  -2.024  1.00 81.15           C  
ATOM   2876  O   SER A 388      19.733   4.755  -4.185  1.00 81.15           O  
ATOM   2877  OG  SER A 388      18.128   6.660  -2.759  1.00 81.15           O  
ATOM   2878  N   PHE A 389      20.132   3.478  -2.378  1.00 80.25           N  
ATOM   2879  CA  PHE A 389      21.579   3.372  -2.605  1.00 80.25           C  
ATOM   2880  C   PHE A 389      21.991   2.107  -3.356  1.00 80.25           C  
ATOM   2881  CB  PHE A 389      22.322   3.454  -1.263  1.00 80.25           C  
ATOM   2882  O   PHE A 389      22.986   2.128  -4.076  1.00 80.25           O  
ATOM   2883  CG  PHE A 389      22.329   4.837  -0.642  1.00 80.25           C  
ATOM   2884  CD1 PHE A 389      22.996   5.892  -1.290  1.00 80.25           C  
ATOM   2885  CD2 PHE A 389      21.694   5.072   0.591  1.00 80.25           C  
ATOM   2886  CE1 PHE A 389      23.002   7.179  -0.724  1.00 80.25           C  
ATOM   2887  CE2 PHE A 389      21.687   6.361   1.151  1.00 80.25           C  
ATOM   2888  CZ  PHE A 389      22.338   7.417   0.491  1.00 80.25           C  
ATOM   2889  N   PHE A 390      21.259   1.006  -3.172  1.00 79.01           N  
ATOM   2890  CA  PHE A 390      21.655  -0.307  -3.681  1.00 79.01           C  
ATOM   2891  C   PHE A 390      20.785  -0.817  -4.829  1.00 79.01           C  
ATOM   2892  CB  PHE A 390      21.703  -1.319  -2.527  1.00 79.01           C  
ATOM   2893  O   PHE A 390      21.177  -1.799  -5.453  1.00 79.01           O  
ATOM   2894  CG  PHE A 390      22.731  -0.992  -1.461  1.00 79.01           C  
ATOM   2895  CD1 PHE A 390      24.093  -1.257  -1.688  1.00 79.01           C  
ATOM   2896  CD2 PHE A 390      22.334  -0.416  -0.242  1.00 79.01           C  
ATOM   2897  CE1 PHE A 390      25.046  -0.951  -0.699  1.00 79.01           C  
ATOM   2898  CE2 PHE A 390      23.282  -0.099   0.744  1.00 79.01           C  
ATOM   2899  CZ  PHE A 390      24.641  -0.370   0.515  1.00 79.01           C  
ATOM   2900  N   MET A 391      19.633  -0.199  -5.123  1.00 76.15           N  
ATOM   2901  CA  MET A 391      18.868  -0.536  -6.326  1.00 76.15           C  
ATOM   2902  C   MET A 391      19.502   0.133  -7.540  1.00 76.15           C  
ATOM   2903  CB  MET A 391      17.392  -0.143  -6.233  1.00 76.15           C  
ATOM   2904  O   MET A 391      19.607   1.353  -7.616  1.00 76.15           O  
ATOM   2905  CG  MET A 391      16.639  -0.889  -5.131  1.00 76.15           C  
ATOM   2906  SD  MET A 391      15.445  -2.118  -5.709  1.00 76.15           S  
ATOM   2907  CE  MET A 391      14.763  -2.530  -4.087  1.00 76.15           C  
ATOM   2908  N   HIS A 392      19.915  -0.694  -8.485  1.00 78.97           N  
ATOM   2909  CA  HIS A 392      20.363  -0.286  -9.804  1.00 78.97           C  
ATOM   2910  C   HIS A 392      19.885  -1.326 -10.815  1.00 78.97           C  
ATOM   2911  CB  HIS A 392      21.894  -0.134  -9.807  1.00 78.97           C  
ATOM   2912  O   HIS A 392      19.520  -2.452 -10.454  1.00 78.97           O  
ATOM   2913  CG  HIS A 392      22.659  -1.387  -9.435  1.00 78.97           C  
ATOM   2914  CD2 HIS A 392      23.260  -1.651  -8.233  1.00 78.97           C  
ATOM   2915  ND1 HIS A 392      22.890  -2.476 -10.246  1.00 78.97           N  
ATOM   2916  CE1 HIS A 392      23.611  -3.369  -9.552  1.00 78.97           C  
ATOM   2917  NE2 HIS A 392      23.865  -2.913  -8.316  1.00 78.97           N  
ATOM   2918  N   ARG A 393      19.939  -1.000 -12.107  1.00 75.14           N  
ATOM   2919  CA  ARG A 393      19.673  -2.002 -13.148  1.00 75.14           C  
ATOM   2920  C   ARG A 393      20.508  -3.267 -12.941  1.00 75.14           C  
ATOM   2921  CB  ARG A 393      19.934  -1.432 -14.539  1.00 75.14           C  
ATOM   2922  O   ARG A 393      21.721  -3.203 -12.751  1.00 75.14           O  
ATOM   2923  CG  ARG A 393      18.898  -0.370 -14.898  1.00 75.14           C  
ATOM   2924  CD  ARG A 393      18.910  -0.163 -16.407  1.00 75.14           C  
ATOM   2925  NE  ARG A 393      18.460   1.177 -16.780  1.00 75.14           N  
ATOM   2926  NH1 ARG A 393      19.050   1.034 -19.012  1.00 75.14           N  
ATOM   2927  NH2 ARG A 393      18.882   2.984 -18.026  1.00 75.14           N  
ATOM   2928  CZ  ARG A 393      18.775   1.714 -17.938  1.00 75.14           C  
ATOM   2929  N   GLY A 394      19.842  -4.420 -12.983  1.00 77.49           N  
ATOM   2930  CA  GLY A 394      20.479  -5.732 -12.846  1.00 77.49           C  
ATOM   2931  C   GLY A 394      20.662  -6.235 -11.411  1.00 77.49           C  
ATOM   2932  O   GLY A 394      21.298  -7.274 -11.235  1.00 77.49           O  
ATOM   2933  N   VAL A 395      20.111  -5.563 -10.389  1.00 83.64           N  
ATOM   2934  CA  VAL A 395      20.154  -6.105  -9.022  1.00 83.64           C  
ATOM   2935  C   VAL A 395      19.488  -7.484  -8.932  1.00 83.64           C  
ATOM   2936  CB  VAL A 395      19.551  -5.186  -7.948  1.00 83.64           C  
ATOM   2937  O   VAL A 395      18.401  -7.697  -9.486  1.00 83.64           O  
ATOM   2938  CG1 VAL A 395      20.511  -4.042  -7.652  1.00 83.64           C  
ATOM   2939  CG2 VAL A 395      18.152  -4.648  -8.269  1.00 83.64           C  
ATOM   2940  N   PRO A 396      20.105  -8.444  -8.222  1.00 85.80           N  
ATOM   2941  CA  PRO A 396      19.504  -9.751  -8.017  1.00 85.80           C  
ATOM   2942  C   PRO A 396      18.257  -9.636  -7.131  1.00 85.80           C  
ATOM   2943  CB  PRO A 396      20.608 -10.607  -7.392  1.00 85.80           C  
ATOM   2944  O   PRO A 396      18.193  -8.813  -6.217  1.00 85.80           O  
ATOM   2945  CG  PRO A 396      21.456  -9.587  -6.631  1.00 85.80           C  
ATOM   2946  CD  PRO A 396      21.378  -8.346  -7.519  1.00 85.80           C  
ATOM   2947  N   TYR A 397      17.267 -10.505  -7.372  1.00 83.99           N  
ATOM   2948  CA  TYR A 397      16.038 -10.551  -6.569  1.00 83.99           C  
ATOM   2949  C   TYR A 397      16.358 -10.736  -5.077  1.00 83.99           C  
ATOM   2950  CB  TYR A 397      15.136 -11.692  -7.072  1.00 83.99           C  
ATOM   2951  O   TYR A 397      15.910  -9.972  -4.223  1.00 83.99           O  
ATOM   2952  CG  TYR A 397      13.837 -11.841  -6.299  1.00 83.99           C  
ATOM   2953  CD1 TYR A 397      13.613 -12.965  -5.480  1.00 83.99           C  
ATOM   2954  CD2 TYR A 397      12.852 -10.841  -6.390  1.00 83.99           C  
ATOM   2955  CE1 TYR A 397      12.410 -13.077  -4.754  1.00 83.99           C  
ATOM   2956  CE2 TYR A 397      11.668 -10.924  -5.632  1.00 83.99           C  
ATOM   2957  OH  TYR A 397      10.328 -12.124  -4.036  1.00 83.99           O  
ATOM   2958  CZ  TYR A 397      11.445 -12.047  -4.808  1.00 83.99           C  
ATOM   2959  N   PHE A 398      17.202 -11.718  -4.767  1.00 85.34           N  
ATOM   2960  CA  PHE A 398      17.712 -11.948  -3.425  1.00 85.34           C  
ATOM   2961  C   PHE A 398      19.230 -11.722  -3.407  1.00 85.34           C  
ATOM   2962  CB  PHE A 398      17.331 -13.361  -2.973  1.00 85.34           C  
ATOM   2963  O   PHE A 398      19.910 -12.255  -4.285  1.00 85.34           O  
ATOM   2964  CG  PHE A 398      17.695 -13.638  -1.530  1.00 85.34           C  
ATOM   2965  CD1 PHE A 398      18.949 -14.190  -1.207  1.00 85.34           C  
ATOM   2966  CD2 PHE A 398      16.792 -13.304  -0.504  1.00 85.34           C  
ATOM   2967  CE1 PHE A 398      19.296 -14.409   0.137  1.00 85.34           C  
ATOM   2968  CE2 PHE A 398      17.142 -13.517   0.841  1.00 85.34           C  
ATOM   2969  CZ  PHE A 398      18.393 -14.072   1.161  1.00 85.34           C  
ATOM   2970  N   PRO A 399      19.778 -10.981  -2.427  1.00 83.02           N  
ATOM   2971  CA  PRO A 399      19.090 -10.358  -1.287  1.00 83.02           C  
ATOM   2972  C   PRO A 399      18.577  -8.927  -1.549  1.00 83.02           C  
ATOM   2973  CB  PRO A 399      20.139 -10.384  -0.175  1.00 83.02           C  
ATOM   2974  O   PRO A 399      17.755  -8.431  -0.780  1.00 83.02           O  
ATOM   2975  CG  PRO A 399      21.454 -10.187  -0.929  1.00 83.02           C  
ATOM   2976  CD  PRO A 399      21.221 -10.913  -2.251  1.00 83.02           C  
ATOM   2977  N   ASN A 400      19.039  -8.268  -2.615  1.00 84.26           N  
ATOM   2978  CA  ASN A 400      18.961  -6.811  -2.776  1.00 84.26           C  
ATOM   2979  C   ASN A 400      17.538  -6.247  -2.922  1.00 84.26           C  
ATOM   2980  CB  ASN A 400      19.817  -6.399  -3.987  1.00 84.26           C  
ATOM   2981  O   ASN A 400      17.299  -5.120  -2.500  1.00 84.26           O  
ATOM   2982  CG  ASN A 400      21.296  -6.698  -3.814  1.00 84.26           C  
ATOM   2983  ND2 ASN A 400      22.153  -5.723  -4.000  1.00 84.26           N  
ATOM   2984  OD1 ASN A 400      21.696  -7.817  -3.532  1.00 84.26           O  
ATOM   2985  N   LEU A 401      16.593  -7.001  -3.491  1.00 85.65           N  
ATOM   2986  CA  LEU A 401      15.201  -6.560  -3.642  1.00 85.65           C  
ATOM   2987  C   LEU A 401      14.305  -7.102  -2.518  1.00 85.65           C  
ATOM   2988  CB  LEU A 401      14.734  -6.934  -5.060  1.00 85.65           C  
ATOM   2989  O   LEU A 401      13.531  -6.355  -1.924  1.00 85.65           O  
ATOM   2990  CG  LEU A 401      13.277  -6.596  -5.403  1.00 85.65           C  
ATOM   2991  CD1 LEU A 401      12.977  -5.110  -5.278  1.00 85.65           C  
ATOM   2992  CD2 LEU A 401      12.991  -6.991  -6.848  1.00 85.65           C  
ATOM   2993  N   VAL A 402      14.436  -8.386  -2.176  1.00 89.54           N  
ATOM   2994  CA  VAL A 402      13.599  -9.031  -1.148  1.00 89.54           C  
ATOM   2995  C   VAL A 402      13.834  -8.454   0.242  1.00 89.54           C  
ATOM   2996  CB  VAL A 402      13.835 -10.550  -1.120  1.00 89.54           C  
ATOM   2997  O   VAL A 402      12.868  -8.195   0.955  1.00 89.54           O  
ATOM   2998  CG1 VAL A 402      13.105 -11.264   0.029  1.00 89.54           C  
ATOM   2999  CG2 VAL A 402      13.313 -11.181  -2.404  1.00 89.54           C  
ATOM   3000  N   MET A 403      15.090  -8.242   0.644  1.00 90.97           N  
ATOM   3001  CA  MET A 403      15.409  -7.794   2.001  1.00 90.97           C  
ATOM   3002  C   MET A 403      14.782  -6.428   2.341  1.00 90.97           C  
ATOM   3003  CB  MET A 403      16.929  -7.823   2.229  1.00 90.97           C  
ATOM   3004  O   MET A 403      14.077  -6.354   3.350  1.00 90.97           O  
ATOM   3005  CG  MET A 403      17.282  -7.722   3.715  1.00 90.97           C  
ATOM   3006  SD  MET A 403      16.846  -9.205   4.665  1.00 90.97           S  
ATOM   3007  CE  MET A 403      17.273  -8.652   6.336  1.00 90.97           C  
ATOM   3008  N   PRO A 404      14.937  -5.358   1.528  1.00 90.38           N  
ATOM   3009  CA  PRO A 404      14.281  -4.083   1.819  1.00 90.38           C  
ATOM   3010  C   PRO A 404      12.754  -4.175   1.733  1.00 90.38           C  
ATOM   3011  CB  PRO A 404      14.850  -3.077   0.817  1.00 90.38           C  
ATOM   3012  O   PRO A 404      12.071  -3.547   2.537  1.00 90.38           O  
ATOM   3013  CG  PRO A 404      15.283  -3.948  -0.357  1.00 90.38           C  
ATOM   3014  CD  PRO A 404      15.763  -5.224   0.330  1.00 90.38           C  
ATOM   3015  N   ILE A 405      12.197  -4.987   0.827  1.00 89.74           N  
ATOM   3016  CA  ILE A 405      10.745  -5.205   0.750  1.00 89.74           C  
ATOM   3017  C   ILE A 405      10.216  -5.846   2.040  1.00 89.74           C  
ATOM   3018  CB  ILE A 405      10.405  -6.036  -0.507  1.00 89.74           C  
ATOM   3019  O   ILE A 405       9.213  -5.393   2.587  1.00 89.74           O  
ATOM   3020  CG1 ILE A 405      10.541  -5.150  -1.763  1.00 89.74           C  
ATOM   3021  CG2 ILE A 405       8.978  -6.586  -0.442  1.00 89.74           C  
ATOM   3022  CD1 ILE A 405      10.313  -5.901  -3.081  1.00 89.74           C  
ATOM   3023  N   VAL A 406      10.892  -6.871   2.560  1.00 93.46           N  
ATOM   3024  CA  VAL A 406      10.500  -7.549   3.804  1.00 93.46           C  
ATOM   3025  C   VAL A 406      10.637  -6.608   5.002  1.00 93.46           C  
ATOM   3026  CB  VAL A 406      11.319  -8.842   3.986  1.00 93.46           C  
ATOM   3027  O   VAL A 406       9.701  -6.474   5.788  1.00 93.46           O  
ATOM   3028  CG1 VAL A 406      11.179  -9.457   5.386  1.00 93.46           C  
ATOM   3029  CG2 VAL A 406      10.865  -9.900   2.969  1.00 93.46           C  
ATOM   3030  N   VAL A 407      11.762  -5.900   5.125  1.00 94.20           N  
ATOM   3031  CA  VAL A 407      11.980  -4.937   6.218  1.00 94.20           C  
ATOM   3032  C   VAL A 407      10.949  -3.803   6.167  1.00 94.20           C  
ATOM   3033  CB  VAL A 407      13.424  -4.400   6.178  1.00 94.20           C  
ATOM   3034  O   VAL A 407      10.355  -3.464   7.191  1.00 94.20           O  
ATOM   3035  CG1 VAL A 407      13.655  -3.284   7.201  1.00 94.20           C  
ATOM   3036  CG2 VAL A 407      14.434  -5.511   6.503  1.00 94.20           C  
ATOM   3037  N   GLY A 408      10.678  -3.260   4.977  1.00 92.02           N  
ATOM   3038  CA  GLY A 408       9.660  -2.233   4.762  1.00 92.02           C  
ATOM   3039  C   GLY A 408       8.245  -2.730   5.066  1.00 92.02           C  
ATOM   3040  O   GLY A 408       7.481  -2.021   5.718  1.00 92.02           O  
ATOM   3041  N   GLY A 409       7.913  -3.964   4.671  1.00 91.98           N  
ATOM   3042  CA  GLY A 409       6.639  -4.614   4.987  1.00 91.98           C  
ATOM   3043  C   GLY A 409       6.418  -4.747   6.493  1.00 91.98           C  
ATOM   3044  O   GLY A 409       5.384  -4.304   6.995  1.00 91.98           O  
ATOM   3045  N   ILE A 410       7.412  -5.260   7.232  1.00 94.50           N  
ATOM   3046  CA  ILE A 410       7.365  -5.333   8.705  1.00 94.50           C  
ATOM   3047  C   ILE A 410       7.196  -3.933   9.301  1.00 94.50           C  
ATOM   3048  CB  ILE A 410       8.622  -6.030   9.286  1.00 94.50           C  
ATOM   3049  O   ILE A 410       6.342  -3.742  10.166  1.00 94.50           O  
ATOM   3050  CG1 ILE A 410       8.658  -7.519   8.886  1.00 94.50           C  
ATOM   3051  CG2 ILE A 410       8.659  -5.935  10.826  1.00 94.50           C  
ATOM   3052  CD1 ILE A 410      10.009  -8.207   9.116  1.00 94.50           C  
ATOM   3053  N   GLY A 411       7.965  -2.948   8.823  1.00 93.44           N  
ATOM   3054  CA  GLY A 411       7.895  -1.565   9.297  1.00 93.44           C  
ATOM   3055  C   GLY A 411       6.505  -0.942   9.142  1.00 93.44           C  
ATOM   3056  O   GLY A 411       5.970  -0.382  10.100  1.00 93.44           O  
ATOM   3057  N   ILE A 412       5.884  -1.108   7.969  1.00 90.60           N  
ATOM   3058  CA  ILE A 412       4.513  -0.649   7.697  1.00 90.60           C  
ATOM   3059  C   ILE A 412       3.515  -1.368   8.604  1.00 90.60           C  
ATOM   3060  CB  ILE A 412       4.162  -0.825   6.201  1.00 90.60           C  
ATOM   3061  O   ILE A 412       2.734  -0.710   9.291  1.00 90.60           O  
ATOM   3062  CG1 ILE A 412       4.961   0.208   5.378  1.00 90.60           C  
ATOM   3063  CG2 ILE A 412       2.650  -0.644   5.939  1.00 90.60           C  
ATOM   3064  CD1 ILE A 412       4.903  -0.012   3.866  1.00 90.60           C  
ATOM   3065  N   GLY A 413       3.561  -2.704   8.659  1.00 90.36           N  
ATOM   3066  CA  GLY A 413       2.671  -3.484   9.521  1.00 90.36           C  
ATOM   3067  C   GLY A 413       2.780  -3.065  10.990  1.00 90.36           C  
ATOM   3068  O   GLY A 413       1.768  -2.931  11.678  1.00 90.36           O  
ATOM   3069  N   MET A 414       3.995  -2.763  11.456  1.00 92.37           N  
ATOM   3070  CA  MET A 414       4.224  -2.361  12.839  1.00 92.37           C  
ATOM   3071  C   MET A 414       3.669  -0.969  13.170  1.00 92.37           C  
ATOM   3072  CB  MET A 414       5.705  -2.523  13.215  1.00 92.37           C  
ATOM   3073  O   MET A 414       3.200  -0.761  14.289  1.00 92.37           O  
ATOM   3074  CG  MET A 414       5.858  -2.749  14.724  1.00 92.37           C  
ATOM   3075  SD  MET A 414       7.528  -3.204  15.268  1.00 92.37           S  
ATOM   3076  CE  MET A 414       8.262  -1.566  15.444  1.00 92.37           C  
ATOM   3077  N   ALA A 415       3.666  -0.045  12.204  1.00 91.58           N  
ATOM   3078  CA  ALA A 415       3.177   1.323  12.375  1.00 91.58           C  
ATOM   3079  C   ALA A 415       1.649   1.468  12.237  1.00 91.58           C  
ATOM   3080  CB  ALA A 415       3.917   2.211  11.368  1.00 91.58           C  
ATOM   3081  O   ALA A 415       1.054   2.332  12.879  1.00 91.58           O  
ATOM   3082  N   VAL A 416       0.987   0.635  11.427  1.00 89.75           N  
ATOM   3083  CA  VAL A 416      -0.453   0.786  11.136  1.00 89.75           C  
ATOM   3084  C   VAL A 416      -1.330   0.530  12.369  1.00 89.75           C  
ATOM   3085  CB  VAL A 416      -0.854  -0.108   9.945  1.00 89.75           C  
ATOM   3086  O   VAL A 416      -2.213   1.333  12.674  1.00 89.75           O  
ATOM   3087  CG1 VAL A 416      -2.373  -0.199   9.750  1.00 89.75           C  
ATOM   3088  CG2 VAL A 416      -0.275   0.451   8.637  1.00 89.75           C  
ATOM   3089  N   VAL A 417      -1.078  -0.552  13.113  1.00 89.11           N  
ATOM   3090  CA  VAL A 417      -1.871  -0.922  14.303  1.00 89.11           C  
ATOM   3091  C   VAL A 417      -1.915   0.192  15.365  1.00 89.11           C  
ATOM   3092  CB  VAL A 417      -1.403  -2.261  14.913  1.00 89.11           C  
ATOM   3093  O   VAL A 417      -3.020   0.640  15.683  1.00 89.11           O  
ATOM   3094  CG1 VAL A 417      -2.242  -2.661  16.130  1.00 89.11           C  
ATOM   3095  CG2 VAL A 417      -1.481  -3.396  13.889  1.00 89.11           C  
ATOM   3096  N   PRO A 418      -0.782   0.709  15.888  1.00 90.92           N  
ATOM   3097  CA  PRO A 418      -0.790   1.719  16.945  1.00 90.92           C  
ATOM   3098  C   PRO A 418      -1.467   3.016  16.507  1.00 90.92           C  
ATOM   3099  CB  PRO A 418       0.682   1.945  17.317  1.00 90.92           C  
ATOM   3100  O   PRO A 418      -2.158   3.631  17.318  1.00 90.92           O  
ATOM   3101  CG  PRO A 418       1.446   1.511  16.074  1.00 90.92           C  
ATOM   3102  CD  PRO A 418       0.594   0.352  15.584  1.00 90.92           C  
ATOM   3103  N   LEU A 419      -1.327   3.414  15.239  1.00 91.88           N  
ATOM   3104  CA  LEU A 419      -2.010   4.586  14.697  1.00 91.88           C  
ATOM   3105  C   LEU A 419      -3.530   4.395  14.704  1.00 91.88           C  
ATOM   3106  CB  LEU A 419      -1.485   4.861  13.278  1.00 91.88           C  
ATOM   3107  O   LEU A 419      -4.255   5.252  15.209  1.00 91.88           O  
ATOM   3108  CG  LEU A 419      -0.064   5.446  13.208  1.00 91.88           C  
ATOM   3109  CD1 LEU A 419       0.352   5.577  11.741  1.00 91.88           C  
ATOM   3110  CD2 LEU A 419       0.004   6.831  13.855  1.00 91.88           C  
ATOM   3111  N   THR A 420      -4.017   3.253  14.210  1.00 89.83           N  
ATOM   3112  CA  THR A 420      -5.463   2.975  14.168  1.00 89.83           C  
ATOM   3113  C   THR A 420      -6.088   2.858  15.559  1.00 89.83           C  
ATOM   3114  CB  THR A 420      -5.807   1.728  13.344  1.00 89.83           C  
ATOM   3115  O   THR A 420      -7.176   3.386  15.773  1.00 89.83           O  
ATOM   3116  CG2 THR A 420      -5.455   1.893  11.866  1.00 89.83           C  
ATOM   3117  OG1 THR A 420      -5.181   0.564  13.832  1.00 89.83           O  
ATOM   3118  N   LEU A 421      -5.397   2.243  16.525  1.00 89.55           N  
ATOM   3119  CA  LEU A 421      -5.879   2.169  17.907  1.00 89.55           C  
ATOM   3120  C   LEU A 421      -5.793   3.525  18.626  1.00 89.55           C  
ATOM   3121  CB  LEU A 421      -5.101   1.093  18.674  1.00 89.55           C  
ATOM   3122  O   LEU A 421      -6.691   3.874  19.387  1.00 89.55           O  
ATOM   3123  CG  LEU A 421      -5.282  -0.357  18.205  1.00 89.55           C  
ATOM   3124  CD1 LEU A 421      -4.318  -1.244  18.990  1.00 89.55           C  
ATOM   3125  CD2 LEU A 421      -6.713  -0.848  18.441  1.00 89.55           C  
ATOM   3126  N   SER A 422      -4.766   4.334  18.346  1.00 91.15           N  
ATOM   3127  CA  SER A 422      -4.663   5.700  18.886  1.00 91.15           C  
ATOM   3128  C   SER A 422      -5.807   6.594  18.408  1.00 91.15           C  
ATOM   3129  CB  SER A 422      -3.337   6.356  18.495  1.00 91.15           C  
ATOM   3130  O   SER A 422      -6.244   7.470  19.147  1.00 91.15           O  
ATOM   3131  OG  SER A 422      -2.254   5.645  19.058  1.00 91.15           O  
ATOM   3132  N   ALA A 423      -6.329   6.372  17.197  1.00 89.33           N  
ATOM   3133  CA  ALA A 423      -7.425   7.181  16.668  1.00 89.33           C  
ATOM   3134  C   ALA A 423      -8.699   7.052  17.515  1.00 89.33           C  
ATOM   3135  CB  ALA A 423      -7.684   6.773  15.217  1.00 89.33           C  
ATOM   3136  O   ALA A 423      -9.389   8.047  17.737  1.00 89.33           O  
ATOM   3137  N   ILE A 424      -8.979   5.842  18.008  1.00 89.56           N  
ATOM   3138  CA  ILE A 424     -10.153   5.526  18.834  1.00 89.56           C  
ATOM   3139  C   ILE A 424      -9.881   5.628  20.343  1.00 89.56           C  
ATOM   3140  CB  ILE A 424     -10.748   4.155  18.442  1.00 89.56           C  
ATOM   3141  O   ILE A 424     -10.796   5.457  21.146  1.00 89.56           O  
ATOM   3142  CG1 ILE A 424      -9.727   3.010  18.606  1.00 89.56           C  
ATOM   3143  CG2 ILE A 424     -11.289   4.214  17.003  1.00 89.56           C  
ATOM   3144  CD1 ILE A 424     -10.353   1.612  18.552  1.00 89.56           C  
ATOM   3145  N   ALA A 425      -8.650   5.936  20.756  1.00 87.65           N  
ATOM   3146  CA  ALA A 425      -8.318   6.096  22.165  1.00 87.65           C  
ATOM   3147  C   ALA A 425      -9.069   7.293  22.786  1.00 87.65           C  
ATOM   3148  CB  ALA A 425      -6.797   6.190  22.321  1.00 87.65           C  
ATOM   3149  O   ALA A 425      -9.109   8.400  22.236  1.00 87.65           O  
ATOM   3150  N   GLY A 426      -9.686   7.063  23.951  1.00 82.85           N  
ATOM   3151  CA  GLY A 426     -10.458   8.078  24.682  1.00 82.85           C  
ATOM   3152  C   GLY A 426     -11.778   8.488  24.014  1.00 82.85           C  
ATOM   3153  O   GLY A 426     -12.313   9.552  24.320  1.00 82.85           O  
ATOM   3154  N   VAL A 427     -12.282   7.687  23.075  1.00 85.00           N  
ATOM   3155  CA  VAL A 427     -13.570   7.890  22.401  1.00 85.00           C  
ATOM   3156  C   VAL A 427     -14.652   7.053  23.099  1.00 85.00           C  
ATOM   3157  CB  VAL A 427     -13.420   7.530  20.911  1.00 85.00           C  
ATOM   3158  O   VAL A 427     -14.390   5.921  23.498  1.00 85.00           O  
ATOM   3159  CG1 VAL A 427     -14.714   7.684  20.139  1.00 85.00           C  
ATOM   3160  CG2 VAL A 427     -12.421   8.446  20.196  1.00 85.00           C  
ATOM   3161  N   GLY A 428     -15.866   7.593  23.254  1.00 83.37           N  
ATOM   3162  CA  GLY A 428     -17.012   6.829  23.769  1.00 83.37           C  
ATOM   3163  C   GLY A 428     -17.422   5.691  22.824  1.00 83.37           C  
ATOM   3164  O   GLY A 428     -17.220   5.790  21.615  1.00 83.37           O  
ATOM   3165  N   PHE A 429     -18.008   4.612  23.350  1.00 81.06           N  
ATOM   3166  CA  PHE A 429     -18.396   3.421  22.570  1.00 81.06           C  
ATOM   3167  C   PHE A 429     -19.247   3.745  21.328  1.00 81.06           C  
ATOM   3168  CB  PHE A 429     -19.184   2.465  23.478  1.00 81.06           C  
ATOM   3169  O   PHE A 429     -19.074   3.141  20.272  1.00 81.06           O  
ATOM   3170  CG  PHE A 429     -18.382   1.877  24.621  1.00 81.06           C  
ATOM   3171  CD1 PHE A 429     -17.599   0.732  24.408  1.00 81.06           C  
ATOM   3172  CD2 PHE A 429     -18.431   2.453  25.905  1.00 81.06           C  
ATOM   3173  CE1 PHE A 429     -16.861   0.181  25.469  1.00 81.06           C  
ATOM   3174  CE2 PHE A 429     -17.685   1.897  26.961  1.00 81.06           C  
ATOM   3175  CZ  PHE A 429     -16.892   0.761  26.740  1.00 81.06           C  
ATOM   3176  N   ASP A 430     -20.123   4.741  21.442  1.00 78.61           N  
ATOM   3177  CA  ASP A 430     -20.999   5.258  20.389  1.00 78.61           C  
ATOM   3178  C   ASP A 430     -20.242   5.936  19.231  1.00 78.61           C  
ATOM   3179  CB  ASP A 430     -21.997   6.235  21.045  1.00 78.61           C  
ATOM   3180  O   ASP A 430     -20.736   5.997  18.105  1.00 78.61           O  
ATOM   3181  CG  ASP A 430     -21.336   7.439  21.746  1.00 78.61           C  
ATOM   3182  OD1 ASP A 430     -20.406   7.218  22.559  1.00 78.61           O  
ATOM   3183  OD2 ASP A 430     -21.754   8.585  21.476  1.00 78.61           O  
ATOM   3184  N   GLN A 431     -19.023   6.412  19.481  1.00 82.46           N  
ATOM   3185  CA  GLN A 431     -18.210   7.161  18.523  1.00 82.46           C  
ATOM   3186  C   GLN A 431     -17.076   6.332  17.893  1.00 82.46           C  
ATOM   3187  CB  GLN A 431     -17.679   8.411  19.228  1.00 82.46           C  
ATOM   3188  O   GLN A 431     -16.487   6.774  16.904  1.00 82.46           O  
ATOM   3189  CG  GLN A 431     -18.741   9.477  19.485  1.00 82.46           C  
ATOM   3190  CD  GLN A 431     -18.186  10.584  20.371  1.00 82.46           C  
ATOM   3191  NE2 GLN A 431     -18.904  10.948  21.409  1.00 82.46           N  
ATOM   3192  OE1 GLN A 431     -17.098  11.109  20.168  1.00 82.46           O  
ATOM   3193  N   ILE A 432     -16.786   5.123  18.394  1.00 82.62           N  
ATOM   3194  CA  ILE A 432     -15.706   4.259  17.873  1.00 82.62           C  
ATOM   3195  C   ILE A 432     -15.909   3.922  16.394  1.00 82.62           C  
ATOM   3196  CB  ILE A 432     -15.571   2.978  18.731  1.00 82.62           C  
ATOM   3197  O   ILE A 432     -14.958   3.996  15.613  1.00 82.62           O  
ATOM   3198  CG1 ILE A 432     -15.009   3.391  20.106  1.00 82.62           C  
ATOM   3199  CG2 ILE A 432     -14.671   1.913  18.066  1.00 82.62           C  
ATOM   3200  CD1 ILE A 432     -14.858   2.244  21.097  1.00 82.62           C  
ATOM   3201  N   GLY A 433     -17.141   3.593  15.993  1.00 80.76           N  
ATOM   3202  CA  GLY A 433     -17.485   3.300  14.598  1.00 80.76           C  
ATOM   3203  C   GLY A 433     -17.193   4.482  13.662  1.00 80.76           C  
ATOM   3204  O   GLY A 433     -16.360   4.342  12.763  1.00 80.76           O  
ATOM   3205  N   PRO A 434     -17.809   5.662  13.886  1.00 81.02           N  
ATOM   3206  CA  PRO A 434     -17.527   6.871  13.111  1.00 81.02           C  
ATOM   3207  C   PRO A 434     -16.039   7.243  13.052  1.00 81.02           C  
ATOM   3208  CB  PRO A 434     -18.357   7.974  13.779  1.00 81.02           C  
ATOM   3209  O   PRO A 434     -15.519   7.527  11.976  1.00 81.02           O  
ATOM   3210  CG  PRO A 434     -19.554   7.216  14.351  1.00 81.02           C  
ATOM   3211  CD  PRO A 434     -18.949   5.879  14.773  1.00 81.02           C  
ATOM   3212  N   VAL A 435     -15.327   7.193  14.182  1.00 87.27           N  
ATOM   3213  CA  VAL A 435     -13.896   7.538  14.244  1.00 87.27           C  
ATOM   3214  C   VAL A 435     -13.035   6.542  13.464  1.00 87.27           C  
ATOM   3215  CB  VAL A 435     -13.455   7.648  15.714  1.00 87.27           C  
ATOM   3216  O   VAL A 435     -12.129   6.954  12.740  1.00 87.27           O  
ATOM   3217  CG1 VAL A 435     -11.937   7.762  15.872  1.00 87.27           C  
ATOM   3218  CG2 VAL A 435     -14.102   8.881  16.374  1.00 87.27           C  
ATOM   3219  N   SER A 436     -13.346   5.246  13.543  1.00 87.13           N  
ATOM   3220  CA  SER A 436     -12.662   4.209  12.757  1.00 87.13           C  
ATOM   3221  C   SER A 436     -12.881   4.401  11.256  1.00 87.13           C  
ATOM   3222  CB  SER A 436     -13.158   2.814  13.147  1.00 87.13           C  
ATOM   3223  O   SER A 436     -11.947   4.252  10.469  1.00 87.13           O  
ATOM   3224  OG  SER A 436     -12.916   2.560  14.513  1.00 87.13           O  
ATOM   3225  N   ALA A 437     -14.098   4.777  10.853  1.00 85.23           N  
ATOM   3226  CA  ALA A 437     -14.421   5.044   9.456  1.00 85.23           C  
ATOM   3227  C   ALA A 437     -13.666   6.274   8.918  1.00 85.23           C  
ATOM   3228  CB  ALA A 437     -15.943   5.178   9.334  1.00 85.23           C  
ATOM   3229  O   ALA A 437     -13.137   6.233   7.810  1.00 85.23           O  
ATOM   3230  N   ILE A 438     -13.537   7.338   9.721  1.00 87.84           N  
ATOM   3231  CA  ILE A 438     -12.726   8.520   9.377  1.00 87.84           C  
ATOM   3232  C   ILE A 438     -11.244   8.149   9.255  1.00 87.84           C  
ATOM   3233  CB  ILE A 438     -12.938   9.644  10.415  1.00 87.84           C  
ATOM   3234  O   ILE A 438     -10.586   8.574   8.309  1.00 87.84           O  
ATOM   3235  CG1 ILE A 438     -14.382  10.181  10.324  1.00 87.84           C  
ATOM   3236  CG2 ILE A 438     -11.941  10.806  10.224  1.00 87.84           C  
ATOM   3237  CD1 ILE A 438     -14.794  10.992  11.556  1.00 87.84           C  
ATOM   3238  N   ALA A 439     -10.712   7.335  10.169  1.00 91.19           N  
ATOM   3239  CA  ALA A 439      -9.334   6.857  10.088  1.00 91.19           C  
ATOM   3240  C   ALA A 439      -9.077   6.075   8.785  1.00 91.19           C  
ATOM   3241  CB  ALA A 439      -9.038   6.010  11.331  1.00 91.19           C  
ATOM   3242  O   ALA A 439      -8.090   6.334   8.097  1.00 91.19           O  
ATOM   3243  N   LEU A 440      -9.985   5.171   8.407  1.00 88.59           N  
ATOM   3244  CA  LEU A 440      -9.887   4.411   7.157  1.00 88.59           C  
ATOM   3245  C   LEU A 440      -9.997   5.309   5.913  1.00 88.59           C  
ATOM   3246  CB  LEU A 440     -10.976   3.327   7.167  1.00 88.59           C  
ATOM   3247  O   LEU A 440      -9.247   5.134   4.948  1.00 88.59           O  
ATOM   3248  CG  LEU A 440     -10.957   2.415   5.926  1.00 88.59           C  
ATOM   3249  CD1 LEU A 440      -9.639   1.650   5.789  1.00 88.59           C  
ATOM   3250  CD2 LEU A 440     -12.097   1.402   6.029  1.00 88.59           C  
ATOM   3251  N   MET A 441     -10.892   6.297   5.950  1.00 90.35           N  
ATOM   3252  CA  MET A 441     -11.029   7.312   4.905  1.00 90.35           C  
ATOM   3253  C   MET A 441      -9.720   8.084   4.716  1.00 90.35           C  
ATOM   3254  CB  MET A 441     -12.173   8.266   5.282  1.00 90.35           C  
ATOM   3255  O   MET A 441      -9.220   8.186   3.598  1.00 90.35           O  
ATOM   3256  CG  MET A 441     -12.378   9.357   4.230  1.00 90.35           C  
ATOM   3257  SD  MET A 441     -13.434  10.738   4.720  1.00 90.35           S  
ATOM   3258  CE  MET A 441     -12.335  11.598   5.873  1.00 90.35           C  
ATOM   3259  N   LEU A 442      -9.142   8.594   5.807  1.00 91.61           N  
ATOM   3260  CA  LEU A 442      -7.886   9.346   5.788  1.00 91.61           C  
ATOM   3261  C   LEU A 442      -6.724   8.492   5.277  1.00 91.61           C  
ATOM   3262  CB  LEU A 442      -7.582   9.864   7.201  1.00 91.61           C  
ATOM   3263  O   LEU A 442      -5.946   8.965   4.453  1.00 91.61           O  
ATOM   3264  CG  LEU A 442      -8.487  11.017   7.667  1.00 91.61           C  
ATOM   3265  CD1 LEU A 442      -8.205  11.270   9.143  1.00 91.61           C  
ATOM   3266  CD2 LEU A 442      -8.225  12.318   6.906  1.00 91.61           C  
ATOM   3267  N   GLN A 443      -6.637   7.232   5.711  1.00 92.88           N  
ATOM   3268  CA  GLN A 443      -5.640   6.285   5.214  1.00 92.88           C  
ATOM   3269  C   GLN A 443      -5.767   6.082   3.695  1.00 92.88           C  
ATOM   3270  CB  GLN A 443      -5.807   4.955   5.964  1.00 92.88           C  
ATOM   3271  O   GLN A 443      -4.762   6.088   2.987  1.00 92.88           O  
ATOM   3272  CG  GLN A 443      -4.706   3.946   5.613  1.00 92.88           C  
ATOM   3273  CD  GLN A 443      -4.860   2.666   6.421  1.00 92.88           C  
ATOM   3274  NE2 GLN A 443      -4.129   2.506   7.502  1.00 92.88           N  
ATOM   3275  OE1 GLN A 443      -5.655   1.795   6.117  1.00 92.88           O  
ATOM   3276  N   SER A 444      -6.996   5.951   3.189  1.00 91.42           N  
ATOM   3277  CA  SER A 444      -7.262   5.752   1.759  1.00 91.42           C  
ATOM   3278  C   SER A 444      -6.939   7.004   0.938  1.00 91.42           C  
ATOM   3279  CB  SER A 444      -8.720   5.335   1.536  1.00 91.42           C  
ATOM   3280  O   SER A 444      -6.219   6.918  -0.052  1.00 91.42           O  
ATOM   3281  OG  SER A 444      -9.025   4.160   2.264  1.00 91.42           O  
ATOM   3282  N   LEU A 445      -7.411   8.181   1.368  1.00 91.46           N  
ATOM   3283  CA  LEU A 445      -7.159   9.462   0.691  1.00 91.46           C  
ATOM   3284  C   LEU A 445      -5.686   9.880   0.728  1.00 91.46           C  
ATOM   3285  CB  LEU A 445      -8.018  10.561   1.340  1.00 91.46           C  
ATOM   3286  O   LEU A 445      -5.196  10.513  -0.208  1.00 91.46           O  
ATOM   3287  CG  LEU A 445      -9.512  10.507   0.980  1.00 91.46           C  
ATOM   3288  CD1 LEU A 445     -10.247  11.609   1.742  1.00 91.46           C  
ATOM   3289  CD2 LEU A 445      -9.735  10.720  -0.521  1.00 91.46           C  
ATOM   3290  N   GLY A 446      -4.968   9.498   1.785  1.00 92.58           N  
ATOM   3291  CA  GLY A 446      -3.533   9.709   1.897  1.00 92.58           C  
ATOM   3292  C   GLY A 446      -2.742   9.085   0.753  1.00 92.58           C  
ATOM   3293  O   GLY A 446      -1.784   9.695   0.279  1.00 92.58           O  
ATOM   3294  N   GLY A 447      -3.187   7.916   0.272  1.00 91.97           N  
ATOM   3295  CA  GLY A 447      -2.586   7.174  -0.836  1.00 91.97           C  
ATOM   3296  C   GLY A 447      -2.341   8.045  -2.073  1.00 91.97           C  
ATOM   3297  O   GLY A 447      -1.185   8.334  -2.387  1.00 91.97           O  
ATOM   3298  N   PRO A 448      -3.404   8.505  -2.758  1.00 93.13           N  
ATOM   3299  CA  PRO A 448      -3.302   9.366  -3.932  1.00 93.13           C  
ATOM   3300  C   PRO A 448      -2.579  10.686  -3.692  1.00 93.13           C  
ATOM   3301  CB  PRO A 448      -4.747   9.630  -4.361  1.00 93.13           C  
ATOM   3302  O   PRO A 448      -1.807  11.104  -4.547  1.00 93.13           O  
ATOM   3303  CG  PRO A 448      -5.456   8.359  -3.923  1.00 93.13           C  
ATOM   3304  CD  PRO A 448      -4.776   8.058  -2.594  1.00 93.13           C  
ATOM   3305  N   LEU A 449      -2.810  11.339  -2.549  1.00 93.37           N  
ATOM   3306  CA  LEU A 449      -2.228  12.652  -2.261  1.00 93.37           C  
ATOM   3307  C   LEU A 449      -0.702  12.590  -2.156  1.00 93.37           C  
ATOM   3308  CB  LEU A 449      -2.838  13.209  -0.962  1.00 93.37           C  
ATOM   3309  O   LEU A 449      -0.009  13.372  -2.803  1.00 93.37           O  
ATOM   3310  CG  LEU A 449      -4.296  13.682  -1.094  1.00 93.37           C  
ATOM   3311  CD1 LEU A 449      -4.855  13.978   0.299  1.00 93.37           C  
ATOM   3312  CD2 LEU A 449      -4.413  14.960  -1.930  1.00 93.37           C  
ATOM   3313  N   VAL A 450      -0.173  11.647  -1.371  1.00 94.58           N  
ATOM   3314  CA  VAL A 450       1.281  11.479  -1.237  1.00 94.58           C  
ATOM   3315  C   VAL A 450       1.865  10.915  -2.528  1.00 94.58           C  
ATOM   3316  CB  VAL A 450       1.639  10.607  -0.025  1.00 94.58           C  
ATOM   3317  O   VAL A 450       2.871  11.441  -2.998  1.00 94.58           O  
ATOM   3318  CG1 VAL A 450       3.148  10.363   0.117  1.00 94.58           C  
ATOM   3319  CG2 VAL A 450       1.163  11.276   1.277  1.00 94.58           C  
ATOM   3320  N   LEU A 451       1.212   9.926  -3.152  1.00 94.12           N  
ATOM   3321  CA  LEU A 451       1.683   9.362  -4.418  1.00 94.12           C  
ATOM   3322  C   LEU A 451       1.801  10.432  -5.505  1.00 94.12           C  
ATOM   3323  CB  LEU A 451       0.766   8.208  -4.860  1.00 94.12           C  
ATOM   3324  O   LEU A 451       2.795  10.429  -6.219  1.00 94.12           O  
ATOM   3325  CG  LEU A 451       1.125   7.608  -6.237  1.00 94.12           C  
ATOM   3326  CD1 LEU A 451       2.487   6.914  -6.267  1.00 94.12           C  
ATOM   3327  CD2 LEU A 451       0.093   6.558  -6.632  1.00 94.12           C  
ATOM   3328  N   ALA A 452       0.852  11.364  -5.614  1.00 93.60           N  
ATOM   3329  CA  ALA A 452       0.910  12.440  -6.601  1.00 93.60           C  
ATOM   3330  C   ALA A 452       2.148  13.330  -6.417  1.00 93.60           C  
ATOM   3331  CB  ALA A 452      -0.378  13.262  -6.511  1.00 93.60           C  
ATOM   3332  O   ALA A 452       2.799  13.679  -7.396  1.00 93.60           O  
ATOM   3333  N   VAL A 453       2.520  13.644  -5.171  1.00 94.25           N  
ATOM   3334  CA  VAL A 453       3.745  14.404  -4.872  1.00 94.25           C  
ATOM   3335  C   VAL A 453       4.992  13.584  -5.212  1.00 94.25           C  
ATOM   3336  CB  VAL A 453       3.768  14.868  -3.402  1.00 94.25           C  
ATOM   3337  O   VAL A 453       5.884  14.090  -5.889  1.00 94.25           O  
ATOM   3338  CG1 VAL A 453       5.062  15.619  -3.057  1.00 94.25           C  
ATOM   3339  CG2 VAL A 453       2.593  15.811  -3.106  1.00 94.25           C  
ATOM   3340  N   ILE A 454       5.050  12.312  -4.800  1.00 94.29           N  
ATOM   3341  CA  ILE A 454       6.180  11.418  -5.104  1.00 94.29           C  
ATOM   3342  C   ILE A 454       6.351  11.247  -6.620  1.00 94.29           C  
ATOM   3343  CB  ILE A 454       6.002  10.052  -4.397  1.00 94.29           C  
ATOM   3344  O   ILE A 454       7.460  11.371  -7.133  1.00 94.29           O  
ATOM   3345  CG1 ILE A 454       5.960  10.156  -2.855  1.00 94.29           C  
ATOM   3346  CG2 ILE A 454       7.101   9.055  -4.810  1.00 94.29           C  
ATOM   3347  CD1 ILE A 454       7.190  10.775  -2.199  1.00 94.29           C  
ATOM   3348  N   GLN A 455       5.262  11.021  -7.353  1.00 92.63           N  
ATOM   3349  CA  GLN A 455       5.271  10.902  -8.811  1.00 92.63           C  
ATOM   3350  C   GLN A 455       5.660  12.214  -9.485  1.00 92.63           C  
ATOM   3351  CB  GLN A 455       3.896  10.437  -9.317  1.00 92.63           C  
ATOM   3352  O   GLN A 455       6.453  12.196 -10.424  1.00 92.63           O  
ATOM   3353  CG  GLN A 455       3.649   8.951  -9.020  1.00 92.63           C  
ATOM   3354  CD  GLN A 455       4.599   8.021  -9.769  1.00 92.63           C  
ATOM   3355  NE2 GLN A 455       4.844   6.827  -9.277  1.00 92.63           N  
ATOM   3356  OE1 GLN A 455       5.170   8.342 -10.792  1.00 92.63           O  
ATOM   3357  N   ALA A 456       5.188  13.358  -8.985  1.00 93.82           N  
ATOM   3358  CA  ALA A 456       5.582  14.654  -9.523  1.00 93.82           C  
ATOM   3359  C   ALA A 456       7.096  14.876  -9.412  1.00 93.82           C  
ATOM   3360  CB  ALA A 456       4.809  15.763  -8.804  1.00 93.82           C  
ATOM   3361  O   ALA A 456       7.733  15.383 -10.338  1.00 93.82           O  
ATOM   3362  N   VAL A 457       7.684  14.446  -8.295  1.00 94.37           N  
ATOM   3363  CA  VAL A 457       9.126  14.487  -8.053  1.00 94.37           C  
ATOM   3364  C   VAL A 457       9.883  13.529  -8.977  1.00 94.37           C  
ATOM   3365  CB  VAL A 457       9.391  14.181  -6.573  1.00 94.37           C  
ATOM   3366  O   VAL A 457      10.862  13.950  -9.596  1.00 94.37           O  
ATOM   3367  CG1 VAL A 457      10.872  13.965  -6.310  1.00 94.37           C  
ATOM   3368  CG2 VAL A 457       8.931  15.342  -5.682  1.00 94.37           C  
ATOM   3369  N   ILE A 458       9.435  12.274  -9.105  1.00 94.05           N  
ATOM   3370  CA  ILE A 458      10.030  11.280 -10.018  1.00 94.05           C  
ATOM   3371  C   ILE A 458       9.991  11.807 -11.458  1.00 94.05           C  
ATOM   3372  CB  ILE A 458       9.308   9.914  -9.888  1.00 94.05           C  
ATOM   3373  O   ILE A 458      11.015  11.843 -12.137  1.00 94.05           O  
ATOM   3374  CG1 ILE A 458       9.599   9.275  -8.510  1.00 94.05           C  
ATOM   3375  CG2 ILE A 458       9.729   8.932 -11.002  1.00 94.05           C  
ATOM   3376  CD1 ILE A 458       8.694   8.082  -8.172  1.00 94.05           C  
ATOM   3377  N   THR A 459       8.842  12.305 -11.907  1.00 94.09           N  
ATOM   3378  CA  THR A 459       8.653  12.833 -13.266  1.00 94.09           C  
ATOM   3379  C   THR A 459       9.536  14.058 -13.504  1.00 94.09           C  
ATOM   3380  CB  THR A 459       7.182  13.202 -13.507  1.00 94.09           C  
ATOM   3381  O   THR A 459      10.265  14.124 -14.492  1.00 94.09           O  
ATOM   3382  CG2 THR A 459       6.918  13.522 -14.974  1.00 94.09           C  
ATOM   3383  OG1 THR A 459       6.333  12.136 -13.168  1.00 94.09           O  
ATOM   3384  N   SER A 460       9.561  15.005 -12.557  1.00 94.46           N  
ATOM   3385  CA  SER A 460      10.417  16.197 -12.643  1.00 94.46           C  
ATOM   3386  C   SER A 460      11.899  15.826 -12.719  1.00 94.46           C  
ATOM   3387  CB  SER A 460      10.216  17.119 -11.436  1.00 94.46           C  
ATOM   3388  O   SER A 460      12.646  16.415 -13.500  1.00 94.46           O  
ATOM   3389  OG  SER A 460       8.885  17.583 -11.353  1.00 94.46           O  
ATOM   3390  N   ARG A 461      12.338  14.832 -11.933  1.00 93.98           N  
ATOM   3391  CA  ARG A 461      13.726  14.355 -11.949  1.00 93.98           C  
ATOM   3392  C   ARG A 461      14.062  13.626 -13.248  1.00 93.98           C  
ATOM   3393  CB  ARG A 461      13.982  13.472 -10.714  1.00 93.98           C  
ATOM   3394  O   ARG A 461      15.148  13.840 -13.779  1.00 93.98           O  
ATOM   3395  CG  ARG A 461      15.456  13.071 -10.534  1.00 93.98           C  
ATOM   3396  CD  ARG A 461      16.346  14.298 -10.301  1.00 93.98           C  
ATOM   3397  NE  ARG A 461      17.748  13.920 -10.057  1.00 93.98           N  
ATOM   3398  NH1 ARG A 461      18.470  15.965  -9.302  1.00 93.98           N  
ATOM   3399  NH2 ARG A 461      19.919  14.271  -9.480  1.00 93.98           N  
ATOM   3400  CZ  ARG A 461      18.701  14.718  -9.612  1.00 93.98           C  
ATOM   3401  N   THR A 462      13.132  12.826 -13.765  1.00 94.32           N  
ATOM   3402  CA  THR A 462      13.260  12.124 -15.050  1.00 94.32           C  
ATOM   3403  C   THR A 462      13.461  13.130 -16.180  1.00 94.32           C  
ATOM   3404  CB  THR A 462      12.031  11.240 -15.323  1.00 94.32           C  
ATOM   3405  O   THR A 462      14.448  13.041 -16.904  1.00 94.32           O  
ATOM   3406  CG2 THR A 462      12.150  10.442 -16.617  1.00 94.32           C  
ATOM   3407  OG1 THR A 462      11.896  10.307 -14.284  1.00 94.32           O  
ATOM   3408  N   LEU A 463      12.596  14.146 -16.276  1.00 93.46           N  
ATOM   3409  CA  LEU A 463      12.693  15.203 -17.288  1.00 93.46           C  
ATOM   3410  C   LEU A 463      13.971  16.043 -17.139  1.00 93.46           C  
ATOM   3411  CB  LEU A 463      11.439  16.093 -17.202  1.00 93.46           C  
ATOM   3412  O   LEU A 463      14.625  16.344 -18.135  1.00 93.46           O  
ATOM   3413  CG  LEU A 463      10.130  15.405 -17.637  1.00 93.46           C  
ATOM   3414  CD1 LEU A 463       8.949  16.337 -17.362  1.00 93.46           C  
ATOM   3415  CD2 LEU A 463      10.144  15.054 -19.127  1.00 93.46           C  
ATOM   3416  N   TYR A 464      14.372  16.375 -15.907  1.00 93.08           N  
ATOM   3417  CA  TYR A 464      15.606  17.126 -15.641  1.00 93.08           C  
ATOM   3418  C   TYR A 464      16.871  16.395 -16.121  1.00 93.08           C  
ATOM   3419  CB  TYR A 464      15.698  17.423 -14.137  1.00 93.08           C  
ATOM   3420  O   TYR A 464      17.816  17.031 -16.578  1.00 93.08           O  
ATOM   3421  CG  TYR A 464      16.957  18.166 -13.735  1.00 93.08           C  
ATOM   3422  CD1 TYR A 464      18.047  17.468 -13.177  1.00 93.08           C  
ATOM   3423  CD2 TYR A 464      17.056  19.550 -13.974  1.00 93.08           C  
ATOM   3424  CE1 TYR A 464      19.231  18.157 -12.851  1.00 93.08           C  
ATOM   3425  CE2 TYR A 464      18.239  20.242 -13.655  1.00 93.08           C  
ATOM   3426  OH  TYR A 464      20.476  20.200 -12.780  1.00 93.08           O  
ATOM   3427  CZ  TYR A 464      19.329  19.543 -13.093  1.00 93.08           C  
ATOM   3428  N   LEU A 465      16.888  15.062 -16.039  1.00 93.40           N  
ATOM   3429  CA  LEU A 465      18.002  14.220 -16.487  1.00 93.40           C  
ATOM   3430  C   LEU A 465      17.921  13.843 -17.983  1.00 93.40           C  
ATOM   3431  CB  LEU A 465      18.089  12.988 -15.565  1.00 93.40           C  
ATOM   3432  O   LEU A 465      18.707  13.017 -18.442  1.00 93.40           O  
ATOM   3433  CG  LEU A 465      18.463  13.273 -14.099  1.00 93.40           C  
ATOM   3434  CD1 LEU A 465      18.399  11.970 -13.298  1.00 93.40           C  
ATOM   3435  CD2 LEU A 465      19.869  13.857 -13.948  1.00 93.40           C  
ATOM   3436  N   GLY A 466      16.993  14.433 -18.749  1.00 91.35           N  
ATOM   3437  CA  GLY A 466      16.822  14.166 -20.185  1.00 91.35           C  
ATOM   3438  C   GLY A 466      15.974  12.931 -20.514  1.00 91.35           C  
ATOM   3439  O   GLY A 466      16.000  12.444 -21.645  1.00 91.35           O  
ATOM   3440  N   GLY A 467      15.236  12.410 -19.533  1.00 92.16           N  
ATOM   3441  CA  GLY A 467      14.231  11.367 -19.713  1.00 92.16           C  
ATOM   3442  C   GLY A 467      12.961  11.865 -20.413  1.00 92.16           C  
ATOM   3443  O   GLY A 467      12.859  13.013 -20.841  1.00 92.16           O  
ATOM   3444  N   THR A 468      11.965  10.987 -20.519  1.00 92.79           N  
ATOM   3445  CA  THR A 468      10.641  11.304 -21.087  1.00 92.79           C  
ATOM   3446  C   THR A 468       9.552  10.755 -20.180  1.00 92.79           C  
ATOM   3447  CB  THR A 468      10.449  10.741 -22.506  1.00 92.79           C  
ATOM   3448  O   THR A 468       9.834   9.864 -19.386  1.00 92.79           O  
ATOM   3449  CG2 THR A 468      11.592  11.096 -23.448  1.00 92.79           C  
ATOM   3450  OG1 THR A 468      10.309   9.339 -22.502  1.00 92.79           O  
ATOM   3451  N   THR A 469       8.321  11.242 -20.330  1.00 90.99           N  
ATOM   3452  CA  THR A 469       7.149  10.730 -19.598  1.00 90.99           C  
ATOM   3453  C   THR A 469       6.413   9.611 -20.331  1.00 90.99           C  
ATOM   3454  CB  THR A 469       6.171  11.870 -19.297  1.00 90.99           C  
ATOM   3455  O   THR A 469       5.328   9.202 -19.926  1.00 90.99           O  
ATOM   3456  CG2 THR A 469       6.826  12.971 -18.466  1.00 90.99           C  
ATOM   3457  OG1 THR A 469       5.724  12.464 -20.503  1.00 90.99           O  
ATOM   3458  N   GLY A 470       6.950   9.173 -21.473  1.00 89.52           N  
ATOM   3459  CA  GLY A 470       6.324   8.170 -22.320  1.00 89.52           C  
ATOM   3460  C   GLY A 470       6.569   6.740 -21.834  1.00 89.52           C  
ATOM   3461  O   GLY A 470       7.292   6.510 -20.865  1.00 89.52           O  
ATOM   3462  N   PRO A 471       6.009   5.748 -22.539  1.00 90.05           N  
ATOM   3463  CA  PRO A 471       6.167   4.355 -22.158  1.00 90.05           C  
ATOM   3464  C   PRO A 471       7.628   3.886 -22.236  1.00 90.05           C  
ATOM   3465  CB  PRO A 471       5.235   3.565 -23.078  1.00 90.05           C  
ATOM   3466  O   PRO A 471       8.327   4.101 -23.228  1.00 90.05           O  
ATOM   3467  CG  PRO A 471       4.285   4.602 -23.675  1.00 90.05           C  
ATOM   3468  CD  PRO A 471       5.087   5.893 -23.653  1.00 90.05           C  
ATOM   3469  N   VAL A 472       8.057   3.160 -21.204  1.00 89.37           N  
ATOM   3470  CA  VAL A 472       9.430   2.659 -20.997  1.00 89.37           C  
ATOM   3471  C   VAL A 472       9.955   1.848 -22.184  1.00 89.37           C  
ATOM   3472  CB  VAL A 472       9.438   1.812 -19.714  1.00 89.37           C  
ATOM   3473  O   VAL A 472      11.134   1.920 -22.518  1.00 89.37           O  
ATOM   3474  CG1 VAL A 472      10.788   1.182 -19.380  1.00 89.37           C  
ATOM   3475  CG2 VAL A 472       9.042   2.697 -18.526  1.00 89.37           C  
ATOM   3476  N   LYS A 473       9.070   1.130 -22.889  1.00 87.80           N  
ATOM   3477  CA  LYS A 473       9.405   0.335 -24.082  1.00 87.80           C  
ATOM   3478  C   LYS A 473      10.043   1.159 -25.212  1.00 87.80           C  
ATOM   3479  CB  LYS A 473       8.116  -0.357 -24.556  1.00 87.80           C  
ATOM   3480  O   LYS A 473      10.742   0.591 -26.047  1.00 87.80           O  
ATOM   3481  CG  LYS A 473       8.359  -1.328 -25.720  1.00 87.80           C  
ATOM   3482  CD  LYS A 473       7.061  -2.016 -26.141  1.00 87.80           C  
ATOM   3483  CE  LYS A 473       7.350  -2.907 -27.352  1.00 87.80           C  
ATOM   3484  NZ  LYS A 473       6.106  -3.517 -27.880  1.00 87.80           N  
ATOM   3485  N   PHE A 474       9.785   2.465 -25.259  1.00 90.31           N  
ATOM   3486  CA  PHE A 474      10.303   3.371 -26.288  1.00 90.31           C  
ATOM   3487  C   PHE A 474      11.494   4.211 -25.812  1.00 90.31           C  
ATOM   3488  CB  PHE A 474       9.157   4.257 -26.791  1.00 90.31           C  
ATOM   3489  O   PHE A 474      12.008   5.021 -26.583  1.00 90.31           O  
ATOM   3490  CG  PHE A 474       7.939   3.489 -27.272  1.00 90.31           C  
ATOM   3491  CD1 PHE A 474       8.047   2.597 -28.355  1.00 90.31           C  
ATOM   3492  CD2 PHE A 474       6.696   3.669 -26.639  1.00 90.31           C  
ATOM   3493  CE1 PHE A 474       6.915   1.897 -28.810  1.00 90.31           C  
ATOM   3494  CE2 PHE A 474       5.563   2.972 -27.094  1.00 90.31           C  
ATOM   3495  CZ  PHE A 474       5.671   2.089 -28.182  1.00 90.31           C  
ATOM   3496  N   MET A 475      11.927   4.041 -24.560  1.00 92.43           N  
ATOM   3497  CA  MET A 475      13.038   4.801 -24.002  1.00 92.43           C  
ATOM   3498  C   MET A 475      14.387   4.241 -24.463  1.00 92.43           C  
ATOM   3499  CB  MET A 475      12.955   4.840 -22.473  1.00 92.43           C  
ATOM   3500  O   MET A 475      14.599   3.030 -24.503  1.00 92.43           O  
ATOM   3501  CG  MET A 475      11.765   5.648 -21.952  1.00 92.43           C  
ATOM   3502  SD  MET A 475      11.860   5.925 -20.162  1.00 92.43           S  
ATOM   3503  CE  MET A 475      10.201   6.580 -19.841  1.00 92.43           C  
ATOM   3504  N   ASN A 476      15.326   5.133 -24.770  1.00 93.40           N  
ATOM   3505  CA  ASN A 476      16.729   4.772 -24.971  1.00 93.40           C  
ATOM   3506  C   ASN A 476      17.459   4.581 -23.623  1.00 93.40           C  
ATOM   3507  CB  ASN A 476      17.379   5.808 -25.908  1.00 93.40           C  
ATOM   3508  O   ASN A 476      16.923   4.890 -22.557  1.00 93.40           O  
ATOM   3509  CG  ASN A 476      17.501   7.202 -25.314  1.00 93.40           C  
ATOM   3510  ND2 ASN A 476      17.385   8.230 -26.118  1.00 93.40           N  
ATOM   3511  OD1 ASN A 476      17.745   7.397 -24.138  1.00 93.40           O  
ATOM   3512  N   ASP A 477      18.708   4.110 -23.655  1.00 91.22           N  
ATOM   3513  CA  ASP A 477      19.470   3.815 -22.433  1.00 91.22           C  
ATOM   3514  C   ASP A 477      19.642   5.017 -21.495  1.00 91.22           C  
ATOM   3515  CB  ASP A 477      20.852   3.261 -22.803  1.00 91.22           C  
ATOM   3516  O   ASP A 477      19.593   4.843 -20.272  1.00 91.22           O  
ATOM   3517  CG  ASP A 477      20.785   1.810 -23.271  1.00 91.22           C  
ATOM   3518  OD1 ASP A 477      19.992   1.058 -22.660  1.00 91.22           O  
ATOM   3519  OD2 ASP A 477      21.540   1.478 -24.207  1.00 91.22           O  
ATOM   3520  N   VAL A 478      19.794   6.224 -22.058  1.00 92.65           N  
ATOM   3521  CA  VAL A 478      19.931   7.485 -21.310  1.00 92.65           C  
ATOM   3522  C   VAL A 478      18.622   7.832 -20.603  1.00 92.65           C  
ATOM   3523  CB  VAL A 478      20.365   8.642 -22.237  1.00 92.65           C  
ATOM   3524  O   VAL A 478      18.623   8.125 -19.410  1.00 92.65           O  
ATOM   3525  CG1 VAL A 478      20.501   9.969 -21.478  1.00 92.65           C  
ATOM   3526  CG2 VAL A 478      21.714   8.346 -22.907  1.00 92.65           C  
ATOM   3527  N   GLN A 479      17.494   7.732 -21.305  1.00 93.74           N  
ATOM   3528  CA  GLN A 479      16.162   7.995 -20.756  1.00 93.74           C  
ATOM   3529  C   GLN A 479      15.792   6.981 -19.671  1.00 93.74           C  
ATOM   3530  CB  GLN A 479      15.139   7.945 -21.896  1.00 93.74           C  
ATOM   3531  O   GLN A 479      15.305   7.361 -18.608  1.00 93.74           O  
ATOM   3532  CG  GLN A 479      15.268   9.135 -22.857  1.00 93.74           C  
ATOM   3533  CD  GLN A 479      14.522   8.917 -24.165  1.00 93.74           C  
ATOM   3534  NE2 GLN A 479      14.223   9.965 -24.895  1.00 93.74           N  
ATOM   3535  OE1 GLN A 479      14.223   7.813 -24.583  1.00 93.74           O  
ATOM   3536  N   LEU A 480      16.110   5.703 -19.884  1.00 91.99           N  
ATOM   3537  CA  LEU A 480      15.951   4.676 -18.860  1.00 91.99           C  
ATOM   3538  C   LEU A 480      16.847   4.952 -17.637  1.00 91.99           C  
ATOM   3539  CB  LEU A 480      16.281   3.304 -19.479  1.00 91.99           C  
ATOM   3540  O   LEU A 480      16.539   4.513 -16.533  1.00 91.99           O  
ATOM   3541  CG  LEU A 480      15.284   2.727 -20.485  1.00 91.99           C  
ATOM   3542  CD1 LEU A 480      15.871   1.469 -21.128  1.00 91.99           C  
ATOM   3543  CD2 LEU A 480      13.986   2.340 -19.791  1.00 91.99           C  
ATOM   3544  N   ALA A 481      18.010   5.600 -17.808  1.00 92.16           N  
ATOM   3545  CA  ALA A 481      18.965   5.838 -16.716  1.00 92.16           C  
ATOM   3546  C   ALA A 481      18.513   7.033 -15.882  1.00 92.16           C  
ATOM   3547  CB  ALA A 481      20.380   6.024 -17.282  1.00 92.16           C  
ATOM   3548  O   ALA A 481      18.577   6.995 -14.654  1.00 92.16           O  
ATOM   3549  N   ALA A 482      17.964   8.045 -16.556  1.00 93.53           N  
ATOM   3550  CA  ALA A 482      17.218   9.122 -15.932  1.00 93.53           C  
ATOM   3551  C   ALA A 482      16.049   8.581 -15.093  1.00 93.53           C  
ATOM   3552  CB  ALA A 482      16.741  10.072 -17.037  1.00 93.53           C  
ATOM   3553  O   ALA A 482      15.905   8.990 -13.942  1.00 93.53           O  
ATOM   3554  N   LEU A 483      15.265   7.636 -15.629  1.00 92.75           N  
ATOM   3555  CA  LEU A 483      14.135   7.030 -14.919  1.00 92.75           C  
ATOM   3556  C   LEU A 483      14.576   6.172 -13.716  1.00 92.75           C  
ATOM   3557  CB  LEU A 483      13.287   6.231 -15.925  1.00 92.75           C  
ATOM   3558  O   LEU A 483      14.008   6.309 -12.636  1.00 92.75           O  
ATOM   3559  CG  LEU A 483      11.993   5.654 -15.320  1.00 92.75           C  
ATOM   3560  CD1 LEU A 483      11.019   6.737 -14.856  1.00 92.75           C  
ATOM   3561  CD2 LEU A 483      11.289   4.771 -16.349  1.00 92.75           C  
ATOM   3562  N   ASP A 484      15.616   5.340 -13.859  1.00 92.04           N  
ATOM   3563  CA  ASP A 484      16.197   4.554 -12.752  1.00 92.04           C  
ATOM   3564  C   ASP A 484      16.638   5.472 -11.596  1.00 92.04           C  
ATOM   3565  CB  ASP A 484      17.374   3.715 -13.295  1.00 92.04           C  
ATOM   3566  O   ASP A 484      16.221   5.304 -10.447  1.00 92.04           O  
ATOM   3567  CG  ASP A 484      18.021   2.753 -12.283  1.00 92.04           C  
ATOM   3568  OD1 ASP A 484      17.325   2.275 -11.364  1.00 92.04           O  
ATOM   3569  OD2 ASP A 484      19.205   2.407 -12.492  1.00 92.04           O  
ATOM   3570  N   HIS A 485      17.383   6.536 -11.917  1.00 91.40           N  
ATOM   3571  CA  HIS A 485      17.805   7.536 -10.935  1.00 91.40           C  
ATOM   3572  C   HIS A 485      16.621   8.333 -10.354  1.00 91.40           C  
ATOM   3573  CB  HIS A 485      18.840   8.463 -11.593  1.00 91.40           C  
ATOM   3574  O   HIS A 485      16.665   8.798  -9.211  1.00 91.40           O  
ATOM   3575  CG  HIS A 485      19.588   9.332 -10.609  1.00 91.40           C  
ATOM   3576  CD2 HIS A 485      20.936   9.326 -10.378  1.00 91.40           C  
ATOM   3577  ND1 HIS A 485      19.026  10.192  -9.694  1.00 91.40           N  
ATOM   3578  CE1 HIS A 485      20.010  10.676  -8.922  1.00 91.40           C  
ATOM   3579  NE2 HIS A 485      21.197  10.213  -9.325  1.00 91.40           N  
ATOM   3580  N   ALA A 486      15.557   8.545 -11.123  1.00 92.69           N  
ATOM   3581  CA  ALA A 486      14.369   9.225 -10.635  1.00 92.69           C  
ATOM   3582  C   ALA A 486      13.575   8.360  -9.651  1.00 92.69           C  
ATOM   3583  CB  ALA A 486      13.522   9.654 -11.821  1.00 92.69           C  
ATOM   3584  O   ALA A 486      13.118   8.885  -8.638  1.00 92.69           O  
ATOM   3585  N   TYR A 487      13.465   7.049  -9.884  1.00 91.59           N  
ATOM   3586  CA  TYR A 487      12.832   6.131  -8.937  1.00 91.59           C  
ATOM   3587  C   TYR A 487      13.590   6.050  -7.612  1.00 91.59           C  
ATOM   3588  CB  TYR A 487      12.695   4.730  -9.540  1.00 91.59           C  
ATOM   3589  O   TYR A 487      12.962   6.157  -6.557  1.00 91.59           O  
ATOM   3590  CG  TYR A 487      11.488   4.541 -10.435  1.00 91.59           C  
ATOM   3591  CD1 TYR A 487      10.194   4.740  -9.913  1.00 91.59           C  
ATOM   3592  CD2 TYR A 487      11.651   4.123 -11.769  1.00 91.59           C  
ATOM   3593  CE1 TYR A 487       9.066   4.587 -10.740  1.00 91.59           C  
ATOM   3594  CE2 TYR A 487      10.521   3.924 -12.584  1.00 91.59           C  
ATOM   3595  OH  TYR A 487       8.162   4.090 -12.906  1.00 91.59           O  
ATOM   3596  CZ  TYR A 487       9.233   4.192 -12.084  1.00 91.59           C  
ATOM   3597  N   THR A 488      14.923   5.925  -7.634  1.00 90.11           N  
ATOM   3598  CA  THR A 488      15.730   5.928  -6.398  1.00 90.11           C  
ATOM   3599  C   THR A 488      15.597   7.254  -5.650  1.00 90.11           C  
ATOM   3600  CB  THR A 488      17.210   5.622  -6.667  1.00 90.11           C  
ATOM   3601  O   THR A 488      15.408   7.265  -4.434  1.00 90.11           O  
ATOM   3602  CG2 THR A 488      17.418   4.214  -7.219  1.00 90.11           C  
ATOM   3603  OG1 THR A 488      17.746   6.518  -7.605  1.00 90.11           O  
ATOM   3604  N   TYR A 489      15.554   8.376  -6.375  1.00 91.82           N  
ATOM   3605  CA  TYR A 489      15.248   9.683  -5.796  1.00 91.82           C  
ATOM   3606  C   TYR A 489      13.832   9.747  -5.196  1.00 91.82           C  
ATOM   3607  CB  TYR A 489      15.465  10.764  -6.861  1.00 91.82           C  
ATOM   3608  O   TYR A 489      13.646  10.276  -4.101  1.00 91.82           O  
ATOM   3609  CG  TYR A 489      15.374  12.173  -6.319  1.00 91.82           C  
ATOM   3610  CD1 TYR A 489      14.319  13.021  -6.701  1.00 91.82           C  
ATOM   3611  CD2 TYR A 489      16.359  12.630  -5.423  1.00 91.82           C  
ATOM   3612  CE1 TYR A 489      14.255  14.327  -6.180  1.00 91.82           C  
ATOM   3613  CE2 TYR A 489      16.276  13.922  -4.874  1.00 91.82           C  
ATOM   3614  OH  TYR A 489      15.081  15.999  -4.692  1.00 91.82           O  
ATOM   3615  CZ  TYR A 489      15.212  14.768  -5.248  1.00 91.82           C  
ATOM   3616  N   GLY A 490      12.834   9.154  -5.853  1.00 92.33           N  
ATOM   3617  CA  GLY A 490      11.474   9.024  -5.331  1.00 92.33           C  
ATOM   3618  C   GLY A 490      11.410   8.229  -4.024  1.00 92.33           C  
ATOM   3619  O   GLY A 490      10.693   8.624  -3.104  1.00 92.33           O  
ATOM   3620  N   LEU A 491      12.206   7.161  -3.888  1.00 91.14           N  
ATOM   3621  CA  LEU A 491      12.311   6.400  -2.636  1.00 91.14           C  
ATOM   3622  C   LEU A 491      12.852   7.256  -1.480  1.00 91.14           C  
ATOM   3623  CB  LEU A 491      13.177   5.139  -2.824  1.00 91.14           C  
ATOM   3624  O   LEU A 491      12.381   7.101  -0.354  1.00 91.14           O  
ATOM   3625  CG  LEU A 491      12.598   4.063  -3.762  1.00 91.14           C  
ATOM   3626  CD1 LEU A 491      13.605   2.918  -3.896  1.00 91.14           C  
ATOM   3627  CD2 LEU A 491      11.278   3.475  -3.254  1.00 91.14           C  
ATOM   3628  N   LEU A 492      13.758   8.209  -1.735  1.00 92.12           N  
ATOM   3629  CA  LEU A 492      14.200   9.171  -0.711  1.00 92.12           C  
ATOM   3630  C   LEU A 492      13.064  10.088  -0.251  1.00 92.12           C  
ATOM   3631  CB  LEU A 492      15.363  10.041  -1.218  1.00 92.12           C  
ATOM   3632  O   LEU A 492      12.970  10.404   0.933  1.00 92.12           O  
ATOM   3633  CG  LEU A 492      16.657   9.274  -1.512  1.00 92.12           C  
ATOM   3634  CD1 LEU A 492      17.674  10.221  -2.149  1.00 92.12           C  
ATOM   3635  CD2 LEU A 492      17.265   8.693  -0.231  1.00 92.12           C  
ATOM   3636  N   TRP A 493      12.172  10.490  -1.154  1.00 92.98           N  
ATOM   3637  CA  TRP A 493      10.998  11.280  -0.785  1.00 92.98           C  
ATOM   3638  C   TRP A 493       9.975  10.462   0.006  1.00 92.98           C  
ATOM   3639  CB  TRP A 493      10.382  11.902  -2.032  1.00 92.98           C  
ATOM   3640  O   TRP A 493       9.403  10.972   0.971  1.00 92.98           O  
ATOM   3641  CG  TRP A 493      11.057  13.141  -2.500  1.00 92.98           C  
ATOM   3642  CD1 TRP A 493      12.260  13.227  -3.111  1.00 92.98           C  
ATOM   3643  CD2 TRP A 493      10.568  14.507  -2.373  1.00 92.98           C  
ATOM   3644  CE2 TRP A 493      11.514  15.379  -2.985  1.00 92.98           C  
ATOM   3645  CE3 TRP A 493       9.413  15.093  -1.810  1.00 92.98           C  
ATOM   3646  NE1 TRP A 493      12.533  14.550  -3.399  1.00 92.98           N  
ATOM   3647  CH2 TRP A 493      10.151  17.315  -2.506  1.00 92.98           C  
ATOM   3648  CZ2 TRP A 493      11.314  16.762  -3.067  1.00 92.98           C  
ATOM   3649  CZ3 TRP A 493       9.208  16.484  -1.874  1.00 92.98           C  
ATOM   3650  N   VAL A 494       9.798   9.178  -0.323  1.00 91.55           N  
ATOM   3651  CA  VAL A 494       9.005   8.246   0.499  1.00 91.55           C  
ATOM   3652  C   VAL A 494       9.640   8.083   1.886  1.00 91.55           C  
ATOM   3653  CB  VAL A 494       8.830   6.884  -0.206  1.00 91.55           C  
ATOM   3654  O   VAL A 494       8.930   8.108   2.891  1.00 91.55           O  
ATOM   3655  CG1 VAL A 494       8.056   5.882   0.659  1.00 91.55           C  
ATOM   3656  CG2 VAL A 494       8.037   7.030  -1.512  1.00 91.55           C  
ATOM   3657  N   ALA A 495      10.972   7.996   1.969  1.00 91.73           N  
ATOM   3658  CA  ALA A 495      11.711   7.967   3.232  1.00 91.73           C  
ATOM   3659  C   ALA A 495      11.502   9.258   4.047  1.00 91.73           C  
ATOM   3660  CB  ALA A 495      13.198   7.730   2.930  1.00 91.73           C  
ATOM   3661  O   ALA A 495      11.256   9.198   5.251  1.00 91.73           O  
ATOM   3662  N   GLY A 496      11.531  10.420   3.389  1.00 92.44           N  
ATOM   3663  CA  GLY A 496      11.215  11.715   3.992  1.00 92.44           C  
ATOM   3664  C   GLY A 496       9.786  11.773   4.535  1.00 92.44           C  
ATOM   3665  O   GLY A 496       9.574  12.186   5.673  1.00 92.44           O  
ATOM   3666  N   ALA A 497       8.805  11.277   3.778  1.00 91.20           N  
ATOM   3667  CA  ALA A 497       7.425  11.168   4.242  1.00 91.20           C  
ATOM   3668  C   ALA A 497       7.296  10.227   5.456  1.00 91.20           C  
ATOM   3669  CB  ALA A 497       6.547  10.739   3.062  1.00 91.20           C  
ATOM   3670  O   ALA A 497       6.592  10.555   6.412  1.00 91.20           O  
ATOM   3671  N   ALA A 498       8.029   9.108   5.481  1.00 89.82           N  
ATOM   3672  CA  ALA A 498       8.088   8.216   6.640  1.00 89.82           C  
ATOM   3673  C   ALA A 498       8.707   8.895   7.880  1.00 89.82           C  
ATOM   3674  CB  ALA A 498       8.846   6.940   6.250  1.00 89.82           C  
ATOM   3675  O   ALA A 498       8.207   8.706   8.991  1.00 89.82           O  
ATOM   3676  N   ILE A 499       9.734   9.739   7.707  1.00 91.19           N  
ATOM   3677  CA  ILE A 499      10.285  10.565   8.796  1.00 91.19           C  
ATOM   3678  C   ILE A 499       9.227  11.532   9.326  1.00 91.19           C  
ATOM   3679  CB  ILE A 499      11.548  11.340   8.352  1.00 91.19           C  
ATOM   3680  O   ILE A 499       9.095  11.668  10.539  1.00 91.19           O  
ATOM   3681  CG1 ILE A 499      12.734  10.383   8.122  1.00 91.19           C  
ATOM   3682  CG2 ILE A 499      11.950  12.389   9.415  1.00 91.19           C  
ATOM   3683  CD1 ILE A 499      13.839  11.018   7.267  1.00 91.19           C  
ATOM   3684  N   ILE A 500       8.450  12.178   8.451  1.00 91.83           N  
ATOM   3685  CA  ILE A 500       7.375  13.085   8.877  1.00 91.83           C  
ATOM   3686  C   ILE A 500       6.328  12.321   9.697  1.00 91.83           C  
ATOM   3687  CB  ILE A 500       6.753  13.825   7.671  1.00 91.83           C  
ATOM   3688  O   ILE A 500       5.916  12.812  10.746  1.00 91.83           O  
ATOM   3689  CG1 ILE A 500       7.798  14.743   6.994  1.00 91.83           C  
ATOM   3690  CG2 ILE A 500       5.550  14.678   8.119  1.00 91.83           C  
ATOM   3691  CD1 ILE A 500       7.362  15.266   5.619  1.00 91.83           C  
ATOM   3692  N   VAL A 501       5.953  11.100   9.292  1.00 88.81           N  
ATOM   3693  CA  VAL A 501       5.067  10.228  10.088  1.00 88.81           C  
ATOM   3694  C   VAL A 501       5.674   9.937  11.465  1.00 88.81           C  
ATOM   3695  CB  VAL A 501       4.755   8.907   9.354  1.00 88.81           C  
ATOM   3696  O   VAL A 501       4.989  10.089  12.475  1.00 88.81           O  
ATOM   3697  CG1 VAL A 501       3.928   7.938  10.213  1.00 88.81           C  
ATOM   3698  CG2 VAL A 501       3.942   9.151   8.082  1.00 88.81           C  
ATOM   3699  N   GLY A 502       6.959   9.574  11.532  1.00 87.48           N  
ATOM   3700  CA  GLY A 502       7.668   9.352  12.799  1.00 87.48           C  
ATOM   3701  C   GLY A 502       7.731  10.609  13.676  1.00 87.48           C  
ATOM   3702  O   GLY A 502       7.502  10.540  14.882  1.00 87.48           O  
ATOM   3703  N   GLY A 503       7.958  11.772  13.064  1.00 89.04           N  
ATOM   3704  CA  GLY A 503       7.943  13.076  13.721  1.00 89.04           C  
ATOM   3705  C   GLY A 503       6.564  13.438  14.271  1.00 89.04           C  
ATOM   3706  O   GLY A 503       6.460  13.904  15.400  1.00 89.04           O  
ATOM   3707  N   MET A 504       5.491  13.155  13.527  1.00 87.66           N  
ATOM   3708  CA  MET A 504       4.119  13.287  14.027  1.00 87.66           C  
ATOM   3709  C   MET A 504       3.860  12.324  15.187  1.00 87.66           C  
ATOM   3710  CB  MET A 504       3.103  13.052  12.903  1.00 87.66           C  
ATOM   3711  O   MET A 504       3.293  12.729  16.199  1.00 87.66           O  
ATOM   3712  CG  MET A 504       3.077  14.210  11.906  1.00 87.66           C  
ATOM   3713  SD  MET A 504       1.767  14.036  10.673  1.00 87.66           S  
ATOM   3714  CE  MET A 504       2.034  15.561   9.733  1.00 87.66           C  
ATOM   3715  N   ALA A 505       4.337  11.081  15.095  1.00 85.22           N  
ATOM   3716  CA  ALA A 505       4.165  10.084  16.145  1.00 85.22           C  
ATOM   3717  C   ALA A 505       4.792  10.497  17.492  1.00 85.22           C  
ATOM   3718  CB  ALA A 505       4.701   8.739  15.649  1.00 85.22           C  
ATOM   3719  O   ALA A 505       4.288  10.089  18.538  1.00 85.22           O  
ATOM   3720  N   LEU A 506       5.825  11.352  17.497  1.00 87.81           N  
ATOM   3721  CA  LEU A 506       6.390  11.928  18.728  1.00 87.81           C  
ATOM   3722  C   LEU A 506       5.383  12.784  19.508  1.00 87.81           C  
ATOM   3723  CB  LEU A 506       7.619  12.795  18.400  1.00 87.81           C  
ATOM   3724  O   LEU A 506       5.467  12.859  20.733  1.00 87.81           O  
ATOM   3725  CG  LEU A 506       8.854  12.021  17.916  1.00 87.81           C  
ATOM   3726  CD1 LEU A 506       9.898  12.997  17.374  1.00 87.81           C  
ATOM   3727  CD2 LEU A 506       9.503  11.248  19.067  1.00 87.81           C  
ATOM   3728  N   PHE A 507       4.427  13.408  18.817  1.00 87.99           N  
ATOM   3729  CA  PHE A 507       3.392  14.242  19.428  1.00 87.99           C  
ATOM   3730  C   PHE A 507       2.145  13.449  19.848  1.00 87.99           C  
ATOM   3731  CB  PHE A 507       3.040  15.405  18.489  1.00 87.99           C  
ATOM   3732  O   PHE A 507       1.203  14.047  20.366  1.00 87.99           O  
ATOM   3733  CG  PHE A 507       4.190  16.337  18.178  1.00 87.99           C  
ATOM   3734  CD1 PHE A 507       4.599  17.296  19.123  1.00 87.99           C  
ATOM   3735  CD2 PHE A 507       4.855  16.244  16.943  1.00 87.99           C  
ATOM   3736  CE1 PHE A 507       5.666  18.163  18.828  1.00 87.99           C  
ATOM   3737  CE2 PHE A 507       5.923  17.107  16.649  1.00 87.99           C  
ATOM   3738  CZ  PHE A 507       6.326  18.070  17.590  1.00 87.99           C  
ATOM   3739  N   ILE A 508       2.119  12.125  19.650  1.00 85.31           N  
ATOM   3740  CA  ILE A 508       1.025  11.263  20.112  1.00 85.31           C  
ATOM   3741  C   ILE A 508       1.240  10.951  21.598  1.00 85.31           C  
ATOM   3742  CB  ILE A 508       0.890   9.992  19.240  1.00 85.31           C  
ATOM   3743  O   ILE A 508       2.099  10.148  21.968  1.00 85.31           O  
ATOM   3744  CG1 ILE A 508       0.625  10.379  17.765  1.00 85.31           C  
ATOM   3745  CG2 ILE A 508      -0.257   9.111  19.773  1.00 85.31           C  
ATOM   3746  CD1 ILE A 508       0.531   9.189  16.800  1.00 85.31           C  
ATOM   3747  N   GLY A 509       0.446  11.597  22.455  1.00 83.39           N  
ATOM   3748  CA  GLY A 509       0.546  11.495  23.912  1.00 83.39           C  
ATOM   3749  C   GLY A 509      -0.225  10.343  24.571  1.00 83.39           C  
ATOM   3750  O   GLY A 509      -0.267  10.304  25.798  1.00 83.39           O  
ATOM   3751  N   TYR A 510      -0.850   9.432  23.815  1.00 83.92           N  
ATOM   3752  CA  TYR A 510      -1.633   8.335  24.404  1.00 83.92           C  
ATOM   3753  C   TYR A 510      -0.746   7.315  25.130  1.00 83.92           C  
ATOM   3754  CB  TYR A 510      -2.528   7.644  23.364  1.00 83.92           C  
ATOM   3755  O   TYR A 510       0.300   6.891  24.625  1.00 83.92           O  
ATOM   3756  CG  TYR A 510      -3.616   8.529  22.781  1.00 83.92           C  
ATOM   3757  CD1 TYR A 510      -4.643   9.033  23.606  1.00 83.92           C  
ATOM   3758  CD2 TYR A 510      -3.614   8.839  21.410  1.00 83.92           C  
ATOM   3759  CE1 TYR A 510      -5.634   9.884  23.072  1.00 83.92           C  
ATOM   3760  CE2 TYR A 510      -4.615   9.668  20.868  1.00 83.92           C  
ATOM   3761  OH  TYR A 510      -6.514  11.095  21.169  1.00 83.92           O  
ATOM   3762  CZ  TYR A 510      -5.619  10.212  21.698  1.00 83.92           C  
ATOM   3763  N   THR A 511      -1.177   6.897  26.321  1.00 82.26           N  
ATOM   3764  CA  THR A 511      -0.465   5.887  27.111  1.00 82.26           C  
ATOM   3765  C   THR A 511      -0.728   4.474  26.574  1.00 82.26           C  
ATOM   3766  CB  THR A 511      -0.792   5.965  28.611  1.00 82.26           C  
ATOM   3767  O   THR A 511      -1.763   4.242  25.941  1.00 82.26           O  
ATOM   3768  CG2 THR A 511      -0.663   7.375  29.185  1.00 82.26           C  
ATOM   3769  OG1 THR A 511      -2.086   5.488  28.889  1.00 82.26           O  
ATOM   3770  N   PRO A 512       0.163   3.496  26.844  1.00 80.07           N  
ATOM   3771  CA  PRO A 512      -0.101   2.096  26.512  1.00 80.07           C  
ATOM   3772  C   PRO A 512      -1.443   1.609  27.075  1.00 80.07           C  
ATOM   3773  CB  PRO A 512       1.059   1.288  27.104  1.00 80.07           C  
ATOM   3774  O   PRO A 512      -2.176   0.922  26.377  1.00 80.07           O  
ATOM   3775  CG  PRO A 512       2.175   2.309  27.312  1.00 80.07           C  
ATOM   3776  CD  PRO A 512       1.446   3.633  27.519  1.00 80.07           C  
ATOM   3777  N   GLN A 513      -1.812   2.024  28.295  1.00 83.04           N  
ATOM   3778  CA  GLN A 513      -3.071   1.620  28.931  1.00 83.04           C  
ATOM   3779  C   GLN A 513      -4.300   2.164  28.197  1.00 83.04           C  
ATOM   3780  CB  GLN A 513      -3.133   2.078  30.398  1.00 83.04           C  
ATOM   3781  O   GLN A 513      -5.289   1.454  28.060  1.00 83.04           O  
ATOM   3782  CG  GLN A 513      -2.021   1.519  31.299  1.00 83.04           C  
ATOM   3783  CD  GLN A 513      -0.734   2.341  31.305  1.00 83.04           C  
ATOM   3784  NE2 GLN A 513       0.205   2.006  32.161  1.00 83.04           N  
ATOM   3785  OE1 GLN A 513      -0.542   3.291  30.557  1.00 83.04           O  
ATOM   3786  N   GLN A 514      -4.251   3.406  27.704  1.00 84.69           N  
ATOM   3787  CA  GLN A 514      -5.366   3.994  26.954  1.00 84.69           C  
ATOM   3788  C   GLN A 514      -5.608   3.263  25.634  1.00 84.69           C  
ATOM   3789  CB  GLN A 514      -5.072   5.471  26.667  1.00 84.69           C  
ATOM   3790  O   GLN A 514      -6.753   3.061  25.237  1.00 84.69           O  
ATOM   3791  CG  GLN A 514      -5.225   6.339  27.921  1.00 84.69           C  
ATOM   3792  CD  GLN A 514      -4.762   7.770  27.681  1.00 84.69           C  
ATOM   3793  NE2 GLN A 514      -5.411   8.748  28.273  1.00 84.69           N  
ATOM   3794  OE1 GLN A 514      -3.813   8.045  26.964  1.00 84.69           O  
ATOM   3795  N   VAL A 515      -4.530   2.861  24.962  1.00 81.94           N  
ATOM   3796  CA  VAL A 515      -4.612   2.158  23.680  1.00 81.94           C  
ATOM   3797  C   VAL A 515      -4.956   0.684  23.869  1.00 81.94           C  
ATOM   3798  CB  VAL A 515      -3.322   2.384  22.881  1.00 81.94           C  
ATOM   3799  O   VAL A 515      -5.770   0.167  23.111  1.00 81.94           O  
ATOM   3800  CG1 VAL A 515      -3.363   1.704  21.518  1.00 81.94           C  
ATOM   3801  CG2 VAL A 515      -3.173   3.897  22.634  1.00 81.94           C  
ATOM   3802  N   ALA A 516      -4.428   0.039  24.911  1.00 82.88           N  
ATOM   3803  CA  ALA A 516      -4.829  -1.308  25.305  1.00 82.88           C  
ATOM   3804  C   ALA A 516      -6.322  -1.360  25.657  1.00 82.88           C  
ATOM   3805  CB  ALA A 516      -3.957  -1.764  26.480  1.00 82.88           C  
ATOM   3806  O   ALA A 516      -7.040  -2.197  25.127  1.00 82.88           O  
ATOM   3807  N   HIS A 517      -6.820  -0.401  26.444  1.00 85.56           N  
ATOM   3808  CA  HIS A 517      -8.247  -0.310  26.742  1.00 85.56           C  
ATOM   3809  C   HIS A 517      -9.086  -0.084  25.476  1.00 85.56           C  
ATOM   3810  CB  HIS A 517      -8.481   0.815  27.754  1.00 85.56           C  
ATOM   3811  O   HIS A 517     -10.122  -0.714  25.296  1.00 85.56           O  
ATOM   3812  CG  HIS A 517      -9.920   0.893  28.182  1.00 85.56           C  
ATOM   3813  CD2 HIS A 517     -10.791   1.928  27.973  1.00 85.56           C  
ATOM   3814  ND1 HIS A 517     -10.621  -0.114  28.803  1.00 85.56           N  
ATOM   3815  CE1 HIS A 517     -11.882   0.314  28.979  1.00 85.56           C  
ATOM   3816  NE2 HIS A 517     -12.032   1.562  28.502  1.00 85.56           N  
ATOM   3817  N   ALA A 518      -8.631   0.775  24.558  1.00 83.11           N  
ATOM   3818  CA  ALA A 518      -9.318   0.982  23.285  1.00 83.11           C  
ATOM   3819  C   ALA A 518      -9.348  -0.291  22.419  1.00 83.11           C  
ATOM   3820  CB  ALA A 518      -8.645   2.145  22.552  1.00 83.11           C  
ATOM   3821  O   ALA A 518     -10.342  -0.547  21.739  1.00 83.11           O  
ATOM   3822  N   GLN A 519      -8.284  -1.096  22.459  1.00 83.59           N  
ATOM   3823  CA  GLN A 519      -8.237  -2.399  21.807  1.00 83.59           C  
ATOM   3824  C   GLN A 519      -9.214  -3.389  22.452  1.00 83.59           C  
ATOM   3825  CB  GLN A 519      -6.797  -2.924  21.812  1.00 83.59           C  
ATOM   3826  O   GLN A 519     -10.010  -3.972  21.727  1.00 83.59           O  
ATOM   3827  CG  GLN A 519      -6.700  -4.275  21.095  1.00 83.59           C  
ATOM   3828  CD  GLN A 519      -5.283  -4.817  21.031  1.00 83.59           C  
ATOM   3829  NE2 GLN A 519      -5.132  -6.079  20.704  1.00 83.59           N  
ATOM   3830  OE1 GLN A 519      -4.303  -4.121  21.242  1.00 83.59           O  
ATOM   3831  N   GLU A 520      -9.212  -3.529  23.779  1.00 84.82           N  
ATOM   3832  CA  GLU A 520     -10.139  -4.404  24.518  1.00 84.82           C  
ATOM   3833  C   GLU A 520     -11.600  -4.048  24.228  1.00 84.82           C  
ATOM   3834  CB  GLU A 520      -9.908  -4.240  26.028  1.00 84.82           C  
ATOM   3835  O   GLU A 520     -12.422  -4.909  23.929  1.00 84.82           O  
ATOM   3836  CG  GLU A 520      -8.607  -4.876  26.535  1.00 84.82           C  
ATOM   3837  CD  GLU A 520      -8.282  -4.488  27.990  1.00 84.82           C  
ATOM   3838  OE1 GLU A 520      -7.215  -4.931  28.475  1.00 84.82           O  
ATOM   3839  OE2 GLU A 520      -9.059  -3.717  28.610  1.00 84.82           O  
ATOM   3840  N   VAL A 521     -11.919  -2.753  24.253  1.00 83.22           N  
ATOM   3841  CA  VAL A 521     -13.249  -2.244  23.916  1.00 83.22           C  
ATOM   3842  C   VAL A 521     -13.627  -2.599  22.480  1.00 83.22           C  
ATOM   3843  CB  VAL A 521     -13.281  -0.723  24.133  1.00 83.22           C  
ATOM   3844  O   VAL A 521     -14.750  -3.036  22.226  1.00 83.22           O  
ATOM   3845  CG1 VAL A 521     -14.456  -0.077  23.399  1.00 83.22           C  
ATOM   3846  CG2 VAL A 521     -13.336  -0.398  25.630  1.00 83.22           C  
ATOM   3847  N   LYS A 522     -12.708  -2.412  21.531  1.00 77.46           N  
ATOM   3848  CA  LYS A 522     -12.948  -2.758  20.132  1.00 77.46           C  
ATOM   3849  C   LYS A 522     -13.169  -4.261  19.967  1.00 77.46           C  
ATOM   3850  CB  LYS A 522     -11.779  -2.249  19.287  1.00 77.46           C  
ATOM   3851  O   LYS A 522     -14.110  -4.649  19.288  1.00 77.46           O  
ATOM   3852  CG  LYS A 522     -12.040  -2.511  17.803  1.00 77.46           C  
ATOM   3853  CD  LYS A 522     -10.821  -2.122  16.976  1.00 77.46           C  
ATOM   3854  CE  LYS A 522     -11.109  -2.535  15.536  1.00 77.46           C  
ATOM   3855  NZ  LYS A 522      -9.895  -2.400  14.703  1.00 77.46           N  
ATOM   3856  N   GLU A 523     -12.353  -5.089  20.612  1.00 78.60           N  
ATOM   3857  CA  GLU A 523     -12.497  -6.546  20.604  1.00 78.60           C  
ATOM   3858  C   GLU A 523     -13.843  -6.978  21.205  1.00 78.60           C  
ATOM   3859  CB  GLU A 523     -11.312  -7.192  21.346  1.00 78.60           C  
ATOM   3860  O   GLU A 523     -14.517  -7.825  20.623  1.00 78.60           O  
ATOM   3861  CG  GLU A 523     -10.010  -7.128  20.523  1.00 78.60           C  
ATOM   3862  CD  GLU A 523      -8.764  -7.655  21.262  1.00 78.60           C  
ATOM   3863  OE1 GLU A 523      -7.647  -7.478  20.707  1.00 78.60           O  
ATOM   3864  OE2 GLU A 523      -8.909  -8.243  22.355  1.00 78.60           O  
ATOM   3865  N   ALA A 524     -14.294  -6.341  22.290  1.00 77.79           N  
ATOM   3866  CA  ALA A 524     -15.605  -6.590  22.889  1.00 77.79           C  
ATOM   3867  C   ALA A 524     -16.771  -6.176  21.967  1.00 77.79           C  
ATOM   3868  CB  ALA A 524     -15.660  -5.863  24.238  1.00 77.79           C  
ATOM   3869  O   ALA A 524     -17.767  -6.899  21.862  1.00 77.79           O  
ATOM   3870  N   ILE A 525     -16.651  -5.049  21.251  1.00 71.14           N  
ATOM   3871  CA  ILE A 525     -17.628  -4.621  20.230  1.00 71.14           C  
ATOM   3872  C   ILE A 525     -17.657  -5.613  19.064  1.00 71.14           C  
ATOM   3873  CB  ILE A 525     -17.314  -3.194  19.719  1.00 71.14           C  
ATOM   3874  O   ILE A 525     -18.734  -6.039  18.638  1.00 71.14           O  
ATOM   3875  CG1 ILE A 525     -17.611  -2.148  20.814  1.00 71.14           C  
ATOM   3876  CG2 ILE A 525     -18.126  -2.853  18.448  1.00 71.14           C  
ATOM   3877  CD1 ILE A 525     -17.050  -0.757  20.490  1.00 71.14           C  
ATOM   3878  N   ASP A 526     -16.484  -5.992  18.556  1.00 67.97           N  
ATOM   3879  CA  ASP A 526     -16.348  -6.932  17.445  1.00 67.97           C  
ATOM   3880  C   ASP A 526     -16.911  -8.309  17.838  1.00 67.97           C  
ATOM   3881  CB  ASP A 526     -14.876  -6.999  16.976  1.00 67.97           C  
ATOM   3882  O   ASP A 526     -17.600  -8.929  17.026  1.00 67.97           O  
ATOM   3883  CG  ASP A 526     -14.401  -5.765  16.177  1.00 67.97           C  
ATOM   3884  OD1 ASP A 526     -15.263  -5.033  15.635  1.00 67.97           O  
ATOM   3885  OD2 ASP A 526     -13.168  -5.598  16.003  1.00 67.97           O  
ATOM   3886  N   ALA A 527     -16.727  -8.724  19.101  1.00 66.79           N  
ATOM   3887  CA  ALA A 527     -17.322  -9.918  19.704  1.00 66.79           C  
ATOM   3888  C   ALA A 527     -18.838  -9.815  19.960  1.00 66.79           C  
ATOM   3889  CB  ALA A 527     -16.545 -10.268  20.979  1.00 66.79           C  
ATOM   3890  O   ALA A 527     -19.526 -10.831  20.105  1.00 66.79           O  
ATOM   3891  N   GLY A 528     -19.386  -8.599  19.967  1.00 64.37           N  
ATOM   3892  CA  GLY A 528     -20.786  -8.309  20.263  1.00 64.37           C  
ATOM   3893  C   GLY A 528     -21.147  -8.367  21.750  1.00 64.37           C  
ATOM   3894  O   GLY A 528     -22.337  -8.426  22.063  1.00 64.37           O  
ATOM   3895  N   GLU A 529     -20.158  -8.354  22.644  1.00 66.16           N  
ATOM   3896  CA  GLU A 529     -20.336  -8.337  24.106  1.00 66.16           C  
ATOM   3897  C   GLU A 529     -20.840  -6.975  24.615  1.00 66.16           C  
ATOM   3898  CB  GLU A 529     -19.006  -8.712  24.780  1.00 66.16           C  
ATOM   3899  O   GLU A 529     -21.493  -6.899  25.655  1.00 66.16           O  
ATOM   3900  CG  GLU A 529     -18.577 -10.147  24.427  1.00 66.16           C  
ATOM   3901  CD  GLU A 529     -17.271 -10.591  25.102  1.00 66.16           C  
ATOM   3902  OE1 GLU A 529     -16.978 -11.805  25.001  1.00 66.16           O  
ATOM   3903  OE2 GLU A 529     -16.586  -9.735  25.704  1.00 66.16           O  
ATOM   3904  N   LEU A 530     -20.609  -5.925  23.821  1.00 58.04           N  
ATOM   3905  CA  LEU A 530     -21.168  -4.575  23.938  1.00 58.04           C  
ATOM   3906  C   LEU A 530     -22.089  -4.312  22.737  1.00 58.04           C  
ATOM   3907  CB  LEU A 530     -19.986  -3.590  24.076  1.00 58.04           C  
ATOM   3908  O   LEU A 530     -23.197  -3.756  22.906  1.00 58.04           O  
ATOM   3909  CG  LEU A 530     -19.063  -3.861  25.284  1.00 58.04           C  
ATOM   3910  CD1 LEU A 530     -17.862  -2.937  25.184  1.00 58.04           C  
ATOM   3911  CD2 LEU A 530     -19.763  -3.586  26.616  1.00 58.04           C  
ATOM   3912  OXT LEU A 530     -21.802  -4.856  21.643  1.00 58.04           O  
TER    3913      LEU A 530                                                      
ENDMDL                                                                          
END                                                                             
