# Supplementary material for: Cryo‐EM structure of antibacterial efflux transporter QacA from Staphylococcus aureus reveals a novel extracellular loop with allosteric role
Source: EMBO J. 2023 Jul 17;42(16):e113418. doi: 10.15252/embj.2023113418 (PMC10425836; doi:10.15252/embj.2023113418)
Supplement: Supplementary file 4 — Source Data for Expanded View [file EMBJ-42-e113418-s008.zip › Expanded view source data/Figure EV2/AF2 models/AF-Q00538-MmrB.pdb]

HEADER                                            01-JUN-22                     
TITLE     ALPHAFOLD MONOMER V2.0 PREDICTION FOR METHYLENOMYCIN A RESISTANCE     
TITLE    2 PROTEIN (Q00538)                                                     
COMPND    MOL_ID: 1;                                                            
COMPND   2 MOLECULE: METHYLENOMYCIN A RESISTANCE PROTEIN;                       
COMPND   3 CHAIN: A                                                             
SOURCE    MOL_ID: 1;                                                            
SOURCE   2 ORGANISM_SCIENTIFIC: BACILLUS SUBTILIS (STRAIN 168);                 
SOURCE   3 ORGANISM_TAXID: 224308                                               
REMARK   1                                                                      
REMARK   1 REFERENCE 1                                                          
REMARK   1  AUTH   JOHN JUMPER, RICHARD EVANS, ALEXANDER PRITZEL, TIM GREEN,    
REMARK   1  AUTH 2 MICHAEL FIGURNOV, OLAF RONNEBERGER, KATHRYN TUNYASUVUNAKOOL, 
REMARK   1  AUTH 3 RUSS BATES, AUGUSTIN ZIDEK, ANNA POTAPENKO, ALEX BRIDGLAND,  
REMARK   1  AUTH 4 CLEMENS MEYER, SIMON A A KOHL, ANDREW J BALLARD,             
REMARK   1  AUTH 5 ANDREW COWIE, BERNARDINO ROMERA-PAREDES, STANISLAV NIKOLOV,  
REMARK   1  AUTH 6 RISHUB JAIN, JONAS ADLER, TREVOR BACK, STIG PETERSEN,        
REMARK   1  AUTH 7 DAVID REIMAN, ELLEN CLANCY, MICHAL ZIELINSKI,                
REMARK   1  AUTH 8 MARTIN STEINEGGER, MICHALINA PACHOLSKA, TAMAS BERGHAMMER,    
REMARK   1  AUTH 9 DAVID SILVER, ORIOL VINYALS, ANDREW W SENIOR,                
REMARK   1  AUTH10 KORAY KAVUKCUOGLU, PUSHMEET KOHLI, DEMIS HASSABIS            
REMARK   1  TITL   HIGHLY ACCURATE PROTEIN STRUCTURE PREDICTION WITH ALPHAFOLD  
REMARK   1  REF    NATURE                        V. 596   583 2021              
REMARK   1  REFN                   ISSN 0028-0836                               
REMARK   1  PMID   34265844                                                     
REMARK   1  DOI    10.1038/s41586-021-03819-2                                   
REMARK   1                                                                      
REMARK   1 DISCLAIMERS                                                          
REMARK   1 ALPHAFOLD DATA, COPYRIGHT (2021) DEEPMIND TECHNOLOGIES LIMITED. THE  
REMARK   1 INFORMATION PROVIDED IS THEORETICAL MODELLING ONLY AND CAUTION SHOULD
REMARK   1 BE EXERCISED IN ITS USE. IT IS PROVIDED "AS-IS" WITHOUT ANY WARRANTY 
REMARK   1 OF ANY KIND, WHETHER EXPRESSED OR IMPLIED. NO WARRANTY IS GIVEN THAT 
REMARK   1 USE OF THE INFORMATION SHALL NOT INFRINGE THE RIGHTS OF ANY THIRD    
REMARK   1 PARTY. THE INFORMATION IS NOT INTENDED TO BE A SUBSTITUTE FOR        
REMARK   1 PROFESSIONAL MEDICAL ADVICE, DIAGNOSIS, OR TREATMENT, AND DOES NOT   
REMARK   1 CONSTITUTE MEDICAL OR OTHER PROFESSIONAL ADVICE. IT IS AVAILABLE FOR 
REMARK   1 ACADEMIC AND COMMERCIAL PURPOSES, UNDER CC-BY 4.0 LICENCE.           
DBREF  XXXX A    1   466  UNP    Q00538   MMR_BACSU        1    466             
SEQRES   1 A  466  MET LYS ASN SER GLY SER ILE GLN GLU SER THR SER SER          
SEQRES   2 A  466  THR GLY ILE SER VAL LEU ILE VAL LEU ALA LEU GLY PHE          
SEQRES   3 A  466  LEU MET ALA THR LEU ASP VAL THR VAL VAL ASN VAL ALA          
SEQRES   4 A  466  MET ALA ASP MET LYS ASN THR LEU SER MET SER LEU SER          
SEQRES   5 A  466  GLY VAL THR TRP VAL VAL ASP GLY TYR ILE LEU THR PHE          
SEQRES   6 A  466  ALA SER LEU LEU LEU ALA GLY GLY ALA LEU ALA ASP ARG          
SEQRES   7 A  466  PHE GLY SER LYS THR ILE TYR ILE LEU GLY LEU ALA VAL          
SEQRES   8 A  466  PHE VAL MET ALA SER CYS LEU CYS ALA ALA SER ILE ASN          
SEQRES   9 A  466  GLY GLN MET LEU ILE ALA GLY ARG LEU ILE GLN GLY ILE          
SEQRES  10 A  466  GLY ALA ALA LEU PHE MET PRO SER SER LEU SER LEU LEU          
SEQRES  11 A  466  ALA ALA SER TYR LEU ASP GLU ARG ALA ARG ALA ARG MET          
SEQRES  12 A  466  PHE GLY LEU TRP ALA ALA LEU VAL SER ALA ALA SER ALA          
SEQRES  13 A  466  LEU GLY PRO PHE ILE GLY GLY VAL LEU VAL GLN LEU ALA          
SEQRES  14 A  466  GLY TRP GLN SER ILE PHE LEU ILE ASN VAL PRO ILE GLY          
SEQRES  15 A  466  ALA ALA ALA LEU ILE SER ALA TYR ARG ILE LEU SER ARG          
SEQRES  16 A  466  VAL PRO GLY LYS SER SER ARG VAL ASN ILE ILE GLY HIS          
SEQRES  17 A  466  LEU LEU GLY MET MET ALA LEU GLY PHE LEU SER TYR ALA          
SEQRES  18 A  466  LEU ILE GLN GLY PRO SER ALA GLY TRP ARG SER PRO VAL          
SEQRES  19 A  466  ILE LEU VAL ALA PHE THR ALA ALA VAL LEU ALA PHE VAL          
SEQRES  20 A  466  LEU PHE LEU LEU ARG GLU ILE SER ALA LYS THR PRO ILE          
SEQRES  21 A  466  LEU PRO ALA SER LEU TYR LYS ASN GLY ARG PHE SER ALA          
SEQRES  22 A  466  ALA GLN PHE ILE GLY PHE LEU LEU ASN PHE ALA LEU PHE          
SEQRES  23 A  466  GLY GLY MET PHE MET LEU SER LEU PHE LEU GLN GLU ALA          
SEQRES  24 A  466  GLY GLY ALA SER SER PHE MET ALA GLY VAL GLU LEU LEU          
SEQRES  25 A  466  PRO MET MET ALA VAL PHE VAL ILE GLY ASN LEU LEU PHE          
SEQRES  26 A  466  ALA ARG LEU ALA ASN ARG PHE GLU ALA GLY GLN LEU MET          
SEQRES  27 A  466  PHE VAL SER MET ALA VAL SER CYS ILE ILE ALA LEU LEU          
SEQRES  28 A  466  LEU PHE VAL LEU ILE SER PRO ASP PHE PRO TYR TRP GLN          
SEQRES  29 A  466  LEU ALA VAL LEU MET SER VAL MET ASN LEU CYS THR GLY          
SEQRES  30 A  466  ILE THR VAL PRO ALA MET THR THR VAL ILE MET GLN ALA          
SEQRES  31 A  466  ALA GLY GLN ARG HIS THR ASN ILE ALA GLY ALA ALA LEU          
SEQRES  32 A  466  ASN ALA ASN ARG GLN ILE GLY ALA LEU VAL GLY VAL ALA          
SEQRES  33 A  466  ILE THR GLY VAL ILE ILE HIS LEU SER ALA THR TRP TYR          
SEQRES  34 A  466  ALA GLY ALA GLY PHE ALA PHE LEU MET MET GLY ALA ALA          
SEQRES  35 A  466  TYR SER LEU ALA ALA LEU LEU VAL TRP LEU PHE LEU ALA          
SEQRES  36 A  466  ALA HIS ASN GLY THR ALA ALA SER GLU LYS MET                  
CRYST1    1.000    1.000    1.000  90.00  90.00  90.00 P 1           1          
ORIGX1      1.000000  0.000000  0.000000        0.00000                         
ORIGX2      0.000000  1.000000  0.000000        0.00000                         
ORIGX3      0.000000  0.000000  1.000000        0.00000                         
SCALE1      1.000000  0.000000  0.000000        0.00000                         
SCALE2      0.000000  1.000000  0.000000        0.00000                         
SCALE3      0.000000  0.000000  1.000000        0.00000                         
MODEL        1                                                                  
ATOM      1  N   MET A   1     -33.212 -12.147  38.395  1.00 34.44           N  
ATOM      2  CA  MET A   1     -31.758 -12.353  38.589  1.00 34.44           C  
ATOM      3  C   MET A   1     -31.255 -13.335  37.535  1.00 34.44           C  
ATOM      4  CB  MET A   1     -31.480 -12.881  40.010  1.00 34.44           C  
ATOM      5  O   MET A   1     -31.449 -14.530  37.694  1.00 34.44           O  
ATOM      6  CG  MET A   1     -31.708 -11.807  41.081  1.00 34.44           C  
ATOM      7  SD  MET A   1     -31.875 -12.462  42.758  1.00 34.44           S  
ATOM      8  CE  MET A   1     -30.142 -12.578  43.285  1.00 34.44           C  
ATOM      9  N   LYS A   2     -30.718 -12.853  36.407  1.00 31.11           N  
ATOM     10  CA  LYS A   2     -30.116 -13.694  35.355  1.00 31.11           C  
ATOM     11  C   LYS A   2     -29.028 -12.888  34.633  1.00 31.11           C  
ATOM     12  CB  LYS A   2     -31.190 -14.224  34.365  1.00 31.11           C  
ATOM     13  O   LYS A   2     -29.331 -11.852  34.056  1.00 31.11           O  
ATOM     14  CG  LYS A   2     -31.407 -15.747  34.484  1.00 31.11           C  
ATOM     15  CD  LYS A   2     -32.506 -16.269  33.538  1.00 31.11           C  
ATOM     16  CE  LYS A   2     -32.674 -17.791  33.696  1.00 31.11           C  
ATOM     17  NZ  LYS A   2     -33.770 -18.336  32.848  1.00 31.11           N  
ATOM     18  N   ASN A   3     -27.799 -13.403  34.697  1.00 29.84           N  
ATOM     19  CA  ASN A   3     -26.621 -13.089  33.879  1.00 29.84           C  
ATOM     20  C   ASN A   3     -26.161 -11.624  33.770  1.00 29.84           C  
ATOM     21  CB  ASN A   3     -26.762 -13.789  32.509  1.00 29.84           C  
ATOM     22  O   ASN A   3     -26.221 -11.023  32.701  1.00 29.84           O  
ATOM     23  CG  ASN A   3     -26.425 -15.265  32.559  1.00 29.84           C  
ATOM     24  ND2 ASN A   3     -26.558 -15.963  31.458  1.00 29.84           N  
ATOM     25  OD1 ASN A   3     -26.038 -15.811  33.573  1.00 29.84           O  
ATOM     26  N   SER A   4     -25.523 -11.110  34.824  1.00 30.60           N  
ATOM     27  CA  SER A   4     -24.374 -10.213  34.643  1.00 30.60           C  
ATOM     28  C   SER A   4     -23.140 -11.091  34.423  1.00 30.60           C  
ATOM     29  CB  SER A   4     -24.207  -9.273  35.842  1.00 30.60           C  
ATOM     30  O   SER A   4     -22.557 -11.607  35.376  1.00 30.60           O  
ATOM     31  OG  SER A   4     -24.083 -10.014  37.039  1.00 30.60           O  
ATOM     32  N   GLY A   5     -22.808 -11.346  33.156  1.00 29.43           N  
ATOM     33  CA  GLY A   5     -21.614 -12.097  32.783  1.00 29.43           C  
ATOM     34  C   GLY A   5     -20.377 -11.443  33.384  1.00 29.43           C  
ATOM     35  O   GLY A   5     -20.107 -10.270  33.135  1.00 29.43           O  
ATOM     36  N   SER A   6     -19.657 -12.214  34.191  1.00 28.73           N  
ATOM     37  CA  SER A   6     -18.343 -11.888  34.719  1.00 28.73           C  
ATOM     38  C   SER A   6     -17.411 -11.508  33.569  1.00 28.73           C  
ATOM     39  CB  SER A   6     -17.809 -13.123  35.460  1.00 28.73           C  
ATOM     40  O   SER A   6     -16.946 -12.371  32.822  1.00 28.73           O  
ATOM     41  OG  SER A   6     -17.918 -14.266  34.627  1.00 28.73           O  
ATOM     42  N   ILE A   7     -17.135 -10.214  33.427  1.00 38.72           N  
ATOM     43  CA  ILE A   7     -15.970  -9.734  32.692  1.00 38.72           C  
ATOM     44  C   ILE A   7     -14.785 -10.076  33.594  1.00 38.72           C  
ATOM     45  CB  ILE A   7     -16.101  -8.230  32.356  1.00 38.72           C  
ATOM     46  O   ILE A   7     -14.439  -9.322  34.496  1.00 38.72           O  
ATOM     47  CG1 ILE A   7     -17.356  -7.984  31.482  1.00 38.72           C  
ATOM     48  CG2 ILE A   7     -14.835  -7.737  31.633  1.00 38.72           C  
ATOM     49  CD1 ILE A   7     -17.634  -6.507  31.170  1.00 38.72           C  
ATOM     50  N   GLN A   8     -14.263 -11.292  33.431  1.00 32.12           N  
ATOM     51  CA  GLN A   8     -13.055 -11.739  34.110  1.00 32.12           C  
ATOM     52  C   GLN A   8     -11.925 -10.772  33.761  1.00 32.12           C  
ATOM     53  CB  GLN A   8     -12.712 -13.181  33.685  1.00 32.12           C  
ATOM     54  O   GLN A   8     -11.580 -10.612  32.588  1.00 32.12           O  
ATOM     55  CG  GLN A   8     -13.292 -14.215  34.661  1.00 32.12           C  
ATOM     56  CD  GLN A   8     -13.237 -15.648  34.134  1.00 32.12           C  
ATOM     57  NE2 GLN A   8     -13.094 -16.631  34.996  1.00 32.12           N  
ATOM     58  OE1 GLN A   8     -13.365 -15.921  32.954  1.00 32.12           O  
ATOM     59  N   GLU A   9     -11.364 -10.136  34.789  1.00 33.86           N  
ATOM     60  CA  GLU A   9     -10.063  -9.486  34.715  1.00 33.86           C  
ATOM     61  C   GLU A   9      -9.077 -10.474  34.091  1.00 33.86           C  
ATOM     62  CB  GLU A   9      -9.590  -9.074  36.117  1.00 33.86           C  
ATOM     63  O   GLU A   9      -8.856 -11.575  34.601  1.00 33.86           O  
ATOM     64  CG  GLU A   9     -10.314  -7.822  36.633  1.00 33.86           C  
ATOM     65  CD  GLU A   9      -9.826  -7.400  38.027  1.00 33.86           C  
ATOM     66  OE1 GLU A   9      -9.778  -6.174  38.267  1.00 33.86           O  
ATOM     67  OE2 GLU A   9      -9.517  -8.305  38.834  1.00 33.86           O  
ATOM     68  N   SER A  10      -8.537 -10.118  32.924  1.00 40.40           N  
ATOM     69  CA  SER A  10      -7.600 -10.977  32.218  1.00 40.40           C  
ATOM     70  C   SER A  10      -6.359 -11.156  33.087  1.00 40.40           C  
ATOM     71  CB  SER A  10      -7.241 -10.392  30.845  1.00 40.40           C  
ATOM     72  O   SER A  10      -5.599 -10.206  33.291  1.00 40.40           O  
ATOM     73  OG  SER A  10      -6.520  -9.182  30.976  1.00 40.40           O  
ATOM     74  N   THR A  11      -6.128 -12.374  33.574  1.00 41.94           N  
ATOM     75  CA  THR A  11      -4.842 -12.745  34.171  1.00 41.94           C  
ATOM     76  C   THR A  11      -3.718 -12.388  33.191  1.00 41.94           C  
ATOM     77  CB  THR A  11      -4.805 -14.233  34.547  1.00 41.94           C  
ATOM     78  O   THR A  11      -3.884 -12.535  31.977  1.00 41.94           O  
ATOM     79  CG2 THR A  11      -5.911 -14.603  35.539  1.00 41.94           C  
ATOM     80  OG1 THR A  11      -4.951 -15.057  33.411  1.00 41.94           O  
ATOM     81  N   SER A  12      -2.591 -11.870  33.683  1.00 55.86           N  
ATOM     82  CA  SER A  12      -1.544 -11.240  32.855  1.00 55.86           C  
ATOM     83  C   SER A  12      -1.048 -12.094  31.672  1.00 55.86           C  
ATOM     84  CB  SER A  12      -0.359 -10.858  33.748  1.00 55.86           C  
ATOM     85  O   SER A  12      -0.663 -11.535  30.641  1.00 55.86           O  
ATOM     86  OG  SER A  12       0.179 -12.019  34.352  1.00 55.86           O  
ATOM     87  N   SER A  13      -1.113 -13.432  31.763  1.00 61.91           N  
ATOM     88  CA  SER A  13      -0.719 -14.344  30.676  1.00 61.91           C  
ATOM     89  C   SER A  13      -1.704 -14.356  29.497  1.00 61.91           C  
ATOM     90  CB  SER A  13      -0.493 -15.769  31.205  1.00 61.91           C  
ATOM     91  O   SER A  13      -1.286 -14.460  28.338  1.00 61.91           O  
ATOM     92  OG  SER A  13      -1.690 -16.519  31.223  1.00 61.91           O  
ATOM     93  N   THR A  14      -3.006 -14.185  29.755  1.00 68.75           N  
ATOM     94  CA  THR A  14      -4.035 -14.142  28.706  1.00 68.75           C  
ATOM     95  C   THR A  14      -3.865 -12.901  27.838  1.00 68.75           C  
ATOM     96  CB  THR A  14      -5.455 -14.144  29.295  1.00 68.75           C  
ATOM     97  O   THR A  14      -3.976 -12.985  26.617  1.00 68.75           O  
ATOM     98  CG2 THR A  14      -6.484 -14.611  28.266  1.00 68.75           C  
ATOM     99  OG1 THR A  14      -5.558 -14.987  30.420  1.00 68.75           O  
ATOM    100  N   GLY A  15      -3.515 -11.764  28.450  1.00 75.94           N  
ATOM    101  CA  GLY A  15      -3.255 -10.524  27.723  1.00 75.94           C  
ATOM    102  C   GLY A  15      -2.124 -10.687  26.704  1.00 75.94           C  
ATOM    103  O   GLY A  15      -2.323 -10.475  25.510  1.00 75.94           O  
ATOM    104  N   ILE A  16      -0.944 -11.127  27.149  1.00 83.85           N  
ATOM    105  CA  ILE A  16       0.212 -11.310  26.250  1.00 83.85           C  
ATOM    106  C   ILE A  16      -0.124 -12.281  25.110  1.00 83.85           C  
ATOM    107  CB  ILE A  16       1.447 -11.770  27.056  1.00 83.85           C  
ATOM    108  O   ILE A  16       0.254 -12.045  23.964  1.00 83.85           O  
ATOM    109  CG1 ILE A  16       1.910 -10.624  27.985  1.00 83.85           C  
ATOM    110  CG2 ILE A  16       2.596 -12.204  26.125  1.00 83.85           C  
ATOM    111  CD1 ILE A  16       2.967 -11.045  29.013  1.00 83.85           C  
ATOM    112  N   SER A  17      -0.897 -13.329  25.396  1.00 88.42           N  
ATOM    113  CA  SER A  17      -1.343 -14.283  24.380  1.00 88.42           C  
ATOM    114  C   SER A  17      -2.208 -13.617  23.302  1.00 88.42           C  
ATOM    115  CB  SER A  17      -2.114 -15.423  25.045  1.00 88.42           C  
ATOM    116  O   SER A  17      -1.974 -13.830  22.114  1.00 88.42           O  
ATOM    117  OG  SER A  17      -1.334 -16.061  26.038  1.00 88.42           O  
ATOM    118  N   VAL A  18      -3.162 -12.760  23.687  1.00 88.80           N  
ATOM    119  CA  VAL A  18      -3.977 -11.982  22.736  1.00 88.80           C  
ATOM    120  C   VAL A  18      -3.094 -11.085  21.869  1.00 88.80           C  
ATOM    121  CB  VAL A  18      -5.039 -11.142  23.473  1.00 88.80           C  
ATOM    122  O   VAL A  18      -3.248 -11.080  20.647  1.00 88.80           O  
ATOM    123  CG1 VAL A  18      -5.747 -10.164  22.530  1.00 88.80           C  
ATOM    124  CG2 VAL A  18      -6.108 -12.039  24.108  1.00 88.80           C  
ATOM    125  N   LEU A  19      -2.147 -10.364  22.477  1.00 87.44           N  
ATOM    126  CA  LEU A  19      -1.203  -9.517  21.747  1.00 87.44           C  
ATOM    127  C   LEU A  19      -0.438 -10.324  20.690  1.00 87.44           C  
ATOM    128  CB  LEU A  19      -0.240  -8.852  22.746  1.00 87.44           C  
ATOM    129  O   LEU A  19      -0.402  -9.908  19.535  1.00 87.44           O  
ATOM    130  CG  LEU A  19       0.866  -8.011  22.081  1.00 87.44           C  
ATOM    131  CD1 LEU A  19       0.316  -6.697  21.539  1.00 87.44           C  
ATOM    132  CD2 LEU A  19       1.971  -7.701  23.086  1.00 87.44           C  
ATOM    133  N   ILE A  20       0.136 -11.470  21.070  1.00 89.99           N  
ATOM    134  CA  ILE A  20       0.926 -12.323  20.170  1.00 89.99           C  
ATOM    135  C   ILE A  20       0.078 -12.792  18.987  1.00 89.99           C  
ATOM    136  CB  ILE A  20       1.530 -13.514  20.949  1.00 89.99           C  
ATOM    137  O   ILE A  20       0.512 -12.677  17.845  1.00 89.99           O  
ATOM    138  CG1 ILE A  20       2.645 -13.005  21.892  1.00 89.99           C  
ATOM    139  CG2 ILE A  20       2.102 -14.584  19.995  1.00 89.99           C  
ATOM    140  CD1 ILE A  20       3.118 -14.047  22.911  1.00 89.99           C  
ATOM    141  N   VAL A  21      -1.144 -13.269  19.234  1.00 91.37           N  
ATOM    142  CA  VAL A  21      -2.042 -13.738  18.167  1.00 91.37           C  
ATOM    143  C   VAL A  21      -2.353 -12.626  17.171  1.00 91.37           C  
ATOM    144  CB  VAL A  21      -3.340 -14.287  18.776  1.00 91.37           C  
ATOM    145  O   VAL A  21      -2.237 -12.819  15.960  1.00 91.37           O  
ATOM    146  CG1 VAL A  21      -4.407 -14.598  17.725  1.00 91.37           C  
ATOM    147  CG2 VAL A  21      -3.046 -15.593  19.513  1.00 91.37           C  
ATOM    148  N   LEU A  22      -2.732 -11.452  17.675  1.00 89.11           N  
ATOM    149  CA  LEU A  22      -3.100 -10.323  16.825  1.00 89.11           C  
ATOM    150  C   LEU A  22      -1.884  -9.753  16.086  1.00 89.11           C  
ATOM    151  CB  LEU A  22      -3.797  -9.260  17.686  1.00 89.11           C  
ATOM    152  O   LEU A  22      -2.006  -9.373  14.920  1.00 89.11           O  
ATOM    153  CG  LEU A  22      -5.112  -9.746  18.327  1.00 89.11           C  
ATOM    154  CD1 LEU A  22      -5.670  -8.644  19.217  1.00 89.11           C  
ATOM    155  CD2 LEU A  22      -6.165 -10.141  17.295  1.00 89.11           C  
ATOM    156  N   ALA A  23      -0.720  -9.731  16.739  1.00 87.65           N  
ATOM    157  CA  ALA A  23       0.539  -9.316  16.141  1.00 87.65           C  
ATOM    158  C   ALA A  23       0.998 -10.286  15.048  1.00 87.65           C  
ATOM    159  CB  ALA A  23       1.600  -9.162  17.234  1.00 87.65           C  
ATOM    160  O   ALA A  23       1.433  -9.811  14.010  1.00 87.65           O  
ATOM    161  N   LEU A  24       0.850 -11.606  15.216  1.00 90.41           N  
ATOM    162  CA  LEU A  24       1.256 -12.600  14.213  1.00 90.41           C  
ATOM    163  C   LEU A  24       0.560 -12.390  12.866  1.00 90.41           C  
ATOM    164  CB  LEU A  24       0.966 -14.021  14.729  1.00 90.41           C  
ATOM    165  O   LEU A  24       1.230 -12.336  11.838  1.00 90.41           O  
ATOM    166  CG  LEU A  24       2.060 -14.597  15.641  1.00 90.41           C  
ATOM    167  CD1 LEU A  24       1.528 -15.851  16.335  1.00 90.41           C  
ATOM    168  CD2 LEU A  24       3.307 -14.989  14.845  1.00 90.41           C  
ATOM    169  N   GLY A  25      -0.768 -12.224  12.862  1.00 88.71           N  
ATOM    170  CA  GLY A  25      -1.503 -11.989  11.615  1.00 88.71           C  
ATOM    171  C   GLY A  25      -1.077 -10.690  10.925  1.00 88.71           C  
ATOM    172  O   GLY A  25      -0.912 -10.649   9.708  1.00 88.71           O  
ATOM    173  N   PHE A  26      -0.857  -9.627  11.699  1.00 86.63           N  
ATOM    174  CA  PHE A  26      -0.460  -8.331  11.149  1.00 86.63           C  
ATOM    175  C   PHE A  26       0.997  -8.324  10.672  1.00 86.63           C  
ATOM    176  CB  PHE A  26      -0.727  -7.249  12.196  1.00 86.63           C  
ATOM    177  O   PHE A  26       1.284  -7.821   9.593  1.00 86.63           O  
ATOM    178  CG  PHE A  26      -1.281  -5.973  11.606  1.00 86.63           C  
ATOM    179  CD1 PHE A  26      -0.428  -5.047  10.979  1.00 86.63           C  
ATOM    180  CD2 PHE A  26      -2.654  -5.690  11.736  1.00 86.63           C  
ATOM    181  CE1 PHE A  26      -0.931  -3.803  10.557  1.00 86.63           C  
ATOM    182  CE2 PHE A  26      -3.152  -4.444  11.317  1.00 86.63           C  
ATOM    183  CZ  PHE A  26      -2.290  -3.496  10.741  1.00 86.63           C  
ATOM    184  N   LEU A  27       1.900  -8.936  11.441  1.00 88.25           N  
ATOM    185  CA  LEU A  27       3.297  -9.166  11.084  1.00 88.25           C  
ATOM    186  C   LEU A  27       3.392  -9.930   9.767  1.00 88.25           C  
ATOM    187  CB  LEU A  27       3.973  -9.913  12.250  1.00 88.25           C  
ATOM    188  O   LEU A  27       4.142  -9.518   8.892  1.00 88.25           O  
ATOM    189  CG  LEU A  27       5.460 -10.247  12.029  1.00 88.25           C  
ATOM    190  CD1 LEU A  27       6.225 -10.129  13.349  1.00 88.25           C  
ATOM    191  CD2 LEU A  27       5.698 -11.642  11.454  1.00 88.25           C  
ATOM    192  N   MET A  28       2.590 -10.985   9.606  1.00 92.24           N  
ATOM    193  CA  MET A  28       2.516 -11.765   8.372  1.00 92.24           C  
ATOM    194  C   MET A  28       2.108 -10.901   7.171  1.00 92.24           C  
ATOM    195  CB  MET A  28       1.536 -12.921   8.589  1.00 92.24           C  
ATOM    196  O   MET A  28       2.819 -10.894   6.175  1.00 92.24           O  
ATOM    197  CG  MET A  28       1.416 -13.849   7.379  1.00 92.24           C  
ATOM    198  SD  MET A  28       0.032 -15.012   7.505  1.00 92.24           S  
ATOM    199  CE  MET A  28      -1.359 -13.857   7.390  1.00 92.24           C  
ATOM    200  N   ALA A  29       1.015 -10.132   7.253  1.00 90.56           N  
ATOM    201  CA  ALA A  29       0.599  -9.275   6.132  1.00 90.56           C  
ATOM    202  C   ALA A  29       1.592  -8.146   5.830  1.00 90.56           C  
ATOM    203  CB  ALA A  29      -0.791  -8.699   6.398  1.00 90.56           C  
ATOM    204  O   ALA A  29       1.814  -7.802   4.671  1.00 90.56           O  
ATOM    205  N   THR A  30       2.205  -7.565   6.856  1.00 85.27           N  
ATOM    206  CA  THR A  30       3.238  -6.544   6.675  1.00 85.27           C  
ATOM    207  C   THR A  30       4.490  -7.122   6.011  1.00 85.27           C  
ATOM    208  CB  THR A  30       3.576  -5.936   8.033  1.00 85.27           C  
ATOM    209  O   THR A  30       5.063  -6.507   5.106  1.00 85.27           O  
ATOM    210  CG2 THR A  30       4.712  -4.939   7.959  1.00 85.27           C  
ATOM    211  OG1 THR A  30       2.475  -5.203   8.517  1.00 85.27           O  
ATOM    212  N   LEU A  31       4.902  -8.318   6.431  1.00 86.29           N  
ATOM    213  CA  LEU A  31       6.012  -9.038   5.823  1.00 86.29           C  
ATOM    214  C   LEU A  31       5.689  -9.387   4.365  1.00 86.29           C  
ATOM    215  CB  LEU A  31       6.341 -10.253   6.700  1.00 86.29           C  
ATOM    216  O   LEU A  31       6.492  -9.093   3.494  1.00 86.29           O  
ATOM    217  CG  LEU A  31       7.652 -10.951   6.296  1.00 86.29           C  
ATOM    218  CD1 LEU A  31       8.464 -11.287   7.546  1.00 86.29           C  
ATOM    219  CD2 LEU A  31       7.388 -12.251   5.535  1.00 86.29           C  
ATOM    220  N   ASP A  32       4.488  -9.886   4.076  1.00 91.57           N  
ATOM    221  CA  ASP A  32       4.022 -10.210   2.723  1.00 91.57           C  
ATOM    222  C   ASP A  32       4.135  -9.026   1.740  1.00 91.57           C  
ATOM    223  CB  ASP A  32       2.587 -10.725   2.839  1.00 91.57           C  
ATOM    224  O   ASP A  32       4.686  -9.168   0.649  1.00 91.57           O  
ATOM    225  CG  ASP A  32       1.960 -11.002   1.482  1.00 91.57           C  
ATOM    226  OD1 ASP A  32       2.025 -12.155   1.001  1.00 91.57           O  
ATOM    227  OD2 ASP A  32       1.338 -10.061   0.944  1.00 91.57           O  
ATOM    228  N   VAL A  33       3.712  -7.821   2.136  1.00 84.65           N  
ATOM    229  CA  VAL A  33       3.857  -6.625   1.282  1.00 84.65           C  
ATOM    230  C   VAL A  33       5.323  -6.314   0.979  1.00 84.65           C  
ATOM    231  CB  VAL A  33       3.189  -5.405   1.941  1.00 84.65           C  
ATOM    232  O   VAL A  33       5.665  -5.891  -0.125  1.00 84.65           O  
ATOM    233  CG1 VAL A  33       3.431  -4.092   1.180  1.00 84.65           C  
ATOM    234  CG2 VAL A  33       1.677  -5.607   1.981  1.00 84.65           C  
ATOM    235  N   THR A  34       6.202  -6.506   1.956  1.00 77.61           N  
ATOM    236  CA  THR A  34       7.608  -6.108   1.839  1.00 77.61           C  
ATOM    237  C   THR A  34       8.453  -7.139   1.091  1.00 77.61           C  
ATOM    238  CB  THR A  34       8.200  -5.761   3.209  1.00 77.61           C  
ATOM    239  O   THR A  34       9.268  -6.747   0.256  1.00 77.61           O  
ATOM    240  CG2 THR A  34       7.596  -4.473   3.764  1.00 77.61           C  
ATOM    241  OG1 THR A  34       7.935  -6.755   4.161  1.00 77.61           O  
ATOM    242  N   VAL A  35       8.220  -8.439   1.292  1.00 83.91           N  
ATOM    243  CA  VAL A  35       8.946  -9.515   0.589  1.00 83.91           C  
ATOM    244  C   VAL A  35       8.603  -9.590  -0.901  1.00 83.91           C  
ATOM    245  CB  VAL A  35       8.716 -10.896   1.237  1.00 83.91           C  
ATOM    246  O   VAL A  35       9.481  -9.869  -1.714  1.00 83.91           O  
ATOM    247  CG1 VAL A  35       9.220 -10.934   2.680  1.00 83.91           C  
ATOM    248  CG2 VAL A  35       7.253 -11.344   1.211  1.00 83.91           C  
ATOM    249  N   VAL A  36       7.356  -9.291  -1.285  1.00 88.17           N  
ATOM    250  CA  VAL A  36       6.902  -9.353  -2.688  1.00 88.17           C  
ATOM    251  C   VAL A  36       7.672  -8.377  -3.575  1.00 88.17           C  
ATOM    252  CB  VAL A  36       5.380  -9.127  -2.756  1.00 88.17           C  
ATOM    253  O   VAL A  36       8.000  -8.717  -4.710  1.00 88.17           O  
ATOM    254  CG1 VAL A  36       4.827  -8.871  -4.163  1.00 88.17           C  
ATOM    255  CG2 VAL A  36       4.659 -10.380  -2.243  1.00 88.17           C  
ATOM    256  N   ASN A  37       8.028  -7.202  -3.047  1.00 79.82           N  
ATOM    257  CA  ASN A  37       8.830  -6.218  -3.776  1.00 79.82           C  
ATOM    258  C   ASN A  37      10.228  -6.758  -4.127  1.00 79.82           C  
ATOM    259  CB  ASN A  37       8.915  -4.928  -2.945  1.00 79.82           C  
ATOM    260  O   ASN A  37      10.738  -6.477  -5.208  1.00 79.82           O  
ATOM    261  CG  ASN A  37       7.645  -4.105  -3.037  1.00 79.82           C  
ATOM    262  ND2 ASN A  37       6.792  -4.105  -2.040  1.00 79.82           N  
ATOM    263  OD1 ASN A  37       7.380  -3.448  -4.023  1.00 79.82           O  
ATOM    264  N   VAL A  38      10.825  -7.581  -3.258  1.00 75.34           N  
ATOM    265  CA  VAL A  38      12.142  -8.197  -3.507  1.00 75.34           C  
ATOM    266  C   VAL A  38      12.068  -9.278  -4.584  1.00 75.34           C  
ATOM    267  CB  VAL A  38      12.734  -8.763  -2.203  1.00 75.34           C  
ATOM    268  O   VAL A  38      12.986  -9.416  -5.385  1.00 75.34           O  
ATOM    269  CG1 VAL A  38      14.105  -9.417  -2.411  1.00 75.34           C  
ATOM    270  CG2 VAL A  38      12.907  -7.633  -1.184  1.00 75.34           C  
ATOM    271  N   ALA A  39      10.957 -10.010  -4.653  1.00 85.57           N  
ATOM    272  CA  ALA A  39      10.776 -11.110  -5.596  1.00 85.57           C  
ATOM    273  C   ALA A  39      10.290 -10.676  -6.992  1.00 85.57           C  
ATOM    274  CB  ALA A  39       9.812 -12.101  -4.949  1.00 85.57           C  
ATOM    275  O   ALA A  39      10.086 -11.523  -7.863  1.00 85.57           O  
ATOM    276  N   MET A  40      10.053  -9.379  -7.227  1.00 83.90           N  
ATOM    277  CA  MET A  40       9.465  -8.888  -8.481  1.00 83.90           C  
ATOM    278  C   MET A  40      10.250  -9.310  -9.725  1.00 83.90           C  
ATOM    279  CB  MET A  40       9.370  -7.361  -8.459  1.00 83.90           C  
ATOM    280  O   MET A  40       9.639  -9.698 -10.722  1.00 83.90           O  
ATOM    281  CG  MET A  40       8.094  -6.859  -7.783  1.00 83.90           C  
ATOM    282  SD  MET A  40       7.959  -5.052  -7.670  1.00 83.90           S  
ATOM    283  CE  MET A  40       8.628  -4.492  -9.261  1.00 83.90           C  
ATOM    284  N   ALA A  41      11.583  -9.241  -9.676  1.00 77.19           N  
ATOM    285  CA  ALA A  41      12.434  -9.615 -10.803  1.00 77.19           C  
ATOM    286  C   ALA A  41      12.316 -11.115 -11.121  1.00 77.19           C  
ATOM    287  CB  ALA A  41      13.875  -9.197 -10.489  1.00 77.19           C  
ATOM    288  O   ALA A  41      12.072 -11.484 -12.272  1.00 77.19           O  
ATOM    289  N   ASP A  42      12.398 -11.969 -10.100  1.00 84.52           N  
ATOM    290  CA  ASP A  42      12.214 -13.416 -10.228  1.00 84.52           C  
ATOM    291  C   ASP A  42      10.832 -13.783 -10.769  1.00 84.52           C  
ATOM    292  CB  ASP A  42      12.430 -14.084  -8.867  1.00 84.52           C  
ATOM    293  O   ASP A  42      10.732 -14.582 -11.701  1.00 84.52           O  
ATOM    294  CG  ASP A  42      13.919 -14.214  -8.586  1.00 84.52           C  
ATOM    295  OD1 ASP A  42      14.453 -15.294  -8.913  1.00 84.52           O  
ATOM    296  OD2 ASP A  42      14.493 -13.212  -8.108  1.00 84.52           O  
ATOM    297  N   MET A  43       9.764 -13.171 -10.246  1.00 90.33           N  
ATOM    298  CA  MET A  43       8.398 -13.403 -10.731  1.00 90.33           C  
ATOM    299  C   MET A  43       8.246 -12.970 -12.191  1.00 90.33           C  
ATOM    300  CB  MET A  43       7.381 -12.659  -9.855  1.00 90.33           C  
ATOM    301  O   MET A  43       7.688 -13.719 -12.995  1.00 90.33           O  
ATOM    302  CG  MET A  43       7.270 -13.285  -8.462  1.00 90.33           C  
ATOM    303  SD  MET A  43       6.022 -12.551  -7.367  1.00 90.33           S  
ATOM    304  CE  MET A  43       6.679 -10.881  -7.157  1.00 90.33           C  
ATOM    305  N   LYS A  44       8.790 -11.801 -12.559  1.00 86.96           N  
ATOM    306  CA  LYS A  44       8.780 -11.303 -13.941  1.00 86.96           C  
ATOM    307  C   LYS A  44       9.414 -12.309 -14.896  1.00 86.96           C  
ATOM    308  CB  LYS A  44       9.508  -9.951 -14.019  1.00 86.96           C  
ATOM    309  O   LYS A  44       8.817 -12.632 -15.920  1.00 86.96           O  
ATOM    310  CG  LYS A  44       9.365  -9.306 -15.402  1.00 86.96           C  
ATOM    311  CD  LYS A  44      10.191  -8.020 -15.497  1.00 86.96           C  
ATOM    312  CE  LYS A  44      10.335  -7.591 -16.964  1.00 86.96           C  
ATOM    313  NZ  LYS A  44      11.763  -7.556 -17.379  1.00 86.96           N  
ATOM    314  N   ASN A  45      10.600 -12.803 -14.551  1.00 86.55           N  
ATOM    315  CA  ASN A  45      11.368 -13.700 -15.407  1.00 86.55           C  
ATOM    316  C   ASN A  45      10.743 -15.102 -15.459  1.00 86.55           C  
ATOM    317  CB  ASN A  45      12.821 -13.720 -14.904  1.00 86.55           C  
ATOM    318  O   ASN A  45      10.538 -15.643 -16.541  1.00 86.55           O  
ATOM    319  CG  ASN A  45      13.531 -12.382 -15.050  1.00 86.55           C  
ATOM    320  ND2 ASN A  45      14.595 -12.185 -14.308  1.00 86.55           N  
ATOM    321  OD1 ASN A  45      13.161 -11.507 -15.824  1.00 86.55           O  
ATOM    322  N   THR A  46      10.375 -15.663 -14.305  1.00 91.28           N  
ATOM    323  CA  THR A  46       9.857 -17.038 -14.202  1.00 91.28           C  
ATOM    324  C   THR A  46       8.471 -17.183 -14.827  1.00 91.28           C  
ATOM    325  CB  THR A  46       9.791 -17.500 -12.737  1.00 91.28           C  
ATOM    326  O   THR A  46       8.189 -18.180 -15.484  1.00 91.28           O  
ATOM    327  CG2 THR A  46       9.528 -19.001 -12.611  1.00 91.28           C  
ATOM    328  OG1 THR A  46      11.004 -17.258 -12.069  1.00 91.28           O  
ATOM    329  N   LEU A  47       7.597 -16.187 -14.648  1.00 93.24           N  
ATOM    330  CA  LEU A  47       6.230 -16.201 -15.180  1.00 93.24           C  
ATOM    331  C   LEU A  47       6.101 -15.451 -16.515  1.00 93.24           C  
ATOM    332  CB  LEU A  47       5.256 -15.669 -14.112  1.00 93.24           C  
ATOM    333  O   LEU A  47       4.982 -15.262 -16.994  1.00 93.24           O  
ATOM    334  CG  LEU A  47       5.192 -16.482 -12.809  1.00 93.24           C  
ATOM    335  CD1 LEU A  47       4.264 -15.770 -11.825  1.00 93.24           C  
ATOM    336  CD2 LEU A  47       4.654 -17.892 -13.051  1.00 93.24           C  
ATOM    337  N   SER A  48       7.222 -15.010 -17.103  1.00 90.37           N  
ATOM    338  CA  SER A  48       7.263 -14.227 -18.350  1.00 90.37           C  
ATOM    339  C   SER A  48       6.302 -13.028 -18.336  1.00 90.37           C  
ATOM    340  CB  SER A  48       7.045 -15.139 -19.562  1.00 90.37           C  
ATOM    341  O   SER A  48       5.582 -12.763 -19.300  1.00 90.37           O  
ATOM    342  OG  SER A  48       8.057 -16.124 -19.610  1.00 90.37           O  
ATOM    343  N   MET A  49       6.244 -12.315 -17.210  1.00 88.26           N  
ATOM    344  CA  MET A  49       5.313 -11.203 -17.025  1.00 88.26           C  
ATOM    345  C   MET A  49       5.866  -9.910 -17.622  1.00 88.26           C  
ATOM    346  CB  MET A  49       4.927 -11.019 -15.551  1.00 88.26           C  
ATOM    347  O   MET A  49       7.068  -9.642 -17.618  1.00 88.26           O  
ATOM    348  CG  MET A  49       4.212 -12.256 -15.003  1.00 88.26           C  
ATOM    349  SD  MET A  49       3.772 -12.189 -13.245  1.00 88.26           S  
ATOM    350  CE  MET A  49       2.528 -10.883 -13.273  1.00 88.26           C  
ATOM    351  N   SER A  50       4.961  -9.056 -18.091  1.00 84.67           N  
ATOM    352  CA  SER A  50       5.299  -7.671 -18.406  1.00 84.67           C  
ATOM    353  C   SER A  50       5.570  -6.873 -17.126  1.00 84.67           C  
ATOM    354  CB  SER A  50       4.181  -7.037 -19.240  1.00 84.67           C  
ATOM    355  O   SER A  50       5.183  -7.281 -16.027  1.00 84.67           O  
ATOM    356  OG  SER A  50       3.001  -6.884 -18.472  1.00 84.67           O  
ATOM    357  N   LEU A  51       6.186  -5.694 -17.270  1.00 74.71           N  
ATOM    358  CA  LEU A  51       6.357  -4.753 -16.159  1.00 74.71           C  
ATOM    359  C   LEU A  51       5.009  -4.418 -15.503  1.00 74.71           C  
ATOM    360  CB  LEU A  51       7.064  -3.487 -16.675  1.00 74.71           C  
ATOM    361  O   LEU A  51       4.870  -4.528 -14.293  1.00 74.71           O  
ATOM    362  CG  LEU A  51       7.324  -2.430 -15.583  1.00 74.71           C  
ATOM    363  CD1 LEU A  51       8.276  -2.947 -14.502  1.00 74.71           C  
ATOM    364  CD2 LEU A  51       7.941  -1.188 -16.223  1.00 74.71           C  
ATOM    365  N   SER A  52       3.993  -4.114 -16.314  1.00 79.31           N  
ATOM    366  CA  SER A  52       2.640  -3.842 -15.817  1.00 79.31           C  
ATOM    367  C   SER A  52       2.045  -5.045 -15.072  1.00 79.31           C  
ATOM    368  CB  SER A  52       1.755  -3.432 -16.994  1.00 79.31           C  
ATOM    369  O   SER A  52       1.377  -4.881 -14.054  1.00 79.31           O  
ATOM    370  OG  SER A  52       0.501  -2.994 -16.537  1.00 79.31           O  
ATOM    371  N   GLY A  53       2.355  -6.271 -15.513  1.00 87.46           N  
ATOM    372  CA  GLY A  53       1.969  -7.487 -14.805  1.00 87.46           C  
ATOM    373  C   GLY A  53       2.524  -7.537 -13.380  1.00 87.46           C  
ATOM    374  O   GLY A  53       1.763  -7.774 -12.445  1.00 87.46           O  
ATOM    375  N   VAL A  54       3.828  -7.312 -13.187  1.00 84.25           N  
ATOM    376  CA  VAL A  54       4.413  -7.319 -11.831  1.00 84.25           C  
ATOM    377  C   VAL A  54       3.979  -6.112 -10.998  1.00 84.25           C  
ATOM    378  CB  VAL A  54       5.941  -7.486 -11.819  1.00 84.25           C  
ATOM    379  O   VAL A  54       3.809  -6.250  -9.789  1.00 84.25           O  
ATOM    380  CG1 VAL A  54       6.316  -8.897 -12.279  1.00 84.25           C  
ATOM    381  CG2 VAL A  54       6.697  -6.469 -12.679  1.00 84.25           C  
ATOM    382  N   THR A  55       3.683  -4.969 -11.625  1.00 79.26           N  
ATOM    383  CA  THR A  55       3.033  -3.837 -10.949  1.00 79.26           C  
ATOM    384  C   THR A  55       1.667  -4.242 -10.395  1.00 79.26           C  
ATOM    385  CB  THR A  55       2.887  -2.637 -11.894  1.00 79.26           C  
ATOM    386  O   THR A  55       1.390  -3.990  -9.229  1.00 79.26           O  
ATOM    387  CG2 THR A  55       2.362  -1.391 -11.193  1.00 79.26           C  
ATOM    388  OG1 THR A  55       4.139  -2.285 -12.430  1.00 79.26           O  
ATOM    389  N   TRP A  56       0.848  -4.971 -11.160  1.00 88.69           N  
ATOM    390  CA  TRP A  56      -0.430  -5.503 -10.670  1.00 88.69           C  
ATOM    391  C   TRP A  56      -0.292  -6.492  -9.507  1.00 88.69           C  
ATOM    392  CB  TRP A  56      -1.186  -6.177 -11.817  1.00 88.69           C  
ATOM    393  O   TRP A  56      -1.183  -6.552  -8.660  1.00 88.69           O  
ATOM    394  CG  TRP A  56      -2.104  -5.283 -12.565  1.00 88.69           C  
ATOM    395  CD1 TRP A  56      -1.930  -4.829 -13.824  1.00 88.69           C  
ATOM    396  CD2 TRP A  56      -3.362  -4.721 -12.093  1.00 88.69           C  
ATOM    397  CE2 TRP A  56      -3.907  -3.929 -13.141  1.00 88.69           C  
ATOM    398  CE3 TRP A  56      -4.092  -4.799 -10.885  1.00 88.69           C  
ATOM    399  NE1 TRP A  56      -2.997  -4.029 -14.171  1.00 88.69           N  
ATOM    400  CH2 TRP A  56      -5.826  -3.334 -11.791  1.00 88.69           C  
ATOM    401  CZ2 TRP A  56      -5.121  -3.252 -13.006  1.00 88.69           C  
ATOM    402  CZ3 TRP A  56      -5.312  -4.110 -10.735  1.00 88.69           C  
ATOM    403  N   VAL A  57       0.801  -7.256  -9.434  1.00 90.90           N  
ATOM    404  CA  VAL A  57       1.067  -8.166  -8.303  1.00 90.90           C  
ATOM    405  C   VAL A  57       1.241  -7.374  -7.003  1.00 90.90           C  
ATOM    406  CB  VAL A  57       2.299  -9.051  -8.593  1.00 90.90           C  
ATOM    407  O   VAL A  57       0.717  -7.771  -5.958  1.00 90.90           O  
ATOM    408  CG1 VAL A  57       2.786  -9.909  -7.419  1.00 90.90           C  
ATOM    409  CG2 VAL A  57       1.993 -10.007  -9.750  1.00 90.90           C  
ATOM    410  N   VAL A  58       1.934  -6.237  -7.052  1.00 84.61           N  
ATOM    411  CA  VAL A  58       2.113  -5.366  -5.882  1.00 84.61           C  
ATOM    412  C   VAL A  58       0.850  -4.545  -5.629  1.00 84.61           C  
ATOM    413  CB  VAL A  58       3.357  -4.471  -6.047  1.00 84.61           C  
ATOM    414  O   VAL A  58       0.247  -4.636  -4.557  1.00 84.61           O  
ATOM    415  CG1 VAL A  58       3.550  -3.552  -4.835  1.00 84.61           C  
ATOM    416  CG2 VAL A  58       4.621  -5.327  -6.182  1.00 84.61           C  
ATOM    417  N   ASP A  59       0.401  -3.799  -6.633  1.00 81.53           N  
ATOM    418  CA  ASP A  59      -0.650  -2.799  -6.487  1.00 81.53           C  
ATOM    419  C   ASP A  59      -2.039  -3.410  -6.345  1.00 81.53           C  
ATOM    420  CB  ASP A  59      -0.629  -1.829  -7.675  1.00 81.53           C  
ATOM    421  O   ASP A  59      -2.871  -2.840  -5.647  1.00 81.53           O  
ATOM    422  CG  ASP A  59       0.560  -0.867  -7.657  1.00 81.53           C  
ATOM    423  OD1 ASP A  59       1.197  -0.737  -6.586  1.00 81.53           O  
ATOM    424  OD2 ASP A  59       0.768  -0.215  -8.701  1.00 81.53           O  
ATOM    425  N   GLY A  60      -2.307  -4.580  -6.931  1.00 87.84           N  
ATOM    426  CA  GLY A  60      -3.597  -5.260  -6.786  1.00 87.84           C  
ATOM    427  C   GLY A  60      -3.910  -5.589  -5.323  1.00 87.84           C  
ATOM    428  O   GLY A  60      -5.024  -5.344  -4.844  1.00 87.84           O  
ATOM    429  N   TYR A  61      -2.903  -6.057  -4.581  1.00 90.67           N  
ATOM    430  CA  TYR A  61      -3.018  -6.254  -3.138  1.00 90.67           C  
ATOM    431  C   TYR A  61      -3.345  -4.940  -2.431  1.00 90.67           C  
ATOM    432  CB  TYR A  61      -1.716  -6.840  -2.581  1.00 90.67           C  
ATOM    433  O   TYR A  61      -4.303  -4.872  -1.662  1.00 90.67           O  
ATOM    434  CG  TYR A  61      -1.697  -6.891  -1.067  1.00 90.67           C  
ATOM    435  CD1 TYR A  61      -1.264  -5.782  -0.314  1.00 90.67           C  
ATOM    436  CD2 TYR A  61      -2.185  -8.030  -0.413  1.00 90.67           C  
ATOM    437  CE1 TYR A  61      -1.338  -5.805   1.090  1.00 90.67           C  
ATOM    438  CE2 TYR A  61      -2.233  -8.068   0.991  1.00 90.67           C  
ATOM    439  OH  TYR A  61      -1.787  -7.023   3.106  1.00 90.67           O  
ATOM    440  CZ  TYR A  61      -1.788  -6.967   1.749  1.00 90.67           C  
ATOM    441  N   ILE A  62      -2.572  -3.882  -2.693  1.00 82.94           N  
ATOM    442  CA  ILE A  62      -2.728  -2.640  -1.935  1.00 82.94           C  
ATOM    443  C   ILE A  62      -4.040  -1.937  -2.303  1.00 82.94           C  
ATOM    444  CB  ILE A  62      -1.518  -1.695  -2.071  1.00 82.94           C  
ATOM    445  O   ILE A  62      -4.694  -1.369  -1.433  1.00 82.94           O  
ATOM    446  CG1 ILE A  62      -0.144  -2.376  -1.888  1.00 82.94           C  
ATOM    447  CG2 ILE A  62      -1.678  -0.657  -0.947  1.00 82.94           C  
ATOM    448  CD1 ILE A  62       1.038  -1.494  -2.311  1.00 82.94           C  
ATOM    449  N   LEU A  63      -4.472  -2.019  -3.560  1.00 82.52           N  
ATOM    450  CA  LEU A  63      -5.750  -1.508  -4.041  1.00 82.52           C  
ATOM    451  C   LEU A  63      -6.917  -2.161  -3.301  1.00 82.52           C  
ATOM    452  CB  LEU A  63      -5.838  -1.767  -5.557  1.00 82.52           C  
ATOM    453  O   LEU A  63      -7.758  -1.467  -2.726  1.00 82.52           O  
ATOM    454  CG  LEU A  63      -7.240  -1.568  -6.158  1.00 82.52           C  
ATOM    455  CD1 LEU A  63      -7.738  -0.134  -5.990  1.00 82.52           C  
ATOM    456  CD2 LEU A  63      -7.223  -1.970  -7.630  1.00 82.52           C  
ATOM    457  N   THR A  64      -6.985  -3.492  -3.311  1.00 88.51           N  
ATOM    458  CA  THR A  64      -8.067  -4.220  -2.631  1.00 88.51           C  
ATOM    459  C   THR A  64      -7.999  -4.004  -1.127  1.00 88.51           C  
ATOM    460  CB  THR A  64      -8.061  -5.714  -2.956  1.00 88.51           C  
ATOM    461  O   THR A  64      -9.024  -3.706  -0.519  1.00 88.51           O  
ATOM    462  CG2 THR A  64      -8.550  -5.965  -4.377  1.00 88.51           C  
ATOM    463  OG1 THR A  64      -6.767  -6.239  -2.837  1.00 88.51           O  
ATOM    464  N   PHE A  65      -6.800  -4.017  -0.542  1.00 85.98           N  
ATOM    465  CA  PHE A  65      -6.596  -3.683   0.861  1.00 85.98           C  
ATOM    466  C   PHE A  65      -7.128  -2.286   1.205  1.00 85.98           C  
ATOM    467  CB  PHE A  65      -5.114  -3.823   1.228  1.00 85.98           C  
ATOM    468  O   PHE A  65      -8.005  -2.155   2.055  1.00 85.98           O  
ATOM    469  CG  PHE A  65      -4.813  -3.370   2.641  1.00 85.98           C  
ATOM    470  CD1 PHE A  65      -3.949  -2.288   2.885  1.00 85.98           C  
ATOM    471  CD2 PHE A  65      -5.445  -4.012   3.716  1.00 85.98           C  
ATOM    472  CE1 PHE A  65      -3.716  -1.857   4.204  1.00 85.98           C  
ATOM    473  CE2 PHE A  65      -5.224  -3.579   5.032  1.00 85.98           C  
ATOM    474  CZ  PHE A  65      -4.355  -2.502   5.278  1.00 85.98           C  
ATOM    475  N   ALA A  66      -6.654  -1.238   0.532  1.00 77.59           N  
ATOM    476  CA  ALA A  66      -7.010   0.148   0.831  1.00 77.59           C  
ATOM    477  C   ALA A  66      -8.499   0.433   0.589  1.00 77.59           C  
ATOM    478  CB  ALA A  66      -6.126   1.074  -0.015  1.00 77.59           C  
ATOM    479  O   ALA A  66      -9.146   1.094   1.402  1.00 77.59           O  
ATOM    480  N   SER A  67      -9.052  -0.094  -0.504  1.00 80.29           N  
ATOM    481  CA  SER A  67     -10.452   0.124  -0.879  1.00 80.29           C  
ATOM    482  C   SER A  67     -11.439  -0.589   0.052  1.00 80.29           C  
ATOM    483  CB  SER A  67     -10.661  -0.301  -2.331  1.00 80.29           C  
ATOM    484  O   SER A  67     -12.527  -0.069   0.319  1.00 80.29           O  
ATOM    485  OG  SER A  67     -10.441  -1.682  -2.505  1.00 80.29           O  
ATOM    486  N   LEU A  68     -11.051  -1.743   0.602  1.00 86.53           N  
ATOM    487  CA  LEU A  68     -11.891  -2.529   1.502  1.00 86.53           C  
ATOM    488  C   LEU A  68     -11.582  -2.313   2.979  1.00 86.53           C  
ATOM    489  CB  LEU A  68     -11.787  -4.012   1.134  1.00 86.53           C  
ATOM    490  O   LEU A  68     -12.393  -2.727   3.800  1.00 86.53           O  
ATOM    491  CG  LEU A  68     -12.489  -4.336  -0.191  1.00 86.53           C  
ATOM    492  CD1 LEU A  68     -12.000  -5.674  -0.710  1.00 86.53           C  
ATOM    493  CD2 LEU A  68     -13.993  -4.469   0.041  1.00 86.53           C  
ATOM    494  N   LEU A  69     -10.479  -1.660   3.350  1.00 82.94           N  
ATOM    495  CA  LEU A  69     -10.064  -1.490   4.749  1.00 82.94           C  
ATOM    496  C   LEU A  69     -11.180  -0.892   5.619  1.00 82.94           C  
ATOM    497  CB  LEU A  69      -8.806  -0.599   4.762  1.00 82.94           C  
ATOM    498  O   LEU A  69     -11.467  -1.376   6.715  1.00 82.94           O  
ATOM    499  CG  LEU A  69      -8.229  -0.294   6.150  1.00 82.94           C  
ATOM    500  CD1 LEU A  69      -7.830  -1.564   6.895  1.00 82.94           C  
ATOM    501  CD2 LEU A  69      -6.978   0.571   5.996  1.00 82.94           C  
ATOM    502  N   LEU A  70     -11.854   0.138   5.101  1.00 77.17           N  
ATOM    503  CA  LEU A  70     -12.983   0.779   5.777  1.00 77.17           C  
ATOM    504  C   LEU A  70     -14.193  -0.156   5.885  1.00 77.17           C  
ATOM    505  CB  LEU A  70     -13.369   2.052   5.011  1.00 77.17           C  
ATOM    506  O   LEU A  70     -14.835  -0.225   6.934  1.00 77.17           O  
ATOM    507  CG  LEU A  70     -12.341   3.182   5.076  1.00 77.17           C  
ATOM    508  CD1 LEU A  70     -12.640   4.282   4.064  1.00 77.17           C  
ATOM    509  CD2 LEU A  70     -12.377   3.815   6.463  1.00 77.17           C  
ATOM    510  N   ALA A  71     -14.491  -0.889   4.810  1.00 82.85           N  
ATOM    511  CA  ALA A  71     -15.579  -1.856   4.793  1.00 82.85           C  
ATOM    512  C   ALA A  71     -15.305  -3.005   5.774  1.00 82.85           C  
ATOM    513  CB  ALA A  71     -15.782  -2.355   3.356  1.00 82.85           C  
ATOM    514  O   ALA A  71     -16.197  -3.392   6.521  1.00 82.85           O  
ATOM    515  N   GLY A  72     -14.069  -3.501   5.842  1.00 86.30           N  
ATOM    516  CA  GLY A  72     -13.646  -4.542   6.771  1.00 86.30           C  
ATOM    517  C   GLY A  72     -13.759  -4.110   8.229  1.00 86.30           C  
ATOM    518  O   GLY A  72     -14.299  -4.862   9.038  1.00 86.30           O  
ATOM    519  N   GLY A  73     -13.376  -2.872   8.554  1.00 81.80           N  
ATOM    520  CA  GLY A  73     -13.622  -2.294   9.879  1.00 81.80           C  
ATOM    521  C   GLY A  73     -15.114  -2.213  10.221  1.00 81.80           C  
ATOM    522  O   GLY A  73     -15.532  -2.642  11.295  1.00 81.80           O  
ATOM    523  N   ALA A  74     -15.945  -1.751   9.284  1.00 79.90           N  
ATOM    524  CA  ALA A  74     -17.392  -1.670   9.484  1.00 79.90           C  
ATOM    525  C   ALA A  74     -18.056  -3.056   9.621  1.00 79.90           C  
ATOM    526  CB  ALA A  74     -17.978  -0.875   8.313  1.00 79.90           C  
ATOM    527  O   ALA A  74     -18.991  -3.235  10.407  1.00 79.90           O  
ATOM    528  N   LEU A  75     -17.568  -4.053   8.879  1.00 87.21           N  
ATOM    529  CA  LEU A  75     -17.983  -5.448   9.015  1.00 87.21           C  
ATOM    530  C   LEU A  75     -17.578  -6.005  10.382  1.00 87.21           C  
ATOM    531  CB  LEU A  75     -17.372  -6.291   7.880  1.00 87.21           C  
ATOM    532  O   LEU A  75     -18.393  -6.681  11.010  1.00 87.21           O  
ATOM    533  CG  LEU A  75     -17.985  -6.056   6.487  1.00 87.21           C  
ATOM    534  CD1 LEU A  75     -17.155  -6.777   5.428  1.00 87.21           C  
ATOM    535  CD2 LEU A  75     -19.419  -6.569   6.398  1.00 87.21           C  
ATOM    536  N   ALA A  76     -16.367  -5.706  10.859  1.00 86.59           N  
ATOM    537  CA  ALA A  76     -15.887  -6.113  12.179  1.00 86.59           C  
ATOM    538  C   ALA A  76     -16.771  -5.539  13.289  1.00 86.59           C  
ATOM    539  CB  ALA A  76     -14.429  -5.666  12.326  1.00 86.59           C  
ATOM    540  O   ALA A  76     -17.227  -6.276  14.165  1.00 86.59           O  
ATOM    541  N   ASP A  77     -17.107  -4.254  13.189  1.00 81.07           N  
ATOM    542  CA  ASP A  77     -18.015  -3.600  14.123  1.00 81.07           C  
ATOM    543  C   ASP A  77     -19.415  -4.213  14.083  1.00 81.07           C  
ATOM    544  CB  ASP A  77     -18.098  -2.099  13.813  1.00 81.07           C  
ATOM    545  O   ASP A  77     -20.044  -4.328  15.129  1.00 81.07           O  
ATOM    546  CG  ASP A  77     -16.891  -1.292  14.298  1.00 81.07           C  
ATOM    547  OD1 ASP A  77     -16.085  -1.822  15.098  1.00 81.07           O  
ATOM    548  OD2 ASP A  77     -16.852  -0.094  13.941  1.00 81.07           O  
ATOM    549  N   ARG A  78     -19.918  -4.630  12.914  1.00 84.63           N  
ATOM    550  CA  ARG A  78     -21.285  -5.156  12.765  1.00 84.63           C  
ATOM    551  C   ARG A  78     -21.434  -6.631  13.131  1.00 84.63           C  
ATOM    552  CB  ARG A  78     -21.768  -4.879  11.337  1.00 84.63           C  
ATOM    553  O   ARG A  78     -22.420  -7.004  13.760  1.00 84.63           O  
ATOM    554  CG  ARG A  78     -23.227  -5.316  11.151  1.00 84.63           C  
ATOM    555  CD  ARG A  78     -23.734  -4.889   9.776  1.00 84.63           C  
ATOM    556  NE  ARG A  78     -25.133  -5.309   9.584  1.00 84.63           N  
ATOM    557  NH1 ARG A  78     -25.386  -4.483   7.464  1.00 84.63           N  
ATOM    558  NH2 ARG A  78     -27.091  -5.543   8.446  1.00 84.63           N  
ATOM    559  CZ  ARG A  78     -25.863  -5.108   8.505  1.00 84.63           C  
ATOM    560  N   PHE A  79     -20.497  -7.471  12.707  1.00 88.52           N  
ATOM    561  CA  PHE A  79     -20.566  -8.933  12.843  1.00 88.52           C  
ATOM    562  C   PHE A  79     -19.669  -9.482  13.962  1.00 88.52           C  
ATOM    563  CB  PHE A  79     -20.262  -9.569  11.482  1.00 88.52           C  
ATOM    564  O   PHE A  79     -19.679 -10.684  14.249  1.00 88.52           O  
ATOM    565  CG  PHE A  79     -21.284  -9.232  10.410  1.00 88.52           C  
ATOM    566  CD1 PHE A  79     -22.583  -9.768  10.495  1.00 88.52           C  
ATOM    567  CD2 PHE A  79     -20.946  -8.400   9.325  1.00 88.52           C  
ATOM    568  CE1 PHE A  79     -23.536  -9.488   9.501  1.00 88.52           C  
ATOM    569  CE2 PHE A  79     -21.903  -8.123   8.330  1.00 88.52           C  
ATOM    570  CZ  PHE A  79     -23.194  -8.668   8.413  1.00 88.52           C  
ATOM    571  N   GLY A  80     -18.925  -8.596  14.623  1.00 89.12           N  
ATOM    572  CA  GLY A  80     -17.997  -8.918  15.694  1.00 89.12           C  
ATOM    573  C   GLY A  80     -16.579  -9.127  15.172  1.00 89.12           C  
ATOM    574  O   GLY A  80     -16.331  -9.939  14.274  1.00 89.12           O  
ATOM    575  N   SER A  81     -15.630  -8.432  15.798  1.00 88.59           N  
ATOM    576  CA  SER A  81     -14.240  -8.364  15.345  1.00 88.59           C  
ATOM    577  C   SER A  81     -13.556  -9.728  15.284  1.00 88.59           C  
ATOM    578  CB  SER A  81     -13.451  -7.414  16.251  1.00 88.59           C  
ATOM    579  O   SER A  81     -12.806  -9.981  14.352  1.00 88.59           O  
ATOM    580  OG  SER A  81     -14.169  -6.212  16.433  1.00 88.59           O  
ATOM    581  N   LYS A  82     -13.853 -10.657  16.209  1.00 93.58           N  
ATOM    582  CA  LYS A  82     -13.286 -12.022  16.169  1.00 93.58           C  
ATOM    583  C   LYS A  82     -13.695 -12.768  14.898  1.00 93.58           C  
ATOM    584  CB  LYS A  82     -13.661 -12.821  17.435  1.00 93.58           C  
ATOM    585  O   LYS A  82     -12.860 -13.414  14.272  1.00 93.58           O  
ATOM    586  CG  LYS A  82     -13.030 -14.228  17.408  1.00 93.58           C  
ATOM    587  CD  LYS A  82     -13.336 -15.062  18.658  1.00 93.58           C  
ATOM    588  CE  LYS A  82     -12.638 -16.429  18.524  1.00 93.58           C  
ATOM    589  NZ  LYS A  82     -12.782 -17.292  19.724  1.00 93.58           N  
ATOM    590  N   THR A  83     -14.972 -12.683  14.526  1.00 94.25           N  
ATOM    591  CA  THR A  83     -15.521 -13.386  13.361  1.00 94.25           C  
ATOM    592  C   THR A  83     -14.852 -12.895  12.082  1.00 94.25           C  
ATOM    593  CB  THR A  83     -17.037 -13.158  13.246  1.00 94.25           C  
ATOM    594  O   THR A  83     -14.368 -13.697  11.287  1.00 94.25           O  
ATOM    595  CG2 THR A  83     -17.681 -14.099  12.231  1.00 94.25           C  
ATOM    596  OG1 THR A  83     -17.695 -13.341  14.485  1.00 94.25           O  
ATOM    597  N   ILE A  84     -14.780 -11.573  11.914  1.00 94.42           N  
ATOM    598  CA  ILE A  84     -14.195 -10.955  10.721  1.00 94.42           C  
ATOM    599  C   ILE A  84     -12.674 -11.122  10.689  1.00 94.42           C  
ATOM    600  CB  ILE A  84     -14.647  -9.487  10.620  1.00 94.42           C  
ATOM    601  O   ILE A  84     -12.124 -11.356   9.616  1.00 94.42           O  
ATOM    602  CG1 ILE A  84     -16.187  -9.378  10.522  1.00 94.42           C  
ATOM    603  CG2 ILE A  84     -14.008  -8.777   9.418  1.00 94.42           C  
ATOM    604  CD1 ILE A  84     -16.857 -10.168   9.388  1.00 94.42           C  
ATOM    605  N   TYR A  85     -12.006 -11.110  11.847  1.00 94.51           N  
ATOM    606  CA  TYR A  85     -10.583 -11.431  11.946  1.00 94.51           C  
ATOM    607  C   TYR A  85     -10.274 -12.833  11.414  1.00 94.51           C  
ATOM    608  CB  TYR A  85     -10.099 -11.276  13.393  1.00 94.51           C  
ATOM    609  O   TYR A  85      -9.432 -12.983  10.534  1.00 94.51           O  
ATOM    610  CG  TYR A  85      -8.614 -11.512  13.551  1.00 94.51           C  
ATOM    611  CD1 TYR A  85      -8.122 -12.804  13.814  1.00 94.51           C  
ATOM    612  CD2 TYR A  85      -7.718 -10.442  13.372  1.00 94.51           C  
ATOM    613  CE1 TYR A  85      -6.734 -13.023  13.891  1.00 94.51           C  
ATOM    614  CE2 TYR A  85      -6.330 -10.663  13.435  1.00 94.51           C  
ATOM    615  OH  TYR A  85      -4.502 -12.175  13.792  1.00 94.51           O  
ATOM    616  CZ  TYR A  85      -5.837 -11.954  13.706  1.00 94.51           C  
ATOM    617  N   ILE A  86     -10.980 -13.856  11.906  1.00 96.52           N  
ATOM    618  CA  ILE A  86     -10.758 -15.250  11.494  1.00 96.52           C  
ATOM    619  C   ILE A  86     -11.083 -15.438  10.009  1.00 96.52           C  
ATOM    620  CB  ILE A  86     -11.572 -16.202  12.400  1.00 96.52           C  
ATOM    621  O   ILE A  86     -10.303 -16.066   9.297  1.00 96.52           O  
ATOM    622  CG1 ILE A  86     -10.950 -16.204  13.817  1.00 96.52           C  
ATOM    623  CG2 ILE A  86     -11.630 -17.644  11.854  1.00 96.52           C  
ATOM    624  CD1 ILE A  86     -11.775 -16.961  14.863  1.00 96.52           C  
ATOM    625  N   LEU A  87     -12.199 -14.873   9.533  1.00 97.08           N  
ATOM    626  CA  LEU A  87     -12.585 -14.945   8.122  1.00 97.08           C  
ATOM    627  C   LEU A  87     -11.521 -14.301   7.223  1.00 97.08           C  
ATOM    628  CB  LEU A  87     -13.949 -14.254   7.941  1.00 97.08           C  
ATOM    629  O   LEU A  87     -11.067 -14.921   6.266  1.00 97.08           O  
ATOM    630  CG  LEU A  87     -14.512 -14.371   6.511  1.00 97.08           C  
ATOM    631  CD1 LEU A  87     -15.057 -15.774   6.239  1.00 97.08           C  
ATOM    632  CD2 LEU A  87     -15.645 -13.364   6.318  1.00 97.08           C  
ATOM    633  N   GLY A  88     -11.102 -13.077   7.552  1.00 96.83           N  
ATOM    634  CA  GLY A  88     -10.086 -12.352   6.796  1.00 96.83           C  
ATOM    635  C   GLY A  88      -8.749 -13.080   6.766  1.00 96.83           C  
ATOM    636  O   GLY A  88      -8.132 -13.197   5.709  1.00 96.83           O  
ATOM    637  N   LEU A  89      -8.332 -13.630   7.907  1.00 96.77           N  
ATOM    638  CA  LEU A  89      -7.092 -14.388   8.011  1.00 96.77           C  
ATOM    639  C   LEU A  89      -7.152 -15.689   7.194  1.00 96.77           C  
ATOM    640  CB  LEU A  89      -6.798 -14.621   9.503  1.00 96.77           C  
ATOM    641  O   LEU A  89      -6.189 -16.019   6.508  1.00 96.77           O  
ATOM    642  CG  LEU A  89      -5.426 -15.252   9.786  1.00 96.77           C  
ATOM    643  CD1 LEU A  89      -4.269 -14.389   9.280  1.00 96.77           C  
ATOM    644  CD2 LEU A  89      -5.253 -15.427  11.293  1.00 96.77           C  
ATOM    645  N   ALA A  90      -8.288 -16.394   7.192  1.00 97.89           N  
ATOM    646  CA  ALA A  90      -8.484 -17.592   6.369  1.00 97.89           C  
ATOM    647  C   ALA A  90      -8.422 -17.278   4.871  1.00 97.89           C  
ATOM    648  CB  ALA A  90      -9.815 -18.249   6.751  1.00 97.89           C  
ATOM    649  O   ALA A  90      -7.731 -17.975   4.126  1.00 97.89           O  
ATOM    650  N   VAL A  91      -9.088 -16.202   4.439  1.00 98.22           N  
ATOM    651  CA  VAL A  91      -9.026 -15.722   3.051  1.00 98.22           C  
ATOM    652  C   VAL A  91      -7.586 -15.396   2.660  1.00 98.22           C  
ATOM    653  CB  VAL A  91      -9.949 -14.502   2.854  1.00 98.22           C  
ATOM    654  O   VAL A  91      -7.134 -15.827   1.603  1.00 98.22           O  
ATOM    655  CG1 VAL A  91      -9.760 -13.824   1.492  1.00 98.22           C  
ATOM    656  CG2 VAL A  91     -11.422 -14.923   2.944  1.00 98.22           C  
ATOM    657  N   PHE A  92      -6.842 -14.703   3.526  1.00 97.76           N  
ATOM    658  CA  PHE A  92      -5.446 -14.355   3.269  1.00 97.76           C  
ATOM    659  C   PHE A  92      -4.555 -15.595   3.106  1.00 97.76           C  
ATOM    660  CB  PHE A  92      -4.935 -13.456   4.402  1.00 97.76           C  
ATOM    661  O   PHE A  92      -3.755 -15.660   2.172  1.00 97.76           O  
ATOM    662  CG  PHE A  92      -3.569 -12.867   4.122  1.00 97.76           C  
ATOM    663  CD1 PHE A  92      -2.407 -13.652   4.258  1.00 97.76           C  
ATOM    664  CD2 PHE A  92      -3.456 -11.525   3.718  1.00 97.76           C  
ATOM    665  CE1 PHE A  92      -1.147 -13.104   3.970  1.00 97.76           C  
ATOM    666  CE2 PHE A  92      -2.189 -10.970   3.475  1.00 97.76           C  
ATOM    667  CZ  PHE A  92      -1.039 -11.762   3.579  1.00 97.76           C  
ATOM    668  N   VAL A  93      -4.688 -16.591   3.986  1.00 97.60           N  
ATOM    669  CA  VAL A  93      -3.887 -17.827   3.927  1.00 97.60           C  
ATOM    670  C   VAL A  93      -4.198 -18.624   2.663  1.00 97.60           C  
ATOM    671  CB  VAL A  93      -4.105 -18.680   5.190  1.00 97.60           C  
ATOM    672  O   VAL A  93      -3.281 -19.014   1.945  1.00 97.60           O  
ATOM    673  CG1 VAL A  93      -3.467 -20.071   5.084  1.00 97.60           C  
ATOM    674  CG2 VAL A  93      -3.469 -17.980   6.393  1.00 97.60           C  
ATOM    675  N   MET A  94      -5.480 -18.801   2.338  1.00 98.08           N  
ATOM    676  CA  MET A  94      -5.906 -19.484   1.110  1.00 98.08           C  
ATOM    677  C   MET A  94      -5.392 -18.771  -0.144  1.00 98.08           C  
ATOM    678  CB  MET A  94      -7.438 -19.541   1.076  1.00 98.08           C  
ATOM    679  O   MET A  94      -4.903 -19.410  -1.075  1.00 98.08           O  
ATOM    680  CG  MET A  94      -8.010 -20.536   2.092  1.00 98.08           C  
ATOM    681  SD  MET A  94      -7.768 -22.289   1.690  1.00 98.08           S  
ATOM    682  CE  MET A  94      -8.844 -22.449   0.237  1.00 98.08           C  
ATOM    683  N   ALA A  95      -5.456 -17.440  -0.155  1.00 98.01           N  
ATOM    684  CA  ALA A  95      -4.932 -16.637  -1.248  1.00 98.01           C  
ATOM    685  C   ALA A  95      -3.400 -16.705  -1.339  1.00 98.01           C  
ATOM    686  CB  ALA A  95      -5.444 -15.215  -1.058  1.00 98.01           C  
ATOM    687  O   ALA A  95      -2.862 -16.731  -2.439  1.00 98.01           O  
ATOM    688  N   SER A  96      -2.696 -16.826  -0.210  1.00 97.68           N  
ATOM    689  CA  SER A  96      -1.243 -17.056  -0.195  1.00 97.68           C  
ATOM    690  C   SER A  96      -0.883 -18.405  -0.829  1.00 97.68           C  
ATOM    691  CB  SER A  96      -0.677 -16.993   1.227  1.00 97.68           C  
ATOM    692  O   SER A  96       0.048 -18.474  -1.627  1.00 97.68           O  
ATOM    693  OG  SER A  96      -1.010 -15.774   1.868  1.00 97.68           O  
ATOM    694  N   CYS A  97      -1.658 -19.465  -0.562  1.00 98.09           N  
ATOM    695  CA  CYS A  97      -1.500 -20.746  -1.259  1.00 98.09           C  
ATOM    696  C   CYS A  97      -1.723 -20.602  -2.772  1.00 98.09           C  
ATOM    697  CB  CYS A  97      -2.483 -21.784  -0.698  1.00 98.09           C  
ATOM    698  O   CYS A  97      -0.969 -21.169  -3.559  1.00 98.09           O  
ATOM    699  SG  CYS A  97      -2.158 -22.138   1.049  1.00 98.09           S  
ATOM    700  N   LEU A  98      -2.732 -19.824  -3.184  1.00 97.90           N  
ATOM    701  CA  LEU A  98      -3.005 -19.555  -4.598  1.00 97.90           C  
ATOM    702  C   LEU A  98      -1.838 -18.813  -5.273  1.00 97.90           C  
ATOM    703  CB  LEU A  98      -4.333 -18.780  -4.712  1.00 97.90           C  
ATOM    704  O   LEU A  98      -1.420 -19.199  -6.364  1.00 97.90           O  
ATOM    705  CG  LEU A  98      -4.781 -18.495  -6.157  1.00 97.90           C  
ATOM    706  CD1 LEU A  98      -5.124 -19.782  -6.902  1.00 97.90           C  
ATOM    707  CD2 LEU A  98      -6.041 -17.632  -6.156  1.00 97.90           C  
ATOM    708  N   CYS A  99      -1.276 -17.799  -4.610  1.00 97.34           N  
ATOM    709  CA  CYS A  99      -0.090 -17.081  -5.080  1.00 97.34           C  
ATOM    710  C   CYS A  99       1.117 -18.020  -5.225  1.00 97.34           C  
ATOM    711  CB  CYS A  99       0.237 -15.935  -4.113  1.00 97.34           C  
ATOM    712  O   CYS A  99       1.758 -18.036  -6.271  1.00 97.34           O  
ATOM    713  SG  CYS A  99      -1.042 -14.653  -4.176  1.00 97.34           S  
ATOM    714  N   ALA A 100       1.389 -18.856  -4.219  1.00 96.95           N  
ATOM    715  CA  ALA A 100       2.482 -19.828  -4.268  1.00 96.95           C  
ATOM    716  C   ALA A 100       2.318 -20.862  -5.396  1.00 96.95           C  
ATOM    717  CB  ALA A 100       2.551 -20.541  -2.917  1.00 96.95           C  
ATOM    718  O   ALA A 100       3.297 -21.257  -6.020  1.00 96.95           O  
ATOM    719  N   ALA A 101       1.084 -21.289  -5.673  1.00 97.29           N  
ATOM    720  CA  ALA A 101       0.764 -22.255  -6.723  1.00 97.29           C  
ATOM    721  C   ALA A 101       0.607 -21.621  -8.118  1.00 97.29           C  
ATOM    722  CB  ALA A 101      -0.495 -23.018  -6.293  1.00 97.29           C  
ATOM    723  O   ALA A 101       0.177 -22.295  -9.055  1.00 97.29           O  
ATOM    724  N   SER A 102       0.892 -20.324  -8.268  1.00 97.27           N  
ATOM    725  CA  SER A 102       0.614 -19.607  -9.509  1.00 97.27           C  
ATOM    726  C   SER A 102       1.518 -20.060 -10.654  1.00 97.27           C  
ATOM    727  CB  SER A 102       0.693 -18.099  -9.301  1.00 97.27           C  
ATOM    728  O   SER A 102       2.738 -19.947 -10.586  1.00 97.27           O  
ATOM    729  OG  SER A 102      -0.387 -17.692  -8.486  1.00 97.27           O  
ATOM    730  N   ILE A 103       0.891 -20.528 -11.735  1.00 95.04           N  
ATOM    731  CA  ILE A 103       1.569 -20.992 -12.960  1.00 95.04           C  
ATOM    732  C   ILE A 103       1.695 -19.903 -14.034  1.00 95.04           C  
ATOM    733  CB  ILE A 103       0.860 -22.240 -13.530  1.00 95.04           C  
ATOM    734  O   ILE A 103       2.365 -20.092 -15.043  1.00 95.04           O  
ATOM    735  CG1 ILE A 103      -0.609 -21.937 -13.908  1.00 95.04           C  
ATOM    736  CG2 ILE A 103       0.968 -23.404 -12.530  1.00 95.04           C  
ATOM    737  CD1 ILE A 103      -1.314 -23.085 -14.635  1.00 95.04           C  
ATOM    738  N   ASN A 104       1.015 -18.771 -13.851  1.00 94.93           N  
ATOM    739  CA  ASN A 104       1.076 -17.619 -14.742  1.00 94.93           C  
ATOM    740  C   ASN A 104       0.786 -16.326 -13.968  1.00 94.93           C  
ATOM    741  CB  ASN A 104       0.121 -17.832 -15.934  1.00 94.93           C  
ATOM    742  O   ASN A 104       0.268 -16.347 -12.848  1.00 94.93           O  
ATOM    743  CG  ASN A 104      -1.340 -17.943 -15.538  1.00 94.93           C  
ATOM    744  ND2 ASN A 104      -2.006 -19.010 -15.911  1.00 94.93           N  
ATOM    745  OD1 ASN A 104      -1.904 -17.063 -14.909  1.00 94.93           O  
ATOM    746  N   GLY A 105       1.095 -15.187 -14.590  1.00 94.01           N  
ATOM    747  CA  GLY A 105       0.916 -13.882 -13.960  1.00 94.01           C  
ATOM    748  C   GLY A 105      -0.532 -13.529 -13.616  1.00 94.01           C  
ATOM    749  O   GLY A 105      -0.766 -12.871 -12.610  1.00 94.01           O  
ATOM    750  N   GLN A 106      -1.518 -13.986 -14.394  1.00 94.74           N  
ATOM    751  CA  GLN A 106      -2.930 -13.682 -14.124  1.00 94.74           C  
ATOM    752  C   GLN A 106      -3.417 -14.364 -12.843  1.00 94.74           C  
ATOM    753  CB  GLN A 106      -3.810 -14.117 -15.301  1.00 94.74           C  
ATOM    754  O   GLN A 106      -4.089 -13.734 -12.026  1.00 94.74           O  
ATOM    755  CG  GLN A 106      -3.542 -13.321 -16.585  1.00 94.74           C  
ATOM    756  CD  GLN A 106      -4.448 -13.759 -17.733  1.00 94.74           C  
ATOM    757  NE2 GLN A 106      -4.385 -13.098 -18.867  1.00 94.74           N  
ATOM    758  OE1 GLN A 106      -5.222 -14.694 -17.649  1.00 94.74           O  
ATOM    759  N   MET A 107      -3.036 -15.629 -12.646  1.00 97.27           N  
ATOM    760  CA  MET A 107      -3.329 -16.380 -11.427  1.00 97.27           C  
ATOM    761  C   MET A 107      -2.701 -15.708 -10.202  1.00 97.27           C  
ATOM    762  CB  MET A 107      -2.828 -17.817 -11.612  1.00 97.27           C  
ATOM    763  O   MET A 107      -3.375 -15.546  -9.183  1.00 97.27           O  
ATOM    764  CG  MET A 107      -3.207 -18.738 -10.451  1.00 97.27           C  
ATOM    765  SD  MET A 107      -2.756 -20.456 -10.803  1.00 97.27           S  
ATOM    766  CE  MET A 107      -3.000 -21.204  -9.175  1.00 97.27           C  
ATOM    767  N   LEU A 108      -1.459 -15.232 -10.334  1.00 96.85           N  
ATOM    768  CA  LEU A 108      -0.772 -14.515  -9.265  1.00 96.85           C  
ATOM    769  C   LEU A 108      -1.474 -13.193  -8.931  1.00 96.85           C  
ATOM    770  CB  LEU A 108       0.699 -14.322  -9.665  1.00 96.85           C  
ATOM    771  O   LEU A 108      -1.764 -12.934  -7.767  1.00 96.85           O  
ATOM    772  CG  LEU A 108       1.549 -13.648  -8.579  1.00 96.85           C  
ATOM    773  CD1 LEU A 108       1.563 -14.422  -7.262  1.00 96.85           C  
ATOM    774  CD2 LEU A 108       2.981 -13.514  -9.082  1.00 96.85           C  
ATOM    775  N   ILE A 109      -1.824 -12.385  -9.936  1.00 95.24           N  
ATOM    776  CA  ILE A 109      -2.562 -11.125  -9.741  1.00 95.24           C  
ATOM    777  C   ILE A 109      -3.904 -11.383  -9.041  1.00 95.24           C  
ATOM    778  CB  ILE A 109      -2.748 -10.396 -11.091  1.00 95.24           C  
ATOM    779  O   ILE A 109      -4.247 -10.678  -8.091  1.00 95.24           O  
ATOM    780  CG1 ILE A 109      -1.384  -9.898 -11.623  1.00 95.24           C  
ATOM    781  CG2 ILE A 109      -3.721  -9.206 -10.954  1.00 95.24           C  
ATOM    782  CD1 ILE A 109      -1.412  -9.514 -13.110  1.00 95.24           C  
ATOM    783  N   ALA A 110      -4.647 -12.416  -9.453  1.00 96.53           N  
ATOM    784  CA  ALA A 110      -5.899 -12.796  -8.802  1.00 96.53           C  
ATOM    785  C   ALA A 110      -5.685 -13.176  -7.327  1.00 96.53           C  
ATOM    786  CB  ALA A 110      -6.548 -13.934  -9.598  1.00 96.53           C  
ATOM    787  O   ALA A 110      -6.414 -12.695  -6.458  1.00 96.53           O  
ATOM    788  N   GLY A 111      -4.652 -13.967  -7.024  1.00 97.64           N  
ATOM    789  CA  GLY A 111      -4.273 -14.288  -5.647  1.00 97.64           C  
ATOM    790  C   GLY A 111      -3.941 -13.048  -4.818  1.00 97.64           C  
ATOM    791  O   GLY A 111      -4.436 -12.909  -3.699  1.00 97.64           O  
ATOM    792  N   ARG A 112      -3.202 -12.090  -5.385  1.00 96.54           N  
ATOM    793  CA  ARG A 112      -2.850 -10.826  -4.716  1.00 96.54           C  
ATOM    794  C   ARG A 112      -4.064  -9.955  -4.418  1.00 96.54           C  
ATOM    795  CB  ARG A 112      -1.839 -10.052  -5.571  1.00 96.54           C  
ATOM    796  O   ARG A 112      -4.167  -9.422  -3.313  1.00 96.54           O  
ATOM    797  CG  ARG A 112      -0.478 -10.751  -5.686  1.00 96.54           C  
ATOM    798  CD  ARG A 112       0.281 -10.883  -4.372  1.00 96.54           C  
ATOM    799  NE  ARG A 112       0.595  -9.581  -3.756  1.00 96.54           N  
ATOM    800  NH1 ARG A 112       0.726 -10.365  -1.622  1.00 96.54           N  
ATOM    801  NH2 ARG A 112       1.280  -8.273  -1.996  1.00 96.54           N  
ATOM    802  CZ  ARG A 112       0.864  -9.407  -2.475  1.00 96.54           C  
ATOM    803  N   LEU A 113      -5.006  -9.857  -5.358  1.00 94.59           N  
ATOM    804  CA  LEU A 113      -6.286  -9.179  -5.136  1.00 94.59           C  
ATOM    805  C   LEU A 113      -7.046  -9.826  -3.964  1.00 94.59           C  
ATOM    806  CB  LEU A 113      -7.125  -9.214  -6.432  1.00 94.59           C  
ATOM    807  O   LEU A 113      -7.527  -9.127  -3.077  1.00 94.59           O  
ATOM    808  CG  LEU A 113      -6.591  -8.342  -7.587  1.00 94.59           C  
ATOM    809  CD1 LEU A 113      -7.294  -8.704  -8.895  1.00 94.59           C  
ATOM    810  CD2 LEU A 113      -6.845  -6.856  -7.352  1.00 94.59           C  
ATOM    811  N   ILE A 114      -7.108 -11.161  -3.901  1.00 97.55           N  
ATOM    812  CA  ILE A 114      -7.794 -11.868  -2.805  1.00 97.55           C  
ATOM    813  C   ILE A 114      -7.041 -11.707  -1.471  1.00 97.55           C  
ATOM    814  CB  ILE A 114      -8.042 -13.350  -3.168  1.00 97.55           C  
ATOM    815  O   ILE A 114      -7.679 -11.518  -0.432  1.00 97.55           O  
ATOM    816  CG1 ILE A 114      -8.900 -13.492  -4.449  1.00 97.55           C  
ATOM    817  CG2 ILE A 114      -8.785 -14.071  -2.024  1.00 97.55           C  
ATOM    818  CD1 ILE A 114      -8.856 -14.901  -5.054  1.00 97.55           C  
ATOM    819  N   GLN A 115      -5.702 -11.713  -1.471  1.00 96.68           N  
ATOM    820  CA  GLN A 115      -4.907 -11.441  -0.265  1.00 96.68           C  
ATOM    821  C   GLN A 115      -5.226 -10.054   0.306  1.00 96.68           C  
ATOM    822  CB  GLN A 115      -3.396 -11.550  -0.537  1.00 96.68           C  
ATOM    823  O   GLN A 115      -5.427  -9.934   1.516  1.00 96.68           O  
ATOM    824  CG  GLN A 115      -2.835 -12.977  -0.508  1.00 96.68           C  
ATOM    825  CD  GLN A 115      -1.315 -12.949  -0.628  1.00 96.68           C  
ATOM    826  NE2 GLN A 115      -0.570 -13.177   0.429  1.00 96.68           N  
ATOM    827  OE1 GLN A 115      -0.780 -12.662  -1.687  1.00 96.68           O  
ATOM    828  N   GLY A 116      -5.339  -9.023  -0.539  1.00 93.82           N  
ATOM    829  CA  GLY A 116      -5.684  -7.676  -0.080  1.00 93.82           C  
ATOM    830  C   GLY A 116      -7.095  -7.592   0.514  1.00 93.82           C  
ATOM    831  O   GLY A 116      -7.286  -6.927   1.534  1.00 93.82           O  
ATOM    832  N   ILE A 117      -8.062  -8.353  -0.022  1.00 95.38           N  
ATOM    833  CA  ILE A 117      -9.390  -8.531   0.601  1.00 95.38           C  
ATOM    834  C   ILE A 117      -9.250  -9.142   2.003  1.00 95.38           C  
ATOM    835  CB  ILE A 117     -10.330  -9.405  -0.272  1.00 95.38           C  
ATOM    836  O   ILE A 117      -9.820  -8.624   2.965  1.00 95.38           O  
ATOM    837  CG1 ILE A 117     -10.575  -8.781  -1.662  1.00 95.38           C  
ATOM    838  CG2 ILE A 117     -11.673  -9.648   0.450  1.00 95.38           C  
ATOM    839  CD1 ILE A 117     -11.312  -9.682  -2.659  1.00 95.38           C  
ATOM    840  N   GLY A 118      -8.483 -10.228   2.139  1.00 96.32           N  
ATOM    841  CA  GLY A 118      -8.243 -10.878   3.430  1.00 96.32           C  
ATOM    842  C   GLY A 118      -7.634  -9.916   4.453  1.00 96.32           C  
ATOM    843  O   GLY A 118      -8.155  -9.770   5.564  1.00 96.32           O  
ATOM    844  N   ALA A 119      -6.592  -9.188   4.045  1.00 93.85           N  
ATOM    845  CA  ALA A 119      -5.922  -8.173   4.852  1.00 93.85           C  
ATOM    846  C   ALA A 119      -6.878  -7.063   5.311  1.00 93.85           C  
ATOM    847  CB  ALA A 119      -4.758  -7.621   4.027  1.00 93.85           C  
ATOM    848  O   ALA A 119      -6.907  -6.716   6.495  1.00 93.85           O  
ATOM    849  N   ALA A 120      -7.728  -6.562   4.411  1.00 90.41           N  
ATOM    850  CA  ALA A 120      -8.701  -5.516   4.719  1.00 90.41           C  
ATOM    851  C   ALA A 120      -9.715  -5.937   5.787  1.00 90.41           C  
ATOM    852  CB  ALA A 120      -9.439  -5.147   3.435  1.00 90.41           C  
ATOM    853  O   ALA A 120     -10.217  -5.092   6.526  1.00 90.41           O  
ATOM    854  N   LEU A 121     -10.015  -7.233   5.887  1.00 93.29           N  
ATOM    855  CA  LEU A 121     -10.920  -7.775   6.895  1.00 93.29           C  
ATOM    856  C   LEU A 121     -10.218  -7.938   8.249  1.00 93.29           C  
ATOM    857  CB  LEU A 121     -11.493  -9.107   6.381  1.00 93.29           C  
ATOM    858  O   LEU A 121     -10.720  -7.454   9.270  1.00 93.29           O  
ATOM    859  CG  LEU A 121     -12.409  -9.004   5.150  1.00 93.29           C  
ATOM    860  CD1 LEU A 121     -12.758 -10.411   4.663  1.00 93.29           C  
ATOM    861  CD2 LEU A 121     -13.708  -8.258   5.444  1.00 93.29           C  
ATOM    862  N   PHE A 122      -9.061  -8.605   8.293  1.00 93.22           N  
ATOM    863  CA  PHE A 122      -8.472  -8.982   9.581  1.00 93.22           C  
ATOM    864  C   PHE A 122      -7.642  -7.870  10.233  1.00 93.22           C  
ATOM    865  CB  PHE A 122      -7.718 -10.315   9.484  1.00 93.22           C  
ATOM    866  O   PHE A 122      -7.627  -7.779  11.461  1.00 93.22           O  
ATOM    867  CG  PHE A 122      -6.296 -10.213   8.984  1.00 93.22           C  
ATOM    868  CD1 PHE A 122      -5.964 -10.615   7.679  1.00 93.22           C  
ATOM    869  CD2 PHE A 122      -5.294  -9.733   9.846  1.00 93.22           C  
ATOM    870  CE1 PHE A 122      -4.636 -10.523   7.235  1.00 93.22           C  
ATOM    871  CE2 PHE A 122      -3.977  -9.612   9.394  1.00 93.22           C  
ATOM    872  CZ  PHE A 122      -3.649 -10.025   8.097  1.00 93.22           C  
ATOM    873  N   MET A 123      -6.982  -7.002   9.464  1.00 90.38           N  
ATOM    874  CA  MET A 123      -6.123  -5.948  10.017  1.00 90.38           C  
ATOM    875  C   MET A 123      -6.894  -4.949  10.903  1.00 90.38           C  
ATOM    876  CB  MET A 123      -5.337  -5.257   8.891  1.00 90.38           C  
ATOM    877  O   MET A 123      -6.525  -4.794  12.070  1.00 90.38           O  
ATOM    878  CG  MET A 123      -4.261  -6.194   8.325  1.00 90.38           C  
ATOM    879  SD  MET A 123      -3.342  -5.538   6.911  1.00 90.38           S  
ATOM    880  CE  MET A 123      -2.211  -4.376   7.695  1.00 90.38           C  
ATOM    881  N   PRO A 124      -8.001  -4.320  10.455  1.00 83.23           N  
ATOM    882  CA  PRO A 124      -8.771  -3.432  11.330  1.00 83.23           C  
ATOM    883  C   PRO A 124      -9.433  -4.204  12.480  1.00 83.23           C  
ATOM    884  CB  PRO A 124      -9.797  -2.754  10.420  1.00 83.23           C  
ATOM    885  O   PRO A 124      -9.498  -3.706  13.604  1.00 83.23           O  
ATOM    886  CG  PRO A 124     -10.004  -3.764   9.296  1.00 83.23           C  
ATOM    887  CD  PRO A 124      -8.625  -4.402   9.139  1.00 83.23           C  
ATOM    888  N   SER A 125      -9.859  -5.449  12.232  1.00 88.33           N  
ATOM    889  CA  SER A 125     -10.411  -6.322  13.272  1.00 88.33           C  
ATOM    890  C   SER A 125      -9.407  -6.585  14.396  1.00 88.33           C  
ATOM    891  CB  SER A 125     -10.841  -7.668  12.688  1.00 88.33           C  
ATOM    892  O   SER A 125      -9.807  -6.646  15.559  1.00 88.33           O  
ATOM    893  OG  SER A 125     -11.842  -7.515  11.709  1.00 88.33           O  
ATOM    894  N   SER A 126      -8.114  -6.707  14.073  1.00 88.17           N  
ATOM    895  CA  SER A 126      -7.051  -6.923  15.058  1.00 88.17           C  
ATOM    896  C   SER A 126      -6.940  -5.756  16.032  1.00 88.17           C  
ATOM    897  CB  SER A 126      -5.705  -7.231  14.373  1.00 88.17           C  
ATOM    898  O   SER A 126      -6.871  -5.983  17.238  1.00 88.17           O  
ATOM    899  OG  SER A 126      -4.630  -6.420  14.807  1.00 88.17           O  
ATOM    900  N   LEU A 127      -6.983  -4.518  15.538  1.00 82.29           N  
ATOM    901  CA  LEU A 127      -6.939  -3.329  16.390  1.00 82.29           C  
ATOM    902  C   LEU A 127      -8.163  -3.262  17.307  1.00 82.29           C  
ATOM    903  CB  LEU A 127      -6.846  -2.072  15.510  1.00 82.29           C  
ATOM    904  O   LEU A 127      -8.023  -3.014  18.505  1.00 82.29           O  
ATOM    905  CG  LEU A 127      -5.505  -1.914  14.773  1.00 82.29           C  
ATOM    906  CD1 LEU A 127      -5.615  -0.768  13.768  1.00 82.29           C  
ATOM    907  CD2 LEU A 127      -4.364  -1.584  15.733  1.00 82.29           C  
ATOM    908  N   SER A 128      -9.353  -3.547  16.772  1.00 81.70           N  
ATOM    909  CA  SER A 128     -10.585  -3.581  17.567  1.00 81.70           C  
ATOM    910  C   SER A 128     -10.561  -4.676  18.639  1.00 81.70           C  
ATOM    911  CB  SER A 128     -11.803  -3.770  16.658  1.00 81.70           C  
ATOM    912  O   SER A 128     -11.037  -4.451  19.750  1.00 81.70           O  
ATOM    913  OG  SER A 128     -11.972  -2.639  15.828  1.00 81.70           O  
ATOM    914  N   LEU A 129      -9.997  -5.849  18.336  1.00 87.19           N  
ATOM    915  CA  LEU A 129      -9.826  -6.935  19.307  1.00 87.19           C  
ATOM    916  C   LEU A 129      -8.832  -6.558  20.402  1.00 87.19           C  
ATOM    917  CB  LEU A 129      -9.369  -8.212  18.584  1.00 87.19           C  
ATOM    918  O   LEU A 129      -9.140  -6.742  21.576  1.00 87.19           O  
ATOM    919  CG  LEU A 129     -10.523  -8.893  17.845  1.00 87.19           C  
ATOM    920  CD1 LEU A 129      -9.998  -9.785  16.728  1.00 87.19           C  
ATOM    921  CD2 LEU A 129     -11.379  -9.725  18.804  1.00 87.19           C  
ATOM    922  N   LEU A 130      -7.690  -5.972  20.034  1.00 84.96           N  
ATOM    923  CA  LEU A 130      -6.699  -5.518  21.004  1.00 84.96           C  
ATOM    924  C   LEU A 130      -7.309  -4.464  21.938  1.00 84.96           C  
ATOM    925  CB  LEU A 130      -5.462  -4.976  20.263  1.00 84.96           C  
ATOM    926  O   LEU A 130      -7.187  -4.572  23.154  1.00 84.96           O  
ATOM    927  CG  LEU A 130      -4.213  -4.908  21.163  1.00 84.96           C  
ATOM    928  CD1 LEU A 130      -3.571  -6.284  21.350  1.00 84.96           C  
ATOM    929  CD2 LEU A 130      -3.163  -3.993  20.544  1.00 84.96           C  
ATOM    930  N   ALA A 131      -8.037  -3.488  21.389  1.00 81.26           N  
ATOM    931  CA  ALA A 131      -8.708  -2.464  22.186  1.00 81.26           C  
ATOM    932  C   ALA A 131      -9.770  -3.043  23.134  1.00 81.26           C  
ATOM    933  CB  ALA A 131      -9.345  -1.440  21.242  1.00 81.26           C  
ATOM    934  O   ALA A 131      -9.893  -2.576  24.263  1.00 81.26           O  
ATOM    935  N   ALA A 132     -10.532  -4.044  22.685  1.00 82.55           N  
ATOM    936  CA  ALA A 132     -11.578  -4.675  23.487  1.00 82.55           C  
ATOM    937  C   ALA A 132     -11.025  -5.591  24.592  1.00 82.55           C  
ATOM    938  CB  ALA A 132     -12.507  -5.443  22.541  1.00 82.55           C  
ATOM    939  O   ALA A 132     -11.708  -5.817  25.588  1.00 82.55           O  
ATOM    940  N   SER A 133      -9.809  -6.119  24.430  1.00 85.77           N  
ATOM    941  CA  SER A 133      -9.171  -6.995  25.418  1.00 85.77           C  
ATOM    942  C   SER A 133      -8.525  -6.254  26.590  1.00 85.77           C  
ATOM    943  CB  SER A 133      -8.136  -7.885  24.729  1.00 85.77           C  
ATOM    944  O   SER A 133      -8.294  -6.876  27.623  1.00 85.77           O  
ATOM    945  OG  SER A 133      -8.805  -8.806  23.887  1.00 85.77           O  
ATOM    946  N   TYR A 134      -8.260  -4.949  26.467  1.00 80.73           N  
ATOM    947  CA  TYR A 134      -7.640  -4.144  27.523  1.00 80.73           C  
ATOM    948  C   TYR A 134      -8.511  -2.938  27.871  1.00 80.73           C  
ATOM    949  CB  TYR A 134      -6.231  -3.721  27.101  1.00 80.73           C  
ATOM    950  O   TYR A 134      -8.521  -1.933  27.160  1.00 80.73           O  
ATOM    951  CG  TYR A 134      -5.285  -4.885  26.898  1.00 80.73           C  
ATOM    952  CD1 TYR A 134      -4.642  -5.475  28.002  1.00 80.73           C  
ATOM    953  CD2 TYR A 134      -5.054  -5.374  25.601  1.00 80.73           C  
ATOM    954  CE1 TYR A 134      -3.728  -6.524  27.799  1.00 80.73           C  
ATOM    955  CE2 TYR A 134      -4.165  -6.437  25.391  1.00 80.73           C  
ATOM    956  OH  TYR A 134      -2.469  -7.838  26.255  1.00 80.73           O  
ATOM    957  CZ  TYR A 134      -3.480  -6.982  26.489  1.00 80.73           C  
ATOM    958  N   LEU A 135      -9.243  -3.052  28.983  1.00 78.72           N  
ATOM    959  CA  LEU A 135     -10.127  -1.992  29.476  1.00 78.72           C  
ATOM    960  C   LEU A 135      -9.348  -0.821  30.088  1.00 78.72           C  
ATOM    961  CB  LEU A 135     -11.121  -2.580  30.494  1.00 78.72           C  
ATOM    962  O   LEU A 135      -9.736   0.328  29.891  1.00 78.72           O  
ATOM    963  CG  LEU A 135     -12.095  -3.622  29.915  1.00 78.72           C  
ATOM    964  CD1 LEU A 135     -12.956  -4.195  31.038  1.00 78.72           C  
ATOM    965  CD2 LEU A 135     -13.027  -3.026  28.856  1.00 78.72           C  
ATOM    966  N   ASP A 136      -8.244  -1.104  30.786  1.00 84.52           N  
ATOM    967  CA  ASP A 136      -7.363  -0.070  31.330  1.00 84.52           C  
ATOM    968  C   ASP A 136      -6.625   0.669  30.204  1.00 84.52           C  
ATOM    969  CB  ASP A 136      -6.381  -0.671  32.345  1.00 84.52           C  
ATOM    970  O   ASP A 136      -5.969   0.056  29.356  1.00 84.52           O  
ATOM    971  CG  ASP A 136      -5.399   0.403  32.818  1.00 84.52           C  
ATOM    972  OD1 ASP A 136      -5.849   1.369  33.464  1.00 84.52           O  
ATOM    973  OD2 ASP A 136      -4.215   0.331  32.418  1.00 84.52           O  
ATOM    974  N   GLU A 137      -6.710   2.001  30.199  1.00 74.10           N  
ATOM    975  CA  GLU A 137      -6.150   2.818  29.120  1.00 74.10           C  
ATOM    976  C   GLU A 137      -4.624   2.730  29.043  1.00 74.10           C  
ATOM    977  CB  GLU A 137      -6.545   4.291  29.272  1.00 74.10           C  
ATOM    978  O   GLU A 137      -4.071   2.704  27.939  1.00 74.10           O  
ATOM    979  CG  GLU A 137      -8.054   4.530  29.152  1.00 74.10           C  
ATOM    980  CD  GLU A 137      -8.354   5.972  28.730  1.00 74.10           C  
ATOM    981  OE1 GLU A 137      -9.230   6.113  27.844  1.00 74.10           O  
ATOM    982  OE2 GLU A 137      -7.647   6.889  29.202  1.00 74.10           O  
ATOM    983  N   ARG A 138      -3.935   2.649  30.191  1.00 75.35           N  
ATOM    984  CA  ARG A 138      -2.467   2.560  30.237  1.00 75.35           C  
ATOM    985  C   ARG A 138      -1.990   1.207  29.724  1.00 75.35           C  
ATOM    986  CB  ARG A 138      -1.949   2.802  31.662  1.00 75.35           C  
ATOM    987  O   ARG A 138      -1.068   1.154  28.906  1.00 75.35           O  
ATOM    988  CG  ARG A 138      -2.147   4.245  32.141  1.00 75.35           C  
ATOM    989  CD  ARG A 138      -1.580   4.380  33.558  1.00 75.35           C  
ATOM    990  NE  ARG A 138      -1.704   5.758  34.069  1.00 75.35           N  
ATOM    991  NH1 ARG A 138      -1.059   5.323  36.228  1.00 75.35           N  
ATOM    992  NH2 ARG A 138      -1.618   7.401  35.645  1.00 75.35           N  
ATOM    993  CZ  ARG A 138      -1.459   6.153  35.305  1.00 75.35           C  
ATOM    994  N   ALA A 139      -2.634   0.123  30.150  1.00 80.45           N  
ATOM    995  CA  ALA A 139      -2.374  -1.218  29.647  1.00 80.45           C  
ATOM    996  C   ALA A 139      -2.634  -1.289  28.138  1.00 80.45           C  
ATOM    997  CB  ALA A 139      -3.241  -2.221  30.416  1.00 80.45           C  
ATOM    998  O   ALA A 139      -1.771  -1.747  27.390  1.00 80.45           O  
ATOM    999  N   ARG A 140      -3.768  -0.755  27.671  1.00 77.40           N  
ATOM   1000  CA  ARG A 140      -4.114  -0.706  26.246  1.00 77.40           C  
ATOM   1001  C   ARG A 140      -3.069   0.056  25.429  1.00 77.40           C  
ATOM   1002  CB  ARG A 140      -5.520  -0.107  26.114  1.00 77.40           C  
ATOM   1003  O   ARG A 140      -2.609  -0.457  24.411  1.00 77.40           O  
ATOM   1004  CG  ARG A 140      -6.028  -0.146  24.669  1.00 77.40           C  
ATOM   1005  CD  ARG A 140      -7.485   0.317  24.567  1.00 77.40           C  
ATOM   1006  NE  ARG A 140      -7.647   1.745  24.919  1.00 77.40           N  
ATOM   1007  NH1 ARG A 140      -9.847   1.633  25.540  1.00 77.40           N  
ATOM   1008  NH2 ARG A 140      -8.767   3.588  25.669  1.00 77.40           N  
ATOM   1009  CZ  ARG A 140      -8.751   2.317  25.369  1.00 77.40           C  
ATOM   1010  N   ALA A 141      -2.646   1.236  25.882  1.00 71.07           N  
ATOM   1011  CA  ALA A 141      -1.606   2.022  25.217  1.00 71.07           C  
ATOM   1012  C   ALA A 141      -0.262   1.272  25.153  1.00 71.07           C  
ATOM   1013  CB  ALA A 141      -1.467   3.365  25.942  1.00 71.07           C  
ATOM   1014  O   ALA A 141       0.369   1.228  24.097  1.00 71.07           O  
ATOM   1015  N   ARG A 142       0.148   0.616  26.249  1.00 76.30           N  
ATOM   1016  CA  ARG A 142       1.367  -0.212  26.286  1.00 76.30           C  
ATOM   1017  C   ARG A 142       1.307  -1.360  25.276  1.00 76.30           C  
ATOM   1018  CB  ARG A 142       1.580  -0.728  27.718  1.00 76.30           C  
ATOM   1019  O   ARG A 142       2.291  -1.622  24.588  1.00 76.30           O  
ATOM   1020  CG  ARG A 142       2.891  -1.514  27.868  1.00 76.30           C  
ATOM   1021  CD  ARG A 142       3.086  -1.951  29.323  1.00 76.30           C  
ATOM   1022  NE  ARG A 142       4.363  -2.670  29.502  1.00 76.30           N  
ATOM   1023  NH1 ARG A 142       4.408  -2.647  31.799  1.00 76.30           N  
ATOM   1024  NH2 ARG A 142       6.094  -3.578  30.675  1.00 76.30           N  
ATOM   1025  CZ  ARG A 142       4.946  -2.961  30.652  1.00 76.30           C  
ATOM   1026  N   MET A 143       0.160  -2.025  25.170  1.00 81.17           N  
ATOM   1027  CA  MET A 143      -0.029  -3.152  24.253  1.00 81.17           C  
ATOM   1028  C   MET A 143      -0.073  -2.700  22.795  1.00 81.17           C  
ATOM   1029  CB  MET A 143      -1.287  -3.934  24.644  1.00 81.17           C  
ATOM   1030  O   MET A 143       0.546  -3.345  21.952  1.00 81.17           O  
ATOM   1031  CG  MET A 143      -1.099  -4.557  26.030  1.00 81.17           C  
ATOM   1032  SD  MET A 143       0.181  -5.831  26.153  1.00 81.17           S  
ATOM   1033  CE  MET A 143       0.294  -5.934  27.956  1.00 81.17           C  
ATOM   1034  N   PHE A 144      -0.698  -1.557  22.497  1.00 75.86           N  
ATOM   1035  CA  PHE A 144      -0.587  -0.927  21.178  1.00 75.86           C  
ATOM   1036  C   PHE A 144       0.862  -0.584  20.825  1.00 75.86           C  
ATOM   1037  CB  PHE A 144      -1.450   0.341  21.102  1.00 75.86           C  
ATOM   1038  O   PHE A 144       1.277  -0.832  19.696  1.00 75.86           O  
ATOM   1039  CG  PHE A 144      -2.903   0.087  20.762  1.00 75.86           C  
ATOM   1040  CD1 PHE A 144      -3.233  -0.583  19.569  1.00 75.86           C  
ATOM   1041  CD2 PHE A 144      -3.929   0.552  21.606  1.00 75.86           C  
ATOM   1042  CE1 PHE A 144      -4.578  -0.838  19.257  1.00 75.86           C  
ATOM   1043  CE2 PHE A 144      -5.276   0.334  21.264  1.00 75.86           C  
ATOM   1044  CZ  PHE A 144      -5.598  -0.371  20.095  1.00 75.86           C  
ATOM   1045  N   GLY A 145       1.642  -0.069  21.781  1.00 71.08           N  
ATOM   1046  CA  GLY A 145       3.064   0.214  21.581  1.00 71.08           C  
ATOM   1047  C   GLY A 145       3.868  -1.037  21.214  1.00 71.08           C  
ATOM   1048  O   GLY A 145       4.613  -1.023  20.236  1.00 71.08           O  
ATOM   1049  N   LEU A 146       3.673  -2.141  21.942  1.00 81.64           N  
ATOM   1050  CA  LEU A 146       4.326  -3.422  21.640  1.00 81.64           C  
ATOM   1051  C   LEU A 146       3.890  -3.994  20.287  1.00 81.64           C  
ATOM   1052  CB  LEU A 146       4.017  -4.438  22.752  1.00 81.64           C  
ATOM   1053  O   LEU A 146       4.726  -4.442  19.505  1.00 81.64           O  
ATOM   1054  CG  LEU A 146       4.735  -4.170  24.083  1.00 81.64           C  
ATOM   1055  CD1 LEU A 146       4.180  -5.107  25.157  1.00 81.64           C  
ATOM   1056  CD2 LEU A 146       6.243  -4.409  23.973  1.00 81.64           C  
ATOM   1057  N   TRP A 147       2.591  -3.948  19.994  1.00 82.75           N  
ATOM   1058  CA  TRP A 147       2.045  -4.370  18.708  1.00 82.75           C  
ATOM   1059  C   TRP A 147       2.662  -3.571  17.550  1.00 82.75           C  
ATOM   1060  CB  TRP A 147       0.521  -4.219  18.762  1.00 82.75           C  
ATOM   1061  O   TRP A 147       3.153  -4.157  16.586  1.00 82.75           O  
ATOM   1062  CG  TRP A 147      -0.165  -4.473  17.469  1.00 82.75           C  
ATOM   1063  CD1 TRP A 147      -0.574  -5.674  16.999  1.00 82.75           C  
ATOM   1064  CD2 TRP A 147      -0.462  -3.496  16.433  1.00 82.75           C  
ATOM   1065  CE2 TRP A 147      -1.046  -4.188  15.341  1.00 82.75           C  
ATOM   1066  CE3 TRP A 147      -0.276  -2.101  16.299  1.00 82.75           C  
ATOM   1067  NE1 TRP A 147      -1.112  -5.508  15.737  1.00 82.75           N  
ATOM   1068  CH2 TRP A 147      -1.177  -2.146  14.036  1.00 82.75           C  
ATOM   1069  CZ2 TRP A 147      -1.412  -3.520  14.175  1.00 82.75           C  
ATOM   1070  CZ3 TRP A 147      -0.614  -1.434  15.106  1.00 82.75           C  
ATOM   1071  N   ALA A 148       2.721  -2.242  17.673  1.00 69.27           N  
ATOM   1072  CA  ALA A 148       3.294  -1.368  16.654  1.00 69.27           C  
ATOM   1073  C   ALA A 148       4.798  -1.619  16.461  1.00 69.27           C  
ATOM   1074  CB  ALA A 148       3.010   0.087  17.046  1.00 69.27           C  
ATOM   1075  O   ALA A 148       5.279  -1.602  15.326  1.00 69.27           O  
ATOM   1076  N   ALA A 149       5.535  -1.898  17.541  1.00 73.60           N  
ATOM   1077  CA  ALA A 149       6.953  -2.240  17.473  1.00 73.60           C  
ATOM   1078  C   ALA A 149       7.189  -3.546  16.695  1.00 73.60           C  
ATOM   1079  CB  ALA A 149       7.510  -2.311  18.899  1.00 73.60           C  
ATOM   1080  O   ALA A 149       8.042  -3.580  15.809  1.00 73.60           O  
ATOM   1081  N   LEU A 150       6.394  -4.589  16.961  1.00 80.74           N  
ATOM   1082  CA  LEU A 150       6.471  -5.866  16.239  1.00 80.74           C  
ATOM   1083  C   LEU A 150       6.169  -5.700  14.746  1.00 80.74           C  
ATOM   1084  CB  LEU A 150       5.486  -6.873  16.863  1.00 80.74           C  
ATOM   1085  O   LEU A 150       6.910  -6.206  13.905  1.00 80.74           O  
ATOM   1086  CG  LEU A 150       5.911  -7.402  18.242  1.00 80.74           C  
ATOM   1087  CD1 LEU A 150       4.753  -8.173  18.876  1.00 80.74           C  
ATOM   1088  CD2 LEU A 150       7.116  -8.341  18.148  1.00 80.74           C  
ATOM   1089  N   VAL A 151       5.111  -4.956  14.414  1.00 74.44           N  
ATOM   1090  CA  VAL A 151       4.739  -4.678  13.019  1.00 74.44           C  
ATOM   1091  C   VAL A 151       5.830  -3.874  12.309  1.00 74.44           C  
ATOM   1092  CB  VAL A 151       3.379  -3.957  12.967  1.00 74.44           C  
ATOM   1093  O   VAL A 151       6.175  -4.179  11.172  1.00 74.44           O  
ATOM   1094  CG1 VAL A 151       3.026  -3.486  11.552  1.00 74.44           C  
ATOM   1095  CG2 VAL A 151       2.260  -4.907  13.415  1.00 74.44           C  
ATOM   1096  N   SER A 152       6.422  -2.886  12.979  1.00 66.11           N  
ATOM   1097  CA  SER A 152       7.498  -2.073  12.399  1.00 66.11           C  
ATOM   1098  C   SER A 152       8.770  -2.888  12.160  1.00 66.11           C  
ATOM   1099  CB  SER A 152       7.814  -0.877  13.299  1.00 66.11           C  
ATOM   1100  O   SER A 152       9.410  -2.737  11.119  1.00 66.11           O  
ATOM   1101  OG  SER A 152       6.654  -0.095  13.502  1.00 66.11           O  
ATOM   1102  N   ALA A 153       9.117  -3.787  13.087  1.00 75.21           N  
ATOM   1103  CA  ALA A 153      10.235  -4.709  12.912  1.00 75.21           C  
ATOM   1104  C   ALA A 153      10.017  -5.628  11.700  1.00 75.21           C  
ATOM   1105  CB  ALA A 153      10.419  -5.507  14.207  1.00 75.21           C  
ATOM   1106  O   ALA A 153      10.940  -5.831  10.915  1.00 75.21           O  
ATOM   1107  N   ALA A 154       8.788  -6.116  11.500  1.00 77.74           N  
ATOM   1108  CA  ALA A 154       8.425  -6.915  10.333  1.00 77.74           C  
ATOM   1109  C   ALA A 154       8.627  -6.154   9.017  1.00 77.74           C  
ATOM   1110  CB  ALA A 154       6.970  -7.350  10.481  1.00 77.74           C  
ATOM   1111  O   ALA A 154       9.243  -6.686   8.098  1.00 77.74           O  
ATOM   1112  N   SER A 155       8.172  -4.896   8.947  1.00 69.11           N  
ATOM   1113  CA  SER A 155       8.374  -4.045   7.766  1.00 69.11           C  
ATOM   1114  C   SER A 155       9.853  -3.866   7.427  1.00 69.11           C  
ATOM   1115  CB  SER A 155       7.820  -2.633   7.987  1.00 69.11           C  
ATOM   1116  O   SER A 155      10.225  -3.874   6.257  1.00 69.11           O  
ATOM   1117  OG  SER A 155       6.444  -2.616   8.286  1.00 69.11           O  
ATOM   1118  N   ALA A 156      10.698  -3.677   8.445  1.00 67.24           N  
ATOM   1119  CA  ALA A 156      12.124  -3.423   8.263  1.00 67.24           C  
ATOM   1120  C   ALA A 156      12.901  -4.687   7.865  1.00 67.24           C  
ATOM   1121  CB  ALA A 156      12.668  -2.819   9.563  1.00 67.24           C  
ATOM   1122  O   ALA A 156      13.795  -4.625   7.025  1.00 67.24           O  
ATOM   1123  N   LEU A 157      12.558  -5.833   8.459  1.00 76.93           N  
ATOM   1124  CA  LEU A 157      13.209  -7.116   8.179  1.00 76.93           C  
ATOM   1125  C   LEU A 157      12.701  -7.775   6.892  1.00 76.93           C  
ATOM   1126  CB  LEU A 157      13.011  -8.049   9.383  1.00 76.93           C  
ATOM   1127  O   LEU A 157      13.371  -8.661   6.364  1.00 76.93           O  
ATOM   1128  CG  LEU A 157      13.744  -7.596  10.658  1.00 76.93           C  
ATOM   1129  CD1 LEU A 157      13.311  -8.479  11.828  1.00 76.93           C  
ATOM   1130  CD2 LEU A 157      15.265  -7.694  10.514  1.00 76.93           C  
ATOM   1131  N   GLY A 158      11.547  -7.337   6.386  1.00 76.75           N  
ATOM   1132  CA  GLY A 158      10.890  -7.865   5.197  1.00 76.75           C  
ATOM   1133  C   GLY A 158      11.829  -8.081   4.012  1.00 76.75           C  
ATOM   1134  O   GLY A 158      11.962  -9.222   3.580  1.00 76.75           O  
ATOM   1135  N   PRO A 159      12.550  -7.057   3.519  1.00 75.20           N  
ATOM   1136  CA  PRO A 159      13.435  -7.234   2.371  1.00 75.20           C  
ATOM   1137  C   PRO A 159      14.540  -8.276   2.585  1.00 75.20           C  
ATOM   1138  CB  PRO A 159      14.013  -5.846   2.079  1.00 75.20           C  
ATOM   1139  O   PRO A 159      14.833  -9.059   1.684  1.00 75.20           O  
ATOM   1140  CG  PRO A 159      12.933  -4.904   2.611  1.00 75.20           C  
ATOM   1141  CD  PRO A 159      12.416  -5.645   3.842  1.00 75.20           C  
ATOM   1142  N   PHE A 160      15.118  -8.331   3.788  1.00 77.44           N  
ATOM   1143  CA  PHE A 160      16.146  -9.316   4.127  1.00 77.44           C  
ATOM   1144  C   PHE A 160      15.574 -10.739   4.153  1.00 77.44           C  
ATOM   1145  CB  PHE A 160      16.781  -8.940   5.473  1.00 77.44           C  
ATOM   1146  O   PHE A 160      16.111 -11.634   3.502  1.00 77.44           O  
ATOM   1147  CG  PHE A 160      17.782  -9.964   5.970  1.00 77.44           C  
ATOM   1148  CD1 PHE A 160      17.419 -10.884   6.972  1.00 77.44           C  
ATOM   1149  CD2 PHE A 160      19.064 -10.027   5.394  1.00 77.44           C  
ATOM   1150  CE1 PHE A 160      18.338 -11.858   7.401  1.00 77.44           C  
ATOM   1151  CE2 PHE A 160      19.982 -11.000   5.823  1.00 77.44           C  
ATOM   1152  CZ  PHE A 160      19.620 -11.915   6.827  1.00 77.44           C  
ATOM   1153  N   ILE A 161      14.454 -10.941   4.854  1.00 83.42           N  
ATOM   1154  CA  ILE A 161      13.778 -12.244   4.931  1.00 83.42           C  
ATOM   1155  C   ILE A 161      13.328 -12.687   3.534  1.00 83.42           C  
ATOM   1156  CB  ILE A 161      12.600 -12.183   5.932  1.00 83.42           C  
ATOM   1157  O   ILE A 161      13.541 -13.836   3.159  1.00 83.42           O  
ATOM   1158  CG1 ILE A 161      13.140 -11.960   7.365  1.00 83.42           C  
ATOM   1159  CG2 ILE A 161      11.760 -13.475   5.867  1.00 83.42           C  
ATOM   1160  CD1 ILE A 161      12.062 -11.645   8.409  1.00 83.42           C  
ATOM   1161  N   GLY A 162      12.761 -11.771   2.749  1.00 79.42           N  
ATOM   1162  CA  GLY A 162      12.340 -12.016   1.372  1.00 79.42           C  
ATOM   1163  C   GLY A 162      13.502 -12.446   0.486  1.00 79.42           C  
ATOM   1164  O   GLY A 162      13.387 -13.455  -0.199  1.00 79.42           O  
ATOM   1165  N   GLY A 163      14.638 -11.748   0.555  1.00 74.93           N  
ATOM   1166  CA  GLY A 163      15.840 -12.113  -0.197  1.00 74.93           C  
ATOM   1167  C   GLY A 163      16.342 -13.519   0.137  1.00 74.93           C  
ATOM   1168  O   GLY A 163      16.575 -14.315  -0.768  1.00 74.93           O  
ATOM   1169  N   VAL A 164      16.428 -13.860   1.428  1.00 83.26           N  
ATOM   1170  CA  VAL A 164      16.833 -15.204   1.879  1.00 83.26           C  
ATOM   1171  C   VAL A 164      15.857 -16.278   1.386  1.00 83.26           C  
ATOM   1172  CB  VAL A 164      16.958 -15.240   3.416  1.00 83.26           C  
ATOM   1173  O   VAL A 164      16.283 -17.313   0.879  1.00 83.26           O  
ATOM   1174  CG1 VAL A 164      17.175 -16.657   3.964  1.00 83.26           C  
ATOM   1175  CG2 VAL A 164      18.144 -14.386   3.885  1.00 83.26           C  
ATOM   1176  N   LEU A 165      14.552 -16.035   1.508  1.00 88.77           N  
ATOM   1177  CA  LEU A 165      13.510 -16.961   1.061  1.00 88.77           C  
ATOM   1178  C   LEU A 165      13.585 -17.219  -0.450  1.00 88.77           C  
ATOM   1179  CB  LEU A 165      12.146 -16.369   1.450  1.00 88.77           C  
ATOM   1180  O   LEU A 165      13.660 -18.375  -0.874  1.00 88.77           O  
ATOM   1181  CG  LEU A 165      11.756 -16.546   2.922  1.00 88.77           C  
ATOM   1182  CD1 LEU A 165      10.414 -15.846   3.137  1.00 88.77           C  
ATOM   1183  CD2 LEU A 165      11.635 -18.024   3.310  1.00 88.77           C  
ATOM   1184  N   VAL A 166      13.627 -16.147  -1.246  1.00 87.08           N  
ATOM   1185  CA  VAL A 166      13.731 -16.224  -2.710  1.00 87.08           C  
ATOM   1186  C   VAL A 166      14.994 -16.980  -3.117  1.00 87.08           C  
ATOM   1187  CB  VAL A 166      13.709 -14.819  -3.346  1.00 87.08           C  
ATOM   1188  O   VAL A 166      14.923 -17.869  -3.962  1.00 87.08           O  
ATOM   1189  CG1 VAL A 166      13.935 -14.860  -4.862  1.00 87.08           C  
ATOM   1190  CG2 VAL A 166      12.364 -14.113  -3.131  1.00 87.08           C  
ATOM   1191  N   GLN A 167      16.129 -16.693  -2.478  1.00 83.24           N  
ATOM   1192  CA  GLN A 167      17.400 -17.340  -2.792  1.00 83.24           C  
ATOM   1193  C   GLN A 167      17.407 -18.843  -2.472  1.00 83.24           C  
ATOM   1194  CB  GLN A 167      18.515 -16.603  -2.036  1.00 83.24           C  
ATOM   1195  O   GLN A 167      17.973 -19.623  -3.234  1.00 83.24           O  
ATOM   1196  CG  GLN A 167      19.905 -17.150  -2.389  1.00 83.24           C  
ATOM   1197  CD  GLN A 167      21.043 -16.353  -1.764  1.00 83.24           C  
ATOM   1198  NE2 GLN A 167      22.273 -16.690  -2.083  1.00 83.24           N  
ATOM   1199  OE1 GLN A 167      20.876 -15.433  -0.982  1.00 83.24           O  
ATOM   1200  N   LEU A 168      16.813 -19.259  -1.349  1.00 91.22           N  
ATOM   1201  CA  LEU A 168      16.861 -20.655  -0.898  1.00 91.22           C  
ATOM   1202  C   LEU A 168      15.797 -21.545  -1.547  1.00 91.22           C  
ATOM   1203  CB  LEU A 168      16.708 -20.699   0.632  1.00 91.22           C  
ATOM   1204  O   LEU A 168      16.032 -22.738  -1.733  1.00 91.22           O  
ATOM   1205  CG  LEU A 168      17.894 -20.121   1.422  1.00 91.22           C  
ATOM   1206  CD1 LEU A 168      17.558 -20.158   2.914  1.00 91.22           C  
ATOM   1207  CD2 LEU A 168      19.185 -20.914   1.208  1.00 91.22           C  
ATOM   1208  N   ALA A 169      14.617 -20.994  -1.831  1.00 93.66           N  
ATOM   1209  CA  ALA A 169      13.441 -21.783  -2.194  1.00 93.66           C  
ATOM   1210  C   ALA A 169      12.591 -21.155  -3.315  1.00 93.66           C  
ATOM   1211  CB  ALA A 169      12.647 -22.046  -0.907  1.00 93.66           C  
ATOM   1212  O   ALA A 169      11.456 -21.582  -3.537  1.00 93.66           O  
ATOM   1213  N   GLY A 170      13.119 -20.155  -4.026  1.00 91.02           N  
ATOM   1214  CA  GLY A 170      12.426 -19.470  -5.116  1.00 91.02           C  
ATOM   1215  C   GLY A 170      11.354 -18.492  -4.635  1.00 91.02           C  
ATOM   1216  O   GLY A 170      11.022 -18.417  -3.450  1.00 91.02           O  
ATOM   1217  N   TRP A 171      10.786 -17.718  -5.561  1.00 93.64           N  
ATOM   1218  CA  TRP A 171       9.826 -16.657  -5.234  1.00 93.64           C  
ATOM   1219  C   TRP A 171       8.538 -17.170  -4.581  1.00 93.64           C  
ATOM   1220  CB  TRP A 171       9.515 -15.837  -6.491  1.00 93.64           C  
ATOM   1221  O   TRP A 171       7.936 -16.454  -3.788  1.00 93.64           O  
ATOM   1222  CG  TRP A 171       8.772 -16.578  -7.556  1.00 93.64           C  
ATOM   1223  CD1 TRP A 171       9.319 -17.191  -8.629  1.00 93.64           C  
ATOM   1224  CD2 TRP A 171       7.334 -16.817  -7.644  1.00 93.64           C  
ATOM   1225  CE2 TRP A 171       7.083 -17.619  -8.795  1.00 93.64           C  
ATOM   1226  CE3 TRP A 171       6.221 -16.445  -6.858  1.00 93.64           C  
ATOM   1227  NE1 TRP A 171       8.325 -17.809  -9.360  1.00 93.64           N  
ATOM   1228  CH2 TRP A 171       4.713 -17.682  -8.324  1.00 93.64           C  
ATOM   1229  CZ2 TRP A 171       5.796 -18.055  -9.136  1.00 93.64           C  
ATOM   1230  CZ3 TRP A 171       4.922 -16.870  -7.196  1.00 93.64           C  
ATOM   1231  N   GLN A 172       8.122 -18.413  -4.840  1.00 96.38           N  
ATOM   1232  CA  GLN A 172       6.915 -18.998  -4.244  1.00 96.38           C  
ATOM   1233  C   GLN A 172       7.007 -19.071  -2.712  1.00 96.38           C  
ATOM   1234  CB  GLN A 172       6.675 -20.415  -4.791  1.00 96.38           C  
ATOM   1235  O   GLN A 172       5.992 -18.987  -2.014  1.00 96.38           O  
ATOM   1236  CG  GLN A 172       6.446 -20.504  -6.308  1.00 96.38           C  
ATOM   1237  CD  GLN A 172       7.716 -20.637  -7.146  1.00 96.38           C  
ATOM   1238  NE2 GLN A 172       7.601 -21.117  -8.365  1.00 96.38           N  
ATOM   1239  OE1 GLN A 172       8.827 -20.339  -6.738  1.00 96.38           O  
ATOM   1240  N   SER A 173       8.225 -19.199  -2.178  1.00 95.81           N  
ATOM   1241  CA  SER A 173       8.481 -19.321  -0.742  1.00 95.81           C  
ATOM   1242  C   SER A 173       8.002 -18.108   0.067  1.00 95.81           C  
ATOM   1243  CB  SER A 173       9.970 -19.558  -0.511  1.00 95.81           C  
ATOM   1244  O   SER A 173       7.560 -18.272   1.206  1.00 95.81           O  
ATOM   1245  OG  SER A 173      10.688 -18.405  -0.868  1.00 95.81           O  
ATOM   1246  N   ILE A 174       7.988 -16.914  -0.538  1.00 93.57           N  
ATOM   1247  CA  ILE A 174       7.524 -15.678   0.108  1.00 93.57           C  
ATOM   1248  C   ILE A 174       6.020 -15.699   0.395  1.00 93.57           C  
ATOM   1249  CB  ILE A 174       7.897 -14.434  -0.726  1.00 93.57           C  
ATOM   1250  O   ILE A 174       5.556 -15.023   1.307  1.00 93.57           O  
ATOM   1251  CG1 ILE A 174       6.875 -14.166  -1.860  1.00 93.57           C  
ATOM   1252  CG2 ILE A 174       9.372 -14.469  -1.164  1.00 93.57           C  
ATOM   1253  CD1 ILE A 174       7.333 -13.200  -2.945  1.00 93.57           C  
ATOM   1254  N   PHE A 175       5.258 -16.485  -0.368  1.00 96.55           N  
ATOM   1255  CA  PHE A 175       3.835 -16.704  -0.133  1.00 96.55           C  
ATOM   1256  C   PHE A 175       3.614 -17.932   0.750  1.00 96.55           C  
ATOM   1257  CB  PHE A 175       3.118 -16.852  -1.478  1.00 96.55           C  
ATOM   1258  O   PHE A 175       2.740 -17.923   1.618  1.00 96.55           O  
ATOM   1259  CG  PHE A 175       3.215 -15.642  -2.381  1.00 96.55           C  
ATOM   1260  CD1 PHE A 175       2.574 -14.445  -2.014  1.00 96.55           C  
ATOM   1261  CD2 PHE A 175       3.943 -15.707  -3.585  1.00 96.55           C  
ATOM   1262  CE1 PHE A 175       2.660 -13.319  -2.847  1.00 96.55           C  
ATOM   1263  CE2 PHE A 175       4.023 -14.577  -4.418  1.00 96.55           C  
ATOM   1264  CZ  PHE A 175       3.381 -13.384  -4.052  1.00 96.55           C  
ATOM   1265  N   LEU A 176       4.432 -18.979   0.581  1.00 96.37           N  
ATOM   1266  CA  LEU A 176       4.348 -20.191   1.399  1.00 96.37           C  
ATOM   1267  C   LEU A 176       4.640 -19.932   2.875  1.00 96.37           C  
ATOM   1268  CB  LEU A 176       5.294 -21.280   0.871  1.00 96.37           C  
ATOM   1269  O   LEU A 176       4.010 -20.577   3.706  1.00 96.37           O  
ATOM   1270  CG  LEU A 176       4.825 -21.942  -0.430  1.00 96.37           C  
ATOM   1271  CD1 LEU A 176       5.928 -22.839  -0.988  1.00 96.37           C  
ATOM   1272  CD2 LEU A 176       3.571 -22.799  -0.219  1.00 96.37           C  
ATOM   1273  N   ILE A 177       5.518 -18.984   3.226  1.00 95.09           N  
ATOM   1274  CA  ILE A 177       5.795 -18.638   4.633  1.00 95.09           C  
ATOM   1275  C   ILE A 177       4.545 -18.139   5.378  1.00 95.09           C  
ATOM   1276  CB  ILE A 177       6.963 -17.630   4.729  1.00 95.09           C  
ATOM   1277  O   ILE A 177       4.404 -18.368   6.582  1.00 95.09           O  
ATOM   1278  CG1 ILE A 177       7.465 -17.555   6.185  1.00 95.09           C  
ATOM   1279  CG2 ILE A 177       6.556 -16.241   4.212  1.00 95.09           C  
ATOM   1280  CD1 ILE A 177       8.768 -16.776   6.375  1.00 95.09           C  
ATOM   1281  N   ASN A 178       3.586 -17.536   4.669  1.00 96.04           N  
ATOM   1282  CA  ASN A 178       2.325 -17.090   5.259  1.00 96.04           C  
ATOM   1283  C   ASN A 178       1.430 -18.264   5.675  1.00 96.04           C  
ATOM   1284  CB  ASN A 178       1.576 -16.208   4.253  1.00 96.04           C  
ATOM   1285  O   ASN A 178       0.587 -18.111   6.554  1.00 96.04           O  
ATOM   1286  CG  ASN A 178       2.313 -14.940   3.870  1.00 96.04           C  
ATOM   1287  ND2 ASN A 178       2.030 -14.451   2.687  1.00 96.04           N  
ATOM   1288  OD1 ASN A 178       3.075 -14.382   4.641  1.00 96.04           O  
ATOM   1289  N   VAL A 179       1.592 -19.444   5.073  1.00 96.31           N  
ATOM   1290  CA  VAL A 179       0.737 -20.607   5.342  1.00 96.31           C  
ATOM   1291  C   VAL A 179       0.937 -21.162   6.759  1.00 96.31           C  
ATOM   1292  CB  VAL A 179       0.879 -21.685   4.251  1.00 96.31           C  
ATOM   1293  O   VAL A 179      -0.049 -21.214   7.498  1.00 96.31           O  
ATOM   1294  CG1 VAL A 179      -0.094 -22.844   4.494  1.00 96.31           C  
ATOM   1295  CG2 VAL A 179       0.595 -21.090   2.865  1.00 96.31           C  
ATOM   1296  N   PRO A 180       2.156 -21.530   7.211  1.00 96.23           N  
ATOM   1297  CA  PRO A 180       2.356 -22.010   8.575  1.00 96.23           C  
ATOM   1298  C   PRO A 180       2.089 -20.913   9.613  1.00 96.23           C  
ATOM   1299  CB  PRO A 180       3.800 -22.523   8.625  1.00 96.23           C  
ATOM   1300  O   PRO A 180       1.445 -21.182  10.629  1.00 96.23           O  
ATOM   1301  CG  PRO A 180       4.515 -21.724   7.540  1.00 96.23           C  
ATOM   1302  CD  PRO A 180       3.424 -21.539   6.494  1.00 96.23           C  
ATOM   1303  N   ILE A 181       2.516 -19.670   9.351  1.00 95.31           N  
ATOM   1304  CA  ILE A 181       2.297 -18.540  10.268  1.00 95.31           C  
ATOM   1305  C   ILE A 181       0.800 -18.250  10.405  1.00 95.31           C  
ATOM   1306  CB  ILE A 181       3.075 -17.288   9.797  1.00 95.31           C  
ATOM   1307  O   ILE A 181       0.276 -18.143  11.515  1.00 95.31           O  
ATOM   1308  CG1 ILE A 181       4.596 -17.567   9.826  1.00 95.31           C  
ATOM   1309  CG2 ILE A 181       2.733 -16.075  10.686  1.00 95.31           C  
ATOM   1310  CD1 ILE A 181       5.453 -16.416   9.285  1.00 95.31           C  
ATOM   1311  N   GLY A 182       0.096 -18.166   9.281  1.00 95.38           N  
ATOM   1312  CA  GLY A 182      -1.328 -17.887   9.240  1.00 95.38           C  
ATOM   1313  C   GLY A 182      -2.164 -19.011   9.837  1.00 95.38           C  
ATOM   1314  O   GLY A 182      -3.098 -18.720  10.577  1.00 95.38           O  
ATOM   1315  N   ALA A 183      -1.802 -20.280   9.618  1.00 95.96           N  
ATOM   1316  CA  ALA A 183      -2.453 -21.418  10.269  1.00 95.96           C  
ATOM   1317  C   ALA A 183      -2.285 -21.371  11.798  1.00 95.96           C  
ATOM   1318  CB  ALA A 183      -1.890 -22.717   9.681  1.00 95.96           C  
ATOM   1319  O   ALA A 183      -3.269 -21.508  12.532  1.00 95.96           O  
ATOM   1320  N   ALA A 184      -1.068 -21.105  12.286  1.00 95.69           N  
ATOM   1321  CA  ALA A 184      -0.806 -20.940  13.714  1.00 95.69           C  
ATOM   1322  C   ALA A 184      -1.615 -19.773  14.305  1.00 95.69           C  
ATOM   1323  CB  ALA A 184       0.701 -20.748  13.921  1.00 95.69           C  
ATOM   1324  O   ALA A 184      -2.242 -19.920  15.360  1.00 95.69           O  
ATOM   1325  N   ALA A 185      -1.667 -18.639  13.602  1.00 94.69           N  
ATOM   1326  CA  ALA A 185      -2.454 -17.480  14.004  1.00 94.69           C  
ATOM   1327  C   ALA A 185      -3.964 -17.777  13.994  1.00 94.69           C  
ATOM   1328  CB  ALA A 185      -2.076 -16.299  13.106  1.00 94.69           C  
ATOM   1329  O   ALA A 185      -4.650 -17.398  14.937  1.00 94.69           O  
ATOM   1330  N   LEU A 186      -4.484 -18.514  13.006  1.00 95.68           N  
ATOM   1331  CA  LEU A 186      -5.891 -18.929  12.916  1.00 95.68           C  
ATOM   1332  C   LEU A 186      -6.308 -19.824  14.081  1.00 95.68           C  
ATOM   1333  CB  LEU A 186      -6.124 -19.675  11.584  1.00 95.68           C  
ATOM   1334  O   LEU A 186      -7.317 -19.559  14.739  1.00 95.68           O  
ATOM   1335  CG  LEU A 186      -6.998 -18.886  10.599  1.00 95.68           C  
ATOM   1336  CD1 LEU A 186      -6.411 -18.944   9.197  1.00 95.68           C  
ATOM   1337  CD2 LEU A 186      -8.416 -19.457  10.576  1.00 95.68           C  
ATOM   1338  N   ILE A 187      -5.519 -20.866  14.354  1.00 96.20           N  
ATOM   1339  CA  ILE A 187      -5.778 -21.808  15.450  1.00 96.20           C  
ATOM   1340  C   ILE A 187      -5.751 -21.061  16.785  1.00 96.20           C  
ATOM   1341  CB  ILE A 187      -4.746 -22.960  15.414  1.00 96.20           C  
ATOM   1342  O   ILE A 187      -6.659 -21.207  17.610  1.00 96.20           O  
ATOM   1343  CG1 ILE A 187      -4.948 -23.828  14.149  1.00 96.20           C  
ATOM   1344  CG2 ILE A 187      -4.861 -23.841  16.676  1.00 96.20           C  
ATOM   1345  CD1 ILE A 187      -3.765 -24.757  13.848  1.00 96.20           C  
ATOM   1346  N   SER A 188      -4.739 -20.217  16.980  1.00 94.74           N  
ATOM   1347  CA  SER A 188      -4.586 -19.434  18.204  1.00 94.74           C  
ATOM   1348  C   SER A 188      -5.701 -18.394  18.351  1.00 94.74           C  
ATOM   1349  CB  SER A 188      -3.210 -18.773  18.232  1.00 94.74           C  
ATOM   1350  O   SER A 188      -6.271 -18.257  19.431  1.00 94.74           O  
ATOM   1351  OG  SER A 188      -2.188 -19.729  18.052  1.00 94.74           O  
ATOM   1352  N   ALA A 189      -6.103 -17.730  17.266  1.00 94.11           N  
ATOM   1353  CA  ALA A 189      -7.213 -16.781  17.241  1.00 94.11           C  
ATOM   1354  C   ALA A 189      -8.546 -17.432  17.598  1.00 94.11           C  
ATOM   1355  CB  ALA A 189      -7.268 -16.124  15.858  1.00 94.11           C  
ATOM   1356  O   ALA A 189      -9.326 -16.878  18.379  1.00 94.11           O  
ATOM   1357  N   TYR A 190      -8.802 -18.627  17.070  1.00 94.59           N  
ATOM   1358  CA  TYR A 190     -10.006 -19.376  17.393  1.00 94.59           C  
ATOM   1359  C   TYR A 190     -10.070 -19.731  18.885  1.00 94.59           C  
ATOM   1360  CB  TYR A 190     -10.081 -20.619  16.507  1.00 94.59           C  
ATOM   1361  O   TYR A 190     -11.122 -19.541  19.505  1.00 94.59           O  
ATOM   1362  CG  TYR A 190     -11.364 -21.393  16.712  1.00 94.59           C  
ATOM   1363  CD1 TYR A 190     -11.389 -22.499  17.583  1.00 94.59           C  
ATOM   1364  CD2 TYR A 190     -12.541 -20.985  16.055  1.00 94.59           C  
ATOM   1365  CE1 TYR A 190     -12.591 -23.201  17.793  1.00 94.59           C  
ATOM   1366  CE2 TYR A 190     -13.744 -21.687  16.260  1.00 94.59           C  
ATOM   1367  OH  TYR A 190     -14.916 -23.496  17.324  1.00 94.59           O  
ATOM   1368  CZ  TYR A 190     -13.767 -22.801  17.128  1.00 94.59           C  
ATOM   1369  N   ARG A 191      -8.949 -20.177  19.468  1.00 94.12           N  
ATOM   1370  CA  ARG A 191      -8.872 -20.648  20.862  1.00 94.12           C  
ATOM   1371  C   ARG A 191      -8.796 -19.530  21.904  1.00 94.12           C  
ATOM   1372  CB  ARG A 191      -7.671 -21.596  21.014  1.00 94.12           C  
ATOM   1373  O   ARG A 191      -9.427 -19.649  22.945  1.00 94.12           O  
ATOM   1374  CG  ARG A 191      -7.879 -22.925  20.273  1.00 94.12           C  
ATOM   1375  CD  ARG A 191      -6.669 -23.842  20.480  1.00 94.12           C  
ATOM   1376  NE  ARG A 191      -6.836 -25.130  19.778  1.00 94.12           N  
ATOM   1377  NH1 ARG A 191      -4.977 -26.178  20.629  1.00 94.12           N  
ATOM   1378  NH2 ARG A 191      -6.276 -27.257  19.177  1.00 94.12           N  
ATOM   1379  CZ  ARG A 191      -6.033 -26.177  19.865  1.00 94.12           C  
ATOM   1380  N   ILE A 192      -8.029 -18.474  21.640  1.00 92.01           N  
ATOM   1381  CA  ILE A 192      -7.628 -17.488  22.660  1.00 92.01           C  
ATOM   1382  C   ILE A 192      -8.522 -16.247  22.639  1.00 92.01           C  
ATOM   1383  CB  ILE A 192      -6.130 -17.128  22.484  1.00 92.01           C  
ATOM   1384  O   ILE A 192      -8.820 -15.685  23.689  1.00 92.01           O  
ATOM   1385  CG1 ILE A 192      -5.262 -18.400  22.663  1.00 92.01           C  
ATOM   1386  CG2 ILE A 192      -5.681 -16.029  23.466  1.00 92.01           C  
ATOM   1387  CD1 ILE A 192      -3.782 -18.222  22.316  1.00 92.01           C  
ATOM   1388  N   LEU A 193      -8.955 -15.789  21.460  1.00 89.47           N  
ATOM   1389  CA  LEU A 193      -9.653 -14.507  21.366  1.00 89.47           C  
ATOM   1390  C   LEU A 193     -11.084 -14.614  21.891  1.00 89.47           C  
ATOM   1391  CB  LEU A 193      -9.619 -13.955  19.934  1.00 89.47           C  
ATOM   1392  O   LEU A 193     -11.841 -15.510  21.512  1.00 89.47           O  
ATOM   1393  CG  LEU A 193      -8.199 -13.726  19.391  1.00 89.47           C  
ATOM   1394  CD1 LEU A 193      -8.292 -13.339  17.922  1.00 89.47           C  
ATOM   1395  CD2 LEU A 193      -7.453 -12.623  20.138  1.00 89.47           C  
ATOM   1396  N   SER A 194     -11.493 -13.647  22.702  1.00 87.08           N  
ATOM   1397  CA  SER A 194     -12.873 -13.539  23.175  1.00 87.08           C  
ATOM   1398  C   SER A 194     -13.802 -13.030  22.072  1.00 87.08           C  
ATOM   1399  CB  SER A 194     -12.944 -12.652  24.418  1.00 87.08           C  
ATOM   1400  O   SER A 194     -13.409 -12.268  21.185  1.00 87.08           O  
ATOM   1401  OG  SER A 194     -12.129 -13.231  25.413  1.00 87.08           O  
ATOM   1402  N   ARG A 195     -15.069 -13.455  22.108  1.00 85.03           N  
ATOM   1403  CA  ARG A 195     -16.077 -12.979  21.154  1.00 85.03           C  
ATOM   1404  C   ARG A 195     -16.485 -11.554  21.533  1.00 85.03           C  
ATOM   1405  CB  ARG A 195     -17.260 -13.961  21.109  1.00 85.03           C  
ATOM   1406  O   ARG A 195     -17.036 -11.340  22.605  1.00 85.03           O  
ATOM   1407  CG  ARG A 195     -18.066 -13.846  19.806  1.00 85.03           C  
ATOM   1408  CD  ARG A 195     -19.158 -14.925  19.764  1.00 85.03           C  
ATOM   1409  NE  ARG A 195     -19.800 -15.015  18.437  1.00 85.03           N  
ATOM   1410  NH1 ARG A 195     -21.150 -16.826  18.878  1.00 85.03           N  
ATOM   1411  NH2 ARG A 195     -21.156 -15.917  16.843  1.00 85.03           N  
ATOM   1412  CZ  ARG A 195     -20.696 -15.914  18.062  1.00 85.03           C  
ATOM   1413  N   VAL A 196     -16.237 -10.598  20.640  1.00 78.09           N  
ATOM   1414  CA  VAL A 196     -16.715  -9.215  20.779  1.00 78.09           C  
ATOM   1415  C   VAL A 196     -18.056  -9.105  20.045  1.00 78.09           C  
ATOM   1416  CB  VAL A 196     -15.683  -8.202  20.249  1.00 78.09           C  
ATOM   1417  O   VAL A 196     -18.080  -9.367  18.838  1.00 78.09           O  
ATOM   1418  CG1 VAL A 196     -16.168  -6.762  20.458  1.00 78.09           C  
ATOM   1419  CG2 VAL A 196     -14.343  -8.357  20.980  1.00 78.09           C  
ATOM   1420  N   PRO A 197     -19.172  -8.784  20.729  1.00 75.28           N  
ATOM   1421  CA  PRO A 197     -20.467  -8.640  20.077  1.00 75.28           C  
ATOM   1422  C   PRO A 197     -20.431  -7.498  19.063  1.00 75.28           C  
ATOM   1423  CB  PRO A 197     -21.501  -8.368  21.177  1.00 75.28           C  
ATOM   1424  O   PRO A 197     -19.918  -6.416  19.350  1.00 75.28           O  
ATOM   1425  CG  PRO A 197     -20.776  -8.677  22.485  1.00 75.28           C  
ATOM   1426  CD  PRO A 197     -19.294  -8.529  22.155  1.00 75.28           C  
ATOM   1427  N   GLY A 198     -21.005  -7.739  17.888  1.00 74.66           N  
ATOM   1428  CA  GLY A 198     -21.202  -6.686  16.907  1.00 74.66           C  
ATOM   1429  C   GLY A 198     -22.216  -5.645  17.390  1.00 74.66           C  
ATOM   1430  O   GLY A 198     -23.166  -5.954  18.110  1.00 74.66           O  
ATOM   1431  N   LYS A 199     -22.023  -4.397  16.980  1.00 72.82           N  
ATOM   1432  CA  LYS A 199     -22.955  -3.289  17.167  1.00 72.82           C  
ATOM   1433  C   LYS A 199     -23.893  -3.222  15.964  1.00 72.82           C  
ATOM   1434  CB  LYS A 199     -22.167  -1.982  17.366  1.00 72.82           C  
ATOM   1435  O   LYS A 199     -23.463  -3.338  14.818  1.00 72.82           O  
ATOM   1436  CG  LYS A 199     -21.338  -2.007  18.662  1.00 72.82           C  
ATOM   1437  CD  LYS A 199     -20.502  -0.731  18.824  1.00 72.82           C  
ATOM   1438  CE  LYS A 199     -19.663  -0.827  20.105  1.00 72.82           C  
ATOM   1439  NZ  LYS A 199     -18.712   0.307  20.231  1.00 72.82           N  
ATOM   1440  N   SER A 200     -25.176  -2.955  16.208  1.00 65.79           N  
ATOM   1441  CA  SER A 200     -26.169  -2.695  15.154  1.00 65.79           C  
ATOM   1442  C   SER A 200     -25.950  -1.312  14.517  1.00 65.79           C  
ATOM   1443  CB  SER A 200     -27.590  -2.876  15.702  1.00 65.79           C  
ATOM   1444  O   SER A 200     -26.764  -0.400  14.657  1.00 65.79           O  
ATOM   1445  OG  SER A 200     -28.534  -2.507  14.717  1.00 65.79           O  
ATOM   1446  N   SER A 201     -24.823  -1.137  13.834  1.00 66.32           N  
ATOM   1447  CA  SER A 201     -24.491   0.071  13.083  1.00 66.32           C  
ATOM   1448  C   SER A 201     -24.876  -0.100  11.612  1.00 66.32           C  
ATOM   1449  CB  SER A 201     -23.003   0.372  13.248  1.00 66.32           C  
ATOM   1450  O   SER A 201     -24.589  -1.128  10.992  1.00 66.32           O  
ATOM   1451  OG  SER A 201     -22.650   1.469  12.439  1.00 66.32           O  
ATOM   1452  N   ARG A 202     -25.549   0.906  11.037  1.00 72.11           N  
ATOM   1453  CA  ARG A 202     -25.881   0.937   9.605  1.00 72.11           C  
ATOM   1454  C   ARG A 202     -24.647   1.356   8.804  1.00 72.11           C  
ATOM   1455  CB  ARG A 202     -27.066   1.875   9.319  1.00 72.11           C  
ATOM   1456  O   ARG A 202     -24.221   2.505   8.876  1.00 72.11           O  
ATOM   1457  CG  ARG A 202     -28.406   1.326   9.832  1.00 72.11           C  
ATOM   1458  CD  ARG A 202     -29.558   2.227   9.365  1.00 72.11           C  
ATOM   1459  NE  ARG A 202     -30.867   1.731   9.833  1.00 72.11           N  
ATOM   1460  NH1 ARG A 202     -32.174   3.347   8.860  1.00 72.11           N  
ATOM   1461  NH2 ARG A 202     -33.137   1.744  10.070  1.00 72.11           N  
ATOM   1462  CZ  ARG A 202     -32.048   2.272   9.588  1.00 72.11           C  
ATOM   1463  N   VAL A 203     -24.118   0.432   8.006  1.00 75.76           N  
ATOM   1464  CA  VAL A 203     -22.960   0.653   7.126  1.00 75.76           C  
ATOM   1465  C   VAL A 203     -23.414   1.238   5.785  1.00 75.76           C  
ATOM   1466  CB  VAL A 203     -22.174  -0.661   6.927  1.00 75.76           C  
ATOM   1467  O   VAL A 203     -24.360   0.726   5.180  1.00 75.76           O  
ATOM   1468  CG1 VAL A 203     -20.901  -0.436   6.106  1.00 75.76           C  
ATOM   1469  CG2 VAL A 203     -21.794  -1.289   8.277  1.00 75.76           C  
ATOM   1470  N   ASN A 204     -22.738   2.278   5.288  1.00 82.62           N  
ATOM   1471  CA  ASN A 204     -22.987   2.849   3.959  1.00 82.62           C  
ATOM   1472  C   ASN A 204     -22.368   1.975   2.854  1.00 82.62           C  
ATOM   1473  CB  ASN A 204     -22.501   4.309   3.915  1.00 82.62           C  
ATOM   1474  O   ASN A 204     -21.378   2.346   2.230  1.00 82.62           O  
ATOM   1475  CG  ASN A 204     -22.828   5.029   2.611  1.00 82.62           C  
ATOM   1476  ND2 ASN A 204     -22.209   6.162   2.364  1.00 82.62           N  
ATOM   1477  OD1 ASN A 204     -23.677   4.600   1.824  1.00 82.62           O  
ATOM   1478  N   ILE A 205     -22.958   0.799   2.614  1.00 84.52           N  
ATOM   1479  CA  ILE A 205     -22.455  -0.196   1.647  1.00 84.52           C  
ATOM   1480  C   ILE A 205     -22.280   0.419   0.252  1.00 84.52           C  
ATOM   1481  CB  ILE A 205     -23.396  -1.424   1.595  1.00 84.52           C  
ATOM   1482  O   ILE A 205     -21.250   0.218  -0.379  1.00 84.52           O  
ATOM   1483  CG1 ILE A 205     -23.445  -2.125   2.974  1.00 84.52           C  
ATOM   1484  CG2 ILE A 205     -22.951  -2.420   0.505  1.00 84.52           C  
ATOM   1485  CD1 ILE A 205     -24.511  -3.223   3.084  1.00 84.52           C  
ATOM   1486  N   ILE A 206     -23.256   1.213  -0.201  1.00 89.39           N  
ATOM   1487  CA  ILE A 206     -23.204   1.872  -1.513  1.00 89.39           C  
ATOM   1488  C   ILE A 206     -22.010   2.829  -1.588  1.00 89.39           C  
ATOM   1489  CB  ILE A 206     -24.535   2.598  -1.818  1.00 89.39           C  
ATOM   1490  O   ILE A 206     -21.283   2.807  -2.574  1.00 89.39           O  
ATOM   1491  CG1 ILE A 206     -25.712   1.593  -1.830  1.00 89.39           C  
ATOM   1492  CG2 ILE A 206     -24.452   3.341  -3.163  1.00 89.39           C  
ATOM   1493  CD1 ILE A 206     -27.089   2.240  -2.024  1.00 89.39           C  
ATOM   1494  N   GLY A 207     -21.769   3.625  -0.539  1.00 87.83           N  
ATOM   1495  CA  GLY A 207     -20.601   4.505  -0.476  1.00 87.83           C  
ATOM   1496  C   GLY A 207     -19.291   3.724  -0.577  1.00 87.83           C  
ATOM   1497  O   GLY A 207     -18.427   4.084  -1.369  1.00 87.83           O  
ATOM   1498  N   HIS A 208     -19.165   2.611   0.155  1.00 83.40           N  
ATOM   1499  CA  HIS A 208     -17.970   1.772   0.062  1.00 83.40           C  
ATOM   1500  C   HIS A 208     -17.779   1.212  -1.349  1.00 83.40           C  
ATOM   1501  CB  HIS A 208     -18.019   0.630   1.084  1.00 83.40           C  
ATOM   1502  O   HIS A 208     -16.673   1.280  -1.870  1.00 83.40           O  
ATOM   1503  CG  HIS A 208     -17.789   1.076   2.497  1.00 83.40           C  
ATOM   1504  CD2 HIS A 208     -18.719   1.106   3.495  1.00 83.40           C  
ATOM   1505  ND1 HIS A 208     -16.602   1.522   3.026  1.00 83.40           N  
ATOM   1506  CE1 HIS A 208     -16.840   1.853   4.307  1.00 83.40           C  
ATOM   1507  NE2 HIS A 208     -18.110   1.602   4.645  1.00 83.40           N  
ATOM   1508  N   LEU A 209     -18.836   0.692  -1.981  1.00 88.43           N  
ATOM   1509  CA  LEU A 209     -18.753   0.145  -3.339  1.00 88.43           C  
ATOM   1510  C   LEU A 209     -18.351   1.213  -4.360  1.00 88.43           C  
ATOM   1511  CB  LEU A 209     -20.098  -0.489  -3.733  1.00 88.43           C  
ATOM   1512  O   LEU A 209     -17.497   0.957  -5.201  1.00 88.43           O  
ATOM   1513  CG  LEU A 209     -20.430  -1.799  -2.999  1.00 88.43           C  
ATOM   1514  CD1 LEU A 209     -21.855  -2.225  -3.356  1.00 88.43           C  
ATOM   1515  CD2 LEU A 209     -19.480  -2.937  -3.373  1.00 88.43           C  
ATOM   1516  N   LEU A 210     -18.919   2.418  -4.269  1.00 90.96           N  
ATOM   1517  CA  LEU A 210     -18.557   3.531  -5.149  1.00 90.96           C  
ATOM   1518  C   LEU A 210     -17.096   3.955  -4.952  1.00 90.96           C  
ATOM   1519  CB  LEU A 210     -19.520   4.704  -4.917  1.00 90.96           C  
ATOM   1520  O   LEU A 210     -16.384   4.131  -5.937  1.00 90.96           O  
ATOM   1521  CG  LEU A 210     -20.958   4.459  -5.400  1.00 90.96           C  
ATOM   1522  CD1 LEU A 210     -21.881   5.528  -4.821  1.00 90.96           C  
ATOM   1523  CD2 LEU A 210     -21.064   4.535  -6.922  1.00 90.96           C  
ATOM   1524  N   GLY A 211     -16.624   4.040  -3.704  1.00 86.16           N  
ATOM   1525  CA  GLY A 211     -15.218   4.321  -3.400  1.00 86.16           C  
ATOM   1526  C   GLY A 211     -14.270   3.231  -3.915  1.00 86.16           C  
ATOM   1527  O   GLY A 211     -13.241   3.543  -4.513  1.00 86.16           O  
ATOM   1528  N   MET A 212     -14.642   1.955  -3.756  1.00 84.01           N  
ATOM   1529  CA  MET A 212     -13.894   0.824  -4.315  1.00 84.01           C  
ATOM   1530  C   MET A 212     -13.823   0.884  -5.836  1.00 84.01           C  
ATOM   1531  CB  MET A 212     -14.537  -0.517  -3.938  1.00 84.01           C  
ATOM   1532  O   MET A 212     -12.749   0.696  -6.395  1.00 84.01           O  
ATOM   1533  CG  MET A 212     -14.389  -0.948  -2.483  1.00 84.01           C  
ATOM   1534  SD  MET A 212     -15.306  -2.479  -2.204  1.00 84.01           S  
ATOM   1535  CE  MET A 212     -16.371  -2.003  -0.833  1.00 84.01           C  
ATOM   1536  N   MET A 213     -14.941   1.162  -6.508  1.00 90.19           N  
ATOM   1537  CA  MET A 213     -14.977   1.283  -7.965  1.00 90.19           C  
ATOM   1538  C   MET A 213     -14.147   2.473  -8.447  1.00 90.19           C  
ATOM   1539  CB  MET A 213     -16.424   1.407  -8.451  1.00 90.19           C  
ATOM   1540  O   MET A 213     -13.380   2.322  -9.391  1.00 90.19           O  
ATOM   1541  CG  MET A 213     -17.165   0.068  -8.366  1.00 90.19           C  
ATOM   1542  SD  MET A 213     -18.843   0.075  -9.056  1.00 90.19           S  
ATOM   1543  CE  MET A 213     -19.643   1.279  -7.976  1.00 90.19           C  
ATOM   1544  N   ALA A 214     -14.242   3.626  -7.779  1.00 90.06           N  
ATOM   1545  CA  ALA A 214     -13.447   4.803  -8.114  1.00 90.06           C  
ATOM   1546  C   ALA A 214     -11.944   4.502  -8.048  1.00 90.06           C  
ATOM   1547  CB  ALA A 214     -13.837   5.946  -7.171  1.00 90.06           C  
ATOM   1548  O   ALA A 214     -11.225   4.744  -9.016  1.00 90.06           O  
ATOM   1549  N   LEU A 215     -11.486   3.909  -6.940  1.00 84.97           N  
ATOM   1550  CA  LEU A 215     -10.095   3.487  -6.778  1.00 84.97           C  
ATOM   1551  C   LEU A 215      -9.713   2.402  -7.786  1.00 84.97           C  
ATOM   1552  CB  LEU A 215      -9.875   2.985  -5.342  1.00 84.97           C  
ATOM   1553  O   LEU A 215      -8.671   2.506  -8.417  1.00 84.97           O  
ATOM   1554  CG  LEU A 215      -9.846   4.097  -4.282  1.00 84.97           C  
ATOM   1555  CD1 LEU A 215      -9.783   3.472  -2.887  1.00 84.97           C  
ATOM   1556  CD2 LEU A 215      -8.622   4.991  -4.450  1.00 84.97           C  
ATOM   1557  N   GLY A 216     -10.558   1.390  -7.976  1.00 86.89           N  
ATOM   1558  CA  GLY A 216     -10.275   0.258  -8.853  1.00 86.89           C  
ATOM   1559  C   GLY A 216     -10.110   0.668 -10.309  1.00 86.89           C  
ATOM   1560  O   GLY A 216      -9.126   0.291 -10.943  1.00 86.89           O  
ATOM   1561  N   PHE A 217     -11.023   1.488 -10.826  1.00 91.89           N  
ATOM   1562  CA  PHE A 217     -10.926   2.005 -12.186  1.00 91.89           C  
ATOM   1563  C   PHE A 217      -9.761   2.983 -12.354  1.00 91.89           C  
ATOM   1564  CB  PHE A 217     -12.248   2.668 -12.581  1.00 91.89           C  
ATOM   1565  O   PHE A 217      -9.069   2.918 -13.371  1.00 91.89           O  
ATOM   1566  CG  PHE A 217     -13.414   1.729 -12.800  1.00 91.89           C  
ATOM   1567  CD1 PHE A 217     -13.284   0.633 -13.675  1.00 91.89           C  
ATOM   1568  CD2 PHE A 217     -14.650   1.978 -12.175  1.00 91.89           C  
ATOM   1569  CE1 PHE A 217     -14.372  -0.228 -13.895  1.00 91.89           C  
ATOM   1570  CE2 PHE A 217     -15.738   1.115 -12.393  1.00 91.89           C  
ATOM   1571  CZ  PHE A 217     -15.597   0.010 -13.250  1.00 91.89           C  
ATOM   1572  N   LEU A 218      -9.503   3.843 -11.361  1.00 90.04           N  
ATOM   1573  CA  LEU A 218      -8.369   4.767 -11.403  1.00 90.04           C  
ATOM   1574  C   LEU A 218      -7.044   4.000 -11.418  1.00 90.04           C  
ATOM   1575  CB  LEU A 218      -8.447   5.731 -10.205  1.00 90.04           C  
ATOM   1576  O   LEU A 218      -6.204   4.236 -12.281  1.00 90.04           O  
ATOM   1577  CG  LEU A 218      -7.314   6.770 -10.168  1.00 90.04           C  
ATOM   1578  CD1 LEU A 218      -7.305   7.657 -11.416  1.00 90.04           C  
ATOM   1579  CD2 LEU A 218      -7.475   7.662  -8.938  1.00 90.04           C  
ATOM   1580  N   SER A 219      -6.874   3.046 -10.504  1.00 84.54           N  
ATOM   1581  CA  SER A 219      -5.697   2.182 -10.451  1.00 84.54           C  
ATOM   1582  C   SER A 219      -5.540   1.378 -11.733  1.00 84.54           C  
ATOM   1583  CB  SER A 219      -5.788   1.234  -9.256  1.00 84.54           C  
ATOM   1584  O   SER A 219      -4.444   1.335 -12.279  1.00 84.54           O  
ATOM   1585  OG  SER A 219      -5.738   1.972  -8.052  1.00 84.54           O  
ATOM   1586  N   TYR A 220      -6.624   0.817 -12.274  1.00 88.94           N  
ATOM   1587  CA  TYR A 220      -6.571   0.112 -13.550  1.00 88.94           C  
ATOM   1588  C   TYR A 220      -6.052   1.010 -14.677  1.00 88.94           C  
ATOM   1589  CB  TYR A 220      -7.950  -0.474 -13.885  1.00 88.94           C  
ATOM   1590  O   TYR A 220      -5.129   0.623 -15.395  1.00 88.94           O  
ATOM   1591  CG  TYR A 220      -7.977  -1.223 -15.203  1.00 88.94           C  
ATOM   1592  CD1 TYR A 220      -8.155  -0.515 -16.407  1.00 88.94           C  
ATOM   1593  CD2 TYR A 220      -7.781  -2.617 -15.232  1.00 88.94           C  
ATOM   1594  CE1 TYR A 220      -8.107  -1.191 -17.638  1.00 88.94           C  
ATOM   1595  CE2 TYR A 220      -7.728  -3.297 -16.462  1.00 88.94           C  
ATOM   1596  OH  TYR A 220      -7.809  -3.247 -18.850  1.00 88.94           O  
ATOM   1597  CZ  TYR A 220      -7.887  -2.585 -17.667  1.00 88.94           C  
ATOM   1598  N   ALA A 221      -6.608   2.217 -14.810  1.00 89.58           N  
ATOM   1599  CA  ALA A 221      -6.200   3.167 -15.837  1.00 89.58           C  
ATOM   1600  C   ALA A 221      -4.733   3.596 -15.677  1.00 89.58           C  
ATOM   1601  CB  ALA A 221      -7.146   4.370 -15.784  1.00 89.58           C  
ATOM   1602  O   ALA A 221      -4.011   3.671 -16.669  1.00 89.58           O  
ATOM   1603  N   LEU A 222      -4.277   3.831 -14.443  1.00 84.40           N  
ATOM   1604  CA  LEU A 222      -2.906   4.262 -14.158  1.00 84.40           C  
ATOM   1605  C   LEU A 222      -1.877   3.136 -14.346  1.00 84.40           C  
ATOM   1606  CB  LEU A 222      -2.841   4.873 -12.744  1.00 84.40           C  
ATOM   1607  O   LEU A 222      -0.784   3.404 -14.838  1.00 84.40           O  
ATOM   1608  CG  LEU A 222      -3.630   6.190 -12.590  1.00 84.40           C  
ATOM   1609  CD1 LEU A 222      -3.697   6.606 -11.121  1.00 84.40           C  
ATOM   1610  CD2 LEU A 222      -3.005   7.361 -13.345  1.00 84.40           C  
ATOM   1611  N   ILE A 223      -2.223   1.885 -14.023  1.00 79.18           N  
ATOM   1612  CA  ILE A 223      -1.317   0.731 -14.171  1.00 79.18           C  
ATOM   1613  C   ILE A 223      -1.234   0.258 -15.632  1.00 79.18           C  
ATOM   1614  CB  ILE A 223      -1.744  -0.422 -13.227  1.00 79.18           C  
ATOM   1615  O   ILE A 223      -0.156  -0.103 -16.110  1.00 79.18           O  
ATOM   1616  CG1 ILE A 223      -1.646  -0.018 -11.737  1.00 79.18           C  
ATOM   1617  CG2 ILE A 223      -0.852  -1.656 -13.461  1.00 79.18           C  
ATOM   1618  CD1 ILE A 223      -2.412  -0.965 -10.800  1.00 79.18           C  
ATOM   1619  N   GLN A 224      -2.362   0.239 -16.353  1.00 83.01           N  
ATOM   1620  CA  GLN A 224      -2.423  -0.238 -17.745  1.00 83.01           C  
ATOM   1621  C   GLN A 224      -2.160   0.863 -18.772  1.00 83.01           C  
ATOM   1622  CB  GLN A 224      -3.788  -0.887 -18.022  1.00 83.01           C  
ATOM   1623  O   GLN A 224      -1.818   0.564 -19.913  1.00 83.01           O  
ATOM   1624  CG  GLN A 224      -4.006  -2.195 -17.255  1.00 83.01           C  
ATOM   1625  CD  GLN A 224      -3.237  -3.352 -17.883  1.00 83.01           C  
ATOM   1626  NE2 GLN A 224      -3.908  -4.316 -18.471  1.00 83.01           N  
ATOM   1627  OE1 GLN A 224      -2.025  -3.420 -17.874  1.00 83.01           O  
ATOM   1628  N   GLY A 225      -2.312   2.132 -18.399  1.00 82.85           N  
ATOM   1629  CA  GLY A 225      -2.113   3.267 -19.296  1.00 82.85           C  
ATOM   1630  C   GLY A 225      -0.771   3.262 -20.035  1.00 82.85           C  
ATOM   1631  O   GLY A 225      -0.786   3.409 -21.260  1.00 82.85           O  
ATOM   1632  N   PRO A 226       0.372   3.016 -19.358  1.00 73.79           N  
ATOM   1633  CA  PRO A 226       1.674   2.964 -20.019  1.00 73.79           C  
ATOM   1634  C   PRO A 226       1.797   1.870 -21.090  1.00 73.79           C  
ATOM   1635  CB  PRO A 226       2.694   2.748 -18.893  1.00 73.79           C  
ATOM   1636  O   PRO A 226       2.466   2.084 -22.094  1.00 73.79           O  
ATOM   1637  CG  PRO A 226       2.007   3.327 -17.659  1.00 73.79           C  
ATOM   1638  CD  PRO A 226       0.542   2.983 -17.909  1.00 73.79           C  
ATOM   1639  N   SER A 227       1.161   0.708 -20.900  1.00 78.72           N  
ATOM   1640  CA  SER A 227       1.281  -0.447 -21.804  1.00 78.72           C  
ATOM   1641  C   SER A 227       0.215  -0.464 -22.903  1.00 78.72           C  
ATOM   1642  CB  SER A 227       1.230  -1.746 -20.989  1.00 78.72           C  
ATOM   1643  O   SER A 227       0.517  -0.780 -24.050  1.00 78.72           O  
ATOM   1644  OG  SER A 227       0.034  -1.808 -20.229  1.00 78.72           O  
ATOM   1645  N   ALA A 228      -1.030  -0.115 -22.572  1.00 84.45           N  
ATOM   1646  CA  ALA A 228      -2.150  -0.082 -23.512  1.00 84.45           C  
ATOM   1647  C   ALA A 228      -2.207   1.218 -24.333  1.00 84.45           C  
ATOM   1648  CB  ALA A 228      -3.442  -0.290 -22.713  1.00 84.45           C  
ATOM   1649  O   ALA A 228      -2.924   1.288 -25.332  1.00 84.45           O  
ATOM   1650  N   GLY A 229      -1.479   2.248 -23.898  1.00 83.49           N  
ATOM   1651  CA  GLY A 229      -1.543   3.597 -24.435  1.00 83.49           C  
ATOM   1652  C   GLY A 229      -2.694   4.397 -23.824  1.00 83.49           C  
ATOM   1653  O   GLY A 229      -3.850   3.973 -23.800  1.00 83.49           O  
ATOM   1654  N   TRP A 230      -2.394   5.620 -23.391  1.00 86.03           N  
ATOM   1655  CA  TRP A 230      -3.343   6.507 -22.707  1.00 86.03           C  
ATOM   1656  C   TRP A 230      -4.587   6.878 -23.530  1.00 86.03           C  
ATOM   1657  CB  TRP A 230      -2.578   7.766 -22.288  1.00 86.03           C  
ATOM   1658  O   TRP A 230      -5.611   7.248 -22.963  1.00 86.03           O  
ATOM   1659  CG  TRP A 230      -1.432   7.497 -21.363  1.00 86.03           C  
ATOM   1660  CD1 TRP A 230      -0.114   7.568 -21.665  1.00 86.03           C  
ATOM   1661  CD2 TRP A 230      -1.498   7.094 -19.962  1.00 86.03           C  
ATOM   1662  CE2 TRP A 230      -0.169   6.940 -19.471  1.00 86.03           C  
ATOM   1663  CE3 TRP A 230      -2.555   6.851 -19.060  1.00 86.03           C  
ATOM   1664  NE1 TRP A 230       0.634   7.237 -20.551  1.00 86.03           N  
ATOM   1665  CH2 TRP A 230      -0.975   6.322 -17.274  1.00 86.03           C  
ATOM   1666  CZ2 TRP A 230       0.099   6.568 -18.147  1.00 86.03           C  
ATOM   1667  CZ3 TRP A 230      -2.298   6.473 -17.727  1.00 86.03           C  
ATOM   1668  N   ARG A 231      -4.517   6.765 -24.865  1.00 91.58           N  
ATOM   1669  CA  ARG A 231      -5.638   7.032 -25.787  1.00 91.58           C  
ATOM   1670  C   ARG A 231      -6.450   5.788 -26.142  1.00 91.58           C  
ATOM   1671  CB  ARG A 231      -5.137   7.733 -27.060  1.00 91.58           C  
ATOM   1672  O   ARG A 231      -7.410   5.898 -26.902  1.00 91.58           O  
ATOM   1673  CG  ARG A 231      -4.451   9.070 -26.753  1.00 91.58           C  
ATOM   1674  CD  ARG A 231      -4.045   9.812 -28.031  1.00 91.58           C  
ATOM   1675  NE  ARG A 231      -5.207  10.421 -28.715  1.00 91.58           N  
ATOM   1676  NH1 ARG A 231      -4.126  12.253 -29.590  1.00 91.58           N  
ATOM   1677  NH2 ARG A 231      -6.317  12.010 -29.914  1.00 91.58           N  
ATOM   1678  CZ  ARG A 231      -5.210  11.552 -29.400  1.00 91.58           C  
ATOM   1679  N   SER A 232      -6.072   4.618 -25.630  1.00 92.98           N  
ATOM   1680  CA  SER A 232      -6.845   3.399 -25.838  1.00 92.98           C  
ATOM   1681  C   SER A 232      -8.271   3.588 -25.308  1.00 92.98           C  
ATOM   1682  CB  SER A 232      -6.169   2.218 -25.145  1.00 92.98           C  
ATOM   1683  O   SER A 232      -8.434   4.084 -24.186  1.00 92.98           O  
ATOM   1684  OG  SER A 232      -7.009   1.077 -25.161  1.00 92.98           O  
ATOM   1685  N   PRO A 233      -9.310   3.163 -26.055  1.00 95.38           N  
ATOM   1686  CA  PRO A 233     -10.696   3.243 -25.599  1.00 95.38           C  
ATOM   1687  C   PRO A 233     -10.897   2.623 -24.213  1.00 95.38           C  
ATOM   1688  CB  PRO A 233     -11.514   2.501 -26.662  1.00 95.38           C  
ATOM   1689  O   PRO A 233     -11.637   3.162 -23.398  1.00 95.38           O  
ATOM   1690  CG  PRO A 233     -10.683   2.668 -27.932  1.00 95.38           C  
ATOM   1691  CD  PRO A 233      -9.249   2.636 -27.413  1.00 95.38           C  
ATOM   1692  N   VAL A 234     -10.179   1.538 -23.909  1.00 94.76           N  
ATOM   1693  CA  VAL A 234     -10.253   0.849 -22.613  1.00 94.76           C  
ATOM   1694  C   VAL A 234      -9.765   1.745 -21.469  1.00 94.76           C  
ATOM   1695  CB  VAL A 234      -9.447  -0.464 -22.674  1.00 94.76           C  
ATOM   1696  O   VAL A 234     -10.392   1.785 -20.412  1.00 94.76           O  
ATOM   1697  CG1 VAL A 234      -9.430  -1.198 -21.331  1.00 94.76           C  
ATOM   1698  CG2 VAL A 234     -10.029  -1.422 -23.722  1.00 94.76           C  
ATOM   1699  N   ILE A 235      -8.680   2.496 -21.677  1.00 93.46           N  
ATOM   1700  CA  ILE A 235      -8.120   3.398 -20.661  1.00 93.46           C  
ATOM   1701  C   ILE A 235      -9.014   4.627 -20.474  1.00 93.46           C  
ATOM   1702  CB  ILE A 235      -6.663   3.772 -21.018  1.00 93.46           C  
ATOM   1703  O   ILE A 235      -9.274   5.030 -19.341  1.00 93.46           O  
ATOM   1704  CG1 ILE A 235      -5.750   2.527 -21.102  1.00 93.46           C  
ATOM   1705  CG2 ILE A 235      -6.081   4.785 -20.017  1.00 93.46           C  
ATOM   1706  CD1 ILE A 235      -5.657   1.685 -19.822  1.00 93.46           C  
ATOM   1707  N   LEU A 236      -9.561   5.174 -21.562  1.00 95.88           N  
ATOM   1708  CA  LEU A 236     -10.510   6.290 -21.499  1.00 95.88           C  
ATOM   1709  C   LEU A 236     -11.809   5.901 -20.778  1.00 95.88           C  
ATOM   1710  CB  LEU A 236     -10.803   6.786 -22.924  1.00 95.88           C  
ATOM   1711  O   LEU A 236     -12.299   6.663 -19.941  1.00 95.88           O  
ATOM   1712  CG  LEU A 236      -9.596   7.416 -23.643  1.00 95.88           C  
ATOM   1713  CD1 LEU A 236      -9.994   7.771 -25.075  1.00 95.88           C  
ATOM   1714  CD2 LEU A 236      -9.107   8.691 -22.952  1.00 95.88           C  
ATOM   1715  N   VAL A 237     -12.340   4.703 -21.048  1.00 97.15           N  
ATOM   1716  CA  VAL A 237     -13.502   4.157 -20.331  1.00 97.15           C  
ATOM   1717  C   VAL A 237     -13.178   3.970 -18.851  1.00 97.15           C  
ATOM   1718  CB  VAL A 237     -13.987   2.841 -20.972  1.00 97.15           C  
ATOM   1719  O   VAL A 237     -13.984   4.371 -18.015  1.00 97.15           O  
ATOM   1720  CG1 VAL A 237     -15.009   2.092 -20.105  1.00 97.15           C  
ATOM   1721  CG2 VAL A 237     -14.672   3.125 -22.316  1.00 97.15           C  
ATOM   1722  N   ALA A 238     -12.002   3.438 -18.507  1.00 94.62           N  
ATOM   1723  CA  ALA A 238     -11.594   3.276 -17.113  1.00 94.62           C  
ATOM   1724  C   ALA A 238     -11.479   4.626 -16.381  1.00 94.62           C  
ATOM   1725  CB  ALA A 238     -10.294   2.469 -17.062  1.00 94.62           C  
ATOM   1726  O   ALA A 238     -12.052   4.779 -15.306  1.00 94.62           O  
ATOM   1727  N   PHE A 239     -10.840   5.642 -16.971  1.00 93.53           N  
ATOM   1728  CA  PHE A 239     -10.799   6.984 -16.372  1.00 93.53           C  
ATOM   1729  C   PHE A 239     -12.193   7.593 -16.212  1.00 93.53           C  
ATOM   1730  CB  PHE A 239      -9.922   7.925 -17.206  1.00 93.53           C  
ATOM   1731  O   PHE A 239     -12.510   8.146 -15.159  1.00 93.53           O  
ATOM   1732  CG  PHE A 239      -8.463   7.912 -16.808  1.00 93.53           C  
ATOM   1733  CD1 PHE A 239      -8.086   8.336 -15.518  1.00 93.53           C  
ATOM   1734  CD2 PHE A 239      -7.479   7.511 -17.727  1.00 93.53           C  
ATOM   1735  CE1 PHE A 239      -6.731   8.347 -15.146  1.00 93.53           C  
ATOM   1736  CE2 PHE A 239      -6.124   7.527 -17.354  1.00 93.53           C  
ATOM   1737  CZ  PHE A 239      -5.749   7.942 -16.065  1.00 93.53           C  
ATOM   1738  N   THR A 240     -13.047   7.456 -17.226  1.00 96.63           N  
ATOM   1739  CA  THR A 240     -14.421   7.969 -17.170  1.00 96.63           C  
ATOM   1740  C   THR A 240     -15.214   7.270 -16.065  1.00 96.63           C  
ATOM   1741  CB  THR A 240     -15.122   7.805 -18.525  1.00 96.63           C  
ATOM   1742  O   THR A 240     -15.866   7.933 -15.261  1.00 96.63           O  
ATOM   1743  CG2 THR A 240     -16.503   8.460 -18.547  1.00 96.63           C  
ATOM   1744  OG1 THR A 240     -14.364   8.422 -19.539  1.00 96.63           O  
ATOM   1745  N   ALA A 241     -15.109   5.944 -15.959  1.00 96.85           N  
ATOM   1746  CA  ALA A 241     -15.745   5.167 -14.901  1.00 96.85           C  
ATOM   1747  C   ALA A 241     -15.207   5.534 -13.509  1.00 96.85           C  
ATOM   1748  CB  ALA A 241     -15.554   3.679 -15.211  1.00 96.85           C  
ATOM   1749  O   ALA A 241     -15.994   5.637 -12.569  1.00 96.85           O  
ATOM   1750  N   ALA A 242     -13.903   5.800 -13.378  1.00 93.22           N  
ATOM   1751  CA  ALA A 242     -13.300   6.265 -12.132  1.00 93.22           C  
ATOM   1752  C   ALA A 242     -13.877   7.618 -11.690  1.00 93.22           C  
ATOM   1753  CB  ALA A 242     -11.780   6.348 -12.304  1.00 93.22           C  
ATOM   1754  O   ALA A 242     -14.309   7.757 -10.544  1.00 93.22           O  
ATOM   1755  N   VAL A 243     -13.945   8.592 -12.605  1.00 95.08           N  
ATOM   1756  CA  VAL A 243     -14.510   9.924 -12.334  1.00 95.08           C  
ATOM   1757  C   VAL A 243     -15.990   9.820 -11.976  1.00 95.08           C  
ATOM   1758  CB  VAL A 243     -14.296  10.873 -13.530  1.00 95.08           C  
ATOM   1759  O   VAL A 243     -16.414  10.388 -10.972  1.00 95.08           O  
ATOM   1760  CG1 VAL A 243     -15.038  12.207 -13.362  1.00 95.08           C  
ATOM   1761  CG2 VAL A 243     -12.806  11.202 -13.695  1.00 95.08           C  
ATOM   1762  N   LEU A 244     -16.776   9.059 -12.742  1.00 97.29           N  
ATOM   1763  CA  LEU A 244     -18.200   8.865 -12.466  1.00 97.29           C  
ATOM   1764  C   LEU A 244     -18.426   8.193 -11.108  1.00 97.29           C  
ATOM   1765  CB  LEU A 244     -18.840   8.037 -13.592  1.00 97.29           C  
ATOM   1766  O   LEU A 244     -19.226   8.683 -10.313  1.00 97.29           O  
ATOM   1767  CG  LEU A 244     -19.004   8.787 -14.927  1.00 97.29           C  
ATOM   1768  CD1 LEU A 244     -19.498   7.806 -15.990  1.00 97.29           C  
ATOM   1769  CD2 LEU A 244     -20.010   9.936 -14.827  1.00 97.29           C  
ATOM   1770  N   ALA A 245     -17.699   7.115 -10.807  1.00 95.63           N  
ATOM   1771  CA  ALA A 245     -17.793   6.435  -9.519  1.00 95.63           C  
ATOM   1772  C   ALA A 245     -17.390   7.356  -8.359  1.00 95.63           C  
ATOM   1773  CB  ALA A 245     -16.931   5.170  -9.561  1.00 95.63           C  
ATOM   1774  O   ALA A 245     -18.052   7.341  -7.322  1.00 95.63           O  
ATOM   1775  N   PHE A 246     -16.368   8.198  -8.539  1.00 91.50           N  
ATOM   1776  CA  PHE A 246     -15.948   9.174  -7.535  1.00 91.50           C  
ATOM   1777  C   PHE A 246     -16.993  10.277  -7.318  1.00 91.50           C  
ATOM   1778  CB  PHE A 246     -14.597   9.774  -7.934  1.00 91.50           C  
ATOM   1779  O   PHE A 246     -17.337  10.585  -6.179  1.00 91.50           O  
ATOM   1780  CG  PHE A 246     -14.049  10.728  -6.894  1.00 91.50           C  
ATOM   1781  CD1 PHE A 246     -13.974  12.107  -7.163  1.00 91.50           C  
ATOM   1782  CD2 PHE A 246     -13.633  10.235  -5.642  1.00 91.50           C  
ATOM   1783  CE1 PHE A 246     -13.468  12.986  -6.189  1.00 91.50           C  
ATOM   1784  CE2 PHE A 246     -13.141  11.116  -4.664  1.00 91.50           C  
ATOM   1785  CZ  PHE A 246     -13.055  12.492  -4.939  1.00 91.50           C  
ATOM   1786  N   VAL A 247     -17.564  10.838  -8.386  1.00 94.33           N  
ATOM   1787  CA  VAL A 247     -18.639  11.838  -8.277  1.00 94.33           C  
ATOM   1788  C   VAL A 247     -19.859  11.235  -7.582  1.00 94.33           C  
ATOM   1789  CB  VAL A 247     -19.001  12.405  -9.664  1.00 94.33           C  
ATOM   1790  O   VAL A 247     -20.383  11.819  -6.634  1.00 94.33           O  
ATOM   1791  CG1 VAL A 247     -20.269  13.270  -9.631  1.00 94.33           C  
ATOM   1792  CG2 VAL A 247     -17.862  13.287 -10.193  1.00 94.33           C  
ATOM   1793  N   LEU A 248     -20.277  10.033  -7.984  1.00 95.84           N  
ATOM   1794  CA  LEU A 248     -21.375   9.315  -7.336  1.00 95.84           C  
ATOM   1795  C   LEU A 248     -21.063   8.998  -5.870  1.00 95.84           C  
ATOM   1796  CB  LEU A 248     -21.663   8.023  -8.115  1.00 95.84           C  
ATOM   1797  O   LEU A 248     -21.953   9.106  -5.024  1.00 95.84           O  
ATOM   1798  CG  LEU A 248     -22.318   8.224  -9.493  1.00 95.84           C  
ATOM   1799  CD1 LEU A 248     -22.405   6.870 -10.199  1.00 95.84           C  
ATOM   1800  CD2 LEU A 248     -23.728   8.805  -9.383  1.00 95.84           C  
ATOM   1801  N   PHE A 249     -19.815   8.642  -5.553  1.00 90.88           N  
ATOM   1802  CA  PHE A 249     -19.350   8.454  -4.182  1.00 90.88           C  
ATOM   1803  C   PHE A 249     -19.548   9.730  -3.358  1.00 90.88           C  
ATOM   1804  CB  PHE A 249     -17.880   8.003  -4.168  1.00 90.88           C  
ATOM   1805  O   PHE A 249     -20.179   9.666  -2.305  1.00 90.88           O  
ATOM   1806  CG  PHE A 249     -17.247   8.093  -2.803  1.00 90.88           C  
ATOM   1807  CD1 PHE A 249     -16.304   9.097  -2.513  1.00 90.88           C  
ATOM   1808  CD2 PHE A 249     -17.678   7.221  -1.796  1.00 90.88           C  
ATOM   1809  CE1 PHE A 249     -15.789   9.218  -1.210  1.00 90.88           C  
ATOM   1810  CE2 PHE A 249     -17.175   7.352  -0.495  1.00 90.88           C  
ATOM   1811  CZ  PHE A 249     -16.226   8.345  -0.198  1.00 90.88           C  
ATOM   1812  N   LEU A 250     -19.098  10.886  -3.855  1.00 90.14           N  
ATOM   1813  CA  LEU A 250     -19.259  12.167  -3.162  1.00 90.14           C  
ATOM   1814  C   LEU A 250     -20.735  12.529  -2.958  1.00 90.14           C  
ATOM   1815  CB  LEU A 250     -18.543  13.281  -3.945  1.00 90.14           C  
ATOM   1816  O   LEU A 250     -21.137  12.874  -1.847  1.00 90.14           O  
ATOM   1817  CG  LEU A 250     -17.008  13.182  -3.996  1.00 90.14           C  
ATOM   1818  CD1 LEU A 250     -16.479  14.363  -4.810  1.00 90.14           C  
ATOM   1819  CD2 LEU A 250     -16.370  13.218  -2.606  1.00 90.14           C  
ATOM   1820  N   LEU A 251     -21.567  12.394  -3.995  1.00 93.25           N  
ATOM   1821  CA  LEU A 251     -23.009  12.656  -3.900  1.00 93.25           C  
ATOM   1822  C   LEU A 251     -23.686  11.732  -2.878  1.00 93.25           C  
ATOM   1823  CB  LEU A 251     -23.651  12.467  -5.286  1.00 93.25           C  
ATOM   1824  O   LEU A 251     -24.541  12.161  -2.091  1.00 93.25           O  
ATOM   1825  CG  LEU A 251     -23.232  13.501  -6.347  1.00 93.25           C  
ATOM   1826  CD1 LEU A 251     -23.827  13.102  -7.697  1.00 93.25           C  
ATOM   1827  CD2 LEU A 251     -23.708  14.911  -5.999  1.00 93.25           C  
ATOM   1828  N   ARG A 252     -23.288  10.455  -2.857  1.00 92.48           N  
ATOM   1829  CA  ARG A 252     -23.783   9.487  -1.879  1.00 92.48           C  
ATOM   1830  C   ARG A 252     -23.331   9.842  -0.471  1.00 92.48           C  
ATOM   1831  CB  ARG A 252     -23.336   8.068  -2.273  1.00 92.48           C  
ATOM   1832  O   ARG A 252     -24.127   9.726   0.454  1.00 92.48           O  
ATOM   1833  CG  ARG A 252     -23.745   6.997  -1.249  1.00 92.48           C  
ATOM   1834  CD  ARG A 252     -25.257   7.007  -1.003  1.00 92.48           C  
ATOM   1835  NE  ARG A 252     -25.647   6.056   0.045  1.00 92.48           N  
ATOM   1836  NH1 ARG A 252     -27.871   6.621   0.039  1.00 92.48           N  
ATOM   1837  NH2 ARG A 252     -27.120   4.976   1.367  1.00 92.48           N  
ATOM   1838  CZ  ARG A 252     -26.878   5.893   0.476  1.00 92.48           C  
ATOM   1839  N   GLU A 253     -22.085  10.249  -0.305  1.00 88.61           N  
ATOM   1840  CA  GLU A 253     -21.514  10.569   0.996  1.00 88.61           C  
ATOM   1841  C   GLU A 253     -22.165  11.813   1.610  1.00 88.61           C  
ATOM   1842  CB  GLU A 253     -19.998  10.721   0.822  1.00 88.61           C  
ATOM   1843  O   GLU A 253     -22.529  11.799   2.784  1.00 88.61           O  
ATOM   1844  CG  GLU A 253     -19.256  10.767   2.152  1.00 88.61           C  
ATOM   1845  CD  GLU A 253     -19.207   9.421   2.886  1.00 88.61           C  
ATOM   1846  OE1 GLU A 253     -18.379   9.345   3.809  1.00 88.61           O  
ATOM   1847  OE2 GLU A 253     -19.989   8.468   2.630  1.00 88.61           O  
ATOM   1848  N   ILE A 254     -22.422  12.843   0.799  1.00 88.05           N  
ATOM   1849  CA  ILE A 254     -23.117  14.068   1.224  1.00 88.05           C  
ATOM   1850  C   ILE A 254     -24.563  13.774   1.660  1.00 88.05           C  
ATOM   1851  CB  ILE A 254     -23.058  15.114   0.084  1.00 88.05           C  
ATOM   1852  O   ILE A 254     -25.059  14.380   2.608  1.00 88.05           O  
ATOM   1853  CG1 ILE A 254     -21.604  15.594  -0.144  1.00 88.05           C  
ATOM   1854  CG2 ILE A 254     -23.954  16.334   0.379  1.00 88.05           C  
ATOM   1855  CD1 ILE A 254     -21.394  16.310  -1.486  1.00 88.05           C  
ATOM   1856  N   SER A 255     -25.247  12.844   0.987  1.00 89.01           N  
ATOM   1857  CA  SER A 255     -26.656  12.510   1.258  1.00 89.01           C  
ATOM   1858  C   SER A 255     -26.858  11.368   2.268  1.00 89.01           C  
ATOM   1859  CB  SER A 255     -27.381  12.203  -0.058  1.00 89.01           C  
ATOM   1860  O   SER A 255     -27.990  11.099   2.688  1.00 89.01           O  
ATOM   1861  OG  SER A 255     -26.772  11.126  -0.749  1.00 89.01           O  
ATOM   1862  N   ALA A 256     -25.799  10.656   2.661  1.00 86.19           N  
ATOM   1863  CA  ALA A 256     -25.906   9.485   3.524  1.00 86.19           C  
ATOM   1864  C   ALA A 256     -26.228   9.862   4.978  1.00 86.19           C  
ATOM   1865  CB  ALA A 256     -24.626   8.642   3.432  1.00 86.19           C  
ATOM   1866  O   ALA A 256     -25.623  10.746   5.572  1.00 86.19           O  
ATOM   1867  N   LYS A 257     -27.130   9.095   5.609  1.00 83.40           N  
ATOM   1868  CA  LYS A 257     -27.407   9.198   7.057  1.00 83.40           C  
ATOM   1869  C   LYS A 257     -26.227   8.739   7.926  1.00 83.40           C  
ATOM   1870  CB  LYS A 257     -28.672   8.403   7.425  1.00 83.40           C  
ATOM   1871  O   LYS A 257     -26.128   9.133   9.081  1.00 83.40           O  
ATOM   1872  CG  LYS A 257     -29.940   8.991   6.787  1.00 83.40           C  
ATOM   1873  CD  LYS A 257     -31.212   8.277   7.273  1.00 83.40           C  
ATOM   1874  CE  LYS A 257     -32.430   8.953   6.626  1.00 83.40           C  
ATOM   1875  NZ  LYS A 257     -33.728   8.406   7.101  1.00 83.40           N  
ATOM   1876  N   THR A 258     -25.372   7.872   7.385  1.00 81.15           N  
ATOM   1877  CA  THR A 258     -24.157   7.358   8.029  1.00 81.15           C  
ATOM   1878  C   THR A 258     -22.988   7.457   7.043  1.00 81.15           C  
ATOM   1879  CB  THR A 258     -24.345   5.921   8.564  1.00 81.15           C  
ATOM   1880  O   THR A 258     -22.617   6.444   6.452  1.00 81.15           O  
ATOM   1881  CG2 THR A 258     -25.256   5.893   9.791  1.00 81.15           C  
ATOM   1882  OG1 THR A 258     -24.940   5.028   7.643  1.00 81.15           O  
ATOM   1883  N   PRO A 259     -22.448   8.667   6.791  1.00 82.32           N  
ATOM   1884  CA  PRO A 259     -21.297   8.827   5.907  1.00 82.32           C  
ATOM   1885  C   PRO A 259     -20.100   8.038   6.452  1.00 82.32           C  
ATOM   1886  CB  PRO A 259     -21.030  10.332   5.832  1.00 82.32           C  
ATOM   1887  O   PRO A 259     -19.947   7.884   7.668  1.00 82.32           O  
ATOM   1888  CG  PRO A 259     -21.557  10.848   7.168  1.00 82.32           C  
ATOM   1889  CD  PRO A 259     -22.750   9.934   7.449  1.00 82.32           C  
ATOM   1890  N   ILE A 260     -19.274   7.521   5.548  1.00 81.00           N  
ATOM   1891  CA  ILE A 260     -18.027   6.821   5.867  1.00 81.00           C  
ATOM   1892  C   ILE A 260     -17.073   7.762   6.606  1.00 81.00           C  
ATOM   1893  CB  ILE A 260     -17.366   6.294   4.575  1.00 81.00           C  
ATOM   1894  O   ILE A 260     -16.562   7.408   7.667  1.00 81.00           O  
ATOM   1895  CG1 ILE A 260     -18.324   5.374   3.790  1.00 81.00           C  
ATOM   1896  CG2 ILE A 260     -16.059   5.560   4.910  1.00 81.00           C  
ATOM   1897  CD1 ILE A 260     -17.725   4.897   2.469  1.00 81.00           C  
ATOM   1898  N   LEU A 261     -16.862   8.966   6.078  1.00 80.20           N  
ATOM   1899  CA  LEU A 261     -16.117  10.044   6.710  1.00 80.20           C  
ATOM   1900  C   LEU A 261     -17.095  11.137   7.151  1.00 80.20           C  
ATOM   1901  CB  LEU A 261     -15.040  10.567   5.750  1.00 80.20           C  
ATOM   1902  O   LEU A 261     -17.685  11.822   6.314  1.00 80.20           O  
ATOM   1903  CG  LEU A 261     -13.714   9.817   5.956  1.00 80.20           C  
ATOM   1904  CD1 LEU A 261     -12.947   9.541   4.670  1.00 80.20           C  
ATOM   1905  CD2 LEU A 261     -12.801  10.593   6.910  1.00 80.20           C  
ATOM   1906  N   PRO A 262     -17.267  11.341   8.470  1.00 80.45           N  
ATOM   1907  CA  PRO A 262     -18.069  12.440   8.981  1.00 80.45           C  
ATOM   1908  C   PRO A 262     -17.630  13.771   8.368  1.00 80.45           C  
ATOM   1909  CB  PRO A 262     -17.864  12.437  10.498  1.00 80.45           C  
ATOM   1910  O   PRO A 262     -16.448  14.115   8.397  1.00 80.45           O  
ATOM   1911  CG  PRO A 262     -17.436  11.008  10.816  1.00 80.45           C  
ATOM   1912  CD  PRO A 262     -16.730  10.535   9.553  1.00 80.45           C  
ATOM   1913  N   ALA A 263     -18.587  14.563   7.878  1.00 81.55           N  
ATOM   1914  CA  ALA A 263     -18.306  15.870   7.280  1.00 81.55           C  
ATOM   1915  C   ALA A 263     -17.552  16.822   8.233  1.00 81.55           C  
ATOM   1916  CB  ALA A 263     -19.637  16.483   6.829  1.00 81.55           C  
ATOM   1917  O   ALA A 263     -16.835  17.711   7.780  1.00 81.55           O  
ATOM   1918  N   SER A 264     -17.677  16.626   9.551  1.00 83.97           N  
ATOM   1919  CA  SER A 264     -16.912  17.362  10.563  1.00 83.97           C  
ATOM   1920  C   SER A 264     -15.399  17.167  10.433  1.00 83.97           C  
ATOM   1921  CB  SER A 264     -17.349  16.937  11.969  1.00 83.97           C  
ATOM   1922  O   SER A 264     -14.656  18.104  10.713  1.00 83.97           O  
ATOM   1923  OG  SER A 264     -17.288  15.528  12.109  1.00 83.97           O  
ATOM   1924  N   LEU A 265     -14.936  16.000   9.972  1.00 86.49           N  
ATOM   1925  CA  LEU A 265     -13.513  15.746   9.749  1.00 86.49           C  
ATOM   1926  C   LEU A 265     -12.997  16.508   8.533  1.00 86.49           C  
ATOM   1927  CB  LEU A 265     -13.247  14.240   9.603  1.00 86.49           C  
ATOM   1928  O   LEU A 265     -11.962  17.152   8.626  1.00 86.49           O  
ATOM   1929  CG  LEU A 265     -13.495  13.435  10.887  1.00 86.49           C  
ATOM   1930  CD1 LEU A 265     -13.179  11.968  10.628  1.00 86.49           C  
ATOM   1931  CD2 LEU A 265     -12.611  13.908  12.039  1.00 86.49           C  
ATOM   1932  N   TYR A 266     -13.736  16.521   7.423  1.00 83.54           N  
ATOM   1933  CA  TYR A 266     -13.322  17.282   6.239  1.00 83.54           C  
ATOM   1934  C   TYR A 266     -13.363  18.798   6.446  1.00 83.54           C  
ATOM   1935  CB  TYR A 266     -14.184  16.892   5.042  1.00 83.54           C  
ATOM   1936  O   TYR A 266     -12.568  19.530   5.856  1.00 83.54           O  
ATOM   1937  CG  TYR A 266     -13.859  15.521   4.500  1.00 83.54           C  
ATOM   1938  CD1 TYR A 266     -12.589  15.284   3.935  1.00 83.54           C  
ATOM   1939  CD2 TYR A 266     -14.836  14.509   4.501  1.00 83.54           C  
ATOM   1940  CE1 TYR A 266     -12.302  14.041   3.344  1.00 83.54           C  
ATOM   1941  CE2 TYR A 266     -14.560  13.279   3.882  1.00 83.54           C  
ATOM   1942  OH  TYR A 266     -13.062  11.879   2.650  1.00 83.54           O  
ATOM   1943  CZ  TYR A 266     -13.298  13.043   3.302  1.00 83.54           C  
ATOM   1944  N   LYS A 267     -14.256  19.277   7.316  1.00 87.37           N  
ATOM   1945  CA  LYS A 267     -14.278  20.681   7.744  1.00 87.37           C  
ATOM   1946  C   LYS A 267     -13.106  21.039   8.663  1.00 87.37           C  
ATOM   1947  CB  LYS A 267     -15.620  20.996   8.413  1.00 87.37           C  
ATOM   1948  O   LYS A 267     -12.790  22.218   8.796  1.00 87.37           O  
ATOM   1949  CG  LYS A 267     -16.762  21.045   7.387  1.00 87.37           C  
ATOM   1950  CD  LYS A 267     -18.091  21.358   8.082  1.00 87.37           C  
ATOM   1951  CE  LYS A 267     -19.216  21.410   7.044  1.00 87.37           C  
ATOM   1952  NZ  LYS A 267     -20.491  21.880   7.642  1.00 87.37           N  
ATOM   1953  N   ASN A 268     -12.448  20.057   9.282  1.00 90.15           N  
ATOM   1954  CA  ASN A 268     -11.237  20.296  10.053  1.00 90.15           C  
ATOM   1955  C   ASN A 268     -10.052  20.491   9.094  1.00 90.15           C  
ATOM   1956  CB  ASN A 268     -11.038  19.163  11.076  1.00 90.15           C  
ATOM   1957  O   ASN A 268      -9.520  19.531   8.534  1.00 90.15           O  
ATOM   1958  CG  ASN A 268      -9.857  19.401  11.998  1.00 90.15           C  
ATOM   1959  ND2 ASN A 268      -9.805  18.718  13.117  1.00 90.15           N  
ATOM   1960  OD1 ASN A 268      -8.957  20.183  11.731  1.00 90.15           O  
ATOM   1961  N   GLY A 269      -9.613  21.743   8.941  1.00 91.99           N  
ATOM   1962  CA  GLY A 269      -8.498  22.106   8.064  1.00 91.99           C  
ATOM   1963  C   GLY A 269      -7.218  21.311   8.339  1.00 91.99           C  
ATOM   1964  O   GLY A 269      -6.546  20.913   7.392  1.00 91.99           O  
ATOM   1965  N   ARG A 270      -6.924  20.973   9.607  1.00 92.34           N  
ATOM   1966  CA  ARG A 270      -5.755  20.145   9.966  1.00 92.34           C  
ATOM   1967  C   ARG A 270      -5.864  18.738   9.392  1.00 92.34           C  
ATOM   1968  CB  ARG A 270      -5.577  20.045  11.494  1.00 92.34           C  
ATOM   1969  O   ARG A 270      -4.890  18.207   8.866  1.00 92.34           O  
ATOM   1970  CG  ARG A 270      -5.268  21.390  12.162  1.00 92.34           C  
ATOM   1971  CD  ARG A 270      -5.144  21.294  13.688  1.00 92.34           C  
ATOM   1972  NE  ARG A 270      -3.922  20.573  14.118  1.00 92.34           N  
ATOM   1973  NH1 ARG A 270      -2.996  22.210  15.459  1.00 92.34           N  
ATOM   1974  NH2 ARG A 270      -1.957  20.264  15.239  1.00 92.34           N  
ATOM   1975  CZ  ARG A 270      -2.973  21.020  14.929  1.00 92.34           C  
ATOM   1976  N   PHE A 271      -7.051  18.142   9.492  1.00 92.26           N  
ATOM   1977  CA  PHE A 271      -7.313  16.801   8.982  1.00 92.26           C  
ATOM   1978  C   PHE A 271      -7.207  16.771   7.456  1.00 92.26           C  
ATOM   1979  CB  PHE A 271      -8.694  16.339   9.455  1.00 92.26           C  
ATOM   1980  O   PHE A 271      -6.443  15.976   6.912  1.00 92.26           O  
ATOM   1981  CG  PHE A 271      -9.057  14.954   8.973  1.00 92.26           C  
ATOM   1982  CD1 PHE A 271      -9.784  14.782   7.779  1.00 92.26           C  
ATOM   1983  CD2 PHE A 271      -8.644  13.833   9.710  1.00 92.26           C  
ATOM   1984  CE1 PHE A 271     -10.103  13.490   7.325  1.00 92.26           C  
ATOM   1985  CE2 PHE A 271      -8.966  12.548   9.253  1.00 92.26           C  
ATOM   1986  CZ  PHE A 271      -9.695  12.368   8.065  1.00 92.26           C  
ATOM   1987  N   SER A 272      -7.919  17.669   6.771  1.00 93.92           N  
ATOM   1988  CA  SER A 272      -7.936  17.727   5.306  1.00 93.92           C  
ATOM   1989  C   SER A 272      -6.564  18.057   4.716  1.00 93.92           C  
ATOM   1990  CB  SER A 272      -8.983  18.744   4.847  1.00 93.92           C  
ATOM   1991  O   SER A 272      -6.137  17.399   3.767  1.00 93.92           O  
ATOM   1992  OG  SER A 272     -10.254  18.245   5.209  1.00 93.92           O  
ATOM   1993  N   ALA A 273      -5.830  19.005   5.308  1.00 95.54           N  
ATOM   1994  CA  ALA A 273      -4.473  19.329   4.877  1.00 95.54           C  
ATOM   1995  C   ALA A 273      -3.533  18.129   5.039  1.00 95.54           C  
ATOM   1996  CB  ALA A 273      -3.970  20.542   5.665  1.00 95.54           C  
ATOM   1997  O   ALA A 273      -2.832  17.771   4.097  1.00 95.54           O  
ATOM   1998  N   ALA A 274      -3.552  17.457   6.194  1.00 94.19           N  
ATOM   1999  CA  ALA A 274      -2.679  16.311   6.433  1.00 94.19           C  
ATOM   2000  C   ALA A 274      -3.015  15.107   5.532  1.00 94.19           C  
ATOM   2001  CB  ALA A 274      -2.720  15.987   7.923  1.00 94.19           C  
ATOM   2002  O   ALA A 274      -2.106  14.423   5.063  1.00 94.19           O  
ATOM   2003  N   GLN A 275      -4.295  14.882   5.220  1.00 93.68           N  
ATOM   2004  CA  GLN A 275      -4.718  13.886   4.228  1.00 93.68           C  
ATOM   2005  C   GLN A 275      -4.125  14.170   2.841  1.00 93.68           C  
ATOM   2006  CB  GLN A 275      -6.254  13.881   4.149  1.00 93.68           C  
ATOM   2007  O   GLN A 275      -3.574  13.271   2.201  1.00 93.68           O  
ATOM   2008  CG  GLN A 275      -6.925  13.176   5.336  1.00 93.68           C  
ATOM   2009  CD  GLN A 275      -6.702  11.674   5.360  1.00 93.68           C  
ATOM   2010  NE2 GLN A 275      -7.145  11.012   6.407  1.00 93.68           N  
ATOM   2011  OE1 GLN A 275      -6.141  11.084   4.455  1.00 93.68           O  
ATOM   2012  N   PHE A 276      -4.197  15.426   2.394  1.00 96.32           N  
ATOM   2013  CA  PHE A 276      -3.686  15.816   1.083  1.00 96.32           C  
ATOM   2014  C   PHE A 276      -2.151  15.843   1.030  1.00 96.32           C  
ATOM   2015  CB  PHE A 276      -4.317  17.153   0.686  1.00 96.32           C  
ATOM   2016  O   PHE A 276      -1.562  15.427   0.035  1.00 96.32           O  
ATOM   2017  CG  PHE A 276      -4.077  17.533  -0.762  1.00 96.32           C  
ATOM   2018  CD1 PHE A 276      -3.578  18.806  -1.079  1.00 96.32           C  
ATOM   2019  CD2 PHE A 276      -4.369  16.627  -1.801  1.00 96.32           C  
ATOM   2020  CE1 PHE A 276      -3.323  19.160  -2.413  1.00 96.32           C  
ATOM   2021  CE2 PHE A 276      -4.124  16.982  -3.138  1.00 96.32           C  
ATOM   2022  CZ  PHE A 276      -3.592  18.246  -3.445  1.00 96.32           C  
ATOM   2023  N   ILE A 277      -1.483  16.204   2.129  1.00 96.67           N  
ATOM   2024  CA  ILE A 277      -0.029  16.039   2.273  1.00 96.67           C  
ATOM   2025  C   ILE A 277       0.366  14.565   2.092  1.00 96.67           C  
ATOM   2026  CB  ILE A 277       0.446  16.612   3.629  1.00 96.67           C  
ATOM   2027  O   ILE A 277       1.371  14.282   1.445  1.00 96.67           O  
ATOM   2028  CG1 ILE A 277       0.331  18.154   3.639  1.00 96.67           C  
ATOM   2029  CG2 ILE A 277       1.904  16.212   3.923  1.00 96.67           C  
ATOM   2030  CD1 ILE A 277       0.295  18.753   5.051  1.00 96.67           C  
ATOM   2031  N   GLY A 278      -0.440  13.616   2.582  1.00 94.68           N  
ATOM   2032  CA  GLY A 278      -0.195  12.182   2.389  1.00 94.68           C  
ATOM   2033  C   GLY A 278      -0.214  11.753   0.926  1.00 94.68           C  
ATOM   2034  O   GLY A 278       0.658  10.983   0.507  1.00 94.68           O  
ATOM   2035  N   PHE A 279      -1.157  12.295   0.153  1.00 95.27           N  
ATOM   2036  CA  PHE A 279      -1.191  12.150  -1.301  1.00 95.27           C  
ATOM   2037  C   PHE A 279       0.087  12.722  -1.938  1.00 95.27           C  
ATOM   2038  CB  PHE A 279      -2.477  12.792  -1.854  1.00 95.27           C  
ATOM   2039  O   PHE A 279       0.796  11.983  -2.618  1.00 95.27           O  
ATOM   2040  CG  PHE A 279      -2.487  12.970  -3.360  1.00 95.27           C  
ATOM   2041  CD1 PHE A 279      -1.975  14.150  -3.934  1.00 95.27           C  
ATOM   2042  CD2 PHE A 279      -2.962  11.942  -4.192  1.00 95.27           C  
ATOM   2043  CE1 PHE A 279      -1.897  14.282  -5.331  1.00 95.27           C  
ATOM   2044  CE2 PHE A 279      -2.871  12.073  -5.591  1.00 95.27           C  
ATOM   2045  CZ  PHE A 279      -2.336  13.238  -6.160  1.00 95.27           C  
ATOM   2046  N   LEU A 280       0.438  13.983  -1.653  1.00 97.76           N  
ATOM   2047  CA  LEU A 280       1.602  14.666  -2.245  1.00 97.76           C  
ATOM   2048  C   LEU A 280       2.933  13.967  -1.930  1.00 97.76           C  
ATOM   2049  CB  LEU A 280       1.653  16.123  -1.747  1.00 97.76           C  
ATOM   2050  O   LEU A 280       3.786  13.828  -2.805  1.00 97.76           O  
ATOM   2051  CG  LEU A 280       0.504  17.019  -2.240  1.00 97.76           C  
ATOM   2052  CD1 LEU A 280       0.563  18.364  -1.518  1.00 97.76           C  
ATOM   2053  CD2 LEU A 280       0.574  17.272  -3.747  1.00 97.76           C  
ATOM   2054  N   LEU A 281       3.098  13.479  -0.698  1.00 95.86           N  
ATOM   2055  CA  LEU A 281       4.279  12.725  -0.277  1.00 95.86           C  
ATOM   2056  C   LEU A 281       4.464  11.447  -1.088  1.00 95.86           C  
ATOM   2057  CB  LEU A 281       4.148  12.358   1.211  1.00 95.86           C  
ATOM   2058  O   LEU A 281       5.572  11.163  -1.531  1.00 95.86           O  
ATOM   2059  CG  LEU A 281       4.988  13.272   2.108  1.00 95.86           C  
ATOM   2060  CD1 LEU A 281       4.403  13.261   3.514  1.00 95.86           C  
ATOM   2061  CD2 LEU A 281       6.431  12.770   2.190  1.00 95.86           C  
ATOM   2062  N   ASN A 282       3.397  10.663  -1.265  1.00 90.11           N  
ATOM   2063  CA  ASN A 282       3.502   9.389  -1.983  1.00 90.11           C  
ATOM   2064  C   ASN A 282       3.580   9.614  -3.493  1.00 90.11           C  
ATOM   2065  CB  ASN A 282       2.374   8.434  -1.568  1.00 90.11           C  
ATOM   2066  O   ASN A 282       4.291   8.876  -4.167  1.00 90.11           O  
ATOM   2067  CG  ASN A 282       2.649   7.835  -0.204  1.00 90.11           C  
ATOM   2068  ND2 ASN A 282       2.524   8.626   0.834  1.00 90.11           N  
ATOM   2069  OD1 ASN A 282       3.015   6.688  -0.010  1.00 90.11           O  
ATOM   2070  N   PHE A 283       2.941  10.673  -3.990  1.00 94.41           N  
ATOM   2071  CA  PHE A 283       3.112  11.178  -5.347  1.00 94.41           C  
ATOM   2072  C   PHE A 283       4.580  11.472  -5.665  1.00 94.41           C  
ATOM   2073  CB  PHE A 283       2.193  12.396  -5.511  1.00 94.41           C  
ATOM   2074  O   PHE A 283       5.129  10.881  -6.595  1.00 94.41           O  
ATOM   2075  CG  PHE A 283       2.381  13.143  -6.804  1.00 94.41           C  
ATOM   2076  CD1 PHE A 283       3.287  14.214  -6.877  1.00 94.41           C  
ATOM   2077  CD2 PHE A 283       1.671  12.744  -7.943  1.00 94.41           C  
ATOM   2078  CE1 PHE A 283       3.478  14.883  -8.093  1.00 94.41           C  
ATOM   2079  CE2 PHE A 283       1.925  13.364  -9.176  1.00 94.41           C  
ATOM   2080  CZ  PHE A 283       2.822  14.440  -9.254  1.00 94.41           C  
ATOM   2081  N   ALA A 284       5.247  12.297  -4.855  1.00 96.40           N  
ATOM   2082  CA  ALA A 284       6.653  12.624  -5.067  1.00 96.40           C  
ATOM   2083  C   ALA A 284       7.576  11.414  -4.842  1.00 96.40           C  
ATOM   2084  CB  ALA A 284       7.022  13.794  -4.150  1.00 96.40           C  
ATOM   2085  O   ALA A 284       8.489  11.187  -5.632  1.00 96.40           O  
ATOM   2086  N   LEU A 285       7.329  10.614  -3.797  1.00 90.94           N  
ATOM   2087  CA  LEU A 285       8.183   9.479  -3.435  1.00 90.94           C  
ATOM   2088  C   LEU A 285       8.178   8.383  -4.507  1.00 90.94           C  
ATOM   2089  CB  LEU A 285       7.741   8.933  -2.065  1.00 90.94           C  
ATOM   2090  O   LEU A 285       9.239   8.003  -4.997  1.00 90.94           O  
ATOM   2091  CG  LEU A 285       8.567   7.738  -1.552  1.00 90.94           C  
ATOM   2092  CD1 LEU A 285      10.022   8.125  -1.288  1.00 90.94           C  
ATOM   2093  CD2 LEU A 285       7.949   7.226  -0.249  1.00 90.94           C  
ATOM   2094  N   PHE A 286       7.002   7.880  -4.889  1.00 84.13           N  
ATOM   2095  CA  PHE A 286       6.909   6.791  -5.864  1.00 84.13           C  
ATOM   2096  C   PHE A 286       7.138   7.284  -7.293  1.00 84.13           C  
ATOM   2097  CB  PHE A 286       5.567   6.071  -5.734  1.00 84.13           C  
ATOM   2098  O   PHE A 286       7.802   6.596  -8.068  1.00 84.13           O  
ATOM   2099  CG  PHE A 286       5.508   5.093  -4.579  1.00 84.13           C  
ATOM   2100  CD1 PHE A 286       5.798   3.736  -4.810  1.00 84.13           C  
ATOM   2101  CD2 PHE A 286       5.165   5.524  -3.284  1.00 84.13           C  
ATOM   2102  CE1 PHE A 286       5.739   2.811  -3.755  1.00 84.13           C  
ATOM   2103  CE2 PHE A 286       5.105   4.598  -2.226  1.00 84.13           C  
ATOM   2104  CZ  PHE A 286       5.392   3.242  -2.463  1.00 84.13           C  
ATOM   2105  N   GLY A 287       6.674   8.495  -7.626  1.00 87.73           N  
ATOM   2106  CA  GLY A 287       6.999   9.138  -8.897  1.00 87.73           C  
ATOM   2107  C   GLY A 287       8.507   9.340  -9.069  1.00 87.73           C  
ATOM   2108  O   GLY A 287       9.046   9.026 -10.128  1.00 87.73           O  
ATOM   2109  N   GLY A 288       9.202   9.798  -8.025  1.00 90.56           N  
ATOM   2110  CA  GLY A 288      10.656   9.969  -8.026  1.00 90.56           C  
ATOM   2111  C   GLY A 288      11.423   8.647  -8.050  1.00 90.56           C  
ATOM   2112  O   GLY A 288      12.401   8.526  -8.782  1.00 90.56           O  
ATOM   2113  N   MET A 289      10.965   7.633  -7.309  1.00 85.18           N  
ATOM   2114  CA  MET A 289      11.574   6.298  -7.320  1.00 85.18           C  
ATOM   2115  C   MET A 289      11.489   5.648  -8.705  1.00 85.18           C  
ATOM   2116  CB  MET A 289      10.894   5.423  -6.257  1.00 85.18           C  
ATOM   2117  O   MET A 289      12.484   5.112  -9.194  1.00 85.18           O  
ATOM   2118  CG  MET A 289      11.536   4.036  -6.152  1.00 85.18           C  
ATOM   2119  SD  MET A 289      10.775   2.988  -4.885  1.00 85.18           S  
ATOM   2120  CE  MET A 289      11.768   1.489  -5.106  1.00 85.18           C  
ATOM   2121  N   PHE A 290      10.324   5.731  -9.354  1.00 81.46           N  
ATOM   2122  CA  PHE A 290      10.139   5.239 -10.717  1.00 81.46           C  
ATOM   2123  C   PHE A 290      11.055   5.964 -11.708  1.00 81.46           C  
ATOM   2124  CB  PHE A 290       8.665   5.395 -11.103  1.00 81.46           C  
ATOM   2125  O   PHE A 290      11.751   5.312 -12.486  1.00 81.46           O  
ATOM   2126  CG  PHE A 290       8.367   4.983 -12.529  1.00 81.46           C  
ATOM   2127  CD1 PHE A 290       8.203   5.960 -13.527  1.00 81.46           C  
ATOM   2128  CD2 PHE A 290       8.261   3.621 -12.862  1.00 81.46           C  
ATOM   2129  CE1 PHE A 290       7.920   5.579 -14.849  1.00 81.46           C  
ATOM   2130  CE2 PHE A 290       7.975   3.239 -14.184  1.00 81.46           C  
ATOM   2131  CZ  PHE A 290       7.796   4.218 -15.175  1.00 81.46           C  
ATOM   2132  N   MET A 291      11.109   7.300 -11.635  1.00 89.98           N  
ATOM   2133  CA  MET A 291      12.008   8.096 -12.473  1.00 89.98           C  
ATOM   2134  C   MET A 291      13.465   7.695 -12.290  1.00 89.98           C  
ATOM   2135  CB  MET A 291      11.874   9.588 -12.153  1.00 89.98           C  
ATOM   2136  O   MET A 291      14.130   7.402 -13.277  1.00 89.98           O  
ATOM   2137  CG  MET A 291      12.842  10.460 -12.961  1.00 89.98           C  
ATOM   2138  SD  MET A 291      14.349  10.895 -12.058  1.00 89.98           S  
ATOM   2139  CE  MET A 291      13.682  11.956 -10.744  1.00 89.98           C  
ATOM   2140  N   LEU A 292      13.957   7.670 -11.049  1.00 89.06           N  
ATOM   2141  CA  LEU A 292      15.359   7.378 -10.774  1.00 89.06           C  
ATOM   2142  C   LEU A 292      15.745   5.983 -11.252  1.00 89.06           C  
ATOM   2143  CB  LEU A 292      15.628   7.461  -9.272  1.00 89.06           C  
ATOM   2144  O   LEU A 292      16.816   5.811 -11.823  1.00 89.06           O  
ATOM   2145  CG  LEU A 292      15.868   8.862  -8.711  1.00 89.06           C  
ATOM   2146  CD1 LEU A 292      15.987   8.697  -7.199  1.00 89.06           C  
ATOM   2147  CD2 LEU A 292      17.181   9.461  -9.218  1.00 89.06           C  
ATOM   2148  N   SER A 293      14.874   4.995 -11.044  1.00 80.96           N  
ATOM   2149  CA  SER A 293      15.123   3.634 -11.512  1.00 80.96           C  
ATOM   2150  C   SER A 293      15.290   3.579 -13.031  1.00 80.96           C  
ATOM   2151  CB  SER A 293      13.982   2.720 -11.066  1.00 80.96           C  
ATOM   2152  O   SER A 293      16.227   2.939 -13.508  1.00 80.96           O  
ATOM   2153  OG  SER A 293      14.260   1.381 -11.424  1.00 80.96           O  
ATOM   2154  N   LEU A 294      14.425   4.263 -13.787  1.00 81.20           N  
ATOM   2155  CA  LEU A 294      14.556   4.352 -15.243  1.00 81.20           C  
ATOM   2156  C   LEU A 294      15.785   5.160 -15.657  1.00 81.20           C  
ATOM   2157  CB  LEU A 294      13.292   4.981 -15.849  1.00 81.20           C  
ATOM   2158  O   LEU A 294      16.523   4.739 -16.537  1.00 81.20           O  
ATOM   2159  CG  LEU A 294      12.056   4.070 -15.857  1.00 81.20           C  
ATOM   2160  CD1 LEU A 294      10.898   4.850 -16.478  1.00 81.20           C  
ATOM   2161  CD2 LEU A 294      12.267   2.800 -16.686  1.00 81.20           C  
ATOM   2162  N   PHE A 295      16.031   6.292 -15.004  1.00 89.44           N  
ATOM   2163  CA  PHE A 295      17.148   7.175 -15.312  1.00 89.44           C  
ATOM   2164  C   PHE A 295      18.504   6.481 -15.126  1.00 89.44           C  
ATOM   2165  CB  PHE A 295      17.021   8.425 -14.436  1.00 89.44           C  
ATOM   2166  O   PHE A 295      19.351   6.551 -16.013  1.00 89.44           O  
ATOM   2167  CG  PHE A 295      18.158   9.400 -14.623  1.00 89.44           C  
ATOM   2168  CD1 PHE A 295      19.219   9.428 -13.700  1.00 89.44           C  
ATOM   2169  CD2 PHE A 295      18.176  10.248 -15.745  1.00 89.44           C  
ATOM   2170  CE1 PHE A 295      20.285  10.322 -13.884  1.00 89.44           C  
ATOM   2171  CE2 PHE A 295      19.246  11.139 -15.931  1.00 89.44           C  
ATOM   2172  CZ  PHE A 295      20.291  11.182 -14.993  1.00 89.44           C  
ATOM   2173  N   LEU A 296      18.708   5.760 -14.020  1.00 84.14           N  
ATOM   2174  CA  LEU A 296      19.959   5.034 -13.768  1.00 84.14           C  
ATOM   2175  C   LEU A 296      20.191   3.913 -14.793  1.00 84.14           C  
ATOM   2176  CB  LEU A 296      19.950   4.475 -12.334  1.00 84.14           C  
ATOM   2177  O   LEU A 296      21.320   3.708 -15.232  1.00 84.14           O  
ATOM   2178  CG  LEU A 296      20.015   5.546 -11.227  1.00 84.14           C  
ATOM   2179  CD1 LEU A 296      19.790   4.885  -9.867  1.00 84.14           C  
ATOM   2180  CD2 LEU A 296      21.339   6.311 -11.203  1.00 84.14           C  
ATOM   2181  N   GLN A 297      19.130   3.224 -15.219  1.00 82.26           N  
ATOM   2182  CA  GLN A 297      19.239   2.150 -16.211  1.00 82.26           C  
ATOM   2183  C   GLN A 297      19.474   2.688 -17.626  1.00 82.26           C  
ATOM   2184  CB  GLN A 297      17.992   1.252 -16.154  1.00 82.26           C  
ATOM   2185  O   GLN A 297      20.419   2.282 -18.295  1.00 82.26           O  
ATOM   2186  CG  GLN A 297      17.979   0.406 -14.876  1.00 82.26           C  
ATOM   2187  CD  GLN A 297      16.693  -0.389 -14.710  1.00 82.26           C  
ATOM   2188  NE2 GLN A 297      15.738   0.140 -13.981  1.00 82.26           N  
ATOM   2189  OE1 GLN A 297      16.533  -1.509 -15.178  1.00 82.26           O  
ATOM   2190  N   GLU A 298      18.638   3.621 -18.073  1.00 85.72           N  
ATOM   2191  CA  GLU A 298      18.596   4.052 -19.474  1.00 85.72           C  
ATOM   2192  C   GLU A 298      19.584   5.186 -19.785  1.00 85.72           C  
ATOM   2193  CB  GLU A 298      17.167   4.490 -19.817  1.00 85.72           C  
ATOM   2194  O   GLU A 298      20.135   5.239 -20.882  1.00 85.72           O  
ATOM   2195  CG  GLU A 298      16.105   3.381 -19.685  1.00 85.72           C  
ATOM   2196  CD  GLU A 298      16.219   2.276 -20.747  1.00 85.72           C  
ATOM   2197  OE1 GLU A 298      15.739   1.156 -20.455  1.00 85.72           O  
ATOM   2198  OE2 GLU A 298      16.718   2.563 -21.859  1.00 85.72           O  
ATOM   2199  N   ALA A 299      19.836   6.091 -18.831  1.00 87.55           N  
ATOM   2200  CA  ALA A 299      20.823   7.165 -18.988  1.00 87.55           C  
ATOM   2201  C   ALA A 299      22.182   6.784 -18.395  1.00 87.55           C  
ATOM   2202  CB  ALA A 299      20.292   8.450 -18.342  1.00 87.55           C  
ATOM   2203  O   ALA A 299      23.216   7.048 -19.002  1.00 87.55           O  
ATOM   2204  N   GLY A 300      22.175   6.162 -17.212  1.00 82.18           N  
ATOM   2205  CA  GLY A 300      23.394   5.722 -16.528  1.00 82.18           C  
ATOM   2206  C   GLY A 300      23.995   4.432 -17.091  1.00 82.18           C  
ATOM   2207  O   GLY A 300      25.149   4.126 -16.802  1.00 82.18           O  
ATOM   2208  N   GLY A 301      23.238   3.669 -17.889  1.00 81.58           N  
ATOM   2209  CA  GLY A 301      23.671   2.373 -18.419  1.00 81.58           C  
ATOM   2210  C   GLY A 301      23.775   1.279 -17.352  1.00 81.58           C  
ATOM   2211  O   GLY A 301      24.383   0.233 -17.595  1.00 81.58           O  
ATOM   2212  N   ALA A 302      23.214   1.506 -16.161  1.00 76.05           N  
ATOM   2213  CA  ALA A 302      23.218   0.523 -15.094  1.00 76.05           C  
ATOM   2214  C   ALA A 302      22.350  -0.681 -15.487  1.00 76.05           C  
ATOM   2215  CB  ALA A 302      22.754   1.179 -13.788  1.00 76.05           C  
ATOM   2216  O   ALA A 302      21.240  -0.546 -16.001  1.00 76.05           O  
ATOM   2217  N   SER A 303      22.816  -1.892 -15.183  1.00 70.36           N  
ATOM   2218  CA  SER A 303      21.926  -3.055 -15.217  1.00 70.36           C  
ATOM   2219  C   SER A 303      20.810  -2.888 -14.178  1.00 70.36           C  
ATOM   2220  CB  SER A 303      22.719  -4.344 -14.988  1.00 70.36           C  
ATOM   2221  O   SER A 303      20.985  -2.183 -13.184  1.00 70.36           O  
ATOM   2222  OG  SER A 303      23.186  -4.439 -13.653  1.00 70.36           O  
ATOM   2223  N   SER A 304      19.676  -3.579 -14.335  1.00 63.87           N  
ATOM   2224  CA  SER A 304      18.582  -3.500 -13.350  1.00 63.87           C  
ATOM   2225  C   SER A 304      19.027  -3.868 -11.927  1.00 63.87           C  
ATOM   2226  CB  SER A 304      17.422  -4.413 -13.753  1.00 63.87           C  
ATOM   2227  O   SER A 304      18.551  -3.275 -10.962  1.00 63.87           O  
ATOM   2228  OG  SER A 304      17.018  -4.175 -15.087  1.00 63.87           O  
ATOM   2229  N   PHE A 305      19.969  -4.812 -11.788  1.00 68.83           N  
ATOM   2230  CA  PHE A 305      20.575  -5.142 -10.495  1.00 68.83           C  
ATOM   2231  C   PHE A 305      21.381  -3.964  -9.943  1.00 68.83           C  
ATOM   2232  CB  PHE A 305      21.465  -6.386 -10.633  1.00 68.83           C  
ATOM   2233  O   PHE A 305      21.204  -3.587  -8.786  1.00 68.83           O  
ATOM   2234  CG  PHE A 305      22.197  -6.745  -9.351  1.00 68.83           C  
ATOM   2235  CD1 PHE A 305      23.555  -6.405  -9.184  1.00 68.83           C  
ATOM   2236  CD2 PHE A 305      21.507  -7.384  -8.304  1.00 68.83           C  
ATOM   2237  CE1 PHE A 305      24.217  -6.712  -7.982  1.00 68.83           C  
ATOM   2238  CE2 PHE A 305      22.169  -7.688  -7.101  1.00 68.83           C  
ATOM   2239  CZ  PHE A 305      23.525  -7.354  -6.941  1.00 68.83           C  
ATOM   2240  N   MET A 306      22.229  -3.356 -10.776  1.00 76.53           N  
ATOM   2241  CA  MET A 306      23.082  -2.257 -10.339  1.00 76.53           C  
ATOM   2242  C   MET A 306      22.272  -1.003  -9.997  1.00 76.53           C  
ATOM   2243  CB  MET A 306      24.171  -1.988 -11.385  1.00 76.53           C  
ATOM   2244  O   MET A 306      22.515  -0.404  -8.957  1.00 76.53           O  
ATOM   2245  CG  MET A 306      25.300  -1.156 -10.776  1.00 76.53           C  
ATOM   2246  SD  MET A 306      26.178  -2.017  -9.436  1.00 76.53           S  
ATOM   2247  CE  MET A 306      26.972  -0.584  -8.669  1.00 76.53           C  
ATOM   2248  N   ALA A 307      21.230  -0.680 -10.767  1.00 73.24           N  
ATOM   2249  CA  ALA A 307      20.298   0.393 -10.422  1.00 73.24           C  
ATOM   2250  C   ALA A 307      19.610   0.141  -9.066  1.00 73.24           C  
ATOM   2251  CB  ALA A 307      19.275   0.516 -11.554  1.00 73.24           C  
ATOM   2252  O   ALA A 307      19.413   1.064  -8.279  1.00 73.24           O  
ATOM   2253  N   GLY A 308      19.281  -1.117  -8.746  1.00 68.19           N  
ATOM   2254  CA  GLY A 308      18.783  -1.497  -7.421  1.00 68.19           C  
ATOM   2255  C   GLY A 308      19.806  -1.257  -6.304  1.00 68.19           C  
ATOM   2256  O   GLY A 308      19.457  -0.700  -5.261  1.00 68.19           O  
ATOM   2257  N   VAL A 309      21.071  -1.629  -6.532  1.00 77.72           N  
ATOM   2258  CA  VAL A 309      22.187  -1.365  -5.604  1.00 77.72           C  
ATOM   2259  C   VAL A 309      22.412   0.137  -5.415  1.00 77.72           C  
ATOM   2260  CB  VAL A 309      23.479  -2.060  -6.090  1.00 77.72           C  
ATOM   2261  O   VAL A 309      22.662   0.580  -4.297  1.00 77.72           O  
ATOM   2262  CG1 VAL A 309      24.716  -1.675  -5.268  1.00 77.72           C  
ATOM   2263  CG2 VAL A 309      23.337  -3.586  -6.001  1.00 77.72           C  
ATOM   2264  N   GLU A 310      22.273   0.930  -6.471  1.00 84.22           N  
ATOM   2265  CA  GLU A 310      22.431   2.384  -6.436  1.00 84.22           C  
ATOM   2266  C   GLU A 310      21.284   3.094  -5.694  1.00 84.22           C  
ATOM   2267  CB  GLU A 310      22.541   2.885  -7.880  1.00 84.22           C  
ATOM   2268  O   GLU A 310      21.494   4.034  -4.925  1.00 84.22           O  
ATOM   2269  CG  GLU A 310      23.920   2.580  -8.488  1.00 84.22           C  
ATOM   2270  CD  GLU A 310      24.022   2.954  -9.973  1.00 84.22           C  
ATOM   2271  OE1 GLU A 310      25.153   2.848 -10.497  1.00 84.22           O  
ATOM   2272  OE2 GLU A 310      22.983   3.311 -10.574  1.00 84.22           O  
ATOM   2273  N   LEU A 311      20.051   2.611  -5.842  1.00 79.98           N  
ATOM   2274  CA  LEU A 311      18.900   3.154  -5.116  1.00 79.98           C  
ATOM   2275  C   LEU A 311      18.926   2.813  -3.620  1.00 79.98           C  
ATOM   2276  CB  LEU A 311      17.617   2.620  -5.768  1.00 79.98           C  
ATOM   2277  O   LEU A 311      18.390   3.564  -2.800  1.00 79.98           O  
ATOM   2278  CG  LEU A 311      17.326   3.236  -7.146  1.00 79.98           C  
ATOM   2279  CD1 LEU A 311      16.174   2.475  -7.804  1.00 79.98           C  
ATOM   2280  CD2 LEU A 311      16.920   4.704  -7.040  1.00 79.98           C  
ATOM   2281  N   LEU A 312      19.537   1.686  -3.251  1.00 80.07           N  
ATOM   2282  CA  LEU A 312      19.490   1.120  -1.901  1.00 80.07           C  
ATOM   2283  C   LEU A 312      19.955   2.096  -0.802  1.00 80.07           C  
ATOM   2284  CB  LEU A 312      20.277  -0.209  -1.891  1.00 80.07           C  
ATOM   2285  O   LEU A 312      19.194   2.298   0.148  1.00 80.07           O  
ATOM   2286  CG  LEU A 312      19.429  -1.426  -1.495  1.00 80.07           C  
ATOM   2287  CD1 LEU A 312      20.088  -2.706  -2.005  1.00 80.07           C  
ATOM   2288  CD2 LEU A 312      19.287  -1.521   0.027  1.00 80.07           C  
ATOM   2289  N   PRO A 313      21.131   2.754  -0.905  1.00 80.99           N  
ATOM   2290  CA  PRO A 313      21.575   3.739   0.079  1.00 80.99           C  
ATOM   2291  C   PRO A 313      20.594   4.903   0.228  1.00 80.99           C  
ATOM   2292  CB  PRO A 313      22.944   4.233  -0.407  1.00 80.99           C  
ATOM   2293  O   PRO A 313      20.294   5.308   1.349  1.00 80.99           O  
ATOM   2294  CG  PRO A 313      23.459   3.077  -1.258  1.00 80.99           C  
ATOM   2295  CD  PRO A 313      22.185   2.517  -1.878  1.00 80.99           C  
ATOM   2296  N   MET A 314      20.043   5.391  -0.889  1.00 86.20           N  
ATOM   2297  CA  MET A 314      19.101   6.514  -0.889  1.00 86.20           C  
ATOM   2298  C   MET A 314      17.814   6.154  -0.139  1.00 86.20           C  
ATOM   2299  CB  MET A 314      18.781   6.960  -2.327  1.00 86.20           C  
ATOM   2300  O   MET A 314      17.317   6.947   0.661  1.00 86.20           O  
ATOM   2301  CG  MET A 314      20.018   7.186  -3.206  1.00 86.20           C  
ATOM   2302  SD  MET A 314      19.611   7.827  -4.854  1.00 86.20           S  
ATOM   2303  CE  MET A 314      21.142   7.444  -5.750  1.00 86.20           C  
ATOM   2304  N   MET A 315      17.305   4.937  -0.349  1.00 78.66           N  
ATOM   2305  CA  MET A 315      16.065   4.456   0.269  1.00 78.66           C  
ATOM   2306  C   MET A 315      16.264   4.021   1.725  1.00 78.66           C  
ATOM   2307  CB  MET A 315      15.479   3.309  -0.571  1.00 78.66           C  
ATOM   2308  O   MET A 315      15.386   4.241   2.558  1.00 78.66           O  
ATOM   2309  CG  MET A 315      15.114   3.760  -1.992  1.00 78.66           C  
ATOM   2310  SD  MET A 315      13.873   5.080  -2.075  1.00 78.66           S  
ATOM   2311  CE  MET A 315      14.333   5.820  -3.663  1.00 78.66           C  
ATOM   2312  N   ALA A 316      17.424   3.460   2.077  1.00 81.26           N  
ATOM   2313  CA  ALA A 316      17.720   3.025   3.444  1.00 81.26           C  
ATOM   2314  C   ALA A 316      17.653   4.183   4.457  1.00 81.26           C  
ATOM   2315  CB  ALA A 316      19.103   2.365   3.445  1.00 81.26           C  
ATOM   2316  O   ALA A 316      17.226   4.003   5.602  1.00 81.26           O  
ATOM   2317  N   VAL A 317      18.001   5.398   4.028  1.00 89.84           N  
ATOM   2318  CA  VAL A 317      17.975   6.599   4.874  1.00 89.84           C  
ATOM   2319  C   VAL A 317      16.551   6.987   5.307  1.00 89.84           C  
ATOM   2320  CB  VAL A 317      18.732   7.738   4.166  1.00 89.84           C  
ATOM   2321  O   VAL A 317      16.374   7.584   6.374  1.00 89.84           O  
ATOM   2322  CG1 VAL A 317      18.671   9.037   4.962  1.00 89.84           C  
ATOM   2323  CG2 VAL A 317      20.217   7.374   4.047  1.00 89.84           C  
ATOM   2324  N   PHE A 318      15.511   6.556   4.585  1.00 85.08           N  
ATOM   2325  CA  PHE A 318      14.117   6.710   5.021  1.00 85.08           C  
ATOM   2326  C   PHE A 318      13.857   6.070   6.398  1.00 85.08           C  
ATOM   2327  CB  PHE A 318      13.202   6.078   3.965  1.00 85.08           C  
ATOM   2328  O   PHE A 318      13.131   6.627   7.230  1.00 85.08           O  
ATOM   2329  CG  PHE A 318      11.730   6.137   4.308  1.00 85.08           C  
ATOM   2330  CD1 PHE A 318      11.111   5.043   4.941  1.00 85.08           C  
ATOM   2331  CD2 PHE A 318      10.979   7.284   3.999  1.00 85.08           C  
ATOM   2332  CE1 PHE A 318       9.745   5.097   5.269  1.00 85.08           C  
ATOM   2333  CE2 PHE A 318       9.616   7.342   4.338  1.00 85.08           C  
ATOM   2334  CZ  PHE A 318       9.001   6.254   4.981  1.00 85.08           C  
ATOM   2335  N   VAL A 319      14.479   4.919   6.681  1.00 81.64           N  
ATOM   2336  CA  VAL A 319      14.361   4.236   7.982  1.00 81.64           C  
ATOM   2337  C   VAL A 319      14.985   5.087   9.086  1.00 81.64           C  
ATOM   2338  CB  VAL A 319      15.011   2.839   7.941  1.00 81.64           C  
ATOM   2339  O   VAL A 319      14.382   5.267  10.145  1.00 81.64           O  
ATOM   2340  CG1 VAL A 319      14.880   2.116   9.289  1.00 81.64           C  
ATOM   2341  CG2 VAL A 319      14.354   1.961   6.868  1.00 81.64           C  
ATOM   2342  N   ILE A 320      16.150   5.681   8.818  1.00 89.57           N  
ATOM   2343  CA  ILE A 320      16.828   6.593   9.749  1.00 89.57           C  
ATOM   2344  C   ILE A 320      15.929   7.797  10.056  1.00 89.57           C  
ATOM   2345  CB  ILE A 320      18.203   7.036   9.193  1.00 89.57           C  
ATOM   2346  O   ILE A 320      15.800   8.176  11.219  1.00 89.57           O  
ATOM   2347  CG1 ILE A 320      19.086   5.806   8.868  1.00 89.57           C  
ATOM   2348  CG2 ILE A 320      18.908   7.968  10.196  1.00 89.57           C  
ATOM   2349  CD1 ILE A 320      20.441   6.154   8.242  1.00 89.57           C  
ATOM   2350  N   GLY A 321      15.251   8.351   9.047  1.00 89.96           N  
ATOM   2351  CA  GLY A 321      14.312   9.463   9.215  1.00 89.96           C  
ATOM   2352  C   GLY A 321      13.153   9.127  10.157  1.00 89.96           C  
ATOM   2353  O   GLY A 321      12.843   9.907  11.059  1.00 89.96           O  
ATOM   2354  N   ASN A 322      12.568   7.932  10.022  1.00 81.59           N  
ATOM   2355  CA  ASN A 322      11.505   7.467  10.922  1.00 81.59           C  
ATOM   2356  C   ASN A 322      11.991   7.339  12.373  1.00 81.59           C  
ATOM   2357  CB  ASN A 322      10.954   6.119  10.436  1.00 81.59           C  
ATOM   2358  O   ASN A 322      11.319   7.788  13.304  1.00 81.59           O  
ATOM   2359  CG  ASN A 322       9.977   6.265   9.293  1.00 81.59           C  
ATOM   2360  ND2 ASN A 322      10.380   5.924   8.097  1.00 81.59           N  
ATOM   2361  OD1 ASN A 322       8.838   6.656   9.465  1.00 81.59           O  
ATOM   2362  N   LEU A 323      13.177   6.756  12.576  1.00 86.24           N  
ATOM   2363  CA  LEU A 323      13.783   6.631  13.906  1.00 86.24           C  
ATOM   2364  C   LEU A 323      14.127   8.001  14.503  1.00 86.24           C  
ATOM   2365  CB  LEU A 323      15.048   5.762  13.810  1.00 86.24           C  
ATOM   2366  O   LEU A 323      13.986   8.218  15.709  1.00 86.24           O  
ATOM   2367  CG  LEU A 323      14.801   4.300  13.401  1.00 86.24           C  
ATOM   2368  CD1 LEU A 323      16.146   3.588  13.262  1.00 86.24           C  
ATOM   2369  CD2 LEU A 323      13.950   3.546  14.424  1.00 86.24           C  
ATOM   2370  N   LEU A 324      14.557   8.938  13.660  1.00 90.11           N  
ATOM   2371  CA  LEU A 324      14.871  10.296  14.071  1.00 90.11           C  
ATOM   2372  C   LEU A 324      13.611  11.049  14.512  1.00 90.11           C  
ATOM   2373  CB  LEU A 324      15.635  10.992  12.935  1.00 90.11           C  
ATOM   2374  O   LEU A 324      13.656  11.718  15.545  1.00 90.11           O  
ATOM   2375  CG  LEU A 324      16.121  12.403  13.291  1.00 90.11           C  
ATOM   2376  CD1 LEU A 324      17.048  12.424  14.511  1.00 90.11           C  
ATOM   2377  CD2 LEU A 324      16.878  13.002  12.111  1.00 90.11           C  
ATOM   2378  N   PHE A 325      12.475  10.880  13.824  1.00 88.79           N  
ATOM   2379  CA  PHE A 325      11.199  11.450  14.270  1.00 88.79           C  
ATOM   2380  C   PHE A 325      10.843  11.017  15.694  1.00 88.79           C  
ATOM   2381  CB  PHE A 325      10.058  11.083  13.317  1.00 88.79           C  
ATOM   2382  O   PHE A 325      10.476  11.867  16.499  1.00 88.79           O  
ATOM   2383  CG  PHE A 325       8.698  11.500  13.849  1.00 88.79           C  
ATOM   2384  CD1 PHE A 325       7.868  10.559  14.487  1.00 88.79           C  
ATOM   2385  CD2 PHE A 325       8.288  12.842  13.762  1.00 88.79           C  
ATOM   2386  CE1 PHE A 325       6.623  10.953  15.011  1.00 88.79           C  
ATOM   2387  CE2 PHE A 325       7.058  13.241  14.315  1.00 88.79           C  
ATOM   2388  CZ  PHE A 325       6.219  12.295  14.927  1.00 88.79           C  
ATOM   2389  N   ALA A 326      11.024   9.741  16.049  1.00 81.90           N  
ATOM   2390  CA  ALA A 326      10.732   9.260  17.403  1.00 81.90           C  
ATOM   2391  C   ALA A 326      11.528  10.007  18.494  1.00 81.90           C  
ATOM   2392  CB  ALA A 326      11.002   7.753  17.455  1.00 81.90           C  
ATOM   2393  O   ALA A 326      11.056  10.155  19.620  1.00 81.90           O  
ATOM   2394  N   ARG A 327      12.725  10.514  18.165  1.00 88.46           N  
ATOM   2395  CA  ARG A 327      13.526  11.357  19.067  1.00 88.46           C  
ATOM   2396  C   ARG A 327      13.113  12.826  19.006  1.00 88.46           C  
ATOM   2397  CB  ARG A 327      15.020  11.201  18.748  1.00 88.46           C  
ATOM   2398  O   ARG A 327      13.021  13.474  20.048  1.00 88.46           O  
ATOM   2399  CG  ARG A 327      15.521   9.770  18.982  1.00 88.46           C  
ATOM   2400  CD  ARG A 327      17.033   9.708  18.747  1.00 88.46           C  
ATOM   2401  NE  ARG A 327      17.567   8.357  18.995  1.00 88.46           N  
ATOM   2402  NH1 ARG A 327      19.676   8.715  18.154  1.00 88.46           N  
ATOM   2403  NH2 ARG A 327      19.139   6.709  18.966  1.00 88.46           N  
ATOM   2404  CZ  ARG A 327      18.786   7.936  18.706  1.00 88.46           C  
ATOM   2405  N   LEU A 328      12.877  13.349  17.803  1.00 91.45           N  
ATOM   2406  CA  LEU A 328      12.534  14.755  17.570  1.00 91.45           C  
ATOM   2407  C   LEU A 328      11.134  15.119  18.076  1.00 91.45           C  
ATOM   2408  CB  LEU A 328      12.654  15.075  16.071  1.00 91.45           C  
ATOM   2409  O   LEU A 328      10.945  16.235  18.553  1.00 91.45           O  
ATOM   2410  CG  LEU A 328      14.081  15.065  15.495  1.00 91.45           C  
ATOM   2411  CD1 LEU A 328      14.016  15.363  13.997  1.00 91.45           C  
ATOM   2412  CD2 LEU A 328      14.985  16.115  16.143  1.00 91.45           C  
ATOM   2413  N   ALA A 329      10.186  14.183  18.045  1.00 88.21           N  
ATOM   2414  CA  ALA A 329       8.810  14.386  18.497  1.00 88.21           C  
ATOM   2415  C   ALA A 329       8.696  14.724  19.996  1.00 88.21           C  
ATOM   2416  CB  ALA A 329       8.015  13.120  18.155  1.00 88.21           C  
ATOM   2417  O   ALA A 329       7.681  15.259  20.425  1.00 88.21           O  
ATOM   2418  N   ASN A 330       9.740  14.459  20.792  1.00 87.19           N  
ATOM   2419  CA  ASN A 330       9.796  14.864  22.201  1.00 87.19           C  
ATOM   2420  C   ASN A 330      10.156  16.346  22.393  1.00 87.19           C  
ATOM   2421  CB  ASN A 330      10.822  13.982  22.930  1.00 87.19           C  
ATOM   2422  O   ASN A 330      10.020  16.866  23.497  1.00 87.19           O  
ATOM   2423  CG  ASN A 330      10.405  12.529  23.009  1.00 87.19           C  
ATOM   2424  ND2 ASN A 330      11.349  11.619  22.958  1.00 87.19           N  
ATOM   2425  OD1 ASN A 330       9.247  12.180  23.124  1.00 87.19           O  
ATOM   2426  N   ARG A 331      10.691  17.006  21.358  1.00 90.31           N  
ATOM   2427  CA  ARG A 331      11.199  18.386  21.429  1.00 90.31           C  
ATOM   2428  C   ARG A 331      10.481  19.345  20.488  1.00 90.31           C  
ATOM   2429  CB  ARG A 331      12.703  18.409  21.127  1.00 90.31           C  
ATOM   2430  O   ARG A 331      10.453  20.536  20.766  1.00 90.31           O  
ATOM   2431  CG  ARG A 331      13.528  17.664  22.185  1.00 90.31           C  
ATOM   2432  CD  ARG A 331      15.017  17.917  21.936  1.00 90.31           C  
ATOM   2433  NE  ARG A 331      15.856  17.241  22.944  1.00 90.31           N  
ATOM   2434  NH1 ARG A 331      17.846  18.240  22.388  1.00 90.31           N  
ATOM   2435  NH2 ARG A 331      17.787  16.766  24.060  1.00 90.31           N  
ATOM   2436  CZ  ARG A 331      17.153  17.416  23.125  1.00 90.31           C  
ATOM   2437  N   PHE A 332       9.935  18.836  19.390  1.00 92.00           N  
ATOM   2438  CA  PHE A 332       9.329  19.636  18.335  1.00 92.00           C  
ATOM   2439  C   PHE A 332       7.929  19.136  18.018  1.00 92.00           C  
ATOM   2440  CB  PHE A 332      10.206  19.581  17.082  1.00 92.00           C  
ATOM   2441  O   PHE A 332       7.665  17.931  18.026  1.00 92.00           O  
ATOM   2442  CG  PHE A 332      11.613  20.095  17.296  1.00 92.00           C  
ATOM   2443  CD1 PHE A 332      11.842  21.478  17.401  1.00 92.00           C  
ATOM   2444  CD2 PHE A 332      12.689  19.194  17.409  1.00 92.00           C  
ATOM   2445  CE1 PHE A 332      13.145  21.961  17.607  1.00 92.00           C  
ATOM   2446  CE2 PHE A 332      13.995  19.678  17.612  1.00 92.00           C  
ATOM   2447  CZ  PHE A 332      14.222  21.062  17.707  1.00 92.00           C  
ATOM   2448  N   GLU A 333       7.043  20.065  17.673  1.00 90.76           N  
ATOM   2449  CA  GLU A 333       5.714  19.702  17.202  1.00 90.76           C  
ATOM   2450  C   GLU A 333       5.782  19.026  15.829  1.00 90.76           C  
ATOM   2451  CB  GLU A 333       4.794  20.920  17.128  1.00 90.76           C  
ATOM   2452  O   GLU A 333       6.584  19.391  14.964  1.00 90.76           O  
ATOM   2453  CG  GLU A 333       4.543  21.568  18.496  1.00 90.76           C  
ATOM   2454  CD  GLU A 333       3.338  22.521  18.461  1.00 90.76           C  
ATOM   2455  OE1 GLU A 333       2.791  22.779  19.552  1.00 90.76           O  
ATOM   2456  OE2 GLU A 333       2.918  22.902  17.341  1.00 90.76           O  
ATOM   2457  N   ALA A 334       4.875  18.075  15.592  1.00 90.86           N  
ATOM   2458  CA  ALA A 334       4.799  17.355  14.324  1.00 90.86           C  
ATOM   2459  C   ALA A 334       4.676  18.307  13.119  1.00 90.86           C  
ATOM   2460  CB  ALA A 334       3.624  16.372  14.400  1.00 90.86           C  
ATOM   2461  O   ALA A 334       5.351  18.102  12.115  1.00 90.86           O  
ATOM   2462  N   GLY A 335       3.889  19.385  13.235  1.00 92.83           N  
ATOM   2463  CA  GLY A 335       3.750  20.391  12.176  1.00 92.83           C  
ATOM   2464  C   GLY A 335       5.071  21.089  11.833  1.00 92.83           C  
ATOM   2465  O   GLY A 335       5.403  21.227  10.660  1.00 92.83           O  
ATOM   2466  N   GLN A 336       5.874  21.457  12.834  1.00 93.08           N  
ATOM   2467  CA  GLN A 336       7.173  22.103  12.611  1.00 93.08           C  
ATOM   2468  C   GLN A 336       8.150  21.161  11.893  1.00 93.08           C  
ATOM   2469  CB  GLN A 336       7.763  22.553  13.954  1.00 93.08           C  
ATOM   2470  O   GLN A 336       8.789  21.552  10.915  1.00 93.08           O  
ATOM   2471  CG  GLN A 336       6.940  23.654  14.647  1.00 93.08           C  
ATOM   2472  CD  GLN A 336       7.478  23.992  16.035  1.00 93.08           C  
ATOM   2473  NE2 GLN A 336       7.012  25.058  16.648  1.00 93.08           N  
ATOM   2474  OE1 GLN A 336       8.301  23.292  16.606  1.00 93.08           O  
ATOM   2475  N   LEU A 337       8.211  19.897  12.325  1.00 94.73           N  
ATOM   2476  CA  LEU A 337       9.055  18.879  11.694  1.00 94.73           C  
ATOM   2477  C   LEU A 337       8.655  18.619  10.240  1.00 94.73           C  
ATOM   2478  CB  LEU A 337       8.985  17.575  12.508  1.00 94.73           C  
ATOM   2479  O   LEU A 337       9.529  18.504   9.378  1.00 94.73           O  
ATOM   2480  CG  LEU A 337       9.614  17.669  13.907  1.00 94.73           C  
ATOM   2481  CD1 LEU A 337       9.423  16.340  14.638  1.00 94.73           C  
ATOM   2482  CD2 LEU A 337      11.112  17.970  13.827  1.00 94.73           C  
ATOM   2483  N   MET A 338       7.349  18.561   9.958  1.00 95.98           N  
ATOM   2484  CA  MET A 338       6.839  18.413   8.595  1.00 95.98           C  
ATOM   2485  C   MET A 338       7.225  19.612   7.726  1.00 95.98           C  
ATOM   2486  CB  MET A 338       5.312  18.252   8.597  1.00 95.98           C  
ATOM   2487  O   MET A 338       7.700  19.414   6.612  1.00 95.98           O  
ATOM   2488  CG  MET A 338       4.837  16.931   9.205  1.00 95.98           C  
ATOM   2489  SD  MET A 338       3.039  16.802   9.408  1.00 95.98           S  
ATOM   2490  CE  MET A 338       2.544  16.714   7.667  1.00 95.98           C  
ATOM   2491  N   PHE A 339       7.070  20.842   8.226  1.00 96.87           N  
ATOM   2492  CA  PHE A 339       7.376  22.047   7.452  1.00 96.87           C  
ATOM   2493  C   PHE A 339       8.846  22.079   7.038  1.00 96.87           C  
ATOM   2494  CB  PHE A 339       7.025  23.305   8.257  1.00 96.87           C  
ATOM   2495  O   PHE A 339       9.148  22.189   5.851  1.00 96.87           O  
ATOM   2496  CG  PHE A 339       7.337  24.581   7.504  1.00 96.87           C  
ATOM   2497  CD1 PHE A 339       8.484  25.333   7.821  1.00 96.87           C  
ATOM   2498  CD2 PHE A 339       6.507  24.989   6.444  1.00 96.87           C  
ATOM   2499  CE1 PHE A 339       8.791  26.492   7.087  1.00 96.87           C  
ATOM   2500  CE2 PHE A 339       6.818  26.143   5.705  1.00 96.87           C  
ATOM   2501  CZ  PHE A 339       7.958  26.898   6.030  1.00 96.87           C  
ATOM   2502  N   VAL A 340       9.755  21.907   8.004  1.00 96.69           N  
ATOM   2503  CA  VAL A 340      11.203  21.914   7.750  1.00 96.69           C  
ATOM   2504  C   VAL A 340      11.585  20.799   6.779  1.00 96.69           C  
ATOM   2505  CB  VAL A 340      11.987  21.789   9.071  1.00 96.69           C  
ATOM   2506  O   VAL A 340      12.294  21.044   5.807  1.00 96.69           O  
ATOM   2507  CG1 VAL A 340      13.498  21.653   8.840  1.00 96.69           C  
ATOM   2508  CG2 VAL A 340      11.762  23.027   9.950  1.00 96.69           C  
ATOM   2509  N   SER A 341      11.073  19.586   6.993  1.00 97.19           N  
ATOM   2510  CA  SER A 341      11.390  18.435   6.142  1.00 97.19           C  
ATOM   2511  C   SER A 341      10.921  18.630   4.697  1.00 97.19           C  
ATOM   2512  CB  SER A 341      10.749  17.174   6.720  1.00 97.19           C  
ATOM   2513  O   SER A 341      11.660  18.329   3.757  1.00 97.19           O  
ATOM   2514  OG  SER A 341      11.268  16.893   8.004  1.00 97.19           O  
ATOM   2515  N   MET A 342       9.712  19.158   4.497  1.00 97.34           N  
ATOM   2516  CA  MET A 342       9.176  19.418   3.158  1.00 97.34           C  
ATOM   2517  C   MET A 342       9.870  20.604   2.483  1.00 97.34           C  
ATOM   2518  CB  MET A 342       7.656  19.604   3.219  1.00 97.34           C  
ATOM   2519  O   MET A 342      10.159  20.527   1.292  1.00 97.34           O  
ATOM   2520  CG  MET A 342       6.888  18.359   3.693  1.00 97.34           C  
ATOM   2521  SD  MET A 342       6.951  16.873   2.649  1.00 97.34           S  
ATOM   2522  CE  MET A 342       8.518  16.115   3.167  1.00 97.34           C  
ATOM   2523  N   ALA A 343      10.231  21.652   3.227  1.00 97.88           N  
ATOM   2524  CA  ALA A 343      11.005  22.771   2.692  1.00 97.88           C  
ATOM   2525  C   ALA A 343      12.402  22.328   2.224  1.00 97.88           C  
ATOM   2526  CB  ALA A 343      11.083  23.869   3.758  1.00 97.88           C  
ATOM   2527  O   ALA A 343      12.802  22.644   1.105  1.00 97.88           O  
ATOM   2528  N   VAL A 344      13.115  21.532   3.030  1.00 98.35           N  
ATOM   2529  CA  VAL A 344      14.419  20.965   2.643  1.00 98.35           C  
ATOM   2530  C   VAL A 344      14.278  20.071   1.408  1.00 98.35           C  
ATOM   2531  CB  VAL A 344      15.055  20.199   3.820  1.00 98.35           C  
ATOM   2532  O   VAL A 344      15.047  20.213   0.461  1.00 98.35           O  
ATOM   2533  CG1 VAL A 344      16.308  19.415   3.410  1.00 98.35           C  
ATOM   2534  CG2 VAL A 344      15.474  21.172   4.932  1.00 98.35           C  
ATOM   2535  N   SER A 345      13.259  19.207   1.372  1.00 98.25           N  
ATOM   2536  CA  SER A 345      13.008  18.331   0.216  1.00 98.25           C  
ATOM   2537  C   SER A 345      12.698  19.127  -1.055  1.00 98.25           C  
ATOM   2538  CB  SER A 345      11.858  17.358   0.489  1.00 98.25           C  
ATOM   2539  O   SER A 345      13.194  18.789  -2.126  1.00 98.25           O  
ATOM   2540  OG  SER A 345      12.120  16.598   1.652  1.00 98.25           O  
ATOM   2541  N   CYS A 346      11.930  20.215  -0.938  1.00 98.22           N  
ATOM   2542  CA  CYS A 346      11.658  21.139  -2.035  1.00 98.22           C  
ATOM   2543  C   CYS A 346      12.944  21.788  -2.562  1.00 98.22           C  
ATOM   2544  CB  CYS A 346      10.667  22.204  -1.546  1.00 98.22           C  
ATOM   2545  O   CYS A 346      13.168  21.790  -3.769  1.00 98.22           O  
ATOM   2546  SG  CYS A 346      10.377  23.433  -2.852  1.00 98.22           S  
ATOM   2547  N   ILE A 347      13.791  22.326  -1.678  1.00 98.49           N  
ATOM   2548  CA  ILE A 347      15.050  22.978  -2.072  1.00 98.49           C  
ATOM   2549  C   ILE A 347      15.945  21.994  -2.823  1.00 98.49           C  
ATOM   2550  CB  ILE A 347      15.770  23.566  -0.837  1.00 98.49           C  
ATOM   2551  O   ILE A 347      16.464  22.332  -3.883  1.00 98.49           O  
ATOM   2552  CG1 ILE A 347      14.970  24.766  -0.281  1.00 98.49           C  
ATOM   2553  CG2 ILE A 347      17.207  24.014  -1.178  1.00 98.49           C  
ATOM   2554  CD1 ILE A 347      15.379  25.164   1.143  1.00 98.49           C  
ATOM   2555  N   ILE A 348      16.089  20.770  -2.313  1.00 98.33           N  
ATOM   2556  CA  ILE A 348      16.913  19.747  -2.962  1.00 98.33           C  
ATOM   2557  C   ILE A 348      16.332  19.350  -4.322  1.00 98.33           C  
ATOM   2558  CB  ILE A 348      17.088  18.524  -2.044  1.00 98.33           C  
ATOM   2559  O   ILE A 348      17.080  19.235  -5.287  1.00 98.33           O  
ATOM   2560  CG1 ILE A 348      17.882  18.913  -0.778  1.00 98.33           C  
ATOM   2561  CG2 ILE A 348      17.841  17.428  -2.812  1.00 98.33           C  
ATOM   2562  CD1 ILE A 348      17.863  17.828   0.302  1.00 98.33           C  
ATOM   2563  N   ALA A 349      15.013  19.183  -4.425  1.00 98.11           N  
ATOM   2564  CA  ALA A 349      14.367  18.860  -5.692  1.00 98.11           C  
ATOM   2565  C   ALA A 349      14.583  19.969  -6.741  1.00 98.11           C  
ATOM   2566  CB  ALA A 349      12.885  18.608  -5.409  1.00 98.11           C  
ATOM   2567  O   ALA A 349      14.927  19.682  -7.884  1.00 98.11           O  
ATOM   2568  N   LEU A 350      14.471  21.242  -6.350  1.00 98.19           N  
ATOM   2569  CA  LEU A 350      14.767  22.371  -7.238  1.00 98.19           C  
ATOM   2570  C   LEU A 350      16.258  22.461  -7.592  1.00 98.19           C  
ATOM   2571  CB  LEU A 350      14.288  23.678  -6.587  1.00 98.19           C  
ATOM   2572  O   LEU A 350      16.598  22.794  -8.723  1.00 98.19           O  
ATOM   2573  CG  LEU A 350      12.762  23.798  -6.434  1.00 98.19           C  
ATOM   2574  CD1 LEU A 350      12.436  25.099  -5.700  1.00 98.19           C  
ATOM   2575  CD2 LEU A 350      12.029  23.798  -7.777  1.00 98.19           C  
ATOM   2576  N   LEU A 351      17.147  22.129  -6.654  1.00 97.97           N  
ATOM   2577  CA  LEU A 351      18.583  22.059  -6.910  1.00 97.97           C  
ATOM   2578  C   LEU A 351      18.902  20.973  -7.948  1.00 97.97           C  
ATOM   2579  CB  LEU A 351      19.308  21.819  -5.574  1.00 97.97           C  
ATOM   2580  O   LEU A 351      19.606  21.242  -8.915  1.00 97.97           O  
ATOM   2581  CG  LEU A 351      20.838  21.874  -5.681  1.00 97.97           C  
ATOM   2582  CD1 LEU A 351      21.324  23.292  -5.992  1.00 97.97           C  
ATOM   2583  CD2 LEU A 351      21.465  21.418  -4.364  1.00 97.97           C  
ATOM   2584  N   LEU A 352      18.344  19.770  -7.791  1.00 97.61           N  
ATOM   2585  CA  LEU A 352      18.518  18.667  -8.739  1.00 97.61           C  
ATOM   2586  C   LEU A 352      17.905  18.978 -10.107  1.00 97.61           C  
ATOM   2587  CB  LEU A 352      17.909  17.383  -8.154  1.00 97.61           C  
ATOM   2588  O   LEU A 352      18.503  18.624 -11.115  1.00 97.61           O  
ATOM   2589  CG  LEU A 352      18.753  16.732  -7.046  1.00 97.61           C  
ATOM   2590  CD1 LEU A 352      17.973  15.581  -6.411  1.00 97.61           C  
ATOM   2591  CD2 LEU A 352      20.066  16.165  -7.595  1.00 97.61           C  
ATOM   2592  N   PHE A 353      16.775  19.688 -10.161  1.00 97.29           N  
ATOM   2593  CA  PHE A 353      16.212  20.167 -11.427  1.00 97.29           C  
ATOM   2594  C   PHE A 353      17.210  21.020 -12.224  1.00 97.29           C  
ATOM   2595  CB  PHE A 353      14.922  20.954 -11.151  1.00 97.29           C  
ATOM   2596  O   PHE A 353      17.298  20.872 -13.439  1.00 97.29           O  
ATOM   2597  CG  PHE A 353      14.409  21.764 -12.330  1.00 97.29           C  
ATOM   2598  CD1 PHE A 353      14.225  23.154 -12.226  1.00 97.29           C  
ATOM   2599  CD2 PHE A 353      14.158  21.134 -13.558  1.00 97.29           C  
ATOM   2600  CE1 PHE A 353      13.756  23.886 -13.333  1.00 97.29           C  
ATOM   2601  CE2 PHE A 353      13.656  21.849 -14.656  1.00 97.29           C  
ATOM   2602  CZ  PHE A 353      13.456  23.232 -14.542  1.00 97.29           C  
ATOM   2603  N   VAL A 354      17.970  21.886 -11.546  1.00 96.70           N  
ATOM   2604  CA  VAL A 354      18.943  22.782 -12.191  1.00 96.70           C  
ATOM   2605  C   VAL A 354      20.269  22.080 -12.488  1.00 96.70           C  
ATOM   2606  CB  VAL A 354      19.164  24.036 -11.321  1.00 96.70           C  
ATOM   2607  O   VAL A 354      20.895  22.368 -13.505  1.00 96.70           O  
ATOM   2608  CG1 VAL A 354      20.223  24.986 -11.896  1.00 96.70           C  
ATOM   2609  CG2 VAL A 354      17.865  24.845 -11.190  1.00 96.70           C  
ATOM   2610  N   LEU A 355      20.724  21.195 -11.598  1.00 96.29           N  
ATOM   2611  CA  LEU A 355      22.073  20.631 -11.665  1.00 96.29           C  
ATOM   2612  C   LEU A 355      22.176  19.308 -12.430  1.00 96.29           C  
ATOM   2613  CB  LEU A 355      22.634  20.453 -10.245  1.00 96.29           C  
ATOM   2614  O   LEU A 355      23.282  18.962 -12.849  1.00 96.29           O  
ATOM   2615  CG  LEU A 355      22.840  21.736  -9.421  1.00 96.29           C  
ATOM   2616  CD1 LEU A 355      23.537  21.356  -8.113  1.00 96.29           C  
ATOM   2617  CD2 LEU A 355      23.713  22.773 -10.127  1.00 96.29           C  
ATOM   2618  N   ILE A 356      21.083  18.551 -12.585  1.00 95.27           N  
ATOM   2619  CA  ILE A 356      21.156  17.218 -13.191  1.00 95.27           C  
ATOM   2620  C   ILE A 356      21.601  17.315 -14.656  1.00 95.27           C  
ATOM   2621  CB  ILE A 356      19.854  16.409 -12.981  1.00 95.27           C  
ATOM   2622  O   ILE A 356      20.963  17.939 -15.501  1.00 95.27           O  
ATOM   2623  CG1 ILE A 356      20.042  14.899 -13.236  1.00 95.27           C  
ATOM   2624  CG2 ILE A 356      18.675  16.912 -13.831  1.00 95.27           C  
ATOM   2625  CD1 ILE A 356      20.947  14.212 -12.204  1.00 95.27           C  
ATOM   2626  N   SER A 357      22.737  16.697 -14.955  1.00 93.76           N  
ATOM   2627  CA  SER A 357      23.396  16.751 -16.258  1.00 93.76           C  
ATOM   2628  C   SER A 357      24.277  15.509 -16.447  1.00 93.76           C  
ATOM   2629  CB  SER A 357      24.226  18.040 -16.348  1.00 93.76           C  
ATOM   2630  O   SER A 357      24.494  14.778 -15.475  1.00 93.76           O  
ATOM   2631  OG  SER A 357      25.375  17.957 -15.531  1.00 93.76           O  
ATOM   2632  N   PRO A 358      24.784  15.238 -17.665  1.00 91.09           N  
ATOM   2633  CA  PRO A 358      25.669  14.100 -17.920  1.00 91.09           C  
ATOM   2634  C   PRO A 358      26.904  14.037 -17.020  1.00 91.09           C  
ATOM   2635  CB  PRO A 358      26.042  14.192 -19.400  1.00 91.09           C  
ATOM   2636  O   PRO A 358      27.311  12.949 -16.624  1.00 91.09           O  
ATOM   2637  CG  PRO A 358      24.846  14.916 -20.014  1.00 91.09           C  
ATOM   2638  CD  PRO A 358      24.444  15.898 -18.918  1.00 91.09           C  
ATOM   2639  N   ASP A 359      27.439  15.195 -16.638  1.00 90.69           N  
ATOM   2640  CA  ASP A 359      28.627  15.298 -15.789  1.00 90.69           C  
ATOM   2641  C   ASP A 359      28.285  15.326 -14.289  1.00 90.69           C  
ATOM   2642  CB  ASP A 359      29.426  16.541 -16.201  1.00 90.69           C  
ATOM   2643  O   ASP A 359      29.181  15.412 -13.445  1.00 90.69           O  
ATOM   2644  CG  ASP A 359      29.776  16.553 -17.692  1.00 90.69           C  
ATOM   2645  OD1 ASP A 359      30.234  15.506 -18.199  1.00 90.69           O  
ATOM   2646  OD2 ASP A 359      29.563  17.616 -18.316  1.00 90.69           O  
ATOM   2647  N   PHE A 360      26.995  15.277 -13.928  1.00 92.42           N  
ATOM   2648  CA  PHE A 360      26.567  15.324 -12.535  1.00 92.42           C  
ATOM   2649  C   PHE A 360      26.928  14.009 -11.831  1.00 92.42           C  
ATOM   2650  CB  PHE A 360      25.075  15.645 -12.414  1.00 92.42           C  
ATOM   2651  O   PHE A 360      26.388  12.950 -12.166  1.00 92.42           O  
ATOM   2652  CG  PHE A 360      24.686  16.012 -10.996  1.00 92.42           C  
ATOM   2653  CD1 PHE A 360      24.083  15.069 -10.144  1.00 92.42           C  
ATOM   2654  CD2 PHE A 360      24.971  17.303 -10.517  1.00 92.42           C  
ATOM   2655  CE1 PHE A 360      23.741  15.433  -8.829  1.00 92.42           C  
ATOM   2656  CE2 PHE A 360      24.662  17.650  -9.191  1.00 92.42           C  
ATOM   2657  CZ  PHE A 360      24.037  16.719  -8.349  1.00 92.42           C  
ATOM   2658  N   PRO A 361      27.834  14.033 -10.841  1.00 92.44           N  
ATOM   2659  CA  PRO A 361      28.384  12.806 -10.299  1.00 92.44           C  
ATOM   2660  C   PRO A 361      27.345  12.074  -9.449  1.00 92.44           C  
ATOM   2661  CB  PRO A 361      29.627  13.225  -9.518  1.00 92.44           C  
ATOM   2662  O   PRO A 361      26.706  12.647  -8.563  1.00 92.44           O  
ATOM   2663  CG  PRO A 361      29.285  14.643  -9.077  1.00 92.44           C  
ATOM   2664  CD  PRO A 361      28.460  15.196 -10.232  1.00 92.44           C  
ATOM   2665  N   TYR A 362      27.247  10.764  -9.667  1.00 90.54           N  
ATOM   2666  CA  TYR A 362      26.298   9.884  -8.987  1.00 90.54           C  
ATOM   2667  C   TYR A 362      26.298  10.042  -7.456  1.00 90.54           C  
ATOM   2668  CB  TYR A 362      26.628   8.438  -9.379  1.00 90.54           C  
ATOM   2669  O   TYR A 362      25.237  10.073  -6.837  1.00 90.54           O  
ATOM   2670  CG  TYR A 362      25.944   7.432  -8.484  1.00 90.54           C  
ATOM   2671  CD1 TYR A 362      26.661   6.850  -7.420  1.00 90.54           C  
ATOM   2672  CD2 TYR A 362      24.574   7.165  -8.655  1.00 90.54           C  
ATOM   2673  CE1 TYR A 362      26.003   6.009  -6.511  1.00 90.54           C  
ATOM   2674  CE2 TYR A 362      23.910   6.333  -7.740  1.00 90.54           C  
ATOM   2675  OH  TYR A 362      23.995   4.999  -5.755  1.00 90.54           O  
ATOM   2676  CZ  TYR A 362      24.626   5.763  -6.670  1.00 90.54           C  
ATOM   2677  N   TRP A 363      27.466  10.197  -6.821  1.00 93.56           N  
ATOM   2678  CA  TRP A 363      27.536  10.324  -5.362  1.00 93.56           C  
ATOM   2679  C   TRP A 363      26.807  11.575  -4.843  1.00 93.56           C  
ATOM   2680  CB  TRP A 363      28.996  10.292  -4.897  1.00 93.56           C  
ATOM   2681  O   TRP A 363      26.220  11.525  -3.763  1.00 93.56           O  
ATOM   2682  CG  TRP A 363      29.792  11.529  -5.184  1.00 93.56           C  
ATOM   2683  CD1 TRP A 363      30.634  11.710  -6.226  1.00 93.56           C  
ATOM   2684  CD2 TRP A 363      29.831  12.775  -4.419  1.00 93.56           C  
ATOM   2685  CE2 TRP A 363      30.731  13.674  -5.067  1.00 93.56           C  
ATOM   2686  CE3 TRP A 363      29.191  13.237  -3.248  1.00 93.56           C  
ATOM   2687  NE1 TRP A 363      31.182  12.977  -6.167  1.00 93.56           N  
ATOM   2688  CH2 TRP A 363      30.330  15.393  -3.411  1.00 93.56           C  
ATOM   2689  CZ2 TRP A 363      30.990  14.962  -4.575  1.00 93.56           C  
ATOM   2690  CZ3 TRP A 363      29.432  14.532  -2.753  1.00 93.56           C  
ATOM   2691  N   GLN A 364      26.785  12.677  -5.606  1.00 95.84           N  
ATOM   2692  CA  GLN A 364      26.032  13.879  -5.231  1.00 95.84           C  
ATOM   2693  C   GLN A 364      24.533  13.627  -5.338  1.00 95.84           C  
ATOM   2694  CB  GLN A 364      26.410  15.082  -6.107  1.00 95.84           C  
ATOM   2695  O   GLN A 364      23.791  13.971  -4.417  1.00 95.84           O  
ATOM   2696  CG  GLN A 364      27.820  15.588  -5.799  1.00 95.84           C  
ATOM   2697  CD  GLN A 364      28.243  16.764  -6.670  1.00 95.84           C  
ATOM   2698  NE2 GLN A 364      29.527  17.018  -6.786  1.00 95.84           N  
ATOM   2699  OE1 GLN A 364      27.452  17.480  -7.250  1.00 95.84           O  
ATOM   2700  N   LEU A 365      24.094  12.963  -6.413  1.00 94.31           N  
ATOM   2701  CA  LEU A 365      22.702  12.539  -6.567  1.00 94.31           C  
ATOM   2702  C   LEU A 365      22.282  11.649  -5.392  1.00 94.31           C  
ATOM   2703  CB  LEU A 365      22.536  11.822  -7.921  1.00 94.31           C  
ATOM   2704  O   LEU A 365      21.247  11.891  -4.771  1.00 94.31           O  
ATOM   2705  CG  LEU A 365      21.117  11.286  -8.175  1.00 94.31           C  
ATOM   2706  CD1 LEU A 365      20.085  12.412  -8.218  1.00 94.31           C  
ATOM   2707  CD2 LEU A 365      21.082  10.538  -9.506  1.00 94.31           C  
ATOM   2708  N   ALA A 366      23.123  10.676  -5.037  1.00 93.26           N  
ATOM   2709  CA  ALA A 366      22.886   9.764  -3.929  1.00 93.26           C  
ATOM   2710  C   ALA A 366      22.758  10.491  -2.586  1.00 93.26           C  
ATOM   2711  CB  ALA A 366      23.996   8.706  -3.906  1.00 93.26           C  
ATOM   2712  O   ALA A 366      21.826  10.210  -1.832  1.00 93.26           O  
ATOM   2713  N   VAL A 367      23.640  11.449  -2.289  1.00 96.50           N  
ATOM   2714  CA  VAL A 367      23.577  12.243  -1.050  1.00 96.50           C  
ATOM   2715  C   VAL A 367      22.310  13.096  -1.005  1.00 96.50           C  
ATOM   2716  CB  VAL A 367      24.845  13.106  -0.896  1.00 96.50           C  
ATOM   2717  O   VAL A 367      21.590  13.073  -0.006  1.00 96.50           O  
ATOM   2718  CG1 VAL A 367      24.722  14.157   0.216  1.00 96.50           C  
ATOM   2719  CG2 VAL A 367      26.046  12.218  -0.542  1.00 96.50           C  
ATOM   2720  N   LEU A 368      21.995  13.812  -2.083  1.00 96.95           N  
ATOM   2721  CA  LEU A 368      20.828  14.693  -2.138  1.00 96.95           C  
ATOM   2722  C   LEU A 368      19.517  13.905  -2.003  1.00 96.95           C  
ATOM   2723  CB  LEU A 368      20.906  15.505  -3.443  1.00 96.95           C  
ATOM   2724  O   LEU A 368      18.674  14.238  -1.165  1.00 96.95           O  
ATOM   2725  CG  LEU A 368      22.015  16.578  -3.455  1.00 96.95           C  
ATOM   2726  CD1 LEU A 368      22.058  17.251  -4.824  1.00 96.95           C  
ATOM   2727  CD2 LEU A 368      21.826  17.668  -2.395  1.00 96.95           C  
ATOM   2728  N   MET A 369      19.381  12.797  -2.733  1.00 94.60           N  
ATOM   2729  CA  MET A 369      18.217  11.916  -2.621  1.00 94.60           C  
ATOM   2730  C   MET A 369      18.133  11.223  -1.259  1.00 94.60           C  
ATOM   2731  CB  MET A 369      18.239  10.873  -3.744  1.00 94.60           C  
ATOM   2732  O   MET A 369      17.033  11.030  -0.740  1.00 94.60           O  
ATOM   2733  CG  MET A 369      17.930  11.500  -5.107  1.00 94.60           C  
ATOM   2734  SD  MET A 369      16.329  12.361  -5.206  1.00 94.60           S  
ATOM   2735  CE  MET A 369      15.097  11.034  -5.134  1.00 94.60           C  
ATOM   2736  N   SER A 370      19.267  10.894  -0.637  1.00 95.24           N  
ATOM   2737  CA  SER A 370      19.295  10.369   0.733  1.00 95.24           C  
ATOM   2738  C   SER A 370      18.710  11.370   1.729  1.00 95.24           C  
ATOM   2739  CB  SER A 370      20.723  10.036   1.161  1.00 95.24           C  
ATOM   2740  O   SER A 370      17.884  10.999   2.562  1.00 95.24           O  
ATOM   2741  OG  SER A 370      21.235   8.963   0.407  1.00 95.24           O  
ATOM   2742  N   VAL A 371      19.074  12.653   1.629  1.00 97.09           N  
ATOM   2743  CA  VAL A 371      18.530  13.701   2.509  1.00 97.09           C  
ATOM   2744  C   VAL A 371      17.030  13.903   2.269  1.00 97.09           C  
ATOM   2745  CB  VAL A 371      19.314  15.019   2.357  1.00 97.09           C  
ATOM   2746  O   VAL A 371      16.269  13.995   3.232  1.00 97.09           O  
ATOM   2747  CG1 VAL A 371      18.717  16.138   3.223  1.00 97.09           C  
ATOM   2748  CG2 VAL A 371      20.773  14.852   2.802  1.00 97.09           C  
ATOM   2749  N   MET A 372      16.562  13.883   1.017  1.00 96.16           N  
ATOM   2750  CA  MET A 372      15.120  13.930   0.725  1.00 96.16           C  
ATOM   2751  C   MET A 372      14.360  12.737   1.328  1.00 96.16           C  
ATOM   2752  CB  MET A 372      14.883  13.954  -0.787  1.00 96.16           C  
ATOM   2753  O   MET A 372      13.277  12.902   1.900  1.00 96.16           O  
ATOM   2754  CG  MET A 372      15.337  15.264  -1.426  1.00 96.16           C  
ATOM   2755  SD  MET A 372      15.080  15.329  -3.215  1.00 96.16           S  
ATOM   2756  CE  MET A 372      13.281  15.363  -3.287  1.00 96.16           C  
ATOM   2757  N   ASN A 373      14.931  11.532   1.251  1.00 92.37           N  
ATOM   2758  CA  ASN A 373      14.353  10.339   1.869  1.00 92.37           C  
ATOM   2759  C   ASN A 373      14.379  10.410   3.402  1.00 92.37           C  
ATOM   2760  CB  ASN A 373      15.058   9.088   1.334  1.00 92.37           C  
ATOM   2761  O   ASN A 373      13.404  10.004   4.036  1.00 92.37           O  
ATOM   2762  CG  ASN A 373      14.478   8.666  -0.000  1.00 92.37           C  
ATOM   2763  ND2 ASN A 373      15.167   8.896  -1.090  1.00 92.37           N  
ATOM   2764  OD1 ASN A 373      13.363   8.181  -0.072  1.00 92.37           O  
ATOM   2765  N   LEU A 374      15.419  11.000   4.007  1.00 94.96           N  
ATOM   2766  CA  LEU A 374      15.462  11.297   5.444  1.00 94.96           C  
ATOM   2767  C   LEU A 374      14.283  12.191   5.849  1.00 94.96           C  
ATOM   2768  CB  LEU A 374      16.788  12.003   5.805  1.00 94.96           C  
ATOM   2769  O   LEU A 374      13.531  11.859   6.766  1.00 94.96           O  
ATOM   2770  CG  LEU A 374      17.027  12.134   7.318  1.00 94.96           C  
ATOM   2771  CD1 LEU A 374      17.424  10.807   7.962  1.00 94.96           C  
ATOM   2772  CD2 LEU A 374      18.152  13.133   7.580  1.00 94.96           C  
ATOM   2773  N   CYS A 375      14.094  13.303   5.136  1.00 96.78           N  
ATOM   2774  CA  CYS A 375      13.004  14.248   5.366  1.00 96.78           C  
ATOM   2775  C   CYS A 375      11.630  13.585   5.202  1.00 96.78           C  
ATOM   2776  CB  CYS A 375      13.169  15.403   4.375  1.00 96.78           C  
ATOM   2777  O   CYS A 375      10.737  13.764   6.035  1.00 96.78           O  
ATOM   2778  SG  CYS A 375      14.562  16.458   4.861  1.00 96.78           S  
ATOM   2779  N   THR A 376      11.465  12.764   4.167  1.00 91.82           N  
ATOM   2780  CA  THR A 376      10.245  11.975   3.949  1.00 91.82           C  
ATOM   2781  C   THR A 376      10.011  11.007   5.118  1.00 91.82           C  
ATOM   2782  CB  THR A 376      10.330  11.237   2.603  1.00 91.82           C  
ATOM   2783  O   THR A 376       8.899  10.945   5.648  1.00 91.82           O  
ATOM   2784  CG2 THR A 376       9.067  10.440   2.252  1.00 91.82           C  
ATOM   2785  OG1 THR A 376      10.522  12.184   1.573  1.00 91.82           O  
ATOM   2786  N   GLY A 377      11.061  10.332   5.598  1.00 89.92           N  
ATOM   2787  CA  GLY A 377      11.019   9.436   6.757  1.00 89.92           C  
ATOM   2788  C   GLY A 377      10.630  10.126   8.066  1.00 89.92           C  
ATOM   2789  O   GLY A 377       9.962   9.517   8.893  1.00 89.92           O  
ATOM   2790  N   ILE A 378      10.970  11.405   8.247  1.00 93.28           N  
ATOM   2791  CA  ILE A 378      10.501  12.204   9.394  1.00 93.28           C  
ATOM   2792  C   ILE A 378       9.028  12.598   9.222  1.00 93.28           C  
ATOM   2793  CB  ILE A 378      11.390  13.458   9.577  1.00 93.28           C  
ATOM   2794  O   ILE A 378       8.240  12.581  10.170  1.00 93.28           O  
ATOM   2795  CG1 ILE A 378      12.842  13.061   9.927  1.00 93.28           C  
ATOM   2796  CG2 ILE A 378      10.839  14.402  10.666  1.00 93.28           C  
ATOM   2797  CD1 ILE A 378      13.827  14.227   9.781  1.00 93.28           C  
ATOM   2798  N   THR A 379       8.643  12.963   8.000  1.00 94.87           N  
ATOM   2799  CA  THR A 379       7.336  13.568   7.712  1.00 94.87           C  
ATOM   2800  C   THR A 379       6.195  12.556   7.789  1.00 94.87           C  
ATOM   2801  CB  THR A 379       7.354  14.250   6.340  1.00 94.87           C  
ATOM   2802  O   THR A 379       5.115  12.893   8.268  1.00 94.87           O  
ATOM   2803  CG2 THR A 379       6.131  15.127   6.093  1.00 94.87           C  
ATOM   2804  OG1 THR A 379       8.436  15.142   6.287  1.00 94.87           O  
ATOM   2805  N   VAL A 380       6.410  11.306   7.370  1.00 90.45           N  
ATOM   2806  CA  VAL A 380       5.376  10.252   7.389  1.00 90.45           C  
ATOM   2807  C   VAL A 380       4.792   9.987   8.793  1.00 90.45           C  
ATOM   2808  CB  VAL A 380       5.906   8.966   6.719  1.00 90.45           C  
ATOM   2809  O   VAL A 380       3.563  10.042   8.947  1.00 90.45           O  
ATOM   2810  CG1 VAL A 380       4.979   7.760   6.929  1.00 90.45           C  
ATOM   2811  CG2 VAL A 380       6.035   9.176   5.205  1.00 90.45           C  
ATOM   2812  N   PRO A 381       5.596   9.722   9.840  1.00 86.10           N  
ATOM   2813  CA  PRO A 381       5.066   9.510  11.186  1.00 86.10           C  
ATOM   2814  C   PRO A 381       4.536  10.809  11.820  1.00 86.10           C  
ATOM   2815  CB  PRO A 381       6.219   8.875  11.965  1.00 86.10           C  
ATOM   2816  O   PRO A 381       3.532  10.771  12.540  1.00 86.10           O  
ATOM   2817  CG  PRO A 381       7.466   9.419  11.273  1.00 86.10           C  
ATOM   2818  CD  PRO A 381       7.030   9.466   9.816  1.00 86.10           C  
ATOM   2819  N   ALA A 382       5.118  11.968  11.491  1.00 91.67           N  
ATOM   2820  CA  ALA A 382       4.602  13.271  11.915  1.00 91.67           C  
ATOM   2821  C   ALA A 382       3.185  13.530  11.371  1.00 91.67           C  
ATOM   2822  CB  ALA A 382       5.587  14.353  11.459  1.00 91.67           C  
ATOM   2823  O   ALA A 382       2.263  13.834  12.129  1.00 91.67           O  
ATOM   2824  N   MET A 383       2.984  13.309  10.072  1.00 92.98           N  
ATOM   2825  CA  MET A 383       1.690  13.422   9.401  1.00 92.98           C  
ATOM   2826  C   MET A 383       0.660  12.464   9.997  1.00 92.98           C  
ATOM   2827  CB  MET A 383       1.904  13.103   7.922  1.00 92.98           C  
ATOM   2828  O   MET A 383      -0.476  12.855  10.261  1.00 92.98           O  
ATOM   2829  CG  MET A 383       0.607  13.156   7.118  1.00 92.98           C  
ATOM   2830  SD  MET A 383       0.852  12.713   5.392  1.00 92.98           S  
ATOM   2831  CE  MET A 383       1.432  11.001   5.519  1.00 92.98           C  
ATOM   2832  N   THR A 384       1.064  11.217  10.246  1.00 86.69           N  
ATOM   2833  CA  THR A 384       0.194  10.223  10.886  1.00 86.69           C  
ATOM   2834  C   THR A 384      -0.263  10.726  12.255  1.00 86.69           C  
ATOM   2835  CB  THR A 384       0.903   8.868  11.007  1.00 86.69           C  
ATOM   2836  O   THR A 384      -1.458  10.717  12.540  1.00 86.69           O  
ATOM   2837  CG2 THR A 384      -0.027   7.786  11.555  1.00 86.69           C  
ATOM   2838  OG1 THR A 384       1.330   8.441   9.730  1.00 86.69           O  
ATOM   2839  N   THR A 385       0.654  11.262  13.064  1.00 86.15           N  
ATOM   2840  CA  THR A 385       0.340  11.852  14.376  1.00 86.15           C  
ATOM   2841  C   THR A 385      -0.688  12.981  14.262  1.00 86.15           C  
ATOM   2842  CB  THR A 385       1.619  12.360  15.061  1.00 86.15           C  
ATOM   2843  O   THR A 385      -1.696  12.960  14.969  1.00 86.15           O  
ATOM   2844  CG2 THR A 385       1.353  12.906  16.463  1.00 86.15           C  
ATOM   2845  OG1 THR A 385       2.538  11.299  15.190  1.00 86.15           O  
ATOM   2846  N   VAL A 386      -0.491  13.920  13.330  1.00 91.07           N  
ATOM   2847  CA  VAL A 386      -1.424  15.036  13.092  1.00 91.07           C  
ATOM   2848  C   VAL A 386      -2.817  14.536  12.711  1.00 91.07           C  
ATOM   2849  CB  VAL A 386      -0.877  15.974  11.997  1.00 91.07           C  
ATOM   2850  O   VAL A 386      -3.811  15.032  13.243  1.00 91.07           O  
ATOM   2851  CG1 VAL A 386      -1.898  17.025  11.547  1.00 91.07           C  
ATOM   2852  CG2 VAL A 386       0.362  16.726  12.498  1.00 91.07           C  
ATOM   2853  N   ILE A 387      -2.910  13.546  11.820  1.00 88.66           N  
ATOM   2854  CA  ILE A 387      -4.198  12.999  11.370  1.00 88.66           C  
ATOM   2855  C   ILE A 387      -4.921  12.315  12.525  1.00 88.66           C  
ATOM   2856  CB  ILE A 387      -4.000  12.044  10.173  1.00 88.66           C  
ATOM   2857  O   ILE A 387      -6.116  12.541  12.710  1.00 88.66           O  
ATOM   2858  CG1 ILE A 387      -3.560  12.874   8.958  1.00 88.66           C  
ATOM   2859  CG2 ILE A 387      -5.291  11.295   9.797  1.00 88.66           C  
ATOM   2860  CD1 ILE A 387      -3.077  12.044   7.778  1.00 88.66           C  
ATOM   2861  N   MET A 388      -4.217  11.503  13.316  1.00 84.80           N  
ATOM   2862  CA  MET A 388      -4.829  10.812  14.454  1.00 84.80           C  
ATOM   2863  C   MET A 388      -5.314  11.806  15.517  1.00 84.80           C  
ATOM   2864  CB  MET A 388      -3.852   9.796  15.060  1.00 84.80           C  
ATOM   2865  O   MET A 388      -6.422  11.656  16.033  1.00 84.80           O  
ATOM   2866  CG  MET A 388      -3.401   8.667  14.120  1.00 84.80           C  
ATOM   2867  SD  MET A 388      -4.655   7.586  13.386  1.00 84.80           S  
ATOM   2868  CE  MET A 388      -5.116   8.492  11.900  1.00 84.80           C  
ATOM   2869  N   GLN A 389      -4.538  12.858  15.795  1.00 86.21           N  
ATOM   2870  CA  GLN A 389      -4.943  13.931  16.708  1.00 86.21           C  
ATOM   2871  C   GLN A 389      -6.166  14.697  16.187  1.00 86.21           C  
ATOM   2872  CB  GLN A 389      -3.768  14.895  16.919  1.00 86.21           C  
ATOM   2873  O   GLN A 389      -7.114  14.919  16.936  1.00 86.21           O  
ATOM   2874  CG  GLN A 389      -2.661  14.302  17.805  1.00 86.21           C  
ATOM   2875  CD  GLN A 389      -1.436  15.209  17.889  1.00 86.21           C  
ATOM   2876  NE2 GLN A 389      -0.519  14.935  18.791  1.00 86.21           N  
ATOM   2877  OE1 GLN A 389      -1.270  16.171  17.155  1.00 86.21           O  
ATOM   2878  N   ALA A 390      -6.181  15.060  14.901  1.00 89.04           N  
ATOM   2879  CA  ALA A 390      -7.279  15.813  14.295  1.00 89.04           C  
ATOM   2880  C   ALA A 390      -8.574  14.991  14.153  1.00 89.04           C  
ATOM   2881  CB  ALA A 390      -6.801  16.347  12.939  1.00 89.04           C  
ATOM   2882  O   ALA A 390      -9.666  15.560  14.185  1.00 89.04           O  
ATOM   2883  N   ALA A 391      -8.464  13.667  13.995  1.00 83.73           N  
ATOM   2884  CA  ALA A 391      -9.607  12.763  13.889  1.00 83.73           C  
ATOM   2885  C   ALA A 391     -10.261  12.440  15.242  1.00 83.73           C  
ATOM   2886  CB  ALA A 391      -9.140  11.487  13.185  1.00 83.73           C  
ATOM   2887  O   ALA A 391     -11.463  12.165  15.304  1.00 83.73           O  
ATOM   2888  N   GLY A 392      -9.472  12.456  16.318  1.00 79.07           N  
ATOM   2889  CA  GLY A 392      -9.887  11.992  17.637  1.00 79.07           C  
ATOM   2890  C   GLY A 392     -10.061  10.469  17.709  1.00 79.07           C  
ATOM   2891  O   GLY A 392     -10.206   9.775  16.701  1.00 79.07           O  
ATOM   2892  N   GLN A 393     -10.097   9.933  18.936  1.00 70.32           N  
ATOM   2893  CA  GLN A 393     -10.104   8.480  19.183  1.00 70.32           C  
ATOM   2894  C   GLN A 393     -11.252   7.730  18.487  1.00 70.32           C  
ATOM   2895  CB  GLN A 393     -10.201   8.202  20.690  1.00 70.32           C  
ATOM   2896  O   GLN A 393     -11.109   6.564  18.127  1.00 70.32           O  
ATOM   2897  CG  GLN A 393      -8.955   8.595  21.502  1.00 70.32           C  
ATOM   2898  CD  GLN A 393      -9.046   8.104  22.950  1.00 70.32           C  
ATOM   2899  NE2 GLN A 393      -8.113   8.454  23.807  1.00 70.32           N  
ATOM   2900  OE1 GLN A 393      -9.954   7.389  23.332  1.00 70.32           O  
ATOM   2901  N   ARG A 394     -12.398   8.390  18.282  1.00 71.05           N  
ATOM   2902  CA  ARG A 394     -13.587   7.778  17.672  1.00 71.05           C  
ATOM   2903  C   ARG A 394     -13.428   7.511  16.172  1.00 71.05           C  
ATOM   2904  CB  ARG A 394     -14.803   8.665  17.979  1.00 71.05           C  
ATOM   2905  O   ARG A 394     -14.136   6.656  15.643  1.00 71.05           O  
ATOM   2906  CG  ARG A 394     -16.126   7.991  17.592  1.00 71.05           C  
ATOM   2907  CD  ARG A 394     -17.315   8.841  18.037  1.00 71.05           C  
ATOM   2908  NE  ARG A 394     -18.587   8.223  17.618  1.00 71.05           N  
ATOM   2909  NH1 ARG A 394     -19.968   9.401  19.023  1.00 71.05           N  
ATOM   2910  NH2 ARG A 394     -20.842   7.919  17.603  1.00 71.05           N  
ATOM   2911  CZ  ARG A 394     -19.787   8.516  18.082  1.00 71.05           C  
ATOM   2912  N   HIS A 395     -12.534   8.225  15.487  1.00 76.26           N  
ATOM   2913  CA  HIS A 395     -12.401   8.162  14.029  1.00 76.26           C  
ATOM   2914  C   HIS A 395     -11.011   7.732  13.543  1.00 76.26           C  
ATOM   2915  CB  HIS A 395     -12.862   9.488  13.411  1.00 76.26           C  
ATOM   2916  O   HIS A 395     -10.805   7.666  12.334  1.00 76.26           O  
ATOM   2917  CG  HIS A 395     -14.289   9.841  13.752  1.00 76.26           C  
ATOM   2918  CD2 HIS A 395     -14.724  10.933  14.456  1.00 76.26           C  
ATOM   2919  ND1 HIS A 395     -15.398   9.089  13.440  1.00 76.26           N  
ATOM   2920  CE1 HIS A 395     -16.475   9.707  13.948  1.00 76.26           C  
ATOM   2921  NE2 HIS A 395     -16.118  10.831  14.585  1.00 76.26           N  
ATOM   2922  N   THR A 396     -10.090   7.369  14.442  1.00 69.58           N  
ATOM   2923  CA  THR A 396      -8.715   6.914  14.149  1.00 69.58           C  
ATOM   2924  C   THR A 396      -8.637   5.889  13.010  1.00 69.58           C  
ATOM   2925  CB  THR A 396      -8.126   6.294  15.428  1.00 69.58           C  
ATOM   2926  O   THR A 396      -7.880   6.078  12.061  1.00 69.58           O  
ATOM   2927  CG2 THR A 396      -6.652   5.915  15.371  1.00 69.58           C  
ATOM   2928  OG1 THR A 396      -8.236   7.218  16.482  1.00 69.58           O  
ATOM   2929  N   ASN A 397      -9.461   4.834  13.048  1.00 66.50           N  
ATOM   2930  CA  ASN A 397      -9.435   3.774  12.029  1.00 66.50           C  
ATOM   2931  C   ASN A 397      -9.834   4.298  10.643  1.00 66.50           C  
ATOM   2932  CB  ASN A 397     -10.369   2.624  12.456  1.00 66.50           C  
ATOM   2933  O   ASN A 397      -9.175   4.008   9.647  1.00 66.50           O  
ATOM   2934  CG  ASN A 397      -9.864   1.840  13.653  1.00 66.50           C  
ATOM   2935  ND2 ASN A 397     -10.663   0.938  14.173  1.00 66.50           N  
ATOM   2936  OD1 ASN A 397      -8.765   2.027  14.140  1.00 66.50           O  
ATOM   2937  N   ILE A 398     -10.902   5.097  10.588  1.00 74.37           N  
ATOM   2938  CA  ILE A 398     -11.417   5.660   9.337  1.00 74.37           C  
ATOM   2939  C   ILE A 398     -10.430   6.687   8.775  1.00 74.37           C  
ATOM   2940  CB  ILE A 398     -12.828   6.246   9.562  1.00 74.37           C  
ATOM   2941  O   ILE A 398     -10.137   6.685   7.582  1.00 74.37           O  
ATOM   2942  CG1 ILE A 398     -13.833   5.112   9.880  1.00 74.37           C  
ATOM   2943  CG2 ILE A 398     -13.302   7.060   8.350  1.00 74.37           C  
ATOM   2944  CD1 ILE A 398     -15.172   5.606  10.440  1.00 74.37           C  
ATOM   2945  N   ALA A 399      -9.867   7.519   9.646  1.00 80.00           N  
ATOM   2946  CA  ALA A 399      -8.845   8.497   9.316  1.00 80.00           C  
ATOM   2947  C   ALA A 399      -7.582   7.854   8.725  1.00 80.00           C  
ATOM   2948  CB  ALA A 399      -8.532   9.240  10.612  1.00 80.00           C  
ATOM   2949  O   ALA A 399      -7.084   8.307   7.693  1.00 80.00           O  
ATOM   2950  N   GLY A 400      -7.085   6.784   9.353  1.00 75.75           N  
ATOM   2951  CA  GLY A 400      -5.911   6.047   8.886  1.00 75.75           C  
ATOM   2952  C   GLY A 400      -6.165   5.326   7.563  1.00 75.75           C  
ATOM   2953  O   GLY A 400      -5.301   5.305   6.689  1.00 75.75           O  
ATOM   2954  N   ALA A 401      -7.368   4.791   7.369  1.00 72.39           N  
ATOM   2955  CA  ALA A 401      -7.733   4.156   6.111  1.00 72.39           C  
ATOM   2956  C   ALA A 401      -7.892   5.166   4.965  1.00 72.39           C  
ATOM   2957  CB  ALA A 401      -8.996   3.346   6.353  1.00 72.39           C  
ATOM   2958  O   ALA A 401      -7.394   4.919   3.869  1.00 72.39           O  
ATOM   2959  N   ALA A 402      -8.495   6.329   5.230  1.00 81.49           N  
ATOM   2960  CA  ALA A 402      -8.540   7.439   4.280  1.00 81.49           C  
ATOM   2961  C   ALA A 402      -7.129   7.915   3.900  1.00 81.49           C  
ATOM   2962  CB  ALA A 402      -9.361   8.569   4.905  1.00 81.49           C  
ATOM   2963  O   ALA A 402      -6.853   8.139   2.723  1.00 81.49           O  
ATOM   2964  N   LEU A 403      -6.217   7.974   4.878  1.00 84.25           N  
ATOM   2965  CA  LEU A 403      -4.814   8.296   4.630  1.00 84.25           C  
ATOM   2966  C   LEU A 403      -4.163   7.267   3.713  1.00 84.25           C  
ATOM   2967  CB  LEU A 403      -4.068   8.441   5.965  1.00 84.25           C  
ATOM   2968  O   LEU A 403      -3.533   7.650   2.734  1.00 84.25           O  
ATOM   2969  CG  LEU A 403      -2.559   8.696   5.802  1.00 84.25           C  
ATOM   2970  CD1 LEU A 403      -2.277   9.997   5.048  1.00 84.25           C  
ATOM   2971  CD2 LEU A 403      -1.898   8.681   7.180  1.00 84.25           C  
ATOM   2972  N   ASN A 404      -4.325   5.974   3.987  1.00 76.26           N  
ATOM   2973  CA  ASN A 404      -3.771   4.936   3.119  1.00 76.26           C  
ATOM   2974  C   ASN A 404      -4.341   5.014   1.697  1.00 76.26           C  
ATOM   2975  CB  ASN A 404      -3.986   3.557   3.757  1.00 76.26           C  
ATOM   2976  O   ASN A 404      -3.569   4.955   0.746  1.00 76.26           O  
ATOM   2977  CG  ASN A 404      -2.961   3.270   4.838  1.00 76.26           C  
ATOM   2978  ND2 ASN A 404      -3.368   2.667   5.930  1.00 76.26           N  
ATOM   2979  OD1 ASN A 404      -1.785   3.573   4.725  1.00 76.26           O  
ATOM   2980  N   ALA A 405      -5.650   5.225   1.536  1.00 76.59           N  
ATOM   2981  CA  ALA A 405      -6.253   5.409   0.216  1.00 76.59           C  
ATOM   2982  C   ALA A 405      -5.649   6.615  -0.528  1.00 76.59           C  
ATOM   2983  CB  ALA A 405      -7.771   5.536   0.382  1.00 76.59           C  
ATOM   2984  O   ALA A 405      -5.215   6.478  -1.670  1.00 76.59           O  
ATOM   2985  N   ASN A 406      -5.533   7.769   0.136  1.00 86.47           N  
ATOM   2986  CA  ASN A 406      -4.931   8.970  -0.449  1.00 86.47           C  
ATOM   2987  C   ASN A 406      -3.461   8.768  -0.824  1.00 86.47           C  
ATOM   2988  CB  ASN A 406      -5.082  10.132   0.544  1.00 86.47           C  
ATOM   2989  O   ASN A 406      -3.034   9.195  -1.895  1.00 86.47           O  
ATOM   2990  CG  ASN A 406      -6.487  10.695   0.568  1.00 86.47           C  
ATOM   2991  ND2 ASN A 406      -6.875  11.331   1.643  1.00 86.47           N  
ATOM   2992  OD1 ASN A 406      -7.257  10.594  -0.371  1.00 86.47           O  
ATOM   2993  N   ARG A 407      -2.690   8.084   0.026  1.00 86.15           N  
ATOM   2994  CA  ARG A 407      -1.292   7.740  -0.256  1.00 86.15           C  
ATOM   2995  C   ARG A 407      -1.168   6.841  -1.486  1.00 86.15           C  
ATOM   2996  CB  ARG A 407      -0.675   7.056   0.965  1.00 86.15           C  
ATOM   2997  O   ARG A 407      -0.300   7.090  -2.314  1.00 86.15           O  
ATOM   2998  CG  ARG A 407      -0.428   8.032   2.128  1.00 86.15           C  
ATOM   2999  CD  ARG A 407       0.144   7.295   3.340  1.00 86.15           C  
ATOM   3000  NE  ARG A 407       1.416   6.630   3.004  1.00 86.15           N  
ATOM   3001  NH1 ARG A 407       1.746   5.531   4.990  1.00 86.15           N  
ATOM   3002  NH2 ARG A 407       3.215   5.300   3.307  1.00 86.15           N  
ATOM   3003  CZ  ARG A 407       2.118   5.825   3.772  1.00 86.15           C  
ATOM   3004  N   GLN A 408      -2.055   5.859  -1.641  1.00 77.42           N  
ATOM   3005  CA  GLN A 408      -2.065   4.980  -2.814  1.00 77.42           C  
ATOM   3006  C   GLN A 408      -2.413   5.718  -4.101  1.00 77.42           C  
ATOM   3007  CB  GLN A 408      -3.064   3.832  -2.611  1.00 77.42           C  
ATOM   3008  O   GLN A 408      -1.736   5.537  -5.110  1.00 77.42           O  
ATOM   3009  CG  GLN A 408      -2.563   2.788  -1.615  1.00 77.42           C  
ATOM   3010  CD  GLN A 408      -1.193   2.260  -2.014  1.00 77.42           C  
ATOM   3011  NE2 GLN A 408      -1.088   1.492  -3.075  1.00 77.42           N  
ATOM   3012  OE1 GLN A 408      -0.195   2.562  -1.385  1.00 77.42           O  
ATOM   3013  N   ILE A 409      -3.434   6.578  -4.062  1.00 81.75           N  
ATOM   3014  CA  ILE A 409      -3.761   7.434  -5.207  1.00 81.75           C  
ATOM   3015  C   ILE A 409      -2.552   8.317  -5.545  1.00 81.75           C  
ATOM   3016  CB  ILE A 409      -5.021   8.280  -4.928  1.00 81.75           C  
ATOM   3017  O   ILE A 409      -2.184   8.421  -6.711  1.00 81.75           O  
ATOM   3018  CG1 ILE A 409      -6.281   7.424  -4.683  1.00 81.75           C  
ATOM   3019  CG2 ILE A 409      -5.305   9.232  -6.110  1.00 81.75           C  
ATOM   3020  CD1 ILE A 409      -7.369   8.244  -3.966  1.00 81.75           C  
ATOM   3021  N   GLY A 410      -1.889   8.877  -4.527  1.00 90.19           N  
ATOM   3022  CA  GLY A 410      -0.651   9.638  -4.673  1.00 90.19           C  
ATOM   3023  C   GLY A 410       0.414   8.856  -5.425  1.00 90.19           C  
ATOM   3024  O   GLY A 410       0.862   9.307  -6.472  1.00 90.19           O  
ATOM   3025  N   ALA A 411       0.760   7.663  -4.938  1.00 84.20           N  
ATOM   3026  CA  ALA A 411       1.778   6.815  -5.549  1.00 84.20           C  
ATOM   3027  C   ALA A 411       1.494   6.525  -7.032  1.00 84.20           C  
ATOM   3028  CB  ALA A 411       1.887   5.519  -4.734  1.00 84.20           C  
ATOM   3029  O   ALA A 411       2.356   6.751  -7.882  1.00 84.20           O  
ATOM   3030  N   LEU A 412       0.268   6.103  -7.353  1.00 77.06           N  
ATOM   3031  CA  LEU A 412      -0.132   5.756  -8.718  1.00 77.06           C  
ATOM   3032  C   LEU A 412      -0.111   6.967  -9.658  1.00 77.06           C  
ATOM   3033  CB  LEU A 412      -1.543   5.153  -8.676  1.00 77.06           C  
ATOM   3034  O   LEU A 412       0.397   6.881 -10.776  1.00 77.06           O  
ATOM   3035  CG  LEU A 412      -1.631   3.773  -8.009  1.00 77.06           C  
ATOM   3036  CD1 LEU A 412      -3.100   3.468  -7.725  1.00 77.06           C  
ATOM   3037  CD2 LEU A 412      -1.083   2.682  -8.926  1.00 77.06           C  
ATOM   3038  N   VAL A 413      -0.650   8.104  -9.207  1.00 86.20           N  
ATOM   3039  CA  VAL A 413      -0.657   9.347  -9.994  1.00 86.20           C  
ATOM   3040  C   VAL A 413       0.771   9.863 -10.186  1.00 86.20           C  
ATOM   3041  CB  VAL A 413      -1.578  10.400  -9.344  1.00 86.20           C  
ATOM   3042  O   VAL A 413       1.103  10.325 -11.274  1.00 86.20           O  
ATOM   3043  CG1 VAL A 413      -1.526  11.755 -10.060  1.00 86.20           C  
ATOM   3044  CG2 VAL A 413      -3.046   9.950  -9.401  1.00 86.20           C  
ATOM   3045  N   GLY A 414       1.630   9.726  -9.172  1.00 90.10           N  
ATOM   3046  CA  GLY A 414       3.046  10.091  -9.232  1.00 90.10           C  
ATOM   3047  C   GLY A 414       3.788   9.324 -10.311  1.00 90.10           C  
ATOM   3048  O   GLY A 414       4.374   9.928 -11.205  1.00 90.10           O  
ATOM   3049  N   VAL A 415       3.697   7.995 -10.280  1.00 80.71           N  
ATOM   3050  CA  VAL A 415       4.322   7.123 -11.286  1.00 80.71           C  
ATOM   3051  C   VAL A 415       3.805   7.434 -12.693  1.00 80.71           C  
ATOM   3052  CB  VAL A 415       4.087   5.646 -10.919  1.00 80.71           C  
ATOM   3053  O   VAL A 415       4.601   7.572 -13.622  1.00 80.71           O  
ATOM   3054  CG1 VAL A 415       4.565   4.684 -12.013  1.00 80.71           C  
ATOM   3055  CG2 VAL A 415       4.843   5.295  -9.631  1.00 80.71           C  
ATOM   3056  N   ALA A 416       2.491   7.602 -12.858  1.00 80.04           N  
ATOM   3057  CA  ALA A 416       1.898   7.886 -14.162  1.00 80.04           C  
ATOM   3058  C   ALA A 416       2.349   9.239 -14.737  1.00 80.04           C  
ATOM   3059  CB  ALA A 416       0.378   7.820 -14.025  1.00 80.04           C  
ATOM   3060  O   ALA A 416       2.776   9.298 -15.892  1.00 80.04           O  
ATOM   3061  N   ILE A 417       2.291  10.315 -13.942  1.00 89.70           N  
ATOM   3062  CA  ILE A 417       2.715  11.653 -14.385  1.00 89.70           C  
ATOM   3063  C   ILE A 417       4.216  11.669 -14.674  1.00 89.70           C  
ATOM   3064  CB  ILE A 417       2.289  12.746 -13.375  1.00 89.70           C  
ATOM   3065  O   ILE A 417       4.619  12.189 -15.713  1.00 89.70           O  
ATOM   3066  CG1 ILE A 417       0.747  12.884 -13.418  1.00 89.70           C  
ATOM   3067  CG2 ILE A 417       2.972  14.093 -13.688  1.00 89.70           C  
ATOM   3068  CD1 ILE A 417       0.148  14.040 -12.605  1.00 89.70           C  
ATOM   3069  N   THR A 418       5.038  11.049 -13.825  1.00 87.71           N  
ATOM   3070  CA  THR A 418       6.465  10.868 -14.109  1.00 87.71           C  
ATOM   3071  C   THR A 418       6.690  10.162 -15.444  1.00 87.71           C  
ATOM   3072  CB  THR A 418       7.133  10.034 -13.017  1.00 87.71           C  
ATOM   3073  O   THR A 418       7.509  10.614 -16.241  1.00 87.71           O  
ATOM   3074  CG2 THR A 418       8.580   9.736 -13.356  1.00 87.71           C  
ATOM   3075  OG1 THR A 418       7.195  10.724 -11.802  1.00 87.71           O  
ATOM   3076  N   GLY A 419       5.977   9.064 -15.709  1.00 82.57           N  
ATOM   3077  CA  GLY A 419       6.106   8.331 -16.968  1.00 82.57           C  
ATOM   3078  C   GLY A 419       5.788   9.200 -18.186  1.00 82.57           C  
ATOM   3079  O   GLY A 419       6.512   9.150 -19.179  1.00 82.57           O  
ATOM   3080  N   VAL A 420       4.761  10.051 -18.091  1.00 86.04           N  
ATOM   3081  CA  VAL A 420       4.433  11.038 -19.134  1.00 86.04           C  
ATOM   3082  C   VAL A 420       5.548  12.075 -19.292  1.00 86.04           C  
ATOM   3083  CB  VAL A 420       3.077  11.713 -18.848  1.00 86.04           C  
ATOM   3084  O   VAL A 420       5.947  12.352 -20.420  1.00 86.04           O  
ATOM   3085  CG1 VAL A 420       2.774  12.861 -19.818  1.00 86.04           C  
ATOM   3086  CG2 VAL A 420       1.930  10.700 -18.971  1.00 86.04           C  
ATOM   3087  N   ILE A 421       6.081  12.616 -18.192  1.00 93.45           N  
ATOM   3088  CA  ILE A 421       7.188  13.585 -18.218  1.00 93.45           C  
ATOM   3089  C   ILE A 421       8.401  12.997 -18.942  1.00 93.45           C  
ATOM   3090  CB  ILE A 421       7.550  14.037 -16.782  1.00 93.45           C  
ATOM   3091  O   ILE A 421       8.933  13.627 -19.853  1.00 93.45           O  
ATOM   3092  CG1 ILE A 421       6.448  14.959 -16.215  1.00 93.45           C  
ATOM   3093  CG2 ILE A 421       8.906  14.762 -16.752  1.00 93.45           C  
ATOM   3094  CD1 ILE A 421       6.572  15.222 -14.706  1.00 93.45           C  
ATOM   3095  N   ILE A 422       8.811  11.785 -18.568  1.00 87.20           N  
ATOM   3096  CA  ILE A 422       9.954  11.096 -19.174  1.00 87.20           C  
ATOM   3097  C   ILE A 422       9.707  10.861 -20.666  1.00 87.20           C  
ATOM   3098  CB  ILE A 422      10.217   9.782 -18.410  1.00 87.20           C  
ATOM   3099  O   ILE A 422      10.563  11.188 -21.479  1.00 87.20           O  
ATOM   3100  CG1 ILE A 422      10.772  10.110 -17.005  1.00 87.20           C  
ATOM   3101  CG2 ILE A 422      11.188   8.854 -19.152  1.00 87.20           C  
ATOM   3102  CD1 ILE A 422      10.965   8.883 -16.111  1.00 87.20           C  
ATOM   3103  N   HIS A 423       8.528  10.353 -21.034  1.00 85.58           N  
ATOM   3104  CA  HIS A 423       8.192  10.057 -22.427  1.00 85.58           C  
ATOM   3105  C   HIS A 423       8.166  11.300 -23.329  1.00 85.58           C  
ATOM   3106  CB  HIS A 423       6.831   9.352 -22.449  1.00 85.58           C  
ATOM   3107  O   HIS A 423       8.538  11.218 -24.496  1.00 85.58           O  
ATOM   3108  CG  HIS A 423       6.372   9.007 -23.841  1.00 85.58           C  
ATOM   3109  CD2 HIS A 423       5.352   9.597 -24.538  1.00 85.58           C  
ATOM   3110  ND1 HIS A 423       6.956   8.088 -24.679  1.00 85.58           N  
ATOM   3111  CE1 HIS A 423       6.298   8.117 -25.849  1.00 85.58           C  
ATOM   3112  NE2 HIS A 423       5.292   9.006 -25.804  1.00 85.58           N  
ATOM   3113  N   LEU A 424       7.719  12.445 -22.804  1.00 91.12           N  
ATOM   3114  CA  LEU A 424       7.652  13.705 -23.552  1.00 91.12           C  
ATOM   3115  C   LEU A 424       8.978  14.480 -23.562  1.00 91.12           C  
ATOM   3116  CB  LEU A 424       6.518  14.571 -22.978  1.00 91.12           C  
ATOM   3117  O   LEU A 424       9.087  15.493 -24.255  1.00 91.12           O  
ATOM   3118  CG  LEU A 424       5.103  13.997 -23.169  1.00 91.12           C  
ATOM   3119  CD1 LEU A 424       4.091  14.936 -22.509  1.00 91.12           C  
ATOM   3120  CD2 LEU A 424       4.718  13.846 -24.643  1.00 91.12           C  
ATOM   3121  N   SER A 425       9.973  14.046 -22.790  1.00 93.53           N  
ATOM   3122  CA  SER A 425      11.252  14.742 -22.673  1.00 93.53           C  
ATOM   3123  C   SER A 425      12.219  14.346 -23.786  1.00 93.53           C  
ATOM   3124  CB  SER A 425      11.871  14.493 -21.302  1.00 93.53           C  
ATOM   3125  O   SER A 425      12.337  13.180 -24.143  1.00 93.53           O  
ATOM   3126  OG  SER A 425      11.065  15.121 -20.327  1.00 93.53           O  
ATOM   3127  N   ALA A 426      12.961  15.326 -24.309  1.00 92.02           N  
ATOM   3128  CA  ALA A 426      13.909  15.107 -25.406  1.00 92.02           C  
ATOM   3129  C   ALA A 426      15.126  14.254 -25.004  1.00 92.02           C  
ATOM   3130  CB  ALA A 426      14.358  16.480 -25.919  1.00 92.02           C  
ATOM   3131  O   ALA A 426      15.723  13.586 -25.843  1.00 92.02           O  
ATOM   3132  N   THR A 427      15.514  14.295 -23.728  1.00 93.39           N  
ATOM   3133  CA  THR A 427      16.619  13.511 -23.172  1.00 93.39           C  
ATOM   3134  C   THR A 427      16.239  12.974 -21.798  1.00 93.39           C  
ATOM   3135  CB  THR A 427      17.924  14.325 -23.059  1.00 93.39           C  
ATOM   3136  O   THR A 427      15.398  13.551 -21.103  1.00 93.39           O  
ATOM   3137  CG2 THR A 427      18.350  14.997 -24.363  1.00 93.39           C  
ATOM   3138  OG1 THR A 427      17.818  15.340 -22.084  1.00 93.39           O  
ATOM   3139  N   TRP A 428      16.909  11.906 -21.365  1.00 91.10           N  
ATOM   3140  CA  TRP A 428      16.730  11.362 -20.020  1.00 91.10           C  
ATOM   3141  C   TRP A 428      17.069  12.368 -18.914  1.00 91.10           C  
ATOM   3142  CB  TRP A 428      17.586  10.108 -19.874  1.00 91.10           C  
ATOM   3143  O   TRP A 428      16.370  12.415 -17.908  1.00 91.10           O  
ATOM   3144  CG  TRP A 428      17.130   8.951 -20.700  1.00 91.10           C  
ATOM   3145  CD1 TRP A 428      17.771   8.400 -21.757  1.00 91.10           C  
ATOM   3146  CD2 TRP A 428      15.940   8.136 -20.485  1.00 91.10           C  
ATOM   3147  CE2 TRP A 428      15.880   7.146 -21.508  1.00 91.10           C  
ATOM   3148  CE3 TRP A 428      14.938   8.105 -19.492  1.00 91.10           C  
ATOM   3149  NE1 TRP A 428      17.032   7.335 -22.238  1.00 91.10           N  
ATOM   3150  CH2 TRP A 428      13.866   6.192 -20.572  1.00 91.10           C  
ATOM   3151  CZ2 TRP A 428      14.850   6.198 -21.573  1.00 91.10           C  
ATOM   3152  CZ3 TRP A 428      13.932   7.123 -19.520  1.00 91.10           C  
ATOM   3153  N   TYR A 429      18.084  13.216 -19.115  1.00 94.16           N  
ATOM   3154  CA  TYR A 429      18.452  14.273 -18.164  1.00 94.16           C  
ATOM   3155  C   TYR A 429      17.382  15.363 -18.071  1.00 94.16           C  
ATOM   3156  CB  TYR A 429      19.814  14.869 -18.542  1.00 94.16           C  
ATOM   3157  O   TYR A 429      17.042  15.783 -16.968  1.00 94.16           O  
ATOM   3158  CG  TYR A 429      20.948  13.872 -18.426  1.00 94.16           C  
ATOM   3159  CD1 TYR A 429      21.593  13.690 -17.188  1.00 94.16           C  
ATOM   3160  CD2 TYR A 429      21.334  13.099 -19.539  1.00 94.16           C  
ATOM   3161  CE1 TYR A 429      22.613  12.727 -17.057  1.00 94.16           C  
ATOM   3162  CE2 TYR A 429      22.343  12.128 -19.405  1.00 94.16           C  
ATOM   3163  OH  TYR A 429      23.972  11.015 -18.060  1.00 94.16           O  
ATOM   3164  CZ  TYR A 429      22.980  11.935 -18.164  1.00 94.16           C  
ATOM   3165  N   ALA A 430      16.783  15.766 -19.198  1.00 95.23           N  
ATOM   3166  CA  ALA A 430      15.645  16.683 -19.181  1.00 95.23           C  
ATOM   3167  C   ALA A 430      14.432  16.053 -18.474  1.00 95.23           C  
ATOM   3168  CB  ALA A 430      15.317  17.099 -20.619  1.00 95.23           C  
ATOM   3169  O   ALA A 430      13.800  16.705 -17.644  1.00 95.23           O  
ATOM   3170  N   GLY A 431      14.151  14.772 -18.740  1.00 94.53           N  
ATOM   3171  CA  GLY A 431      13.078  14.029 -18.074  1.00 94.53           C  
ATOM   3172  C   GLY A 431      13.279  13.917 -16.565  1.00 94.53           C  
ATOM   3173  O   GLY A 431      12.348  14.183 -15.803  1.00 94.53           O  
ATOM   3174  N   ALA A 432      14.499  13.603 -16.125  1.00 94.87           N  
ATOM   3175  CA  ALA A 432      14.866  13.596 -14.712  1.00 94.87           C  
ATOM   3176  C   ALA A 432      14.717  14.988 -14.089  1.00 94.87           C  
ATOM   3177  CB  ALA A 432      16.292  13.060 -14.566  1.00 94.87           C  
ATOM   3178  O   ALA A 432      14.095  15.122 -13.037  1.00 94.87           O  
ATOM   3179  N   GLY A 433      15.200  16.033 -14.768  1.00 96.78           N  
ATOM   3180  CA  GLY A 433      15.031  17.419 -14.343  1.00 96.78           C  
ATOM   3181  C   GLY A 433      13.559  17.775 -14.123  1.00 96.78           C  
ATOM   3182  O   GLY A 433      13.177  18.189 -13.028  1.00 96.78           O  
ATOM   3183  N   PHE A 434      12.699  17.571 -15.121  1.00 97.39           N  
ATOM   3184  CA  PHE A 434      11.272  17.877 -14.992  1.00 97.39           C  
ATOM   3185  C   PHE A 434      10.568  17.027 -13.928  1.00 97.39           C  
ATOM   3186  CB  PHE A 434      10.587  17.708 -16.349  1.00 97.39           C  
ATOM   3187  O   PHE A 434       9.661  17.521 -13.253  1.00 97.39           O  
ATOM   3188  CG  PHE A 434      10.941  18.757 -17.382  1.00 97.39           C  
ATOM   3189  CD1 PHE A 434      10.827  20.127 -17.075  1.00 97.39           C  
ATOM   3190  CD2 PHE A 434      11.353  18.363 -18.668  1.00 97.39           C  
ATOM   3191  CE1 PHE A 434      11.147  21.096 -18.041  1.00 97.39           C  
ATOM   3192  CE2 PHE A 434      11.667  19.331 -19.636  1.00 97.39           C  
ATOM   3193  CZ  PHE A 434      11.569  20.697 -19.322  1.00 97.39           C  
ATOM   3194  N   ALA A 435      10.994  15.780 -13.719  1.00 96.17           N  
ATOM   3195  CA  ALA A 435      10.496  14.971 -12.615  1.00 96.17           C  
ATOM   3196  C   ALA A 435      10.911  15.555 -11.253  1.00 96.17           C  
ATOM   3197  CB  ALA A 435      10.974  13.534 -12.802  1.00 96.17           C  
ATOM   3198  O   ALA A 435      10.070  15.648 -10.358  1.00 96.17           O  
ATOM   3199  N   PHE A 436      12.152  16.033 -11.100  1.00 97.79           N  
ATOM   3200  CA  PHE A 436      12.579  16.745  -9.892  1.00 97.79           C  
ATOM   3201  C   PHE A 436      11.817  18.055  -9.685  1.00 97.79           C  
ATOM   3202  CB  PHE A 436      14.088  17.016  -9.918  1.00 97.79           C  
ATOM   3203  O   PHE A 436      11.423  18.356  -8.559  1.00 97.79           O  
ATOM   3204  CG  PHE A 436      14.961  15.796  -9.751  1.00 97.79           C  
ATOM   3205  CD1 PHE A 436      14.769  14.944  -8.647  1.00 97.79           C  
ATOM   3206  CD2 PHE A 436      15.990  15.530 -10.672  1.00 97.79           C  
ATOM   3207  CE1 PHE A 436      15.575  13.807  -8.492  1.00 97.79           C  
ATOM   3208  CE2 PHE A 436      16.802  14.395 -10.511  1.00 97.79           C  
ATOM   3209  CZ  PHE A 436      16.586  13.530  -9.427  1.00 97.79           C  
ATOM   3210  N   LEU A 437      11.521  18.804 -10.749  1.00 98.00           N  
ATOM   3211  CA  LEU A 437      10.673  19.995 -10.661  1.00 98.00           C  
ATOM   3212  C   LEU A 437       9.267  19.647 -10.149  1.00 98.00           C  
ATOM   3213  CB  LEU A 437      10.620  20.672 -12.039  1.00 98.00           C  
ATOM   3214  O   LEU A 437       8.741  20.321  -9.262  1.00 98.00           O  
ATOM   3215  CG  LEU A 437       9.754  21.943 -12.077  1.00 98.00           C  
ATOM   3216  CD1 LEU A 437      10.297  23.036 -11.154  1.00 98.00           C  
ATOM   3217  CD2 LEU A 437       9.703  22.482 -13.505  1.00 98.00           C  
ATOM   3218  N   MET A 438       8.675  18.570 -10.666  1.00 97.65           N  
ATOM   3219  CA  MET A 438       7.370  18.069 -10.230  1.00 97.65           C  
ATOM   3220  C   MET A 438       7.393  17.616  -8.759  1.00 97.65           C  
ATOM   3221  CB  MET A 438       6.930  16.979 -11.221  1.00 97.65           C  
ATOM   3222  O   MET A 438       6.488  17.968  -7.996  1.00 97.65           O  
ATOM   3223  CG  MET A 438       5.712  16.170 -10.774  1.00 97.65           C  
ATOM   3224  SD  MET A 438       6.137  14.744  -9.741  1.00 97.65           S  
ATOM   3225  CE  MET A 438       6.782  13.611 -10.985  1.00 97.65           C  
ATOM   3226  N   MET A 439       8.452  16.929  -8.322  1.00 97.70           N  
ATOM   3227  CA  MET A 439       8.663  16.601  -6.908  1.00 97.70           C  
ATOM   3228  C   MET A 439       8.781  17.872  -6.055  1.00 97.70           C  
ATOM   3229  CB  MET A 439       9.931  15.755  -6.740  1.00 97.70           C  
ATOM   3230  O   MET A 439       8.136  17.977  -5.012  1.00 97.70           O  
ATOM   3231  CG  MET A 439       9.819  14.337  -7.310  1.00 97.70           C  
ATOM   3232  SD  MET A 439      11.407  13.459  -7.306  1.00 97.70           S  
ATOM   3233  CE  MET A 439      11.540  13.004  -5.556  1.00 97.70           C  
ATOM   3234  N   GLY A 440       9.553  18.863  -6.509  1.00 97.90           N  
ATOM   3235  CA  GLY A 440       9.711  20.152  -5.838  1.00 97.90           C  
ATOM   3236  C   GLY A 440       8.383  20.889  -5.673  1.00 97.90           C  
ATOM   3237  O   GLY A 440       8.089  21.375  -4.583  1.00 97.90           O  
ATOM   3238  N   ALA A 441       7.538  20.893  -6.705  1.00 98.14           N  
ATOM   3239  CA  ALA A 441       6.192  21.459  -6.644  1.00 98.14           C  
ATOM   3240  C   ALA A 441       5.287  20.725  -5.637  1.00 98.14           C  
ATOM   3241  CB  ALA A 441       5.596  21.437  -8.056  1.00 98.14           C  
ATOM   3242  O   ALA A 441       4.529  21.357  -4.900  1.00 98.14           O  
ATOM   3243  N   ALA A 442       5.380  19.395  -5.556  1.00 98.16           N  
ATOM   3244  CA  ALA A 442       4.628  18.625  -4.569  1.00 98.16           C  
ATOM   3245  C   ALA A 442       5.089  18.930  -3.132  1.00 98.16           C  
ATOM   3246  CB  ALA A 442       4.748  17.138  -4.912  1.00 98.16           C  
ATOM   3247  O   ALA A 442       4.255  19.151  -2.249  1.00 98.16           O  
ATOM   3248  N   TYR A 443       6.403  18.999  -2.895  1.00 98.24           N  
ATOM   3249  CA  TYR A 443       6.958  19.329  -1.580  1.00 98.24           C  
ATOM   3250  C   TYR A 443       6.699  20.781  -1.172  1.00 98.24           C  
ATOM   3251  CB  TYR A 443       8.461  19.031  -1.545  1.00 98.24           C  
ATOM   3252  O   TYR A 443       6.423  21.032   0.001  1.00 98.24           O  
ATOM   3253  CG  TYR A 443       8.828  17.564  -1.649  1.00 98.24           C  
ATOM   3254  CD1 TYR A 443       8.236  16.616  -0.789  1.00 98.24           C  
ATOM   3255  CD2 TYR A 443       9.771  17.144  -2.603  1.00 98.24           C  
ATOM   3256  CE1 TYR A 443       8.585  15.255  -0.875  1.00 98.24           C  
ATOM   3257  CE2 TYR A 443      10.086  15.781  -2.717  1.00 98.24           C  
ATOM   3258  OH  TYR A 443       9.878  13.529  -1.948  1.00 98.24           O  
ATOM   3259  CZ  TYR A 443       9.517  14.835  -1.845  1.00 98.24           C  
ATOM   3260  N   SER A 444       6.735  21.731  -2.109  1.00 97.93           N  
ATOM   3261  CA  SER A 444       6.419  23.135  -1.823  1.00 97.93           C  
ATOM   3262  C   SER A 444       4.953  23.309  -1.436  1.00 97.93           C  
ATOM   3263  CB  SER A 444       6.777  24.034  -3.011  1.00 97.93           C  
ATOM   3264  O   SER A 444       4.655  23.956  -0.431  1.00 97.93           O  
ATOM   3265  OG  SER A 444       5.906  23.847  -4.103  1.00 97.93           O  
ATOM   3266  N   LEU A 445       4.037  22.659  -2.161  1.00 98.01           N  
ATOM   3267  CA  LEU A 445       2.617  22.664  -1.827  1.00 98.01           C  
ATOM   3268  C   LEU A 445       2.362  21.986  -0.475  1.00 98.01           C  
ATOM   3269  CB  LEU A 445       1.840  21.996  -2.971  1.00 98.01           C  
ATOM   3270  O   LEU A 445       1.598  22.506   0.338  1.00 98.01           O  
ATOM   3271  CG  LEU A 445       0.314  21.986  -2.771  1.00 98.01           C  
ATOM   3272  CD1 LEU A 445      -0.273  23.391  -2.613  1.00 98.01           C  
ATOM   3273  CD2 LEU A 445      -0.341  21.326  -3.983  1.00 98.01           C  
ATOM   3274  N   ALA A 446       3.037  20.869  -0.191  1.00 97.42           N  
ATOM   3275  CA  ALA A 446       2.957  20.220   1.112  1.00 97.42           C  
ATOM   3276  C   ALA A 446       3.456  21.145   2.237  1.00 97.42           C  
ATOM   3277  CB  ALA A 446       3.727  18.896   1.067  1.00 97.42           C  
ATOM   3278  O   ALA A 446       2.759  21.309   3.237  1.00 97.42           O  
ATOM   3279  N   ALA A 447       4.608  21.801   2.066  1.00 96.97           N  
ATOM   3280  CA  ALA A 447       5.134  22.771   3.028  1.00 96.97           C  
ATOM   3281  C   ALA A 447       4.164  23.945   3.248  1.00 96.97           C  
ATOM   3282  CB  ALA A 447       6.504  23.260   2.541  1.00 96.97           C  
ATOM   3283  O   ALA A 447       3.911  24.324   4.393  1.00 96.97           O  
ATOM   3284  N   LEU A 448       3.559  24.471   2.179  1.00 97.02           N  
ATOM   3285  CA  LEU A 448       2.557  25.534   2.261  1.00 97.02           C  
ATOM   3286  C   LEU A 448       1.333  25.096   3.078  1.00 97.02           C  
ATOM   3287  CB  LEU A 448       2.166  25.949   0.831  1.00 97.02           C  
ATOM   3288  O   LEU A 448       0.878  25.831   3.952  1.00 97.02           O  
ATOM   3289  CG  LEU A 448       1.132  27.088   0.772  1.00 97.02           C  
ATOM   3290  CD1 LEU A 448       1.686  28.392   1.344  1.00 97.02           C  
ATOM   3291  CD2 LEU A 448       0.710  27.329  -0.675  1.00 97.02           C  
ATOM   3292  N   LEU A 449       0.822  23.886   2.845  1.00 96.72           N  
ATOM   3293  CA  LEU A 449      -0.307  23.338   3.603  1.00 96.72           C  
ATOM   3294  C   LEU A 449       0.031  23.149   5.084  1.00 96.72           C  
ATOM   3295  CB  LEU A 449      -0.721  21.994   2.990  1.00 96.72           C  
ATOM   3296  O   LEU A 449      -0.801  23.437   5.946  1.00 96.72           O  
ATOM   3297  CG  LEU A 449      -1.382  22.129   1.612  1.00 96.72           C  
ATOM   3298  CD1 LEU A 449      -1.428  20.754   0.957  1.00 96.72           C  
ATOM   3299  CD2 LEU A 449      -2.802  22.688   1.711  1.00 96.72           C  
ATOM   3300  N   VAL A 450       1.248  22.697   5.392  1.00 95.93           N  
ATOM   3301  CA  VAL A 450       1.718  22.602   6.779  1.00 95.93           C  
ATOM   3302  C   VAL A 450       1.744  23.986   7.425  1.00 95.93           C  
ATOM   3303  CB  VAL A 450       3.109  21.954   6.863  1.00 95.93           C  
ATOM   3304  O   VAL A 450       1.243  24.146   8.538  1.00 95.93           O  
ATOM   3305  CG1 VAL A 450       3.603  21.912   8.306  1.00 95.93           C  
ATOM   3306  CG2 VAL A 450       3.131  20.498   6.389  1.00 95.93           C  
ATOM   3307  N   TRP A 451       2.284  24.990   6.735  1.00 94.32           N  
ATOM   3308  CA  TRP A 451       2.361  26.352   7.255  1.00 94.32           C  
ATOM   3309  C   TRP A 451       0.974  26.948   7.526  1.00 94.32           C  
ATOM   3310  CB  TRP A 451       3.167  27.211   6.279  1.00 94.32           C  
ATOM   3311  O   TRP A 451       0.730  27.453   8.620  1.00 94.32           O  
ATOM   3312  CG  TRP A 451       3.337  28.629   6.711  1.00 94.32           C  
ATOM   3313  CD1 TRP A 451       4.081  29.048   7.759  1.00 94.32           C  
ATOM   3314  CD2 TRP A 451       2.739  29.831   6.138  1.00 94.32           C  
ATOM   3315  CE2 TRP A 451       3.164  30.955   6.906  1.00 94.32           C  
ATOM   3316  CE3 TRP A 451       1.886  30.086   5.044  1.00 94.32           C  
ATOM   3317  NE1 TRP A 451       3.980  30.420   7.879  1.00 94.32           N  
ATOM   3318  CH2 TRP A 451       1.912  32.483   5.511  1.00 94.32           C  
ATOM   3319  CZ2 TRP A 451       2.761  32.264   6.608  1.00 94.32           C  
ATOM   3320  CZ3 TRP A 451       1.480  31.397   4.730  1.00 94.32           C  
ATOM   3321  N   LEU A 452       0.047  26.811   6.574  1.00 94.73           N  
ATOM   3322  CA  LEU A 452      -1.302  27.373   6.674  1.00 94.73           C  
ATOM   3323  C   LEU A 452      -2.174  26.680   7.727  1.00 94.73           C  
ATOM   3324  CB  LEU A 452      -1.983  27.288   5.296  1.00 94.73           C  
ATOM   3325  O   LEU A 452      -2.938  27.347   8.421  1.00 94.73           O  
ATOM   3326  CG  LEU A 452      -1.405  28.231   4.227  1.00 94.73           C  
ATOM   3327  CD1 LEU A 452      -2.083  27.949   2.886  1.00 94.73           C  
ATOM   3328  CD2 LEU A 452      -1.623  29.704   4.574  1.00 94.73           C  
ATOM   3329  N   PHE A 453      -2.094  25.351   7.839  1.00 94.02           N  
ATOM   3330  CA  PHE A 453      -3.064  24.585   8.629  1.00 94.02           C  
ATOM   3331  C   PHE A 453      -2.486  23.931   9.882  1.00 94.02           C  
ATOM   3332  CB  PHE A 453      -3.747  23.548   7.727  1.00 94.02           C  
ATOM   3333  O   PHE A 453      -3.245  23.649  10.806  1.00 94.02           O  
ATOM   3334  CG  PHE A 453      -4.599  24.169   6.637  1.00 94.02           C  
ATOM   3335  CD1 PHE A 453      -5.875  24.673   6.953  1.00 94.02           C  
ATOM   3336  CD2 PHE A 453      -4.115  24.276   5.320  1.00 94.02           C  
ATOM   3337  CE1 PHE A 453      -6.666  25.271   5.957  1.00 94.02           C  
ATOM   3338  CE2 PHE A 453      -4.902  24.882   4.325  1.00 94.02           C  
ATOM   3339  CZ  PHE A 453      -6.178  25.377   4.643  1.00 94.02           C  
ATOM   3340  N   LEU A 454      -1.180  23.654   9.936  1.00 90.18           N  
ATOM   3341  CA  LEU A 454      -0.587  22.804  10.978  1.00 90.18           C  
ATOM   3342  C   LEU A 454       0.400  23.536  11.896  1.00 90.18           C  
ATOM   3343  CB  LEU A 454       0.074  21.573  10.331  1.00 90.18           C  
ATOM   3344  O   LEU A 454       0.576  23.097  13.029  1.00 90.18           O  
ATOM   3345  CG  LEU A 454      -0.827  20.738   9.401  1.00 90.18           C  
ATOM   3346  CD1 LEU A 454      -0.065  19.504   8.920  1.00 90.18           C  
ATOM   3347  CD2 LEU A 454      -2.099  20.277  10.111  1.00 90.18           C  
ATOM   3348  N   ALA A 455       1.020  24.628  11.445  1.00 72.65           N  
ATOM   3349  CA  ALA A 455       2.044  25.350  12.208  1.00 72.65           C  
ATOM   3350  C   ALA A 455       1.483  26.364  13.234  1.00 72.65           C  
ATOM   3351  CB  ALA A 455       2.995  26.009  11.201  1.00 72.65           C  
ATOM   3352  O   ALA A 455       2.221  26.851  14.087  1.00 72.65           O  
ATOM   3353  N   ALA A 456       0.186  26.687  13.188  1.00 57.25           N  
ATOM   3354  CA  ALA A 456      -0.394  27.834  13.899  1.00 57.25           C  
ATOM   3355  C   ALA A 456      -0.757  27.619  15.393  1.00 57.25           C  
ATOM   3356  CB  ALA A 456      -1.565  28.373  13.062  1.00 57.25           C  
ATOM   3357  O   ALA A 456      -1.589  28.354  15.920  1.00 57.25           O  
ATOM   3358  N   HIS A 457      -0.151  26.668  16.117  1.00 54.94           N  
ATOM   3359  CA  HIS A 457      -0.409  26.487  17.564  1.00 54.94           C  
ATOM   3360  C   HIS A 457       0.746  26.854  18.505  1.00 54.94           C  
ATOM   3361  CB  HIS A 457      -1.145  25.164  17.865  1.00 54.94           C  
ATOM   3362  O   HIS A 457       0.832  26.366  19.623  1.00 54.94           O  
ATOM   3363  CG  HIS A 457      -2.631  25.327  18.124  1.00 54.94           C  
ATOM   3364  CD2 HIS A 457      -3.544  24.313  18.217  1.00 54.94           C  
ATOM   3365  ND1 HIS A 457      -3.330  26.498  18.352  1.00 54.94           N  
ATOM   3366  CE1 HIS A 457      -4.618  26.193  18.565  1.00 54.94           C  
ATOM   3367  NE2 HIS A 457      -4.803  24.867  18.464  1.00 54.94           N  
ATOM   3368  N   ASN A 458       1.528  27.865  18.128  1.00 42.08           N  
ATOM   3369  CA  ASN A 458       2.514  28.504  19.007  1.00 42.08           C  
ATOM   3370  C   ASN A 458       1.922  29.522  20.025  1.00 42.08           C  
ATOM   3371  CB  ASN A 458       3.618  29.128  18.121  1.00 42.08           C  
ATOM   3372  O   ASN A 458       2.671  30.364  20.507  1.00 42.08           O  
ATOM   3373  CG  ASN A 458       4.576  28.126  17.499  1.00 42.08           C  
ATOM   3374  ND2 ASN A 458       5.385  28.570  16.565  1.00 42.08           N  
ATOM   3375  OD1 ASN A 458       4.661  26.962  17.841  1.00 42.08           O  
ATOM   3376  N   GLY A 459       0.616  29.518  20.354  1.00 31.52           N  
ATOM   3377  CA  GLY A 459       0.011  30.703  21.005  1.00 31.52           C  
ATOM   3378  C   GLY A 459      -1.063  30.562  22.088  1.00 31.52           C  
ATOM   3379  O   GLY A 459      -1.303  31.551  22.769  1.00 31.52           O  
ATOM   3380  N   THR A 460      -1.717  29.415  22.303  1.00 34.46           N  
ATOM   3381  CA  THR A 460      -2.912  29.384  23.188  1.00 34.46           C  
ATOM   3382  C   THR A 460      -2.797  28.515  24.440  1.00 34.46           C  
ATOM   3383  CB  THR A 460      -4.193  29.082  22.397  1.00 34.46           C  
ATOM   3384  O   THR A 460      -3.660  28.603  25.303  1.00 34.46           O  
ATOM   3385  CG2 THR A 460      -4.547  30.235  21.455  1.00 34.46           C  
ATOM   3386  OG1 THR A 460      -4.020  27.927  21.604  1.00 34.46           O  
ATOM   3387  N   ALA A 461      -1.720  27.746  24.623  1.00 36.21           N  
ATOM   3388  CA  ALA A 461      -1.526  26.935  25.837  1.00 36.21           C  
ATOM   3389  C   ALA A 461      -0.802  27.671  26.988  1.00 36.21           C  
ATOM   3390  CB  ALA A 461      -0.830  25.629  25.443  1.00 36.21           C  
ATOM   3391  O   ALA A 461      -0.710  27.139  28.091  1.00 36.21           O  
ATOM   3392  N   ALA A 462      -0.300  28.890  26.759  1.00 34.44           N  
ATOM   3393  CA  ALA A 462       0.371  29.696  27.787  1.00 34.44           C  
ATOM   3394  C   ALA A 462      -0.582  30.621  28.578  1.00 34.44           C  
ATOM   3395  CB  ALA A 462       1.529  30.457  27.130  1.00 34.44           C  
ATOM   3396  O   ALA A 462      -0.144  31.252  29.531  1.00 34.44           O  
ATOM   3397  N   SER A 463      -1.873  30.685  28.220  1.00 33.27           N  
ATOM   3398  CA  SER A 463      -2.859  31.579  28.857  1.00 33.27           C  
ATOM   3399  C   SER A 463      -3.809  30.889  29.850  1.00 33.27           C  
ATOM   3400  CB  SER A 463      -3.655  32.314  27.771  1.00 33.27           C  
ATOM   3401  O   SER A 463      -4.607  31.576  30.474  1.00 33.27           O  
ATOM   3402  OG  SER A 463      -4.543  33.257  28.331  1.00 33.27           O  
ATOM   3403  N   GLU A 464      -3.747  29.564  30.020  1.00 36.68           N  
ATOM   3404  CA  GLU A 464      -4.609  28.819  30.968  1.00 36.68           C  
ATOM   3405  C   GLU A 464      -3.841  28.276  32.192  1.00 36.68           C  
ATOM   3406  CB  GLU A 464      -5.395  27.716  30.230  1.00 36.68           C  
ATOM   3407  O   GLU A 464      -4.346  27.441  32.940  1.00 36.68           O  
ATOM   3408  CG  GLU A 464      -6.602  28.265  29.453  1.00 36.68           C  
ATOM   3409  CD  GLU A 464      -7.460  27.148  28.827  1.00 36.68           C  
ATOM   3410  OE1 GLU A 464      -8.655  27.409  28.562  1.00 36.68           O  
ATOM   3411  OE2 GLU A 464      -6.918  26.042  28.586  1.00 36.68           O  
ATOM   3412  N   LYS A 465      -2.599  28.732  32.410  1.00 37.58           N  
ATOM   3413  CA  LYS A 465      -1.772  28.362  33.578  1.00 37.58           C  
ATOM   3414  C   LYS A 465      -1.188  29.553  34.355  1.00 37.58           C  
ATOM   3415  CB  LYS A 465      -0.706  27.325  33.182  1.00 37.58           C  
ATOM   3416  O   LYS A 465      -0.261  29.361  35.140  1.00 37.58           O  
ATOM   3417  CG  LYS A 465      -1.297  25.914  33.070  1.00 37.58           C  
ATOM   3418  CD  LYS A 465      -0.160  24.894  32.965  1.00 37.58           C  
ATOM   3419  CE  LYS A 465      -0.734  23.478  32.961  1.00 37.58           C  
ATOM   3420  NZ  LYS A 465       0.355  22.474  32.950  1.00 37.58           N  
ATOM   3421  N   MET A 466      -1.739  30.747  34.168  1.00 35.63           N  
ATOM   3422  CA  MET A 466      -1.638  31.876  35.106  1.00 35.63           C  
ATOM   3423  C   MET A 466      -3.044  32.220  35.569  1.00 35.63           C  
ATOM   3424  CB  MET A 466      -0.973  33.095  34.453  1.00 35.63           C  
ATOM   3425  O   MET A 466      -3.165  32.644  36.737  1.00 35.63           O  
ATOM   3426  CG  MET A 466       0.549  32.954  34.407  1.00 35.63           C  
ATOM   3427  SD  MET A 466       1.426  34.359  33.655  1.00 35.63           S  
ATOM   3428  CE  MET A 466       1.181  35.638  34.918  1.00 35.63           C  
ATOM   3429  OXT MET A 466      -3.945  32.006  34.726  1.00 35.63           O  
TER    3430      MET A 466                                                      
ENDMDL                                                                          
END                                                                             
