# Supplementary material for: Cryo‐EM structure of antibacterial efflux transporter QacA from Staphylococcus aureus reveals a novel extracellular loop with allosteric role
Source: EMBO J. 2023 Jul 17;42(16):e113418. doi: 10.15252/embj.2023113418 (PMC10425836; doi:10.15252/embj.2023113418)
Supplement: Supplementary file 4 — Source Data for Expanded View [file EMBJ-42-e113418-s008.zip › Expanded view source data/Figure EV2/AF2 models/AF-Q03263-YMR279c.pdb]

HEADER                                            01-JUN-22                     
TITLE     ALPHAFOLD MONOMER V2.0 PREDICTION FOR UNCHARACTERIZED TRANSPORTER     
TITLE    2 YMR279C (Q03263)                                                     
COMPND    MOL_ID: 1;                                                            
COMPND   2 MOLECULE: UNCHARACTERIZED TRANSPORTER YMR279C;                       
COMPND   3 CHAIN: A                                                             
SOURCE    MOL_ID: 1;                                                            
SOURCE   2 ORGANISM_SCIENTIFIC: SACCHAROMYCES CEREVISIAE (STRAIN ATCC 204508 /  
SOURCE   3 S288C);                                                              
SOURCE   4 ORGANISM_TAXID: 559292                                               
REMARK   1                                                                      
REMARK   1 REFERENCE 1                                                          
REMARK   1  AUTH   JOHN JUMPER, RICHARD EVANS, ALEXANDER PRITZEL, TIM GREEN,    
REMARK   1  AUTH 2 MICHAEL FIGURNOV, OLAF RONNEBERGER, KATHRYN TUNYASUVUNAKOOL, 
REMARK   1  AUTH 3 RUSS BATES, AUGUSTIN ZIDEK, ANNA POTAPENKO, ALEX BRIDGLAND,  
REMARK   1  AUTH 4 CLEMENS MEYER, SIMON A A KOHL, ANDREW J BALLARD,             
REMARK   1  AUTH 5 ANDREW COWIE, BERNARDINO ROMERA-PAREDES, STANISLAV NIKOLOV,  
REMARK   1  AUTH 6 RISHUB JAIN, JONAS ADLER, TREVOR BACK, STIG PETERSEN,        
REMARK   1  AUTH 7 DAVID REIMAN, ELLEN CLANCY, MICHAL ZIELINSKI,                
REMARK   1  AUTH 8 MARTIN STEINEGGER, MICHALINA PACHOLSKA, TAMAS BERGHAMMER,    
REMARK   1  AUTH 9 DAVID SILVER, ORIOL VINYALS, ANDREW W SENIOR,                
REMARK   1  AUTH10 KORAY KAVUKCUOGLU, PUSHMEET KOHLI, DEMIS HASSABIS            
REMARK   1  TITL   HIGHLY ACCURATE PROTEIN STRUCTURE PREDICTION WITH ALPHAFOLD  
REMARK   1  REF    NATURE                        V. 596   583 2021              
REMARK   1  REFN                   ISSN 0028-0836                               
REMARK   1  PMID   34265844                                                     
REMARK   1  DOI    10.1038/s41586-021-03819-2                                   
REMARK   1                                                                      
REMARK   1 DISCLAIMERS                                                          
REMARK   1 ALPHAFOLD DATA, COPYRIGHT (2021) DEEPMIND TECHNOLOGIES LIMITED. THE  
REMARK   1 INFORMATION PROVIDED IS THEORETICAL MODELLING ONLY AND CAUTION SHOULD
REMARK   1 BE EXERCISED IN ITS USE. IT IS PROVIDED "AS-IS" WITHOUT ANY WARRANTY 
REMARK   1 OF ANY KIND, WHETHER EXPRESSED OR IMPLIED. NO WARRANTY IS GIVEN THAT 
REMARK   1 USE OF THE INFORMATION SHALL NOT INFRINGE THE RIGHTS OF ANY THIRD    
REMARK   1 PARTY. THE INFORMATION IS NOT INTENDED TO BE A SUBSTITUTE FOR        
REMARK   1 PROFESSIONAL MEDICAL ADVICE, DIAGNOSIS, OR TREATMENT, AND DOES NOT   
REMARK   1 CONSTITUTE MEDICAL OR OTHER PROFESSIONAL ADVICE. IT IS AVAILABLE FOR 
REMARK   1 ACADEMIC AND COMMERCIAL PURPOSES, UNDER CC-BY 4.0 LICENCE.           
DBREF  XXXX A    1   540  UNP    Q03263   YM8M_YEAST       1    540             
SEQRES   1 A  540  MET PHE SER ILE PHE LYS LYS LYS THR SER VAL GLN GLY          
SEQRES   2 A  540  THR ASP SER GLU ILE ASP GLU LYS ILE THR VAL LYS ALA          
SEQRES   3 A  540  LYS ASP LYS VAL VAL VAL SER THR GLU ASP GLU GLU VAL          
SEQRES   4 A  540  THR THR ILE VAL SER SER THR LYS SER THR GLN VAL THR          
SEQRES   5 A  540  ASN ASP SER PRO TRP GLN ASP PRO THR TYR PHE SER SER          
SEQRES   6 A  540  PHE GLY LYS GLU LEU MET PHE ILE ALA THR CYS MET LEU          
SEQRES   7 A  540  ALA GLN LEU LEU ASN GLN ALA GLY GLN THR HIS ALA LEU          
SEQRES   8 A  540  CYS ILE MET ASN VAL LEU SER LYS SER PHE ASN SER GLU          
SEQRES   9 A  540  ALA ASN ASN GLN ALA TRP LEU MET ALA SER PHE PRO LEU          
SEQRES  10 A  540  ALA ALA GLY SER PHE ILE LEU ILE SER GLY ARG LEU GLY          
SEQRES  11 A  540  ASP ILE TYR GLY LEU LYS LYS MET LEU ILE VAL GLY TYR          
SEQRES  12 A  540  VAL ILE VAL ILE VAL TRP SER ILE ILE SER GLY LEU SER          
SEQRES  13 A  540  LYS TYR SER ASN SER ASP ALA PHE PHE ILE THR SER ARG          
SEQRES  14 A  540  ALA PHE GLN GLY VAL GLY ILE ALA PHE ILE LEU PRO ASN          
SEQRES  15 A  540  ILE MET GLY LEU VAL GLY HIS VAL TYR LYS VAL GLY SER          
SEQRES  16 A  540  PHE ARG LYS ASN ILE VAL ILE SER PHE ILE GLY ALA CYS          
SEQRES  17 A  540  ALA PRO THR GLY GLY MET PHE GLY GLY LEU PHE GLY GLY          
SEQRES  18 A  540  LEU ILE VAL THR GLU ASP PRO ASN GLN TRP PRO TRP VAL          
SEQRES  19 A  540  PHE TYR ALA PHE GLY ILE ALA THR PHE LEU SER LEU LEU          
SEQRES  20 A  540  MET ALA TRP TYR SER ILE PRO ASN ASN VAL PRO THR ASN          
SEQRES  21 A  540  ILE HIS GLY LEU SER MET ASP TRP THR GLY SER ALA LEU          
SEQRES  22 A  540  ALA ILE ILE GLY LEU ILE LEU PHE ASN PHE VAL TRP ASN          
SEQRES  23 A  540  GLN ALA PRO ILE VAL GLY TRP ASP LYS PRO TYR ILE ILE          
SEQRES  24 A  540  VAL LEU LEU ILE ILE SER VAL ILE PHE LEU VAL ALA PHE          
SEQRES  25 A  540  PHE VAL TYR GLU SER LYS TYR ALA GLU VAL PRO LEU LEU          
SEQRES  26 A  540  PRO ARG ALA MET THR LYS ASN ARG HIS MET ILE MET ILE          
SEQRES  27 A  540  LEU LEU ALA VAL PHE LEU GLY TRP GLY SER PHE GLY ILE          
SEQRES  28 A  540  TRP THR PHE TYR TYR VAL SER PHE GLN LEU ASN LEU ARG          
SEQRES  29 A  540  HIS TYR SER PRO VAL TRP THR GLY GLY THR TYR PHE VAL          
SEQRES  30 A  540  PHE VAL ILE PHE GLY SER MET ALA ALA PHE PHE VAL ALA          
SEQRES  31 A  540  PHE SER ILE LYS ARG LEU GLY PRO ALA LEU LEU LEU CYS          
SEQRES  32 A  540  PHE SER LEU MET ALA PHE ASP ALA GLY SER ILE MET PHE          
SEQRES  33 A  540  SER VAL LEU PRO VAL GLU GLN SER TYR TRP LYS LEU ASN          
SEQRES  34 A  540  PHE ALA MET GLN ALA ILE LEU CYS PHE GLY MET ASP LEU          
SEQRES  35 A  540  SER PHE PRO ALA SER SER ILE ILE LEU SER ASP GLY LEU          
SEQRES  36 A  540  PRO MET GLN TYR GLN GLY MET ALA GLY SER LEU VAL ASN          
SEQRES  37 A  540  THR VAL ILE ASN TYR SER ALA SER LEU CYS LEU GLY MET          
SEQRES  38 A  540  GLY GLY THR VAL GLU HIS GLN ILE ASN LYS SER GLY ASN          
SEQRES  39 A  540  ASP LEU LEU LYS GLY TYR ARG ALA ALA VAL TYR LEU GLY          
SEQRES  40 A  540  VAL GLY LEU ALA SER LEU GLY VAL VAL ILE SER VAL THR          
SEQRES  41 A  540  TYR MET LEU GLU ASN LEU TRP ASN ARG HIS ARG LYS SER          
SEQRES  42 A  540  GLU ASP ARG SER LEU GLU ALA                                  
CRYST1    1.000    1.000    1.000  90.00  90.00  90.00 P 1           1          
ORIGX1      1.000000  0.000000  0.000000        0.00000                         
ORIGX2      0.000000  1.000000  0.000000        0.00000                         
ORIGX3      0.000000  0.000000  1.000000        0.00000                         
SCALE1      1.000000  0.000000  0.000000        0.00000                         
SCALE2      0.000000  1.000000  0.000000        0.00000                         
SCALE3      0.000000  0.000000  1.000000        0.00000                         
MODEL        1                                                                  
ATOM      1  N   MET A   1       4.960 -26.541  15.959  1.00 36.14           N  
ATOM      2  CA  MET A   1       3.833 -25.737  15.428  1.00 36.14           C  
ATOM      3  C   MET A   1       2.555 -26.570  15.251  1.00 36.14           C  
ATOM      4  CB  MET A   1       4.251 -24.950  14.178  1.00 36.14           C  
ATOM      5  O   MET A   1       1.581 -26.273  15.924  1.00 36.14           O  
ATOM      6  CG  MET A   1       3.752 -23.506  14.268  1.00 36.14           C  
ATOM      7  SD  MET A   1       4.300 -22.468  12.893  1.00 36.14           S  
ATOM      8  CE  MET A   1       5.999 -22.045  13.377  1.00 36.14           C  
ATOM      9  N   PHE A   2       2.561 -27.671  14.484  1.00 35.75           N  
ATOM     10  CA  PHE A   2       1.387 -28.555  14.294  1.00 35.75           C  
ATOM     11  C   PHE A   2       0.844 -29.246  15.563  1.00 35.75           C  
ATOM     12  CB  PHE A   2       1.733 -29.610  13.232  1.00 35.75           C  
ATOM     13  O   PHE A   2      -0.351 -29.516  15.642  1.00 35.75           O  
ATOM     14  CG  PHE A   2       1.797 -29.047  11.826  1.00 35.75           C  
ATOM     15  CD1 PHE A   2       0.601 -28.836  11.113  1.00 35.75           C  
ATOM     16  CD2 PHE A   2       3.032 -28.723  11.232  1.00 35.75           C  
ATOM     17  CE1 PHE A   2       0.638 -28.299   9.815  1.00 35.75           C  
ATOM     18  CE2 PHE A   2       3.066 -28.178   9.936  1.00 35.75           C  
ATOM     19  CZ  PHE A   2       1.870 -27.966   9.228  1.00 35.75           C  
ATOM     20  N   SER A   3       1.679 -29.491  16.582  1.00 35.70           N  
ATOM     21  CA  SER A   3       1.242 -30.096  17.858  1.00 35.70           C  
ATOM     22  C   SER A   3       0.210 -29.234  18.612  1.00 35.70           C  
ATOM     23  CB  SER A   3       2.465 -30.387  18.739  1.00 35.70           C  
ATOM     24  O   SER A   3      -0.749 -29.761  19.168  1.00 35.70           O  
ATOM     25  OG  SER A   3       2.065 -31.037  19.920  1.00 35.70           O  
ATOM     26  N   ILE A   4       0.323 -27.899  18.525  1.00 45.58           N  
ATOM     27  CA  ILE A   4      -0.635 -26.953  19.132  1.00 45.58           C  
ATOM     28  C   ILE A   4      -2.023 -27.090  18.485  1.00 45.58           C  
ATOM     29  CB  ILE A   4      -0.084 -25.505  19.033  1.00 45.58           C  
ATOM     30  O   ILE A   4      -3.043 -26.936  19.151  1.00 45.58           O  
ATOM     31  CG1 ILE A   4       1.246 -25.386  19.818  1.00 45.58           C  
ATOM     32  CG2 ILE A   4      -1.101 -24.468  19.549  1.00 45.58           C  
ATOM     33  CD1 ILE A   4       1.975 -24.048  19.638  1.00 45.58           C  
ATOM     34  N   PHE A   5      -2.066 -27.450  17.201  1.00 43.73           N  
ATOM     35  CA  PHE A   5      -3.302 -27.639  16.451  1.00 43.73           C  
ATOM     36  C   PHE A   5      -3.914 -29.042  16.600  1.00 43.73           C  
ATOM     37  CB  PHE A   5      -3.019 -27.332  14.984  1.00 43.73           C  
ATOM     38  O   PHE A   5      -5.119 -29.205  16.413  1.00 43.73           O  
ATOM     39  CG  PHE A   5      -2.745 -25.874  14.666  1.00 43.73           C  
ATOM     40  CD1 PHE A   5      -3.822 -24.980  14.522  1.00 43.73           C  
ATOM     41  CD2 PHE A   5      -1.428 -25.410  14.490  1.00 43.73           C  
ATOM     42  CE1 PHE A   5      -3.587 -23.636  14.188  1.00 43.73           C  
ATOM     43  CE2 PHE A   5      -1.191 -24.062  14.167  1.00 43.73           C  
ATOM     44  CZ  PHE A   5      -2.272 -23.177  14.010  1.00 43.73           C  
ATOM     45  N   LYS A   6      -3.106 -30.051  16.963  1.00 34.72           N  
ATOM     46  CA  LYS A   6      -3.536 -31.454  17.093  1.00 34.72           C  
ATOM     47  C   LYS A   6      -4.280 -31.776  18.389  1.00 34.72           C  
ATOM     48  CB  LYS A   6      -2.350 -32.418  16.881  1.00 34.72           C  
ATOM     49  O   LYS A   6      -4.851 -32.856  18.460  1.00 34.72           O  
ATOM     50  CG  LYS A   6      -2.519 -33.260  15.605  1.00 34.72           C  
ATOM     51  CD  LYS A   6      -1.433 -34.343  15.513  1.00 34.72           C  
ATOM     52  CE  LYS A   6      -1.576 -35.148  14.213  1.00 34.72           C  
ATOM     53  NZ  LYS A   6      -0.625 -36.290  14.158  1.00 34.72           N  
ATOM     54  N   LYS A   7      -4.352 -30.867  19.373  1.00 31.88           N  
ATOM     55  CA  LYS A   7      -5.258 -30.989  20.537  1.00 31.88           C  
ATOM     56  C   LYS A   7      -6.728 -30.764  20.119  1.00 31.88           C  
ATOM     57  CB  LYS A   7      -4.782 -30.111  21.722  1.00 31.88           C  
ATOM     58  O   LYS A   7      -7.418 -29.870  20.597  1.00 31.88           O  
ATOM     59  CG  LYS A   7      -4.003 -30.910  22.783  1.00 31.88           C  
ATOM     60  CD  LYS A   7      -3.669 -30.036  24.006  1.00 31.88           C  
ATOM     61  CE  LYS A   7      -3.010 -30.874  25.112  1.00 31.88           C  
ATOM     62  NZ  LYS A   7      -2.759 -30.086  26.349  1.00 31.88           N  
ATOM     63  N   LYS A   8      -7.205 -31.571  19.174  1.00 29.52           N  
ATOM     64  CA  LYS A   8      -8.581 -32.065  19.123  1.00 29.52           C  
ATOM     65  C   LYS A   8      -8.524 -33.459  19.762  1.00 29.52           C  
ATOM     66  CB  LYS A   8      -9.102 -32.081  17.668  1.00 29.52           C  
ATOM     67  O   LYS A   8      -7.513 -34.131  19.625  1.00 29.52           O  
ATOM     68  CG  LYS A   8      -9.717 -30.730  17.253  1.00 29.52           C  
ATOM     69  CD  LYS A   8     -10.267 -30.732  15.812  1.00 29.52           C  
ATOM     70  CE  LYS A   8     -11.107 -29.465  15.564  1.00 29.52           C  
ATOM     71  NZ  LYS A   8     -11.639 -29.366  14.178  1.00 29.52           N  
ATOM     72  N   THR A   9      -9.574 -33.841  20.483  1.00 28.39           N  
ATOM     73  CA  THR A   9      -9.773 -35.170  21.099  1.00 28.39           C  
ATOM     74  C   THR A   9      -8.815 -35.555  22.235  1.00 28.39           C  
ATOM     75  CB  THR A   9      -9.919 -36.299  20.053  1.00 28.39           C  
ATOM     76  O   THR A   9      -8.034 -36.489  22.106  1.00 28.39           O  
ATOM     77  CG2 THR A   9     -11.044 -36.003  19.061  1.00 28.39           C  
ATOM     78  OG1 THR A   9      -8.763 -36.500  19.280  1.00 28.39           O  
ATOM     79  N   SER A  10      -8.920 -34.874  23.379  1.00 23.17           N  
ATOM     80  CA  SER A  10      -8.706 -35.507  24.692  1.00 23.17           C  
ATOM     81  C   SER A  10      -9.337 -34.645  25.793  1.00 23.17           C  
ATOM     82  CB  SER A  10      -7.224 -35.821  24.995  1.00 23.17           C  
ATOM     83  O   SER A  10      -8.643 -33.970  26.551  1.00 23.17           O  
ATOM     84  OG  SER A  10      -6.472 -34.642  25.203  1.00 23.17           O  
ATOM     85  N   VAL A  11     -10.666 -34.625  25.865  1.00 26.81           N  
ATOM     86  CA  VAL A  11     -11.311 -34.496  27.175  1.00 26.81           C  
ATOM     87  C   VAL A  11     -11.636 -35.931  27.552  1.00 26.81           C  
ATOM     88  CB  VAL A  11     -12.516 -33.538  27.177  1.00 26.81           C  
ATOM     89  O   VAL A  11     -12.641 -36.490  27.124  1.00 26.81           O  
ATOM     90  CG1 VAL A  11     -13.118 -33.433  28.583  1.00 26.81           C  
ATOM     91  CG2 VAL A  11     -12.071 -32.131  26.749  1.00 26.81           C  
ATOM     92  N   GLN A  12     -10.666 -36.575  28.202  1.00 24.58           N  
ATOM     93  CA  GLN A  12     -10.925 -37.782  28.967  1.00 24.58           C  
ATOM     94  C   GLN A  12     -11.920 -37.383  30.050  1.00 24.58           C  
ATOM     95  CB  GLN A  12      -9.620 -38.315  29.589  1.00 24.58           C  
ATOM     96  O   GLN A  12     -11.647 -36.468  30.826  1.00 24.58           O  
ATOM     97  CG  GLN A  12      -8.890 -39.293  28.658  1.00 24.58           C  
ATOM     98  CD  GLN A  12      -7.515 -39.700  29.189  1.00 24.58           C  
ATOM     99  NE2 GLN A  12      -7.111 -40.941  29.029  1.00 24.58           N  
ATOM    100  OE1 GLN A  12      -6.753 -38.902  29.705  1.00 24.58           O  
ATOM    101  N   GLY A  13     -13.074 -38.046  30.053  1.00 23.78           N  
ATOM    102  CA  GLY A  13     -13.911 -38.110  31.235  1.00 23.78           C  
ATOM    103  C   GLY A  13     -13.064 -38.676  32.364  1.00 23.78           C  
ATOM    104  O   GLY A  13     -12.609 -39.815  32.299  1.00 23.78           O  
ATOM    105  N   THR A  14     -12.786 -37.845  33.352  1.00 26.14           N  
ATOM    106  CA  THR A  14     -12.496 -38.313  34.697  1.00 26.14           C  
ATOM    107  C   THR A  14     -13.697 -37.910  35.515  1.00 26.14           C  
ATOM    108  CB  THR A  14     -11.184 -37.765  35.267  1.00 26.14           C  
ATOM    109  O   THR A  14     -13.900 -36.726  35.784  1.00 26.14           O  
ATOM    110  CG2 THR A  14      -9.993 -38.513  34.670  1.00 26.14           C  
ATOM    111  OG1 THR A  14     -11.035 -36.393  34.982  1.00 26.14           O  
ATOM    112  N   ASP A  15     -14.508 -38.919  35.810  1.00 25.62           N  
ATOM    113  CA  ASP A  15     -15.538 -38.899  36.828  1.00 25.62           C  
ATOM    114  C   ASP A  15     -14.940 -38.330  38.117  1.00 25.62           C  
ATOM    115  CB  ASP A  15     -16.031 -40.340  37.051  1.00 25.62           C  
ATOM    116  O   ASP A  15     -14.089 -38.942  38.763  1.00 25.62           O  
ATOM    117  CG  ASP A  15     -16.687 -40.939  35.805  1.00 25.62           C  
ATOM    118  OD1 ASP A  15     -17.580 -40.266  35.246  1.00 25.62           O  
ATOM    119  OD2 ASP A  15     -16.246 -42.032  35.384  1.00 25.62           O  
ATOM    120  N   SER A  16     -15.358 -37.125  38.475  1.00 26.15           N  
ATOM    121  CA  SER A  16     -15.288 -36.655  39.848  1.00 26.15           C  
ATOM    122  C   SER A  16     -16.615 -35.982  40.138  1.00 26.15           C  
ATOM    123  CB  SER A  16     -14.075 -35.757  40.113  1.00 26.15           C  
ATOM    124  O   SER A  16     -16.884 -34.884  39.647  1.00 26.15           O  
ATOM    125  OG  SER A  16     -14.126 -34.562  39.359  1.00 26.15           O  
ATOM    126  N   GLU A  17     -17.447 -36.709  40.877  1.00 24.00           N  
ATOM    127  CA  GLU A  17     -18.656 -36.239  41.537  1.00 24.00           C  
ATOM    128  C   GLU A  17     -18.389 -34.875  42.186  1.00 24.00           C  
ATOM    129  CB  GLU A  17     -19.041 -37.265  42.620  1.00 24.00           C  
ATOM    130  O   GLU A  17     -17.675 -34.765  43.180  1.00 24.00           O  
ATOM    131  CG  GLU A  17     -19.526 -38.608  42.047  1.00 24.00           C  
ATOM    132  CD  GLU A  17     -19.659 -39.711  43.114  1.00 24.00           C  
ATOM    133  OE1 GLU A  17     -20.578 -40.549  42.967  1.00 24.00           O  
ATOM    134  OE2 GLU A  17     -18.802 -39.756  44.026  1.00 24.00           O  
ATOM    135  N   ILE A  18     -18.950 -33.821  41.602  1.00 26.46           N  
ATOM    136  CA  ILE A  18     -19.224 -32.584  42.322  1.00 26.46           C  
ATOM    137  C   ILE A  18     -20.729 -32.396  42.216  1.00 26.46           C  
ATOM    138  CB  ILE A  18     -18.362 -31.393  41.845  1.00 26.46           C  
ATOM    139  O   ILE A  18     -21.262 -31.911  41.216  1.00 26.46           O  
ATOM    140  CG1 ILE A  18     -16.864 -31.700  42.097  1.00 26.46           C  
ATOM    141  CG2 ILE A  18     -18.782 -30.116  42.604  1.00 26.46           C  
ATOM    142  CD1 ILE A  18     -15.890 -30.634  41.582  1.00 26.46           C  
ATOM    143  N   ASP A  19     -21.398 -32.885  43.256  1.00 22.09           N  
ATOM    144  CA  ASP A  19     -22.749 -32.515  43.640  1.00 22.09           C  
ATOM    145  C   ASP A  19     -22.866 -30.988  43.682  1.00 22.09           C  
ATOM    146  CB  ASP A  19     -23.025 -33.054  45.063  1.00 22.09           C  
ATOM    147  O   ASP A  19     -22.407 -30.354  44.625  1.00 22.09           O  
ATOM    148  CG  ASP A  19     -23.651 -34.443  45.118  1.00 22.09           C  
ATOM    149  OD1 ASP A  19     -24.574 -34.682  44.304  1.00 22.09           O  
ATOM    150  OD2 ASP A  19     -23.303 -35.192  46.055  1.00 22.09           O  
ATOM    151  N   GLU A  20     -23.540 -30.384  42.706  1.00 26.09           N  
ATOM    152  CA  GLU A  20     -24.291 -29.161  42.969  1.00 26.09           C  
ATOM    153  C   GLU A  20     -25.495 -29.049  42.028  1.00 26.09           C  
ATOM    154  CB  GLU A  20     -23.404 -27.900  43.029  1.00 26.09           C  
ATOM    155  O   GLU A  20     -25.413 -28.860  40.814  1.00 26.09           O  
ATOM    156  CG  GLU A  20     -23.508 -27.271  44.437  1.00 26.09           C  
ATOM    157  CD  GLU A  20     -22.561 -26.087  44.676  1.00 26.09           C  
ATOM    158  OE1 GLU A  20     -22.339 -25.765  45.867  1.00 26.09           O  
ATOM    159  OE2 GLU A  20     -22.134 -25.457  43.682  1.00 26.09           O  
ATOM    160  N   LYS A  21     -26.660 -29.227  42.649  1.00 21.79           N  
ATOM    161  CA  LYS A  21     -28.004 -29.074  42.102  1.00 21.79           C  
ATOM    162  C   LYS A  21     -28.150 -27.749  41.347  1.00 21.79           C  
ATOM    163  CB  LYS A  21     -28.973 -29.058  43.300  1.00 21.79           C  
ATOM    164  O   LYS A  21     -28.367 -26.714  41.969  1.00 21.79           O  
ATOM    165  CG  LYS A  21     -29.128 -30.393  44.037  1.00 21.79           C  
ATOM    166  CD  LYS A  21     -29.775 -30.143  45.406  1.00 21.79           C  
ATOM    167  CE  LYS A  21     -30.065 -31.474  46.101  1.00 21.79           C  
ATOM    168  NZ  LYS A  21     -30.424 -31.275  47.526  1.00 21.79           N  
ATOM    169  N   ILE A  22     -28.214 -27.793  40.020  1.00 23.53           N  
ATOM    170  CA  ILE A  22     -28.949 -26.783  39.247  1.00 23.53           C  
ATOM    171  C   ILE A  22     -29.986 -27.505  38.394  1.00 23.53           C  
ATOM    172  CB  ILE A  22     -28.042 -25.784  38.496  1.00 23.53           C  
ATOM    173  O   ILE A  22     -29.839 -27.737  37.196  1.00 23.53           O  
ATOM    174  CG1 ILE A  22     -27.039 -25.127  39.477  1.00 23.53           C  
ATOM    175  CG2 ILE A  22     -28.923 -24.697  37.842  1.00 23.53           C  
ATOM    176  CD1 ILE A  22     -26.095 -24.101  38.840  1.00 23.53           C  
ATOM    177  N   THR A  23     -31.076 -27.883  39.057  1.00 21.27           N  
ATOM    178  CA  THR A  23     -32.327 -28.265  38.411  1.00 21.27           C  
ATOM    179  C   THR A  23     -32.919 -27.003  37.785  1.00 21.27           C  
ATOM    180  CB  THR A  23     -33.307 -28.896  39.421  1.00 21.27           C  
ATOM    181  O   THR A  23     -33.623 -26.240  38.447  1.00 21.27           O  
ATOM    182  CG2 THR A  23     -34.322 -29.806  38.731  1.00 21.27           C  
ATOM    183  OG1 THR A  23     -32.630 -29.682  40.375  1.00 21.27           O  
ATOM    184  N   VAL A  24     -32.607 -26.748  36.514  1.00 23.95           N  
ATOM    185  CA  VAL A  24     -33.228 -25.670  35.736  1.00 23.95           C  
ATOM    186  C   VAL A  24     -34.713 -26.003  35.584  1.00 23.95           C  
ATOM    187  CB  VAL A  24     -32.524 -25.469  34.376  1.00 23.95           C  
ATOM    188  O   VAL A  24     -35.112 -26.827  34.761  1.00 23.95           O  
ATOM    189  CG1 VAL A  24     -33.162 -24.327  33.574  1.00 23.95           C  
ATOM    190  CG2 VAL A  24     -31.040 -25.127  34.570  1.00 23.95           C  
ATOM    191  N   LYS A  25     -35.550 -25.400  36.433  1.00 23.16           N  
ATOM    192  CA  LYS A  25     -37.007 -25.436  36.293  1.00 23.16           C  
ATOM    193  C   LYS A  25     -37.371 -24.700  35.006  1.00 23.16           C  
ATOM    194  CB  LYS A  25     -37.693 -24.796  37.514  1.00 23.16           C  
ATOM    195  O   LYS A  25     -37.290 -23.481  34.936  1.00 23.16           O  
ATOM    196  CG  LYS A  25     -37.839 -25.765  38.699  1.00 23.16           C  
ATOM    197  CD  LYS A  25     -38.512 -25.056  39.884  1.00 23.16           C  
ATOM    198  CE  LYS A  25     -38.871 -26.049  40.995  1.00 23.16           C  
ATOM    199  NZ  LYS A  25     -39.393 -25.349  42.197  1.00 23.16           N  
ATOM    200  N   ALA A  26     -37.798 -25.452  33.998  1.00 25.99           N  
ATOM    201  CA  ALA A  26     -38.435 -24.921  32.805  1.00 25.99           C  
ATOM    202  C   ALA A  26     -39.723 -24.179  33.196  1.00 25.99           C  
ATOM    203  CB  ALA A  26     -38.716 -26.103  31.863  1.00 25.99           C  
ATOM    204  O   ALA A  26     -40.744 -24.825  33.419  1.00 25.99           O  
ATOM    205  N   LYS A  27     -39.664 -22.851  33.343  1.00 26.12           N  
ATOM    206  CA  LYS A  27     -40.814 -21.930  33.350  1.00 26.12           C  
ATOM    207  C   LYS A  27     -40.311 -20.486  33.453  1.00 26.12           C  
ATOM    208  CB  LYS A  27     -41.806 -22.264  34.500  1.00 26.12           C  
ATOM    209  O   LYS A  27     -40.458 -19.871  34.491  1.00 26.12           O  
ATOM    210  CG  LYS A  27     -43.095 -22.940  34.007  1.00 26.12           C  
ATOM    211  CD  LYS A  27     -43.973 -23.308  35.206  1.00 26.12           C  
ATOM    212  CE  LYS A  27     -45.140 -24.184  34.749  1.00 26.12           C  
ATOM    213  NZ  LYS A  27     -46.091 -24.437  35.861  1.00 26.12           N  
ATOM    214  N   ASP A  28     -39.790 -19.942  32.361  1.00 25.92           N  
ATOM    215  CA  ASP A  28     -39.846 -18.495  32.143  1.00 25.92           C  
ATOM    216  C   ASP A  28     -40.417 -18.261  30.747  1.00 25.92           C  
ATOM    217  CB  ASP A  28     -38.506 -17.798  32.424  1.00 25.92           C  
ATOM    218  O   ASP A  28     -39.741 -18.327  29.722  1.00 25.92           O  
ATOM    219  CG  ASP A  28     -38.283 -17.558  33.927  1.00 25.92           C  
ATOM    220  OD1 ASP A  28     -39.266 -17.189  34.609  1.00 25.92           O  
ATOM    221  OD2 ASP A  28     -37.128 -17.732  34.368  1.00 25.92           O  
ATOM    222  N   LYS A  29     -41.742 -18.086  30.724  1.00 25.47           N  
ATOM    223  CA  LYS A  29     -42.463 -17.511  29.594  1.00 25.47           C  
ATOM    224  C   LYS A  29     -42.033 -16.048  29.514  1.00 25.47           C  
ATOM    225  CB  LYS A  29     -43.982 -17.588  29.840  1.00 25.47           C  
ATOM    226  O   LYS A  29     -42.435 -15.259  30.363  1.00 25.47           O  
ATOM    227  CG  LYS A  29     -44.609 -18.981  29.679  1.00 25.47           C  
ATOM    228  CD  LYS A  29     -46.116 -18.883  29.969  1.00 25.47           C  
ATOM    229  CE  LYS A  29     -46.864 -20.172  29.613  1.00 25.47           C  
ATOM    230  NZ  LYS A  29     -48.332 -19.991  29.761  1.00 25.47           N  
ATOM    231  N   VAL A  30     -41.245 -15.681  28.509  1.00 25.45           N  
ATOM    232  CA  VAL A  30     -41.039 -14.266  28.184  1.00 25.45           C  
ATOM    233  C   VAL A  30     -42.291 -13.798  27.448  1.00 25.45           C  
ATOM    234  CB  VAL A  30     -39.739 -14.019  27.397  1.00 25.45           C  
ATOM    235  O   VAL A  30     -42.442 -14.005  26.247  1.00 25.45           O  
ATOM    236  CG1 VAL A  30     -39.516 -12.517  27.192  1.00 25.45           C  
ATOM    237  CG2 VAL A  30     -38.519 -14.559  28.156  1.00 25.45           C  
ATOM    238  N   VAL A  31     -43.233 -13.245  28.209  1.00 22.72           N  
ATOM    239  CA  VAL A  31     -44.392 -12.524  27.682  1.00 22.72           C  
ATOM    240  C   VAL A  31     -43.900 -11.123  27.334  1.00 22.72           C  
ATOM    241  CB  VAL A  31     -45.545 -12.500  28.710  1.00 22.72           C  
ATOM    242  O   VAL A  31     -43.670 -10.312  28.227  1.00 22.72           O  
ATOM    243  CG1 VAL A  31     -46.768 -11.748  28.172  1.00 22.72           C  
ATOM    244  CG2 VAL A  31     -45.990 -13.928  29.071  1.00 22.72           C  
ATOM    245  N   VAL A  32     -43.676 -10.852  26.048  1.00 26.05           N  
ATOM    246  CA  VAL A  32     -43.474  -9.481  25.566  1.00 26.05           C  
ATOM    247  C   VAL A  32     -44.846  -8.946  25.190  1.00 26.05           C  
ATOM    248  CB  VAL A  32     -42.464  -9.383  24.406  1.00 26.05           C  
ATOM    249  O   VAL A  32     -45.409  -9.317  24.166  1.00 26.05           O  
ATOM    250  CG1 VAL A  32     -42.231  -7.918  24.012  1.00 26.05           C  
ATOM    251  CG2 VAL A  32     -41.112  -9.984  24.809  1.00 26.05           C  
ATOM    252  N   SER A  33     -45.397  -8.127  26.076  1.00 22.68           N  
ATOM    253  CA  SER A  33     -46.601  -7.342  25.846  1.00 22.68           C  
ATOM    254  C   SER A  33     -46.266  -6.174  24.920  1.00 22.68           C  
ATOM    255  CB  SER A  33     -47.114  -6.829  27.199  1.00 22.68           C  
ATOM    256  O   SER A  33     -45.588  -5.233  25.334  1.00 22.68           O  
ATOM    257  OG  SER A  33     -46.079  -6.138  27.880  1.00 22.68           O  
ATOM    258  N   THR A  34     -46.751  -6.211  23.688  1.00 28.29           N  
ATOM    259  CA  THR A  34     -47.078  -4.991  22.943  1.00 28.29           C  
ATOM    260  C   THR A  34     -48.580  -4.986  22.750  1.00 28.29           C  
ATOM    261  CB  THR A  34     -46.316  -4.851  21.619  1.00 28.29           C  
ATOM    262  O   THR A  34     -49.149  -6.021  22.413  1.00 28.29           O  
ATOM    263  CG2 THR A  34     -44.916  -4.298  21.887  1.00 28.29           C  
ATOM    264  OG1 THR A  34     -46.168  -6.089  20.961  1.00 28.29           O  
ATOM    265  N   GLU A  35     -49.195  -3.857  23.096  1.00 35.37           N  
ATOM    266  CA  GLU A  35     -50.634  -3.622  23.019  1.00 35.37           C  
ATOM    267  C   GLU A  35     -51.152  -4.060  21.640  1.00 35.37           C  
ATOM    268  CB  GLU A  35     -50.911  -2.133  23.322  1.00 35.37           C  
ATOM    269  O   GLU A  35     -50.615  -3.651  20.613  1.00 35.37           O  
ATOM    270  CG  GLU A  35     -50.605  -1.782  24.796  1.00 35.37           C  
ATOM    271  CD  GLU A  35     -50.634  -0.277  25.129  1.00 35.37           C  
ATOM    272  OE1 GLU A  35     -50.843   0.037  26.325  1.00 35.37           O  
ATOM    273  OE2 GLU A  35     -50.352   0.548  24.233  1.00 35.37           O  
ATOM    274  N   ASP A  36     -52.166  -4.924  21.681  1.00 29.93           N  
ATOM    275  CA  ASP A  36     -52.913  -5.521  20.574  1.00 29.93           C  
ATOM    276  C   ASP A  36     -52.268  -6.734  19.847  1.00 29.93           C  
ATOM    277  CB  ASP A  36     -53.521  -4.422  19.679  1.00 29.93           C  
ATOM    278  O   ASP A  36     -51.265  -6.647  19.148  1.00 29.93           O  
ATOM    279  CG  ASP A  36     -54.325  -3.390  20.495  1.00 29.93           C  
ATOM    280  OD1 ASP A  36     -54.942  -3.801  21.511  1.00 29.93           O  
ATOM    281  OD2 ASP A  36     -54.366  -2.208  20.085  1.00 29.93           O  
ATOM    282  N   GLU A  37     -52.953  -7.880  19.999  1.00 31.52           N  
ATOM    283  CA  GLU A  37     -52.819  -9.188  19.316  1.00 31.52           C  
ATOM    284  C   GLU A  37     -51.843 -10.251  19.890  1.00 31.52           C  
ATOM    285  CB  GLU A  37     -52.796  -9.060  17.780  1.00 31.52           C  
ATOM    286  O   GLU A  37     -50.655 -10.339  19.580  1.00 31.52           O  
ATOM    287  CG  GLU A  37     -54.073  -8.373  17.253  1.00 31.52           C  
ATOM    288  CD  GLU A  37     -54.223  -8.420  15.723  1.00 31.52           C  
ATOM    289  OE1 GLU A  37     -55.375  -8.244  15.259  1.00 31.52           O  
ATOM    290  OE2 GLU A  37     -53.220  -8.672  15.016  1.00 31.52           O  
ATOM    291  N   GLU A  38     -52.417 -11.179  20.676  1.00 27.13           N  
ATOM    292  CA  GLU A  38     -51.804 -12.434  21.137  1.00 27.13           C  
ATOM    293  C   GLU A  38     -51.616 -13.444  19.983  1.00 27.13           C  
ATOM    294  CB  GLU A  38     -52.691 -13.100  22.217  1.00 27.13           C  
ATOM    295  O   GLU A  38     -52.503 -14.247  19.687  1.00 27.13           O  
ATOM    296  CG  GLU A  38     -52.740 -12.408  23.587  1.00 27.13           C  
ATOM    297  CD  GLU A  38     -53.552 -13.216  24.623  1.00 27.13           C  
ATOM    298  OE1 GLU A  38     -53.246 -13.085  25.832  1.00 27.13           O  
ATOM    299  OE2 GLU A  38     -54.448 -13.994  24.220  1.00 27.13           O  
ATOM    300  N   VAL A  39     -50.436 -13.489  19.354  1.00 26.47           N  
ATOM    301  CA  VAL A  39     -50.099 -14.572  18.407  1.00 26.47           C  
ATOM    302  C   VAL A  39     -49.239 -15.640  19.087  1.00 26.47           C  
ATOM    303  CB  VAL A  39     -49.517 -14.056  17.081  1.00 26.47           C  
ATOM    304  O   VAL A  39     -48.017 -15.541  19.200  1.00 26.47           O  
ATOM    305  CG1 VAL A  39     -49.318 -15.223  16.098  1.00 26.47           C  
ATOM    306  CG2 VAL A  39     -50.476 -13.056  16.420  1.00 26.47           C  
ATOM    307  N   THR A  40     -49.896 -16.717  19.525  1.00 24.47           N  
ATOM    308  CA  THR A  40     -49.252 -17.896  20.124  1.00 24.47           C  
ATOM    309  C   THR A  40     -48.645 -18.777  19.027  1.00 24.47           C  
ATOM    310  CB  THR A  40     -50.251 -18.707  20.970  1.00 24.47           C  
ATOM    311  O   THR A  40     -49.346 -19.574  18.407  1.00 24.47           O  
ATOM    312  CG2 THR A  40     -49.545 -19.751  21.839  1.00 24.47           C  
ATOM    313  OG1 THR A  40     -50.934 -17.888  21.886  1.00 24.47           O  
ATOM    314  N   THR A  41     -47.336 -18.670  18.777  1.00 24.78           N  
ATOM    315  CA  THR A  41     -46.655 -19.549  17.807  1.00 24.78           C  
ATOM    316  C   THR A  41     -46.068 -20.778  18.506  1.00 24.78           C  
ATOM    317  CB  THR A  41     -45.604 -18.809  16.971  1.00 24.78           C  
ATOM    318  O   THR A  41     -45.146 -20.680  19.315  1.00 24.78           O  
ATOM    319  CG2 THR A  41     -45.150 -19.658  15.780  1.00 24.78           C  
ATOM    320  OG1 THR A  41     -46.158 -17.640  16.418  1.00 24.78           O  
ATOM    321  N   ILE A  42     -46.611 -21.954  18.184  1.00 24.11           N  
ATOM    322  CA  ILE A  42     -46.170 -23.266  18.676  1.00 24.11           C  
ATOM    323  C   ILE A  42     -44.908 -23.676  17.906  1.00 24.11           C  
ATOM    324  CB  ILE A  42     -47.310 -24.307  18.508  1.00 24.11           C  
ATOM    325  O   ILE A  42     -44.986 -24.085  16.750  1.00 24.11           O  
ATOM    326  CG1 ILE A  42     -48.592 -23.871  19.260  1.00 24.11           C  
ATOM    327  CG2 ILE A  42     -46.857 -25.703  18.986  1.00 24.11           C  
ATOM    328  CD1 ILE A  42     -49.828 -24.719  18.930  1.00 24.11           C  
ATOM    329  N   VAL A  43     -43.731 -23.595  18.531  1.00 27.64           N  
ATOM    330  CA  VAL A  43     -42.500 -24.139  17.936  1.00 27.64           C  
ATOM    331  C   VAL A  43     -42.456 -25.647  18.192  1.00 27.64           C  
ATOM    332  CB  VAL A  43     -41.235 -23.403  18.418  1.00 27.64           C  
ATOM    333  O   VAL A  43     -42.124 -26.104  19.285  1.00 27.64           O  
ATOM    334  CG1 VAL A  43     -39.979 -23.959  17.731  1.00 27.64           C  
ATOM    335  CG2 VAL A  43     -41.318 -21.905  18.088  1.00 27.64           C  
ATOM    336  N   SER A  44     -42.819 -26.431  17.173  1.00 25.88           N  
ATOM    337  CA  SER A  44     -42.694 -27.890  17.168  1.00 25.88           C  
ATOM    338  C   SER A  44     -41.222 -28.311  17.208  1.00 25.88           C  
ATOM    339  CB  SER A  44     -43.379 -28.482  15.931  1.00 25.88           C  
ATOM    340  O   SER A  44     -40.431 -27.947  16.332  1.00 25.88           O  
ATOM    341  OG  SER A  44     -42.788 -27.975  14.751  1.00 25.88           O  
ATOM    342  N   SER A  45     -40.864 -29.111  18.208  1.00 25.76           N  
ATOM    343  CA  SER A  45     -39.528 -29.654  18.444  1.00 25.76           C  
ATOM    344  C   SER A  45     -39.145 -30.711  17.402  1.00 25.76           C  
ATOM    345  CB  SER A  45     -39.467 -30.216  19.873  1.00 25.76           C  
ATOM    346  O   SER A  45     -39.252 -31.917  17.621  1.00 25.76           O  
ATOM    347  OG  SER A  45     -40.575 -31.061  20.137  1.00 25.76           O  
ATOM    348  N   THR A  46     -38.633 -30.277  16.251  1.00 26.85           N  
ATOM    349  CA  THR A  46     -37.871 -31.193  15.394  1.00 26.85           C  
ATOM    350  C   THR A  46     -36.500 -31.375  16.035  1.00 26.85           C  
ATOM    351  CB  THR A  46     -37.757 -30.715  13.941  1.00 26.85           C  
ATOM    352  O   THR A  46     -35.826 -30.388  16.319  1.00 26.85           O  
ATOM    353  CG2 THR A  46     -37.355 -31.869  13.020  1.00 26.85           C  
ATOM    354  OG1 THR A  46     -39.009 -30.271  13.480  1.00 26.85           O  
ATOM    355  N   LYS A  47     -36.105 -32.627  16.303  1.00 26.30           N  
ATOM    356  CA  LYS A  47     -34.796 -33.024  16.848  1.00 26.30           C  
ATOM    357  C   LYS A  47     -33.655 -32.524  15.950  1.00 26.30           C  
ATOM    358  CB  LYS A  47     -34.732 -34.562  16.979  1.00 26.30           C  
ATOM    359  O   LYS A  47     -33.110 -33.278  15.152  1.00 26.30           O  
ATOM    360  CG  LYS A  47     -35.545 -35.159  18.137  1.00 26.30           C  
ATOM    361  CD  LYS A  47     -35.486 -36.695  18.073  1.00 26.30           C  
ATOM    362  CE  LYS A  47     -36.171 -37.325  19.290  1.00 26.30           C  
ATOM    363  NZ  LYS A  47     -36.206 -38.808  19.197  1.00 26.30           N  
ATOM    364  N   SER A  48     -33.275 -31.258  16.072  1.00 27.61           N  
ATOM    365  CA  SER A  48     -31.977 -30.788  15.614  1.00 27.61           C  
ATOM    366  C   SER A  48     -30.962 -31.288  16.627  1.00 27.61           C  
ATOM    367  CB  SER A  48     -31.942 -29.261  15.487  1.00 27.61           C  
ATOM    368  O   SER A  48     -31.026 -30.906  17.796  1.00 27.61           O  
ATOM    369  OG  SER A  48     -32.243 -28.645  16.723  1.00 27.61           O  
ATOM    370  N   THR A  49     -30.052 -32.154  16.195  1.00 28.61           N  
ATOM    371  CA  THR A  49     -28.825 -32.482  16.918  1.00 28.61           C  
ATOM    372  C   THR A  49     -28.168 -31.165  17.329  1.00 28.61           C  
ATOM    373  CB  THR A  49     -27.893 -33.291  15.995  1.00 28.61           C  
ATOM    374  O   THR A  49     -27.560 -30.492  16.497  1.00 28.61           O  
ATOM    375  CG2 THR A  49     -26.783 -34.009  16.757  1.00 28.61           C  
ATOM    376  OG1 THR A  49     -28.634 -34.282  15.314  1.00 28.61           O  
ATOM    377  N   GLN A  50     -28.363 -30.738  18.579  1.00 28.67           N  
ATOM    378  CA  GLN A  50     -27.657 -29.591  19.128  1.00 28.67           C  
ATOM    379  C   GLN A  50     -26.197 -30.018  19.216  1.00 28.67           C  
ATOM    380  CB  GLN A  50     -28.218 -29.163  20.497  1.00 28.67           C  
ATOM    381  O   GLN A  50     -25.798 -30.726  20.135  1.00 28.67           O  
ATOM    382  CG  GLN A  50     -29.517 -28.343  20.399  1.00 28.67           C  
ATOM    383  CD  GLN A  50     -29.906 -27.690  21.728  1.00 28.67           C  
ATOM    384  NE2 GLN A  50     -30.874 -26.799  21.737  1.00 28.67           N  
ATOM    385  OE1 GLN A  50     -29.355 -27.952  22.781  1.00 28.67           O  
ATOM    386  N   VAL A  51     -25.412 -29.650  18.204  1.00 36.86           N  
ATOM    387  CA  VAL A  51     -23.959 -29.636  18.319  1.00 36.86           C  
ATOM    388  C   VAL A  51     -23.674 -28.648  19.441  1.00 36.86           C  
ATOM    389  CB  VAL A  51     -23.292 -29.225  16.992  1.00 36.86           C  
ATOM    390  O   VAL A  51     -23.836 -27.440  19.264  1.00 36.86           O  
ATOM    391  CG1 VAL A  51     -21.766 -29.150  17.125  1.00 36.86           C  
ATOM    392  CG2 VAL A  51     -23.623 -30.236  15.883  1.00 36.86           C  
ATOM    393  N   THR A  52     -23.346 -29.168  20.620  1.00 38.89           N  
ATOM    394  CA  THR A  52     -22.910 -28.360  21.752  1.00 38.89           C  
ATOM    395  C   THR A  52     -21.739 -27.500  21.278  1.00 38.89           C  
ATOM    396  CB  THR A  52     -22.551 -29.245  22.958  1.00 38.89           C  
ATOM    397  O   THR A  52     -20.801 -27.974  20.629  1.00 38.89           O  
ATOM    398  CG2 THR A  52     -23.808 -29.892  23.549  1.00 38.89           C  
ATOM    399  OG1 THR A  52     -21.690 -30.292  22.574  1.00 38.89           O  
ATOM    400  N   ASN A  53     -21.846 -26.186  21.482  1.00 49.33           N  
ATOM    401  CA  ASN A  53     -20.876 -25.197  21.015  1.00 49.33           C  
ATOM    402  C   ASN A  53     -19.627 -25.224  21.918  1.00 49.33           C  
ATOM    403  CB  ASN A  53     -21.585 -23.830  20.917  1.00 49.33           C  
ATOM    404  O   ASN A  53     -19.284 -24.232  22.555  1.00 49.33           O  
ATOM    405  CG  ASN A  53     -20.826 -22.760  20.142  1.00 49.33           C  
ATOM    406  ND2 ASN A  53     -21.483 -21.663  19.845  1.00 49.33           N  
ATOM    407  OD1 ASN A  53     -19.656 -22.859  19.796  1.00 49.33           O  
ATOM    408  N   ASP A  54     -18.950 -26.373  21.980  1.00 53.39           N  
ATOM    409  CA  ASP A  54     -17.890 -26.655  22.959  1.00 53.39           C  
ATOM    410  C   ASP A  54     -16.501 -26.205  22.494  1.00 53.39           C  
ATOM    411  CB  ASP A  54     -17.888 -28.149  23.323  1.00 53.39           C  
ATOM    412  O   ASP A  54     -15.503 -26.386  23.191  1.00 53.39           O  
ATOM    413  CG  ASP A  54     -19.148 -28.585  24.071  1.00 53.39           C  
ATOM    414  OD1 ASP A  54     -19.811 -27.713  24.672  1.00 53.39           O  
ATOM    415  OD2 ASP A  54     -19.473 -29.788  23.979  1.00 53.39           O  
ATOM    416  N   SER A  55     -16.388 -25.601  21.308  1.00 58.67           N  
ATOM    417  CA  SER A  55     -15.115 -25.034  20.865  1.00 58.67           C  
ATOM    418  C   SER A  55     -14.861 -23.708  21.602  1.00 58.67           C  
ATOM    419  CB  SER A  55     -15.101 -24.880  19.354  1.00 58.67           C  
ATOM    420  O   SER A  55     -15.595 -22.735  21.389  1.00 58.67           O  
ATOM    421  OG  SER A  55     -14.005 -24.092  18.921  1.00 58.67           O  
ATOM    422  N   PRO A  56     -13.795 -23.594  22.420  1.00 65.32           N  
ATOM    423  CA  PRO A  56     -13.537 -22.378  23.196  1.00 65.32           C  
ATOM    424  C   PRO A  56     -13.089 -21.192  22.327  1.00 65.32           C  
ATOM    425  CB  PRO A  56     -12.463 -22.748  24.227  1.00 65.32           C  
ATOM    426  O   PRO A  56     -13.023 -20.059  22.792  1.00 65.32           O  
ATOM    427  CG  PRO A  56     -12.260 -24.257  24.103  1.00 65.32           C  
ATOM    428  CD  PRO A  56     -12.814 -24.620  22.735  1.00 65.32           C  
ATOM    429  N   TRP A  57     -12.752 -21.434  21.058  1.00 64.91           N  
ATOM    430  CA  TRP A  57     -11.979 -20.486  20.247  1.00 64.91           C  
ATOM    431  C   TRP A  57     -12.656 -20.082  18.936  1.00 64.91           C  
ATOM    432  CB  TRP A  57     -10.614 -21.117  19.950  1.00 64.91           C  
ATOM    433  O   TRP A  57     -12.303 -19.068  18.339  1.00 64.91           O  
ATOM    434  CG  TRP A  57     -10.004 -21.959  21.034  1.00 64.91           C  
ATOM    435  CD1 TRP A  57      -9.881 -23.306  20.991  1.00 64.91           C  
ATOM    436  CD2 TRP A  57      -9.529 -21.557  22.357  1.00 64.91           C  
ATOM    437  CE2 TRP A  57      -9.086 -22.726  23.047  1.00 64.91           C  
ATOM    438  CE3 TRP A  57      -9.493 -20.340  23.072  1.00 64.91           C  
ATOM    439  NE1 TRP A  57      -9.323 -23.761  22.170  1.00 64.91           N  
ATOM    440  CH2 TRP A  57      -8.558 -21.454  25.034  1.00 64.91           C  
ATOM    441  CZ2 TRP A  57      -8.604 -22.686  24.362  1.00 64.91           C  
ATOM    442  CZ3 TRP A  57      -9.006 -20.287  24.392  1.00 64.91           C  
ATOM    443  N   GLN A  58     -13.605 -20.884  18.468  1.00 69.54           N  
ATOM    444  CA  GLN A  58     -14.241 -20.741  17.161  1.00 69.54           C  
ATOM    445  C   GLN A  58     -15.657 -21.298  17.242  1.00 69.54           C  
ATOM    446  CB  GLN A  58     -13.433 -21.536  16.122  1.00 69.54           C  
ATOM    447  O   GLN A  58     -15.869 -22.250  17.989  1.00 69.54           O  
ATOM    448  CG  GLN A  58     -13.771 -21.089  14.699  1.00 69.54           C  
ATOM    449  CD  GLN A  58     -13.377 -22.102  13.649  1.00 69.54           C  
ATOM    450  NE2 GLN A  58     -14.323 -22.547  12.855  1.00 69.54           N  
ATOM    451  OE1 GLN A  58     -12.236 -22.516  13.548  1.00 69.54           O  
ATOM    452  N   ASP A  59     -16.594 -20.770  16.465  1.00 67.55           N  
ATOM    453  CA  ASP A  59     -17.850 -21.478  16.228  1.00 67.55           C  
ATOM    454  C   ASP A  59     -17.571 -22.730  15.355  1.00 67.55           C  
ATOM    455  CB  ASP A  59     -18.864 -20.512  15.609  1.00 67.55           C  
ATOM    456  O   ASP A  59     -17.007 -22.600  14.255  1.00 67.55           O  
ATOM    457  CG  ASP A  59     -20.270 -21.095  15.510  1.00 67.55           C  
ATOM    458  OD1 ASP A  59     -20.393 -22.337  15.417  1.00 67.55           O  
ATOM    459  OD2 ASP A  59     -21.222 -20.299  15.506  1.00 67.55           O  
ATOM    460  N   PRO A  60     -17.884 -23.951  15.838  1.00 61.25           N  
ATOM    461  CA  PRO A  60     -17.641 -25.186  15.095  1.00 61.25           C  
ATOM    462  C   PRO A  60     -18.458 -25.287  13.798  1.00 61.25           C  
ATOM    463  CB  PRO A  60     -17.973 -26.321  16.072  1.00 61.25           C  
ATOM    464  O   PRO A  60     -18.110 -26.094  12.938  1.00 61.25           O  
ATOM    465  CG  PRO A  60     -18.977 -25.698  17.040  1.00 61.25           C  
ATOM    466  CD  PRO A  60     -18.530 -24.243  17.113  1.00 61.25           C  
ATOM    467  N   THR A  61     -19.494 -24.463  13.616  1.00 66.63           N  
ATOM    468  CA  THR A  61     -20.341 -24.473  12.411  1.00 66.63           C  
ATOM    469  C   THR A  61     -19.629 -23.982  11.146  1.00 66.63           C  
ATOM    470  CB  THR A  61     -21.608 -23.631  12.614  1.00 66.63           C  
ATOM    471  O   THR A  61     -20.080 -24.280  10.039  1.00 66.63           O  
ATOM    472  CG2 THR A  61     -22.508 -24.137  13.742  1.00 66.63           C  
ATOM    473  OG1 THR A  61     -21.263 -22.292  12.851  1.00 66.63           O  
ATOM    474  N   TYR A  62     -18.510 -23.260  11.268  1.00 75.74           N  
ATOM    475  CA  TYR A  62     -17.827 -22.673  10.109  1.00 75.74           C  
ATOM    476  C   TYR A  62     -16.990 -23.675   9.298  1.00 75.74           C  
ATOM    477  CB  TYR A  62     -16.982 -21.475  10.560  1.00 75.74           C  
ATOM    478  O   TYR A  62     -17.011 -23.625   8.069  1.00 75.74           O  
ATOM    479  CG  TYR A  62     -17.784 -20.228  10.880  1.00 75.74           C  
ATOM    480  CD1 TYR A  62     -18.593 -19.629   9.893  1.00 75.74           C  
ATOM    481  CD2 TYR A  62     -17.715 -19.657  12.164  1.00 75.74           C  
ATOM    482  CE1 TYR A  62     -19.339 -18.474  10.193  1.00 75.74           C  
ATOM    483  CE2 TYR A  62     -18.460 -18.502  12.468  1.00 75.74           C  
ATOM    484  OH  TYR A  62     -19.969 -16.775  11.765  1.00 75.74           O  
ATOM    485  CZ  TYR A  62     -19.273 -17.906  11.481  1.00 75.74           C  
ATOM    486  N   PHE A  63     -16.255 -24.600   9.930  1.00 80.45           N  
ATOM    487  CA  PHE A  63     -15.353 -25.514   9.210  1.00 80.45           C  
ATOM    488  C   PHE A  63     -15.691 -26.983   9.452  1.00 80.45           C  
ATOM    489  CB  PHE A  63     -13.878 -25.242   9.547  1.00 80.45           C  
ATOM    490  O   PHE A  63     -15.598 -27.483  10.569  1.00 80.45           O  
ATOM    491  CG  PHE A  63     -13.386 -23.846   9.221  1.00 80.45           C  
ATOM    492  CD1 PHE A  63     -13.523 -23.307   7.927  1.00 80.45           C  
ATOM    493  CD2 PHE A  63     -12.749 -23.091  10.218  1.00 80.45           C  
ATOM    494  CE1 PHE A  63     -13.077 -22.003   7.660  1.00 80.45           C  
ATOM    495  CE2 PHE A  63     -12.336 -21.776   9.960  1.00 80.45           C  
ATOM    496  CZ  PHE A  63     -12.519 -21.222   8.684  1.00 80.45           C  
ATOM    497  N   SER A  64     -15.963 -27.713   8.365  1.00 71.88           N  
ATOM    498  CA  SER A  64     -16.267 -29.150   8.412  1.00 71.88           C  
ATOM    499  C   SER A  64     -15.062 -30.033   8.766  1.00 71.88           C  
ATOM    500  CB  SER A  64     -16.879 -29.590   7.073  1.00 71.88           C  
ATOM    501  O   SER A  64     -15.234 -31.180   9.160  1.00 71.88           O  
ATOM    502  OG  SER A  64     -15.932 -29.542   6.010  1.00 71.88           O  
ATOM    503  N   SER A  65     -13.829 -29.545   8.589  1.00 80.88           N  
ATOM    504  CA  SER A  65     -12.604 -30.293   8.894  1.00 80.88           C  
ATOM    505  C   SER A  65     -11.452 -29.366   9.284  1.00 80.88           C  
ATOM    506  CB  SER A  65     -12.202 -31.189   7.711  1.00 80.88           C  
ATOM    507  O   SER A  65     -11.418 -28.196   8.905  1.00 80.88           O  
ATOM    508  OG  SER A  65     -11.680 -30.437   6.629  1.00 80.88           O  
ATOM    509  N   PHE A  66     -10.470 -29.911  10.010  1.00 82.48           N  
ATOM    510  CA  PHE A  66      -9.237 -29.190  10.353  1.00 82.48           C  
ATOM    511  C   PHE A  66      -8.447 -28.752   9.104  1.00 82.48           C  
ATOM    512  CB  PHE A  66      -8.389 -30.091  11.266  1.00 82.48           C  
ATOM    513  O   PHE A  66      -7.843 -27.685   9.095  1.00 82.48           O  
ATOM    514  CG  PHE A  66      -7.074 -29.455  11.659  1.00 82.48           C  
ATOM    515  CD1 PHE A  66      -5.868 -29.909  11.090  1.00 82.48           C  
ATOM    516  CD2 PHE A  66      -7.076 -28.329  12.501  1.00 82.48           C  
ATOM    517  CE1 PHE A  66      -4.671 -29.215  11.331  1.00 82.48           C  
ATOM    518  CE2 PHE A  66      -5.882 -27.631  12.729  1.00 82.48           C  
ATOM    519  CZ  PHE A  66      -4.686 -28.059  12.125  1.00 82.48           C  
ATOM    520  N   GLY A  67      -8.512 -29.533   8.019  1.00 85.47           N  
ATOM    521  CA  GLY A  67      -7.889 -29.170   6.744  1.00 85.47           C  
ATOM    522  C   GLY A  67      -8.474 -27.893   6.134  1.00 85.47           C  
ATOM    523  O   GLY A  67      -7.717 -27.054   5.659  1.00 85.47           O  
ATOM    524  N   LYS A  68      -9.800 -27.694   6.207  1.00 86.86           N  
ATOM    525  CA  LYS A  68     -10.435 -26.457   5.715  1.00 86.86           C  
ATOM    526  C   LYS A  68     -10.066 -25.235   6.555  1.00 86.86           C  
ATOM    527  CB  LYS A  68     -11.960 -26.601   5.641  1.00 86.86           C  
ATOM    528  O   LYS A  68      -9.812 -24.183   5.980  1.00 86.86           O  
ATOM    529  CG  LYS A  68     -12.410 -27.503   4.484  1.00 86.86           C  
ATOM    530  CD  LYS A  68     -13.931 -27.406   4.329  1.00 86.86           C  
ATOM    531  CE  LYS A  68     -14.441 -28.343   3.229  1.00 86.86           C  
ATOM    532  NZ  LYS A  68     -15.923 -28.382   3.211  1.00 86.86           N  
ATOM    533  N   GLU A  69      -9.978 -25.386   7.880  1.00 88.93           N  
ATOM    534  CA  GLU A  69      -9.478 -24.325   8.773  1.00 88.93           C  
ATOM    535  C   GLU A  69      -8.042 -23.932   8.384  1.00 88.93           C  
ATOM    536  CB  GLU A  69      -9.567 -24.791  10.247  1.00 88.93           C  
ATOM    537  O   GLU A  69      -7.739 -22.751   8.236  1.00 88.93           O  
ATOM    538  CG  GLU A  69      -9.205 -23.704  11.286  1.00 88.93           C  
ATOM    539  CD  GLU A  69      -9.251 -24.179  12.764  1.00 88.93           C  
ATOM    540  OE1 GLU A  69      -8.907 -23.371  13.666  1.00 88.93           O  
ATOM    541  OE2 GLU A  69      -9.558 -25.370  13.038  1.00 88.93           O  
ATOM    542  N   LEU A  70      -7.167 -24.911   8.123  1.00 89.86           N  
ATOM    543  CA  LEU A  70      -5.793 -24.641   7.697  1.00 89.86           C  
ATOM    544  C   LEU A  70      -5.723 -23.949   6.325  1.00 89.86           C  
ATOM    545  CB  LEU A  70      -4.992 -25.953   7.724  1.00 89.86           C  
ATOM    546  O   LEU A  70      -4.940 -23.018   6.160  1.00 89.86           O  
ATOM    547  CG  LEU A  70      -3.485 -25.769   7.458  1.00 89.86           C  
ATOM    548  CD1 LEU A  70      -2.807 -24.918   8.537  1.00 89.86           C  
ATOM    549  CD2 LEU A  70      -2.804 -27.138   7.435  1.00 89.86           C  
ATOM    550  N   MET A  71      -6.555 -24.353   5.359  1.00 91.81           N  
ATOM    551  CA  MET A  71      -6.653 -23.676   4.058  1.00 91.81           C  
ATOM    552  C   MET A  71      -7.167 -22.238   4.189  1.00 91.81           C  
ATOM    553  CB  MET A  71      -7.586 -24.439   3.113  1.00 91.81           C  
ATOM    554  O   MET A  71      -6.701 -21.355   3.472  1.00 91.81           O  
ATOM    555  CG  MET A  71      -7.004 -25.764   2.621  1.00 91.81           C  
ATOM    556  SD  MET A  71      -8.125 -26.668   1.516  1.00 91.81           S  
ATOM    557  CE  MET A  71      -7.999 -25.636   0.025  1.00 91.81           C  
ATOM    558  N   PHE A  72      -8.097 -21.987   5.114  1.00 92.47           N  
ATOM    559  CA  PHE A  72      -8.571 -20.639   5.411  1.00 92.47           C  
ATOM    560  C   PHE A  72      -7.437 -19.773   5.965  1.00 92.47           C  
ATOM    561  CB  PHE A  72      -9.763 -20.706   6.373  1.00 92.47           C  
ATOM    562  O   PHE A  72      -7.172 -18.705   5.423  1.00 92.47           O  
ATOM    563  CG  PHE A  72     -10.202 -19.345   6.868  1.00 92.47           C  
ATOM    564  CD1 PHE A  72      -9.851 -18.901   8.157  1.00 92.47           C  
ATOM    565  CD2 PHE A  72     -10.944 -18.508   6.018  1.00 92.47           C  
ATOM    566  CE1 PHE A  72     -10.257 -17.625   8.588  1.00 92.47           C  
ATOM    567  CE2 PHE A  72     -11.342 -17.231   6.450  1.00 92.47           C  
ATOM    568  CZ  PHE A  72     -10.999 -16.790   7.738  1.00 92.47           C  
ATOM    569  N   ILE A  73      -6.703 -20.269   6.966  1.00 91.81           N  
ATOM    570  CA  ILE A  73      -5.544 -19.562   7.528  1.00 91.81           C  
ATOM    571  C   ILE A  73      -4.495 -19.296   6.437  1.00 91.81           C  
ATOM    572  CB  ILE A  73      -4.956 -20.347   8.724  1.00 91.81           C  
ATOM    573  O   ILE A  73      -4.019 -18.169   6.313  1.00 91.81           O  
ATOM    574  CG1 ILE A  73      -5.976 -20.423   9.884  1.00 91.81           C  
ATOM    575  CG2 ILE A  73      -3.652 -19.691   9.222  1.00 91.81           C  
ATOM    576  CD1 ILE A  73      -5.590 -21.424  10.983  1.00 91.81           C  
ATOM    577  N   ALA A  74      -4.182 -20.293   5.602  1.00 93.74           N  
ATOM    578  CA  ALA A  74      -3.242 -20.146   4.491  1.00 93.74           C  
ATOM    579  C   ALA A  74      -3.707 -19.103   3.460  1.00 93.74           C  
ATOM    580  CB  ALA A  74      -3.040 -21.517   3.836  1.00 93.74           C  
ATOM    581  O   ALA A  74      -2.897 -18.319   2.973  1.00 93.74           O  
ATOM    582  N   THR A  75      -5.008 -19.038   3.170  1.00 94.17           N  
ATOM    583  CA  THR A  75      -5.598 -18.002   2.309  1.00 94.17           C  
ATOM    584  C   THR A  75      -5.393 -16.614   2.910  1.00 94.17           C  
ATOM    585  CB  THR A  75      -7.097 -18.250   2.100  1.00 94.17           C  
ATOM    586  O   THR A  75      -4.937 -15.705   2.218  1.00 94.17           O  
ATOM    587  CG2 THR A  75      -7.743 -17.200   1.202  1.00 94.17           C  
ATOM    588  OG1 THR A  75      -7.293 -19.502   1.488  1.00 94.17           O  
ATOM    589  N   CYS A  76      -5.670 -16.449   4.208  1.00 92.50           N  
ATOM    590  CA  CYS A  76      -5.475 -15.176   4.897  1.00 92.50           C  
ATOM    591  C   CYS A  76      -4.003 -14.733   4.897  1.00 92.50           C  
ATOM    592  CB  CYS A  76      -6.009 -15.282   6.329  1.00 92.50           C  
ATOM    593  O   CYS A  76      -3.703 -13.562   4.674  1.00 92.50           O  
ATOM    594  SG  CYS A  76      -7.775 -15.690   6.379  1.00 92.50           S  
ATOM    595  N   MET A  77      -3.084 -15.676   5.108  1.00 93.68           N  
ATOM    596  CA  MET A  77      -1.639 -15.447   5.036  1.00 93.68           C  
ATOM    597  C   MET A  77      -1.200 -15.020   3.631  1.00 93.68           C  
ATOM    598  CB  MET A  77      -0.927 -16.741   5.444  1.00 93.68           C  
ATOM    599  O   MET A  77      -0.512 -14.012   3.469  1.00 93.68           O  
ATOM    600  CG  MET A  77      -1.012 -17.001   6.950  1.00 93.68           C  
ATOM    601  SD  MET A  77      -0.332 -18.609   7.445  1.00 93.68           S  
ATOM    602  CE  MET A  77       1.434 -18.257   7.242  1.00 93.68           C  
ATOM    603  N   LEU A  78      -1.638 -15.751   2.602  1.00 94.75           N  
ATOM    604  CA  LEU A  78      -1.305 -15.452   1.210  1.00 94.75           C  
ATOM    605  C   LEU A  78      -1.847 -14.104   0.758  1.00 94.75           C  
ATOM    606  CB  LEU A  78      -1.847 -16.554   0.294  1.00 94.75           C  
ATOM    607  O   LEU A  78      -1.185 -13.421  -0.010  1.00 94.75           O  
ATOM    608  CG  LEU A  78      -0.983 -17.821   0.320  1.00 94.75           C  
ATOM    609  CD1 LEU A  78      -1.734 -18.918  -0.415  1.00 94.75           C  
ATOM    610  CD2 LEU A  78       0.362 -17.621  -0.383  1.00 94.75           C  
ATOM    611  N   ALA A  79      -3.010 -13.689   1.243  1.00 94.23           N  
ATOM    612  CA  ALA A  79      -3.540 -12.374   0.933  1.00 94.23           C  
ATOM    613  C   ALA A  79      -2.643 -11.235   1.429  1.00 94.23           C  
ATOM    614  CB  ALA A  79      -4.901 -12.284   1.576  1.00 94.23           C  
ATOM    615  O   ALA A  79      -2.378 -10.302   0.673  1.00 94.23           O  
ATOM    616  N   GLN A  80      -2.136 -11.317   2.665  1.00 92.86           N  
ATOM    617  CA  GLN A  80      -1.210 -10.301   3.172  1.00 92.86           C  
ATOM    618  C   GLN A  80       0.157 -10.375   2.484  1.00 92.86           C  
ATOM    619  CB  GLN A  80      -1.099 -10.400   4.700  1.00 92.86           C  
ATOM    620  O   GLN A  80       0.766  -9.339   2.217  1.00 92.86           O  
ATOM    621  CG  GLN A  80      -0.220  -9.297   5.325  1.00 92.86           C  
ATOM    622  CD  GLN A  80      -0.738  -7.878   5.130  1.00 92.86           C  
ATOM    623  NE2 GLN A  80      -0.060  -6.869   5.624  1.00 92.86           N  
ATOM    624  OE1 GLN A  80      -1.770  -7.623   4.545  1.00 92.86           O  
ATOM    625  N   LEU A  81       0.608 -11.585   2.137  1.00 94.66           N  
ATOM    626  CA  LEU A  81       1.809 -11.787   1.329  1.00 94.66           C  
ATOM    627  C   LEU A  81       1.669 -11.111  -0.042  1.00 94.66           C  
ATOM    628  CB  LEU A  81       2.082 -13.300   1.225  1.00 94.66           C  
ATOM    629  O   LEU A  81       2.539 -10.342  -0.437  1.00 94.66           O  
ATOM    630  CG  LEU A  81       3.440 -13.668   0.601  1.00 94.66           C  
ATOM    631  CD1 LEU A  81       3.875 -15.052   1.083  1.00 94.66           C  
ATOM    632  CD2 LEU A  81       3.408 -13.705  -0.932  1.00 94.66           C  
ATOM    633  N   LEU A  82       0.567 -11.360  -0.752  1.00 94.32           N  
ATOM    634  CA  LEU A  82       0.298 -10.800  -2.077  1.00 94.32           C  
ATOM    635  C   LEU A  82       0.082  -9.286  -2.033  1.00 94.32           C  
ATOM    636  CB  LEU A  82      -0.921 -11.501  -2.698  1.00 94.32           C  
ATOM    637  O   LEU A  82       0.524  -8.596  -2.944  1.00 94.32           O  
ATOM    638  CG  LEU A  82      -0.671 -12.959  -3.125  1.00 94.32           C  
ATOM    639  CD1 LEU A  82      -2.012 -13.610  -3.466  1.00 94.32           C  
ATOM    640  CD2 LEU A  82       0.241 -13.064  -4.348  1.00 94.32           C  
ATOM    641  N   ASN A  83      -0.532  -8.756  -0.972  1.00 91.23           N  
ATOM    642  CA  ASN A  83      -0.634  -7.314  -0.742  1.00 91.23           C  
ATOM    643  C   ASN A  83       0.751  -6.644  -0.772  1.00 91.23           C  
ATOM    644  CB  ASN A  83      -1.382  -7.092   0.584  1.00 91.23           C  
ATOM    645  O   ASN A  83       0.991  -5.744  -1.574  1.00 91.23           O  
ATOM    646  CG  ASN A  83      -1.427  -5.632   0.985  1.00 91.23           C  
ATOM    647  ND2 ASN A  83      -1.247  -5.328   2.244  1.00 91.23           N  
ATOM    648  OD1 ASN A  83      -1.625  -4.745   0.186  1.00 91.23           O  
ATOM    649  N   GLN A  84       1.691  -7.145   0.032  1.00 92.16           N  
ATOM    650  CA  GLN A  84       3.030  -6.559   0.104  1.00 92.16           C  
ATOM    651  C   GLN A  84       3.900  -6.892  -1.111  1.00 92.16           C  
ATOM    652  CB  GLN A  84       3.689  -6.983   1.420  1.00 92.16           C  
ATOM    653  O   GLN A  84       4.646  -6.038  -1.589  1.00 92.16           O  
ATOM    654  CG  GLN A  84       2.959  -6.410   2.647  1.00 92.16           C  
ATOM    655  CD  GLN A  84       3.030  -4.896   2.772  1.00 92.16           C  
ATOM    656  NE2 GLN A  84       2.481  -4.325   3.819  1.00 92.16           N  
ATOM    657  OE1 GLN A  84       3.606  -4.196   1.966  1.00 92.16           O  
ATOM    658  N   ALA A  85       3.759  -8.090  -1.682  1.00 94.72           N  
ATOM    659  CA  ALA A  85       4.448  -8.447  -2.919  1.00 94.72           C  
ATOM    660  C   ALA A  85       4.002  -7.559  -4.091  1.00 94.72           C  
ATOM    661  CB  ALA A  85       4.212  -9.931  -3.222  1.00 94.72           C  
ATOM    662  O   ALA A  85       4.832  -7.081  -4.864  1.00 94.72           O  
ATOM    663  N   GLY A  86       2.699  -7.276  -4.178  1.00 92.48           N  
ATOM    664  CA  GLY A  86       2.116  -6.391  -5.180  1.00 92.48           C  
ATOM    665  C   GLY A  86       2.603  -4.945  -5.069  1.00 92.48           C  
ATOM    666  O   GLY A  86       2.582  -4.218  -6.064  1.00 92.48           O  
ATOM    667  N   GLN A  87       3.088  -4.521  -3.900  1.00 88.72           N  
ATOM    668  CA  GLN A  87       3.723  -3.219  -3.723  1.00 88.72           C  
ATOM    669  C   GLN A  87       5.188  -3.230  -4.194  1.00 88.72           C  
ATOM    670  CB  GLN A  87       3.566  -2.785  -2.257  1.00 88.72           C  
ATOM    671  O   GLN A  87       5.597  -2.329  -4.926  1.00 88.72           O  
ATOM    672  CG  GLN A  87       3.954  -1.313  -2.049  1.00 88.72           C  
ATOM    673  CD  GLN A  87       3.636  -0.801  -0.645  1.00 88.72           C  
ATOM    674  NE2 GLN A  87       3.958   0.438  -0.343  1.00 88.72           N  
ATOM    675  OE1 GLN A  87       3.082  -1.473   0.201  1.00 88.72           O  
ATOM    676  N   THR A  88       5.973  -4.253  -3.838  1.00 91.99           N  
ATOM    677  CA  THR A  88       7.436  -4.260  -4.050  1.00 91.99           C  
ATOM    678  C   THR A  88       7.900  -4.838  -5.390  1.00 91.99           C  
ATOM    679  CB  THR A  88       8.156  -4.997  -2.914  1.00 91.99           C  
ATOM    680  O   THR A  88       9.002  -4.518  -5.838  1.00 91.99           O  
ATOM    681  CG2 THR A  88       7.916  -4.343  -1.553  1.00 91.99           C  
ATOM    682  OG1 THR A  88       7.715  -6.330  -2.843  1.00 91.99           O  
ATOM    683  N   HIS A  89       7.087  -5.647  -6.075  1.00 92.68           N  
ATOM    684  CA  HIS A  89       7.507  -6.347  -7.302  1.00 92.68           C  
ATOM    685  C   HIS A  89       7.883  -5.441  -8.480  1.00 92.68           C  
ATOM    686  CB  HIS A  89       6.453  -7.393  -7.699  1.00 92.68           C  
ATOM    687  O   HIS A  89       8.841  -5.730  -9.190  1.00 92.68           O  
ATOM    688  CG  HIS A  89       5.111  -6.880  -8.179  1.00 92.68           C  
ATOM    689  CD2 HIS A  89       4.558  -5.644  -7.987  1.00 92.68           C  
ATOM    690  ND1 HIS A  89       4.162  -7.679  -8.813  1.00 92.68           N  
ATOM    691  CE1 HIS A  89       3.078  -6.919  -8.997  1.00 92.68           C  
ATOM    692  NE2 HIS A  89       3.300  -5.681  -8.538  1.00 92.68           N  
ATOM    693  N   ALA A  90       7.195  -4.310  -8.650  1.00 93.04           N  
ATOM    694  CA  ALA A  90       7.498  -3.319  -9.681  1.00 93.04           C  
ATOM    695  C   ALA A  90       8.676  -2.417  -9.281  1.00 93.04           C  
ATOM    696  CB  ALA A  90       6.229  -2.499  -9.948  1.00 93.04           C  
ATOM    697  O   ALA A  90       9.333  -1.833 -10.140  1.00 93.04           O  
ATOM    698  N   LEU A  91       8.955  -2.316  -7.977  1.00 93.67           N  
ATOM    699  CA  LEU A  91       9.949  -1.401  -7.439  1.00 93.67           C  
ATOM    700  C   LEU A  91      11.371  -1.852  -7.796  1.00 93.67           C  
ATOM    701  CB  LEU A  91       9.716  -1.273  -5.923  1.00 93.67           C  
ATOM    702  O   LEU A  91      12.142  -1.078  -8.353  1.00 93.67           O  
ATOM    703  CG  LEU A  91      10.669  -0.288  -5.243  1.00 93.67           C  
ATOM    704  CD1 LEU A  91      10.470   1.149  -5.707  1.00 93.67           C  
ATOM    705  CD2 LEU A  91      10.473  -0.336  -3.736  1.00 93.67           C  
ATOM    706  N   CYS A  92      11.713  -3.120  -7.553  1.00 93.25           N  
ATOM    707  CA  CYS A  92      13.069  -3.627  -7.821  1.00 93.25           C  
ATOM    708  C   CYS A  92      13.422  -3.671  -9.318  1.00 93.25           C  
ATOM    709  CB  CYS A  92      13.241  -5.001  -7.162  1.00 93.25           C  
ATOM    710  O   CYS A  92      14.598  -3.731  -9.671  1.00 93.25           O  
ATOM    711  SG  CYS A  92      13.178  -4.806  -5.358  1.00 93.25           S  
ATOM    712  N   ILE A  93      12.416  -3.605 -10.195  1.00 94.32           N  
ATOM    713  CA  ILE A  93      12.568  -3.604 -11.655  1.00 94.32           C  
ATOM    714  C   ILE A  93      12.280  -2.230 -12.282  1.00 94.32           C  
ATOM    715  CB  ILE A  93      11.731  -4.733 -12.294  1.00 94.32           C  
ATOM    716  O   ILE A  93      12.150  -2.136 -13.502  1.00 94.32           O  
ATOM    717  CG1 ILE A  93      10.221  -4.464 -12.131  1.00 94.32           C  
ATOM    718  CG2 ILE A  93      12.122  -6.095 -11.698  1.00 94.32           C  
ATOM    719  CD1 ILE A  93       9.328  -5.441 -12.897  1.00 94.32           C  
ATOM    720  N   MET A  94      12.185  -1.154 -11.490  1.00 93.94           N  
ATOM    721  CA  MET A  94      11.742   0.162 -11.978  1.00 93.94           C  
ATOM    722  C   MET A  94      12.583   0.712 -13.142  1.00 93.94           C  
ATOM    723  CB  MET A  94      11.693   1.170 -10.822  1.00 93.94           C  
ATOM    724  O   MET A  94      12.052   1.371 -14.034  1.00 93.94           O  
ATOM    725  CG  MET A  94      13.065   1.557 -10.254  1.00 93.94           C  
ATOM    726  SD  MET A  94      12.938   2.898  -9.053  1.00 93.94           S  
ATOM    727  CE  MET A  94      13.287   2.023  -7.517  1.00 93.94           C  
ATOM    728  N   ASN A  95      13.884   0.406 -13.185  1.00 93.93           N  
ATOM    729  CA  ASN A  95      14.765   0.796 -14.290  1.00 93.93           C  
ATOM    730  C   ASN A  95      14.472   0.011 -15.571  1.00 93.93           C  
ATOM    731  CB  ASN A  95      16.226   0.589 -13.871  1.00 93.93           C  
ATOM    732  O   ASN A  95      14.524   0.571 -16.663  1.00 93.93           O  
ATOM    733  CG  ASN A  95      16.709   1.597 -12.853  1.00 93.93           C  
ATOM    734  ND2 ASN A  95      17.929   1.443 -12.418  1.00 93.93           N  
ATOM    735  OD1 ASN A  95      16.014   2.515 -12.456  1.00 93.93           O  
ATOM    736  N   VAL A  96      14.142  -1.277 -15.440  1.00 94.08           N  
ATOM    737  CA  VAL A  96      13.752  -2.133 -16.569  1.00 94.08           C  
ATOM    738  C   VAL A  96      12.429  -1.647 -17.154  1.00 94.08           C  
ATOM    739  CB  VAL A  96      13.657  -3.612 -16.139  1.00 94.08           C  
ATOM    740  O   VAL A  96      12.321  -1.493 -18.368  1.00 94.08           O  
ATOM    741  CG1 VAL A  96      13.168  -4.499 -17.285  1.00 94.08           C  
ATOM    742  CG2 VAL A  96      15.018  -4.134 -15.657  1.00 94.08           C  
ATOM    743  N   LEU A  97      11.454  -1.334 -16.294  1.00 94.05           N  
ATOM    744  CA  LEU A  97      10.167  -0.768 -16.704  1.00 94.05           C  
ATOM    745  C   LEU A  97      10.345   0.592 -17.384  1.00 94.05           C  
ATOM    746  CB  LEU A  97       9.247  -0.639 -15.478  1.00 94.05           C  
ATOM    747  O   LEU A  97       9.857   0.783 -18.494  1.00 94.05           O  
ATOM    748  CG  LEU A  97       8.782  -1.977 -14.883  1.00 94.05           C  
ATOM    749  CD1 LEU A  97       8.048  -1.717 -13.566  1.00 94.05           C  
ATOM    750  CD2 LEU A  97       7.830  -2.726 -15.814  1.00 94.05           C  
ATOM    751  N   SER A  98      11.094   1.504 -16.757  1.00 91.91           N  
ATOM    752  CA  SER A  98      11.351   2.837 -17.310  1.00 91.91           C  
ATOM    753  C   SER A  98      12.001   2.756 -18.696  1.00 91.91           C  
ATOM    754  CB  SER A  98      12.209   3.649 -16.336  1.00 91.91           C  
ATOM    755  O   SER A  98      11.500   3.342 -19.655  1.00 91.91           O  
ATOM    756  OG  SER A  98      12.467   4.910 -16.899  1.00 91.91           O  
ATOM    757  N   LYS A  99      13.034   1.915 -18.847  1.00 91.93           N  
ATOM    758  CA  LYS A  99      13.686   1.673 -20.140  1.00 91.93           C  
ATOM    759  C   LYS A  99      12.745   1.035 -21.166  1.00 91.93           C  
ATOM    760  CB  LYS A  99      14.944   0.826 -19.905  1.00 91.93           C  
ATOM    761  O   LYS A  99      12.787   1.413 -22.331  1.00 91.93           O  
ATOM    762  CG  LYS A  99      15.785   0.685 -21.181  1.00 91.93           C  
ATOM    763  CD  LYS A  99      17.080  -0.084 -20.898  1.00 91.93           C  
ATOM    764  CE  LYS A  99      17.898  -0.185 -22.189  1.00 91.93           C  
ATOM    765  NZ  LYS A  99      19.171  -0.919 -21.976  1.00 91.93           N  
ATOM    766  N   SER A 100      11.897   0.089 -20.756  1.00 91.88           N  
ATOM    767  CA  SER A 100      10.955  -0.588 -21.658  1.00 91.88           C  
ATOM    768  C   SER A 100       9.880   0.345 -22.214  1.00 91.88           C  
ATOM    769  CB  SER A 100      10.260  -1.752 -20.947  1.00 91.88           C  
ATOM    770  O   SER A 100       9.412   0.102 -23.321  1.00 91.88           O  
ATOM    771  OG  SER A 100       9.498  -2.505 -21.881  1.00 91.88           O  
ATOM    772  N   PHE A 101       9.474   1.371 -21.463  1.00 91.24           N  
ATOM    773  CA  PHE A 101       8.487   2.360 -21.908  1.00 91.24           C  
ATOM    774  C   PHE A 101       9.117   3.634 -22.480  1.00 91.24           C  
ATOM    775  CB  PHE A 101       7.519   2.674 -20.756  1.00 91.24           C  
ATOM    776  O   PHE A 101       8.386   4.547 -22.846  1.00 91.24           O  
ATOM    777  CG  PHE A 101       6.715   1.481 -20.277  1.00 91.24           C  
ATOM    778  CD1 PHE A 101       5.907   0.770 -21.183  1.00 91.24           C  
ATOM    779  CD2 PHE A 101       6.774   1.078 -18.931  1.00 91.24           C  
ATOM    780  CE1 PHE A 101       5.188  -0.357 -20.754  1.00 91.24           C  
ATOM    781  CE2 PHE A 101       6.053  -0.048 -18.499  1.00 91.24           C  
ATOM    782  CZ  PHE A 101       5.269  -0.769 -19.413  1.00 91.24           C  
ATOM    783  N   ASN A 102      10.452   3.713 -22.547  1.00 86.04           N  
ATOM    784  CA  ASN A 102      11.183   4.948 -22.847  1.00 86.04           C  
ATOM    785  C   ASN A 102      10.722   6.130 -21.967  1.00 86.04           C  
ATOM    786  CB  ASN A 102      11.115   5.219 -24.358  1.00 86.04           C  
ATOM    787  O   ASN A 102      10.568   7.259 -22.426  1.00 86.04           O  
ATOM    788  CG  ASN A 102      12.157   6.224 -24.802  1.00 86.04           C  
ATOM    789  ND2 ASN A 102      11.838   7.053 -25.766  1.00 86.04           N  
ATOM    790  OD1 ASN A 102      13.285   6.243 -24.336  1.00 86.04           O  
ATOM    791  N   SER A 103      10.438   5.821 -20.703  1.00 81.12           N  
ATOM    792  CA  SER A 103       9.911   6.751 -19.716  1.00 81.12           C  
ATOM    793  C   SER A 103      11.023   7.631 -19.157  1.00 81.12           C  
ATOM    794  CB  SER A 103       9.251   5.944 -18.603  1.00 81.12           C  
ATOM    795  O   SER A 103      12.169   7.205 -19.005  1.00 81.12           O  
ATOM    796  OG  SER A 103       8.774   6.762 -17.567  1.00 81.12           O  
ATOM    797  N   GLU A 104      10.670   8.847 -18.756  1.00 76.71           N  
ATOM    798  CA  GLU A 104      11.578   9.700 -17.996  1.00 76.71           C  
ATOM    799  C   GLU A 104      11.855   9.089 -16.614  1.00 76.71           C  
ATOM    800  CB  GLU A 104      11.007  11.116 -17.870  1.00 76.71           C  
ATOM    801  O   GLU A 104      10.983   8.450 -16.013  1.00 76.71           O  
ATOM    802  CG  GLU A 104      10.888  11.807 -19.239  1.00 76.71           C  
ATOM    803  CD  GLU A 104      10.387  13.255 -19.143  1.00 76.71           C  
ATOM    804  OE1 GLU A 104      10.153  13.849 -20.219  1.00 76.71           O  
ATOM    805  OE2 GLU A 104      10.264  13.763 -18.004  1.00 76.71           O  
ATOM    806  N   ALA A 105      13.063   9.306 -16.081  1.00 71.18           N  
ATOM    807  CA  ALA A 105      13.439   8.847 -14.740  1.00 71.18           C  
ATOM    808  C   ALA A 105      12.481   9.383 -13.657  1.00 71.18           C  
ATOM    809  CB  ALA A 105      14.888   9.269 -14.469  1.00 71.18           C  
ATOM    810  O   ALA A 105      12.166   8.678 -12.701  1.00 71.18           O  
ATOM    811  N   ASN A 106      11.932  10.583 -13.856  1.00 71.58           N  
ATOM    812  CA  ASN A 106      11.010  11.224 -12.916  1.00 71.58           C  
ATOM    813  C   ASN A 106       9.681  10.457 -12.763  1.00 71.58           C  
ATOM    814  CB  ASN A 106      10.785  12.675 -13.378  1.00 71.58           C  
ATOM    815  O   ASN A 106       9.076  10.474 -11.692  1.00 71.58           O  
ATOM    816  CG  ASN A 106      12.054  13.513 -13.403  1.00 71.58           C  
ATOM    817  ND2 ASN A 106      12.038  14.623 -14.099  1.00 71.58           N  
ATOM    818  OD1 ASN A 106      13.080  13.179 -12.836  1.00 71.58           O  
ATOM    819  N   ASN A 107       9.246   9.710 -13.785  1.00 82.23           N  
ATOM    820  CA  ASN A 107       8.015   8.910 -13.722  1.00 82.23           C  
ATOM    821  C   ASN A 107       8.180   7.631 -12.886  1.00 82.23           C  
ATOM    822  CB  ASN A 107       7.557   8.564 -15.146  1.00 82.23           C  
ATOM    823  O   ASN A 107       7.192   6.959 -12.583  1.00 82.23           O  
ATOM    824  CG  ASN A 107       7.128   9.759 -15.972  1.00 82.23           C  
ATOM    825  ND2 ASN A 107       6.967   9.615 -17.261  1.00 82.23           N  
ATOM    826  OD1 ASN A 107       6.921  10.841 -15.463  1.00 82.23           O  
ATOM    827  N   GLN A 108       9.403   7.274 -12.476  1.00 85.46           N  
ATOM    828  CA  GLN A 108       9.646   6.057 -11.699  1.00 85.46           C  
ATOM    829  C   GLN A 108       8.912   6.058 -10.356  1.00 85.46           C  
ATOM    830  CB  GLN A 108      11.146   5.845 -11.480  1.00 85.46           C  
ATOM    831  O   GLN A 108       8.468   4.998  -9.911  1.00 85.46           O  
ATOM    832  CG  GLN A 108      11.854   5.470 -12.786  1.00 85.46           C  
ATOM    833  CD  GLN A 108      13.322   5.134 -12.558  1.00 85.46           C  
ATOM    834  NE2 GLN A 108      13.802   4.086 -13.186  1.00 85.46           N  
ATOM    835  OE1 GLN A 108      14.048   5.761 -11.808  1.00 85.46           O  
ATOM    836  N   ALA A 109       8.706   7.232  -9.747  1.00 88.14           N  
ATOM    837  CA  ALA A 109       7.920   7.363  -8.522  1.00 88.14           C  
ATOM    838  C   ALA A 109       6.500   6.798  -8.700  1.00 88.14           C  
ATOM    839  CB  ALA A 109       7.900   8.837  -8.106  1.00 88.14           C  
ATOM    840  O   ALA A 109       6.016   6.066  -7.836  1.00 88.14           O  
ATOM    841  N   TRP A 110       5.863   7.023  -9.856  1.00 93.11           N  
ATOM    842  CA  TRP A 110       4.528   6.502 -10.156  1.00 93.11           C  
ATOM    843  C   TRP A 110       4.468   4.979 -10.316  1.00 93.11           C  
ATOM    844  CB  TRP A 110       3.974   7.178 -11.410  1.00 93.11           C  
ATOM    845  O   TRP A 110       3.421   4.383 -10.031  1.00 93.11           O  
ATOM    846  CG  TRP A 110       3.300   8.484 -11.172  1.00 93.11           C  
ATOM    847  CD1 TRP A 110       3.610   9.665 -11.742  1.00 93.11           C  
ATOM    848  CD2 TRP A 110       2.107   8.727 -10.380  1.00 93.11           C  
ATOM    849  CE2 TRP A 110       1.738  10.097 -10.513  1.00 93.11           C  
ATOM    850  CE3 TRP A 110       1.277   7.893  -9.602  1.00 93.11           C  
ATOM    851  NE1 TRP A 110       2.700  10.627 -11.345  1.00 93.11           N  
ATOM    852  CH2 TRP A 110      -0.223   9.751  -9.140  1.00 93.11           C  
ATOM    853  CZ2 TRP A 110       0.583  10.614  -9.908  1.00 93.11           C  
ATOM    854  CZ3 TRP A 110       0.127   8.402  -8.981  1.00 93.11           C  
ATOM    855  N   LEU A 111       5.573   4.329 -10.704  1.00 88.79           N  
ATOM    856  CA  LEU A 111       5.656   2.862 -10.790  1.00 88.79           C  
ATOM    857  C   LEU A 111       5.469   2.203  -9.414  1.00 88.79           C  
ATOM    858  CB  LEU A 111       7.002   2.425 -11.404  1.00 88.79           C  
ATOM    859  O   LEU A 111       4.957   1.081  -9.327  1.00 88.79           O  
ATOM    860  CG  LEU A 111       7.331   3.007 -12.791  1.00 88.79           C  
ATOM    861  CD1 LEU A 111       8.727   2.547 -13.214  1.00 88.79           C  
ATOM    862  CD2 LEU A 111       6.349   2.551 -13.869  1.00 88.79           C  
ATOM    863  N   MET A 112       5.841   2.919  -8.346  1.00 87.79           N  
ATOM    864  CA  MET A 112       5.585   2.531  -6.961  1.00 87.79           C  
ATOM    865  C   MET A 112       4.295   3.151  -6.418  1.00 87.79           C  
ATOM    866  CB  MET A 112       6.793   2.896  -6.088  1.00 87.79           C  
ATOM    867  O   MET A 112       3.483   2.420  -5.868  1.00 87.79           O  
ATOM    868  CG  MET A 112       6.557   2.513  -4.620  1.00 87.79           C  
ATOM    869  SD  MET A 112       7.937   2.893  -3.517  1.00 87.79           S  
ATOM    870  CE  MET A 112       7.052   3.080  -1.948  1.00 87.79           C  
ATOM    871  N   ALA A 113       4.104   4.467  -6.549  1.00 94.13           N  
ATOM    872  CA  ALA A 113       3.100   5.245  -5.817  1.00 94.13           C  
ATOM    873  C   ALA A 113       1.647   4.946  -6.216  1.00 94.13           C  
ATOM    874  CB  ALA A 113       3.403   6.734  -6.031  1.00 94.13           C  
ATOM    875  O   ALA A 113       0.750   5.078  -5.380  1.00 94.13           O  
ATOM    876  N   SER A 114       1.406   4.529  -7.464  1.00 95.99           N  
ATOM    877  CA  SER A 114       0.059   4.293  -8.014  1.00 95.99           C  
ATOM    878  C   SER A 114      -0.712   3.181  -7.301  1.00 95.99           C  
ATOM    879  CB  SER A 114       0.158   3.953  -9.504  1.00 95.99           C  
ATOM    880  O   SER A 114      -1.904   3.320  -7.030  1.00 95.99           O  
ATOM    881  OG  SER A 114       1.109   2.926  -9.738  1.00 95.99           O  
ATOM    882  N   PHE A 115      -0.031   2.091  -6.955  1.00 96.03           N  
ATOM    883  CA  PHE A 115      -0.625   0.951  -6.259  1.00 96.03           C  
ATOM    884  C   PHE A 115      -1.071   1.283  -4.818  1.00 96.03           C  
ATOM    885  CB  PHE A 115       0.342  -0.233  -6.356  1.00 96.03           C  
ATOM    886  O   PHE A 115      -2.259   1.129  -4.529  1.00 96.03           O  
ATOM    887  CG  PHE A 115      -0.095  -1.475  -5.610  1.00 96.03           C  
ATOM    888  CD1 PHE A 115       0.150  -1.608  -4.229  1.00 96.03           C  
ATOM    889  CD2 PHE A 115      -0.718  -2.521  -6.312  1.00 96.03           C  
ATOM    890  CE1 PHE A 115      -0.185  -2.797  -3.566  1.00 96.03           C  
ATOM    891  CE2 PHE A 115      -1.014  -3.729  -5.658  1.00 96.03           C  
ATOM    892  CZ  PHE A 115      -0.723  -3.868  -4.288  1.00 96.03           C  
ATOM    893  N   PRO A 116      -0.196   1.772  -3.911  1.00 95.34           N  
ATOM    894  CA  PRO A 116      -0.581   2.118  -2.548  1.00 95.34           C  
ATOM    895  C   PRO A 116      -1.497   3.348  -2.488  1.00 95.34           C  
ATOM    896  CB  PRO A 116       0.734   2.309  -1.788  1.00 95.34           C  
ATOM    897  O   PRO A 116      -2.310   3.431  -1.571  1.00 95.34           O  
ATOM    898  CG  PRO A 116       1.725   2.742  -2.859  1.00 95.34           C  
ATOM    899  CD  PRO A 116       1.225   2.003  -4.091  1.00 95.34           C  
ATOM    900  N   LEU A 117      -1.455   4.250  -3.482  1.00 96.33           N  
ATOM    901  CA  LEU A 117      -2.468   5.300  -3.651  1.00 96.33           C  
ATOM    902  C   LEU A 117      -3.864   4.684  -3.723  1.00 96.33           C  
ATOM    903  CB  LEU A 117      -2.179   6.125  -4.925  1.00 96.33           C  
ATOM    904  O   LEU A 117      -4.711   4.946  -2.872  1.00 96.33           O  
ATOM    905  CG  LEU A 117      -3.344   7.002  -5.421  1.00 96.33           C  
ATOM    906  CD1 LEU A 117      -3.859   7.912  -4.310  1.00 96.33           C  
ATOM    907  CD2 LEU A 117      -2.912   7.804  -6.646  1.00 96.33           C  
ATOM    908  N   ALA A 118      -4.093   3.847  -4.732  1.00 96.68           N  
ATOM    909  CA  ALA A 118      -5.401   3.261  -4.958  1.00 96.68           C  
ATOM    910  C   ALA A 118      -5.797   2.302  -3.830  1.00 96.68           C  
ATOM    911  CB  ALA A 118      -5.359   2.564  -6.307  1.00 96.68           C  
ATOM    912  O   ALA A 118      -6.953   2.295  -3.416  1.00 96.68           O  
ATOM    913  N   ALA A 119      -4.844   1.551  -3.273  1.00 94.86           N  
ATOM    914  CA  ALA A 119      -5.105   0.743  -2.089  1.00 94.86           C  
ATOM    915  C   ALA A 119      -5.611   1.628  -0.935  1.00 94.86           C  
ATOM    916  CB  ALA A 119      -3.855  -0.063  -1.722  1.00 94.86           C  
ATOM    917  O   ALA A 119      -6.718   1.433  -0.435  1.00 94.86           O  
ATOM    918  N   GLY A 120      -4.849   2.666  -0.582  1.00 94.26           N  
ATOM    919  CA  GLY A 120      -5.177   3.627   0.468  1.00 94.26           C  
ATOM    920  C   GLY A 120      -6.529   4.309   0.272  1.00 94.26           C  
ATOM    921  O   GLY A 120      -7.291   4.425   1.222  1.00 94.26           O  
ATOM    922  N   SER A 121      -6.874   4.711  -0.951  1.00 96.29           N  
ATOM    923  CA  SER A 121      -8.135   5.409  -1.224  1.00 96.29           C  
ATOM    924  C   SER A 121      -9.376   4.517  -1.135  1.00 96.29           C  
ATOM    925  CB  SER A 121      -8.081   6.074  -2.601  1.00 96.29           C  
ATOM    926  O   SER A 121     -10.454   5.034  -0.856  1.00 96.29           O  
ATOM    927  OG  SER A 121      -7.037   7.026  -2.638  1.00 96.29           O  
ATOM    928  N   PHE A 122      -9.254   3.201  -1.351  1.00 95.96           N  
ATOM    929  CA  PHE A 122     -10.407   2.296  -1.447  1.00 95.96           C  
ATOM    930  C   PHE A 122     -10.603   1.359  -0.242  1.00 95.96           C  
ATOM    931  CB  PHE A 122     -10.351   1.531  -2.779  1.00 95.96           C  
ATOM    932  O   PHE A 122     -11.678   0.772  -0.138  1.00 95.96           O  
ATOM    933  CG  PHE A 122     -10.790   2.344  -3.986  1.00 95.96           C  
ATOM    934  CD1 PHE A 122     -12.125   2.283  -4.431  1.00 95.96           C  
ATOM    935  CD2 PHE A 122      -9.872   3.147  -4.687  1.00 95.96           C  
ATOM    936  CE1 PHE A 122     -12.525   2.998  -5.574  1.00 95.96           C  
ATOM    937  CE2 PHE A 122     -10.264   3.847  -5.839  1.00 95.96           C  
ATOM    938  CZ  PHE A 122     -11.594   3.777  -6.282  1.00 95.96           C  
ATOM    939  N   ILE A 123      -9.638   1.220   0.682  1.00 94.02           N  
ATOM    940  CA  ILE A 123      -9.721   0.259   1.812  1.00 94.02           C  
ATOM    941  C   ILE A 123     -10.956   0.479   2.705  1.00 94.02           C  
ATOM    942  CB  ILE A 123      -8.418   0.296   2.652  1.00 94.02           C  
ATOM    943  O   ILE A 123     -11.601  -0.485   3.116  1.00 94.02           O  
ATOM    944  CG1 ILE A 123      -7.274  -0.478   1.963  1.00 94.02           C  
ATOM    945  CG2 ILE A 123      -8.587  -0.327   4.056  1.00 94.02           C  
ATOM    946  CD1 ILE A 123      -5.888   0.060   2.349  1.00 94.02           C  
ATOM    947  N   LEU A 124     -11.302   1.729   3.031  1.00 90.72           N  
ATOM    948  CA  LEU A 124     -12.467   2.009   3.887  1.00 90.72           C  
ATOM    949  C   LEU A 124     -13.785   1.641   3.195  1.00 90.72           C  
ATOM    950  CB  LEU A 124     -12.482   3.495   4.289  1.00 90.72           C  
ATOM    951  O   LEU A 124     -14.672   1.036   3.799  1.00 90.72           O  
ATOM    952  CG  LEU A 124     -11.364   3.909   5.257  1.00 90.72           C  
ATOM    953  CD1 LEU A 124     -11.479   5.404   5.549  1.00 90.72           C  
ATOM    954  CD2 LEU A 124     -11.430   3.144   6.584  1.00 90.72           C  
ATOM    955  N   ILE A 125     -13.884   1.985   1.912  1.00 93.04           N  
ATOM    956  CA  ILE A 125     -15.049   1.725   1.068  1.00 93.04           C  
ATOM    957  C   ILE A 125     -15.228   0.222   0.876  1.00 93.04           C  
ATOM    958  CB  ILE A 125     -14.872   2.465  -0.277  1.00 93.04           C  
ATOM    959  O   ILE A 125     -16.328  -0.300   1.039  1.00 93.04           O  
ATOM    960  CG1 ILE A 125     -14.915   3.997  -0.063  1.00 93.04           C  
ATOM    961  CG2 ILE A 125     -15.934   2.058  -1.310  1.00 93.04           C  
ATOM    962  CD1 ILE A 125     -13.522   4.625   0.048  1.00 93.04           C  
ATOM    963  N   SER A 126     -14.148  -0.493   0.574  1.00 93.42           N  
ATOM    964  CA  SER A 126     -14.190  -1.935   0.354  1.00 93.42           C  
ATOM    965  C   SER A 126     -14.545  -2.715   1.622  1.00 93.42           C  
ATOM    966  CB  SER A 126     -12.847  -2.405  -0.182  1.00 93.42           C  
ATOM    967  O   SER A 126     -15.275  -3.702   1.532  1.00 93.42           O  
ATOM    968  OG  SER A 126     -11.890  -2.273   0.841  1.00 93.42           O  
ATOM    969  N   GLY A 127     -14.082  -2.262   2.795  1.00 89.71           N  
ATOM    970  CA  GLY A 127     -14.486  -2.811   4.089  1.00 89.71           C  
ATOM    971  C   GLY A 127     -15.991  -2.654   4.313  1.00 89.71           C  
ATOM    972  O   GLY A 127     -16.677  -3.633   4.596  1.00 89.71           O  
ATOM    973  N   ARG A 128     -16.529  -1.452   4.063  1.00 89.98           N  
ATOM    974  CA  ARG A 128     -17.970  -1.183   4.176  1.00 89.98           C  
ATOM    975  C   ARG A 128     -18.805  -2.020   3.205  1.00 89.98           C  
ATOM    976  CB  ARG A 128     -18.220   0.319   3.970  1.00 89.98           C  
ATOM    977  O   ARG A 128     -19.819  -2.588   3.601  1.00 89.98           O  
ATOM    978  CG  ARG A 128     -19.700   0.709   4.116  1.00 89.98           C  
ATOM    979  CD  ARG A 128     -20.288   0.373   5.491  1.00 89.98           C  
ATOM    980  NE  ARG A 128     -19.624   1.164   6.551  1.00 89.98           N  
ATOM    981  NH1 ARG A 128     -21.509   1.912   7.587  1.00 89.98           N  
ATOM    982  NH2 ARG A 128     -19.528   2.760   8.184  1.00 89.98           N  
ATOM    983  CZ  ARG A 128     -20.219   1.934   7.443  1.00 89.98           C  
ATOM    984  N   LEU A 129     -18.386  -2.119   1.944  1.00 92.51           N  
ATOM    985  CA  LEU A 129     -19.044  -2.978   0.955  1.00 92.51           C  
ATOM    986  C   LEU A 129     -19.027  -4.448   1.395  1.00 92.51           C  
ATOM    987  CB  LEU A 129     -18.345  -2.822  -0.408  1.00 92.51           C  
ATOM    988  O   LEU A 129     -19.995  -5.171   1.160  1.00 92.51           O  
ATOM    989  CG  LEU A 129     -18.560  -1.463  -1.098  1.00 92.51           C  
ATOM    990  CD1 LEU A 129     -17.659  -1.375  -2.329  1.00 92.51           C  
ATOM    991  CD2 LEU A 129     -20.003  -1.273  -1.556  1.00 92.51           C  
ATOM    992  N   GLY A 130     -17.946  -4.875   2.051  1.00 91.50           N  
ATOM    993  CA  GLY A 130     -17.803  -6.189   2.670  1.00 91.50           C  
ATOM    994  C   GLY A 130     -18.864  -6.479   3.717  1.00 91.50           C  
ATOM    995  O   GLY A 130     -19.525  -7.518   3.660  1.00 91.50           O  
ATOM    996  N   ASP A 131     -19.064  -5.536   4.632  1.00 89.24           N  
ATOM    997  CA  ASP A 131     -20.052  -5.658   5.702  1.00 89.24           C  
ATOM    998  C   ASP A 131     -21.490  -5.714   5.154  1.00 89.24           C  
ATOM    999  CB  ASP A 131     -19.885  -4.490   6.688  1.00 89.24           C  
ATOM   1000  O   ASP A 131     -22.319  -6.467   5.670  1.00 89.24           O  
ATOM   1001  CG  ASP A 131     -18.545  -4.487   7.437  1.00 89.24           C  
ATOM   1002  OD1 ASP A 131     -17.975  -5.585   7.637  1.00 89.24           O  
ATOM   1003  OD2 ASP A 131     -18.131  -3.379   7.850  1.00 89.24           O  
ATOM   1004  N   ILE A 132     -21.780  -4.970   4.078  1.00 90.87           N  
ATOM   1005  CA  ILE A 132     -23.119  -4.865   3.470  1.00 90.87           C  
ATOM   1006  C   ILE A 132     -23.434  -6.059   2.561  1.00 90.87           C  
ATOM   1007  CB  ILE A 132     -23.255  -3.527   2.703  1.00 90.87           C  
ATOM   1008  O   ILE A 132     -24.446  -6.736   2.735  1.00 90.87           O  
ATOM   1009  CG1 ILE A 132     -23.133  -2.338   3.682  1.00 90.87           C  
ATOM   1010  CG2 ILE A 132     -24.595  -3.445   1.940  1.00 90.87           C  
ATOM   1011  CD1 ILE A 132     -23.004  -0.985   2.979  1.00 90.87           C  
ATOM   1012  N   TYR A 133     -22.587  -6.316   1.562  1.00 92.45           N  
ATOM   1013  CA  TYR A 133     -22.860  -7.299   0.505  1.00 92.45           C  
ATOM   1014  C   TYR A 133     -22.295  -8.691   0.807  1.00 92.45           C  
ATOM   1015  CB  TYR A 133     -22.340  -6.759  -0.832  1.00 92.45           C  
ATOM   1016  O   TYR A 133     -22.633  -9.665   0.124  1.00 92.45           O  
ATOM   1017  CG  TYR A 133     -23.049  -5.504  -1.305  1.00 92.45           C  
ATOM   1018  CD1 TYR A 133     -24.412  -5.563  -1.659  1.00 92.45           C  
ATOM   1019  CD2 TYR A 133     -22.357  -4.280  -1.384  1.00 92.45           C  
ATOM   1020  CE1 TYR A 133     -25.084  -4.407  -2.100  1.00 92.45           C  
ATOM   1021  CE2 TYR A 133     -23.028  -3.123  -1.826  1.00 92.45           C  
ATOM   1022  OH  TYR A 133     -25.019  -2.059  -2.615  1.00 92.45           O  
ATOM   1023  CZ  TYR A 133     -24.387  -3.183  -2.188  1.00 92.45           C  
ATOM   1024  N   GLY A 134     -21.452  -8.796   1.833  1.00 92.61           N  
ATOM   1025  CA  GLY A 134     -20.839 -10.026   2.305  1.00 92.61           C  
ATOM   1026  C   GLY A 134     -19.338 -10.089   2.029  1.00 92.61           C  
ATOM   1027  O   GLY A 134     -18.876  -9.981   0.889  1.00 92.61           O  
ATOM   1028  N   LEU A 135     -18.588 -10.378   3.092  1.00 92.59           N  
ATOM   1029  CA  LEU A 135     -17.125 -10.366   3.122  1.00 92.59           C  
ATOM   1030  C   LEU A 135     -16.499 -11.314   2.090  1.00 92.59           C  
ATOM   1031  CB  LEU A 135     -16.676 -10.752   4.541  1.00 92.59           C  
ATOM   1032  O   LEU A 135     -15.589 -10.928   1.359  1.00 92.59           O  
ATOM   1033  CG  LEU A 135     -17.134  -9.793   5.657  1.00 92.59           C  
ATOM   1034  CD1 LEU A 135     -16.964 -10.483   7.006  1.00 92.59           C  
ATOM   1035  CD2 LEU A 135     -16.312  -8.510   5.653  1.00 92.59           C  
ATOM   1036  N   LYS A 136     -17.021 -12.545   1.963  1.00 94.89           N  
ATOM   1037  CA  LYS A 136     -16.532 -13.519   0.968  1.00 94.89           C  
ATOM   1038  C   LYS A 136     -16.716 -13.009  -0.465  1.00 94.89           C  
ATOM   1039  CB  LYS A 136     -17.213 -14.889   1.165  1.00 94.89           C  
ATOM   1040  O   LYS A 136     -15.824 -13.182  -1.290  1.00 94.89           O  
ATOM   1041  CG  LYS A 136     -16.652 -15.940   0.187  1.00 94.89           C  
ATOM   1042  CD  LYS A 136     -17.284 -17.329   0.351  1.00 94.89           C  
ATOM   1043  CE  LYS A 136     -16.622 -18.292  -0.644  1.00 94.89           C  
ATOM   1044  NZ  LYS A 136     -17.013 -19.697  -0.400  1.00 94.89           N  
ATOM   1045  N   LYS A 137     -17.861 -12.390  -0.772  1.00 95.24           N  
ATOM   1046  CA  LYS A 137     -18.160 -11.904  -2.128  1.00 95.24           C  
ATOM   1047  C   LYS A 137     -17.238 -10.749  -2.501  1.00 95.24           C  
ATOM   1048  CB  LYS A 137     -19.629 -11.476  -2.259  1.00 95.24           C  
ATOM   1049  O   LYS A 137     -16.643 -10.780  -3.573  1.00 95.24           O  
ATOM   1050  CG  LYS A 137     -20.618 -12.643  -2.126  1.00 95.24           C  
ATOM   1051  CD  LYS A 137     -22.042 -12.126  -2.369  1.00 95.24           C  
ATOM   1052  CE  LYS A 137     -23.102 -13.198  -2.099  1.00 95.24           C  
ATOM   1053  NZ  LYS A 137     -24.460 -12.597  -2.083  1.00 95.24           N  
ATOM   1054  N   MET A 138     -17.075  -9.773  -1.609  1.00 95.78           N  
ATOM   1055  CA  MET A 138     -16.196  -8.626  -1.856  1.00 95.78           C  
ATOM   1056  C   MET A 138     -14.719  -9.022  -1.916  1.00 95.78           C  
ATOM   1057  CB  MET A 138     -16.438  -7.548  -0.799  1.00 95.78           C  
ATOM   1058  O   MET A 138     -13.986  -8.502  -2.753  1.00 95.78           O  
ATOM   1059  CG  MET A 138     -17.825  -6.914  -0.928  1.00 95.78           C  
ATOM   1060  SD  MET A 138     -18.196  -6.143  -2.529  1.00 95.78           S  
ATOM   1061  CE  MET A 138     -19.316  -7.373  -3.244  1.00 95.78           C  
ATOM   1062  N   LEU A 139     -14.300 -10.011  -1.123  1.00 96.11           N  
ATOM   1063  CA  LEU A 139     -12.974 -10.613  -1.241  1.00 96.11           C  
ATOM   1064  C   LEU A 139     -12.738 -11.223  -2.634  1.00 96.11           C  
ATOM   1065  CB  LEU A 139     -12.833 -11.664  -0.131  1.00 96.11           C  
ATOM   1066  O   LEU A 139     -11.706 -10.965  -3.249  1.00 96.11           O  
ATOM   1067  CG  LEU A 139     -11.508 -12.433  -0.170  1.00 96.11           C  
ATOM   1068  CD1 LEU A 139     -10.318 -11.515   0.039  1.00 96.11           C  
ATOM   1069  CD2 LEU A 139     -11.521 -13.497   0.912  1.00 96.11           C  
ATOM   1070  N   ILE A 140     -13.696 -12.005  -3.151  1.00 97.29           N  
ATOM   1071  CA  ILE A 140     -13.615 -12.602  -4.496  1.00 97.29           C  
ATOM   1072  C   ILE A 140     -13.552 -11.515  -5.576  1.00 97.29           C  
ATOM   1073  CB  ILE A 140     -14.788 -13.585  -4.731  1.00 97.29           C  
ATOM   1074  O   ILE A 140     -12.734 -11.620  -6.487  1.00 97.29           O  
ATOM   1075  CG1 ILE A 140     -14.595 -14.852  -3.865  1.00 97.29           C  
ATOM   1076  CG2 ILE A 140     -14.919 -13.972  -6.219  1.00 97.29           C  
ATOM   1077  CD1 ILE A 140     -15.842 -15.744  -3.781  1.00 97.29           C  
ATOM   1078  N   VAL A 141     -14.361 -10.456  -5.460  1.00 97.86           N  
ATOM   1079  CA  VAL A 141     -14.301  -9.295  -6.367  1.00 97.86           C  
ATOM   1080  C   VAL A 141     -12.901  -8.680  -6.361  1.00 97.86           C  
ATOM   1081  CB  VAL A 141     -15.373  -8.249  -5.998  1.00 97.86           C  
ATOM   1082  O   VAL A 141     -12.332  -8.466  -7.429  1.00 97.86           O  
ATOM   1083  CG1 VAL A 141     -15.197  -6.923  -6.747  1.00 97.86           C  
ATOM   1084  CG2 VAL A 141     -16.775  -8.777  -6.324  1.00 97.86           C  
ATOM   1085  N   GLY A 142     -12.312  -8.477  -5.179  1.00 97.58           N  
ATOM   1086  CA  GLY A 142     -10.941  -7.989  -5.040  1.00 97.58           C  
ATOM   1087  C   GLY A 142      -9.928  -8.856  -5.780  1.00 97.58           C  
ATOM   1088  O   GLY A 142      -9.183  -8.352  -6.617  1.00 97.58           O  
ATOM   1089  N   TYR A 143      -9.954 -10.170  -5.553  1.00 98.19           N  
ATOM   1090  CA  TYR A 143      -9.095 -11.116  -6.268  1.00 98.19           C  
ATOM   1091  C   TYR A 143      -9.258 -11.039  -7.790  1.00 98.19           C  
ATOM   1092  CB  TYR A 143      -9.401 -12.539  -5.798  1.00 98.19           C  
ATOM   1093  O   TYR A 143      -8.257 -10.980  -8.501  1.00 98.19           O  
ATOM   1094  CG  TYR A 143      -8.706 -12.954  -4.521  1.00 98.19           C  
ATOM   1095  CD1 TYR A 143      -7.305 -13.056  -4.503  1.00 98.19           C  
ATOM   1096  CD2 TYR A 143      -9.442 -13.283  -3.369  1.00 98.19           C  
ATOM   1097  CE1 TYR A 143      -6.627 -13.463  -3.342  1.00 98.19           C  
ATOM   1098  CE2 TYR A 143      -8.771 -13.698  -2.203  1.00 98.19           C  
ATOM   1099  OH  TYR A 143      -6.738 -14.237  -1.073  1.00 98.19           O  
ATOM   1100  CZ  TYR A 143      -7.366 -13.786  -2.187  1.00 98.19           C  
ATOM   1101  N   VAL A 144     -10.494 -11.012  -8.297  1.00 98.33           N  
ATOM   1102  CA  VAL A 144     -10.762 -10.920  -9.742  1.00 98.33           C  
ATOM   1103  C   VAL A 144     -10.179  -9.634 -10.325  1.00 98.33           C  
ATOM   1104  CB  VAL A 144     -12.272 -11.036 -10.031  1.00 98.33           C  
ATOM   1105  O   VAL A 144      -9.509  -9.693 -11.355  1.00 98.33           O  
ATOM   1106  CG1 VAL A 144     -12.618 -10.727 -11.495  1.00 98.33           C  
ATOM   1107  CG2 VAL A 144     -12.762 -12.462  -9.742  1.00 98.33           C  
ATOM   1108  N   ILE A 145     -10.361  -8.495  -9.649  1.00 98.25           N  
ATOM   1109  CA  ILE A 145      -9.772  -7.212 -10.055  1.00 98.25           C  
ATOM   1110  C   ILE A 145      -8.245  -7.343 -10.121  1.00 98.25           C  
ATOM   1111  CB  ILE A 145     -10.235  -6.079  -9.106  1.00 98.25           C  
ATOM   1112  O   ILE A 145      -7.656  -7.039 -11.156  1.00 98.25           O  
ATOM   1113  CG1 ILE A 145     -11.749  -5.815  -9.273  1.00 98.25           C  
ATOM   1114  CG2 ILE A 145      -9.478  -4.757  -9.344  1.00 98.25           C  
ATOM   1115  CD1 ILE A 145     -12.341  -4.919  -8.176  1.00 98.25           C  
ATOM   1116  N   VAL A 146      -7.593  -7.855  -9.071  1.00 98.09           N  
ATOM   1117  CA  VAL A 146      -6.129  -8.013  -9.069  1.00 98.09           C  
ATOM   1118  C   VAL A 146      -5.663  -8.903 -10.218  1.00 98.09           C  
ATOM   1119  CB  VAL A 146      -5.605  -8.564  -7.730  1.00 98.09           C  
ATOM   1120  O   VAL A 146      -4.713  -8.540 -10.903  1.00 98.09           O  
ATOM   1121  CG1 VAL A 146      -4.082  -8.748  -7.750  1.00 98.09           C  
ATOM   1122  CG2 VAL A 146      -5.894  -7.597  -6.586  1.00 98.09           C  
ATOM   1123  N   ILE A 147      -6.322 -10.035 -10.473  1.00 98.40           N  
ATOM   1124  CA  ILE A 147      -5.934 -10.978 -11.535  1.00 98.40           C  
ATOM   1125  C   ILE A 147      -6.050 -10.323 -12.913  1.00 98.40           C  
ATOM   1126  CB  ILE A 147      -6.787 -12.262 -11.446  1.00 98.40           C  
ATOM   1127  O   ILE A 147      -5.087 -10.341 -13.680  1.00 98.40           O  
ATOM   1128  CG1 ILE A 147      -6.462 -13.026 -10.145  1.00 98.40           C  
ATOM   1129  CG2 ILE A 147      -6.556 -13.194 -12.651  1.00 98.40           C  
ATOM   1130  CD1 ILE A 147      -7.591 -13.960  -9.704  1.00 98.40           C  
ATOM   1131  N   VAL A 148      -7.196  -9.703 -13.212  1.00 98.53           N  
ATOM   1132  CA  VAL A 148      -7.433  -9.024 -14.495  1.00 98.53           C  
ATOM   1133  C   VAL A 148      -6.397  -7.924 -14.713  1.00 98.53           C  
ATOM   1134  CB  VAL A 148      -8.871  -8.469 -14.557  1.00 98.53           C  
ATOM   1135  O   VAL A 148      -5.742  -7.888 -15.753  1.00 98.53           O  
ATOM   1136  CG1 VAL A 148      -9.102  -7.544 -15.759  1.00 98.53           C  
ATOM   1137  CG2 VAL A 148      -9.882  -9.619 -14.662  1.00 98.53           C  
ATOM   1138  N   TRP A 149      -6.169  -7.073 -13.712  1.00 97.99           N  
ATOM   1139  CA  TRP A 149      -5.215  -5.972 -13.832  1.00 97.99           C  
ATOM   1140  C   TRP A 149      -3.748  -6.413 -13.757  1.00 97.99           C  
ATOM   1141  CB  TRP A 149      -5.578  -4.879 -12.831  1.00 97.99           C  
ATOM   1142  O   TRP A 149      -2.874  -5.699 -14.242  1.00 97.99           O  
ATOM   1143  CG  TRP A 149      -6.838  -4.163 -13.201  1.00 97.99           C  
ATOM   1144  CD1 TRP A 149      -8.047  -4.297 -12.617  1.00 97.99           C  
ATOM   1145  CD2 TRP A 149      -7.023  -3.180 -14.261  1.00 97.99           C  
ATOM   1146  CE2 TRP A 149      -8.378  -2.731 -14.231  1.00 97.99           C  
ATOM   1147  CE3 TRP A 149      -6.170  -2.596 -15.220  1.00 97.99           C  
ATOM   1148  NE1 TRP A 149      -8.966  -3.471 -13.230  1.00 97.99           N  
ATOM   1149  CH2 TRP A 149      -7.974  -1.150 -16.010  1.00 97.99           C  
ATOM   1150  CZ2 TRP A 149      -8.855  -1.728 -15.082  1.00 97.99           C  
ATOM   1151  CZ3 TRP A 149      -6.639  -1.588 -16.082  1.00 97.99           C  
ATOM   1152  N   SER A 150      -3.455  -7.605 -13.233  1.00 97.59           N  
ATOM   1153  CA  SER A 150      -2.134  -8.245 -13.345  1.00 97.59           C  
ATOM   1154  C   SER A 150      -1.850  -8.688 -14.776  1.00 97.59           C  
ATOM   1155  CB  SER A 150      -2.005  -9.434 -12.393  1.00 97.59           C  
ATOM   1156  O   SER A 150      -0.767  -8.431 -15.298  1.00 97.59           O  
ATOM   1157  OG  SER A 150      -2.154  -9.012 -11.057  1.00 97.59           O  
ATOM   1158  N   ILE A 151      -2.845  -9.277 -15.446  1.00 98.05           N  
ATOM   1159  CA  ILE A 151      -2.750  -9.623 -16.867  1.00 98.05           C  
ATOM   1160  C   ILE A 151      -2.589  -8.348 -17.707  1.00 98.05           C  
ATOM   1161  CB  ILE A 151      -3.960 -10.482 -17.304  1.00 98.05           C  
ATOM   1162  O   ILE A 151      -1.665  -8.263 -18.512  1.00 98.05           O  
ATOM   1163  CG1 ILE A 151      -3.970 -11.835 -16.553  1.00 98.05           C  
ATOM   1164  CG2 ILE A 151      -3.924 -10.724 -18.825  1.00 98.05           C  
ATOM   1165  CD1 ILE A 151      -5.303 -12.588 -16.665  1.00 98.05           C  
ATOM   1166  N   ILE A 152      -3.417  -7.323 -17.483  1.00 97.85           N  
ATOM   1167  CA  ILE A 152      -3.332  -6.053 -18.226  1.00 97.85           C  
ATOM   1168  C   ILE A 152      -1.981  -5.356 -18.000  1.00 97.85           C  
ATOM   1169  CB  ILE A 152      -4.527  -5.133 -17.890  1.00 97.85           C  
ATOM   1170  O   ILE A 152      -1.385  -4.870 -18.958  1.00 97.85           O  
ATOM   1171  CG1 ILE A 152      -5.858  -5.777 -18.347  1.00 97.85           C  
ATOM   1172  CG2 ILE A 152      -4.374  -3.766 -18.580  1.00 97.85           C  
ATOM   1173  CD1 ILE A 152      -7.103  -5.079 -17.787  1.00 97.85           C  
ATOM   1174  N   SER A 153      -1.443  -5.357 -16.774  1.00 96.16           N  
ATOM   1175  CA  SER A 153      -0.109  -4.799 -16.504  1.00 96.16           C  
ATOM   1176  C   SER A 153       1.020  -5.537 -17.217  1.00 96.16           C  
ATOM   1177  CB  SER A 153       0.203  -4.815 -15.011  1.00 96.16           C  
ATOM   1178  O   SER A 153       2.000  -4.902 -17.575  1.00 96.16           O  
ATOM   1179  OG  SER A 153      -0.493  -3.774 -14.358  1.00 96.16           O  
ATOM   1180  N   GLY A 154       0.916  -6.849 -17.443  1.00 95.46           N  
ATOM   1181  CA  GLY A 154       1.884  -7.553 -18.290  1.00 95.46           C  
ATOM   1182  C   GLY A 154       1.699  -7.224 -19.777  1.00 95.46           C  
ATOM   1183  O   GLY A 154       2.673  -7.013 -20.503  1.00 95.46           O  
ATOM   1184  N   LEU A 155       0.445  -7.109 -20.230  1.00 95.93           N  
ATOM   1185  CA  LEU A 155       0.103  -6.739 -21.607  1.00 95.93           C  
ATOM   1186  C   LEU A 155       0.450  -5.281 -21.941  1.00 95.93           C  
ATOM   1187  CB  LEU A 155      -1.392  -7.001 -21.860  1.00 95.93           C  
ATOM   1188  O   LEU A 155       0.582  -4.944 -23.118  1.00 95.93           O  
ATOM   1189  CG  LEU A 155      -1.812  -8.482 -21.859  1.00 95.93           C  
ATOM   1190  CD1 LEU A 155      -3.333  -8.572 -21.987  1.00 95.93           C  
ATOM   1191  CD2 LEU A 155      -1.192  -9.262 -23.020  1.00 95.93           C  
ATOM   1192  N   SER A 156       0.658  -4.418 -20.943  1.00 94.35           N  
ATOM   1193  CA  SER A 156       1.025  -3.016 -21.168  1.00 94.35           C  
ATOM   1194  C   SER A 156       2.346  -2.858 -21.923  1.00 94.35           C  
ATOM   1195  CB  SER A 156       1.092  -2.241 -19.854  1.00 94.35           C  
ATOM   1196  O   SER A 156       2.551  -1.820 -22.550  1.00 94.35           O  
ATOM   1197  OG  SER A 156       2.296  -2.533 -19.202  1.00 94.35           O  
ATOM   1198  N   LYS A 157       3.202  -3.894 -21.950  1.00 91.69           N  
ATOM   1199  CA  LYS A 157       4.394  -3.951 -22.809  1.00 91.69           C  
ATOM   1200  C   LYS A 157       4.078  -3.596 -24.263  1.00 91.69           C  
ATOM   1201  CB  LYS A 157       5.017  -5.355 -22.719  1.00 91.69           C  
ATOM   1202  O   LYS A 157       4.865  -2.910 -24.900  1.00 91.69           O  
ATOM   1203  CG  LYS A 157       6.341  -5.435 -23.499  1.00 91.69           C  
ATOM   1204  CD  LYS A 157       7.043  -6.780 -23.293  1.00 91.69           C  
ATOM   1205  CE  LYS A 157       8.273  -6.882 -24.199  1.00 91.69           C  
ATOM   1206  NZ  LYS A 157       8.947  -8.195 -24.056  1.00 91.69           N  
ATOM   1207  N   TYR A 158       2.922  -4.018 -24.775  1.00 91.81           N  
ATOM   1208  CA  TYR A 158       2.516  -3.756 -26.158  1.00 91.81           C  
ATOM   1209  C   TYR A 158       1.992  -2.332 -26.383  1.00 91.81           C  
ATOM   1210  CB  TYR A 158       1.466  -4.794 -26.572  1.00 91.81           C  
ATOM   1211  O   TYR A 158       1.982  -1.859 -27.515  1.00 91.81           O  
ATOM   1212  CG  TYR A 158       1.957  -6.226 -26.474  1.00 91.81           C  
ATOM   1213  CD1 TYR A 158       2.920  -6.697 -27.386  1.00 91.81           C  
ATOM   1214  CD2 TYR A 158       1.460  -7.083 -25.473  1.00 91.81           C  
ATOM   1215  CE1 TYR A 158       3.389  -8.021 -27.296  1.00 91.81           C  
ATOM   1216  CE2 TYR A 158       1.928  -8.407 -25.376  1.00 91.81           C  
ATOM   1217  OH  TYR A 158       3.342 -10.156 -26.212  1.00 91.81           O  
ATOM   1218  CZ  TYR A 158       2.893  -8.877 -26.292  1.00 91.81           C  
ATOM   1219  N   SER A 159       1.577  -1.634 -25.322  1.00 89.20           N  
ATOM   1220  CA  SER A 159       1.070  -0.262 -25.411  1.00 89.20           C  
ATOM   1221  C   SER A 159       2.181   0.779 -25.554  1.00 89.20           C  
ATOM   1222  CB  SER A 159       0.233   0.064 -24.168  1.00 89.20           C  
ATOM   1223  O   SER A 159       1.877   1.900 -25.952  1.00 89.20           O  
ATOM   1224  OG  SER A 159      -0.300   1.369 -24.251  1.00 89.20           O  
ATOM   1225  N   ASN A 160       3.427   0.454 -25.179  1.00 84.67           N  
ATOM   1226  CA  ASN A 160       4.547   1.405 -25.085  1.00 84.67           C  
ATOM   1227  C   ASN A 160       4.194   2.703 -24.320  1.00 84.67           C  
ATOM   1228  CB  ASN A 160       5.150   1.661 -26.478  1.00 84.67           C  
ATOM   1229  O   ASN A 160       4.712   3.769 -24.630  1.00 84.67           O  
ATOM   1230  CG  ASN A 160       5.701   0.401 -27.108  1.00 84.67           C  
ATOM   1231  ND2 ASN A 160       5.076  -0.101 -28.147  1.00 84.67           N  
ATOM   1232  OD1 ASN A 160       6.680  -0.169 -26.662  1.00 84.67           O  
ATOM   1233  N   SER A 161       3.289   2.617 -23.337  1.00 89.76           N  
ATOM   1234  CA  SER A 161       2.836   3.751 -22.526  1.00 89.76           C  
ATOM   1235  C   SER A 161       3.008   3.431 -21.046  1.00 89.76           C  
ATOM   1236  CB  SER A 161       1.382   4.106 -22.850  1.00 89.76           C  
ATOM   1237  O   SER A 161       2.369   2.522 -20.507  1.00 89.76           O  
ATOM   1238  OG  SER A 161       0.929   5.160 -22.019  1.00 89.76           O  
ATOM   1239  N   ASP A 162       3.860   4.210 -20.390  1.00 90.48           N  
ATOM   1240  CA  ASP A 162       4.045   4.198 -18.943  1.00 90.48           C  
ATOM   1241  C   ASP A 162       2.757   4.600 -18.211  1.00 90.48           C  
ATOM   1242  CB  ASP A 162       5.224   5.114 -18.571  1.00 90.48           C  
ATOM   1243  O   ASP A 162       2.372   3.931 -17.255  1.00 90.48           O  
ATOM   1244  CG  ASP A 162       5.048   6.592 -18.961  1.00 90.48           C  
ATOM   1245  OD1 ASP A 162       4.198   6.888 -19.836  1.00 90.48           O  
ATOM   1246  OD2 ASP A 162       5.759   7.418 -18.359  1.00 90.48           O  
ATOM   1247  N   ALA A 163       2.028   5.606 -18.703  1.00 92.05           N  
ATOM   1248  CA  ALA A 163       0.746   6.034 -18.150  1.00 92.05           C  
ATOM   1249  C   ALA A 163      -0.270   4.881 -18.104  1.00 92.05           C  
ATOM   1250  CB  ALA A 163       0.225   7.219 -18.971  1.00 92.05           C  
ATOM   1251  O   ALA A 163      -0.887   4.648 -17.065  1.00 92.05           O  
ATOM   1252  N   PHE A 164      -0.392   4.096 -19.182  1.00 94.96           N  
ATOM   1253  CA  PHE A 164      -1.277   2.925 -19.209  1.00 94.96           C  
ATOM   1254  C   PHE A 164      -0.861   1.857 -18.181  1.00 94.96           C  
ATOM   1255  CB  PHE A 164      -1.309   2.345 -20.629  1.00 94.96           C  
ATOM   1256  O   PHE A 164      -1.708   1.280 -17.489  1.00 94.96           O  
ATOM   1257  CG  PHE A 164      -2.234   1.150 -20.764  1.00 94.96           C  
ATOM   1258  CD1 PHE A 164      -1.704  -0.150 -20.844  1.00 94.96           C  
ATOM   1259  CD2 PHE A 164      -3.628   1.334 -20.774  1.00 94.96           C  
ATOM   1260  CE1 PHE A 164      -2.558  -1.265 -20.914  1.00 94.96           C  
ATOM   1261  CE2 PHE A 164      -4.485   0.223 -20.861  1.00 94.96           C  
ATOM   1262  CZ  PHE A 164      -3.951  -1.075 -20.928  1.00 94.96           C  
ATOM   1263  N   PHE A 165       0.445   1.616 -18.025  1.00 95.12           N  
ATOM   1264  CA  PHE A 165       0.962   0.712 -16.998  1.00 95.12           C  
ATOM   1265  C   PHE A 165       0.683   1.230 -15.576  1.00 95.12           C  
ATOM   1266  CB  PHE A 165       2.458   0.477 -17.230  1.00 95.12           C  
ATOM   1267  O   PHE A 165       0.195   0.472 -14.738  1.00 95.12           O  
ATOM   1268  CG  PHE A 165       3.104  -0.355 -16.141  1.00 95.12           C  
ATOM   1269  CD1 PHE A 165       3.815   0.287 -15.111  1.00 95.12           C  
ATOM   1270  CD2 PHE A 165       2.950  -1.754 -16.112  1.00 95.12           C  
ATOM   1271  CE1 PHE A 165       4.375  -0.466 -14.069  1.00 95.12           C  
ATOM   1272  CE2 PHE A 165       3.547  -2.512 -15.095  1.00 95.12           C  
ATOM   1273  CZ  PHE A 165       4.255  -1.861 -14.072  1.00 95.12           C  
ATOM   1274  N   ILE A 166       0.921   2.518 -15.314  1.00 94.75           N  
ATOM   1275  CA  ILE A 166       0.666   3.187 -14.029  1.00 94.75           C  
ATOM   1276  C   ILE A 166      -0.823   3.105 -13.668  1.00 94.75           C  
ATOM   1277  CB  ILE A 166       1.171   4.651 -14.100  1.00 94.75           C  
ATOM   1278  O   ILE A 166      -1.168   2.728 -12.547  1.00 94.75           O  
ATOM   1279  CG1 ILE A 166       2.717   4.699 -14.174  1.00 94.75           C  
ATOM   1280  CG2 ILE A 166       0.715   5.477 -12.883  1.00 94.75           C  
ATOM   1281  CD1 ILE A 166       3.264   6.031 -14.708  1.00 94.75           C  
ATOM   1282  N   THR A 167      -1.723   3.371 -14.620  1.00 95.98           N  
ATOM   1283  CA  THR A 167      -3.170   3.198 -14.424  1.00 95.98           C  
ATOM   1284  C   THR A 167      -3.514   1.748 -14.091  1.00 95.98           C  
ATOM   1285  CB  THR A 167      -3.945   3.651 -15.671  1.00 95.98           C  
ATOM   1286  O   THR A 167      -4.245   1.491 -13.137  1.00 95.98           O  
ATOM   1287  CG2 THR A 167      -5.457   3.540 -15.500  1.00 95.98           C  
ATOM   1288  OG1 THR A 167      -3.680   5.003 -15.952  1.00 95.98           O  
ATOM   1289  N   SER A 168      -2.932   0.783 -14.807  1.00 96.92           N  
ATOM   1290  CA  SER A 168      -3.153  -0.644 -14.535  1.00 96.92           C  
ATOM   1291  C   SER A 168      -2.700  -1.039 -13.122  1.00 96.92           C  
ATOM   1292  CB  SER A 168      -2.429  -1.501 -15.577  1.00 96.92           C  
ATOM   1293  O   SER A 168      -3.386  -1.786 -12.423  1.00 96.92           O  
ATOM   1294  OG  SER A 168      -2.845  -1.172 -16.885  1.00 96.92           O  
ATOM   1295  N   ARG A 169      -1.577  -0.481 -12.653  1.00 95.63           N  
ATOM   1296  CA  ARG A 169      -1.058  -0.678 -11.290  1.00 95.63           C  
ATOM   1297  C   ARG A 169      -1.953  -0.056 -10.223  1.00 95.63           C  
ATOM   1298  CB  ARG A 169       0.363  -0.102 -11.206  1.00 95.63           C  
ATOM   1299  O   ARG A 169      -2.163  -0.686  -9.187  1.00 95.63           O  
ATOM   1300  CG  ARG A 169       1.388  -0.932 -11.995  1.00 95.63           C  
ATOM   1301  CD  ARG A 169       1.699  -2.279 -11.334  1.00 95.63           C  
ATOM   1302  NE  ARG A 169       2.412  -2.064 -10.064  1.00 95.63           N  
ATOM   1303  NH1 ARG A 169       1.192  -3.406  -8.613  1.00 95.63           N  
ATOM   1304  NH2 ARG A 169       2.842  -2.169  -7.856  1.00 95.63           N  
ATOM   1305  CZ  ARG A 169       2.128  -2.541  -8.870  1.00 95.63           C  
ATOM   1306  N   ALA A 170      -2.530   1.116 -10.486  1.00 97.37           N  
ATOM   1307  CA  ALA A 170      -3.537   1.706  -9.609  1.00 97.37           C  
ATOM   1308  C   ALA A 170      -4.744   0.766  -9.452  1.00 97.37           C  
ATOM   1309  CB  ALA A 170      -3.938   3.087 -10.145  1.00 97.37           C  
ATOM   1310  O   ALA A 170      -5.151   0.459  -8.335  1.00 97.37           O  
ATOM   1311  N   PHE A 171      -5.265   0.200 -10.540  1.00 97.71           N  
ATOM   1312  CA  PHE A 171      -6.378  -0.746 -10.446  1.00 97.71           C  
ATOM   1313  C   PHE A 171      -6.024  -2.076  -9.755  1.00 97.71           C  
ATOM   1314  CB  PHE A 171      -6.961  -0.990 -11.828  1.00 97.71           C  
ATOM   1315  O   PHE A 171      -6.877  -2.644  -9.070  1.00 97.71           O  
ATOM   1316  CG  PHE A 171      -7.877   0.102 -12.336  1.00 97.71           C  
ATOM   1317  CD1 PHE A 171      -9.181   0.210 -11.817  1.00 97.71           C  
ATOM   1318  CD2 PHE A 171      -7.458   0.974 -13.355  1.00 97.71           C  
ATOM   1319  CE1 PHE A 171     -10.054   1.199 -12.304  1.00 97.71           C  
ATOM   1320  CE2 PHE A 171      -8.326   1.972 -13.832  1.00 97.71           C  
ATOM   1321  CZ  PHE A 171      -9.623   2.085 -13.306  1.00 97.71           C  
ATOM   1322  N   GLN A 172      -4.773  -2.552  -9.832  1.00 96.72           N  
ATOM   1323  CA  GLN A 172      -4.322  -3.646  -8.955  1.00 96.72           C  
ATOM   1324  C   GLN A 172      -4.417  -3.249  -7.474  1.00 96.72           C  
ATOM   1325  CB  GLN A 172      -2.877  -4.063  -9.253  1.00 96.72           C  
ATOM   1326  O   GLN A 172      -4.883  -4.043  -6.657  1.00 96.72           O  
ATOM   1327  CG  GLN A 172      -2.692  -4.769 -10.598  1.00 96.72           C  
ATOM   1328  CD  GLN A 172      -1.238  -5.150 -10.834  1.00 96.72           C  
ATOM   1329  NE2 GLN A 172      -0.850  -5.415 -12.048  1.00 96.72           N  
ATOM   1330  OE1 GLN A 172      -0.390  -5.155  -9.954  1.00 96.72           O  
ATOM   1331  N   GLY A 173      -4.027  -2.015  -7.138  1.00 96.38           N  
ATOM   1332  CA  GLY A 173      -4.179  -1.450  -5.796  1.00 96.38           C  
ATOM   1333  C   GLY A 173      -5.638  -1.415  -5.332  1.00 96.38           C  
ATOM   1334  O   GLY A 173      -5.924  -1.793  -4.198  1.00 96.38           O  
ATOM   1335  N   VAL A 174      -6.579  -1.072  -6.224  1.00 97.41           N  
ATOM   1336  CA  VAL A 174      -8.025  -1.169  -5.942  1.00 97.41           C  
ATOM   1337  C   VAL A 174      -8.409  -2.602  -5.582  1.00 97.41           C  
ATOM   1338  CB  VAL A 174      -8.906  -0.682  -7.113  1.00 97.41           C  
ATOM   1339  O   VAL A 174      -9.057  -2.821  -4.567  1.00 97.41           O  
ATOM   1340  CG1 VAL A 174     -10.402  -0.782  -6.778  1.00 97.41           C  
ATOM   1341  CG2 VAL A 174      -8.620   0.777  -7.475  1.00 97.41           C  
ATOM   1342  N   GLY A 175      -7.988  -3.602  -6.359  1.00 97.10           N  
ATOM   1343  CA  GLY A 175      -8.302  -5.000  -6.049  1.00 97.10           C  
ATOM   1344  C   GLY A 175      -7.757  -5.440  -4.684  1.00 97.10           C  
ATOM   1345  O   GLY A 175      -8.453  -6.089  -3.906  1.00 97.10           O  
ATOM   1346  N   ILE A 176      -6.545  -5.005  -4.345  1.00 95.25           N  
ATOM   1347  CA  ILE A 176      -5.901  -5.275  -3.055  1.00 95.25           C  
ATOM   1348  C   ILE A 176      -6.628  -4.592  -1.893  1.00 95.25           C  
ATOM   1349  CB  ILE A 176      -4.423  -4.870  -3.169  1.00 95.25           C  
ATOM   1350  O   ILE A 176      -6.784  -5.205  -0.831  1.00 95.25           O  
ATOM   1351  CG1 ILE A 176      -3.693  -5.892  -4.068  1.00 95.25           C  
ATOM   1352  CG2 ILE A 176      -3.730  -4.706  -1.818  1.00 95.25           C  
ATOM   1353  CD1 ILE A 176      -3.416  -7.280  -3.472  1.00 95.25           C  
ATOM   1354  N   ALA A 177      -7.172  -3.390  -2.110  1.00 95.80           N  
ATOM   1355  CA  ALA A 177      -8.028  -2.721  -1.139  1.00 95.80           C  
ATOM   1356  C   ALA A 177      -9.232  -3.581  -0.747  1.00 95.80           C  
ATOM   1357  CB  ALA A 177      -8.529  -1.389  -1.701  1.00 95.80           C  
ATOM   1358  O   ALA A 177      -9.678  -3.504   0.389  1.00 95.80           O  
ATOM   1359  N   PHE A 178      -9.756  -4.417  -1.646  1.00 95.71           N  
ATOM   1360  CA  PHE A 178     -10.867  -5.327  -1.357  1.00 95.71           C  
ATOM   1361  C   PHE A 178     -10.433  -6.622  -0.675  1.00 95.71           C  
ATOM   1362  CB  PHE A 178     -11.639  -5.628  -2.647  1.00 95.71           C  
ATOM   1363  O   PHE A 178     -11.264  -7.292  -0.073  1.00 95.71           O  
ATOM   1364  CG  PHE A 178     -12.625  -4.561  -3.070  1.00 95.71           C  
ATOM   1365  CD1 PHE A 178     -14.008  -4.810  -3.014  1.00 95.71           C  
ATOM   1366  CD2 PHE A 178     -12.165  -3.321  -3.543  1.00 95.71           C  
ATOM   1367  CE1 PHE A 178     -14.917  -3.821  -3.431  1.00 95.71           C  
ATOM   1368  CE2 PHE A 178     -13.066  -2.337  -3.973  1.00 95.71           C  
ATOM   1369  CZ  PHE A 178     -14.447  -2.588  -3.916  1.00 95.71           C  
ATOM   1370  N   ILE A 179      -9.162  -7.002  -0.723  1.00 95.37           N  
ATOM   1371  CA  ILE A 179      -8.734  -8.295  -0.191  1.00 95.37           C  
ATOM   1372  C   ILE A 179      -8.539  -8.221   1.327  1.00 95.37           C  
ATOM   1373  CB  ILE A 179      -7.506  -8.797  -0.980  1.00 95.37           C  
ATOM   1374  O   ILE A 179      -9.170  -8.958   2.089  1.00 95.37           O  
ATOM   1375  CG1 ILE A 179      -7.925  -9.173  -2.421  1.00 95.37           C  
ATOM   1376  CG2 ILE A 179      -6.849 -10.001  -0.296  1.00 95.37           C  
ATOM   1377  CD1 ILE A 179      -6.743  -9.435  -3.359  1.00 95.37           C  
ATOM   1378  N   LEU A 180      -7.680  -7.311   1.783  1.00 88.37           N  
ATOM   1379  CA  LEU A 180      -7.213  -7.302   3.167  1.00 88.37           C  
ATOM   1380  C   LEU A 180      -8.291  -6.975   4.221  1.00 88.37           C  
ATOM   1381  CB  LEU A 180      -5.982  -6.392   3.263  1.00 88.37           C  
ATOM   1382  O   LEU A 180      -8.412  -7.749   5.177  1.00 88.37           O  
ATOM   1383  CG  LEU A 180      -5.280  -6.454   4.630  1.00 88.37           C  
ATOM   1384  CD1 LEU A 180      -4.819  -7.870   4.983  1.00 88.37           C  
ATOM   1385  CD2 LEU A 180      -4.072  -5.529   4.584  1.00 88.37           C  
ATOM   1386  N   PRO A 181      -9.100  -5.901   4.095  1.00 89.34           N  
ATOM   1387  CA  PRO A 181     -10.128  -5.604   5.094  1.00 89.34           C  
ATOM   1388  C   PRO A 181     -11.194  -6.704   5.156  1.00 89.34           C  
ATOM   1389  CB  PRO A 181     -10.715  -4.245   4.706  1.00 89.34           C  
ATOM   1390  O   PRO A 181     -11.602  -7.099   6.247  1.00 89.34           O  
ATOM   1391  CG  PRO A 181     -10.434  -4.138   3.213  1.00 89.34           C  
ATOM   1392  CD  PRO A 181      -9.113  -4.887   3.047  1.00 89.34           C  
ATOM   1393  N   ASN A 182     -11.574  -7.283   4.012  1.00 93.42           N  
ATOM   1394  CA  ASN A 182     -12.543  -8.379   3.966  1.00 93.42           C  
ATOM   1395  C   ASN A 182     -12.010  -9.657   4.628  1.00 93.42           C  
ATOM   1396  CB  ASN A 182     -12.971  -8.614   2.510  1.00 93.42           C  
ATOM   1397  O   ASN A 182     -12.754 -10.351   5.320  1.00 93.42           O  
ATOM   1398  CG  ASN A 182     -13.937  -7.536   2.067  1.00 93.42           C  
ATOM   1399  ND2 ASN A 182     -13.661  -6.749   1.063  1.00 93.42           N  
ATOM   1400  OD1 ASN A 182     -14.982  -7.378   2.651  1.00 93.42           O  
ATOM   1401  N   ILE A 183     -10.714  -9.949   4.492  1.00 92.10           N  
ATOM   1402  CA  ILE A 183     -10.074 -11.050   5.221  1.00 92.10           C  
ATOM   1403  C   ILE A 183     -10.045 -10.801   6.725  1.00 92.10           C  
ATOM   1404  CB  ILE A 183      -8.681 -11.335   4.626  1.00 92.10           C  
ATOM   1405  O   ILE A 183     -10.352 -11.714   7.492  1.00 92.10           O  
ATOM   1406  CG1 ILE A 183      -8.949 -12.293   3.452  1.00 92.10           C  
ATOM   1407  CG2 ILE A 183      -7.678 -11.926   5.638  1.00 92.10           C  
ATOM   1408  CD1 ILE A 183      -7.745 -12.508   2.563  1.00 92.10           C  
ATOM   1409  N   MET A 184      -9.734  -9.580   7.159  1.00 88.46           N  
ATOM   1410  CA  MET A 184      -9.774  -9.237   8.582  1.00 88.46           C  
ATOM   1411  C   MET A 184     -11.196  -9.346   9.148  1.00 88.46           C  
ATOM   1412  CB  MET A 184      -9.182  -7.839   8.807  1.00 88.46           C  
ATOM   1413  O   MET A 184     -11.375  -9.885  10.243  1.00 88.46           O  
ATOM   1414  CG  MET A 184      -7.664  -7.818   8.596  1.00 88.46           C  
ATOM   1415  SD  MET A 184      -6.729  -8.876   9.743  1.00 88.46           S  
ATOM   1416  CE  MET A 184      -5.046  -8.480   9.205  1.00 88.46           C  
ATOM   1417  N   GLY A 185     -12.211  -8.937   8.381  1.00 88.21           N  
ATOM   1418  CA  GLY A 185     -13.618  -9.156   8.721  1.00 88.21           C  
ATOM   1419  C   GLY A 185     -13.957 -10.642   8.869  1.00 88.21           C  
ATOM   1420  O   GLY A 185     -14.539 -11.049   9.875  1.00 88.21           O  
ATOM   1421  N   LEU A 186     -13.525 -11.488   7.924  1.00 90.35           N  
ATOM   1422  CA  LEU A 186     -13.761 -12.938   7.977  1.00 90.35           C  
ATOM   1423  C   LEU A 186     -13.125 -13.576   9.216  1.00 90.35           C  
ATOM   1424  CB  LEU A 186     -13.214 -13.610   6.707  1.00 90.35           C  
ATOM   1425  O   LEU A 186     -13.776 -14.351   9.911  1.00 90.35           O  
ATOM   1426  CG  LEU A 186     -14.071 -13.377   5.456  1.00 90.35           C  
ATOM   1427  CD1 LEU A 186     -13.278 -13.775   4.217  1.00 90.35           C  
ATOM   1428  CD2 LEU A 186     -15.362 -14.197   5.490  1.00 90.35           C  
ATOM   1429  N   VAL A 187     -11.878 -13.221   9.533  1.00 88.60           N  
ATOM   1430  CA  VAL A 187     -11.196 -13.669  10.760  1.00 88.60           C  
ATOM   1431  C   VAL A 187     -11.964 -13.213  12.004  1.00 88.60           C  
ATOM   1432  CB  VAL A 187      -9.749 -13.136  10.776  1.00 88.60           C  
ATOM   1433  O   VAL A 187     -12.074 -13.967  12.973  1.00 88.60           O  
ATOM   1434  CG1 VAL A 187      -9.006 -13.368  12.100  1.00 88.60           C  
ATOM   1435  CG2 VAL A 187      -8.919 -13.813   9.679  1.00 88.60           C  
ATOM   1436  N   GLY A 188     -12.524 -12.001  11.970  1.00 84.14           N  
ATOM   1437  CA  GLY A 188     -13.364 -11.443  13.024  1.00 84.14           C  
ATOM   1438  C   GLY A 188     -14.641 -12.240  13.299  1.00 84.14           C  
ATOM   1439  O   GLY A 188     -14.994 -12.384  14.468  1.00 84.14           O  
ATOM   1440  N   HIS A 189     -15.284 -12.777  12.257  1.00 85.58           N  
ATOM   1441  CA  HIS A 189     -16.507 -13.585  12.363  1.00 85.58           C  
ATOM   1442  C   HIS A 189     -16.256 -15.056  12.683  1.00 85.58           C  
ATOM   1443  CB  HIS A 189     -17.307 -13.480  11.056  1.00 85.58           C  
ATOM   1444  O   HIS A 189     -17.028 -15.668  13.420  1.00 85.58           O  
ATOM   1445  CG  HIS A 189     -18.150 -12.243  11.046  1.00 85.58           C  
ATOM   1446  CD2 HIS A 189     -17.864 -11.058  10.427  1.00 85.58           C  
ATOM   1447  ND1 HIS A 189     -19.249 -12.039  11.843  1.00 85.58           N  
ATOM   1448  CE1 HIS A 189     -19.582 -10.746  11.744  1.00 85.58           C  
ATOM   1449  NE2 HIS A 189     -18.784 -10.112  10.879  1.00 85.58           N  
ATOM   1450  N   VAL A 190     -15.192 -15.631  12.125  1.00 87.83           N  
ATOM   1451  CA  VAL A 190     -14.875 -17.051  12.298  1.00 87.83           C  
ATOM   1452  C   VAL A 190     -14.385 -17.329  13.720  1.00 87.83           C  
ATOM   1453  CB  VAL A 190     -13.861 -17.488  11.224  1.00 87.83           C  
ATOM   1454  O   VAL A 190     -14.820 -18.299  14.343  1.00 87.83           O  
ATOM   1455  CG1 VAL A 190     -13.257 -18.869  11.483  1.00 87.83           C  
ATOM   1456  CG2 VAL A 190     -14.529 -17.540   9.841  1.00 87.83           C  
ATOM   1457  N   TYR A 191     -13.502 -16.484  14.263  1.00 85.24           N  
ATOM   1458  CA  TYR A 191     -12.882 -16.715  15.569  1.00 85.24           C  
ATOM   1459  C   TYR A 191     -13.498 -15.870  16.686  1.00 85.24           C  
ATOM   1460  CB  TYR A 191     -11.371 -16.505  15.491  1.00 85.24           C  
ATOM   1461  O   TYR A 191     -13.674 -14.658  16.553  1.00 85.24           O  
ATOM   1462  CG  TYR A 191     -10.665 -17.455  14.549  1.00 85.24           C  
ATOM   1463  CD1 TYR A 191     -10.490 -18.801  14.923  1.00 85.24           C  
ATOM   1464  CD2 TYR A 191     -10.206 -17.003  13.299  1.00 85.24           C  
ATOM   1465  CE1 TYR A 191      -9.871 -19.705  14.040  1.00 85.24           C  
ATOM   1466  CE2 TYR A 191      -9.556 -17.897  12.429  1.00 85.24           C  
ATOM   1467  OH  TYR A 191      -8.807 -20.123  11.935  1.00 85.24           O  
ATOM   1468  CZ  TYR A 191      -9.405 -19.253  12.789  1.00 85.24           C  
ATOM   1469  N   LYS A 192     -13.734 -16.504  17.844  1.00 80.09           N  
ATOM   1470  CA  LYS A 192     -14.306 -15.848  19.030  1.00 80.09           C  
ATOM   1471  C   LYS A 192     -13.393 -14.712  19.514  1.00 80.09           C  
ATOM   1472  CB  LYS A 192     -14.604 -16.876  20.147  1.00 80.09           C  
ATOM   1473  O   LYS A 192     -12.160 -14.831  19.496  1.00 80.09           O  
ATOM   1474  CG  LYS A 192     -15.759 -17.838  19.789  1.00 80.09           C  
ATOM   1475  CD  LYS A 192     -16.102 -18.847  20.908  1.00 80.09           C  
ATOM   1476  CE  LYS A 192     -17.296 -19.730  20.484  1.00 80.09           C  
ATOM   1477  NZ  LYS A 192     -17.628 -20.822  21.444  1.00 80.09           N  
ATOM   1478  N   VAL A 193     -14.001 -13.610  19.957  1.00 76.30           N  
ATOM   1479  CA  VAL A 193     -13.299 -12.437  20.507  1.00 76.30           C  
ATOM   1480  C   VAL A 193     -12.455 -12.850  21.717  1.00 76.30           C  
ATOM   1481  CB  VAL A 193     -14.296 -11.315  20.872  1.00 76.30           C  
ATOM   1482  O   VAL A 193     -12.888 -13.657  22.532  1.00 76.30           O  
ATOM   1483  CG1 VAL A 193     -13.588 -10.076  21.434  1.00 76.30           C  
ATOM   1484  CG2 VAL A 193     -15.088 -10.867  19.634  1.00 76.30           C  
ATOM   1485  N   GLY A 194     -11.220 -12.346  21.801  1.00 69.84           N  
ATOM   1486  CA  GLY A 194     -10.284 -12.660  22.889  1.00 69.84           C  
ATOM   1487  C   GLY A 194      -9.678 -14.071  22.859  1.00 69.84           C  
ATOM   1488  O   GLY A 194      -8.827 -14.382  23.691  1.00 69.84           O  
ATOM   1489  N   SER A 195     -10.061 -14.930  21.907  1.00 77.95           N  
ATOM   1490  CA  SER A 195      -9.520 -16.289  21.825  1.00 77.95           C  
ATOM   1491  C   SER A 195      -8.032 -16.307  21.457  1.00 77.95           C  
ATOM   1492  CB  SER A 195     -10.330 -17.162  20.861  1.00 77.95           C  
ATOM   1493  O   SER A 195      -7.559 -15.551  20.604  1.00 77.95           O  
ATOM   1494  OG  SER A 195     -10.182 -16.750  19.522  1.00 77.95           O  
ATOM   1495  N   PHE A 196      -7.284 -17.246  22.046  1.00 77.70           N  
ATOM   1496  CA  PHE A 196      -5.870 -17.456  21.719  1.00 77.70           C  
ATOM   1497  C   PHE A 196      -5.657 -17.764  20.227  1.00 77.70           C  
ATOM   1498  CB  PHE A 196      -5.332 -18.586  22.606  1.00 77.70           C  
ATOM   1499  O   PHE A 196      -4.694 -17.289  19.626  1.00 77.70           O  
ATOM   1500  CG  PHE A 196      -3.869 -18.920  22.387  1.00 77.70           C  
ATOM   1501  CD1 PHE A 196      -3.498 -20.172  21.864  1.00 77.70           C  
ATOM   1502  CD2 PHE A 196      -2.873 -17.987  22.733  1.00 77.70           C  
ATOM   1503  CE1 PHE A 196      -2.140 -20.498  21.713  1.00 77.70           C  
ATOM   1504  CE2 PHE A 196      -1.514 -18.300  22.549  1.00 77.70           C  
ATOM   1505  CZ  PHE A 196      -1.147 -19.557  22.042  1.00 77.70           C  
ATOM   1506  N   ARG A 197      -6.590 -18.500  19.601  1.00 79.44           N  
ATOM   1507  CA  ARG A 197      -6.531 -18.807  18.164  1.00 79.44           C  
ATOM   1508  C   ARG A 197      -6.671 -17.569  17.284  1.00 79.44           C  
ATOM   1509  CB  ARG A 197      -7.588 -19.833  17.749  1.00 79.44           C  
ATOM   1510  O   ARG A 197      -5.886 -17.438  16.352  1.00 79.44           O  
ATOM   1511  CG  ARG A 197      -7.330 -21.230  18.324  1.00 79.44           C  
ATOM   1512  CD  ARG A 197      -8.162 -22.234  17.523  1.00 79.44           C  
ATOM   1513  NE  ARG A 197      -8.103 -23.585  18.099  1.00 79.44           N  
ATOM   1514  NH1 ARG A 197      -9.173 -24.635  16.346  1.00 79.44           N  
ATOM   1515  NH2 ARG A 197      -8.498 -25.815  18.135  1.00 79.44           N  
ATOM   1516  CZ  ARG A 197      -8.596 -24.667  17.521  1.00 79.44           C  
ATOM   1517  N   LYS A 198      -7.607 -16.656  17.584  1.00 79.92           N  
ATOM   1518  CA  LYS A 198      -7.766 -15.403  16.825  1.00 79.92           C  
ATOM   1519  C   LYS A 198      -6.457 -14.619  16.792  1.00 79.92           C  
ATOM   1520  CB  LYS A 198      -8.892 -14.556  17.440  1.00 79.92           C  
ATOM   1521  O   LYS A 198      -6.016 -14.204  15.725  1.00 79.92           O  
ATOM   1522  CG  LYS A 198      -9.187 -13.300  16.611  1.00 79.92           C  
ATOM   1523  CD  LYS A 198     -10.454 -12.597  17.115  1.00 79.92           C  
ATOM   1524  CE  LYS A 198     -10.735 -11.356  16.260  1.00 79.92           C  
ATOM   1525  NZ  LYS A 198     -12.072 -10.779  16.552  1.00 79.92           N  
ATOM   1526  N   ASN A 199      -5.811 -14.497  17.951  1.00 77.98           N  
ATOM   1527  CA  ASN A 199      -4.535 -13.799  18.072  1.00 77.98           C  
ATOM   1528  C   ASN A 199      -3.443 -14.473  17.231  1.00 77.98           C  
ATOM   1529  CB  ASN A 199      -4.150 -13.701  19.557  1.00 77.98           C  
ATOM   1530  O   ASN A 199      -2.763 -13.785  16.482  1.00 77.98           O  
ATOM   1531  CG  ASN A 199      -5.119 -12.857  20.368  1.00 77.98           C  
ATOM   1532  ND2 ASN A 199      -5.065 -12.952  21.675  1.00 77.98           N  
ATOM   1533  OD1 ASN A 199      -5.939 -12.114  19.857  1.00 77.98           O  
ATOM   1534  N   ILE A 200      -3.328 -15.808  17.277  1.00 82.10           N  
ATOM   1535  CA  ILE A 200      -2.368 -16.552  16.443  1.00 82.10           C  
ATOM   1536  C   ILE A 200      -2.607 -16.313  14.949  1.00 82.10           C  
ATOM   1537  CB  ILE A 200      -2.407 -18.064  16.766  1.00 82.10           C  
ATOM   1538  O   ILE A 200      -1.654 -16.080  14.211  1.00 82.10           O  
ATOM   1539  CG1 ILE A 200      -1.747 -18.329  18.130  1.00 82.10           C  
ATOM   1540  CG2 ILE A 200      -1.672 -18.878  15.679  1.00 82.10           C  
ATOM   1541  CD1 ILE A 200      -1.999 -19.745  18.658  1.00 82.10           C  
ATOM   1542  N   VAL A 201      -3.858 -16.385  14.487  1.00 84.59           N  
ATOM   1543  CA  VAL A 201      -4.175 -16.215  13.061  1.00 84.59           C  
ATOM   1544  C   VAL A 201      -3.839 -14.802  12.598  1.00 84.59           C  
ATOM   1545  CB  VAL A 201      -5.639 -16.581  12.766  1.00 84.59           C  
ATOM   1546  O   VAL A 201      -3.175 -14.646  11.578  1.00 84.59           O  
ATOM   1547  CG1 VAL A 201      -6.034 -16.265  11.317  1.00 84.59           C  
ATOM   1548  CG2 VAL A 201      -5.832 -18.086  12.988  1.00 84.59           C  
ATOM   1549  N   ILE A 202      -4.213 -13.781  13.372  1.00 83.32           N  
ATOM   1550  CA  ILE A 202      -3.850 -12.387  13.081  1.00 83.32           C  
ATOM   1551  C   ILE A 202      -2.324 -12.221  13.048  1.00 83.32           C  
ATOM   1552  CB  ILE A 202      -4.531 -11.439  14.093  1.00 83.32           C  
ATOM   1553  O   ILE A 202      -1.806 -11.564  12.146  1.00 83.32           O  
ATOM   1554  CG1 ILE A 202      -6.063 -11.458  13.879  1.00 83.32           C  
ATOM   1555  CG2 ILE A 202      -4.000  -9.999  13.955  1.00 83.32           C  
ATOM   1556  CD1 ILE A 202      -6.856 -10.735  14.975  1.00 83.32           C  
ATOM   1557  N   SER A 203      -1.590 -12.858  13.967  1.00 81.44           N  
ATOM   1558  CA  SER A 203      -0.123 -12.847  13.957  1.00 81.44           C  
ATOM   1559  C   SER A 203       0.469 -13.508  12.709  1.00 81.44           C  
ATOM   1560  CB  SER A 203       0.444 -13.535  15.202  1.00 81.44           C  
ATOM   1561  O   SER A 203       1.410 -12.964  12.138  1.00 81.44           O  
ATOM   1562  OG  SER A 203       0.069 -12.848  16.380  1.00 81.44           O  
ATOM   1563  N   PHE A 204      -0.077 -14.639  12.246  1.00 85.55           N  
ATOM   1564  CA  PHE A 204       0.387 -15.280  11.011  1.00 85.55           C  
ATOM   1565  C   PHE A 204       0.114 -14.433   9.771  1.00 85.55           C  
ATOM   1566  CB  PHE A 204      -0.253 -16.664  10.835  1.00 85.55           C  
ATOM   1567  O   PHE A 204       0.977 -14.344   8.902  1.00 85.55           O  
ATOM   1568  CG  PHE A 204       0.352 -17.776  11.666  1.00 85.55           C  
ATOM   1569  CD1 PHE A 204       1.749 -17.954  11.711  1.00 85.55           C  
ATOM   1570  CD2 PHE A 204      -0.485 -18.687  12.335  1.00 85.55           C  
ATOM   1571  CE1 PHE A 204       2.306 -19.008  12.454  1.00 85.55           C  
ATOM   1572  CE2 PHE A 204       0.073 -19.754  13.060  1.00 85.55           C  
ATOM   1573  CZ  PHE A 204       1.468 -19.907  13.132  1.00 85.55           C  
ATOM   1574  N   ILE A 205      -1.051 -13.784   9.703  1.00 87.99           N  
ATOM   1575  CA  ILE A 205      -1.362 -12.834   8.630  1.00 87.99           C  
ATOM   1576  C   ILE A 205      -0.339 -11.695   8.653  1.00 87.99           C  
ATOM   1577  CB  ILE A 205      -2.811 -12.318   8.757  1.00 87.99           C  
ATOM   1578  O   ILE A 205       0.285 -11.427   7.633  1.00 87.99           O  
ATOM   1579  CG1 ILE A 205      -3.813 -13.476   8.570  1.00 87.99           C  
ATOM   1580  CG2 ILE A 205      -3.104 -11.234   7.705  1.00 87.99           C  
ATOM   1581  CD1 ILE A 205      -5.233 -13.117   9.022  1.00 87.99           C  
ATOM   1582  N   GLY A 206      -0.109 -11.080   9.818  1.00 83.52           N  
ATOM   1583  CA  GLY A 206       0.865  -9.998   9.984  1.00 83.52           C  
ATOM   1584  C   GLY A 206       2.286 -10.389   9.566  1.00 83.52           C  
ATOM   1585  O   GLY A 206       2.915  -9.656   8.810  1.00 83.52           O  
ATOM   1586  N   ALA A 207       2.760 -11.575   9.963  1.00 84.75           N  
ATOM   1587  CA  ALA A 207       4.094 -12.073   9.613  1.00 84.75           C  
ATOM   1588  C   ALA A 207       4.305 -12.241   8.098  1.00 84.75           C  
ATOM   1589  CB  ALA A 207       4.314 -13.405  10.340  1.00 84.75           C  
ATOM   1590  O   ALA A 207       5.426 -12.122   7.608  1.00 84.75           O  
ATOM   1591  N   CYS A 208       3.235 -12.470   7.332  1.00 91.04           N  
ATOM   1592  CA  CYS A 208       3.315 -12.557   5.878  1.00 91.04           C  
ATOM   1593  C   CYS A 208       3.542 -11.206   5.191  1.00 91.04           C  
ATOM   1594  CB  CYS A 208       2.063 -13.257   5.349  1.00 91.04           C  
ATOM   1595  O   CYS A 208       3.877 -11.196   4.008  1.00 91.04           O  
ATOM   1596  SG  CYS A 208       2.193 -15.025   5.719  1.00 91.04           S  
ATOM   1597  N   ALA A 209       3.409 -10.082   5.900  1.00 89.50           N  
ATOM   1598  CA  ALA A 209       3.652  -8.761   5.338  1.00 89.50           C  
ATOM   1599  C   ALA A 209       5.127  -8.553   4.916  1.00 89.50           C  
ATOM   1600  CB  ALA A 209       3.116  -7.690   6.302  1.00 89.50           C  
ATOM   1601  O   ALA A 209       5.376  -8.381   3.719  1.00 89.50           O  
ATOM   1602  N   PRO A 210       6.128  -8.641   5.819  1.00 89.02           N  
ATOM   1603  CA  PRO A 210       7.534  -8.505   5.429  1.00 89.02           C  
ATOM   1604  C   PRO A 210       7.978  -9.595   4.444  1.00 89.02           C  
ATOM   1605  CB  PRO A 210       8.328  -8.576   6.737  1.00 89.02           C  
ATOM   1606  O   PRO A 210       8.739  -9.330   3.514  1.00 89.02           O  
ATOM   1607  CG  PRO A 210       7.409  -9.321   7.703  1.00 89.02           C  
ATOM   1608  CD  PRO A 210       6.032  -8.844   7.261  1.00 89.02           C  
ATOM   1609  N   THR A 211       7.460 -10.818   4.598  1.00 92.12           N  
ATOM   1610  CA  THR A 211       7.713 -11.927   3.669  1.00 92.12           C  
ATOM   1611  C   THR A 211       7.217 -11.621   2.258  1.00 92.12           C  
ATOM   1612  CB  THR A 211       7.061 -13.207   4.202  1.00 92.12           C  
ATOM   1613  O   THR A 211       7.935 -11.872   1.292  1.00 92.12           O  
ATOM   1614  CG2 THR A 211       7.415 -14.448   3.397  1.00 92.12           C  
ATOM   1615  OG1 THR A 211       7.484 -13.458   5.518  1.00 92.12           O  
ATOM   1616  N   GLY A 212       6.028 -11.030   2.127  1.00 93.86           N  
ATOM   1617  CA  GLY A 212       5.500 -10.559   0.850  1.00 93.86           C  
ATOM   1618  C   GLY A 212       6.370  -9.478   0.227  1.00 93.86           C  
ATOM   1619  O   GLY A 212       6.718  -9.586  -0.945  1.00 93.86           O  
ATOM   1620  N   GLY A 213       6.804  -8.497   1.023  1.00 91.87           N  
ATOM   1621  CA  GLY A 213       7.710  -7.443   0.566  1.00 91.87           C  
ATOM   1622  C   GLY A 213       9.017  -7.997  -0.015  1.00 91.87           C  
ATOM   1623  O   GLY A 213       9.408  -7.607  -1.117  1.00 91.87           O  
ATOM   1624  N   MET A 214       9.643  -8.960   0.674  1.00 93.96           N  
ATOM   1625  CA  MET A 214      10.836  -9.664   0.187  1.00 93.96           C  
ATOM   1626  C   MET A 214      10.561 -10.427  -1.108  1.00 93.96           C  
ATOM   1627  CB  MET A 214      11.364 -10.623   1.269  1.00 93.96           C  
ATOM   1628  O   MET A 214      11.279 -10.239  -2.088  1.00 93.96           O  
ATOM   1629  CG  MET A 214      12.568 -11.460   0.800  1.00 93.96           C  
ATOM   1630  SD  MET A 214      12.865 -12.947   1.793  1.00 93.96           S  
ATOM   1631  CE  MET A 214      14.061 -13.798   0.736  1.00 93.96           C  
ATOM   1632  N   PHE A 215       9.548 -11.296  -1.127  1.00 94.15           N  
ATOM   1633  CA  PHE A 215       9.284 -12.132  -2.295  1.00 94.15           C  
ATOM   1634  C   PHE A 215       8.864 -11.316  -3.514  1.00 94.15           C  
ATOM   1635  CB  PHE A 215       8.248 -13.212  -1.965  1.00 94.15           C  
ATOM   1636  O   PHE A 215       9.297 -11.645  -4.613  1.00 94.15           O  
ATOM   1637  CG  PHE A 215       8.823 -14.418  -1.246  1.00 94.15           C  
ATOM   1638  CD1 PHE A 215       9.881 -15.153  -1.816  1.00 94.15           C  
ATOM   1639  CD2 PHE A 215       8.275 -14.836  -0.024  1.00 94.15           C  
ATOM   1640  CE1 PHE A 215      10.371 -16.305  -1.179  1.00 94.15           C  
ATOM   1641  CE2 PHE A 215       8.777 -15.978   0.626  1.00 94.15           C  
ATOM   1642  CZ  PHE A 215       9.822 -16.715   0.046  1.00 94.15           C  
ATOM   1643  N   GLY A 216       8.101 -10.234  -3.340  1.00 94.28           N  
ATOM   1644  CA  GLY A 216       7.761  -9.335  -4.440  1.00 94.28           C  
ATOM   1645  C   GLY A 216       9.010  -8.769  -5.109  1.00 94.28           C  
ATOM   1646  O   GLY A 216       9.195  -8.944  -6.312  1.00 94.28           O  
ATOM   1647  N   GLY A 217       9.914  -8.167  -4.329  1.00 92.54           N  
ATOM   1648  CA  GLY A 217      11.161  -7.609  -4.856  1.00 92.54           C  
ATOM   1649  C   GLY A 217      12.090  -8.671  -5.451  1.00 92.54           C  
ATOM   1650  O   GLY A 217      12.611  -8.494  -6.552  1.00 92.54           O  
ATOM   1651  N   LEU A 218      12.267  -9.795  -4.750  1.00 94.66           N  
ATOM   1652  CA  LEU A 218      13.165 -10.875  -5.156  1.00 94.66           C  
ATOM   1653  C   LEU A 218      12.694 -11.580  -6.433  1.00 94.66           C  
ATOM   1654  CB  LEU A 218      13.320 -11.867  -3.989  1.00 94.66           C  
ATOM   1655  O   LEU A 218      13.488 -11.724  -7.358  1.00 94.66           O  
ATOM   1656  CG  LEU A 218      14.292 -13.027  -4.278  1.00 94.66           C  
ATOM   1657  CD1 LEU A 218      15.735 -12.542  -4.429  1.00 94.66           C  
ATOM   1658  CD2 LEU A 218      14.246 -14.031  -3.128  1.00 94.66           C  
ATOM   1659  N   PHE A 219      11.426 -12.002  -6.514  1.00 94.42           N  
ATOM   1660  CA  PHE A 219      10.899 -12.659  -7.716  1.00 94.42           C  
ATOM   1661  C   PHE A 219      10.799 -11.692  -8.894  1.00 94.42           C  
ATOM   1662  CB  PHE A 219       9.534 -13.312  -7.455  1.00 94.42           C  
ATOM   1663  O   PHE A 219      11.094 -12.090 -10.019  1.00 94.42           O  
ATOM   1664  CG  PHE A 219       9.615 -14.672  -6.792  1.00 94.42           C  
ATOM   1665  CD1 PHE A 219      10.077 -15.773  -7.536  1.00 94.42           C  
ATOM   1666  CD2 PHE A 219       9.183 -14.863  -5.468  1.00 94.42           C  
ATOM   1667  CE1 PHE A 219      10.129 -17.051  -6.954  1.00 94.42           C  
ATOM   1668  CE2 PHE A 219       9.215 -16.146  -4.892  1.00 94.42           C  
ATOM   1669  CZ  PHE A 219       9.701 -17.238  -5.630  1.00 94.42           C  
ATOM   1670  N   GLY A 220      10.456 -10.423  -8.637  1.00 93.52           N  
ATOM   1671  CA  GLY A 220      10.510  -9.376  -9.654  1.00 93.52           C  
ATOM   1672  C   GLY A 220      11.902  -9.276 -10.274  1.00 93.52           C  
ATOM   1673  O   GLY A 220      12.048  -9.356 -11.491  1.00 93.52           O  
ATOM   1674  N   GLY A 221      12.934  -9.193  -9.430  1.00 94.64           N  
ATOM   1675  CA  GLY A 221      14.326  -9.165  -9.869  1.00 94.64           C  
ATOM   1676  C   GLY A 221      14.788 -10.451 -10.560  1.00 94.64           C  
ATOM   1677  O   GLY A 221      15.456 -10.380 -11.588  1.00 94.64           O  
ATOM   1678  N   LEU A 222      14.411 -11.619 -10.034  1.00 95.89           N  
ATOM   1679  CA  LEU A 222      14.792 -12.928 -10.573  1.00 95.89           C  
ATOM   1680  C   LEU A 222      14.305 -13.114 -12.016  1.00 95.89           C  
ATOM   1681  CB  LEU A 222      14.227 -14.022  -9.647  1.00 95.89           C  
ATOM   1682  O   LEU A 222      15.075 -13.537 -12.870  1.00 95.89           O  
ATOM   1683  CG  LEU A 222      14.630 -15.458 -10.031  1.00 95.89           C  
ATOM   1684  CD1 LEU A 222      16.131 -15.693  -9.855  1.00 95.89           C  
ATOM   1685  CD2 LEU A 222      13.881 -16.452  -9.140  1.00 95.89           C  
ATOM   1686  N   ILE A 223      13.052 -12.742 -12.297  1.00 95.86           N  
ATOM   1687  CA  ILE A 223      12.442 -12.890 -13.627  1.00 95.86           C  
ATOM   1688  C   ILE A 223      13.154 -12.031 -14.684  1.00 95.86           C  
ATOM   1689  CB  ILE A 223      10.933 -12.569 -13.528  1.00 95.86           C  
ATOM   1690  O   ILE A 223      13.246 -12.441 -15.835  1.00 95.86           O  
ATOM   1691  CG1 ILE A 223      10.212 -13.704 -12.760  1.00 95.86           C  
ATOM   1692  CG2 ILE A 223      10.277 -12.368 -14.908  1.00 95.86           C  
ATOM   1693  CD1 ILE A 223       8.777 -13.380 -12.329  1.00 95.86           C  
ATOM   1694  N   VAL A 224      13.676 -10.858 -14.312  1.00 95.88           N  
ATOM   1695  CA  VAL A 224      14.345  -9.939 -15.255  1.00 95.88           C  
ATOM   1696  C   VAL A 224      15.866 -10.096 -15.304  1.00 95.88           C  
ATOM   1697  CB  VAL A 224      13.963  -8.470 -14.989  1.00 95.88           C  
ATOM   1698  O   VAL A 224      16.523  -9.339 -16.013  1.00 95.88           O  
ATOM   1699  CG1 VAL A 224      12.448  -8.262 -15.070  1.00 95.88           C  
ATOM   1700  CG2 VAL A 224      14.477  -7.946 -13.645  1.00 95.88           C  
ATOM   1701  N   THR A 225      16.439 -11.019 -14.522  1.00 93.08           N  
ATOM   1702  CA  THR A 225      17.901 -11.164 -14.399  1.00 93.08           C  
ATOM   1703  C   THR A 225      18.536 -11.653 -15.699  1.00 93.08           C  
ATOM   1704  CB  THR A 225      18.266 -12.097 -13.233  1.00 93.08           C  
ATOM   1705  O   THR A 225      19.531 -11.078 -16.130  1.00 93.08           O  
ATOM   1706  CG2 THR A 225      19.766 -12.358 -13.099  1.00 93.08           C  
ATOM   1707  OG1 THR A 225      17.879 -11.488 -12.022  1.00 93.08           O  
ATOM   1708  N   GLU A 226      17.950 -12.675 -16.326  1.00 91.45           N  
ATOM   1709  CA  GLU A 226      18.460 -13.256 -17.578  1.00 91.45           C  
ATOM   1710  C   GLU A 226      18.062 -12.420 -18.801  1.00 91.45           C  
ATOM   1711  CB  GLU A 226      17.922 -14.689 -17.730  1.00 91.45           C  
ATOM   1712  O   GLU A 226      18.881 -12.150 -19.678  1.00 91.45           O  
ATOM   1713  CG  GLU A 226      18.426 -15.663 -16.652  1.00 91.45           C  
ATOM   1714  CD  GLU A 226      19.950 -15.866 -16.666  1.00 91.45           C  
ATOM   1715  OE1 GLU A 226      20.493 -16.175 -15.581  1.00 91.45           O  
ATOM   1716  OE2 GLU A 226      20.557 -15.729 -17.751  1.00 91.45           O  
ATOM   1717  N   ASP A 227      16.805 -11.971 -18.853  1.00 93.45           N  
ATOM   1718  CA  ASP A 227      16.302 -11.113 -19.922  1.00 93.45           C  
ATOM   1719  C   ASP A 227      15.397 -10.008 -19.352  1.00 93.45           C  
ATOM   1720  CB  ASP A 227      15.584 -11.952 -20.988  1.00 93.45           C  
ATOM   1721  O   ASP A 227      14.263 -10.276 -18.936  1.00 93.45           O  
ATOM   1722  CG  ASP A 227      15.009 -11.110 -22.140  1.00 93.45           C  
ATOM   1723  OD1 ASP A 227      15.336  -9.901 -22.264  1.00 93.45           O  
ATOM   1724  OD2 ASP A 227      14.169 -11.650 -22.893  1.00 93.45           O  
ATOM   1725  N   PRO A 228      15.835  -8.735 -19.389  1.00 92.63           N  
ATOM   1726  CA  PRO A 228      15.011  -7.604 -18.981  1.00 92.63           C  
ATOM   1727  C   PRO A 228      13.673  -7.521 -19.728  1.00 92.63           C  
ATOM   1728  CB  PRO A 228      15.878  -6.367 -19.234  1.00 92.63           C  
ATOM   1729  O   PRO A 228      12.698  -7.005 -19.186  1.00 92.63           O  
ATOM   1730  CG  PRO A 228      17.303  -6.900 -19.115  1.00 92.63           C  
ATOM   1731  CD  PRO A 228      17.186  -8.299 -19.707  1.00 92.63           C  
ATOM   1732  N   ASN A 229      13.575  -8.057 -20.950  1.00 93.20           N  
ATOM   1733  CA  ASN A 229      12.334  -8.051 -21.725  1.00 93.20           C  
ATOM   1734  C   ASN A 229      11.267  -9.018 -21.188  1.00 93.20           C  
ATOM   1735  CB  ASN A 229      12.640  -8.364 -23.193  1.00 93.20           C  
ATOM   1736  O   ASN A 229      10.114  -8.938 -21.633  1.00 93.20           O  
ATOM   1737  CG  ASN A 229      13.535  -7.329 -23.828  1.00 93.20           C  
ATOM   1738  ND2 ASN A 229      14.661  -7.747 -24.344  1.00 93.20           N  
ATOM   1739  OD1 ASN A 229      13.209  -6.155 -23.873  1.00 93.20           O  
ATOM   1740  N   GLN A 230      11.612  -9.904 -20.248  1.00 94.77           N  
ATOM   1741  CA  GLN A 230      10.683 -10.835 -19.602  1.00 94.77           C  
ATOM   1742  C   GLN A 230       9.926 -10.227 -18.419  1.00 94.77           C  
ATOM   1743  CB  GLN A 230      11.410 -12.121 -19.188  1.00 94.77           C  
ATOM   1744  O   GLN A 230       9.089 -10.907 -17.826  1.00 94.77           O  
ATOM   1745  CG  GLN A 230      11.857 -12.921 -20.415  1.00 94.77           C  
ATOM   1746  CD  GLN A 230      12.501 -14.251 -20.046  1.00 94.77           C  
ATOM   1747  NE2 GLN A 230      12.657 -15.143 -20.994  1.00 94.77           N  
ATOM   1748  OE1 GLN A 230      12.843 -14.542 -18.917  1.00 94.77           O  
ATOM   1749  N   TRP A 231      10.113  -8.936 -18.124  1.00 95.65           N  
ATOM   1750  CA  TRP A 231       9.401  -8.244 -17.048  1.00 95.65           C  
ATOM   1751  C   TRP A 231       7.868  -8.457 -17.009  1.00 95.65           C  
ATOM   1752  CB  TRP A 231       9.772  -6.753 -17.060  1.00 95.65           C  
ATOM   1753  O   TRP A 231       7.341  -8.489 -15.896  1.00 95.65           O  
ATOM   1754  CG  TRP A 231       9.174  -5.928 -18.158  1.00 95.65           C  
ATOM   1755  CD1 TRP A 231       9.812  -5.456 -19.254  1.00 95.65           C  
ATOM   1756  CD2 TRP A 231       7.804  -5.441 -18.265  1.00 95.65           C  
ATOM   1757  CE2 TRP A 231       7.678  -4.696 -19.470  1.00 95.65           C  
ATOM   1758  CE3 TRP A 231       6.655  -5.563 -17.462  1.00 95.65           C  
ATOM   1759  NE1 TRP A 231       8.933  -4.725 -20.030  1.00 95.65           N  
ATOM   1760  CH2 TRP A 231       5.336  -4.282 -19.052  1.00 95.65           C  
ATOM   1761  CZ2 TRP A 231       6.475  -4.099 -19.854  1.00 95.65           C  
ATOM   1762  CZ3 TRP A 231       5.429  -4.998 -17.850  1.00 95.65           C  
ATOM   1763  N   PRO A 232       7.113  -8.673 -18.119  1.00 96.89           N  
ATOM   1764  CA  PRO A 232       5.676  -8.962 -18.029  1.00 96.89           C  
ATOM   1765  C   PRO A 232       5.344 -10.190 -17.177  1.00 96.89           C  
ATOM   1766  CB  PRO A 232       5.207  -9.185 -19.466  1.00 96.89           C  
ATOM   1767  O   PRO A 232       4.302 -10.224 -16.521  1.00 96.89           O  
ATOM   1768  CG  PRO A 232       6.164  -8.316 -20.265  1.00 96.89           C  
ATOM   1769  CD  PRO A 232       7.478  -8.543 -19.528  1.00 96.89           C  
ATOM   1770  N   TRP A 233       6.243 -11.179 -17.135  1.00 96.98           N  
ATOM   1771  CA  TRP A 233       6.077 -12.377 -16.316  1.00 96.98           C  
ATOM   1772  C   TRP A 233       6.083 -12.090 -14.819  1.00 96.98           C  
ATOM   1773  CB  TRP A 233       7.134 -13.425 -16.671  1.00 96.98           C  
ATOM   1774  O   TRP A 233       5.509 -12.878 -14.077  1.00 96.98           O  
ATOM   1775  CG  TRP A 233       6.819 -14.190 -17.911  1.00 96.98           C  
ATOM   1776  CD1 TRP A 233       7.415 -14.045 -19.114  1.00 96.98           C  
ATOM   1777  CD2 TRP A 233       5.837 -15.254 -18.067  1.00 96.98           C  
ATOM   1778  CE2 TRP A 233       5.886 -15.715 -19.415  1.00 96.98           C  
ATOM   1779  CE3 TRP A 233       4.921 -15.882 -17.195  1.00 96.98           C  
ATOM   1780  NE1 TRP A 233       6.864 -14.944 -20.009  1.00 96.98           N  
ATOM   1781  CH2 TRP A 233       4.159 -17.356 -18.988  1.00 96.98           C  
ATOM   1782  CZ2 TRP A 233       5.064 -16.751 -19.879  1.00 96.98           C  
ATOM   1783  CZ3 TRP A 233       4.088 -16.922 -17.651  1.00 96.98           C  
ATOM   1784  N   VAL A 234       6.632 -10.958 -14.370  1.00 96.69           N  
ATOM   1785  CA  VAL A 234       6.507 -10.516 -12.971  1.00 96.69           C  
ATOM   1786  C   VAL A 234       5.032 -10.326 -12.619  1.00 96.69           C  
ATOM   1787  CB  VAL A 234       7.314  -9.224 -12.727  1.00 96.69           C  
ATOM   1788  O   VAL A 234       4.553 -10.842 -11.610  1.00 96.69           O  
ATOM   1789  CG1 VAL A 234       7.198  -8.755 -11.273  1.00 96.69           C  
ATOM   1790  CG2 VAL A 234       8.796  -9.463 -13.048  1.00 96.69           C  
ATOM   1791  N   PHE A 235       4.280  -9.678 -13.510  1.00 96.74           N  
ATOM   1792  CA  PHE A 235       2.852  -9.432 -13.328  1.00 96.74           C  
ATOM   1793  C   PHE A 235       2.012 -10.678 -13.610  1.00 96.74           C  
ATOM   1794  CB  PHE A 235       2.426  -8.234 -14.186  1.00 96.74           C  
ATOM   1795  O   PHE A 235       1.073 -10.953 -12.868  1.00 96.74           O  
ATOM   1796  CG  PHE A 235       3.225  -6.992 -13.857  1.00 96.74           C  
ATOM   1797  CD1 PHE A 235       2.936  -6.278 -12.679  1.00 96.74           C  
ATOM   1798  CD2 PHE A 235       4.338  -6.635 -14.640  1.00 96.74           C  
ATOM   1799  CE1 PHE A 235       3.786  -5.245 -12.255  1.00 96.74           C  
ATOM   1800  CE2 PHE A 235       5.188  -5.603 -14.207  1.00 96.74           C  
ATOM   1801  CZ  PHE A 235       4.931  -4.935 -13.004  1.00 96.74           C  
ATOM   1802  N   TYR A 236       2.364 -11.490 -14.612  1.00 97.88           N  
ATOM   1803  CA  TYR A 236       1.657 -12.753 -14.856  1.00 97.88           C  
ATOM   1804  C   TYR A 236       1.845 -13.759 -13.717  1.00 97.88           C  
ATOM   1805  CB  TYR A 236       2.078 -13.374 -16.192  1.00 97.88           C  
ATOM   1806  O   TYR A 236       0.868 -14.361 -13.284  1.00 97.88           O  
ATOM   1807  CG  TYR A 236       1.877 -12.504 -17.419  1.00 97.88           C  
ATOM   1808  CD1 TYR A 236       0.746 -11.669 -17.537  1.00 97.88           C  
ATOM   1809  CD2 TYR A 236       2.813 -12.566 -18.469  1.00 97.88           C  
ATOM   1810  CE1 TYR A 236       0.563 -10.893 -18.695  1.00 97.88           C  
ATOM   1811  CE2 TYR A 236       2.641 -11.777 -19.621  1.00 97.88           C  
ATOM   1812  OH  TYR A 236       1.346 -10.163 -20.831  1.00 97.88           O  
ATOM   1813  CZ  TYR A 236       1.514 -10.936 -19.730  1.00 97.88           C  
ATOM   1814  N   ALA A 237       3.058 -13.909 -13.177  1.00 96.84           N  
ATOM   1815  CA  ALA A 237       3.324 -14.777 -12.031  1.00 96.84           C  
ATOM   1816  C   ALA A 237       2.577 -14.294 -10.780  1.00 96.84           C  
ATOM   1817  CB  ALA A 237       4.836 -14.845 -11.790  1.00 96.84           C  
ATOM   1818  O   ALA A 237       1.962 -15.102 -10.082  1.00 96.84           O  
ATOM   1819  N   PHE A 238       2.551 -12.979 -10.539  1.00 96.70           N  
ATOM   1820  CA  PHE A 238       1.731 -12.380  -9.487  1.00 96.70           C  
ATOM   1821  C   PHE A 238       0.231 -12.659  -9.692  1.00 96.70           C  
ATOM   1822  CB  PHE A 238       2.025 -10.878  -9.428  1.00 96.70           C  
ATOM   1823  O   PHE A 238      -0.464 -13.045  -8.749  1.00 96.70           O  
ATOM   1824  CG  PHE A 238       1.243 -10.172  -8.346  1.00 96.70           C  
ATOM   1825  CD1 PHE A 238       0.169  -9.330  -8.681  1.00 96.70           C  
ATOM   1826  CD2 PHE A 238       1.574 -10.382  -6.997  1.00 96.70           C  
ATOM   1827  CE1 PHE A 238      -0.574  -8.701  -7.669  1.00 96.70           C  
ATOM   1828  CE2 PHE A 238       0.820  -9.765  -5.987  1.00 96.70           C  
ATOM   1829  CZ  PHE A 238      -0.257  -8.925  -6.319  1.00 96.70           C  
ATOM   1830  N   GLY A 239      -0.256 -12.563 -10.932  1.00 97.46           N  
ATOM   1831  CA  GLY A 239      -1.621 -12.921 -11.315  1.00 97.46           C  
ATOM   1832  C   GLY A 239      -1.939 -14.401 -11.078  1.00 97.46           C  
ATOM   1833  O   GLY A 239      -2.988 -14.714 -10.522  1.00 97.46           O  
ATOM   1834  N   ILE A 240      -1.021 -15.313 -11.416  1.00 97.77           N  
ATOM   1835  CA  ILE A 240      -1.157 -16.759 -11.174  1.00 97.77           C  
ATOM   1836  C   ILE A 240      -1.201 -17.050  -9.671  1.00 97.77           C  
ATOM   1837  CB  ILE A 240      -0.019 -17.545 -11.872  1.00 97.77           C  
ATOM   1838  O   ILE A 240      -2.094 -17.759  -9.211  1.00 97.77           O  
ATOM   1839  CG1 ILE A 240      -0.180 -17.485 -13.408  1.00 97.77           C  
ATOM   1840  CG2 ILE A 240       0.009 -19.020 -11.418  1.00 97.77           C  
ATOM   1841  CD1 ILE A 240       1.089 -17.881 -14.177  1.00 97.77           C  
ATOM   1842  N   ALA A 241      -0.286 -16.477  -8.885  1.00 96.81           N  
ATOM   1843  CA  ALA A 241      -0.273 -16.649  -7.432  1.00 96.81           C  
ATOM   1844  C   ALA A 241      -1.572 -16.128  -6.792  1.00 96.81           C  
ATOM   1845  CB  ALA A 241       0.964 -15.938  -6.874  1.00 96.81           C  
ATOM   1846  O   ALA A 241      -2.162 -16.781  -5.927  1.00 96.81           O  
ATOM   1847  N   THR A 242      -2.065 -14.989  -7.281  1.00 97.64           N  
ATOM   1848  CA  THR A 242      -3.355 -14.414  -6.889  1.00 97.64           C  
ATOM   1849  C   THR A 242      -4.530 -15.312  -7.285  1.00 97.64           C  
ATOM   1850  CB  THR A 242      -3.504 -13.014  -7.494  1.00 97.64           C  
ATOM   1851  O   THR A 242      -5.437 -15.517  -6.481  1.00 97.64           O  
ATOM   1852  CG2 THR A 242      -4.765 -12.315  -7.014  1.00 97.64           C  
ATOM   1853  OG1 THR A 242      -2.436 -12.203  -7.068  1.00 97.64           O  
ATOM   1854  N   PHE A 243      -4.510 -15.911  -8.476  1.00 98.07           N  
ATOM   1855  CA  PHE A 243      -5.538 -16.851  -8.931  1.00 98.07           C  
ATOM   1856  C   PHE A 243      -5.576 -18.130  -8.085  1.00 98.07           C  
ATOM   1857  CB  PHE A 243      -5.318 -17.157 -10.418  1.00 98.07           C  
ATOM   1858  O   PHE A 243      -6.649 -18.572  -7.679  1.00 98.07           O  
ATOM   1859  CG  PHE A 243      -6.310 -18.153 -10.986  1.00 98.07           C  
ATOM   1860  CD1 PHE A 243      -5.928 -19.490 -11.204  1.00 98.07           C  
ATOM   1861  CD2 PHE A 243      -7.625 -17.750 -11.288  1.00 98.07           C  
ATOM   1862  CE1 PHE A 243      -6.852 -20.410 -11.729  1.00 98.07           C  
ATOM   1863  CE2 PHE A 243      -8.552 -18.671 -11.801  1.00 98.07           C  
ATOM   1864  CZ  PHE A 243      -8.165 -20.003 -12.023  1.00 98.07           C  
ATOM   1865  N   LEU A 244      -4.418 -18.694  -7.732  1.00 97.19           N  
ATOM   1866  CA  LEU A 244      -4.350 -19.833  -6.812  1.00 97.19           C  
ATOM   1867  C   LEU A 244      -4.892 -19.463  -5.422  1.00 97.19           C  
ATOM   1868  CB  LEU A 244      -2.899 -20.336  -6.722  1.00 97.19           C  
ATOM   1869  O   LEU A 244      -5.622 -20.247  -4.812  1.00 97.19           O  
ATOM   1870  CG  LEU A 244      -2.339 -20.937  -8.026  1.00 97.19           C  
ATOM   1871  CD1 LEU A 244      -0.871 -21.308  -7.818  1.00 97.19           C  
ATOM   1872  CD2 LEU A 244      -3.101 -22.186  -8.472  1.00 97.19           C  
ATOM   1873  N   SER A 245      -4.589 -18.252  -4.944  1.00 96.38           N  
ATOM   1874  CA  SER A 245      -5.141 -17.705  -3.699  1.00 96.38           C  
ATOM   1875  C   SER A 245      -6.668 -17.559  -3.759  1.00 96.38           C  
ATOM   1876  CB  SER A 245      -4.456 -16.370  -3.385  1.00 96.38           C  
ATOM   1877  O   SER A 245      -7.351 -17.952  -2.814  1.00 96.38           O  
ATOM   1878  OG  SER A 245      -4.704 -15.951  -2.055  1.00 96.38           O  
ATOM   1879  N   LEU A 246      -7.223 -17.111  -4.891  1.00 97.46           N  
ATOM   1880  CA  LEU A 246      -8.668 -17.055  -5.133  1.00 97.46           C  
ATOM   1881  C   LEU A 246      -9.323 -18.442  -5.070  1.00 97.46           C  
ATOM   1882  CB  LEU A 246      -8.929 -16.379  -6.494  1.00 97.46           C  
ATOM   1883  O   LEU A 246     -10.364 -18.593  -4.433  1.00 97.46           O  
ATOM   1884  CG  LEU A 246     -10.388 -16.451  -6.986  1.00 97.46           C  
ATOM   1885  CD1 LEU A 246     -11.378 -15.744  -6.061  1.00 97.46           C  
ATOM   1886  CD2 LEU A 246     -10.506 -15.834  -8.379  1.00 97.46           C  
ATOM   1887  N   LEU A 247      -8.734 -19.460  -5.706  1.00 97.25           N  
ATOM   1888  CA  LEU A 247      -9.275 -20.824  -5.664  1.00 97.25           C  
ATOM   1889  C   LEU A 247      -9.289 -21.380  -4.235  1.00 97.25           C  
ATOM   1890  CB  LEU A 247      -8.463 -21.749  -6.587  1.00 97.25           C  
ATOM   1891  O   LEU A 247     -10.280 -21.983  -3.812  1.00 97.25           O  
ATOM   1892  CG  LEU A 247      -8.593 -21.465  -8.094  1.00 97.25           C  
ATOM   1893  CD1 LEU A 247      -7.752 -22.490  -8.855  1.00 97.25           C  
ATOM   1894  CD2 LEU A 247     -10.038 -21.563  -8.590  1.00 97.25           C  
ATOM   1895  N   MET A 248      -8.222 -21.131  -3.470  1.00 95.24           N  
ATOM   1896  CA  MET A 248      -8.171 -21.495  -2.053  1.00 95.24           C  
ATOM   1897  C   MET A 248      -9.246 -20.760  -1.251  1.00 95.24           C  
ATOM   1898  CB  MET A 248      -6.774 -21.248  -1.473  1.00 95.24           C  
ATOM   1899  O   MET A 248     -10.014 -21.420  -0.552  1.00 95.24           O  
ATOM   1900  CG  MET A 248      -5.797 -22.320  -1.957  1.00 95.24           C  
ATOM   1901  SD  MET A 248      -4.151 -22.221  -1.212  1.00 95.24           S  
ATOM   1902  CE  MET A 248      -3.511 -20.831  -2.168  1.00 95.24           C  
ATOM   1903  N   ALA A 249      -9.384 -19.443  -1.433  1.00 94.64           N  
ATOM   1904  CA  ALA A 249     -10.419 -18.631  -0.797  1.00 94.64           C  
ATOM   1905  C   ALA A 249     -11.835 -19.138  -1.106  1.00 94.64           C  
ATOM   1906  CB  ALA A 249     -10.254 -17.177  -1.274  1.00 94.64           C  
ATOM   1907  O   ALA A 249     -12.678 -19.244  -0.211  1.00 94.64           O  
ATOM   1908  N   TRP A 250     -12.105 -19.489  -2.365  1.00 94.54           N  
ATOM   1909  CA  TRP A 250     -13.409 -19.984  -2.796  1.00 94.54           C  
ATOM   1910  C   TRP A 250     -13.805 -21.258  -2.043  1.00 94.54           C  
ATOM   1911  CB  TRP A 250     -13.389 -20.230  -4.308  1.00 94.54           C  
ATOM   1912  O   TRP A 250     -14.949 -21.371  -1.586  1.00 94.54           O  
ATOM   1913  CG  TRP A 250     -14.729 -20.518  -4.910  1.00 94.54           C  
ATOM   1914  CD1 TRP A 250     -15.511 -21.593  -4.651  1.00 94.54           C  
ATOM   1915  CD2 TRP A 250     -15.449 -19.739  -5.913  1.00 94.54           C  
ATOM   1916  CE2 TRP A 250     -16.687 -20.394  -6.189  1.00 94.54           C  
ATOM   1917  CE3 TRP A 250     -15.170 -18.557  -6.633  1.00 94.54           C  
ATOM   1918  NE1 TRP A 250     -16.676 -21.512  -5.386  1.00 94.54           N  
ATOM   1919  CH2 TRP A 250     -17.297 -18.726  -7.827  1.00 94.54           C  
ATOM   1920  CZ2 TRP A 250     -17.606 -19.903  -7.125  1.00 94.54           C  
ATOM   1921  CZ3 TRP A 250     -16.083 -18.058  -7.581  1.00 94.54           C  
ATOM   1922  N   TYR A 251     -12.863 -22.196  -1.902  1.00 92.79           N  
ATOM   1923  CA  TYR A 251     -13.092 -23.499  -1.280  1.00 92.79           C  
ATOM   1924  C   TYR A 251     -13.047 -23.463   0.255  1.00 92.79           C  
ATOM   1925  CB  TYR A 251     -12.065 -24.494  -1.835  1.00 92.79           C  
ATOM   1926  O   TYR A 251     -13.814 -24.172   0.910  1.00 92.79           O  
ATOM   1927  CG  TYR A 251     -12.285 -25.914  -1.350  1.00 92.79           C  
ATOM   1928  CD1 TYR A 251     -11.533 -26.419  -0.271  1.00 92.79           C  
ATOM   1929  CD2 TYR A 251     -13.265 -26.720  -1.960  1.00 92.79           C  
ATOM   1930  CE1 TYR A 251     -11.737 -27.736   0.181  1.00 92.79           C  
ATOM   1931  CE2 TYR A 251     -13.495 -28.028  -1.493  1.00 92.79           C  
ATOM   1932  OH  TYR A 251     -12.936 -29.806   0.017  1.00 92.79           O  
ATOM   1933  CZ  TYR A 251     -12.724 -28.540  -0.430  1.00 92.79           C  
ATOM   1934  N   SER A 252     -12.158 -22.660   0.846  1.00 90.53           N  
ATOM   1935  CA  SER A 252     -11.945 -22.646   2.295  1.00 90.53           C  
ATOM   1936  C   SER A 252     -12.930 -21.759   3.047  1.00 90.53           C  
ATOM   1937  CB  SER A 252     -10.510 -22.229   2.624  1.00 90.53           C  
ATOM   1938  O   SER A 252     -13.264 -22.070   4.188  1.00 90.53           O  
ATOM   1939  OG  SER A 252     -10.276 -20.860   2.359  1.00 90.53           O  
ATOM   1940  N   ILE A 253     -13.377 -20.646   2.451  1.00 90.47           N  
ATOM   1941  CA  ILE A 253     -14.202 -19.662   3.159  1.00 90.47           C  
ATOM   1942  C   ILE A 253     -15.658 -20.149   3.222  1.00 90.47           C  
ATOM   1943  CB  ILE A 253     -14.085 -18.250   2.557  1.00 90.47           C  
ATOM   1944  O   ILE A 253     -16.254 -20.404   2.169  1.00 90.47           O  
ATOM   1945  CG1 ILE A 253     -12.615 -17.783   2.627  1.00 90.47           C  
ATOM   1946  CG2 ILE A 253     -14.967 -17.259   3.344  1.00 90.47           C  
ATOM   1947  CD1 ILE A 253     -12.350 -16.531   1.806  1.00 90.47           C  
ATOM   1948  N   PRO A 254     -16.265 -20.242   4.417  1.00 85.62           N  
ATOM   1949  CA  PRO A 254     -17.650 -20.678   4.574  1.00 85.62           C  
ATOM   1950  C   PRO A 254     -18.641 -19.694   3.934  1.00 85.62           C  
ATOM   1951  CB  PRO A 254     -17.872 -20.810   6.084  1.00 85.62           C  
ATOM   1952  O   PRO A 254     -18.416 -18.485   3.926  1.00 85.62           O  
ATOM   1953  CG  PRO A 254     -16.465 -20.888   6.666  1.00 85.62           C  
ATOM   1954  CD  PRO A 254     -15.668 -20.013   5.723  1.00 85.62           C  
ATOM   1955  N   ASN A 255     -19.759 -20.200   3.406  1.00 85.26           N  
ATOM   1956  CA  ASN A 255     -20.811 -19.365   2.801  1.00 85.26           C  
ATOM   1957  C   ASN A 255     -21.834 -18.836   3.824  1.00 85.26           C  
ATOM   1958  CB  ASN A 255     -21.524 -20.161   1.694  1.00 85.26           C  
ATOM   1959  O   ASN A 255     -22.641 -17.982   3.482  1.00 85.26           O  
ATOM   1960  CG  ASN A 255     -20.680 -20.416   0.458  1.00 85.26           C  
ATOM   1961  ND2 ASN A 255     -21.021 -21.426  -0.305  1.00 85.26           N  
ATOM   1962  OD1 ASN A 255     -19.717 -19.731   0.147  1.00 85.26           O  
ATOM   1963  N   ASN A 256     -21.816 -19.350   5.055  1.00 84.06           N  
ATOM   1964  CA  ASN A 256     -22.760 -19.029   6.130  1.00 84.06           C  
ATOM   1965  C   ASN A 256     -22.288 -17.880   7.036  1.00 84.06           C  
ATOM   1966  CB  ASN A 256     -23.062 -20.309   6.937  1.00 84.06           C  
ATOM   1967  O   ASN A 256     -22.828 -17.710   8.126  1.00 84.06           O  
ATOM   1968  CG  ASN A 256     -21.846 -20.877   7.660  1.00 84.06           C  
ATOM   1969  ND2 ASN A 256     -22.045 -21.623   8.719  1.00 84.06           N  
ATOM   1970  OD1 ASN A 256     -20.711 -20.709   7.239  1.00 84.06           O  
ATOM   1971  N   VAL A 257     -21.274 -17.112   6.622  1.00 83.56           N  
ATOM   1972  CA  VAL A 257     -20.863 -15.910   7.358  1.00 83.56           C  
ATOM   1973  C   VAL A 257     -22.011 -14.896   7.298  1.00 83.56           C  
ATOM   1974  CB  VAL A 257     -19.556 -15.308   6.817  1.00 83.56           C  
ATOM   1975  O   VAL A 257     -22.430 -14.555   6.187  1.00 83.56           O  
ATOM   1976  CG1 VAL A 257     -19.137 -14.079   7.635  1.00 83.56           C  
ATOM   1977  CG2 VAL A 257     -18.416 -16.334   6.896  1.00 83.56           C  
ATOM   1978  N   PRO A 258     -22.536 -14.424   8.445  1.00 81.67           N  
ATOM   1979  CA  PRO A 258     -23.652 -13.489   8.451  1.00 81.67           C  
ATOM   1980  C   PRO A 258     -23.304 -12.196   7.706  1.00 81.67           C  
ATOM   1981  CB  PRO A 258     -23.988 -13.238   9.921  1.00 81.67           C  
ATOM   1982  O   PRO A 258     -22.192 -11.679   7.815  1.00 81.67           O  
ATOM   1983  CG  PRO A 258     -23.391 -14.432  10.660  1.00 81.67           C  
ATOM   1984  CD  PRO A 258     -22.187 -14.810   9.806  1.00 81.67           C  
ATOM   1985  N   THR A 259     -24.263 -11.671   6.948  1.00 85.42           N  
ATOM   1986  CA  THR A 259     -24.109 -10.457   6.136  1.00 85.42           C  
ATOM   1987  C   THR A 259     -24.974  -9.337   6.690  1.00 85.42           C  
ATOM   1988  CB  THR A 259     -24.491 -10.715   4.672  1.00 85.42           C  
ATOM   1989  O   THR A 259     -26.114  -9.587   7.069  1.00 85.42           O  
ATOM   1990  CG2 THR A 259     -23.565 -11.740   4.017  1.00 85.42           C  
ATOM   1991  OG1 THR A 259     -25.804 -11.227   4.585  1.00 85.42           O  
ATOM   1992  N   ASN A 260     -24.456  -8.111   6.693  1.00 83.61           N  
ATOM   1993  CA  ASN A 260     -25.160  -6.904   7.120  1.00 83.61           C  
ATOM   1994  C   ASN A 260     -25.847  -6.985   8.500  1.00 83.61           C  
ATOM   1995  CB  ASN A 260     -26.082  -6.403   5.993  1.00 83.61           C  
ATOM   1996  O   ASN A 260     -26.983  -6.550   8.675  1.00 83.61           O  
ATOM   1997  CG  ASN A 260     -26.355  -4.919   6.150  1.00 83.61           C  
ATOM   1998  ND2 ASN A 260     -27.193  -4.336   5.328  1.00 83.61           N  
ATOM   1999  OD1 ASN A 260     -25.769  -4.252   6.987  1.00 83.61           O  
ATOM   2000  N   ILE A 261     -25.144  -7.529   9.499  1.00 76.04           N  
ATOM   2001  CA  ILE A 261     -25.673  -7.762  10.859  1.00 76.04           C  
ATOM   2002  C   ILE A 261     -26.180  -6.469  11.517  1.00 76.04           C  
ATOM   2003  CB  ILE A 261     -24.574  -8.397  11.742  1.00 76.04           C  
ATOM   2004  O   ILE A 261     -27.130  -6.502  12.292  1.00 76.04           O  
ATOM   2005  CG1 ILE A 261     -24.051  -9.719  11.137  1.00 76.04           C  
ATOM   2006  CG2 ILE A 261     -25.065  -8.653  13.182  1.00 76.04           C  
ATOM   2007  CD1 ILE A 261     -22.695 -10.088  11.731  1.00 76.04           C  
ATOM   2008  N   HIS A 262     -25.551  -5.333  11.206  1.00 75.54           N  
ATOM   2009  CA  HIS A 262     -25.864  -4.035  11.806  1.00 75.54           C  
ATOM   2010  C   HIS A 262     -26.785  -3.160  10.937  1.00 75.54           C  
ATOM   2011  CB  HIS A 262     -24.557  -3.313  12.177  1.00 75.54           C  
ATOM   2012  O   HIS A 262     -26.934  -1.979  11.239  1.00 75.54           O  
ATOM   2013  CG  HIS A 262     -23.657  -4.087  13.105  1.00 75.54           C  
ATOM   2014  CD2 HIS A 262     -23.808  -4.235  14.458  1.00 75.54           C  
ATOM   2015  ND1 HIS A 262     -22.496  -4.736  12.751  1.00 75.54           N  
ATOM   2016  CE1 HIS A 262     -21.961  -5.263  13.863  1.00 75.54           C  
ATOM   2017  NE2 HIS A 262     -22.722  -4.982  14.931  1.00 75.54           N  
ATOM   2018  N   GLY A 263     -27.365  -3.689   9.849  1.00 78.42           N  
ATOM   2019  CA  GLY A 263     -28.252  -2.915   8.969  1.00 78.42           C  
ATOM   2020  C   GLY A 263     -27.579  -1.684   8.348  1.00 78.42           C  
ATOM   2021  O   GLY A 263     -28.210  -0.645   8.177  1.00 78.42           O  
ATOM   2022  N   LEU A 264     -26.284  -1.779   8.045  1.00 81.17           N  
ATOM   2023  CA  LEU A 264     -25.505  -0.702   7.450  1.00 81.17           C  
ATOM   2024  C   LEU A 264     -25.975  -0.439   6.016  1.00 81.17           C  
ATOM   2025  CB  LEU A 264     -24.000  -1.039   7.491  1.00 81.17           C  
ATOM   2026  O   LEU A 264     -26.214  -1.365   5.236  1.00 81.17           O  
ATOM   2027  CG  LEU A 264     -23.440  -1.318   8.897  1.00 81.17           C  
ATOM   2028  CD1 LEU A 264     -21.970  -1.728   8.815  1.00 81.17           C  
ATOM   2029  CD2 LEU A 264     -23.551  -0.119   9.841  1.00 81.17           C  
ATOM   2030  N   SER A 265     -26.048   0.840   5.660  1.00 85.61           N  
ATOM   2031  CA  SER A 265     -26.185   1.315   4.287  1.00 85.61           C  
ATOM   2032  C   SER A 265     -24.851   1.865   3.779  1.00 85.61           C  
ATOM   2033  CB  SER A 265     -27.316   2.345   4.193  1.00 85.61           C  
ATOM   2034  O   SER A 265     -23.925   2.142   4.553  1.00 85.61           O  
ATOM   2035  OG  SER A 265     -27.043   3.445   5.035  1.00 85.61           O  
ATOM   2036  N   MET A 266     -24.730   1.957   2.454  1.00 87.16           N  
ATOM   2037  CA  MET A 266     -23.546   2.501   1.802  1.00 87.16           C  
ATOM   2038  C   MET A 266     -23.720   4.001   1.590  1.00 87.16           C  
ATOM   2039  CB  MET A 266     -23.289   1.769   0.476  1.00 87.16           C  
ATOM   2040  O   MET A 266     -24.647   4.425   0.901  1.00 87.16           O  
ATOM   2041  CG  MET A 266     -21.976   2.212  -0.168  1.00 87.16           C  
ATOM   2042  SD  MET A 266     -20.526   1.895   0.867  1.00 87.16           S  
ATOM   2043  CE  MET A 266     -19.336   2.789  -0.136  1.00 87.16           C  
ATOM   2044  N   ASP A 267     -22.795   4.790   2.126  1.00 88.93           N  
ATOM   2045  CA  ASP A 267     -22.713   6.212   1.821  1.00 88.93           C  
ATOM   2046  C   ASP A 267     -21.944   6.431   0.510  1.00 88.93           C  
ATOM   2047  CB  ASP A 267     -22.104   6.972   2.998  1.00 88.93           C  
ATOM   2048  O   ASP A 267     -20.718   6.570   0.487  1.00 88.93           O  
ATOM   2049  CG  ASP A 267     -22.004   8.465   2.691  1.00 88.93           C  
ATOM   2050  OD1 ASP A 267     -22.555   8.920   1.656  1.00 88.93           O  
ATOM   2051  OD2 ASP A 267     -21.324   9.152   3.472  1.00 88.93           O  
ATOM   2052  N   TRP A 268     -22.675   6.426  -0.605  1.00 91.93           N  
ATOM   2053  CA  TRP A 268     -22.112   6.639  -1.940  1.00 91.93           C  
ATOM   2054  C   TRP A 268     -21.574   8.057  -2.136  1.00 91.93           C  
ATOM   2055  CB  TRP A 268     -23.181   6.327  -2.989  1.00 91.93           C  
ATOM   2056  O   TRP A 268     -20.552   8.232  -2.799  1.00 91.93           O  
ATOM   2057  CG  TRP A 268     -23.648   4.908  -2.978  1.00 91.93           C  
ATOM   2058  CD1 TRP A 268     -24.844   4.467  -2.529  1.00 91.93           C  
ATOM   2059  CD2 TRP A 268     -22.912   3.719  -3.394  1.00 91.93           C  
ATOM   2060  CE2 TRP A 268     -23.741   2.578  -3.181  1.00 91.93           C  
ATOM   2061  CE3 TRP A 268     -21.621   3.492  -3.919  1.00 91.93           C  
ATOM   2062  NE1 TRP A 268     -24.909   3.094  -2.660  1.00 91.93           N  
ATOM   2063  CH2 TRP A 268     -22.023   1.083  -3.998  1.00 91.93           C  
ATOM   2064  CZ2 TRP A 268     -23.314   1.275  -3.475  1.00 91.93           C  
ATOM   2065  CZ3 TRP A 268     -21.181   2.189  -4.217  1.00 91.93           C  
ATOM   2066  N   THR A 269     -22.228   9.057  -1.544  1.00 92.21           N  
ATOM   2067  CA  THR A 269     -21.849  10.467  -1.692  1.00 92.21           C  
ATOM   2068  C   THR A 269     -20.562  10.750  -0.929  1.00 92.21           C  
ATOM   2069  CB  THR A 269     -22.973  11.392  -1.211  1.00 92.21           C  
ATOM   2070  O   THR A 269     -19.597  11.229  -1.525  1.00 92.21           O  
ATOM   2071  CG2 THR A 269     -22.660  12.870  -1.446  1.00 92.21           C  
ATOM   2072  OG1 THR A 269     -24.158  11.105  -1.917  1.00 92.21           O  
ATOM   2073  N   GLY A 270     -20.500  10.387   0.356  1.00 91.37           N  
ATOM   2074  CA  GLY A 270     -19.290  10.519   1.165  1.00 91.37           C  
ATOM   2075  C   GLY A 270     -18.132   9.708   0.586  1.00 91.37           C  
ATOM   2076  O   GLY A 270     -17.017  10.218   0.473  1.00 91.37           O  
ATOM   2077  N   SER A 271     -18.400   8.491   0.102  1.00 92.85           N  
ATOM   2078  CA  SER A 271     -17.379   7.652  -0.543  1.00 92.85           C  
ATOM   2079  C   SER A 271     -16.816   8.282  -1.814  1.00 92.85           C  
ATOM   2080  CB  SER A 271     -17.936   6.278  -0.903  1.00 92.85           C  
ATOM   2081  O   SER A 271     -15.600   8.311  -1.991  1.00 92.85           O  
ATOM   2082  OG  SER A 271     -18.281   5.581   0.267  1.00 92.85           O  
ATOM   2083  N   ALA A 272     -17.672   8.808  -2.696  1.00 94.82           N  
ATOM   2084  CA  ALA A 272     -17.231   9.477  -3.917  1.00 94.82           C  
ATOM   2085  C   ALA A 272     -16.408  10.734  -3.600  1.00 94.82           C  
ATOM   2086  CB  ALA A 272     -18.459   9.804  -4.773  1.00 94.82           C  
ATOM   2087  O   ALA A 272     -15.344  10.930  -4.188  1.00 94.82           O  
ATOM   2088  N   LEU A 273     -16.855  11.544  -2.632  1.00 95.11           N  
ATOM   2089  CA  LEU A 273     -16.128  12.735  -2.194  1.00 95.11           C  
ATOM   2090  C   LEU A 273     -14.737  12.384  -1.645  1.00 95.11           C  
ATOM   2091  CB  LEU A 273     -16.953  13.510  -1.150  1.00 95.11           C  
ATOM   2092  O   LEU A 273     -13.748  13.006  -2.038  1.00 95.11           O  
ATOM   2093  CG  LEU A 273     -18.206  14.216  -1.699  1.00 95.11           C  
ATOM   2094  CD1 LEU A 273     -19.020  14.778  -0.532  1.00 95.11           C  
ATOM   2095  CD2 LEU A 273     -17.849  15.370  -2.638  1.00 95.11           C  
ATOM   2096  N   ALA A 274     -14.653  11.358  -0.792  1.00 93.73           N  
ATOM   2097  CA  ALA A 274     -13.396  10.884  -0.222  1.00 93.73           C  
ATOM   2098  C   ALA A 274     -12.446  10.337  -1.293  1.00 93.73           C  
ATOM   2099  CB  ALA A 274     -13.697   9.813   0.832  1.00 93.73           C  
ATOM   2100  O   ALA A 274     -11.294  10.761  -1.359  1.00 93.73           O  
ATOM   2101  N   ILE A 275     -12.917   9.427  -2.152  1.00 95.88           N  
ATOM   2102  CA  ILE A 275     -12.091   8.796  -3.190  1.00 95.88           C  
ATOM   2103  C   ILE A 275     -11.543   9.852  -4.151  1.00 95.88           C  
ATOM   2104  CB  ILE A 275     -12.892   7.702  -3.934  1.00 95.88           C  
ATOM   2105  O   ILE A 275     -10.338   9.886  -4.393  1.00 95.88           O  
ATOM   2106  CG1 ILE A 275     -13.133   6.485  -3.013  1.00 95.88           C  
ATOM   2107  CG2 ILE A 275     -12.152   7.232  -5.202  1.00 95.88           C  
ATOM   2108  CD1 ILE A 275     -14.208   5.525  -3.543  1.00 95.88           C  
ATOM   2109  N   ILE A 276     -12.402  10.735  -4.674  1.00 96.99           N  
ATOM   2110  CA  ILE A 276     -11.985  11.777  -5.621  1.00 96.99           C  
ATOM   2111  C   ILE A 276     -11.001  12.736  -4.946  1.00 96.99           C  
ATOM   2112  CB  ILE A 276     -13.213  12.513  -6.204  1.00 96.99           C  
ATOM   2113  O   ILE A 276      -9.941  13.013  -5.506  1.00 96.99           O  
ATOM   2114  CG1 ILE A 276     -14.053  11.548  -7.075  1.00 96.99           C  
ATOM   2115  CG2 ILE A 276     -12.773  13.730  -7.042  1.00 96.99           C  
ATOM   2116  CD1 ILE A 276     -15.440  12.093  -7.445  1.00 96.99           C  
ATOM   2117  N   GLY A 277     -11.304  13.198  -3.729  1.00 97.43           N  
ATOM   2118  CA  GLY A 277     -10.424  14.092  -2.979  1.00 97.43           C  
ATOM   2119  C   GLY A 277      -9.042  13.486  -2.726  1.00 97.43           C  
ATOM   2120  O   GLY A 277      -8.032  14.123  -3.014  1.00 97.43           O  
ATOM   2121  N   LEU A 278      -8.987  12.238  -2.250  1.00 96.71           N  
ATOM   2122  CA  LEU A 278      -7.735  11.531  -1.964  1.00 96.71           C  
ATOM   2123  C   LEU A 278      -6.922  11.260  -3.238  1.00 96.71           C  
ATOM   2124  CB  LEU A 278      -8.046  10.213  -1.227  1.00 96.71           C  
ATOM   2125  O   LEU A 278      -5.719  11.516  -3.262  1.00 96.71           O  
ATOM   2126  CG  LEU A 278      -8.565  10.372   0.216  1.00 96.71           C  
ATOM   2127  CD1 LEU A 278      -9.024   9.009   0.740  1.00 96.71           C  
ATOM   2128  CD2 LEU A 278      -7.503  10.904   1.179  1.00 96.71           C  
ATOM   2129  N   ILE A 279      -7.563  10.779  -4.308  1.00 97.65           N  
ATOM   2130  CA  ILE A 279      -6.872  10.484  -5.570  1.00 97.65           C  
ATOM   2131  C   ILE A 279      -6.306  11.759  -6.185  1.00 97.65           C  
ATOM   2132  CB  ILE A 279      -7.777   9.714  -6.555  1.00 97.65           C  
ATOM   2133  O   ILE A 279      -5.131  11.778  -6.541  1.00 97.65           O  
ATOM   2134  CG1 ILE A 279      -8.016   8.287  -6.014  1.00 97.65           C  
ATOM   2135  CG2 ILE A 279      -7.147   9.642  -7.963  1.00 97.65           C  
ATOM   2136  CD1 ILE A 279      -9.022   7.484  -6.844  1.00 97.65           C  
ATOM   2137  N   LEU A 280      -7.102  12.828  -6.282  1.00 97.67           N  
ATOM   2138  CA  LEU A 280      -6.643  14.085  -6.870  1.00 97.67           C  
ATOM   2139  C   LEU A 280      -5.527  14.726  -6.041  1.00 97.67           C  
ATOM   2140  CB  LEU A 280      -7.820  15.058  -7.033  1.00 97.67           C  
ATOM   2141  O   LEU A 280      -4.542  15.190  -6.611  1.00 97.67           O  
ATOM   2142  CG  LEU A 280      -8.862  14.665  -8.093  1.00 97.67           C  
ATOM   2143  CD1 LEU A 280      -9.912  15.774  -8.173  1.00 97.67           C  
ATOM   2144  CD2 LEU A 280      -8.234  14.463  -9.472  1.00 97.67           C  
ATOM   2145  N   PHE A 281      -5.645  14.716  -4.709  1.00 97.84           N  
ATOM   2146  CA  PHE A 281      -4.627  15.296  -3.835  1.00 97.84           C  
ATOM   2147  C   PHE A 281      -3.296  14.561  -3.991  1.00 97.84           C  
ATOM   2148  CB  PHE A 281      -5.106  15.252  -2.378  1.00 97.84           C  
ATOM   2149  O   PHE A 281      -2.256  15.176  -4.212  1.00 97.84           O  
ATOM   2150  CG  PHE A 281      -4.206  16.011  -1.427  1.00 97.84           C  
ATOM   2151  CD1 PHE A 281      -3.190  15.351  -0.713  1.00 97.84           C  
ATOM   2152  CD2 PHE A 281      -4.386  17.396  -1.262  1.00 97.84           C  
ATOM   2153  CE1 PHE A 281      -2.378  16.076   0.179  1.00 97.84           C  
ATOM   2154  CE2 PHE A 281      -3.564  18.121  -0.385  1.00 97.84           C  
ATOM   2155  CZ  PHE A 281      -2.565  17.459   0.345  1.00 97.84           C  
ATOM   2156  N   ASN A 282      -3.324  13.231  -3.933  1.00 97.07           N  
ATOM   2157  CA  ASN A 282      -2.130  12.421  -4.120  1.00 97.07           C  
ATOM   2158  C   ASN A 282      -1.556  12.546  -5.541  1.00 97.07           C  
ATOM   2159  CB  ASN A 282      -2.507  10.989  -3.765  1.00 97.07           C  
ATOM   2160  O   ASN A 282      -0.340  12.658  -5.697  1.00 97.07           O  
ATOM   2161  CG  ASN A 282      -1.307  10.073  -3.794  1.00 97.07           C  
ATOM   2162  ND2 ASN A 282      -0.906   9.525  -2.678  1.00 97.07           N  
ATOM   2163  OD1 ASN A 282      -0.724   9.810  -4.826  1.00 97.07           O  
ATOM   2164  N   PHE A 283      -2.421  12.600  -6.559  1.00 96.49           N  
ATOM   2165  CA  PHE A 283      -2.015  12.805  -7.945  1.00 96.49           C  
ATOM   2166  C   PHE A 283      -1.228  14.094  -8.126  1.00 96.49           C  
ATOM   2167  CB  PHE A 283      -3.233  12.751  -8.874  1.00 96.49           C  
ATOM   2168  O   PHE A 283      -0.160  14.055  -8.722  1.00 96.49           O  
ATOM   2169  CG  PHE A 283      -2.903  13.044 -10.324  1.00 96.49           C  
ATOM   2170  CD1 PHE A 283      -2.971  14.363 -10.810  1.00 96.49           C  
ATOM   2171  CD2 PHE A 283      -2.491  12.005 -11.179  1.00 96.49           C  
ATOM   2172  CE1 PHE A 283      -2.637  14.640 -12.147  1.00 96.49           C  
ATOM   2173  CE2 PHE A 283      -2.152  12.284 -12.514  1.00 96.49           C  
ATOM   2174  CZ  PHE A 283      -2.228  13.600 -13.000  1.00 96.49           C  
ATOM   2175  N   VAL A 284      -1.690  15.212  -7.566  1.00 96.97           N  
ATOM   2176  CA  VAL A 284      -0.954  16.484  -7.604  1.00 96.97           C  
ATOM   2177  C   VAL A 284       0.448  16.318  -7.025  1.00 96.97           C  
ATOM   2178  CB  VAL A 284      -1.738  17.556  -6.832  1.00 96.97           C  
ATOM   2179  O   VAL A 284       1.418  16.703  -7.670  1.00 96.97           O  
ATOM   2180  CG1 VAL A 284      -0.954  18.841  -6.540  1.00 96.97           C  
ATOM   2181  CG2 VAL A 284      -2.992  17.944  -7.620  1.00 96.97           C  
ATOM   2182  N   TRP A 285       0.574  15.712  -5.844  1.00 95.37           N  
ATOM   2183  CA  TRP A 285       1.864  15.570  -5.164  1.00 95.37           C  
ATOM   2184  C   TRP A 285       2.837  14.619  -5.862  1.00 95.37           C  
ATOM   2185  CB  TRP A 285       1.627  15.140  -3.717  1.00 95.37           C  
ATOM   2186  O   TRP A 285       4.041  14.845  -5.790  1.00 95.37           O  
ATOM   2187  CG  TRP A 285       1.259  16.275  -2.818  1.00 95.37           C  
ATOM   2188  CD1 TRP A 285       0.026  16.570  -2.354  1.00 95.37           C  
ATOM   2189  CD2 TRP A 285       2.140  17.306  -2.284  1.00 95.37           C  
ATOM   2190  CE2 TRP A 285       1.364  18.184  -1.468  1.00 95.37           C  
ATOM   2191  CE3 TRP A 285       3.516  17.587  -2.416  1.00 95.37           C  
ATOM   2192  NE1 TRP A 285       0.079  17.697  -1.563  1.00 95.37           N  
ATOM   2193  CH2 TRP A 285       3.309  19.512  -0.924  1.00 95.37           C  
ATOM   2194  CZ2 TRP A 285       1.931  19.271  -0.790  1.00 95.37           C  
ATOM   2195  CZ3 TRP A 285       4.096  18.676  -1.738  1.00 95.37           C  
ATOM   2196  N   ASN A 286       2.349  13.580  -6.541  1.00 94.81           N  
ATOM   2197  CA  ASN A 286       3.197  12.681  -7.327  1.00 94.81           C  
ATOM   2198  C   ASN A 286       3.464  13.204  -8.751  1.00 94.81           C  
ATOM   2199  CB  ASN A 286       2.584  11.271  -7.314  1.00 94.81           C  
ATOM   2200  O   ASN A 286       4.515  12.916  -9.314  1.00 94.81           O  
ATOM   2201  CG  ASN A 286       2.945  10.514  -6.052  1.00 94.81           C  
ATOM   2202  ND2 ASN A 286       2.051  10.370  -5.106  1.00 94.81           N  
ATOM   2203  OD1 ASN A 286       4.059  10.049  -5.888  1.00 94.81           O  
ATOM   2204  N   GLN A 287       2.562  14.005  -9.325  1.00 94.72           N  
ATOM   2205  CA  GLN A 287       2.693  14.540 -10.683  1.00 94.72           C  
ATOM   2206  C   GLN A 287       3.494  15.846 -10.744  1.00 94.72           C  
ATOM   2207  CB  GLN A 287       1.290  14.720 -11.292  1.00 94.72           C  
ATOM   2208  O   GLN A 287       4.241  16.061 -11.696  1.00 94.72           O  
ATOM   2209  CG  GLN A 287       1.311  15.011 -12.800  1.00 94.72           C  
ATOM   2210  CD  GLN A 287       1.879  13.861 -13.626  1.00 94.72           C  
ATOM   2211  NE2 GLN A 287       2.247  14.093 -14.864  1.00 94.72           N  
ATOM   2212  OE1 GLN A 287       1.988  12.731 -13.183  1.00 94.72           O  
ATOM   2213  N   ALA A 288       3.366  16.726  -9.749  1.00 93.49           N  
ATOM   2214  CA  ALA A 288       4.044  18.022  -9.736  1.00 93.49           C  
ATOM   2215  C   ALA A 288       5.587  17.950  -9.814  1.00 93.49           C  
ATOM   2216  CB  ALA A 288       3.583  18.815  -8.513  1.00 93.49           C  
ATOM   2217  O   ALA A 288       6.160  18.784 -10.515  1.00 93.49           O  
ATOM   2218  N   PRO A 289       6.282  16.972  -9.191  1.00 89.91           N  
ATOM   2219  CA  PRO A 289       7.728  16.788  -9.370  1.00 89.91           C  
ATOM   2220  C   PRO A 289       8.152  16.463 -10.807  1.00 89.91           C  
ATOM   2221  CB  PRO A 289       8.110  15.608  -8.473  1.00 89.91           C  
ATOM   2222  O   PRO A 289       9.306  16.668 -11.168  1.00 89.91           O  
ATOM   2223  CG  PRO A 289       6.999  15.544  -7.436  1.00 89.91           C  
ATOM   2224  CD  PRO A 289       5.781  16.029  -8.202  1.00 89.91           C  
ATOM   2225  N   ILE A 290       7.236  15.920 -11.610  1.00 89.43           N  
ATOM   2226  CA  ILE A 290       7.507  15.458 -12.973  1.00 89.43           C  
ATOM   2227  C   ILE A 290       7.307  16.607 -13.957  1.00 89.43           C  
ATOM   2228  CB  ILE A 290       6.599  14.255 -13.306  1.00 89.43           C  
ATOM   2229  O   ILE A 290       8.189  16.904 -14.754  1.00 89.43           O  
ATOM   2230  CG1 ILE A 290       6.878  13.086 -12.335  1.00 89.43           C  
ATOM   2231  CG2 ILE A 290       6.773  13.815 -14.767  1.00 89.43           C  
ATOM   2232  CD1 ILE A 290       5.810  11.998 -12.363  1.00 89.43           C  
ATOM   2233  N   VAL A 291       6.143  17.261 -13.897  1.00 90.49           N  
ATOM   2234  CA  VAL A 291       5.751  18.278 -14.891  1.00 90.49           C  
ATOM   2235  C   VAL A 291       6.059  19.714 -14.476  1.00 90.49           C  
ATOM   2236  CB  VAL A 291       4.266  18.166 -15.257  1.00 90.49           C  
ATOM   2237  O   VAL A 291       5.978  20.607 -15.319  1.00 90.49           O  
ATOM   2238  CG1 VAL A 291       3.955  16.789 -15.857  1.00 90.49           C  
ATOM   2239  CG2 VAL A 291       3.353  18.454 -14.056  1.00 90.49           C  
ATOM   2240  N   GLY A 292       6.359  19.929 -13.194  1.00 90.36           N  
ATOM   2241  CA  GLY A 292       6.524  21.241 -12.582  1.00 90.36           C  
ATOM   2242  C   GLY A 292       5.258  21.773 -11.897  1.00 90.36           C  
ATOM   2243  O   GLY A 292       4.123  21.584 -12.341  1.00 90.36           O  
ATOM   2244  N   TRP A 293       5.467  22.485 -10.787  1.00 92.08           N  
ATOM   2245  CA  TRP A 293       4.415  23.191 -10.040  1.00 92.08           C  
ATOM   2246  C   TRP A 293       3.871  24.429 -10.772  1.00 92.08           C  
ATOM   2247  CB  TRP A 293       4.973  23.585  -8.666  1.00 92.08           C  
ATOM   2248  O   TRP A 293       2.834  24.965 -10.392  1.00 92.08           O  
ATOM   2249  CG  TRP A 293       5.043  22.466  -7.675  1.00 92.08           C  
ATOM   2250  CD1 TRP A 293       6.110  21.673  -7.418  1.00 92.08           C  
ATOM   2251  CD2 TRP A 293       3.966  21.976  -6.823  1.00 92.08           C  
ATOM   2252  CE2 TRP A 293       4.465  20.891  -6.044  1.00 92.08           C  
ATOM   2253  CE3 TRP A 293       2.608  22.319  -6.658  1.00 92.08           C  
ATOM   2254  NE1 TRP A 293       5.771  20.743  -6.451  1.00 92.08           N  
ATOM   2255  CH2 TRP A 293       2.317  20.556  -4.988  1.00 92.08           C  
ATOM   2256  CZ2 TRP A 293       3.665  20.189  -5.134  1.00 92.08           C  
ATOM   2257  CZ3 TRP A 293       1.791  21.613  -5.754  1.00 92.08           C  
ATOM   2258  N   ASP A 294       4.559  24.878 -11.820  1.00 91.60           N  
ATOM   2259  CA  ASP A 294       4.182  26.002 -12.679  1.00 91.60           C  
ATOM   2260  C   ASP A 294       2.983  25.683 -13.587  1.00 91.60           C  
ATOM   2261  CB  ASP A 294       5.407  26.404 -13.526  1.00 91.60           C  
ATOM   2262  O   ASP A 294       2.320  26.594 -14.088  1.00 91.60           O  
ATOM   2263  CG  ASP A 294       5.834  25.311 -14.520  1.00 91.60           C  
ATOM   2264  OD1 ASP A 294       5.966  24.152 -14.070  1.00 91.60           O  
ATOM   2265  OD2 ASP A 294       5.972  25.610 -15.729  1.00 91.60           O  
ATOM   2266  N   LYS A 295       2.672  24.397 -13.802  1.00 94.43           N  
ATOM   2267  CA  LYS A 295       1.559  23.984 -14.661  1.00 94.43           C  
ATOM   2268  C   LYS A 295       0.204  24.314 -14.017  1.00 94.43           C  
ATOM   2269  CB  LYS A 295       1.673  22.495 -15.017  1.00 94.43           C  
ATOM   2270  O   LYS A 295      -0.111  23.778 -12.953  1.00 94.43           O  
ATOM   2271  CG  LYS A 295       2.953  22.126 -15.779  1.00 94.43           C  
ATOM   2272  CD  LYS A 295       3.135  22.893 -17.095  1.00 94.43           C  
ATOM   2273  CE  LYS A 295       4.447  22.442 -17.731  1.00 94.43           C  
ATOM   2274  NZ  LYS A 295       4.869  23.367 -18.805  1.00 94.43           N  
ATOM   2275  N   PRO A 296      -0.680  25.084 -14.688  1.00 96.14           N  
ATOM   2276  CA  PRO A 296      -1.959  25.508 -14.108  1.00 96.14           C  
ATOM   2277  C   PRO A 296      -2.855  24.356 -13.646  1.00 96.14           C  
ATOM   2278  CB  PRO A 296      -2.653  26.322 -15.204  1.00 96.14           C  
ATOM   2279  O   PRO A 296      -3.520  24.462 -12.618  1.00 96.14           O  
ATOM   2280  CG  PRO A 296      -1.490  26.895 -16.006  1.00 96.14           C  
ATOM   2281  CD  PRO A 296      -0.451  25.782 -15.949  1.00 96.14           C  
ATOM   2282  N   TYR A 297      -2.859  23.235 -14.375  1.00 96.95           N  
ATOM   2283  CA  TYR A 297      -3.710  22.097 -14.032  1.00 96.95           C  
ATOM   2284  C   TYR A 297      -3.328  21.463 -12.683  1.00 96.95           C  
ATOM   2285  CB  TYR A 297      -3.713  21.072 -15.172  1.00 96.95           C  
ATOM   2286  O   TYR A 297      -4.210  20.973 -11.989  1.00 96.95           O  
ATOM   2287  CG  TYR A 297      -2.538  20.117 -15.168  1.00 96.95           C  
ATOM   2288  CD1 TYR A 297      -1.360  20.412 -15.882  1.00 96.95           C  
ATOM   2289  CD2 TYR A 297      -2.639  18.918 -14.437  1.00 96.95           C  
ATOM   2290  CE1 TYR A 297      -0.292  19.492 -15.883  1.00 96.95           C  
ATOM   2291  CE2 TYR A 297      -1.579  17.998 -14.442  1.00 96.95           C  
ATOM   2292  OH  TYR A 297       0.559  17.336 -15.242  1.00 96.95           O  
ATOM   2293  CZ  TYR A 297      -0.414  18.276 -15.179  1.00 96.95           C  
ATOM   2294  N   ILE A 298      -2.054  21.519 -12.271  1.00 97.03           N  
ATOM   2295  CA  ILE A 298      -1.595  21.023 -10.964  1.00 97.03           C  
ATOM   2296  C   ILE A 298      -2.233  21.846  -9.841  1.00 97.03           C  
ATOM   2297  CB  ILE A 298      -0.046  21.059 -10.908  1.00 97.03           C  
ATOM   2298  O   ILE A 298      -2.798  21.286  -8.904  1.00 97.03           O  
ATOM   2299  CG1 ILE A 298       0.598  20.094 -11.932  1.00 97.03           C  
ATOM   2300  CG2 ILE A 298       0.526  20.781  -9.511  1.00 97.03           C  
ATOM   2301  CD1 ILE A 298       0.332  18.597 -11.699  1.00 97.03           C  
ATOM   2302  N   ILE A 299      -2.221  23.175  -9.973  1.00 96.91           N  
ATOM   2303  CA  ILE A 299      -2.824  24.094  -8.998  1.00 96.91           C  
ATOM   2304  C   ILE A 299      -4.350  23.930  -8.970  1.00 96.91           C  
ATOM   2305  CB  ILE A 299      -2.405  25.552  -9.304  1.00 96.91           C  
ATOM   2306  O   ILE A 299      -4.945  23.861  -7.895  1.00 96.91           O  
ATOM   2307  CG1 ILE A 299      -0.864  25.701  -9.247  1.00 96.91           C  
ATOM   2308  CG2 ILE A 299      -3.082  26.522  -8.315  1.00 96.91           C  
ATOM   2309  CD1 ILE A 299      -0.344  27.068  -9.711  1.00 96.91           C  
ATOM   2310  N   VAL A 300      -4.992  23.814 -10.137  1.00 97.63           N  
ATOM   2311  CA  VAL A 300      -6.444  23.596 -10.235  1.00 97.63           C  
ATOM   2312  C   VAL A 300      -6.845  22.275  -9.576  1.00 97.63           C  
ATOM   2313  CB  VAL A 300      -6.914  23.660 -11.701  1.00 97.63           C  
ATOM   2314  O   VAL A 300      -7.759  22.263  -8.753  1.00 97.63           O  
ATOM   2315  CG1 VAL A 300      -8.374  23.225 -11.876  1.00 97.63           C  
ATOM   2316  CG2 VAL A 300      -6.801  25.092 -12.241  1.00 97.63           C  
ATOM   2317  N   LEU A 301      -6.148  21.175  -9.874  1.00 97.20           N  
ATOM   2318  CA  LEU A 301      -6.418  19.877  -9.253  1.00 97.20           C  
ATOM   2319  C   LEU A 301      -6.148  19.894  -7.747  1.00 97.20           C  
ATOM   2320  CB  LEU A 301      -5.592  18.774  -9.932  1.00 97.20           C  
ATOM   2321  O   LEU A 301      -6.893  19.257  -7.005  1.00 97.20           O  
ATOM   2322  CG  LEU A 301      -6.031  18.407 -11.360  1.00 97.20           C  
ATOM   2323  CD1 LEU A 301      -5.124  17.288 -11.870  1.00 97.20           C  
ATOM   2324  CD2 LEU A 301      -7.488  17.947 -11.436  1.00 97.20           C  
ATOM   2325  N   LEU A 302      -5.153  20.655  -7.277  1.00 97.46           N  
ATOM   2326  CA  LEU A 302      -4.906  20.828  -5.847  1.00 97.46           C  
ATOM   2327  C   LEU A 302      -6.100  21.508  -5.172  1.00 97.46           C  
ATOM   2328  CB  LEU A 302      -3.606  21.621  -5.627  1.00 97.46           C  
ATOM   2329  O   LEU A 302      -6.633  20.974  -4.201  1.00 97.46           O  
ATOM   2330  CG  LEU A 302      -3.241  21.820  -4.142  1.00 97.46           C  
ATOM   2331  CD1 LEU A 302      -3.083  20.514  -3.356  1.00 97.46           C  
ATOM   2332  CD2 LEU A 302      -1.931  22.596  -4.039  1.00 97.46           C  
ATOM   2333  N   ILE A 303      -6.566  22.635  -5.715  1.00 97.83           N  
ATOM   2334  CA  ILE A 303      -7.726  23.365  -5.184  1.00 97.83           C  
ATOM   2335  C   ILE A 303      -8.972  22.472  -5.197  1.00 97.83           C  
ATOM   2336  CB  ILE A 303      -7.943  24.679  -5.970  1.00 97.83           C  
ATOM   2337  O   ILE A 303      -9.651  22.359  -4.177  1.00 97.83           O  
ATOM   2338  CG1 ILE A 303      -6.769  25.656  -5.726  1.00 97.83           C  
ATOM   2339  CG2 ILE A 303      -9.271  25.351  -5.566  1.00 97.83           C  
ATOM   2340  CD1 ILE A 303      -6.737  26.840  -6.701  1.00 97.83           C  
ATOM   2341  N   ILE A 304      -9.243  21.783  -6.311  1.00 97.98           N  
ATOM   2342  CA  ILE A 304     -10.370  20.848  -6.425  1.00 97.98           C  
ATOM   2343  C   ILE A 304     -10.246  19.738  -5.378  1.00 97.98           C  
ATOM   2344  CB  ILE A 304     -10.480  20.290  -7.864  1.00 97.98           C  
ATOM   2345  O   ILE A 304     -11.201  19.479  -4.653  1.00 97.98           O  
ATOM   2346  CG1 ILE A 304     -10.912  21.414  -8.835  1.00 97.98           C  
ATOM   2347  CG2 ILE A 304     -11.498  19.135  -7.945  1.00 97.98           C  
ATOM   2348  CD1 ILE A 304     -10.843  21.014 -10.315  1.00 97.98           C  
ATOM   2349  N   SER A 305      -9.077  19.115  -5.231  1.00 97.27           N  
ATOM   2350  CA  SER A 305      -8.882  18.042  -4.253  1.00 97.27           C  
ATOM   2351  C   SER A 305      -9.153  18.500  -2.816  1.00 97.27           C  
ATOM   2352  CB  SER A 305      -7.479  17.451  -4.380  1.00 97.27           C  
ATOM   2353  O   SER A 305      -9.844  17.805  -2.073  1.00 97.27           O  
ATOM   2354  OG  SER A 305      -6.474  18.307  -3.880  1.00 97.27           O  
ATOM   2355  N   VAL A 306      -8.702  19.703  -2.443  1.00 97.51           N  
ATOM   2356  CA  VAL A 306      -8.970  20.299  -1.128  1.00 97.51           C  
ATOM   2357  C   VAL A 306     -10.464  20.564  -0.950  1.00 97.51           C  
ATOM   2358  CB  VAL A 306      -8.134  21.578  -0.926  1.00 97.51           C  
ATOM   2359  O   VAL A 306     -11.007  20.235   0.101  1.00 97.51           O  
ATOM   2360  CG1 VAL A 306      -8.523  22.341   0.348  1.00 97.51           C  
ATOM   2361  CG2 VAL A 306      -6.643  21.230  -0.812  1.00 97.51           C  
ATOM   2362  N   ILE A 307     -11.153  21.084  -1.973  1.00 97.85           N  
ATOM   2363  CA  ILE A 307     -12.612  21.275  -1.943  1.00 97.85           C  
ATOM   2364  C   ILE A 307     -13.328  19.942  -1.702  1.00 97.85           C  
ATOM   2365  CB  ILE A 307     -13.108  21.970  -3.235  1.00 97.85           C  
ATOM   2366  O   ILE A 307     -14.198  19.878  -0.839  1.00 97.85           O  
ATOM   2367  CG1 ILE A 307     -12.632  23.440  -3.266  1.00 97.85           C  
ATOM   2368  CG2 ILE A 307     -14.645  21.917  -3.352  1.00 97.85           C  
ATOM   2369  CD1 ILE A 307     -12.781  24.104  -4.641  1.00 97.85           C  
ATOM   2370  N   PHE A 308     -12.947  18.872  -2.403  1.00 97.16           N  
ATOM   2371  CA  PHE A 308     -13.545  17.544  -2.239  1.00 97.16           C  
ATOM   2372  C   PHE A 308     -13.284  16.946  -0.850  1.00 97.16           C  
ATOM   2373  CB  PHE A 308     -13.038  16.610  -3.347  1.00 97.16           C  
ATOM   2374  O   PHE A 308     -14.204  16.409  -0.237  1.00 97.16           O  
ATOM   2375  CG  PHE A 308     -13.904  16.613  -4.592  1.00 97.16           C  
ATOM   2376  CD1 PHE A 308     -14.855  15.598  -4.773  1.00 97.16           C  
ATOM   2377  CD2 PHE A 308     -13.787  17.620  -5.566  1.00 97.16           C  
ATOM   2378  CE1 PHE A 308     -15.680  15.583  -5.911  1.00 97.16           C  
ATOM   2379  CE2 PHE A 308     -14.595  17.602  -6.715  1.00 97.16           C  
ATOM   2380  CZ  PHE A 308     -15.544  16.583  -6.888  1.00 97.16           C  
ATOM   2381  N   LEU A 309     -12.067  17.082  -0.316  1.00 94.63           N  
ATOM   2382  CA  LEU A 309     -11.733  16.618   1.035  1.00 94.63           C  
ATOM   2383  C   LEU A 309     -12.495  17.403   2.113  1.00 94.63           C  
ATOM   2384  CB  LEU A 309     -10.213  16.720   1.256  1.00 94.63           C  
ATOM   2385  O   LEU A 309     -13.036  16.810   3.045  1.00 94.63           O  
ATOM   2386  CG  LEU A 309      -9.375  15.708   0.452  1.00 94.63           C  
ATOM   2387  CD1 LEU A 309      -7.888  16.016   0.636  1.00 94.63           C  
ATOM   2388  CD2 LEU A 309      -9.627  14.265   0.893  1.00 94.63           C  
ATOM   2389  N   VAL A 310     -12.592  18.729   1.981  1.00 94.42           N  
ATOM   2390  CA  VAL A 310     -13.391  19.563   2.892  1.00 94.42           C  
ATOM   2391  C   VAL A 310     -14.873  19.206   2.778  1.00 94.42           C  
ATOM   2392  CB  VAL A 310     -13.148  21.063   2.630  1.00 94.42           C  
ATOM   2393  O   VAL A 310     -15.534  19.033   3.801  1.00 94.42           O  
ATOM   2394  CG1 VAL A 310     -14.107  21.958   3.429  1.00 94.42           C  
ATOM   2395  CG2 VAL A 310     -11.723  21.460   3.040  1.00 94.42           C  
ATOM   2396  N   ALA A 311     -15.388  19.034   1.559  1.00 94.16           N  
ATOM   2397  CA  ALA A 311     -16.763  18.614   1.315  1.00 94.16           C  
ATOM   2398  C   ALA A 311     -17.052  17.245   1.940  1.00 94.16           C  
ATOM   2399  CB  ALA A 311     -17.040  18.611  -0.192  1.00 94.16           C  
ATOM   2400  O   ALA A 311     -18.094  17.097   2.569  1.00 94.16           O  
ATOM   2401  N   PHE A 312     -16.122  16.288   1.855  1.00 92.71           N  
ATOM   2402  CA  PHE A 312     -16.224  15.001   2.541  1.00 92.71           C  
ATOM   2403  C   PHE A 312     -16.371  15.186   4.055  1.00 92.71           C  
ATOM   2404  CB  PHE A 312     -15.013  14.118   2.202  1.00 92.71           C  
ATOM   2405  O   PHE A 312     -17.354  14.727   4.624  1.00 92.71           O  
ATOM   2406  CG  PHE A 312     -14.911  12.890   3.082  1.00 92.71           C  
ATOM   2407  CD1 PHE A 312     -13.890  12.783   4.047  1.00 92.71           C  
ATOM   2408  CD2 PHE A 312     -15.889  11.885   2.988  1.00 92.71           C  
ATOM   2409  CE1 PHE A 312     -13.837  11.663   4.896  1.00 92.71           C  
ATOM   2410  CE2 PHE A 312     -15.837  10.767   3.837  1.00 92.71           C  
ATOM   2411  CZ  PHE A 312     -14.808  10.651   4.786  1.00 92.71           C  
ATOM   2412  N   PHE A 313     -15.468  15.920   4.715  1.00 89.83           N  
ATOM   2413  CA  PHE A 313     -15.558  16.119   6.168  1.00 89.83           C  
ATOM   2414  C   PHE A 313     -16.816  16.890   6.598  1.00 89.83           C  
ATOM   2415  CB  PHE A 313     -14.296  16.820   6.687  1.00 89.83           C  
ATOM   2416  O   PHE A 313     -17.392  16.593   7.648  1.00 89.83           O  
ATOM   2417  CG  PHE A 313     -13.088  15.912   6.797  1.00 89.83           C  
ATOM   2418  CD1 PHE A 313     -13.074  14.878   7.754  1.00 89.83           C  
ATOM   2419  CD2 PHE A 313     -11.972  16.101   5.962  1.00 89.83           C  
ATOM   2420  CE1 PHE A 313     -11.957  14.031   7.863  1.00 89.83           C  
ATOM   2421  CE2 PHE A 313     -10.860  15.247   6.062  1.00 89.83           C  
ATOM   2422  CZ  PHE A 313     -10.852  14.213   7.014  1.00 89.83           C  
ATOM   2423  N   VAL A 314     -17.268  17.867   5.805  1.00 89.69           N  
ATOM   2424  CA  VAL A 314     -18.520  18.598   6.063  1.00 89.69           C  
ATOM   2425  C   VAL A 314     -19.731  17.680   5.890  1.00 89.69           C  
ATOM   2426  CB  VAL A 314     -18.626  19.846   5.162  1.00 89.69           C  
ATOM   2427  O   VAL A 314     -20.614  17.681   6.751  1.00 89.69           O  
ATOM   2428  CG1 VAL A 314     -20.001  20.525   5.258  1.00 89.69           C  
ATOM   2429  CG2 VAL A 314     -17.588  20.900   5.576  1.00 89.69           C  
ATOM   2430  N   TYR A 315     -19.757  16.887   4.818  1.00 90.43           N  
ATOM   2431  CA  TYR A 315     -20.817  15.929   4.518  1.00 90.43           C  
ATOM   2432  C   TYR A 315     -20.930  14.856   5.603  1.00 90.43           C  
ATOM   2433  CB  TYR A 315     -20.595  15.324   3.128  1.00 90.43           C  
ATOM   2434  O   TYR A 315     -21.986  14.685   6.209  1.00 90.43           O  
ATOM   2435  CG  TYR A 315     -21.701  14.372   2.743  1.00 90.43           C  
ATOM   2436  CD1 TYR A 315     -21.535  12.991   2.945  1.00 90.43           C  
ATOM   2437  CD2 TYR A 315     -22.924  14.873   2.255  1.00 90.43           C  
ATOM   2438  CE1 TYR A 315     -22.597  12.121   2.653  1.00 90.43           C  
ATOM   2439  CE2 TYR A 315     -23.986  13.994   1.966  1.00 90.43           C  
ATOM   2440  OH  TYR A 315     -24.834  11.747   1.893  1.00 90.43           O  
ATOM   2441  CZ  TYR A 315     -23.819  12.608   2.164  1.00 90.43           C  
ATOM   2442  N   GLU A 316     -19.807  14.228   5.933  1.00 87.27           N  
ATOM   2443  CA  GLU A 316     -19.683  13.170   6.933  1.00 87.27           C  
ATOM   2444  C   GLU A 316     -20.115  13.629   8.338  1.00 87.27           C  
ATOM   2445  CB  GLU A 316     -18.198  12.778   6.945  1.00 87.27           C  
ATOM   2446  O   GLU A 316     -20.776  12.914   9.097  1.00 87.27           O  
ATOM   2447  CG  GLU A 316     -17.914  11.517   7.747  1.00 87.27           C  
ATOM   2448  CD  GLU A 316     -18.387  10.253   7.038  1.00 87.27           C  
ATOM   2449  OE1 GLU A 316     -18.075   9.192   7.599  1.00 87.27           O  
ATOM   2450  OE2 GLU A 316     -19.017  10.309   5.968  1.00 87.27           O  
ATOM   2451  N   SER A 317     -19.745  14.861   8.699  1.00 83.86           N  
ATOM   2452  CA  SER A 317     -20.030  15.425  10.018  1.00 83.86           C  
ATOM   2453  C   SER A 317     -21.493  15.856  10.172  1.00 83.86           C  
ATOM   2454  CB  SER A 317     -19.075  16.594  10.260  1.00 83.86           C  
ATOM   2455  O   SER A 317     -22.059  15.698  11.258  1.00 83.86           O  
ATOM   2456  OG  SER A 317     -19.156  17.097  11.582  1.00 83.86           O  
ATOM   2457  N   LYS A 318     -22.110  16.399   9.111  1.00 84.02           N  
ATOM   2458  CA  LYS A 318     -23.433  17.046   9.186  1.00 84.02           C  
ATOM   2459  C   LYS A 318     -24.583  16.251   8.567  1.00 84.02           C  
ATOM   2460  CB  LYS A 318     -23.375  18.445   8.555  1.00 84.02           C  
ATOM   2461  O   LYS A 318     -25.687  16.337   9.093  1.00 84.02           O  
ATOM   2462  CG  LYS A 318     -22.485  19.428   9.328  1.00 84.02           C  
ATOM   2463  CD  LYS A 318     -22.613  20.828   8.715  1.00 84.02           C  
ATOM   2464  CE  LYS A 318     -21.758  21.841   9.481  1.00 84.02           C  
ATOM   2465  NZ  LYS A 318     -21.921  23.207   8.924  1.00 84.02           N  
ATOM   2466  N   TYR A 319     -24.349  15.517   7.482  1.00 81.27           N  
ATOM   2467  CA  TYR A 319     -25.414  14.981   6.625  1.00 81.27           C  
ATOM   2468  C   TYR A 319     -25.430  13.455   6.532  1.00 81.27           C  
ATOM   2469  CB  TYR A 319     -25.289  15.594   5.224  1.00 81.27           C  
ATOM   2470  O   TYR A 319     -26.502  12.888   6.361  1.00 81.27           O  
ATOM   2471  CG  TYR A 319     -25.421  17.105   5.191  1.00 81.27           C  
ATOM   2472  CD1 TYR A 319     -26.692  17.706   5.240  1.00 81.27           C  
ATOM   2473  CD2 TYR A 319     -24.273  17.915   5.120  1.00 81.27           C  
ATOM   2474  CE1 TYR A 319     -26.812  19.109   5.201  1.00 81.27           C  
ATOM   2475  CE2 TYR A 319     -24.383  19.314   5.069  1.00 81.27           C  
ATOM   2476  OH  TYR A 319     -25.756  21.268   5.078  1.00 81.27           O  
ATOM   2477  CZ  TYR A 319     -25.656  19.914   5.108  1.00 81.27           C  
ATOM   2478  N   ALA A 320     -24.281  12.786   6.665  1.00 79.51           N  
ATOM   2479  CA  ALA A 320     -24.218  11.333   6.544  1.00 79.51           C  
ATOM   2480  C   ALA A 320     -25.070  10.636   7.623  1.00 79.51           C  
ATOM   2481  CB  ALA A 320     -22.755  10.882   6.579  1.00 79.51           C  
ATOM   2482  O   ALA A 320     -24.844  10.829   8.827  1.00 79.51           O  
ATOM   2483  N   GLU A 321     -26.032   9.823   7.174  1.00 73.54           N  
ATOM   2484  CA  GLU A 321     -26.904   8.996   8.021  1.00 73.54           C  
ATOM   2485  C   GLU A 321     -26.113   7.862   8.681  1.00 73.54           C  
ATOM   2486  CB  GLU A 321     -28.035   8.386   7.175  1.00 73.54           C  
ATOM   2487  O   GLU A 321     -26.223   7.630   9.884  1.00 73.54           O  
ATOM   2488  CG  GLU A 321     -29.012   9.429   6.612  1.00 73.54           C  
ATOM   2489  CD  GLU A 321     -30.161   8.800   5.805  1.00 73.54           C  
ATOM   2490  OE1 GLU A 321     -31.064   9.572   5.413  1.00 73.54           O  
ATOM   2491  OE2 GLU A 321     -30.122   7.569   5.571  1.00 73.54           O  
ATOM   2492  N   VAL A 322     -25.253   7.203   7.896  1.00 78.73           N  
ATOM   2493  CA  VAL A 322     -24.339   6.156   8.354  1.00 78.73           C  
ATOM   2494  C   VAL A 322     -22.919   6.530   7.919  1.00 78.73           C  
ATOM   2495  CB  VAL A 322     -24.758   4.764   7.844  1.00 78.73           C  
ATOM   2496  O   VAL A 322     -22.477   6.105   6.851  1.00 78.73           O  
ATOM   2497  CG1 VAL A 322     -23.894   3.705   8.541  1.00 78.73           C  
ATOM   2498  CG2 VAL A 322     -26.220   4.438   8.165  1.00 78.73           C  
ATOM   2499  N   PRO A 323     -22.189   7.325   8.721  1.00 79.06           N  
ATOM   2500  CA  PRO A 323     -20.864   7.792   8.337  1.00 79.06           C  
ATOM   2501  C   PRO A 323     -19.883   6.620   8.125  1.00 79.06           C  
ATOM   2502  CB  PRO A 323     -20.452   8.766   9.445  1.00 79.06           C  
ATOM   2503  O   PRO A 323     -19.909   5.607   8.841  1.00 79.06           O  
ATOM   2504  CG  PRO A 323     -21.253   8.316  10.662  1.00 79.06           C  
ATOM   2505  CD  PRO A 323     -22.554   7.827  10.038  1.00 79.06           C  
ATOM   2506  N   LEU A 324     -19.009   6.765   7.128  1.00 79.86           N  
ATOM   2507  CA  LEU A 324     -17.833   5.927   6.884  1.00 79.86           C  
ATOM   2508  C   LEU A 324     -16.875   5.945   8.081  1.00 79.86           C  
ATOM   2509  CB  LEU A 324     -17.105   6.463   5.637  1.00 79.86           C  
ATOM   2510  O   LEU A 324     -16.399   4.886   8.488  1.00 79.86           O  
ATOM   2511  CG  LEU A 324     -17.794   6.071   4.319  1.00 79.86           C  
ATOM   2512  CD1 LEU A 324     -17.555   7.155   3.275  1.00 79.86           C  
ATOM   2513  CD2 LEU A 324     -17.254   4.732   3.799  1.00 79.86           C  
ATOM   2514  N   LEU A 325     -16.625   7.126   8.653  1.00 82.74           N  
ATOM   2515  CA  LEU A 325     -15.823   7.367   9.846  1.00 82.74           C  
ATOM   2516  C   LEU A 325     -16.730   7.771  11.020  1.00 82.74           C  
ATOM   2517  CB  LEU A 325     -14.794   8.481   9.586  1.00 82.74           C  
ATOM   2518  O   LEU A 325     -17.373   8.820  10.973  1.00 82.74           O  
ATOM   2519  CG  LEU A 325     -13.745   8.169   8.508  1.00 82.74           C  
ATOM   2520  CD1 LEU A 325     -12.768   9.343   8.412  1.00 82.74           C  
ATOM   2521  CD2 LEU A 325     -12.964   6.889   8.814  1.00 82.74           C  
ATOM   2522  N   PRO A 326     -16.749   7.016  12.131  1.00 76.36           N  
ATOM   2523  CA  PRO A 326     -17.518   7.372  13.310  1.00 76.36           C  
ATOM   2524  C   PRO A 326     -17.222   8.812  13.738  1.00 76.36           C  
ATOM   2525  CB  PRO A 326     -17.116   6.352  14.382  1.00 76.36           C  
ATOM   2526  O   PRO A 326     -16.067   9.179  13.948  1.00 76.36           O  
ATOM   2527  CG  PRO A 326     -16.717   5.122  13.570  1.00 76.36           C  
ATOM   2528  CD  PRO A 326     -16.129   5.723  12.298  1.00 76.36           C  
ATOM   2529  N   ARG A 327     -18.265   9.630  13.934  1.00 75.85           N  
ATOM   2530  CA  ARG A 327     -18.124  11.043  14.348  1.00 75.85           C  
ATOM   2531  C   ARG A 327     -17.325  11.213  15.646  1.00 75.85           C  
ATOM   2532  CB  ARG A 327     -19.510  11.690  14.509  1.00 75.85           C  
ATOM   2533  O   ARG A 327     -16.699  12.246  15.865  1.00 75.85           O  
ATOM   2534  CG  ARG A 327     -20.320  11.763  13.204  1.00 75.85           C  
ATOM   2535  CD  ARG A 327     -21.667  12.456  13.457  1.00 75.85           C  
ATOM   2536  NE  ARG A 327     -22.524  12.461  12.257  1.00 75.85           N  
ATOM   2537  NH1 ARG A 327     -24.432  13.297  13.239  1.00 75.85           N  
ATOM   2538  NH2 ARG A 327     -24.478  12.698  11.096  1.00 75.85           N  
ATOM   2539  CZ  ARG A 327     -23.797  12.824  12.199  1.00 75.85           C  
ATOM   2540  N   ALA A 328     -17.342  10.198  16.512  1.00 72.14           N  
ATOM   2541  CA  ALA A 328     -16.518  10.156  17.718  1.00 72.14           C  
ATOM   2542  C   ALA A 328     -15.017  10.209  17.390  1.00 72.14           C  
ATOM   2543  CB  ALA A 328     -16.866   8.877  18.491  1.00 72.14           C  
ATOM   2544  O   ALA A 328     -14.249  10.843  18.105  1.00 72.14           O  
ATOM   2545  N   MET A 329     -14.608   9.595  16.282  1.00 78.64           N  
ATOM   2546  CA  MET A 329     -13.219   9.510  15.861  1.00 78.64           C  
ATOM   2547  C   MET A 329     -12.706  10.820  15.275  1.00 78.64           C  
ATOM   2548  CB  MET A 329     -13.108   8.380  14.841  1.00 78.64           C  
ATOM   2549  O   MET A 329     -11.612  11.258  15.615  1.00 78.64           O  
ATOM   2550  CG  MET A 329     -11.663   7.965  14.612  1.00 78.64           C  
ATOM   2551  SD  MET A 329     -11.541   6.956  13.143  1.00 78.64           S  
ATOM   2552  CE  MET A 329     -11.312   8.284  11.927  1.00 78.64           C  
ATOM   2553  N   THR A 330     -13.515  11.486  14.449  1.00 76.60           N  
ATOM   2554  CA  THR A 330     -13.145  12.772  13.838  1.00 76.60           C  
ATOM   2555  C   THR A 330     -13.056  13.912  14.852  1.00 76.60           C  
ATOM   2556  CB  THR A 330     -14.119  13.157  12.716  1.00 76.60           C  
ATOM   2557  O   THR A 330     -12.432  14.930  14.572  1.00 76.60           O  
ATOM   2558  CG2 THR A 330     -14.104  12.144  11.570  1.00 76.60           C  
ATOM   2559  OG1 THR A 330     -15.444  13.204  13.190  1.00 76.60           O  
ATOM   2560  N   LYS A 331     -13.647  13.750  16.043  1.00 78.19           N  
ATOM   2561  CA  LYS A 331     -13.571  14.721  17.147  1.00 78.19           C  
ATOM   2562  C   LYS A 331     -12.545  14.353  18.220  1.00 78.19           C  
ATOM   2563  CB  LYS A 331     -14.968  14.895  17.754  1.00 78.19           C  
ATOM   2564  O   LYS A 331     -12.142  15.219  18.995  1.00 78.19           O  
ATOM   2565  CG  LYS A 331     -15.924  15.592  16.775  1.00 78.19           C  
ATOM   2566  CD  LYS A 331     -17.298  15.795  17.420  1.00 78.19           C  
ATOM   2567  CE  LYS A 331     -18.212  16.554  16.453  1.00 78.19           C  
ATOM   2568  NZ  LYS A 331     -19.529  16.854  17.068  1.00 78.19           N  
ATOM   2569  N   ASN A 332     -12.125  13.092  18.299  1.00 85.08           N  
ATOM   2570  CA  ASN A 332     -11.209  12.640  19.338  1.00 85.08           C  
ATOM   2571  C   ASN A 332      -9.763  13.013  18.987  1.00 85.08           C  
ATOM   2572  CB  ASN A 332     -11.419  11.141  19.595  1.00 85.08           C  
ATOM   2573  O   ASN A 332      -9.114  12.362  18.165  1.00 85.08           O  
ATOM   2574  CG  ASN A 332     -10.623  10.623  20.778  1.00 85.08           C  
ATOM   2575  ND2 ASN A 332     -11.028   9.509  21.337  1.00 85.08           N  
ATOM   2576  OD1 ASN A 332      -9.643  11.203  21.221  1.00 85.08           O  
ATOM   2577  N   ARG A 333      -9.242  14.037  19.674  1.00 88.73           N  
ATOM   2578  CA  ARG A 333      -7.859  14.519  19.538  1.00 88.73           C  
ATOM   2579  C   ARG A 333      -6.833  13.383  19.586  1.00 88.73           C  
ATOM   2580  CB  ARG A 333      -7.588  15.567  20.633  1.00 88.73           C  
ATOM   2581  O   ARG A 333      -5.934  13.364  18.753  1.00 88.73           O  
ATOM   2582  CG  ARG A 333      -6.137  16.080  20.629  1.00 88.73           C  
ATOM   2583  CD  ARG A 333      -5.899  17.070  21.775  1.00 88.73           C  
ATOM   2584  NE  ARG A 333      -4.465  17.183  22.103  1.00 88.73           N  
ATOM   2585  NH1 ARG A 333      -3.918  19.060  20.889  1.00 88.73           N  
ATOM   2586  NH2 ARG A 333      -2.390  18.054  22.201  1.00 88.73           N  
ATOM   2587  CZ  ARG A 333      -3.600  18.100  21.720  1.00 88.73           C  
ATOM   2588  N   HIS A 334      -6.969  12.429  20.508  1.00 88.79           N  
ATOM   2589  CA  HIS A 334      -6.009  11.332  20.638  1.00 88.79           C  
ATOM   2590  C   HIS A 334      -6.000  10.421  19.406  1.00 88.79           C  
ATOM   2591  CB  HIS A 334      -6.322  10.517  21.895  1.00 88.79           C  
ATOM   2592  O   HIS A 334      -4.931  10.038  18.940  1.00 88.79           O  
ATOM   2593  CG  HIS A 334      -6.114  11.269  23.186  1.00 88.79           C  
ATOM   2594  CD2 HIS A 334      -7.022  11.378  24.204  1.00 88.79           C  
ATOM   2595  ND1 HIS A 334      -4.983  11.954  23.586  1.00 88.79           N  
ATOM   2596  CE1 HIS A 334      -5.206  12.449  24.813  1.00 88.79           C  
ATOM   2597  NE2 HIS A 334      -6.439  12.119  25.233  1.00 88.79           N  
ATOM   2598  N   MET A 335      -7.170  10.120  18.835  1.00 89.35           N  
ATOM   2599  CA  MET A 335      -7.262   9.313  17.614  1.00 89.35           C  
ATOM   2600  C   MET A 335      -6.614  10.027  16.426  1.00 89.35           C  
ATOM   2601  CB  MET A 335      -8.723   8.969  17.304  1.00 89.35           C  
ATOM   2602  O   MET A 335      -5.857   9.404  15.685  1.00 89.35           O  
ATOM   2603  CG  MET A 335      -9.308   8.010  18.343  1.00 89.35           C  
ATOM   2604  SD  MET A 335     -11.060   7.677  18.063  1.00 89.35           S  
ATOM   2605  CE  MET A 335     -11.355   6.362  19.253  1.00 89.35           C  
ATOM   2606  N   ILE A 336      -6.835  11.338  16.286  1.00 92.07           N  
ATOM   2607  CA  ILE A 336      -6.192  12.151  15.243  1.00 92.07           C  
ATOM   2608  C   ILE A 336      -4.670  12.154  15.418  1.00 92.07           C  
ATOM   2609  CB  ILE A 336      -6.754  13.590  15.236  1.00 92.07           C  
ATOM   2610  O   ILE A 336      -3.952  11.954  14.443  1.00 92.07           O  
ATOM   2611  CG1 ILE A 336      -8.271  13.582  14.941  1.00 92.07           C  
ATOM   2612  CG2 ILE A 336      -6.016  14.463  14.199  1.00 92.07           C  
ATOM   2613  CD1 ILE A 336      -8.926  14.954  15.126  1.00 92.07           C  
ATOM   2614  N   MET A 337      -4.168  12.331  16.646  1.00 93.76           N  
ATOM   2615  CA  MET A 337      -2.728  12.300  16.930  1.00 93.76           C  
ATOM   2616  C   MET A 337      -2.095  10.966  16.523  1.00 93.76           C  
ATOM   2617  CB  MET A 337      -2.466  12.554  18.421  1.00 93.76           C  
ATOM   2618  O   MET A 337      -1.038  10.963  15.899  1.00 93.76           O  
ATOM   2619  CG  MET A 337      -2.720  14.006  18.832  1.00 93.76           C  
ATOM   2620  SD  MET A 337      -2.655  14.272  20.625  1.00 93.76           S  
ATOM   2621  CE  MET A 337      -0.862  14.222  20.908  1.00 93.76           C  
ATOM   2622  N   ILE A 338      -2.742   9.837  16.827  1.00 93.64           N  
ATOM   2623  CA  ILE A 338      -2.232   8.502  16.476  1.00 93.64           C  
ATOM   2624  C   ILE A 338      -2.251   8.290  14.965  1.00 93.64           C  
ATOM   2625  CB  ILE A 338      -3.052   7.409  17.180  1.00 93.64           C  
ATOM   2626  O   ILE A 338      -1.260   7.828  14.406  1.00 93.64           O  
ATOM   2627  CG1 ILE A 338      -2.883   7.516  18.709  1.00 93.64           C  
ATOM   2628  CG2 ILE A 338      -2.649   5.995  16.707  1.00 93.64           C  
ATOM   2629  CD1 ILE A 338      -4.118   6.949  19.397  1.00 93.64           C  
ATOM   2630  N   LEU A 339      -3.349   8.643  14.293  1.00 95.09           N  
ATOM   2631  CA  LEU A 339      -3.444   8.534  12.838  1.00 95.09           C  
ATOM   2632  C   LEU A 339      -2.400   9.413  12.147  1.00 95.09           C  
ATOM   2633  CB  LEU A 339      -4.862   8.907  12.381  1.00 95.09           C  
ATOM   2634  O   LEU A 339      -1.770   8.963  11.197  1.00 95.09           O  
ATOM   2635  CG  LEU A 339      -5.933   7.872  12.764  1.00 95.09           C  
ATOM   2636  CD1 LEU A 339      -7.313   8.431  12.419  1.00 95.09           C  
ATOM   2637  CD2 LEU A 339      -5.728   6.542  12.035  1.00 95.09           C  
ATOM   2638  N   LEU A 340      -2.160  10.626  12.650  1.00 96.51           N  
ATOM   2639  CA  LEU A 340      -1.130  11.522  12.130  1.00 96.51           C  
ATOM   2640  C   LEU A 340       0.283  10.974  12.377  1.00 96.51           C  
ATOM   2641  CB  LEU A 340      -1.334  12.913  12.753  1.00 96.51           C  
ATOM   2642  O   LEU A 340       1.112  10.987  11.475  1.00 96.51           O  
ATOM   2643  CG  LEU A 340      -0.375  13.992  12.221  1.00 96.51           C  
ATOM   2644  CD1 LEU A 340      -0.495  14.188  10.708  1.00 96.51           C  
ATOM   2645  CD2 LEU A 340      -0.694  15.326  12.898  1.00 96.51           C  
ATOM   2646  N   ALA A 341       0.554  10.438  13.564  1.00 97.21           N  
ATOM   2647  CA  ALA A 341       1.822   9.790  13.885  1.00 97.21           C  
ATOM   2648  C   ALA A 341       2.107   8.589  12.961  1.00 97.21           C  
ATOM   2649  CB  ALA A 341       1.763   9.394  15.363  1.00 97.21           C  
ATOM   2650  O   ALA A 341       3.191   8.491  12.388  1.00 97.21           O  
ATOM   2651  N   VAL A 342       1.116   7.712  12.755  1.00 97.08           N  
ATOM   2652  CA  VAL A 342       1.207   6.576  11.821  1.00 97.08           C  
ATOM   2653  C   VAL A 342       1.389   7.060  10.384  1.00 97.08           C  
ATOM   2654  CB  VAL A 342      -0.044   5.683  11.926  1.00 97.08           C  
ATOM   2655  O   VAL A 342       2.246   6.530   9.680  1.00 97.08           O  
ATOM   2656  CG1 VAL A 342      -0.104   4.577  10.862  1.00 97.08           C  
ATOM   2657  CG2 VAL A 342      -0.094   4.975  13.284  1.00 97.08           C  
ATOM   2658  N   PHE A 343       0.629   8.076   9.962  1.00 98.06           N  
ATOM   2659  CA  PHE A 343       0.749   8.691   8.641  1.00 98.06           C  
ATOM   2660  C   PHE A 343       2.187   9.149   8.388  1.00 98.06           C  
ATOM   2661  CB  PHE A 343      -0.232   9.873   8.524  1.00 98.06           C  
ATOM   2662  O   PHE A 343       2.769   8.791   7.369  1.00 98.06           O  
ATOM   2663  CG  PHE A 343      -0.159  10.607   7.202  1.00 98.06           C  
ATOM   2664  CD1 PHE A 343       0.799  11.623   7.029  1.00 98.06           C  
ATOM   2665  CD2 PHE A 343      -1.015  10.264   6.139  1.00 98.06           C  
ATOM   2666  CE1 PHE A 343       0.939  12.254   5.785  1.00 98.06           C  
ATOM   2667  CE2 PHE A 343      -0.871  10.893   4.890  1.00 98.06           C  
ATOM   2668  CZ  PHE A 343       0.116  11.880   4.715  1.00 98.06           C  
ATOM   2669  N   LEU A 344       2.775   9.884   9.333  1.00 98.28           N  
ATOM   2670  CA  LEU A 344       4.123  10.435   9.219  1.00 98.28           C  
ATOM   2671  C   LEU A 344       5.212   9.351   9.218  1.00 98.28           C  
ATOM   2672  CB  LEU A 344       4.331  11.426  10.372  1.00 98.28           C  
ATOM   2673  O   LEU A 344       6.121   9.414   8.392  1.00 98.28           O  
ATOM   2674  CG  LEU A 344       3.522  12.731  10.261  1.00 98.28           C  
ATOM   2675  CD1 LEU A 344       3.656  13.508  11.566  1.00 98.28           C  
ATOM   2676  CD2 LEU A 344       3.998  13.625   9.120  1.00 98.28           C  
ATOM   2677  N   GLY A 345       5.103   8.339  10.086  1.00 97.69           N  
ATOM   2678  CA  GLY A 345       6.059   7.225  10.138  1.00 97.69           C  
ATOM   2679  C   GLY A 345       6.025   6.339   8.890  1.00 97.69           C  
ATOM   2680  O   GLY A 345       7.059   6.023   8.313  1.00 97.69           O  
ATOM   2681  N   TRP A 346       4.836   5.978   8.407  1.00 96.86           N  
ATOM   2682  CA  TRP A 346       4.718   5.204   7.165  1.00 96.86           C  
ATOM   2683  C   TRP A 346       4.964   6.042   5.910  1.00 96.86           C  
ATOM   2684  CB  TRP A 346       3.368   4.499   7.126  1.00 96.86           C  
ATOM   2685  O   TRP A 346       5.427   5.520   4.898  1.00 96.86           O  
ATOM   2686  CG  TRP A 346       3.360   3.255   7.948  1.00 96.86           C  
ATOM   2687  CD1 TRP A 346       3.063   3.160   9.263  1.00 96.86           C  
ATOM   2688  CD2 TRP A 346       3.746   1.916   7.525  1.00 96.86           C  
ATOM   2689  CE2 TRP A 346       3.533   1.023   8.614  1.00 96.86           C  
ATOM   2690  CE3 TRP A 346       4.261   1.371   6.330  1.00 96.86           C  
ATOM   2691  NE1 TRP A 346       3.147   1.837   9.656  1.00 96.86           N  
ATOM   2692  CH2 TRP A 346       4.252  -0.872   7.298  1.00 96.86           C  
ATOM   2693  CZ2 TRP A 346       3.769  -0.354   8.512  1.00 96.86           C  
ATOM   2694  CZ3 TRP A 346       4.510  -0.010   6.217  1.00 96.86           C  
ATOM   2695  N   GLY A 347       4.722   7.349   5.984  1.00 97.48           N  
ATOM   2696  CA  GLY A 347       5.066   8.294   4.932  1.00 97.48           C  
ATOM   2697  C   GLY A 347       6.577   8.413   4.742  1.00 97.48           C  
ATOM   2698  O   GLY A 347       7.058   8.346   3.609  1.00 97.48           O  
ATOM   2699  N   SER A 348       7.342   8.502   5.838  1.00 97.79           N  
ATOM   2700  CA  SER A 348       8.808   8.462   5.771  1.00 97.79           C  
ATOM   2701  C   SER A 348       9.313   7.120   5.243  1.00 97.79           C  
ATOM   2702  CB  SER A 348       9.450   8.775   7.124  1.00 97.79           C  
ATOM   2703  O   SER A 348      10.237   7.093   4.431  1.00 97.79           O  
ATOM   2704  OG  SER A 348       9.327   7.700   8.027  1.00 97.79           O  
ATOM   2705  N   PHE A 349       8.661   6.013   5.611  1.00 95.57           N  
ATOM   2706  CA  PHE A 349       8.976   4.698   5.061  1.00 95.57           C  
ATOM   2707  C   PHE A 349       8.684   4.590   3.558  1.00 95.57           C  
ATOM   2708  CB  PHE A 349       8.231   3.617   5.842  1.00 95.57           C  
ATOM   2709  O   PHE A 349       9.467   3.981   2.830  1.00 95.57           O  
ATOM   2710  CG  PHE A 349       8.618   2.223   5.396  1.00 95.57           C  
ATOM   2711  CD1 PHE A 349       7.726   1.445   4.637  1.00 95.57           C  
ATOM   2712  CD2 PHE A 349       9.911   1.740   5.670  1.00 95.57           C  
ATOM   2713  CE1 PHE A 349       8.134   0.196   4.139  1.00 95.57           C  
ATOM   2714  CE2 PHE A 349      10.318   0.489   5.179  1.00 95.57           C  
ATOM   2715  CZ  PHE A 349       9.434  -0.275   4.399  1.00 95.57           C  
ATOM   2716  N   GLY A 350       7.607   5.207   3.062  1.00 95.52           N  
ATOM   2717  CA  GLY A 350       7.309   5.282   1.629  1.00 95.52           C  
ATOM   2718  C   GLY A 350       8.425   5.968   0.837  1.00 95.52           C  
ATOM   2719  O   GLY A 350       8.897   5.424  -0.162  1.00 95.52           O  
ATOM   2720  N   ILE A 351       8.915   7.105   1.344  1.00 96.92           N  
ATOM   2721  CA  ILE A 351      10.094   7.802   0.804  1.00 96.92           C  
ATOM   2722  C   ILE A 351      11.317   6.880   0.866  1.00 96.92           C  
ATOM   2723  CB  ILE A 351      10.345   9.119   1.579  1.00 96.92           C  
ATOM   2724  O   ILE A 351      11.966   6.635  -0.151  1.00 96.92           O  
ATOM   2725  CG1 ILE A 351       9.180  10.113   1.384  1.00 96.92           C  
ATOM   2726  CG2 ILE A 351      11.666   9.792   1.162  1.00 96.92           C  
ATOM   2727  CD1 ILE A 351       9.223  11.303   2.352  1.00 96.92           C  
ATOM   2728  N   TRP A 352      11.618   6.337   2.050  1.00 96.37           N  
ATOM   2729  CA  TRP A 352      12.776   5.474   2.267  1.00 96.37           C  
ATOM   2730  C   TRP A 352      12.796   4.299   1.287  1.00 96.37           C  
ATOM   2731  CB  TRP A 352      12.794   4.979   3.720  1.00 96.37           C  
ATOM   2732  O   TRP A 352      13.817   4.058   0.658  1.00 96.37           O  
ATOM   2733  CG  TRP A 352      13.912   4.029   4.015  1.00 96.37           C  
ATOM   2734  CD1 TRP A 352      15.125   4.363   4.506  1.00 96.37           C  
ATOM   2735  CD2 TRP A 352      13.958   2.588   3.785  1.00 96.37           C  
ATOM   2736  CE2 TRP A 352      15.277   2.128   4.068  1.00 96.37           C  
ATOM   2737  CE3 TRP A 352      13.018   1.625   3.361  1.00 96.37           C  
ATOM   2738  NE1 TRP A 352      15.939   3.248   4.527  1.00 96.37           N  
ATOM   2739  CH2 TRP A 352      14.715  -0.125   3.387  1.00 96.37           C  
ATOM   2740  CZ2 TRP A 352      15.655   0.788   3.891  1.00 96.37           C  
ATOM   2741  CZ3 TRP A 352      13.394   0.290   3.142  1.00 96.37           C  
ATOM   2742  N   THR A 353      11.670   3.609   1.105  1.00 94.93           N  
ATOM   2743  CA  THR A 353      11.580   2.390   0.288  1.00 94.93           C  
ATOM   2744  C   THR A 353      11.917   2.679  -1.172  1.00 94.93           C  
ATOM   2745  CB  THR A 353      10.176   1.772   0.390  1.00 94.93           C  
ATOM   2746  O   THR A 353      12.732   1.967  -1.763  1.00 94.93           O  
ATOM   2747  CG2 THR A 353      10.066   0.400  -0.267  1.00 94.93           C  
ATOM   2748  OG1 THR A 353       9.833   1.544   1.732  1.00 94.93           O  
ATOM   2749  N   PHE A 354      11.342   3.741  -1.745  1.00 95.34           N  
ATOM   2750  CA  PHE A 354      11.627   4.133  -3.124  1.00 95.34           C  
ATOM   2751  C   PHE A 354      13.097   4.510  -3.302  1.00 95.34           C  
ATOM   2752  CB  PHE A 354      10.730   5.301  -3.538  1.00 95.34           C  
ATOM   2753  O   PHE A 354      13.809   3.892  -4.093  1.00 95.34           O  
ATOM   2754  CG  PHE A 354      10.976   5.757  -4.963  1.00 95.34           C  
ATOM   2755  CD1 PHE A 354      11.732   6.919  -5.212  1.00 95.34           C  
ATOM   2756  CD2 PHE A 354      10.477   5.004  -6.041  1.00 95.34           C  
ATOM   2757  CE1 PHE A 354      11.980   7.332  -6.532  1.00 95.34           C  
ATOM   2758  CE2 PHE A 354      10.746   5.404  -7.361  1.00 95.34           C  
ATOM   2759  CZ  PHE A 354      11.491   6.571  -7.607  1.00 95.34           C  
ATOM   2760  N   TYR A 355      13.572   5.484  -2.520  1.00 95.69           N  
ATOM   2761  CA  TYR A 355      14.924   6.013  -2.674  1.00 95.69           C  
ATOM   2762  C   TYR A 355      15.995   5.000  -2.295  1.00 95.69           C  
ATOM   2763  CB  TYR A 355      15.084   7.311  -1.879  1.00 95.69           C  
ATOM   2764  O   TYR A 355      17.069   5.027  -2.886  1.00 95.69           O  
ATOM   2765  CG  TYR A 355      14.414   8.478  -2.560  1.00 95.69           C  
ATOM   2766  CD1 TYR A 355      14.984   9.024  -3.724  1.00 95.69           C  
ATOM   2767  CD2 TYR A 355      13.192   8.975  -2.076  1.00 95.69           C  
ATOM   2768  CE1 TYR A 355      14.339  10.082  -4.388  1.00 95.69           C  
ATOM   2769  CE2 TYR A 355      12.521  10.000  -2.759  1.00 95.69           C  
ATOM   2770  OH  TYR A 355      12.510  11.599  -4.535  1.00 95.69           O  
ATOM   2771  CZ  TYR A 355      13.113  10.573  -3.902  1.00 95.69           C  
ATOM   2772  N   TYR A 356      15.719   4.081  -1.368  1.00 96.01           N  
ATOM   2773  CA  TYR A 356      16.623   2.984  -1.053  1.00 96.01           C  
ATOM   2774  C   TYR A 356      16.844   2.114  -2.289  1.00 96.01           C  
ATOM   2775  CB  TYR A 356      16.086   2.155   0.123  1.00 96.01           C  
ATOM   2776  O   TYR A 356      17.983   1.918  -2.703  1.00 96.01           O  
ATOM   2777  CG  TYR A 356      16.970   0.968   0.416  1.00 96.01           C  
ATOM   2778  CD1 TYR A 356      16.589  -0.332   0.030  1.00 96.01           C  
ATOM   2779  CD2 TYR A 356      18.241   1.202   0.962  1.00 96.01           C  
ATOM   2780  CE1 TYR A 356      17.506  -1.395   0.151  1.00 96.01           C  
ATOM   2781  CE2 TYR A 356      19.156   0.148   1.080  1.00 96.01           C  
ATOM   2782  OH  TYR A 356      19.748  -2.120   0.698  1.00 96.01           O  
ATOM   2783  CZ  TYR A 356      18.805  -1.143   0.645  1.00 96.01           C  
ATOM   2784  N   VAL A 357      15.773   1.650  -2.940  1.00 95.36           N  
ATOM   2785  CA  VAL A 357      15.903   0.840  -4.160  1.00 95.36           C  
ATOM   2786  C   VAL A 357      16.566   1.645  -5.281  1.00 95.36           C  
ATOM   2787  CB  VAL A 357      14.547   0.251  -4.583  1.00 95.36           C  
ATOM   2788  O   VAL A 357      17.486   1.130  -5.915  1.00 95.36           O  
ATOM   2789  CG1 VAL A 357      14.636  -0.566  -5.879  1.00 95.36           C  
ATOM   2790  CG2 VAL A 357      14.050  -0.706  -3.491  1.00 95.36           C  
ATOM   2791  N   SER A 358      16.192   2.912  -5.479  1.00 94.51           N  
ATOM   2792  CA  SER A 358      16.837   3.791  -6.466  1.00 94.51           C  
ATOM   2793  C   SER A 358      18.331   3.975  -6.187  1.00 94.51           C  
ATOM   2794  CB  SER A 358      16.147   5.159  -6.503  1.00 94.51           C  
ATOM   2795  O   SER A 358      19.139   3.944  -7.108  1.00 94.51           O  
ATOM   2796  OG  SER A 358      14.784   4.976  -6.814  1.00 94.51           O  
ATOM   2797  N   PHE A 359      18.737   4.101  -4.924  1.00 95.54           N  
ATOM   2798  CA  PHE A 359      20.139   4.193  -4.519  1.00 95.54           C  
ATOM   2799  C   PHE A 359      20.899   2.895  -4.830  1.00 95.54           C  
ATOM   2800  CB  PHE A 359      20.178   4.558  -3.029  1.00 95.54           C  
ATOM   2801  O   PHE A 359      21.984   2.941  -5.413  1.00 95.54           O  
ATOM   2802  CG  PHE A 359      21.553   4.785  -2.447  1.00 95.54           C  
ATOM   2803  CD1 PHE A 359      22.342   3.691  -2.058  1.00 95.54           C  
ATOM   2804  CD2 PHE A 359      22.013   6.091  -2.209  1.00 95.54           C  
ATOM   2805  CE1 PHE A 359      23.579   3.906  -1.432  1.00 95.54           C  
ATOM   2806  CE2 PHE A 359      23.268   6.302  -1.616  1.00 95.54           C  
ATOM   2807  CZ  PHE A 359      24.048   5.209  -1.217  1.00 95.54           C  
ATOM   2808  N   GLN A 360      20.319   1.733  -4.511  1.00 95.96           N  
ATOM   2809  CA  GLN A 360      20.939   0.437  -4.799  1.00 95.96           C  
ATOM   2810  C   GLN A 360      21.086   0.193  -6.309  1.00 95.96           C  
ATOM   2811  CB  GLN A 360      20.135  -0.703  -4.154  1.00 95.96           C  
ATOM   2812  O   GLN A 360      22.146  -0.244  -6.755  1.00 95.96           O  
ATOM   2813  CG  GLN A 360      20.052  -0.660  -2.619  1.00 95.96           C  
ATOM   2814  CD  GLN A 360      21.402  -0.634  -1.926  1.00 95.96           C  
ATOM   2815  NE2 GLN A 360      22.042  -1.766  -1.757  1.00 95.96           N  
ATOM   2816  OE1 GLN A 360      21.926   0.388  -1.521  1.00 95.96           O  
ATOM   2817  N   LEU A 361      20.059   0.507  -7.102  1.00 94.61           N  
ATOM   2818  CA  LEU A 361      20.075   0.308  -8.552  1.00 94.61           C  
ATOM   2819  C   LEU A 361      20.966   1.332  -9.275  1.00 94.61           C  
ATOM   2820  CB  LEU A 361      18.637   0.382  -9.098  1.00 94.61           C  
ATOM   2821  O   LEU A 361      21.765   0.954 -10.129  1.00 94.61           O  
ATOM   2822  CG  LEU A 361      17.674  -0.737  -8.661  1.00 94.61           C  
ATOM   2823  CD1 LEU A 361      16.279  -0.446  -9.216  1.00 94.61           C  
ATOM   2824  CD2 LEU A 361      18.096  -2.115  -9.172  1.00 94.61           C  
ATOM   2825  N   ASN A 362      20.837   2.621  -8.944  1.00 93.76           N  
ATOM   2826  CA  ASN A 362      21.413   3.709  -9.744  1.00 93.76           C  
ATOM   2827  C   ASN A 362      22.806   4.136  -9.277  1.00 93.76           C  
ATOM   2828  CB  ASN A 362      20.435   4.906  -9.793  1.00 93.76           C  
ATOM   2829  O   ASN A 362      23.616   4.517 -10.114  1.00 93.76           O  
ATOM   2830  CG  ASN A 362      19.105   4.539 -10.435  1.00 93.76           C  
ATOM   2831  ND2 ASN A 362      18.006   5.189 -10.129  1.00 93.76           N  
ATOM   2832  OD1 ASN A 362      19.040   3.639 -11.248  1.00 93.76           O  
ATOM   2833  N   LEU A 363      23.092   4.083  -7.969  1.00 93.65           N  
ATOM   2834  CA  LEU A 363      24.379   4.528  -7.417  1.00 93.65           C  
ATOM   2835  C   LEU A 363      25.310   3.365  -7.070  1.00 93.65           C  
ATOM   2836  CB  LEU A 363      24.151   5.442  -6.199  1.00 93.65           C  
ATOM   2837  O   LEU A 363      26.514   3.493  -7.238  1.00 93.65           O  
ATOM   2838  CG  LEU A 363      23.389   6.741  -6.513  1.00 93.65           C  
ATOM   2839  CD1 LEU A 363      23.152   7.514  -5.221  1.00 93.65           C  
ATOM   2840  CD2 LEU A 363      24.156   7.657  -7.465  1.00 93.65           C  
ATOM   2841  N   ARG A 364      24.772   2.231  -6.604  1.00 94.31           N  
ATOM   2842  CA  ARG A 364      25.576   1.023  -6.325  1.00 94.31           C  
ATOM   2843  C   ARG A 364      25.608   0.011  -7.460  1.00 94.31           C  
ATOM   2844  CB  ARG A 364      25.101   0.337  -5.047  1.00 94.31           C  
ATOM   2845  O   ARG A 364      26.320  -0.985  -7.352  1.00 94.31           O  
ATOM   2846  CG  ARG A 364      25.340   1.214  -3.826  1.00 94.31           C  
ATOM   2847  CD  ARG A 364      25.157   0.339  -2.595  1.00 94.31           C  
ATOM   2848  NE  ARG A 364      25.523   1.092  -1.398  1.00 94.31           N  
ATOM   2849  NH1 ARG A 364      25.787  -0.674   0.002  1.00 94.31           N  
ATOM   2850  NH2 ARG A 364      26.125   1.412   0.756  1.00 94.31           N  
ATOM   2851  CZ  ARG A 364      25.793   0.609  -0.215  1.00 94.31           C  
ATOM   2852  N   HIS A 365      24.810   0.225  -8.503  1.00 93.12           N  
ATOM   2853  CA  HIS A 365      24.706  -0.676  -9.650  1.00 93.12           C  
ATOM   2854  C   HIS A 365      24.371  -2.126  -9.264  1.00 93.12           C  
ATOM   2855  CB  HIS A 365      25.959  -0.533 -10.525  1.00 93.12           C  
ATOM   2856  O   HIS A 365      24.806  -3.076  -9.915  1.00 93.12           O  
ATOM   2857  CG  HIS A 365      26.250   0.900 -10.884  1.00 93.12           C  
ATOM   2858  CD2 HIS A 365      27.360   1.625 -10.540  1.00 93.12           C  
ATOM   2859  ND1 HIS A 365      25.405   1.748 -11.563  1.00 93.12           N  
ATOM   2860  CE1 HIS A 365      25.997   2.950 -11.638  1.00 93.12           C  
ATOM   2861  NE2 HIS A 365      27.197   2.918 -11.043  1.00 93.12           N  
ATOM   2862  N   TYR A 366      23.589  -2.319  -8.197  1.00 94.21           N  
ATOM   2863  CA  TYR A 366      23.078  -3.643  -7.860  1.00 94.21           C  
ATOM   2864  C   TYR A 366      22.103  -4.095  -8.945  1.00 94.21           C  
ATOM   2865  CB  TYR A 366      22.414  -3.664  -6.473  1.00 94.21           C  
ATOM   2866  O   TYR A 366      21.266  -3.326  -9.416  1.00 94.21           O  
ATOM   2867  CG  TYR A 366      23.342  -3.733  -5.268  1.00 94.21           C  
ATOM   2868  CD1 TYR A 366      24.717  -3.435  -5.373  1.00 94.21           C  
ATOM   2869  CD2 TYR A 366      22.814  -4.139  -4.025  1.00 94.21           C  
ATOM   2870  CE1 TYR A 366      25.557  -3.536  -4.253  1.00 94.21           C  
ATOM   2871  CE2 TYR A 366      23.653  -4.237  -2.894  1.00 94.21           C  
ATOM   2872  OH  TYR A 366      25.845  -3.989  -1.926  1.00 94.21           O  
ATOM   2873  CZ  TYR A 366      25.025  -3.929  -3.009  1.00 94.21           C  
ATOM   2874  N   SER A 367      22.179  -5.372  -9.320  1.00 94.99           N  
ATOM   2875  CA  SER A 367      21.153  -5.968 -10.179  1.00 94.99           C  
ATOM   2876  C   SER A 367      19.782  -5.966  -9.474  1.00 94.99           C  
ATOM   2877  CB  SER A 367      21.541  -7.394 -10.566  1.00 94.99           C  
ATOM   2878  O   SER A 367      19.743  -6.033  -8.239  1.00 94.99           O  
ATOM   2879  OG  SER A 367      21.377  -8.209  -9.430  1.00 94.99           O  
ATOM   2880  N   PRO A 368      18.660  -5.994 -10.219  1.00 94.65           N  
ATOM   2881  CA  PRO A 368      17.315  -6.102  -9.650  1.00 94.65           C  
ATOM   2882  C   PRO A 368      17.152  -7.230  -8.621  1.00 94.65           C  
ATOM   2883  CB  PRO A 368      16.406  -6.323 -10.862  1.00 94.65           C  
ATOM   2884  O   PRO A 368      16.543  -7.020  -7.573  1.00 94.65           O  
ATOM   2885  CG  PRO A 368      17.113  -5.542 -11.964  1.00 94.65           C  
ATOM   2886  CD  PRO A 368      18.582  -5.833 -11.666  1.00 94.65           C  
ATOM   2887  N   VAL A 369      17.737  -8.408  -8.877  1.00 95.58           N  
ATOM   2888  CA  VAL A 369      17.667  -9.555  -7.955  1.00 95.58           C  
ATOM   2889  C   VAL A 369      18.466  -9.323  -6.675  1.00 95.58           C  
ATOM   2890  CB  VAL A 369      18.071 -10.863  -8.659  1.00 95.58           C  
ATOM   2891  O   VAL A 369      17.989  -9.668  -5.600  1.00 95.58           O  
ATOM   2892  CG1 VAL A 369      19.542 -10.923  -9.084  1.00 95.58           C  
ATOM   2893  CG2 VAL A 369      17.742 -12.090  -7.805  1.00 95.58           C  
ATOM   2894  N   TRP A 370      19.633  -8.676  -6.752  1.00 94.67           N  
ATOM   2895  CA  TRP A 370      20.420  -8.315  -5.567  1.00 94.67           C  
ATOM   2896  C   TRP A 370      19.718  -7.251  -4.722  1.00 94.67           C  
ATOM   2897  CB  TRP A 370      21.835  -7.869  -5.966  1.00 94.67           C  
ATOM   2898  O   TRP A 370      19.703  -7.363  -3.497  1.00 94.67           O  
ATOM   2899  CG  TRP A 370      22.792  -9.001  -6.195  1.00 94.67           C  
ATOM   2900  CD1 TRP A 370      23.393  -9.353  -7.357  1.00 94.67           C  
ATOM   2901  CD2 TRP A 370      23.304  -9.939  -5.199  1.00 94.67           C  
ATOM   2902  CE2 TRP A 370      24.175 -10.863  -5.850  1.00 94.67           C  
ATOM   2903  CE3 TRP A 370      23.133 -10.090  -3.805  1.00 94.67           C  
ATOM   2904  NE1 TRP A 370      24.172 -10.473  -7.166  1.00 94.67           N  
ATOM   2905  CH2 TRP A 370      24.643 -12.014  -3.779  1.00 94.67           C  
ATOM   2906  CZ2 TRP A 370      24.835 -11.890  -5.165  1.00 94.67           C  
ATOM   2907  CZ3 TRP A 370      23.797 -11.115  -3.103  1.00 94.67           C  
ATOM   2908  N   THR A 371      19.090  -6.260  -5.358  1.00 95.32           N  
ATOM   2909  CA  THR A 371      18.306  -5.231  -4.662  1.00 95.32           C  
ATOM   2910  C   THR A 371      17.063  -5.818  -3.996  1.00 95.32           C  
ATOM   2911  CB  THR A 371      17.921  -4.102  -5.622  1.00 95.32           C  
ATOM   2912  O   THR A 371      16.810  -5.538  -2.829  1.00 95.32           O  
ATOM   2913  CG2 THR A 371      17.243  -2.953  -4.887  1.00 95.32           C  
ATOM   2914  OG1 THR A 371      19.091  -3.574  -6.198  1.00 95.32           O  
ATOM   2915  N   GLY A 372      16.324  -6.697  -4.679  1.00 94.08           N  
ATOM   2916  CA  GLY A 372      15.241  -7.462  -4.051  1.00 94.08           C  
ATOM   2917  C   GLY A 372      15.756  -8.390  -2.948  1.00 94.08           C  
ATOM   2918  O   GLY A 372      15.140  -8.524  -1.894  1.00 94.08           O  
ATOM   2919  N   GLY A 373      16.943  -8.963  -3.147  1.00 94.68           N  
ATOM   2920  CA  GLY A 373      17.632  -9.822  -2.196  1.00 94.68           C  
ATOM   2921  C   GLY A 373      17.903  -9.142  -0.863  1.00 94.68           C  
ATOM   2922  O   GLY A 373      17.749  -9.798   0.160  1.00 94.68           O  
ATOM   2923  N   THR A 374      18.200  -7.835  -0.828  1.00 94.59           N  
ATOM   2924  CA  THR A 374      18.442  -7.130   0.444  1.00 94.59           C  
ATOM   2925  C   THR A 374      17.238  -7.166   1.384  1.00 94.59           C  
ATOM   2926  CB  THR A 374      18.877  -5.668   0.262  1.00 94.59           C  
ATOM   2927  O   THR A 374      17.415  -7.124   2.595  1.00 94.59           O  
ATOM   2928  CG2 THR A 374      20.102  -5.501  -0.635  1.00 94.59           C  
ATOM   2929  OG1 THR A 374      17.865  -4.848  -0.258  1.00 94.59           O  
ATOM   2930  N   TYR A 375      16.015  -7.301   0.859  1.00 92.78           N  
ATOM   2931  CA  TYR A 375      14.786  -7.308   1.659  1.00 92.78           C  
ATOM   2932  C   TYR A 375      14.652  -8.546   2.559  1.00 92.78           C  
ATOM   2933  CB  TYR A 375      13.553  -7.169   0.752  1.00 92.78           C  
ATOM   2934  O   TYR A 375      13.765  -8.578   3.410  1.00 92.78           O  
ATOM   2935  CG  TYR A 375      13.258  -5.772   0.235  1.00 92.78           C  
ATOM   2936  CD1 TYR A 375      11.974  -5.226   0.435  1.00 92.78           C  
ATOM   2937  CD2 TYR A 375      14.234  -5.019  -0.452  1.00 92.78           C  
ATOM   2938  CE1 TYR A 375      11.679  -3.927  -0.015  1.00 92.78           C  
ATOM   2939  CE2 TYR A 375      13.950  -3.710  -0.883  1.00 92.78           C  
ATOM   2940  OH  TYR A 375      12.365  -1.913  -1.087  1.00 92.78           O  
ATOM   2941  CZ  TYR A 375      12.668  -3.163  -0.663  1.00 92.78           C  
ATOM   2942  N   PHE A 376      15.529  -9.551   2.444  1.00 93.93           N  
ATOM   2943  CA  PHE A 376      15.522 -10.703   3.352  1.00 93.93           C  
ATOM   2944  C   PHE A 376      15.659 -10.294   4.832  1.00 93.93           C  
ATOM   2945  CB  PHE A 376      16.631 -11.689   2.954  1.00 93.93           C  
ATOM   2946  O   PHE A 376      15.116 -10.968   5.710  1.00 93.93           O  
ATOM   2947  CG  PHE A 376      17.975 -11.426   3.614  1.00 93.93           C  
ATOM   2948  CD1 PHE A 376      18.856 -10.456   3.106  1.00 93.93           C  
ATOM   2949  CD2 PHE A 376      18.321 -12.112   4.792  1.00 93.93           C  
ATOM   2950  CE1 PHE A 376      20.080 -10.196   3.734  1.00 93.93           C  
ATOM   2951  CE2 PHE A 376      19.536 -11.831   5.443  1.00 93.93           C  
ATOM   2952  CZ  PHE A 376      20.412 -10.870   4.916  1.00 93.93           C  
ATOM   2953  N   VAL A 377      16.328  -9.167   5.117  1.00 94.02           N  
ATOM   2954  CA  VAL A 377      16.450  -8.619   6.477  1.00 94.02           C  
ATOM   2955  C   VAL A 377      15.083  -8.293   7.064  1.00 94.02           C  
ATOM   2956  CB  VAL A 377      17.364  -7.380   6.496  1.00 94.02           C  
ATOM   2957  O   VAL A 377      14.870  -8.573   8.243  1.00 94.02           O  
ATOM   2958  CG1 VAL A 377      17.392  -6.637   7.837  1.00 94.02           C  
ATOM   2959  CG2 VAL A 377      18.796  -7.839   6.240  1.00 94.02           C  
ATOM   2960  N   PHE A 378      14.135  -7.813   6.250  1.00 92.09           N  
ATOM   2961  CA  PHE A 378      12.764  -7.571   6.700  1.00 92.09           C  
ATOM   2962  C   PHE A 378      12.075  -8.844   7.176  1.00 92.09           C  
ATOM   2963  CB  PHE A 378      11.933  -6.860   5.621  1.00 92.09           C  
ATOM   2964  O   PHE A 378      11.310  -8.799   8.132  1.00 92.09           O  
ATOM   2965  CG  PHE A 378      12.358  -5.427   5.372  1.00 92.09           C  
ATOM   2966  CD1 PHE A 378      12.325  -4.513   6.437  1.00 92.09           C  
ATOM   2967  CD2 PHE A 378      12.749  -4.989   4.094  1.00 92.09           C  
ATOM   2968  CE1 PHE A 378      12.737  -3.186   6.257  1.00 92.09           C  
ATOM   2969  CE2 PHE A 378      13.120  -3.646   3.896  1.00 92.09           C  
ATOM   2970  CZ  PHE A 378      13.120  -2.751   4.983  1.00 92.09           C  
ATOM   2971  N   VAL A 379      12.383 -10.003   6.592  1.00 92.60           N  
ATOM   2972  CA  VAL A 379      11.815 -11.275   7.057  1.00 92.60           C  
ATOM   2973  C   VAL A 379      12.392 -11.675   8.410  1.00 92.60           C  
ATOM   2974  CB  VAL A 379      12.001 -12.388   6.013  1.00 92.60           C  
ATOM   2975  O   VAL A 379      11.637 -12.037   9.312  1.00 92.60           O  
ATOM   2976  CG1 VAL A 379      11.364 -13.705   6.474  1.00 92.60           C  
ATOM   2977  CG2 VAL A 379      11.335 -11.954   4.707  1.00 92.60           C  
ATOM   2978  N   ILE A 380      13.713 -11.587   8.576  1.00 93.07           N  
ATOM   2979  CA  ILE A 380      14.393 -11.996   9.814  1.00 93.07           C  
ATOM   2980  C   ILE A 380      14.027 -11.055  10.965  1.00 93.07           C  
ATOM   2981  CB  ILE A 380      15.923 -12.067   9.601  1.00 93.07           C  
ATOM   2982  O   ILE A 380      13.512 -11.491  11.997  1.00 93.07           O  
ATOM   2983  CG1 ILE A 380      16.261 -13.132   8.532  1.00 93.07           C  
ATOM   2984  CG2 ILE A 380      16.650 -12.370  10.928  1.00 93.07           C  
ATOM   2985  CD1 ILE A 380      17.753 -13.220   8.198  1.00 93.07           C  
ATOM   2986  N   PHE A 381      14.281  -9.760  10.786  1.00 94.20           N  
ATOM   2987  CA  PHE A 381      14.076  -8.767  11.834  1.00 94.20           C  
ATOM   2988  C   PHE A 381      12.608  -8.398  11.997  1.00 94.20           C  
ATOM   2989  CB  PHE A 381      14.950  -7.538  11.583  1.00 94.20           C  
ATOM   2990  O   PHE A 381      12.210  -8.106  13.119  1.00 94.20           O  
ATOM   2991  CG  PHE A 381      16.389  -7.746  11.984  1.00 94.20           C  
ATOM   2992  CD1 PHE A 381      16.838  -7.319  13.244  1.00 94.20           C  
ATOM   2993  CD2 PHE A 381      17.276  -8.380  11.101  1.00 94.20           C  
ATOM   2994  CE1 PHE A 381      18.177  -7.523  13.623  1.00 94.20           C  
ATOM   2995  CE2 PHE A 381      18.617  -8.567  11.468  1.00 94.20           C  
ATOM   2996  CZ  PHE A 381      19.070  -8.139  12.728  1.00 94.20           C  
ATOM   2997  N   GLY A 382      11.784  -8.499  10.952  1.00 90.20           N  
ATOM   2998  CA  GLY A 382      10.340  -8.324  11.087  1.00 90.20           C  
ATOM   2999  C   GLY A 382       9.686  -9.460  11.866  1.00 90.20           C  
ATOM   3000  O   GLY A 382       8.892  -9.223  12.774  1.00 90.20           O  
ATOM   3001  N   SER A 383      10.121 -10.709  11.646  1.00 88.02           N  
ATOM   3002  CA  SER A 383       9.705 -11.829  12.504  1.00 88.02           C  
ATOM   3003  C   SER A 383      10.116 -11.594  13.961  1.00 88.02           C  
ATOM   3004  CB  SER A 383      10.299 -13.158  12.028  1.00 88.02           C  
ATOM   3005  O   SER A 383       9.314 -11.789  14.874  1.00 88.02           O  
ATOM   3006  OG  SER A 383       9.866 -13.471  10.722  1.00 88.02           O  
ATOM   3007  N   MET A 384      11.348 -11.129  14.195  1.00 91.84           N  
ATOM   3008  CA  MET A 384      11.834 -10.807  15.540  1.00 91.84           C  
ATOM   3009  C   MET A 384      11.055  -9.648  16.183  1.00 91.84           C  
ATOM   3010  CB  MET A 384      13.340 -10.519  15.476  1.00 91.84           C  
ATOM   3011  O   MET A 384      10.703  -9.733  17.360  1.00 91.84           O  
ATOM   3012  CG  MET A 384      13.950 -10.401  16.876  1.00 91.84           C  
ATOM   3013  SD  MET A 384      15.760 -10.491  16.923  1.00 91.84           S  
ATOM   3014  CE  MET A 384      16.194  -8.965  16.053  1.00 91.84           C  
ATOM   3015  N   ALA A 385      10.730  -8.605  15.418  1.00 92.16           N  
ATOM   3016  CA  ALA A 385       9.914  -7.482  15.861  1.00 92.16           C  
ATOM   3017  C   ALA A 385       8.482  -7.925  16.203  1.00 92.16           C  
ATOM   3018  CB  ALA A 385       9.941  -6.399  14.777  1.00 92.16           C  
ATOM   3019  O   ALA A 385       7.954  -7.542  17.247  1.00 92.16           O  
ATOM   3020  N   ALA A 386       7.882  -8.814  15.409  1.00 87.66           N  
ATOM   3021  CA  ALA A 386       6.574  -9.395  15.699  1.00 87.66           C  
ATOM   3022  C   ALA A 386       6.576 -10.210  17.007  1.00 87.66           C  
ATOM   3023  CB  ALA A 386       6.138 -10.243  14.500  1.00 87.66           C  
ATOM   3024  O   ALA A 386       5.675 -10.054  17.838  1.00 87.66           O  
ATOM   3025  N   PHE A 387       7.608 -11.033  17.243  1.00 87.96           N  
ATOM   3026  CA  PHE A 387       7.781 -11.715  18.532  1.00 87.96           C  
ATOM   3027  C   PHE A 387       7.937 -10.713  19.677  1.00 87.96           C  
ATOM   3028  CB  PHE A 387       8.981 -12.674  18.499  1.00 87.96           C  
ATOM   3029  O   PHE A 387       7.282 -10.858  20.710  1.00 87.96           O  
ATOM   3030  CG  PHE A 387       8.709 -13.988  17.797  1.00 87.96           C  
ATOM   3031  CD1 PHE A 387       7.779 -14.894  18.341  1.00 87.96           C  
ATOM   3032  CD2 PHE A 387       9.390 -14.319  16.613  1.00 87.96           C  
ATOM   3033  CE1 PHE A 387       7.512 -16.110  17.687  1.00 87.96           C  
ATOM   3034  CE2 PHE A 387       9.110 -15.524  15.947  1.00 87.96           C  
ATOM   3035  CZ  PHE A 387       8.170 -16.420  16.483  1.00 87.96           C  
ATOM   3036  N   PHE A 388       8.748  -9.671  19.490  1.00 90.69           N  
ATOM   3037  CA  PHE A 388       8.924  -8.619  20.486  1.00 90.69           C  
ATOM   3038  C   PHE A 388       7.592  -7.951  20.848  1.00 90.69           C  
ATOM   3039  CB  PHE A 388       9.955  -7.601  19.988  1.00 90.69           C  
ATOM   3040  O   PHE A 388       7.291  -7.816  22.031  1.00 90.69           O  
ATOM   3041  CG  PHE A 388      10.158  -6.454  20.953  1.00 90.69           C  
ATOM   3042  CD1 PHE A 388       9.487  -5.232  20.754  1.00 90.69           C  
ATOM   3043  CD2 PHE A 388      10.992  -6.622  22.072  1.00 90.69           C  
ATOM   3044  CE1 PHE A 388       9.663  -4.177  21.667  1.00 90.69           C  
ATOM   3045  CE2 PHE A 388      11.168  -5.566  22.983  1.00 90.69           C  
ATOM   3046  CZ  PHE A 388      10.506  -4.343  22.778  1.00 90.69           C  
ATOM   3047  N   VAL A 389       6.748  -7.611  19.868  1.00 87.47           N  
ATOM   3048  CA  VAL A 389       5.399  -7.074  20.118  1.00 87.47           C  
ATOM   3049  C   VAL A 389       4.569  -8.053  20.942  1.00 87.47           C  
ATOM   3050  CB  VAL A 389       4.672  -6.741  18.801  1.00 87.47           C  
ATOM   3051  O   VAL A 389       3.993  -7.657  21.956  1.00 87.47           O  
ATOM   3052  CG1 VAL A 389       3.204  -6.348  19.024  1.00 87.47           C  
ATOM   3053  CG2 VAL A 389       5.340  -5.557  18.112  1.00 87.47           C  
ATOM   3054  N   ALA A 390       4.536  -9.332  20.558  1.00 84.32           N  
ATOM   3055  CA  ALA A 390       3.727 -10.346  21.234  1.00 84.32           C  
ATOM   3056  C   ALA A 390       4.063 -10.484  22.733  1.00 84.32           C  
ATOM   3057  CB  ALA A 390       3.901 -11.678  20.494  1.00 84.32           C  
ATOM   3058  O   ALA A 390       3.155 -10.639  23.555  1.00 84.32           O  
ATOM   3059  N   PHE A 391       5.345 -10.394  23.102  1.00 87.81           N  
ATOM   3060  CA  PHE A 391       5.786 -10.488  24.498  1.00 87.81           C  
ATOM   3061  C   PHE A 391       5.721  -9.153  25.251  1.00 87.81           C  
ATOM   3062  CB  PHE A 391       7.200 -11.081  24.547  1.00 87.81           C  
ATOM   3063  O   PHE A 391       5.379  -9.127  26.436  1.00 87.81           O  
ATOM   3064  CG  PHE A 391       7.267 -12.525  24.087  1.00 87.81           C  
ATOM   3065  CD1 PHE A 391       6.638 -13.532  24.842  1.00 87.81           C  
ATOM   3066  CD2 PHE A 391       7.954 -12.871  22.910  1.00 87.81           C  
ATOM   3067  CE1 PHE A 391       6.673 -14.870  24.408  1.00 87.81           C  
ATOM   3068  CE2 PHE A 391       7.971 -14.202  22.461  1.00 87.81           C  
ATOM   3069  CZ  PHE A 391       7.330 -15.203  23.210  1.00 87.81           C  
ATOM   3070  N   SER A 392       6.024  -8.043  24.579  1.00 87.57           N  
ATOM   3071  CA  SER A 392       6.199  -6.740  25.222  1.00 87.57           C  
ATOM   3072  C   SER A 392       4.904  -5.939  25.339  1.00 87.57           C  
ATOM   3073  CB  SER A 392       7.270  -5.931  24.490  1.00 87.57           C  
ATOM   3074  O   SER A 392       4.789  -5.131  26.257  1.00 87.57           O  
ATOM   3075  OG  SER A 392       8.506  -6.615  24.551  1.00 87.57           O  
ATOM   3076  N   ILE A 393       3.895  -6.169  24.487  1.00 86.10           N  
ATOM   3077  CA  ILE A 393       2.683  -5.328  24.444  1.00 86.10           C  
ATOM   3078  C   ILE A 393       1.885  -5.323  25.748  1.00 86.10           C  
ATOM   3079  CB  ILE A 393       1.796  -5.704  23.240  1.00 86.10           C  
ATOM   3080  O   ILE A 393       1.389  -4.276  26.157  1.00 86.10           O  
ATOM   3081  CG1 ILE A 393       0.744  -4.605  22.998  1.00 86.10           C  
ATOM   3082  CG2 ILE A 393       1.127  -7.087  23.386  1.00 86.10           C  
ATOM   3083  CD1 ILE A 393       0.218  -4.617  21.564  1.00 86.10           C  
ATOM   3084  N   LYS A 394       1.817  -6.462  26.449  1.00 82.99           N  
ATOM   3085  CA  LYS A 394       1.128  -6.560  27.745  1.00 82.99           C  
ATOM   3086  C   LYS A 394       1.845  -5.789  28.855  1.00 82.99           C  
ATOM   3087  CB  LYS A 394       0.969  -8.029  28.162  1.00 82.99           C  
ATOM   3088  O   LYS A 394       1.191  -5.350  29.792  1.00 82.99           O  
ATOM   3089  CG  LYS A 394      -0.016  -8.801  27.273  1.00 82.99           C  
ATOM   3090  CD  LYS A 394      -0.246 -10.206  27.846  1.00 82.99           C  
ATOM   3091  CE  LYS A 394      -1.262 -10.971  26.994  1.00 82.99           C  
ATOM   3092  NZ  LYS A 394      -1.567 -12.299  27.581  1.00 82.99           N  
ATOM   3093  N   ARG A 395       3.175  -5.662  28.769  1.00 87.43           N  
ATOM   3094  CA  ARG A 395       4.010  -5.022  29.799  1.00 87.43           C  
ATOM   3095  C   ARG A 395       4.228  -3.535  29.533  1.00 87.43           C  
ATOM   3096  CB  ARG A 395       5.360  -5.746  29.929  1.00 87.43           C  
ATOM   3097  O   ARG A 395       4.103  -2.732  30.445  1.00 87.43           O  
ATOM   3098  CG  ARG A 395       5.230  -7.173  30.481  1.00 87.43           C  
ATOM   3099  CD  ARG A 395       6.621  -7.728  30.811  1.00 87.43           C  
ATOM   3100  NE  ARG A 395       6.554  -9.082  31.396  1.00 87.43           N  
ATOM   3101  NH1 ARG A 395       8.799  -9.312  31.833  1.00 87.43           N  
ATOM   3102  NH2 ARG A 395       7.403 -10.969  32.356  1.00 87.43           N  
ATOM   3103  CZ  ARG A 395       7.581  -9.779  31.856  1.00 87.43           C  
ATOM   3104  N   LEU A 396       4.556  -3.184  28.292  1.00 88.30           N  
ATOM   3105  CA  LEU A 396       4.893  -1.821  27.875  1.00 88.30           C  
ATOM   3106  C   LEU A 396       3.655  -0.992  27.508  1.00 88.30           C  
ATOM   3107  CB  LEU A 396       5.863  -1.917  26.682  1.00 88.30           C  
ATOM   3108  O   LEU A 396       3.663   0.231  27.629  1.00 88.30           O  
ATOM   3109  CG  LEU A 396       7.219  -2.590  26.985  1.00 88.30           C  
ATOM   3110  CD1 LEU A 396       8.137  -2.442  25.773  1.00 88.30           C  
ATOM   3111  CD2 LEU A 396       7.954  -2.026  28.205  1.00 88.30           C  
ATOM   3112  N   GLY A 397       2.582  -1.653  27.069  1.00 87.57           N  
ATOM   3113  CA  GLY A 397       1.400  -0.999  26.523  1.00 87.57           C  
ATOM   3114  C   GLY A 397       1.601  -0.491  25.086  1.00 87.57           C  
ATOM   3115  O   GLY A 397       2.728  -0.277  24.630  1.00 87.57           O  
ATOM   3116  N   PRO A 398       0.504  -0.277  24.341  1.00 89.78           N  
ATOM   3117  CA  PRO A 398       0.582   0.033  22.916  1.00 89.78           C  
ATOM   3118  C   PRO A 398       1.121   1.446  22.630  1.00 89.78           C  
ATOM   3119  CB  PRO A 398      -0.840  -0.185  22.404  1.00 89.78           C  
ATOM   3120  O   PRO A 398       1.808   1.640  21.634  1.00 89.78           O  
ATOM   3121  CG  PRO A 398      -1.717   0.138  23.617  1.00 89.78           C  
ATOM   3122  CD  PRO A 398      -0.882  -0.424  24.765  1.00 89.78           C  
ATOM   3123  N   ALA A 399       0.894   2.425  23.515  1.00 92.11           N  
ATOM   3124  CA  ALA A 399       1.403   3.791  23.332  1.00 92.11           C  
ATOM   3125  C   ALA A 399       2.943   3.850  23.307  1.00 92.11           C  
ATOM   3126  CB  ALA A 399       0.826   4.680  24.441  1.00 92.11           C  
ATOM   3127  O   ALA A 399       3.520   4.528  22.460  1.00 92.11           O  
ATOM   3128  N   LEU A 400       3.608   3.102  24.196  1.00 93.45           N  
ATOM   3129  CA  LEU A 400       5.071   3.049  24.251  1.00 93.45           C  
ATOM   3130  C   LEU A 400       5.649   2.293  23.043  1.00 93.45           C  
ATOM   3131  CB  LEU A 400       5.494   2.422  25.594  1.00 93.45           C  
ATOM   3132  O   LEU A 400       6.652   2.716  22.477  1.00 93.45           O  
ATOM   3133  CG  LEU A 400       7.008   2.501  25.870  1.00 93.45           C  
ATOM   3134  CD1 LEU A 400       7.518   3.928  26.031  1.00 93.45           C  
ATOM   3135  CD2 LEU A 400       7.357   1.773  27.166  1.00 93.45           C  
ATOM   3136  N   LEU A 401       4.986   1.218  22.597  1.00 93.31           N  
ATOM   3137  CA  LEU A 401       5.377   0.507  21.374  1.00 93.31           C  
ATOM   3138  C   LEU A 401       5.259   1.385  20.123  1.00 93.31           C  
ATOM   3139  CB  LEU A 401       4.526  -0.759  21.195  1.00 93.31           C  
ATOM   3140  O   LEU A 401       6.141   1.334  19.269  1.00 93.31           O  
ATOM   3141  CG  LEU A 401       4.821  -1.900  22.180  1.00 93.31           C  
ATOM   3142  CD1 LEU A 401       3.917  -3.076  21.817  1.00 93.31           C  
ATOM   3143  CD2 LEU A 401       6.268  -2.392  22.113  1.00 93.31           C  
ATOM   3144  N   LEU A 402       4.209   2.205  20.021  1.00 94.76           N  
ATOM   3145  CA  LEU A 402       4.059   3.160  18.921  1.00 94.76           C  
ATOM   3146  C   LEU A 402       5.172   4.221  18.938  1.00 94.76           C  
ATOM   3147  CB  LEU A 402       2.663   3.802  18.998  1.00 94.76           C  
ATOM   3148  O   LEU A 402       5.699   4.570  17.888  1.00 94.76           O  
ATOM   3149  CG  LEU A 402       2.364   4.774  17.840  1.00 94.76           C  
ATOM   3150  CD1 LEU A 402       2.346   4.068  16.481  1.00 94.76           C  
ATOM   3151  CD2 LEU A 402       1.000   5.423  18.066  1.00 94.76           C  
ATOM   3152  N   CYS A 403       5.566   4.695  20.119  1.00 96.07           N  
ATOM   3153  CA  CYS A 403       6.686   5.624  20.271  1.00 96.07           C  
ATOM   3154  C   CYS A 403       8.012   4.999  19.787  1.00 96.07           C  
ATOM   3155  CB  CYS A 403       6.718   6.057  21.741  1.00 96.07           C  
ATOM   3156  O   CYS A 403       8.691   5.570  18.933  1.00 96.07           O  
ATOM   3157  SG  CYS A 403       7.973   7.330  21.991  1.00 96.07           S  
ATOM   3158  N   PHE A 404       8.335   3.778  20.238  1.00 96.38           N  
ATOM   3159  CA  PHE A 404       9.522   3.049  19.770  1.00 96.38           C  
ATOM   3160  C   PHE A 404       9.500   2.773  18.267  1.00 96.38           C  
ATOM   3161  CB  PHE A 404       9.657   1.715  20.518  1.00 96.38           C  
ATOM   3162  O   PHE A 404      10.532   2.862  17.606  1.00 96.38           O  
ATOM   3163  CG  PHE A 404      10.089   1.822  21.966  1.00 96.38           C  
ATOM   3164  CD1 PHE A 404      11.161   2.663  22.327  1.00 96.38           C  
ATOM   3165  CD2 PHE A 404       9.460   1.037  22.951  1.00 96.38           C  
ATOM   3166  CE1 PHE A 404      11.580   2.741  23.664  1.00 96.38           C  
ATOM   3167  CE2 PHE A 404       9.898   1.101  24.286  1.00 96.38           C  
ATOM   3168  CZ  PHE A 404      10.948   1.961  24.645  1.00 96.38           C  
ATOM   3169  N   SER A 405       8.325   2.473  17.720  1.00 96.39           N  
ATOM   3170  CA  SER A 405       8.133   2.311  16.285  1.00 96.39           C  
ATOM   3171  C   SER A 405       8.523   3.572  15.503  1.00 96.39           C  
ATOM   3172  CB  SER A 405       6.670   1.967  16.039  1.00 96.39           C  
ATOM   3173  O   SER A 405       9.299   3.495  14.551  1.00 96.39           O  
ATOM   3174  OG  SER A 405       6.347   2.147  14.693  1.00 96.39           O  
ATOM   3175  N   LEU A 406       8.042   4.750  15.907  1.00 97.71           N  
ATOM   3176  CA  LEU A 406       8.368   5.991  15.199  1.00 97.71           C  
ATOM   3177  C   LEU A 406       9.836   6.378  15.357  1.00 97.71           C  
ATOM   3178  CB  LEU A 406       7.438   7.115  15.653  1.00 97.71           C  
ATOM   3179  O   LEU A 406      10.439   6.840  14.393  1.00 97.71           O  
ATOM   3180  CG  LEU A 406       5.974   6.855  15.269  1.00 97.71           C  
ATOM   3181  CD1 LEU A 406       5.107   7.968  15.817  1.00 97.71           C  
ATOM   3182  CD2 LEU A 406       5.724   6.785  13.764  1.00 97.71           C  
ATOM   3183  N   MET A 407      10.438   6.108  16.519  1.00 97.94           N  
ATOM   3184  CA  MET A 407      11.884   6.268  16.707  1.00 97.94           C  
ATOM   3185  C   MET A 407      12.680   5.355  15.770  1.00 97.94           C  
ATOM   3186  CB  MET A 407      12.267   5.965  18.160  1.00 97.94           C  
ATOM   3187  O   MET A 407      13.719   5.759  15.257  1.00 97.94           O  
ATOM   3188  CG  MET A 407      11.764   7.030  19.132  1.00 97.94           C  
ATOM   3189  SD  MET A 407      12.104   6.616  20.863  1.00 97.94           S  
ATOM   3190  CE  MET A 407      11.456   8.119  21.636  1.00 97.94           C  
ATOM   3191  N   ALA A 408      12.196   4.140  15.505  1.00 97.81           N  
ATOM   3192  CA  ALA A 408      12.834   3.224  14.566  1.00 97.81           C  
ATOM   3193  C   ALA A 408      12.703   3.692  13.103  1.00 97.81           C  
ATOM   3194  CB  ALA A 408      12.256   1.827  14.794  1.00 97.81           C  
ATOM   3195  O   ALA A 408      13.676   3.604  12.350  1.00 97.81           O  
ATOM   3196  N   PHE A 409      11.548   4.240  12.701  1.00 97.88           N  
ATOM   3197  CA  PHE A 409      11.393   4.881  11.387  1.00 97.88           C  
ATOM   3198  C   PHE A 409      12.325   6.087  11.213  1.00 97.88           C  
ATOM   3199  CB  PHE A 409       9.938   5.319  11.165  1.00 97.88           C  
ATOM   3200  O   PHE A 409      12.953   6.240  10.161  1.00 97.88           O  
ATOM   3201  CG  PHE A 409       8.973   4.213  10.789  1.00 97.88           C  
ATOM   3202  CD1 PHE A 409       9.200   3.439   9.636  1.00 97.88           C  
ATOM   3203  CD2 PHE A 409       7.802   4.007  11.540  1.00 97.88           C  
ATOM   3204  CE1 PHE A 409       8.257   2.477   9.235  1.00 97.88           C  
ATOM   3205  CE2 PHE A 409       6.837   3.081  11.113  1.00 97.88           C  
ATOM   3206  CZ  PHE A 409       7.060   2.324   9.951  1.00 97.88           C  
ATOM   3207  N   ASP A 410      12.437   6.922  12.245  1.00 98.11           N  
ATOM   3208  CA  ASP A 410      13.304   8.101  12.252  1.00 98.11           C  
ATOM   3209  C   ASP A 410      14.783   7.703  12.196  1.00 98.11           C  
ATOM   3210  CB  ASP A 410      12.961   8.947  13.484  1.00 98.11           C  
ATOM   3211  O   ASP A 410      15.500   8.116  11.286  1.00 98.11           O  
ATOM   3212  CG  ASP A 410      13.626  10.322  13.461  1.00 98.11           C  
ATOM   3213  OD1 ASP A 410      13.545  10.997  12.410  1.00 98.11           O  
ATOM   3214  OD2 ASP A 410      14.158  10.714  14.518  1.00 98.11           O  
ATOM   3215  N   ALA A 411      15.222   6.787  13.065  1.00 98.02           N  
ATOM   3216  CA  ALA A 411      16.581   6.253  13.060  1.00 98.02           C  
ATOM   3217  C   ALA A 411      16.953   5.630  11.706  1.00 98.02           C  
ATOM   3218  CB  ALA A 411      16.716   5.231  14.194  1.00 98.02           C  
ATOM   3219  O   ALA A 411      18.025   5.913  11.174  1.00 98.02           O  
ATOM   3220  N   GLY A 412      16.063   4.834  11.105  1.00 97.29           N  
ATOM   3221  CA  GLY A 412      16.292   4.263   9.777  1.00 97.29           C  
ATOM   3222  C   GLY A 412      16.421   5.321   8.677  1.00 97.29           C  
ATOM   3223  O   GLY A 412      17.290   5.214   7.810  1.00 97.29           O  
ATOM   3224  N   SER A 413      15.617   6.382   8.743  1.00 97.06           N  
ATOM   3225  CA  SER A 413      15.694   7.511   7.807  1.00 97.06           C  
ATOM   3226  C   SER A 413      16.993   8.309   7.992  1.00 97.06           C  
ATOM   3227  CB  SER A 413      14.468   8.417   7.970  1.00 97.06           C  
ATOM   3228  O   SER A 413      17.667   8.635   7.013  1.00 97.06           O  
ATOM   3229  OG  SER A 413      13.280   7.675   7.765  1.00 97.06           O  
ATOM   3230  N   ILE A 414      17.408   8.554   9.241  1.00 97.93           N  
ATOM   3231  CA  ILE A 414      18.673   9.224   9.578  1.00 97.93           C  
ATOM   3232  C   ILE A 414      19.858   8.404   9.065  1.00 97.93           C  
ATOM   3233  CB  ILE A 414      18.772   9.474  11.103  1.00 97.93           C  
ATOM   3234  O   ILE A 414      20.742   8.952   8.405  1.00 97.93           O  
ATOM   3235  CG1 ILE A 414      17.745  10.546  11.530  1.00 97.93           C  
ATOM   3236  CG2 ILE A 414      20.193   9.922  11.507  1.00 97.93           C  
ATOM   3237  CD1 ILE A 414      17.544  10.640  13.047  1.00 97.93           C  
ATOM   3238  N   MET A 415      19.859   7.089   9.302  1.00 97.16           N  
ATOM   3239  CA  MET A 415      20.896   6.183   8.805  1.00 97.16           C  
ATOM   3240  C   MET A 415      20.980   6.215   7.280  1.00 97.16           C  
ATOM   3241  CB  MET A 415      20.630   4.753   9.288  1.00 97.16           C  
ATOM   3242  O   MET A 415      22.083   6.248   6.736  1.00 97.16           O  
ATOM   3243  CG  MET A 415      20.884   4.611  10.789  1.00 97.16           C  
ATOM   3244  SD  MET A 415      20.340   3.025  11.459  1.00 97.16           S  
ATOM   3245  CE  MET A 415      21.753   1.998  11.014  1.00 97.16           C  
ATOM   3246  N   PHE A 416      19.845   6.275   6.578  1.00 96.60           N  
ATOM   3247  CA  PHE A 416      19.872   6.400   5.125  1.00 96.60           C  
ATOM   3248  C   PHE A 416      20.467   7.743   4.673  1.00 96.60           C  
ATOM   3249  CB  PHE A 416      18.475   6.191   4.529  1.00 96.60           C  
ATOM   3250  O   PHE A 416      21.279   7.780   3.749  1.00 96.60           O  
ATOM   3251  CG  PHE A 416      18.430   6.037   3.015  1.00 96.60           C  
ATOM   3252  CD1 PHE A 416      17.191   6.149   2.365  1.00 96.60           C  
ATOM   3253  CD2 PHE A 416      19.587   5.794   2.239  1.00 96.60           C  
ATOM   3254  CE1 PHE A 416      17.116   6.078   0.966  1.00 96.60           C  
ATOM   3255  CE2 PHE A 416      19.519   5.761   0.839  1.00 96.60           C  
ATOM   3256  CZ  PHE A 416      18.283   5.922   0.201  1.00 96.60           C  
ATOM   3257  N   SER A 417      20.142   8.846   5.356  1.00 94.20           N  
ATOM   3258  CA  SER A 417      20.627  10.184   4.981  1.00 94.20           C  
ATOM   3259  C   SER A 417      22.161  10.296   4.942  1.00 94.20           C  
ATOM   3260  CB  SER A 417      20.030  11.243   5.915  1.00 94.20           C  
ATOM   3261  O   SER A 417      22.714  11.038   4.128  1.00 94.20           O  
ATOM   3262  OG  SER A 417      20.696  11.308   7.162  1.00 94.20           O  
ATOM   3263  N   VAL A 418      22.858   9.506   5.766  1.00 94.50           N  
ATOM   3264  CA  VAL A 418      24.327   9.470   5.860  1.00 94.50           C  
ATOM   3265  C   VAL A 418      24.949   8.252   5.172  1.00 94.50           C  
ATOM   3266  CB  VAL A 418      24.801   9.614   7.319  1.00 94.50           C  
ATOM   3267  O   VAL A 418      26.154   8.030   5.291  1.00 94.50           O  
ATOM   3268  CG1 VAL A 418      24.317  10.935   7.926  1.00 94.50           C  
ATOM   3269  CG2 VAL A 418      24.339   8.455   8.210  1.00 94.50           C  
ATOM   3270  N   LEU A 419      24.160   7.465   4.431  1.00 94.56           N  
ATOM   3271  CA  LEU A 419      24.621   6.245   3.775  1.00 94.56           C  
ATOM   3272  C   LEU A 419      25.710   6.555   2.733  1.00 94.56           C  
ATOM   3273  CB  LEU A 419      23.418   5.497   3.171  1.00 94.56           C  
ATOM   3274  O   LEU A 419      25.462   7.317   1.788  1.00 94.56           O  
ATOM   3275  CG  LEU A 419      23.742   4.111   2.587  1.00 94.56           C  
ATOM   3276  CD1 LEU A 419      24.215   3.140   3.666  1.00 94.56           C  
ATOM   3277  CD2 LEU A 419      22.506   3.494   1.935  1.00 94.56           C  
ATOM   3278  N   PRO A 420      26.923   5.985   2.872  1.00 93.99           N  
ATOM   3279  CA  PRO A 420      27.945   6.075   1.838  1.00 93.99           C  
ATOM   3280  C   PRO A 420      27.563   5.233   0.614  1.00 93.99           C  
ATOM   3281  CB  PRO A 420      29.253   5.600   2.485  1.00 93.99           C  
ATOM   3282  O   PRO A 420      26.994   4.143   0.749  1.00 93.99           O  
ATOM   3283  CG  PRO A 420      28.976   5.665   3.988  1.00 93.99           C  
ATOM   3284  CD  PRO A 420      27.485   5.366   4.063  1.00 93.99           C  
ATOM   3285  N   VAL A 421      27.906   5.724  -0.580  1.00 92.44           N  
ATOM   3286  CA  VAL A 421      27.684   5.002  -1.847  1.00 92.44           C  
ATOM   3287  C   VAL A 421      28.502   3.713  -1.854  1.00 92.44           C  
ATOM   3288  CB  VAL A 421      27.987   5.893  -3.068  1.00 92.44           C  
ATOM   3289  O   VAL A 421      27.928   2.625  -1.852  1.00 92.44           O  
ATOM   3290  CG1 VAL A 421      27.751   5.133  -4.375  1.00 92.44           C  
ATOM   3291  CG2 VAL A 421      27.085   7.136  -3.067  1.00 92.44           C  
ATOM   3292  N   GLU A 422      29.820   3.837  -1.702  1.00 90.30           N  
ATOM   3293  CA  GLU A 422      30.751   2.710  -1.655  1.00 90.30           C  
ATOM   3294  C   GLU A 422      30.869   2.144  -0.238  1.00 90.30           C  
ATOM   3295  CB  GLU A 422      32.120   3.133  -2.212  1.00 90.30           C  
ATOM   3296  O   GLU A 422      31.663   2.592   0.593  1.00 90.30           O  
ATOM   3297  CG  GLU A 422      32.065   3.583  -3.680  1.00 90.30           C  
ATOM   3298  CD  GLU A 422      31.409   2.538  -4.593  1.00 90.30           C  
ATOM   3299  OE1 GLU A 422      30.712   2.972  -5.531  1.00 90.30           O  
ATOM   3300  OE2 GLU A 422      31.549   1.329  -4.289  1.00 90.30           O  
ATOM   3301  N   GLN A 423      30.036   1.154   0.076  1.00 91.68           N  
ATOM   3302  CA  GLN A 423      30.079   0.473   1.365  1.00 91.68           C  
ATOM   3303  C   GLN A 423      29.508  -0.940   1.262  1.00 91.68           C  
ATOM   3304  CB  GLN A 423      29.285   1.300   2.390  1.00 91.68           C  
ATOM   3305  O   GLN A 423      28.468  -1.162   0.641  1.00 91.68           O  
ATOM   3306  CG  GLN A 423      29.458   0.847   3.844  1.00 91.68           C  
ATOM   3307  CD  GLN A 423      28.442   1.497   4.779  1.00 91.68           C  
ATOM   3308  NE2 GLN A 423      28.724   1.653   6.050  1.00 91.68           N  
ATOM   3309  OE1 GLN A 423      27.340   1.840   4.412  1.00 91.68           O  
ATOM   3310  N   SER A 424      30.118  -1.884   1.982  1.00 91.46           N  
ATOM   3311  CA  SER A 424      29.534  -3.213   2.184  1.00 91.46           C  
ATOM   3312  C   SER A 424      28.108  -3.125   2.738  1.00 91.46           C  
ATOM   3313  CB  SER A 424      30.409  -4.056   3.114  1.00 91.46           C  
ATOM   3314  O   SER A 424      27.822  -2.342   3.651  1.00 91.46           O  
ATOM   3315  OG  SER A 424      29.807  -5.316   3.338  1.00 91.46           O  
ATOM   3316  N   TYR A 425      27.223  -3.959   2.195  1.00 91.40           N  
ATOM   3317  CA  TYR A 425      25.839  -4.102   2.637  1.00 91.40           C  
ATOM   3318  C   TYR A 425      25.732  -4.362   4.151  1.00 91.40           C  
ATOM   3319  CB  TYR A 425      25.224  -5.256   1.836  1.00 91.40           C  
ATOM   3320  O   TYR A 425      24.949  -3.714   4.843  1.00 91.40           O  
ATOM   3321  CG  TYR A 425      23.861  -5.656   2.341  1.00 91.40           C  
ATOM   3322  CD1 TYR A 425      23.716  -6.816   3.126  1.00 91.40           C  
ATOM   3323  CD2 TYR A 425      22.755  -4.825   2.084  1.00 91.40           C  
ATOM   3324  CE1 TYR A 425      22.450  -7.160   3.628  1.00 91.40           C  
ATOM   3325  CE2 TYR A 425      21.495  -5.154   2.612  1.00 91.40           C  
ATOM   3326  OH  TYR A 425      20.116  -6.710   3.808  1.00 91.40           O  
ATOM   3327  CZ  TYR A 425      21.335  -6.340   3.356  1.00 91.40           C  
ATOM   3328  N   TRP A 426      26.603  -5.219   4.688  1.00 94.21           N  
ATOM   3329  CA  TRP A 426      26.589  -5.654   6.090  1.00 94.21           C  
ATOM   3330  C   TRP A 426      26.904  -4.560   7.120  1.00 94.21           C  
ATOM   3331  CB  TRP A 426      27.556  -6.832   6.230  1.00 94.21           C  
ATOM   3332  O   TRP A 426      26.851  -4.817   8.317  1.00 94.21           O  
ATOM   3333  CG  TRP A 426      27.182  -8.008   5.388  1.00 94.21           C  
ATOM   3334  CD1 TRP A 426      27.863  -8.477   4.317  1.00 94.21           C  
ATOM   3335  CD2 TRP A 426      26.016  -8.873   5.537  1.00 94.21           C  
ATOM   3336  CE2 TRP A 426      26.062  -9.863   4.511  1.00 94.21           C  
ATOM   3337  CE3 TRP A 426      24.933  -8.929   6.441  1.00 94.21           C  
ATOM   3338  NE1 TRP A 426      27.201  -9.570   3.794  1.00 94.21           N  
ATOM   3339  CH2 TRP A 426      24.040 -10.907   5.316  1.00 94.21           C  
ATOM   3340  CZ2 TRP A 426      25.093 -10.865   4.389  1.00 94.21           C  
ATOM   3341  CZ3 TRP A 426      23.959  -9.939   6.333  1.00 94.21           C  
ATOM   3342  N   LYS A 427      27.239  -3.344   6.672  1.00 94.24           N  
ATOM   3343  CA  LYS A 427      27.418  -2.181   7.543  1.00 94.24           C  
ATOM   3344  C   LYS A 427      26.082  -1.444   7.724  1.00 94.24           C  
ATOM   3345  CB  LYS A 427      28.579  -1.312   7.038  1.00 94.24           C  
ATOM   3346  O   LYS A 427      25.173  -1.951   8.376  1.00 94.24           O  
ATOM   3347  CG  LYS A 427      29.955  -1.997   7.060  1.00 94.24           C  
ATOM   3348  CD  LYS A 427      31.047  -1.031   6.566  1.00 94.24           C  
ATOM   3349  CE  LYS A 427      32.444  -1.658   6.647  1.00 94.24           C  
ATOM   3350  NZ  LYS A 427      33.511  -0.728   6.181  1.00 94.24           N  
ATOM   3351  N   LEU A 428      25.943  -0.246   7.150  1.00 94.42           N  
ATOM   3352  CA  LEU A 428      24.810   0.627   7.457  1.00 94.42           C  
ATOM   3353  C   LEU A 428      23.494   0.160   6.819  1.00 94.42           C  
ATOM   3354  CB  LEU A 428      25.178   2.071   7.080  1.00 94.42           C  
ATOM   3355  O   LEU A 428      22.454   0.346   7.431  1.00 94.42           O  
ATOM   3356  CG  LEU A 428      24.278   3.147   7.721  1.00 94.42           C  
ATOM   3357  CD1 LEU A 428      24.504   3.241   9.231  1.00 94.42           C  
ATOM   3358  CD2 LEU A 428      24.626   4.507   7.133  1.00 94.42           C  
ATOM   3359  N   ASN A 429      23.523  -0.500   5.652  1.00 93.59           N  
ATOM   3360  CA  ASN A 429      22.302  -0.994   4.993  1.00 93.59           C  
ATOM   3361  C   ASN A 429      21.602  -2.053   5.846  1.00 93.59           C  
ATOM   3362  CB  ASN A 429      22.600  -1.625   3.624  1.00 93.59           C  
ATOM   3363  O   ASN A 429      20.407  -1.946   6.109  1.00 93.59           O  
ATOM   3364  CG  ASN A 429      23.120  -0.675   2.585  1.00 93.59           C  
ATOM   3365  ND2 ASN A 429      24.368  -0.285   2.642  1.00 93.59           N  
ATOM   3366  OD1 ASN A 429      22.422  -0.317   1.664  1.00 93.59           O  
ATOM   3367  N   PHE A 430      22.369  -3.053   6.287  1.00 95.94           N  
ATOM   3368  CA  PHE A 430      21.871  -4.120   7.141  1.00 95.94           C  
ATOM   3369  C   PHE A 430      21.325  -3.561   8.459  1.00 95.94           C  
ATOM   3370  CB  PHE A 430      23.003  -5.124   7.377  1.00 95.94           C  
ATOM   3371  O   PHE A 430      20.179  -3.831   8.810  1.00 95.94           O  
ATOM   3372  CG  PHE A 430      22.607  -6.248   8.308  1.00 95.94           C  
ATOM   3373  CD1 PHE A 430      22.859  -6.146   9.689  1.00 95.94           C  
ATOM   3374  CD2 PHE A 430      21.948  -7.380   7.796  1.00 95.94           C  
ATOM   3375  CE1 PHE A 430      22.464  -7.180  10.554  1.00 95.94           C  
ATOM   3376  CE2 PHE A 430      21.557  -8.415   8.661  1.00 95.94           C  
ATOM   3377  CZ  PHE A 430      21.826  -8.321  10.037  1.00 95.94           C  
ATOM   3378  N   ALA A 431      22.109  -2.728   9.154  1.00 96.26           N  
ATOM   3379  CA  ALA A 431      21.700  -2.143  10.430  1.00 96.26           C  
ATOM   3380  C   ALA A 431      20.447  -1.255  10.296  1.00 96.26           C  
ATOM   3381  CB  ALA A 431      22.899  -1.377  11.001  1.00 96.26           C  
ATOM   3382  O   ALA A 431      19.546  -1.319  11.129  1.00 96.26           O  
ATOM   3383  N   MET A 432      20.360  -0.468   9.222  1.00 96.42           N  
ATOM   3384  CA  MET A 432      19.218   0.398   8.925  1.00 96.42           C  
ATOM   3385  C   MET A 432      17.935  -0.403   8.690  1.00 96.42           C  
ATOM   3386  CB  MET A 432      19.587   1.231   7.696  1.00 96.42           C  
ATOM   3387  O   MET A 432      16.905  -0.096   9.284  1.00 96.42           O  
ATOM   3388  CG  MET A 432      18.465   2.094   7.132  1.00 96.42           C  
ATOM   3389  SD  MET A 432      19.027   2.984   5.664  1.00 96.42           S  
ATOM   3390  CE  MET A 432      19.111   1.675   4.416  1.00 96.42           C  
ATOM   3391  N   GLN A 433      17.987  -1.448   7.859  1.00 95.44           N  
ATOM   3392  CA  GLN A 433      16.827  -2.307   7.596  1.00 95.44           C  
ATOM   3393  C   GLN A 433      16.400  -3.079   8.843  1.00 95.44           C  
ATOM   3394  CB  GLN A 433      17.154  -3.291   6.472  1.00 95.44           C  
ATOM   3395  O   GLN A 433      15.207  -3.167   9.128  1.00 95.44           O  
ATOM   3396  CG  GLN A 433      17.213  -2.585   5.121  1.00 95.44           C  
ATOM   3397  CD  GLN A 433      17.724  -3.501   4.023  1.00 95.44           C  
ATOM   3398  NE2 GLN A 433      18.277  -2.939   2.983  1.00 95.44           N  
ATOM   3399  OE1 GLN A 433      17.664  -4.714   4.065  1.00 95.44           O  
ATOM   3400  N   ALA A 434      17.367  -3.585   9.613  1.00 96.02           N  
ATOM   3401  CA  ALA A 434      17.113  -4.269  10.873  1.00 96.02           C  
ATOM   3402  C   ALA A 434      16.324  -3.387  11.854  1.00 96.02           C  
ATOM   3403  CB  ALA A 434      18.463  -4.696  11.460  1.00 96.02           C  
ATOM   3404  O   ALA A 434      15.368  -3.858  12.466  1.00 96.02           O  
ATOM   3405  N   ILE A 435      16.678  -2.101  11.961  1.00 96.55           N  
ATOM   3406  CA  ILE A 435      15.963  -1.133  12.802  1.00 96.55           C  
ATOM   3407  C   ILE A 435      14.583  -0.802  12.214  1.00 96.55           C  
ATOM   3408  CB  ILE A 435      16.850   0.110  13.044  1.00 96.55           C  
ATOM   3409  O   ILE A 435      13.596  -0.841  12.944  1.00 96.55           O  
ATOM   3410  CG1 ILE A 435      18.019  -0.282  13.981  1.00 96.55           C  
ATOM   3411  CG2 ILE A 435      16.045   1.266  13.663  1.00 96.55           C  
ATOM   3412  CD1 ILE A 435      19.149   0.748  14.047  1.00 96.55           C  
ATOM   3413  N   LEU A 436      14.473  -0.555  10.903  1.00 95.09           N  
ATOM   3414  CA  LEU A 436      13.200  -0.203  10.250  1.00 95.09           C  
ATOM   3415  C   LEU A 436      12.100  -1.259  10.408  1.00 95.09           C  
ATOM   3416  CB  LEU A 436      13.439   0.060   8.754  1.00 95.09           C  
ATOM   3417  O   LEU A 436      10.924  -0.898  10.458  1.00 95.09           O  
ATOM   3418  CG  LEU A 436      13.995   1.464   8.504  1.00 95.09           C  
ATOM   3419  CD1 LEU A 436      14.602   1.537   7.113  1.00 95.09           C  
ATOM   3420  CD2 LEU A 436      12.904   2.535   8.596  1.00 95.09           C  
ATOM   3421  N   CYS A 437      12.462  -2.539  10.543  1.00 93.68           N  
ATOM   3422  CA  CYS A 437      11.509  -3.611  10.860  1.00 93.68           C  
ATOM   3423  C   CYS A 437      10.699  -3.296  12.122  1.00 93.68           C  
ATOM   3424  CB  CYS A 437      12.264  -4.919  11.099  1.00 93.68           C  
ATOM   3425  O   CYS A 437       9.479  -3.435  12.140  1.00 93.68           O  
ATOM   3426  SG  CYS A 437      13.143  -5.437   9.614  1.00 93.68           S  
ATOM   3427  N   PHE A 438      11.368  -2.795  13.165  1.00 94.92           N  
ATOM   3428  CA  PHE A 438      10.698  -2.403  14.401  1.00 94.92           C  
ATOM   3429  C   PHE A 438       9.784  -1.191  14.205  1.00 94.92           C  
ATOM   3430  CB  PHE A 438      11.721  -2.138  15.511  1.00 94.92           C  
ATOM   3431  O   PHE A 438       8.812  -1.044  14.935  1.00 94.92           O  
ATOM   3432  CG  PHE A 438      12.446  -3.379  15.986  1.00 94.92           C  
ATOM   3433  CD1 PHE A 438      11.955  -4.099  17.091  1.00 94.92           C  
ATOM   3434  CD2 PHE A 438      13.610  -3.816  15.330  1.00 94.92           C  
ATOM   3435  CE1 PHE A 438      12.624  -5.252  17.538  1.00 94.92           C  
ATOM   3436  CE2 PHE A 438      14.279  -4.969  15.773  1.00 94.92           C  
ATOM   3437  CZ  PHE A 438      13.785  -5.688  16.877  1.00 94.92           C  
ATOM   3438  N   GLY A 439      10.035  -0.345  13.205  1.00 94.92           N  
ATOM   3439  CA  GLY A 439       9.103   0.713  12.822  1.00 94.92           C  
ATOM   3440  C   GLY A 439       7.793   0.135  12.297  1.00 94.92           C  
ATOM   3441  O   GLY A 439       6.720   0.370  12.859  1.00 94.92           O  
ATOM   3442  N   MET A 440       7.868  -0.692  11.262  1.00 91.68           N  
ATOM   3443  CA  MET A 440       6.677  -1.244  10.613  1.00 91.68           C  
ATOM   3444  C   MET A 440       5.886  -2.187  11.523  1.00 91.68           C  
ATOM   3445  CB  MET A 440       7.098  -1.973   9.340  1.00 91.68           C  
ATOM   3446  O   MET A 440       4.683  -2.001  11.714  1.00 91.68           O  
ATOM   3447  CG  MET A 440       7.677  -1.012   8.300  1.00 91.68           C  
ATOM   3448  SD  MET A 440       8.083  -1.867   6.768  1.00 91.68           S  
ATOM   3449  CE  MET A 440       9.582  -2.738   7.279  1.00 91.68           C  
ATOM   3450  N   ASP A 441       6.559  -3.160  12.136  1.00 89.97           N  
ATOM   3451  CA  ASP A 441       5.879  -4.259  12.822  1.00 89.97           C  
ATOM   3452  C   ASP A 441       5.365  -3.884  14.218  1.00 89.97           C  
ATOM   3453  CB  ASP A 441       6.790  -5.492  12.856  1.00 89.97           C  
ATOM   3454  O   ASP A 441       4.442  -4.528  14.715  1.00 89.97           O  
ATOM   3455  CG  ASP A 441       6.985  -6.091  11.459  1.00 89.97           C  
ATOM   3456  OD1 ASP A 441       5.967  -6.284  10.758  1.00 89.97           O  
ATOM   3457  OD2 ASP A 441       8.148  -6.362  11.099  1.00 89.97           O  
ATOM   3458  N   LEU A 442       5.891  -2.825  14.852  1.00 92.57           N  
ATOM   3459  CA  LEU A 442       5.313  -2.293  16.095  1.00 92.57           C  
ATOM   3460  C   LEU A 442       4.178  -1.298  15.813  1.00 92.57           C  
ATOM   3461  CB  LEU A 442       6.379  -1.644  16.999  1.00 92.57           C  
ATOM   3462  O   LEU A 442       3.193  -1.307  16.553  1.00 92.57           O  
ATOM   3463  CG  LEU A 442       7.278  -2.561  17.845  1.00 92.57           C  
ATOM   3464  CD1 LEU A 442       8.058  -3.611  17.054  1.00 92.57           C  
ATOM   3465  CD2 LEU A 442       8.285  -1.705  18.616  1.00 92.57           C  
ATOM   3466  N   SER A 443       4.277  -0.454  14.773  1.00 94.05           N  
ATOM   3467  CA  SER A 443       3.277   0.605  14.526  1.00 94.05           C  
ATOM   3468  C   SER A 443       1.900   0.040  14.225  1.00 94.05           C  
ATOM   3469  CB  SER A 443       3.611   1.554  13.364  1.00 94.05           C  
ATOM   3470  O   SER A 443       0.927   0.489  14.831  1.00 94.05           O  
ATOM   3471  OG  SER A 443       4.053   0.858  12.222  1.00 94.05           O  
ATOM   3472  N   PHE A 444       1.792  -0.924  13.306  1.00 90.49           N  
ATOM   3473  CA  PHE A 444       0.499  -1.447  12.864  1.00 90.49           C  
ATOM   3474  C   PHE A 444      -0.337  -2.044  14.012  1.00 90.49           C  
ATOM   3475  CB  PHE A 444       0.680  -2.433  11.702  1.00 90.49           C  
ATOM   3476  O   PHE A 444      -1.457  -1.569  14.227  1.00 90.49           O  
ATOM   3477  CG  PHE A 444      -0.643  -2.986  11.205  1.00 90.49           C  
ATOM   3478  CD1 PHE A 444      -1.081  -4.274  11.565  1.00 90.49           C  
ATOM   3479  CD2 PHE A 444      -1.470  -2.169  10.421  1.00 90.49           C  
ATOM   3480  CE1 PHE A 444      -2.336  -4.738  11.128  1.00 90.49           C  
ATOM   3481  CE2 PHE A 444      -2.724  -2.625   9.986  1.00 90.49           C  
ATOM   3482  CZ  PHE A 444      -3.157  -3.914  10.336  1.00 90.49           C  
ATOM   3483  N   PRO A 445       0.159  -3.022  14.800  1.00 87.94           N  
ATOM   3484  CA  PRO A 445      -0.614  -3.574  15.909  1.00 87.94           C  
ATOM   3485  C   PRO A 445      -0.845  -2.551  17.024  1.00 87.94           C  
ATOM   3486  CB  PRO A 445       0.176  -4.788  16.404  1.00 87.94           C  
ATOM   3487  O   PRO A 445      -1.951  -2.490  17.558  1.00 87.94           O  
ATOM   3488  CG  PRO A 445       1.612  -4.483  15.987  1.00 87.94           C  
ATOM   3489  CD  PRO A 445       1.435  -3.717  14.682  1.00 87.94           C  
ATOM   3490  N   ALA A 446       0.154  -1.727  17.364  1.00 91.62           N  
ATOM   3491  CA  ALA A 446       0.012  -0.732  18.423  1.00 91.62           C  
ATOM   3492  C   ALA A 446      -1.074   0.297  18.088  1.00 91.62           C  
ATOM   3493  CB  ALA A 446       1.361  -0.052  18.661  1.00 91.62           C  
ATOM   3494  O   ALA A 446      -1.984   0.514  18.885  1.00 91.62           O  
ATOM   3495  N   SER A 447      -1.017   0.891  16.896  1.00 92.90           N  
ATOM   3496  CA  SER A 447      -2.017   1.864  16.448  1.00 92.90           C  
ATOM   3497  C   SER A 447      -3.399   1.241  16.286  1.00 92.90           C  
ATOM   3498  CB  SER A 447      -1.586   2.528  15.144  1.00 92.90           C  
ATOM   3499  O   SER A 447      -4.379   1.845  16.718  1.00 92.90           O  
ATOM   3500  OG  SER A 447      -1.366   1.574  14.131  1.00 92.90           O  
ATOM   3501  N   SER A 448      -3.478   0.016  15.755  1.00 89.16           N  
ATOM   3502  CA  SER A 448      -4.745  -0.709  15.632  1.00 89.16           C  
ATOM   3503  C   SER A 448      -5.396  -0.910  16.994  1.00 89.16           C  
ATOM   3504  CB  SER A 448      -4.558  -2.067  14.952  1.00 89.16           C  
ATOM   3505  O   SER A 448      -6.570  -0.596  17.134  1.00 89.16           O  
ATOM   3506  OG  SER A 448      -4.102  -1.900  13.627  1.00 89.16           O  
ATOM   3507  N   ILE A 449      -4.643  -1.358  18.007  1.00 88.81           N  
ATOM   3508  CA  ILE A 449      -5.162  -1.574  19.366  1.00 88.81           C  
ATOM   3509  C   ILE A 449      -5.618  -0.264  20.001  1.00 88.81           C  
ATOM   3510  CB  ILE A 449      -4.117  -2.308  20.236  1.00 88.81           C  
ATOM   3511  O   ILE A 449      -6.721  -0.215  20.530  1.00 88.81           O  
ATOM   3512  CG1 ILE A 449      -4.056  -3.780  19.769  1.00 88.81           C  
ATOM   3513  CG2 ILE A 449      -4.460  -2.251  21.739  1.00 88.81           C  
ATOM   3514  CD1 ILE A 449      -2.825  -4.538  20.261  1.00 88.81           C  
ATOM   3515  N   ILE A 450      -4.825   0.808  19.915  1.00 89.27           N  
ATOM   3516  CA  ILE A 450      -5.208   2.080  20.543  1.00 89.27           C  
ATOM   3517  C   ILE A 450      -6.489   2.642  19.913  1.00 89.27           C  
ATOM   3518  CB  ILE A 450      -4.078   3.122  20.464  1.00 89.27           C  
ATOM   3519  O   ILE A 450      -7.359   3.143  20.626  1.00 89.27           O  
ATOM   3520  CG1 ILE A 450      -2.768   2.661  21.128  1.00 89.27           C  
ATOM   3521  CG2 ILE A 450      -4.527   4.372  21.226  1.00 89.27           C  
ATOM   3522  CD1 ILE A 450      -1.530   3.396  20.591  1.00 89.27           C  
ATOM   3523  N   LEU A 451      -6.626   2.551  18.586  1.00 89.10           N  
ATOM   3524  CA  LEU A 451      -7.863   2.950  17.918  1.00 89.10           C  
ATOM   3525  C   LEU A 451      -9.030   2.040  18.308  1.00 89.10           C  
ATOM   3526  CB  LEU A 451      -7.675   2.974  16.392  1.00 89.10           C  
ATOM   3527  O   LEU A 451     -10.119   2.544  18.567  1.00 89.10           O  
ATOM   3528  CG  LEU A 451      -7.394   4.382  15.859  1.00 89.10           C  
ATOM   3529  CD1 LEU A 451      -6.020   4.926  16.252  1.00 89.10           C  
ATOM   3530  CD2 LEU A 451      -7.501   4.385  14.341  1.00 89.10           C  
ATOM   3531  N   SER A 452      -8.800   0.728  18.378  1.00 85.38           N  
ATOM   3532  CA  SER A 452      -9.802  -0.258  18.788  1.00 85.38           C  
ATOM   3533  C   SER A 452     -10.328   0.035  20.195  1.00 85.38           C  
ATOM   3534  CB  SER A 452      -9.195  -1.667  18.740  1.00 85.38           C  
ATOM   3535  O   SER A 452     -11.533   0.163  20.384  1.00 85.38           O  
ATOM   3536  OG  SER A 452     -10.092  -2.599  18.196  1.00 85.38           O  
ATOM   3537  N   ASP A 453      -9.440   0.235  21.169  1.00 85.17           N  
ATOM   3538  CA  ASP A 453      -9.791   0.490  22.573  1.00 85.17           C  
ATOM   3539  C   ASP A 453     -10.587   1.793  22.755  1.00 85.17           C  
ATOM   3540  CB  ASP A 453      -8.503   0.562  23.416  1.00 85.17           C  
ATOM   3541  O   ASP A 453     -11.371   1.926  23.694  1.00 85.17           O  
ATOM   3542  CG  ASP A 453      -7.778  -0.776  23.628  1.00 85.17           C  
ATOM   3543  OD1 ASP A 453      -8.362  -1.842  23.329  1.00 85.17           O  
ATOM   3544  OD2 ASP A 453      -6.637  -0.719  24.149  1.00 85.17           O  
ATOM   3545  N   GLY A 454     -10.397   2.768  21.860  1.00 81.49           N  
ATOM   3546  CA  GLY A 454     -11.136   4.029  21.873  1.00 81.49           C  
ATOM   3547  C   GLY A 454     -12.502   3.977  21.178  1.00 81.49           C  
ATOM   3548  O   GLY A 454     -13.256   4.949  21.266  1.00 81.49           O  
ATOM   3549  N   LEU A 455     -12.821   2.893  20.465  1.00 83.23           N  
ATOM   3550  CA  LEU A 455     -14.046   2.751  19.680  1.00 83.23           C  
ATOM   3551  C   LEU A 455     -15.043   1.772  20.331  1.00 83.23           C  
ATOM   3552  CB  LEU A 455     -13.697   2.319  18.243  1.00 83.23           C  
ATOM   3553  O   LEU A 455     -14.647   0.816  20.994  1.00 83.23           O  
ATOM   3554  CG  LEU A 455     -13.036   3.409  17.375  1.00 83.23           C  
ATOM   3555  CD1 LEU A 455     -12.586   2.796  16.048  1.00 83.23           C  
ATOM   3556  CD2 LEU A 455     -13.983   4.571  17.054  1.00 83.23           C  
ATOM   3557  N   PRO A 456     -16.358   1.944  20.100  1.00 75.07           N  
ATOM   3558  CA  PRO A 456     -17.361   0.942  20.459  1.00 75.07           C  
ATOM   3559  C   PRO A 456     -17.106  -0.430  19.808  1.00 75.07           C  
ATOM   3560  CB  PRO A 456     -18.703   1.531  20.012  1.00 75.07           C  
ATOM   3561  O   PRO A 456     -16.479  -0.529  18.750  1.00 75.07           O  
ATOM   3562  CG  PRO A 456     -18.456   3.037  19.982  1.00 75.07           C  
ATOM   3563  CD  PRO A 456     -16.988   3.147  19.584  1.00 75.07           C  
ATOM   3564  N   MET A 457     -17.656  -1.498  20.397  1.00 67.39           N  
ATOM   3565  CA  MET A 457     -17.474  -2.888  19.932  1.00 67.39           C  
ATOM   3566  C   MET A 457     -17.876  -3.122  18.465  1.00 67.39           C  
ATOM   3567  CB  MET A 457     -18.250  -3.849  20.846  1.00 67.39           C  
ATOM   3568  O   MET A 457     -17.240  -3.911  17.771  1.00 67.39           O  
ATOM   3569  CG  MET A 457     -17.581  -4.044  22.213  1.00 67.39           C  
ATOM   3570  SD  MET A 457     -15.945  -4.830  22.133  1.00 67.39           S  
ATOM   3571  CE  MET A 457     -14.864  -3.391  22.382  1.00 67.39           C  
ATOM   3572  N   GLN A 458     -18.871  -2.392  17.962  1.00 69.81           N  
ATOM   3573  CA  GLN A 458     -19.328  -2.489  16.570  1.00 69.81           C  
ATOM   3574  C   GLN A 458     -18.321  -1.949  15.534  1.00 69.81           C  
ATOM   3575  CB  GLN A 458     -20.696  -1.799  16.466  1.00 69.81           C  
ATOM   3576  O   GLN A 458     -18.403  -2.303  14.364  1.00 69.81           O  
ATOM   3577  CG  GLN A 458     -20.618  -0.267  16.627  1.00 69.81           C  
ATOM   3578  CD  GLN A 458     -21.884   0.364  17.201  1.00 69.81           C  
ATOM   3579  NE2 GLN A 458     -22.062   1.654  17.043  1.00 69.81           N  
ATOM   3580  OE1 GLN A 458     -22.702  -0.255  17.850  1.00 69.81           O  
ATOM   3581  N   TYR A 459     -17.352  -1.120  15.947  1.00 74.40           N  
ATOM   3582  CA  TYR A 459     -16.380  -0.472  15.052  1.00 74.40           C  
ATOM   3583  C   TYR A 459     -14.944  -1.001  15.214  1.00 74.40           C  
ATOM   3584  CB  TYR A 459     -16.465   1.056  15.204  1.00 74.40           C  
ATOM   3585  O   TYR A 459     -14.008  -0.430  14.660  1.00 74.40           O  
ATOM   3586  CG  TYR A 459     -17.814   1.671  14.867  1.00 74.40           C  
ATOM   3587  CD1 TYR A 459     -18.400   1.447  13.606  1.00 74.40           C  
ATOM   3588  CD2 TYR A 459     -18.468   2.499  15.801  1.00 74.40           C  
ATOM   3589  CE1 TYR A 459     -19.638   2.034  13.287  1.00 74.40           C  
ATOM   3590  CE2 TYR A 459     -19.697   3.107  15.479  1.00 74.40           C  
ATOM   3591  OH  TYR A 459     -21.485   3.420  13.898  1.00 74.40           O  
ATOM   3592  CZ  TYR A 459     -20.289   2.866  14.219  1.00 74.40           C  
ATOM   3593  N   GLN A 460     -14.735  -2.109  15.931  1.00 71.75           N  
ATOM   3594  CA  GLN A 460     -13.388  -2.649  16.194  1.00 71.75           C  
ATOM   3595  C   GLN A 460     -12.644  -3.040  14.903  1.00 71.75           C  
ATOM   3596  CB  GLN A 460     -13.497  -3.870  17.121  1.00 71.75           C  
ATOM   3597  O   GLN A 460     -11.467  -2.729  14.739  1.00 71.75           O  
ATOM   3598  CG  GLN A 460     -14.091  -3.542  18.498  1.00 71.75           C  
ATOM   3599  CD  GLN A 460     -13.173  -2.704  19.365  1.00 71.75           C  
ATOM   3600  NE2 GLN A 460     -13.598  -1.544  19.783  1.00 71.75           N  
ATOM   3601  OE1 GLN A 460     -12.066  -3.094  19.677  1.00 71.75           O  
ATOM   3602  N   GLY A 461     -13.331  -3.668  13.939  1.00 69.01           N  
ATOM   3603  CA  GLY A 461     -12.734  -4.027  12.642  1.00 69.01           C  
ATOM   3604  C   GLY A 461     -12.344  -2.814  11.784  1.00 69.01           C  
ATOM   3605  O   GLY A 461     -11.432  -2.889  10.956  1.00 69.01           O  
ATOM   3606  N   MET A 462     -12.988  -1.669  12.022  1.00 79.48           N  
ATOM   3607  CA  MET A 462     -12.690  -0.424  11.324  1.00 79.48           C  
ATOM   3608  C   MET A 462     -11.349   0.170  11.758  1.00 79.48           C  
ATOM   3609  CB  MET A 462     -13.829   0.564  11.563  1.00 79.48           C  
ATOM   3610  O   MET A 462     -10.668   0.758  10.925  1.00 79.48           O  
ATOM   3611  CG  MET A 462     -13.690   1.816  10.702  1.00 79.48           C  
ATOM   3612  SD  MET A 462     -14.947   3.029  11.114  1.00 79.48           S  
ATOM   3613  CE  MET A 462     -16.411   2.303  10.334  1.00 79.48           C  
ATOM   3614  N   ALA A 463     -10.931  -0.025  13.015  1.00 84.86           N  
ATOM   3615  CA  ALA A 463      -9.666   0.501  13.532  1.00 84.86           C  
ATOM   3616  C   ALA A 463      -8.467   0.047  12.685  1.00 84.86           C  
ATOM   3617  CB  ALA A 463      -9.508   0.055  14.992  1.00 84.86           C  
ATOM   3618  O   ALA A 463      -7.733   0.877  12.149  1.00 84.86           O  
ATOM   3619  N   GLY A 464      -8.314  -1.267  12.494  1.00 84.19           N  
ATOM   3620  CA  GLY A 464      -7.230  -1.825  11.679  1.00 84.19           C  
ATOM   3621  C   GLY A 464      -7.327  -1.421  10.206  1.00 84.19           C  
ATOM   3622  O   GLY A 464      -6.314  -1.113   9.580  1.00 84.19           O  
ATOM   3623  N   SER A 465      -8.545  -1.353   9.659  1.00 87.55           N  
ATOM   3624  CA  SER A 465      -8.776  -0.924   8.272  1.00 87.55           C  
ATOM   3625  C   SER A 465      -8.386   0.538   8.057  1.00 87.55           C  
ATOM   3626  CB  SER A 465     -10.242  -1.131   7.878  1.00 87.55           C  
ATOM   3627  O   SER A 465      -7.748   0.870   7.060  1.00 87.55           O  
ATOM   3628  OG  SER A 465     -10.582  -2.499   8.003  1.00 87.55           O  
ATOM   3629  N   LEU A 466      -8.702   1.412   9.009  1.00 90.93           N  
ATOM   3630  CA  LEU A 466      -8.340   2.820   8.957  1.00 90.93           C  
ATOM   3631  C   LEU A 466      -6.837   3.039   9.119  1.00 90.93           C  
ATOM   3632  CB  LEU A 466      -9.117   3.550  10.048  1.00 90.93           C  
ATOM   3633  O   LEU A 466      -6.252   3.804   8.357  1.00 90.93           O  
ATOM   3634  CG  LEU A 466      -8.776   5.043  10.077  1.00 90.93           C  
ATOM   3635  CD1 LEU A 466      -9.209   5.784   8.813  1.00 90.93           C  
ATOM   3636  CD2 LEU A 466      -9.519   5.632  11.243  1.00 90.93           C  
ATOM   3637  N   VAL A 467      -6.200   2.343  10.062  1.00 92.46           N  
ATOM   3638  CA  VAL A 467      -4.736   2.347  10.183  1.00 92.46           C  
ATOM   3639  C   VAL A 467      -4.112   1.920   8.856  1.00 92.46           C  
ATOM   3640  CB  VAL A 467      -4.289   1.432  11.337  1.00 92.46           C  
ATOM   3641  O   VAL A 467      -3.255   2.618   8.326  1.00 92.46           O  
ATOM   3642  CG1 VAL A 467      -2.785   1.155  11.334  1.00 92.46           C  
ATOM   3643  CG2 VAL A 467      -4.640   2.069  12.684  1.00 92.46           C  
ATOM   3644  N   ASN A 468      -4.589   0.826   8.260  1.00 91.10           N  
ATOM   3645  CA  ASN A 468      -4.075   0.338   6.984  1.00 91.10           C  
ATOM   3646  C   ASN A 468      -4.321   1.314   5.814  1.00 91.10           C  
ATOM   3647  CB  ASN A 468      -4.704  -1.032   6.713  1.00 91.10           C  
ATOM   3648  O   ASN A 468      -3.476   1.446   4.930  1.00 91.10           O  
ATOM   3649  CG  ASN A 468      -4.011  -1.713   5.556  1.00 91.10           C  
ATOM   3650  ND2 ASN A 468      -4.737  -2.067   4.526  1.00 91.10           N  
ATOM   3651  OD1 ASN A 468      -2.809  -1.909   5.548  1.00 91.10           O  
ATOM   3652  N   THR A 469      -5.456   2.017   5.821  1.00 93.20           N  
ATOM   3653  CA  THR A 469      -5.783   3.092   4.866  1.00 93.20           C  
ATOM   3654  C   THR A 469      -4.738   4.197   4.954  1.00 93.20           C  
ATOM   3655  CB  THR A 469      -7.171   3.680   5.172  1.00 93.20           C  
ATOM   3656  O   THR A 469      -4.144   4.569   3.944  1.00 93.20           O  
ATOM   3657  CG2 THR A 469      -7.638   4.807   4.253  1.00 93.20           C  
ATOM   3658  OG1 THR A 469      -8.134   2.658   5.087  1.00 93.20           O  
ATOM   3659  N   VAL A 470      -4.463   4.669   6.174  1.00 95.59           N  
ATOM   3660  CA  VAL A 470      -3.457   5.701   6.436  1.00 95.59           C  
ATOM   3661  C   VAL A 470      -2.070   5.251   5.997  1.00 95.59           C  
ATOM   3662  CB  VAL A 470      -3.485   6.112   7.919  1.00 95.59           C  
ATOM   3663  O   VAL A 470      -1.388   6.024   5.339  1.00 95.59           O  
ATOM   3664  CG1 VAL A 470      -2.265   6.937   8.321  1.00 95.59           C  
ATOM   3665  CG2 VAL A 470      -4.732   6.967   8.175  1.00 95.59           C  
ATOM   3666  N   ILE A 471      -1.683   4.011   6.295  1.00 95.10           N  
ATOM   3667  CA  ILE A 471      -0.386   3.441   5.908  1.00 95.10           C  
ATOM   3668  C   ILE A 471      -0.187   3.459   4.390  1.00 95.10           C  
ATOM   3669  CB  ILE A 471      -0.272   2.007   6.472  1.00 95.10           C  
ATOM   3670  O   ILE A 471       0.817   3.967   3.895  1.00 95.10           O  
ATOM   3671  CG1 ILE A 471      -0.080   2.093   7.998  1.00 95.10           C  
ATOM   3672  CG2 ILE A 471       0.865   1.225   5.788  1.00 95.10           C  
ATOM   3673  CD1 ILE A 471      -0.133   0.747   8.718  1.00 95.10           C  
ATOM   3674  N   ASN A 472      -1.142   2.904   3.641  1.00 93.99           N  
ATOM   3675  CA  ASN A 472      -1.022   2.801   2.187  1.00 93.99           C  
ATOM   3676  C   ASN A 472      -1.075   4.185   1.535  1.00 93.99           C  
ATOM   3677  CB  ASN A 472      -2.122   1.874   1.649  1.00 93.99           C  
ATOM   3678  O   ASN A 472      -0.252   4.517   0.681  1.00 93.99           O  
ATOM   3679  CG  ASN A 472      -1.771   0.417   1.851  1.00 93.99           C  
ATOM   3680  ND2 ASN A 472      -2.160  -0.170   2.957  1.00 93.99           N  
ATOM   3681  OD1 ASN A 472      -1.124  -0.197   1.026  1.00 93.99           O  
ATOM   3682  N   TYR A 473      -2.006   5.028   1.981  1.00 96.35           N  
ATOM   3683  CA  TYR A 473      -2.151   6.366   1.431  1.00 96.35           C  
ATOM   3684  C   TYR A 473      -0.933   7.254   1.733  1.00 96.35           C  
ATOM   3685  CB  TYR A 473      -3.453   6.978   1.951  1.00 96.35           C  
ATOM   3686  O   TYR A 473      -0.461   7.965   0.842  1.00 96.35           O  
ATOM   3687  CG  TYR A 473      -3.765   8.302   1.297  1.00 96.35           C  
ATOM   3688  CD1 TYR A 473      -3.567   9.497   2.013  1.00 96.35           C  
ATOM   3689  CD2 TYR A 473      -4.207   8.337  -0.040  1.00 96.35           C  
ATOM   3690  CE1 TYR A 473      -3.817  10.735   1.397  1.00 96.35           C  
ATOM   3691  CE2 TYR A 473      -4.441   9.576  -0.664  1.00 96.35           C  
ATOM   3692  OH  TYR A 473      -4.502  11.971  -0.531  1.00 96.35           O  
ATOM   3693  CZ  TYR A 473      -4.252  10.775   0.055  1.00 96.35           C  
ATOM   3694  N   SER A 474      -0.381   7.193   2.952  1.00 97.20           N  
ATOM   3695  CA  SER A 474       0.785   7.997   3.337  1.00 97.20           C  
ATOM   3696  C   SER A 474       2.051   7.579   2.600  1.00 97.20           C  
ATOM   3697  CB  SER A 474       1.025   7.977   4.848  1.00 97.20           C  
ATOM   3698  O   SER A 474       2.788   8.450   2.138  1.00 97.20           O  
ATOM   3699  OG  SER A 474       1.602   6.777   5.314  1.00 97.20           O  
ATOM   3700  N   ALA A 475       2.268   6.274   2.401  1.00 94.81           N  
ATOM   3701  CA  ALA A 475       3.419   5.764   1.662  1.00 94.81           C  
ATOM   3702  C   ALA A 475       3.482   6.317   0.228  1.00 94.81           C  
ATOM   3703  CB  ALA A 475       3.357   4.232   1.658  1.00 94.81           C  
ATOM   3704  O   ALA A 475       4.565   6.596  -0.281  1.00 94.81           O  
ATOM   3705  N   SER A 476       2.325   6.509  -0.412  1.00 96.37           N  
ATOM   3706  CA  SER A 476       2.231   7.117  -1.741  1.00 96.37           C  
ATOM   3707  C   SER A 476       2.348   8.645  -1.709  1.00 96.37           C  
ATOM   3708  CB  SER A 476       0.897   6.713  -2.360  1.00 96.37           C  
ATOM   3709  O   SER A 476       3.078   9.242  -2.498  1.00 96.37           O  
ATOM   3710  OG  SER A 476       0.802   7.285  -3.638  1.00 96.37           O  
ATOM   3711  N   LEU A 477       1.626   9.299  -0.796  1.00 97.35           N  
ATOM   3712  CA  LEU A 477       1.541  10.758  -0.754  1.00 97.35           C  
ATOM   3713  C   LEU A 477       2.879  11.393  -0.356  1.00 97.35           C  
ATOM   3714  CB  LEU A 477       0.401  11.133   0.208  1.00 97.35           C  
ATOM   3715  O   LEU A 477       3.352  12.322  -1.009  1.00 97.35           O  
ATOM   3716  CG  LEU A 477       0.245  12.640   0.456  1.00 97.35           C  
ATOM   3717  CD1 LEU A 477       0.018  13.429  -0.831  1.00 97.35           C  
ATOM   3718  CD2 LEU A 477      -0.959  12.883   1.368  1.00 97.35           C  
ATOM   3719  N   CYS A 478       3.513  10.874   0.696  1.00 97.69           N  
ATOM   3720  CA  CYS A 478       4.801  11.376   1.160  1.00 97.69           C  
ATOM   3721  C   CYS A 478       5.925  11.064   0.168  1.00 97.69           C  
ATOM   3722  CB  CYS A 478       5.100  10.798   2.543  1.00 97.69           C  
ATOM   3723  O   CYS A 478       6.855  11.859   0.060  1.00 97.69           O  
ATOM   3724  SG  CYS A 478       3.902  11.453   3.743  1.00 97.69           S  
ATOM   3725  N   LEU A 479       5.825   9.975  -0.604  1.00 95.93           N  
ATOM   3726  CA  LEU A 479       6.745   9.719  -1.712  1.00 95.93           C  
ATOM   3727  C   LEU A 479       6.705  10.857  -2.746  1.00 95.93           C  
ATOM   3728  CB  LEU A 479       6.443   8.342  -2.324  1.00 95.93           C  
ATOM   3729  O   LEU A 479       7.763  11.369  -3.109  1.00 95.93           O  
ATOM   3730  CG  LEU A 479       7.268   8.013  -3.580  1.00 95.93           C  
ATOM   3731  CD1 LEU A 479       8.769   8.083  -3.302  1.00 95.93           C  
ATOM   3732  CD2 LEU A 479       6.939   6.597  -4.052  1.00 95.93           C  
ATOM   3733  N   GLY A 480       5.516  11.328  -3.137  1.00 95.15           N  
ATOM   3734  CA  GLY A 480       5.371  12.493  -4.021  1.00 95.15           C  
ATOM   3735  C   GLY A 480       5.964  13.783  -3.432  1.00 95.15           C  
ATOM   3736  O   GLY A 480       6.672  14.531  -4.111  1.00 95.15           O  
ATOM   3737  N   MET A 481       5.777  14.011  -2.126  1.00 95.94           N  
ATOM   3738  CA  MET A 481       6.436  15.123  -1.421  1.00 95.94           C  
ATOM   3739  C   MET A 481       7.968  14.988  -1.457  1.00 95.94           C  
ATOM   3740  CB  MET A 481       5.965  15.214   0.038  1.00 95.94           C  
ATOM   3741  O   MET A 481       8.670  15.967  -1.711  1.00 95.94           O  
ATOM   3742  CG  MET A 481       4.466  15.456   0.202  1.00 95.94           C  
ATOM   3743  SD  MET A 481       3.914  15.410   1.927  1.00 95.94           S  
ATOM   3744  CE  MET A 481       2.194  15.911   1.661  1.00 95.94           C  
ATOM   3745  N   GLY A 482       8.492  13.774  -1.264  1.00 95.52           N  
ATOM   3746  CA  GLY A 482       9.917  13.469  -1.391  1.00 95.52           C  
ATOM   3747  C   GLY A 482      10.441  13.742  -2.801  1.00 95.52           C  
ATOM   3748  O   GLY A 482      11.484  14.372  -2.943  1.00 95.52           O  
ATOM   3749  N   GLY A 483       9.693  13.348  -3.835  1.00 93.40           N  
ATOM   3750  CA  GLY A 483       9.982  13.681  -5.236  1.00 93.40           C  
ATOM   3751  C   GLY A 483      10.041  15.187  -5.491  1.00 93.40           C  
ATOM   3752  O   GLY A 483      10.932  15.660  -6.187  1.00 93.40           O  
ATOM   3753  N   THR A 484       9.155  15.972  -4.865  1.00 93.50           N  
ATOM   3754  CA  THR A 484       9.204  17.443  -4.973  1.00 93.50           C  
ATOM   3755  C   THR A 484      10.529  17.987  -4.437  1.00 93.50           C  
ATOM   3756  CB  THR A 484       8.037  18.118  -4.229  1.00 93.50           C  
ATOM   3757  O   THR A 484      11.144  18.846  -5.065  1.00 93.50           O  
ATOM   3758  CG2 THR A 484       8.091  19.643  -4.335  1.00 93.50           C  
ATOM   3759  OG1 THR A 484       6.789  17.739  -4.762  1.00 93.50           O  
ATOM   3760  N   VAL A 485      10.987  17.485  -3.288  1.00 94.18           N  
ATOM   3761  CA  VAL A 485      12.249  17.918  -2.670  1.00 94.18           C  
ATOM   3762  C   VAL A 485      13.459  17.481  -3.500  1.00 94.18           C  
ATOM   3763  CB  VAL A 485      12.331  17.408  -1.219  1.00 94.18           C  
ATOM   3764  O   VAL A 485      14.381  18.272  -3.701  1.00 94.18           O  
ATOM   3765  CG1 VAL A 485      13.678  17.727  -0.573  1.00 94.18           C  
ATOM   3766  CG2 VAL A 485      11.247  18.070  -0.359  1.00 94.18           C  
ATOM   3767  N   GLU A 486      13.447  16.251  -4.014  1.00 92.91           N  
ATOM   3768  CA  GLU A 486      14.492  15.732  -4.898  1.00 92.91           C  
ATOM   3769  C   GLU A 486      14.618  16.573  -6.170  1.00 92.91           C  
ATOM   3770  CB  GLU A 486      14.186  14.268  -5.229  1.00 92.91           C  
ATOM   3771  O   GLU A 486      15.710  17.062  -6.461  1.00 92.91           O  
ATOM   3772  CG  GLU A 486      15.273  13.577  -6.068  1.00 92.91           C  
ATOM   3773  CD  GLU A 486      14.799  13.102  -7.448  1.00 92.91           C  
ATOM   3774  OE1 GLU A 486      15.642  13.183  -8.373  1.00 92.91           O  
ATOM   3775  OE2 GLU A 486      13.646  12.637  -7.557  1.00 92.91           O  
ATOM   3776  N   HIS A 487      13.507  16.833  -6.864  1.00 89.32           N  
ATOM   3777  CA  HIS A 487      13.479  17.622  -8.097  1.00 89.32           C  
ATOM   3778  C   HIS A 487      14.111  19.012  -7.918  1.00 89.32           C  
ATOM   3779  CB  HIS A 487      12.023  17.741  -8.569  1.00 89.32           C  
ATOM   3780  O   HIS A 487      14.924  19.444  -8.736  1.00 89.32           O  
ATOM   3781  CG  HIS A 487      11.889  18.541  -9.838  1.00 89.32           C  
ATOM   3782  CD2 HIS A 487      11.665  19.887  -9.944  1.00 89.32           C  
ATOM   3783  ND1 HIS A 487      11.984  18.046 -11.115  1.00 89.32           N  
ATOM   3784  CE1 HIS A 487      11.806  19.066 -11.970  1.00 89.32           C  
ATOM   3785  NE2 HIS A 487      11.615  20.215 -11.301  1.00 89.32           N  
ATOM   3786  N   GLN A 488      13.796  19.699  -6.815  1.00 88.32           N  
ATOM   3787  CA  GLN A 488      14.317  21.043  -6.537  1.00 88.32           C  
ATOM   3788  C   GLN A 488      15.825  21.065  -6.243  1.00 88.32           C  
ATOM   3789  CB  GLN A 488      13.535  21.653  -5.360  1.00 88.32           C  
ATOM   3790  O   GLN A 488      16.483  22.088  -6.434  1.00 88.32           O  
ATOM   3791  CG  GLN A 488      12.063  21.940  -5.702  1.00 88.32           C  
ATOM   3792  CD  GLN A 488      11.874  22.982  -6.798  1.00 88.32           C  
ATOM   3793  NE2 GLN A 488      10.717  23.024  -7.420  1.00 88.32           N  
ATOM   3794  OE1 GLN A 488      12.741  23.775  -7.117  1.00 88.32           O  
ATOM   3795  N   ILE A 489      16.397  19.953  -5.772  1.00 88.45           N  
ATOM   3796  CA  ILE A 489      17.794  19.892  -5.317  1.00 88.45           C  
ATOM   3797  C   ILE A 489      18.712  19.178  -6.317  1.00 88.45           C  
ATOM   3798  CB  ILE A 489      17.834  19.317  -3.883  1.00 88.45           C  
ATOM   3799  O   ILE A 489      19.894  19.520  -6.394  1.00 88.45           O  
ATOM   3800  CG1 ILE A 489      17.244  20.383  -2.926  1.00 88.45           C  
ATOM   3801  CG2 ILE A 489      19.274  18.977  -3.456  1.00 88.45           C  
ATOM   3802  CD1 ILE A 489      16.898  19.900  -1.519  1.00 88.45           C  
ATOM   3803  N   ASN A 490      18.189  18.250  -7.121  1.00 80.56           N  
ATOM   3804  CA  ASN A 490      18.940  17.435  -8.085  1.00 80.56           C  
ATOM   3805  C   ASN A 490      19.493  18.245  -9.289  1.00 80.56           C  
ATOM   3806  CB  ASN A 490      18.027  16.251  -8.484  1.00 80.56           C  
ATOM   3807  O   ASN A 490      20.216  17.706 -10.121  1.00 80.56           O  
ATOM   3808  CG  ASN A 490      18.704  15.118  -9.240  1.00 80.56           C  
ATOM   3809  ND2 ASN A 490      17.947  14.138  -9.668  1.00 80.56           N  
ATOM   3810  OD1 ASN A 490      19.906  15.074  -9.443  1.00 80.56           O  
ATOM   3811  N   LYS A 491      19.205  19.555  -9.403  1.00 73.83           N  
ATOM   3812  CA  LYS A 491      19.718  20.447 -10.473  1.00 73.83           C  
ATOM   3813  C   LYS A 491      19.646  19.805 -11.874  1.00 73.83           C  
ATOM   3814  CB  LYS A 491      21.154  20.921 -10.169  1.00 73.83           C  
ATOM   3815  O   LYS A 491      20.655  19.728 -12.577  1.00 73.83           O  
ATOM   3816  CG  LYS A 491      21.327  21.750  -8.893  1.00 73.83           C  
ATOM   3817  CD  LYS A 491      22.774  22.257  -8.846  1.00 73.83           C  
ATOM   3818  CE  LYS A 491      23.026  23.107  -7.601  1.00 73.83           C  
ATOM   3819  NZ  LYS A 491      24.409  23.646  -7.617  1.00 73.83           N  
ATOM   3820  N   SER A 492      18.468  19.306 -12.244  1.00 70.68           N  
ATOM   3821  CA  SER A 492      18.201  18.638 -13.530  1.00 70.68           C  
ATOM   3822  C   SER A 492      18.973  17.328 -13.779  1.00 70.68           C  
ATOM   3823  CB  SER A 492      18.341  19.615 -14.710  1.00 70.68           C  
ATOM   3824  O   SER A 492      19.202  16.968 -14.930  1.00 70.68           O  
ATOM   3825  OG  SER A 492      17.640  20.820 -14.453  1.00 70.68           O  
ATOM   3826  N   GLY A 493      19.359  16.601 -12.722  1.00 71.33           N  
ATOM   3827  CA  GLY A 493      19.943  15.253 -12.811  1.00 71.33           C  
ATOM   3828  C   GLY A 493      21.457  15.177 -12.596  1.00 71.33           C  
ATOM   3829  O   GLY A 493      22.032  14.094 -12.679  1.00 71.33           O  
ATOM   3830  N   ASN A 494      22.114  16.303 -12.304  1.00 74.79           N  
ATOM   3831  CA  ASN A 494      23.571  16.358 -12.148  1.00 74.79           C  
ATOM   3832  C   ASN A 494      24.072  15.811 -10.800  1.00 74.79           C  
ATOM   3833  CB  ASN A 494      24.030  17.811 -12.357  1.00 74.79           C  
ATOM   3834  O   ASN A 494      25.255  15.502 -10.680  1.00 74.79           O  
ATOM   3835  CG  ASN A 494      24.006  18.241 -13.813  1.00 74.79           C  
ATOM   3836  ND2 ASN A 494      23.925  19.524 -14.074  1.00 74.79           N  
ATOM   3837  OD1 ASN A 494      24.093  17.460 -14.740  1.00 74.79           O  
ATOM   3838  N   ASP A 495      23.215  15.717  -9.779  1.00 86.38           N  
ATOM   3839  CA  ASP A 495      23.620  15.316  -8.426  1.00 86.38           C  
ATOM   3840  C   ASP A 495      22.578  14.383  -7.787  1.00 86.38           C  
ATOM   3841  CB  ASP A 495      23.950  16.566  -7.591  1.00 86.38           C  
ATOM   3842  O   ASP A 495      21.907  14.720  -6.806  1.00 86.38           O  
ATOM   3843  CG  ASP A 495      24.750  16.266  -6.316  1.00 86.38           C  
ATOM   3844  OD1 ASP A 495      24.916  15.074  -5.955  1.00 86.38           O  
ATOM   3845  OD2 ASP A 495      25.150  17.263  -5.662  1.00 86.38           O  
ATOM   3846  N   LEU A 496      22.450  13.183  -8.369  1.00 89.11           N  
ATOM   3847  CA  LEU A 496      21.503  12.144  -7.937  1.00 89.11           C  
ATOM   3848  C   LEU A 496      21.633  11.815  -6.447  1.00 89.11           C  
ATOM   3849  CB  LEU A 496      21.748  10.857  -8.750  1.00 89.11           C  
ATOM   3850  O   LEU A 496      20.630  11.668  -5.752  1.00 89.11           O  
ATOM   3851  CG  LEU A 496      21.270  10.905 -10.211  1.00 89.11           C  
ATOM   3852  CD1 LEU A 496      21.807   9.684 -10.959  1.00 89.11           C  
ATOM   3853  CD2 LEU A 496      19.743  10.878 -10.302  1.00 89.11           C  
ATOM   3854  N   LEU A 497      22.865  11.725  -5.933  1.00 91.86           N  
ATOM   3855  CA  LEU A 497      23.104  11.432  -4.520  1.00 91.86           C  
ATOM   3856  C   LEU A 497      22.505  12.519  -3.625  1.00 91.86           C  
ATOM   3857  CB  LEU A 497      24.616  11.281  -4.275  1.00 91.86           C  
ATOM   3858  O   LEU A 497      21.861  12.208  -2.620  1.00 91.86           O  
ATOM   3859  CG  LEU A 497      24.987  11.030  -2.799  1.00 91.86           C  
ATOM   3860  CD1 LEU A 497      24.396   9.728  -2.262  1.00 91.86           C  
ATOM   3861  CD2 LEU A 497      26.505  10.958  -2.646  1.00 91.86           C  
ATOM   3862  N   LYS A 498      22.705  13.791  -3.981  1.00 92.42           N  
ATOM   3863  CA  LYS A 498      22.146  14.911  -3.228  1.00 92.42           C  
ATOM   3864  C   LYS A 498      20.628  14.982  -3.359  1.00 92.42           C  
ATOM   3865  CB  LYS A 498      22.827  16.188  -3.702  1.00 92.42           C  
ATOM   3866  O   LYS A 498      19.975  15.243  -2.353  1.00 92.42           O  
ATOM   3867  CG  LYS A 498      22.564  17.364  -2.768  1.00 92.42           C  
ATOM   3868  CD  LYS A 498      23.272  18.595  -3.326  1.00 92.42           C  
ATOM   3869  CE  LYS A 498      23.073  19.767  -2.371  1.00 92.42           C  
ATOM   3870  NZ  LYS A 498      23.854  20.930  -2.835  1.00 92.42           N  
ATOM   3871  N   GLY A 499      20.077  14.692  -4.539  1.00 92.67           N  
ATOM   3872  CA  GLY A 499      18.634  14.574  -4.762  1.00 92.67           C  
ATOM   3873  C   GLY A 499      17.991  13.509  -3.867  1.00 92.67           C  
ATOM   3874  O   GLY A 499      17.068  13.808  -3.110  1.00 92.67           O  
ATOM   3875  N   TYR A 500      18.541  12.290  -3.860  1.00 94.35           N  
ATOM   3876  CA  TYR A 500      18.036  11.195  -3.025  1.00 94.35           C  
ATOM   3877  C   TYR A 500      18.144  11.522  -1.536  1.00 94.35           C  
ATOM   3878  CB  TYR A 500      18.799   9.897  -3.328  1.00 94.35           C  
ATOM   3879  O   TYR A 500      17.183  11.351  -0.789  1.00 94.35           O  
ATOM   3880  CG  TYR A 500      18.648   9.306  -4.719  1.00 94.35           C  
ATOM   3881  CD1 TYR A 500      17.737   9.824  -5.666  1.00 94.35           C  
ATOM   3882  CD2 TYR A 500      19.446   8.196  -5.059  1.00 94.35           C  
ATOM   3883  CE1 TYR A 500      17.629   9.243  -6.940  1.00 94.35           C  
ATOM   3884  CE2 TYR A 500      19.358   7.625  -6.340  1.00 94.35           C  
ATOM   3885  OH  TYR A 500      18.423   7.625  -8.527  1.00 94.35           O  
ATOM   3886  CZ  TYR A 500      18.453   8.155  -7.281  1.00 94.35           C  
ATOM   3887  N   ARG A 501      19.292  12.050  -1.091  1.00 95.33           N  
ATOM   3888  CA  ARG A 501      19.468  12.465   0.308  1.00 95.33           C  
ATOM   3889  C   ARG A 501      18.496  13.567   0.705  1.00 95.33           C  
ATOM   3890  CB  ARG A 501      20.908  12.914   0.559  1.00 95.33           C  
ATOM   3891  O   ARG A 501      17.981  13.529   1.814  1.00 95.33           O  
ATOM   3892  CG  ARG A 501      21.847  11.710   0.659  1.00 95.33           C  
ATOM   3893  CD  ARG A 501      23.271  12.203   0.904  1.00 95.33           C  
ATOM   3894  NE  ARG A 501      24.182  11.078   1.162  1.00 95.33           N  
ATOM   3895  NH1 ARG A 501      26.100  12.314   1.327  1.00 95.33           N  
ATOM   3896  NH2 ARG A 501      26.180  10.098   1.620  1.00 95.33           N  
ATOM   3897  CZ  ARG A 501      25.478  11.167   1.369  1.00 95.33           C  
ATOM   3898  N   ALA A 502      18.213  14.511  -0.187  1.00 95.34           N  
ATOM   3899  CA  ALA A 502      17.256  15.578   0.065  1.00 95.34           C  
ATOM   3900  C   ALA A 502      15.843  15.053   0.334  1.00 95.34           C  
ATOM   3901  CB  ALA A 502      17.291  16.547  -1.105  1.00 95.34           C  
ATOM   3902  O   ALA A 502      15.225  15.440   1.326  1.00 95.34           O  
ATOM   3903  N   ALA A 503      15.361  14.120  -0.486  1.00 95.65           N  
ATOM   3904  CA  ALA A 503      14.085  13.467  -0.224  1.00 95.65           C  
ATOM   3905  C   ALA A 503      14.097  12.692   1.099  1.00 95.65           C  
ATOM   3906  CB  ALA A 503      13.776  12.537  -1.383  1.00 95.65           C  
ATOM   3907  O   ALA A 503      13.147  12.762   1.875  1.00 95.65           O  
ATOM   3908  N   VAL A 504      15.196  12.000   1.407  1.00 96.84           N  
ATOM   3909  CA  VAL A 504      15.351  11.288   2.682  1.00 96.84           C  
ATOM   3910  C   VAL A 504      15.371  12.250   3.873  1.00 96.84           C  
ATOM   3911  CB  VAL A 504      16.598  10.393   2.648  1.00 96.84           C  
ATOM   3912  O   VAL A 504      14.796  11.918   4.904  1.00 96.84           O  
ATOM   3913  CG1 VAL A 504      16.883   9.712   3.989  1.00 96.84           C  
ATOM   3914  CG2 VAL A 504      16.422   9.277   1.612  1.00 96.84           C  
ATOM   3915  N   TYR A 505      15.938  13.456   3.750  1.00 97.40           N  
ATOM   3916  CA  TYR A 505      15.859  14.481   4.799  1.00 97.40           C  
ATOM   3917  C   TYR A 505      14.421  14.935   5.063  1.00 97.40           C  
ATOM   3918  CB  TYR A 505      16.732  15.701   4.464  1.00 97.40           C  
ATOM   3919  O   TYR A 505      14.069  15.166   6.220  1.00 97.40           O  
ATOM   3920  CG  TYR A 505      18.228  15.485   4.582  1.00 97.40           C  
ATOM   3921  CD1 TYR A 505      18.780  15.008   5.786  1.00 97.40           C  
ATOM   3922  CD2 TYR A 505      19.080  15.813   3.511  1.00 97.40           C  
ATOM   3923  CE1 TYR A 505      20.169  14.814   5.899  1.00 97.40           C  
ATOM   3924  CE2 TYR A 505      20.466  15.608   3.609  1.00 97.40           C  
ATOM   3925  OH  TYR A 505      22.348  14.887   4.898  1.00 97.40           O  
ATOM   3926  CZ  TYR A 505      21.011  15.099   4.803  1.00 97.40           C  
ATOM   3927  N   LEU A 506      13.564  15.000   4.036  1.00 97.59           N  
ATOM   3928  CA  LEU A 506      12.127  15.176   4.259  1.00 97.59           C  
ATOM   3929  C   LEU A 506      11.556  13.990   5.049  1.00 97.59           C  
ATOM   3930  CB  LEU A 506      11.390  15.366   2.922  1.00 97.59           C  
ATOM   3931  O   LEU A 506      10.818  14.200   6.006  1.00 97.59           O  
ATOM   3932  CG  LEU A 506       9.875  15.568   3.099  1.00 97.59           C  
ATOM   3933  CD1 LEU A 506       9.548  16.932   3.707  1.00 97.59           C  
ATOM   3934  CD2 LEU A 506       9.168  15.442   1.758  1.00 97.59           C  
ATOM   3935  N   GLY A 507      11.936  12.760   4.692  1.00 97.40           N  
ATOM   3936  CA  GLY A 507      11.575  11.553   5.440  1.00 97.40           C  
ATOM   3937  C   GLY A 507      11.968  11.622   6.921  1.00 97.40           C  
ATOM   3938  O   GLY A 507      11.135  11.327   7.775  1.00 97.40           O  
ATOM   3939  N   VAL A 508      13.183  12.090   7.231  1.00 97.96           N  
ATOM   3940  CA  VAL A 508      13.639  12.359   8.607  1.00 97.96           C  
ATOM   3941  C   VAL A 508      12.740  13.398   9.276  1.00 97.96           C  
ATOM   3942  CB  VAL A 508      15.114  12.815   8.642  1.00 97.96           C  
ATOM   3943  O   VAL A 508      12.228  13.149  10.357  1.00 97.96           O  
ATOM   3944  CG1 VAL A 508      15.568  13.207  10.054  1.00 97.96           C  
ATOM   3945  CG2 VAL A 508      16.053  11.704   8.160  1.00 97.96           C  
ATOM   3946  N   GLY A 509      12.464  14.529   8.621  1.00 97.85           N  
ATOM   3947  CA  GLY A 509      11.581  15.562   9.173  1.00 97.85           C  
ATOM   3948  C   GLY A 509      10.171  15.050   9.497  1.00 97.85           C  
ATOM   3949  O   GLY A 509       9.636  15.344  10.568  1.00 97.85           O  
ATOM   3950  N   LEU A 510       9.584  14.239   8.610  1.00 97.62           N  
ATOM   3951  CA  LEU A 510       8.281  13.609   8.832  1.00 97.62           C  
ATOM   3952  C   LEU A 510       8.338  12.612   9.997  1.00 97.62           C  
ATOM   3953  CB  LEU A 510       7.796  12.915   7.543  1.00 97.62           C  
ATOM   3954  O   LEU A 510       7.501  12.677  10.896  1.00 97.62           O  
ATOM   3955  CG  LEU A 510       7.496  13.849   6.355  1.00 97.62           C  
ATOM   3956  CD1 LEU A 510       7.144  13.004   5.130  1.00 97.62           C  
ATOM   3957  CD2 LEU A 510       6.336  14.810   6.615  1.00 97.62           C  
ATOM   3958  N   ALA A 511       9.337  11.727  10.020  1.00 96.91           N  
ATOM   3959  CA  ALA A 511       9.492  10.728  11.072  1.00 96.91           C  
ATOM   3960  C   ALA A 511       9.730  11.373  12.445  1.00 96.91           C  
ATOM   3961  CB  ALA A 511      10.633   9.787  10.689  1.00 96.91           C  
ATOM   3962  O   ALA A 511       9.038  11.034  13.403  1.00 96.91           O  
ATOM   3963  N   SER A 512      10.620  12.365  12.522  1.00 97.97           N  
ATOM   3964  CA  SER A 512      10.885  13.172  13.715  1.00 97.97           C  
ATOM   3965  C   SER A 512       9.620  13.871  14.229  1.00 97.97           C  
ATOM   3966  CB  SER A 512      11.944  14.226  13.380  1.00 97.97           C  
ATOM   3967  O   SER A 512       9.332  13.829  15.427  1.00 97.97           O  
ATOM   3968  OG  SER A 512      13.236  13.681  13.197  1.00 97.97           O  
ATOM   3969  N   LEU A 513       8.803  14.459  13.344  1.00 97.60           N  
ATOM   3970  CA  LEU A 513       7.508  15.034  13.732  1.00 97.60           C  
ATOM   3971  C   LEU A 513       6.551  13.957  14.271  1.00 97.60           C  
ATOM   3972  CB  LEU A 513       6.909  15.787  12.530  1.00 97.60           C  
ATOM   3973  O   LEU A 513       5.860  14.182  15.267  1.00 97.60           O  
ATOM   3974  CG  LEU A 513       5.560  16.471  12.821  1.00 97.60           C  
ATOM   3975  CD1 LEU A 513       5.669  17.540  13.911  1.00 97.60           C  
ATOM   3976  CD2 LEU A 513       5.029  17.131  11.548  1.00 97.60           C  
ATOM   3977  N   GLY A 514       6.550  12.770  13.660  1.00 96.68           N  
ATOM   3978  CA  GLY A 514       5.824  11.602  14.155  1.00 96.68           C  
ATOM   3979  C   GLY A 514       6.256  11.211  15.571  1.00 96.68           C  
ATOM   3980  O   GLY A 514       5.400  11.035  16.441  1.00 96.68           O  
ATOM   3981  N   VAL A 515       7.568  11.151  15.832  1.00 97.09           N  
ATOM   3982  CA  VAL A 515       8.134  10.879  17.164  1.00 97.09           C  
ATOM   3983  C   VAL A 515       7.617  11.894  18.174  1.00 97.09           C  
ATOM   3984  CB  VAL A 515       9.678  10.860  17.157  1.00 97.09           C  
ATOM   3985  O   VAL A 515       7.052  11.481  19.185  1.00 97.09           O  
ATOM   3986  CG1 VAL A 515      10.258  10.726  18.574  1.00 97.09           C  
ATOM   3987  CG2 VAL A 515      10.199   9.666  16.357  1.00 97.09           C  
ATOM   3988  N   VAL A 516       7.717  13.196  17.884  1.00 97.43           N  
ATOM   3989  CA  VAL A 516       7.219  14.260  18.773  1.00 97.43           C  
ATOM   3990  C   VAL A 516       5.744  14.041  19.116  1.00 97.43           C  
ATOM   3991  CB  VAL A 516       7.451  15.655  18.157  1.00 97.43           C  
ATOM   3992  O   VAL A 516       5.397  13.991  20.294  1.00 97.43           O  
ATOM   3993  CG1 VAL A 516       6.792  16.772  18.979  1.00 97.43           C  
ATOM   3994  CG2 VAL A 516       8.950  15.972  18.084  1.00 97.43           C  
ATOM   3995  N   ILE A 517       4.887  13.816  18.115  1.00 95.68           N  
ATOM   3996  CA  ILE A 517       3.448  13.589  18.327  1.00 95.68           C  
ATOM   3997  C   ILE A 517       3.200  12.343  19.187  1.00 95.68           C  
ATOM   3998  CB  ILE A 517       2.719  13.502  16.966  1.00 95.68           C  
ATOM   3999  O   ILE A 517       2.368  12.374  20.098  1.00 95.68           O  
ATOM   4000  CG1 ILE A 517       2.758  14.879  16.263  1.00 95.68           C  
ATOM   4001  CG2 ILE A 517       1.253  13.048  17.133  1.00 95.68           C  
ATOM   4002  CD1 ILE A 517       2.405  14.805  14.777  1.00 95.68           C  
ATOM   4003  N   SER A 518       3.925  11.250  18.936  1.00 93.75           N  
ATOM   4004  CA  SER A 518       3.769  10.012  19.707  1.00 93.75           C  
ATOM   4005  C   SER A 518       4.266  10.122  21.143  1.00 93.75           C  
ATOM   4006  CB  SER A 518       4.464   8.850  19.017  1.00 93.75           C  
ATOM   4007  O   SER A 518       3.622   9.583  22.041  1.00 93.75           O  
ATOM   4008  OG  SER A 518       5.874   8.950  19.084  1.00 93.75           O  
ATOM   4009  N   VAL A 519       5.356  10.857  21.382  1.00 94.75           N  
ATOM   4010  CA  VAL A 519       5.877  11.133  22.723  1.00 94.75           C  
ATOM   4011  C   VAL A 519       4.879  11.995  23.483  1.00 94.75           C  
ATOM   4012  CB  VAL A 519       7.264  11.803  22.656  1.00 94.75           C  
ATOM   4013  O   VAL A 519       4.541  11.662  24.615  1.00 94.75           O  
ATOM   4014  CG1 VAL A 519       7.727  12.318  24.026  1.00 94.75           C  
ATOM   4015  CG2 VAL A 519       8.330  10.816  22.168  1.00 94.75           C  
ATOM   4016  N   THR A 520       4.336  13.048  22.860  1.00 94.22           N  
ATOM   4017  CA  THR A 520       3.286  13.873  23.473  1.00 94.22           C  
ATOM   4018  C   THR A 520       2.066  13.029  23.837  1.00 94.22           C  
ATOM   4019  CB  THR A 520       2.861  15.021  22.547  1.00 94.22           C  
ATOM   4020  O   THR A 520       1.610  13.080  24.976  1.00 94.22           O  
ATOM   4021  CG2 THR A 520       1.883  15.981  23.221  1.00 94.22           C  
ATOM   4022  OG1 THR A 520       3.971  15.797  22.169  1.00 94.22           O  
ATOM   4023  N   TYR A 521       1.581  12.191  22.917  1.00 91.33           N  
ATOM   4024  CA  TYR A 521       0.464  11.282  23.184  1.00 91.33           C  
ATOM   4025  C   TYR A 521       0.764  10.303  24.331  1.00 91.33           C  
ATOM   4026  CB  TYR A 521       0.127  10.504  21.903  1.00 91.33           C  
ATOM   4027  O   TYR A 521      -0.068  10.084  25.212  1.00 91.33           O  
ATOM   4028  CG  TYR A 521      -0.882   9.405  22.151  1.00 91.33           C  
ATOM   4029  CD1 TYR A 521      -0.475   8.056  22.180  1.00 91.33           C  
ATOM   4030  CD2 TYR A 521      -2.203   9.754  22.484  1.00 91.33           C  
ATOM   4031  CE1 TYR A 521      -1.393   7.057  22.554  1.00 91.33           C  
ATOM   4032  CE2 TYR A 521      -3.112   8.761  22.885  1.00 91.33           C  
ATOM   4033  OH  TYR A 521      -3.566   6.460  23.363  1.00 91.33           O  
ATOM   4034  CZ  TYR A 521      -2.706   7.412  22.923  1.00 91.33           C  
ATOM   4035  N   MET A 522       1.959   9.713  24.338  1.00 90.47           N  
ATOM   4036  CA  MET A 522       2.393   8.779  25.371  1.00 90.47           C  
ATOM   4037  C   MET A 522       2.448   9.450  26.748  1.00 90.47           C  
ATOM   4038  CB  MET A 522       3.756   8.217  24.962  1.00 90.47           C  
ATOM   4039  O   MET A 522       1.951   8.873  27.713  1.00 90.47           O  
ATOM   4040  CG  MET A 522       4.339   7.230  25.974  1.00 90.47           C  
ATOM   4041  SD  MET A 522       6.069   6.865  25.610  1.00 90.47           S  
ATOM   4042  CE  MET A 522       6.876   8.330  26.315  1.00 90.47           C  
ATOM   4043  N   LEU A 523       3.003  10.662  26.838  1.00 91.69           N  
ATOM   4044  CA  LEU A 523       3.060  11.438  28.078  1.00 91.69           C  
ATOM   4045  C   LEU A 523       1.657  11.827  28.565  1.00 91.69           C  
ATOM   4046  CB  LEU A 523       3.942  12.683  27.874  1.00 91.69           C  
ATOM   4047  O   LEU A 523       1.358  11.629  29.740  1.00 91.69           O  
ATOM   4048  CG  LEU A 523       5.447  12.397  27.699  1.00 91.69           C  
ATOM   4049  CD1 LEU A 523       6.172  13.701  27.364  1.00 91.69           C  
ATOM   4050  CD2 LEU A 523       6.083  11.800  28.956  1.00 91.69           C  
ATOM   4051  N   GLU A 524       0.771  12.287  27.673  1.00 89.38           N  
ATOM   4052  CA  GLU A 524      -0.636  12.570  28.001  1.00 89.38           C  
ATOM   4053  C   GLU A 524      -1.352  11.311  28.531  1.00 89.38           C  
ATOM   4054  CB  GLU A 524      -1.387  13.113  26.761  1.00 89.38           C  
ATOM   4055  O   GLU A 524      -2.092  11.365  29.516  1.00 89.38           O  
ATOM   4056  CG  GLU A 524      -1.084  14.579  26.366  1.00 89.38           C  
ATOM   4057  CD  GLU A 524      -1.854  15.049  25.099  1.00 89.38           C  
ATOM   4058  OE1 GLU A 524      -1.666  16.203  24.631  1.00 89.38           O  
ATOM   4059  OE2 GLU A 524      -2.670  14.264  24.560  1.00 89.38           O  
ATOM   4060  N   ASN A 525      -1.113  10.148  27.918  1.00 85.28           N  
ATOM   4061  CA  ASN A 525      -1.715   8.883  28.338  1.00 85.28           C  
ATOM   4062  C   ASN A 525      -1.187   8.404  29.703  1.00 85.28           C  
ATOM   4063  CB  ASN A 525      -1.473   7.848  27.231  1.00 85.28           C  
ATOM   4064  O   ASN A 525      -1.969   7.947  30.539  1.00 85.28           O  
ATOM   4065  CG  ASN A 525      -2.190   6.532  27.474  1.00 85.28           C  
ATOM   4066  ND2 ASN A 525      -1.599   5.439  27.054  1.00 85.28           N  
ATOM   4067  OD1 ASN A 525      -3.285   6.443  28.007  1.00 85.28           O  
ATOM   4068  N   LEU A 526       0.122   8.520  29.953  1.00 84.44           N  
ATOM   4069  CA  LEU A 526       0.723   8.189  31.249  1.00 84.44           C  
ATOM   4070  C   LEU A 526       0.217   9.122  32.353  1.00 84.44           C  
ATOM   4071  CB  LEU A 526       2.258   8.244  31.148  1.00 84.44           C  
ATOM   4072  O   LEU A 526      -0.187   8.646  33.414  1.00 84.44           O  
ATOM   4073  CG  LEU A 526       2.894   7.081  30.365  1.00 84.44           C  
ATOM   4074  CD1 LEU A 526       4.395   7.324  30.218  1.00 84.44           C  
ATOM   4075  CD2 LEU A 526       2.689   5.731  31.059  1.00 84.44           C  
ATOM   4076  N   TRP A 527       0.147  10.425  32.077  1.00 85.96           N  
ATOM   4077  CA  TRP A 527      -0.369  11.410  33.023  1.00 85.96           C  
ATOM   4078  C   TRP A 527      -1.838  11.141  33.379  1.00 85.96           C  
ATOM   4079  CB  TRP A 527      -0.174  12.810  32.436  1.00 85.96           C  
ATOM   4080  O   TRP A 527      -2.195  11.076  34.555  1.00 85.96           O  
ATOM   4081  CG  TRP A 527      -0.498  13.959  33.340  1.00 85.96           C  
ATOM   4082  CD1 TRP A 527      -0.806  13.896  34.659  1.00 85.96           C  
ATOM   4083  CD2 TRP A 527      -0.481  15.381  33.010  1.00 85.96           C  
ATOM   4084  CE2 TRP A 527      -0.810  16.120  34.186  1.00 85.96           C  
ATOM   4085  CE3 TRP A 527      -0.192  16.121  31.843  1.00 85.96           C  
ATOM   4086  NE1 TRP A 527      -1.011  15.165  35.155  1.00 85.96           N  
ATOM   4087  CH2 TRP A 527      -0.560  18.227  33.028  1.00 85.96           C  
ATOM   4088  CZ2 TRP A 527      -0.853  17.520  34.206  1.00 85.96           C  
ATOM   4089  CZ3 TRP A 527      -0.230  17.529  31.852  1.00 85.96           C  
ATOM   4090  N   ASN A 528      -2.686  10.868  32.385  1.00 83.27           N  
ATOM   4091  CA  ASN A 528      -4.090  10.528  32.622  1.00 83.27           C  
ATOM   4092  C   ASN A 528      -4.269   9.228  33.423  1.00 83.27           C  
ATOM   4093  CB  ASN A 528      -4.808  10.436  31.266  1.00 83.27           C  
ATOM   4094  O   ASN A 528      -5.222   9.112  34.196  1.00 83.27           O  
ATOM   4095  CG  ASN A 528      -5.148  11.797  30.686  1.00 83.27           C  
ATOM   4096  ND2 ASN A 528      -5.241  11.905  29.383  1.00 83.27           N  
ATOM   4097  OD1 ASN A 528      -5.423  12.752  31.392  1.00 83.27           O  
ATOM   4098  N   ARG A 529      -3.378   8.242  33.252  1.00 79.59           N  
ATOM   4099  CA  ARG A 529      -3.391   7.004  34.047  1.00 79.59           C  
ATOM   4100  C   ARG A 529      -3.008   7.255  35.502  1.00 79.59           C  
ATOM   4101  CB  ARG A 529      -2.464   5.953  33.426  1.00 79.59           C  
ATOM   4102  O   ARG A 529      -3.698   6.733  36.371  1.00 79.59           O  
ATOM   4103  CG  ARG A 529      -3.103   5.274  32.211  1.00 79.59           C  
ATOM   4104  CD  ARG A 529      -2.107   4.282  31.606  1.00 79.59           C  
ATOM   4105  NE  ARG A 529      -2.721   3.507  30.512  1.00 79.59           N  
ATOM   4106  NH1 ARG A 529      -1.206   1.782  30.492  1.00 79.59           N  
ATOM   4107  NH2 ARG A 529      -2.980   1.715  29.132  1.00 79.59           N  
ATOM   4108  CZ  ARG A 529      -2.301   2.342  30.052  1.00 79.59           C  
ATOM   4109  N   HIS A 530      -1.969   8.056  35.745  1.00 79.35           N  
ATOM   4110  CA  HIS A 530      -1.538   8.433  37.095  1.00 79.35           C  
ATOM   4111  C   HIS A 530      -2.631   9.210  37.837  1.00 79.35           C  
ATOM   4112  CB  HIS A 530      -0.239   9.248  37.022  1.00 79.35           C  
ATOM   4113  O   HIS A 530      -2.987   8.848  38.955  1.00 79.35           O  
ATOM   4114  CG  HIS A 530       1.014   8.419  36.882  1.00 79.35           C  
ATOM   4115  CD2 HIS A 530       1.160   7.205  36.264  1.00 79.35           C  
ATOM   4116  ND1 HIS A 530       2.239   8.747  37.411  1.00 79.35           N  
ATOM   4117  CE1 HIS A 530       3.100   7.758  37.119  1.00 79.35           C  
ATOM   4118  NE2 HIS A 530       2.489   6.795  36.411  1.00 79.35           N  
ATOM   4119  N   ARG A 531      -3.264  10.190  37.181  1.00 80.76           N  
ATOM   4120  CA  ARG A 531      -4.365  10.946  37.794  1.00 80.76           C  
ATOM   4121  C   ARG A 531      -5.543  10.042  38.178  1.00 80.76           C  
ATOM   4122  CB  ARG A 531      -4.776  12.087  36.857  1.00 80.76           C  
ATOM   4123  O   ARG A 531      -6.026  10.093  39.296  1.00 80.76           O  
ATOM   4124  CG  ARG A 531      -5.690  13.078  37.593  1.00 80.76           C  
ATOM   4125  CD  ARG A 531      -6.057  14.274  36.711  1.00 80.76           C  
ATOM   4126  NE  ARG A 531      -6.917  13.871  35.583  1.00 80.76           N  
ATOM   4127  NH1 ARG A 531      -7.287  15.971  34.749  1.00 80.76           N  
ATOM   4128  NH2 ARG A 531      -8.194  14.205  33.728  1.00 80.76           N  
ATOM   4129  CZ  ARG A 531      -7.459  14.680  34.693  1.00 80.76           C  
ATOM   4130  N   LYS A 532      -5.938   9.111  37.298  1.00 77.72           N  
ATOM   4131  CA  LYS A 532      -6.998   8.126  37.598  1.00 77.72           C  
ATOM   4132  C   LYS A 532      -6.629   7.111  38.688  1.00 77.72           C  
ATOM   4133  CB  LYS A 532      -7.383   7.359  36.328  1.00 77.72           C  
ATOM   4134  O   LYS A 532      -7.522   6.422  39.183  1.00 77.72           O  
ATOM   4135  CG  LYS A 532      -8.216   8.194  35.353  1.00 77.72           C  
ATOM   4136  CD  LYS A 532      -8.589   7.326  34.145  1.00 77.72           C  
ATOM   4137  CE  LYS A 532      -9.414   8.146  33.154  1.00 77.72           C  
ATOM   4138  NZ  LYS A 532      -9.927   7.306  32.044  1.00 77.72           N  
ATOM   4139  N   SER A 533      -5.346   6.892  38.982  1.00 75.97           N  
ATOM   4140  CA  SER A 533      -4.947   6.088  40.146  1.00 75.97           C  
ATOM   4141  C   SER A 533      -4.982   6.903  41.431  1.00 75.97           C  
ATOM   4142  CB  SER A 533      -3.585   5.407  39.977  1.00 75.97           C  
ATOM   4143  O   SER A 533      -5.427   6.367  42.437  1.00 75.97           O  
ATOM   4144  OG  SER A 533      -2.559   6.257  39.520  1.00 75.97           O  
ATOM   4145  N   GLU A 534      -4.589   8.178  41.380  1.00 74.71           N  
ATOM   4146  CA  GLU A 534      -4.685   9.100  42.518  1.00 74.71           C  
ATOM   4147  C   GLU A 534      -6.147   9.318  42.925  1.00 74.71           C  
ATOM   4148  CB  GLU A 534      -3.997  10.432  42.179  1.00 74.71           C  
ATOM   4149  O   GLU A 534      -6.485   9.103  44.086  1.00 74.71           O  
ATOM   4150  CG  GLU A 534      -2.467  10.286  42.125  1.00 74.71           C  
ATOM   4151  CD  GLU A 534      -1.740  11.550  41.634  1.00 74.71           C  
ATOM   4152  OE1 GLU A 534      -0.500  11.593  41.802  1.00 74.71           O  
ATOM   4153  OE2 GLU A 534      -2.387  12.422  41.008  1.00 74.71           O  
ATOM   4154  N   ASP A 535      -7.037   9.603  41.967  1.00 75.60           N  
ATOM   4155  CA  ASP A 535      -8.475   9.776  42.224  1.00 75.60           C  
ATOM   4156  C   ASP A 535      -9.082   8.525  42.889  1.00 75.60           C  
ATOM   4157  CB  ASP A 535      -9.217  10.088  40.907  1.00 75.60           C  
ATOM   4158  O   ASP A 535      -9.784   8.622  43.890  1.00 75.60           O  
ATOM   4159  CG  ASP A 535      -8.832  11.415  40.227  1.00 75.60           C  
ATOM   4160  OD1 ASP A 535      -8.383  12.350  40.922  1.00 75.60           O  
ATOM   4161  OD2 ASP A 535      -8.983  11.484  38.977  1.00 75.60           O  
ATOM   4162  N   ARG A 536      -8.729   7.322  42.409  1.00 72.79           N  
ATOM   4163  CA  ARG A 536      -9.194   6.056  43.009  1.00 72.79           C  
ATOM   4164  C   ARG A 536      -8.613   5.780  44.393  1.00 72.79           C  
ATOM   4165  CB  ARG A 536      -8.905   4.874  42.079  1.00 72.79           C  
ATOM   4166  O   ARG A 536      -9.266   5.113  45.181  1.00 72.79           O  
ATOM   4167  CG  ARG A 536      -9.981   4.776  40.995  1.00 72.79           C  
ATOM   4168  CD  ARG A 536      -9.785   3.528  40.133  1.00 72.79           C  
ATOM   4169  NE  ARG A 536      -8.672   3.696  39.183  1.00 72.79           N  
ATOM   4170  NH1 ARG A 536      -8.707   1.566  38.341  1.00 72.79           N  
ATOM   4171  NH2 ARG A 536      -7.232   3.060  37.550  1.00 72.79           N  
ATOM   4172  CZ  ARG A 536      -8.212   2.775  38.362  1.00 72.79           C  
ATOM   4173  N   SER A 537      -7.397   6.244  44.677  1.00 72.84           N  
ATOM   4174  CA  SER A 537      -6.804   6.139  46.018  1.00 72.84           C  
ATOM   4175  C   SER A 537      -7.355   7.165  47.007  1.00 72.84           C  
ATOM   4176  CB  SER A 537      -5.280   6.249  45.949  1.00 72.84           C  
ATOM   4177  O   SER A 537      -7.187   6.982  48.203  1.00 72.84           O  
ATOM   4178  OG  SER A 537      -4.826   7.510  45.493  1.00 72.84           O  
ATOM   4179  N   LEU A 538      -7.975   8.241  46.513  1.00 70.70           N  
ATOM   4180  CA  LEU A 538      -8.696   9.217  47.330  1.00 70.70           C  
ATOM   4181  C   LEU A 538     -10.153   8.789  47.576  1.00 70.70           C  
ATOM   4182  CB  LEU A 538      -8.636  10.588  46.629  1.00 70.70           C  
ATOM   4183  O   LEU A 538     -10.726   9.163  48.595  1.00 70.70           O  
ATOM   4184  CG  LEU A 538      -7.248  11.254  46.628  1.00 70.70           C  
ATOM   4185  CD1 LEU A 538      -7.242  12.437  45.657  1.00 70.70           C  
ATOM   4186  CD2 LEU A 538      -6.869  11.782  48.014  1.00 70.70           C  
ATOM   4187  N   GLU A 539     -10.757   8.044  46.644  1.00 70.97           N  
ATOM   4188  CA  GLU A 539     -12.108   7.473  46.779  1.00 70.97           C  
ATOM   4189  C   GLU A 539     -12.166   6.205  47.651  1.00 70.97           C  
ATOM   4190  CB  GLU A 539     -12.662   7.126  45.383  1.00 70.97           C  
ATOM   4191  O   GLU A 539     -13.205   5.950  48.263  1.00 70.97           O  
ATOM   4192  CG  GLU A 539     -13.107   8.342  44.554  1.00 70.97           C  
ATOM   4193  CD  GLU A 539     -13.591   7.968  43.135  1.00 70.97           C  
ATOM   4194  OE1 GLU A 539     -14.155   8.861  42.460  1.00 70.97           O  
ATOM   4195  OE2 GLU A 539     -13.402   6.804  42.698  1.00 70.97           O  
ATOM   4196  N   ALA A 540     -11.097   5.399  47.663  1.00 67.91           N  
ATOM   4197  CA  ALA A 540     -10.958   4.192  48.488  1.00 67.91           C  
ATOM   4198  C   ALA A 540     -10.470   4.528  49.900  1.00 67.91           C  
ATOM   4199  CB  ALA A 540      -9.998   3.219  47.786  1.00 67.91           C  
ATOM   4200  O   ALA A 540     -10.971   3.882  50.851  1.00 67.91           O  
ATOM   4201  OXT ALA A 540      -9.533   5.351  49.970  1.00 67.91           O  
TER    4202      ALA A 540                                                      
ENDMDL                                                                          
END                                                                             
