# Supplementary material for: Cryo‐EM structure of antibacterial efflux transporter QacA from Staphylococcus aureus reveals a novel extracellular loop with allosteric role
Source: EMBO J. 2023 Jul 17;42(16):e113418. doi: 10.15252/embj.2023113418 (PMC10425836; doi:10.15252/embj.2023113418)
Supplement: Supplementary file 4 — Source Data for Expanded View [file EMBJ-42-e113418-s008.zip › Expanded view source data/Figure EV2/AF2 models/AF-Q04733-CmcT.pdb]

HEADER                                            01-JUN-22                     
TITLE     ALPHAFOLD MONOMER V2.0 PREDICTION FOR CEPHAMYCIN EXPORT PROTEIN CMCT  
TITLE    2 (Q04733)                                                             
COMPND    MOL_ID: 1;                                                            
COMPND   2 MOLECULE: CEPHAMYCIN EXPORT PROTEIN CMCT;                            
COMPND   3 CHAIN: A                                                             
SOURCE    MOL_ID: 1;                                                            
SOURCE   2 ORGANISM_SCIENTIFIC: AMYCOLATOPSIS LACTAMDURANS;                     
SOURCE   3 ORGANISM_TAXID: 1913                                                 
REMARK   1                                                                      
REMARK   1 REFERENCE 1                                                          
REMARK   1  AUTH   JOHN JUMPER, RICHARD EVANS, ALEXANDER PRITZEL, TIM GREEN,    
REMARK   1  AUTH 2 MICHAEL FIGURNOV, OLAF RONNEBERGER, KATHRYN TUNYASUVUNAKOOL, 
REMARK   1  AUTH 3 RUSS BATES, AUGUSTIN ZIDEK, ANNA POTAPENKO, ALEX BRIDGLAND,  
REMARK   1  AUTH 4 CLEMENS MEYER, SIMON A A KOHL, ANDREW J BALLARD,             
REMARK   1  AUTH 5 ANDREW COWIE, BERNARDINO ROMERA-PAREDES, STANISLAV NIKOLOV,  
REMARK   1  AUTH 6 RISHUB JAIN, JONAS ADLER, TREVOR BACK, STIG PETERSEN,        
REMARK   1  AUTH 7 DAVID REIMAN, ELLEN CLANCY, MICHAL ZIELINSKI,                
REMARK   1  AUTH 8 MARTIN STEINEGGER, MICHALINA PACHOLSKA, TAMAS BERGHAMMER,    
REMARK   1  AUTH 9 DAVID SILVER, ORIOL VINYALS, ANDREW W SENIOR,                
REMARK   1  AUTH10 KORAY KAVUKCUOGLU, PUSHMEET KOHLI, DEMIS HASSABIS            
REMARK   1  TITL   HIGHLY ACCURATE PROTEIN STRUCTURE PREDICTION WITH ALPHAFOLD  
REMARK   1  REF    NATURE                        V. 596   583 2021              
REMARK   1  REFN                   ISSN 0028-0836                               
REMARK   1  PMID   34265844                                                     
REMARK   1  DOI    10.1038/s41586-021-03819-2                                   
REMARK   1                                                                      
REMARK   1 DISCLAIMERS                                                          
REMARK   1 ALPHAFOLD DATA, COPYRIGHT (2021) DEEPMIND TECHNOLOGIES LIMITED. THE  
REMARK   1 INFORMATION PROVIDED IS THEORETICAL MODELLING ONLY AND CAUTION SHOULD
REMARK   1 BE EXERCISED IN ITS USE. IT IS PROVIDED "AS-IS" WITHOUT ANY WARRANTY 
REMARK   1 OF ANY KIND, WHETHER EXPRESSED OR IMPLIED. NO WARRANTY IS GIVEN THAT 
REMARK   1 USE OF THE INFORMATION SHALL NOT INFRINGE THE RIGHTS OF ANY THIRD    
REMARK   1 PARTY. THE INFORMATION IS NOT INTENDED TO BE A SUBSTITUTE FOR        
REMARK   1 PROFESSIONAL MEDICAL ADVICE, DIAGNOSIS, OR TREATMENT, AND DOES NOT   
REMARK   1 CONSTITUTE MEDICAL OR OTHER PROFESSIONAL ADVICE. IT IS AVAILABLE FOR 
REMARK   1 ACADEMIC AND COMMERCIAL PURPOSES, UNDER CC-BY 4.0 LICENCE.           
DBREF  XXXX A    1   486  UNP    Q04733   CMCT_AMYLA       1    486             
SEQRES   1 A  486  MET THR SER VAL ARG GLY ALA SER LYS THR GLY ARG THR          
SEQRES   2 A  486  SER LYS THR SER THR ALA THR THR ALA LEU VAL LEU ALA          
SEQRES   3 A  486  CYS THR ALA HIS PHE LEU VAL VAL PHE ASP THR SER VAL          
SEQRES   4 A  486  ILE THR VAL ALA LEU PRO SER VAL ARG ALA ASP LEU GLY          
SEQRES   5 A  486  PHE ALA PRO ALA SER LEU GLN TRP VAL VAL ASN SER TYR          
SEQRES   6 A  486  THR LEU ALA PHE ALA GLY LEU LEU LEU PHE GLY GLY ARG          
SEQRES   7 A  486  LEU ALA ASP ILE HIS GLY HIS ARG ARG VAL PHE LEU GLY          
SEQRES   8 A  486  GLY LEU ALA VAL PHE THR LEU THR SER LEU ILE GLY GLY          
SEQRES   9 A  486  LEU ALA THR SER PRO ALA SER LEU ILE ALA ALA ARG ALA          
SEQRES  10 A  486  GLY GLN GLY ALA GLY ALA ALA VAL LEU ALA PRO LEU ALA          
SEQRES  11 A  486  VAL THR MET LEU THR THR SER PHE ALA GLU GLY PRO ARG          
SEQRES  12 A  486  ARG THR ARG ALA LEU THR ILE SER THR ALA VAL ALA LEU          
SEQRES  13 A  486  VAL GLY GLY ALA SER GLY ASN LEU LEU GLY GLY VAL PHE          
SEQRES  14 A  486  THR GLU PHE LEU SER TRP ARG SER VAL LEU LEU VAL ASN          
SEQRES  15 A  486  VAL PRO ILE GLY ILE PRO VAL LEU PHE LEU ALA ALA ARG          
SEQRES  16 A  486  VAL LEU ALA GLY PRO ARG LYS ARG PRO TRP GLY ARG VAL          
SEQRES  17 A  486  ARG LEU ASP LEU PRO GLY ALA VAL LEU ALA THR ALA GLY          
SEQRES  18 A  486  LEU THR LEU LEU THR LEU GLY VAL SER GLN THR HIS GLU          
SEQRES  19 A  486  HIS GLY TRP GLY GLU ALA ALA VAL ALA VAL PRO LEU ALA          
SEQRES  20 A  486  GLY GLY LEU LEU ALA LEU LEU ALA PHE VAL VAL VAL GLU          
SEQRES  21 A  486  ALA ARG PHE ALA ALA SER PRO LEU ILE PRO PRO ARG LEU          
SEQRES  22 A  486  PHE GLY LEU PRO GLY VAL GLY TRP GLY ASN LEU ALA MET          
SEQRES  23 A  486  LEU LEU ALA GLY ALA SER GLN VAL PRO VAL TRP PHE PHE          
SEQRES  24 A  486  LEU THR LEU SER MET GLN HIS VAL LEU GLY TYR SER ALA          
SEQRES  25 A  486  ALA GLN ALA GLY LEU GLY PHE VAL PRO HIS ALA LEU VAL          
SEQRES  26 A  486  MET LEU VAL VAL GLY LEU ARG VAL VAL PRO TRP LEU MET          
SEQRES  27 A  486  ARG HIS VAL GLN ALA ARG VAL LEU ILE ALA ALA GLY ALA          
SEQRES  28 A  486  ALA ILE GLY ALA LEU GLY PHE TRP TRP GLN SER LEU LEU          
SEQRES  29 A  486  THR PRO ASP SER ALA TYR LEU GLY GLY ILE LEU GLY PRO          
SEQRES  30 A  486  ALA VAL LEU ILE SER ILE GLY GLY GLY LEU VAL GLY THR          
SEQRES  31 A  486  PRO LEU ALA ARG THR VAL THR SER GLY VAL GLY PRO LEU          
SEQRES  32 A  486  ASP ALA GLY ALA ALA SER GLY LEU MET ASN THR THR ARG          
SEQRES  33 A  486  GLN PHE GLY GLY ALA PHE GLY LEU ALA VAL LEU LEU THR          
SEQRES  34 A  486  VAL THR GLY SER GLY THR SER GLY SER PRO ALA GLU LEU          
SEQRES  35 A  486  ALA SER HIS TYR GLY ASP ALA PHE VAL GLY ILE ALA VAL          
SEQRES  36 A  486  PHE MET LEU ALA ILE ALA VAL LEU THR PRO VAL LEU PRO          
SEQRES  37 A  486  ALA LEU ALA ARG SER THR PRO PRO GLY VAL ILE HIS VAL          
SEQRES  38 A  486  SER PRO VAL ALA ARG                                          
CRYST1    1.000    1.000    1.000  90.00  90.00  90.00 P 1           1          
ORIGX1      1.000000  0.000000  0.000000        0.00000                         
ORIGX2      0.000000  1.000000  0.000000        0.00000                         
ORIGX3      0.000000  0.000000  1.000000        0.00000                         
SCALE1      1.000000  0.000000  0.000000        0.00000                         
SCALE2      0.000000  1.000000  0.000000        0.00000                         
SCALE3      0.000000  0.000000  1.000000        0.00000                         
MODEL        1                                                                  
ATOM      1  N   MET A   1     -66.094  -8.625  14.728  1.00 34.18           N  
ATOM      2  CA  MET A   1     -65.048  -7.818  15.393  1.00 34.18           C  
ATOM      3  C   MET A   1     -63.784  -7.844  14.543  1.00 34.18           C  
ATOM      4  CB  MET A   1     -64.782  -8.324  16.822  1.00 34.18           C  
ATOM      5  O   MET A   1     -63.368  -8.914  14.127  1.00 34.18           O  
ATOM      6  CG  MET A   1     -65.828  -7.775  17.803  1.00 34.18           C  
ATOM      7  SD  MET A   1     -66.065  -8.790  19.283  1.00 34.18           S  
ATOM      8  CE  MET A   1     -65.333  -7.750  20.579  1.00 34.18           C  
ATOM      9  N   THR A   2     -63.253  -6.648  14.266  1.00 36.92           N  
ATOM     10  CA  THR A   2     -61.898  -6.321  13.768  1.00 36.92           C  
ATOM     11  C   THR A   2     -61.456  -6.836  12.390  1.00 36.92           C  
ATOM     12  CB  THR A   2     -60.832  -6.536  14.851  1.00 36.92           C  
ATOM     13  O   THR A   2     -60.877  -7.904  12.229  1.00 36.92           O  
ATOM     14  CG2 THR A   2     -61.051  -5.553  16.005  1.00 36.92           C  
ATOM     15  OG1 THR A   2     -60.915  -7.825  15.399  1.00 36.92           O  
ATOM     16  N   SER A   3     -61.662  -5.952  11.408  1.00 37.72           N  
ATOM     17  CA  SER A   3     -61.049  -5.910  10.078  1.00 37.72           C  
ATOM     18  C   SER A   3     -59.513  -5.942  10.136  1.00 37.72           C  
ATOM     19  CB  SER A   3     -61.536  -4.608   9.406  1.00 37.72           C  
ATOM     20  O   SER A   3     -58.880  -5.020  10.651  1.00 37.72           O  
ATOM     21  OG  SER A   3     -60.638  -4.105   8.439  1.00 37.72           O  
ATOM     22  N   VAL A   4     -58.914  -6.961   9.518  1.00 37.01           N  
ATOM     23  CA  VAL A   4     -57.481  -7.033   9.202  1.00 37.01           C  
ATOM     24  C   VAL A   4     -57.238  -6.336   7.862  1.00 37.01           C  
ATOM     25  CB  VAL A   4     -57.003  -8.506   9.167  1.00 37.01           C  
ATOM     26  O   VAL A   4     -57.286  -6.971   6.814  1.00 37.01           O  
ATOM     27  CG1 VAL A   4     -55.513  -8.632   8.809  1.00 37.01           C  
ATOM     28  CG2 VAL A   4     -57.201  -9.185  10.527  1.00 37.01           C  
ATOM     29  N   ARG A   5     -56.966  -5.026   7.865  1.00 34.83           N  
ATOM     30  CA  ARG A   5     -56.344  -4.327   6.723  1.00 34.83           C  
ATOM     31  C   ARG A   5     -55.517  -3.144   7.211  1.00 34.83           C  
ATOM     32  CB  ARG A   5     -57.383  -3.848   5.683  1.00 34.83           C  
ATOM     33  O   ARG A   5     -56.051  -2.216   7.800  1.00 34.83           O  
ATOM     34  CG  ARG A   5     -57.880  -4.973   4.758  1.00 34.83           C  
ATOM     35  CD  ARG A   5     -58.579  -4.453   3.500  1.00 34.83           C  
ATOM     36  NE  ARG A   5     -58.947  -5.572   2.608  1.00 34.83           N  
ATOM     37  NH1 ARG A   5     -59.609  -4.323   0.798  1.00 34.83           N  
ATOM     38  NH2 ARG A   5     -59.687  -6.549   0.684  1.00 34.83           N  
ATOM     39  CZ  ARG A   5     -59.409  -5.477   1.372  1.00 34.83           C  
ATOM     40  N   GLY A   6     -54.217  -3.174   6.914  1.00 36.47           N  
ATOM     41  CA  GLY A   6     -53.337  -2.021   7.116  1.00 36.47           C  
ATOM     42  C   GLY A   6     -51.856  -2.329   7.333  1.00 36.47           C  
ATOM     43  O   GLY A   6     -51.202  -1.597   8.065  1.00 36.47           O  
ATOM     44  N   ALA A   7     -51.291  -3.389   6.740  1.00 42.19           N  
ATOM     45  CA  ALA A   7     -49.837  -3.563   6.756  1.00 42.19           C  
ATOM     46  C   ALA A   7     -49.178  -2.429   5.944  1.00 42.19           C  
ATOM     47  CB  ALA A   7     -49.467  -4.963   6.258  1.00 42.19           C  
ATOM     48  O   ALA A   7     -49.337  -2.327   4.725  1.00 42.19           O  
ATOM     49  N   SER A   8     -48.469  -1.552   6.652  1.00 40.56           N  
ATOM     50  CA  SER A   8     -47.853  -0.320   6.166  1.00 40.56           C  
ATOM     51  C   SER A   8     -46.815  -0.568   5.060  1.00 40.56           C  
ATOM     52  CB  SER A   8     -47.246   0.421   7.368  1.00 40.56           C  
ATOM     53  O   SER A   8     -45.676  -0.975   5.290  1.00 40.56           O  
ATOM     54  OG  SER A   8     -46.327  -0.392   8.077  1.00 40.56           O  
ATOM     55  N   LYS A   9     -47.179  -0.260   3.809  1.00 41.20           N  
ATOM     56  CA  LYS A   9     -46.238  -0.254   2.671  1.00 41.20           C  
ATOM     57  C   LYS A   9     -45.227   0.907   2.723  1.00 41.20           C  
ATOM     58  CB  LYS A   9     -47.011  -0.283   1.338  1.00 41.20           C  
ATOM     59  O   LYS A   9     -44.204   0.849   2.045  1.00 41.20           O  
ATOM     60  CG  LYS A   9     -47.575  -1.679   1.008  1.00 41.20           C  
ATOM     61  CD  LYS A   9     -48.276  -1.682  -0.362  1.00 41.20           C  
ATOM     62  CE  LYS A   9     -48.782  -3.083  -0.742  1.00 41.20           C  
ATOM     63  NZ  LYS A   9     -49.500  -3.083  -2.047  1.00 41.20           N  
ATOM     64  N   THR A  10     -45.454   1.922   3.559  1.00 40.57           N  
ATOM     65  CA  THR A  10     -44.633   3.147   3.643  1.00 40.57           C  
ATOM     66  C   THR A  10     -43.268   2.941   4.316  1.00 40.57           C  
ATOM     67  CB  THR A  10     -45.415   4.253   4.370  1.00 40.57           C  
ATOM     68  O   THR A  10     -42.325   3.676   4.038  1.00 40.57           O  
ATOM     69  CG2 THR A  10     -46.638   4.705   3.569  1.00 40.57           C  
ATOM     70  OG1 THR A  10     -45.895   3.762   5.603  1.00 40.57           O  
ATOM     71  N   GLY A  11     -43.106   1.911   5.155  1.00 39.90           N  
ATOM     72  CA  GLY A  11     -41.837   1.648   5.852  1.00 39.90           C  
ATOM     73  C   GLY A  11     -40.759   0.962   5.002  1.00 39.90           C  
ATOM     74  O   GLY A  11     -39.573   1.043   5.328  1.00 39.90           O  
ATOM     75  N   ARG A  12     -41.146   0.266   3.922  1.00 38.96           N  
ATOM     76  CA  ARG A  12     -40.197  -0.475   3.067  1.00 38.96           C  
ATOM     77  C   ARG A  12     -39.448   0.438   2.101  1.00 38.96           C  
ATOM     78  CB  ARG A  12     -40.888  -1.649   2.339  1.00 38.96           C  
ATOM     79  O   ARG A  12     -38.253   0.228   1.923  1.00 38.96           O  
ATOM     80  CG  ARG A  12     -40.607  -2.976   3.063  1.00 38.96           C  
ATOM     81  CD  ARG A  12     -41.382  -4.178   2.499  1.00 38.96           C  
ATOM     82  NE  ARG A  12     -40.894  -4.641   1.180  1.00 38.96           N  
ATOM     83  NH1 ARG A  12     -41.804  -6.759   1.260  1.00 38.96           N  
ATOM     84  NH2 ARG A  12     -40.674  -6.122  -0.548  1.00 38.96           N  
ATOM     85  CZ  ARG A  12     -41.124  -5.832   0.641  1.00 38.96           C  
ATOM     86  N   THR A  13     -40.115   1.441   1.527  1.00 43.70           N  
ATOM     87  CA  THR A  13     -39.526   2.339   0.519  1.00 43.70           C  
ATOM     88  C   THR A  13     -38.463   3.269   1.111  1.00 43.70           C  
ATOM     89  CB  THR A  13     -40.613   3.172  -0.177  1.00 43.70           C  
ATOM     90  O   THR A  13     -37.425   3.488   0.483  1.00 43.70           O  
ATOM     91  CG2 THR A  13     -41.569   2.304  -0.997  1.00 43.70           C  
ATOM     92  OG1 THR A  13     -41.390   3.831   0.795  1.00 43.70           O  
ATOM     93  N   SER A  14     -38.660   3.757   2.344  1.00 52.93           N  
ATOM     94  CA  SER A  14     -37.684   4.640   3.000  1.00 52.93           C  
ATOM     95  C   SER A  14     -36.382   3.908   3.330  1.00 52.93           C  
ATOM     96  CB  SER A  14     -38.281   5.322   4.236  1.00 52.93           C  
ATOM     97  O   SER A  14     -35.311   4.385   2.960  1.00 52.93           O  
ATOM     98  OG  SER A  14     -38.437   4.421   5.317  1.00 52.93           O  
ATOM     99  N   LYS A  15     -36.458   2.704   3.921  1.00 56.68           N  
ATOM    100  CA  LYS A  15     -35.273   1.892   4.258  1.00 56.68           C  
ATOM    101  C   LYS A  15     -34.449   1.521   3.021  1.00 56.68           C  
ATOM    102  CB  LYS A  15     -35.675   0.624   5.031  1.00 56.68           C  
ATOM    103  O   LYS A  15     -33.223   1.553   3.084  1.00 56.68           O  
ATOM    104  CG  LYS A  15     -36.093   0.908   6.483  1.00 56.68           C  
ATOM    105  CD  LYS A  15     -36.335  -0.405   7.246  1.00 56.68           C  
ATOM    106  CE  LYS A  15     -36.748  -0.124   8.696  1.00 56.68           C  
ATOM    107  NZ  LYS A  15     -36.956  -1.375   9.473  1.00 56.68           N  
ATOM    108  N   THR A  16     -35.097   1.189   1.899  1.00 60.77           N  
ATOM    109  CA  THR A  16     -34.390   0.869   0.646  1.00 60.77           C  
ATOM    110  C   THR A  16     -33.686   2.082   0.045  1.00 60.77           C  
ATOM    111  CB  THR A  16     -35.324   0.248  -0.405  1.00 60.77           C  
ATOM    112  O   THR A  16     -32.558   1.946  -0.428  1.00 60.77           O  
ATOM    113  CG2 THR A  16     -35.664  -1.198  -0.045  1.00 60.77           C  
ATOM    114  OG1 THR A  16     -36.552   0.930  -0.496  1.00 60.77           O  
ATOM    115  N   SER A  17     -34.303   3.268   0.107  1.00 69.64           N  
ATOM    116  CA  SER A  17     -33.675   4.513  -0.353  1.00 69.64           C  
ATOM    117  C   SER A  17     -32.420   4.831   0.466  1.00 69.64           C  
ATOM    118  CB  SER A  17     -34.694   5.657  -0.295  1.00 69.64           C  
ATOM    119  O   SER A  17     -31.357   5.047  -0.112  1.00 69.64           O  
ATOM    120  OG  SER A  17     -34.071   6.913  -0.451  1.00 69.64           O  
ATOM    121  N   THR A  18     -32.494   4.738   1.802  1.00 79.55           N  
ATOM    122  CA  THR A  18     -31.346   5.056   2.670  1.00 79.55           C  
ATOM    123  C   THR A  18     -30.169   4.104   2.447  1.00 79.55           C  
ATOM    124  CB  THR A  18     -31.708   5.041   4.167  1.00 79.55           C  
ATOM    125  O   THR A  18     -29.026   4.549   2.373  1.00 79.55           O  
ATOM    126  CG2 THR A  18     -30.920   6.095   4.939  1.00 79.55           C  
ATOM    127  OG1 THR A  18     -33.067   5.310   4.416  1.00 79.55           O  
ATOM    128  N   ALA A  19     -30.438   2.801   2.293  1.00 82.32           N  
ATOM    129  CA  ALA A  19     -29.393   1.807   2.044  1.00 82.32           C  
ATOM    130  C   ALA A  19     -28.714   2.001   0.679  1.00 82.32           C  
ATOM    131  CB  ALA A  19     -30.009   0.409   2.174  1.00 82.32           C  
ATOM    132  O   ALA A  19     -27.497   1.868   0.566  1.00 82.32           O  
ATOM    133  N   THR A  20     -29.487   2.365  -0.348  1.00 86.12           N  
ATOM    134  CA  THR A  20     -28.947   2.636  -1.688  1.00 86.12           C  
ATOM    135  C   THR A  20     -28.042   3.865  -1.675  1.00 86.12           C  
ATOM    136  CB  THR A  20     -30.068   2.810  -2.720  1.00 86.12           C  
ATOM    137  O   THR A  20     -26.951   3.822  -2.233  1.00 86.12           O  
ATOM    138  CG2 THR A  20     -29.526   2.862  -4.148  1.00 86.12           C  
ATOM    139  OG1 THR A  20     -30.953   1.712  -2.653  1.00 86.12           O  
ATOM    140  N   THR A  21     -28.426   4.941  -0.981  1.00 86.57           N  
ATOM    141  CA  THR A  21     -27.552   6.117  -0.869  1.00 86.57           C  
ATOM    142  C   THR A  21     -26.297   5.834  -0.051  1.00 86.57           C  
ATOM    143  CB  THR A  21     -28.279   7.323  -0.272  1.00 86.57           C  
ATOM    144  O   THR A  21     -25.222   6.294  -0.424  1.00 86.57           O  
ATOM    145  CG2 THR A  21     -27.400   8.573  -0.386  1.00 86.57           C  
ATOM    146  OG1 THR A  21     -29.484   7.553  -0.961  1.00 86.57           O  
ATOM    147  N   ALA A  22     -26.397   5.048   1.025  1.00 86.71           N  
ATOM    148  CA  ALA A  22     -25.219   4.621   1.777  1.00 86.71           C  
ATOM    149  C   ALA A  22     -24.249   3.814   0.903  1.00 86.71           C  
ATOM    150  CB  ALA A  22     -25.672   3.814   2.995  1.00 86.71           C  
ATOM    151  O   ALA A  22     -23.042   4.029   0.987  1.00 86.71           O  
ATOM    152  N   LEU A  23     -24.774   2.943   0.031  1.00 88.52           N  
ATOM    153  CA  LEU A  23     -23.971   2.222  -0.954  1.00 88.52           C  
ATOM    154  C   LEU A  23     -23.274   3.179  -1.920  1.00 88.52           C  
ATOM    155  CB  LEU A  23     -24.843   1.188  -1.688  1.00 88.52           C  
ATOM    156  O   LEU A  23     -22.064   3.077  -2.075  1.00 88.52           O  
ATOM    157  CG  LEU A  23     -24.103   0.369  -2.763  1.00 88.52           C  
ATOM    158  CD1 LEU A  23     -22.976  -0.479  -2.175  1.00 88.52           C  
ATOM    159  CD2 LEU A  23     -25.096  -0.576  -3.442  1.00 88.52           C  
ATOM    160  N   VAL A  24     -24.004   4.127  -2.517  1.00 92.06           N  
ATOM    161  CA  VAL A  24     -23.424   5.117  -3.442  1.00 92.06           C  
ATOM    162  C   VAL A  24     -22.311   5.910  -2.761  1.00 92.06           C  
ATOM    163  CB  VAL A  24     -24.506   6.049  -4.022  1.00 92.06           C  
ATOM    164  O   VAL A  24     -21.203   5.943  -3.275  1.00 92.06           O  
ATOM    165  CG1 VAL A  24     -23.916   7.215  -4.827  1.00 92.06           C  
ATOM    166  CG2 VAL A  24     -25.435   5.270  -4.963  1.00 92.06           C  
ATOM    167  N   LEU A  25     -22.557   6.478  -1.577  1.00 92.18           N  
ATOM    168  CA  LEU A  25     -21.560   7.276  -0.856  1.00 92.18           C  
ATOM    169  C   LEU A  25     -20.316   6.464  -0.472  1.00 92.18           C  
ATOM    170  CB  LEU A  25     -22.208   7.871   0.404  1.00 92.18           C  
ATOM    171  O   LEU A  25     -19.199   6.950  -0.634  1.00 92.18           O  
ATOM    172  CG  LEU A  25     -23.252   8.969   0.144  1.00 92.18           C  
ATOM    173  CD1 LEU A  25     -23.882   9.384   1.474  1.00 92.18           C  
ATOM    174  CD2 LEU A  25     -22.639  10.205  -0.514  1.00 92.18           C  
ATOM    175  N   ALA A  26     -20.497   5.232   0.011  1.00 90.30           N  
ATOM    176  CA  ALA A  26     -19.383   4.353   0.357  1.00 90.30           C  
ATOM    177  C   ALA A  26     -18.573   3.947  -0.884  1.00 90.30           C  
ATOM    178  CB  ALA A  26     -19.941   3.129   1.086  1.00 90.30           C  
ATOM    179  O   ALA A  26     -17.345   3.986  -0.856  1.00 90.30           O  
ATOM    180  N   CYS A  27     -19.251   3.604  -1.982  1.00 91.12           N  
ATOM    181  CA  CYS A  27     -18.615   3.300  -3.259  1.00 91.12           C  
ATOM    182  C   CYS A  27     -17.848   4.506  -3.804  1.00 91.12           C  
ATOM    183  CB  CYS A  27     -19.684   2.838  -4.258  1.00 91.12           C  
ATOM    184  O   CYS A  27     -16.706   4.344  -4.216  1.00 91.12           O  
ATOM    185  SG  CYS A  27     -20.171   1.127  -3.904  1.00 91.12           S  
ATOM    186  N   THR A  28     -18.422   5.711  -3.767  1.00 92.89           N  
ATOM    187  CA  THR A  28     -17.729   6.916  -4.230  1.00 92.89           C  
ATOM    188  C   THR A  28     -16.527   7.254  -3.353  1.00 92.89           C  
ATOM    189  CB  THR A  28     -18.664   8.130  -4.300  1.00 92.89           C  
ATOM    190  O   THR A  28     -15.484   7.615  -3.885  1.00 92.89           O  
ATOM    191  CG2 THR A  28     -17.983   9.287  -5.024  1.00 92.89           C  
ATOM    192  OG1 THR A  28     -19.825   7.852  -5.045  1.00 92.89           O  
ATOM    193  N   ALA A  29     -16.627   7.094  -2.030  1.00 91.81           N  
ATOM    194  CA  ALA A  29     -15.496   7.302  -1.127  1.00 91.81           C  
ATOM    195  C   ALA A  29     -14.346   6.324  -1.420  1.00 91.81           C  
ATOM    196  CB  ALA A  29     -15.988   7.186   0.320  1.00 91.81           C  
ATOM    197  O   ALA A  29     -13.205   6.750  -1.570  1.00 91.81           O  
ATOM    198  N   HIS A  30     -14.638   5.027  -1.562  1.00 89.33           N  
ATOM    199  CA  HIS A  30     -13.624   4.040  -1.941  1.00 89.33           C  
ATOM    200  C   HIS A  30     -13.052   4.282  -3.337  1.00 89.33           C  
ATOM    201  CB  HIS A  30     -14.218   2.633  -1.879  1.00 89.33           C  
ATOM    202  O   HIS A  30     -11.845   4.149  -3.518  1.00 89.33           O  
ATOM    203  CG  HIS A  30     -14.325   2.036  -0.503  1.00 89.33           C  
ATOM    204  CD2 HIS A  30     -13.750   2.458   0.667  1.00 89.33           C  
ATOM    205  ND1 HIS A  30     -14.968   0.863  -0.224  1.00 89.33           N  
ATOM    206  CE1 HIS A  30     -14.819   0.587   1.077  1.00 89.33           C  
ATOM    207  NE2 HIS A  30     -14.076   1.530   1.663  1.00 89.33           N  
ATOM    208  N   PHE A  31     -13.895   4.654  -4.304  1.00 89.28           N  
ATOM    209  CA  PHE A  31     -13.446   5.034  -5.638  1.00 89.28           C  
ATOM    210  C   PHE A  31     -12.447   6.182  -5.548  1.00 89.28           C  
ATOM    211  CB  PHE A  31     -14.631   5.429  -6.525  1.00 89.28           C  
ATOM    212  O   PHE A  31     -11.329   6.012  -6.000  1.00 89.28           O  
ATOM    213  CG  PHE A  31     -14.215   5.859  -7.916  1.00 89.28           C  
ATOM    214  CD1 PHE A  31     -13.956   7.217  -8.181  1.00 89.28           C  
ATOM    215  CD2 PHE A  31     -14.050   4.901  -8.934  1.00 89.28           C  
ATOM    216  CE1 PHE A  31     -13.520   7.615  -9.456  1.00 89.28           C  
ATOM    217  CE2 PHE A  31     -13.638   5.306 -10.217  1.00 89.28           C  
ATOM    218  CZ  PHE A  31     -13.362   6.660 -10.473  1.00 89.28           C  
ATOM    219  N   LEU A  32     -12.816   7.303  -4.918  1.00 91.63           N  
ATOM    220  CA  LEU A  32     -11.967   8.492  -4.803  1.00 91.63           C  
ATOM    221  C   LEU A  32     -10.627   8.187  -4.135  1.00 91.63           C  
ATOM    222  CB  LEU A  32     -12.710   9.570  -3.993  1.00 91.63           C  
ATOM    223  O   LEU A  32      -9.588   8.589  -4.643  1.00 91.63           O  
ATOM    224  CG  LEU A  32     -13.768  10.346  -4.791  1.00 91.63           C  
ATOM    225  CD1 LEU A  32     -14.564  11.240  -3.836  1.00 91.63           C  
ATOM    226  CD2 LEU A  32     -13.111  11.227  -5.852  1.00 91.63           C  
ATOM    227  N   VAL A  33     -10.648   7.449  -3.023  1.00 89.92           N  
ATOM    228  CA  VAL A  33      -9.438   7.099  -2.268  1.00 89.92           C  
ATOM    229  C   VAL A  33      -8.479   6.255  -3.109  1.00 89.92           C  
ATOM    230  CB  VAL A  33      -9.833   6.397  -0.953  1.00 89.92           C  
ATOM    231  O   VAL A  33      -7.294   6.563  -3.158  1.00 89.92           O  
ATOM    232  CG1 VAL A  33      -8.679   5.689  -0.235  1.00 89.92           C  
ATOM    233  CG2 VAL A  33     -10.424   7.420   0.031  1.00 89.92           C  
ATOM    234  N   VAL A  34      -8.971   5.210  -3.784  1.00 83.49           N  
ATOM    235  CA  VAL A  34      -8.112   4.312  -4.580  1.00 83.49           C  
ATOM    236  C   VAL A  34      -7.741   4.915  -5.935  1.00 83.49           C  
ATOM    237  CB  VAL A  34      -8.770   2.929  -4.743  1.00 83.49           C  
ATOM    238  O   VAL A  34      -6.643   4.692  -6.442  1.00 83.49           O  
ATOM    239  CG1 VAL A  34      -7.877   1.970  -5.538  1.00 83.49           C  
ATOM    240  CG2 VAL A  34      -8.989   2.286  -3.366  1.00 83.49           C  
ATOM    241  N   PHE A  35      -8.640   5.700  -6.520  1.00 87.59           N  
ATOM    242  CA  PHE A  35      -8.381   6.459  -7.732  1.00 87.59           C  
ATOM    243  C   PHE A  35      -7.234   7.443  -7.504  1.00 87.59           C  
ATOM    244  CB  PHE A  35      -9.675   7.151  -8.172  1.00 87.59           C  
ATOM    245  O   PHE A  35      -6.257   7.371  -8.240  1.00 87.59           O  
ATOM    246  CG  PHE A  35      -9.519   8.010  -9.395  1.00 87.59           C  
ATOM    247  CD1 PHE A  35      -9.182   9.364  -9.251  1.00 87.59           C  
ATOM    248  CD2 PHE A  35      -9.663   7.448 -10.675  1.00 87.59           C  
ATOM    249  CE1 PHE A  35      -8.983  10.147 -10.391  1.00 87.59           C  
ATOM    250  CE2 PHE A  35      -9.472   8.242 -11.815  1.00 87.59           C  
ATOM    251  CZ  PHE A  35      -9.143   9.598 -11.675  1.00 87.59           C  
ATOM    252  N   ASP A  36      -7.302   8.267  -6.449  1.00 91.27           N  
ATOM    253  CA  ASP A  36      -6.288   9.270  -6.091  1.00 91.27           C  
ATOM    254  C   ASP A  36      -4.889   8.671  -5.887  1.00 91.27           C  
ATOM    255  CB  ASP A  36      -6.738   9.996  -4.820  1.00 91.27           C  
ATOM    256  O   ASP A  36      -3.902   9.209  -6.390  1.00 91.27           O  
ATOM    257  CG  ASP A  36      -5.688  10.986  -4.313  1.00 91.27           C  
ATOM    258  OD1 ASP A  36      -5.665  12.139  -4.796  1.00 91.27           O  
ATOM    259  OD2 ASP A  36      -4.899  10.605  -3.416  1.00 91.27           O  
ATOM    260  N   THR A  37      -4.786   7.535  -5.190  1.00 84.68           N  
ATOM    261  CA  THR A  37      -3.489   6.872  -4.992  1.00 84.68           C  
ATOM    262  C   THR A  37      -2.916   6.304  -6.283  1.00 84.68           C  
ATOM    263  CB  THR A  37      -3.557   5.742  -3.961  1.00 84.68           C  
ATOM    264  O   THR A  37      -1.700   6.207  -6.400  1.00 84.68           O  
ATOM    265  CG2 THR A  37      -3.872   6.265  -2.564  1.00 84.68           C  
ATOM    266  OG1 THR A  37      -4.538   4.791  -4.293  1.00 84.68           O  
ATOM    267  N   SER A  38      -3.761   5.954  -7.251  1.00 76.15           N  
ATOM    268  CA  SER A  38      -3.331   5.355  -8.516  1.00 76.15           C  
ATOM    269  C   SER A  38      -2.942   6.427  -9.532  1.00 76.15           C  
ATOM    270  CB  SER A  38      -4.420   4.424  -9.048  1.00 76.15           C  
ATOM    271  O   SER A  38      -1.830   6.405 -10.055  1.00 76.15           O  
ATOM    272  OG  SER A  38      -4.749   3.471  -8.051  1.00 76.15           O  
ATOM    273  N   VAL A  39      -3.789   7.440  -9.740  1.00 84.73           N  
ATOM    274  CA  VAL A  39      -3.515   8.524 -10.699  1.00 84.73           C  
ATOM    275  C   VAL A  39      -2.192   9.244 -10.434  1.00 84.73           C  
ATOM    276  CB  VAL A  39      -4.623   9.585 -10.721  1.00 84.73           C  
ATOM    277  O   VAL A  39      -1.468   9.564 -11.376  1.00 84.73           O  
ATOM    278  CG1 VAL A  39      -5.956   9.162 -11.299  1.00 84.73           C  
ATOM    279  CG2 VAL A  39      -4.934  10.194  -9.340  1.00 84.73           C  
ATOM    280  N   ILE A  40      -1.844   9.482  -9.162  1.00 89.05           N  
ATOM    281  CA  ILE A  40      -0.639  10.238  -8.812  1.00 89.05           C  
ATOM    282  C   ILE A  40       0.634   9.464  -9.155  1.00 89.05           C  
ATOM    283  CB  ILE A  40      -0.674  10.679  -7.332  1.00 89.05           C  
ATOM    284  O   ILE A  40       1.625  10.088  -9.515  1.00 89.05           O  
ATOM    285  CG1 ILE A  40       0.394  11.735  -6.970  1.00 89.05           C  
ATOM    286  CG2 ILE A  40      -0.512   9.486  -6.374  1.00 89.05           C  
ATOM    287  CD1 ILE A  40       0.293  13.037  -7.774  1.00 89.05           C  
ATOM    288  N   THR A  41       0.608   8.124  -9.090  1.00 79.73           N  
ATOM    289  CA  THR A  41       1.786   7.289  -9.389  1.00 79.73           C  
ATOM    290  C   THR A  41       2.224   7.426 -10.841  1.00 79.73           C  
ATOM    291  CB  THR A  41       1.587   5.804  -9.054  1.00 79.73           C  
ATOM    292  O   THR A  41       3.419   7.506 -11.111  1.00 79.73           O  
ATOM    293  CG2 THR A  41       1.379   5.579  -7.559  1.00 79.73           C  
ATOM    294  OG1 THR A  41       0.540   5.193  -9.771  1.00 79.73           O  
ATOM    295  N   VAL A  42       1.263   7.556 -11.759  1.00 77.19           N  
ATOM    296  CA  VAL A  42       1.517   7.801 -13.184  1.00 77.19           C  
ATOM    297  C   VAL A  42       2.047   9.215 -13.426  1.00 77.19           C  
ATOM    298  CB  VAL A  42       0.233   7.544 -13.995  1.00 77.19           C  
ATOM    299  O   VAL A  42       2.875   9.423 -14.307  1.00 77.19           O  
ATOM    300  CG1 VAL A  42       0.465   7.751 -15.492  1.00 77.19           C  
ATOM    301  CG2 VAL A  42      -0.251   6.101 -13.794  1.00 77.19           C  
ATOM    302  N   ALA A  43       1.615  10.182 -12.618  1.00 85.61           N  
ATOM    303  CA  ALA A  43       2.004  11.581 -12.744  1.00 85.61           C  
ATOM    304  C   ALA A  43       3.363  11.923 -12.096  1.00 85.61           C  
ATOM    305  CB  ALA A  43       0.859  12.412 -12.163  1.00 85.61           C  
ATOM    306  O   ALA A  43       3.867  13.030 -12.294  1.00 85.61           O  
ATOM    307  N   LEU A  44       3.971  11.006 -11.326  1.00 86.96           N  
ATOM    308  CA  LEU A  44       5.213  11.251 -10.575  1.00 86.96           C  
ATOM    309  C   LEU A  44       6.373  11.803 -11.424  1.00 86.96           C  
ATOM    310  CB  LEU A  44       5.681   9.980  -9.835  1.00 86.96           C  
ATOM    311  O   LEU A  44       7.026  12.740 -10.954  1.00 86.96           O  
ATOM    312  CG  LEU A  44       4.868   9.585  -8.598  1.00 86.96           C  
ATOM    313  CD1 LEU A  44       5.395   8.264  -8.039  1.00 86.96           C  
ATOM    314  CD2 LEU A  44       4.922  10.630  -7.482  1.00 86.96           C  
ATOM    315  N   PRO A  45       6.650  11.301 -12.645  1.00 81.64           N  
ATOM    316  CA  PRO A  45       7.731  11.845 -13.466  1.00 81.64           C  
ATOM    317  C   PRO A  45       7.502  13.321 -13.822  1.00 81.64           C  
ATOM    318  CB  PRO A  45       7.796  10.949 -14.711  1.00 81.64           C  
ATOM    319  O   PRO A  45       8.407  14.143 -13.683  1.00 81.64           O  
ATOM    320  CG  PRO A  45       7.168   9.636 -14.247  1.00 81.64           C  
ATOM    321  CD  PRO A  45       6.084  10.123 -13.295  1.00 81.64           C  
ATOM    322  N   SER A  46       6.271  13.683 -14.193  1.00 84.90           N  
ATOM    323  CA  SER A  46       5.896  15.064 -14.511  1.00 84.90           C  
ATOM    324  C   SER A  46       5.901  15.969 -13.279  1.00 84.90           C  
ATOM    325  CB  SER A  46       4.514  15.092 -15.162  1.00 84.90           C  
ATOM    326  O   SER A  46       6.371  17.100 -13.362  1.00 84.90           O  
ATOM    327  OG  SER A  46       4.505  14.264 -16.305  1.00 84.90           O  
ATOM    328  N   VAL A  47       5.449  15.469 -12.122  1.00 89.82           N  
ATOM    329  CA  VAL A  47       5.545  16.176 -10.831  1.00 89.82           C  
ATOM    330  C   VAL A  47       6.999  16.504 -10.504  1.00 89.82           C  
ATOM    331  CB  VAL A  47       4.951  15.316  -9.696  1.00 89.82           C  
ATOM    332  O   VAL A  47       7.306  17.621 -10.088  1.00 89.82           O  
ATOM    333  CG1 VAL A  47       5.262  15.862  -8.297  1.00 89.82           C  
ATOM    334  CG2 VAL A  47       3.430  15.214  -9.805  1.00 89.82           C  
ATOM    335  N   ARG A  48       7.906  15.539 -10.697  1.00 87.47           N  
ATOM    336  CA  ARG A  48       9.335  15.740 -10.463  1.00 87.47           C  
ATOM    337  C   ARG A  48       9.899  16.828 -11.367  1.00 87.47           C  
ATOM    338  CB  ARG A  48      10.086  14.419 -10.663  1.00 87.47           C  
ATOM    339  O   ARG A  48      10.590  17.709 -10.863  1.00 87.47           O  
ATOM    340  CG  ARG A  48      11.578  14.597 -10.364  1.00 87.47           C  
ATOM    341  CD  ARG A  48      12.390  13.364 -10.732  1.00 87.47           C  
ATOM    342  NE  ARG A  48      13.815  13.708 -10.666  1.00 87.47           N  
ATOM    343  NH1 ARG A  48      14.632  11.659 -10.070  1.00 87.47           N  
ATOM    344  NH2 ARG A  48      16.035  13.343 -10.483  1.00 87.47           N  
ATOM    345  CZ  ARG A  48      14.816  12.904 -10.392  1.00 87.47           C  
ATOM    346  N   ALA A  49       9.626  16.735 -12.668  1.00 87.68           N  
ATOM    347  CA  ALA A  49      10.151  17.659 -13.666  1.00 87.68           C  
ATOM    348  C   ALA A  49       9.669  19.099 -13.432  1.00 87.68           C  
ATOM    349  CB  ALA A  49       9.748  17.141 -15.052  1.00 87.68           C  
ATOM    350  O   ALA A  49      10.459  20.028 -13.548  1.00 87.68           O  
ATOM    351  N   ASP A  50       8.400  19.275 -13.055  1.00 89.90           N  
ATOM    352  CA  ASP A  50       7.782  20.595 -12.893  1.00 89.90           C  
ATOM    353  C   ASP A  50       8.094  21.257 -11.539  1.00 89.90           C  
ATOM    354  CB  ASP A  50       6.275  20.418 -13.099  1.00 89.90           C  
ATOM    355  O   ASP A  50       8.320  22.460 -11.474  1.00 89.90           O  
ATOM    356  CG  ASP A  50       5.514  21.738 -13.214  1.00 89.90           C  
ATOM    357  OD1 ASP A  50       5.895  22.604 -14.018  1.00 89.90           O  
ATOM    358  OD2 ASP A  50       4.441  21.845 -12.572  1.00 89.90           O  
ATOM    359  N   LEU A  51       8.128  20.488 -10.441  1.00 91.57           N  
ATOM    360  CA  LEU A  51       8.391  21.028  -9.096  1.00 91.57           C  
ATOM    361  C   LEU A  51       9.853  20.904  -8.643  1.00 91.57           C  
ATOM    362  CB  LEU A  51       7.425  20.401  -8.075  1.00 91.57           C  
ATOM    363  O   LEU A  51      10.190  21.372  -7.557  1.00 91.57           O  
ATOM    364  CG  LEU A  51       5.938  20.734  -8.285  1.00 91.57           C  
ATOM    365  CD1 LEU A  51       5.135  20.121  -7.136  1.00 91.57           C  
ATOM    366  CD2 LEU A  51       5.669  22.240  -8.308  1.00 91.57           C  
ATOM    367  N   GLY A  52      10.714  20.262  -9.435  1.00 87.88           N  
ATOM    368  CA  GLY A  52      12.138  20.120  -9.128  1.00 87.88           C  
ATOM    369  C   GLY A  52      12.427  19.203  -7.936  1.00 87.88           C  
ATOM    370  O   GLY A  52      13.316  19.490  -7.137  1.00 87.88           O  
ATOM    371  N   PHE A  53      11.680  18.103  -7.780  1.00 84.88           N  
ATOM    372  CA  PHE A  53      11.970  17.126  -6.722  1.00 84.88           C  
ATOM    373  C   PHE A  53      13.344  16.473  -6.937  1.00 84.88           C  
ATOM    374  CB  PHE A  53      10.888  16.038  -6.633  1.00 84.88           C  
ATOM    375  O   PHE A  53      13.640  15.947  -8.015  1.00 84.88           O  
ATOM    376  CG  PHE A  53       9.678  16.387  -5.794  1.00 84.88           C  
ATOM    377  CD1 PHE A  53       9.619  15.970  -4.453  1.00 84.88           C  
ATOM    378  CD2 PHE A  53       8.584  17.066  -6.356  1.00 84.88           C  
ATOM    379  CE1 PHE A  53       8.472  16.208  -3.683  1.00 84.88           C  
ATOM    380  CE2 PHE A  53       7.442  17.325  -5.577  1.00 84.88           C  
ATOM    381  CZ  PHE A  53       7.381  16.890  -4.241  1.00 84.88           C  
ATOM    382  N   ALA A  54      14.144  16.401  -5.872  1.00 82.57           N  
ATOM    383  CA  ALA A  54      15.289  15.499  -5.829  1.00 82.57           C  
ATOM    384  C   ALA A  54      14.803  14.033  -5.920  1.00 82.57           C  
ATOM    385  CB  ALA A  54      16.093  15.764  -4.551  1.00 82.57           C  
ATOM    386  O   ALA A  54      13.735  13.728  -5.371  1.00 82.57           O  
ATOM    387  N   PRO A  55      15.556  13.110  -6.554  1.00 71.04           N  
ATOM    388  CA  PRO A  55      15.139  11.715  -6.731  1.00 71.04           C  
ATOM    389  C   PRO A  55      14.666  11.049  -5.433  1.00 71.04           C  
ATOM    390  CB  PRO A  55      16.350  10.969  -7.307  1.00 71.04           C  
ATOM    391  O   PRO A  55      13.556  10.523  -5.383  1.00 71.04           O  
ATOM    392  CG  PRO A  55      17.360  12.036  -7.726  1.00 71.04           C  
ATOM    393  CD  PRO A  55      16.847  13.367  -7.173  1.00 71.04           C  
ATOM    394  N   ALA A  56      15.465  11.161  -4.367  1.00 71.54           N  
ATOM    395  CA  ALA A  56      15.166  10.570  -3.064  1.00 71.54           C  
ATOM    396  C   ALA A  56      13.935  11.198  -2.389  1.00 71.54           C  
ATOM    397  CB  ALA A  56      16.416  10.721  -2.189  1.00 71.54           C  
ATOM    398  O   ALA A  56      13.254  10.547  -1.597  1.00 71.54           O  
ATOM    399  N   SER A  57      13.611  12.451  -2.727  1.00 81.73           N  
ATOM    400  CA  SER A  57      12.478  13.180  -2.153  1.00 81.73           C  
ATOM    401  C   SER A  57      11.143  12.900  -2.855  1.00 81.73           C  
ATOM    402  CB  SER A  57      12.781  14.679  -2.091  1.00 81.73           C  
ATOM    403  O   SER A  57      10.089  13.079  -2.248  1.00 81.73           O  
ATOM    404  OG  SER A  57      12.794  15.270  -3.375  1.00 81.73           O  
ATOM    405  N   LEU A  58      11.157  12.411  -4.103  1.00 83.62           N  
ATOM    406  CA  LEU A  58       9.938  12.169  -4.887  1.00 83.62           C  
ATOM    407  C   LEU A  58       9.016  11.130  -4.233  1.00 83.62           C  
ATOM    408  CB  LEU A  58      10.343  11.739  -6.308  1.00 83.62           C  
ATOM    409  O   LEU A  58       7.792  11.258  -4.289  1.00 83.62           O  
ATOM    410  CG  LEU A  58       9.155  11.558  -7.276  1.00 83.62           C  
ATOM    411  CD1 LEU A  58       8.384  12.863  -7.490  1.00 83.62           C  
ATOM    412  CD2 LEU A  58       9.682  11.053  -8.618  1.00 83.62           C  
ATOM    413  N   GLN A  59       9.587  10.138  -3.543  1.00 78.50           N  
ATOM    414  CA  GLN A  59       8.815   9.121  -2.821  1.00 78.50           C  
ATOM    415  C   GLN A  59       7.871   9.724  -1.767  1.00 78.50           C  
ATOM    416  CB  GLN A  59       9.765   8.097  -2.182  1.00 78.50           C  
ATOM    417  O   GLN A  59       6.833   9.135  -1.459  1.00 78.50           O  
ATOM    418  CG  GLN A  59      10.522   8.646  -0.962  1.00 78.50           C  
ATOM    419  CD  GLN A  59      11.504   7.628  -0.404  1.00 78.50           C  
ATOM    420  NE2 GLN A  59      12.756   7.982  -0.246  1.00 78.50           N  
ATOM    421  OE1 GLN A  59      11.137   6.510  -0.084  1.00 78.50           O  
ATOM    422  N   TRP A  60       8.174  10.918  -1.238  1.00 88.55           N  
ATOM    423  CA  TRP A  60       7.329  11.586  -0.249  1.00 88.55           C  
ATOM    424  C   TRP A  60       5.970  12.004  -0.799  1.00 88.55           C  
ATOM    425  CB  TRP A  60       8.058  12.771   0.386  1.00 88.55           C  
ATOM    426  O   TRP A  60       5.040  12.152  -0.010  1.00 88.55           O  
ATOM    427  CG  TRP A  60       9.085  12.347   1.378  1.00 88.55           C  
ATOM    428  CD1 TRP A  60      10.425  12.347   1.206  1.00 88.55           C  
ATOM    429  CD2 TRP A  60       8.847  11.810   2.709  1.00 88.55           C  
ATOM    430  CE2 TRP A  60      10.106  11.496   3.290  1.00 88.55           C  
ATOM    431  CE3 TRP A  60       7.691  11.550   3.481  1.00 88.55           C  
ATOM    432  NE1 TRP A  60      11.037  11.839   2.334  1.00 88.55           N  
ATOM    433  CH2 TRP A  60       9.054  10.704   5.323  1.00 88.55           C  
ATOM    434  CZ2 TRP A  60      10.211  10.949   4.567  1.00 88.55           C  
ATOM    435  CZ3 TRP A  60       7.794  11.009   4.777  1.00 88.55           C  
ATOM    436  N   VAL A  61       5.795  12.103  -2.120  1.00 89.81           N  
ATOM    437  CA  VAL A  61       4.476  12.316  -2.739  1.00 89.81           C  
ATOM    438  C   VAL A  61       3.528  11.139  -2.440  1.00 89.81           C  
ATOM    439  CB  VAL A  61       4.634  12.540  -4.258  1.00 89.81           C  
ATOM    440  O   VAL A  61       2.334  11.336  -2.199  1.00 89.81           O  
ATOM    441  CG1 VAL A  61       3.283  12.772  -4.947  1.00 89.81           C  
ATOM    442  CG2 VAL A  61       5.512  13.766  -4.554  1.00 89.81           C  
ATOM    443  N   VAL A  62       4.057   9.913  -2.382  1.00 84.80           N  
ATOM    444  CA  VAL A  62       3.291   8.692  -2.070  1.00 84.80           C  
ATOM    445  C   VAL A  62       3.326   8.378  -0.571  1.00 84.80           C  
ATOM    446  CB  VAL A  62       3.814   7.500  -2.900  1.00 84.80           C  
ATOM    447  O   VAL A  62       2.292   8.067   0.031  1.00 84.80           O  
ATOM    448  CG1 VAL A  62       3.008   6.224  -2.625  1.00 84.80           C  
ATOM    449  CG2 VAL A  62       3.728   7.793  -4.405  1.00 84.80           C  
ATOM    450  N   ASN A  63       4.498   8.491   0.058  1.00 83.05           N  
ATOM    451  CA  ASN A  63       4.688   8.103   1.454  1.00 83.05           C  
ATOM    452  C   ASN A  63       3.968   9.032   2.431  1.00 83.05           C  
ATOM    453  CB  ASN A  63       6.191   7.981   1.775  1.00 83.05           C  
ATOM    454  O   ASN A  63       3.372   8.535   3.379  1.00 83.05           O  
ATOM    455  CG  ASN A  63       6.797   6.680   1.275  1.00 83.05           C  
ATOM    456  ND2 ASN A  63       8.098   6.536   1.360  1.00 83.05           N  
ATOM    457  OD1 ASN A  63       6.105   5.779   0.828  1.00 83.05           O  
ATOM    458  N   SER A  64       3.939  10.348   2.200  1.00 90.46           N  
ATOM    459  CA  SER A  64       3.230  11.279   3.098  1.00 90.46           C  
ATOM    460  C   SER A  64       1.734  10.964   3.201  1.00 90.46           C  
ATOM    461  CB  SER A  64       3.421  12.722   2.638  1.00 90.46           C  
ATOM    462  O   SER A  64       1.188  10.910   4.303  1.00 90.46           O  
ATOM    463  OG  SER A  64       2.937  12.880   1.323  1.00 90.46           O  
ATOM    464  N   TYR A  65       1.095  10.656   2.069  1.00 90.73           N  
ATOM    465  CA  TYR A  65      -0.277  10.157   2.029  1.00 90.73           C  
ATOM    466  C   TYR A  65      -0.406   8.851   2.811  1.00 90.73           C  
ATOM    467  CB  TYR A  65      -0.702   9.949   0.569  1.00 90.73           C  
ATOM    468  O   TYR A  65      -1.272   8.722   3.673  1.00 90.73           O  
ATOM    469  CG  TYR A  65      -2.103   9.390   0.416  1.00 90.73           C  
ATOM    470  CD1 TYR A  65      -2.360   8.017   0.615  1.00 90.73           C  
ATOM    471  CD2 TYR A  65      -3.152  10.253   0.056  1.00 90.73           C  
ATOM    472  CE1 TYR A  65      -3.671   7.521   0.509  1.00 90.73           C  
ATOM    473  CE2 TYR A  65      -4.451   9.748  -0.122  1.00 90.73           C  
ATOM    474  OH  TYR A  65      -5.948   7.888  -0.104  1.00 90.73           O  
ATOM    475  CZ  TYR A  65      -4.710   8.384   0.116  1.00 90.73           C  
ATOM    476  N   THR A  66       0.456   7.875   2.520  1.00 83.17           N  
ATOM    477  CA  THR A  66       0.333   6.520   3.071  1.00 83.17           C  
ATOM    478  C   THR A  66       0.573   6.490   4.578  1.00 83.17           C  
ATOM    479  CB  THR A  66       1.277   5.548   2.353  1.00 83.17           C  
ATOM    480  O   THR A  66      -0.135   5.787   5.294  1.00 83.17           O  
ATOM    481  CG2 THR A  66       1.018   4.101   2.776  1.00 83.17           C  
ATOM    482  OG1 THR A  66       1.035   5.612   0.965  1.00 83.17           O  
ATOM    483  N   LEU A  67       1.519   7.287   5.074  1.00 84.04           N  
ATOM    484  CA  LEU A  67       1.836   7.413   6.495  1.00 84.04           C  
ATOM    485  C   LEU A  67       0.728   8.130   7.261  1.00 84.04           C  
ATOM    486  CB  LEU A  67       3.167   8.162   6.646  1.00 84.04           C  
ATOM    487  O   LEU A  67       0.297   7.631   8.301  1.00 84.04           O  
ATOM    488  CG  LEU A  67       4.389   7.342   6.200  1.00 84.04           C  
ATOM    489  CD1 LEU A  67       5.585   8.283   6.088  1.00 84.04           C  
ATOM    490  CD2 LEU A  67       4.701   6.219   7.190  1.00 84.04           C  
ATOM    491  N   ALA A  68       0.212   9.242   6.728  1.00 88.57           N  
ATOM    492  CA  ALA A  68      -0.944   9.914   7.313  1.00 88.57           C  
ATOM    493  C   ALA A  68      -2.173   8.992   7.314  1.00 88.57           C  
ATOM    494  CB  ALA A  68      -1.206  11.210   6.542  1.00 88.57           C  
ATOM    495  O   ALA A  68      -2.863   8.884   8.324  1.00 88.57           O  
ATOM    496  N   PHE A  69      -2.403   8.263   6.217  1.00 85.11           N  
ATOM    497  CA  PHE A  69      -3.468   7.272   6.117  1.00 85.11           C  
ATOM    498  C   PHE A  69      -3.326   6.170   7.172  1.00 85.11           C  
ATOM    499  CB  PHE A  69      -3.521   6.688   4.701  1.00 85.11           C  
ATOM    500  O   PHE A  69      -4.265   5.904   7.917  1.00 85.11           O  
ATOM    501  CG  PHE A  69      -4.631   5.672   4.522  1.00 85.11           C  
ATOM    502  CD1 PHE A  69      -4.393   4.299   4.712  1.00 85.11           C  
ATOM    503  CD2 PHE A  69      -5.922   6.112   4.192  1.00 85.11           C  
ATOM    504  CE1 PHE A  69      -5.447   3.377   4.564  1.00 85.11           C  
ATOM    505  CE2 PHE A  69      -6.970   5.190   4.031  1.00 85.11           C  
ATOM    506  CZ  PHE A  69      -6.733   3.820   4.218  1.00 85.11           C  
ATOM    507  N   ALA A  70      -2.152   5.538   7.259  1.00 76.55           N  
ATOM    508  CA  ALA A  70      -1.896   4.418   8.158  1.00 76.55           C  
ATOM    509  C   ALA A  70      -1.962   4.830   9.636  1.00 76.55           C  
ATOM    510  CB  ALA A  70      -0.531   3.811   7.803  1.00 76.55           C  
ATOM    511  O   ALA A  70      -2.612   4.146  10.431  1.00 76.55           O  
ATOM    512  N   GLY A  71      -1.321   5.948   9.991  1.00 78.73           N  
ATOM    513  CA  GLY A  71      -1.245   6.448  11.363  1.00 78.73           C  
ATOM    514  C   GLY A  71      -2.576   6.986  11.893  1.00 78.73           C  
ATOM    515  O   GLY A  71      -2.891   6.816  13.071  1.00 78.73           O  
ATOM    516  N   LEU A  72      -3.411   7.558  11.019  1.00 84.54           N  
ATOM    517  CA  LEU A  72      -4.708   8.121  11.400  1.00 84.54           C  
ATOM    518  C   LEU A  72      -5.885   7.164  11.178  1.00 84.54           C  
ATOM    519  CB  LEU A  72      -4.920   9.471  10.696  1.00 84.54           C  
ATOM    520  O   LEU A  72      -7.013   7.520  11.508  1.00 84.54           O  
ATOM    521  CG  LEU A  72      -3.843  10.525  11.019  1.00 84.54           C  
ATOM    522  CD1 LEU A  72      -4.066  11.755  10.145  1.00 84.54           C  
ATOM    523  CD2 LEU A  72      -3.894  10.956  12.488  1.00 84.54           C  
ATOM    524  N   LEU A  73      -5.669   5.952  10.658  1.00 80.57           N  
ATOM    525  CA  LEU A  73      -6.755   5.011  10.356  1.00 80.57           C  
ATOM    526  C   LEU A  73      -7.558   4.625  11.608  1.00 80.57           C  
ATOM    527  CB  LEU A  73      -6.143   3.760   9.711  1.00 80.57           C  
ATOM    528  O   LEU A  73      -8.790   4.686  11.618  1.00 80.57           O  
ATOM    529  CG  LEU A  73      -7.202   2.800   9.158  1.00 80.57           C  
ATOM    530  CD1 LEU A  73      -7.819   3.314   7.855  1.00 80.57           C  
ATOM    531  CD2 LEU A  73      -6.546   1.455   8.890  1.00 80.57           C  
ATOM    532  N   LEU A  74      -6.852   4.257  12.684  1.00 72.60           N  
ATOM    533  CA  LEU A  74      -7.462   3.900  13.971  1.00 72.60           C  
ATOM    534  C   LEU A  74      -8.169   5.109  14.599  1.00 72.60           C  
ATOM    535  CB  LEU A  74      -6.378   3.355  14.920  1.00 72.60           C  
ATOM    536  O   LEU A  74      -9.266   4.986  15.150  1.00 72.60           O  
ATOM    537  CG  LEU A  74      -5.753   2.008  14.517  1.00 72.60           C  
ATOM    538  CD1 LEU A  74      -4.558   1.702  15.419  1.00 72.60           C  
ATOM    539  CD2 LEU A  74      -6.758   0.863  14.663  1.00 72.60           C  
ATOM    540  N   PHE A  75      -7.568   6.293  14.457  1.00 79.62           N  
ATOM    541  CA  PHE A  75      -8.149   7.554  14.902  1.00 79.62           C  
ATOM    542  C   PHE A  75      -9.448   7.876  14.153  1.00 79.62           C  
ATOM    543  CB  PHE A  75      -7.108   8.662  14.724  1.00 79.62           C  
ATOM    544  O   PHE A  75     -10.458   8.191  14.782  1.00 79.62           O  
ATOM    545  CG  PHE A  75      -7.599  10.031  15.135  1.00 79.62           C  
ATOM    546  CD1 PHE A  75      -8.176  10.891  14.180  1.00 79.62           C  
ATOM    547  CD2 PHE A  75      -7.470  10.448  16.470  1.00 79.62           C  
ATOM    548  CE1 PHE A  75      -8.630  12.164  14.563  1.00 79.62           C  
ATOM    549  CE2 PHE A  75      -7.907  11.728  16.846  1.00 79.62           C  
ATOM    550  CZ  PHE A  75      -8.499  12.582  15.899  1.00 79.62           C  
ATOM    551  N   GLY A  76      -9.453   7.746  12.824  1.00 77.18           N  
ATOM    552  CA  GLY A  76     -10.600   8.029  11.966  1.00 77.18           C  
ATOM    553  C   GLY A  76     -11.798   7.128  12.257  1.00 77.18           C  
ATOM    554  O   GLY A  76     -12.922   7.623  12.364  1.00 77.18           O  
ATOM    555  N   GLY A  77     -11.555   5.831  12.483  1.00 70.83           N  
ATOM    556  CA  GLY A  77     -12.592   4.892  12.921  1.00 70.83           C  
ATOM    557  C   GLY A  77     -13.240   5.310  14.245  1.00 70.83           C  
ATOM    558  O   GLY A  77     -14.460   5.388  14.347  1.00 70.83           O  
ATOM    559  N   ARG A  78     -12.433   5.686  15.241  1.00 74.45           N  
ATOM    560  CA  ARG A  78     -12.930   6.062  16.575  1.00 74.45           C  
ATOM    561  C   ARG A  78     -13.592   7.437  16.619  1.00 74.45           C  
ATOM    562  CB  ARG A  78     -11.745   5.982  17.535  1.00 74.45           C  
ATOM    563  O   ARG A  78     -14.538   7.665  17.375  1.00 74.45           O  
ATOM    564  CG  ARG A  78     -12.215   5.734  18.965  1.00 74.45           C  
ATOM    565  CD  ARG A  78     -10.990   5.432  19.824  1.00 74.45           C  
ATOM    566  NE  ARG A  78     -11.373   4.697  21.027  1.00 74.45           N  
ATOM    567  NH1 ARG A  78      -9.248   4.122  21.702  1.00 74.45           N  
ATOM    568  NH2 ARG A  78     -10.994   3.282  22.745  1.00 74.45           N  
ATOM    569  CZ  ARG A  78     -10.539   4.059  21.818  1.00 74.45           C  
ATOM    570  N   LEU A  79     -13.111   8.369  15.796  1.00 78.48           N  
ATOM    571  CA  LEU A  79     -13.703   9.693  15.643  1.00 78.48           C  
ATOM    572  C   LEU A  79     -15.167   9.574  15.196  1.00 78.48           C  
ATOM    573  CB  LEU A  79     -12.844  10.496  14.644  1.00 78.48           C  
ATOM    574  O   LEU A  79     -16.027  10.284  15.730  1.00 78.48           O  
ATOM    575  CG  LEU A  79     -13.241  11.973  14.493  1.00 78.48           C  
ATOM    576  CD1 LEU A  79     -12.937  12.782  15.755  1.00 78.48           C  
ATOM    577  CD2 LEU A  79     -12.462  12.616  13.346  1.00 78.48           C  
ATOM    578  N   ALA A  80     -15.443   8.644  14.273  1.00 73.36           N  
ATOM    579  CA  ALA A  80     -16.774   8.331  13.764  1.00 73.36           C  
ATOM    580  C   ALA A  80     -17.730   7.809  14.845  1.00 73.36           C  
ATOM    581  CB  ALA A  80     -16.619   7.325  12.627  1.00 73.36           C  
ATOM    582  O   ALA A  80     -18.886   8.248  14.879  1.00 73.36           O  
ATOM    583  N   ASP A  81     -17.243   6.951  15.744  1.00 70.68           N  
ATOM    584  CA  ASP A  81     -18.031   6.408  16.855  1.00 70.68           C  
ATOM    585  C   ASP A  81     -18.481   7.511  17.829  1.00 70.68           C  
ATOM    586  CB  ASP A  81     -17.211   5.347  17.611  1.00 70.68           C  
ATOM    587  O   ASP A  81     -19.609   7.503  18.321  1.00 70.68           O  
ATOM    588  CG  ASP A  81     -16.876   4.102  16.782  1.00 70.68           C  
ATOM    589  OD1 ASP A  81     -17.667   3.777  15.869  1.00 70.68           O  
ATOM    590  OD2 ASP A  81     -15.847   3.474  17.117  1.00 70.68           O  
ATOM    591  N   ILE A  82     -17.626   8.507  18.084  1.00 72.97           N  
ATOM    592  CA  ILE A  82     -17.889   9.561  19.079  1.00 72.97           C  
ATOM    593  C   ILE A  82     -18.742  10.697  18.503  1.00 72.97           C  
ATOM    594  CB  ILE A  82     -16.554  10.085  19.652  1.00 72.97           C  
ATOM    595  O   ILE A  82     -19.743  11.104  19.098  1.00 72.97           O  
ATOM    596  CG1 ILE A  82     -15.824   8.954  20.411  1.00 72.97           C  
ATOM    597  CG2 ILE A  82     -16.778  11.291  20.589  1.00 72.97           C  
ATOM    598  CD1 ILE A  82     -14.356   9.282  20.682  1.00 72.97           C  
ATOM    599  N   HIS A  83     -18.343  11.243  17.353  1.00 77.22           N  
ATOM    600  CA  HIS A  83     -18.959  12.452  16.789  1.00 77.22           C  
ATOM    601  C   HIS A  83     -20.121  12.150  15.834  1.00 77.22           C  
ATOM    602  CB  HIS A  83     -17.877  13.316  16.139  1.00 77.22           C  
ATOM    603  O   HIS A  83     -20.836  13.066  15.407  1.00 77.22           O  
ATOM    604  CG  HIS A  83     -16.899  13.853  17.145  1.00 77.22           C  
ATOM    605  CD2 HIS A  83     -17.005  15.025  17.842  1.00 77.22           C  
ATOM    606  ND1 HIS A  83     -15.737  13.242  17.549  1.00 77.22           N  
ATOM    607  CE1 HIS A  83     -15.148  14.042  18.455  1.00 77.22           C  
ATOM    608  NE2 HIS A  83     -15.895  15.131  18.677  1.00 77.22           N  
ATOM    609  N   GLY A  84     -20.337  10.868  15.536  1.00 75.94           N  
ATOM    610  CA  GLY A  84     -21.370  10.373  14.644  1.00 75.94           C  
ATOM    611  C   GLY A  84     -20.916  10.338  13.185  1.00 75.94           C  
ATOM    612  O   GLY A  84     -20.344  11.298  12.660  1.00 75.94           O  
ATOM    613  N   HIS A  85     -21.268   9.244  12.503  1.00 80.61           N  
ATOM    614  CA  HIS A  85     -20.797   8.925  11.151  1.00 80.61           C  
ATOM    615  C   HIS A  85     -20.986  10.064  10.145  1.00 80.61           C  
ATOM    616  CB  HIS A  85     -21.521   7.670  10.637  1.00 80.61           C  
ATOM    617  O   HIS A  85     -20.092  10.331   9.354  1.00 80.61           O  
ATOM    618  CG  HIS A  85     -21.350   6.428  11.476  1.00 80.61           C  
ATOM    619  CD2 HIS A  85     -20.420   6.205  12.459  1.00 80.61           C  
ATOM    620  ND1 HIS A  85     -22.108   5.281  11.375  1.00 80.61           N  
ATOM    621  CE1 HIS A  85     -21.651   4.399  12.279  1.00 80.61           C  
ATOM    622  NE2 HIS A  85     -20.633   4.927  12.960  1.00 80.61           N  
ATOM    623  N   ARG A  86     -22.116  10.787  10.196  1.00 83.78           N  
ATOM    624  CA  ARG A  86     -22.390  11.893   9.265  1.00 83.78           C  
ATOM    625  C   ARG A  86     -21.348  13.005   9.350  1.00 83.78           C  
ATOM    626  CB  ARG A  86     -23.801  12.454   9.496  1.00 83.78           C  
ATOM    627  O   ARG A  86     -20.812  13.403   8.324  1.00 83.78           O  
ATOM    628  CG  ARG A  86     -24.093  13.654   8.575  1.00 83.78           C  
ATOM    629  CD  ARG A  86     -25.486  14.196   8.868  1.00 83.78           C  
ATOM    630  NE  ARG A  86     -25.836  15.339   8.001  1.00 83.78           N  
ATOM    631  NH1 ARG A  86     -28.019  15.482   8.649  1.00 83.78           N  
ATOM    632  NH2 ARG A  86     -27.148  17.128   7.447  1.00 83.78           N  
ATOM    633  CZ  ARG A  86     -26.990  15.982   8.034  1.00 83.78           C  
ATOM    634  N   ARG A  87     -21.104  13.547  10.549  1.00 86.53           N  
ATOM    635  CA  ARG A  87     -20.216  14.714  10.715  1.00 86.53           C  
ATOM    636  C   ARG A  87     -18.789  14.355  10.339  1.00 86.53           C  
ATOM    637  CB  ARG A  87     -20.244  15.233  12.156  1.00 86.53           C  
ATOM    638  O   ARG A  87     -18.108  15.141   9.696  1.00 86.53           O  
ATOM    639  CG  ARG A  87     -21.608  15.800  12.560  1.00 86.53           C  
ATOM    640  CD  ARG A  87     -21.506  16.345  13.985  1.00 86.53           C  
ATOM    641  NE  ARG A  87     -22.832  16.629  14.562  1.00 86.53           N  
ATOM    642  NH1 ARG A  87     -22.143  16.677  16.751  1.00 86.53           N  
ATOM    643  NH2 ARG A  87     -24.298  16.997  16.269  1.00 86.53           N  
ATOM    644  CZ  ARG A  87     -23.085  16.761  15.853  1.00 86.53           C  
ATOM    645  N   VAL A  88     -18.380  13.146  10.704  1.00 88.09           N  
ATOM    646  CA  VAL A  88     -17.029  12.653  10.463  1.00 88.09           C  
ATOM    647  C   VAL A  88     -16.817  12.297   8.994  1.00 88.09           C  
ATOM    648  CB  VAL A  88     -16.732  11.497  11.425  1.00 88.09           C  
ATOM    649  O   VAL A  88     -15.784  12.654   8.443  1.00 88.09           O  
ATOM    650  CG1 VAL A  88     -15.294  11.024  11.284  1.00 88.09           C  
ATOM    651  CG2 VAL A  88     -16.910  11.993  12.862  1.00 88.09           C  
ATOM    652  N   PHE A  89     -17.816  11.716   8.319  1.00 89.13           N  
ATOM    653  CA  PHE A  89     -17.769  11.494   6.871  1.00 89.13           C  
ATOM    654  C   PHE A  89     -17.644  12.814   6.104  1.00 89.13           C  
ATOM    655  CB  PHE A  89     -19.018  10.722   6.420  1.00 89.13           C  
ATOM    656  O   PHE A  89     -16.782  12.947   5.243  1.00 89.13           O  
ATOM    657  CG  PHE A  89     -18.989  10.334   4.956  1.00 89.13           C  
ATOM    658  CD1 PHE A  89     -19.496  11.207   3.974  1.00 89.13           C  
ATOM    659  CD2 PHE A  89     -18.418   9.107   4.570  1.00 89.13           C  
ATOM    660  CE1 PHE A  89     -19.431  10.853   2.614  1.00 89.13           C  
ATOM    661  CE2 PHE A  89     -18.363   8.749   3.212  1.00 89.13           C  
ATOM    662  CZ  PHE A  89     -18.868   9.622   2.234  1.00 89.13           C  
ATOM    663  N   LEU A  90     -18.470  13.812   6.447  1.00 92.80           N  
ATOM    664  CA  LEU A  90     -18.409  15.136   5.822  1.00 92.80           C  
ATOM    665  C   LEU A  90     -17.073  15.832   6.093  1.00 92.80           C  
ATOM    666  CB  LEU A  90     -19.575  16.007   6.318  1.00 92.80           C  
ATOM    667  O   LEU A  90     -16.501  16.405   5.175  1.00 92.80           O  
ATOM    668  CG  LEU A  90     -20.961  15.537   5.854  1.00 92.80           C  
ATOM    669  CD1 LEU A  90     -22.046  16.368   6.543  1.00 92.80           C  
ATOM    670  CD2 LEU A  90     -21.143  15.659   4.347  1.00 92.80           C  
ATOM    671  N   GLY A  91     -16.562  15.753   7.325  1.00 94.15           N  
ATOM    672  CA  GLY A  91     -15.258  16.307   7.687  1.00 94.15           C  
ATOM    673  C   GLY A  91     -14.114  15.650   6.917  1.00 94.15           C  
ATOM    674  O   GLY A  91     -13.315  16.351   6.305  1.00 94.15           O  
ATOM    675  N   GLY A  92     -14.073  14.314   6.875  1.00 93.81           N  
ATOM    676  CA  GLY A  92     -13.066  13.563   6.122  1.00 93.81           C  
ATOM    677  C   GLY A  92     -13.109  13.866   4.623  1.00 93.81           C  
ATOM    678  O   GLY A  92     -12.070  14.123   4.019  1.00 93.81           O  
ATOM    679  N   LEU A  93     -14.309  13.927   4.033  1.00 94.40           N  
ATOM    680  CA  LEU A  93     -14.486  14.267   2.620  1.00 94.40           C  
ATOM    681  C   LEU A  93     -14.106  15.718   2.317  1.00 94.40           C  
ATOM    682  CB  LEU A  93     -15.934  13.966   2.199  1.00 94.40           C  
ATOM    683  O   LEU A  93     -13.482  15.978   1.290  1.00 94.40           O  
ATOM    684  CG  LEU A  93     -16.188  14.130   0.690  1.00 94.40           C  
ATOM    685  CD1 LEU A  93     -15.322  13.202  -0.167  1.00 94.40           C  
ATOM    686  CD2 LEU A  93     -17.648  13.798   0.407  1.00 94.40           C  
ATOM    687  N   ALA A  94     -14.443  16.659   3.201  1.00 96.30           N  
ATOM    688  CA  ALA A  94     -14.061  18.058   3.055  1.00 96.30           C  
ATOM    689  C   ALA A  94     -12.538  18.230   3.119  1.00 96.30           C  
ATOM    690  CB  ALA A  94     -14.772  18.889   4.129  1.00 96.30           C  
ATOM    691  O   ALA A  94     -11.975  18.887   2.249  1.00 96.30           O  
ATOM    692  N   VAL A  95     -11.867  17.587   4.084  1.00 96.77           N  
ATOM    693  CA  VAL A  95     -10.398  17.590   4.184  1.00 96.77           C  
ATOM    694  C   VAL A  95      -9.778  16.996   2.925  1.00 96.77           C  
ATOM    695  CB  VAL A  95      -9.918  16.846   5.447  1.00 96.77           C  
ATOM    696  O   VAL A  95      -8.914  17.631   2.328  1.00 96.77           O  
ATOM    697  CG1 VAL A  95      -8.401  16.619   5.465  1.00 96.77           C  
ATOM    698  CG2 VAL A  95     -10.270  17.653   6.703  1.00 96.77           C  
ATOM    699  N   PHE A  96     -10.251  15.833   2.470  1.00 95.94           N  
ATOM    700  CA  PHE A  96      -9.753  15.187   1.254  1.00 95.94           C  
ATOM    701  C   PHE A  96      -9.919  16.080   0.014  1.00 95.94           C  
ATOM    702  CB  PHE A  96     -10.491  13.855   1.070  1.00 95.94           C  
ATOM    703  O   PHE A  96      -8.989  16.253  -0.769  1.00 95.94           O  
ATOM    704  CG  PHE A  96      -9.928  13.007  -0.048  1.00 95.94           C  
ATOM    705  CD1 PHE A  96     -10.387  13.160  -1.371  1.00 95.94           C  
ATOM    706  CD2 PHE A  96      -8.918  12.071   0.239  1.00 95.94           C  
ATOM    707  CE1 PHE A  96      -9.838  12.373  -2.398  1.00 95.94           C  
ATOM    708  CE2 PHE A  96      -8.369  11.288  -0.789  1.00 95.94           C  
ATOM    709  CZ  PHE A  96      -8.834  11.436  -2.104  1.00 95.94           C  
ATOM    710  N   THR A  97     -11.088  16.701  -0.147  1.00 96.26           N  
ATOM    711  CA  THR A  97     -11.401  17.567  -1.296  1.00 96.26           C  
ATOM    712  C   THR A  97     -10.575  18.855  -1.268  1.00 96.26           C  
ATOM    713  CB  THR A  97     -12.900  17.904  -1.326  1.00 96.26           C  
ATOM    714  O   THR A  97      -9.994  19.239  -2.280  1.00 96.26           O  
ATOM    715  CG2 THR A  97     -13.314  18.635  -2.597  1.00 96.26           C  
ATOM    716  OG1 THR A  97     -13.674  16.725  -1.295  1.00 96.26           O  
ATOM    717  N   LEU A  98     -10.474  19.507  -0.105  1.00 97.21           N  
ATOM    718  CA  LEU A  98      -9.709  20.743   0.066  1.00 97.21           C  
ATOM    719  C   LEU A  98      -8.211  20.511  -0.146  1.00 97.21           C  
ATOM    720  CB  LEU A  98      -9.988  21.301   1.473  1.00 97.21           C  
ATOM    721  O   LEU A  98      -7.553  21.285  -0.830  1.00 97.21           O  
ATOM    722  CG  LEU A  98      -9.239  22.607   1.797  1.00 97.21           C  
ATOM    723  CD1 LEU A  98      -9.653  23.750   0.868  1.00 97.21           C  
ATOM    724  CD2 LEU A  98      -9.531  23.018   3.240  1.00 97.21           C  
ATOM    725  N   THR A  99      -7.670  19.431   0.406  1.00 97.58           N  
ATOM    726  CA  THR A  99      -6.250  19.091   0.245  1.00 97.58           C  
ATOM    727  C   THR A  99      -5.933  18.641  -1.178  1.00 97.58           C  
ATOM    728  CB  THR A  99      -5.804  18.045   1.268  1.00 97.58           C  
ATOM    729  O   THR A  99      -4.860  18.960  -1.675  1.00 97.58           O  
ATOM    730  CG2 THR A  99      -5.863  18.607   2.691  1.00 97.58           C  
ATOM    731  OG1 THR A  99      -6.637  16.915   1.219  1.00 97.58           O  
ATOM    732  N   SER A 100      -6.884  18.025  -1.887  1.00 96.06           N  
ATOM    733  CA  SER A 100      -6.764  17.773  -3.331  1.00 96.06           C  
ATOM    734  C   SER A 100      -6.703  19.070  -4.146  1.00 96.06           C  
ATOM    735  CB  SER A 100      -7.933  16.934  -3.847  1.00 96.06           C  
ATOM    736  O   SER A 100      -5.892  19.176  -5.063  1.00 96.06           O  
ATOM    737  OG  SER A 100      -8.032  15.691  -3.178  1.00 96.06           O  
ATOM    738  N   LEU A 101      -7.509  20.079  -3.788  1.00 96.79           N  
ATOM    739  CA  LEU A 101      -7.437  21.410  -4.398  1.00 96.79           C  
ATOM    740  C   LEU A 101      -6.075  22.067  -4.136  1.00 96.79           C  
ATOM    741  CB  LEU A 101      -8.603  22.279  -3.886  1.00 96.79           C  
ATOM    742  O   LEU A 101      -5.440  22.544  -5.070  1.00 96.79           O  
ATOM    743  CG  LEU A 101      -8.610  23.722  -4.427  1.00 96.79           C  
ATOM    744  CD1 LEU A 101      -8.766  23.773  -5.946  1.00 96.79           C  
ATOM    745  CD2 LEU A 101      -9.770  24.490  -3.794  1.00 96.79           C  
ATOM    746  N   ILE A 102      -5.605  22.046  -2.885  1.00 96.81           N  
ATOM    747  CA  ILE A 102      -4.292  22.593  -2.505  1.00 96.81           C  
ATOM    748  C   ILE A 102      -3.168  21.875  -3.263  1.00 96.81           C  
ATOM    749  CB  ILE A 102      -4.093  22.515  -0.972  1.00 96.81           C  
ATOM    750  O   ILE A 102      -2.282  22.532  -3.798  1.00 96.81           O  
ATOM    751  CG1 ILE A 102      -5.097  23.440  -0.243  1.00 96.81           C  
ATOM    752  CG2 ILE A 102      -2.659  22.912  -0.569  1.00 96.81           C  
ATOM    753  CD1 ILE A 102      -5.217  23.162   1.262  1.00 96.81           C  
ATOM    754  N   GLY A 103      -3.217  20.544  -3.358  1.00 95.30           N  
ATOM    755  CA  GLY A 103      -2.222  19.752  -4.081  1.00 95.30           C  
ATOM    756  C   GLY A 103      -2.225  20.028  -5.584  1.00 95.30           C  
ATOM    757  O   GLY A 103      -1.166  20.160  -6.188  1.00 95.30           O  
ATOM    758  N   GLY A 104      -3.406  20.189  -6.183  1.00 94.40           N  
ATOM    759  CA  GLY A 104      -3.546  20.584  -7.584  1.00 94.40           C  
ATOM    760  C   GLY A 104      -3.039  21.997  -7.888  1.00 94.40           C  
ATOM    761  O   GLY A 104      -2.662  22.285  -9.019  1.00 94.40           O  
ATOM    762  N   LEU A 105      -2.991  22.869  -6.881  1.00 95.58           N  
ATOM    763  CA  LEU A 105      -2.450  24.227  -6.968  1.00 95.58           C  
ATOM    764  C   LEU A 105      -1.022  24.335  -6.407  1.00 95.58           C  
ATOM    765  CB  LEU A 105      -3.423  25.196  -6.274  1.00 95.58           C  
ATOM    766  O   LEU A 105      -0.517  25.443  -6.230  1.00 95.58           O  
ATOM    767  CG  LEU A 105      -4.826  25.264  -6.906  1.00 95.58           C  
ATOM    768  CD1 LEU A 105      -5.711  26.182  -6.062  1.00 95.58           C  
ATOM    769  CD2 LEU A 105      -4.798  25.795  -8.340  1.00 95.58           C  
ATOM    770  N   ALA A 106      -0.367  23.208  -6.116  1.00 95.63           N  
ATOM    771  CA  ALA A 106       0.958  23.204  -5.517  1.00 95.63           C  
ATOM    772  C   ALA A 106       2.006  23.824  -6.455  1.00 95.63           C  
ATOM    773  CB  ALA A 106       1.327  21.781  -5.091  1.00 95.63           C  
ATOM    774  O   ALA A 106       2.079  23.526  -7.654  1.00 95.63           O  
ATOM    775  N   THR A 107       2.845  24.675  -5.868  1.00 94.15           N  
ATOM    776  CA  THR A 107       3.940  25.390  -6.543  1.00 94.15           C  
ATOM    777  C   THR A 107       5.316  24.979  -6.028  1.00 94.15           C  
ATOM    778  CB  THR A 107       3.778  26.907  -6.380  1.00 94.15           C  
ATOM    779  O   THR A 107       6.326  25.415  -6.565  1.00 94.15           O  
ATOM    780  CG2 THR A 107       2.513  27.432  -7.057  1.00 94.15           C  
ATOM    781  OG1 THR A 107       3.694  27.236  -5.009  1.00 94.15           O  
ATOM    782  N   SER A 108       5.376  24.136  -4.994  1.00 94.22           N  
ATOM    783  CA  SER A 108       6.630  23.644  -4.420  1.00 94.22           C  
ATOM    784  C   SER A 108       6.511  22.200  -3.922  1.00 94.22           C  
ATOM    785  CB  SER A 108       7.075  24.556  -3.271  1.00 94.22           C  
ATOM    786  O   SER A 108       5.413  21.785  -3.522  1.00 94.22           O  
ATOM    787  OG  SER A 108       6.217  24.435  -2.146  1.00 94.22           O  
ATOM    788  N   PRO A 109       7.629  21.449  -3.847  1.00 93.40           N  
ATOM    789  CA  PRO A 109       7.654  20.101  -3.283  1.00 93.40           C  
ATOM    790  C   PRO A 109       7.008  20.001  -1.898  1.00 93.40           C  
ATOM    791  CB  PRO A 109       9.142  19.727  -3.237  1.00 93.40           C  
ATOM    792  O   PRO A 109       6.174  19.129  -1.655  1.00 93.40           O  
ATOM    793  CG  PRO A 109       9.710  20.457  -4.448  1.00 93.40           C  
ATOM    794  CD  PRO A 109       8.937  21.773  -4.415  1.00 93.40           C  
ATOM    795  N   ALA A 110       7.326  20.944  -1.006  1.00 93.82           N  
ATOM    796  CA  ALA A 110       6.794  20.975   0.353  1.00 93.82           C  
ATOM    797  C   ALA A 110       5.267  21.158   0.380  1.00 93.82           C  
ATOM    798  CB  ALA A 110       7.509  22.093   1.119  1.00 93.82           C  
ATOM    799  O   ALA A 110       4.577  20.452   1.117  1.00 93.82           O  
ATOM    800  N   SER A 111       4.727  22.060  -0.451  1.00 95.87           N  
ATOM    801  CA  SER A 111       3.275  22.279  -0.537  1.00 95.87           C  
ATOM    802  C   SER A 111       2.531  21.037  -1.039  1.00 95.87           C  
ATOM    803  CB  SER A 111       2.956  23.506  -1.401  1.00 95.87           C  
ATOM    804  O   SER A 111       1.481  20.690  -0.495  1.00 95.87           O  
ATOM    805  OG  SER A 111       3.295  23.324  -2.763  1.00 95.87           O  
ATOM    806  N   LEU A 112       3.112  20.312  -2.003  1.00 95.80           N  
ATOM    807  CA  LEU A 112       2.539  19.070  -2.508  1.00 95.80           C  
ATOM    808  C   LEU A 112       2.584  17.962  -1.449  1.00 95.80           C  
ATOM    809  CB  LEU A 112       3.256  18.663  -3.807  1.00 95.80           C  
ATOM    810  O   LEU A 112       1.570  17.313  -1.212  1.00 95.80           O  
ATOM    811  CG  LEU A 112       2.655  17.401  -4.451  1.00 95.80           C  
ATOM    812  CD1 LEU A 112       1.189  17.579  -4.845  1.00 95.80           C  
ATOM    813  CD2 LEU A 112       3.427  17.032  -5.710  1.00 95.80           C  
ATOM    814  N   ILE A 113       3.718  17.772  -0.765  1.00 94.88           N  
ATOM    815  CA  ILE A 113       3.848  16.786   0.323  1.00 94.88           C  
ATOM    816  C   ILE A 113       2.822  17.062   1.435  1.00 94.88           C  
ATOM    817  CB  ILE A 113       5.296  16.781   0.870  1.00 94.88           C  
ATOM    818  O   ILE A 113       2.150  16.141   1.900  1.00 94.88           O  
ATOM    819  CG1 ILE A 113       6.278  16.194  -0.172  1.00 94.88           C  
ATOM    820  CG2 ILE A 113       5.400  15.963   2.174  1.00 94.88           C  
ATOM    821  CD1 ILE A 113       7.752  16.435   0.193  1.00 94.88           C  
ATOM    822  N   ALA A 114       2.652  18.325   1.838  1.00 95.54           N  
ATOM    823  CA  ALA A 114       1.669  18.707   2.852  1.00 95.54           C  
ATOM    824  C   ALA A 114       0.229  18.406   2.401  1.00 95.54           C  
ATOM    825  CB  ALA A 114       1.861  20.191   3.179  1.00 95.54           C  
ATOM    826  O   ALA A 114      -0.568  17.865   3.172  1.00 95.54           O  
ATOM    827  N   ALA A 115      -0.097  18.692   1.137  1.00 97.05           N  
ATOM    828  CA  ALA A 115      -1.389  18.352   0.553  1.00 97.05           C  
ATOM    829  C   ALA A 115      -1.634  16.834   0.543  1.00 97.05           C  
ATOM    830  CB  ALA A 115      -1.452  18.944  -0.856  1.00 97.05           C  
ATOM    831  O   ALA A 115      -2.694  16.384   0.976  1.00 97.05           O  
ATOM    832  N   ARG A 116      -0.639  16.036   0.138  1.00 95.69           N  
ATOM    833  CA  ARG A 116      -0.706  14.565   0.134  1.00 95.69           C  
ATOM    834  C   ARG A 116      -0.924  13.998   1.538  1.00 95.69           C  
ATOM    835  CB  ARG A 116       0.581  13.992  -0.481  1.00 95.69           C  
ATOM    836  O   ARG A 116      -1.778  13.129   1.711  1.00 95.69           O  
ATOM    837  CG  ARG A 116       0.773  14.223  -1.989  1.00 95.69           C  
ATOM    838  CD  ARG A 116      -0.294  13.622  -2.903  1.00 95.69           C  
ATOM    839  NE  ARG A 116      -0.493  12.170  -2.715  1.00 95.69           N  
ATOM    840  NH1 ARG A 116      -2.627  12.093  -3.557  1.00 95.69           N  
ATOM    841  NH2 ARG A 116      -1.707  10.222  -2.908  1.00 95.69           N  
ATOM    842  CZ  ARG A 116      -1.588  11.506  -3.059  1.00 95.69           C  
ATOM    843  N   ALA A 117      -0.228  14.520   2.551  1.00 94.54           N  
ATOM    844  CA  ALA A 117      -0.460  14.150   3.949  1.00 94.54           C  
ATOM    845  C   ALA A 117      -1.904  14.461   4.387  1.00 94.54           C  
ATOM    846  CB  ALA A 117       0.554  14.885   4.835  1.00 94.54           C  
ATOM    847  O   ALA A 117      -2.570  13.627   5.003  1.00 94.54           O  
ATOM    848  N   GLY A 118      -2.422  15.633   4.010  1.00 96.21           N  
ATOM    849  CA  GLY A 118      -3.809  16.016   4.262  1.00 96.21           C  
ATOM    850  C   GLY A 118      -4.833  15.103   3.573  1.00 96.21           C  
ATOM    851  O   GLY A 118      -5.822  14.708   4.195  1.00 96.21           O  
ATOM    852  N   GLN A 119      -4.579  14.695   2.326  1.00 94.94           N  
ATOM    853  CA  GLN A 119      -5.415  13.725   1.611  1.00 94.94           C  
ATOM    854  C   GLN A 119      -5.388  12.359   2.306  1.00 94.94           C  
ATOM    855  CB  GLN A 119      -4.940  13.576   0.161  1.00 94.94           C  
ATOM    856  O   GLN A 119      -6.442  11.754   2.505  1.00 94.94           O  
ATOM    857  CG  GLN A 119      -5.218  14.793  -0.730  1.00 94.94           C  
ATOM    858  CD  GLN A 119      -4.613  14.565  -2.106  1.00 94.94           C  
ATOM    859  NE2 GLN A 119      -5.385  14.585  -3.165  1.00 94.94           N  
ATOM    860  OE1 GLN A 119      -3.432  14.308  -2.238  1.00 94.94           O  
ATOM    861  N   GLY A 120      -4.211  11.907   2.749  1.00 93.02           N  
ATOM    862  CA  GLY A 120      -4.057  10.687   3.540  1.00 93.02           C  
ATOM    863  C   GLY A 120      -4.881  10.730   4.828  1.00 93.02           C  
ATOM    864  O   GLY A 120      -5.600   9.779   5.128  1.00 93.02           O  
ATOM    865  N   ALA A 121      -4.870  11.862   5.539  1.00 92.68           N  
ATOM    866  CA  ALA A 121      -5.684  12.074   6.737  1.00 92.68           C  
ATOM    867  C   ALA A 121      -7.196  12.023   6.448  1.00 92.68           C  
ATOM    868  CB  ALA A 121      -5.283  13.415   7.366  1.00 92.68           C  
ATOM    869  O   ALA A 121      -7.947  11.372   7.177  1.00 92.68           O  
ATOM    870  N   GLY A 122      -7.653  12.658   5.364  1.00 93.70           N  
ATOM    871  CA  GLY A 122      -9.048  12.571   4.923  1.00 93.70           C  
ATOM    872  C   GLY A 122      -9.450  11.138   4.557  1.00 93.70           C  
ATOM    873  O   GLY A 122     -10.495  10.644   4.985  1.00 93.70           O  
ATOM    874  N   ALA A 123      -8.586  10.428   3.833  1.00 92.36           N  
ATOM    875  CA  ALA A 123      -8.798   9.040   3.440  1.00 92.36           C  
ATOM    876  C   ALA A 123      -8.821   8.081   4.645  1.00 92.36           C  
ATOM    877  CB  ALA A 123      -7.721   8.677   2.417  1.00 92.36           C  
ATOM    878  O   ALA A 123      -9.656   7.173   4.673  1.00 92.36           O  
ATOM    879  N   ALA A 124      -7.986   8.317   5.664  1.00 88.24           N  
ATOM    880  CA  ALA A 124      -7.938   7.537   6.905  1.00 88.24           C  
ATOM    881  C   ALA A 124      -9.287   7.517   7.634  1.00 88.24           C  
ATOM    882  CB  ALA A 124      -6.900   8.166   7.839  1.00 88.24           C  
ATOM    883  O   ALA A 124      -9.647   6.546   8.294  1.00 88.24           O  
ATOM    884  N   VAL A 125     -10.043   8.606   7.495  1.00 88.69           N  
ATOM    885  CA  VAL A 125     -11.393   8.753   8.033  1.00 88.69           C  
ATOM    886  C   VAL A 125     -12.423   8.096   7.113  1.00 88.69           C  
ATOM    887  CB  VAL A 125     -11.677  10.250   8.254  1.00 88.69           C  
ATOM    888  O   VAL A 125     -13.291   7.358   7.580  1.00 88.69           O  
ATOM    889  CG1 VAL A 125     -13.119  10.474   8.687  1.00 88.69           C  
ATOM    890  CG2 VAL A 125     -10.769  10.846   9.337  1.00 88.69           C  
ATOM    891  N   LEU A 126     -12.333   8.341   5.803  1.00 90.90           N  
ATOM    892  CA  LEU A 126     -13.314   7.879   4.817  1.00 90.90           C  
ATOM    893  C   LEU A 126     -13.339   6.359   4.638  1.00 90.90           C  
ATOM    894  CB  LEU A 126     -13.029   8.552   3.465  1.00 90.90           C  
ATOM    895  O   LEU A 126     -14.424   5.787   4.545  1.00 90.90           O  
ATOM    896  CG  LEU A 126     -13.366  10.049   3.410  1.00 90.90           C  
ATOM    897  CD1 LEU A 126     -12.852  10.616   2.088  1.00 90.90           C  
ATOM    898  CD2 LEU A 126     -14.873  10.290   3.510  1.00 90.90           C  
ATOM    899  N   ALA A 127     -12.179   5.702   4.598  1.00 84.80           N  
ATOM    900  CA  ALA A 127     -12.076   4.268   4.333  1.00 84.80           C  
ATOM    901  C   ALA A 127     -12.821   3.393   5.368  1.00 84.80           C  
ATOM    902  CB  ALA A 127     -10.594   3.898   4.177  1.00 84.80           C  
ATOM    903  O   ALA A 127     -13.714   2.636   4.972  1.00 84.80           O  
ATOM    904  N   PRO A 128     -12.557   3.495   6.689  1.00 78.54           N  
ATOM    905  CA  PRO A 128     -13.302   2.712   7.674  1.00 78.54           C  
ATOM    906  C   PRO A 128     -14.780   3.117   7.712  1.00 78.54           C  
ATOM    907  CB  PRO A 128     -12.593   2.950   9.012  1.00 78.54           C  
ATOM    908  O   PRO A 128     -15.653   2.258   7.836  1.00 78.54           O  
ATOM    909  CG  PRO A 128     -11.920   4.310   8.838  1.00 78.54           C  
ATOM    910  CD  PRO A 128     -11.560   4.325   7.355  1.00 78.54           C  
ATOM    911  N   LEU A 129     -15.088   4.407   7.536  1.00 84.37           N  
ATOM    912  CA  LEU A 129     -16.466   4.893   7.509  1.00 84.37           C  
ATOM    913  C   LEU A 129     -17.283   4.325   6.354  1.00 84.37           C  
ATOM    914  CB  LEU A 129     -16.470   6.422   7.423  1.00 84.37           C  
ATOM    915  O   LEU A 129     -18.446   3.987   6.559  1.00 84.37           O  
ATOM    916  CG  LEU A 129     -16.456   7.092   8.798  1.00 84.37           C  
ATOM    917  CD1 LEU A 129     -16.388   8.597   8.592  1.00 84.37           C  
ATOM    918  CD2 LEU A 129     -17.762   6.793   9.546  1.00 84.37           C  
ATOM    919  N   ALA A 130     -16.701   4.195   5.164  1.00 88.41           N  
ATOM    920  CA  ALA A 130     -17.371   3.607   4.013  1.00 88.41           C  
ATOM    921  C   ALA A 130     -17.763   2.149   4.298  1.00 88.41           C  
ATOM    922  CB  ALA A 130     -16.443   3.742   2.804  1.00 88.41           C  
ATOM    923  O   ALA A 130     -18.908   1.761   4.063  1.00 88.41           O  
ATOM    924  N   VAL A 131     -16.867   1.357   4.897  1.00 82.82           N  
ATOM    925  CA  VAL A 131     -17.182  -0.013   5.334  1.00 82.82           C  
ATOM    926  C   VAL A 131     -18.279  -0.009   6.402  1.00 82.82           C  
ATOM    927  CB  VAL A 131     -15.921  -0.746   5.826  1.00 82.82           C  
ATOM    928  O   VAL A 131     -19.268  -0.728   6.257  1.00 82.82           O  
ATOM    929  CG1 VAL A 131     -16.250  -2.162   6.321  1.00 82.82           C  
ATOM    930  CG2 VAL A 131     -14.897  -0.878   4.690  1.00 82.82           C  
ATOM    931  N   THR A 132     -18.168   0.838   7.428  1.00 81.12           N  
ATOM    932  CA  THR A 132     -19.176   0.963   8.493  1.00 81.12           C  
ATOM    933  C   THR A 132     -20.546   1.373   7.950  1.00 81.12           C  
ATOM    934  CB  THR A 132     -18.700   1.951   9.567  1.00 81.12           C  
ATOM    935  O   THR A 132     -21.575   0.843   8.373  1.00 81.12           O  
ATOM    936  CG2 THR A 132     -19.712   2.140  10.694  1.00 81.12           C  
ATOM    937  OG1 THR A 132     -17.545   1.420  10.162  1.00 81.12           O  
ATOM    938  N   MET A 133     -20.603   2.277   6.973  1.00 82.75           N  
ATOM    939  CA  MET A 133     -21.847   2.668   6.306  1.00 82.75           C  
ATOM    940  C   MET A 133     -22.513   1.475   5.620  1.00 82.75           C  
ATOM    941  CB  MET A 133     -21.572   3.783   5.289  1.00 82.75           C  
ATOM    942  O   MET A 133     -23.730   1.313   5.727  1.00 82.75           O  
ATOM    943  CG  MET A 133     -21.387   5.137   5.981  1.00 82.75           C  
ATOM    944  SD  MET A 133     -20.895   6.493   4.886  1.00 82.75           S  
ATOM    945  CE  MET A 133     -22.308   6.549   3.758  1.00 82.75           C  
ATOM    946  N   LEU A 134     -21.739   0.603   4.972  1.00 83.97           N  
ATOM    947  CA  LEU A 134     -22.263  -0.605   4.334  1.00 83.97           C  
ATOM    948  C   LEU A 134     -22.731  -1.640   5.361  1.00 83.97           C  
ATOM    949  CB  LEU A 134     -21.197  -1.203   3.401  1.00 83.97           C  
ATOM    950  O   LEU A 134     -23.830  -2.181   5.237  1.00 83.97           O  
ATOM    951  CG  LEU A 134     -20.810  -0.275   2.240  1.00 83.97           C  
ATOM    952  CD1 LEU A 134     -19.647  -0.873   1.460  1.00 83.97           C  
ATOM    953  CD2 LEU A 134     -21.968  -0.041   1.277  1.00 83.97           C  
ATOM    954  N   THR A 135     -21.940  -1.910   6.399  1.00 79.68           N  
ATOM    955  CA  THR A 135     -22.282  -2.934   7.399  1.00 79.68           C  
ATOM    956  C   THR A 135     -23.478  -2.535   8.263  1.00 79.68           C  
ATOM    957  CB  THR A 135     -21.084  -3.280   8.291  1.00 79.68           C  
ATOM    958  O   THR A 135     -24.267  -3.402   8.647  1.00 79.68           O  
ATOM    959  CG2 THR A 135     -19.919  -3.875   7.498  1.00 79.68           C  
ATOM    960  OG1 THR A 135     -20.630  -2.127   8.945  1.00 79.68           O  
ATOM    961  N   THR A 136     -23.668  -1.238   8.515  1.00 81.28           N  
ATOM    962  CA  THR A 136     -24.806  -0.715   9.292  1.00 81.28           C  
ATOM    963  C   THR A 136     -26.067  -0.486   8.457  1.00 81.28           C  
ATOM    964  CB  THR A 136     -24.443   0.577  10.038  1.00 81.28           C  
ATOM    965  O   THR A 136     -27.172  -0.610   8.984  1.00 81.28           O  
ATOM    966  CG2 THR A 136     -23.347   0.355  11.080  1.00 81.28           C  
ATOM    967  OG1 THR A 136     -24.009   1.580   9.151  1.00 81.28           O  
ATOM    968  N   SER A 137     -25.938  -0.199   7.156  1.00 84.61           N  
ATOM    969  CA  SER A 137     -27.097   0.026   6.273  1.00 84.61           C  
ATOM    970  C   SER A 137     -27.668  -1.264   5.682  1.00 84.61           C  
ATOM    971  CB  SER A 137     -26.747   0.988   5.140  1.00 84.61           C  
ATOM    972  O   SER A 137     -28.853  -1.312   5.342  1.00 84.61           O  
ATOM    973  OG  SER A 137     -26.271   2.205   5.671  1.00 84.61           O  
ATOM    974  N   PHE A 138     -26.856  -2.319   5.571  1.00 81.42           N  
ATOM    975  CA  PHE A 138     -27.276  -3.622   5.063  1.00 81.42           C  
ATOM    976  C   PHE A 138     -27.253  -4.676   6.171  1.00 81.42           C  
ATOM    977  CB  PHE A 138     -26.422  -4.027   3.855  1.00 81.42           C  
ATOM    978  O   PHE A 138     -26.221  -4.933   6.797  1.00 81.42           O  
ATOM    979  CG  PHE A 138     -26.603  -3.113   2.657  1.00 81.42           C  
ATOM    980  CD1 PHE A 138     -27.639  -3.355   1.735  1.00 81.42           C  
ATOM    981  CD2 PHE A 138     -25.762  -2.000   2.475  1.00 81.42           C  
ATOM    982  CE1 PHE A 138     -27.826  -2.493   0.640  1.00 81.42           C  
ATOM    983  CE2 PHE A 138     -25.955  -1.131   1.390  1.00 81.42           C  
ATOM    984  CZ  PHE A 138     -26.986  -1.380   0.469  1.00 81.42           C  
ATOM    985  N   ALA A 139     -28.406  -5.320   6.377  1.00 82.12           N  
ATOM    986  CA  ALA A 139     -28.530  -6.455   7.283  1.00 82.12           C  
ATOM    987  C   ALA A 139     -27.565  -7.582   6.889  1.00 82.12           C  
ATOM    988  CB  ALA A 139     -29.984  -6.942   7.300  1.00 82.12           C  
ATOM    989  O   ALA A 139     -27.281  -7.790   5.704  1.00 82.12           O  
ATOM    990  N   GLU A 140     -27.076  -8.292   7.901  1.00 76.72           N  
ATOM    991  CA  GLU A 140     -26.133  -9.393   7.748  1.00 76.72           C  
ATOM    992  C   GLU A 140     -26.656 -10.482   6.801  1.00 76.72           C  
ATOM    993  CB  GLU A 140     -25.806  -9.936   9.142  1.00 76.72           C  
ATOM    994  O   GLU A 140     -27.862 -10.715   6.704  1.00 76.72           O  
ATOM    995  CG  GLU A 140     -24.484 -10.721   9.157  1.00 76.72           C  
ATOM    996  CD  GLU A 140     -23.738 -10.627  10.495  1.00 76.72           C  
ATOM    997  OE1 GLU A 140     -22.832 -11.458  10.689  1.00 76.72           O  
ATOM    998  OE2 GLU A 140     -23.960  -9.621  11.211  1.00 76.72           O  
ATOM    999  N   GLY A 141     -25.743 -11.114   6.059  1.00 76.89           N  
ATOM   1000  CA  GLY A 141     -26.063 -12.091   5.018  1.00 76.89           C  
ATOM   1001  C   GLY A 141     -25.842 -11.572   3.587  1.00 76.89           C  
ATOM   1002  O   GLY A 141     -25.100 -10.603   3.381  1.00 76.89           O  
ATOM   1003  N   PRO A 142     -26.491 -12.184   2.572  1.00 76.38           N  
ATOM   1004  CA  PRO A 142     -26.155 -11.990   1.156  1.00 76.38           C  
ATOM   1005  C   PRO A 142     -26.197 -10.537   0.674  1.00 76.38           C  
ATOM   1006  CB  PRO A 142     -27.169 -12.841   0.381  1.00 76.38           C  
ATOM   1007  O   PRO A 142     -25.440 -10.152  -0.215  1.00 76.38           O  
ATOM   1008  CG  PRO A 142     -27.519 -13.960   1.357  1.00 76.38           C  
ATOM   1009  CD  PRO A 142     -27.462 -13.265   2.714  1.00 76.38           C  
ATOM   1010  N   ARG A 143     -27.069  -9.704   1.261  1.00 80.35           N  
ATOM   1011  CA  ARG A 143     -27.190  -8.285   0.895  1.00 80.35           C  
ATOM   1012  C   ARG A 143     -25.976  -7.468   1.332  1.00 80.35           C  
ATOM   1013  CB  ARG A 143     -28.479  -7.681   1.464  1.00 80.35           C  
ATOM   1014  O   ARG A 143     -25.468  -6.700   0.521  1.00 80.35           O  
ATOM   1015  CG  ARG A 143     -29.732  -8.227   0.767  1.00 80.35           C  
ATOM   1016  CD  ARG A 143     -30.970  -7.505   1.307  1.00 80.35           C  
ATOM   1017  NE  ARG A 143     -32.200  -7.954   0.627  1.00 80.35           N  
ATOM   1018  NH1 ARG A 143     -33.689  -7.360   2.271  1.00 80.35           N  
ATOM   1019  NH2 ARG A 143     -34.427  -8.380   0.428  1.00 80.35           N  
ATOM   1020  CZ  ARG A 143     -33.428  -7.892   1.109  1.00 80.35           C  
ATOM   1021  N   ARG A 144     -25.496  -7.649   2.570  1.00 81.95           N  
ATOM   1022  CA  ARG A 144     -24.273  -6.994   3.063  1.00 81.95           C  
ATOM   1023  C   ARG A 144     -23.053  -7.485   2.294  1.00 81.95           C  
ATOM   1024  CB  ARG A 144     -24.123  -7.221   4.576  1.00 81.95           C  
ATOM   1025  O   ARG A 144     -22.261  -6.659   1.857  1.00 81.95           O  
ATOM   1026  CG  ARG A 144     -22.897  -6.501   5.164  1.00 81.95           C  
ATOM   1027  CD  ARG A 144     -22.663  -6.879   6.633  1.00 81.95           C  
ATOM   1028  NE  ARG A 144     -23.707  -6.357   7.535  1.00 81.95           N  
ATOM   1029  NH1 ARG A 144     -23.122  -7.535   9.437  1.00 81.95           N  
ATOM   1030  NH2 ARG A 144     -24.826  -6.109   9.479  1.00 81.95           N  
ATOM   1031  CZ  ARG A 144     -23.873  -6.673   8.808  1.00 81.95           C  
ATOM   1032  N   THR A 145     -22.942  -8.796   2.060  1.00 71.65           N  
ATOM   1033  CA  THR A 145     -21.861  -9.362   1.238  1.00 71.65           C  
ATOM   1034  C   THR A 145     -21.848  -8.727  -0.147  1.00 71.65           C  
ATOM   1035  CB  THR A 145     -21.993 -10.884   1.109  1.00 71.65           C  
ATOM   1036  O   THR A 145     -20.823  -8.200  -0.553  1.00 71.65           O  
ATOM   1037  CG2 THR A 145     -20.800 -11.522   0.401  1.00 71.65           C  
ATOM   1038  OG1 THR A 145     -22.079 -11.458   2.389  1.00 71.65           O  
ATOM   1039  N   ARG A 146     -22.998  -8.667  -0.834  1.00 77.29           N  
ATOM   1040  CA  ARG A 146     -23.111  -8.015  -2.147  1.00 77.29           C  
ATOM   1041  C   ARG A 146     -22.705  -6.541  -2.103  1.00 77.29           C  
ATOM   1042  CB  ARG A 146     -24.540  -8.199  -2.679  1.00 77.29           C  
ATOM   1043  O   ARG A 146     -21.996  -6.096  -2.996  1.00 77.29           O  
ATOM   1044  CG  ARG A 146     -24.711  -7.618  -4.090  1.00 77.29           C  
ATOM   1045  CD  ARG A 146     -26.133  -7.853  -4.606  1.00 77.29           C  
ATOM   1046  NE  ARG A 146     -26.304  -7.305  -5.964  1.00 77.29           N  
ATOM   1047  NH1 ARG A 146     -28.544  -7.751  -6.213  1.00 77.29           N  
ATOM   1048  NH2 ARG A 146     -27.424  -6.778  -7.878  1.00 77.29           N  
ATOM   1049  CZ  ARG A 146     -27.419  -7.278  -6.675  1.00 77.29           C  
ATOM   1050  N   ALA A 147     -23.139  -5.792  -1.092  1.00 80.16           N  
ATOM   1051  CA  ALA A 147     -22.795  -4.379  -0.944  1.00 80.16           C  
ATOM   1052  C   ALA A 147     -21.281  -4.170  -0.752  1.00 80.16           C  
ATOM   1053  CB  ALA A 147     -23.616  -3.817   0.222  1.00 80.16           C  
ATOM   1054  O   ALA A 147     -20.687  -3.325  -1.419  1.00 80.16           O  
ATOM   1055  N   LEU A 148     -20.645  -4.986   0.095  1.00 77.60           N  
ATOM   1056  CA  LEU A 148     -19.192  -4.986   0.282  1.00 77.60           C  
ATOM   1057  C   LEU A 148     -18.461  -5.383  -1.008  1.00 77.60           C  
ATOM   1058  CB  LEU A 148     -18.820  -5.923   1.446  1.00 77.60           C  
ATOM   1059  O   LEU A 148     -17.536  -4.688  -1.409  1.00 77.60           O  
ATOM   1060  CG  LEU A 148     -19.252  -5.419   2.836  1.00 77.60           C  
ATOM   1061  CD1 LEU A 148     -19.056  -6.530   3.869  1.00 77.60           C  
ATOM   1062  CD2 LEU A 148     -18.447  -4.200   3.291  1.00 77.60           C  
ATOM   1063  N   THR A 149     -18.916  -6.427  -1.707  1.00 71.52           N  
ATOM   1064  CA  THR A 149     -18.339  -6.859  -2.989  1.00 71.52           C  
ATOM   1065  C   THR A 149     -18.424  -5.770  -4.058  1.00 71.52           C  
ATOM   1066  CB  THR A 149     -19.034  -8.128  -3.506  1.00 71.52           C  
ATOM   1067  O   THR A 149     -17.435  -5.524  -4.740  1.00 71.52           O  
ATOM   1068  CG2 THR A 149     -18.433  -8.659  -4.806  1.00 71.52           C  
ATOM   1069  OG1 THR A 149     -18.922  -9.174  -2.571  1.00 71.52           O  
ATOM   1070  N   ILE A 150     -19.571  -5.092  -4.194  1.00 80.77           N  
ATOM   1071  CA  ILE A 150     -19.723  -3.955  -5.118  1.00 80.77           C  
ATOM   1072  C   ILE A 150     -18.736  -2.849  -4.747  1.00 80.77           C  
ATOM   1073  CB  ILE A 150     -21.178  -3.428  -5.114  1.00 80.77           C  
ATOM   1074  O   ILE A 150     -18.063  -2.310  -5.616  1.00 80.77           O  
ATOM   1075  CG1 ILE A 150     -22.122  -4.448  -5.789  1.00 80.77           C  
ATOM   1076  CG2 ILE A 150     -21.296  -2.073  -5.841  1.00 80.77           C  
ATOM   1077  CD1 ILE A 150     -23.609  -4.173  -5.522  1.00 80.77           C  
ATOM   1078  N   SER A 151     -18.617  -2.537  -3.459  1.00 81.68           N  
ATOM   1079  CA  SER A 151     -17.706  -1.505  -2.973  1.00 81.68           C  
ATOM   1080  C   SER A 151     -16.237  -1.822  -3.271  1.00 81.68           C  
ATOM   1081  CB  SER A 151     -17.963  -1.318  -1.486  1.00 81.68           C  
ATOM   1082  O   SER A 151     -15.510  -0.964  -3.764  1.00 81.68           O  
ATOM   1083  OG  SER A 151     -17.349  -0.130  -1.073  1.00 81.68           O  
ATOM   1084  N   THR A 152     -15.813  -3.072  -3.074  1.00 71.51           N  
ATOM   1085  CA  THR A 152     -14.477  -3.542  -3.466  1.00 71.51           C  
ATOM   1086  C   THR A 152     -14.274  -3.498  -4.981  1.00 71.51           C  
ATOM   1087  CB  THR A 152     -14.247  -4.974  -2.962  1.00 71.51           C  
ATOM   1088  O   THR A 152     -13.221  -3.067  -5.437  1.00 71.51           O  
ATOM   1089  CG2 THR A 152     -12.834  -5.484  -3.236  1.00 71.51           C  
ATOM   1090  OG1 THR A 152     -14.434  -5.037  -1.568  1.00 71.51           O  
ATOM   1091  N   ALA A 153     -15.271  -3.902  -5.775  1.00 70.13           N  
ATOM   1092  CA  ALA A 153     -15.189  -3.837  -7.234  1.00 70.13           C  
ATOM   1093  C   ALA A 153     -15.048  -2.389  -7.729  1.00 70.13           C  
ATOM   1094  CB  ALA A 153     -16.422  -4.523  -7.833  1.00 70.13           C  
ATOM   1095  O   ALA A 153     -14.218  -2.112  -8.586  1.00 70.13           O  
ATOM   1096  N   VAL A 154     -15.800  -1.455  -7.143  1.00 81.46           N  
ATOM   1097  CA  VAL A 154     -15.689  -0.022  -7.440  1.00 81.46           C  
ATOM   1098  C   VAL A 154     -14.312   0.523  -7.055  1.00 81.46           C  
ATOM   1099  CB  VAL A 154     -16.825   0.756  -6.751  1.00 81.46           C  
ATOM   1100  O   VAL A 154     -13.741   1.293  -7.819  1.00 81.46           O  
ATOM   1101  CG1 VAL A 154     -16.592   2.264  -6.795  1.00 81.46           C  
ATOM   1102  CG2 VAL A 154     -18.166   0.473  -7.440  1.00 81.46           C  
ATOM   1103  N   ALA A 155     -13.746   0.095  -5.924  1.00 76.77           N  
ATOM   1104  CA  ALA A 155     -12.384   0.457  -5.533  1.00 76.77           C  
ATOM   1105  C   ALA A 155     -11.343  -0.025  -6.566  1.00 76.77           C  
ATOM   1106  CB  ALA A 155     -12.121  -0.127  -4.140  1.00 76.77           C  
ATOM   1107  O   ALA A 155     -10.483   0.746  -6.980  1.00 76.77           O  
ATOM   1108  N   LEU A 156     -11.461  -1.272  -7.042  1.00 67.28           N  
ATOM   1109  CA  LEU A 156     -10.596  -1.827  -8.095  1.00 67.28           C  
ATOM   1110  C   LEU A 156     -10.725  -1.061  -9.416  1.00 67.28           C  
ATOM   1111  CB  LEU A 156     -10.946  -3.309  -8.329  1.00 67.28           C  
ATOM   1112  O   LEU A 156      -9.717  -0.743 -10.045  1.00 67.28           O  
ATOM   1113  CG  LEU A 156     -10.524  -4.264  -7.203  1.00 67.28           C  
ATOM   1114  CD1 LEU A 156     -11.137  -5.642  -7.456  1.00 67.28           C  
ATOM   1115  CD2 LEU A 156      -9.004  -4.430  -7.132  1.00 67.28           C  
ATOM   1116  N   VAL A 157     -11.956  -0.731  -9.818  1.00 73.82           N  
ATOM   1117  CA  VAL A 157     -12.216   0.122 -10.987  1.00 73.82           C  
ATOM   1118  C   VAL A 157     -11.600   1.503 -10.788  1.00 73.82           C  
ATOM   1119  CB  VAL A 157     -13.726   0.226 -11.277  1.00 73.82           C  
ATOM   1120  O   VAL A 157     -11.020   2.027 -11.731  1.00 73.82           O  
ATOM   1121  CG1 VAL A 157     -14.059   1.280 -12.342  1.00 73.82           C  
ATOM   1122  CG2 VAL A 157     -14.270  -1.115 -11.787  1.00 73.82           C  
ATOM   1123  N   GLY A 158     -11.668   2.070  -9.581  1.00 77.30           N  
ATOM   1124  CA  GLY A 158     -10.992   3.317  -9.221  1.00 77.30           C  
ATOM   1125  C   GLY A 158      -9.490   3.245  -9.460  1.00 77.30           C  
ATOM   1126  O   GLY A 158      -8.949   4.122 -10.121  1.00 77.30           O  
ATOM   1127  N   GLY A 159      -8.835   2.166  -9.029  1.00 70.04           N  
ATOM   1128  CA  GLY A 159      -7.399   1.991  -9.255  1.00 70.04           C  
ATOM   1129  C   GLY A 159      -7.025   1.861 -10.733  1.00 70.04           C  
ATOM   1130  O   GLY A 159      -6.162   2.583 -11.228  1.00 70.04           O  
ATOM   1131  N   ALA A 160      -7.732   1.004 -11.475  1.00 64.14           N  
ATOM   1132  CA  ALA A 160      -7.493   0.819 -12.909  1.00 64.14           C  
ATOM   1133  C   ALA A 160      -7.778   2.097 -13.718  1.00 64.14           C  
ATOM   1134  CB  ALA A 160      -8.355  -0.352 -13.393  1.00 64.14           C  
ATOM   1135  O   ALA A 160      -6.970   2.507 -14.550  1.00 64.14           O  
ATOM   1136  N   SER A 161      -8.907   2.754 -13.438  1.00 74.29           N  
ATOM   1137  CA  SER A 161      -9.267   4.031 -14.063  1.00 74.29           C  
ATOM   1138  C   SER A 161      -8.269   5.116 -13.689  1.00 74.29           C  
ATOM   1139  CB  SER A 161     -10.661   4.511 -13.645  1.00 74.29           C  
ATOM   1140  O   SER A 161      -7.975   5.962 -14.520  1.00 74.29           O  
ATOM   1141  OG  SER A 161     -11.632   3.512 -13.866  1.00 74.29           O  
ATOM   1142  N   GLY A 162      -7.729   5.085 -12.469  1.00 77.96           N  
ATOM   1143  CA  GLY A 162      -6.715   6.026 -12.028  1.00 77.96           C  
ATOM   1144  C   GLY A 162      -5.422   5.904 -12.827  1.00 77.96           C  
ATOM   1145  O   GLY A 162      -4.896   6.904 -13.294  1.00 77.96           O  
ATOM   1146  N   ASN A 163      -4.953   4.691 -13.105  1.00 69.26           N  
ATOM   1147  CA  ASN A 163      -3.768   4.523 -13.951  1.00 69.26           C  
ATOM   1148  C   ASN A 163      -4.010   5.003 -15.394  1.00 69.26           C  
ATOM   1149  CB  ASN A 163      -3.316   3.057 -13.895  1.00 69.26           C  
ATOM   1150  O   ASN A 163      -3.177   5.705 -15.964  1.00 69.26           O  
ATOM   1151  CG  ASN A 163      -2.760   2.676 -12.534  1.00 69.26           C  
ATOM   1152  ND2 ASN A 163      -2.673   1.401 -12.238  1.00 69.26           N  
ATOM   1153  OD1 ASN A 163      -2.388   3.501 -11.722  1.00 69.26           O  
ATOM   1154  N   LEU A 164      -5.168   4.672 -15.976  1.00 70.73           N  
ATOM   1155  CA  LEU A 164      -5.510   5.070 -17.348  1.00 70.73           C  
ATOM   1156  C   LEU A 164      -5.734   6.583 -17.477  1.00 70.73           C  
ATOM   1157  CB  LEU A 164      -6.758   4.296 -17.811  1.00 70.73           C  
ATOM   1158  O   LEU A 164      -5.101   7.243 -18.299  1.00 70.73           O  
ATOM   1159  CG  LEU A 164      -6.553   2.781 -17.981  1.00 70.73           C  
ATOM   1160  CD1 LEU A 164      -7.902   2.121 -18.273  1.00 70.73           C  
ATOM   1161  CD2 LEU A 164      -5.596   2.447 -19.128  1.00 70.73           C  
ATOM   1162  N   LEU A 165      -6.625   7.141 -16.654  1.00 80.19           N  
ATOM   1163  CA  LEU A 165      -6.961   8.563 -16.680  1.00 80.19           C  
ATOM   1164  C   LEU A 165      -5.817   9.422 -16.145  1.00 80.19           C  
ATOM   1165  CB  LEU A 165      -8.261   8.839 -15.902  1.00 80.19           C  
ATOM   1166  O   LEU A 165      -5.658  10.539 -16.610  1.00 80.19           O  
ATOM   1167  CG  LEU A 165      -9.525   8.184 -16.489  1.00 80.19           C  
ATOM   1168  CD1 LEU A 165     -10.742   8.539 -15.631  1.00 80.19           C  
ATOM   1169  CD2 LEU A 165      -9.815   8.663 -17.914  1.00 80.19           C  
ATOM   1170  N   GLY A 166      -4.992   8.907 -15.231  1.00 79.00           N  
ATOM   1171  CA  GLY A 166      -3.783   9.578 -14.758  1.00 79.00           C  
ATOM   1172  C   GLY A 166      -2.807   9.869 -15.896  1.00 79.00           C  
ATOM   1173  O   GLY A 166      -2.316  10.991 -15.994  1.00 79.00           O  
ATOM   1174  N   GLY A 167      -2.597   8.908 -16.805  1.00 71.84           N  
ATOM   1175  CA  GLY A 167      -1.810   9.115 -18.025  1.00 71.84           C  
ATOM   1176  C   GLY A 167      -2.423  10.181 -18.933  1.00 71.84           C  
ATOM   1177  O   GLY A 167      -1.763  11.164 -19.248  1.00 71.84           O  
ATOM   1178  N   VAL A 168      -3.714  10.045 -19.259  1.00 77.80           N  
ATOM   1179  CA  VAL A 168      -4.451  11.005 -20.106  1.00 77.80           C  
ATOM   1180  C   VAL A 168      -4.405  12.424 -19.524  1.00 77.80           C  
ATOM   1181  CB  VAL A 168      -5.914  10.540 -20.282  1.00 77.80           C  
ATOM   1182  O   VAL A 168      -4.093  13.384 -20.218  1.00 77.80           O  
ATOM   1183  CG1 VAL A 168      -6.814  11.538 -21.025  1.00 77.80           C  
ATOM   1184  CG2 VAL A 168      -5.982   9.218 -21.058  1.00 77.80           C  
ATOM   1185  N   PHE A 169      -4.691  12.579 -18.235  1.00 85.13           N  
ATOM   1186  CA  PHE A 169      -4.665  13.871 -17.555  1.00 85.13           C  
ATOM   1187  C   PHE A 169      -3.268  14.481 -17.528  1.00 85.13           C  
ATOM   1188  CB  PHE A 169      -5.194  13.673 -16.131  1.00 85.13           C  
ATOM   1189  O   PHE A 169      -3.124  15.682 -17.740  1.00 85.13           O  
ATOM   1190  CG  PHE A 169      -6.676  13.379 -15.982  1.00 85.13           C  
ATOM   1191  CD1 PHE A 169      -7.610  13.661 -17.003  1.00 85.13           C  
ATOM   1192  CD2 PHE A 169      -7.126  12.806 -14.779  1.00 85.13           C  
ATOM   1193  CE1 PHE A 169      -8.972  13.373 -16.821  1.00 85.13           C  
ATOM   1194  CE2 PHE A 169      -8.488  12.517 -14.598  1.00 85.13           C  
ATOM   1195  CZ  PHE A 169      -9.412  12.799 -15.617  1.00 85.13           C  
ATOM   1196  N   THR A 170      -2.240  13.668 -17.301  1.00 82.05           N  
ATOM   1197  CA  THR A 170      -0.857  14.147 -17.259  1.00 82.05           C  
ATOM   1198  C   THR A 170      -0.367  14.579 -18.642  1.00 82.05           C  
ATOM   1199  CB  THR A 170       0.056  13.081 -16.643  1.00 82.05           C  
ATOM   1200  O   THR A 170       0.299  15.606 -18.739  1.00 82.05           O  
ATOM   1201  CG2 THR A 170       1.481  13.572 -16.445  1.00 82.05           C  
ATOM   1202  OG1 THR A 170      -0.421  12.755 -15.357  1.00 82.05           O  
ATOM   1203  N   GLU A 171      -0.737  13.845 -19.694  1.00 78.91           N  
ATOM   1204  CA  GLU A 171      -0.326  14.091 -21.082  1.00 78.91           C  
ATOM   1205  C   GLU A 171      -1.081  15.257 -21.741  1.00 78.91           C  
ATOM   1206  CB  GLU A 171      -0.512  12.776 -21.861  1.00 78.91           C  
ATOM   1207  O   GLU A 171      -0.459  16.124 -22.347  1.00 78.91           O  
ATOM   1208  CG  GLU A 171       0.009  12.815 -23.307  1.00 78.91           C  
ATOM   1209  CD  GLU A 171      -0.089  11.453 -24.023  1.00 78.91           C  
ATOM   1210  OE1 GLU A 171       0.295  11.400 -25.212  1.00 78.91           O  
ATOM   1211  OE2 GLU A 171      -0.534  10.460 -23.394  1.00 78.91           O  
ATOM   1212  N   PHE A 172      -2.413  15.311 -21.610  1.00 83.73           N  
ATOM   1213  CA  PHE A 172      -3.248  16.265 -22.357  1.00 83.73           C  
ATOM   1214  C   PHE A 172      -3.624  17.535 -21.586  1.00 83.73           C  
ATOM   1215  CB  PHE A 172      -4.522  15.561 -22.848  1.00 83.73           C  
ATOM   1216  O   PHE A 172      -4.049  18.513 -22.199  1.00 83.73           O  
ATOM   1217  CG  PHE A 172      -4.269  14.454 -23.851  1.00 83.73           C  
ATOM   1218  CD1 PHE A 172      -3.905  14.772 -25.172  1.00 83.73           C  
ATOM   1219  CD2 PHE A 172      -4.366  13.107 -23.466  1.00 83.73           C  
ATOM   1220  CE1 PHE A 172      -3.630  13.744 -26.091  1.00 83.73           C  
ATOM   1221  CE2 PHE A 172      -4.082  12.079 -24.377  1.00 83.73           C  
ATOM   1222  CZ  PHE A 172      -3.711  12.399 -25.693  1.00 83.73           C  
ATOM   1223  N   LEU A 173      -3.530  17.529 -20.254  1.00 87.03           N  
ATOM   1224  CA  LEU A 173      -3.911  18.672 -19.417  1.00 87.03           C  
ATOM   1225  C   LEU A 173      -2.721  19.153 -18.589  1.00 87.03           C  
ATOM   1226  CB  LEU A 173      -5.125  18.304 -18.535  1.00 87.03           C  
ATOM   1227  O   LEU A 173      -2.167  20.218 -18.837  1.00 87.03           O  
ATOM   1228  CG  LEU A 173      -6.451  18.129 -19.292  1.00 87.03           C  
ATOM   1229  CD1 LEU A 173      -7.433  17.337 -18.426  1.00 87.03           C  
ATOM   1230  CD2 LEU A 173      -7.088  19.482 -19.612  1.00 87.03           C  
ATOM   1231  N   SER A 174      -2.388  18.401 -17.546  1.00 89.20           N  
ATOM   1232  CA  SER A 174      -1.224  18.560 -16.673  1.00 89.20           C  
ATOM   1233  C   SER A 174      -1.330  17.561 -15.524  1.00 89.20           C  
ATOM   1234  CB  SER A 174      -1.140  19.961 -16.041  1.00 89.20           C  
ATOM   1235  O   SER A 174      -2.431  17.180 -15.114  1.00 89.20           O  
ATOM   1236  OG  SER A 174      -2.334  20.281 -15.353  1.00 89.20           O  
ATOM   1237  N   TRP A 175      -0.207  17.239 -14.884  1.00 90.69           N  
ATOM   1238  CA  TRP A 175      -0.212  16.475 -13.632  1.00 90.69           C  
ATOM   1239  C   TRP A 175      -1.064  17.136 -12.529  1.00 90.69           C  
ATOM   1240  CB  TRP A 175       1.230  16.304 -13.151  1.00 90.69           C  
ATOM   1241  O   TRP A 175      -1.581  16.456 -11.654  1.00 90.69           O  
ATOM   1242  CG  TRP A 175       1.864  17.540 -12.600  1.00 90.69           C  
ATOM   1243  CD1 TRP A 175       2.687  18.389 -13.257  1.00 90.69           C  
ATOM   1244  CD2 TRP A 175       1.727  18.075 -11.246  1.00 90.69           C  
ATOM   1245  CE2 TRP A 175       2.505  19.262 -11.157  1.00 90.69           C  
ATOM   1246  CE3 TRP A 175       1.019  17.681 -10.086  1.00 90.69           C  
ATOM   1247  NE1 TRP A 175       3.049  19.416 -12.408  1.00 90.69           N  
ATOM   1248  CH2 TRP A 175       1.877  19.602  -8.850  1.00 90.69           C  
ATOM   1249  CZ2 TRP A 175       2.591  20.019  -9.984  1.00 90.69           C  
ATOM   1250  CZ3 TRP A 175       1.096  18.435  -8.900  1.00 90.69           C  
ATOM   1251  N   ARG A 176      -1.275  18.459 -12.559  1.00 95.02           N  
ATOM   1252  CA  ARG A 176      -2.133  19.158 -11.584  1.00 95.02           C  
ATOM   1253  C   ARG A 176      -3.584  18.690 -11.662  1.00 95.02           C  
ATOM   1254  CB  ARG A 176      -2.054  20.672 -11.819  1.00 95.02           C  
ATOM   1255  O   ARG A 176      -4.248  18.527 -10.637  1.00 95.02           O  
ATOM   1256  CG  ARG A 176      -0.683  21.235 -11.429  1.00 95.02           C  
ATOM   1257  CD  ARG A 176      -0.636  22.755 -11.630  1.00 95.02           C  
ATOM   1258  NE  ARG A 176       0.627  23.313 -11.114  1.00 95.02           N  
ATOM   1259  NH1 ARG A 176       1.970  22.912 -12.947  1.00 95.02           N  
ATOM   1260  NH2 ARG A 176       2.881  23.566 -11.051  1.00 95.02           N  
ATOM   1261  CZ  ARG A 176       1.804  23.277 -11.711  1.00 95.02           C  
ATOM   1262  N   SER A 177      -4.067  18.427 -12.878  1.00 91.80           N  
ATOM   1263  CA  SER A 177      -5.443  17.981 -13.119  1.00 91.80           C  
ATOM   1264  C   SER A 177      -5.755  16.628 -12.468  1.00 91.80           C  
ATOM   1265  CB  SER A 177      -5.747  17.975 -14.618  1.00 91.80           C  
ATOM   1266  O   SER A 177      -6.884  16.400 -12.035  1.00 91.80           O  
ATOM   1267  OG  SER A 177      -5.037  16.974 -15.303  1.00 91.80           O  
ATOM   1268  N   VAL A 178      -4.733  15.789 -12.279  1.00 89.24           N  
ATOM   1269  CA  VAL A 178      -4.818  14.504 -11.580  1.00 89.24           C  
ATOM   1270  C   VAL A 178      -5.273  14.651 -10.123  1.00 89.24           C  
ATOM   1271  CB  VAL A 178      -3.449  13.801 -11.672  1.00 89.24           C  
ATOM   1272  O   VAL A 178      -6.023  13.813  -9.631  1.00 89.24           O  
ATOM   1273  CG1 VAL A 178      -3.335  12.655 -10.697  1.00 89.24           C  
ATOM   1274  CG2 VAL A 178      -3.183  13.318 -13.100  1.00 89.24           C  
ATOM   1275  N   LEU A 179      -4.869  15.720  -9.434  1.00 93.26           N  
ATOM   1276  CA  LEU A 179      -5.329  16.006  -8.070  1.00 93.26           C  
ATOM   1277  C   LEU A 179      -6.637  16.803  -8.088  1.00 93.26           C  
ATOM   1278  CB  LEU A 179      -4.217  16.752  -7.314  1.00 93.26           C  
ATOM   1279  O   LEU A 179      -7.545  16.544  -7.296  1.00 93.26           O  
ATOM   1280  CG  LEU A 179      -2.938  15.916  -7.128  1.00 93.26           C  
ATOM   1281  CD1 LEU A 179      -1.814  16.799  -6.602  1.00 93.26           C  
ATOM   1282  CD2 LEU A 179      -3.128  14.766  -6.135  1.00 93.26           C  
ATOM   1283  N   LEU A 180      -6.770  17.743  -9.030  1.00 94.46           N  
ATOM   1284  CA  LEU A 180      -7.957  18.592  -9.146  1.00 94.46           C  
ATOM   1285  C   LEU A 180      -9.221  17.817  -9.516  1.00 94.46           C  
ATOM   1286  CB  LEU A 180      -7.723  19.718 -10.165  1.00 94.46           C  
ATOM   1287  O   LEU A 180     -10.297  18.257  -9.131  1.00 94.46           O  
ATOM   1288  CG  LEU A 180      -6.684  20.763  -9.734  1.00 94.46           C  
ATOM   1289  CD1 LEU A 180      -6.421  21.746 -10.872  1.00 94.46           C  
ATOM   1290  CD2 LEU A 180      -7.141  21.554  -8.506  1.00 94.46           C  
ATOM   1291  N   VAL A 181      -9.133  16.667 -10.192  1.00 92.72           N  
ATOM   1292  CA  VAL A 181     -10.299  15.835 -10.553  1.00 92.72           C  
ATOM   1293  C   VAL A 181     -11.098  15.347  -9.336  1.00 92.72           C  
ATOM   1294  CB  VAL A 181      -9.845  14.653 -11.423  1.00 92.72           C  
ATOM   1295  O   VAL A 181     -12.308  15.133  -9.429  1.00 92.72           O  
ATOM   1296  CG1 VAL A 181      -9.072  13.631 -10.600  1.00 92.72           C  
ATOM   1297  CG2 VAL A 181     -11.018  13.953 -12.118  1.00 92.72           C  
ATOM   1298  N   ASN A 182     -10.471  15.261  -8.159  1.00 90.81           N  
ATOM   1299  CA  ASN A 182     -11.172  14.949  -6.915  1.00 90.81           C  
ATOM   1300  C   ASN A 182     -12.135  16.067  -6.494  1.00 90.81           C  
ATOM   1301  CB  ASN A 182     -10.141  14.708  -5.807  1.00 90.81           C  
ATOM   1302  O   ASN A 182     -13.106  15.797  -5.797  1.00 90.81           O  
ATOM   1303  CG  ASN A 182      -9.322  13.445  -5.996  1.00 90.81           C  
ATOM   1304  ND2 ASN A 182      -8.091  13.484  -5.549  1.00 90.81           N  
ATOM   1305  OD1 ASN A 182      -9.807  12.435  -6.481  1.00 90.81           O  
ATOM   1306  N   VAL A 183     -11.902  17.316  -6.906  1.00 93.26           N  
ATOM   1307  CA  VAL A 183     -12.710  18.487  -6.530  1.00 93.26           C  
ATOM   1308  C   VAL A 183     -14.114  18.470  -7.157  1.00 93.26           C  
ATOM   1309  CB  VAL A 183     -11.954  19.805  -6.797  1.00 93.26           C  
ATOM   1310  O   VAL A 183     -15.089  18.518  -6.398  1.00 93.26           O  
ATOM   1311  CG1 VAL A 183     -12.760  21.017  -6.318  1.00 93.26           C  
ATOM   1312  CG2 VAL A 183     -10.599  19.824  -6.075  1.00 93.26           C  
ATOM   1313  N   PRO A 184     -14.283  18.344  -8.492  1.00 92.70           N  
ATOM   1314  CA  PRO A 184     -15.603  18.289  -9.114  1.00 92.70           C  
ATOM   1315  C   PRO A 184     -16.390  17.028  -8.744  1.00 92.70           C  
ATOM   1316  CB  PRO A 184     -15.355  18.372 -10.624  1.00 92.70           C  
ATOM   1317  O   PRO A 184     -17.609  17.035  -8.872  1.00 92.70           O  
ATOM   1318  CG  PRO A 184     -13.963  17.775 -10.789  1.00 92.70           C  
ATOM   1319  CD  PRO A 184     -13.264  18.261  -9.527  1.00 92.70           C  
ATOM   1320  N   ILE A 185     -15.738  15.966  -8.259  1.00 91.05           N  
ATOM   1321  CA  ILE A 185     -16.419  14.774  -7.728  1.00 91.05           C  
ATOM   1322  C   ILE A 185     -16.750  14.963  -6.239  1.00 91.05           C  
ATOM   1323  CB  ILE A 185     -15.567  13.508  -7.973  1.00 91.05           C  
ATOM   1324  O   ILE A 185     -17.870  14.698  -5.800  1.00 91.05           O  
ATOM   1325  CG1 ILE A 185     -15.237  13.314  -9.473  1.00 91.05           C  
ATOM   1326  CG2 ILE A 185     -16.317  12.271  -7.434  1.00 91.05           C  
ATOM   1327  CD1 ILE A 185     -14.217  12.199  -9.745  1.00 91.05           C  
ATOM   1328  N   GLY A 186     -15.794  15.454  -5.453  1.00 90.60           N  
ATOM   1329  CA  GLY A 186     -15.897  15.619  -4.006  1.00 90.60           C  
ATOM   1330  C   GLY A 186     -16.970  16.621  -3.596  1.00 90.60           C  
ATOM   1331  O   GLY A 186     -17.737  16.337  -2.678  1.00 90.60           O  
ATOM   1332  N   ILE A 187     -17.100  17.745  -4.311  1.00 93.29           N  
ATOM   1333  CA  ILE A 187     -18.099  18.782  -4.008  1.00 93.29           C  
ATOM   1334  C   ILE A 187     -19.542  18.237  -4.118  1.00 93.29           C  
ATOM   1335  CB  ILE A 187     -17.828  20.067  -4.834  1.00 93.29           C  
ATOM   1336  O   ILE A 187     -20.270  18.301  -3.121  1.00 93.29           O  
ATOM   1337  CG1 ILE A 187     -16.537  20.766  -4.360  1.00 93.29           C  
ATOM   1338  CG2 ILE A 187     -19.019  21.034  -4.738  1.00 93.29           C  
ATOM   1339  CD1 ILE A 187     -16.108  21.935  -5.261  1.00 93.29           C  
ATOM   1340  N   PRO A 188     -19.992  17.649  -5.249  1.00 91.87           N  
ATOM   1341  CA  PRO A 188     -21.323  17.046  -5.343  1.00 91.87           C  
ATOM   1342  C   PRO A 188     -21.569  15.945  -4.313  1.00 91.87           C  
ATOM   1343  CB  PRO A 188     -21.429  16.473  -6.759  1.00 91.87           C  
ATOM   1344  O   PRO A 188     -22.657  15.875  -3.738  1.00 91.87           O  
ATOM   1345  CG  PRO A 188     -20.479  17.346  -7.562  1.00 91.87           C  
ATOM   1346  CD  PRO A 188     -19.364  17.640  -6.563  1.00 91.87           C  
ATOM   1347  N   VAL A 189     -20.568  15.102  -4.042  1.00 91.50           N  
ATOM   1348  CA  VAL A 189     -20.682  14.021  -3.052  1.00 91.50           C  
ATOM   1349  C   VAL A 189     -20.838  14.595  -1.649  1.00 91.50           C  
ATOM   1350  CB  VAL A 189     -19.473  13.076  -3.124  1.00 91.50           C  
ATOM   1351  O   VAL A 189     -21.664  14.099  -0.887  1.00 91.50           O  
ATOM   1352  CG1 VAL A 189     -19.519  11.958  -2.069  1.00 91.50           C  
ATOM   1353  CG2 VAL A 189     -19.430  12.378  -4.485  1.00 91.50           C  
ATOM   1354  N   LEU A 190     -20.122  15.671  -1.320  1.00 92.73           N  
ATOM   1355  CA  LEU A 190     -20.246  16.376  -0.049  1.00 92.73           C  
ATOM   1356  C   LEU A 190     -21.654  16.958   0.120  1.00 92.73           C  
ATOM   1357  CB  LEU A 190     -19.149  17.455   0.020  1.00 92.73           C  
ATOM   1358  O   LEU A 190     -22.272  16.765   1.168  1.00 92.73           O  
ATOM   1359  CG  LEU A 190     -19.020  18.148   1.385  1.00 92.73           C  
ATOM   1360  CD1 LEU A 190     -18.415  17.211   2.432  1.00 92.73           C  
ATOM   1361  CD2 LEU A 190     -18.105  19.365   1.264  1.00 92.73           C  
ATOM   1362  N   PHE A 191     -22.206  17.590  -0.920  1.00 91.83           N  
ATOM   1363  CA  PHE A 191     -23.582  18.095  -0.905  1.00 91.83           C  
ATOM   1364  C   PHE A 191     -24.620  16.974  -0.770  1.00 91.83           C  
ATOM   1365  CB  PHE A 191     -23.851  18.926  -2.166  1.00 91.83           C  
ATOM   1366  O   PHE A 191     -25.552  17.086   0.033  1.00 91.83           O  
ATOM   1367  CG  PHE A 191     -23.316  20.341  -2.096  1.00 91.83           C  
ATOM   1368  CD1 PHE A 191     -23.882  21.253  -1.184  1.00 91.83           C  
ATOM   1369  CD2 PHE A 191     -22.287  20.767  -2.954  1.00 91.83           C  
ATOM   1370  CE1 PHE A 191     -23.408  22.575  -1.117  1.00 91.83           C  
ATOM   1371  CE2 PHE A 191     -21.818  22.090  -2.888  1.00 91.83           C  
ATOM   1372  CZ  PHE A 191     -22.369  22.991  -1.965  1.00 91.83           C  
ATOM   1373  N   LEU A 192     -24.462  15.878  -1.515  1.00 88.86           N  
ATOM   1374  CA  LEU A 192     -25.356  14.722  -1.443  1.00 88.86           C  
ATOM   1375  C   LEU A 192     -25.310  14.072  -0.055  1.00 88.86           C  
ATOM   1376  CB  LEU A 192     -24.966  13.727  -2.550  1.00 88.86           C  
ATOM   1377  O   LEU A 192     -26.350  13.834   0.563  1.00 88.86           O  
ATOM   1378  CG  LEU A 192     -25.831  12.453  -2.578  1.00 88.86           C  
ATOM   1379  CD1 LEU A 192     -27.299  12.762  -2.882  1.00 88.86           C  
ATOM   1380  CD2 LEU A 192     -25.307  11.492  -3.642  1.00 88.86           C  
ATOM   1381  N   ALA A 193     -24.105  13.841   0.463  1.00 88.21           N  
ATOM   1382  CA  ALA A 193     -23.863  13.315   1.797  1.00 88.21           C  
ATOM   1383  C   ALA A 193     -24.497  14.217   2.865  1.00 88.21           C  
ATOM   1384  CB  ALA A 193     -22.345  13.185   1.977  1.00 88.21           C  
ATOM   1385  O   ALA A 193     -25.183  13.725   3.762  1.00 88.21           O  
ATOM   1386  N   ALA A 194     -24.345  15.538   2.739  1.00 88.34           N  
ATOM   1387  CA  ALA A 194     -24.896  16.498   3.686  1.00 88.34           C  
ATOM   1388  C   ALA A 194     -26.428  16.485   3.717  1.00 88.34           C  
ATOM   1389  CB  ALA A 194     -24.354  17.893   3.359  1.00 88.34           C  
ATOM   1390  O   ALA A 194     -27.000  16.732   4.778  1.00 88.34           O  
ATOM   1391  N   ARG A 195     -27.092  16.171   2.598  1.00 85.48           N  
ATOM   1392  CA  ARG A 195     -28.558  16.100   2.510  1.00 85.48           C  
ATOM   1393  C   ARG A 195     -29.129  14.756   2.958  1.00 85.48           C  
ATOM   1394  CB  ARG A 195     -29.001  16.431   1.078  1.00 85.48           C  
ATOM   1395  O   ARG A 195     -30.182  14.740   3.588  1.00 85.48           O  
ATOM   1396  CG  ARG A 195     -28.798  17.917   0.747  1.00 85.48           C  
ATOM   1397  CD  ARG A 195     -29.266  18.213  -0.681  1.00 85.48           C  
ATOM   1398  NE  ARG A 195     -29.075  19.632  -1.034  1.00 85.48           N  
ATOM   1399  NH1 ARG A 195     -30.078  19.572  -3.103  1.00 85.48           N  
ATOM   1400  NH2 ARG A 195     -29.192  21.479  -2.367  1.00 85.48           N  
ATOM   1401  CZ  ARG A 195     -29.449  20.218  -2.160  1.00 85.48           C  
ATOM   1402  N   VAL A 196     -28.466  13.644   2.636  1.00 80.78           N  
ATOM   1403  CA  VAL A 196     -29.066  12.304   2.785  1.00 80.78           C  
ATOM   1404  C   VAL A 196     -28.623  11.565   4.044  1.00 80.78           C  
ATOM   1405  CB  VAL A 196     -28.842  11.442   1.528  1.00 80.78           C  
ATOM   1406  O   VAL A 196     -29.404  10.789   4.601  1.00 80.78           O  
ATOM   1407  CG1 VAL A 196     -29.595  10.110   1.674  1.00 80.78           C  
ATOM   1408  CG2 VAL A 196     -29.368  12.147   0.270  1.00 80.78           C  
ATOM   1409  N   LEU A 197     -27.401  11.790   4.540  1.00 77.87           N  
ATOM   1410  CA  LEU A 197     -26.972  11.150   5.783  1.00 77.87           C  
ATOM   1411  C   LEU A 197     -27.842  11.661   6.938  1.00 77.87           C  
ATOM   1412  CB  LEU A 197     -25.473  11.376   6.034  1.00 77.87           C  
ATOM   1413  O   LEU A 197     -27.862  12.851   7.270  1.00 77.87           O  
ATOM   1414  CG  LEU A 197     -24.562  10.485   5.167  1.00 77.87           C  
ATOM   1415  CD1 LEU A 197     -23.186  11.121   5.008  1.00 77.87           C  
ATOM   1416  CD2 LEU A 197     -24.356   9.120   5.827  1.00 77.87           C  
ATOM   1417  N   ALA A 198     -28.573  10.746   7.572  1.00 67.57           N  
ATOM   1418  CA  ALA A 198     -29.367  11.064   8.749  1.00 67.57           C  
ATOM   1419  C   ALA A 198     -28.456  11.574   9.883  1.00 67.57           C  
ATOM   1420  CB  ALA A 198     -30.192   9.837   9.151  1.00 67.57           C  
ATOM   1421  O   ALA A 198     -27.335  11.094  10.067  1.00 67.57           O  
ATOM   1422  N   GLY A 199     -28.935  12.568  10.640  1.00 55.67           N  
ATOM   1423  CA  GLY A 199     -28.275  13.025  11.868  1.00 55.67           C  
ATOM   1424  C   GLY A 199     -28.150  11.896  12.907  1.00 55.67           C  
ATOM   1425  O   GLY A 199     -28.807  10.862  12.766  1.00 55.67           O  
ATOM   1426  N   PRO A 200     -27.294  12.058  13.932  1.00 51.85           N  
ATOM   1427  CA  PRO A 200     -26.850  10.963  14.796  1.00 51.85           C  
ATOM   1428  C   PRO A 200     -28.014  10.148  15.381  1.00 51.85           C  
ATOM   1429  CB  PRO A 200     -25.964  11.612  15.873  1.00 51.85           C  
ATOM   1430  O   PRO A 200     -28.811  10.646  16.176  1.00 51.85           O  
ATOM   1431  CG  PRO A 200     -26.264  13.111  15.785  1.00 51.85           C  
ATOM   1432  CD  PRO A 200     -26.683  13.311  14.333  1.00 51.85           C  
ATOM   1433  N   ARG A 201     -28.098   8.863  15.010  1.00 48.46           N  
ATOM   1434  CA  ARG A 201     -28.998   7.889  15.641  1.00 48.46           C  
ATOM   1435  C   ARG A 201     -28.364   7.403  16.944  1.00 48.46           C  
ATOM   1436  CB  ARG A 201     -29.306   6.717  14.684  1.00 48.46           C  
ATOM   1437  O   ARG A 201     -27.697   6.383  16.936  1.00 48.46           O  
ATOM   1438  CG  ARG A 201     -30.549   6.954  13.818  1.00 48.46           C  
ATOM   1439  CD  ARG A 201     -30.844   5.703  12.971  1.00 48.46           C  
ATOM   1440  NE  ARG A 201     -32.294   5.500  12.770  1.00 48.46           N  
ATOM   1441  NH1 ARG A 201     -32.518   6.470  10.697  1.00 48.46           N  
ATOM   1442  NH2 ARG A 201     -34.311   5.631  11.724  1.00 48.46           N  
ATOM   1443  CZ  ARG A 201     -33.028   5.865  11.733  1.00 48.46           C  
ATOM   1444  N   LYS A 202     -28.640   8.132  18.033  1.00 45.33           N  
ATOM   1445  CA  LYS A 202     -28.294   7.827  19.439  1.00 45.33           C  
ATOM   1446  C   LYS A 202     -26.781   7.707  19.717  1.00 45.33           C  
ATOM   1447  CB  LYS A 202     -29.088   6.600  19.940  1.00 45.33           C  
ATOM   1448  O   LYS A 202     -26.031   7.091  18.975  1.00 45.33           O  
ATOM   1449  CG  LYS A 202     -30.615   6.820  19.913  1.00 45.33           C  
ATOM   1450  CD  LYS A 202     -31.376   5.655  20.567  1.00 45.33           C  
ATOM   1451  CE  LYS A 202     -32.886   5.942  20.623  1.00 45.33           C  
ATOM   1452  NZ  LYS A 202     -33.618   4.912  21.409  1.00 45.33           N  
ATOM   1453  N   ARG A 203     -26.324   8.330  20.811  1.00 45.11           N  
ATOM   1454  CA  ARG A 203     -24.938   8.199  21.300  1.00 45.11           C  
ATOM   1455  C   ARG A 203     -24.647   6.710  21.546  1.00 45.11           C  
ATOM   1456  CB  ARG A 203     -24.754   8.986  22.613  1.00 45.11           C  
ATOM   1457  O   ARG A 203     -25.454   6.098  22.252  1.00 45.11           O  
ATOM   1458  CG  ARG A 203     -24.827  10.511  22.435  1.00 45.11           C  
ATOM   1459  CD  ARG A 203     -24.659  11.222  23.786  1.00 45.11           C  
ATOM   1460  NE  ARG A 203     -24.681  12.694  23.644  1.00 45.11           N  
ATOM   1461  NH1 ARG A 203     -24.470  13.221  25.874  1.00 45.11           N  
ATOM   1462  NH2 ARG A 203     -24.595  14.858  24.372  1.00 45.11           N  
ATOM   1463  CZ  ARG A 203     -24.582  13.579  24.625  1.00 45.11           C  
ATOM   1464  N   PRO A 204     -23.564   6.120  21.008  1.00 48.64           N  
ATOM   1465  CA  PRO A 204     -23.173   4.772  21.393  1.00 48.64           C  
ATOM   1466  C   PRO A 204     -22.974   4.725  22.908  1.00 48.64           C  
ATOM   1467  CB  PRO A 204     -21.892   4.447  20.618  1.00 48.64           C  
ATOM   1468  O   PRO A 204     -22.366   5.622  23.496  1.00 48.64           O  
ATOM   1469  CG  PRO A 204     -21.953   5.409  19.437  1.00 48.64           C  
ATOM   1470  CD  PRO A 204     -22.632   6.646  20.025  1.00 48.64           C  
ATOM   1471  N   TRP A 205     -23.556   3.715  23.549  1.00 41.06           N  
ATOM   1472  CA  TRP A 205     -23.336   3.432  24.960  1.00 41.06           C  
ATOM   1473  C   TRP A 205     -21.836   3.238  25.212  1.00 41.06           C  
ATOM   1474  CB  TRP A 205     -24.107   2.160  25.355  1.00 41.06           C  
ATOM   1475  O   TRP A 205     -21.241   2.298  24.699  1.00 41.06           O  
ATOM   1476  CG  TRP A 205     -25.515   2.327  25.843  1.00 41.06           C  
ATOM   1477  CD1 TRP A 205     -25.896   3.160  26.840  1.00 41.06           C  
ATOM   1478  CD2 TRP A 205     -26.704   1.543  25.507  1.00 41.06           C  
ATOM   1479  CE2 TRP A 205     -27.768   1.951  26.368  1.00 41.06           C  
ATOM   1480  CE3 TRP A 205     -26.982   0.492  24.604  1.00 41.06           C  
ATOM   1481  NE1 TRP A 205     -27.227   2.954  27.140  1.00 41.06           N  
ATOM   1482  CH2 TRP A 205     -29.272   0.299  25.442  1.00 41.06           C  
ATOM   1483  CZ2 TRP A 205     -29.033   1.347  26.346  1.00 41.06           C  
ATOM   1484  CZ3 TRP A 205     -28.250  -0.121  24.571  1.00 41.06           C  
ATOM   1485  N   GLY A 206     -21.236   4.117  26.014  1.00 49.24           N  
ATOM   1486  CA  GLY A 206     -19.863   3.971  26.499  1.00 49.24           C  
ATOM   1487  C   GLY A 206     -19.034   5.239  26.324  1.00 49.24           C  
ATOM   1488  O   GLY A 206     -19.123   5.929  25.312  1.00 49.24           O  
ATOM   1489  N   ARG A 207     -18.213   5.568  27.328  1.00 50.93           N  
ATOM   1490  CA  ARG A 207     -17.247   6.675  27.272  1.00 50.93           C  
ATOM   1491  C   ARG A 207     -16.087   6.302  26.338  1.00 50.93           C  
ATOM   1492  CB  ARG A 207     -16.732   7.020  28.686  1.00 50.93           C  
ATOM   1493  O   ARG A 207     -14.976   6.088  26.806  1.00 50.93           O  
ATOM   1494  CG  ARG A 207     -17.790   7.551  29.663  1.00 50.93           C  
ATOM   1495  CD  ARG A 207     -17.117   7.913  30.996  1.00 50.93           C  
ATOM   1496  NE  ARG A 207     -18.104   8.275  32.037  1.00 50.93           N  
ATOM   1497  NH1 ARG A 207     -17.016  10.073  32.985  1.00 50.93           N  
ATOM   1498  NH2 ARG A 207     -18.937   9.373  33.857  1.00 50.93           N  
ATOM   1499  CZ  ARG A 207     -18.014   9.235  32.947  1.00 50.93           C  
ATOM   1500  N   VAL A 208     -16.328   6.198  25.033  1.00 57.52           N  
ATOM   1501  CA  VAL A 208     -15.236   6.076  24.061  1.00 57.52           C  
ATOM   1502  C   VAL A 208     -14.498   7.417  24.063  1.00 57.52           C  
ATOM   1503  CB  VAL A 208     -15.738   5.681  22.656  1.00 57.52           C  
ATOM   1504  O   VAL A 208     -15.066   8.438  23.681  1.00 57.52           O  
ATOM   1505  CG1 VAL A 208     -14.552   5.383  21.732  1.00 57.52           C  
ATOM   1506  CG2 VAL A 208     -16.605   4.415  22.698  1.00 57.52           C  
ATOM   1507  N   ARG A 209     -13.265   7.449  24.578  1.00 64.12           N  
ATOM   1508  CA  ARG A 209     -12.396   8.633  24.504  1.00 64.12           C  
ATOM   1509  C   ARG A 209     -11.520   8.546  23.255  1.00 64.12           C  
ATOM   1510  CB  ARG A 209     -11.566   8.812  25.788  1.00 64.12           C  
ATOM   1511  O   ARG A 209     -11.103   7.457  22.867  1.00 64.12           O  
ATOM   1512  CG  ARG A 209     -12.427   9.206  27.003  1.00 64.12           C  
ATOM   1513  CD  ARG A 209     -11.528   9.624  28.177  1.00 64.12           C  
ATOM   1514  NE  ARG A 209     -12.299  10.000  29.384  1.00 64.12           N  
ATOM   1515  NH1 ARG A 209     -11.945  12.281  29.355  1.00 64.12           N  
ATOM   1516  NH2 ARG A 209     -12.987  11.353  31.087  1.00 64.12           N  
ATOM   1517  CZ  ARG A 209     -12.412  11.205  29.925  1.00 64.12           C  
ATOM   1518  N   LEU A 210     -11.265   9.697  22.633  1.00 64.91           N  
ATOM   1519  CA  LEU A 210     -10.261   9.824  21.580  1.00 64.91           C  
ATOM   1520  C   LEU A 210      -8.875   9.705  22.199  1.00 64.91           C  
ATOM   1521  CB  LEU A 210     -10.406  11.180  20.860  1.00 64.91           C  
ATOM   1522  O   LEU A 210      -8.533  10.499  23.073  1.00 64.91           O  
ATOM   1523  CG  LEU A 210     -11.358  11.090  19.658  1.00 64.91           C  
ATOM   1524  CD1 LEU A 210     -12.480  12.117  19.742  1.00 64.91           C  
ATOM   1525  CD2 LEU A 210     -10.615  11.305  18.351  1.00 64.91           C  
ATOM   1526  N   ASP A 211      -8.086   8.753  21.713  1.00 69.63           N  
ATOM   1527  CA  ASP A 211      -6.659   8.716  22.002  1.00 69.63           C  
ATOM   1528  C   ASP A 211      -5.894   9.499  20.930  1.00 69.63           C  
ATOM   1529  CB  ASP A 211      -6.160   7.286  22.190  1.00 69.63           C  
ATOM   1530  O   ASP A 211      -5.336   8.955  19.977  1.00 69.63           O  
ATOM   1531  CG  ASP A 211      -4.686   7.322  22.602  1.00 69.63           C  
ATOM   1532  OD1 ASP A 211      -4.255   8.347  23.181  1.00 69.63           O  
ATOM   1533  OD2 ASP A 211      -3.973   6.370  22.279  1.00 69.63           O  
ATOM   1534  N   LEU A 212      -5.967  10.826  21.047  1.00 74.66           N  
ATOM   1535  CA  LEU A 212      -5.209  11.731  20.191  1.00 74.66           C  
ATOM   1536  C   LEU A 212      -3.688  11.585  20.410  1.00 74.66           C  
ATOM   1537  CB  LEU A 212      -5.735  13.168  20.379  1.00 74.66           C  
ATOM   1538  O   LEU A 212      -2.980  11.519  19.406  1.00 74.66           O  
ATOM   1539  CG  LEU A 212      -5.084  14.208  19.450  1.00 74.66           C  
ATOM   1540  CD1 LEU A 212      -5.459  13.982  17.985  1.00 74.66           C  
ATOM   1541  CD2 LEU A 212      -5.563  15.605  19.847  1.00 74.66           C  
ATOM   1542  N   PRO A 213      -3.170  11.476  21.656  1.00 78.28           N  
ATOM   1543  CA  PRO A 213      -1.748  11.231  21.885  1.00 78.28           C  
ATOM   1544  C   PRO A 213      -1.243   9.963  21.198  1.00 78.28           C  
ATOM   1545  CB  PRO A 213      -1.563  11.147  23.402  1.00 78.28           C  
ATOM   1546  O   PRO A 213      -0.231  10.030  20.505  1.00 78.28           O  
ATOM   1547  CG  PRO A 213      -2.722  11.978  23.939  1.00 78.28           C  
ATOM   1548  CD  PRO A 213      -3.834  11.685  22.939  1.00 78.28           C  
ATOM   1549  N   GLY A 214      -1.949   8.834  21.320  1.00 77.77           N  
ATOM   1550  CA  GLY A 214      -1.515   7.597  20.674  1.00 77.77           C  
ATOM   1551  C   GLY A 214      -1.535   7.683  19.151  1.00 77.77           C  
ATOM   1552  O   GLY A 214      -0.573   7.275  18.504  1.00 77.77           O  
ATOM   1553  N   ALA A 215      -2.562   8.301  18.560  1.00 77.06           N  
ATOM   1554  CA  ALA A 215      -2.608   8.527  17.115  1.00 77.06           C  
ATOM   1555  C   ALA A 215      -1.441   9.400  16.618  1.00 77.06           C  
ATOM   1556  CB  ALA A 215      -3.955   9.164  16.770  1.00 77.06           C  
ATOM   1557  O   ALA A 215      -0.826   9.095  15.593  1.00 77.06           O  
ATOM   1558  N   VAL A 216      -1.107  10.463  17.357  1.00 83.49           N  
ATOM   1559  CA  VAL A 216       0.028  11.341  17.041  1.00 83.49           C  
ATOM   1560  C   VAL A 216       1.349  10.589  17.186  1.00 83.49           C  
ATOM   1561  CB  VAL A 216      -0.001  12.616  17.907  1.00 83.49           C  
ATOM   1562  O   VAL A 216       2.165  10.649  16.273  1.00 83.49           O  
ATOM   1563  CG1 VAL A 216       1.276  13.456  17.765  1.00 83.49           C  
ATOM   1564  CG2 VAL A 216      -1.178  13.513  17.496  1.00 83.49           C  
ATOM   1565  N   LEU A 217       1.547   9.837  18.272  1.00 85.73           N  
ATOM   1566  CA  LEU A 217       2.767   9.059  18.510  1.00 85.73           C  
ATOM   1567  C   LEU A 217       2.966   7.962  17.462  1.00 85.73           C  
ATOM   1568  CB  LEU A 217       2.718   8.437  19.915  1.00 85.73           C  
ATOM   1569  O   LEU A 217       4.070   7.815  16.943  1.00 85.73           O  
ATOM   1570  CG  LEU A 217       2.950   9.429  21.064  1.00 85.73           C  
ATOM   1571  CD1 LEU A 217       2.628   8.748  22.395  1.00 85.73           C  
ATOM   1572  CD2 LEU A 217       4.403   9.909  21.107  1.00 85.73           C  
ATOM   1573  N   ALA A 218       1.906   7.237  17.101  1.00 80.62           N  
ATOM   1574  CA  ALA A 218       1.959   6.231  16.049  1.00 80.62           C  
ATOM   1575  C   ALA A 218       2.306   6.875  14.700  1.00 80.62           C  
ATOM   1576  CB  ALA A 218       0.623   5.480  16.005  1.00 80.62           C  
ATOM   1577  O   ALA A 218       3.256   6.461  14.042  1.00 80.62           O  
ATOM   1578  N   THR A 219       1.595   7.935  14.308  1.00 82.01           N  
ATOM   1579  CA  THR A 219       1.842   8.619  13.027  1.00 82.01           C  
ATOM   1580  C   THR A 219       3.253   9.208  12.969  1.00 82.01           C  
ATOM   1581  CB  THR A 219       0.807   9.725  12.770  1.00 82.01           C  
ATOM   1582  O   THR A 219       3.965   9.000  11.986  1.00 82.01           O  
ATOM   1583  CG2 THR A 219       0.903  10.274  11.346  1.00 82.01           C  
ATOM   1584  OG1 THR A 219      -0.503   9.226  12.912  1.00 82.01           O  
ATOM   1585  N   ALA A 220       3.688   9.896  14.027  1.00 86.90           N  
ATOM   1586  CA  ALA A 220       5.023  10.475  14.123  1.00 86.90           C  
ATOM   1587  C   ALA A 220       6.108   9.392  14.117  1.00 86.90           C  
ATOM   1588  CB  ALA A 220       5.104  11.338  15.388  1.00 86.90           C  
ATOM   1589  O   ALA A 220       7.080   9.517  13.380  1.00 86.90           O  
ATOM   1590  N   GLY A 221       5.916   8.305  14.868  1.00 88.69           N  
ATOM   1591  CA  GLY A 221       6.861   7.195  14.939  1.00 88.69           C  
ATOM   1592  C   GLY A 221       7.093   6.536  13.586  1.00 88.69           C  
ATOM   1593  O   GLY A 221       8.229   6.435  13.129  1.00 88.69           O  
ATOM   1594  N   LEU A 222       6.012   6.174  12.890  1.00 84.45           N  
ATOM   1595  CA  LEU A 222       6.094   5.582  11.552  1.00 84.45           C  
ATOM   1596  C   LEU A 222       6.697   6.557  10.527  1.00 84.45           C  
ATOM   1597  CB  LEU A 222       4.690   5.124  11.115  1.00 84.45           C  
ATOM   1598  O   LEU A 222       7.471   6.143   9.659  1.00 84.45           O  
ATOM   1599  CG  LEU A 222       4.019   4.069  12.020  1.00 84.45           C  
ATOM   1600  CD1 LEU A 222       2.612   3.774  11.496  1.00 84.45           C  
ATOM   1601  CD2 LEU A 222       4.776   2.753  12.181  1.00 84.45           C  
ATOM   1602  N   THR A 223       6.385   7.852  10.642  1.00 84.46           N  
ATOM   1603  CA  THR A 223       6.938   8.895   9.764  1.00 84.46           C  
ATOM   1604  C   THR A 223       8.438   9.063   9.968  1.00 84.46           C  
ATOM   1605  CB  THR A 223       6.223  10.241   9.961  1.00 84.46           C  
ATOM   1606  O   THR A 223       9.181   9.082   8.993  1.00 84.46           O  
ATOM   1607  CG2 THR A 223       6.727  11.329   9.013  1.00 84.46           C  
ATOM   1608  OG1 THR A 223       4.847  10.089   9.702  1.00 84.46           O  
ATOM   1609  N   LEU A 224       8.895   9.127  11.218  1.00 89.44           N  
ATOM   1610  CA  LEU A 224      10.307   9.269  11.565  1.00 89.44           C  
ATOM   1611  C   LEU A 224      11.130   8.035  11.176  1.00 89.44           C  
ATOM   1612  CB  LEU A 224      10.411   9.542  13.071  1.00 89.44           C  
ATOM   1613  O   LEU A 224      12.231   8.188  10.655  1.00 89.44           O  
ATOM   1614  CG  LEU A 224      10.031  10.961  13.516  1.00 89.44           C  
ATOM   1615  CD1 LEU A 224      10.036  11.015  15.045  1.00 89.44           C  
ATOM   1616  CD2 LEU A 224      11.020  12.009  12.998  1.00 89.44           C  
ATOM   1617  N   LEU A 225      10.582   6.826  11.339  1.00 87.34           N  
ATOM   1618  CA  LEU A 225      11.234   5.607  10.851  1.00 87.34           C  
ATOM   1619  C   LEU A 225      11.402   5.622   9.332  1.00 87.34           C  
ATOM   1620  CB  LEU A 225      10.422   4.367  11.251  1.00 87.34           C  
ATOM   1621  O   LEU A 225      12.485   5.342   8.823  1.00 87.34           O  
ATOM   1622  CG  LEU A 225      10.487   3.987  12.735  1.00 87.34           C  
ATOM   1623  CD1 LEU A 225       9.719   2.683  12.922  1.00 87.34           C  
ATOM   1624  CD2 LEU A 225      11.912   3.774  13.232  1.00 87.34           C  
ATOM   1625  N   THR A 226      10.339   5.981   8.610  1.00 81.22           N  
ATOM   1626  CA  THR A 226      10.385   6.079   7.146  1.00 81.22           C  
ATOM   1627  C   THR A 226      11.357   7.172   6.706  1.00 81.22           C  
ATOM   1628  CB  THR A 226       8.990   6.339   6.565  1.00 81.22           C  
ATOM   1629  O   THR A 226      12.103   6.970   5.754  1.00 81.22           O  
ATOM   1630  CG2 THR A 226       8.967   6.218   5.040  1.00 81.22           C  
ATOM   1631  OG1 THR A 226       8.077   5.389   7.069  1.00 81.22           O  
ATOM   1632  N   LEU A 227      11.408   8.293   7.436  1.00 84.38           N  
ATOM   1633  CA  LEU A 227      12.364   9.371   7.205  1.00 84.38           C  
ATOM   1634  C   LEU A 227      13.804   8.901   7.386  1.00 84.38           C  
ATOM   1635  CB  LEU A 227      12.014  10.581   8.092  1.00 84.38           C  
ATOM   1636  O   LEU A 227      14.597   9.063   6.467  1.00 84.38           O  
ATOM   1637  CG  LEU A 227      12.933  11.804   7.903  1.00 84.38           C  
ATOM   1638  CD1 LEU A 227      12.795  12.431   6.515  1.00 84.38           C  
ATOM   1639  CD2 LEU A 227      12.581  12.868   8.943  1.00 84.38           C  
ATOM   1640  N   GLY A 228      14.126   8.263   8.510  1.00 85.37           N  
ATOM   1641  CA  GLY A 228      15.475   7.764   8.774  1.00 85.37           C  
ATOM   1642  C   GLY A 228      15.951   6.782   7.707  1.00 85.37           C  
ATOM   1643  O   GLY A 228      17.046   6.938   7.179  1.00 85.37           O  
ATOM   1644  N   VAL A 229      15.093   5.838   7.303  1.00 82.43           N  
ATOM   1645  CA  VAL A 229      15.404   4.924   6.193  1.00 82.43           C  
ATOM   1646  C   VAL A 229      15.557   5.676   4.872  1.00 82.43           C  
ATOM   1647  CB  VAL A 229      14.352   3.810   6.072  1.00 82.43           C  
ATOM   1648  O   VAL A 229      16.510   5.426   4.146  1.00 82.43           O  
ATOM   1649  CG1 VAL A 229      14.570   2.928   4.837  1.00 82.43           C  
ATOM   1650  CG2 VAL A 229      14.413   2.895   7.300  1.00 82.43           C  
ATOM   1651  N   SER A 230      14.687   6.633   4.549  1.00 75.14           N  
ATOM   1652  CA  SER A 230      14.815   7.385   3.292  1.00 75.14           C  
ATOM   1653  C   SER A 230      16.112   8.200   3.197  1.00 75.14           C  
ATOM   1654  CB  SER A 230      13.594   8.281   3.069  1.00 75.14           C  
ATOM   1655  O   SER A 230      16.649   8.359   2.105  1.00 75.14           O  
ATOM   1656  OG  SER A 230      13.510   9.350   3.993  1.00 75.14           O  
ATOM   1657  N   GLN A 231      16.652   8.661   4.333  1.00 78.13           N  
ATOM   1658  CA  GLN A 231      17.888   9.449   4.384  1.00 78.13           C  
ATOM   1659  C   GLN A 231      19.147   8.617   4.126  1.00 78.13           C  
ATOM   1660  CB  GLN A 231      17.985  10.179   5.736  1.00 78.13           C  
ATOM   1661  O   GLN A 231      20.170   9.184   3.739  1.00 78.13           O  
ATOM   1662  CG  GLN A 231      16.927  11.280   5.908  1.00 78.13           C  
ATOM   1663  CD  GLN A 231      17.186  12.495   5.032  1.00 78.13           C  
ATOM   1664  NE2 GLN A 231      17.494  13.638   5.600  1.00 78.13           N  
ATOM   1665  OE1 GLN A 231      17.092  12.452   3.821  1.00 78.13           O  
ATOM   1666  N   THR A 232      19.070   7.287   4.266  1.00 75.96           N  
ATOM   1667  CA  THR A 232      20.216   6.395   4.007  1.00 75.96           C  
ATOM   1668  C   THR A 232      20.647   6.342   2.538  1.00 75.96           C  
ATOM   1669  CB  THR A 232      20.041   4.975   4.572  1.00 75.96           C  
ATOM   1670  O   THR A 232      21.693   5.785   2.226  1.00 75.96           O  
ATOM   1671  CG2 THR A 232      20.021   4.933   6.086  1.00 75.96           C  
ATOM   1672  OG1 THR A 232      18.839   4.359   4.226  1.00 75.96           O  
ATOM   1673  N   HIS A 233      19.867   6.943   1.632  1.00 69.06           N  
ATOM   1674  CA  HIS A 233      20.245   7.107   0.230  1.00 69.06           C  
ATOM   1675  C   HIS A 233      21.384   8.127   0.042  1.00 69.06           C  
ATOM   1676  CB  HIS A 233      18.989   7.527  -0.545  1.00 69.06           C  
ATOM   1677  O   HIS A 233      22.187   7.991  -0.874  1.00 69.06           O  
ATOM   1678  CG  HIS A 233      19.212   7.635  -2.030  1.00 69.06           C  
ATOM   1679  CD2 HIS A 233      19.014   6.650  -2.961  1.00 69.06           C  
ATOM   1680  ND1 HIS A 233      19.706   8.733  -2.697  1.00 69.06           N  
ATOM   1681  CE1 HIS A 233      19.814   8.412  -3.995  1.00 69.06           C  
ATOM   1682  NE2 HIS A 233      19.370   7.165  -4.212  1.00 69.06           N  
ATOM   1683  N   GLU A 234      21.448   9.159   0.889  1.00 71.50           N  
ATOM   1684  CA  GLU A 234      22.457  10.231   0.803  1.00 71.50           C  
ATOM   1685  C   GLU A 234      23.448  10.212   1.974  1.00 71.50           C  
ATOM   1686  CB  GLU A 234      21.749  11.595   0.723  1.00 71.50           C  
ATOM   1687  O   GLU A 234      24.554  10.728   1.846  1.00 71.50           O  
ATOM   1688  CG  GLU A 234      21.013  11.807  -0.611  1.00 71.50           C  
ATOM   1689  CD  GLU A 234      20.286  13.161  -0.714  1.00 71.50           C  
ATOM   1690  OE1 GLU A 234      19.614  13.358  -1.757  1.00 71.50           O  
ATOM   1691  OE2 GLU A 234      20.348  13.967   0.243  1.00 71.50           O  
ATOM   1692  N   HIS A 235      23.066   9.609   3.102  1.00 75.84           N  
ATOM   1693  CA  HIS A 235      23.817   9.645   4.354  1.00 75.84           C  
ATOM   1694  C   HIS A 235      24.088   8.224   4.859  1.00 75.84           C  
ATOM   1695  CB  HIS A 235      23.023  10.449   5.394  1.00 75.84           C  
ATOM   1696  O   HIS A 235      23.257   7.327   4.724  1.00 75.84           O  
ATOM   1697  CG  HIS A 235      22.608  11.828   4.944  1.00 75.84           C  
ATOM   1698  CD2 HIS A 235      23.266  13.010   5.161  1.00 75.84           C  
ATOM   1699  ND1 HIS A 235      21.491  12.119   4.195  1.00 75.84           N  
ATOM   1700  CE1 HIS A 235      21.495  13.437   3.934  1.00 75.84           C  
ATOM   1701  NE2 HIS A 235      22.528  14.033   4.551  1.00 75.84           N  
ATOM   1702  N   GLY A 236      25.230   8.003   5.502  1.00 78.37           N  
ATOM   1703  CA  GLY A 236      25.528   6.733   6.156  1.00 78.37           C  
ATOM   1704  C   GLY A 236      24.604   6.448   7.346  1.00 78.37           C  
ATOM   1705  O   GLY A 236      24.097   7.351   8.009  1.00 78.37           O  
ATOM   1706  N   TRP A 237      24.437   5.168   7.691  1.00 78.84           N  
ATOM   1707  CA  TRP A 237      23.602   4.732   8.823  1.00 78.84           C  
ATOM   1708  C   TRP A 237      23.988   5.353  10.177  1.00 78.84           C  
ATOM   1709  CB  TRP A 237      23.657   3.203   8.923  1.00 78.84           C  
ATOM   1710  O   TRP A 237      23.134   5.503  11.049  1.00 78.84           O  
ATOM   1711  CG  TRP A 237      22.903   2.474   7.857  1.00 78.84           C  
ATOM   1712  CD1 TRP A 237      23.355   2.169   6.618  1.00 78.84           C  
ATOM   1713  CD2 TRP A 237      21.536   1.963   7.920  1.00 78.84           C  
ATOM   1714  CE2 TRP A 237      21.227   1.351   6.669  1.00 78.84           C  
ATOM   1715  CE3 TRP A 237      20.524   1.964   8.906  1.00 78.84           C  
ATOM   1716  NE1 TRP A 237      22.364   1.519   5.910  1.00 78.84           N  
ATOM   1717  CH2 TRP A 237      18.998   0.774   7.413  1.00 78.84           C  
ATOM   1718  CZ2 TRP A 237      19.981   0.763   6.409  1.00 78.84           C  
ATOM   1719  CZ3 TRP A 237      19.269   1.374   8.656  1.00 78.84           C  
ATOM   1720  N   GLY A 238      25.266   5.701  10.359  1.00 82.31           N  
ATOM   1721  CA  GLY A 238      25.779   6.332  11.579  1.00 82.31           C  
ATOM   1722  C   GLY A 238      25.589   7.849  11.639  1.00 82.31           C  
ATOM   1723  O   GLY A 238      25.858   8.453  12.675  1.00 82.31           O  
ATOM   1724  N   GLU A 239      25.143   8.480  10.554  1.00 86.45           N  
ATOM   1725  CA  GLU A 239      24.984   9.928  10.506  1.00 86.45           C  
ATOM   1726  C   GLU A 239      23.710  10.378  11.218  1.00 86.45           C  
ATOM   1727  CB  GLU A 239      25.002  10.435   9.066  1.00 86.45           C  
ATOM   1728  O   GLU A 239      22.679   9.700  11.208  1.00 86.45           O  
ATOM   1729  CG  GLU A 239      26.379  10.224   8.424  1.00 86.45           C  
ATOM   1730  CD  GLU A 239      26.424  10.796   7.009  1.00 86.45           C  
ATOM   1731  OE1 GLU A 239      26.977  10.100   6.130  1.00 86.45           O  
ATOM   1732  OE2 GLU A 239      25.870  11.898   6.823  1.00 86.45           O  
ATOM   1733  N   ALA A 240      23.756  11.575  11.808  1.00 91.11           N  
ATOM   1734  CA  ALA A 240      22.634  12.129  12.561  1.00 91.11           C  
ATOM   1735  C   ALA A 240      21.348  12.226  11.718  1.00 91.11           C  
ATOM   1736  CB  ALA A 240      23.053  13.496  13.111  1.00 91.11           C  
ATOM   1737  O   ALA A 240      20.259  12.002  12.247  1.00 91.11           O  
ATOM   1738  N   ALA A 241      21.470  12.486  10.410  1.00 86.06           N  
ATOM   1739  CA  ALA A 241      20.347  12.549   9.474  1.00 86.06           C  
ATOM   1740  C   ALA A 241      19.549  11.234   9.382  1.00 86.06           C  
ATOM   1741  CB  ALA A 241      20.901  12.946   8.100  1.00 86.06           C  
ATOM   1742  O   ALA A 241      18.352  11.272   9.102  1.00 86.06           O  
ATOM   1743  N   VAL A 242      20.182  10.090   9.657  1.00 86.06           N  
ATOM   1744  CA  VAL A 242      19.556   8.760   9.673  1.00 86.06           C  
ATOM   1745  C   VAL A 242      19.245   8.328  11.103  1.00 86.06           C  
ATOM   1746  CB  VAL A 242      20.480   7.733   8.992  1.00 86.06           C  
ATOM   1747  O   VAL A 242      18.113   7.958  11.421  1.00 86.06           O  
ATOM   1748  CG1 VAL A 242      19.931   6.311   9.158  1.00 86.06           C  
ATOM   1749  CG2 VAL A 242      20.642   8.065   7.507  1.00 86.06           C  
ATOM   1750  N   ALA A 243      20.241   8.401  11.986  1.00 90.38           N  
ATOM   1751  CA  ALA A 243      20.155   7.866  13.337  1.00 90.38           C  
ATOM   1752  C   ALA A 243      19.124   8.608  14.200  1.00 90.38           C  
ATOM   1753  CB  ALA A 243      21.555   7.908  13.957  1.00 90.38           C  
ATOM   1754  O   ALA A 243      18.394   7.966  14.955  1.00 90.38           O  
ATOM   1755  N   VAL A 244      19.013   9.940  14.076  1.00 92.94           N  
ATOM   1756  CA  VAL A 244      18.074  10.735  14.887  1.00 92.94           C  
ATOM   1757  C   VAL A 244      16.617  10.430  14.523  1.00 92.94           C  
ATOM   1758  CB  VAL A 244      18.394  12.247  14.866  1.00 92.94           C  
ATOM   1759  O   VAL A 244      15.852  10.129  15.443  1.00 92.94           O  
ATOM   1760  CG1 VAL A 244      17.335  13.071  15.608  1.00 92.94           C  
ATOM   1761  CG2 VAL A 244      19.755  12.520  15.515  1.00 92.94           C  
ATOM   1762  N   PRO A 245      16.195  10.427  13.241  1.00 89.73           N  
ATOM   1763  CA  PRO A 245      14.841  10.002  12.895  1.00 89.73           C  
ATOM   1764  C   PRO A 245      14.561   8.537  13.242  1.00 89.73           C  
ATOM   1765  CB  PRO A 245      14.687  10.252  11.398  1.00 89.73           C  
ATOM   1766  O   PRO A 245      13.486   8.245  13.755  1.00 89.73           O  
ATOM   1767  CG  PRO A 245      15.710  11.338  11.103  1.00 89.73           C  
ATOM   1768  CD  PRO A 245      16.843  11.002  12.066  1.00 89.73           C  
ATOM   1769  N   LEU A 246      15.511   7.613  13.043  1.00 89.64           N  
ATOM   1770  CA  LEU A 246      15.305   6.211  13.428  1.00 89.64           C  
ATOM   1771  C   LEU A 246      15.100   6.062  14.941  1.00 89.64           C  
ATOM   1772  CB  LEU A 246      16.480   5.335  12.959  1.00 89.64           C  
ATOM   1773  O   LEU A 246      14.120   5.455  15.374  1.00 89.64           O  
ATOM   1774  CG  LEU A 246      16.548   5.070  11.446  1.00 89.64           C  
ATOM   1775  CD1 LEU A 246      17.735   4.156  11.147  1.00 89.64           C  
ATOM   1776  CD2 LEU A 246      15.284   4.403  10.900  1.00 89.64           C  
ATOM   1777  N   ALA A 247      15.977   6.659  15.749  1.00 92.47           N  
ATOM   1778  CA  ALA A 247      15.864   6.633  17.202  1.00 92.47           C  
ATOM   1779  C   ALA A 247      14.585   7.334  17.678  1.00 92.47           C  
ATOM   1780  CB  ALA A 247      17.117   7.270  17.810  1.00 92.47           C  
ATOM   1781  O   ALA A 247      13.842   6.776  18.481  1.00 92.47           O  
ATOM   1782  N   GLY A 248      14.276   8.518  17.143  1.00 94.05           N  
ATOM   1783  CA  GLY A 248      13.051   9.254  17.454  1.00 94.05           C  
ATOM   1784  C   GLY A 248      11.787   8.480  17.074  1.00 94.05           C  
ATOM   1785  O   GLY A 248      10.826   8.453  17.839  1.00 94.05           O  
ATOM   1786  N   GLY A 249      11.806   7.789  15.932  1.00 90.64           N  
ATOM   1787  CA  GLY A 249      10.717   6.936  15.471  1.00 90.64           C  
ATOM   1788  C   GLY A 249      10.490   5.733  16.382  1.00 90.64           C  
ATOM   1789  O   GLY A 249       9.362   5.492  16.816  1.00 90.64           O  
ATOM   1790  N   LEU A 250      11.566   5.028  16.748  1.00 91.40           N  
ATOM   1791  CA  LEU A 250      11.521   3.933  17.720  1.00 91.40           C  
ATOM   1792  C   LEU A 250      11.016   4.414  19.084  1.00 91.40           C  
ATOM   1793  CB  LEU A 250      12.917   3.298  17.867  1.00 91.40           C  
ATOM   1794  O   LEU A 250      10.133   3.785  19.660  1.00 91.40           O  
ATOM   1795  CG  LEU A 250      13.384   2.456  16.667  1.00 91.40           C  
ATOM   1796  CD1 LEU A 250      14.829   2.012  16.878  1.00 91.40           C  
ATOM   1797  CD2 LEU A 250      12.516   1.210  16.462  1.00 91.40           C  
ATOM   1798  N   LEU A 251      11.518   5.545  19.582  1.00 93.68           N  
ATOM   1799  CA  LEU A 251      11.087   6.128  20.853  1.00 93.68           C  
ATOM   1800  C   LEU A 251       9.612   6.534  20.829  1.00 93.68           C  
ATOM   1801  CB  LEU A 251      11.972   7.337  21.196  1.00 93.68           C  
ATOM   1802  O   LEU A 251       8.908   6.283  21.802  1.00 93.68           O  
ATOM   1803  CG  LEU A 251      13.399   6.976  21.650  1.00 93.68           C  
ATOM   1804  CD1 LEU A 251      14.229   8.255  21.754  1.00 93.68           C  
ATOM   1805  CD2 LEU A 251      13.412   6.278  23.012  1.00 93.68           C  
ATOM   1806  N   ALA A 252       9.117   7.105  19.730  1.00 90.42           N  
ATOM   1807  CA  ALA A 252       7.709   7.463  19.586  1.00 90.42           C  
ATOM   1808  C   ALA A 252       6.798   6.225  19.549  1.00 90.42           C  
ATOM   1809  CB  ALA A 252       7.550   8.322  18.331  1.00 90.42           C  
ATOM   1810  O   ALA A 252       5.746   6.226  20.187  1.00 90.42           O  
ATOM   1811  N   LEU A 253       7.210   5.145  18.875  1.00 86.64           N  
ATOM   1812  CA  LEU A 253       6.468   3.879  18.889  1.00 86.64           C  
ATOM   1813  C   LEU A 253       6.523   3.186  20.256  1.00 86.64           C  
ATOM   1814  CB  LEU A 253       6.995   2.938  17.798  1.00 86.64           C  
ATOM   1815  O   LEU A 253       5.515   2.654  20.714  1.00 86.64           O  
ATOM   1816  CG  LEU A 253       6.712   3.389  16.356  1.00 86.64           C  
ATOM   1817  CD1 LEU A 253       7.260   2.327  15.410  1.00 86.64           C  
ATOM   1818  CD2 LEU A 253       5.222   3.567  16.057  1.00 86.64           C  
ATOM   1819  N   LEU A 254       7.664   3.227  20.945  1.00 87.86           N  
ATOM   1820  CA  LEU A 254       7.776   2.738  22.320  1.00 87.86           C  
ATOM   1821  C   LEU A 254       6.888   3.555  23.261  1.00 87.86           C  
ATOM   1822  CB  LEU A 254       9.245   2.784  22.772  1.00 87.86           C  
ATOM   1823  O   LEU A 254       6.161   2.980  24.067  1.00 87.86           O  
ATOM   1824  CG  LEU A 254      10.136   1.696  22.147  1.00 87.86           C  
ATOM   1825  CD1 LEU A 254      11.600   1.998  22.468  1.00 87.86           C  
ATOM   1826  CD2 LEU A 254       9.801   0.304  22.689  1.00 87.86           C  
ATOM   1827  N   ALA A 255       6.882   4.881  23.124  1.00 87.14           N  
ATOM   1828  CA  ALA A 255       5.996   5.761  23.871  1.00 87.14           C  
ATOM   1829  C   ALA A 255       4.524   5.459  23.567  1.00 87.14           C  
ATOM   1830  CB  ALA A 255       6.354   7.219  23.570  1.00 87.14           C  
ATOM   1831  O   ALA A 255       3.734   5.384  24.500  1.00 87.14           O  
ATOM   1832  N   PHE A 256       4.158   5.206  22.305  1.00 83.38           N  
ATOM   1833  CA  PHE A 256       2.816   4.756  21.928  1.00 83.38           C  
ATOM   1834  C   PHE A 256       2.432   3.477  22.677  1.00 83.38           C  
ATOM   1835  CB  PHE A 256       2.734   4.546  20.407  1.00 83.38           C  
ATOM   1836  O   PHE A 256       1.397   3.449  23.339  1.00 83.38           O  
ATOM   1837  CG  PHE A 256       1.474   3.839  19.954  1.00 83.38           C  
ATOM   1838  CD1 PHE A 256       1.490   2.471  19.620  1.00 83.38           C  
ATOM   1839  CD2 PHE A 256       0.267   4.548  19.912  1.00 83.38           C  
ATOM   1840  CE1 PHE A 256       0.299   1.828  19.237  1.00 83.38           C  
ATOM   1841  CE2 PHE A 256      -0.923   3.913  19.525  1.00 83.38           C  
ATOM   1842  CZ  PHE A 256      -0.907   2.550  19.183  1.00 83.38           C  
ATOM   1843  N   VAL A 257       3.293   2.454  22.651  1.00 81.38           N  
ATOM   1844  CA  VAL A 257       3.058   1.186  23.359  1.00 81.38           C  
ATOM   1845  C   VAL A 257       2.921   1.409  24.866  1.00 81.38           C  
ATOM   1846  CB  VAL A 257       4.175   0.170  23.046  1.00 81.38           C  
ATOM   1847  O   VAL A 257       2.022   0.847  25.485  1.00 81.38           O  
ATOM   1848  CG1 VAL A 257       4.078  -1.101  23.903  1.00 81.38           C  
ATOM   1849  CG2 VAL A 257       4.110  -0.276  21.579  1.00 81.38           C  
ATOM   1850  N   VAL A 258       3.769   2.243  25.472  1.00 80.30           N  
ATOM   1851  CA  VAL A 258       3.716   2.543  26.912  1.00 80.30           C  
ATOM   1852  C   VAL A 258       2.447   3.319  27.279  1.00 80.30           C  
ATOM   1853  CB  VAL A 258       4.990   3.292  27.354  1.00 80.30           C  
ATOM   1854  O   VAL A 258       1.806   2.990  28.278  1.00 80.30           O  
ATOM   1855  CG1 VAL A 258       4.898   3.803  28.799  1.00 80.30           C  
ATOM   1856  CG2 VAL A 258       6.215   2.367  27.295  1.00 80.30           C  
ATOM   1857  N   VAL A 259       2.061   4.317  26.479  1.00 79.68           N  
ATOM   1858  CA  VAL A 259       0.843   5.121  26.669  1.00 79.68           C  
ATOM   1859  C   VAL A 259      -0.403   4.246  26.569  1.00 79.68           C  
ATOM   1860  CB  VAL A 259       0.812   6.325  25.707  1.00 79.68           C  
ATOM   1861  O   VAL A 259      -1.231   4.255  27.481  1.00 79.68           O  
ATOM   1862  CG1 VAL A 259      -0.546   7.040  25.696  1.00 79.68           C  
ATOM   1863  CG2 VAL A 259       1.852   7.370  26.145  1.00 79.68           C  
ATOM   1864  N   GLU A 260      -0.492   3.424  25.528  1.00 76.84           N  
ATOM   1865  CA  GLU A 260      -1.592   2.484  25.309  1.00 76.84           C  
ATOM   1866  C   GLU A 260      -1.669   1.401  26.393  1.00 76.84           C  
ATOM   1867  CB  GLU A 260      -1.412   1.838  23.928  1.00 76.84           C  
ATOM   1868  O   GLU A 260      -2.751   1.098  26.893  1.00 76.84           O  
ATOM   1869  CG  GLU A 260      -1.974   2.716  22.797  1.00 76.84           C  
ATOM   1870  CD  GLU A 260      -3.498   2.584  22.679  1.00 76.84           C  
ATOM   1871  OE1 GLU A 260      -4.225   3.552  22.401  1.00 76.84           O  
ATOM   1872  OE2 GLU A 260      -4.018   1.457  22.813  1.00 76.84           O  
ATOM   1873  N   ALA A 261      -0.529   0.835  26.801  1.00 75.90           N  
ATOM   1874  CA  ALA A 261      -0.503  -0.259  27.768  1.00 75.90           C  
ATOM   1875  C   ALA A 261      -0.743   0.194  29.215  1.00 75.90           C  
ATOM   1876  CB  ALA A 261       0.829  -1.007  27.643  1.00 75.90           C  
ATOM   1877  O   ALA A 261      -1.289  -0.578  30.002  1.00 75.90           O  
ATOM   1878  N   ARG A 262      -0.308   1.406  29.592  1.00 75.49           N  
ATOM   1879  CA  ARG A 262      -0.336   1.864  30.994  1.00 75.49           C  
ATOM   1880  C   ARG A 262      -1.357   2.955  31.290  1.00 75.49           C  
ATOM   1881  CB  ARG A 262       1.058   2.327  31.440  1.00 75.49           C  
ATOM   1882  O   ARG A 262      -1.864   2.997  32.406  1.00 75.49           O  
ATOM   1883  CG  ARG A 262       2.097   1.199  31.428  1.00 75.49           C  
ATOM   1884  CD  ARG A 262       3.375   1.678  32.124  1.00 75.49           C  
ATOM   1885  NE  ARG A 262       4.381   0.603  32.218  1.00 75.49           N  
ATOM   1886  NH1 ARG A 262       5.871   1.714  33.569  1.00 75.49           N  
ATOM   1887  NH2 ARG A 262       6.313  -0.376  32.929  1.00 75.49           N  
ATOM   1888  CZ  ARG A 262       5.512   0.651  32.902  1.00 75.49           C  
ATOM   1889  N   PHE A 263      -1.634   3.848  30.343  1.00 68.75           N  
ATOM   1890  CA  PHE A 263      -2.360   5.092  30.624  1.00 68.75           C  
ATOM   1891  C   PHE A 263      -3.704   5.200  29.896  1.00 68.75           C  
ATOM   1892  CB  PHE A 263      -1.441   6.279  30.306  1.00 68.75           C  
ATOM   1893  O   PHE A 263      -4.590   5.933  30.344  1.00 68.75           O  
ATOM   1894  CG  PHE A 263      -0.166   6.323  31.134  1.00 68.75           C  
ATOM   1895  CD1 PHE A 263      -0.203   6.783  32.462  1.00 68.75           C  
ATOM   1896  CD2 PHE A 263       1.062   5.906  30.587  1.00 68.75           C  
ATOM   1897  CE1 PHE A 263       0.981   6.854  33.219  1.00 68.75           C  
ATOM   1898  CE2 PHE A 263       2.249   5.994  31.332  1.00 68.75           C  
ATOM   1899  CZ  PHE A 263       2.209   6.474  32.650  1.00 68.75           C  
ATOM   1900  N   ALA A 264      -3.898   4.471  28.797  1.00 65.02           N  
ATOM   1901  CA  ALA A 264      -5.135   4.536  28.037  1.00 65.02           C  
ATOM   1902  C   ALA A 264      -6.291   3.837  28.776  1.00 65.02           C  
ATOM   1903  CB  ALA A 264      -4.899   3.979  26.631  1.00 65.02           C  
ATOM   1904  O   ALA A 264      -6.376   2.615  28.849  1.00 65.02           O  
ATOM   1905  N   ALA A 265      -7.261   4.622  29.259  1.00 61.44           N  
ATOM   1906  CA  ALA A 265      -8.510   4.091  29.824  1.00 61.44           C  
ATOM   1907  C   ALA A 265      -9.359   3.325  28.787  1.00 61.44           C  
ATOM   1908  CB  ALA A 265      -9.304   5.263  30.414  1.00 61.44           C  
ATOM   1909  O   ALA A 265     -10.252   2.552  29.131  1.00 61.44           O  
ATOM   1910  N   SER A 266      -9.126   3.569  27.497  1.00 64.17           N  
ATOM   1911  CA  SER A 266      -9.695   2.790  26.400  1.00 64.17           C  
ATOM   1912  C   SER A 266      -8.652   2.696  25.282  1.00 64.17           C  
ATOM   1913  CB  SER A 266     -11.008   3.409  25.913  1.00 64.17           C  
ATOM   1914  O   SER A 266      -8.671   3.546  24.391  1.00 64.17           O  
ATOM   1915  OG  SER A 266     -11.980   3.376  26.934  1.00 64.17           O  
ATOM   1916  N   PRO A 267      -7.746   1.707  25.322  1.00 68.28           N  
ATOM   1917  CA  PRO A 267      -6.687   1.558  24.323  1.00 68.28           C  
ATOM   1918  C   PRO A 267      -7.262   1.473  22.899  1.00 68.28           C  
ATOM   1919  CB  PRO A 267      -5.906   0.304  24.742  1.00 68.28           C  
ATOM   1920  O   PRO A 267      -8.361   0.942  22.703  1.00 68.28           O  
ATOM   1921  CG  PRO A 267      -6.863  -0.474  25.635  1.00 68.28           C  
ATOM   1922  CD  PRO A 267      -7.692   0.619  26.289  1.00 68.28           C  
ATOM   1923  N   LEU A 268      -6.571   2.056  21.915  1.00 68.67           N  
ATOM   1924  CA  LEU A 268      -6.811   1.850  20.482  1.00 68.67           C  
ATOM   1925  C   LEU A 268      -6.598   0.382  20.117  1.00 68.67           C  
ATOM   1926  CB  LEU A 268      -5.833   2.714  19.655  1.00 68.67           C  
ATOM   1927  O   LEU A 268      -7.373  -0.175  19.339  1.00 68.67           O  
ATOM   1928  CG  LEU A 268      -6.145   4.218  19.670  1.00 68.67           C  
ATOM   1929  CD1 LEU A 268      -4.916   5.039  19.285  1.00 68.67           C  
ATOM   1930  CD2 LEU A 268      -7.255   4.563  18.669  1.00 68.67           C  
ATOM   1931  N   ILE A 269      -5.575  -0.244  20.704  1.00 73.81           N  
ATOM   1932  CA  ILE A 269      -5.265  -1.659  20.509  1.00 73.81           C  
ATOM   1933  C   ILE A 269      -5.211  -2.311  21.889  1.00 73.81           C  
ATOM   1934  CB  ILE A 269      -3.950  -1.855  19.729  1.00 73.81           C  
ATOM   1935  O   ILE A 269      -4.199  -2.202  22.580  1.00 73.81           O  
ATOM   1936  CG1 ILE A 269      -3.968  -1.119  18.369  1.00 73.81           C  
ATOM   1937  CG2 ILE A 269      -3.730  -3.368  19.505  1.00 73.81           C  
ATOM   1938  CD1 ILE A 269      -2.570  -0.989  17.760  1.00 73.81           C  
ATOM   1939  N   PRO A 270      -6.278  -3.010  22.318  1.00 75.47           N  
ATOM   1940  CA  PRO A 270      -6.267  -3.714  23.590  1.00 75.47           C  
ATOM   1941  C   PRO A 270      -5.048  -4.651  23.669  1.00 75.47           C  
ATOM   1942  CB  PRO A 270      -7.601  -4.466  23.653  1.00 75.47           C  
ATOM   1943  O   PRO A 270      -4.958  -5.574  22.857  1.00 75.47           O  
ATOM   1944  CG  PRO A 270      -8.520  -3.651  22.745  1.00 75.47           C  
ATOM   1945  CD  PRO A 270      -7.578  -3.112  21.673  1.00 75.47           C  
ATOM   1946  N   PRO A 271      -4.125  -4.479  24.637  1.00 77.07           N  
ATOM   1947  CA  PRO A 271      -2.866  -5.232  24.670  1.00 77.07           C  
ATOM   1948  C   PRO A 271      -3.085  -6.748  24.783  1.00 77.07           C  
ATOM   1949  CB  PRO A 271      -2.063  -4.652  25.841  1.00 77.07           C  
ATOM   1950  O   PRO A 271      -2.284  -7.534  24.283  1.00 77.07           O  
ATOM   1951  CG  PRO A 271      -3.094  -3.912  26.693  1.00 77.07           C  
ATOM   1952  CD  PRO A 271      -4.140  -3.466  25.679  1.00 77.07           C  
ATOM   1953  N   ARG A 272      -4.236  -7.164  25.335  1.00 81.77           N  
ATOM   1954  CA  ARG A 272      -4.714  -8.558  25.343  1.00 81.77           C  
ATOM   1955  C   ARG A 272      -4.752  -9.214  23.957  1.00 81.77           C  
ATOM   1956  CB  ARG A 272      -6.098  -8.644  26.018  1.00 81.77           C  
ATOM   1957  O   ARG A 272      -4.600 -10.427  23.873  1.00 81.77           O  
ATOM   1958  CG  ARG A 272      -7.192  -7.808  25.322  1.00 81.77           C  
ATOM   1959  CD  ARG A 272      -8.586  -8.104  25.889  1.00 81.77           C  
ATOM   1960  NE  ARG A 272      -9.622  -7.276  25.235  1.00 81.77           N  
ATOM   1961  NH1 ARG A 272      -9.906  -5.685  26.878  1.00 81.77           N  
ATOM   1962  NH2 ARG A 272     -11.048  -5.539  24.963  1.00 81.77           N  
ATOM   1963  CZ  ARG A 272     -10.188  -6.178  25.699  1.00 81.77           C  
ATOM   1964  N   LEU A 273      -4.929  -8.442  22.879  1.00 82.18           N  
ATOM   1965  CA  LEU A 273      -4.952  -8.972  21.515  1.00 82.18           C  
ATOM   1966  C   LEU A 273      -3.603  -9.564  21.107  1.00 82.18           C  
ATOM   1967  CB  LEU A 273      -5.374  -7.879  20.517  1.00 82.18           C  
ATOM   1968  O   LEU A 273      -3.588 -10.561  20.398  1.00 82.18           O  
ATOM   1969  CG  LEU A 273      -6.852  -7.466  20.583  1.00 82.18           C  
ATOM   1970  CD1 LEU A 273      -7.099  -6.320  19.600  1.00 82.18           C  
ATOM   1971  CD2 LEU A 273      -7.771  -8.633  20.206  1.00 82.18           C  
ATOM   1972  N   PHE A 274      -2.482  -9.029  21.600  1.00 82.69           N  
ATOM   1973  CA  PHE A 274      -1.155  -9.593  21.329  1.00 82.69           C  
ATOM   1974  C   PHE A 274      -0.905 -10.926  22.046  1.00 82.69           C  
ATOM   1975  CB  PHE A 274      -0.073  -8.564  21.671  1.00 82.69           C  
ATOM   1976  O   PHE A 274       0.010 -11.652  21.668  1.00 82.69           O  
ATOM   1977  CG  PHE A 274      -0.063  -7.375  20.734  1.00 82.69           C  
ATOM   1978  CD1 PHE A 274       0.521  -7.497  19.459  1.00 82.69           C  
ATOM   1979  CD2 PHE A 274      -0.630  -6.151  21.129  1.00 82.69           C  
ATOM   1980  CE1 PHE A 274       0.541  -6.398  18.583  1.00 82.69           C  
ATOM   1981  CE2 PHE A 274      -0.603  -5.048  20.257  1.00 82.69           C  
ATOM   1982  CZ  PHE A 274      -0.021  -5.172  18.983  1.00 82.69           C  
ATOM   1983  N   GLY A 275      -1.747 -11.294  23.021  1.00 82.60           N  
ATOM   1984  CA  GLY A 275      -1.776 -12.649  23.576  1.00 82.60           C  
ATOM   1985  C   GLY A 275      -2.287 -13.696  22.578  1.00 82.60           C  
ATOM   1986  O   GLY A 275      -2.038 -14.885  22.758  1.00 82.60           O  
ATOM   1987  N   LEU A 276      -2.970 -13.274  21.505  1.00 84.12           N  
ATOM   1988  CA  LEU A 276      -3.355 -14.147  20.402  1.00 84.12           C  
ATOM   1989  C   LEU A 276      -2.197 -14.210  19.389  1.00 84.12           C  
ATOM   1990  CB  LEU A 276      -4.654 -13.644  19.742  1.00 84.12           C  
ATOM   1991  O   LEU A 276      -1.920 -13.209  18.719  1.00 84.12           O  
ATOM   1992  CG  LEU A 276      -5.873 -13.559  20.679  1.00 84.12           C  
ATOM   1993  CD1 LEU A 276      -7.034 -12.890  19.942  1.00 84.12           C  
ATOM   1994  CD2 LEU A 276      -6.327 -14.944  21.148  1.00 84.12           C  
ATOM   1995  N   PRO A 277      -1.548 -15.374  19.188  1.00 83.30           N  
ATOM   1996  CA  PRO A 277      -0.422 -15.488  18.256  1.00 83.30           C  
ATOM   1997  C   PRO A 277      -0.810 -15.117  16.817  1.00 83.30           C  
ATOM   1998  CB  PRO A 277       0.062 -16.939  18.374  1.00 83.30           C  
ATOM   1999  O   PRO A 277       0.020 -14.604  16.070  1.00 83.30           O  
ATOM   2000  CG  PRO A 277      -1.137 -17.695  18.944  1.00 83.30           C  
ATOM   2001  CD  PRO A 277      -1.820 -16.654  19.824  1.00 83.30           C  
ATOM   2002  N   GLY A 278      -2.082 -15.306  16.440  1.00 84.85           N  
ATOM   2003  CA  GLY A 278      -2.614 -14.879  15.144  1.00 84.85           C  
ATOM   2004  C   GLY A 278      -2.586 -13.365  14.936  1.00 84.85           C  
ATOM   2005  O   GLY A 278      -2.346 -12.923  13.817  1.00 84.85           O  
ATOM   2006  N   VAL A 279      -2.754 -12.570  15.997  1.00 85.30           N  
ATOM   2007  CA  VAL A 279      -2.660 -11.108  15.915  1.00 85.30           C  
ATOM   2008  C   VAL A 279      -1.198 -10.685  15.829  1.00 85.30           C  
ATOM   2009  CB  VAL A 279      -3.364 -10.419  17.097  1.00 85.30           C  
ATOM   2010  O   VAL A 279      -0.858  -9.941  14.920  1.00 85.30           O  
ATOM   2011  CG1 VAL A 279      -3.205  -8.892  17.042  1.00 85.30           C  
ATOM   2012  CG2 VAL A 279      -4.867 -10.733  17.108  1.00 85.30           C  
ATOM   2013  N   GLY A 280      -0.323 -11.165  16.718  1.00 87.26           N  
ATOM   2014  CA  GLY A 280       1.092 -10.768  16.718  1.00 87.26           C  
ATOM   2015  C   GLY A 280       1.819 -11.171  15.430  1.00 87.26           C  
ATOM   2016  O   GLY A 280       2.195 -10.324  14.618  1.00 87.26           O  
ATOM   2017  N   TRP A 281       1.959 -12.479  15.204  1.00 89.84           N  
ATOM   2018  CA  TRP A 281       2.683 -13.018  14.048  1.00 89.84           C  
ATOM   2019  C   TRP A 281       1.961 -12.764  12.726  1.00 89.84           C  
ATOM   2020  CB  TRP A 281       2.923 -14.515  14.259  1.00 89.84           C  
ATOM   2021  O   TRP A 281       2.603 -12.527  11.703  1.00 89.84           O  
ATOM   2022  CG  TRP A 281       3.827 -14.811  15.408  1.00 89.84           C  
ATOM   2023  CD1 TRP A 281       3.474 -15.343  16.600  1.00 89.84           C  
ATOM   2024  CD2 TRP A 281       5.261 -14.570  15.481  1.00 89.84           C  
ATOM   2025  CE2 TRP A 281       5.722 -14.974  16.768  1.00 89.84           C  
ATOM   2026  CE3 TRP A 281       6.217 -14.061  14.576  1.00 89.84           C  
ATOM   2027  NE1 TRP A 281       4.591 -15.435  17.410  1.00 89.84           N  
ATOM   2028  CH2 TRP A 281       8.002 -14.388  16.210  1.00 89.84           C  
ATOM   2029  CZ2 TRP A 281       7.072 -14.894  17.136  1.00 89.84           C  
ATOM   2030  CZ3 TRP A 281       7.574 -13.970  14.937  1.00 89.84           C  
ATOM   2031  N   GLY A 282       0.625 -12.756  12.736  1.00 91.14           N  
ATOM   2032  CA  GLY A 282      -0.150 -12.434  11.542  1.00 91.14           C  
ATOM   2033  C   GLY A 282       0.027 -10.979  11.100  1.00 91.14           C  
ATOM   2034  O   GLY A 282       0.121 -10.727   9.901  1.00 91.14           O  
ATOM   2035  N   ASN A 283       0.146 -10.028  12.036  1.00 89.92           N  
ATOM   2036  CA  ASN A 283       0.450  -8.639  11.688  1.00 89.92           C  
ATOM   2037  C   ASN A 283       1.882  -8.471  11.171  1.00 89.92           C  
ATOM   2038  CB  ASN A 283       0.139  -7.687  12.849  1.00 89.92           C  
ATOM   2039  O   ASN A 283       2.081  -7.734  10.211  1.00 89.92           O  
ATOM   2040  CG  ASN A 283      -1.323  -7.301  12.833  1.00 89.92           C  
ATOM   2041  ND2 ASN A 283      -2.135  -7.822  13.713  1.00 89.92           N  
ATOM   2042  OD1 ASN A 283      -1.772  -6.563  11.982  1.00 89.92           O  
ATOM   2043  N   LEU A 284       2.866  -9.200  11.709  1.00 92.65           N  
ATOM   2044  CA  LEU A 284       4.218  -9.201  11.137  1.00 92.65           C  
ATOM   2045  C   LEU A 284       4.213  -9.687   9.677  1.00 92.65           C  
ATOM   2046  CB  LEU A 284       5.145 -10.055  12.018  1.00 92.65           C  
ATOM   2047  O   LEU A 284       4.801  -9.054   8.803  1.00 92.65           O  
ATOM   2048  CG  LEU A 284       6.607 -10.082  11.529  1.00 92.65           C  
ATOM   2049  CD1 LEU A 284       7.247  -8.692  11.537  1.00 92.65           C  
ATOM   2050  CD2 LEU A 284       7.426 -11.004  12.430  1.00 92.65           C  
ATOM   2051  N   ALA A 285       3.480 -10.761   9.382  1.00 93.90           N  
ATOM   2052  CA  ALA A 285       3.315 -11.229   8.009  1.00 93.90           C  
ATOM   2053  C   ALA A 285       2.508 -10.238   7.139  1.00 93.90           C  
ATOM   2054  CB  ALA A 285       2.698 -12.627   8.060  1.00 93.90           C  
ATOM   2055  O   ALA A 285       2.787 -10.107   5.950  1.00 93.90           O  
ATOM   2056  N   MET A 286       1.543  -9.501   7.705  1.00 91.38           N  
ATOM   2057  CA  MET A 286       0.832  -8.421   7.001  1.00 91.38           C  
ATOM   2058  C   MET A 286       1.730  -7.231   6.678  1.00 91.38           C  
ATOM   2059  CB  MET A 286      -0.376  -7.935   7.810  1.00 91.38           C  
ATOM   2060  O   MET A 286       1.574  -6.645   5.608  1.00 91.38           O  
ATOM   2061  CG  MET A 286      -1.565  -8.885   7.693  1.00 91.38           C  
ATOM   2062  SD  MET A 286      -2.544  -8.623   6.185  1.00 91.38           S  
ATOM   2063  CE  MET A 286      -1.963  -9.951   5.118  1.00 91.38           C  
ATOM   2064  N   LEU A 287       2.681  -6.906   7.556  1.00 92.14           N  
ATOM   2065  CA  LEU A 287       3.702  -5.893   7.305  1.00 92.14           C  
ATOM   2066  C   LEU A 287       4.526  -6.283   6.078  1.00 92.14           C  
ATOM   2067  CB  LEU A 287       4.573  -5.725   8.565  1.00 92.14           C  
ATOM   2068  O   LEU A 287       4.627  -5.505   5.136  1.00 92.14           O  
ATOM   2069  CG  LEU A 287       5.523  -4.516   8.501  1.00 92.14           C  
ATOM   2070  CD1 LEU A 287       5.748  -3.940   9.899  1.00 92.14           C  
ATOM   2071  CD2 LEU A 287       6.892  -4.897   7.931  1.00 92.14           C  
ATOM   2072  N   LEU A 288       5.038  -7.515   6.049  1.00 95.29           N  
ATOM   2073  CA  LEU A 288       5.820  -8.032   4.924  1.00 95.29           C  
ATOM   2074  C   LEU A 288       4.988  -8.144   3.638  1.00 95.29           C  
ATOM   2075  CB  LEU A 288       6.398  -9.398   5.308  1.00 95.29           C  
ATOM   2076  O   LEU A 288       5.470  -7.813   2.556  1.00 95.29           O  
ATOM   2077  CG  LEU A 288       7.447  -9.350   6.432  1.00 95.29           C  
ATOM   2078  CD1 LEU A 288       7.696 -10.770   6.928  1.00 95.29           C  
ATOM   2079  CD2 LEU A 288       8.770  -8.757   5.956  1.00 95.29           C  
ATOM   2080  N   ALA A 289       3.719  -8.553   3.739  1.00 92.90           N  
ATOM   2081  CA  ALA A 289       2.812  -8.602   2.593  1.00 92.90           C  
ATOM   2082  C   ALA A 289       2.565  -7.200   2.017  1.00 92.90           C  
ATOM   2083  CB  ALA A 289       1.499  -9.272   3.017  1.00 92.90           C  
ATOM   2084  O   ALA A 289       2.571  -7.019   0.802  1.00 92.90           O  
ATOM   2085  N   GLY A 290       2.400  -6.200   2.886  1.00 88.26           N  
ATOM   2086  CA  GLY A 290       2.357  -4.791   2.508  1.00 88.26           C  
ATOM   2087  C   GLY A 290       3.637  -4.344   1.810  1.00 88.26           C  
ATOM   2088  O   GLY A 290       3.567  -3.834   0.689  1.00 88.26           O  
ATOM   2089  N   ALA A 291       4.788  -4.618   2.436  1.00 91.43           N  
ATOM   2090  CA  ALA A 291       6.132  -4.317   1.934  1.00 91.43           C  
ATOM   2091  C   ALA A 291       6.434  -4.978   0.592  1.00 91.43           C  
ATOM   2092  CB  ALA A 291       7.161  -4.761   2.984  1.00 91.43           C  
ATOM   2093  O   ALA A 291       7.297  -4.515  -0.138  1.00 91.43           O  
ATOM   2094  N   SER A 292       5.697  -6.030   0.247  1.00 91.66           N  
ATOM   2095  CA  SER A 292       5.818  -6.693  -1.042  1.00 91.66           C  
ATOM   2096  C   SER A 292       4.837  -6.179  -2.087  1.00 91.66           C  
ATOM   2097  CB  SER A 292       5.587  -8.187  -0.872  1.00 91.66           C  
ATOM   2098  O   SER A 292       5.062  -6.382  -3.266  1.00 91.66           O  
ATOM   2099  OG  SER A 292       6.414  -8.735   0.130  1.00 91.66           O  
ATOM   2100  N   GLN A 293       3.721  -5.560  -1.696  1.00 84.17           N  
ATOM   2101  CA  GLN A 293       2.646  -5.217  -2.628  1.00 84.17           C  
ATOM   2102  C   GLN A 293       2.750  -3.788  -3.159  1.00 84.17           C  
ATOM   2103  CB  GLN A 293       1.301  -5.452  -1.939  1.00 84.17           C  
ATOM   2104  O   GLN A 293       2.555  -3.569  -4.351  1.00 84.17           O  
ATOM   2105  CG  GLN A 293       0.134  -5.292  -2.924  1.00 84.17           C  
ATOM   2106  CD  GLN A 293      -1.216  -5.469  -2.256  1.00 84.17           C  
ATOM   2107  NE2 GLN A 293      -2.294  -5.368  -3.006  1.00 84.17           N  
ATOM   2108  OE1 GLN A 293      -1.346  -5.687  -1.060  1.00 84.17           O  
ATOM   2109  N   VAL A 294       3.011  -2.809  -2.287  1.00 78.72           N  
ATOM   2110  CA  VAL A 294       3.103  -1.396  -2.698  1.00 78.72           C  
ATOM   2111  C   VAL A 294       4.268  -1.158  -3.665  1.00 78.72           C  
ATOM   2112  CB  VAL A 294       3.149  -0.442  -1.487  1.00 78.72           C  
ATOM   2113  O   VAL A 294       4.030  -0.531  -4.700  1.00 78.72           O  
ATOM   2114  CG1 VAL A 294       3.424   1.014  -1.880  1.00 78.72           C  
ATOM   2115  CG2 VAL A 294       1.804  -0.491  -0.747  1.00 78.72           C  
ATOM   2116  N   PRO A 295       5.484  -1.692  -3.425  1.00 85.15           N  
ATOM   2117  CA  PRO A 295       6.615  -1.411  -4.304  1.00 85.15           C  
ATOM   2118  C   PRO A 295       6.452  -1.958  -5.720  1.00 85.15           C  
ATOM   2119  CB  PRO A 295       7.845  -1.997  -3.613  1.00 85.15           C  
ATOM   2120  O   PRO A 295       6.994  -1.385  -6.654  1.00 85.15           O  
ATOM   2121  CG  PRO A 295       7.431  -2.056  -2.152  1.00 85.15           C  
ATOM   2122  CD  PRO A 295       5.956  -2.406  -2.243  1.00 85.15           C  
ATOM   2123  N   VAL A 296       5.654  -3.010  -5.909  1.00 87.00           N  
ATOM   2124  CA  VAL A 296       5.398  -3.603  -7.232  1.00 87.00           C  
ATOM   2125  C   VAL A 296       4.763  -2.599  -8.170  1.00 87.00           C  
ATOM   2126  CB  VAL A 296       4.478  -4.823  -7.114  1.00 87.00           C  
ATOM   2127  O   VAL A 296       5.199  -2.474  -9.305  1.00 87.00           O  
ATOM   2128  CG1 VAL A 296       4.115  -5.467  -8.459  1.00 87.00           C  
ATOM   2129  CG2 VAL A 296       5.212  -5.847  -6.273  1.00 87.00           C  
ATOM   2130  N   TRP A 297       3.770  -1.843  -7.699  1.00 79.76           N  
ATOM   2131  CA  TRP A 297       3.124  -0.818  -8.518  1.00 79.76           C  
ATOM   2132  C   TRP A 297       4.105   0.277  -8.919  1.00 79.76           C  
ATOM   2133  CB  TRP A 297       1.936  -0.228  -7.758  1.00 79.76           C  
ATOM   2134  O   TRP A 297       4.064   0.750 -10.051  1.00 79.76           O  
ATOM   2135  CG  TRP A 297       0.884  -1.234  -7.435  1.00 79.76           C  
ATOM   2136  CD1 TRP A 297       0.693  -1.814  -6.232  1.00 79.76           C  
ATOM   2137  CD2 TRP A 297      -0.080  -1.852  -8.337  1.00 79.76           C  
ATOM   2138  CE2 TRP A 297      -0.820  -2.828  -7.605  1.00 79.76           C  
ATOM   2139  CE3 TRP A 297      -0.399  -1.691  -9.699  1.00 79.76           C  
ATOM   2140  NE1 TRP A 297      -0.309  -2.757  -6.326  1.00 79.76           N  
ATOM   2141  CH2 TRP A 297      -2.106  -3.437  -9.561  1.00 79.76           C  
ATOM   2142  CZ2 TRP A 297      -1.811  -3.625  -8.201  1.00 79.76           C  
ATOM   2143  CZ3 TRP A 297      -1.416  -2.458 -10.295  1.00 79.76           C  
ATOM   2144  N   PHE A 298       5.016   0.642  -8.020  1.00 79.32           N  
ATOM   2145  CA  PHE A 298       6.044   1.639  -8.284  1.00 79.32           C  
ATOM   2146  C   PHE A 298       7.085   1.120  -9.291  1.00 79.32           C  
ATOM   2147  CB  PHE A 298       6.651   2.065  -6.942  1.00 79.32           C  
ATOM   2148  O   PHE A 298       7.202   1.654 -10.392  1.00 79.32           O  
ATOM   2149  CG  PHE A 298       7.631   3.205  -7.065  1.00 79.32           C  
ATOM   2150  CD1 PHE A 298       8.992   2.939  -7.294  1.00 79.32           C  
ATOM   2151  CD2 PHE A 298       7.179   4.535  -6.971  1.00 79.32           C  
ATOM   2152  CE1 PHE A 298       9.897   4.001  -7.431  1.00 79.32           C  
ATOM   2153  CE2 PHE A 298       8.091   5.597  -7.092  1.00 79.32           C  
ATOM   2154  CZ  PHE A 298       9.452   5.330  -7.321  1.00 79.32           C  
ATOM   2155  N   PHE A 299       7.789   0.036  -8.958  1.00 86.77           N  
ATOM   2156  CA  PHE A 299       8.886  -0.498  -9.767  1.00 86.77           C  
ATOM   2157  C   PHE A 299       8.421  -1.084 -11.098  1.00 86.77           C  
ATOM   2158  CB  PHE A 299       9.673  -1.540  -8.960  1.00 86.77           C  
ATOM   2159  O   PHE A 299       9.105  -0.895 -12.100  1.00 86.77           O  
ATOM   2160  CG  PHE A 299      10.478  -0.935  -7.828  1.00 86.77           C  
ATOM   2161  CD1 PHE A 299      11.526  -0.047  -8.128  1.00 86.77           C  
ATOM   2162  CD2 PHE A 299      10.200  -1.253  -6.485  1.00 86.77           C  
ATOM   2163  CE1 PHE A 299      12.276   0.532  -7.093  1.00 86.77           C  
ATOM   2164  CE2 PHE A 299      10.951  -0.667  -5.449  1.00 86.77           C  
ATOM   2165  CZ  PHE A 299      11.992   0.225  -5.753  1.00 86.77           C  
ATOM   2166  N   LEU A 300       7.254  -1.736 -11.162  1.00 87.51           N  
ATOM   2167  CA  LEU A 300       6.745  -2.282 -12.423  1.00 87.51           C  
ATOM   2168  C   LEU A 300       6.309  -1.166 -13.377  1.00 87.51           C  
ATOM   2169  CB  LEU A 300       5.627  -3.307 -12.150  1.00 87.51           C  
ATOM   2170  O   LEU A 300       6.570  -1.261 -14.572  1.00 87.51           O  
ATOM   2171  CG  LEU A 300       5.185  -4.143 -13.366  1.00 87.51           C  
ATOM   2172  CD1 LEU A 300       6.347  -4.882 -14.027  1.00 87.51           C  
ATOM   2173  CD2 LEU A 300       4.153  -5.189 -12.938  1.00 87.51           C  
ATOM   2174  N   THR A 301       5.724  -0.076 -12.865  1.00 81.95           N  
ATOM   2175  CA  THR A 301       5.411   1.105 -13.689  1.00 81.95           C  
ATOM   2176  C   THR A 301       6.683   1.725 -14.260  1.00 81.95           C  
ATOM   2177  CB  THR A 301       4.637   2.174 -12.905  1.00 81.95           C  
ATOM   2178  O   THR A 301       6.748   1.969 -15.464  1.00 81.95           O  
ATOM   2179  CG2 THR A 301       4.240   3.372 -13.764  1.00 81.95           C  
ATOM   2180  OG1 THR A 301       3.430   1.637 -12.438  1.00 81.95           O  
ATOM   2181  N   LEU A 302       7.707   1.938 -13.424  1.00 83.83           N  
ATOM   2182  CA  LEU A 302       8.983   2.493 -13.881  1.00 83.83           C  
ATOM   2183  C   LEU A 302       9.713   1.554 -14.846  1.00 83.83           C  
ATOM   2184  CB  LEU A 302       9.886   2.821 -12.684  1.00 83.83           C  
ATOM   2185  O   LEU A 302      10.289   2.024 -15.821  1.00 83.83           O  
ATOM   2186  CG  LEU A 302       9.382   3.923 -11.739  1.00 83.83           C  
ATOM   2187  CD1 LEU A 302      10.436   4.149 -10.659  1.00 83.83           C  
ATOM   2188  CD2 LEU A 302       9.144   5.261 -12.441  1.00 83.83           C  
ATOM   2189  N   SER A 303       9.633   0.241 -14.629  1.00 87.93           N  
ATOM   2190  CA  SER A 303      10.179  -0.762 -15.546  1.00 87.93           C  
ATOM   2191  C   SER A 303       9.482  -0.705 -16.908  1.00 87.93           C  
ATOM   2192  CB  SER A 303      10.033  -2.163 -14.953  1.00 87.93           C  
ATOM   2193  O   SER A 303      10.134  -0.635 -17.943  1.00 87.93           O  
ATOM   2194  OG  SER A 303      10.748  -2.287 -13.743  1.00 87.93           O  
ATOM   2195  N   MET A 304       8.150  -0.645 -16.939  1.00 86.02           N  
ATOM   2196  CA  MET A 304       7.416  -0.521 -18.201  1.00 86.02           C  
ATOM   2197  C   MET A 304       7.771   0.767 -18.950  1.00 86.02           C  
ATOM   2198  CB  MET A 304       5.905  -0.619 -17.948  1.00 86.02           C  
ATOM   2199  O   MET A 304       8.004   0.717 -20.152  1.00 86.02           O  
ATOM   2200  CG  MET A 304       5.519  -2.067 -17.643  1.00 86.02           C  
ATOM   2201  SD  MET A 304       3.747  -2.405 -17.463  1.00 86.02           S  
ATOM   2202  CE  MET A 304       3.402  -1.577 -15.894  1.00 86.02           C  
ATOM   2203  N   GLN A 305       7.851   1.905 -18.260  1.00 84.00           N  
ATOM   2204  CA  GLN A 305       8.062   3.195 -18.923  1.00 84.00           C  
ATOM   2205  C   GLN A 305       9.530   3.463 -19.277  1.00 84.00           C  
ATOM   2206  CB  GLN A 305       7.472   4.328 -18.074  1.00 84.00           C  
ATOM   2207  O   GLN A 305       9.825   3.812 -20.415  1.00 84.00           O  
ATOM   2208  CG  GLN A 305       5.944   4.215 -17.938  1.00 84.00           C  
ATOM   2209  CD  GLN A 305       5.329   5.389 -17.185  1.00 84.00           C  
ATOM   2210  NE2 GLN A 305       4.208   5.197 -16.525  1.00 84.00           N  
ATOM   2211  OE1 GLN A 305       5.813   6.505 -17.169  1.00 84.00           O  
ATOM   2212  N   HIS A 306      10.462   3.288 -18.337  1.00 84.99           N  
ATOM   2213  CA  HIS A 306      11.868   3.658 -18.537  1.00 84.99           C  
ATOM   2214  C   HIS A 306      12.750   2.522 -19.069  1.00 84.99           C  
ATOM   2215  CB  HIS A 306      12.466   4.207 -17.238  1.00 84.99           C  
ATOM   2216  O   HIS A 306      13.785   2.807 -19.666  1.00 84.99           O  
ATOM   2217  CG  HIS A 306      11.803   5.444 -16.692  1.00 84.99           C  
ATOM   2218  CD2 HIS A 306      11.523   6.599 -17.371  1.00 84.99           C  
ATOM   2219  ND1 HIS A 306      11.463   5.651 -15.377  1.00 84.99           N  
ATOM   2220  CE1 HIS A 306      10.974   6.898 -15.270  1.00 84.99           C  
ATOM   2221  NE2 HIS A 306      10.991   7.518 -16.458  1.00 84.99           N  
ATOM   2222  N   VAL A 307      12.370   1.254 -18.865  1.00 89.27           N  
ATOM   2223  CA  VAL A 307      13.139   0.103 -19.376  1.00 89.27           C  
ATOM   2224  C   VAL A 307      12.570  -0.378 -20.708  1.00 89.27           C  
ATOM   2225  CB  VAL A 307      13.253  -1.039 -18.345  1.00 89.27           C  
ATOM   2226  O   VAL A 307      13.319  -0.528 -21.667  1.00 89.27           O  
ATOM   2227  CG1 VAL A 307      14.066  -2.212 -18.886  1.00 89.27           C  
ATOM   2228  CG2 VAL A 307      13.875  -0.540 -17.035  1.00 89.27           C  
ATOM   2229  N   LEU A 308      11.249  -0.577 -20.786  1.00 89.38           N  
ATOM   2230  CA  LEU A 308      10.576  -1.086 -21.992  1.00 89.38           C  
ATOM   2231  C   LEU A 308      10.038   0.015 -22.921  1.00 89.38           C  
ATOM   2232  CB  LEU A 308       9.451  -2.055 -21.591  1.00 89.38           C  
ATOM   2233  O   LEU A 308       9.518  -0.290 -23.994  1.00 89.38           O  
ATOM   2234  CG  LEU A 308       9.893  -3.257 -20.743  1.00 89.38           C  
ATOM   2235  CD1 LEU A 308       8.645  -4.027 -20.322  1.00 89.38           C  
ATOM   2236  CD2 LEU A 308      10.817  -4.201 -21.509  1.00 89.38           C  
ATOM   2237  N   GLY A 309      10.123   1.287 -22.520  1.00 85.37           N  
ATOM   2238  CA  GLY A 309       9.695   2.422 -23.344  1.00 85.37           C  
ATOM   2239  C   GLY A 309       8.179   2.545 -23.531  1.00 85.37           C  
ATOM   2240  O   GLY A 309       7.732   3.143 -24.508  1.00 85.37           O  
ATOM   2241  N   TYR A 310       7.367   1.963 -22.644  1.00 83.01           N  
ATOM   2242  CA  TYR A 310       5.909   2.047 -22.744  1.00 83.01           C  
ATOM   2243  C   TYR A 310       5.422   3.454 -22.409  1.00 83.01           C  
ATOM   2244  CB  TYR A 310       5.215   1.011 -21.842  1.00 83.01           C  
ATOM   2245  O   TYR A 310       5.893   4.091 -21.468  1.00 83.01           O  
ATOM   2246  CG  TYR A 310       5.270  -0.442 -22.290  1.00 83.01           C  
ATOM   2247  CD1 TYR A 310       6.108  -0.864 -23.345  1.00 83.01           C  
ATOM   2248  CD2 TYR A 310       4.448  -1.387 -21.640  1.00 83.01           C  
ATOM   2249  CE1 TYR A 310       6.137  -2.209 -23.740  1.00 83.01           C  
ATOM   2250  CE2 TYR A 310       4.466  -2.737 -22.040  1.00 83.01           C  
ATOM   2251  OH  TYR A 310       5.366  -4.450 -23.470  1.00 83.01           O  
ATOM   2252  CZ  TYR A 310       5.317  -3.149 -23.088  1.00 83.01           C  
ATOM   2253  N   SER A 311       4.395   3.913 -23.121  1.00 75.83           N  
ATOM   2254  CA  SER A 311       3.658   5.104 -22.706  1.00 75.83           C  
ATOM   2255  C   SER A 311       2.937   4.870 -21.373  1.00 75.83           C  
ATOM   2256  CB  SER A 311       2.687   5.554 -23.802  1.00 75.83           C  
ATOM   2257  O   SER A 311       2.670   3.732 -20.973  1.00 75.83           O  
ATOM   2258  OG  SER A 311       1.534   4.731 -23.877  1.00 75.83           O  
ATOM   2259  N   ALA A 312       2.544   5.947 -20.691  1.00 65.86           N  
ATOM   2260  CA  ALA A 312       1.767   5.864 -19.454  1.00 65.86           C  
ATOM   2261  C   ALA A 312       0.479   5.025 -19.616  1.00 65.86           C  
ATOM   2262  CB  ALA A 312       1.444   7.295 -19.016  1.00 65.86           C  
ATOM   2263  O   ALA A 312       0.158   4.196 -18.761  1.00 65.86           O  
ATOM   2264  N   ALA A 313      -0.227   5.182 -20.743  1.00 66.55           N  
ATOM   2265  CA  ALA A 313      -1.425   4.405 -21.055  1.00 66.55           C  
ATOM   2266  C   ALA A 313      -1.116   2.912 -21.263  1.00 66.55           C  
ATOM   2267  CB  ALA A 313      -2.090   5.018 -22.294  1.00 66.55           C  
ATOM   2268  O   ALA A 313      -1.840   2.053 -20.758  1.00 66.55           O  
ATOM   2269  N   GLN A 314      -0.020   2.592 -21.959  1.00 76.72           N  
ATOM   2270  CA  GLN A 314       0.430   1.212 -22.156  1.00 76.72           C  
ATOM   2271  C   GLN A 314       0.859   0.560 -20.837  1.00 76.72           C  
ATOM   2272  CB  GLN A 314       1.594   1.193 -23.149  1.00 76.72           C  
ATOM   2273  O   GLN A 314       0.472  -0.576 -20.576  1.00 76.72           O  
ATOM   2274  CG  GLN A 314       1.153   1.437 -24.598  1.00 76.72           C  
ATOM   2275  CD  GLN A 314       2.352   1.629 -25.523  1.00 76.72           C  
ATOM   2276  NE2 GLN A 314       2.222   1.351 -26.800  1.00 76.72           N  
ATOM   2277  OE1 GLN A 314       3.422   2.051 -25.126  1.00 76.72           O  
ATOM   2278  N   ALA A 315       1.578   1.281 -19.972  1.00 74.69           N  
ATOM   2279  CA  ALA A 315       1.924   0.815 -18.630  1.00 74.69           C  
ATOM   2280  C   ALA A 315       0.663   0.532 -17.792  1.00 74.69           C  
ATOM   2281  CB  ALA A 315       2.836   1.864 -17.979  1.00 74.69           C  
ATOM   2282  O   ALA A 315       0.559  -0.516 -17.156  1.00 74.69           O  
ATOM   2283  N   GLY A 316      -0.343   1.413 -17.859  1.00 67.78           N  
ATOM   2284  CA  GLY A 316      -1.651   1.198 -17.234  1.00 67.78           C  
ATOM   2285  C   GLY A 316      -2.362  -0.065 -17.738  1.00 67.78           C  
ATOM   2286  O   GLY A 316      -2.837  -0.867 -16.931  1.00 67.78           O  
ATOM   2287  N   LEU A 317      -2.386  -0.286 -19.059  1.00 74.43           N  
ATOM   2288  CA  LEU A 317      -2.914  -1.514 -19.669  1.00 74.43           C  
ATOM   2289  C   LEU A 317      -2.098  -2.756 -19.283  1.00 74.43           C  
ATOM   2290  CB  LEU A 317      -2.962  -1.361 -21.201  1.00 74.43           C  
ATOM   2291  O   LEU A 317      -2.668  -3.833 -19.108  1.00 74.43           O  
ATOM   2292  CG  LEU A 317      -4.049  -0.405 -21.721  1.00 74.43           C  
ATOM   2293  CD1 LEU A 317      -3.877  -0.216 -23.229  1.00 74.43           C  
ATOM   2294  CD2 LEU A 317      -5.462  -0.942 -21.468  1.00 74.43           C  
ATOM   2295  N   GLY A 318      -0.789  -2.605 -19.076  1.00 80.80           N  
ATOM   2296  CA  GLY A 318       0.115  -3.672 -18.657  1.00 80.80           C  
ATOM   2297  C   GLY A 318      -0.268  -4.318 -17.324  1.00 80.80           C  
ATOM   2298  O   GLY A 318      -0.037  -5.513 -17.145  1.00 80.80           O  
ATOM   2299  N   PHE A 319      -0.939  -3.580 -16.433  1.00 79.09           N  
ATOM   2300  CA  PHE A 319      -1.446  -4.089 -15.155  1.00 79.09           C  
ATOM   2301  C   PHE A 319      -2.781  -4.843 -15.246  1.00 79.09           C  
ATOM   2302  CB  PHE A 319      -1.595  -2.925 -14.175  1.00 79.09           C  
ATOM   2303  O   PHE A 319      -3.167  -5.514 -14.284  1.00 79.09           O  
ATOM   2304  CG  PHE A 319      -0.283  -2.381 -13.657  1.00 79.09           C  
ATOM   2305  CD1 PHE A 319       0.464  -3.125 -12.724  1.00 79.09           C  
ATOM   2306  CD2 PHE A 319       0.165  -1.112 -14.059  1.00 79.09           C  
ATOM   2307  CE1 PHE A 319       1.638  -2.586 -12.171  1.00 79.09           C  
ATOM   2308  CE2 PHE A 319       1.354  -0.587 -13.527  1.00 79.09           C  
ATOM   2309  CZ  PHE A 319       2.091  -1.325 -12.584  1.00 79.09           C  
ATOM   2310  N   VAL A 320      -3.507  -4.755 -16.366  1.00 77.60           N  
ATOM   2311  CA  VAL A 320      -4.844  -5.362 -16.504  1.00 77.60           C  
ATOM   2312  C   VAL A 320      -4.821  -6.869 -16.224  1.00 77.60           C  
ATOM   2313  CB  VAL A 320      -5.486  -5.031 -17.869  1.00 77.60           C  
ATOM   2314  O   VAL A 320      -5.653  -7.329 -15.434  1.00 77.60           O  
ATOM   2315  CG1 VAL A 320      -6.765  -5.838 -18.131  1.00 77.60           C  
ATOM   2316  CG2 VAL A 320      -5.842  -3.542 -17.934  1.00 77.60           C  
ATOM   2317  N   PRO A 321      -3.870  -7.659 -16.757  1.00 79.70           N  
ATOM   2318  CA  PRO A 321      -3.810  -9.082 -16.435  1.00 79.70           C  
ATOM   2319  C   PRO A 321      -3.526  -9.353 -14.959  1.00 79.70           C  
ATOM   2320  CB  PRO A 321      -2.720  -9.655 -17.329  1.00 79.70           C  
ATOM   2321  O   PRO A 321      -4.116 -10.264 -14.385  1.00 79.70           O  
ATOM   2322  CG  PRO A 321      -2.737  -8.703 -18.521  1.00 79.70           C  
ATOM   2323  CD  PRO A 321      -2.923  -7.363 -17.826  1.00 79.70           C  
ATOM   2324  N   HIS A 322      -2.700  -8.523 -14.318  1.00 81.18           N  
ATOM   2325  CA  HIS A 322      -2.419  -8.606 -12.886  1.00 81.18           C  
ATOM   2326  C   HIS A 322      -3.715  -8.466 -12.064  1.00 81.18           C  
ATOM   2327  CB  HIS A 322      -1.384  -7.517 -12.540  1.00 81.18           C  
ATOM   2328  O   HIS A 322      -3.999  -9.262 -11.167  1.00 81.18           O  
ATOM   2329  CG  HIS A 322      -0.359  -7.966 -11.540  1.00 81.18           C  
ATOM   2330  CD2 HIS A 322       0.996  -8.027 -11.727  1.00 81.18           C  
ATOM   2331  ND1 HIS A 322      -0.621  -8.452 -10.286  1.00 81.18           N  
ATOM   2332  CE1 HIS A 322       0.544  -8.821  -9.740  1.00 81.18           C  
ATOM   2333  NE2 HIS A 322       1.558  -8.589 -10.580  1.00 81.18           N  
ATOM   2334  N   ALA A 323      -4.565  -7.500 -12.426  1.00 75.25           N  
ATOM   2335  CA  ALA A 323      -5.868  -7.306 -11.796  1.00 75.25           C  
ATOM   2336  C   ALA A 323      -6.840  -8.467 -12.080  1.00 75.25           C  
ATOM   2337  CB  ALA A 323      -6.437  -5.959 -12.260  1.00 75.25           C  
ATOM   2338  O   ALA A 323      -7.503  -8.952 -11.161  1.00 75.25           O  
ATOM   2339  N   LEU A 324      -6.913  -8.940 -13.330  1.00 82.23           N  
ATOM   2340  CA  LEU A 324      -7.807 -10.029 -13.737  1.00 82.23           C  
ATOM   2341  C   LEU A 324      -7.447 -11.360 -13.068  1.00 82.23           C  
ATOM   2342  CB  LEU A 324      -7.779 -10.186 -15.268  1.00 82.23           C  
ATOM   2343  O   LEU A 324      -8.328 -12.031 -12.528  1.00 82.23           O  
ATOM   2344  CG  LEU A 324      -8.492  -9.071 -16.053  1.00 82.23           C  
ATOM   2345  CD1 LEU A 324      -8.233  -9.268 -17.546  1.00 82.23           C  
ATOM   2346  CD2 LEU A 324     -10.007  -9.087 -15.825  1.00 82.23           C  
ATOM   2347  N   VAL A 325      -6.165 -11.736 -13.056  1.00 86.72           N  
ATOM   2348  CA  VAL A 325      -5.704 -12.974 -12.415  1.00 86.72           C  
ATOM   2349  C   VAL A 325      -5.957 -12.903 -10.914  1.00 86.72           C  
ATOM   2350  CB  VAL A 325      -4.218 -13.254 -12.709  1.00 86.72           C  
ATOM   2351  O   VAL A 325      -6.542 -13.830 -10.355  1.00 86.72           O  
ATOM   2352  CG1 VAL A 325      -3.733 -14.515 -11.975  1.00 86.72           C  
ATOM   2353  CG2 VAL A 325      -3.985 -13.494 -14.206  1.00 86.72           C  
ATOM   2354  N   MET A 326      -5.608 -11.789 -10.263  1.00 83.21           N  
ATOM   2355  CA  MET A 326      -5.865 -11.605  -8.833  1.00 83.21           C  
ATOM   2356  C   MET A 326      -7.365 -11.699  -8.510  1.00 83.21           C  
ATOM   2357  CB  MET A 326      -5.280 -10.261  -8.380  1.00 83.21           C  
ATOM   2358  O   MET A 326      -7.744 -12.322  -7.517  1.00 83.21           O  
ATOM   2359  CG  MET A 326      -5.323 -10.118  -6.854  1.00 83.21           C  
ATOM   2360  SD  MET A 326      -4.720  -8.532  -6.211  1.00 83.21           S  
ATOM   2361  CE  MET A 326      -6.113  -7.452  -6.637  1.00 83.21           C  
ATOM   2362  N   LEU A 327      -8.229 -11.139  -9.365  1.00 79.97           N  
ATOM   2363  CA  LEU A 327      -9.683 -11.222  -9.225  1.00 79.97           C  
ATOM   2364  C   LEU A 327     -10.183 -12.670  -9.327  1.00 79.97           C  
ATOM   2365  CB  LEU A 327     -10.331 -10.323 -10.295  1.00 79.97           C  
ATOM   2366  O   LEU A 327     -10.930 -13.126  -8.460  1.00 79.97           O  
ATOM   2367  CG  LEU A 327     -11.865 -10.255 -10.231  1.00 79.97           C  
ATOM   2368  CD1 LEU A 327     -12.335  -9.506  -8.982  1.00 79.97           C  
ATOM   2369  CD2 LEU A 327     -12.405  -9.533 -11.463  1.00 79.97           C  
ATOM   2370  N   VAL A 328      -9.769 -13.411 -10.359  1.00 85.51           N  
ATOM   2371  CA  VAL A 328     -10.173 -14.813 -10.561  1.00 85.51           C  
ATOM   2372  C   VAL A 328      -9.681 -15.691  -9.411  1.00 85.51           C  
ATOM   2373  CB  VAL A 328      -9.666 -15.339 -11.920  1.00 85.51           C  
ATOM   2374  O   VAL A 328     -10.459 -16.463  -8.840  1.00 85.51           O  
ATOM   2375  CG1 VAL A 328      -9.904 -16.848 -12.082  1.00 85.51           C  
ATOM   2376  CG2 VAL A 328     -10.398 -14.639 -13.072  1.00 85.51           C  
ATOM   2377  N   VAL A 329      -8.415 -15.538  -9.022  1.00 85.86           N  
ATOM   2378  CA  VAL A 329      -7.808 -16.288  -7.920  1.00 85.86           C  
ATOM   2379  C   VAL A 329      -8.528 -15.986  -6.607  1.00 85.86           C  
ATOM   2380  CB  VAL A 329      -6.298 -15.994  -7.827  1.00 85.86           C  
ATOM   2381  O   VAL A 329      -8.957 -16.912  -5.917  1.00 85.86           O  
ATOM   2382  CG1 VAL A 329      -5.673 -16.571  -6.550  1.00 85.86           C  
ATOM   2383  CG2 VAL A 329      -5.562 -16.600  -9.027  1.00 85.86           C  
ATOM   2384  N   GLY A 330      -8.731 -14.708  -6.283  1.00 79.39           N  
ATOM   2385  CA  GLY A 330      -9.379 -14.279  -5.045  1.00 79.39           C  
ATOM   2386  C   GLY A 330     -10.852 -14.683  -4.943  1.00 79.39           C  
ATOM   2387  O   GLY A 330     -11.311 -15.043  -3.862  1.00 79.39           O  
ATOM   2388  N   LEU A 331     -11.601 -14.672  -6.052  1.00 79.55           N  
ATOM   2389  CA  LEU A 331     -13.032 -15.004  -6.047  1.00 79.55           C  
ATOM   2390  C   LEU A 331     -13.327 -16.502  -6.160  1.00 79.55           C  
ATOM   2391  CB  LEU A 331     -13.746 -14.257  -7.185  1.00 79.55           C  
ATOM   2392  O   LEU A 331     -14.378 -16.947  -5.695  1.00 79.55           O  
ATOM   2393  CG  LEU A 331     -13.845 -12.731  -7.015  1.00 79.55           C  
ATOM   2394  CD1 LEU A 331     -14.599 -12.164  -8.218  1.00 79.55           C  
ATOM   2395  CD2 LEU A 331     -14.611 -12.328  -5.752  1.00 79.55           C  
ATOM   2396  N   ARG A 332     -12.459 -17.281  -6.815  1.00 85.84           N  
ATOM   2397  CA  ARG A 332     -12.730 -18.695  -7.128  1.00 85.84           C  
ATOM   2398  C   ARG A 332     -11.746 -19.638  -6.453  1.00 85.84           C  
ATOM   2399  CB  ARG A 332     -12.756 -18.911  -8.654  1.00 85.84           C  
ATOM   2400  O   ARG A 332     -12.167 -20.530  -5.720  1.00 85.84           O  
ATOM   2401  CG  ARG A 332     -13.790 -18.066  -9.418  1.00 85.84           C  
ATOM   2402  CD  ARG A 332     -15.232 -18.382  -8.995  1.00 85.84           C  
ATOM   2403  NE  ARG A 332     -16.215 -17.691  -9.855  1.00 85.84           N  
ATOM   2404  NH1 ARG A 332     -16.629 -19.390 -11.358  1.00 85.84           N  
ATOM   2405  NH2 ARG A 332     -17.673 -17.437 -11.589  1.00 85.84           N  
ATOM   2406  CZ  ARG A 332     -16.831 -18.177 -10.922  1.00 85.84           C  
ATOM   2407  N   VAL A 333     -10.455 -19.427  -6.684  1.00 89.28           N  
ATOM   2408  CA  VAL A 333      -9.396 -20.377  -6.317  1.00 89.28           C  
ATOM   2409  C   VAL A 333      -9.165 -20.389  -4.809  1.00 89.28           C  
ATOM   2410  CB  VAL A 333      -8.103 -20.058  -7.096  1.00 89.28           C  
ATOM   2411  O   VAL A 333      -9.223 -21.445  -4.183  1.00 89.28           O  
ATOM   2412  CG1 VAL A 333      -6.963 -21.015  -6.756  1.00 89.28           C  
ATOM   2413  CG2 VAL A 333      -8.340 -20.113  -8.611  1.00 89.28           C  
ATOM   2414  N   VAL A 334      -8.986 -19.217  -4.199  1.00 87.48           N  
ATOM   2415  CA  VAL A 334      -8.681 -19.088  -2.768  1.00 87.48           C  
ATOM   2416  C   VAL A 334      -9.830 -19.588  -1.884  1.00 87.48           C  
ATOM   2417  CB  VAL A 334      -8.245 -17.653  -2.412  1.00 87.48           C  
ATOM   2418  O   VAL A 334      -9.569 -20.427  -1.019  1.00 87.48           O  
ATOM   2419  CG1 VAL A 334      -7.986 -17.496  -0.915  1.00 87.48           C  
ATOM   2420  CG2 VAL A 334      -6.963 -17.265  -3.148  1.00 87.48           C  
ATOM   2421  N   PRO A 335     -11.105 -19.194  -2.093  1.00 85.36           N  
ATOM   2422  CA  PRO A 335     -12.208 -19.707  -1.283  1.00 85.36           C  
ATOM   2423  C   PRO A 335     -12.380 -21.222  -1.411  1.00 85.36           C  
ATOM   2424  CB  PRO A 335     -13.462 -18.970  -1.767  1.00 85.36           C  
ATOM   2425  O   PRO A 335     -12.720 -21.881  -0.430  1.00 85.36           O  
ATOM   2426  CG  PRO A 335     -12.908 -17.686  -2.376  1.00 85.36           C  
ATOM   2427  CD  PRO A 335     -11.607 -18.171  -3.000  1.00 85.36           C  
ATOM   2428  N   TRP A 336     -12.143 -21.784  -2.601  1.00 90.64           N  
ATOM   2429  CA  TRP A 336     -12.190 -23.229  -2.816  1.00 90.64           C  
ATOM   2430  C   TRP A 336     -11.042 -23.947  -2.093  1.00 90.64           C  
ATOM   2431  CB  TRP A 336     -12.202 -23.519  -4.320  1.00 90.64           C  
ATOM   2432  O   TRP A 336     -11.283 -24.915  -1.371  1.00 90.64           O  
ATOM   2433  CG  TRP A 336     -12.219 -24.976  -4.657  1.00 90.64           C  
ATOM   2434  CD1 TRP A 336     -13.314 -25.756  -4.801  1.00 90.64           C  
ATOM   2435  CD2 TRP A 336     -11.076 -25.854  -4.878  1.00 90.64           C  
ATOM   2436  CE2 TRP A 336     -11.553 -27.175  -5.111  1.00 90.64           C  
ATOM   2437  CE3 TRP A 336      -9.683 -25.657  -4.916  1.00 90.64           C  
ATOM   2438  NE1 TRP A 336     -12.925 -27.055  -5.070  1.00 90.64           N  
ATOM   2439  CH2 TRP A 336      -9.303 -28.029  -5.342  1.00 90.64           C  
ATOM   2440  CZ2 TRP A 336     -10.690 -28.255  -5.336  1.00 90.64           C  
ATOM   2441  CZ3 TRP A 336      -8.801 -26.732  -5.136  1.00 90.64           C  
ATOM   2442  N   LEU A 337      -9.811 -23.442  -2.198  1.00 90.65           N  
ATOM   2443  CA  LEU A 337      -8.645 -23.987  -1.498  1.00 90.65           C  
ATOM   2444  C   LEU A 337      -8.804 -23.919   0.024  1.00 90.65           C  
ATOM   2445  CB  LEU A 337      -7.394 -23.214  -1.935  1.00 90.65           C  
ATOM   2446  O   LEU A 337      -8.521 -24.898   0.705  1.00 90.65           O  
ATOM   2447  CG  LEU A 337      -6.791 -23.705  -3.261  1.00 90.65           C  
ATOM   2448  CD1 LEU A 337      -5.860 -22.650  -3.826  1.00 90.65           C  
ATOM   2449  CD2 LEU A 337      -5.982 -24.992  -3.091  1.00 90.65           C  
ATOM   2450  N   MET A 338      -9.331 -22.820   0.571  1.00 88.46           N  
ATOM   2451  CA  MET A 338      -9.545 -22.639   2.018  1.00 88.46           C  
ATOM   2452  C   MET A 338     -10.579 -23.598   2.638  1.00 88.46           C  
ATOM   2453  CB  MET A 338      -9.971 -21.190   2.292  1.00 88.46           C  
ATOM   2454  O   MET A 338     -10.686 -23.679   3.870  1.00 88.46           O  
ATOM   2455  CG  MET A 338      -8.819 -20.192   2.146  1.00 88.46           C  
ATOM   2456  SD  MET A 338      -9.298 -18.477   2.487  1.00 88.46           S  
ATOM   2457  CE  MET A 338      -9.440 -18.523   4.288  1.00 88.46           C  
ATOM   2458  N   ARG A 339     -11.355 -24.317   1.816  1.00 88.02           N  
ATOM   2459  CA  ARG A 339     -12.238 -25.406   2.273  1.00 88.02           C  
ATOM   2460  C   ARG A 339     -11.467 -26.700   2.524  1.00 88.02           C  
ATOM   2461  CB  ARG A 339     -13.353 -25.652   1.248  1.00 88.02           C  
ATOM   2462  O   ARG A 339     -11.806 -27.446   3.435  1.00 88.02           O  
ATOM   2463  CG  ARG A 339     -14.323 -24.469   1.151  1.00 88.02           C  
ATOM   2464  CD  ARG A 339     -15.257 -24.661  -0.046  1.00 88.02           C  
ATOM   2465  NE  ARG A 339     -16.133 -23.491  -0.232  1.00 88.02           N  
ATOM   2466  NH1 ARG A 339     -17.245 -24.256  -2.088  1.00 88.02           N  
ATOM   2467  NH2 ARG A 339     -17.745 -22.247  -1.254  1.00 88.02           N  
ATOM   2468  CZ  ARG A 339     -17.033 -23.337  -1.187  1.00 88.02           C  
ATOM   2469  N   HIS A 340     -10.416 -26.948   1.746  1.00 90.73           N  
ATOM   2470  CA  HIS A 340      -9.710 -28.231   1.726  1.00 90.73           C  
ATOM   2471  C   HIS A 340      -8.339 -28.161   2.414  1.00 90.73           C  
ATOM   2472  CB  HIS A 340      -9.607 -28.698   0.267  1.00 90.73           C  
ATOM   2473  O   HIS A 340      -7.920 -29.120   3.066  1.00 90.73           O  
ATOM   2474  CG  HIS A 340     -10.947 -28.749  -0.429  1.00 90.73           C  
ATOM   2475  CD2 HIS A 340     -11.887 -29.742  -0.337  1.00 90.73           C  
ATOM   2476  ND1 HIS A 340     -11.480 -27.768  -1.235  1.00 90.73           N  
ATOM   2477  CE1 HIS A 340     -12.697 -28.166  -1.628  1.00 90.73           C  
ATOM   2478  NE2 HIS A 340     -13.001 -29.352  -1.088  1.00 90.73           N  
ATOM   2479  N   VAL A 341      -7.677 -27.007   2.326  1.00 91.09           N  
ATOM   2480  CA  VAL A 341      -6.289 -26.770   2.731  1.00 91.09           C  
ATOM   2481  C   VAL A 341      -6.235 -25.804   3.916  1.00 91.09           C  
ATOM   2482  CB  VAL A 341      -5.468 -26.243   1.536  1.00 91.09           C  
ATOM   2483  O   VAL A 341      -6.997 -24.840   4.006  1.00 91.09           O  
ATOM   2484  CG1 VAL A 341      -3.974 -26.180   1.869  1.00 91.09           C  
ATOM   2485  CG2 VAL A 341      -5.621 -27.122   0.286  1.00 91.09           C  
ATOM   2486  N   GLN A 342      -5.327 -26.070   4.856  1.00 90.71           N  
ATOM   2487  CA  GLN A 342      -5.107 -25.210   6.022  1.00 90.71           C  
ATOM   2488  C   GLN A 342      -4.503 -23.861   5.610  1.00 90.71           C  
ATOM   2489  CB  GLN A 342      -4.187 -25.909   7.034  1.00 90.71           C  
ATOM   2490  O   GLN A 342      -3.655 -23.805   4.721  1.00 90.71           O  
ATOM   2491  CG  GLN A 342      -4.815 -27.176   7.636  1.00 90.71           C  
ATOM   2492  CD  GLN A 342      -3.871 -27.902   8.592  1.00 90.71           C  
ATOM   2493  NE2 GLN A 342      -4.139 -29.149   8.907  1.00 90.71           N  
ATOM   2494  OE1 GLN A 342      -2.863 -27.386   9.050  1.00 90.71           O  
ATOM   2495  N   ALA A 343      -4.874 -22.788   6.317  1.00 88.90           N  
ATOM   2496  CA  ALA A 343      -4.423 -21.428   6.009  1.00 88.90           C  
ATOM   2497  C   ALA A 343      -2.891 -21.304   5.944  1.00 88.90           C  
ATOM   2498  CB  ALA A 343      -5.018 -20.468   7.047  1.00 88.90           C  
ATOM   2499  O   ALA A 343      -2.381 -20.718   4.999  1.00 88.90           O  
ATOM   2500  N   ARG A 344      -2.159 -21.928   6.878  1.00 91.39           N  
ATOM   2501  CA  ARG A 344      -0.685 -21.925   6.888  1.00 91.39           C  
ATOM   2502  C   ARG A 344      -0.080 -22.460   5.586  1.00 91.39           C  
ATOM   2503  CB  ARG A 344      -0.153 -22.660   8.135  1.00 91.39           C  
ATOM   2504  O   ARG A 344       0.791 -21.828   5.012  1.00 91.39           O  
ATOM   2505  CG  ARG A 344      -0.481 -24.162   8.190  1.00 91.39           C  
ATOM   2506  CD  ARG A 344       0.084 -24.814   9.453  1.00 91.39           C  
ATOM   2507  NE  ARG A 344      -0.376 -26.208   9.570  1.00 91.39           N  
ATOM   2508  NH1 ARG A 344       1.043 -26.898  11.240  1.00 91.39           N  
ATOM   2509  NH2 ARG A 344      -0.440 -28.320  10.357  1.00 91.39           N  
ATOM   2510  CZ  ARG A 344       0.088 -27.133  10.386  1.00 91.39           C  
ATOM   2511  N   VAL A 345      -0.596 -23.575   5.066  1.00 93.61           N  
ATOM   2512  CA  VAL A 345      -0.067 -24.190   3.838  1.00 93.61           C  
ATOM   2513  C   VAL A 345      -0.326 -23.282   2.638  1.00 93.61           C  
ATOM   2514  CB  VAL A 345      -0.667 -25.589   3.615  1.00 93.61           C  
ATOM   2515  O   VAL A 345       0.548 -23.125   1.794  1.00 93.61           O  
ATOM   2516  CG1 VAL A 345      -0.138 -26.250   2.338  1.00 93.61           C  
ATOM   2517  CG2 VAL A 345      -0.366 -26.526   4.794  1.00 93.61           C  
ATOM   2518  N   LEU A 346      -1.495 -22.634   2.592  1.00 93.73           N  
ATOM   2519  CA  LEU A 346      -1.815 -21.664   1.543  1.00 93.73           C  
ATOM   2520  C   LEU A 346      -0.923 -20.425   1.607  1.00 93.73           C  
ATOM   2521  CB  LEU A 346      -3.298 -21.264   1.621  1.00 93.73           C  
ATOM   2522  O   LEU A 346      -0.481 -19.963   0.563  1.00 93.73           O  
ATOM   2523  CG  LEU A 346      -4.274 -22.424   1.382  1.00 93.73           C  
ATOM   2524  CD1 LEU A 346      -5.711 -21.940   1.577  1.00 93.73           C  
ATOM   2525  CD2 LEU A 346      -4.137 -23.010  -0.024  1.00 93.73           C  
ATOM   2526  N   ILE A 347      -0.622 -19.926   2.809  1.00 94.58           N  
ATOM   2527  CA  ILE A 347       0.269 -18.775   2.997  1.00 94.58           C  
ATOM   2528  C   ILE A 347       1.688 -19.125   2.547  1.00 94.58           C  
ATOM   2529  CB  ILE A 347       0.226 -18.263   4.454  1.00 94.58           C  
ATOM   2530  O   ILE A 347       2.239 -18.389   1.740  1.00 94.58           O  
ATOM   2531  CG1 ILE A 347      -1.172 -17.687   4.769  1.00 94.58           C  
ATOM   2532  CG2 ILE A 347       1.292 -17.181   4.701  1.00 94.58           C  
ATOM   2533  CD1 ILE A 347      -1.447 -17.512   6.268  1.00 94.58           C  
ATOM   2534  N   ALA A 348       2.257 -20.254   2.988  1.00 96.10           N  
ATOM   2535  CA  ALA A 348       3.597 -20.669   2.563  1.00 96.10           C  
ATOM   2536  C   ALA A 348       3.679 -20.912   1.050  1.00 96.10           C  
ATOM   2537  CB  ALA A 348       4.026 -21.924   3.329  1.00 96.10           C  
ATOM   2538  O   ALA A 348       4.592 -20.410   0.400  1.00 96.10           O  
ATOM   2539  N   ALA A 349       2.716 -21.641   0.477  1.00 96.15           N  
ATOM   2540  CA  ALA A 349       2.685 -21.899  -0.961  1.00 96.15           C  
ATOM   2541  C   ALA A 349       2.503 -20.601  -1.759  1.00 96.15           C  
ATOM   2542  CB  ALA A 349       1.570 -22.906  -1.264  1.00 96.15           C  
ATOM   2543  O   ALA A 349       3.216 -20.365  -2.727  1.00 96.15           O  
ATOM   2544  N   GLY A 350       1.586 -19.731  -1.329  1.00 96.30           N  
ATOM   2545  CA  GLY A 350       1.360 -18.430  -1.948  1.00 96.30           C  
ATOM   2546  C   GLY A 350       2.589 -17.530  -1.884  1.00 96.30           C  
ATOM   2547  O   GLY A 350       2.955 -16.924  -2.884  1.00 96.30           O  
ATOM   2548  N   ALA A 351       3.261 -17.493  -0.738  1.00 96.84           N  
ATOM   2549  CA  ALA A 351       4.489 -16.740  -0.541  1.00 96.84           C  
ATOM   2550  C   ALA A 351       5.630 -17.265  -1.429  1.00 96.84           C  
ATOM   2551  CB  ALA A 351       4.820 -16.804   0.949  1.00 96.84           C  
ATOM   2552  O   ALA A 351       6.295 -16.475  -2.089  1.00 96.84           O  
ATOM   2553  N   ALA A 352       5.808 -18.586  -1.533  1.00 97.83           N  
ATOM   2554  CA  ALA A 352       6.803 -19.188  -2.423  1.00 97.83           C  
ATOM   2555  C   ALA A 352       6.510 -18.909  -3.910  1.00 97.83           C  
ATOM   2556  CB  ALA A 352       6.864 -20.692  -2.135  1.00 97.83           C  
ATOM   2557  O   ALA A 352       7.412 -18.541  -4.659  1.00 97.83           O  
ATOM   2558  N   ILE A 353       5.246 -19.023  -4.336  1.00 97.62           N  
ATOM   2559  CA  ILE A 353       4.820 -18.702  -5.709  1.00 97.62           C  
ATOM   2560  C   ILE A 353       5.025 -17.210  -6.005  1.00 97.62           C  
ATOM   2561  CB  ILE A 353       3.348 -19.129  -5.927  1.00 97.62           C  
ATOM   2562  O   ILE A 353       5.515 -16.855  -7.074  1.00 97.62           O  
ATOM   2563  CG1 ILE A 353       3.203 -20.667  -5.896  1.00 97.62           C  
ATOM   2564  CG2 ILE A 353       2.811 -18.606  -7.271  1.00 97.62           C  
ATOM   2565  CD1 ILE A 353       1.749 -21.136  -5.733  1.00 97.62           C  
ATOM   2566  N   GLY A 354       4.677 -16.336  -5.057  1.00 96.68           N  
ATOM   2567  CA  GLY A 354       4.897 -14.897  -5.171  1.00 96.68           C  
ATOM   2568  C   GLY A 354       6.381 -14.554  -5.284  1.00 96.68           C  
ATOM   2569  O   GLY A 354       6.758 -13.808  -6.181  1.00 96.68           O  
ATOM   2570  N   ALA A 355       7.227 -15.152  -4.439  1.00 97.84           N  
ATOM   2571  CA  ALA A 355       8.679 -14.995  -4.506  1.00 97.84           C  
ATOM   2572  C   ALA A 355       9.245 -15.441  -5.861  1.00 97.84           C  
ATOM   2573  CB  ALA A 355       9.324 -15.783  -3.361  1.00 97.84           C  
ATOM   2574  O   ALA A 355      10.049 -14.720  -6.443  1.00 97.84           O  
ATOM   2575  N   LEU A 356       8.779 -16.575  -6.397  1.00 98.03           N  
ATOM   2576  CA  LEU A 356       9.160 -17.040  -7.733  1.00 98.03           C  
ATOM   2577  C   LEU A 356       8.742 -16.045  -8.822  1.00 98.03           C  
ATOM   2578  CB  LEU A 356       8.532 -18.426  -7.978  1.00 98.03           C  
ATOM   2579  O   LEU A 356       9.514 -15.772  -9.735  1.00 98.03           O  
ATOM   2580  CG  LEU A 356       8.990 -19.107  -9.282  1.00 98.03           C  
ATOM   2581  CD1 LEU A 356      10.445 -19.562  -9.193  1.00 98.03           C  
ATOM   2582  CD2 LEU A 356       8.136 -20.350  -9.546  1.00 98.03           C  
ATOM   2583  N   GLY A 357       7.539 -15.478  -8.712  1.00 97.33           N  
ATOM   2584  CA  GLY A 357       7.056 -14.442  -9.621  1.00 97.33           C  
ATOM   2585  C   GLY A 357       7.911 -13.177  -9.587  1.00 97.33           C  
ATOM   2586  O   GLY A 357       8.273 -12.665 -10.639  1.00 97.33           O  
ATOM   2587  N   PHE A 358       8.293 -12.700  -8.402  1.00 97.19           N  
ATOM   2588  CA  PHE A 358       9.165 -11.531  -8.271  1.00 97.19           C  
ATOM   2589  C   PHE A 358      10.600 -11.794  -8.716  1.00 97.19           C  
ATOM   2590  CB  PHE A 358       9.137 -11.022  -6.832  1.00 97.19           C  
ATOM   2591  O   PHE A 358      11.198 -10.934  -9.351  1.00 97.19           O  
ATOM   2592  CG  PHE A 358       7.824 -10.395  -6.450  1.00 97.19           C  
ATOM   2593  CD1 PHE A 358       7.317  -9.337  -7.221  1.00 97.19           C  
ATOM   2594  CD2 PHE A 358       7.095 -10.880  -5.350  1.00 97.19           C  
ATOM   2595  CE1 PHE A 358       6.069  -8.792  -6.907  1.00 97.19           C  
ATOM   2596  CE2 PHE A 358       5.876 -10.280  -4.993  1.00 97.19           C  
ATOM   2597  CZ  PHE A 358       5.372  -9.225  -5.766  1.00 97.19           C  
ATOM   2598  N   TRP A 359      11.130 -12.987  -8.461  1.00 97.58           N  
ATOM   2599  CA  TRP A 359      12.421 -13.389  -9.010  1.00 97.58           C  
ATOM   2600  C   TRP A 359      12.390 -13.483 -10.540  1.00 97.58           C  
ATOM   2601  CB  TRP A 359      12.833 -14.721  -8.391  1.00 97.58           C  
ATOM   2602  O   TRP A 359      13.321 -13.056 -11.205  1.00 97.58           O  
ATOM   2603  CG  TRP A 359      14.100 -15.275  -8.952  1.00 97.58           C  
ATOM   2604  CD1 TRP A 359      15.296 -14.645  -8.960  1.00 97.58           C  
ATOM   2605  CD2 TRP A 359      14.307 -16.529  -9.667  1.00 97.58           C  
ATOM   2606  CE2 TRP A 359      15.685 -16.626 -10.019  1.00 97.58           C  
ATOM   2607  CE3 TRP A 359      13.463 -17.580 -10.079  1.00 97.58           C  
ATOM   2608  NE1 TRP A 359      16.236 -15.441  -9.582  1.00 97.58           N  
ATOM   2609  CH2 TRP A 359      15.350 -18.797 -11.037  1.00 97.58           C  
ATOM   2610  CZ2 TRP A 359      16.210 -17.741 -10.689  1.00 97.58           C  
ATOM   2611  CZ3 TRP A 359      13.977 -18.712 -10.741  1.00 97.58           C  
ATOM   2612  N   TRP A 360      11.301 -13.970 -11.137  1.00 97.81           N  
ATOM   2613  CA  TRP A 360      11.157 -13.912 -12.591  1.00 97.81           C  
ATOM   2614  C   TRP A 360      11.061 -12.456 -13.080  1.00 97.81           C  
ATOM   2615  CB  TRP A 360       9.961 -14.767 -13.017  1.00 97.81           C  
ATOM   2616  O   TRP A 360      11.723 -12.082 -14.044  1.00 97.81           O  
ATOM   2617  CG  TRP A 360       9.770 -14.978 -14.490  1.00 97.81           C  
ATOM   2618  CD1 TRP A 360      10.570 -14.540 -15.492  1.00 97.81           C  
ATOM   2619  CD2 TRP A 360       8.687 -15.696 -15.152  1.00 97.81           C  
ATOM   2620  CE2 TRP A 360       8.887 -15.630 -16.562  1.00 97.81           C  
ATOM   2621  CE3 TRP A 360       7.554 -16.402 -14.698  1.00 97.81           C  
ATOM   2622  NE1 TRP A 360      10.027 -14.878 -16.711  1.00 97.81           N  
ATOM   2623  CH2 TRP A 360       6.910 -16.957 -16.987  1.00 97.81           C  
ATOM   2624  CZ2 TRP A 360       8.017 -16.241 -17.474  1.00 97.81           C  
ATOM   2625  CZ3 TRP A 360       6.676 -17.030 -15.602  1.00 97.81           C  
ATOM   2626  N   GLN A 361      10.317 -11.601 -12.374  1.00 95.05           N  
ATOM   2627  CA  GLN A 361      10.218 -10.174 -12.690  1.00 95.05           C  
ATOM   2628  C   GLN A 361      11.573  -9.450 -12.605  1.00 95.05           C  
ATOM   2629  CB  GLN A 361       9.190  -9.520 -11.748  1.00 95.05           C  
ATOM   2630  O   GLN A 361      11.792  -8.511 -13.370  1.00 95.05           O  
ATOM   2631  CG  GLN A 361       8.773  -8.102 -12.155  1.00 95.05           C  
ATOM   2632  CD  GLN A 361       8.096  -8.063 -13.513  1.00 95.05           C  
ATOM   2633  NE2 GLN A 361       8.784  -7.596 -14.525  1.00 95.05           N  
ATOM   2634  OE1 GLN A 361       6.958  -8.475 -13.673  1.00 95.05           O  
ATOM   2635  N   SER A 362      12.485  -9.884 -11.724  1.00 95.87           N  
ATOM   2636  CA  SER A 362      13.815  -9.276 -11.593  1.00 95.87           C  
ATOM   2637  C   SER A 362      14.739  -9.542 -12.778  1.00 95.87           C  
ATOM   2638  CB  SER A 362      14.521  -9.688 -10.295  1.00 95.87           C  
ATOM   2639  O   SER A 362      15.751  -8.870 -12.918  1.00 95.87           O  
ATOM   2640  OG  SER A 362      14.934 -11.037 -10.270  1.00 95.87           O  
ATOM   2641  N   LEU A 363      14.404 -10.514 -13.629  1.00 95.57           N  
ATOM   2642  CA  LEU A 363      15.158 -10.844 -14.842  1.00 95.57           C  
ATOM   2643  C   LEU A 363      14.715 -10.007 -16.052  1.00 95.57           C  
ATOM   2644  CB  LEU A 363      15.040 -12.353 -15.123  1.00 95.57           C  
ATOM   2645  O   LEU A 363      15.098 -10.315 -17.181  1.00 95.57           O  
ATOM   2646  CG  LEU A 363      15.500 -13.264 -13.972  1.00 95.57           C  
ATOM   2647  CD1 LEU A 363      15.191 -14.721 -14.316  1.00 95.57           C  
ATOM   2648  CD2 LEU A 363      16.996 -13.130 -13.684  1.00 95.57           C  
ATOM   2649  N   LEU A 364      13.876  -8.988 -15.841  1.00 93.97           N  
ATOM   2650  CA  LEU A 364      13.415  -8.106 -16.903  1.00 93.97           C  
ATOM   2651  C   LEU A 364      14.594  -7.344 -17.516  1.00 93.97           C  
ATOM   2652  CB  LEU A 364      12.352  -7.142 -16.350  1.00 93.97           C  
ATOM   2653  O   LEU A 364      15.351  -6.667 -16.827  1.00 93.97           O  
ATOM   2654  CG  LEU A 364      11.711  -6.273 -17.447  1.00 93.97           C  
ATOM   2655  CD1 LEU A 364      10.675  -7.068 -18.236  1.00 93.97           C  
ATOM   2656  CD2 LEU A 364      11.005  -5.075 -16.826  1.00 93.97           C  
ATOM   2657  N   THR A 365      14.692  -7.407 -18.836  1.00 92.54           N  
ATOM   2658  CA  THR A 365      15.670  -6.674 -19.646  1.00 92.54           C  
ATOM   2659  C   THR A 365      14.961  -5.717 -20.609  1.00 92.54           C  
ATOM   2660  CB  THR A 365      16.566  -7.647 -20.428  1.00 92.54           C  
ATOM   2661  O   THR A 365      13.772  -5.909 -20.880  1.00 92.54           O  
ATOM   2662  CG2 THR A 365      17.371  -8.557 -19.501  1.00 92.54           C  
ATOM   2663  OG1 THR A 365      15.785  -8.449 -21.290  1.00 92.54           O  
ATOM   2664  N   PRO A 366      15.660  -4.716 -21.179  1.00 89.76           N  
ATOM   2665  CA  PRO A 366      15.089  -3.833 -22.204  1.00 89.76           C  
ATOM   2666  C   PRO A 366      14.495  -4.575 -23.416  1.00 89.76           C  
ATOM   2667  CB  PRO A 366      16.237  -2.908 -22.619  1.00 89.76           C  
ATOM   2668  O   PRO A 366      13.517  -4.116 -23.995  1.00 89.76           O  
ATOM   2669  CG  PRO A 366      17.143  -2.874 -21.389  1.00 89.76           C  
ATOM   2670  CD  PRO A 366      17.008  -4.285 -20.827  1.00 89.76           C  
ATOM   2671  N   ASP A 367      15.030  -5.754 -23.753  1.00 89.16           N  
ATOM   2672  CA  ASP A 367      14.573  -6.580 -24.883  1.00 89.16           C  
ATOM   2673  C   ASP A 367      13.427  -7.545 -24.521  1.00 89.16           C  
ATOM   2674  CB  ASP A 367      15.765  -7.362 -25.449  1.00 89.16           C  
ATOM   2675  O   ASP A 367      12.980  -8.353 -25.340  1.00 89.16           O  
ATOM   2676  CG  ASP A 367      16.920  -6.448 -25.858  1.00 89.16           C  
ATOM   2677  OD1 ASP A 367      16.660  -5.465 -26.584  1.00 89.16           O  
ATOM   2678  OD2 ASP A 367      18.051  -6.743 -25.412  1.00 89.16           O  
ATOM   2679  N   SER A 368      12.955  -7.517 -23.273  1.00 89.53           N  
ATOM   2680  CA  SER A 368      11.938  -8.450 -22.799  1.00 89.53           C  
ATOM   2681  C   SER A 368      10.581  -8.198 -23.456  1.00 89.53           C  
ATOM   2682  CB  SER A 368      11.810  -8.374 -21.282  1.00 89.53           C  
ATOM   2683  O   SER A 368       9.976  -7.135 -23.323  1.00 89.53           O  
ATOM   2684  OG  SER A 368      12.946  -8.952 -20.675  1.00 89.53           O  
ATOM   2685  N   ALA A 369      10.032  -9.226 -24.104  1.00 90.96           N  
ATOM   2686  CA  ALA A 369       8.666  -9.186 -24.615  1.00 90.96           C  
ATOM   2687  C   ALA A 369       7.637  -9.154 -23.470  1.00 90.96           C  
ATOM   2688  CB  ALA A 369       8.441 -10.389 -25.538  1.00 90.96           C  
ATOM   2689  O   ALA A 369       7.837  -9.778 -22.426  1.00 90.96           O  
ATOM   2690  N   TYR A 370       6.476  -8.529 -23.704  1.00 88.18           N  
ATOM   2691  CA  TYR A 370       5.397  -8.395 -22.712  1.00 88.18           C  
ATOM   2692  C   TYR A 370       5.028  -9.716 -22.015  1.00 88.18           C  
ATOM   2693  CB  TYR A 370       4.146  -7.832 -23.408  1.00 88.18           C  
ATOM   2694  O   TYR A 370       4.844  -9.758 -20.798  1.00 88.18           O  
ATOM   2695  CG  TYR A 370       2.979  -7.636 -22.459  1.00 88.18           C  
ATOM   2696  CD1 TYR A 370       1.924  -8.570 -22.403  1.00 88.18           C  
ATOM   2697  CD2 TYR A 370       2.989  -6.538 -21.584  1.00 88.18           C  
ATOM   2698  CE1 TYR A 370       0.895  -8.408 -21.453  1.00 88.18           C  
ATOM   2699  CE2 TYR A 370       1.986  -6.392 -20.610  1.00 88.18           C  
ATOM   2700  OH  TYR A 370      -0.018  -7.211 -19.585  1.00 88.18           O  
ATOM   2701  CZ  TYR A 370       0.938  -7.331 -20.541  1.00 88.18           C  
ATOM   2702  N   LEU A 371       4.938 -10.812 -22.781  1.00 89.88           N  
ATOM   2703  CA  LEU A 371       4.531 -12.118 -22.258  1.00 89.88           C  
ATOM   2704  C   LEU A 371       5.519 -12.676 -21.225  1.00 89.88           C  
ATOM   2705  CB  LEU A 371       4.342 -13.121 -23.411  1.00 89.88           C  
ATOM   2706  O   LEU A 371       5.089 -13.182 -20.191  1.00 89.88           O  
ATOM   2707  CG  LEU A 371       3.175 -12.816 -24.366  1.00 89.88           C  
ATOM   2708  CD1 LEU A 371       3.145 -13.860 -25.481  1.00 89.88           C  
ATOM   2709  CD2 LEU A 371       1.817 -12.848 -23.667  1.00 89.88           C  
ATOM   2710  N   GLY A 372       6.821 -12.580 -21.499  1.00 88.69           N  
ATOM   2711  CA  GLY A 372       7.868 -13.111 -20.623  1.00 88.69           C  
ATOM   2712  C   GLY A 372       8.287 -12.137 -19.527  1.00 88.69           C  
ATOM   2713  O   GLY A 372       8.574 -12.566 -18.416  1.00 88.69           O  
ATOM   2714  N   GLY A 373       8.289 -10.838 -19.831  1.00 87.57           N  
ATOM   2715  CA  GLY A 373       8.752  -9.795 -18.923  1.00 87.57           C  
ATOM   2716  C   GLY A 373       7.693  -9.289 -17.948  1.00 87.57           C  
ATOM   2717  O   GLY A 373       8.046  -8.858 -16.860  1.00 87.57           O  
ATOM   2718  N   ILE A 374       6.404  -9.322 -18.304  1.00 88.51           N  
ATOM   2719  CA  ILE A 374       5.334  -8.740 -17.473  1.00 88.51           C  
ATOM   2720  C   ILE A 374       4.251  -9.774 -17.180  1.00 88.51           C  
ATOM   2721  CB  ILE A 374       4.758  -7.462 -18.127  1.00 88.51           C  
ATOM   2722  O   ILE A 374       3.965 -10.048 -16.018  1.00 88.51           O  
ATOM   2723  CG1 ILE A 374       5.839  -6.368 -18.283  1.00 88.51           C  
ATOM   2724  CG2 ILE A 374       3.590  -6.903 -17.286  1.00 88.51           C  
ATOM   2725  CD1 ILE A 374       5.460  -5.317 -19.325  1.00 88.51           C  
ATOM   2726  N   LEU A 375       3.642 -10.375 -18.209  1.00 91.11           N  
ATOM   2727  CA  LEU A 375       2.471 -11.238 -18.023  1.00 91.11           C  
ATOM   2728  C   LEU A 375       2.794 -12.507 -17.221  1.00 91.11           C  
ATOM   2729  CB  LEU A 375       1.867 -11.600 -19.389  1.00 91.11           C  
ATOM   2730  O   LEU A 375       2.064 -12.838 -16.289  1.00 91.11           O  
ATOM   2731  CG  LEU A 375       0.565 -12.417 -19.291  1.00 91.11           C  
ATOM   2732  CD1 LEU A 375      -0.573 -11.596 -18.705  1.00 91.11           C  
ATOM   2733  CD2 LEU A 375       0.123 -12.893 -20.670  1.00 91.11           C  
ATOM   2734  N   GLY A 376       3.863 -13.220 -17.583  1.00 95.02           N  
ATOM   2735  CA  GLY A 376       4.298 -14.447 -16.912  1.00 95.02           C  
ATOM   2736  C   GLY A 376       4.533 -14.246 -15.409  1.00 95.02           C  
ATOM   2737  O   GLY A 376       3.848 -14.889 -14.603  1.00 95.02           O  
ATOM   2738  N   PRO A 377       5.409 -13.303 -15.014  1.00 94.84           N  
ATOM   2739  CA  PRO A 377       5.593 -12.924 -13.617  1.00 94.84           C  
ATOM   2740  C   PRO A 377       4.294 -12.465 -12.942  1.00 94.84           C  
ATOM   2741  CB  PRO A 377       6.628 -11.800 -13.643  1.00 94.84           C  
ATOM   2742  O   PRO A 377       3.974 -12.931 -11.846  1.00 94.84           O  
ATOM   2743  CG  PRO A 377       7.433 -12.052 -14.913  1.00 94.84           C  
ATOM   2744  CD  PRO A 377       6.386 -12.627 -15.862  1.00 94.84           C  
ATOM   2745  N   ALA A 378       3.491 -11.625 -13.609  1.00 90.14           N  
ATOM   2746  CA  ALA A 378       2.233 -11.100 -13.073  1.00 90.14           C  
ATOM   2747  C   ALA A 378       1.241 -12.202 -12.679  1.00 90.14           C  
ATOM   2748  CB  ALA A 378       1.590 -10.170 -14.109  1.00 90.14           C  
ATOM   2749  O   ALA A 378       0.529 -12.063 -11.679  1.00 90.14           O  
ATOM   2750  N   VAL A 379       1.190 -13.307 -13.430  1.00 94.37           N  
ATOM   2751  CA  VAL A 379       0.343 -14.463 -13.101  1.00 94.37           C  
ATOM   2752  C   VAL A 379       0.776 -15.083 -11.773  1.00 94.37           C  
ATOM   2753  CB  VAL A 379       0.355 -15.506 -14.239  1.00 94.37           C  
ATOM   2754  O   VAL A 379      -0.062 -15.263 -10.885  1.00 94.37           O  
ATOM   2755  CG1 VAL A 379      -0.330 -16.821 -13.839  1.00 94.37           C  
ATOM   2756  CG2 VAL A 379      -0.386 -14.985 -15.477  1.00 94.37           C  
ATOM   2757  N   LEU A 380       2.071 -15.363 -11.602  1.00 95.99           N  
ATOM   2758  CA  LEU A 380       2.601 -15.947 -10.367  1.00 95.99           C  
ATOM   2759  C   LEU A 380       2.426 -14.999  -9.178  1.00 95.99           C  
ATOM   2760  CB  LEU A 380       4.083 -16.309 -10.545  1.00 95.99           C  
ATOM   2761  O   LEU A 380       1.907 -15.408  -8.140  1.00 95.99           O  
ATOM   2762  CG  LEU A 380       4.392 -17.378 -11.606  1.00 95.99           C  
ATOM   2763  CD1 LEU A 380       5.882 -17.700 -11.535  1.00 95.99           C  
ATOM   2764  CD2 LEU A 380       3.615 -18.680 -11.391  1.00 95.99           C  
ATOM   2765  N   ILE A 381       2.766 -13.719  -9.348  1.00 93.87           N  
ATOM   2766  CA  ILE A 381       2.620 -12.701  -8.301  1.00 93.87           C  
ATOM   2767  C   ILE A 381       1.152 -12.586  -7.869  1.00 93.87           C  
ATOM   2768  CB  ILE A 381       3.176 -11.342  -8.784  1.00 93.87           C  
ATOM   2769  O   ILE A 381       0.852 -12.552  -6.675  1.00 93.87           O  
ATOM   2770  CG1 ILE A 381       4.693 -11.410  -9.078  1.00 93.87           C  
ATOM   2771  CG2 ILE A 381       2.937 -10.283  -7.692  1.00 93.87           C  
ATOM   2772  CD1 ILE A 381       5.201 -10.258  -9.956  1.00 93.87           C  
ATOM   2773  N   SER A 382       0.214 -12.576  -8.819  1.00 90.14           N  
ATOM   2774  CA  SER A 382      -1.224 -12.487  -8.530  1.00 90.14           C  
ATOM   2775  C   SER A 382      -1.760 -13.718  -7.801  1.00 90.14           C  
ATOM   2776  CB  SER A 382      -2.012 -12.330  -9.824  1.00 90.14           C  
ATOM   2777  O   SER A 382      -2.556 -13.586  -6.866  1.00 90.14           O  
ATOM   2778  OG  SER A 382      -1.671 -11.127 -10.459  1.00 90.14           O  
ATOM   2779  N   ILE A 383      -1.322 -14.916  -8.205  1.00 92.98           N  
ATOM   2780  CA  ILE A 383      -1.672 -16.168  -7.526  1.00 92.98           C  
ATOM   2781  C   ILE A 383      -1.134 -16.147  -6.093  1.00 92.98           C  
ATOM   2782  CB  ILE A 383      -1.173 -17.393  -8.328  1.00 92.98           C  
ATOM   2783  O   ILE A 383      -1.892 -16.378  -5.147  1.00 92.98           O  
ATOM   2784  CG1 ILE A 383      -1.989 -17.549  -9.632  1.00 92.98           C  
ATOM   2785  CG2 ILE A 383      -1.292 -18.685  -7.494  1.00 92.98           C  
ATOM   2786  CD1 ILE A 383      -1.346 -18.499 -10.648  1.00 92.98           C  
ATOM   2787  N   GLY A 384       0.148 -15.814  -5.930  1.00 94.09           N  
ATOM   2788  CA  GLY A 384       0.805 -15.736  -4.631  1.00 94.09           C  
ATOM   2789  C   GLY A 384       0.139 -14.727  -3.699  1.00 94.09           C  
ATOM   2790  O   GLY A 384      -0.249 -15.069  -2.581  1.00 94.09           O  
ATOM   2791  N   GLY A 385      -0.110 -13.512  -4.192  1.00 90.13           N  
ATOM   2792  CA  GLY A 385      -0.789 -12.453  -3.446  1.00 90.13           C  
ATOM   2793  C   GLY A 385      -2.198 -12.842  -2.989  1.00 90.13           C  
ATOM   2794  O   GLY A 385      -2.572 -12.570  -1.847  1.00 90.13           O  
ATOM   2795  N   GLY A 386      -2.969 -13.538  -3.832  1.00 87.00           N  
ATOM   2796  CA  GLY A 386      -4.292 -14.049  -3.462  1.00 87.00           C  
ATOM   2797  C   GLY A 386      -4.242 -15.112  -2.356  1.00 87.00           C  
ATOM   2798  O   GLY A 386      -5.034 -15.058  -1.406  1.00 87.00           O  
ATOM   2799  N   LEU A 387      -3.298 -16.053  -2.465  1.00 92.50           N  
ATOM   2800  CA  LEU A 387      -3.088 -17.154  -1.518  1.00 92.50           C  
ATOM   2801  C   LEU A 387      -2.492 -16.708  -0.178  1.00 92.50           C  
ATOM   2802  CB  LEU A 387      -2.169 -18.199  -2.170  1.00 92.50           C  
ATOM   2803  O   LEU A 387      -2.739 -17.356   0.836  1.00 92.50           O  
ATOM   2804  CG  LEU A 387      -2.802 -19.012  -3.305  1.00 92.50           C  
ATOM   2805  CD1 LEU A 387      -1.733 -19.889  -3.956  1.00 92.50           C  
ATOM   2806  CD2 LEU A 387      -3.906 -19.942  -2.808  1.00 92.50           C  
ATOM   2807  N   VAL A 388      -1.765 -15.593  -0.144  1.00 93.36           N  
ATOM   2808  CA  VAL A 388      -1.302 -14.974   1.104  1.00 93.36           C  
ATOM   2809  C   VAL A 388      -2.404 -14.109   1.710  1.00 93.36           C  
ATOM   2810  CB  VAL A 388      -0.000 -14.183   0.868  1.00 93.36           C  
ATOM   2811  O   VAL A 388      -2.772 -14.302   2.866  1.00 93.36           O  
ATOM   2812  CG1 VAL A 388       0.431 -13.377   2.101  1.00 93.36           C  
ATOM   2813  CG2 VAL A 388       1.144 -15.141   0.522  1.00 93.36           C  
ATOM   2814  N   GLY A 389      -2.976 -13.180   0.939  1.00 87.60           N  
ATOM   2815  CA  GLY A 389      -3.817 -12.103   1.464  1.00 87.60           C  
ATOM   2816  C   GLY A 389      -5.057 -12.579   2.224  1.00 87.60           C  
ATOM   2817  O   GLY A 389      -5.266 -12.188   3.373  1.00 87.60           O  
ATOM   2818  N   THR A 390      -5.878 -13.439   1.614  1.00 84.83           N  
ATOM   2819  CA  THR A 390      -7.151 -13.862   2.236  1.00 84.83           C  
ATOM   2820  C   THR A 390      -6.937 -14.788   3.438  1.00 84.83           C  
ATOM   2821  CB  THR A 390      -8.125 -14.514   1.243  1.00 84.83           C  
ATOM   2822  O   THR A 390      -7.529 -14.537   4.493  1.00 84.83           O  
ATOM   2823  CG2 THR A 390      -9.526 -14.696   1.821  1.00 84.83           C  
ATOM   2824  OG1 THR A 390      -8.249 -13.741   0.073  1.00 84.83           O  
ATOM   2825  N   PRO A 391      -6.100 -15.843   3.347  1.00 89.11           N  
ATOM   2826  CA  PRO A 391      -5.848 -16.709   4.494  1.00 89.11           C  
ATOM   2827  C   PRO A 391      -5.176 -15.969   5.648  1.00 89.11           C  
ATOM   2828  CB  PRO A 391      -4.983 -17.855   3.967  1.00 89.11           C  
ATOM   2829  O   PRO A 391      -5.545 -16.195   6.797  1.00 89.11           O  
ATOM   2830  CG  PRO A 391      -5.364 -17.910   2.495  1.00 89.11           C  
ATOM   2831  CD  PRO A 391      -5.459 -16.423   2.171  1.00 89.11           C  
ATOM   2832  N   LEU A 392      -4.255 -15.046   5.361  1.00 89.90           N  
ATOM   2833  CA  LEU A 392      -3.573 -14.282   6.398  1.00 89.90           C  
ATOM   2834  C   LEU A 392      -4.509 -13.283   7.093  1.00 89.90           C  
ATOM   2835  CB  LEU A 392      -2.333 -13.645   5.769  1.00 89.90           C  
ATOM   2836  O   LEU A 392      -4.489 -13.194   8.319  1.00 89.90           O  
ATOM   2837  CG  LEU A 392      -1.413 -12.892   6.733  1.00 89.90           C  
ATOM   2838  CD1 LEU A 392      -0.971 -13.736   7.924  1.00 89.90           C  
ATOM   2839  CD2 LEU A 392      -0.160 -12.480   5.962  1.00 89.90           C  
ATOM   2840  N   ALA A 393      -5.419 -12.635   6.359  1.00 86.58           N  
ATOM   2841  CA  ALA A 393      -6.458 -11.803   6.968  1.00 86.58           C  
ATOM   2842  C   ALA A 393      -7.369 -12.602   7.918  1.00 86.58           C  
ATOM   2843  CB  ALA A 393      -7.269 -11.134   5.854  1.00 86.58           C  
ATOM   2844  O   ALA A 393      -7.743 -12.131   8.997  1.00 86.58           O  
ATOM   2845  N   ARG A 394      -7.691 -13.850   7.555  1.00 85.28           N  
ATOM   2846  CA  ARG A 394      -8.432 -14.769   8.430  1.00 85.28           C  
ATOM   2847  C   ARG A 394      -7.623 -15.158   9.671  1.00 85.28           C  
ATOM   2848  CB  ARG A 394      -8.876 -15.992   7.620  1.00 85.28           C  
ATOM   2849  O   ARG A 394      -8.197 -15.259  10.748  1.00 85.28           O  
ATOM   2850  CG  ARG A 394      -9.870 -16.855   8.408  1.00 85.28           C  
ATOM   2851  CD  ARG A 394     -10.336 -18.032   7.548  1.00 85.28           C  
ATOM   2852  NE  ARG A 394     -11.290 -18.889   8.277  1.00 85.28           N  
ATOM   2853  NH1 ARG A 394     -10.746 -20.895   7.294  1.00 85.28           N  
ATOM   2854  NH2 ARG A 394     -12.224 -20.857   8.957  1.00 85.28           N  
ATOM   2855  CZ  ARG A 394     -11.421 -20.200   8.167  1.00 85.28           C  
ATOM   2856  N   THR A 395      -6.312 -15.351   9.543  1.00 88.13           N  
ATOM   2857  CA  THR A 395      -5.411 -15.624  10.675  1.00 88.13           C  
ATOM   2858  C   THR A 395      -5.382 -14.472  11.673  1.00 88.13           C  
ATOM   2859  CB  THR A 395      -4.000 -15.962  10.176  1.00 88.13           C  
ATOM   2860  O   THR A 395      -5.557 -14.712  12.868  1.00 88.13           O  
ATOM   2861  CG2 THR A 395      -3.044 -16.331  11.304  1.00 88.13           C  
ATOM   2862  OG1 THR A 395      -4.056 -17.085   9.326  1.00 88.13           O  
ATOM   2863  N   VAL A 396      -5.262 -13.230  11.199  1.00 84.67           N  
ATOM   2864  CA  VAL A 396      -5.205 -12.038  12.067  1.00 84.67           C  
ATOM   2865  C   VAL A 396      -6.512 -11.800  12.824  1.00 84.67           C  
ATOM   2866  CB  VAL A 396      -4.819 -10.796  11.241  1.00 84.67           C  
ATOM   2867  O   VAL A 396      -6.506 -11.296  13.942  1.00 84.67           O  
ATOM   2868  CG1 VAL A 396      -4.841  -9.511  12.078  1.00 84.67           C  
ATOM   2869  CG2 VAL A 396      -3.394 -10.940  10.702  1.00 84.67           C  
ATOM   2870  N   THR A 397      -7.639 -12.190  12.236  1.00 83.00           N  
ATOM   2871  CA  THR A 397      -8.971 -11.999  12.830  1.00 83.00           C  
ATOM   2872  C   THR A 397      -9.472 -13.216  13.613  1.00 83.00           C  
ATOM   2873  CB  THR A 397      -9.979 -11.569  11.756  1.00 83.00           C  
ATOM   2874  O   THR A 397     -10.518 -13.155  14.258  1.00 83.00           O  
ATOM   2875  CG2 THR A 397      -9.648 -10.183  11.199  1.00 83.00           C  
ATOM   2876  OG1 THR A 397      -9.972 -12.455  10.658  1.00 83.00           O  
ATOM   2877  N   SER A 398      -8.738 -14.331  13.592  1.00 83.09           N  
ATOM   2878  CA  SER A 398      -9.131 -15.558  14.286  1.00 83.09           C  
ATOM   2879  C   SER A 398      -9.057 -15.416  15.810  1.00 83.09           C  
ATOM   2880  CB  SER A 398      -8.300 -16.744  13.802  1.00 83.09           C  
ATOM   2881  O   SER A 398      -8.096 -14.879  16.354  1.00 83.09           O  
ATOM   2882  OG  SER A 398      -6.954 -16.666  14.220  1.00 83.09           O  
ATOM   2883  N   GLY A 399     -10.090 -15.890  16.514  1.00 83.09           N  
ATOM   2884  CA  GLY A 399     -10.175 -15.805  17.979  1.00 83.09           C  
ATOM   2885  C   GLY A 399     -10.467 -14.402  18.530  1.00 83.09           C  
ATOM   2886  O   GLY A 399     -10.632 -14.252  19.737  1.00 83.09           O  
ATOM   2887  N   VAL A 400     -10.571 -13.383  17.671  1.00 83.23           N  
ATOM   2888  CA  VAL A 400     -10.898 -12.017  18.087  1.00 83.23           C  
ATOM   2889  C   VAL A 400     -12.396 -11.913  18.380  1.00 83.23           C  
ATOM   2890  CB  VAL A 400     -10.443 -10.985  17.040  1.00 83.23           C  
ATOM   2891  O   VAL A 400     -13.235 -12.226  17.534  1.00 83.23           O  
ATOM   2892  CG1 VAL A 400     -10.745  -9.562  17.517  1.00 83.23           C  
ATOM   2893  CG2 VAL A 400      -8.932 -11.083  16.785  1.00 83.23           C  
ATOM   2894  N   GLY A 401     -12.739 -11.465  19.589  1.00 77.77           N  
ATOM   2895  CA  GLY A 401     -14.129 -11.264  19.993  1.00 77.77           C  
ATOM   2896  C   GLY A 401     -14.818 -10.135  19.204  1.00 77.77           C  
ATOM   2897  O   GLY A 401     -14.145  -9.216  18.734  1.00 77.77           O  
ATOM   2898  N   PRO A 402     -16.163 -10.125  19.103  1.00 70.58           N  
ATOM   2899  CA  PRO A 402     -16.903  -9.137  18.307  1.00 70.58           C  
ATOM   2900  C   PRO A 402     -16.619  -7.675  18.681  1.00 70.58           C  
ATOM   2901  CB  PRO A 402     -18.384  -9.465  18.529  1.00 70.58           C  
ATOM   2902  O   PRO A 402     -16.632  -6.806  17.815  1.00 70.58           O  
ATOM   2903  CG  PRO A 402     -18.380 -10.947  18.894  1.00 70.58           C  
ATOM   2904  CD  PRO A 402     -17.070 -11.122  19.653  1.00 70.58           C  
ATOM   2905  N   LEU A 403     -16.344  -7.409  19.963  1.00 69.62           N  
ATOM   2906  CA  LEU A 403     -16.027  -6.071  20.473  1.00 69.62           C  
ATOM   2907  C   LEU A 403     -14.641  -5.574  20.036  1.00 69.62           C  
ATOM   2908  CB  LEU A 403     -16.123  -6.083  22.010  1.00 69.62           C  
ATOM   2909  O   LEU A 403     -14.448  -4.372  19.892  1.00 69.62           O  
ATOM   2910  CG  LEU A 403     -17.533  -6.339  22.572  1.00 69.62           C  
ATOM   2911  CD1 LEU A 403     -17.467  -6.452  24.094  1.00 69.62           C  
ATOM   2912  CD2 LEU A 403     -18.512  -5.217  22.217  1.00 69.62           C  
ATOM   2913  N   ASP A 404     -13.701  -6.488  19.794  1.00 75.64           N  
ATOM   2914  CA  ASP A 404     -12.317  -6.164  19.438  1.00 75.64           C  
ATOM   2915  C   ASP A 404     -12.053  -6.307  17.920  1.00 75.64           C  
ATOM   2916  CB  ASP A 404     -11.356  -7.025  20.282  1.00 75.64           C  
ATOM   2917  O   ASP A 404     -10.984  -5.938  17.433  1.00 75.64           O  
ATOM   2918  CG  ASP A 404     -11.354  -6.744  21.800  1.00 75.64           C  
ATOM   2919  OD1 ASP A 404     -11.661  -5.614  22.237  1.00 75.64           O  
ATOM   2920  OD2 ASP A 404     -10.980  -7.635  22.597  1.00 75.64           O  
ATOM   2921  N   ALA A 405     -13.026  -6.802  17.142  1.00 70.72           N  
ATOM   2922  CA  ALA A 405     -12.886  -7.060  15.704  1.00 70.72           C  
ATOM   2923  C   ALA A 405     -12.497  -5.808  14.897  1.00 70.72           C  
ATOM   2924  CB  ALA A 405     -14.206  -7.655  15.197  1.00 70.72           C  
ATOM   2925  O   ALA A 405     -11.677  -5.888  13.980  1.00 70.72           O  
ATOM   2926  N   GLY A 406     -13.046  -4.644  15.262  1.00 67.58           N  
ATOM   2927  CA  GLY A 406     -12.691  -3.363  14.646  1.00 67.58           C  
ATOM   2928  C   GLY A 406     -11.235  -2.969  14.907  1.00 67.58           C  
ATOM   2929  O   GLY A 406     -10.537  -2.575  13.976  1.00 67.58           O  
ATOM   2930  N   ALA A 407     -10.753  -3.153  16.141  1.00 73.73           N  
ATOM   2931  CA  ALA A 407      -9.365  -2.878  16.507  1.00 73.73           C  
ATOM   2932  C   ALA A 407      -8.394  -3.827  15.787  1.00 73.73           C  
ATOM   2933  CB  ALA A 407      -9.223  -2.963  18.033  1.00 73.73           C  
ATOM   2934  O   ALA A 407      -7.409  -3.372  15.211  1.00 73.73           O  
ATOM   2935  N   ALA A 408      -8.701  -5.128  15.734  1.00 77.33           N  
ATOM   2936  CA  ALA A 408      -7.873  -6.109  15.031  1.00 77.33           C  
ATOM   2937  C   ALA A 408      -7.820  -5.858  13.514  1.00 77.33           C  
ATOM   2938  CB  ALA A 408      -8.400  -7.510  15.343  1.00 77.33           C  
ATOM   2939  O   ALA A 408      -6.745  -5.898  12.916  1.00 77.33           O  
ATOM   2940  N   SER A 409      -8.961  -5.553  12.885  1.00 71.41           N  
ATOM   2941  CA  SER A 409      -9.005  -5.205  11.460  1.00 71.41           C  
ATOM   2942  C   SER A 409      -8.304  -3.877  11.165  1.00 71.41           C  
ATOM   2943  CB  SER A 409     -10.453  -5.127  10.977  1.00 71.41           C  
ATOM   2944  O   SER A 409      -7.674  -3.744  10.116  1.00 71.41           O  
ATOM   2945  OG  SER A 409     -10.481  -4.936   9.574  1.00 71.41           O  
ATOM   2946  N   GLY A 410      -8.420  -2.895  12.064  1.00 73.75           N  
ATOM   2947  CA  GLY A 410      -7.725  -1.616  11.963  1.00 73.75           C  
ATOM   2948  C   GLY A 410      -6.212  -1.797  12.037  1.00 73.75           C  
ATOM   2949  O   GLY A 410      -5.506  -1.326  11.150  1.00 73.75           O  
ATOM   2950  N   LEU A 411      -5.735  -2.564  13.022  1.00 81.06           N  
ATOM   2951  CA  LEU A 411      -4.325  -2.918  13.172  1.00 81.06           C  
ATOM   2952  C   LEU A 411      -3.787  -3.619  11.919  1.00 81.06           C  
ATOM   2953  CB  LEU A 411      -4.159  -3.777  14.439  1.00 81.06           C  
ATOM   2954  O   LEU A 411      -2.803  -3.159  11.355  1.00 81.06           O  
ATOM   2955  CG  LEU A 411      -2.717  -4.255  14.690  1.00 81.06           C  
ATOM   2956  CD1 LEU A 411      -1.730  -3.091  14.780  1.00 81.06           C  
ATOM   2957  CD2 LEU A 411      -2.667  -5.067  15.984  1.00 81.06           C  
ATOM   2958  N   MET A 412      -4.488  -4.644  11.422  1.00 82.49           N  
ATOM   2959  CA  MET A 412      -4.127  -5.354  10.188  1.00 82.49           C  
ATOM   2960  C   MET A 412      -3.912  -4.410   9.006  1.00 82.49           C  
ATOM   2961  CB  MET A 412      -5.238  -6.354   9.856  1.00 82.49           C  
ATOM   2962  O   MET A 412      -2.926  -4.522   8.276  1.00 82.49           O  
ATOM   2963  CG  MET A 412      -4.881  -7.219   8.645  1.00 82.49           C  
ATOM   2964  SD  MET A 412      -6.111  -8.475   8.218  1.00 82.49           S  
ATOM   2965  CE  MET A 412      -7.510  -7.435   7.730  1.00 82.49           C  
ATOM   2966  N   ASN A 413      -4.844  -3.479   8.806  1.00 76.03           N  
ATOM   2967  CA  ASN A 413      -4.770  -2.549   7.693  1.00 76.03           C  
ATOM   2968  C   ASN A 413      -3.653  -1.517   7.895  1.00 76.03           C  
ATOM   2969  CB  ASN A 413      -6.146  -1.913   7.491  1.00 76.03           C  
ATOM   2970  O   ASN A 413      -2.889  -1.273   6.967  1.00 76.03           O  
ATOM   2971  CG  ASN A 413      -6.216  -1.210   6.148  1.00 76.03           C  
ATOM   2972  ND2 ASN A 413      -6.382   0.088   6.099  1.00 76.03           N  
ATOM   2973  OD1 ASN A 413      -6.130  -1.835   5.107  1.00 76.03           O  
ATOM   2974  N   THR A 414      -3.504  -0.960   9.099  1.00 78.23           N  
ATOM   2975  CA  THR A 414      -2.406  -0.041   9.432  1.00 78.23           C  
ATOM   2976  C   THR A 414      -1.049  -0.708   9.228  1.00 78.23           C  
ATOM   2977  CB  THR A 414      -2.545   0.477  10.873  1.00 78.23           C  
ATOM   2978  O   THR A 414      -0.196  -0.142   8.550  1.00 78.23           O  
ATOM   2979  CG2 THR A 414      -1.334   1.271  11.360  1.00 78.23           C  
ATOM   2980  OG1 THR A 414      -3.638   1.361  10.942  1.00 78.23           O  
ATOM   2981  N   THR A 415      -0.856  -1.925   9.737  1.00 85.32           N  
ATOM   2982  CA  THR A 415       0.401  -2.665   9.604  1.00 85.32           C  
ATOM   2983  C   THR A 415       0.717  -3.001   8.148  1.00 85.32           C  
ATOM   2984  CB  THR A 415       0.357  -3.933  10.466  1.00 85.32           C  
ATOM   2985  O   THR A 415       1.859  -2.831   7.725  1.00 85.32           O  
ATOM   2986  CG2 THR A 415       1.662  -4.698  10.383  1.00 85.32           C  
ATOM   2987  OG1 THR A 415       0.206  -3.592  11.821  1.00 85.32           O  
ATOM   2988  N   ARG A 416      -0.280  -3.399   7.348  1.00 85.62           N  
ATOM   2989  CA  ARG A 416      -0.104  -3.632   5.905  1.00 85.62           C  
ATOM   2990  C   ARG A 416       0.253  -2.350   5.150  1.00 85.62           C  
ATOM   2991  CB  ARG A 416      -1.377  -4.279   5.349  1.00 85.62           C  
ATOM   2992  O   ARG A 416       1.175  -2.359   4.343  1.00 85.62           O  
ATOM   2993  CG  ARG A 416      -1.261  -4.648   3.861  1.00 85.62           C  
ATOM   2994  CD  ARG A 416      -2.613  -5.189   3.403  1.00 85.62           C  
ATOM   2995  NE  ARG A 416      -2.641  -5.547   1.972  1.00 85.62           N  
ATOM   2996  NH1 ARG A 416      -4.904  -5.904   1.875  1.00 85.62           N  
ATOM   2997  NH2 ARG A 416      -3.669  -6.324   0.089  1.00 85.62           N  
ATOM   2998  CZ  ARG A 416      -3.727  -5.916   1.318  1.00 85.62           C  
ATOM   2999  N   GLN A 417      -0.450  -1.247   5.401  1.00 77.09           N  
ATOM   3000  CA  GLN A 417      -0.183   0.026   4.721  1.00 77.09           C  
ATOM   3001  C   GLN A 417       1.181   0.601   5.105  1.00 77.09           C  
ATOM   3002  CB  GLN A 417      -1.285   1.040   5.048  1.00 77.09           C  
ATOM   3003  O   GLN A 417       1.926   1.042   4.231  1.00 77.09           O  
ATOM   3004  CG  GLN A 417      -2.630   0.699   4.397  1.00 77.09           C  
ATOM   3005  CD  GLN A 417      -2.574   0.681   2.877  1.00 77.09           C  
ATOM   3006  NE2 GLN A 417      -2.328   1.802   2.236  1.00 77.09           N  
ATOM   3007  OE1 GLN A 417      -2.750  -0.346   2.244  1.00 77.09           O  
ATOM   3008  N   PHE A 418       1.528   0.547   6.393  1.00 80.72           N  
ATOM   3009  CA  PHE A 418       2.854   0.926   6.864  1.00 80.72           C  
ATOM   3010  C   PHE A 418       3.933   0.050   6.236  1.00 80.72           C  
ATOM   3011  CB  PHE A 418       2.930   0.831   8.389  1.00 80.72           C  
ATOM   3012  O   PHE A 418       4.894   0.581   5.696  1.00 80.72           O  
ATOM   3013  CG  PHE A 418       4.344   1.057   8.887  1.00 80.72           C  
ATOM   3014  CD1 PHE A 418       5.080  -0.004   9.451  1.00 80.72           C  
ATOM   3015  CD2 PHE A 418       4.955   2.312   8.704  1.00 80.72           C  
ATOM   3016  CE1 PHE A 418       6.411   0.203   9.858  1.00 80.72           C  
ATOM   3017  CE2 PHE A 418       6.285   2.517   9.112  1.00 80.72           C  
ATOM   3018  CZ  PHE A 418       7.011   1.464   9.695  1.00 80.72           C  
ATOM   3019  N   GLY A 419       3.740  -1.273   6.240  1.00 87.35           N  
ATOM   3020  CA  GLY A 419       4.643  -2.209   5.584  1.00 87.35           C  
ATOM   3021  C   GLY A 419       4.887  -1.837   4.127  1.00 87.35           C  
ATOM   3022  O   GLY A 419       6.030  -1.817   3.695  1.00 87.35           O  
ATOM   3023  N   GLY A 420       3.842  -1.449   3.393  1.00 84.39           N  
ATOM   3024  CA  GLY A 420       3.963  -0.981   2.014  1.00 84.39           C  
ATOM   3025  C   GLY A 420       4.805   0.281   1.835  1.00 84.39           C  
ATOM   3026  O   GLY A 420       5.703   0.288   0.996  1.00 84.39           O  
ATOM   3027  N   ALA A 421       4.552   1.326   2.628  1.00 75.11           N  
ATOM   3028  CA  ALA A 421       5.335   2.564   2.573  1.00 75.11           C  
ATOM   3029  C   ALA A 421       6.793   2.347   3.005  1.00 75.11           C  
ATOM   3030  CB  ALA A 421       4.662   3.614   3.464  1.00 75.11           C  
ATOM   3031  O   ALA A 421       7.725   2.768   2.322  1.00 75.11           O  
ATOM   3032  N   PHE A 422       6.987   1.652   4.127  1.00 82.92           N  
ATOM   3033  CA  PHE A 422       8.303   1.367   4.684  1.00 82.92           C  
ATOM   3034  C   PHE A 422       9.112   0.444   3.768  1.00 82.92           C  
ATOM   3035  CB  PHE A 422       8.123   0.758   6.079  1.00 82.92           C  
ATOM   3036  O   PHE A 422      10.276   0.715   3.499  1.00 82.92           O  
ATOM   3037  CG  PHE A 422       9.430   0.577   6.817  1.00 82.92           C  
ATOM   3038  CD1 PHE A 422      10.047  -0.687   6.883  1.00 82.92           C  
ATOM   3039  CD2 PHE A 422      10.047   1.693   7.413  1.00 82.92           C  
ATOM   3040  CE1 PHE A 422      11.275  -0.835   7.551  1.00 82.92           C  
ATOM   3041  CE2 PHE A 422      11.272   1.543   8.084  1.00 82.92           C  
ATOM   3042  CZ  PHE A 422      11.886   0.279   8.152  1.00 82.92           C  
ATOM   3043  N   GLY A 423       8.486  -0.605   3.230  1.00 88.50           N  
ATOM   3044  CA  GLY A 423       9.104  -1.523   2.276  1.00 88.50           C  
ATOM   3045  C   GLY A 423       9.559  -0.820   1.002  1.00 88.50           C  
ATOM   3046  O   GLY A 423      10.673  -1.060   0.551  1.00 88.50           O  
ATOM   3047  N   LEU A 424       8.752   0.100   0.461  1.00 83.99           N  
ATOM   3048  CA  LEU A 424       9.161   0.916  -0.685  1.00 83.99           C  
ATOM   3049  C   LEU A 424      10.387   1.777  -0.356  1.00 83.99           C  
ATOM   3050  CB  LEU A 424       7.971   1.774  -1.159  1.00 83.99           C  
ATOM   3051  O   LEU A 424      11.332   1.792  -1.140  1.00 83.99           O  
ATOM   3052  CG  LEU A 424       8.302   2.707  -2.341  1.00 83.99           C  
ATOM   3053  CD1 LEU A 424       8.808   1.961  -3.578  1.00 83.99           C  
ATOM   3054  CD2 LEU A 424       7.048   3.487  -2.737  1.00 83.99           C  
ATOM   3055  N   ALA A 425      10.394   2.445   0.801  1.00 80.15           N  
ATOM   3056  CA  ALA A 425      11.527   3.264   1.230  1.00 80.15           C  
ATOM   3057  C   ALA A 425      12.810   2.431   1.393  1.00 80.15           C  
ATOM   3058  CB  ALA A 425      11.153   3.993   2.526  1.00 80.15           C  
ATOM   3059  O   ALA A 425      13.851   2.808   0.866  1.00 80.15           O  
ATOM   3060  N   VAL A 426      12.725   1.270   2.057  1.00 85.77           N  
ATOM   3061  CA  VAL A 426      13.857   0.340   2.211  1.00 85.77           C  
ATOM   3062  C   VAL A 426      14.392  -0.100   0.850  1.00 85.77           C  
ATOM   3063  CB  VAL A 426      13.460  -0.895   3.050  1.00 85.77           C  
ATOM   3064  O   VAL A 426      15.599  -0.056   0.635  1.00 85.77           O  
ATOM   3065  CG1 VAL A 426      14.537  -1.991   3.046  1.00 85.77           C  
ATOM   3066  CG2 VAL A 426      13.220  -0.529   4.520  1.00 85.77           C  
ATOM   3067  N   LEU A 427      13.518  -0.507  -0.075  1.00 88.38           N  
ATOM   3068  CA  LEU A 427      13.944  -0.988  -1.390  1.00 88.38           C  
ATOM   3069  C   LEU A 427      14.588   0.119  -2.221  1.00 88.38           C  
ATOM   3070  CB  LEU A 427      12.752  -1.597  -2.139  1.00 88.38           C  
ATOM   3071  O   LEU A 427      15.634  -0.117  -2.812  1.00 88.38           O  
ATOM   3072  CG  LEU A 427      12.266  -2.928  -1.547  1.00 88.38           C  
ATOM   3073  CD1 LEU A 427      10.935  -3.285  -2.198  1.00 88.38           C  
ATOM   3074  CD2 LEU A 427      13.240  -4.079  -1.777  1.00 88.38           C  
ATOM   3075  N   LEU A 428      14.014   1.324  -2.239  1.00 82.17           N  
ATOM   3076  CA  LEU A 428      14.604   2.470  -2.936  1.00 82.17           C  
ATOM   3077  C   LEU A 428      16.007   2.787  -2.422  1.00 82.17           C  
ATOM   3078  CB  LEU A 428      13.699   3.699  -2.764  1.00 82.17           C  
ATOM   3079  O   LEU A 428      16.909   3.006  -3.225  1.00 82.17           O  
ATOM   3080  CG  LEU A 428      12.467   3.699  -3.679  1.00 82.17           C  
ATOM   3081  CD1 LEU A 428      11.546   4.857  -3.294  1.00 82.17           C  
ATOM   3082  CD2 LEU A 428      12.862   3.879  -5.144  1.00 82.17           C  
ATOM   3083  N   THR A 429      16.200   2.759  -1.102  1.00 78.12           N  
ATOM   3084  CA  THR A 429      17.519   2.967  -0.510  1.00 78.12           C  
ATOM   3085  C   THR A 429      18.482   1.848  -0.890  1.00 78.12           C  
ATOM   3086  CB  THR A 429      17.433   3.049   1.012  1.00 78.12           C  
ATOM   3087  O   THR A 429      19.553   2.123  -1.419  1.00 78.12           O  
ATOM   3088  CG2 THR A 429      18.821   3.265   1.606  1.00 78.12           C  
ATOM   3089  OG1 THR A 429      16.601   4.122   1.406  1.00 78.12           O  
ATOM   3090  N   VAL A 430      18.129   0.592  -0.603  1.00 80.26           N  
ATOM   3091  CA  VAL A 430      19.054  -0.546  -0.740  1.00 80.26           C  
ATOM   3092  C   VAL A 430      19.496  -0.738  -2.188  1.00 80.26           C  
ATOM   3093  CB  VAL A 430      18.407  -1.829  -0.180  1.00 80.26           C  
ATOM   3094  O   VAL A 430      20.629  -1.133  -2.432  1.00 80.26           O  
ATOM   3095  CG1 VAL A 430      19.181  -3.113  -0.509  1.00 80.26           C  
ATOM   3096  CG2 VAL A 430      18.313  -1.749   1.352  1.00 80.26           C  
ATOM   3097  N   THR A 431      18.615  -0.443  -3.141  1.00 80.74           N  
ATOM   3098  CA  THR A 431      18.882  -0.637  -4.573  1.00 80.74           C  
ATOM   3099  C   THR A 431      19.452   0.601  -5.257  1.00 80.74           C  
ATOM   3100  CB  THR A 431      17.612  -1.080  -5.304  1.00 80.74           C  
ATOM   3101  O   THR A 431      19.807   0.527  -6.427  1.00 80.74           O  
ATOM   3102  CG2 THR A 431      17.019  -2.344  -4.686  1.00 80.74           C  
ATOM   3103  OG1 THR A 431      16.620  -0.077  -5.226  1.00 80.74           O  
ATOM   3104  N   GLY A 432      19.482   1.757  -4.578  1.00 72.68           N  
ATOM   3105  CA  GLY A 432      19.829   3.036  -5.208  1.00 72.68           C  
ATOM   3106  C   GLY A 432      18.924   3.386  -6.396  1.00 72.68           C  
ATOM   3107  O   GLY A 432      19.341   4.102  -7.308  1.00 72.68           O  
ATOM   3108  N   SER A 433      17.698   2.845  -6.431  1.00 66.10           N  
ATOM   3109  CA  SER A 433      16.814   2.922  -7.595  1.00 66.10           C  
ATOM   3110  C   SER A 433      16.379   4.357  -7.887  1.00 66.10           C  
ATOM   3111  CB  SER A 433      15.575   2.051  -7.412  1.00 66.10           C  
ATOM   3112  O   SER A 433      15.421   4.881  -7.314  1.00 66.10           O  
ATOM   3113  OG  SER A 433      15.830   0.696  -7.682  1.00 66.10           O  
ATOM   3114  N   GLY A 434      17.072   4.983  -8.835  1.00 65.61           N  
ATOM   3115  CA  GLY A 434      16.705   6.260  -9.428  1.00 65.61           C  
ATOM   3116  C   GLY A 434      15.784   6.136 -10.649  1.00 65.61           C  
ATOM   3117  O   GLY A 434      15.220   5.091 -10.974  1.00 65.61           O  
ATOM   3118  N   THR A 435      15.633   7.259 -11.349  1.00 61.75           N  
ATOM   3119  CA  THR A 435      14.951   7.368 -12.661  1.00 61.75           C  
ATOM   3120  C   THR A 435      15.893   7.880 -13.753  1.00 61.75           C  
ATOM   3121  CB  THR A 435      13.699   8.262 -12.569  1.00 61.75           C  
ATOM   3122  O   THR A 435      15.470   8.123 -14.875  1.00 61.75           O  
ATOM   3123  CG2 THR A 435      12.541   7.524 -11.901  1.00 61.75           C  
ATOM   3124  OG1 THR A 435      13.939   9.361 -11.717  1.00 61.75           O  
ATOM   3125  N   SER A 436      17.172   8.062 -13.421  1.00 67.05           N  
ATOM   3126  CA  SER A 436      18.219   8.573 -14.303  1.00 67.05           C  
ATOM   3127  C   SER A 436      19.261   7.486 -14.523  1.00 67.05           C  
ATOM   3128  CB  SER A 436      18.864   9.816 -13.679  1.00 67.05           C  
ATOM   3129  O   SER A 436      19.819   6.980 -13.552  1.00 67.05           O  
ATOM   3130  OG  SER A 436      19.242   9.567 -12.334  1.00 67.05           O  
ATOM   3131  N   GLY A 437      19.505   7.144 -15.781  1.00 79.32           N  
ATOM   3132  CA  GLY A 437      20.414   6.080 -16.194  1.00 79.32           C  
ATOM   3133  C   GLY A 437      19.997   5.536 -17.555  1.00 79.32           C  
ATOM   3134  O   GLY A 437      18.940   5.894 -18.082  1.00 79.32           O  
ATOM   3135  N   SER A 438      20.825   4.676 -18.131  1.00 86.28           N  
ATOM   3136  CA  SER A 438      20.442   3.890 -19.301  1.00 86.28           C  
ATOM   3137  C   SER A 438      19.313   2.904 -18.948  1.00 86.28           C  
ATOM   3138  CB  SER A 438      21.659   3.150 -19.861  1.00 86.28           C  
ATOM   3139  O   SER A 438      19.215   2.465 -17.797  1.00 86.28           O  
ATOM   3140  OG  SER A 438      22.130   2.204 -18.928  1.00 86.28           O  
ATOM   3141  N   PRO A 439      18.473   2.488 -19.916  1.00 85.85           N  
ATOM   3142  CA  PRO A 439      17.447   1.470 -19.679  1.00 85.85           C  
ATOM   3143  C   PRO A 439      17.991   0.180 -19.047  1.00 85.85           C  
ATOM   3144  CB  PRO A 439      16.834   1.199 -21.057  1.00 85.85           C  
ATOM   3145  O   PRO A 439      17.306  -0.433 -18.235  1.00 85.85           O  
ATOM   3146  CG  PRO A 439      16.988   2.540 -21.767  1.00 85.85           C  
ATOM   3147  CD  PRO A 439      18.338   3.040 -21.257  1.00 85.85           C  
ATOM   3148  N   ALA A 440      19.229  -0.213 -19.369  1.00 89.20           N  
ATOM   3149  CA  ALA A 440      19.879  -1.393 -18.799  1.00 89.20           C  
ATOM   3150  C   ALA A 440      20.259  -1.213 -17.316  1.00 89.20           C  
ATOM   3151  CB  ALA A 440      21.104  -1.725 -19.658  1.00 89.20           C  
ATOM   3152  O   ALA A 440      20.025  -2.114 -16.514  1.00 89.20           O  
ATOM   3153  N   GLU A 441      20.789  -0.049 -16.929  1.00 88.16           N  
ATOM   3154  CA  GLU A 441      21.082   0.264 -15.520  1.00 88.16           C  
ATOM   3155  C   GLU A 441      19.796   0.328 -14.692  1.00 88.16           C  
ATOM   3156  CB  GLU A 441      21.804   1.614 -15.422  1.00 88.16           C  
ATOM   3157  O   GLU A 441      19.722  -0.234 -13.600  1.00 88.16           O  
ATOM   3158  CG  GLU A 441      23.253   1.558 -15.935  1.00 88.16           C  
ATOM   3159  CD  GLU A 441      23.823   2.951 -16.238  1.00 88.16           C  
ATOM   3160  OE1 GLU A 441      25.054   3.126 -16.150  1.00 88.16           O  
ATOM   3161  OE2 GLU A 441      23.028   3.817 -16.680  1.00 88.16           O  
ATOM   3162  N   LEU A 442      18.749   0.959 -15.235  1.00 87.39           N  
ATOM   3163  CA  LEU A 442      17.441   1.012 -14.583  1.00 87.39           C  
ATOM   3164  C   LEU A 442      16.823  -0.385 -14.445  1.00 87.39           C  
ATOM   3165  CB  LEU A 442      16.514   1.967 -15.351  1.00 87.39           C  
ATOM   3166  O   LEU A 442      16.280  -0.698 -13.389  1.00 87.39           O  
ATOM   3167  CG  LEU A 442      16.956   3.442 -15.337  1.00 87.39           C  
ATOM   3168  CD1 LEU A 442      15.957   4.272 -16.138  1.00 87.39           C  
ATOM   3169  CD2 LEU A 442      17.027   4.034 -13.926  1.00 87.39           C  
ATOM   3170  N   ALA A 443      16.953  -1.241 -15.465  1.00 90.31           N  
ATOM   3171  CA  ALA A 443      16.518  -2.635 -15.400  1.00 90.31           C  
ATOM   3172  C   ALA A 443      17.213  -3.395 -14.265  1.00 90.31           C  
ATOM   3173  CB  ALA A 443      16.786  -3.319 -16.744  1.00 90.31           C  
ATOM   3174  O   ALA A 443      16.545  -4.108 -13.522  1.00 90.31           O  
ATOM   3175  N   SER A 444      18.523  -3.191 -14.088  1.00 90.80           N  
ATOM   3176  CA  SER A 444      19.283  -3.793 -12.989  1.00 90.80           C  
ATOM   3177  C   SER A 444      18.784  -3.317 -11.624  1.00 90.80           C  
ATOM   3178  CB  SER A 444      20.774  -3.487 -13.139  1.00 90.80           C  
ATOM   3179  O   SER A 444      18.438  -4.144 -10.787  1.00 90.80           O  
ATOM   3180  OG  SER A 444      21.536  -4.292 -12.261  1.00 90.80           O  
ATOM   3181  N   HIS A 445      18.671  -2.001 -11.406  1.00 89.53           N  
ATOM   3182  CA  HIS A 445      18.231  -1.456 -10.114  1.00 89.53           C  
ATOM   3183  C   HIS A 445      16.796  -1.876  -9.759  1.00 89.53           C  
ATOM   3184  CB  HIS A 445      18.328   0.075 -10.135  1.00 89.53           C  
ATOM   3185  O   HIS A 445      16.504  -2.258  -8.623  1.00 89.53           O  
ATOM   3186  CG  HIS A 445      19.716   0.643 -10.286  1.00 89.53           C  
ATOM   3187  CD2 HIS A 445      20.899   0.075  -9.889  1.00 89.53           C  
ATOM   3188  ND1 HIS A 445      20.015   1.891 -10.784  1.00 89.53           N  
ATOM   3189  CE1 HIS A 445      21.343   2.067 -10.698  1.00 89.53           C  
ATOM   3190  NE2 HIS A 445      21.926   0.985 -10.168  1.00 89.53           N  
ATOM   3191  N   TYR A 446      15.884  -1.854 -10.738  1.00 90.72           N  
ATOM   3192  CA  TYR A 446      14.518  -2.338 -10.536  1.00 90.72           C  
ATOM   3193  C   TYR A 446      14.492  -3.857 -10.339  1.00 90.72           C  
ATOM   3194  CB  TYR A 446      13.620  -1.902 -11.704  1.00 90.72           C  
ATOM   3195  O   TYR A 446      13.704  -4.351  -9.533  1.00 90.72           O  
ATOM   3196  CG  TYR A 446      13.526  -0.403 -11.968  1.00 90.72           C  
ATOM   3197  CD1 TYR A 446      13.846   0.545 -10.971  1.00 90.72           C  
ATOM   3198  CD2 TYR A 446      13.141   0.045 -13.247  1.00 90.72           C  
ATOM   3199  CE1 TYR A 446      13.812   1.919 -11.259  1.00 90.72           C  
ATOM   3200  CE2 TYR A 446      13.087   1.424 -13.537  1.00 90.72           C  
ATOM   3201  OH  TYR A 446      13.450   3.697 -12.810  1.00 90.72           O  
ATOM   3202  CZ  TYR A 446      13.443   2.362 -12.544  1.00 90.72           C  
ATOM   3203  N   GLY A 447      15.384  -4.589 -11.009  1.00 94.21           N  
ATOM   3204  CA  GLY A 447      15.622  -6.010 -10.793  1.00 94.21           C  
ATOM   3205  C   GLY A 447      15.984  -6.315  -9.342  1.00 94.21           C  
ATOM   3206  O   GLY A 447      15.304  -7.116  -8.699  1.00 94.21           O  
ATOM   3207  N   ASP A 448      16.962  -5.604  -8.783  1.00 94.17           N  
ATOM   3208  CA  ASP A 448      17.355  -5.730  -7.375  1.00 94.17           C  
ATOM   3209  C   ASP A 448      16.187  -5.421  -6.428  1.00 94.17           C  
ATOM   3210  CB  ASP A 448      18.536  -4.796  -7.071  1.00 94.17           C  
ATOM   3211  O   ASP A 448      15.995  -6.095  -5.410  1.00 94.17           O  
ATOM   3212  CG  ASP A 448      19.821  -5.171  -7.812  1.00 94.17           C  
ATOM   3213  OD1 ASP A 448      20.003  -6.380  -8.081  1.00 94.17           O  
ATOM   3214  OD2 ASP A 448      20.627  -4.247  -8.052  1.00 94.17           O  
ATOM   3215  N   ALA A 449      15.336  -4.454  -6.787  1.00 93.12           N  
ATOM   3216  CA  ALA A 449      14.134  -4.156  -6.017  1.00 93.12           C  
ATOM   3217  C   ALA A 449      13.143  -5.326  -6.036  1.00 93.12           C  
ATOM   3218  CB  ALA A 449      13.504  -2.854  -6.518  1.00 93.12           C  
ATOM   3219  O   ALA A 449      12.613  -5.699  -4.987  1.00 93.12           O  
ATOM   3220  N   PHE A 450      12.924  -5.957  -7.192  1.00 95.82           N  
ATOM   3221  CA  PHE A 450      12.092  -7.157  -7.292  1.00 95.82           C  
ATOM   3222  C   PHE A 450      12.689  -8.349  -6.532  1.00 95.82           C  
ATOM   3223  CB  PHE A 450      11.832  -7.504  -8.762  1.00 95.82           C  
ATOM   3224  O   PHE A 450      11.936  -9.083  -5.887  1.00 95.82           O  
ATOM   3225  CG  PHE A 450      10.923  -6.540  -9.496  1.00 95.82           C  
ATOM   3226  CD1 PHE A 450       9.607  -6.326  -9.042  1.00 95.82           C  
ATOM   3227  CD2 PHE A 450      11.377  -5.881 -10.652  1.00 95.82           C  
ATOM   3228  CE1 PHE A 450       8.759  -5.437  -9.726  1.00 95.82           C  
ATOM   3229  CE2 PHE A 450      10.534  -4.991 -11.335  1.00 95.82           C  
ATOM   3230  CZ  PHE A 450       9.226  -4.772 -10.873  1.00 95.82           C  
ATOM   3231  N   VAL A 451      14.017  -8.508  -6.500  1.00 96.85           N  
ATOM   3232  CA  VAL A 451      14.680  -9.501  -5.634  1.00 96.85           C  
ATOM   3233  C   VAL A 451      14.397  -9.207  -4.160  1.00 96.85           C  
ATOM   3234  CB  VAL A 451      16.199  -9.571  -5.892  1.00 96.85           C  
ATOM   3235  O   VAL A 451      14.017 -10.113  -3.417  1.00 96.85           O  
ATOM   3236  CG1 VAL A 451      16.904 -10.519  -4.911  1.00 96.85           C  
ATOM   3237  CG2 VAL A 451      16.491 -10.089  -7.303  1.00 96.85           C  
ATOM   3238  N   GLY A 452      14.493  -7.949  -3.725  1.00 95.52           N  
ATOM   3239  CA  GLY A 452      14.149  -7.558  -2.355  1.00 95.52           C  
ATOM   3240  C   GLY A 452      12.690  -7.870  -1.991  1.00 95.52           C  
ATOM   3241  O   GLY A 452      12.410  -8.387  -0.907  1.00 95.52           O  
ATOM   3242  N   ILE A 453      11.755  -7.662  -2.922  1.00 96.11           N  
ATOM   3243  CA  ILE A 453      10.349  -8.064  -2.757  1.00 96.11           C  
ATOM   3244  C   ILE A 453      10.217  -9.595  -2.657  1.00 96.11           C  
ATOM   3245  CB  ILE A 453       9.486  -7.498  -3.907  1.00 96.11           C  
ATOM   3246  O   ILE A 453       9.461 -10.100  -1.820  1.00 96.11           O  
ATOM   3247  CG1 ILE A 453       9.476  -5.956  -3.927  1.00 96.11           C  
ATOM   3248  CG2 ILE A 453       8.045  -7.991  -3.768  1.00 96.11           C  
ATOM   3249  CD1 ILE A 453       8.862  -5.367  -5.203  1.00 96.11           C  
ATOM   3250  N   ALA A 454      10.964 -10.354  -3.465  1.00 97.09           N  
ATOM   3251  CA  ALA A 454      10.995 -11.813  -3.382  1.00 97.09           C  
ATOM   3252  C   ALA A 454      11.494 -12.290  -2.007  1.00 97.09           C  
ATOM   3253  CB  ALA A 454      11.854 -12.381  -4.521  1.00 97.09           C  
ATOM   3254  O   ALA A 454      10.914 -13.210  -1.429  1.00 97.09           O  
ATOM   3255  N   VAL A 455      12.503 -11.624  -1.436  1.00 96.92           N  
ATOM   3256  CA  VAL A 455      13.003 -11.893  -0.078  1.00 96.92           C  
ATOM   3257  C   VAL A 455      11.928 -11.625   0.978  1.00 96.92           C  
ATOM   3258  CB  VAL A 455      14.288 -11.089   0.210  1.00 96.92           C  
ATOM   3259  O   VAL A 455      11.745 -12.451   1.874  1.00 96.92           O  
ATOM   3260  CG1 VAL A 455      14.735 -11.200   1.674  1.00 96.92           C  
ATOM   3261  CG2 VAL A 455      15.446 -11.596  -0.658  1.00 96.92           C  
ATOM   3262  N   PHE A 456      11.157 -10.538   0.868  1.00 95.96           N  
ATOM   3263  CA  PHE A 456      10.026 -10.292   1.773  1.00 95.96           C  
ATOM   3264  C   PHE A 456       8.963 -11.392   1.684  1.00 95.96           C  
ATOM   3265  CB  PHE A 456       9.392  -8.924   1.487  1.00 95.96           C  
ATOM   3266  O   PHE A 456       8.459 -11.845   2.714  1.00 95.96           O  
ATOM   3267  CG  PHE A 456      10.260  -7.698   1.704  1.00 95.96           C  
ATOM   3268  CD1 PHE A 456      11.316  -7.693   2.640  1.00 95.96           C  
ATOM   3269  CD2 PHE A 456       9.977  -6.527   0.975  1.00 95.96           C  
ATOM   3270  CE1 PHE A 456      12.089  -6.535   2.827  1.00 95.96           C  
ATOM   3271  CE2 PHE A 456      10.744  -5.367   1.172  1.00 95.96           C  
ATOM   3272  CZ  PHE A 456      11.804  -5.372   2.092  1.00 95.96           C  
ATOM   3273  N   MET A 457       8.659 -11.878   0.478  1.00 96.74           N  
ATOM   3274  CA  MET A 457       7.767 -13.023   0.286  1.00 96.74           C  
ATOM   3275  C   MET A 457       8.337 -14.303   0.913  1.00 96.74           C  
ATOM   3276  CB  MET A 457       7.472 -13.211  -1.208  1.00 96.74           C  
ATOM   3277  O   MET A 457       7.631 -14.991   1.649  1.00 96.74           O  
ATOM   3278  CG  MET A 457       6.387 -12.254  -1.704  1.00 96.74           C  
ATOM   3279  SD  MET A 457       4.727 -12.670  -1.088  1.00 96.74           S  
ATOM   3280  CE  MET A 457       4.248 -11.085  -0.375  1.00 96.74           C  
ATOM   3281  N   LEU A 458       9.622 -14.604   0.725  1.00 96.54           N  
ATOM   3282  CA  LEU A 458      10.263 -15.752   1.377  1.00 96.54           C  
ATOM   3283  C   LEU A 458      10.246 -15.633   2.906  1.00 96.54           C  
ATOM   3284  CB  LEU A 458      11.699 -15.916   0.857  1.00 96.54           C  
ATOM   3285  O   LEU A 458       9.989 -16.624   3.588  1.00 96.54           O  
ATOM   3286  CG  LEU A 458      11.790 -16.404  -0.598  1.00 96.54           C  
ATOM   3287  CD1 LEU A 458      13.248 -16.376  -1.052  1.00 96.54           C  
ATOM   3288  CD2 LEU A 458      11.253 -17.828  -0.773  1.00 96.54           C  
ATOM   3289  N   ALA A 459      10.422 -14.431   3.458  1.00 96.25           N  
ATOM   3290  CA  ALA A 459      10.298 -14.198   4.893  1.00 96.25           C  
ATOM   3291  C   ALA A 459       8.887 -14.544   5.413  1.00 96.25           C  
ATOM   3292  CB  ALA A 459      10.696 -12.751   5.200  1.00 96.25           C  
ATOM   3293  O   ALA A 459       8.758 -15.149   6.476  1.00 96.25           O  
ATOM   3294  N   ILE A 460       7.824 -14.263   4.648  1.00 95.84           N  
ATOM   3295  CA  ILE A 460       6.456 -14.706   4.987  1.00 95.84           C  
ATOM   3296  C   ILE A 460       6.362 -16.239   4.994  1.00 95.84           C  
ATOM   3297  CB  ILE A 460       5.409 -14.100   4.023  1.00 95.84           C  
ATOM   3298  O   ILE A 460       5.767 -16.819   5.908  1.00 95.84           O  
ATOM   3299  CG1 ILE A 460       5.392 -12.563   4.126  1.00 95.84           C  
ATOM   3300  CG2 ILE A 460       3.995 -14.649   4.301  1.00 95.84           C  
ATOM   3301  CD1 ILE A 460       4.602 -11.904   2.992  1.00 95.84           C  
ATOM   3302  N   ALA A 461       6.962 -16.913   4.008  1.00 94.34           N  
ATOM   3303  CA  ALA A 461       6.990 -18.375   3.965  1.00 94.34           C  
ATOM   3304  C   ALA A 461       7.697 -18.957   5.205  1.00 94.34           C  
ATOM   3305  CB  ALA A 461       7.639 -18.841   2.654  1.00 94.34           C  
ATOM   3306  O   ALA A 461       7.169 -19.869   5.840  1.00 94.34           O  
ATOM   3307  N   VAL A 462       8.826 -18.370   5.617  1.00 94.23           N  
ATOM   3308  CA  VAL A 462       9.594 -18.780   6.807  1.00 94.23           C  
ATOM   3309  C   VAL A 462       8.848 -18.503   8.115  1.00 94.23           C  
ATOM   3310  CB  VAL A 462      10.979 -18.102   6.809  1.00 94.23           C  
ATOM   3311  O   VAL A 462       8.959 -19.289   9.050  1.00 94.23           O  
ATOM   3312  CG1 VAL A 462      11.775 -18.365   8.094  1.00 94.23           C  
ATOM   3313  CG2 VAL A 462      11.832 -18.622   5.643  1.00 94.23           C  
ATOM   3314  N   LEU A 463       8.042 -17.440   8.194  1.00 91.77           N  
ATOM   3315  CA  LEU A 463       7.219 -17.131   9.374  1.00 91.77           C  
ATOM   3316  C   LEU A 463       6.000 -18.050   9.527  1.00 91.77           C  
ATOM   3317  CB  LEU A 463       6.758 -15.669   9.292  1.00 91.77           C  
ATOM   3318  O   LEU A 463       5.399 -18.125  10.600  1.00 91.77           O  
ATOM   3319  CG  LEU A 463       7.865 -14.643   9.584  1.00 91.77           C  
ATOM   3320  CD1 LEU A 463       7.325 -13.256   9.252  1.00 91.77           C  
ATOM   3321  CD2 LEU A 463       8.295 -14.654  11.051  1.00 91.77           C  
ATOM   3322  N   THR A 464       5.623 -18.763   8.466  1.00 89.47           N  
ATOM   3323  CA  THR A 464       4.406 -19.580   8.426  1.00 89.47           C  
ATOM   3324  C   THR A 464       4.288 -20.624   9.552  1.00 89.47           C  
ATOM   3325  CB  THR A 464       4.268 -20.249   7.056  1.00 89.47           C  
ATOM   3326  O   THR A 464       3.180 -20.779  10.070  1.00 89.47           O  
ATOM   3327  CG2 THR A 464       3.015 -21.108   6.975  1.00 89.47           C  
ATOM   3328  OG1 THR A 464       4.126 -19.273   6.048  1.00 89.47           O  
ATOM   3329  N   PRO A 465       5.352 -21.332   9.986  1.00 89.15           N  
ATOM   3330  CA  PRO A 465       5.273 -22.297  11.087  1.00 89.15           C  
ATOM   3331  C   PRO A 465       4.868 -21.682  12.431  1.00 89.15           C  
ATOM   3332  CB  PRO A 465       6.669 -22.928  11.188  1.00 89.15           C  
ATOM   3333  O   PRO A 465       4.330 -22.389  13.279  1.00 89.15           O  
ATOM   3334  CG  PRO A 465       7.265 -22.717   9.800  1.00 89.15           C  
ATOM   3335  CD  PRO A 465       6.691 -21.359   9.427  1.00 89.15           C  
ATOM   3336  N   VAL A 466       5.106 -20.380  12.620  1.00 88.20           N  
ATOM   3337  CA  VAL A 466       4.776 -19.651  13.854  1.00 88.20           C  
ATOM   3338  C   VAL A 466       3.319 -19.156  13.846  1.00 88.20           C  
ATOM   3339  CB  VAL A 466       5.777 -18.497  14.083  1.00 88.20           C  
ATOM   3340  O   VAL A 466       2.758 -18.814  14.889  1.00 88.20           O  
ATOM   3341  CG1 VAL A 466       5.723 -18.024  15.534  1.00 88.20           C  
ATOM   3342  CG2 VAL A 466       7.237 -18.906  13.826  1.00 88.20           C  
ATOM   3343  N   LEU A 467       2.661 -19.153  12.681  1.00 86.89           N  
ATOM   3344  CA  LEU A 467       1.245 -18.806  12.570  1.00 86.89           C  
ATOM   3345  C   LEU A 467       0.359 -19.919  13.156  1.00 86.89           C  
ATOM   3346  CB  LEU A 467       0.861 -18.513  11.108  1.00 86.89           C  
ATOM   3347  O   LEU A 467       0.620 -21.107  12.940  1.00 86.89           O  
ATOM   3348  CG  LEU A 467       1.585 -17.312  10.473  1.00 86.89           C  
ATOM   3349  CD1 LEU A 467       1.174 -17.195   9.004  1.00 86.89           C  
ATOM   3350  CD2 LEU A 467       1.225 -15.992  11.159  1.00 86.89           C  
ATOM   3351  N   PRO A 468      -0.741 -19.568  13.848  1.00 83.32           N  
ATOM   3352  CA  PRO A 468      -1.625 -20.564  14.432  1.00 83.32           C  
ATOM   3353  C   PRO A 468      -2.269 -21.442  13.350  1.00 83.32           C  
ATOM   3354  CB  PRO A 468      -2.657 -19.779  15.245  1.00 83.32           C  
ATOM   3355  O   PRO A 468      -2.742 -20.964  12.314  1.00 83.32           O  
ATOM   3356  CG  PRO A 468      -2.702 -18.427  14.539  1.00 83.32           C  
ATOM   3357  CD  PRO A 468      -1.256 -18.226  14.083  1.00 83.32           C  
ATOM   3358  N   ALA A 469      -2.335 -22.748  13.611  1.00 77.71           N  
ATOM   3359  CA  ALA A 469      -3.076 -23.673  12.766  1.00 77.71           C  
ATOM   3360  C   ALA A 469      -4.585 -23.450  12.959  1.00 77.71           C  
ATOM   3361  CB  ALA A 469      -2.640 -25.110  13.076  1.00 77.71           C  
ATOM   3362  O   ALA A 469      -5.149 -23.765  14.004  1.00 77.71           O  
ATOM   3363  N   LEU A 470      -5.250 -22.901  11.943  1.00 74.39           N  
ATOM   3364  CA  LEU A 470      -6.698 -22.702  11.967  1.00 74.39           C  
ATOM   3365  C   LEU A 470      -7.454 -23.980  11.598  1.00 74.39           C  
ATOM   3366  CB  LEU A 470      -7.097 -21.560  11.024  1.00 74.39           C  
ATOM   3367  O   LEU A 470      -7.084 -24.684  10.652  1.00 74.39           O  
ATOM   3368  CG  LEU A 470      -6.512 -20.190  11.393  1.00 74.39           C  
ATOM   3369  CD1 LEU A 470      -6.958 -19.195  10.323  1.00 74.39           C  
ATOM   3370  CD2 LEU A 470      -6.998 -19.704  12.753  1.00 74.39           C  
ATOM   3371  N   ALA A 471      -8.582 -24.213  12.273  1.00 62.46           N  
ATOM   3372  CA  ALA A 471      -9.562 -25.203  11.843  1.00 62.46           C  
ATOM   3373  C   ALA A 471     -10.075 -24.878  10.425  1.00 62.46           C  
ATOM   3374  CB  ALA A 471     -10.698 -25.284  12.870  1.00 62.46           C  
ATOM   3375  O   ALA A 471     -10.271 -23.711  10.049  1.00 62.46           O  
ATOM   3376  N   ARG A 472     -10.287 -25.926   9.618  1.00 62.82           N  
ATOM   3377  CA  ARG A 472     -10.818 -25.795   8.251  1.00 62.82           C  
ATOM   3378  C   ARG A 472     -12.185 -25.109   8.292  1.00 62.82           C  
ATOM   3379  CB  ARG A 472     -10.898 -27.158   7.542  1.00 62.82           C  
ATOM   3380  O   ARG A 472     -12.909 -25.213   9.277  1.00 62.82           O  
ATOM   3381  CG  ARG A 472      -9.533 -27.863   7.447  1.00 62.82           C  
ATOM   3382  CD  ARG A 472      -9.627 -29.148   6.607  1.00 62.82           C  
ATOM   3383  NE  ARG A 472      -8.876 -30.268   7.217  1.00 62.82           N  
ATOM   3384  NH1 ARG A 472      -8.315 -31.397   5.286  1.00 62.82           N  
ATOM   3385  NH2 ARG A 472      -7.875 -32.313   7.272  1.00 62.82           N  
ATOM   3386  CZ  ARG A 472      -8.365 -31.315   6.588  1.00 62.82           C  
ATOM   3387  N   SER A 473     -12.519 -24.361   7.242  1.00 53.28           N  
ATOM   3388  CA  SER A 473     -13.840 -23.733   7.153  1.00 53.28           C  
ATOM   3389  C   SER A 473     -14.917 -24.817   7.006  1.00 53.28           C  
ATOM   3390  CB  SER A 473     -13.882 -22.685   6.025  1.00 53.28           C  
ATOM   3391  O   SER A 473     -15.016 -25.454   5.963  1.00 53.28           O  
ATOM   3392  OG  SER A 473     -13.418 -23.152   4.766  1.00 53.28           O  
ATOM   3393  N   THR A 474     -15.702 -25.068   8.056  1.00 35.68           N  
ATOM   3394  CA  THR A 474     -16.929 -25.869   7.954  1.00 35.68           C  
ATOM   3395  C   THR A 474     -17.995 -25.050   7.218  1.00 35.68           C  
ATOM   3396  CB  THR A 474     -17.448 -26.344   9.327  1.00 35.68           C  
ATOM   3397  O   THR A 474     -18.105 -23.843   7.460  1.00 35.68           O  
ATOM   3398  CG2 THR A 474     -17.069 -27.803   9.580  1.00 35.68           C  
ATOM   3399  OG1 THR A 474     -16.890 -25.596  10.390  1.00 35.68           O  
ATOM   3400  N   PRO A 475     -18.759 -25.647   6.284  1.00 36.78           N  
ATOM   3401  CA  PRO A 475     -19.816 -24.927   5.585  1.00 36.78           C  
ATOM   3402  C   PRO A 475     -20.882 -24.468   6.593  1.00 36.78           C  
ATOM   3403  CB  PRO A 475     -20.371 -25.910   4.547  1.00 36.78           C  
ATOM   3404  O   PRO A 475     -21.069 -25.140   7.611  1.00 36.78           O  
ATOM   3405  CG  PRO A 475     -20.090 -27.278   5.170  1.00 36.78           C  
ATOM   3406  CD  PRO A 475     -18.791 -27.061   5.944  1.00 36.78           C  
ATOM   3407  N   PRO A 476     -21.598 -23.355   6.335  1.00 40.10           N  
ATOM   3408  CA  PRO A 476     -22.794 -23.045   7.104  1.00 40.10           C  
ATOM   3409  C   PRO A 476     -23.725 -24.250   6.985  1.00 40.10           C  
ATOM   3410  CB  PRO A 476     -23.374 -21.762   6.501  1.00 40.10           C  
ATOM   3411  O   PRO A 476     -24.163 -24.588   5.883  1.00 40.10           O  
ATOM   3412  CG  PRO A 476     -22.811 -21.734   5.080  1.00 40.10           C  
ATOM   3413  CD  PRO A 476     -21.472 -22.463   5.195  1.00 40.10           C  
ATOM   3414  N   GLY A 477     -23.937 -24.941   8.107  1.00 33.74           N  
ATOM   3415  CA  GLY A 477     -24.817 -26.093   8.169  1.00 33.74           C  
ATOM   3416  C   GLY A 477     -26.152 -25.711   7.552  1.00 33.74           C  
ATOM   3417  O   GLY A 477     -26.725 -24.675   7.898  1.00 33.74           O  
ATOM   3418  N   VAL A 478     -26.610 -26.523   6.601  1.00 33.00           N  
ATOM   3419  CA  VAL A 478     -27.994 -26.494   6.144  1.00 33.00           C  
ATOM   3420  C   VAL A 478     -28.830 -26.580   7.412  1.00 33.00           C  
ATOM   3421  CB  VAL A 478     -28.277 -27.675   5.194  1.00 33.00           C  
ATOM   3422  O   VAL A 478     -28.787 -27.587   8.114  1.00 33.00           O  
ATOM   3423  CG1 VAL A 478     -29.745 -27.718   4.756  1.00 33.00           C  
ATOM   3424  CG2 VAL A 478     -27.405 -27.571   3.934  1.00 33.00           C  
ATOM   3425  N   ILE A 479     -29.496 -25.480   7.762  1.00 34.71           N  
ATOM   3426  CA  ILE A 479     -30.423 -25.446   8.884  1.00 34.71           C  
ATOM   3427  C   ILE A 479     -31.487 -26.476   8.525  1.00 34.71           C  
ATOM   3428  CB  ILE A 479     -30.993 -24.022   9.095  1.00 34.71           C  
ATOM   3429  O   ILE A 479     -32.313 -26.234   7.644  1.00 34.71           O  
ATOM   3430  CG1 ILE A 479     -29.855 -23.033   9.451  1.00 34.71           C  
ATOM   3431  CG2 ILE A 479     -32.072 -24.025  10.195  1.00 34.71           C  
ATOM   3432  CD1 ILE A 479     -30.290 -21.563   9.508  1.00 34.71           C  
ATOM   3433  N   HIS A 480     -31.415 -27.649   9.153  1.00 28.57           N  
ATOM   3434  CA  HIS A 480     -32.503 -28.606   9.151  1.00 28.57           C  
ATOM   3435  C   HIS A 480     -33.672 -27.893   9.822  1.00 28.57           C  
ATOM   3436  CB  HIS A 480     -32.099 -29.911   9.864  1.00 28.57           C  
ATOM   3437  O   HIS A 480     -33.739 -27.767  11.043  1.00 28.57           O  
ATOM   3438  CG  HIS A 480     -31.898 -31.062   8.911  1.00 28.57           C  
ATOM   3439  CD2 HIS A 480     -30.707 -31.585   8.486  1.00 28.57           C  
ATOM   3440  ND1 HIS A 480     -32.899 -31.801   8.319  1.00 28.57           N  
ATOM   3441  CE1 HIS A 480     -32.324 -32.748   7.560  1.00 28.57           C  
ATOM   3442  NE2 HIS A 480     -30.988 -32.650   7.624  1.00 28.57           N  
ATOM   3443  N   VAL A 481     -34.557 -27.338   9.000  1.00 37.72           N  
ATOM   3444  CA  VAL A 481     -35.875 -26.915   9.444  1.00 37.72           C  
ATOM   3445  C   VAL A 481     -36.590 -28.208   9.805  1.00 37.72           C  
ATOM   3446  CB  VAL A 481     -36.607 -26.111   8.352  1.00 37.72           C  
ATOM   3447  O   VAL A 481     -37.056 -28.930   8.925  1.00 37.72           O  
ATOM   3448  CG1 VAL A 481     -37.988 -25.654   8.837  1.00 37.72           C  
ATOM   3449  CG2 VAL A 481     -35.806 -24.860   7.959  1.00 37.72           C  
ATOM   3450  N   SER A 482     -36.584 -28.550  11.092  1.00 31.29           N  
ATOM   3451  CA  SER A 482     -37.388 -29.647  11.615  1.00 31.29           C  
ATOM   3452  C   SER A 482     -38.837 -29.410  11.183  1.00 31.29           C  
ATOM   3453  CB  SER A 482     -37.300 -29.715  13.140  1.00 31.29           C  
ATOM   3454  O   SER A 482     -39.357 -28.313  11.418  1.00 31.29           O  
ATOM   3455  OG  SER A 482     -35.952 -29.900  13.529  1.00 31.29           O  
ATOM   3456  N   PRO A 483     -39.488 -30.375  10.512  1.00 41.25           N  
ATOM   3457  CA  PRO A 483     -40.873 -30.214  10.120  1.00 41.25           C  
ATOM   3458  C   PRO A 483     -41.705 -30.077  11.391  1.00 41.25           C  
ATOM   3459  CB  PRO A 483     -41.225 -31.432   9.265  1.00 41.25           C  
ATOM   3460  O   PRO A 483     -41.628 -30.902  12.300  1.00 41.25           O  
ATOM   3461  CG  PRO A 483     -40.211 -32.492   9.694  1.00 41.25           C  
ATOM   3462  CD  PRO A 483     -38.994 -31.692  10.153  1.00 41.25           C  
ATOM   3463  N   VAL A 484     -42.455 -28.979  11.452  1.00 41.96           N  
ATOM   3464  CA  VAL A 484     -43.453 -28.708  12.481  1.00 41.96           C  
ATOM   3465  C   VAL A 484     -44.386 -29.915  12.535  1.00 41.96           C  
ATOM   3466  CB  VAL A 484     -44.210 -27.410  12.129  1.00 41.96           C  
ATOM   3467  O   VAL A 484     -45.110 -30.177  11.573  1.00 41.96           O  
ATOM   3468  CG1 VAL A 484     -45.370 -27.113  13.084  1.00 41.96           C  
ATOM   3469  CG2 VAL A 484     -43.258 -26.202  12.161  1.00 41.96           C  
ATOM   3470  N   ALA A 485     -44.320 -30.664  13.636  1.00 40.69           N  
ATOM   3471  CA  ALA A 485     -45.308 -31.679  13.958  1.00 40.69           C  
ATOM   3472  C   ALA A 485     -46.680 -30.991  14.001  1.00 40.69           C  
ATOM   3473  CB  ALA A 485     -44.928 -32.336  15.292  1.00 40.69           C  
ATOM   3474  O   ALA A 485     -46.852 -30.004  14.722  1.00 40.69           O  
ATOM   3475  N   ARG A 486     -47.595 -31.452  13.147  1.00 43.21           N  
ATOM   3476  CA  ARG A 486     -49.016 -31.116  13.245  1.00 43.21           C  
ATOM   3477  C   ARG A 486     -49.654 -31.896  14.374  1.00 43.21           C  
ATOM   3478  CB  ARG A 486     -49.764 -31.420  11.945  1.00 43.21           C  
ATOM   3479  O   ARG A 486     -49.258 -33.072  14.538  1.00 43.21           O  
ATOM   3480  CG  ARG A 486     -49.609 -30.305  10.914  1.00 43.21           C  
ATOM   3481  CD  ARG A 486     -50.572 -30.589   9.760  1.00 43.21           C  
ATOM   3482  NE  ARG A 486     -50.463 -29.576   8.698  1.00 43.21           N  
ATOM   3483  NH1 ARG A 486     -52.499 -29.976   7.721  1.00 43.21           N  
ATOM   3484  NH2 ARG A 486     -51.140 -28.435   6.854  1.00 43.21           N  
ATOM   3485  CZ  ARG A 486     -51.366 -29.335   7.768  1.00 43.21           C  
ATOM   3486  OXT ARG A 486     -50.564 -31.279  14.961  1.00 43.21           O  
TER    3487      ARG A 486                                                      
ENDMDL                                                                          
END                                                                             
