# Supplementary material for: Cryo‐EM structure of antibacterial efflux transporter QacA from Staphylococcus aureus reveals a novel extracellular loop with allosteric role
Source: EMBO J. 2023 Jul 17;42(16):e113418. doi: 10.15252/embj.2023113418 (PMC10425836; doi:10.15252/embj.2023113418)
Supplement: Supplementary file 4 — Source Data for Expanded View [file EMBJ-42-e113418-s008.zip › Expanded view source data/Figure EV2/AF2 models/AF-Q08902-Amf1.pdb]

HEADER                                            01-JUN-22                     
TITLE     ALPHAFOLD MONOMER V2.0 PREDICTION FOR LOW AFFINITY AMMONIUM           
TITLE    2 TRANSPORTER (Q08902)                                                 
COMPND    MOL_ID: 1;                                                            
COMPND   2 MOLECULE: LOW AFFINITY AMMONIUM TRANSPORTER;                         
COMPND   3 CHAIN: A                                                             
SOURCE    MOL_ID: 1;                                                            
SOURCE   2 ORGANISM_SCIENTIFIC: SACCHAROMYCES CEREVISIAE (STRAIN ATCC 204508 /  
SOURCE   3 S288C);                                                              
SOURCE   4 ORGANISM_TAXID: 559292                                               
REMARK   1                                                                      
REMARK   1 REFERENCE 1                                                          
REMARK   1  AUTH   JOHN JUMPER, RICHARD EVANS, ALEXANDER PRITZEL, TIM GREEN,    
REMARK   1  AUTH 2 MICHAEL FIGURNOV, OLAF RONNEBERGER, KATHRYN TUNYASUVUNAKOOL, 
REMARK   1  AUTH 3 RUSS BATES, AUGUSTIN ZIDEK, ANNA POTAPENKO, ALEX BRIDGLAND,  
REMARK   1  AUTH 4 CLEMENS MEYER, SIMON A A KOHL, ANDREW J BALLARD,             
REMARK   1  AUTH 5 ANDREW COWIE, BERNARDINO ROMERA-PAREDES, STANISLAV NIKOLOV,  
REMARK   1  AUTH 6 RISHUB JAIN, JONAS ADLER, TREVOR BACK, STIG PETERSEN,        
REMARK   1  AUTH 7 DAVID REIMAN, ELLEN CLANCY, MICHAL ZIELINSKI,                
REMARK   1  AUTH 8 MARTIN STEINEGGER, MICHALINA PACHOLSKA, TAMAS BERGHAMMER,    
REMARK   1  AUTH 9 DAVID SILVER, ORIOL VINYALS, ANDREW W SENIOR,                
REMARK   1  AUTH10 KORAY KAVUKCUOGLU, PUSHMEET KOHLI, DEMIS HASSABIS            
REMARK   1  TITL   HIGHLY ACCURATE PROTEIN STRUCTURE PREDICTION WITH ALPHAFOLD  
REMARK   1  REF    NATURE                        V. 596   583 2021              
REMARK   1  REFN                   ISSN 0028-0836                               
REMARK   1  PMID   34265844                                                     
REMARK   1  DOI    10.1038/s41586-021-03819-2                                   
REMARK   1                                                                      
REMARK   1 DISCLAIMERS                                                          
REMARK   1 ALPHAFOLD DATA, COPYRIGHT (2021) DEEPMIND TECHNOLOGIES LIMITED. THE  
REMARK   1 INFORMATION PROVIDED IS THEORETICAL MODELLING ONLY AND CAUTION SHOULD
REMARK   1 BE EXERCISED IN ITS USE. IT IS PROVIDED "AS-IS" WITHOUT ANY WARRANTY 
REMARK   1 OF ANY KIND, WHETHER EXPRESSED OR IMPLIED. NO WARRANTY IS GIVEN THAT 
REMARK   1 USE OF THE INFORMATION SHALL NOT INFRINGE THE RIGHTS OF ANY THIRD    
REMARK   1 PARTY. THE INFORMATION IS NOT INTENDED TO BE A SUBSTITUTE FOR        
REMARK   1 PROFESSIONAL MEDICAL ADVICE, DIAGNOSIS, OR TREATMENT, AND DOES NOT   
REMARK   1 CONSTITUTE MEDICAL OR OTHER PROFESSIONAL ADVICE. IT IS AVAILABLE FOR 
REMARK   1 ACADEMIC AND COMMERCIAL PURPOSES, UNDER CC-BY 4.0 LICENCE.           
DBREF  XXXX A    1   515  UNP    Q08902   AMF1_YEAST       1    515             
SEQRES   1 A  515  MET SER THR SER SER SER VAL THR GLN LYS ASN LEU ASP          
SEQRES   2 A  515  THR ASN ALA GLU ALA LEU LYS LYS GLU ASP LYS VAL LEU          
SEQRES   3 A  515  SER GLU PHE ASP ILE GLN ASP GLU ARG PRO LYS SER LEU          
SEQRES   4 A  515  LEU TRP GLU SER ALA PHE VAL GLY VAL LEU CYS SER ALA          
SEQRES   5 A  515  GLN LEU MET THR GLN ALA GLY LEU GLY GLN SER LEU ALA          
SEQRES   6 A  515  PRO LEU HIS ILE ILE GLY ASN SER PHE GLY THR THR ASN          
SEQRES   7 A  515  ALA GLY GLN LEU SER TRP PHE ALA SER ALA TYR SER LEU          
SEQRES   8 A  515  THR VAL GLY THR PHE ILE LEU ILE ALA GLY ARG LEU GLY          
SEQRES   9 A  515  ASP ILE PHE GLY HIS LYS LYS PHE PHE VAL LEU GLY PHE          
SEQRES  10 A  515  PHE TRP TYR ALA LEU TRP SER LEU LEU ALA GLY PHE SER          
SEQRES  11 A  515  VAL TYR SER ASN GLN ILE PHE PHE ASP CYS CYS ARG ALA          
SEQRES  12 A  515  PHE GLN GLY MET GLY PRO ALA PHE LEU LEU PRO ASN ALA          
SEQRES  13 A  515  ILE ALA ILE LEU GLY ARG THR TYR LYS PRO GLY ARG ARG          
SEQRES  14 A  515  LYS ASN MET VAL PHE SER LEU PHE GLY ALA SER ALA PRO          
SEQRES  15 A  515  GLY GLY PHE PHE LEU GLY ALA VAL PHE SER SER MET LEU          
SEQRES  16 A  515  GLY GLN LEU ALA TRP TRP PRO TRP ALA TYR TRP ILE MET          
SEQRES  17 A  515  GLY ILE ALA CYS PHE VAL LEU ALA VAL ALA GLY TYR PHE          
SEQRES  18 A  515  VAL ILE PRO HIS THR PRO MET PRO SER ARG ASP ALA SER          
SEQRES  19 A  515  SER PHE LYS LEU LEU GLU ARG ILE ASP PHE ALA GLY SER          
SEQRES  20 A  515  VAL THR GLY VAL VAL GLY LEU ILE LEU PHE ASN PHE ALA          
SEQRES  21 A  515  TRP ASN GLN GLY PRO VAL VAL GLY TRP GLN THR PRO TYR          
SEQRES  22 A  515  THR TYR ALA LEU LEU ILE VAL GLY THR PHE PHE LEU VAL          
SEQRES  23 A  515  ILE PHE ALA TYR ILE GLU SER ARG ALA ALA PHE PRO LEU          
SEQRES  24 A  515  LEU PRO PHE ALA ALA LEU SER SER ASP THR ALA PHE VAL          
SEQRES  25 A  515  LEU SER CYS ILE ALA ALA GLY TRP ALA SER PHE GLY ILE          
SEQRES  26 A  515  TRP ILE PHE TYR THR TRP GLN PHE MET GLU ASP SER ARG          
SEQRES  27 A  515  GLY GLN THR PRO LEU LEU SER SER ALA GLN PHE SER PRO          
SEQRES  28 A  515  VAL ALA ILE SER GLY PHE CYS ALA ALA VAL THR THR GLY          
SEQRES  29 A  515  PHE LEU LEU SER HIS THR PRO PRO SER THR VAL MET LEU          
SEQRES  30 A  515  PHE ALA MET THR ALA PHE THR VAL GLY THR ILE LEU ILE          
SEQRES  31 A  515  ALA THR ALA PRO VAL HIS GLN THR TYR TRP ALA GLN THR          
SEQRES  32 A  515  PHE VAL SER ILE ILE VAL MET PRO TRP GLY MET ASP MET          
SEQRES  33 A  515  SER PHE PRO ALA ALA THR ILE MET LEU SER ASP SER MET          
SEQRES  34 A  515  PRO HIS GLU HIS GLN GLY LEU ALA ALA SER LEU VAL ASN          
SEQRES  35 A  515  THR VAL VAL ASN TYR SER ILE SER ILE GLY LEU GLY ILE          
SEQRES  36 A  515  ALA GLY THR ILE GLU SER ARG VAL ASN ASP GLY GLY ALA          
SEQRES  37 A  515  LYS PRO LEU LYS GLY TYR ARG CYS SER TRP TYR MET GLY          
SEQRES  38 A  515  ILE GLY LEU SER GLY LEU GLY ILE PHE VAL ALA ALA THR          
SEQRES  39 A  515  TYR ALA TRP SER THR PHE MET LYS SER LYS LYS ARG ILE          
SEQRES  40 A  515  SER GLU LYS GLN HIS PHE ILE GLU                              
CRYST1    1.000    1.000    1.000  90.00  90.00  90.00 P 1           1          
ORIGX1      1.000000  0.000000  0.000000        0.00000                         
ORIGX2      0.000000  1.000000  0.000000        0.00000                         
ORIGX3      0.000000  0.000000  1.000000        0.00000                         
SCALE1      1.000000  0.000000  0.000000        0.00000                         
SCALE2      0.000000  1.000000  0.000000        0.00000                         
SCALE3      0.000000  0.000000  1.000000        0.00000                         
MODEL        1                                                                  
ATOM      1  N   MET A   1     -22.252   2.762  60.920  1.00 46.58           N  
ATOM      2  CA  MET A   1     -21.715   1.680  60.061  1.00 46.58           C  
ATOM      3  C   MET A   1     -22.719   1.110  59.043  1.00 46.58           C  
ATOM      4  CB  MET A   1     -21.063   0.565  60.902  1.00 46.58           C  
ATOM      5  O   MET A   1     -22.262   0.421  58.145  1.00 46.58           O  
ATOM      6  CG  MET A   1     -19.605   0.904  61.243  1.00 46.58           C  
ATOM      7  SD  MET A   1     -18.815  -0.337  62.296  1.00 46.58           S  
ATOM      8  CE  MET A   1     -17.103   0.269  62.323  1.00 46.58           C  
ATOM      9  N   SER A   2     -24.034   1.398  59.081  1.00 49.87           N  
ATOM     10  CA  SER A   2     -25.002   0.764  58.150  1.00 49.87           C  
ATOM     11  C   SER A   2     -25.138   1.405  56.756  1.00 49.87           C  
ATOM     12  CB  SER A   2     -26.390   0.650  58.789  1.00 49.87           C  
ATOM     13  O   SER A   2     -25.787   0.828  55.892  1.00 49.87           O  
ATOM     14  OG  SER A   2     -26.966   1.930  58.917  1.00 49.87           O  
ATOM     15  N   THR A   3     -24.532   2.566  56.491  1.00 50.23           N  
ATOM     16  CA  THR A   3     -24.638   3.234  55.179  1.00 50.23           C  
ATOM     17  C   THR A   3     -23.645   2.696  54.143  1.00 50.23           C  
ATOM     18  CB  THR A   3     -24.496   4.755  55.332  1.00 50.23           C  
ATOM     19  O   THR A   3     -23.987   2.618  52.965  1.00 50.23           O  
ATOM     20  CG2 THR A   3     -25.762   5.368  55.930  1.00 50.23           C  
ATOM     21  OG1 THR A   3     -23.430   5.065  56.210  1.00 50.23           O  
ATOM     22  N   SER A   4     -22.458   2.250  54.574  1.00 53.27           N  
ATOM     23  CA  SER A   4     -21.395   1.742  53.688  1.00 53.27           C  
ATOM     24  C   SER A   4     -21.786   0.446  52.961  1.00 53.27           C  
ATOM     25  CB  SER A   4     -20.103   1.561  54.500  1.00 53.27           C  
ATOM     26  O   SER A   4     -21.591   0.339  51.752  1.00 53.27           O  
ATOM     27  OG  SER A   4     -19.111   0.919  53.733  1.00 53.27           O  
ATOM     28  N   SER A   5     -22.433  -0.506  53.646  1.00 58.74           N  
ATOM     29  CA  SER A   5     -22.818  -1.785  53.026  1.00 58.74           C  
ATOM     30  C   SER A   5     -23.854  -1.618  51.910  1.00 58.74           C  
ATOM     31  CB  SER A   5     -23.334  -2.774  54.076  1.00 58.74           C  
ATOM     32  O   SER A   5     -23.767  -2.297  50.889  1.00 58.74           O  
ATOM     33  OG  SER A   5     -24.487  -2.267  54.723  1.00 58.74           O  
ATOM     34  N   SER A   6     -24.795  -0.677  52.060  1.00 58.35           N  
ATOM     35  CA  SER A   6     -25.851  -0.443  51.065  1.00 58.35           C  
ATOM     36  C   SER A   6     -25.316   0.102  49.735  1.00 58.35           C  
ATOM     37  CB  SER A   6     -26.928   0.487  51.636  1.00 58.35           C  
ATOM     38  O   SER A   6     -25.804  -0.278  48.672  1.00 58.35           O  
ATOM     39  OG  SER A   6     -26.513   1.843  51.673  1.00 58.35           O  
ATOM     40  N   VAL A   7     -24.282   0.952  49.780  1.00 64.21           N  
ATOM     41  CA  VAL A   7     -23.660   1.533  48.581  1.00 64.21           C  
ATOM     42  C   VAL A   7     -22.837   0.476  47.847  1.00 64.21           C  
ATOM     43  CB  VAL A   7     -22.807   2.764  48.947  1.00 64.21           C  
ATOM     44  O   VAL A   7     -22.924   0.372  46.624  1.00 64.21           O  
ATOM     45  CG1 VAL A   7     -22.097   3.359  47.724  1.00 64.21           C  
ATOM     46  CG2 VAL A   7     -23.683   3.871  49.554  1.00 64.21           C  
ATOM     47  N   THR A   8     -22.101  -0.361  48.583  1.00 63.03           N  
ATOM     48  CA  THR A   8     -21.322  -1.463  48.002  1.00 63.03           C  
ATOM     49  C   THR A   8     -22.220  -2.491  47.316  1.00 63.03           C  
ATOM     50  CB  THR A   8     -20.457  -2.137  49.075  1.00 63.03           C  
ATOM     51  O   THR A   8     -21.925  -2.893  46.192  1.00 63.03           O  
ATOM     52  CG2 THR A   8     -19.450  -3.122  48.485  1.00 63.03           C  
ATOM     53  OG1 THR A   8     -19.711  -1.147  49.742  1.00 63.03           O  
ATOM     54  N   GLN A   9     -23.348  -2.861  47.936  1.00 54.65           N  
ATOM     55  CA  GLN A   9     -24.313  -3.788  47.338  1.00 54.65           C  
ATOM     56  C   GLN A   9     -24.913  -3.214  46.047  1.00 54.65           C  
ATOM     57  CB  GLN A   9     -25.421  -4.106  48.355  1.00 54.65           C  
ATOM     58  O   GLN A   9     -24.920  -3.880  45.016  1.00 54.65           O  
ATOM     59  CG  GLN A   9     -26.118  -5.441  48.045  1.00 54.65           C  
ATOM     60  CD  GLN A   9     -25.327  -6.665  48.504  1.00 54.65           C  
ATOM     61  NE2 GLN A   9     -25.657  -7.833  48.005  1.00 54.65           N  
ATOM     62  OE1 GLN A   9     -24.425  -6.606  49.327  1.00 54.65           O  
ATOM     63  N   LYS A  10     -25.320  -1.936  46.070  1.00 62.19           N  
ATOM     64  CA  LYS A  10     -25.887  -1.261  44.897  1.00 62.19           C  
ATOM     65  C   LYS A  10     -24.890  -1.196  43.735  1.00 62.19           C  
ATOM     66  CB  LYS A  10     -26.391   0.124  45.325  1.00 62.19           C  
ATOM     67  O   LYS A  10     -25.276  -1.413  42.590  1.00 62.19           O  
ATOM     68  CG  LYS A  10     -27.373   0.714  44.307  1.00 62.19           C  
ATOM     69  CD  LYS A  10     -27.932   2.048  44.815  1.00 62.19           C  
ATOM     70  CE  LYS A  10     -28.986   2.558  43.830  1.00 62.19           C  
ATOM     71  NZ  LYS A  10     -29.555   3.857  44.264  1.00 62.19           N  
ATOM     72  N   ASN A  11     -23.606  -0.958  44.013  1.00 61.60           N  
ATOM     73  CA  ASN A  11     -22.559  -0.968  42.986  1.00 61.60           C  
ATOM     74  C   ASN A  11     -22.326  -2.371  42.397  1.00 61.60           C  
ATOM     75  CB  ASN A  11     -21.263  -0.389  43.578  1.00 61.60           C  
ATOM     76  O   ASN A  11     -22.110  -2.493  41.193  1.00 61.60           O  
ATOM     77  CG  ASN A  11     -21.298   1.119  43.764  1.00 61.60           C  
ATOM     78  ND2 ASN A  11     -20.325   1.667  44.453  1.00 61.60           N  
ATOM     79  OD1 ASN A  11     -22.161   1.834  43.283  1.00 61.60           O  
ATOM     80  N   LEU A  12     -22.401  -3.427  43.216  1.00 60.48           N  
ATOM     81  CA  LEU A  12     -22.291  -4.816  42.752  1.00 60.48           C  
ATOM     82  C   LEU A  12     -23.467  -5.208  41.849  1.00 60.48           C  
ATOM     83  CB  LEU A  12     -22.184  -5.760  43.963  1.00 60.48           C  
ATOM     84  O   LEU A  12     -23.241  -5.778  40.783  1.00 60.48           O  
ATOM     85  CG  LEU A  12     -20.811  -5.729  44.656  1.00 60.48           C  
ATOM     86  CD1 LEU A  12     -20.909  -6.353  46.048  1.00 60.48           C  
ATOM     87  CD2 LEU A  12     -19.763  -6.510  43.857  1.00 60.48           C  
ATOM     88  N   ASP A  13     -24.693  -4.837  42.224  1.00 61.05           N  
ATOM     89  CA  ASP A  13     -25.892  -5.118  41.426  1.00 61.05           C  
ATOM     90  C   ASP A  13     -25.868  -4.359  40.090  1.00 61.05           C  
ATOM     91  CB  ASP A  13     -27.153  -4.770  42.237  1.00 61.05           C  
ATOM     92  O   ASP A  13     -26.168  -4.930  39.041  1.00 61.05           O  
ATOM     93  CG  ASP A  13     -27.377  -5.671  43.462  1.00 61.05           C  
ATOM     94  OD1 ASP A  13     -26.892  -6.827  43.456  1.00 61.05           O  
ATOM     95  OD2 ASP A  13     -28.053  -5.197  44.404  1.00 61.05           O  
ATOM     96  N   THR A  14     -25.411  -3.099  40.100  1.00 66.63           N  
ATOM     97  CA  THR A  14     -25.275  -2.285  38.877  1.00 66.63           C  
ATOM     98  C   THR A  14     -24.220  -2.871  37.930  1.00 66.63           C  
ATOM     99  CB  THR A  14     -24.925  -0.817  39.190  1.00 66.63           C  
ATOM    100  O   THR A  14     -24.442  -2.934  36.722  1.00 66.63           O  
ATOM    101  CG2 THR A  14     -25.247   0.097  38.008  1.00 66.63           C  
ATOM    102  OG1 THR A  14     -25.676  -0.285  40.258  1.00 66.63           O  
ATOM    103  N   ASN A  15     -23.095  -3.364  38.465  1.00 61.64           N  
ATOM    104  CA  ASN A  15     -22.069  -4.043  37.667  1.00 61.64           C  
ATOM    105  C   ASN A  15     -22.561  -5.393  37.120  1.00 61.64           C  
ATOM    106  CB  ASN A  15     -20.796  -4.223  38.512  1.00 61.64           C  
ATOM    107  O   ASN A  15     -22.236  -5.744  35.989  1.00 61.64           O  
ATOM    108  CG  ASN A  15     -19.963  -2.959  38.641  1.00 61.64           C  
ATOM    109  ND2 ASN A  15     -18.989  -2.963  39.520  1.00 61.64           N  
ATOM    110  OD1 ASN A  15     -20.129  -1.970  37.950  1.00 61.64           O  
ATOM    111  N   ALA A  16     -23.365  -6.140  37.881  1.00 57.40           N  
ATOM    112  CA  ALA A  16     -23.942  -7.404  37.426  1.00 57.40           C  
ATOM    113  C   ALA A  16     -24.999  -7.203  36.326  1.00 57.40           C  
ATOM    114  CB  ALA A  16     -24.521  -8.140  38.638  1.00 57.40           C  
ATOM    115  O   ALA A  16     -25.066  -7.993  35.383  1.00 57.40           O  
ATOM    116  N   GLU A  17     -25.813  -6.146  36.407  1.00 56.37           N  
ATOM    117  CA  GLU A  17     -26.731  -5.765  35.327  1.00 56.37           C  
ATOM    118  C   GLU A  17     -25.991  -5.263  34.085  1.00 56.37           C  
ATOM    119  CB  GLU A  17     -27.720  -4.689  35.788  1.00 56.37           C  
ATOM    120  O   GLU A  17     -26.407  -5.588  32.970  1.00 56.37           O  
ATOM    121  CG  GLU A  17     -28.858  -5.265  36.640  1.00 56.37           C  
ATOM    122  CD  GLU A  17     -29.986  -4.247  36.879  1.00 56.37           C  
ATOM    123  OE1 GLU A  17     -31.080  -4.705  37.276  1.00 56.37           O  
ATOM    124  OE2 GLU A  17     -29.789  -3.043  36.589  1.00 56.37           O  
ATOM    125  N   ALA A  18     -24.893  -4.519  34.259  1.00 58.86           N  
ATOM    126  CA  ALA A  18     -24.030  -4.106  33.157  1.00 58.86           C  
ATOM    127  C   ALA A  18     -23.435  -5.327  32.442  1.00 58.86           C  
ATOM    128  CB  ALA A  18     -22.958  -3.139  33.672  1.00 58.86           C  
ATOM    129  O   ALA A  18     -23.622  -5.439  31.236  1.00 58.86           O  
ATOM    130  N   LEU A  19     -22.870  -6.289  33.185  1.00 52.47           N  
ATOM    131  CA  LEU A  19     -22.341  -7.555  32.656  1.00 52.47           C  
ATOM    132  C   LEU A  19     -23.415  -8.409  31.963  1.00 52.47           C  
ATOM    133  CB  LEU A  19     -21.694  -8.348  33.808  1.00 52.47           C  
ATOM    134  O   LEU A  19     -23.171  -8.959  30.898  1.00 52.47           O  
ATOM    135  CG  LEU A  19     -20.241  -7.925  34.091  1.00 52.47           C  
ATOM    136  CD1 LEU A  19     -19.849  -8.306  35.522  1.00 52.47           C  
ATOM    137  CD2 LEU A  19     -19.270  -8.628  33.141  1.00 52.47           C  
ATOM    138  N   LYS A  20     -24.636  -8.499  32.514  1.00 48.50           N  
ATOM    139  CA  LYS A  20     -25.745  -9.230  31.864  1.00 48.50           C  
ATOM    140  C   LYS A  20     -26.231  -8.556  30.584  1.00 48.50           C  
ATOM    141  CB  LYS A  20     -26.928  -9.391  32.822  1.00 48.50           C  
ATOM    142  O   LYS A  20     -26.639  -9.248  29.651  1.00 48.50           O  
ATOM    143  CG  LYS A  20     -26.718 -10.539  33.813  1.00 48.50           C  
ATOM    144  CD  LYS A  20     -27.940 -10.637  34.730  1.00 48.50           C  
ATOM    145  CE  LYS A  20     -27.755 -11.784  35.723  1.00 48.50           C  
ATOM    146  NZ  LYS A  20     -28.884 -11.840  36.684  1.00 48.50           N  
ATOM    147  N   LYS A  21     -26.241  -7.219  30.540  1.00 48.56           N  
ATOM    148  CA  LYS A  21     -26.489  -6.472  29.299  1.00 48.56           C  
ATOM    149  C   LYS A  21     -25.344  -6.685  28.311  1.00 48.56           C  
ATOM    150  CB  LYS A  21     -26.710  -4.981  29.586  1.00 48.56           C  
ATOM    151  O   LYS A  21     -25.623  -6.850  27.133  1.00 48.56           O  
ATOM    152  CG  LYS A  21     -28.130  -4.697  30.095  1.00 48.56           C  
ATOM    153  CD  LYS A  21     -28.297  -3.199  30.371  1.00 48.56           C  
ATOM    154  CE  LYS A  21     -29.724  -2.894  30.837  1.00 48.56           C  
ATOM    155  NZ  LYS A  21     -29.868  -1.468  31.215  1.00 48.56           N  
ATOM    156  N   GLU A  22     -24.106  -6.766  28.791  1.00 46.51           N  
ATOM    157  CA  GLU A  22     -22.908  -7.080  28.006  1.00 46.51           C  
ATOM    158  C   GLU A  22     -22.999  -8.465  27.358  1.00 46.51           C  
ATOM    159  CB  GLU A  22     -21.663  -6.968  28.906  1.00 46.51           C  
ATOM    160  O   GLU A  22     -22.873  -8.567  26.143  1.00 46.51           O  
ATOM    161  CG  GLU A  22     -20.528  -6.165  28.267  1.00 46.51           C  
ATOM    162  CD  GLU A  22     -19.363  -5.905  29.242  1.00 46.51           C  
ATOM    163  OE1 GLU A  22     -18.364  -5.312  28.781  1.00 46.51           O  
ATOM    164  OE2 GLU A  22     -19.469  -6.267  30.439  1.00 46.51           O  
ATOM    165  N   ASP A  23     -23.334  -9.509  28.123  1.00 47.23           N  
ATOM    166  CA  ASP A  23     -23.547 -10.866  27.601  1.00 47.23           C  
ATOM    167  C   ASP A  23     -24.686 -10.905  26.571  1.00 47.23           C  
ATOM    168  CB  ASP A  23     -23.862 -11.840  28.753  1.00 47.23           C  
ATOM    169  O   ASP A  23     -24.602 -11.626  25.577  1.00 47.23           O  
ATOM    170  CG  ASP A  23     -22.638 -12.396  29.492  1.00 47.23           C  
ATOM    171  OD1 ASP A  23     -21.529 -12.392  28.912  1.00 47.23           O  
ATOM    172  OD2 ASP A  23     -22.852 -12.913  30.614  1.00 47.23           O  
ATOM    173  N   LYS A  24     -25.743 -10.099  26.762  1.00 42.90           N  
ATOM    174  CA  LYS A  24     -26.847  -9.985  25.797  1.00 42.90           C  
ATOM    175  C   LYS A  24     -26.445  -9.260  24.511  1.00 42.90           C  
ATOM    176  CB  LYS A  24     -28.076  -9.321  26.435  1.00 42.90           C  
ATOM    177  O   LYS A  24     -26.764  -9.753  23.435  1.00 42.90           O  
ATOM    178  CG  LYS A  24     -29.200 -10.343  26.636  1.00 42.90           C  
ATOM    179  CD  LYS A  24     -30.463  -9.641  27.138  1.00 42.90           C  
ATOM    180  CE  LYS A  24     -31.612 -10.647  27.209  1.00 42.90           C  
ATOM    181  NZ  LYS A  24     -32.890  -9.967  27.521  1.00 42.90           N  
ATOM    182  N   VAL A  25     -25.730  -8.140  24.597  1.00 44.91           N  
ATOM    183  CA  VAL A  25     -25.258  -7.389  23.418  1.00 44.91           C  
ATOM    184  C   VAL A  25     -24.193  -8.190  22.660  1.00 44.91           C  
ATOM    185  CB  VAL A  25     -24.745  -5.996  23.836  1.00 44.91           C  
ATOM    186  O   VAL A  25     -24.215  -8.247  21.433  1.00 44.91           O  
ATOM    187  CG1 VAL A  25     -24.081  -5.239  22.678  1.00 44.91           C  
ATOM    188  CG2 VAL A  25     -25.901  -5.117  24.337  1.00 44.91           C  
ATOM    189  N   LEU A  26     -23.312  -8.900  23.372  1.00 41.90           N  
ATOM    190  CA  LEU A  26     -22.374  -9.851  22.771  1.00 41.90           C  
ATOM    191  C   LEU A  26     -23.085 -11.063  22.153  1.00 41.90           C  
ATOM    192  CB  LEU A  26     -21.344 -10.300  23.823  1.00 41.90           C  
ATOM    193  O   LEU A  26     -22.560 -11.627  21.197  1.00 41.90           O  
ATOM    194  CG  LEU A  26     -20.321  -9.217  24.214  1.00 41.90           C  
ATOM    195  CD1 LEU A  26     -19.530  -9.677  25.439  1.00 41.90           C  
ATOM    196  CD2 LEU A  26     -19.321  -8.944  23.084  1.00 41.90           C  
ATOM    197  N   SER A  27     -24.266 -11.448  22.656  1.00 41.72           N  
ATOM    198  CA  SER A  27     -25.108 -12.474  22.025  1.00 41.72           C  
ATOM    199  C   SER A  27     -25.852 -11.978  20.778  1.00 41.72           C  
ATOM    200  CB  SER A  27     -26.072 -13.119  23.032  1.00 41.72           C  
ATOM    201  O   SER A  27     -26.125 -12.787  19.900  1.00 41.72           O  
ATOM    202  OG  SER A  27     -27.227 -12.349  23.316  1.00 41.72           O  
ATOM    203  N   GLU A  28     -26.145 -10.675  20.667  1.00 40.21           N  
ATOM    204  CA  GLU A  28     -26.780 -10.071  19.479  1.00 40.21           C  
ATOM    205  C   GLU A  28     -25.803  -9.865  18.314  1.00 40.21           C  
ATOM    206  CB  GLU A  28     -27.454  -8.737  19.838  1.00 40.21           C  
ATOM    207  O   GLU A  28     -26.217  -9.859  17.152  1.00 40.21           O  
ATOM    208  CG  GLU A  28     -28.839  -8.941  20.470  1.00 40.21           C  
ATOM    209  CD  GLU A  28     -29.557  -7.625  20.820  1.00 40.21           C  
ATOM    210  OE1 GLU A  28     -30.762  -7.706  21.166  1.00 40.21           O  
ATOM    211  OE2 GLU A  28     -28.910  -6.553  20.808  1.00 40.21           O  
ATOM    212  N   PHE A  29     -24.493  -9.794  18.577  1.00 48.78           N  
ATOM    213  CA  PHE A  29     -23.526 -10.198  17.563  1.00 48.78           C  
ATOM    214  C   PHE A  29     -23.635 -11.714  17.420  1.00 48.78           C  
ATOM    215  CB  PHE A  29     -22.098  -9.758  17.920  1.00 48.78           C  
ATOM    216  O   PHE A  29     -22.894 -12.445  18.070  1.00 48.78           O  
ATOM    217  CG  PHE A  29     -21.837  -8.278  17.735  1.00 48.78           C  
ATOM    218  CD1 PHE A  29     -21.523  -7.764  16.462  1.00 48.78           C  
ATOM    219  CD2 PHE A  29     -21.920  -7.411  18.838  1.00 48.78           C  
ATOM    220  CE1 PHE A  29     -21.287  -6.387  16.296  1.00 48.78           C  
ATOM    221  CE2 PHE A  29     -21.684  -6.036  18.673  1.00 48.78           C  
ATOM    222  CZ  PHE A  29     -21.367  -5.523  17.404  1.00 48.78           C  
ATOM    223  N   ASP A  30     -24.560 -12.183  16.579  1.00 44.78           N  
ATOM    224  CA  ASP A  30     -24.668 -13.580  16.163  1.00 44.78           C  
ATOM    225  C   ASP A  30     -23.316 -14.031  15.577  1.00 44.78           C  
ATOM    226  CB  ASP A  30     -25.800 -13.756  15.124  1.00 44.78           C  
ATOM    227  O   ASP A  30     -23.072 -13.990  14.366  1.00 44.78           O  
ATOM    228  CG  ASP A  30     -27.184 -14.090  15.693  1.00 44.78           C  
ATOM    229  OD1 ASP A  30     -27.240 -14.792  16.726  1.00 44.78           O  
ATOM    230  OD2 ASP A  30     -28.169 -13.778  14.987  1.00 44.78           O  
ATOM    231  N   ILE A  31     -22.387 -14.451  16.441  1.00 46.23           N  
ATOM    232  CA  ILE A  31     -21.202 -15.200  16.052  1.00 46.23           C  
ATOM    233  C   ILE A  31     -21.749 -16.555  15.638  1.00 46.23           C  
ATOM    234  CB  ILE A  31     -20.133 -15.290  17.167  1.00 46.23           C  
ATOM    235  O   ILE A  31     -21.851 -17.483  16.446  1.00 46.23           O  
ATOM    236  CG1 ILE A  31     -19.642 -13.895  17.616  1.00 46.23           C  
ATOM    237  CG2 ILE A  31     -18.945 -16.119  16.632  1.00 46.23           C  
ATOM    238  CD1 ILE A  31     -18.692 -13.918  18.823  1.00 46.23           C  
ATOM    239  N   GLN A  32     -22.163 -16.642  14.375  1.00 50.44           N  
ATOM    240  CA  GLN A  32     -22.570 -17.889  13.765  1.00 50.44           C  
ATOM    241  C   GLN A  32     -21.366 -18.826  13.841  1.00 50.44           C  
ATOM    242  CB  GLN A  32     -23.069 -17.666  12.326  1.00 50.44           C  
ATOM    243  O   GLN A  32     -20.386 -18.673  13.115  1.00 50.44           O  
ATOM    244  CG  GLN A  32     -24.411 -16.913  12.298  1.00 50.44           C  
ATOM    245  CD  GLN A  32     -25.087 -16.930  10.928  1.00 50.44           C  
ATOM    246  NE2 GLN A  32     -26.396 -16.807  10.883  1.00 50.44           N  
ATOM    247  OE1 GLN A  32     -24.473 -17.035   9.878  1.00 50.44           O  
ATOM    248  N   ASP A  33     -21.431 -19.798  14.752  1.00 46.06           N  
ATOM    249  CA  ASP A  33     -20.499 -20.925  14.838  1.00 46.06           C  
ATOM    250  C   ASP A  33     -20.788 -21.865  13.646  1.00 46.06           C  
ATOM    251  CB  ASP A  33     -20.596 -21.577  16.250  1.00 46.06           C  
ATOM    252  O   ASP A  33     -20.981 -23.067  13.816  1.00 46.06           O  
ATOM    253  CG  ASP A  33     -19.306 -22.185  16.854  1.00 46.06           C  
ATOM    254  OD1 ASP A  33     -18.262 -22.326  16.187  1.00 46.06           O  
ATOM    255  OD2 ASP A  33     -19.281 -22.463  18.085  1.00 46.06           O  
ATOM    256  N   GLU A  34     -20.845 -21.333  12.415  1.00 53.48           N  
ATOM    257  CA  GLU A  34     -20.673 -22.126  11.200  1.00 53.48           C  
ATOM    258  C   GLU A  34     -19.201 -22.520  11.148  1.00 53.48           C  
ATOM    259  CB  GLU A  34     -21.114 -21.404   9.913  1.00 53.48           C  
ATOM    260  O   GLU A  34     -18.401 -22.005  10.364  1.00 53.48           O  
ATOM    261  CG  GLU A  34     -22.639 -21.337   9.730  1.00 53.48           C  
ATOM    262  CD  GLU A  34     -23.068 -21.097   8.266  1.00 53.48           C  
ATOM    263  OE1 GLU A  34     -24.273 -21.291   7.989  1.00 53.48           O  
ATOM    264  OE2 GLU A  34     -22.201 -20.828   7.398  1.00 53.48           O  
ATOM    265  N   ARG A  35     -18.811 -23.421  12.058  1.00 52.94           N  
ATOM    266  CA  ARG A  35     -17.477 -23.993  12.030  1.00 52.94           C  
ATOM    267  C   ARG A  35     -17.243 -24.546  10.633  1.00 52.94           C  
ATOM    268  CB  ARG A  35     -17.270 -25.104  13.062  1.00 52.94           C  
ATOM    269  O   ARG A  35     -18.131 -25.207  10.083  1.00 52.94           O  
ATOM    270  CG  ARG A  35     -17.328 -24.517  14.461  1.00 52.94           C  
ATOM    271  CD  ARG A  35     -16.903 -25.523  15.523  1.00 52.94           C  
ATOM    272  NE  ARG A  35     -17.045 -24.895  16.837  1.00 52.94           N  
ATOM    273  NH1 ARG A  35     -16.485 -26.698  18.145  1.00 52.94           N  
ATOM    274  NH2 ARG A  35     -17.203 -24.778  19.072  1.00 52.94           N  
ATOM    275  CZ  ARG A  35     -16.899 -25.464  18.012  1.00 52.94           C  
ATOM    276  N   PRO A  36     -16.048 -24.329  10.071  1.00 55.81           N  
ATOM    277  CA  PRO A  36     -15.678 -24.962   8.824  1.00 55.81           C  
ATOM    278  C   PRO A  36     -15.940 -26.471   8.921  1.00 55.81           C  
ATOM    279  CB  PRO A  36     -14.199 -24.628   8.656  1.00 55.81           C  
ATOM    280  O   PRO A  36     -15.419 -27.146   9.809  1.00 55.81           O  
ATOM    281  CG  PRO A  36     -13.702 -24.281  10.050  1.00 55.81           C  
ATOM    282  CD  PRO A  36     -14.920 -23.639  10.671  1.00 55.81           C  
ATOM    283  N   LYS A  37     -16.779 -26.993   8.016  1.00 66.26           N  
ATOM    284  CA  LYS A  37     -17.310 -28.373   8.051  1.00 66.26           C  
ATOM    285  C   LYS A  37     -16.213 -29.454   7.995  1.00 66.26           C  
ATOM    286  CB  LYS A  37     -18.326 -28.559   6.901  1.00 66.26           C  
ATOM    287  O   LYS A  37     -16.465 -30.603   8.335  1.00 66.26           O  
ATOM    288  CG  LYS A  37     -19.562 -27.645   7.017  1.00 66.26           C  
ATOM    289  CD  LYS A  37     -20.550 -27.850   5.855  1.00 66.26           C  
ATOM    290  CE  LYS A  37     -21.748 -26.903   6.029  1.00 66.26           C  
ATOM    291  NZ  LYS A  37     -22.732 -27.010   4.922  1.00 66.26           N  
ATOM    292  N   SER A  38     -15.008 -29.089   7.545  1.00 84.63           N  
ATOM    293  CA  SER A  38     -13.816 -29.935   7.410  1.00 84.63           C  
ATOM    294  C   SER A  38     -12.544 -29.080   7.510  1.00 84.63           C  
ATOM    295  CB  SER A  38     -13.870 -30.653   6.054  1.00 84.63           C  
ATOM    296  O   SER A  38     -12.548 -27.925   7.079  1.00 84.63           O  
ATOM    297  OG  SER A  38     -12.640 -31.282   5.743  1.00 84.63           O  
ATOM    298  N   LEU A  39     -11.439 -29.657   8.006  1.00 86.32           N  
ATOM    299  CA  LEU A  39     -10.117 -29.006   8.064  1.00 86.32           C  
ATOM    300  C   LEU A  39      -9.629 -28.526   6.686  1.00 86.32           C  
ATOM    301  CB  LEU A  39      -9.078 -29.995   8.632  1.00 86.32           C  
ATOM    302  O   LEU A  39      -8.974 -27.489   6.589  1.00 86.32           O  
ATOM    303  CG  LEU A  39      -9.212 -30.323  10.129  1.00 86.32           C  
ATOM    304  CD1 LEU A  39      -8.194 -31.402  10.504  1.00 86.32           C  
ATOM    305  CD2 LEU A  39      -8.957 -29.100  11.012  1.00 86.32           C  
ATOM    306  N   LEU A  40      -9.970 -29.258   5.618  1.00 89.72           N  
ATOM    307  CA  LEU A  40      -9.633 -28.869   4.245  1.00 89.72           C  
ATOM    308  C   LEU A  40     -10.377 -27.600   3.824  1.00 89.72           C  
ATOM    309  CB  LEU A  40      -9.972 -30.015   3.273  1.00 89.72           C  
ATOM    310  O   LEU A  40      -9.777 -26.691   3.254  1.00 89.72           O  
ATOM    311  CG  LEU A  40      -9.087 -31.266   3.399  1.00 89.72           C  
ATOM    312  CD1 LEU A  40      -9.589 -32.334   2.427  1.00 89.72           C  
ATOM    313  CD2 LEU A  40      -7.621 -30.973   3.075  1.00 89.72           C  
ATOM    314  N   TRP A  41     -11.672 -27.519   4.139  1.00 89.52           N  
ATOM    315  CA  TRP A  41     -12.476 -26.340   3.825  1.00 89.52           C  
ATOM    316  C   TRP A  41     -12.024 -25.135   4.649  1.00 89.52           C  
ATOM    317  CB  TRP A  41     -13.961 -26.649   4.026  1.00 89.52           C  
ATOM    318  O   TRP A  41     -11.930 -24.041   4.110  1.00 89.52           O  
ATOM    319  CG  TRP A  41     -14.897 -25.559   3.596  1.00 89.52           C  
ATOM    320  CD1 TRP A  41     -15.530 -25.466   2.404  1.00 89.52           C  
ATOM    321  CD2 TRP A  41     -15.317 -24.380   4.346  1.00 89.52           C  
ATOM    322  CE2 TRP A  41     -16.293 -23.671   3.593  1.00 89.52           C  
ATOM    323  CE3 TRP A  41     -14.960 -23.838   5.589  1.00 89.52           C  
ATOM    324  NE1 TRP A  41     -16.342 -24.345   2.393  1.00 89.52           N  
ATOM    325  CH2 TRP A  41     -16.612 -22.063   5.373  1.00 89.52           C  
ATOM    326  CZ2 TRP A  41     -16.962 -22.552   4.104  1.00 89.52           C  
ATOM    327  CZ3 TRP A  41     -15.591 -22.686   6.101  1.00 89.52           C  
ATOM    328  N   GLU A  42     -11.671 -25.328   5.925  1.00 91.08           N  
ATOM    329  CA  GLU A  42     -11.107 -24.243   6.736  1.00 91.08           C  
ATOM    330  C   GLU A  42      -9.802 -23.714   6.160  1.00 91.08           C  
ATOM    331  CB  GLU A  42     -10.780 -24.730   8.139  1.00 91.08           C  
ATOM    332  O   GLU A  42      -9.599 -22.508   6.094  1.00 91.08           O  
ATOM    333  CG  GLU A  42     -10.398 -23.535   9.029  1.00 91.08           C  
ATOM    334  CD  GLU A  42     -10.319 -23.957  10.483  1.00 91.08           C  
ATOM    335  OE1 GLU A  42     -10.260 -23.085  11.388  1.00 91.08           O  
ATOM    336  OE2 GLU A  42     -10.344 -25.179  10.735  1.00 91.08           O  
ATOM    337  N   SER A  43      -8.917 -24.620   5.748  1.00 92.87           N  
ATOM    338  CA  SER A  43      -7.619 -24.253   5.194  1.00 92.87           C  
ATOM    339  C   SER A  43      -7.793 -23.480   3.885  1.00 92.87           C  
ATOM    340  CB  SER A  43      -6.771 -25.510   4.987  1.00 92.87           C  
ATOM    341  O   SER A  43      -7.120 -22.474   3.677  1.00 92.87           O  
ATOM    342  OG  SER A  43      -6.522 -26.161   6.221  1.00 92.87           O  
ATOM    343  N   ALA A  44      -8.751 -23.879   3.039  1.00 94.74           N  
ATOM    344  CA  ALA A  44      -9.141 -23.113   1.857  1.00 94.74           C  
ATOM    345  C   ALA A  44      -9.734 -21.743   2.231  1.00 94.74           C  
ATOM    346  CB  ALA A  44     -10.124 -23.954   1.032  1.00 94.74           C  
ATOM    347  O   ALA A  44      -9.374 -20.735   1.630  1.00 94.74           O  
ATOM    348  N   PHE A  45     -10.605 -21.686   3.240  1.00 95.20           N  
ATOM    349  CA  PHE A  45     -11.249 -20.457   3.709  1.00 95.20           C  
ATOM    350  C   PHE A  45     -10.243 -19.442   4.249  1.00 95.20           C  
ATOM    351  CB  PHE A  45     -12.315 -20.836   4.746  1.00 95.20           C  
ATOM    352  O   PHE A  45     -10.194 -18.305   3.778  1.00 95.20           O  
ATOM    353  CG  PHE A  45     -12.912 -19.657   5.478  1.00 95.20           C  
ATOM    354  CD1 PHE A  45     -12.463 -19.335   6.774  1.00 95.20           C  
ATOM    355  CD2 PHE A  45     -13.914 -18.885   4.866  1.00 95.20           C  
ATOM    356  CE1 PHE A  45     -13.036 -18.257   7.465  1.00 95.20           C  
ATOM    357  CE2 PHE A  45     -14.482 -17.804   5.559  1.00 95.20           C  
ATOM    358  CZ  PHE A  45     -14.057 -17.505   6.865  1.00 95.20           C  
ATOM    359  N   VAL A  46      -9.392 -19.869   5.180  1.00 95.18           N  
ATOM    360  CA  VAL A  46      -8.316 -19.042   5.727  1.00 95.18           C  
ATOM    361  C   VAL A  46      -7.328 -18.672   4.625  1.00 95.18           C  
ATOM    362  CB  VAL A  46      -7.618 -19.752   6.901  1.00 95.18           C  
ATOM    363  O   VAL A  46      -6.966 -17.507   4.521  1.00 95.18           O  
ATOM    364  CG1 VAL A  46      -6.403 -18.962   7.403  1.00 95.18           C  
ATOM    365  CG2 VAL A  46      -8.585 -19.920   8.081  1.00 95.18           C  
ATOM    366  N   GLY A  47      -6.947 -19.614   3.756  1.00 96.50           N  
ATOM    367  CA  GLY A  47      -6.024 -19.367   2.646  1.00 96.50           C  
ATOM    368  C   GLY A  47      -6.523 -18.297   1.673  1.00 96.50           C  
ATOM    369  O   GLY A  47      -5.775 -17.380   1.333  1.00 96.50           O  
ATOM    370  N   VAL A  48      -7.799 -18.349   1.278  1.00 97.60           N  
ATOM    371  CA  VAL A  48      -8.415 -17.324   0.423  1.00 97.60           C  
ATOM    372  C   VAL A  48      -8.447 -15.972   1.134  1.00 97.60           C  
ATOM    373  CB  VAL A  48      -9.823 -17.750  -0.035  1.00 97.60           C  
ATOM    374  O   VAL A  48      -8.091 -14.966   0.527  1.00 97.60           O  
ATOM    375  CG1 VAL A  48     -10.577 -16.603  -0.718  1.00 97.60           C  
ATOM    376  CG2 VAL A  48      -9.747 -18.895  -1.055  1.00 97.60           C  
ATOM    377  N   LEU A  49      -8.798 -15.911   2.418  1.00 96.92           N  
ATOM    378  CA  LEU A  49      -8.814 -14.639   3.149  1.00 96.92           C  
ATOM    379  C   LEU A  49      -7.402 -14.067   3.336  1.00 96.92           C  
ATOM    380  CB  LEU A  49      -9.563 -14.820   4.477  1.00 96.92           C  
ATOM    381  O   LEU A  49      -7.190 -12.889   3.072  1.00 96.92           O  
ATOM    382  CG  LEU A  49     -11.064 -15.095   4.268  1.00 96.92           C  
ATOM    383  CD1 LEU A  49     -11.712 -15.473   5.586  1.00 96.92           C  
ATOM    384  CD2 LEU A  49     -11.827 -13.880   3.741  1.00 96.92           C  
ATOM    385  N   CYS A  50      -6.413 -14.889   3.689  1.00 96.47           N  
ATOM    386  CA  CYS A  50      -5.000 -14.505   3.762  1.00 96.47           C  
ATOM    387  C   CYS A  50      -4.449 -14.028   2.409  1.00 96.47           C  
ATOM    388  CB  CYS A  50      -4.202 -15.710   4.275  1.00 96.47           C  
ATOM    389  O   CYS A  50      -3.613 -13.121   2.366  1.00 96.47           O  
ATOM    390  SG  CYS A  50      -4.494 -15.952   6.051  1.00 96.47           S  
ATOM    391  N   SER A  51      -4.956 -14.574   1.297  1.00 97.79           N  
ATOM    392  CA  SER A  51      -4.549 -14.146  -0.042  1.00 97.79           C  
ATOM    393  C   SER A  51      -4.865 -12.673  -0.325  1.00 97.79           C  
ATOM    394  CB  SER A  51      -5.124 -15.054  -1.131  1.00 97.79           C  
ATOM    395  O   SER A  51      -4.177 -12.070  -1.139  1.00 97.79           O  
ATOM    396  OG  SER A  51      -6.457 -14.726  -1.441  1.00 97.79           O  
ATOM    397  N   ALA A  52      -5.823 -12.055   0.381  1.00 97.70           N  
ATOM    398  CA  ALA A  52      -6.076 -10.617   0.280  1.00 97.70           C  
ATOM    399  C   ALA A  52      -4.841  -9.797   0.667  1.00 97.70           C  
ATOM    400  CB  ALA A  52      -7.260 -10.248   1.174  1.00 97.70           C  
ATOM    401  O   ALA A  52      -4.375  -8.974  -0.121  1.00 97.70           O  
ATOM    402  N   GLN A  53      -4.271 -10.049   1.850  1.00 95.00           N  
ATOM    403  CA  GLN A  53      -3.060  -9.358   2.302  1.00 95.00           C  
ATOM    404  C   GLN A  53      -1.853  -9.743   1.439  1.00 95.00           C  
ATOM    405  CB  GLN A  53      -2.819  -9.665   3.789  1.00 95.00           C  
ATOM    406  O   GLN A  53      -1.062  -8.875   1.067  1.00 95.00           O  
ATOM    407  CG  GLN A  53      -1.648  -8.867   4.394  1.00 95.00           C  
ATOM    408  CD  GLN A  53      -1.900  -7.368   4.536  1.00 95.00           C  
ATOM    409  NE2 GLN A  53      -0.925  -6.590   4.944  1.00 95.00           N  
ATOM    410  OE1 GLN A  53      -2.970  -6.843   4.306  1.00 95.00           O  
ATOM    411  N   LEU A  54      -1.746 -11.023   1.067  1.00 96.50           N  
ATOM    412  CA  LEU A  54      -0.667 -11.531   0.220  1.00 96.50           C  
ATOM    413  C   LEU A  54      -0.648 -10.832  -1.148  1.00 96.50           C  
ATOM    414  CB  LEU A  54      -0.822 -13.059   0.102  1.00 96.50           C  
ATOM    415  O   LEU A  54       0.360 -10.244  -1.529  1.00 96.50           O  
ATOM    416  CG  LEU A  54       0.436 -13.796  -0.390  1.00 96.50           C  
ATOM    417  CD1 LEU A  54       0.397 -15.261   0.042  1.00 96.50           C  
ATOM    418  CD2 LEU A  54       0.512 -13.790  -1.910  1.00 96.50           C  
ATOM    419  N   MET A  55      -1.767 -10.844  -1.874  1.00 98.06           N  
ATOM    420  CA  MET A  55      -1.890 -10.214  -3.192  1.00 98.06           C  
ATOM    421  C   MET A  55      -1.779  -8.692  -3.107  1.00 98.06           C  
ATOM    422  CB  MET A  55      -3.217 -10.613  -3.853  1.00 98.06           C  
ATOM    423  O   MET A  55      -1.247  -8.067  -4.022  1.00 98.06           O  
ATOM    424  CG  MET A  55      -3.294 -12.102  -4.220  1.00 98.06           C  
ATOM    425  SD  MET A  55      -2.261 -12.603  -5.625  1.00 98.06           S  
ATOM    426  CE  MET A  55      -0.829 -13.326  -4.802  1.00 98.06           C  
ATOM    427  N   THR A  56      -2.212  -8.079  -2.001  1.00 97.51           N  
ATOM    428  CA  THR A  56      -2.017  -6.638  -1.790  1.00 97.51           C  
ATOM    429  C   THR A  56      -0.535  -6.276  -1.782  1.00 97.51           C  
ATOM    430  CB  THR A  56      -2.650  -6.150  -0.484  1.00 97.51           C  
ATOM    431  O   THR A  56      -0.107  -5.364  -2.488  1.00 97.51           O  
ATOM    432  CG2 THR A  56      -2.421  -4.646  -0.305  1.00 97.51           C  
ATOM    433  OG1 THR A  56      -4.033  -6.394  -0.514  1.00 97.51           O  
ATOM    434  N   GLN A  57       0.277  -7.002  -1.019  1.00 95.16           N  
ATOM    435  CA  GLN A  57       1.705  -6.704  -0.967  1.00 95.16           C  
ATOM    436  C   GLN A  57       2.446  -7.192  -2.210  1.00 95.16           C  
ATOM    437  CB  GLN A  57       2.296  -7.267   0.321  1.00 95.16           C  
ATOM    438  O   GLN A  57       3.386  -6.536  -2.657  1.00 95.16           O  
ATOM    439  CG  GLN A  57       1.689  -6.653   1.589  1.00 95.16           C  
ATOM    440  CD  GLN A  57       1.645  -5.130   1.593  1.00 95.16           C  
ATOM    441  NE2 GLN A  57       0.627  -4.532   2.172  1.00 95.16           N  
ATOM    442  OE1 GLN A  57       2.515  -4.451   1.079  1.00 95.16           O  
ATOM    443  N   ALA A  58       1.974  -8.271  -2.837  1.00 97.62           N  
ATOM    444  CA  ALA A  58       2.490  -8.703  -4.128  1.00 97.62           C  
ATOM    445  C   ALA A  58       2.299  -7.627  -5.204  1.00 97.62           C  
ATOM    446  CB  ALA A  58       1.834 -10.029  -4.521  1.00 97.62           C  
ATOM    447  O   ALA A  58       3.210  -7.400  -5.992  1.00 97.62           O  
ATOM    448  N   GLY A  59       1.172  -6.908  -5.192  1.00 97.73           N  
ATOM    449  CA  GLY A  59       0.932  -5.765  -6.076  1.00 97.73           C  
ATOM    450  C   GLY A  59       1.925  -4.623  -5.884  1.00 97.73           C  
ATOM    451  O   GLY A  59       2.338  -4.010  -6.867  1.00 97.73           O  
ATOM    452  N   LEU A  60       2.347  -4.356  -4.643  1.00 95.85           N  
ATOM    453  CA  LEU A  60       3.370  -3.350  -4.350  1.00 95.85           C  
ATOM    454  C   LEU A  60       4.753  -3.802  -4.847  1.00 95.85           C  
ATOM    455  CB  LEU A  60       3.356  -3.039  -2.840  1.00 95.85           C  
ATOM    456  O   LEU A  60       5.418  -3.067  -5.581  1.00 95.85           O  
ATOM    457  CG  LEU A  60       4.383  -1.975  -2.407  1.00 95.85           C  
ATOM    458  CD1 LEU A  60       4.137  -0.625  -3.084  1.00 95.85           C  
ATOM    459  CD2 LEU A  60       4.318  -1.781  -0.892  1.00 95.85           C  
ATOM    460  N   GLY A  61       5.160  -5.031  -4.508  1.00 95.54           N  
ATOM    461  CA  GLY A  61       6.428  -5.613  -4.967  1.00 95.54           C  
ATOM    462  C   GLY A  61       6.513  -5.722  -6.491  1.00 95.54           C  
ATOM    463  O   GLY A  61       7.551  -5.426  -7.074  1.00 95.54           O  
ATOM    464  N   GLN A  62       5.394  -6.048  -7.144  1.00 96.72           N  
ATOM    465  CA  GLN A  62       5.273  -6.146  -8.598  1.00 96.72           C  
ATOM    466  C   GLN A  62       5.574  -4.831  -9.329  1.00 96.72           C  
ATOM    467  CB  GLN A  62       3.866  -6.661  -8.935  1.00 96.72           C  
ATOM    468  O   GLN A  62       6.090  -4.878 -10.441  1.00 96.72           O  
ATOM    469  CG  GLN A  62       3.565  -6.677 -10.437  1.00 96.72           C  
ATOM    470  CD  GLN A  62       2.182  -7.236 -10.716  1.00 96.72           C  
ATOM    471  NE2 GLN A  62       2.112  -8.356 -11.386  1.00 96.72           N  
ATOM    472  OE1 GLN A  62       1.155  -6.704 -10.324  1.00 96.72           O  
ATOM    473  N   SER A  63       5.253  -3.673  -8.739  1.00 94.27           N  
ATOM    474  CA  SER A  63       5.583  -2.371  -9.342  1.00 94.27           C  
ATOM    475  C   SER A  63       7.008  -1.910  -9.072  1.00 94.27           C  
ATOM    476  CB  SER A  63       4.624  -1.267  -8.890  1.00 94.27           C  
ATOM    477  O   SER A  63       7.557  -1.170  -9.876  1.00 94.27           O  
ATOM    478  OG  SER A  63       4.327  -1.284  -7.501  1.00 94.27           O  
ATOM    479  N   LEU A  64       7.592  -2.307  -7.941  1.00 94.29           N  
ATOM    480  CA  LEU A  64       8.913  -1.831  -7.528  1.00 94.29           C  
ATOM    481  C   LEU A  64      10.042  -2.607  -8.195  1.00 94.29           C  
ATOM    482  CB  LEU A  64       9.022  -1.931  -5.998  1.00 94.29           C  
ATOM    483  O   LEU A  64      11.069  -2.027  -8.518  1.00 94.29           O  
ATOM    484  CG  LEU A  64       8.181  -0.878  -5.259  1.00 94.29           C  
ATOM    485  CD1 LEU A  64       8.135  -1.206  -3.772  1.00 94.29           C  
ATOM    486  CD2 LEU A  64       8.765   0.523  -5.411  1.00 94.29           C  
ATOM    487  N   ALA A  65       9.854  -3.910  -8.389  1.00 94.60           N  
ATOM    488  CA  ALA A  65      10.964  -4.777  -8.727  1.00 94.60           C  
ATOM    489  C   ALA A  65      11.437  -4.660 -10.190  1.00 94.60           C  
ATOM    490  CB  ALA A  65      10.653  -6.178  -8.205  1.00 94.60           C  
ATOM    491  O   ALA A  65      12.608  -4.392 -10.408  1.00 94.60           O  
ATOM    492  N   PRO A  66      10.571  -4.764 -11.213  1.00 95.11           N  
ATOM    493  CA  PRO A  66      10.939  -4.514 -12.608  1.00 95.11           C  
ATOM    494  C   PRO A  66      10.777  -3.033 -13.013  1.00 95.11           C  
ATOM    495  CB  PRO A  66      10.034  -5.462 -13.401  1.00 95.11           C  
ATOM    496  O   PRO A  66      10.503  -2.754 -14.182  1.00 95.11           O  
ATOM    497  CG  PRO A  66       8.742  -5.384 -12.594  1.00 95.11           C  
ATOM    498  CD  PRO A  66       9.252  -5.369 -11.158  1.00 95.11           C  
ATOM    499  N   LEU A  67      10.897  -2.081 -12.076  1.00 96.37           N  
ATOM    500  CA  LEU A  67      10.527  -0.672 -12.280  1.00 96.37           C  
ATOM    501  C   LEU A  67      11.183  -0.063 -13.527  1.00 96.37           C  
ATOM    502  CB  LEU A  67      10.910   0.134 -11.024  1.00 96.37           C  
ATOM    503  O   LEU A  67      10.491   0.500 -14.376  1.00 96.37           O  
ATOM    504  CG  LEU A  67      10.397   1.584 -11.026  1.00 96.37           C  
ATOM    505  CD1 LEU A  67       8.925   1.638 -10.649  1.00 96.37           C  
ATOM    506  CD2 LEU A  67      11.155   2.425 -10.008  1.00 96.37           C  
ATOM    507  N   HIS A  68      12.500  -0.235 -13.678  1.00 95.91           N  
ATOM    508  CA  HIS A  68      13.244   0.302 -14.820  1.00 95.91           C  
ATOM    509  C   HIS A  68      12.908  -0.411 -16.131  1.00 95.91           C  
ATOM    510  CB  HIS A  68      14.749   0.221 -14.548  1.00 95.91           C  
ATOM    511  O   HIS A  68      12.883   0.225 -17.179  1.00 95.91           O  
ATOM    512  CG  HIS A  68      15.175   1.107 -13.414  1.00 95.91           C  
ATOM    513  CD2 HIS A  68      15.411   0.705 -12.130  1.00 95.91           C  
ATOM    514  ND1 HIS A  68      15.385   2.468 -13.463  1.00 95.91           N  
ATOM    515  CE1 HIS A  68      15.759   2.871 -12.236  1.00 95.91           C  
ATOM    516  NE2 HIS A  68      15.758   1.829 -11.390  1.00 95.91           N  
ATOM    517  N   ILE A  69      12.601  -1.711 -16.098  1.00 96.60           N  
ATOM    518  CA  ILE A  69      12.187  -2.459 -17.297  1.00 96.60           C  
ATOM    519  C   ILE A  69      10.856  -1.910 -17.822  1.00 96.60           C  
ATOM    520  CB  ILE A  69      12.109  -3.977 -17.001  1.00 96.60           C  
ATOM    521  O   ILE A  69      10.713  -1.665 -19.022  1.00 96.60           O  
ATOM    522  CG1 ILE A  69      13.505  -4.501 -16.588  1.00 96.60           C  
ATOM    523  CG2 ILE A  69      11.556  -4.741 -18.220  1.00 96.60           C  
ATOM    524  CD1 ILE A  69      13.562  -6.002 -16.285  1.00 96.60           C  
ATOM    525  N   ILE A  70       9.900  -1.675 -16.921  1.00 97.52           N  
ATOM    526  CA  ILE A  70       8.601  -1.090 -17.265  1.00 97.52           C  
ATOM    527  C   ILE A  70       8.795   0.350 -17.753  1.00 97.52           C  
ATOM    528  CB  ILE A  70       7.636  -1.176 -16.062  1.00 97.52           C  
ATOM    529  O   ILE A  70       8.309   0.700 -18.829  1.00 97.52           O  
ATOM    530  CG1 ILE A  70       7.384  -2.649 -15.664  1.00 97.52           C  
ATOM    531  CG2 ILE A  70       6.301  -0.494 -16.413  1.00 97.52           C  
ATOM    532  CD1 ILE A  70       6.594  -2.812 -14.362  1.00 97.52           C  
ATOM    533  N   GLY A  71       9.559   1.163 -17.019  1.00 96.79           N  
ATOM    534  CA  GLY A  71       9.854   2.551 -17.381  1.00 96.79           C  
ATOM    535  C   GLY A  71      10.481   2.690 -18.767  1.00 96.79           C  
ATOM    536  O   GLY A  71       9.981   3.442 -19.605  1.00 96.79           O  
ATOM    537  N   ASN A  72      11.497   1.875 -19.058  1.00 96.37           N  
ATOM    538  CA  ASN A  72      12.162   1.840 -20.359  1.00 96.37           C  
ATOM    539  C   ASN A  72      11.199   1.473 -21.495  1.00 96.37           C  
ATOM    540  CB  ASN A  72      13.334   0.844 -20.300  1.00 96.37           C  
ATOM    541  O   ASN A  72      11.307   2.037 -22.581  1.00 96.37           O  
ATOM    542  CG  ASN A  72      14.516   1.352 -19.491  1.00 96.37           C  
ATOM    543  ND2 ASN A  72      15.379   0.470 -19.044  1.00 96.37           N  
ATOM    544  OD1 ASN A  72      14.715   2.535 -19.286  1.00 96.37           O  
ATOM    545  N   SER A  73      10.225   0.586 -21.254  1.00 96.36           N  
ATOM    546  CA  SER A  73       9.214   0.246 -22.267  1.00 96.36           C  
ATOM    547  C   SER A  73       8.281   1.413 -22.619  1.00 96.36           C  
ATOM    548  CB  SER A  73       8.429  -1.001 -21.858  1.00 96.36           C  
ATOM    549  O   SER A  73       7.728   1.439 -23.716  1.00 96.36           O  
ATOM    550  OG  SER A  73       7.441  -0.769 -20.874  1.00 96.36           O  
ATOM    551  N   PHE A  74       8.166   2.407 -21.733  1.00 97.05           N  
ATOM    552  CA  PHE A  74       7.447   3.661 -21.975  1.00 97.05           C  
ATOM    553  C   PHE A  74       8.362   4.842 -22.328  1.00 97.05           C  
ATOM    554  CB  PHE A  74       6.574   3.985 -20.754  1.00 97.05           C  
ATOM    555  O   PHE A  74       7.868   5.950 -22.529  1.00 97.05           O  
ATOM    556  CG  PHE A  74       5.552   2.924 -20.403  1.00 97.05           C  
ATOM    557  CD1 PHE A  74       4.715   2.404 -21.406  1.00 97.05           C  
ATOM    558  CD2 PHE A  74       5.437   2.451 -19.081  1.00 97.05           C  
ATOM    559  CE1 PHE A  74       3.797   1.393 -21.098  1.00 97.05           C  
ATOM    560  CE2 PHE A  74       4.496   1.454 -18.770  1.00 97.05           C  
ATOM    561  CZ  PHE A  74       3.692   0.911 -19.784  1.00 97.05           C  
ATOM    562  N   GLY A  75       9.681   4.634 -22.399  1.00 95.05           N  
ATOM    563  CA  GLY A  75      10.656   5.696 -22.652  1.00 95.05           C  
ATOM    564  C   GLY A  75      10.855   6.665 -21.480  1.00 95.05           C  
ATOM    565  O   GLY A  75      11.271   7.800 -21.708  1.00 95.05           O  
ATOM    566  N   THR A  76      10.562   6.247 -20.241  1.00 92.48           N  
ATOM    567  CA  THR A  76      10.791   7.054 -19.034  1.00 92.48           C  
ATOM    568  C   THR A  76      11.901   6.485 -18.152  1.00 92.48           C  
ATOM    569  CB  THR A  76       9.514   7.290 -18.215  1.00 92.48           C  
ATOM    570  O   THR A  76      11.951   5.292 -17.855  1.00 92.48           O  
ATOM    571  CG2 THR A  76       8.902   6.021 -17.617  1.00 92.48           C  
ATOM    572  OG1 THR A  76       9.856   8.152 -17.155  1.00 92.48           O  
ATOM    573  N   THR A  77      12.776   7.374 -17.689  1.00 89.57           N  
ATOM    574  CA  THR A  77      13.794   7.109 -16.660  1.00 89.57           C  
ATOM    575  C   THR A  77      13.716   8.113 -15.507  1.00 89.57           C  
ATOM    576  CB  THR A  77      15.201   7.127 -17.271  1.00 89.57           C  
ATOM    577  O   THR A  77      14.565   8.124 -14.619  1.00 89.57           O  
ATOM    578  CG2 THR A  77      15.392   6.056 -18.345  1.00 89.57           C  
ATOM    579  OG1 THR A  77      15.445   8.378 -17.880  1.00 89.57           O  
ATOM    580  N   ASN A  78      12.708   8.992 -15.509  1.00 88.55           N  
ATOM    581  CA  ASN A  78      12.555  10.025 -14.492  1.00 88.55           C  
ATOM    582  C   ASN A  78      12.054   9.394 -13.183  1.00 88.55           C  
ATOM    583  CB  ASN A  78      11.621  11.112 -15.053  1.00 88.55           C  
ATOM    584  O   ASN A  78      10.959   8.838 -13.148  1.00 88.55           O  
ATOM    585  CG  ASN A  78      11.330  12.220 -14.056  1.00 88.55           C  
ATOM    586  ND2 ASN A  78      11.722  13.439 -14.341  1.00 88.55           N  
ATOM    587  OD1 ASN A  78      10.746  12.012 -13.006  1.00 88.55           O  
ATOM    588  N   ALA A  79      12.817   9.526 -12.094  1.00 87.26           N  
ATOM    589  CA  ALA A  79      12.487   8.915 -10.803  1.00 87.26           C  
ATOM    590  C   ALA A  79      11.097   9.314 -10.270  1.00 87.26           C  
ATOM    591  CB  ALA A  79      13.586   9.294  -9.802  1.00 87.26           C  
ATOM    592  O   ALA A  79      10.379   8.475  -9.728  1.00 87.26           O  
ATOM    593  N   GLY A  80      10.677  10.567 -10.473  1.00 88.89           N  
ATOM    594  CA  GLY A  80       9.337  11.031 -10.111  1.00 88.89           C  
ATOM    595  C   GLY A  80       8.247  10.317 -10.911  1.00 88.89           C  
ATOM    596  O   GLY A  80       7.255   9.874 -10.337  1.00 88.89           O  
ATOM    597  N   GLN A  81       8.442  10.145 -12.220  1.00 93.29           N  
ATOM    598  CA  GLN A  81       7.515   9.394 -13.072  1.00 93.29           C  
ATOM    599  C   GLN A  81       7.467   7.913 -12.689  1.00 93.29           C  
ATOM    600  CB  GLN A  81       7.911   9.561 -14.543  1.00 93.29           C  
ATOM    601  O   GLN A  81       6.384   7.365 -12.536  1.00 93.29           O  
ATOM    602  CG  GLN A  81       7.547  10.958 -15.066  1.00 93.29           C  
ATOM    603  CD  GLN A  81       7.850  11.145 -16.549  1.00 93.29           C  
ATOM    604  NE2 GLN A  81       7.259  12.121 -17.197  1.00 93.29           N  
ATOM    605  OE1 GLN A  81       8.650  10.460 -17.156  1.00 93.29           O  
ATOM    606  N   LEU A  82       8.618   7.286 -12.447  1.00 95.15           N  
ATOM    607  CA  LEU A  82       8.683   5.893 -12.006  1.00 95.15           C  
ATOM    608  C   LEU A  82       8.017   5.694 -10.633  1.00 95.15           C  
ATOM    609  CB  LEU A  82      10.154   5.449 -11.980  1.00 95.15           C  
ATOM    610  O   LEU A  82       7.377   4.672 -10.389  1.00 95.15           O  
ATOM    611  CG  LEU A  82      10.878   5.440 -13.337  1.00 95.15           C  
ATOM    612  CD1 LEU A  82      12.339   5.033 -13.139  1.00 95.15           C  
ATOM    613  CD2 LEU A  82      10.249   4.468 -14.330  1.00 95.15           C  
ATOM    614  N   SER A  83       8.096   6.685  -9.737  1.00 94.75           N  
ATOM    615  CA  SER A  83       7.476   6.600  -8.409  1.00 94.75           C  
ATOM    616  C   SER A  83       5.957   6.414  -8.454  1.00 94.75           C  
ATOM    617  CB  SER A  83       7.860   7.802  -7.542  1.00 94.75           C  
ATOM    618  O   SER A  83       5.407   5.737  -7.579  1.00 94.75           O  
ATOM    619  OG  SER A  83       7.093   8.952  -7.838  1.00 94.75           O  
ATOM    620  N   TRP A  84       5.292   6.907  -9.510  1.00 96.96           N  
ATOM    621  CA  TRP A  84       3.853   6.734  -9.716  1.00 96.96           C  
ATOM    622  C   TRP A  84       3.431   5.269  -9.818  1.00 96.96           C  
ATOM    623  CB  TRP A  84       3.383   7.540 -10.930  1.00 96.96           C  
ATOM    624  O   TRP A  84       2.316   4.933  -9.416  1.00 96.96           O  
ATOM    625  CG  TRP A  84       3.109   8.978 -10.628  1.00 96.96           C  
ATOM    626  CD1 TRP A  84       3.856  10.051 -10.971  1.00 96.96           C  
ATOM    627  CD2 TRP A  84       1.970   9.508  -9.899  1.00 96.96           C  
ATOM    628  CE2 TRP A  84       2.052  10.927  -9.887  1.00 96.96           C  
ATOM    629  CE3 TRP A  84       0.877   8.913  -9.243  1.00 96.96           C  
ATOM    630  NE1 TRP A  84       3.224  11.208 -10.547  1.00 96.96           N  
ATOM    631  CH2 TRP A  84      -0.020  11.091  -8.663  1.00 96.96           C  
ATOM    632  CZ2 TRP A  84       1.067  11.720  -9.287  1.00 96.96           C  
ATOM    633  CZ3 TRP A  84      -0.117   9.692  -8.631  1.00 96.96           C  
ATOM    634  N   PHE A  85       4.324   4.368 -10.242  1.00 96.55           N  
ATOM    635  CA  PHE A  85       3.985   2.953 -10.423  1.00 96.55           C  
ATOM    636  C   PHE A  85       3.616   2.303  -9.082  1.00 96.55           C  
ATOM    637  CB  PHE A  85       5.153   2.194 -11.081  1.00 96.55           C  
ATOM    638  O   PHE A  85       2.713   1.461  -9.015  1.00 96.55           O  
ATOM    639  CG  PHE A  85       5.590   2.625 -12.476  1.00 96.55           C  
ATOM    640  CD1 PHE A  85       5.017   3.729 -13.131  1.00 96.55           C  
ATOM    641  CD2 PHE A  85       6.589   1.895 -13.149  1.00 96.55           C  
ATOM    642  CE1 PHE A  85       5.458   4.126 -14.397  1.00 96.55           C  
ATOM    643  CE2 PHE A  85       7.054   2.305 -14.410  1.00 96.55           C  
ATOM    644  CZ  PHE A  85       6.488   3.425 -15.039  1.00 96.55           C  
ATOM    645  N   ALA A  86       4.293   2.719  -8.008  1.00 96.27           N  
ATOM    646  CA  ALA A  86       4.022   2.282  -6.644  1.00 96.27           C  
ATOM    647  C   ALA A  86       3.074   3.243  -5.908  1.00 96.27           C  
ATOM    648  CB  ALA A  86       5.364   2.123  -5.920  1.00 96.27           C  
ATOM    649  O   ALA A  86       2.143   2.794  -5.235  1.00 96.27           O  
ATOM    650  N   SER A  87       3.264   4.561  -6.045  1.00 96.91           N  
ATOM    651  CA  SER A  87       2.518   5.547  -5.259  1.00 96.91           C  
ATOM    652  C   SER A  87       1.046   5.657  -5.663  1.00 96.91           C  
ATOM    653  CB  SER A  87       3.210   6.914  -5.282  1.00 96.91           C  
ATOM    654  O   SER A  87       0.211   5.811  -4.770  1.00 96.91           O  
ATOM    655  OG  SER A  87       3.066   7.539  -6.532  1.00 96.91           O  
ATOM    656  N   ALA A  88       0.696   5.486  -6.949  1.00 98.16           N  
ATOM    657  CA  ALA A  88      -0.697   5.444  -7.417  1.00 98.16           C  
ATOM    658  C   ALA A  88      -1.477   4.283  -6.785  1.00 98.16           C  
ATOM    659  CB  ALA A  88      -0.716   5.262  -8.941  1.00 98.16           C  
ATOM    660  O   ALA A  88      -2.627   4.431  -6.358  1.00 98.16           O  
ATOM    661  N   TYR A  89      -0.825   3.121  -6.711  1.00 98.26           N  
ATOM    662  CA  TYR A  89      -1.378   1.926  -6.096  1.00 98.26           C  
ATOM    663  C   TYR A  89      -1.594   2.151  -4.598  1.00 98.26           C  
ATOM    664  CB  TYR A  89      -0.453   0.745  -6.397  1.00 98.26           C  
ATOM    665  O   TYR A  89      -2.728   2.121  -4.132  1.00 98.26           O  
ATOM    666  CG  TYR A  89      -0.855  -0.533  -5.701  1.00 98.26           C  
ATOM    667  CD1 TYR A  89      -0.226  -0.917  -4.500  1.00 98.26           C  
ATOM    668  CD2 TYR A  89      -1.861  -1.335  -6.268  1.00 98.26           C  
ATOM    669  CE1 TYR A  89      -0.587  -2.126  -3.878  1.00 98.26           C  
ATOM    670  CE2 TYR A  89      -2.230  -2.539  -5.645  1.00 98.26           C  
ATOM    671  OH  TYR A  89      -1.888  -4.133  -3.921  1.00 98.26           O  
ATOM    672  CZ  TYR A  89      -1.583  -2.935  -4.462  1.00 98.26           C  
ATOM    673  N   SER A  90      -0.544   2.479  -3.840  1.00 97.83           N  
ATOM    674  CA  SER A  90      -0.660   2.674  -2.388  1.00 97.83           C  
ATOM    675  C   SER A  90      -1.602   3.822  -1.997  1.00 97.83           C  
ATOM    676  CB  SER A  90       0.728   2.897  -1.789  1.00 97.83           C  
ATOM    677  O   SER A  90      -2.294   3.714  -0.984  1.00 97.83           O  
ATOM    678  OG  SER A  90       1.505   1.726  -1.928  1.00 97.83           O  
ATOM    679  N   LEU A  91      -1.690   4.881  -2.816  1.00 98.05           N  
ATOM    680  CA  LEU A  91      -2.652   5.976  -2.647  1.00 98.05           C  
ATOM    681  C   LEU A  91      -4.077   5.432  -2.561  1.00 98.05           C  
ATOM    682  CB  LEU A  91      -2.516   6.969  -3.825  1.00 98.05           C  
ATOM    683  O   LEU A  91      -4.771   5.636  -1.569  1.00 98.05           O  
ATOM    684  CG  LEU A  91      -3.662   7.985  -3.994  1.00 98.05           C  
ATOM    685  CD1 LEU A  91      -3.930   8.749  -2.700  1.00 98.05           C  
ATOM    686  CD2 LEU A  91      -3.327   8.960  -5.122  1.00 98.05           C  
ATOM    687  N   THR A  92      -4.506   4.721  -3.595  1.00 98.33           N  
ATOM    688  CA  THR A  92      -5.889   4.253  -3.710  1.00 98.33           C  
ATOM    689  C   THR A  92      -6.195   3.101  -2.764  1.00 98.33           C  
ATOM    690  CB  THR A  92      -6.197   3.838  -5.142  1.00 98.33           C  
ATOM    691  O   THR A  92      -7.311   3.043  -2.249  1.00 98.33           O  
ATOM    692  CG2 THR A  92      -6.185   5.047  -6.080  1.00 98.33           C  
ATOM    693  OG1 THR A  92      -5.210   2.922  -5.532  1.00 98.33           O  
ATOM    694  N   VAL A  93      -5.209   2.248  -2.448  1.00 97.72           N  
ATOM    695  CA  VAL A  93      -5.345   1.276  -1.355  1.00 97.72           C  
ATOM    696  C   VAL A  93      -5.706   2.019  -0.069  1.00 97.72           C  
ATOM    697  CB  VAL A  93      -4.080   0.419  -1.143  1.00 97.72           C  
ATOM    698  O   VAL A  93      -6.746   1.746   0.519  1.00 97.72           O  
ATOM    699  CG1 VAL A  93      -4.284  -0.566   0.016  1.00 97.72           C  
ATOM    700  CG2 VAL A  93      -3.696  -0.429  -2.358  1.00 97.72           C  
ATOM    701  N   GLY A  94      -4.903   3.008   0.337  1.00 96.31           N  
ATOM    702  CA  GLY A  94      -5.156   3.785   1.550  1.00 96.31           C  
ATOM    703  C   GLY A  94      -6.497   4.518   1.517  1.00 96.31           C  
ATOM    704  O   GLY A  94      -7.293   4.397   2.442  1.00 96.31           O  
ATOM    705  N   THR A  95      -6.788   5.237   0.434  1.00 97.53           N  
ATOM    706  CA  THR A  95      -7.969   6.104   0.334  1.00 97.53           C  
ATOM    707  C   THR A  95      -9.300   5.354   0.405  1.00 97.53           C  
ATOM    708  CB  THR A  95      -7.894   6.919  -0.964  1.00 97.53           C  
ATOM    709  O   THR A  95     -10.256   5.875   0.976  1.00 97.53           O  
ATOM    710  CG2 THR A  95      -9.112   7.804  -1.203  1.00 97.53           C  
ATOM    711  OG1 THR A  95      -6.790   7.787  -0.905  1.00 97.53           O  
ATOM    712  N   PHE A  96      -9.394   4.148  -0.160  1.00 97.11           N  
ATOM    713  CA  PHE A  96     -10.679   3.456  -0.286  1.00 97.11           C  
ATOM    714  C   PHE A  96     -10.978   2.454   0.841  1.00 97.11           C  
ATOM    715  CB  PHE A  96     -10.798   2.847  -1.692  1.00 97.11           C  
ATOM    716  O   PHE A  96     -12.117   1.996   0.918  1.00 97.11           O  
ATOM    717  CG  PHE A  96     -11.120   3.862  -2.774  1.00 97.11           C  
ATOM    718  CD1 PHE A  96     -12.461   4.154  -3.088  1.00 97.11           C  
ATOM    719  CD2 PHE A  96     -10.089   4.520  -3.471  1.00 97.11           C  
ATOM    720  CE1 PHE A  96     -12.765   5.083  -4.100  1.00 97.11           C  
ATOM    721  CE2 PHE A  96     -10.390   5.442  -4.487  1.00 97.11           C  
ATOM    722  CZ  PHE A  96     -11.729   5.721  -4.804  1.00 97.11           C  
ATOM    723  N   ILE A  97     -10.026   2.121   1.729  1.00 95.02           N  
ATOM    724  CA  ILE A  97     -10.211   1.085   2.772  1.00 95.02           C  
ATOM    725  C   ILE A  97     -11.410   1.379   3.686  1.00 95.02           C  
ATOM    726  CB  ILE A  97      -8.907   0.885   3.591  1.00 95.02           C  
ATOM    727  O   ILE A  97     -12.235   0.494   3.910  1.00 95.02           O  
ATOM    728  CG1 ILE A  97      -7.929  -0.031   2.831  1.00 95.02           C  
ATOM    729  CG2 ILE A  97      -9.158   0.248   4.975  1.00 95.02           C  
ATOM    730  CD1 ILE A  97      -6.469   0.110   3.289  1.00 95.02           C  
ATOM    731  N   LEU A  98     -11.541   2.602   4.212  1.00 92.12           N  
ATOM    732  CA  LEU A  98     -12.626   2.927   5.154  1.00 92.12           C  
ATOM    733  C   LEU A  98     -14.007   2.796   4.499  1.00 92.12           C  
ATOM    734  CB  LEU A  98     -12.431   4.344   5.725  1.00 92.12           C  
ATOM    735  O   LEU A  98     -14.911   2.158   5.040  1.00 92.12           O  
ATOM    736  CG  LEU A  98     -11.168   4.526   6.584  1.00 92.12           C  
ATOM    737  CD1 LEU A  98     -11.091   5.966   7.089  1.00 92.12           C  
ATOM    738  CD2 LEU A  98     -11.144   3.585   7.791  1.00 92.12           C  
ATOM    739  N   ILE A  99     -14.141   3.334   3.288  1.00 93.40           N  
ATOM    740  CA  ILE A  99     -15.387   3.294   2.513  1.00 93.40           C  
ATOM    741  C   ILE A  99     -15.726   1.857   2.134  1.00 93.40           C  
ATOM    742  CB  ILE A  99     -15.245   4.186   1.266  1.00 93.40           C  
ATOM    743  O   ILE A  99     -16.870   1.429   2.245  1.00 93.40           O  
ATOM    744  CG1 ILE A  99     -15.073   5.641   1.736  1.00 93.40           C  
ATOM    745  CG2 ILE A  99     -16.467   4.068   0.335  1.00 93.40           C  
ATOM    746  CD1 ILE A  99     -14.564   6.553   0.638  1.00 93.40           C  
ATOM    747  N   ALA A 100     -14.728   1.082   1.730  1.00 93.78           N  
ATOM    748  CA  ALA A 100     -14.891  -0.319   1.396  1.00 93.78           C  
ATOM    749  C   ALA A 100     -15.353  -1.177   2.579  1.00 93.78           C  
ATOM    750  CB  ALA A 100     -13.537  -0.803   0.927  1.00 93.78           C  
ATOM    751  O   ALA A 100     -16.178  -2.077   2.397  1.00 93.78           O  
ATOM    752  N   GLY A 101     -14.839  -0.895   3.780  1.00 89.90           N  
ATOM    753  CA  GLY A 101     -15.317  -1.503   5.018  1.00 89.90           C  
ATOM    754  C   GLY A 101     -16.791  -1.183   5.249  1.00 89.90           C  
ATOM    755  O   GLY A 101     -17.603  -2.099   5.391  1.00 89.90           O  
ATOM    756  N   ARG A 102     -17.159   0.102   5.148  1.00 89.82           N  
ATOM    757  CA  ARG A 102     -18.541   0.564   5.335  1.00 89.82           C  
ATOM    758  C   ARG A 102     -19.516  -0.043   4.329  1.00 89.82           C  
ATOM    759  CB  ARG A 102     -18.572   2.105   5.270  1.00 89.82           C  
ATOM    760  O   ARG A 102     -20.601  -0.491   4.694  1.00 89.82           O  
ATOM    761  CG  ARG A 102     -19.965   2.702   5.530  1.00 89.82           C  
ATOM    762  CD  ARG A 102     -20.464   2.292   6.918  1.00 89.82           C  
ATOM    763  NE  ARG A 102     -21.779   2.862   7.226  1.00 89.82           N  
ATOM    764  NH1 ARG A 102     -22.191   1.591   9.093  1.00 89.82           N  
ATOM    765  NH2 ARG A 102     -23.710   3.060   8.381  1.00 89.82           N  
ATOM    766  CZ  ARG A 102     -22.548   2.502   8.232  1.00 89.82           C  
ATOM    767  N   LEU A 103     -19.140  -0.081   3.055  1.00 91.46           N  
ATOM    768  CA  LEU A 103     -19.947  -0.717   2.017  1.00 91.46           C  
ATOM    769  C   LEU A 103     -20.097  -2.224   2.272  1.00 91.46           C  
ATOM    770  CB  LEU A 103     -19.303  -0.460   0.651  1.00 91.46           C  
ATOM    771  O   LEU A 103     -21.174  -2.781   2.053  1.00 91.46           O  
ATOM    772  CG  LEU A 103     -19.337   0.993   0.147  1.00 91.46           C  
ATOM    773  CD1 LEU A 103     -18.510   1.101  -1.136  1.00 91.46           C  
ATOM    774  CD2 LEU A 103     -20.759   1.451  -0.177  1.00 91.46           C  
ATOM    775  N   GLY A 104     -19.050  -2.867   2.790  1.00 90.47           N  
ATOM    776  CA  GLY A 104     -19.079  -4.243   3.269  1.00 90.47           C  
ATOM    777  C   GLY A 104     -20.091  -4.480   4.389  1.00 90.47           C  
ATOM    778  O   GLY A 104     -20.851  -5.446   4.320  1.00 90.47           O  
ATOM    779  N   ASP A 105     -20.152  -3.584   5.375  1.00 87.06           N  
ATOM    780  CA  ASP A 105     -21.122  -3.661   6.476  1.00 87.06           C  
ATOM    781  C   ASP A 105     -22.571  -3.541   5.985  1.00 87.06           C  
ATOM    782  CB  ASP A 105     -20.845  -2.556   7.510  1.00 87.06           C  
ATOM    783  O   ASP A 105     -23.461  -4.222   6.494  1.00 87.06           O  
ATOM    784  CG  ASP A 105     -19.573  -2.789   8.322  1.00 87.06           C  
ATOM    785  OD1 ASP A 105     -19.341  -3.963   8.699  1.00 87.06           O  
ATOM    786  OD2 ASP A 105     -18.886  -1.782   8.594  1.00 87.06           O  
ATOM    787  N   ILE A 106     -22.813  -2.703   4.970  1.00 87.48           N  
ATOM    788  CA  ILE A 106     -24.161  -2.420   4.449  1.00 87.48           C  
ATOM    789  C   ILE A 106     -24.637  -3.494   3.466  1.00 87.48           C  
ATOM    790  CB  ILE A 106     -24.188  -1.016   3.802  1.00 87.48           C  
ATOM    791  O   ILE A 106     -25.785  -3.936   3.524  1.00 87.48           O  
ATOM    792  CG1 ILE A 106     -23.925   0.068   4.871  1.00 87.48           C  
ATOM    793  CG2 ILE A 106     -25.531  -0.736   3.093  1.00 87.48           C  
ATOM    794  CD1 ILE A 106     -23.664   1.450   4.271  1.00 87.48           C  
ATOM    795  N   PHE A 107     -23.788  -3.880   2.514  1.00 89.15           N  
ATOM    796  CA  PHE A 107     -24.177  -4.727   1.380  1.00 89.15           C  
ATOM    797  C   PHE A 107     -23.706  -6.184   1.509  1.00 89.15           C  
ATOM    798  CB  PHE A 107     -23.646  -4.083   0.100  1.00 89.15           C  
ATOM    799  O   PHE A 107     -24.185  -7.049   0.758  1.00 89.15           O  
ATOM    800  CG  PHE A 107     -24.239  -2.725  -0.239  1.00 89.15           C  
ATOM    801  CD1 PHE A 107     -25.592  -2.631  -0.617  1.00 89.15           C  
ATOM    802  CD2 PHE A 107     -23.447  -1.560  -0.199  1.00 89.15           C  
ATOM    803  CE1 PHE A 107     -26.147  -1.388  -0.970  1.00 89.15           C  
ATOM    804  CE2 PHE A 107     -24.006  -0.316  -0.545  1.00 89.15           C  
ATOM    805  CZ  PHE A 107     -25.350  -0.233  -0.943  1.00 89.15           C  
ATOM    806  N   GLY A 108     -22.801  -6.456   2.454  1.00 90.70           N  
ATOM    807  CA  GLY A 108     -22.250  -7.766   2.789  1.00 90.70           C  
ATOM    808  C   GLY A 108     -20.771  -7.919   2.413  1.00 90.70           C  
ATOM    809  O   GLY A 108     -20.397  -7.792   1.244  1.00 90.70           O  
ATOM    810  N   HIS A 109     -19.943  -8.306   3.390  1.00 92.49           N  
ATOM    811  CA  HIS A 109     -18.488  -8.431   3.227  1.00 92.49           C  
ATOM    812  C   HIS A 109     -18.063  -9.417   2.145  1.00 92.49           C  
ATOM    813  CB  HIS A 109     -17.844  -8.861   4.546  1.00 92.49           C  
ATOM    814  O   HIS A 109     -17.166  -9.115   1.364  1.00 92.49           O  
ATOM    815  CG  HIS A 109     -18.093  -7.885   5.647  1.00 92.49           C  
ATOM    816  CD2 HIS A 109     -18.731  -8.142   6.822  1.00 92.49           C  
ATOM    817  ND1 HIS A 109     -17.744  -6.557   5.643  1.00 92.49           N  
ATOM    818  CE1 HIS A 109     -18.171  -6.012   6.790  1.00 92.49           C  
ATOM    819  NE2 HIS A 109     -18.790  -6.947   7.529  1.00 92.49           N  
ATOM    820  N   LYS A 110     -18.732 -10.575   2.039  1.00 94.67           N  
ATOM    821  CA  LYS A 110     -18.439 -11.562   0.986  1.00 94.67           C  
ATOM    822  C   LYS A 110     -18.530 -10.940  -0.411  1.00 94.67           C  
ATOM    823  CB  LYS A 110     -19.375 -12.778   1.123  1.00 94.67           C  
ATOM    824  O   LYS A 110     -17.688 -11.221  -1.258  1.00 94.67           O  
ATOM    825  CG  LYS A 110     -19.153 -13.792  -0.015  1.00 94.67           C  
ATOM    826  CD  LYS A 110     -20.052 -15.025   0.100  1.00 94.67           C  
ATOM    827  CE  LYS A 110     -19.792 -15.921  -1.119  1.00 94.67           C  
ATOM    828  NZ  LYS A 110     -20.488 -17.225  -1.034  1.00 94.67           N  
ATOM    829  N   LYS A 111     -19.544 -10.100  -0.661  1.00 94.69           N  
ATOM    830  CA  LYS A 111     -19.750  -9.481  -1.979  1.00 94.69           C  
ATOM    831  C   LYS A 111     -18.613  -8.524  -2.311  1.00 94.69           C  
ATOM    832  CB  LYS A 111     -21.087  -8.735  -2.057  1.00 94.69           C  
ATOM    833  O   LYS A 111     -18.072  -8.605  -3.407  1.00 94.69           O  
ATOM    834  CG  LYS A 111     -22.311  -9.644  -1.884  1.00 94.69           C  
ATOM    835  CD  LYS A 111     -23.579  -8.802  -2.067  1.00 94.69           C  
ATOM    836  CE  LYS A 111     -24.826  -9.558  -1.601  1.00 94.69           C  
ATOM    837  NZ  LYS A 111     -25.877  -8.607  -1.170  1.00 94.69           N  
ATOM    838  N   PHE A 112     -18.229  -7.670  -1.363  1.00 94.93           N  
ATOM    839  CA  PHE A 112     -17.131  -6.723  -1.554  1.00 94.93           C  
ATOM    840  C   PHE A 112     -15.767  -7.406  -1.635  1.00 94.93           C  
ATOM    841  CB  PHE A 112     -17.172  -5.641  -0.472  1.00 94.93           C  
ATOM    842  O   PHE A 112     -14.944  -6.998  -2.443  1.00 94.93           O  
ATOM    843  CG  PHE A 112     -18.030  -4.479  -0.914  1.00 94.93           C  
ATOM    844  CD1 PHE A 112     -17.430  -3.419  -1.621  1.00 94.93           C  
ATOM    845  CD2 PHE A 112     -19.427  -4.516  -0.754  1.00 94.93           C  
ATOM    846  CE1 PHE A 112     -18.222  -2.411  -2.189  1.00 94.93           C  
ATOM    847  CE2 PHE A 112     -20.216  -3.518  -1.352  1.00 94.93           C  
ATOM    848  CZ  PHE A 112     -19.619  -2.476  -2.077  1.00 94.93           C  
ATOM    849  N   PHE A 113     -15.555  -8.494  -0.897  1.00 97.03           N  
ATOM    850  CA  PHE A 113     -14.348  -9.304  -1.022  1.00 97.03           C  
ATOM    851  C   PHE A 113     -14.216  -9.911  -2.432  1.00 97.03           C  
ATOM    852  CB  PHE A 113     -14.378 -10.379   0.069  1.00 97.03           C  
ATOM    853  O   PHE A 113     -13.199  -9.740  -3.098  1.00 97.03           O  
ATOM    854  CG  PHE A 113     -13.115 -11.202   0.121  1.00 97.03           C  
ATOM    855  CD1 PHE A 113     -12.970 -12.322  -0.720  1.00 97.03           C  
ATOM    856  CD2 PHE A 113     -12.073 -10.831   0.989  1.00 97.03           C  
ATOM    857  CE1 PHE A 113     -11.790 -13.079  -0.682  1.00 97.03           C  
ATOM    858  CE2 PHE A 113     -10.897 -11.596   1.026  1.00 97.03           C  
ATOM    859  CZ  PHE A 113     -10.760 -12.719   0.200  1.00 97.03           C  
ATOM    860  N   VAL A 114     -15.269 -10.565  -2.935  1.00 98.14           N  
ATOM    861  CA  VAL A 114     -15.267 -11.153  -4.287  1.00 98.14           C  
ATOM    862  C   VAL A 114     -15.150 -10.068  -5.366  1.00 98.14           C  
ATOM    863  CB  VAL A 114     -16.515 -12.036  -4.484  1.00 98.14           C  
ATOM    864  O   VAL A 114     -14.356 -10.212  -6.295  1.00 98.14           O  
ATOM    865  CG1 VAL A 114     -16.680 -12.521  -5.926  1.00 98.14           C  
ATOM    866  CG2 VAL A 114     -16.440 -13.285  -3.594  1.00 98.14           C  
ATOM    867  N   LEU A 115     -15.883  -8.958  -5.224  1.00 98.06           N  
ATOM    868  CA  LEU A 115     -15.783  -7.800  -6.117  1.00 98.06           C  
ATOM    869  C   LEU A 115     -14.369  -7.209  -6.122  1.00 98.06           C  
ATOM    870  CB  LEU A 115     -16.814  -6.742  -5.686  1.00 98.06           C  
ATOM    871  O   LEU A 115     -13.865  -6.866  -7.186  1.00 98.06           O  
ATOM    872  CG  LEU A 115     -16.812  -5.457  -6.537  1.00 98.06           C  
ATOM    873  CD1 LEU A 115     -17.185  -5.735  -7.995  1.00 98.06           C  
ATOM    874  CD2 LEU A 115     -17.816  -4.461  -5.957  1.00 98.06           C  
ATOM    875  N   GLY A 116     -13.723  -7.129  -4.958  1.00 98.48           N  
ATOM    876  CA  GLY A 116     -12.352  -6.657  -4.810  1.00 98.48           C  
ATOM    877  C   GLY A 116     -11.370  -7.469  -5.641  1.00 98.48           C  
ATOM    878  O   GLY A 116     -10.583  -6.887  -6.383  1.00 98.48           O  
ATOM    879  N   PHE A 117     -11.463  -8.800  -5.608  1.00 98.74           N  
ATOM    880  CA  PHE A 117     -10.610  -9.648  -6.442  1.00 98.74           C  
ATOM    881  C   PHE A 117     -10.935  -9.557  -7.933  1.00 98.74           C  
ATOM    882  CB  PHE A 117     -10.655 -11.107  -5.977  1.00 98.74           C  
ATOM    883  O   PHE A 117     -10.007  -9.521  -8.737  1.00 98.74           O  
ATOM    884  CG  PHE A 117      -9.661 -11.468  -4.901  1.00 98.74           C  
ATOM    885  CD1 PHE A 117      -8.300 -11.144  -5.069  1.00 98.74           C  
ATOM    886  CD2 PHE A 117     -10.074 -12.192  -3.768  1.00 98.74           C  
ATOM    887  CE1 PHE A 117      -7.369 -11.469  -4.073  1.00 98.74           C  
ATOM    888  CE2 PHE A 117      -9.127 -12.554  -2.796  1.00 98.74           C  
ATOM    889  CZ  PHE A 117      -7.787 -12.162  -2.930  1.00 98.74           C  
ATOM    890  N   PHE A 118     -12.210  -9.465  -8.327  1.00 98.57           N  
ATOM    891  CA  PHE A 118     -12.564  -9.237  -9.735  1.00 98.57           C  
ATOM    892  C   PHE A 118     -12.042  -7.893 -10.253  1.00 98.57           C  
ATOM    893  CB  PHE A 118     -14.084  -9.305  -9.928  1.00 98.57           C  
ATOM    894  O   PHE A 118     -11.508  -7.818 -11.359  1.00 98.57           O  
ATOM    895  CG  PHE A 118     -14.621 -10.707 -10.111  1.00 98.57           C  
ATOM    896  CD1 PHE A 118     -14.232 -11.461 -11.233  1.00 98.57           C  
ATOM    897  CD2 PHE A 118     -15.534 -11.249  -9.190  1.00 98.57           C  
ATOM    898  CE1 PHE A 118     -14.741 -12.757 -11.413  1.00 98.57           C  
ATOM    899  CE2 PHE A 118     -16.041 -12.548  -9.377  1.00 98.57           C  
ATOM    900  CZ  PHE A 118     -15.637 -13.306 -10.486  1.00 98.57           C  
ATOM    901  N   TRP A 119     -12.164  -6.839  -9.449  1.00 98.78           N  
ATOM    902  CA  TRP A 119     -11.657  -5.511  -9.773  1.00 98.78           C  
ATOM    903  C   TRP A 119     -10.132  -5.515  -9.894  1.00 98.78           C  
ATOM    904  CB  TRP A 119     -12.125  -4.537  -8.692  1.00 98.78           C  
ATOM    905  O   TRP A 119      -9.579  -5.029 -10.880  1.00 98.78           O  
ATOM    906  CG  TRP A 119     -11.816  -3.114  -9.000  1.00 98.78           C  
ATOM    907  CD1 TRP A 119     -10.678  -2.464  -8.678  1.00 98.78           C  
ATOM    908  CD2 TRP A 119     -12.631  -2.162  -9.743  1.00 98.78           C  
ATOM    909  CE2 TRP A 119     -11.927  -0.925  -9.811  1.00 98.78           C  
ATOM    910  CE3 TRP A 119     -13.889  -2.225 -10.379  1.00 98.78           C  
ATOM    911  NE1 TRP A 119     -10.741  -1.176  -9.163  1.00 98.78           N  
ATOM    912  CH2 TRP A 119     -13.698   0.103 -11.098  1.00 98.78           C  
ATOM    913  CZ2 TRP A 119     -12.444   0.194 -10.473  1.00 98.78           C  
ATOM    914  CZ3 TRP A 119     -14.416  -1.105 -11.051  1.00 98.78           C  
ATOM    915  N   TYR A 120      -9.452  -6.140  -8.930  1.00 98.74           N  
ATOM    916  CA  TYR A 120      -8.005  -6.325  -8.964  1.00 98.74           C  
ATOM    917  C   TYR A 120      -7.590  -7.120 -10.216  1.00 98.74           C  
ATOM    918  CB  TYR A 120      -7.562  -7.011  -7.657  1.00 98.74           C  
ATOM    919  O   TYR A 120      -6.676  -6.717 -10.937  1.00 98.74           O  
ATOM    920  CG  TYR A 120      -6.107  -6.862  -7.250  1.00 98.74           C  
ATOM    921  CD1 TYR A 120      -5.723  -7.195  -5.936  1.00 98.74           C  
ATOM    922  CD2 TYR A 120      -5.125  -6.422  -8.154  1.00 98.74           C  
ATOM    923  CE1 TYR A 120      -4.378  -7.076  -5.534  1.00 98.74           C  
ATOM    924  CE2 TYR A 120      -3.780  -6.368  -7.778  1.00 98.74           C  
ATOM    925  OH  TYR A 120      -2.096  -6.580  -6.140  1.00 98.74           O  
ATOM    926  CZ  TYR A 120      -3.405  -6.661  -6.465  1.00 98.74           C  
ATOM    927  N   ALA A 121      -8.303  -8.199 -10.546  1.00 98.79           N  
ATOM    928  CA  ALA A 121      -8.039  -8.996 -11.737  1.00 98.79           C  
ATOM    929  C   ALA A 121      -8.115  -8.155 -13.019  1.00 98.79           C  
ATOM    930  CB  ALA A 121      -9.011 -10.180 -11.787  1.00 98.79           C  
ATOM    931  O   ALA A 121      -7.161  -8.131 -13.795  1.00 98.79           O  
ATOM    932  N   LEU A 122      -9.212  -7.413 -13.201  1.00 98.74           N  
ATOM    933  CA  LEU A 122      -9.440  -6.560 -14.367  1.00 98.74           C  
ATOM    934  C   LEU A 122      -8.321  -5.529 -14.550  1.00 98.74           C  
ATOM    935  CB  LEU A 122     -10.811  -5.877 -14.205  1.00 98.74           C  
ATOM    936  O   LEU A 122      -7.726  -5.442 -15.623  1.00 98.74           O  
ATOM    937  CG  LEU A 122     -11.145  -4.854 -15.308  1.00 98.74           C  
ATOM    938  CD1 LEU A 122     -11.205  -5.501 -16.693  1.00 98.74           C  
ATOM    939  CD2 LEU A 122     -12.497  -4.209 -15.008  1.00 98.74           C  
ATOM    940  N   TRP A 123      -8.003  -4.769 -13.502  1.00 98.72           N  
ATOM    941  CA  TRP A 123      -7.005  -3.704 -13.598  1.00 98.72           C  
ATOM    942  C   TRP A 123      -5.570  -4.223 -13.654  1.00 98.72           C  
ATOM    943  CB  TRP A 123      -7.232  -2.695 -12.478  1.00 98.72           C  
ATOM    944  O   TRP A 123      -4.710  -3.557 -14.222  1.00 98.72           O  
ATOM    945  CG  TRP A 123      -8.448  -1.864 -12.724  1.00 98.72           C  
ATOM    946  CD1 TRP A 123      -9.637  -1.979 -12.097  1.00 98.72           C  
ATOM    947  CD2 TRP A 123      -8.616  -0.795 -13.701  1.00 98.72           C  
ATOM    948  CE2 TRP A 123      -9.937  -0.272 -13.577  1.00 98.72           C  
ATOM    949  CE3 TRP A 123      -7.769  -0.192 -14.655  1.00 98.72           C  
ATOM    950  NE1 TRP A 123     -10.524  -1.052 -12.606  1.00 98.72           N  
ATOM    951  CH2 TRP A 123      -9.501   1.431 -15.236  1.00 98.72           C  
ATOM    952  CZ2 TRP A 123     -10.380   0.832 -14.317  1.00 98.72           C  
ATOM    953  CZ3 TRP A 123      -8.204   0.914 -15.409  1.00 98.72           C  
ATOM    954  N   SER A 124      -5.311  -5.439 -13.166  1.00 98.63           N  
ATOM    955  CA  SER A 124      -4.047  -6.135 -13.432  1.00 98.63           C  
ATOM    956  C   SER A 124      -3.935  -6.543 -14.896  1.00 98.63           C  
ATOM    957  CB  SER A 124      -3.890  -7.369 -12.549  1.00 98.63           C  
ATOM    958  O   SER A 124      -2.899  -6.313 -15.506  1.00 98.63           O  
ATOM    959  OG  SER A 124      -4.007  -6.994 -11.198  1.00 98.63           O  
ATOM    960  N   LEU A 125      -5.000  -7.072 -15.507  1.00 98.45           N  
ATOM    961  CA  LEU A 125      -4.982  -7.397 -16.935  1.00 98.45           C  
ATOM    962  C   LEU A 125      -4.721  -6.148 -17.791  1.00 98.45           C  
ATOM    963  CB  LEU A 125      -6.291  -8.094 -17.348  1.00 98.45           C  
ATOM    964  O   LEU A 125      -3.843  -6.167 -18.655  1.00 98.45           O  
ATOM    965  CG  LEU A 125      -6.488  -9.506 -16.766  1.00 98.45           C  
ATOM    966  CD1 LEU A 125      -7.909  -9.988 -17.055  1.00 98.45           C  
ATOM    967  CD2 LEU A 125      -5.513 -10.521 -17.358  1.00 98.45           C  
ATOM    968  N   LEU A 126      -5.432  -5.051 -17.508  1.00 98.63           N  
ATOM    969  CA  LEU A 126      -5.254  -3.768 -18.197  1.00 98.63           C  
ATOM    970  C   LEU A 126      -3.858  -3.168 -17.975  1.00 98.63           C  
ATOM    971  CB  LEU A 126      -6.348  -2.782 -17.753  1.00 98.63           C  
ATOM    972  O   LEU A 126      -3.273  -2.648 -18.923  1.00 98.63           O  
ATOM    973  CG  LEU A 126      -7.774  -3.153 -18.204  1.00 98.63           C  
ATOM    974  CD1 LEU A 126      -8.770  -2.163 -17.602  1.00 98.63           C  
ATOM    975  CD2 LEU A 126      -7.929  -3.126 -19.727  1.00 98.63           C  
ATOM    976  N   ALA A 127      -3.287  -3.308 -16.774  1.00 98.49           N  
ATOM    977  CA  ALA A 127      -1.911  -2.897 -16.498  1.00 98.49           C  
ATOM    978  C   ALA A 127      -0.881  -3.677 -17.333  1.00 98.49           C  
ATOM    979  CB  ALA A 127      -1.624  -3.052 -15.000  1.00 98.49           C  
ATOM    980  O   ALA A 127       0.140  -3.112 -17.692  1.00 98.49           O  
ATOM    981  N   GLY A 128      -1.136  -4.941 -17.684  1.00 98.10           N  
ATOM    982  CA  GLY A 128      -0.291  -5.663 -18.643  1.00 98.10           C  
ATOM    983  C   GLY A 128      -0.475  -5.156 -20.078  1.00 98.10           C  
ATOM    984  O   GLY A 128       0.497  -4.945 -20.798  1.00 98.10           O  
ATOM    985  N   PHE A 129      -1.717  -4.884 -20.493  1.00 98.32           N  
ATOM    986  CA  PHE A 129      -2.003  -4.332 -21.826  1.00 98.32           C  
ATOM    987  C   PHE A 129      -1.517  -2.890 -22.023  1.00 98.32           C  
ATOM    988  CB  PHE A 129      -3.503  -4.436 -22.133  1.00 98.32           C  
ATOM    989  O   PHE A 129      -1.421  -2.436 -23.164  1.00 98.32           O  
ATOM    990  CG  PHE A 129      -3.975  -5.848 -22.411  1.00 98.32           C  
ATOM    991  CD1 PHE A 129      -3.468  -6.547 -23.523  1.00 98.32           C  
ATOM    992  CD2 PHE A 129      -4.925  -6.463 -21.576  1.00 98.32           C  
ATOM    993  CE1 PHE A 129      -3.887  -7.863 -23.781  1.00 98.32           C  
ATOM    994  CE2 PHE A 129      -5.344  -7.780 -21.833  1.00 98.32           C  
ATOM    995  CZ  PHE A 129      -4.822  -8.481 -22.934  1.00 98.32           C  
ATOM    996  N   SER A 130      -1.165  -2.176 -20.951  1.00 98.09           N  
ATOM    997  CA  SER A 130      -0.654  -0.808 -21.047  1.00 98.09           C  
ATOM    998  C   SER A 130       0.652  -0.703 -21.832  1.00 98.09           C  
ATOM    999  CB  SER A 130      -0.444  -0.204 -19.661  1.00 98.09           C  
ATOM   1000  O   SER A 130       0.941   0.379 -22.332  1.00 98.09           O  
ATOM   1001  OG  SER A 130       0.718  -0.781 -19.130  1.00 98.09           O  
ATOM   1002  N   VAL A 131       1.390  -1.809 -22.006  1.00 97.21           N  
ATOM   1003  CA  VAL A 131       2.584  -1.898 -22.862  1.00 97.21           C  
ATOM   1004  C   VAL A 131       2.332  -1.417 -24.295  1.00 97.21           C  
ATOM   1005  CB  VAL A 131       3.106  -3.347 -22.858  1.00 97.21           C  
ATOM   1006  O   VAL A 131       3.243  -0.923 -24.947  1.00 97.21           O  
ATOM   1007  CG1 VAL A 131       2.216  -4.316 -23.652  1.00 97.21           C  
ATOM   1008  CG2 VAL A 131       4.551  -3.422 -23.363  1.00 97.21           C  
ATOM   1009  N   TYR A 132       1.089  -1.518 -24.774  1.00 97.29           N  
ATOM   1010  CA  TYR A 132       0.665  -1.040 -26.092  1.00 97.29           C  
ATOM   1011  C   TYR A 132       0.142   0.407 -26.083  1.00 97.29           C  
ATOM   1012  CB  TYR A 132      -0.392  -2.002 -26.645  1.00 97.29           C  
ATOM   1013  O   TYR A 132      -0.351   0.890 -27.099  1.00 97.29           O  
ATOM   1014  CG  TYR A 132       0.059  -3.445 -26.746  1.00 97.29           C  
ATOM   1015  CD1 TYR A 132       1.042  -3.804 -27.688  1.00 97.29           C  
ATOM   1016  CD2 TYR A 132      -0.514  -4.427 -25.914  1.00 97.29           C  
ATOM   1017  CE1 TYR A 132       1.432  -5.149 -27.824  1.00 97.29           C  
ATOM   1018  CE2 TYR A 132      -0.125  -5.774 -26.046  1.00 97.29           C  
ATOM   1019  OH  TYR A 132       1.167  -7.444 -27.175  1.00 97.29           O  
ATOM   1020  CZ  TYR A 132       0.833  -6.137 -27.014  1.00 97.29           C  
ATOM   1021  N   SER A 133       0.197   1.085 -24.935  1.00 95.66           N  
ATOM   1022  CA  SER A 133      -0.295   2.445 -24.725  1.00 95.66           C  
ATOM   1023  C   SER A 133       0.842   3.365 -24.269  1.00 95.66           C  
ATOM   1024  CB  SER A 133      -1.513   2.425 -23.788  1.00 95.66           C  
ATOM   1025  O   SER A 133       1.744   3.667 -25.041  1.00 95.66           O  
ATOM   1026  OG  SER A 133      -2.101   3.712 -23.676  1.00 95.66           O  
ATOM   1027  N   ASN A 134       0.780   3.885 -23.041  1.00 95.04           N  
ATOM   1028  CA  ASN A 134       1.720   4.859 -22.504  1.00 95.04           C  
ATOM   1029  C   ASN A 134       1.757   4.765 -20.975  1.00 95.04           C  
ATOM   1030  CB  ASN A 134       1.337   6.278 -22.982  1.00 95.04           C  
ATOM   1031  O   ASN A 134       0.876   4.160 -20.355  1.00 95.04           O  
ATOM   1032  CG  ASN A 134      -0.035   6.721 -22.508  1.00 95.04           C  
ATOM   1033  ND2 ASN A 134      -1.003   6.816 -23.388  1.00 95.04           N  
ATOM   1034  OD1 ASN A 134      -0.267   6.952 -21.336  1.00 95.04           O  
ATOM   1035  N   GLN A 135       2.752   5.426 -20.385  1.00 95.86           N  
ATOM   1036  CA  GLN A 135       2.964   5.453 -18.943  1.00 95.86           C  
ATOM   1037  C   GLN A 135       1.736   5.953 -18.166  1.00 95.86           C  
ATOM   1038  CB  GLN A 135       4.159   6.365 -18.657  1.00 95.86           C  
ATOM   1039  O   GLN A 135       1.354   5.340 -17.179  1.00 95.86           O  
ATOM   1040  CG  GLN A 135       4.639   6.185 -17.219  1.00 95.86           C  
ATOM   1041  CD  GLN A 135       5.396   7.403 -16.732  1.00 95.86           C  
ATOM   1042  NE2 GLN A 135       4.981   7.971 -15.623  1.00 95.86           N  
ATOM   1043  OE1 GLN A 135       6.322   7.884 -17.366  1.00 95.86           O  
ATOM   1044  N   ILE A 136       1.068   7.014 -18.631  1.00 97.00           N  
ATOM   1045  CA  ILE A 136      -0.082   7.603 -17.923  1.00 97.00           C  
ATOM   1046  C   ILE A 136      -1.223   6.585 -17.817  1.00 97.00           C  
ATOM   1047  CB  ILE A 136      -0.555   8.904 -18.616  1.00 97.00           C  
ATOM   1048  O   ILE A 136      -1.834   6.443 -16.761  1.00 97.00           O  
ATOM   1049  CG1 ILE A 136       0.581   9.953 -18.652  1.00 97.00           C  
ATOM   1050  CG2 ILE A 136      -1.801   9.480 -17.916  1.00 97.00           C  
ATOM   1051  CD1 ILE A 136       0.277  11.168 -19.539  1.00 97.00           C  
ATOM   1052  N   PHE A 137      -1.493   5.831 -18.886  1.00 98.27           N  
ATOM   1053  CA  PHE A 137      -2.490   4.762 -18.841  1.00 98.27           C  
ATOM   1054  C   PHE A 137      -2.094   3.651 -17.858  1.00 98.27           C  
ATOM   1055  CB  PHE A 137      -2.730   4.205 -20.249  1.00 98.27           C  
ATOM   1056  O   PHE A 137      -2.954   3.150 -17.131  1.00 98.27           O  
ATOM   1057  CG  PHE A 137      -3.727   3.061 -20.267  1.00 98.27           C  
ATOM   1058  CD1 PHE A 137      -3.283   1.745 -20.481  1.00 98.27           C  
ATOM   1059  CD2 PHE A 137      -5.091   3.300 -20.014  1.00 98.27           C  
ATOM   1060  CE1 PHE A 137      -4.188   0.669 -20.441  1.00 98.27           C  
ATOM   1061  CE2 PHE A 137      -6.000   2.228 -19.978  1.00 98.27           C  
ATOM   1062  CZ  PHE A 137      -5.549   0.913 -20.192  1.00 98.27           C  
ATOM   1063  N   PHE A 138      -0.808   3.293 -17.786  1.00 98.37           N  
ATOM   1064  CA  PHE A 138      -0.317   2.355 -16.776  1.00 98.37           C  
ATOM   1065  C   PHE A 138      -0.511   2.899 -15.356  1.00 98.37           C  
ATOM   1066  CB  PHE A 138       1.148   2.010 -17.045  1.00 98.37           C  
ATOM   1067  O   PHE A 138      -1.078   2.191 -14.529  1.00 98.37           O  
ATOM   1068  CG  PHE A 138       1.727   1.006 -16.072  1.00 98.37           C  
ATOM   1069  CD1 PHE A 138       2.691   1.423 -15.137  1.00 98.37           C  
ATOM   1070  CD2 PHE A 138       1.323  -0.344 -16.101  1.00 98.37           C  
ATOM   1071  CE1 PHE A 138       3.302   0.479 -14.300  1.00 98.37           C  
ATOM   1072  CE2 PHE A 138       1.971  -1.295 -15.300  1.00 98.37           C  
ATOM   1073  CZ  PHE A 138       2.976  -0.879 -14.415  1.00 98.37           C  
ATOM   1074  N   ASP A 139      -0.157   4.157 -15.092  1.00 97.88           N  
ATOM   1075  CA  ASP A 139      -0.336   4.821 -13.794  1.00 97.88           C  
ATOM   1076  C   ASP A 139      -1.815   4.849 -13.377  1.00 97.88           C  
ATOM   1077  CB  ASP A 139       0.247   6.250 -13.848  1.00 97.88           C  
ATOM   1078  O   ASP A 139      -2.156   4.533 -12.233  1.00 97.88           O  
ATOM   1079  CG  ASP A 139       1.764   6.285 -14.085  1.00 97.88           C  
ATOM   1080  OD1 ASP A 139       2.409   5.260 -13.788  1.00 97.88           O  
ATOM   1081  OD2 ASP A 139       2.286   7.326 -14.552  1.00 97.88           O  
ATOM   1082  N   CYS A 140      -2.727   5.118 -14.319  1.00 98.28           N  
ATOM   1083  CA  CYS A 140      -4.165   4.984 -14.091  1.00 98.28           C  
ATOM   1084  C   CYS A 140      -4.551   3.542 -13.744  1.00 98.28           C  
ATOM   1085  CB  CYS A 140      -4.950   5.456 -15.322  1.00 98.28           C  
ATOM   1086  O   CYS A 140      -5.297   3.328 -12.789  1.00 98.28           O  
ATOM   1087  SG  CYS A 140      -4.795   7.249 -15.551  1.00 98.28           S  
ATOM   1088  N   CYS A 141      -4.030   2.545 -14.466  1.00 98.63           N  
ATOM   1089  CA  CYS A 141      -4.285   1.142 -14.143  1.00 98.63           C  
ATOM   1090  C   CYS A 141      -3.779   0.787 -12.742  1.00 98.63           C  
ATOM   1091  CB  CYS A 141      -3.663   0.205 -15.186  1.00 98.63           C  
ATOM   1092  O   CYS A 141      -4.481   0.093 -12.016  1.00 98.63           O  
ATOM   1093  SG  CYS A 141      -4.461   0.397 -16.800  1.00 98.63           S  
ATOM   1094  N   ARG A 142      -2.609   1.292 -12.328  1.00 98.16           N  
ATOM   1095  CA  ARG A 142      -2.063   1.120 -10.971  1.00 98.16           C  
ATOM   1096  C   ARG A 142      -2.968   1.751  -9.914  1.00 98.16           C  
ATOM   1097  CB  ARG A 142      -0.646   1.723 -10.892  1.00 98.16           C  
ATOM   1098  O   ARG A 142      -3.258   1.098  -8.911  1.00 98.16           O  
ATOM   1099  CG  ARG A 142       0.415   1.042 -11.777  1.00 98.16           C  
ATOM   1100  CD  ARG A 142       0.627  -0.433 -11.460  1.00 98.16           C  
ATOM   1101  NE  ARG A 142       1.090  -0.598 -10.072  1.00 98.16           N  
ATOM   1102  NH1 ARG A 142       0.285  -2.670  -9.752  1.00 98.16           N  
ATOM   1103  NH2 ARG A 142       1.386  -1.689  -8.101  1.00 98.16           N  
ATOM   1104  CZ  ARG A 142       0.910  -1.642  -9.302  1.00 98.16           C  
ATOM   1105  N   ALA A 143      -3.455   2.969 -10.157  1.00 98.58           N  
ATOM   1106  CA  ALA A 143      -4.412   3.640  -9.280  1.00 98.58           C  
ATOM   1107  C   ALA A 143      -5.700   2.820  -9.138  1.00 98.58           C  
ATOM   1108  CB  ALA A 143      -4.707   5.051  -9.810  1.00 98.58           C  
ATOM   1109  O   ALA A 143      -6.114   2.476  -8.039  1.00 98.58           O  
ATOM   1110  N   PHE A 144      -6.330   2.422 -10.239  1.00 98.54           N  
ATOM   1111  CA  PHE A 144      -7.545   1.622 -10.133  1.00 98.54           C  
ATOM   1112  C   PHE A 144      -7.287   0.225  -9.558  1.00 98.54           C  
ATOM   1113  CB  PHE A 144      -8.232   1.554 -11.485  1.00 98.54           C  
ATOM   1114  O   PHE A 144      -8.144  -0.303  -8.850  1.00 98.54           O  
ATOM   1115  CG  PHE A 144      -8.925   2.834 -11.894  1.00 98.54           C  
ATOM   1116  CD1 PHE A 144     -10.076   3.247 -11.202  1.00 98.54           C  
ATOM   1117  CD2 PHE A 144      -8.452   3.603 -12.971  1.00 98.54           C  
ATOM   1118  CE1 PHE A 144     -10.758   4.413 -11.585  1.00 98.54           C  
ATOM   1119  CE2 PHE A 144      -9.115   4.786 -13.340  1.00 98.54           C  
ATOM   1120  CZ  PHE A 144     -10.273   5.187 -12.652  1.00 98.54           C  
ATOM   1121  N   GLN A 145      -6.107  -0.357  -9.774  1.00 98.43           N  
ATOM   1122  CA  GLN A 145      -5.735  -1.636  -9.182  1.00 98.43           C  
ATOM   1123  C   GLN A 145      -5.741  -1.583  -7.649  1.00 98.43           C  
ATOM   1124  CB  GLN A 145      -4.363  -2.074  -9.710  1.00 98.43           C  
ATOM   1125  O   GLN A 145      -6.252  -2.512  -7.026  1.00 98.43           O  
ATOM   1126  CG  GLN A 145      -4.121  -3.541  -9.380  1.00 98.43           C  
ATOM   1127  CD  GLN A 145      -2.680  -3.938  -9.600  1.00 98.43           C  
ATOM   1128  NE2 GLN A 145      -2.327  -4.606 -10.675  1.00 98.43           N  
ATOM   1129  OE1 GLN A 145      -1.844  -3.695  -8.755  1.00 98.43           O  
ATOM   1130  N   GLY A 146      -5.243  -0.501  -7.038  1.00 98.30           N  
ATOM   1131  CA  GLY A 146      -5.177  -0.354  -5.577  1.00 98.30           C  
ATOM   1132  C   GLY A 146      -6.544  -0.323  -4.878  1.00 98.30           C  
ATOM   1133  O   GLY A 146      -6.660  -0.722  -3.718  1.00 98.30           O  
ATOM   1134  N   MET A 147      -7.620   0.012  -5.595  1.00 98.39           N  
ATOM   1135  CA  MET A 147      -8.986  -0.127  -5.071  1.00 98.39           C  
ATOM   1136  C   MET A 147      -9.377  -1.593  -4.805  1.00 98.39           C  
ATOM   1137  CB  MET A 147      -9.996   0.478  -6.048  1.00 98.39           C  
ATOM   1138  O   MET A 147     -10.203  -1.860  -3.935  1.00 98.39           O  
ATOM   1139  CG  MET A 147      -9.788   1.970  -6.323  1.00 98.39           C  
ATOM   1140  SD  MET A 147     -10.903   2.642  -7.588  1.00 98.39           S  
ATOM   1141  CE  MET A 147     -12.517   2.381  -6.805  1.00 98.39           C  
ATOM   1142  N   GLY A 148      -8.777  -2.553  -5.519  1.00 98.46           N  
ATOM   1143  CA  GLY A 148      -9.000  -3.985  -5.306  1.00 98.46           C  
ATOM   1144  C   GLY A 148      -8.645  -4.413  -3.876  1.00 98.46           C  
ATOM   1145  O   GLY A 148      -9.537  -4.811  -3.127  1.00 98.46           O  
ATOM   1146  N   PRO A 149      -7.380  -4.268  -3.442  1.00 98.05           N  
ATOM   1147  CA  PRO A 149      -6.972  -4.408  -2.046  1.00 98.05           C  
ATOM   1148  C   PRO A 149      -7.829  -3.633  -1.050  1.00 98.05           C  
ATOM   1149  CB  PRO A 149      -5.565  -3.843  -1.998  1.00 98.05           C  
ATOM   1150  O   PRO A 149      -8.175  -4.174  -0.003  1.00 98.05           O  
ATOM   1151  CG  PRO A 149      -5.007  -4.160  -3.376  1.00 98.05           C  
ATOM   1152  CD  PRO A 149      -6.222  -3.991  -4.275  1.00 98.05           C  
ATOM   1153  N   ALA A 150      -8.216  -2.396  -1.374  1.00 97.73           N  
ATOM   1154  CA  ALA A 150      -9.069  -1.611  -0.491  1.00 97.73           C  
ATOM   1155  C   ALA A 150     -10.415  -2.302  -0.225  1.00 97.73           C  
ATOM   1156  CB  ALA A 150      -9.265  -0.220  -1.088  1.00 97.73           C  
ATOM   1157  O   ALA A 150     -10.908  -2.269   0.898  1.00 97.73           O  
ATOM   1158  N   PHE A 151     -10.977  -2.994  -1.221  1.00 97.59           N  
ATOM   1159  CA  PHE A 151     -12.159  -3.846  -1.060  1.00 97.59           C  
ATOM   1160  C   PHE A 151     -11.864  -5.158  -0.337  1.00 97.59           C  
ATOM   1161  CB  PHE A 151     -12.806  -4.094  -2.429  1.00 97.59           C  
ATOM   1162  O   PHE A 151     -12.731  -5.677   0.363  1.00 97.59           O  
ATOM   1163  CG  PHE A 151     -13.465  -2.908  -3.116  1.00 97.59           C  
ATOM   1164  CD1 PHE A 151     -13.584  -1.656  -2.487  1.00 97.59           C  
ATOM   1165  CD2 PHE A 151     -13.976  -3.063  -4.417  1.00 97.59           C  
ATOM   1166  CE1 PHE A 151     -14.229  -0.582  -3.116  1.00 97.59           C  
ATOM   1167  CE2 PHE A 151     -14.599  -1.982  -5.067  1.00 97.59           C  
ATOM   1168  CZ  PHE A 151     -14.737  -0.745  -4.414  1.00 97.59           C  
ATOM   1169  N   LEU A 152     -10.656  -5.695  -0.463  1.00 97.81           N  
ATOM   1170  CA  LEU A 152     -10.289  -6.984   0.110  1.00 97.81           C  
ATOM   1171  C   LEU A 152      -9.981  -6.903   1.607  1.00 97.81           C  
ATOM   1172  CB  LEU A 152      -9.098  -7.547  -0.677  1.00 97.81           C  
ATOM   1173  O   LEU A 152     -10.560  -7.654   2.385  1.00 97.81           O  
ATOM   1174  CG  LEU A 152      -9.419  -7.940  -2.125  1.00 97.81           C  
ATOM   1175  CD1 LEU A 152      -8.130  -8.209  -2.899  1.00 97.81           C  
ATOM   1176  CD2 LEU A 152     -10.272  -9.200  -2.149  1.00 97.81           C  
ATOM   1177  N   LEU A 153      -9.092  -6.001   2.021  1.00 95.15           N  
ATOM   1178  CA  LEU A 153      -8.508  -5.979   3.366  1.00 95.15           C  
ATOM   1179  C   LEU A 153      -9.523  -5.820   4.511  1.00 95.15           C  
ATOM   1180  CB  LEU A 153      -7.416  -4.897   3.438  1.00 95.15           C  
ATOM   1181  O   LEU A 153      -9.581  -6.713   5.363  1.00 95.15           O  
ATOM   1182  CG  LEU A 153      -6.207  -5.124   2.521  1.00 95.15           C  
ATOM   1183  CD1 LEU A 153      -5.223  -3.984   2.759  1.00 95.15           C  
ATOM   1184  CD2 LEU A 153      -5.541  -6.466   2.790  1.00 95.15           C  
ATOM   1185  N   PRO A 154     -10.346  -4.751   4.562  1.00 93.13           N  
ATOM   1186  CA  PRO A 154     -11.300  -4.572   5.655  1.00 93.13           C  
ATOM   1187  C   PRO A 154     -12.355  -5.684   5.663  1.00 93.13           C  
ATOM   1188  CB  PRO A 154     -11.922  -3.191   5.423  1.00 93.13           C  
ATOM   1189  O   PRO A 154     -12.727  -6.188   6.721  1.00 93.13           O  
ATOM   1190  CG  PRO A 154     -11.809  -2.994   3.913  1.00 93.13           C  
ATOM   1191  CD  PRO A 154     -10.477  -3.664   3.600  1.00 93.13           C  
ATOM   1192  N   ASN A 155     -12.789  -6.135   4.482  1.00 94.34           N  
ATOM   1193  CA  ASN A 155     -13.791  -7.189   4.356  1.00 94.34           C  
ATOM   1194  C   ASN A 155     -13.245  -8.562   4.764  1.00 94.34           C  
ATOM   1195  CB  ASN A 155     -14.356  -7.168   2.928  1.00 94.34           C  
ATOM   1196  O   ASN A 155     -13.967  -9.336   5.387  1.00 94.34           O  
ATOM   1197  CG  ASN A 155     -15.232  -5.945   2.744  1.00 94.34           C  
ATOM   1198  ND2 ASN A 155     -14.842  -4.962   1.976  1.00 94.34           N  
ATOM   1199  OD1 ASN A 155     -16.280  -5.851   3.350  1.00 94.34           O  
ATOM   1200  N   ALA A 156     -11.971  -8.853   4.490  1.00 94.68           N  
ATOM   1201  CA  ALA A 156     -11.316 -10.069   4.955  1.00 94.68           C  
ATOM   1202  C   ALA A 156     -11.237 -10.107   6.484  1.00 94.68           C  
ATOM   1203  CB  ALA A 156      -9.914 -10.153   4.346  1.00 94.68           C  
ATOM   1204  O   ALA A 156     -11.620 -11.100   7.102  1.00 94.68           O  
ATOM   1205  N   ILE A 157     -10.801  -9.000   7.094  1.00 91.65           N  
ATOM   1206  CA  ILE A 157     -10.720  -8.853   8.551  1.00 91.65           C  
ATOM   1207  C   ILE A 157     -12.107  -8.997   9.187  1.00 91.65           C  
ATOM   1208  CB  ILE A 157     -10.047  -7.507   8.906  1.00 91.65           C  
ATOM   1209  O   ILE A 157     -12.247  -9.704  10.184  1.00 91.65           O  
ATOM   1210  CG1 ILE A 157      -8.555  -7.547   8.495  1.00 91.65           C  
ATOM   1211  CG2 ILE A 157     -10.180  -7.201  10.409  1.00 91.65           C  
ATOM   1212  CD1 ILE A 157      -7.841  -6.193   8.603  1.00 91.65           C  
ATOM   1213  N   ALA A 158     -13.141  -8.389   8.599  1.00 90.24           N  
ATOM   1214  CA  ALA A 158     -14.511  -8.502   9.090  1.00 90.24           C  
ATOM   1215  C   ALA A 158     -15.039  -9.946   9.017  1.00 90.24           C  
ATOM   1216  CB  ALA A 158     -15.392  -7.534   8.299  1.00 90.24           C  
ATOM   1217  O   ALA A 158     -15.603 -10.446   9.992  1.00 90.24           O  
ATOM   1218  N   ILE A 159     -14.803 -10.650   7.903  1.00 91.60           N  
ATOM   1219  CA  ILE A 159     -15.183 -12.063   7.744  1.00 91.60           C  
ATOM   1220  C   ILE A 159     -14.471 -12.930   8.791  1.00 91.60           C  
ATOM   1221  CB  ILE A 159     -14.900 -12.541   6.299  1.00 91.60           C  
ATOM   1222  O   ILE A 159     -15.120 -13.714   9.486  1.00 91.60           O  
ATOM   1223  CG1 ILE A 159     -15.859 -11.861   5.298  1.00 91.60           C  
ATOM   1224  CG2 ILE A 159     -15.056 -14.068   6.181  1.00 91.60           C  
ATOM   1225  CD1 ILE A 159     -15.366 -11.920   3.845  1.00 91.60           C  
ATOM   1226  N   LEU A 160     -13.157 -12.761   8.963  1.00 90.30           N  
ATOM   1227  CA  LEU A 160     -12.381 -13.480   9.977  1.00 90.30           C  
ATOM   1228  C   LEU A 160     -12.872 -13.181  11.397  1.00 90.30           C  
ATOM   1229  CB  LEU A 160     -10.896 -13.091   9.844  1.00 90.30           C  
ATOM   1230  O   LEU A 160     -13.034 -14.093  12.209  1.00 90.30           O  
ATOM   1231  CG  LEU A 160     -10.188 -13.676   8.613  1.00 90.30           C  
ATOM   1232  CD1 LEU A 160      -8.736 -13.198   8.578  1.00 90.30           C  
ATOM   1233  CD2 LEU A 160     -10.247 -15.203   8.652  1.00 90.30           C  
ATOM   1234  N   GLY A 161     -13.134 -11.908  11.690  1.00 87.05           N  
ATOM   1235  CA  GLY A 161     -13.593 -11.441  12.991  1.00 87.05           C  
ATOM   1236  C   GLY A 161     -14.956 -11.999  13.391  1.00 87.05           C  
ATOM   1237  O   GLY A 161     -15.136 -12.297  14.572  1.00 87.05           O  
ATOM   1238  N   ARG A 162     -15.864 -12.173  12.420  1.00 87.63           N  
ATOM   1239  CA  ARG A 162     -17.205 -12.755  12.611  1.00 87.63           C  
ATOM   1240  C   ARG A 162     -17.206 -14.283  12.646  1.00 87.63           C  
ATOM   1241  CB  ARG A 162     -18.157 -12.249  11.511  1.00 87.63           C  
ATOM   1242  O   ARG A 162     -18.047 -14.864  13.315  1.00 87.63           O  
ATOM   1243  CG  ARG A 162     -18.493 -10.759  11.679  1.00 87.63           C  
ATOM   1244  CD  ARG A 162     -19.484 -10.284  10.609  1.00 87.63           C  
ATOM   1245  NE  ARG A 162     -19.731  -8.833  10.725  1.00 87.63           N  
ATOM   1246  NH1 ARG A 162     -21.089  -8.568   8.893  1.00 87.63           N  
ATOM   1247  NH2 ARG A 162     -20.349  -6.767   9.981  1.00 87.63           N  
ATOM   1248  CZ  ARG A 162     -20.386  -8.066   9.870  1.00 87.63           C  
ATOM   1249  N   THR A 163     -16.264 -14.929  11.961  1.00 88.29           N  
ATOM   1250  CA  THR A 163     -16.194 -16.401  11.896  1.00 88.29           C  
ATOM   1251  C   THR A 163     -15.542 -17.006  13.144  1.00 88.29           C  
ATOM   1252  CB  THR A 163     -15.437 -16.849  10.635  1.00 88.29           C  
ATOM   1253  O   THR A 163     -15.905 -18.098  13.576  1.00 88.29           O  
ATOM   1254  CG2 THR A 163     -15.489 -18.360  10.416  1.00 88.29           C  
ATOM   1255  OG1 THR A 163     -15.997 -16.252   9.487  1.00 88.29           O  
ATOM   1256  N   TYR A 164     -14.568 -16.315  13.747  1.00 85.77           N  
ATOM   1257  CA  TYR A 164     -13.796 -16.848  14.872  1.00 85.77           C  
ATOM   1258  C   TYR A 164     -14.110 -16.139  16.197  1.00 85.77           C  
ATOM   1259  CB  TYR A 164     -12.299 -16.819  14.538  1.00 85.77           C  
ATOM   1260  O   TYR A 164     -13.886 -14.935  16.351  1.00 85.77           O  
ATOM   1261  CG  TYR A 164     -11.894 -17.775  13.430  1.00 85.77           C  
ATOM   1262  CD1 TYR A 164     -11.772 -19.150  13.710  1.00 85.77           C  
ATOM   1263  CD2 TYR A 164     -11.654 -17.304  12.124  1.00 85.77           C  
ATOM   1264  CE1 TYR A 164     -11.402 -20.051  12.692  1.00 85.77           C  
ATOM   1265  CE2 TYR A 164     -11.285 -18.205  11.104  1.00 85.77           C  
ATOM   1266  OH  TYR A 164     -10.757 -20.452  10.426  1.00 85.77           O  
ATOM   1267  CZ  TYR A 164     -11.151 -19.580  11.389  1.00 85.77           C  
ATOM   1268  N   LYS A 165     -14.538 -16.923  17.197  1.00 84.04           N  
ATOM   1269  CA  LYS A 165     -14.697 -16.480  18.595  1.00 84.04           C  
ATOM   1270  C   LYS A 165     -13.356 -16.035  19.203  1.00 84.04           C  
ATOM   1271  CB  LYS A 165     -15.327 -17.597  19.452  1.00 84.04           C  
ATOM   1272  O   LYS A 165     -12.314 -16.579  18.818  1.00 84.04           O  
ATOM   1273  CG  LYS A 165     -16.812 -17.792  19.113  1.00 84.04           C  
ATOM   1274  CD  LYS A 165     -17.480 -18.953  19.863  1.00 84.04           C  
ATOM   1275  CE  LYS A 165     -18.965 -18.987  19.465  1.00 84.04           C  
ATOM   1276  NZ  LYS A 165     -19.661 -20.235  19.873  1.00 84.04           N  
ATOM   1277  N   PRO A 166     -13.355 -15.091  20.167  1.00 82.33           N  
ATOM   1278  CA  PRO A 166     -12.152 -14.715  20.907  1.00 82.33           C  
ATOM   1279  C   PRO A 166     -11.411 -15.937  21.467  1.00 82.33           C  
ATOM   1280  CB  PRO A 166     -12.626 -13.780  22.026  1.00 82.33           C  
ATOM   1281  O   PRO A 166     -12.019 -16.834  22.048  1.00 82.33           O  
ATOM   1282  CG  PRO A 166     -13.908 -13.172  21.459  1.00 82.33           C  
ATOM   1283  CD  PRO A 166     -14.500 -14.323  20.648  1.00 82.33           C  
ATOM   1284  N   GLY A 167     -10.093 -15.989  21.265  1.00 83.18           N  
ATOM   1285  CA  GLY A 167      -9.250 -17.089  21.731  1.00 83.18           C  
ATOM   1286  C   GLY A 167      -8.096 -17.420  20.786  1.00 83.18           C  
ATOM   1287  O   GLY A 167      -7.870 -16.760  19.771  1.00 83.18           O  
ATOM   1288  N   ARG A 168      -7.366 -18.498  21.106  1.00 84.29           N  
ATOM   1289  CA  ARG A 168      -6.124 -18.896  20.416  1.00 84.29           C  
ATOM   1290  C   ARG A 168      -6.282 -19.065  18.899  1.00 84.29           C  
ATOM   1291  CB  ARG A 168      -5.580 -20.173  21.084  1.00 84.29           C  
ATOM   1292  O   ARG A 168      -5.369 -18.715  18.159  1.00 84.29           O  
ATOM   1293  CG  ARG A 168      -4.225 -20.629  20.516  1.00 84.29           C  
ATOM   1294  CD  ARG A 168      -3.699 -21.852  21.278  1.00 84.29           C  
ATOM   1295  NE  ARG A 168      -2.561 -22.477  20.576  1.00 84.29           N  
ATOM   1296  NH1 ARG A 168      -2.270 -24.267  21.991  1.00 84.29           N  
ATOM   1297  NH2 ARG A 168      -0.995 -24.085  20.171  1.00 84.29           N  
ATOM   1298  CZ  ARG A 168      -1.950 -23.602  20.916  1.00 84.29           C  
ATOM   1299  N   ARG A 169      -7.424 -19.581  18.428  1.00 86.13           N  
ATOM   1300  CA  ARG A 169      -7.676 -19.799  16.991  1.00 86.13           C  
ATOM   1301  C   ARG A 169      -7.857 -18.487  16.229  1.00 86.13           C  
ATOM   1302  CB  ARG A 169      -8.876 -20.735  16.801  1.00 86.13           C  
ATOM   1303  O   ARG A 169      -7.231 -18.326  15.189  1.00 86.13           O  
ATOM   1304  CG  ARG A 169      -8.952 -21.326  15.382  1.00 86.13           C  
ATOM   1305  CD  ARG A 169     -10.186 -22.231  15.316  1.00 86.13           C  
ATOM   1306  NE  ARG A 169     -10.171 -23.180  14.189  1.00 86.13           N  
ATOM   1307  NH1 ARG A 169     -11.408 -24.833  15.211  1.00 86.13           N  
ATOM   1308  NH2 ARG A 169     -10.506 -25.237  13.280  1.00 86.13           N  
ATOM   1309  CZ  ARG A 169     -10.690 -24.392  14.222  1.00 86.13           C  
ATOM   1310  N   LYS A 170      -8.634 -17.537  16.770  1.00 84.55           N  
ATOM   1311  CA  LYS A 170      -8.770 -16.186  16.201  1.00 84.55           C  
ATOM   1312  C   LYS A 170      -7.405 -15.517  16.105  1.00 84.55           C  
ATOM   1313  CB  LYS A 170      -9.749 -15.352  17.044  1.00 84.55           C  
ATOM   1314  O   LYS A 170      -7.026 -15.077  15.028  1.00 84.55           O  
ATOM   1315  CG  LYS A 170     -10.024 -13.964  16.442  1.00 84.55           C  
ATOM   1316  CD  LYS A 170     -11.072 -13.206  17.269  1.00 84.55           C  
ATOM   1317  CE  LYS A 170     -11.500 -11.913  16.559  1.00 84.55           C  
ATOM   1318  NZ  LYS A 170     -12.865 -11.483  16.965  1.00 84.55           N  
ATOM   1319  N   ASN A 171      -6.634 -15.548  17.191  1.00 82.95           N  
ATOM   1320  CA  ASN A 171      -5.292 -14.970  17.211  1.00 82.95           C  
ATOM   1321  C   ASN A 171      -4.403 -15.590  16.125  1.00 82.95           C  
ATOM   1322  CB  ASN A 171      -4.679 -15.128  18.613  1.00 82.95           C  
ATOM   1323  O   ASN A 171      -3.798 -14.856  15.358  1.00 82.95           O  
ATOM   1324  CG  ASN A 171      -5.424 -14.355  19.690  1.00 82.95           C  
ATOM   1325  ND2 ASN A 171      -4.987 -14.449  20.923  1.00 82.95           N  
ATOM   1326  OD1 ASN A 171      -6.410 -13.679  19.457  1.00 82.95           O  
ATOM   1327  N   MET A 172      -4.397 -16.922  15.991  1.00 86.43           N  
ATOM   1328  CA  MET A 172      -3.623 -17.616  14.957  1.00 86.43           C  
ATOM   1329  C   MET A 172      -4.016 -17.189  13.538  1.00 86.43           C  
ATOM   1330  CB  MET A 172      -3.802 -19.133  15.122  1.00 86.43           C  
ATOM   1331  O   MET A 172      -3.148 -16.907  12.718  1.00 86.43           O  
ATOM   1332  CG  MET A 172      -2.916 -19.941  14.166  1.00 86.43           C  
ATOM   1333  SD  MET A 172      -1.129 -19.716  14.385  1.00 86.43           S  
ATOM   1334  CE  MET A 172      -0.885 -20.456  16.019  1.00 86.43           C  
ATOM   1335  N   VAL A 173      -5.313 -17.120  13.234  1.00 88.61           N  
ATOM   1336  CA  VAL A 173      -5.782 -16.767  11.887  1.00 88.61           C  
ATOM   1337  C   VAL A 173      -5.477 -15.306  11.550  1.00 88.61           C  
ATOM   1338  CB  VAL A 173      -7.274 -17.097  11.740  1.00 88.61           C  
ATOM   1339  O   VAL A 173      -5.035 -15.009  10.443  1.00 88.61           O  
ATOM   1340  CG1 VAL A 173      -7.788 -16.645  10.379  1.00 88.61           C  
ATOM   1341  CG2 VAL A 173      -7.505 -18.612  11.827  1.00 88.61           C  
ATOM   1342  N   PHE A 174      -5.626 -14.396  12.513  1.00 85.96           N  
ATOM   1343  CA  PHE A 174      -5.214 -13.001  12.350  1.00 85.96           C  
ATOM   1344  C   PHE A 174      -3.690 -12.870  12.192  1.00 85.96           C  
ATOM   1345  CB  PHE A 174      -5.738 -12.177  13.531  1.00 85.96           C  
ATOM   1346  O   PHE A 174      -3.228 -12.080  11.369  1.00 85.96           O  
ATOM   1347  CG  PHE A 174      -7.170 -11.691  13.366  1.00 85.96           C  
ATOM   1348  CD1 PHE A 174      -7.413 -10.325  13.138  1.00 85.96           C  
ATOM   1349  CD2 PHE A 174      -8.262 -12.581  13.423  1.00 85.96           C  
ATOM   1350  CE1 PHE A 174      -8.728  -9.855  12.994  1.00 85.96           C  
ATOM   1351  CE2 PHE A 174      -9.580 -12.112  13.280  1.00 85.96           C  
ATOM   1352  CZ  PHE A 174      -9.813 -10.744  13.060  1.00 85.96           C  
ATOM   1353  N   SER A 175      -2.901 -13.680  12.907  1.00 82.57           N  
ATOM   1354  CA  SER A 175      -1.447 -13.751  12.718  1.00 82.57           C  
ATOM   1355  C   SER A 175      -1.067 -14.266  11.327  1.00 82.57           C  
ATOM   1356  CB  SER A 175      -0.788 -14.632  13.785  1.00 82.57           C  
ATOM   1357  O   SER A 175      -0.177 -13.692  10.709  1.00 82.57           O  
ATOM   1358  OG  SER A 175      -0.936 -14.071  15.075  1.00 82.57           O  
ATOM   1359  N   LEU A 176      -1.749 -15.289  10.797  1.00 88.55           N  
ATOM   1360  CA  LEU A 176      -1.533 -15.785   9.429  1.00 88.55           C  
ATOM   1361  C   LEU A 176      -1.881 -14.727   8.375  1.00 88.55           C  
ATOM   1362  CB  LEU A 176      -2.383 -17.048   9.188  1.00 88.55           C  
ATOM   1363  O   LEU A 176      -1.149 -14.554   7.399  1.00 88.55           O  
ATOM   1364  CG  LEU A 176      -1.885 -18.315   9.903  1.00 88.55           C  
ATOM   1365  CD1 LEU A 176      -2.931 -19.422   9.756  1.00 88.55           C  
ATOM   1366  CD2 LEU A 176      -0.565 -18.821   9.316  1.00 88.55           C  
ATOM   1367  N   PHE A 177      -2.977 -13.994   8.580  1.00 90.23           N  
ATOM   1368  CA  PHE A 177      -3.352 -12.873   7.724  1.00 90.23           C  
ATOM   1369  C   PHE A 177      -2.263 -11.792   7.716  1.00 90.23           C  
ATOM   1370  CB  PHE A 177      -4.713 -12.328   8.170  1.00 90.23           C  
ATOM   1371  O   PHE A 177      -1.818 -11.393   6.645  1.00 90.23           O  
ATOM   1372  CG  PHE A 177      -5.251 -11.250   7.254  1.00 90.23           C  
ATOM   1373  CD1 PHE A 177      -4.949  -9.895   7.494  1.00 90.23           C  
ATOM   1374  CD2 PHE A 177      -6.041 -11.603   6.145  1.00 90.23           C  
ATOM   1375  CE1 PHE A 177      -5.435  -8.899   6.629  1.00 90.23           C  
ATOM   1376  CE2 PHE A 177      -6.524 -10.604   5.284  1.00 90.23           C  
ATOM   1377  CZ  PHE A 177      -6.228  -9.254   5.525  1.00 90.23           C  
ATOM   1378  N   GLY A 178      -1.763 -11.382   8.887  1.00 84.04           N  
ATOM   1379  CA  GLY A 178      -0.659 -10.419   8.998  1.00 84.04           C  
ATOM   1380  C   GLY A 178       0.645 -10.914   8.358  1.00 84.04           C  
ATOM   1381  O   GLY A 178       1.224 -10.220   7.526  1.00 84.04           O  
ATOM   1382  N   ALA A 179       1.057 -12.151   8.656  1.00 83.06           N  
ATOM   1383  CA  ALA A 179       2.279 -12.771   8.127  1.00 83.06           C  
ATOM   1384  C   ALA A 179       2.262 -12.971   6.600  1.00 83.06           C  
ATOM   1385  CB  ALA A 179       2.482 -14.112   8.842  1.00 83.06           C  
ATOM   1386  O   ALA A 179       3.306 -13.166   5.979  1.00 83.06           O  
ATOM   1387  N   SER A 180       1.086 -12.893   5.974  1.00 89.99           N  
ATOM   1388  CA  SER A 180       0.956 -12.941   4.518  1.00 89.99           C  
ATOM   1389  C   SER A 180       1.519 -11.689   3.832  1.00 89.99           C  
ATOM   1390  CB  SER A 180      -0.511 -13.135   4.138  1.00 89.99           C  
ATOM   1391  O   SER A 180       1.806 -11.737   2.638  1.00 89.99           O  
ATOM   1392  OG  SER A 180      -1.000 -14.362   4.646  1.00 89.99           O  
ATOM   1393  N   ALA A 181       1.708 -10.579   4.558  1.00 89.13           N  
ATOM   1394  CA  ALA A 181       2.163  -9.314   3.983  1.00 89.13           C  
ATOM   1395  C   ALA A 181       3.616  -9.376   3.460  1.00 89.13           C  
ATOM   1396  CB  ALA A 181       1.896  -8.166   4.977  1.00 89.13           C  
ATOM   1397  O   ALA A 181       3.812  -9.155   2.261  1.00 89.13           O  
ATOM   1398  N   PRO A 182       4.636  -9.746   4.267  1.00 86.52           N  
ATOM   1399  CA  PRO A 182       6.015  -9.822   3.775  1.00 86.52           C  
ATOM   1400  C   PRO A 182       6.188 -10.908   2.705  1.00 86.52           C  
ATOM   1401  CB  PRO A 182       6.888 -10.095   5.010  1.00 86.52           C  
ATOM   1402  O   PRO A 182       6.887 -10.703   1.712  1.00 86.52           O  
ATOM   1403  CG  PRO A 182       6.019  -9.647   6.185  1.00 86.52           C  
ATOM   1404  CD  PRO A 182       4.628 -10.029   5.700  1.00 86.52           C  
ATOM   1405  N   GLY A 183       5.502 -12.047   2.873  1.00 89.45           N  
ATOM   1406  CA  GLY A 183       5.494 -13.129   1.885  1.00 89.45           C  
ATOM   1407  C   GLY A 183       4.898 -12.688   0.547  1.00 89.45           C  
ATOM   1408  O   GLY A 183       5.462 -12.978  -0.504  1.00 89.45           O  
ATOM   1409  N   GLY A 184       3.804 -11.925   0.585  1.00 94.24           N  
ATOM   1410  CA  GLY A 184       3.188 -11.321  -0.590  1.00 94.24           C  
ATOM   1411  C   GLY A 184       4.129 -10.378  -1.325  1.00 94.24           C  
ATOM   1412  O   GLY A 184       4.345 -10.557  -2.522  1.00 94.24           O  
ATOM   1413  N   PHE A 185       4.740  -9.428  -0.608  1.00 93.28           N  
ATOM   1414  CA  PHE A 185       5.722  -8.504  -1.184  1.00 93.28           C  
ATOM   1415  C   PHE A 185       6.843  -9.251  -1.911  1.00 93.28           C  
ATOM   1416  CB  PHE A 185       6.310  -7.599  -0.089  1.00 93.28           C  
ATOM   1417  O   PHE A 185       7.117  -8.977  -3.080  1.00 93.28           O  
ATOM   1418  CG  PHE A 185       7.406  -6.709  -0.632  1.00 93.28           C  
ATOM   1419  CD1 PHE A 185       8.756  -7.099  -0.524  1.00 93.28           C  
ATOM   1420  CD2 PHE A 185       7.065  -5.547  -1.346  1.00 93.28           C  
ATOM   1421  CE1 PHE A 185       9.758  -6.358  -1.173  1.00 93.28           C  
ATOM   1422  CE2 PHE A 185       8.070  -4.807  -1.986  1.00 93.28           C  
ATOM   1423  CZ  PHE A 185       9.409  -5.228  -1.931  1.00 93.28           C  
ATOM   1424  N   PHE A 186       7.448 -10.230  -1.235  1.00 91.90           N  
ATOM   1425  CA  PHE A 186       8.537 -11.024  -1.791  1.00 91.90           C  
ATOM   1426  C   PHE A 186       8.111 -11.806  -3.040  1.00 91.90           C  
ATOM   1427  CB  PHE A 186       9.067 -11.960  -0.700  1.00 91.90           C  
ATOM   1428  O   PHE A 186       8.803 -11.757  -4.056  1.00 91.90           O  
ATOM   1429  CG  PHE A 186      10.150 -12.893  -1.196  1.00 91.90           C  
ATOM   1430  CD1 PHE A 186       9.915 -14.278  -1.279  1.00 91.90           C  
ATOM   1431  CD2 PHE A 186      11.380 -12.364  -1.627  1.00 91.90           C  
ATOM   1432  CE1 PHE A 186      10.921 -15.136  -1.759  1.00 91.90           C  
ATOM   1433  CE2 PHE A 186      12.375 -13.219  -2.127  1.00 91.90           C  
ATOM   1434  CZ  PHE A 186      12.156 -14.607  -2.172  1.00 91.90           C  
ATOM   1435  N   LEU A 187       6.953 -12.477  -3.001  1.00 94.62           N  
ATOM   1436  CA  LEU A 187       6.404 -13.186  -4.159  1.00 94.62           C  
ATOM   1437  C   LEU A 187       6.190 -12.235  -5.341  1.00 94.62           C  
ATOM   1438  CB  LEU A 187       5.080 -13.871  -3.769  1.00 94.62           C  
ATOM   1439  O   LEU A 187       6.631 -12.528  -6.451  1.00 94.62           O  
ATOM   1440  CG  LEU A 187       5.255 -15.143  -2.922  1.00 94.62           C  
ATOM   1441  CD1 LEU A 187       3.903 -15.577  -2.360  1.00 94.62           C  
ATOM   1442  CD2 LEU A 187       5.815 -16.303  -3.747  1.00 94.62           C  
ATOM   1443  N   GLY A 188       5.570 -11.078  -5.103  1.00 96.96           N  
ATOM   1444  CA  GLY A 188       5.368 -10.061  -6.131  1.00 96.96           C  
ATOM   1445  C   GLY A 188       6.681  -9.599  -6.753  1.00 96.96           C  
ATOM   1446  O   GLY A 188       6.809  -9.595  -7.976  1.00 96.96           O  
ATOM   1447  N   ALA A 189       7.673  -9.271  -5.926  1.00 96.67           N  
ATOM   1448  CA  ALA A 189       8.973  -8.783  -6.373  1.00 96.67           C  
ATOM   1449  C   ALA A 189       9.764  -9.826  -7.186  1.00 96.67           C  
ATOM   1450  CB  ALA A 189       9.749  -8.320  -5.139  1.00 96.67           C  
ATOM   1451  O   ALA A 189      10.244  -9.526  -8.279  1.00 96.67           O  
ATOM   1452  N   VAL A 190       9.845 -11.073  -6.707  1.00 96.51           N  
ATOM   1453  CA  VAL A 190      10.596 -12.144  -7.384  1.00 96.51           C  
ATOM   1454  C   VAL A 190       9.958 -12.523  -8.713  1.00 96.51           C  
ATOM   1455  CB  VAL A 190      10.722 -13.388  -6.487  1.00 96.51           C  
ATOM   1456  O   VAL A 190      10.648 -12.558  -9.731  1.00 96.51           O  
ATOM   1457  CG1 VAL A 190      11.316 -14.602  -7.218  1.00 96.51           C  
ATOM   1458  CG2 VAL A 190      11.640 -13.096  -5.303  1.00 96.51           C  
ATOM   1459  N   PHE A 191       8.650 -12.797  -8.732  1.00 96.59           N  
ATOM   1460  CA  PHE A 191       7.983 -13.238  -9.958  1.00 96.59           C  
ATOM   1461  C   PHE A 191       7.938 -12.130 -11.011  1.00 96.59           C  
ATOM   1462  CB  PHE A 191       6.578 -13.770  -9.647  1.00 96.59           C  
ATOM   1463  O   PHE A 191       8.146 -12.406 -12.192  1.00 96.59           O  
ATOM   1464  CG  PHE A 191       6.566 -15.220  -9.202  1.00 96.59           C  
ATOM   1465  CD1 PHE A 191       6.553 -16.237 -10.174  1.00 96.59           C  
ATOM   1466  CD2 PHE A 191       6.581 -15.568  -7.838  1.00 96.59           C  
ATOM   1467  CE1 PHE A 191       6.548 -17.588  -9.786  1.00 96.59           C  
ATOM   1468  CE2 PHE A 191       6.579 -16.918  -7.449  1.00 96.59           C  
ATOM   1469  CZ  PHE A 191       6.560 -17.929  -8.423  1.00 96.59           C  
ATOM   1470  N   SER A 192       7.724 -10.877 -10.603  1.00 97.48           N  
ATOM   1471  CA  SER A 192       7.741  -9.744 -11.533  1.00 97.48           C  
ATOM   1472  C   SER A 192       9.142  -9.443 -12.067  1.00 97.48           C  
ATOM   1473  CB  SER A 192       7.133  -8.503 -10.892  1.00 97.48           C  
ATOM   1474  O   SER A 192       9.275  -9.186 -13.259  1.00 97.48           O  
ATOM   1475  OG  SER A 192       7.916  -8.101  -9.797  1.00 97.48           O  
ATOM   1476  N   SER A 193      10.189  -9.571 -11.245  1.00 97.24           N  
ATOM   1477  CA  SER A 193      11.579  -9.470 -11.707  1.00 97.24           C  
ATOM   1478  C   SER A 193      11.944 -10.583 -12.676  1.00 97.24           C  
ATOM   1479  CB  SER A 193      12.556  -9.561 -10.543  1.00 97.24           C  
ATOM   1480  O   SER A 193      12.522 -10.322 -13.724  1.00 97.24           O  
ATOM   1481  OG  SER A 193      12.390  -8.449  -9.718  1.00 97.24           O  
ATOM   1482  N   MET A 194      11.580 -11.826 -12.351  1.00 97.23           N  
ATOM   1483  CA  MET A 194      11.848 -12.985 -13.199  1.00 97.23           C  
ATOM   1484  C   MET A 194      11.170 -12.833 -14.564  1.00 97.23           C  
ATOM   1485  CB  MET A 194      11.366 -14.250 -12.477  1.00 97.23           C  
ATOM   1486  O   MET A 194      11.818 -13.005 -15.592  1.00 97.23           O  
ATOM   1487  CG  MET A 194      11.724 -15.528 -13.241  1.00 97.23           C  
ATOM   1488  SD  MET A 194      11.094 -17.050 -12.484  1.00 97.23           S  
ATOM   1489  CE  MET A 194       9.320 -16.878 -12.820  1.00 97.23           C  
ATOM   1490  N   LEU A 195       9.884 -12.471 -14.585  1.00 97.65           N  
ATOM   1491  CA  LEU A 195       9.137 -12.273 -15.827  1.00 97.65           C  
ATOM   1492  C   LEU A 195       9.605 -11.029 -16.582  1.00 97.65           C  
ATOM   1493  CB  LEU A 195       7.637 -12.191 -15.513  1.00 97.65           C  
ATOM   1494  O   LEU A 195       9.737 -11.086 -17.798  1.00 97.65           O  
ATOM   1495  CG  LEU A 195       7.049 -13.535 -15.049  1.00 97.65           C  
ATOM   1496  CD1 LEU A 195       5.668 -13.305 -14.451  1.00 97.65           C  
ATOM   1497  CD2 LEU A 195       6.917 -14.534 -16.202  1.00 97.65           C  
ATOM   1498  N   GLY A 196       9.894  -9.931 -15.883  1.00 96.63           N  
ATOM   1499  CA  GLY A 196      10.404  -8.703 -16.488  1.00 96.63           C  
ATOM   1500  C   GLY A 196      11.766  -8.893 -17.149  1.00 96.63           C  
ATOM   1501  O   GLY A 196      11.969  -8.412 -18.258  1.00 96.63           O  
ATOM   1502  N   GLN A 197      12.675  -9.618 -16.494  1.00 94.75           N  
ATOM   1503  CA  GLN A 197      14.053  -9.802 -16.949  1.00 94.75           C  
ATOM   1504  C   GLN A 197      14.227 -10.956 -17.945  1.00 94.75           C  
ATOM   1505  CB  GLN A 197      14.934 -10.002 -15.707  1.00 94.75           C  
ATOM   1506  O   GLN A 197      15.028 -10.833 -18.868  1.00 94.75           O  
ATOM   1507  CG  GLN A 197      16.431 -10.097 -16.029  1.00 94.75           C  
ATOM   1508  CD  GLN A 197      17.288 -10.244 -14.778  1.00 94.75           C  
ATOM   1509  NE2 GLN A 197      18.507 -10.717 -14.909  1.00 94.75           N  
ATOM   1510  OE1 GLN A 197      16.903  -9.930 -13.662  1.00 94.75           O  
ATOM   1511  N   LEU A 198      13.544 -12.091 -17.744  1.00 96.24           N  
ATOM   1512  CA  LEU A 198      13.786 -13.323 -18.515  1.00 96.24           C  
ATOM   1513  C   LEU A 198      12.721 -13.616 -19.575  1.00 96.24           C  
ATOM   1514  CB  LEU A 198      13.911 -14.531 -17.567  1.00 96.24           C  
ATOM   1515  O   LEU A 198      12.937 -14.472 -20.429  1.00 96.24           O  
ATOM   1516  CG  LEU A 198      14.970 -14.407 -16.460  1.00 96.24           C  
ATOM   1517  CD1 LEU A 198      14.971 -15.685 -15.621  1.00 96.24           C  
ATOM   1518  CD2 LEU A 198      16.378 -14.208 -17.025  1.00 96.24           C  
ATOM   1519  N   ALA A 199      11.570 -12.952 -19.508  1.00 95.67           N  
ATOM   1520  CA  ALA A 199      10.482 -13.140 -20.455  1.00 95.67           C  
ATOM   1521  C   ALA A 199      10.002 -11.779 -20.964  1.00 95.67           C  
ATOM   1522  CB  ALA A 199       9.397 -14.023 -19.813  1.00 95.67           C  
ATOM   1523  O   ALA A 199      10.654 -11.155 -21.798  1.00 95.67           O  
ATOM   1524  N   TRP A 200       8.857 -11.317 -20.469  1.00 97.13           N  
ATOM   1525  CA  TRP A 200       8.313 -10.013 -20.793  1.00 97.13           C  
ATOM   1526  C   TRP A 200       7.441  -9.509 -19.640  1.00 97.13           C  
ATOM   1527  CB  TRP A 200       7.553 -10.154 -22.112  1.00 97.13           C  
ATOM   1528  O   TRP A 200       6.566 -10.229 -19.151  1.00 97.13           O  
ATOM   1529  CG  TRP A 200       7.064  -8.897 -22.731  1.00 97.13           C  
ATOM   1530  CD1 TRP A 200       7.765  -7.752 -22.881  1.00 97.13           C  
ATOM   1531  CD2 TRP A 200       5.774  -8.670 -23.360  1.00 97.13           C  
ATOM   1532  CE2 TRP A 200       5.759  -7.344 -23.881  1.00 97.13           C  
ATOM   1533  CE3 TRP A 200       4.629  -9.466 -23.556  1.00 97.13           C  
ATOM   1534  NE1 TRP A 200       6.986  -6.822 -23.539  1.00 97.13           N  
ATOM   1535  CH2 TRP A 200       3.518  -7.634 -24.722  1.00 97.13           C  
ATOM   1536  CZ2 TRP A 200       4.652  -6.824 -24.562  1.00 97.13           C  
ATOM   1537  CZ3 TRP A 200       3.526  -8.959 -24.256  1.00 97.13           C  
ATOM   1538  N   TRP A 201       7.675  -8.270 -19.200  1.00 97.70           N  
ATOM   1539  CA  TRP A 201       7.069  -7.712 -17.985  1.00 97.70           C  
ATOM   1540  C   TRP A 201       5.523  -7.732 -17.940  1.00 97.70           C  
ATOM   1541  CB  TRP A 201       7.633  -6.305 -17.721  1.00 97.70           C  
ATOM   1542  O   TRP A 201       4.995  -7.951 -16.845  1.00 97.70           O  
ATOM   1543  CG  TRP A 201       7.117  -5.217 -18.611  1.00 97.70           C  
ATOM   1544  CD1 TRP A 201       7.766  -4.650 -19.655  1.00 97.70           C  
ATOM   1545  CD2 TRP A 201       5.821  -4.546 -18.537  1.00 97.70           C  
ATOM   1546  CE2 TRP A 201       5.741  -3.600 -19.596  1.00 97.70           C  
ATOM   1547  CE3 TRP A 201       4.714  -4.633 -17.666  1.00 97.70           C  
ATOM   1548  NE1 TRP A 201       6.960  -3.682 -20.226  1.00 97.70           N  
ATOM   1549  CH2 TRP A 201       3.510  -2.947 -18.950  1.00 97.70           C  
ATOM   1550  CZ2 TRP A 201       4.620  -2.789 -19.793  1.00 97.70           C  
ATOM   1551  CZ3 TRP A 201       3.560  -3.858 -17.883  1.00 97.70           C  
ATOM   1552  N   PRO A 202       4.761  -7.596 -19.052  1.00 98.36           N  
ATOM   1553  CA  PRO A 202       3.297  -7.666 -19.021  1.00 98.36           C  
ATOM   1554  C   PRO A 202       2.756  -8.988 -18.484  1.00 98.36           C  
ATOM   1555  CB  PRO A 202       2.839  -7.457 -20.464  1.00 98.36           C  
ATOM   1556  O   PRO A 202       1.705  -9.003 -17.842  1.00 98.36           O  
ATOM   1557  CG  PRO A 202       3.933  -6.551 -21.000  1.00 98.36           C  
ATOM   1558  CD  PRO A 202       5.162  -7.218 -20.398  1.00 98.36           C  
ATOM   1559  N   TRP A 203       3.497 -10.091 -18.654  1.00 98.29           N  
ATOM   1560  CA  TRP A 203       3.113 -11.384 -18.088  1.00 98.29           C  
ATOM   1561  C   TRP A 203       3.011 -11.356 -16.568  1.00 98.29           C  
ATOM   1562  CB  TRP A 203       4.086 -12.484 -18.518  1.00 98.29           C  
ATOM   1563  O   TRP A 203       2.169 -12.064 -16.021  1.00 98.29           O  
ATOM   1564  CG  TRP A 203       3.835 -13.001 -19.893  1.00 98.29           C  
ATOM   1565  CD1 TRP A 203       4.599 -12.785 -20.983  1.00 98.29           C  
ATOM   1566  CD2 TRP A 203       2.727 -13.837 -20.334  1.00 98.29           C  
ATOM   1567  CE2 TRP A 203       2.876 -14.080 -21.731  1.00 98.29           C  
ATOM   1568  CE3 TRP A 203       1.611 -14.407 -19.686  1.00 98.29           C  
ATOM   1569  NE1 TRP A 203       4.034 -13.416 -22.077  1.00 98.29           N  
ATOM   1570  CH2 TRP A 203       0.855 -15.409 -21.782  1.00 98.29           C  
ATOM   1571  CZ2 TRP A 203       1.958 -14.855 -22.454  1.00 98.29           C  
ATOM   1572  CZ3 TRP A 203       0.682 -15.185 -20.404  1.00 98.29           C  
ATOM   1573  N   ALA A 204       3.797 -10.523 -15.876  1.00 97.94           N  
ATOM   1574  CA  ALA A 204       3.668 -10.373 -14.429  1.00 97.94           C  
ATOM   1575  C   ALA A 204       2.257  -9.895 -14.064  1.00 97.94           C  
ATOM   1576  CB  ALA A 204       4.757  -9.417 -13.923  1.00 97.94           C  
ATOM   1577  O   ALA A 204       1.614 -10.447 -13.170  1.00 97.94           O  
ATOM   1578  N   TYR A 205       1.752  -8.906 -14.798  1.00 98.48           N  
ATOM   1579  CA  TYR A 205       0.432  -8.321 -14.598  1.00 98.48           C  
ATOM   1580  C   TYR A 205      -0.702  -9.232 -15.072  1.00 98.48           C  
ATOM   1581  CB  TYR A 205       0.416  -6.965 -15.300  1.00 98.48           C  
ATOM   1582  O   TYR A 205      -1.713  -9.359 -14.381  1.00 98.48           O  
ATOM   1583  CG  TYR A 205       1.156  -5.913 -14.517  1.00 98.48           C  
ATOM   1584  CD1 TYR A 205       0.555  -5.366 -13.372  1.00 98.48           C  
ATOM   1585  CD2 TYR A 205       2.460  -5.542 -14.881  1.00 98.48           C  
ATOM   1586  CE1 TYR A 205       1.271  -4.460 -12.577  1.00 98.48           C  
ATOM   1587  CE2 TYR A 205       3.171  -4.615 -14.096  1.00 98.48           C  
ATOM   1588  OH  TYR A 205       3.281  -3.256 -12.113  1.00 98.48           O  
ATOM   1589  CZ  TYR A 205       2.581  -4.083 -12.932  1.00 98.48           C  
ATOM   1590  N   TRP A 206      -0.523  -9.942 -16.186  1.00 98.66           N  
ATOM   1591  CA  TRP A 206      -1.513 -10.912 -16.653  1.00 98.66           C  
ATOM   1592  C   TRP A 206      -1.653 -12.113 -15.719  1.00 98.66           C  
ATOM   1593  CB  TRP A 206      -1.191 -11.347 -18.081  1.00 98.66           C  
ATOM   1594  O   TRP A 206      -2.774 -12.502 -15.400  1.00 98.66           O  
ATOM   1595  CG  TRP A 206      -1.257 -10.262 -19.110  1.00 98.66           C  
ATOM   1596  CD1 TRP A 206      -2.076  -9.185 -19.084  1.00 98.66           C  
ATOM   1597  CD2 TRP A 206      -0.508 -10.152 -20.356  1.00 98.66           C  
ATOM   1598  CE2 TRP A 206      -0.945  -8.974 -21.034  1.00 98.66           C  
ATOM   1599  CE3 TRP A 206       0.471 -10.943 -20.995  1.00 98.66           C  
ATOM   1600  NE1 TRP A 206      -1.901  -8.424 -20.216  1.00 98.66           N  
ATOM   1601  CH2 TRP A 206       0.486  -9.431 -22.911  1.00 98.66           C  
ATOM   1602  CZ2 TRP A 206      -0.454  -8.605 -22.286  1.00 98.66           C  
ATOM   1603  CZ3 TRP A 206       0.965 -10.587 -22.264  1.00 98.66           C  
ATOM   1604  N   ILE A 207      -0.542 -12.655 -15.212  1.00 98.32           N  
ATOM   1605  CA  ILE A 207      -0.560 -13.743 -14.225  1.00 98.32           C  
ATOM   1606  C   ILE A 207      -1.206 -13.274 -12.920  1.00 98.32           C  
ATOM   1607  CB  ILE A 207       0.861 -14.312 -14.013  1.00 98.32           C  
ATOM   1608  O   ILE A 207      -2.039 -13.995 -12.375  1.00 98.32           O  
ATOM   1609  CG1 ILE A 207       1.279 -15.097 -15.279  1.00 98.32           C  
ATOM   1610  CG2 ILE A 207       0.926 -15.232 -12.777  1.00 98.32           C  
ATOM   1611  CD1 ILE A 207       2.770 -15.443 -15.340  1.00 98.32           C  
ATOM   1612  N   MET A 208      -0.900 -12.057 -12.452  1.00 98.31           N  
ATOM   1613  CA  MET A 208      -1.590 -11.457 -11.301  1.00 98.31           C  
ATOM   1614  C   MET A 208      -3.101 -11.353 -11.546  1.00 98.31           C  
ATOM   1615  CB  MET A 208      -0.993 -10.071 -11.004  1.00 98.31           C  
ATOM   1616  O   MET A 208      -3.897 -11.709 -10.679  1.00 98.31           O  
ATOM   1617  CG  MET A 208      -1.618  -9.405  -9.771  1.00 98.31           C  
ATOM   1618  SD  MET A 208      -1.299 -10.280  -8.219  1.00 98.31           S  
ATOM   1619  CE  MET A 208       0.390  -9.711  -7.901  1.00 98.31           C  
ATOM   1620  N   GLY A 209      -3.498 -10.924 -12.748  1.00 98.54           N  
ATOM   1621  CA  GLY A 209      -4.896 -10.849 -13.161  1.00 98.54           C  
ATOM   1622  C   GLY A 209      -5.605 -12.201 -13.104  1.00 98.54           C  
ATOM   1623  O   GLY A 209      -6.666 -12.322 -12.492  1.00 98.54           O  
ATOM   1624  N   ILE A 210      -4.986 -13.237 -13.675  1.00 98.58           N  
ATOM   1625  CA  ILE A 210      -5.499 -14.613 -13.655  1.00 98.58           C  
ATOM   1626  C   ILE A 210      -5.579 -15.144 -12.217  1.00 98.58           C  
ATOM   1627  CB  ILE A 210      -4.628 -15.517 -14.559  1.00 98.58           C  
ATOM   1628  O   ILE A 210      -6.605 -15.701 -11.831  1.00 98.58           O  
ATOM   1629  CG1 ILE A 210      -4.760 -15.098 -16.043  1.00 98.58           C  
ATOM   1630  CG2 ILE A 210      -5.021 -17.000 -14.406  1.00 98.58           C  
ATOM   1631  CD1 ILE A 210      -3.655 -15.667 -16.943  1.00 98.58           C  
ATOM   1632  N   ALA A 211      -4.541 -14.941 -11.402  1.00 98.45           N  
ATOM   1633  CA  ALA A 211      -4.517 -15.378 -10.008  1.00 98.45           C  
ATOM   1634  C   ALA A 211      -5.635 -14.715  -9.186  1.00 98.45           C  
ATOM   1635  CB  ALA A 211      -3.131 -15.086  -9.420  1.00 98.45           C  
ATOM   1636  O   ALA A 211      -6.377 -15.406  -8.489  1.00 98.45           O  
ATOM   1637  N   CYS A 212      -5.820 -13.398  -9.325  1.00 98.71           N  
ATOM   1638  CA  CYS A 212      -6.911 -12.671  -8.676  1.00 98.71           C  
ATOM   1639  C   CYS A 212      -8.286 -13.167  -9.143  1.00 98.71           C  
ATOM   1640  CB  CYS A 212      -6.761 -11.169  -8.946  1.00 98.71           C  
ATOM   1641  O   CYS A 212      -9.184 -13.327  -8.323  1.00 98.71           O  
ATOM   1642  SG  CYS A 212      -5.351 -10.498  -8.026  1.00 98.71           S  
ATOM   1643  N   PHE A 213      -8.457 -13.471 -10.433  1.00 98.69           N  
ATOM   1644  CA  PHE A 213      -9.705 -14.037 -10.948  1.00 98.69           C  
ATOM   1645  C   PHE A 213     -10.002 -15.414 -10.333  1.00 98.69           C  
ATOM   1646  CB  PHE A 213      -9.633 -14.109 -12.478  1.00 98.69           C  
ATOM   1647  O   PHE A 213     -11.113 -15.655  -9.862  1.00 98.69           O  
ATOM   1648  CG  PHE A 213     -10.862 -14.722 -13.116  1.00 98.69           C  
ATOM   1649  CD1 PHE A 213     -10.907 -16.104 -13.380  1.00 98.69           C  
ATOM   1650  CD2 PHE A 213     -11.960 -13.911 -13.453  1.00 98.69           C  
ATOM   1651  CE1 PHE A 213     -12.050 -16.675 -13.965  1.00 98.69           C  
ATOM   1652  CE2 PHE A 213     -13.091 -14.480 -14.066  1.00 98.69           C  
ATOM   1653  CZ  PHE A 213     -13.145 -15.863 -14.306  1.00 98.69           C  
ATOM   1654  N   VAL A 214      -9.003 -16.300 -10.265  1.00 98.65           N  
ATOM   1655  CA  VAL A 214      -9.135 -17.614  -9.614  1.00 98.65           C  
ATOM   1656  C   VAL A 214      -9.493 -17.456  -8.133  1.00 98.65           C  
ATOM   1657  CB  VAL A 214      -7.852 -18.450  -9.799  1.00 98.65           C  
ATOM   1658  O   VAL A 214     -10.377 -18.157  -7.643  1.00 98.65           O  
ATOM   1659  CG1 VAL A 214      -7.864 -19.743  -8.971  1.00 98.65           C  
ATOM   1660  CG2 VAL A 214      -7.683 -18.860 -11.269  1.00 98.65           C  
ATOM   1661  N   LEU A 215      -8.875 -16.503  -7.429  1.00 98.52           N  
ATOM   1662  CA  LEU A 215      -9.193 -16.192  -6.032  1.00 98.52           C  
ATOM   1663  C   LEU A 215     -10.596 -15.594  -5.858  1.00 98.52           C  
ATOM   1664  CB  LEU A 215      -8.122 -15.249  -5.461  1.00 98.52           C  
ATOM   1665  O   LEU A 215     -11.255 -15.899  -4.864  1.00 98.52           O  
ATOM   1666  CG  LEU A 215      -6.749 -15.909  -5.242  1.00 98.52           C  
ATOM   1667  CD1 LEU A 215      -5.717 -14.831  -4.918  1.00 98.52           C  
ATOM   1668  CD2 LEU A 215      -6.783 -16.937  -4.106  1.00 98.52           C  
ATOM   1669  N   ALA A 216     -11.097 -14.811  -6.819  1.00 98.43           N  
ATOM   1670  CA  ALA A 216     -12.475 -14.317  -6.815  1.00 98.43           C  
ATOM   1671  C   ALA A 216     -13.479 -15.477  -6.890  1.00 98.43           C  
ATOM   1672  CB  ALA A 216     -12.691 -13.350  -7.989  1.00 98.43           C  
ATOM   1673  O   ALA A 216     -14.416 -15.554  -6.090  1.00 98.43           O  
ATOM   1674  N   VAL A 217     -13.247 -16.413  -7.818  1.00 98.39           N  
ATOM   1675  CA  VAL A 217     -14.068 -17.620  -7.986  1.00 98.39           C  
ATOM   1676  C   VAL A 217     -13.981 -18.503  -6.739  1.00 98.39           C  
ATOM   1677  CB  VAL A 217     -13.651 -18.387  -9.258  1.00 98.39           C  
ATOM   1678  O   VAL A 217     -15.010 -18.911  -6.201  1.00 98.39           O  
ATOM   1679  CG1 VAL A 217     -14.433 -19.696  -9.416  1.00 98.39           C  
ATOM   1680  CG2 VAL A 217     -13.920 -17.554 -10.519  1.00 98.39           C  
ATOM   1681  N   ALA A 218     -12.775 -18.744  -6.217  1.00 97.68           N  
ATOM   1682  CA  ALA A 218     -12.580 -19.505  -4.986  1.00 97.68           C  
ATOM   1683  C   ALA A 218     -13.291 -18.845  -3.794  1.00 97.68           C  
ATOM   1684  CB  ALA A 218     -11.077 -19.668  -4.732  1.00 97.68           C  
ATOM   1685  O   ALA A 218     -14.023 -19.515  -3.071  1.00 97.68           O  
ATOM   1686  N   GLY A 219     -13.163 -17.527  -3.621  1.00 96.84           N  
ATOM   1687  CA  GLY A 219     -13.849 -16.770  -2.573  1.00 96.84           C  
ATOM   1688  C   GLY A 219     -15.369 -16.840  -2.677  1.00 96.84           C  
ATOM   1689  O   GLY A 219     -16.047 -16.939  -1.654  1.00 96.84           O  
ATOM   1690  N   TYR A 220     -15.923 -16.876  -3.891  1.00 96.14           N  
ATOM   1691  CA  TYR A 220     -17.360 -17.058  -4.089  1.00 96.14           C  
ATOM   1692  C   TYR A 220     -17.863 -18.408  -3.552  1.00 96.14           C  
ATOM   1693  CB  TYR A 220     -17.707 -16.890  -5.572  1.00 96.14           C  
ATOM   1694  O   TYR A 220     -18.921 -18.447  -2.917  1.00 96.14           O  
ATOM   1695  CG  TYR A 220     -19.186 -17.062  -5.848  1.00 96.14           C  
ATOM   1696  CD1 TYR A 220     -19.682 -18.310  -6.277  1.00 96.14           C  
ATOM   1697  CD2 TYR A 220     -20.068 -15.985  -5.639  1.00 96.14           C  
ATOM   1698  CE1 TYR A 220     -21.060 -18.478  -6.500  1.00 96.14           C  
ATOM   1699  CE2 TYR A 220     -21.448 -16.149  -5.869  1.00 96.14           C  
ATOM   1700  OH  TYR A 220     -23.272 -17.566  -6.534  1.00 96.14           O  
ATOM   1701  CZ  TYR A 220     -21.944 -17.399  -6.303  1.00 96.14           C  
ATOM   1702  N   PHE A 221     -17.112 -19.492  -3.758  1.00 95.38           N  
ATOM   1703  CA  PHE A 221     -17.506 -20.834  -3.314  1.00 95.38           C  
ATOM   1704  C   PHE A 221     -17.125 -21.145  -1.863  1.00 95.38           C  
ATOM   1705  CB  PHE A 221     -16.907 -21.875  -4.266  1.00 95.38           C  
ATOM   1706  O   PHE A 221     -17.861 -21.851  -1.175  1.00 95.38           O  
ATOM   1707  CG  PHE A 221     -17.549 -21.873  -5.639  1.00 95.38           C  
ATOM   1708  CD1 PHE A 221     -18.895 -22.261  -5.779  1.00 95.38           C  
ATOM   1709  CD2 PHE A 221     -16.813 -21.494  -6.776  1.00 95.38           C  
ATOM   1710  CE1 PHE A 221     -19.506 -22.255  -7.044  1.00 95.38           C  
ATOM   1711  CE2 PHE A 221     -17.425 -21.489  -8.042  1.00 95.38           C  
ATOM   1712  CZ  PHE A 221     -18.771 -21.865  -8.176  1.00 95.38           C  
ATOM   1713  N   VAL A 222     -15.989 -20.632  -1.391  1.00 94.04           N  
ATOM   1714  CA  VAL A 222     -15.427 -20.980  -0.082  1.00 94.04           C  
ATOM   1715  C   VAL A 222     -15.958 -20.081   1.033  1.00 94.04           C  
ATOM   1716  CB  VAL A 222     -13.889 -20.962  -0.144  1.00 94.04           C  
ATOM   1717  O   VAL A 222     -16.177 -20.564   2.135  1.00 94.04           O  
ATOM   1718  CG1 VAL A 222     -13.269 -21.275   1.211  1.00 94.04           C  
ATOM   1719  CG2 VAL A 222     -13.340 -22.017  -1.116  1.00 94.04           C  
ATOM   1720  N   ILE A 223     -16.195 -18.789   0.791  1.00 92.95           N  
ATOM   1721  CA  ILE A 223     -16.682 -17.888   1.847  1.00 92.95           C  
ATOM   1722  C   ILE A 223     -18.194 -18.111   2.021  1.00 92.95           C  
ATOM   1723  CB  ILE A 223     -16.310 -16.419   1.549  1.00 92.95           C  
ATOM   1724  O   ILE A 223     -18.938 -17.951   1.048  1.00 92.95           O  
ATOM   1725  CG1 ILE A 223     -14.771 -16.277   1.452  1.00 92.95           C  
ATOM   1726  CG2 ILE A 223     -16.863 -15.471   2.629  1.00 92.95           C  
ATOM   1727  CD1 ILE A 223     -14.297 -14.920   0.926  1.00 92.95           C  
ATOM   1728  N   PRO A 224     -18.696 -18.462   3.218  1.00 87.26           N  
ATOM   1729  CA  PRO A 224     -20.126 -18.644   3.446  1.00 87.26           C  
ATOM   1730  C   PRO A 224     -20.871 -17.310   3.311  1.00 87.26           C  
ATOM   1731  CB  PRO A 224     -20.254 -19.274   4.835  1.00 87.26           C  
ATOM   1732  O   PRO A 224     -20.317 -16.230   3.527  1.00 87.26           O  
ATOM   1733  CG  PRO A 224     -19.001 -18.792   5.560  1.00 87.26           C  
ATOM   1734  CD  PRO A 224     -17.956 -18.665   4.451  1.00 87.26           C  
ATOM   1735  N   HIS A 225     -22.134 -17.365   2.885  1.00 80.59           N  
ATOM   1736  CA  HIS A 225     -22.955 -16.162   2.793  1.00 80.59           C  
ATOM   1737  C   HIS A 225     -23.478 -15.807   4.183  1.00 80.59           C  
ATOM   1738  CB  HIS A 225     -24.088 -16.353   1.773  1.00 80.59           C  
ATOM   1739  O   HIS A 225     -24.404 -16.443   4.670  1.00 80.59           O  
ATOM   1740  CG  HIS A 225     -24.719 -15.045   1.366  1.00 80.59           C  
ATOM   1741  CD2 HIS A 225     -25.927 -14.533   1.768  1.00 80.59           C  
ATOM   1742  ND1 HIS A 225     -24.163 -14.133   0.500  1.00 80.59           N  
ATOM   1743  CE1 HIS A 225     -25.016 -13.106   0.372  1.00 80.59           C  
ATOM   1744  NE2 HIS A 225     -26.110 -13.304   1.115  1.00 80.59           N  
ATOM   1745  N   THR A 226     -22.892 -14.798   4.819  1.00 70.41           N  
ATOM   1746  CA  THR A 226     -23.415 -14.280   6.085  1.00 70.41           C  
ATOM   1747  C   THR A 226     -24.685 -13.467   5.805  1.00 70.41           C  
ATOM   1748  CB  THR A 226     -22.384 -13.413   6.828  1.00 70.41           C  
ATOM   1749  O   THR A 226     -24.657 -12.630   4.892  1.00 70.41           O  
ATOM   1750  CG2 THR A 226     -22.402 -13.695   8.328  1.00 70.41           C  
ATOM   1751  OG1 THR A 226     -21.064 -13.662   6.381  1.00 70.41           O  
ATOM   1752  N   PRO A 227     -25.790 -13.677   6.545  1.00 57.96           N  
ATOM   1753  CA  PRO A 227     -26.966 -12.823   6.444  1.00 57.96           C  
ATOM   1754  C   PRO A 227     -26.578 -11.356   6.649  1.00 57.96           C  
ATOM   1755  CB  PRO A 227     -27.947 -13.314   7.515  1.00 57.96           C  
ATOM   1756  O   PRO A 227     -25.731 -11.037   7.486  1.00 57.96           O  
ATOM   1757  CG  PRO A 227     -27.516 -14.759   7.762  1.00 57.96           C  
ATOM   1758  CD  PRO A 227     -26.007 -14.721   7.535  1.00 57.96           C  
ATOM   1759  N   MET A 228     -27.178 -10.458   5.863  1.00 58.51           N  
ATOM   1760  CA  MET A 228     -27.058  -9.021   6.122  1.00 58.51           C  
ATOM   1761  C   MET A 228     -27.566  -8.753   7.544  1.00 58.51           C  
ATOM   1762  CB  MET A 228     -27.867  -8.213   5.090  1.00 58.51           C  
ATOM   1763  O   MET A 228     -28.541  -9.409   7.930  1.00 58.51           O  
ATOM   1764  CG  MET A 228     -27.208  -8.257   3.703  1.00 58.51           C  
ATOM   1765  SD  MET A 228     -28.118  -7.452   2.346  1.00 58.51           S  
ATOM   1766  CE  MET A 228     -29.474  -8.635   2.117  1.00 58.51           C  
ATOM   1767  N   PRO A 229     -26.977  -7.800   8.297  1.00 56.39           N  
ATOM   1768  CA  PRO A 229     -27.640  -7.287   9.487  1.00 56.39           C  
ATOM   1769  C   PRO A 229     -29.087  -7.014   9.098  1.00 56.39           C  
ATOM   1770  CB  PRO A 229     -26.905  -6.000   9.885  1.00 56.39           C  
ATOM   1771  O   PRO A 229     -29.323  -6.425   8.030  1.00 56.39           O  
ATOM   1772  CG  PRO A 229     -25.545  -6.134   9.200  1.00 56.39           C  
ATOM   1773  CD  PRO A 229     -25.841  -6.963   7.951  1.00 56.39           C  
ATOM   1774  N   SER A 230     -30.043  -7.512   9.889  1.00 50.11           N  
ATOM   1775  CA  SER A 230     -31.443  -7.138   9.727  1.00 50.11           C  
ATOM   1776  C   SER A 230     -31.440  -5.643   9.490  1.00 50.11           C  
ATOM   1777  CB  SER A 230     -32.276  -7.504  10.967  1.00 50.11           C  
ATOM   1778  O   SER A 230     -30.835  -4.903  10.265  1.00 50.11           O  
ATOM   1779  OG  SER A 230     -31.500  -7.494  12.148  1.00 50.11           O  
ATOM   1780  N   ARG A 231     -31.983  -5.201   8.344  1.00 52.15           N  
ATOM   1781  CA  ARG A 231     -32.186  -3.775   8.127  1.00 52.15           C  
ATOM   1782  C   ARG A 231     -33.017  -3.366   9.321  1.00 52.15           C  
ATOM   1783  CB  ARG A 231     -32.962  -3.478   6.831  1.00 52.15           C  
ATOM   1784  O   ARG A 231     -34.215  -3.637   9.318  1.00 52.15           O  
ATOM   1785  CG  ARG A 231     -32.096  -3.415   5.571  1.00 52.15           C  
ATOM   1786  CD  ARG A 231     -33.005  -3.085   4.378  1.00 52.15           C  
ATOM   1787  NE  ARG A 231     -32.232  -2.746   3.169  1.00 52.15           N  
ATOM   1788  NH1 ARG A 231     -34.007  -2.650   1.712  1.00 52.15           N  
ATOM   1789  NH2 ARG A 231     -31.952  -2.168   0.984  1.00 52.15           N  
ATOM   1790  CZ  ARG A 231     -32.733  -2.524   1.966  1.00 52.15           C  
ATOM   1791  N   ASP A 232     -32.391  -2.750  10.321  1.00 50.00           N  
ATOM   1792  CA  ASP A 232     -33.155  -2.038  11.315  1.00 50.00           C  
ATOM   1793  C   ASP A 232     -34.094  -1.188  10.488  1.00 50.00           C  
ATOM   1794  CB  ASP A 232     -32.274  -1.171  12.222  1.00 50.00           C  
ATOM   1795  O   ASP A 232     -33.662  -0.519   9.529  1.00 50.00           O  
ATOM   1796  CG  ASP A 232     -31.578  -1.981  13.314  1.00 50.00           C  
ATOM   1797  OD1 ASP A 232     -32.117  -3.052  13.665  1.00 50.00           O  
ATOM   1798  OD2 ASP A 232     -30.524  -1.486  13.758  1.00 50.00           O  
ATOM   1799  N   ALA A 233     -35.381  -1.293  10.792  1.00 46.17           N  
ATOM   1800  CA  ALA A 233     -36.440  -0.501  10.194  1.00 46.17           C  
ATOM   1801  C   ALA A 233     -36.278   0.989  10.568  1.00 46.17           C  
ATOM   1802  CB  ALA A 233     -37.779  -1.116  10.621  1.00 46.17           C  
ATOM   1803  O   ALA A 233     -37.250   1.703  10.777  1.00 46.17           O  
ATOM   1804  N   SER A 234     -35.036   1.462  10.696  1.00 54.26           N  
ATOM   1805  CA  SER A 234     -34.660   2.836  10.896  1.00 54.26           C  
ATOM   1806  C   SER A 234     -34.877   3.598   9.596  1.00 54.26           C  
ATOM   1807  CB  SER A 234     -33.229   2.942  11.447  1.00 54.26           C  
ATOM   1808  O   SER A 234     -34.427   3.204   8.515  1.00 54.26           O  
ATOM   1809  OG  SER A 234     -32.229   2.509  10.544  1.00 54.26           O  
ATOM   1810  N   SER A 235     -35.577   4.718   9.742  1.00 62.84           N  
ATOM   1811  CA  SER A 235     -36.060   5.634   8.708  1.00 62.84           C  
ATOM   1812  C   SER A 235     -34.968   6.296   7.853  1.00 62.84           C  
ATOM   1813  CB  SER A 235     -36.878   6.731   9.409  1.00 62.84           C  
ATOM   1814  O   SER A 235     -35.286   7.114   6.992  1.00 62.84           O  
ATOM   1815  OG  SER A 235     -37.692   6.181  10.435  1.00 62.84           O  
ATOM   1816  N   PHE A 236     -33.691   5.982   8.089  1.00 65.08           N  
ATOM   1817  CA  PHE A 236     -32.558   6.583   7.390  1.00 65.08           C  
ATOM   1818  C   PHE A 236     -32.442   6.080   5.951  1.00 65.08           C  
ATOM   1819  CB  PHE A 236     -31.258   6.331   8.159  1.00 65.08           C  
ATOM   1820  O   PHE A 236     -32.503   4.875   5.677  1.00 65.08           O  
ATOM   1821  CG  PHE A 236     -31.208   7.047   9.492  1.00 65.08           C  
ATOM   1822  CD1 PHE A 236     -31.015   8.440   9.531  1.00 65.08           C  
ATOM   1823  CD2 PHE A 236     -31.350   6.329  10.693  1.00 65.08           C  
ATOM   1824  CE1 PHE A 236     -30.966   9.114  10.761  1.00 65.08           C  
ATOM   1825  CE2 PHE A 236     -31.303   7.003  11.926  1.00 65.08           C  
ATOM   1826  CZ  PHE A 236     -31.110   8.396  11.960  1.00 65.08           C  
ATOM   1827  N   LYS A 237     -32.206   7.015   5.028  1.00 80.57           N  
ATOM   1828  CA  LYS A 237     -32.000   6.722   3.607  1.00 80.57           C  
ATOM   1829  C   LYS A 237     -30.690   5.953   3.415  1.00 80.57           C  
ATOM   1830  CB  LYS A 237     -32.020   8.030   2.797  1.00 80.57           C  
ATOM   1831  O   LYS A 237     -29.721   6.143   4.146  1.00 80.57           O  
ATOM   1832  CG  LYS A 237     -33.407   8.697   2.798  1.00 80.57           C  
ATOM   1833  CD  LYS A 237     -33.375  10.027   2.036  1.00 80.57           C  
ATOM   1834  CE  LYS A 237     -34.757  10.689   2.072  1.00 80.57           C  
ATOM   1835  NZ  LYS A 237     -34.724  12.046   1.472  1.00 80.57           N  
ATOM   1836  N   LEU A 238     -30.616   5.127   2.368  1.00 80.31           N  
ATOM   1837  CA  LEU A 238     -29.400   4.371   2.026  1.00 80.31           C  
ATOM   1838  C   LEU A 238     -28.156   5.274   1.906  1.00 80.31           C  
ATOM   1839  CB  LEU A 238     -29.662   3.602   0.716  1.00 80.31           C  
ATOM   1840  O   LEU A 238     -27.079   4.890   2.346  1.00 80.31           O  
ATOM   1841  CG  LEU A 238     -28.486   2.731   0.231  1.00 80.31           C  
ATOM   1842  CD1 LEU A 238     -28.160   1.605   1.214  1.00 80.31           C  
ATOM   1843  CD2 LEU A 238     -28.841   2.110  -1.120  1.00 80.31           C  
ATOM   1844  N   LEU A 239     -28.321   6.485   1.363  1.00 75.05           N  
ATOM   1845  CA  LEU A 239     -27.242   7.467   1.208  1.00 75.05           C  
ATOM   1846  C   LEU A 239     -26.699   7.998   2.541  1.00 75.05           C  
ATOM   1847  CB  LEU A 239     -27.748   8.645   0.356  1.00 75.05           C  
ATOM   1848  O   LEU A 239     -25.510   8.285   2.631  1.00 75.05           O  
ATOM   1849  CG  LEU A 239     -28.109   8.290  -1.096  1.00 75.05           C  
ATOM   1850  CD1 LEU A 239     -28.667   9.529  -1.796  1.00 75.05           C  
ATOM   1851  CD2 LEU A 239     -26.902   7.785  -1.888  1.00 75.05           C  
ATOM   1852  N   GLU A 240     -27.547   8.101   3.567  1.00 78.65           N  
ATOM   1853  CA  GLU A 240     -27.135   8.505   4.918  1.00 78.65           C  
ATOM   1854  C   GLU A 240     -26.389   7.366   5.607  1.00 78.65           C  
ATOM   1855  CB  GLU A 240     -28.364   8.887   5.755  1.00 78.65           C  
ATOM   1856  O   GLU A 240     -25.401   7.600   6.289  1.00 78.65           O  
ATOM   1857  CG  GLU A 240     -29.071  10.142   5.219  1.00 78.65           C  
ATOM   1858  CD  GLU A 240     -30.462  10.363   5.828  1.00 78.65           C  
ATOM   1859  OE1 GLU A 240     -30.947  11.511   5.747  1.00 78.65           O  
ATOM   1860  OE2 GLU A 240     -31.109   9.361   6.219  1.00 78.65           O  
ATOM   1861  N   ARG A 241     -26.814   6.115   5.377  1.00 79.93           N  
ATOM   1862  CA  ARG A 241     -26.109   4.944   5.911  1.00 79.93           C  
ATOM   1863  C   ARG A 241     -24.726   4.775   5.281  1.00 79.93           C  
ATOM   1864  CB  ARG A 241     -26.946   3.668   5.752  1.00 79.93           C  
ATOM   1865  O   ARG A 241     -23.806   4.393   5.991  1.00 79.93           O  
ATOM   1866  CG  ARG A 241     -28.262   3.701   6.550  1.00 79.93           C  
ATOM   1867  CD  ARG A 241     -28.936   2.323   6.486  1.00 79.93           C  
ATOM   1868  NE  ARG A 241     -30.294   2.316   7.074  1.00 79.93           N  
ATOM   1869  NH1 ARG A 241     -30.435   0.064   7.547  1.00 79.93           N  
ATOM   1870  NH2 ARG A 241     -32.182   1.350   7.945  1.00 79.93           N  
ATOM   1871  CZ  ARG A 241     -30.958   1.258   7.519  1.00 79.93           C  
ATOM   1872  N   ILE A 242     -24.575   5.039   3.984  1.00 84.23           N  
ATOM   1873  CA  ILE A 242     -23.274   4.985   3.291  1.00 84.23           C  
ATOM   1874  C   ILE A 242     -22.364   6.150   3.705  1.00 84.23           C  
ATOM   1875  CB  ILE A 242     -23.496   4.933   1.756  1.00 84.23           C  
ATOM   1876  O   ILE A 242     -21.157   6.044   3.531  1.00 84.23           O  
ATOM   1877  CG1 ILE A 242     -24.154   3.587   1.374  1.00 84.23           C  
ATOM   1878  CG2 ILE A 242     -22.198   5.106   0.939  1.00 84.23           C  
ATOM   1879  CD1 ILE A 242     -24.668   3.532  -0.069  1.00 84.23           C  
ATOM   1880  N   ASP A 243     -22.939   7.236   4.229  1.00 86.81           N  
ATOM   1881  CA  ASP A 243     -22.287   8.542   4.300  1.00 86.81           C  
ATOM   1882  C   ASP A 243     -21.702   8.935   2.932  1.00 86.81           C  
ATOM   1883  CB  ASP A 243     -21.309   8.628   5.474  1.00 86.81           C  
ATOM   1884  O   ASP A 243     -20.497   9.046   2.710  1.00 86.81           O  
ATOM   1885  CG  ASP A 243     -20.588   9.973   5.434  1.00 86.81           C  
ATOM   1886  OD1 ASP A 243     -21.265  10.983   5.095  1.00 86.81           O  
ATOM   1887  OD2 ASP A 243     -19.351   9.951   5.548  1.00 86.81           O  
ATOM   1888  N   PHE A 244     -22.584   9.077   1.939  1.00 89.90           N  
ATOM   1889  CA  PHE A 244     -22.159   9.367   0.569  1.00 89.90           C  
ATOM   1890  C   PHE A 244     -21.395  10.697   0.460  1.00 89.90           C  
ATOM   1891  CB  PHE A 244     -23.392   9.367  -0.341  1.00 89.90           C  
ATOM   1892  O   PHE A 244     -20.413  10.793  -0.274  1.00 89.90           O  
ATOM   1893  CG  PHE A 244     -23.065   9.612  -1.801  1.00 89.90           C  
ATOM   1894  CD1 PHE A 244     -23.226  10.892  -2.365  1.00 89.90           C  
ATOM   1895  CD2 PHE A 244     -22.565   8.560  -2.590  1.00 89.90           C  
ATOM   1896  CE1 PHE A 244     -22.901  11.115  -3.715  1.00 89.90           C  
ATOM   1897  CE2 PHE A 244     -22.238   8.783  -3.940  1.00 89.90           C  
ATOM   1898  CZ  PHE A 244     -22.408  10.060  -4.503  1.00 89.90           C  
ATOM   1899  N   ALA A 245     -21.835  11.724   1.192  1.00 90.84           N  
ATOM   1900  CA  ALA A 245     -21.221  13.044   1.143  1.00 90.84           C  
ATOM   1901  C   ALA A 245     -19.828  13.051   1.796  1.00 90.84           C  
ATOM   1902  CB  ALA A 245     -22.183  14.055   1.773  1.00 90.84           C  
ATOM   1903  O   ALA A 245     -18.891  13.583   1.191  1.00 90.84           O  
ATOM   1904  N   GLY A 246     -19.657  12.423   2.967  1.00 92.21           N  
ATOM   1905  CA  GLY A 246     -18.338  12.252   3.574  1.00 92.21           C  
ATOM   1906  C   GLY A 246     -17.441  11.342   2.732  1.00 92.21           C  
ATOM   1907  O   GLY A 246     -16.318  11.722   2.412  1.00 92.21           O  
ATOM   1908  N   SER A 247     -17.960  10.228   2.210  1.00 93.52           N  
ATOM   1909  CA  SER A 247     -17.220   9.341   1.295  1.00 93.52           C  
ATOM   1910  C   SER A 247     -16.647  10.080   0.080  1.00 93.52           C  
ATOM   1911  CB  SER A 247     -18.113   8.208   0.778  1.00 93.52           C  
ATOM   1912  O   SER A 247     -15.455   9.977  -0.207  1.00 93.52           O  
ATOM   1913  OG  SER A 247     -18.538   7.337   1.800  1.00 93.52           O  
ATOM   1914  N   VAL A 248     -17.473  10.848  -0.641  1.00 95.53           N  
ATOM   1915  CA  VAL A 248     -17.028  11.583  -1.837  1.00 95.53           C  
ATOM   1916  C   VAL A 248     -16.016  12.659  -1.465  1.00 95.53           C  
ATOM   1917  CB  VAL A 248     -18.227  12.188  -2.594  1.00 95.53           C  
ATOM   1918  O   VAL A 248     -14.974  12.769  -2.109  1.00 95.53           O  
ATOM   1919  CG1 VAL A 248     -17.807  13.165  -3.704  1.00 95.53           C  
ATOM   1920  CG2 VAL A 248     -19.048  11.078  -3.264  1.00 95.53           C  
ATOM   1921  N   THR A 249     -16.296  13.446  -0.425  1.00 96.17           N  
ATOM   1922  CA  THR A 249     -15.415  14.555  -0.040  1.00 96.17           C  
ATOM   1923  C   THR A 249     -14.075  14.068   0.507  1.00 96.17           C  
ATOM   1924  CB  THR A 249     -16.095  15.522   0.938  1.00 96.17           C  
ATOM   1925  O   THR A 249     -13.040  14.618   0.133  1.00 96.17           O  
ATOM   1926  CG2 THR A 249     -17.250  16.266   0.266  1.00 96.17           C  
ATOM   1927  OG1 THR A 249     -16.617  14.851   2.055  1.00 96.17           O  
ATOM   1928  N   GLY A 250     -14.068  12.985   1.287  1.00 95.17           N  
ATOM   1929  CA  GLY A 250     -12.862  12.329   1.783  1.00 95.17           C  
ATOM   1930  C   GLY A 250     -12.012  11.731   0.661  1.00 95.17           C  
ATOM   1931  O   GLY A 250     -10.813  11.997   0.596  1.00 95.17           O  
ATOM   1932  N   VAL A 251     -12.621  10.990  -0.275  1.00 96.70           N  
ATOM   1933  CA  VAL A 251     -11.905  10.405  -1.429  1.00 96.70           C  
ATOM   1934  C   VAL A 251     -11.293  11.485  -2.303  1.00 96.70           C  
ATOM   1935  CB  VAL A 251     -12.830   9.516  -2.282  1.00 96.70           C  
ATOM   1936  O   VAL A 251     -10.102  11.428  -2.600  1.00 96.70           O  
ATOM   1937  CG1 VAL A 251     -12.244   9.096  -3.634  1.00 96.70           C  
ATOM   1938  CG2 VAL A 251     -13.108   8.228  -1.528  1.00 96.70           C  
ATOM   1939  N   VAL A 252     -12.089  12.480  -2.701  1.00 97.76           N  
ATOM   1940  CA  VAL A 252     -11.612  13.577  -3.550  1.00 97.76           C  
ATOM   1941  C   VAL A 252     -10.508  14.353  -2.834  1.00 97.76           C  
ATOM   1942  CB  VAL A 252     -12.782  14.487  -3.968  1.00 97.76           C  
ATOM   1943  O   VAL A 252      -9.463  14.606  -3.428  1.00 97.76           O  
ATOM   1944  CG1 VAL A 252     -12.311  15.753  -4.690  1.00 97.76           C  
ATOM   1945  CG2 VAL A 252     -13.722  13.743  -4.930  1.00 97.76           C  
ATOM   1946  N   GLY A 253     -10.689  14.669  -1.549  1.00 98.11           N  
ATOM   1947  CA  GLY A 253      -9.690  15.372  -0.747  1.00 98.11           C  
ATOM   1948  C   GLY A 253      -8.358  14.627  -0.668  1.00 98.11           C  
ATOM   1949  O   GLY A 253      -7.315  15.201  -0.985  1.00 98.11           O  
ATOM   1950  N   LEU A 254      -8.391  13.340  -0.310  1.00 97.66           N  
ATOM   1951  CA  LEU A 254      -7.198  12.497  -0.196  1.00 97.66           C  
ATOM   1952  C   LEU A 254      -6.499  12.297  -1.548  1.00 97.66           C  
ATOM   1953  CB  LEU A 254      -7.585  11.140   0.426  1.00 97.66           C  
ATOM   1954  O   LEU A 254      -5.279  12.429  -1.628  1.00 97.66           O  
ATOM   1955  CG  LEU A 254      -7.939  11.172   1.925  1.00 97.66           C  
ATOM   1956  CD1 LEU A 254      -8.423   9.789   2.364  1.00 97.66           C  
ATOM   1957  CD2 LEU A 254      -6.748  11.543   2.813  1.00 97.66           C  
ATOM   1958  N   ILE A 255      -7.248  12.029  -2.624  1.00 98.31           N  
ATOM   1959  CA  ILE A 255      -6.665  11.849  -3.962  1.00 98.31           C  
ATOM   1960  C   ILE A 255      -5.992  13.136  -4.428  1.00 98.31           C  
ATOM   1961  CB  ILE A 255      -7.708  11.344  -4.985  1.00 98.31           C  
ATOM   1962  O   ILE A 255      -4.832  13.090  -4.823  1.00 98.31           O  
ATOM   1963  CG1 ILE A 255      -8.073   9.883  -4.652  1.00 98.31           C  
ATOM   1964  CG2 ILE A 255      -7.179  11.432  -6.432  1.00 98.31           C  
ATOM   1965  CD1 ILE A 255      -9.218   9.312  -5.496  1.00 98.31           C  
ATOM   1966  N   LEU A 256      -6.677  14.281  -4.369  1.00 98.27           N  
ATOM   1967  CA  LEU A 256      -6.127  15.550  -4.853  1.00 98.27           C  
ATOM   1968  C   LEU A 256      -4.901  15.989  -4.047  1.00 98.27           C  
ATOM   1969  CB  LEU A 256      -7.212  16.634  -4.789  1.00 98.27           C  
ATOM   1970  O   LEU A 256      -3.901  16.412  -4.629  1.00 98.27           O  
ATOM   1971  CG  LEU A 256      -8.379  16.471  -5.777  1.00 98.27           C  
ATOM   1972  CD1 LEU A 256      -9.366  17.615  -5.544  1.00 98.27           C  
ATOM   1973  CD2 LEU A 256      -7.928  16.554  -7.229  1.00 98.27           C  
ATOM   1974  N   PHE A 257      -4.960  15.850  -2.720  1.00 98.32           N  
ATOM   1975  CA  PHE A 257      -3.847  16.187  -1.839  1.00 98.32           C  
ATOM   1976  C   PHE A 257      -2.622  15.319  -2.138  1.00 98.32           C  
ATOM   1977  CB  PHE A 257      -4.296  16.029  -0.381  1.00 98.32           C  
ATOM   1978  O   PHE A 257      -1.526  15.838  -2.351  1.00 98.32           O  
ATOM   1979  CG  PHE A 257      -3.248  16.457   0.626  1.00 98.32           C  
ATOM   1980  CD1 PHE A 257      -2.227  15.570   1.022  1.00 98.32           C  
ATOM   1981  CD2 PHE A 257      -3.288  17.758   1.158  1.00 98.32           C  
ATOM   1982  CE1 PHE A 257      -1.252  15.986   1.946  1.00 98.32           C  
ATOM   1983  CE2 PHE A 257      -2.311  18.174   2.079  1.00 98.32           C  
ATOM   1984  CZ  PHE A 257      -1.294  17.288   2.474  1.00 98.32           C  
ATOM   1985  N   ASN A 258      -2.798  13.997  -2.184  1.00 98.07           N  
ATOM   1986  CA  ASN A 258      -1.699  13.079  -2.451  1.00 98.07           C  
ATOM   1987  C   ASN A 258      -1.153  13.231  -3.875  1.00 98.07           C  
ATOM   1988  CB  ASN A 258      -2.194  11.660  -2.185  1.00 98.07           C  
ATOM   1989  O   ASN A 258       0.064  13.252  -4.070  1.00 98.07           O  
ATOM   1990  CG  ASN A 258      -1.071  10.656  -2.286  1.00 98.07           C  
ATOM   1991  ND2 ASN A 258      -0.668  10.033  -1.206  1.00 98.07           N  
ATOM   1992  OD1 ASN A 258      -0.548  10.407  -3.352  1.00 98.07           O  
ATOM   1993  N   PHE A 259      -2.042  13.410  -4.854  1.00 97.83           N  
ATOM   1994  CA  PHE A 259      -1.656  13.622  -6.240  1.00 97.83           C  
ATOM   1995  C   PHE A 259      -0.777  14.861  -6.384  1.00 97.83           C  
ATOM   1996  CB  PHE A 259      -2.904  13.705  -7.134  1.00 97.83           C  
ATOM   1997  O   PHE A 259       0.243  14.794  -7.058  1.00 97.83           O  
ATOM   1998  CG  PHE A 259      -2.612  13.853  -8.616  1.00 97.83           C  
ATOM   1999  CD1 PHE A 259      -2.223  15.098  -9.144  1.00 97.83           C  
ATOM   2000  CD2 PHE A 259      -2.718  12.743  -9.474  1.00 97.83           C  
ATOM   2001  CE1 PHE A 259      -1.933  15.230 -10.512  1.00 97.83           C  
ATOM   2002  CE2 PHE A 259      -2.387  12.864 -10.834  1.00 97.83           C  
ATOM   2003  CZ  PHE A 259      -1.997  14.108 -11.355  1.00 97.83           C  
ATOM   2004  N   ALA A 260      -1.107  15.972  -5.719  1.00 97.95           N  
ATOM   2005  CA  ALA A 260      -0.272  17.171  -5.750  1.00 97.95           C  
ATOM   2006  C   ALA A 260       1.155  16.904  -5.235  1.00 97.95           C  
ATOM   2007  CB  ALA A 260      -0.964  18.269  -4.941  1.00 97.95           C  
ATOM   2008  O   ALA A 260       2.124  17.341  -5.853  1.00 97.95           O  
ATOM   2009  N   TRP A 261       1.295  16.135  -4.151  1.00 97.02           N  
ATOM   2010  CA  TRP A 261       2.600  15.768  -3.591  1.00 97.02           C  
ATOM   2011  C   TRP A 261       3.413  14.830  -4.483  1.00 97.02           C  
ATOM   2012  CB  TRP A 261       2.401  15.143  -2.210  1.00 97.02           C  
ATOM   2013  O   TRP A 261       4.626  14.997  -4.575  1.00 97.02           O  
ATOM   2014  CG  TRP A 261       2.304  16.150  -1.115  1.00 97.02           C  
ATOM   2015  CD1 TRP A 261       1.175  16.567  -0.502  1.00 97.02           C  
ATOM   2016  CD2 TRP A 261       3.390  16.920  -0.525  1.00 97.02           C  
ATOM   2017  CE2 TRP A 261       2.841  17.771   0.480  1.00 97.02           C  
ATOM   2018  CE3 TRP A 261       4.780  16.996  -0.757  1.00 97.02           C  
ATOM   2019  NE1 TRP A 261       1.488  17.507   0.456  1.00 97.02           N  
ATOM   2020  CH2 TRP A 261       5.019  18.701   0.976  1.00 97.02           C  
ATOM   2021  CZ2 TRP A 261       3.637  18.646   1.232  1.00 97.02           C  
ATOM   2022  CZ3 TRP A 261       5.586  17.883  -0.020  1.00 97.02           C  
ATOM   2023  N   ASN A 262       2.773  13.866  -5.145  1.00 97.37           N  
ATOM   2024  CA  ASN A 262       3.451  12.972  -6.087  1.00 97.37           C  
ATOM   2025  C   ASN A 262       3.730  13.649  -7.440  1.00 97.37           C  
ATOM   2026  CB  ASN A 262       2.642  11.672  -6.224  1.00 97.37           C  
ATOM   2027  O   ASN A 262       4.728  13.349  -8.087  1.00 97.37           O  
ATOM   2028  CG  ASN A 262       2.972  10.703  -5.107  1.00 97.37           C  
ATOM   2029  ND2 ASN A 262       2.176  10.603  -4.072  1.00 97.37           N  
ATOM   2030  OD1 ASN A 262       3.985  10.026  -5.135  1.00 97.37           O  
ATOM   2031  N   GLN A 263       2.909  14.618  -7.848  1.00 96.38           N  
ATOM   2032  CA  GLN A 263       3.076  15.321  -9.118  1.00 96.38           C  
ATOM   2033  C   GLN A 263       4.055  16.494  -9.040  1.00 96.38           C  
ATOM   2034  CB  GLN A 263       1.696  15.760  -9.632  1.00 96.38           C  
ATOM   2035  O   GLN A 263       4.749  16.769 -10.018  1.00 96.38           O  
ATOM   2036  CG  GLN A 263       1.687  16.163 -11.110  1.00 96.38           C  
ATOM   2037  CD  GLN A 263       2.061  15.046 -12.086  1.00 96.38           C  
ATOM   2038  NE2 GLN A 263       2.027  15.293 -13.376  1.00 96.38           N  
ATOM   2039  OE1 GLN A 263       2.385  13.928 -11.733  1.00 96.38           O  
ATOM   2040  N   GLY A 264       4.160  17.159  -7.887  1.00 95.84           N  
ATOM   2041  CA  GLY A 264       5.131  18.224  -7.627  1.00 95.84           C  
ATOM   2042  C   GLY A 264       6.564  17.915  -8.090  1.00 95.84           C  
ATOM   2043  O   GLY A 264       7.136  18.740  -8.804  1.00 95.84           O  
ATOM   2044  N   PRO A 265       7.153  16.745  -7.774  1.00 93.42           N  
ATOM   2045  CA  PRO A 265       8.482  16.381  -8.269  1.00 93.42           C  
ATOM   2046  C   PRO A 265       8.542  16.011  -9.756  1.00 93.42           C  
ATOM   2047  CB  PRO A 265       8.916  15.216  -7.389  1.00 93.42           C  
ATOM   2048  O   PRO A 265       9.619  16.069 -10.341  1.00 93.42           O  
ATOM   2049  CG  PRO A 265       7.614  14.560  -6.943  1.00 93.42           C  
ATOM   2050  CD  PRO A 265       6.690  15.763  -6.799  1.00 93.42           C  
ATOM   2051  N   VAL A 266       7.416  15.658 -10.383  1.00 93.67           N  
ATOM   2052  CA  VAL A 266       7.360  15.276 -11.805  1.00 93.67           C  
ATOM   2053  C   VAL A 266       7.350  16.499 -12.713  1.00 93.67           C  
ATOM   2054  CB  VAL A 266       6.132  14.389 -12.091  1.00 93.67           C  
ATOM   2055  O   VAL A 266       8.124  16.571 -13.663  1.00 93.67           O  
ATOM   2056  CG1 VAL A 266       6.010  14.033 -13.579  1.00 93.67           C  
ATOM   2057  CG2 VAL A 266       6.243  13.083 -11.309  1.00 93.67           C  
ATOM   2058  N   VAL A 267       6.471  17.464 -12.431  1.00 94.16           N  
ATOM   2059  CA  VAL A 267       6.302  18.671 -13.267  1.00 94.16           C  
ATOM   2060  C   VAL A 267       7.005  19.900 -12.700  1.00 94.16           C  
ATOM   2061  CB  VAL A 267       4.822  18.969 -13.551  1.00 94.16           C  
ATOM   2062  O   VAL A 267       6.975  20.973 -13.298  1.00 94.16           O  
ATOM   2063  CG1 VAL A 267       4.191  17.779 -14.280  1.00 94.16           C  
ATOM   2064  CG2 VAL A 267       4.035  19.307 -12.277  1.00 94.16           C  
ATOM   2065  N   GLY A 268       7.614  19.766 -11.525  1.00 93.09           N  
ATOM   2066  CA  GLY A 268       8.148  20.876 -10.757  1.00 93.09           C  
ATOM   2067  C   GLY A 268       7.051  21.638 -10.014  1.00 93.09           C  
ATOM   2068  O   GLY A 268       5.983  21.946 -10.547  1.00 93.09           O  
ATOM   2069  N   TRP A 269       7.358  22.024  -8.778  1.00 94.09           N  
ATOM   2070  CA  TRP A 269       6.452  22.786  -7.916  1.00 94.09           C  
ATOM   2071  C   TRP A 269       6.025  24.136  -8.491  1.00 94.09           C  
ATOM   2072  CB  TRP A 269       7.096  22.938  -6.536  1.00 94.09           C  
ATOM   2073  O   TRP A 269       5.033  24.683  -8.040  1.00 94.09           O  
ATOM   2074  CG  TRP A 269       6.991  21.686  -5.728  1.00 94.09           C  
ATOM   2075  CD1 TRP A 269       7.919  20.706  -5.620  1.00 94.09           C  
ATOM   2076  CD2 TRP A 269       5.830  21.226  -4.972  1.00 94.09           C  
ATOM   2077  CE2 TRP A 269       6.137  19.956  -4.408  1.00 94.09           C  
ATOM   2078  CE3 TRP A 269       4.539  21.744  -4.725  1.00 94.09           C  
ATOM   2079  NE1 TRP A 269       7.406  19.680  -4.851  1.00 94.09           N  
ATOM   2080  CH2 TRP A 269       3.961  19.785  -3.377  1.00 94.09           C  
ATOM   2081  CZ2 TRP A 269       5.231  19.239  -3.619  1.00 94.09           C  
ATOM   2082  CZ3 TRP A 269       3.616  21.031  -3.934  1.00 94.09           C  
ATOM   2083  N   GLN A 270       6.692  24.642  -9.532  1.00 94.05           N  
ATOM   2084  CA  GLN A 270       6.354  25.952 -10.101  1.00 94.05           C  
ATOM   2085  C   GLN A 270       5.113  25.876 -10.993  1.00 94.05           C  
ATOM   2086  CB  GLN A 270       7.557  26.564 -10.836  1.00 94.05           C  
ATOM   2087  O   GLN A 270       4.565  26.900 -11.394  1.00 94.05           O  
ATOM   2088  CG  GLN A 270       8.945  26.337 -10.203  1.00 94.05           C  
ATOM   2089  CD  GLN A 270       9.065  26.490  -8.680  1.00 94.05           C  
ATOM   2090  NE2 GLN A 270      10.224  26.839  -8.180  1.00 94.05           N  
ATOM   2091  OE1 GLN A 270       8.190  26.245  -7.877  1.00 94.05           O  
ATOM   2092  N   THR A 271       4.671  24.656 -11.298  1.00 96.30           N  
ATOM   2093  CA  THR A 271       3.496  24.385 -12.107  1.00 96.30           C  
ATOM   2094  C   THR A 271       2.215  24.720 -11.322  1.00 96.30           C  
ATOM   2095  CB  THR A 271       3.525  22.931 -12.572  1.00 96.30           C  
ATOM   2096  O   THR A 271       1.922  24.060 -10.321  1.00 96.30           O  
ATOM   2097  CG2 THR A 271       2.333  22.643 -13.465  1.00 96.30           C  
ATOM   2098  OG1 THR A 271       4.657  22.730 -13.384  1.00 96.30           O  
ATOM   2099  N   PRO A 272       1.400  25.702 -11.765  1.00 96.69           N  
ATOM   2100  CA  PRO A 272       0.297  26.243 -10.961  1.00 96.69           C  
ATOM   2101  C   PRO A 272      -0.787  25.236 -10.573  1.00 96.69           C  
ATOM   2102  CB  PRO A 272      -0.307  27.372 -11.803  1.00 96.69           C  
ATOM   2103  O   PRO A 272      -1.356  25.330  -9.483  1.00 96.69           O  
ATOM   2104  CG  PRO A 272       0.870  27.848 -12.647  1.00 96.69           C  
ATOM   2105  CD  PRO A 272       1.624  26.555 -12.928  1.00 96.69           C  
ATOM   2106  N   TYR A 273      -1.080  24.257 -11.439  1.00 97.49           N  
ATOM   2107  CA  TYR A 273      -2.136  23.290 -11.148  1.00 97.49           C  
ATOM   2108  C   TYR A 273      -1.792  22.424  -9.925  1.00 97.49           C  
ATOM   2109  CB  TYR A 273      -2.497  22.461 -12.391  1.00 97.49           C  
ATOM   2110  O   TYR A 273      -2.704  22.013  -9.218  1.00 97.49           O  
ATOM   2111  CG  TYR A 273      -1.553  21.318 -12.700  1.00 97.49           C  
ATOM   2112  CD1 TYR A 273      -0.655  21.390 -13.780  1.00 97.49           C  
ATOM   2113  CD2 TYR A 273      -1.596  20.162 -11.900  1.00 97.49           C  
ATOM   2114  CE1 TYR A 273       0.224  20.318 -14.031  1.00 97.49           C  
ATOM   2115  CE2 TYR A 273      -0.693  19.114 -12.118  1.00 97.49           C  
ATOM   2116  OH  TYR A 273       1.061  18.160 -13.404  1.00 97.49           O  
ATOM   2117  CZ  TYR A 273       0.220  19.194 -13.184  1.00 97.49           C  
ATOM   2118  N   THR A 274      -0.509  22.194  -9.616  1.00 96.72           N  
ATOM   2119  CA  THR A 274      -0.087  21.437  -8.425  1.00 96.72           C  
ATOM   2120  C   THR A 274      -0.592  22.107  -7.147  1.00 96.72           C  
ATOM   2121  CB  THR A 274       1.444  21.308  -8.385  1.00 96.72           C  
ATOM   2122  O   THR A 274      -1.177  21.448  -6.288  1.00 96.72           O  
ATOM   2123  CG2 THR A 274       1.929  20.417  -7.244  1.00 96.72           C  
ATOM   2124  OG1 THR A 274       1.894  20.719  -9.585  1.00 96.72           O  
ATOM   2125  N   TYR A 275      -0.457  23.434  -7.048  1.00 97.31           N  
ATOM   2126  CA  TYR A 275      -0.998  24.199  -5.924  1.00 97.31           C  
ATOM   2127  C   TYR A 275      -2.524  24.229  -5.926  1.00 97.31           C  
ATOM   2128  CB  TYR A 275      -0.456  25.629  -5.943  1.00 97.31           C  
ATOM   2129  O   TYR A 275      -3.127  24.105  -4.864  1.00 97.31           O  
ATOM   2130  CG  TYR A 275       1.037  25.719  -5.735  1.00 97.31           C  
ATOM   2131  CD1 TYR A 275       1.600  25.320  -4.507  1.00 97.31           C  
ATOM   2132  CD2 TYR A 275       1.861  26.220  -6.759  1.00 97.31           C  
ATOM   2133  CE1 TYR A 275       2.989  25.405  -4.304  1.00 97.31           C  
ATOM   2134  CE2 TYR A 275       3.243  26.347  -6.541  1.00 97.31           C  
ATOM   2135  OH  TYR A 275       5.155  26.020  -5.124  1.00 97.31           O  
ATOM   2136  CZ  TYR A 275       3.816  25.920  -5.326  1.00 97.31           C  
ATOM   2137  N   ALA A 276      -3.158  24.349  -7.097  1.00 97.85           N  
ATOM   2138  CA  ALA A 276      -4.615  24.298  -7.194  1.00 97.85           C  
ATOM   2139  C   ALA A 276      -5.168  22.964  -6.663  1.00 97.85           C  
ATOM   2140  CB  ALA A 276      -5.038  24.562  -8.643  1.00 97.85           C  
ATOM   2141  O   ALA A 276      -6.076  22.972  -5.837  1.00 97.85           O  
ATOM   2142  N   LEU A 277      -4.583  21.828  -7.062  1.00 97.68           N  
ATOM   2143  CA  LEU A 277      -4.973  20.503  -6.568  1.00 97.68           C  
ATOM   2144  C   LEU A 277      -4.728  20.367  -5.061  1.00 97.68           C  
ATOM   2145  CB  LEU A 277      -4.213  19.402  -7.331  1.00 97.68           C  
ATOM   2146  O   LEU A 277      -5.591  19.848  -4.358  1.00 97.68           O  
ATOM   2147  CG  LEU A 277      -4.504  19.314  -8.841  1.00 97.68           C  
ATOM   2148  CD1 LEU A 277      -3.583  18.269  -9.464  1.00 97.68           C  
ATOM   2149  CD2 LEU A 277      -5.933  18.917  -9.196  1.00 97.68           C  
ATOM   2150  N   LEU A 278      -3.606  20.881  -4.547  1.00 97.45           N  
ATOM   2151  CA  LEU A 278      -3.306  20.850  -3.114  1.00 97.45           C  
ATOM   2152  C   LEU A 278      -4.310  21.678  -2.294  1.00 97.45           C  
ATOM   2153  CB  LEU A 278      -1.863  21.341  -2.900  1.00 97.45           C  
ATOM   2154  O   LEU A 278      -4.807  21.207  -1.271  1.00 97.45           O  
ATOM   2155  CG  LEU A 278      -1.360  21.230  -1.450  1.00 97.45           C  
ATOM   2156  CD1 LEU A 278      -1.330  19.783  -0.956  1.00 97.45           C  
ATOM   2157  CD2 LEU A 278       0.059  21.790  -1.358  1.00 97.45           C  
ATOM   2158  N   ILE A 279      -4.633  22.894  -2.746  1.00 98.31           N  
ATOM   2159  CA  ILE A 279      -5.589  23.796  -2.086  1.00 98.31           C  
ATOM   2160  C   ILE A 279      -6.998  23.202  -2.134  1.00 98.31           C  
ATOM   2161  CB  ILE A 279      -5.540  25.205  -2.726  1.00 98.31           C  
ATOM   2162  O   ILE A 279      -7.656  23.107  -1.099  1.00 98.31           O  
ATOM   2163  CG1 ILE A 279      -4.195  25.897  -2.401  1.00 98.31           C  
ATOM   2164  CG2 ILE A 279      -6.708  26.088  -2.238  1.00 98.31           C  
ATOM   2165  CD1 ILE A 279      -3.908  27.125  -3.277  1.00 98.31           C  
ATOM   2166  N   VAL A 280      -7.450  22.760  -3.311  1.00 98.32           N  
ATOM   2167  CA  VAL A 280      -8.774  22.147  -3.484  1.00 98.32           C  
ATOM   2168  C   VAL A 280      -8.868  20.857  -2.671  1.00 98.32           C  
ATOM   2169  CB  VAL A 280      -9.089  21.917  -4.975  1.00 98.32           C  
ATOM   2170  O   VAL A 280      -9.823  20.690  -1.921  1.00 98.32           O  
ATOM   2171  CG1 VAL A 280     -10.402  21.154  -5.184  1.00 98.32           C  
ATOM   2172  CG2 VAL A 280      -9.252  23.255  -5.712  1.00 98.32           C  
ATOM   2173  N   GLY A 281      -7.861  19.984  -2.728  1.00 98.03           N  
ATOM   2174  CA  GLY A 281      -7.806  18.764  -1.922  1.00 98.03           C  
ATOM   2175  C   GLY A 281      -7.889  19.049  -0.422  1.00 98.03           C  
ATOM   2176  O   GLY A 281      -8.708  18.455   0.275  1.00 98.03           O  
ATOM   2177  N   THR A 282      -7.127  20.032   0.066  1.00 98.14           N  
ATOM   2178  CA  THR A 282      -7.186  20.477   1.470  1.00 98.14           C  
ATOM   2179  C   THR A 282      -8.577  20.995   1.836  1.00 98.14           C  
ATOM   2180  CB  THR A 282      -6.139  21.566   1.747  1.00 98.14           C  
ATOM   2181  O   THR A 282      -9.107  20.649   2.890  1.00 98.14           O  
ATOM   2182  CG2 THR A 282      -6.099  21.983   3.218  1.00 98.14           C  
ATOM   2183  OG1 THR A 282      -4.851  21.091   1.429  1.00 98.14           O  
ATOM   2184  N   PHE A 283      -9.211  21.774   0.959  1.00 98.23           N  
ATOM   2185  CA  PHE A 283     -10.571  22.268   1.169  1.00 98.23           C  
ATOM   2186  C   PHE A 283     -11.596  21.126   1.251  1.00 98.23           C  
ATOM   2187  CB  PHE A 283     -10.904  23.263   0.053  1.00 98.23           C  
ATOM   2188  O   PHE A 283     -12.441  21.121   2.144  1.00 98.23           O  
ATOM   2189  CG  PHE A 283     -12.230  23.964   0.235  1.00 98.23           C  
ATOM   2190  CD1 PHE A 283     -13.314  23.662  -0.608  1.00 98.23           C  
ATOM   2191  CD2 PHE A 283     -12.372  24.938   1.240  1.00 98.23           C  
ATOM   2192  CE1 PHE A 283     -14.528  24.355  -0.461  1.00 98.23           C  
ATOM   2193  CE2 PHE A 283     -13.597  25.605   1.408  1.00 98.23           C  
ATOM   2194  CZ  PHE A 283     -14.676  25.313   0.557  1.00 98.23           C  
ATOM   2195  N   PHE A 284     -11.480  20.110   0.393  1.00 98.14           N  
ATOM   2196  CA  PHE A 284     -12.313  18.907   0.456  1.00 98.14           C  
ATOM   2197  C   PHE A 284     -12.100  18.100   1.744  1.00 98.14           C  
ATOM   2198  CB  PHE A 284     -12.070  18.040  -0.784  1.00 98.14           C  
ATOM   2199  O   PHE A 284     -13.075  17.599   2.294  1.00 98.14           O  
ATOM   2200  CG  PHE A 284     -13.005  18.351  -1.933  1.00 98.14           C  
ATOM   2201  CD1 PHE A 284     -14.270  17.745  -1.981  1.00 98.14           C  
ATOM   2202  CD2 PHE A 284     -12.628  19.237  -2.955  1.00 98.14           C  
ATOM   2203  CE1 PHE A 284     -15.144  18.004  -3.051  1.00 98.14           C  
ATOM   2204  CE2 PHE A 284     -13.502  19.515  -4.018  1.00 98.14           C  
ATOM   2205  CZ  PHE A 284     -14.760  18.893  -4.070  1.00 98.14           C  
ATOM   2206  N   LEU A 285     -10.873  18.025   2.273  1.00 96.08           N  
ATOM   2207  CA  LEU A 285     -10.605  17.396   3.574  1.00 96.08           C  
ATOM   2208  C   LEU A 285     -11.233  18.175   4.741  1.00 96.08           C  
ATOM   2209  CB  LEU A 285      -9.088  17.243   3.785  1.00 96.08           C  
ATOM   2210  O   LEU A 285     -11.748  17.568   5.679  1.00 96.08           O  
ATOM   2211  CG  LEU A 285      -8.402  16.235   2.848  1.00 96.08           C  
ATOM   2212  CD1 LEU A 285      -6.889  16.270   3.070  1.00 96.08           C  
ATOM   2213  CD2 LEU A 285      -8.889  14.804   3.076  1.00 96.08           C  
ATOM   2214  N   VAL A 286     -11.246  19.510   4.677  1.00 96.55           N  
ATOM   2215  CA  VAL A 286     -11.949  20.352   5.663  1.00 96.55           C  
ATOM   2216  C   VAL A 286     -13.463  20.138   5.581  1.00 96.55           C  
ATOM   2217  CB  VAL A 286     -11.582  21.839   5.484  1.00 96.55           C  
ATOM   2218  O   VAL A 286     -14.118  19.994   6.613  1.00 96.55           O  
ATOM   2219  CG1 VAL A 286     -12.423  22.765   6.375  1.00 96.55           C  
ATOM   2220  CG2 VAL A 286     -10.111  22.086   5.841  1.00 96.55           C  
ATOM   2221  N   ILE A 287     -14.021  20.063   4.368  1.00 96.23           N  
ATOM   2222  CA  ILE A 287     -15.441  19.746   4.160  1.00 96.23           C  
ATOM   2223  C   ILE A 287     -15.764  18.345   4.680  1.00 96.23           C  
ATOM   2224  CB  ILE A 287     -15.835  19.895   2.674  1.00 96.23           C  
ATOM   2225  O   ILE A 287     -16.766  18.188   5.373  1.00 96.23           O  
ATOM   2226  CG1 ILE A 287     -15.817  21.381   2.267  1.00 96.23           C  
ATOM   2227  CG2 ILE A 287     -17.244  19.321   2.429  1.00 96.23           C  
ATOM   2228  CD1 ILE A 287     -15.929  21.598   0.755  1.00 96.23           C  
ATOM   2229  N   PHE A 288     -14.923  17.352   4.388  1.00 94.88           N  
ATOM   2230  CA  PHE A 288     -15.067  15.995   4.907  1.00 94.88           C  
ATOM   2231  C   PHE A 288     -15.152  16.018   6.431  1.00 94.88           C  
ATOM   2232  CB  PHE A 288     -13.897  15.123   4.432  1.00 94.88           C  
ATOM   2233  O   PHE A 288     -16.132  15.537   6.987  1.00 94.88           O  
ATOM   2234  CG  PHE A 288     -13.815  13.794   5.156  1.00 94.88           C  
ATOM   2235  CD1 PHE A 288     -12.797  13.544   6.097  1.00 94.88           C  
ATOM   2236  CD2 PHE A 288     -14.828  12.844   4.961  1.00 94.88           C  
ATOM   2237  CE1 PHE A 288     -12.794  12.340   6.825  1.00 94.88           C  
ATOM   2238  CE2 PHE A 288     -14.828  11.642   5.686  1.00 94.88           C  
ATOM   2239  CZ  PHE A 288     -13.810  11.389   6.619  1.00 94.88           C  
ATOM   2240  N   ALA A 289     -14.202  16.674   7.103  1.00 92.82           N  
ATOM   2241  CA  ALA A 289     -14.208  16.770   8.558  1.00 92.82           C  
ATOM   2242  C   ALA A 289     -15.480  17.445   9.104  1.00 92.82           C  
ATOM   2243  CB  ALA A 289     -12.941  17.516   8.995  1.00 92.82           C  
ATOM   2244  O   ALA A 289     -16.044  17.012  10.108  1.00 92.82           O  
ATOM   2245  N   TYR A 290     -15.966  18.484   8.423  1.00 93.77           N  
ATOM   2246  CA  TYR A 290     -17.206  19.158   8.792  1.00 93.77           C  
ATOM   2247  C   TYR A 290     -18.445  18.266   8.620  1.00 93.77           C  
ATOM   2248  CB  TYR A 290     -17.337  20.437   7.968  1.00 93.77           C  
ATOM   2249  O   TYR A 290     -19.259  18.184   9.541  1.00 93.77           O  
ATOM   2250  CG  TYR A 290     -18.633  21.176   8.212  1.00 93.77           C  
ATOM   2251  CD1 TYR A 290     -19.735  20.970   7.358  1.00 93.77           C  
ATOM   2252  CD2 TYR A 290     -18.726  22.080   9.285  1.00 93.77           C  
ATOM   2253  CE1 TYR A 290     -20.916  21.711   7.543  1.00 93.77           C  
ATOM   2254  CE2 TYR A 290     -19.890  22.848   9.453  1.00 93.77           C  
ATOM   2255  OH  TYR A 290     -22.043  23.511   8.645  1.00 93.77           O  
ATOM   2256  CZ  TYR A 290     -20.973  22.681   8.562  1.00 93.77           C  
ATOM   2257  N   ILE A 291     -18.594  17.600   7.470  1.00 92.88           N  
ATOM   2258  CA  ILE A 291     -19.715  16.687   7.189  1.00 92.88           C  
ATOM   2259  C   ILE A 291     -19.703  15.541   8.192  1.00 92.88           C  
ATOM   2260  CB  ILE A 291     -19.634  16.156   5.738  1.00 92.88           C  
ATOM   2261  O   ILE A 291     -20.718  15.253   8.820  1.00 92.88           O  
ATOM   2262  CG1 ILE A 291     -19.934  17.308   4.753  1.00 92.88           C  
ATOM   2263  CG2 ILE A 291     -20.614  14.987   5.503  1.00 92.88           C  
ATOM   2264  CD1 ILE A 291     -19.684  16.935   3.289  1.00 92.88           C  
ATOM   2265  N   GLU A 292     -18.532  14.956   8.395  1.00 90.66           N  
ATOM   2266  CA  GLU A 292     -18.342  13.780   9.224  1.00 90.66           C  
ATOM   2267  C   GLU A 292     -18.598  14.065  10.710  1.00 90.66           C  
ATOM   2268  CB  GLU A 292     -16.923  13.281   8.921  1.00 90.66           C  
ATOM   2269  O   GLU A 292     -19.148  13.236  11.430  1.00 90.66           O  
ATOM   2270  CG  GLU A 292     -16.589  11.960   9.591  1.00 90.66           C  
ATOM   2271  CD  GLU A 292     -17.228  10.826   8.804  1.00 90.66           C  
ATOM   2272  OE1 GLU A 292     -16.560   9.790   8.700  1.00 90.66           O  
ATOM   2273  OE2 GLU A 292     -18.369  10.957   8.331  1.00 90.66           O  
ATOM   2274  N   SER A 293     -18.327  15.294  11.168  1.00 89.33           N  
ATOM   2275  CA  SER A 293     -18.683  15.732  12.526  1.00 89.33           C  
ATOM   2276  C   SER A 293     -20.197  15.795  12.781  1.00 89.33           C  
ATOM   2277  CB  SER A 293     -18.030  17.083  12.836  1.00 89.33           C  
ATOM   2278  O   SER A 293     -20.625  15.899  13.929  1.00 89.33           O  
ATOM   2279  OG  SER A 293     -18.674  18.165  12.180  1.00 89.33           O  
ATOM   2280  N   ARG A 294     -21.010  15.754  11.717  1.00 89.04           N  
ATOM   2281  CA  ARG A 294     -22.476  15.874  11.749  1.00 89.04           C  
ATOM   2282  C   ARG A 294     -23.192  14.655  11.168  1.00 89.04           C  
ATOM   2283  CB  ARG A 294     -22.889  17.131  10.975  1.00 89.04           C  
ATOM   2284  O   ARG A 294     -24.423  14.624  11.185  1.00 89.04           O  
ATOM   2285  CG  ARG A 294     -22.304  18.411  11.576  1.00 89.04           C  
ATOM   2286  CD  ARG A 294     -22.759  19.604  10.744  1.00 89.04           C  
ATOM   2287  NE  ARG A 294     -22.245  20.857  11.316  1.00 89.04           N  
ATOM   2288  NH1 ARG A 294     -23.869  22.228  10.473  1.00 89.04           N  
ATOM   2289  NH2 ARG A 294     -22.273  23.081  11.791  1.00 89.04           N  
ATOM   2290  CZ  ARG A 294     -22.795  22.047  11.190  1.00 89.04           C  
ATOM   2291  N   ALA A 295     -22.457  13.695  10.615  1.00 87.26           N  
ATOM   2292  CA  ALA A 295     -23.028  12.529   9.966  1.00 87.26           C  
ATOM   2293  C   ALA A 295     -23.709  11.619  10.997  1.00 87.26           C  
ATOM   2294  CB  ALA A 295     -21.933  11.806   9.172  1.00 87.26           C  
ATOM   2295  O   ALA A 295     -23.208  11.413  12.100  1.00 87.26           O  
ATOM   2296  N   ALA A 296     -24.854  11.043  10.624  1.00 83.96           N  
ATOM   2297  CA  ALA A 296     -25.539  10.052  11.457  1.00 83.96           C  
ATOM   2298  C   ALA A 296     -24.771   8.718  11.515  1.00 83.96           C  
ATOM   2299  CB  ALA A 296     -26.958   9.859  10.908  1.00 83.96           C  
ATOM   2300  O   ALA A 296     -24.852   7.997  12.505  1.00 83.96           O  
ATOM   2301  N   PHE A 297     -24.024   8.400  10.454  1.00 83.89           N  
ATOM   2302  CA  PHE A 297     -23.198   7.201  10.338  1.00 83.89           C  
ATOM   2303  C   PHE A 297     -21.813   7.560   9.781  1.00 83.89           C  
ATOM   2304  CB  PHE A 297     -23.899   6.177   9.438  1.00 83.89           C  
ATOM   2305  O   PHE A 297     -21.550   7.262   8.615  1.00 83.89           O  
ATOM   2306  CG  PHE A 297     -25.219   5.654   9.957  1.00 83.89           C  
ATOM   2307  CD1 PHE A 297     -25.243   4.633  10.924  1.00 83.89           C  
ATOM   2308  CD2 PHE A 297     -26.424   6.206   9.486  1.00 83.89           C  
ATOM   2309  CE1 PHE A 297     -26.472   4.154  11.410  1.00 83.89           C  
ATOM   2310  CE2 PHE A 297     -27.652   5.737   9.982  1.00 83.89           C  
ATOM   2311  CZ  PHE A 297     -27.676   4.710  10.941  1.00 83.89           C  
ATOM   2312  N   PRO A 298     -20.950   8.219  10.572  1.00 85.91           N  
ATOM   2313  CA  PRO A 298     -19.640   8.635  10.091  1.00 85.91           C  
ATOM   2314  C   PRO A 298     -18.773   7.423   9.714  1.00 85.91           C  
ATOM   2315  CB  PRO A 298     -19.039   9.469  11.229  1.00 85.91           C  
ATOM   2316  O   PRO A 298     -18.791   6.402  10.409  1.00 85.91           O  
ATOM   2317  CG  PRO A 298     -19.704   8.899  12.480  1.00 85.91           C  
ATOM   2318  CD  PRO A 298     -21.103   8.531  11.988  1.00 85.91           C  
ATOM   2319  N   LEU A 299     -17.990   7.537   8.639  1.00 84.96           N  
ATOM   2320  CA  LEU A 299     -16.914   6.596   8.290  1.00 84.96           C  
ATOM   2321  C   LEU A 299     -15.840   6.527   9.386  1.00 84.96           C  
ATOM   2322  CB  LEU A 299     -16.228   7.053   6.986  1.00 84.96           C  
ATOM   2323  O   LEU A 299     -15.266   5.471   9.650  1.00 84.96           O  
ATOM   2324  CG  LEU A 299     -17.115   7.073   5.735  1.00 84.96           C  
ATOM   2325  CD1 LEU A 299     -16.350   7.759   4.605  1.00 84.96           C  
ATOM   2326  CD2 LEU A 299     -17.459   5.650   5.289  1.00 84.96           C  
ATOM   2327  N   LEU A 300     -15.565   7.667  10.009  1.00 84.74           N  
ATOM   2328  CA  LEU A 300     -14.594   7.889  11.055  1.00 84.74           C  
ATOM   2329  C   LEU A 300     -15.255   8.714  12.171  1.00 84.74           C  
ATOM   2330  CB  LEU A 300     -13.368   8.555  10.423  1.00 84.74           C  
ATOM   2331  O   LEU A 300     -15.306   9.944  12.105  1.00 84.74           O  
ATOM   2332  CG  LEU A 300     -12.199   8.610  11.415  1.00 84.74           C  
ATOM   2333  CD1 LEU A 300     -10.884   8.295  10.708  1.00 84.74           C  
ATOM   2334  CD2 LEU A 300     -12.059   9.983  12.041  1.00 84.74           C  
ATOM   2335  N   PRO A 301     -15.778   8.062  13.223  1.00 78.39           N  
ATOM   2336  CA  PRO A 301     -16.390   8.770  14.330  1.00 78.39           C  
ATOM   2337  C   PRO A 301     -15.332   9.631  15.024  1.00 78.39           C  
ATOM   2338  CB  PRO A 301     -16.984   7.682  15.235  1.00 78.39           C  
ATOM   2339  O   PRO A 301     -14.365   9.112  15.575  1.00 78.39           O  
ATOM   2340  CG  PRO A 301     -16.173   6.427  14.914  1.00 78.39           C  
ATOM   2341  CD  PRO A 301     -15.743   6.632  13.466  1.00 78.39           C  
ATOM   2342  N   PHE A 302     -15.518  10.952  15.049  1.00 77.86           N  
ATOM   2343  CA  PHE A 302     -14.586  11.873  15.718  1.00 77.86           C  
ATOM   2344  C   PHE A 302     -14.388  11.568  17.204  1.00 77.86           C  
ATOM   2345  CB  PHE A 302     -15.076  13.312  15.558  1.00 77.86           C  
ATOM   2346  O   PHE A 302     -13.318  11.835  17.742  1.00 77.86           O  
ATOM   2347  CG  PHE A 302     -14.656  13.913  14.244  1.00 77.86           C  
ATOM   2348  CD1 PHE A 302     -13.354  14.430  14.108  1.00 77.86           C  
ATOM   2349  CD2 PHE A 302     -15.542  13.934  13.156  1.00 77.86           C  
ATOM   2350  CE1 PHE A 302     -12.929  14.960  12.880  1.00 77.86           C  
ATOM   2351  CE2 PHE A 302     -15.120  14.493  11.944  1.00 77.86           C  
ATOM   2352  CZ  PHE A 302     -13.817  14.989  11.798  1.00 77.86           C  
ATOM   2353  N   ALA A 303     -15.376  10.948  17.856  1.00 73.19           N  
ATOM   2354  CA  ALA A 303     -15.236  10.438  19.218  1.00 73.19           C  
ATOM   2355  C   ALA A 303     -14.094   9.409  19.358  1.00 73.19           C  
ATOM   2356  CB  ALA A 303     -16.583   9.837  19.634  1.00 73.19           C  
ATOM   2357  O   ALA A 303     -13.505   9.292  20.428  1.00 73.19           O  
ATOM   2358  N   ALA A 304     -13.750   8.697  18.279  1.00 74.16           N  
ATOM   2359  CA  ALA A 304     -12.619   7.777  18.229  1.00 74.16           C  
ATOM   2360  C   ALA A 304     -11.271   8.484  17.988  1.00 74.16           C  
ATOM   2361  CB  ALA A 304     -12.906   6.719  17.158  1.00 74.16           C  
ATOM   2362  O   ALA A 304     -10.227   7.897  18.273  1.00 74.16           O  
ATOM   2363  N   LEU A 305     -11.256   9.737  17.510  1.00 81.56           N  
ATOM   2364  CA  LEU A 305     -10.046  10.559  17.358  1.00 81.56           C  
ATOM   2365  C   LEU A 305      -9.671  11.263  18.666  1.00 81.56           C  
ATOM   2366  CB  LEU A 305     -10.183  11.571  16.209  1.00 81.56           C  
ATOM   2367  O   LEU A 305      -9.559  12.487  18.740  1.00 81.56           O  
ATOM   2368  CG  LEU A 305     -10.242  10.990  14.797  1.00 81.56           C  
ATOM   2369  CD1 LEU A 305     -10.240  12.175  13.822  1.00 81.56           C  
ATOM   2370  CD2 LEU A 305      -9.052  10.074  14.480  1.00 81.56           C  
ATOM   2371  N   SER A 306      -9.449  10.476  19.714  1.00 83.63           N  
ATOM   2372  CA  SER A 306      -8.827  10.979  20.936  1.00 83.63           C  
ATOM   2373  C   SER A 306      -7.385  11.443  20.672  1.00 83.63           C  
ATOM   2374  CB  SER A 306      -8.886   9.898  22.020  1.00 83.63           C  
ATOM   2375  O   SER A 306      -6.781  11.130  19.638  1.00 83.63           O  
ATOM   2376  OG  SER A 306      -7.985   8.854  21.709  1.00 83.63           O  
ATOM   2377  N   SER A 307      -6.792  12.156  21.635  1.00 84.45           N  
ATOM   2378  CA  SER A 307      -5.362  12.495  21.599  1.00 84.45           C  
ATOM   2379  C   SER A 307      -4.478  11.257  21.437  1.00 84.45           C  
ATOM   2380  CB  SER A 307      -4.961  13.221  22.888  1.00 84.45           C  
ATOM   2381  O   SER A 307      -3.470  11.310  20.734  1.00 84.45           O  
ATOM   2382  OG  SER A 307      -5.293  12.463  24.043  1.00 84.45           O  
ATOM   2383  N   ASP A 308      -4.880  10.140  22.049  1.00 85.76           N  
ATOM   2384  CA  ASP A 308      -4.146   8.876  22.016  1.00 85.76           C  
ATOM   2385  C   ASP A 308      -4.249   8.233  20.621  1.00 85.76           C  
ATOM   2386  CB  ASP A 308      -4.654   7.952  23.144  1.00 85.76           C  
ATOM   2387  O   ASP A 308      -3.241   7.801  20.059  1.00 85.76           O  
ATOM   2388  CG  ASP A 308      -4.411   8.498  24.569  1.00 85.76           C  
ATOM   2389  OD1 ASP A 308      -3.672   9.503  24.722  1.00 85.76           O  
ATOM   2390  OD2 ASP A 308      -4.974   7.940  25.537  1.00 85.76           O  
ATOM   2391  N   THR A 309      -5.424   8.271  19.985  1.00 88.20           N  
ATOM   2392  CA  THR A 309      -5.589   7.820  18.593  1.00 88.20           C  
ATOM   2393  C   THR A 309      -4.769   8.670  17.623  1.00 88.20           C  
ATOM   2394  CB  THR A 309      -7.064   7.847  18.178  1.00 88.20           C  
ATOM   2395  O   THR A 309      -4.036   8.125  16.797  1.00 88.20           O  
ATOM   2396  CG2 THR A 309      -7.276   7.408  16.727  1.00 88.20           C  
ATOM   2397  OG1 THR A 309      -7.799   6.969  18.990  1.00 88.20           O  
ATOM   2398  N   ALA A 310      -4.846  10.002  17.726  1.00 89.93           N  
ATOM   2399  CA  ALA A 310      -4.091  10.913  16.862  1.00 89.93           C  
ATOM   2400  C   ALA A 310      -2.577  10.679  16.979  1.00 89.93           C  
ATOM   2401  CB  ALA A 310      -4.460  12.352  17.238  1.00 89.93           C  
ATOM   2402  O   ALA A 310      -1.852  10.671  15.980  1.00 89.93           O  
ATOM   2403  N   PHE A 311      -2.110  10.424  18.199  1.00 88.71           N  
ATOM   2404  CA  PHE A 311      -0.733  10.063  18.486  1.00 88.71           C  
ATOM   2405  C   PHE A 311      -0.306   8.772  17.771  1.00 88.71           C  
ATOM   2406  CB  PHE A 311      -0.614   9.946  20.007  1.00 88.71           C  
ATOM   2407  O   PHE A 311       0.696   8.758  17.052  1.00 88.71           O  
ATOM   2408  CG  PHE A 311       0.696   9.360  20.426  1.00 88.71           C  
ATOM   2409  CD1 PHE A 311       0.864   7.965  20.487  1.00 88.71           C  
ATOM   2410  CD2 PHE A 311       1.754  10.228  20.698  1.00 88.71           C  
ATOM   2411  CE1 PHE A 311       2.134   7.426  20.710  1.00 88.71           C  
ATOM   2412  CE2 PHE A 311       2.996   9.690  21.017  1.00 88.71           C  
ATOM   2413  CZ  PHE A 311       3.197   8.302  20.945  1.00 88.71           C  
ATOM   2414  N   VAL A 312      -1.075   7.690  17.927  1.00 92.76           N  
ATOM   2415  CA  VAL A 312      -0.739   6.389  17.327  1.00 92.76           C  
ATOM   2416  C   VAL A 312      -0.731   6.478  15.806  1.00 92.76           C  
ATOM   2417  CB  VAL A 312      -1.727   5.310  17.787  1.00 92.76           C  
ATOM   2418  O   VAL A 312       0.197   5.981  15.164  1.00 92.76           O  
ATOM   2419  CG1 VAL A 312      -1.481   3.974  17.072  1.00 92.76           C  
ATOM   2420  CG2 VAL A 312      -1.579   5.028  19.278  1.00 92.76           C  
ATOM   2421  N   LEU A 313      -1.724   7.156  15.227  1.00 93.96           N  
ATOM   2422  CA  LEU A 313      -1.793   7.374  13.786  1.00 93.96           C  
ATOM   2423  C   LEU A 313      -0.629   8.227  13.276  1.00 93.96           C  
ATOM   2424  CB  LEU A 313      -3.147   7.999  13.420  1.00 93.96           C  
ATOM   2425  O   LEU A 313      -0.133   7.959  12.188  1.00 93.96           O  
ATOM   2426  CG  LEU A 313      -4.354   7.075  13.663  1.00 93.96           C  
ATOM   2427  CD1 LEU A 313      -5.626   7.799  13.231  1.00 93.96           C  
ATOM   2428  CD2 LEU A 313      -4.237   5.741  12.919  1.00 93.96           C  
ATOM   2429  N   SER A 314      -0.130   9.184  14.064  1.00 94.31           N  
ATOM   2430  CA  SER A 314       1.056   9.975  13.706  1.00 94.31           C  
ATOM   2431  C   SER A 314       2.330   9.122  13.667  1.00 94.31           C  
ATOM   2432  CB  SER A 314       1.242  11.147  14.674  1.00 94.31           C  
ATOM   2433  O   SER A 314       3.108   9.232  12.719  1.00 94.31           O  
ATOM   2434  OG  SER A 314       0.118  12.004  14.647  1.00 94.31           O  
ATOM   2435  N   CYS A 315       2.528   8.224  14.641  1.00 95.41           N  
ATOM   2436  CA  CYS A 315       3.635   7.256  14.624  1.00 95.41           C  
ATOM   2437  C   CYS A 315       3.558   6.327  13.408  1.00 95.41           C  
ATOM   2438  CB  CYS A 315       3.613   6.411  15.905  1.00 95.41           C  
ATOM   2439  O   CYS A 315       4.550   6.152  12.701  1.00 95.41           O  
ATOM   2440  SG  CYS A 315       4.260   7.371  17.292  1.00 95.41           S  
ATOM   2441  N   ILE A 316       2.376   5.760  13.140  1.00 96.21           N  
ATOM   2442  CA  ILE A 316       2.155   4.919  11.959  1.00 96.21           C  
ATOM   2443  C   ILE A 316       2.445   5.705  10.686  1.00 96.21           C  
ATOM   2444  CB  ILE A 316       0.724   4.331  11.963  1.00 96.21           C  
ATOM   2445  O   ILE A 316       3.187   5.219   9.834  1.00 96.21           O  
ATOM   2446  CG1 ILE A 316       0.563   3.236  13.037  1.00 96.21           C  
ATOM   2447  CG2 ILE A 316       0.297   3.746  10.602  1.00 96.21           C  
ATOM   2448  CD1 ILE A 316       1.604   2.110  12.947  1.00 96.21           C  
ATOM   2449  N   ALA A 317       1.932   6.930  10.574  1.00 97.38           N  
ATOM   2450  CA  ALA A 317       2.117   7.736   9.383  1.00 97.38           C  
ATOM   2451  C   ALA A 317       3.597   8.018   9.104  1.00 97.38           C  
ATOM   2452  CB  ALA A 317       1.316   9.037   9.512  1.00 97.38           C  
ATOM   2453  O   ALA A 317       4.054   7.875   7.971  1.00 97.38           O  
ATOM   2454  N   ALA A 318       4.355   8.377  10.140  1.00 97.06           N  
ATOM   2455  CA  ALA A 318       5.768   8.695  10.019  1.00 97.06           C  
ATOM   2456  C   ALA A 318       6.631   7.455   9.723  1.00 97.06           C  
ATOM   2457  CB  ALA A 318       6.182   9.406  11.306  1.00 97.06           C  
ATOM   2458  O   ALA A 318       7.487   7.493   8.836  1.00 97.06           O  
ATOM   2459  N   GLY A 319       6.380   6.339  10.418  1.00 97.95           N  
ATOM   2460  CA  GLY A 319       7.096   5.079  10.203  1.00 97.95           C  
ATOM   2461  C   GLY A 319       6.851   4.487   8.815  1.00 97.95           C  
ATOM   2462  O   GLY A 319       7.799   4.127   8.122  1.00 97.95           O  
ATOM   2463  N   TRP A 320       5.598   4.458   8.356  1.00 97.75           N  
ATOM   2464  CA  TRP A 320       5.253   3.886   7.052  1.00 97.75           C  
ATOM   2465  C   TRP A 320       5.586   4.801   5.870  1.00 97.75           C  
ATOM   2466  CB  TRP A 320       3.797   3.426   7.057  1.00 97.75           C  
ATOM   2467  O   TRP A 320       5.920   4.302   4.796  1.00 97.75           O  
ATOM   2468  CG  TRP A 320       3.609   2.150   7.818  1.00 97.75           C  
ATOM   2469  CD1 TRP A 320       3.387   2.018   9.146  1.00 97.75           C  
ATOM   2470  CD2 TRP A 320       3.730   0.791   7.307  1.00 97.75           C  
ATOM   2471  CE2 TRP A 320       3.443  -0.121   8.364  1.00 97.75           C  
ATOM   2472  CE3 TRP A 320       4.060   0.242   6.051  1.00 97.75           C  
ATOM   2473  NE1 TRP A 320       3.303   0.678   9.477  1.00 97.75           N  
ATOM   2474  CH2 TRP A 320       3.688  -2.021   6.890  1.00 97.75           C  
ATOM   2475  CZ2 TRP A 320       3.405  -1.508   8.167  1.00 97.75           C  
ATOM   2476  CZ3 TRP A 320       4.033  -1.150   5.841  1.00 97.75           C  
ATOM   2477  N   ALA A 321       5.603   6.124   6.065  1.00 98.23           N  
ATOM   2478  CA  ALA A 321       6.200   7.037   5.092  1.00 98.23           C  
ATOM   2479  C   ALA A 321       7.716   6.807   4.973  1.00 98.23           C  
ATOM   2480  CB  ALA A 321       5.864   8.479   5.481  1.00 98.23           C  
ATOM   2481  O   ALA A 321       8.232   6.712   3.862  1.00 98.23           O  
ATOM   2482  N   SER A 322       8.420   6.636   6.100  1.00 98.24           N  
ATOM   2483  CA  SER A 322       9.845   6.273   6.115  1.00 98.24           C  
ATOM   2484  C   SER A 322      10.107   4.946   5.394  1.00 98.24           C  
ATOM   2485  CB  SER A 322      10.343   6.219   7.561  1.00 98.24           C  
ATOM   2486  O   SER A 322      11.000   4.866   4.553  1.00 98.24           O  
ATOM   2487  OG  SER A 322      11.734   5.995   7.612  1.00 98.24           O  
ATOM   2488  N   PHE A 323       9.266   3.934   5.626  1.00 97.21           N  
ATOM   2489  CA  PHE A 323       9.320   2.666   4.898  1.00 97.21           C  
ATOM   2490  C   PHE A 323       9.105   2.826   3.390  1.00 97.21           C  
ATOM   2491  CB  PHE A 323       8.277   1.710   5.467  1.00 97.21           C  
ATOM   2492  O   PHE A 323       9.879   2.268   2.615  1.00 97.21           O  
ATOM   2493  CG  PHE A 323       8.082   0.471   4.622  1.00 97.21           C  
ATOM   2494  CD1 PHE A 323       6.928   0.342   3.828  1.00 97.21           C  
ATOM   2495  CD2 PHE A 323       9.090  -0.507   4.561  1.00 97.21           C  
ATOM   2496  CE1 PHE A 323       6.760  -0.778   2.999  1.00 97.21           C  
ATOM   2497  CE2 PHE A 323       8.931  -1.619   3.718  1.00 97.21           C  
ATOM   2498  CZ  PHE A 323       7.756  -1.765   2.956  1.00 97.21           C  
ATOM   2499  N   GLY A 324       8.095   3.593   2.966  1.00 96.91           N  
ATOM   2500  CA  GLY A 324       7.838   3.851   1.546  1.00 96.91           C  
ATOM   2501  C   GLY A 324       9.055   4.459   0.846  1.00 96.91           C  
ATOM   2502  O   GLY A 324       9.474   3.989  -0.210  1.00 96.91           O  
ATOM   2503  N   ILE A 325       9.691   5.440   1.491  1.00 97.99           N  
ATOM   2504  CA  ILE A 325      10.944   6.050   1.027  1.00 97.99           C  
ATOM   2505  C   ILE A 325      12.066   5.010   0.981  1.00 97.99           C  
ATOM   2506  CB  ILE A 325      11.317   7.223   1.958  1.00 97.99           C  
ATOM   2507  O   ILE A 325      12.766   4.886  -0.025  1.00 97.99           O  
ATOM   2508  CG1 ILE A 325      10.241   8.326   1.884  1.00 97.99           C  
ATOM   2509  CG2 ILE A 325      12.697   7.815   1.618  1.00 97.99           C  
ATOM   2510  CD1 ILE A 325      10.402   9.428   2.942  1.00 97.99           C  
ATOM   2511  N   TRP A 326      12.249   4.260   2.068  1.00 97.96           N  
ATOM   2512  CA  TRP A 326      13.286   3.243   2.164  1.00 97.96           C  
ATOM   2513  C   TRP A 326      13.166   2.221   1.040  1.00 97.96           C  
ATOM   2514  CB  TRP A 326      13.231   2.558   3.530  1.00 97.96           C  
ATOM   2515  O   TRP A 326      14.151   1.997   0.342  1.00 97.96           O  
ATOM   2516  CG  TRP A 326      14.125   1.364   3.647  1.00 97.96           C  
ATOM   2517  CD1 TRP A 326      15.421   1.389   4.020  1.00 97.96           C  
ATOM   2518  CD2 TRP A 326      13.806  -0.043   3.413  1.00 97.96           C  
ATOM   2519  CE2 TRP A 326      14.976  -0.816   3.664  1.00 97.96           C  
ATOM   2520  CE3 TRP A 326      12.641  -0.748   3.041  1.00 97.96           C  
ATOM   2521  NE1 TRP A 326      15.931   0.106   4.019  1.00 97.96           N  
ATOM   2522  CH2 TRP A 326      13.818  -2.885   3.193  1.00 97.96           C  
ATOM   2523  CZ2 TRP A 326      14.995  -2.211   3.560  1.00 97.96           C  
ATOM   2524  CZ3 TRP A 326      12.649  -2.152   2.918  1.00 97.96           C  
ATOM   2525  N   ILE A 327      11.987   1.636   0.828  1.00 95.93           N  
ATOM   2526  CA  ILE A 327      11.839   0.516  -0.100  1.00 95.93           C  
ATOM   2527  C   ILE A 327      12.054   0.944  -1.548  1.00 95.93           C  
ATOM   2528  CB  ILE A 327      10.505  -0.219   0.130  1.00 95.93           C  
ATOM   2529  O   ILE A 327      12.788   0.276  -2.271  1.00 95.93           O  
ATOM   2530  CG1 ILE A 327      10.599  -1.617  -0.504  1.00 95.93           C  
ATOM   2531  CG2 ILE A 327       9.257   0.544  -0.341  1.00 95.93           C  
ATOM   2532  CD1 ILE A 327       9.536  -2.555   0.059  1.00 95.93           C  
ATOM   2533  N   PHE A 328      11.501   2.093  -1.947  1.00 96.74           N  
ATOM   2534  CA  PHE A 328      11.649   2.615  -3.303  1.00 96.74           C  
ATOM   2535  C   PHE A 328      13.104   2.979  -3.605  1.00 96.74           C  
ATOM   2536  CB  PHE A 328      10.711   3.811  -3.470  1.00 96.74           C  
ATOM   2537  O   PHE A 328      13.701   2.437  -4.533  1.00 96.74           O  
ATOM   2538  CG  PHE A 328      10.742   4.445  -4.845  1.00 96.74           C  
ATOM   2539  CD1 PHE A 328      11.587   5.540  -5.113  1.00 96.74           C  
ATOM   2540  CD2 PHE A 328       9.931   3.927  -5.869  1.00 96.74           C  
ATOM   2541  CE1 PHE A 328      11.630   6.096  -6.404  1.00 96.74           C  
ATOM   2542  CE2 PHE A 328       9.987   4.469  -7.162  1.00 96.74           C  
ATOM   2543  CZ  PHE A 328      10.836   5.556  -7.431  1.00 96.74           C  
ATOM   2544  N   TYR A 329      13.720   3.835  -2.784  1.00 96.85           N  
ATOM   2545  CA  TYR A 329      15.080   4.302  -3.056  1.00 96.85           C  
ATOM   2546  C   TYR A 329      16.148   3.237  -2.805  1.00 96.85           C  
ATOM   2547  CB  TYR A 329      15.375   5.581  -2.268  1.00 96.85           C  
ATOM   2548  O   TYR A 329      17.197   3.285  -3.440  1.00 96.85           O  
ATOM   2549  CG  TYR A 329      14.637   6.785  -2.803  1.00 96.85           C  
ATOM   2550  CD1 TYR A 329      14.970   7.293  -4.070  1.00 96.85           C  
ATOM   2551  CD2 TYR A 329      13.584   7.359  -2.070  1.00 96.85           C  
ATOM   2552  CE1 TYR A 329      14.261   8.386  -4.596  1.00 96.85           C  
ATOM   2553  CE2 TYR A 329      12.863   8.442  -2.600  1.00 96.85           C  
ATOM   2554  OH  TYR A 329      12.536  10.031  -4.366  1.00 96.85           O  
ATOM   2555  CZ  TYR A 329      13.219   8.978  -3.855  1.00 96.85           C  
ATOM   2556  N   THR A 330      15.912   2.252  -1.928  1.00 96.91           N  
ATOM   2557  CA  THR A 330      16.828   1.101  -1.787  1.00 96.91           C  
ATOM   2558  C   THR A 330      16.845   0.275  -3.061  1.00 96.91           C  
ATOM   2559  CB  THR A 330      16.481   0.209  -0.588  1.00 96.91           C  
ATOM   2560  O   THR A 330      17.919  -0.139  -3.494  1.00 96.91           O  
ATOM   2561  CG2 THR A 330      17.476  -0.936  -0.389  1.00 96.91           C  
ATOM   2562  OG1 THR A 330      16.535   0.977   0.587  1.00 96.91           O  
ATOM   2563  N   TRP A 331      15.685   0.094  -3.694  1.00 95.09           N  
ATOM   2564  CA  TRP A 331      15.597  -0.590  -4.976  1.00 95.09           C  
ATOM   2565  C   TRP A 331      16.317   0.188  -6.085  1.00 95.09           C  
ATOM   2566  CB  TRP A 331      14.127  -0.860  -5.304  1.00 95.09           C  
ATOM   2567  O   TRP A 331      17.195  -0.362  -6.746  1.00 95.09           O  
ATOM   2568  CG  TRP A 331      13.968  -2.116  -6.077  1.00 95.09           C  
ATOM   2569  CD1 TRP A 331      14.338  -2.287  -7.361  1.00 95.09           C  
ATOM   2570  CD2 TRP A 331      13.513  -3.420  -5.610  1.00 95.09           C  
ATOM   2571  CE2 TRP A 331      13.715  -4.360  -6.662  1.00 95.09           C  
ATOM   2572  CE3 TRP A 331      12.990  -3.910  -4.392  1.00 95.09           C  
ATOM   2573  NE1 TRP A 331      14.174  -3.602  -7.713  1.00 95.09           N  
ATOM   2574  CH2 TRP A 331      12.909  -6.178  -5.291  1.00 95.09           C  
ATOM   2575  CZ2 TRP A 331      13.434  -5.721  -6.510  1.00 95.09           C  
ATOM   2576  CZ3 TRP A 331      12.680  -5.275  -4.237  1.00 95.09           C  
ATOM   2577  N   GLN A 332      16.050   1.495  -6.203  1.00 94.63           N  
ATOM   2578  CA  GLN A 332      16.762   2.384  -7.139  1.00 94.63           C  
ATOM   2579  C   GLN A 332      18.280   2.374  -6.911  1.00 94.63           C  
ATOM   2580  CB  GLN A 332      16.250   3.829  -6.996  1.00 94.63           C  
ATOM   2581  O   GLN A 332      19.069   2.310  -7.844  1.00 94.63           O  
ATOM   2582  CG  GLN A 332      14.776   4.054  -7.364  1.00 94.63           C  
ATOM   2583  CD  GLN A 332      14.511   3.719  -8.819  1.00 94.63           C  
ATOM   2584  NE2 GLN A 332      14.198   2.482  -9.113  1.00 94.63           N  
ATOM   2585  OE1 GLN A 332      14.607   4.553  -9.699  1.00 94.63           O  
ATOM   2586  N   PHE A 333      18.729   2.386  -5.658  1.00 95.83           N  
ATOM   2587  CA  PHE A 333      20.149   2.316  -5.329  1.00 95.83           C  
ATOM   2588  C   PHE A 333      20.796   0.989  -5.748  1.00 95.83           C  
ATOM   2589  CB  PHE A 333      20.287   2.550  -3.829  1.00 95.83           C  
ATOM   2590  O   PHE A 333      21.945   0.979  -6.197  1.00 95.83           O  
ATOM   2591  CG  PHE A 333      21.687   2.360  -3.290  1.00 95.83           C  
ATOM   2592  CD1 PHE A 333      21.997   1.220  -2.528  1.00 95.83           C  
ATOM   2593  CD2 PHE A 333      22.670   3.338  -3.523  1.00 95.83           C  
ATOM   2594  CE1 PHE A 333      23.278   1.076  -1.970  1.00 95.83           C  
ATOM   2595  CE2 PHE A 333      23.955   3.186  -2.975  1.00 95.83           C  
ATOM   2596  CZ  PHE A 333      24.258   2.059  -2.191  1.00 95.83           C  
ATOM   2597  N   MET A 334      20.085  -0.130  -5.609  1.00 95.75           N  
ATOM   2598  CA  MET A 334      20.575  -1.431  -6.062  1.00 95.75           C  
ATOM   2599  C   MET A 334      20.689  -1.507  -7.588  1.00 95.75           C  
ATOM   2600  CB  MET A 334      19.663  -2.547  -5.550  1.00 95.75           C  
ATOM   2601  O   MET A 334      21.708  -1.978  -8.092  1.00 95.75           O  
ATOM   2602  CG  MET A 334      19.876  -2.845  -4.067  1.00 95.75           C  
ATOM   2603  SD  MET A 334      18.919  -4.281  -3.531  1.00 95.75           S  
ATOM   2604  CE  MET A 334      19.716  -4.615  -1.953  1.00 95.75           C  
ATOM   2605  N   GLU A 335      19.693  -1.023  -8.321  1.00 94.39           N  
ATOM   2606  CA  GLU A 335      19.700  -1.100  -9.783  1.00 94.39           C  
ATOM   2607  C   GLU A 335      20.571  -0.006 -10.414  1.00 94.39           C  
ATOM   2608  CB  GLU A 335      18.268  -1.124 -10.330  1.00 94.39           C  
ATOM   2609  O   GLU A 335      21.564  -0.327 -11.066  1.00 94.39           O  
ATOM   2610  CG  GLU A 335      17.562  -2.424  -9.909  1.00 94.39           C  
ATOM   2611  CD  GLU A 335      16.291  -2.719 -10.712  1.00 94.39           C  
ATOM   2612  OE1 GLU A 335      15.353  -3.269 -10.103  1.00 94.39           O  
ATOM   2613  OE2 GLU A 335      16.256  -2.473 -11.939  1.00 94.39           O  
ATOM   2614  N   ASP A 336      20.302   1.273 -10.144  1.00 93.00           N  
ATOM   2615  CA  ASP A 336      21.003   2.391 -10.791  1.00 93.00           C  
ATOM   2616  C   ASP A 336      22.443   2.553 -10.304  1.00 93.00           C  
ATOM   2617  CB  ASP A 336      20.302   3.728 -10.510  1.00 93.00           C  
ATOM   2618  O   ASP A 336      23.364   2.759 -11.091  1.00 93.00           O  
ATOM   2619  CG  ASP A 336      18.901   3.855 -11.087  1.00 93.00           C  
ATOM   2620  OD1 ASP A 336      18.667   3.312 -12.185  1.00 93.00           O  
ATOM   2621  OD2 ASP A 336      18.132   4.603 -10.440  1.00 93.00           O  
ATOM   2622  N   SER A 337      22.657   2.521  -8.981  1.00 94.11           N  
ATOM   2623  CA  SER A 337      23.975   2.843  -8.409  1.00 94.11           C  
ATOM   2624  C   SER A 337      24.890   1.625  -8.323  1.00 94.11           C  
ATOM   2625  CB  SER A 337      23.855   3.515  -7.039  1.00 94.11           C  
ATOM   2626  O   SER A 337      26.105   1.766  -8.449  1.00 94.11           O  
ATOM   2627  OG  SER A 337      23.071   4.689  -7.116  1.00 94.11           O  
ATOM   2628  N   ARG A 338      24.335   0.428  -8.090  1.00 95.59           N  
ATOM   2629  CA  ARG A 338      25.115  -0.819  -8.008  1.00 95.59           C  
ATOM   2630  C   ARG A 338      25.080  -1.657  -9.286  1.00 95.59           C  
ATOM   2631  CB  ARG A 338      24.709  -1.638  -6.775  1.00 95.59           C  
ATOM   2632  O   ARG A 338      25.815  -2.642  -9.343  1.00 95.59           O  
ATOM   2633  CG  ARG A 338      25.074  -0.951  -5.462  1.00 95.59           C  
ATOM   2634  CD  ARG A 338      24.668  -1.857  -4.296  1.00 95.59           C  
ATOM   2635  NE  ARG A 338      25.318  -1.428  -3.051  1.00 95.59           N  
ATOM   2636  NH1 ARG A 338      24.246  -2.858  -1.626  1.00 95.59           N  
ATOM   2637  NH2 ARG A 338      25.671  -1.360  -0.804  1.00 95.59           N  
ATOM   2638  CZ  ARG A 338      25.086  -1.888  -1.841  1.00 95.59           C  
ATOM   2639  N   GLY A 339      24.278  -1.289 -10.287  1.00 93.45           N  
ATOM   2640  CA  GLY A 339      24.178  -2.017 -11.555  1.00 93.45           C  
ATOM   2641  C   GLY A 339      23.617  -3.430 -11.393  1.00 93.45           C  
ATOM   2642  O   GLY A 339      23.970  -4.326 -12.161  1.00 93.45           O  
ATOM   2643  N   GLN A 340      22.823  -3.673 -10.347  1.00 95.12           N  
ATOM   2644  CA  GLN A 340      22.228  -4.984 -10.118  1.00 95.12           C  
ATOM   2645  C   GLN A 340      21.016  -5.189 -11.021  1.00 95.12           C  
ATOM   2646  CB  GLN A 340      21.859  -5.186  -8.647  1.00 95.12           C  
ATOM   2647  O   GLN A 340      20.352  -4.247 -11.436  1.00 95.12           O  
ATOM   2648  CG  GLN A 340      23.084  -5.111  -7.724  1.00 95.12           C  
ATOM   2649  CD  GLN A 340      22.713  -5.347  -6.268  1.00 95.12           C  
ATOM   2650  NE2 GLN A 340      23.667  -5.458  -5.367  1.00 95.12           N  
ATOM   2651  OE1 GLN A 340      21.566  -5.455  -5.881  1.00 95.12           O  
ATOM   2652  N   THR A 341      20.725  -6.452 -11.317  1.00 96.27           N  
ATOM   2653  CA  THR A 341      19.507  -6.817 -12.042  1.00 96.27           C  
ATOM   2654  C   THR A 341      18.319  -6.910 -11.079  1.00 96.27           C  
ATOM   2655  CB  THR A 341      19.679  -8.136 -12.806  1.00 96.27           C  
ATOM   2656  O   THR A 341      18.532  -7.305  -9.927  1.00 96.27           O  
ATOM   2657  CG2 THR A 341      20.838  -8.089 -13.803  1.00 96.27           C  
ATOM   2658  OG1 THR A 341      19.946  -9.225 -11.945  1.00 96.27           O  
ATOM   2659  N   PRO A 342      17.074  -6.668 -11.537  1.00 95.23           N  
ATOM   2660  CA  PRO A 342      15.868  -6.822 -10.718  1.00 95.23           C  
ATOM   2661  C   PRO A 342      15.791  -8.149  -9.957  1.00 95.23           C  
ATOM   2662  CB  PRO A 342      14.714  -6.731 -11.718  1.00 95.23           C  
ATOM   2663  O   PRO A 342      15.418  -8.199  -8.781  1.00 95.23           O  
ATOM   2664  CG  PRO A 342      15.240  -5.743 -12.748  1.00 95.23           C  
ATOM   2665  CD  PRO A 342      16.721  -6.109 -12.839  1.00 95.23           C  
ATOM   2666  N   LEU A 343      16.186  -9.254 -10.605  1.00 95.40           N  
ATOM   2667  CA  LEU A 343      16.151 -10.578  -9.988  1.00 95.40           C  
ATOM   2668  C   LEU A 343      17.212 -10.730  -8.889  1.00 95.40           C  
ATOM   2669  CB  LEU A 343      16.297 -11.634 -11.095  1.00 95.40           C  
ATOM   2670  O   LEU A 343      16.933 -11.329  -7.849  1.00 95.40           O  
ATOM   2671  CG  LEU A 343      16.100 -13.084 -10.624  1.00 95.40           C  
ATOM   2672  CD1 LEU A 343      14.697 -13.319 -10.056  1.00 95.40           C  
ATOM   2673  CD2 LEU A 343      16.304 -14.029 -11.809  1.00 95.40           C  
ATOM   2674  N   LEU A 344      18.406 -10.159  -9.080  1.00 96.32           N  
ATOM   2675  CA  LEU A 344      19.448 -10.147  -8.052  1.00 96.32           C  
ATOM   2676  C   LEU A 344      19.059  -9.250  -6.871  1.00 96.32           C  
ATOM   2677  CB  LEU A 344      20.787  -9.716  -8.674  1.00 96.32           C  
ATOM   2678  O   LEU A 344      19.258  -9.648  -5.723  1.00 96.32           O  
ATOM   2679  CG  LEU A 344      21.956  -9.676  -7.670  1.00 96.32           C  
ATOM   2680  CD1 LEU A 344      22.227 -11.043  -7.033  1.00 96.32           C  
ATOM   2681  CD2 LEU A 344      23.229  -9.223  -8.384  1.00 96.32           C  
ATOM   2682  N   SER A 345      18.472  -8.082  -7.131  1.00 96.60           N  
ATOM   2683  CA  SER A 345      17.935  -7.205  -6.087  1.00 96.60           C  
ATOM   2684  C   SER A 345      16.828  -7.917  -5.307  1.00 96.60           C  
ATOM   2685  CB  SER A 345      17.451  -5.890  -6.703  1.00 96.60           C  
ATOM   2686  O   SER A 345      16.884  -7.980  -4.082  1.00 96.60           O  
ATOM   2687  OG  SER A 345      18.554  -5.283  -7.346  1.00 96.60           O  
ATOM   2688  N   SER A 346      15.909  -8.605  -5.989  1.00 96.02           N  
ATOM   2689  CA  SER A 346      14.893  -9.449  -5.342  1.00 96.02           C  
ATOM   2690  C   SER A 346      15.500 -10.551  -4.466  1.00 96.02           C  
ATOM   2691  CB  SER A 346      13.980 -10.094  -6.384  1.00 96.02           C  
ATOM   2692  O   SER A 346      15.040 -10.772  -3.345  1.00 96.02           O  
ATOM   2693  OG  SER A 346      13.245  -9.114  -7.075  1.00 96.02           O  
ATOM   2694  N   ALA A 347      16.564 -11.217  -4.926  1.00 95.82           N  
ATOM   2695  CA  ALA A 347      17.284 -12.204  -4.122  1.00 95.82           C  
ATOM   2696  C   ALA A 347      17.918 -11.567  -2.870  1.00 95.82           C  
ATOM   2697  CB  ALA A 347      18.323 -12.904  -5.006  1.00 95.82           C  
ATOM   2698  O   ALA A 347      17.844 -12.139  -1.781  1.00 95.82           O  
ATOM   2699  N   GLN A 348      18.463 -10.354  -2.990  1.00 95.87           N  
ATOM   2700  CA  GLN A 348      19.002  -9.579  -1.868  1.00 95.87           C  
ATOM   2701  C   GLN A 348      17.918  -9.096  -0.891  1.00 95.87           C  
ATOM   2702  CB  GLN A 348      19.828  -8.402  -2.417  1.00 95.87           C  
ATOM   2703  O   GLN A 348      18.201  -8.936   0.295  1.00 95.87           O  
ATOM   2704  CG  GLN A 348      21.182  -8.894  -2.940  1.00 95.87           C  
ATOM   2705  CD  GLN A 348      22.127  -7.790  -3.404  1.00 95.87           C  
ATOM   2706  NE2 GLN A 348      23.143  -8.159  -4.149  1.00 95.87           N  
ATOM   2707  OE1 GLN A 348      22.046  -6.615  -3.077  1.00 95.87           O  
ATOM   2708  N   PHE A 349      16.675  -8.922  -1.338  1.00 94.86           N  
ATOM   2709  CA  PHE A 349      15.528  -8.628  -0.473  1.00 94.86           C  
ATOM   2710  C   PHE A 349      14.882  -9.876   0.154  1.00 94.86           C  
ATOM   2711  CB  PHE A 349      14.506  -7.784  -1.246  1.00 94.86           C  
ATOM   2712  O   PHE A 349      14.086  -9.738   1.080  1.00 94.86           O  
ATOM   2713  CG  PHE A 349      14.750  -6.289  -1.152  1.00 94.86           C  
ATOM   2714  CD1 PHE A 349      14.134  -5.544  -0.130  1.00 94.86           C  
ATOM   2715  CD2 PHE A 349      15.544  -5.624  -2.105  1.00 94.86           C  
ATOM   2716  CE1 PHE A 349      14.290  -4.148  -0.082  1.00 94.86           C  
ATOM   2717  CE2 PHE A 349      15.705  -4.231  -2.053  1.00 94.86           C  
ATOM   2718  CZ  PHE A 349      15.071  -3.492  -1.045  1.00 94.86           C  
ATOM   2719  N   SER A 350      15.236 -11.096  -0.270  1.00 93.43           N  
ATOM   2720  CA  SER A 350      14.642 -12.337   0.262  1.00 93.43           C  
ATOM   2721  C   SER A 350      14.699 -12.508   1.791  1.00 93.43           C  
ATOM   2722  CB  SER A 350      15.221 -13.579  -0.427  1.00 93.43           C  
ATOM   2723  O   SER A 350      13.731 -13.043   2.346  1.00 93.43           O  
ATOM   2724  OG  SER A 350      16.575 -13.795  -0.098  1.00 93.43           O  
ATOM   2725  N   PRO A 351      15.718 -12.007   2.530  1.00 94.26           N  
ATOM   2726  CA  PRO A 351      15.721 -12.103   3.990  1.00 94.26           C  
ATOM   2727  C   PRO A 351      14.570 -11.353   4.673  1.00 94.26           C  
ATOM   2728  CB  PRO A 351      17.082 -11.569   4.445  1.00 94.26           C  
ATOM   2729  O   PRO A 351      14.288 -11.645   5.834  1.00 94.26           O  
ATOM   2730  CG  PRO A 351      17.968 -11.781   3.224  1.00 94.26           C  
ATOM   2731  CD  PRO A 351      17.001 -11.461   2.093  1.00 94.26           C  
ATOM   2732  N   VAL A 352      13.870 -10.440   3.980  1.00 91.66           N  
ATOM   2733  CA  VAL A 352      12.663  -9.767   4.498  1.00 91.66           C  
ATOM   2734  C   VAL A 352      11.604 -10.772   4.931  1.00 91.66           C  
ATOM   2735  CB  VAL A 352      12.049  -8.809   3.452  1.00 91.66           C  
ATOM   2736  O   VAL A 352      10.995 -10.583   5.977  1.00 91.66           O  
ATOM   2737  CG1 VAL A 352      10.630  -8.323   3.782  1.00 91.66           C  
ATOM   2738  CG2 VAL A 352      12.943  -7.584   3.284  1.00 91.66           C  
ATOM   2739  N   ALA A 353      11.398 -11.853   4.172  1.00 88.67           N  
ATOM   2740  CA  ALA A 353      10.371 -12.841   4.494  1.00 88.67           C  
ATOM   2741  C   ALA A 353      10.693 -13.593   5.797  1.00 88.67           C  
ATOM   2742  CB  ALA A 353      10.224 -13.791   3.300  1.00 88.67           C  
ATOM   2743  O   ALA A 353       9.831 -13.748   6.661  1.00 88.67           O  
ATOM   2744  N   ILE A 354      11.954 -14.010   5.963  1.00 91.71           N  
ATOM   2745  CA  ILE A 354      12.425 -14.710   7.167  1.00 91.71           C  
ATOM   2746  C   ILE A 354      12.418 -13.756   8.364  1.00 91.71           C  
ATOM   2747  CB  ILE A 354      13.833 -15.311   6.937  1.00 91.71           C  
ATOM   2748  O   ILE A 354      11.902 -14.096   9.427  1.00 91.71           O  
ATOM   2749  CG1 ILE A 354      13.810 -16.324   5.768  1.00 91.71           C  
ATOM   2750  CG2 ILE A 354      14.352 -15.983   8.225  1.00 91.71           C  
ATOM   2751  CD1 ILE A 354      15.198 -16.826   5.348  1.00 91.71           C  
ATOM   2752  N   SER A 355      12.960 -12.548   8.188  1.00 93.30           N  
ATOM   2753  CA  SER A 355      13.016 -11.555   9.258  1.00 93.30           C  
ATOM   2754  C   SER A 355      11.623 -11.103   9.689  1.00 93.30           C  
ATOM   2755  CB  SER A 355      13.857 -10.350   8.844  1.00 93.30           C  
ATOM   2756  O   SER A 355      11.363 -11.025  10.885  1.00 93.30           O  
ATOM   2757  OG  SER A 355      14.084  -9.602  10.017  1.00 93.30           O  
ATOM   2758  N   GLY A 356      10.703 -10.889   8.745  1.00 90.05           N  
ATOM   2759  CA  GLY A 356       9.316 -10.529   9.038  1.00 90.05           C  
ATOM   2760  C   GLY A 356       8.563 -11.631   9.782  1.00 90.05           C  
ATOM   2761  O   GLY A 356       7.857 -11.361  10.749  1.00 90.05           O  
ATOM   2762  N   PHE A 357       8.794 -12.903   9.436  1.00 88.30           N  
ATOM   2763  CA  PHE A 357       8.267 -14.023  10.221  1.00 88.30           C  
ATOM   2764  C   PHE A 357       8.790 -14.007  11.668  1.00 88.30           C  
ATOM   2765  CB  PHE A 357       8.597 -15.347   9.521  1.00 88.30           C  
ATOM   2766  O   PHE A 357       8.004 -14.085  12.615  1.00 88.30           O  
ATOM   2767  CG  PHE A 357       8.136 -16.557  10.307  1.00 88.30           C  
ATOM   2768  CD1 PHE A 357       9.034 -17.238  11.152  1.00 88.30           C  
ATOM   2769  CD2 PHE A 357       6.795 -16.974  10.232  1.00 88.30           C  
ATOM   2770  CE1 PHE A 357       8.592 -18.335  11.913  1.00 88.30           C  
ATOM   2771  CE2 PHE A 357       6.353 -18.072  10.990  1.00 88.30           C  
ATOM   2772  CZ  PHE A 357       7.252 -18.753  11.830  1.00 88.30           C  
ATOM   2773  N   CYS A 358      10.105 -13.848  11.857  1.00 92.73           N  
ATOM   2774  CA  CYS A 358      10.709 -13.729  13.186  1.00 92.73           C  
ATOM   2775  C   CYS A 358      10.166 -12.516  13.961  1.00 92.73           C  
ATOM   2776  CB  CYS A 358      12.233 -13.630  13.037  1.00 92.73           C  
ATOM   2777  O   CYS A 358       9.864 -12.628  15.153  1.00 92.73           O  
ATOM   2778  SG  CYS A 358      12.912 -15.211  12.460  1.00 92.73           S  
ATOM   2779  N   ALA A 359      10.004 -11.377  13.287  1.00 92.62           N  
ATOM   2780  CA  ALA A 359       9.445 -10.159  13.853  1.00 92.62           C  
ATOM   2781  C   ALA A 359       7.989 -10.367  14.285  1.00 92.62           C  
ATOM   2782  CB  ALA A 359       9.571  -9.025  12.832  1.00 92.62           C  
ATOM   2783  O   ALA A 359       7.643 -10.020  15.412  1.00 92.62           O  
ATOM   2784  N   ALA A 360       7.151 -11.003  13.464  1.00 89.33           N  
ATOM   2785  CA  ALA A 360       5.756 -11.293  13.787  1.00 89.33           C  
ATOM   2786  C   ALA A 360       5.619 -12.209  15.018  1.00 89.33           C  
ATOM   2787  CB  ALA A 360       5.091 -11.902  12.547  1.00 89.33           C  
ATOM   2788  O   ALA A 360       4.845 -11.910  15.932  1.00 89.33           O  
ATOM   2789  N   VAL A 361       6.409 -13.289  15.093  1.00 90.22           N  
ATOM   2790  CA  VAL A 361       6.426 -14.198  16.257  1.00 90.22           C  
ATOM   2791  C   VAL A 361       6.870 -13.457  17.521  1.00 90.22           C  
ATOM   2792  CB  VAL A 361       7.332 -15.419  15.992  1.00 90.22           C  
ATOM   2793  O   VAL A 361       6.209 -13.538  18.560  1.00 90.22           O  
ATOM   2794  CG1 VAL A 361       7.506 -16.302  17.237  1.00 90.22           C  
ATOM   2795  CG2 VAL A 361       6.743 -16.306  14.888  1.00 90.22           C  
ATOM   2796  N   THR A 362       7.956 -12.687  17.424  1.00 93.02           N  
ATOM   2797  CA  THR A 362       8.495 -11.917  18.553  1.00 93.02           C  
ATOM   2798  C   THR A 362       7.514 -10.845  19.017  1.00 93.02           C  
ATOM   2799  CB  THR A 362       9.836 -11.265  18.186  1.00 93.02           C  
ATOM   2800  O   THR A 362       7.337 -10.643  20.214  1.00 93.02           O  
ATOM   2801  CG2 THR A 362      10.487 -10.597  19.397  1.00 93.02           C  
ATOM   2802  OG1 THR A 362      10.735 -12.243  17.723  1.00 93.02           O  
ATOM   2803  N   THR A 363       6.819 -10.196  18.084  1.00 92.77           N  
ATOM   2804  CA  THR A 363       5.789  -9.192  18.370  1.00 92.77           C  
ATOM   2805  C   THR A 363       4.628  -9.796  19.149  1.00 92.77           C  
ATOM   2806  CB  THR A 363       5.271  -8.573  17.070  1.00 92.77           C  
ATOM   2807  O   THR A 363       4.215  -9.228  20.157  1.00 92.77           O  
ATOM   2808  CG2 THR A 363       4.223  -7.499  17.318  1.00 92.77           C  
ATOM   2809  OG1 THR A 363       6.336  -7.952  16.409  1.00 92.77           O  
ATOM   2810  N   GLY A 364       4.141 -10.973  18.741  1.00 89.06           N  
ATOM   2811  CA  GLY A 364       3.099 -11.690  19.479  1.00 89.06           C  
ATOM   2812  C   GLY A 364       3.516 -12.006  20.919  1.00 89.06           C  
ATOM   2813  O   GLY A 364       2.740 -11.794  21.851  1.00 89.06           O  
ATOM   2814  N   PHE A 365       4.764 -12.440  21.120  1.00 90.91           N  
ATOM   2815  CA  PHE A 365       5.311 -12.672  22.458  1.00 90.91           C  
ATOM   2816  C   PHE A 365       5.443 -11.373  23.271  1.00 90.91           C  
ATOM   2817  CB  PHE A 365       6.657 -13.396  22.340  1.00 90.91           C  
ATOM   2818  O   PHE A 365       4.983 -11.317  24.414  1.00 90.91           O  
ATOM   2819  CG  PHE A 365       7.302 -13.657  23.687  1.00 90.91           C  
ATOM   2820  CD1 PHE A 365       8.275 -12.771  24.188  1.00 90.91           C  
ATOM   2821  CD2 PHE A 365       6.893 -14.758  24.461  1.00 90.91           C  
ATOM   2822  CE1 PHE A 365       8.834 -12.986  25.459  1.00 90.91           C  
ATOM   2823  CE2 PHE A 365       7.460 -14.977  25.729  1.00 90.91           C  
ATOM   2824  CZ  PHE A 365       8.426 -14.088  26.230  1.00 90.91           C  
ATOM   2825  N   LEU A 366       6.014 -10.313  22.693  1.00 92.31           N  
ATOM   2826  CA  LEU A 366       6.205  -9.027  23.368  1.00 92.31           C  
ATOM   2827  C   LEU A 366       4.878  -8.396  23.784  1.00 92.31           C  
ATOM   2828  CB  LEU A 366       6.981  -8.061  22.459  1.00 92.31           C  
ATOM   2829  O   LEU A 366       4.764  -7.963  24.925  1.00 92.31           O  
ATOM   2830  CG  LEU A 366       8.493  -8.330  22.380  1.00 92.31           C  
ATOM   2831  CD1 LEU A 366       9.092  -7.442  21.291  1.00 92.31           C  
ATOM   2832  CD2 LEU A 366       9.203  -8.010  23.698  1.00 92.31           C  
ATOM   2833  N   LEU A 367       3.864  -8.404  22.916  1.00 91.48           N  
ATOM   2834  CA  LEU A 367       2.538  -7.855  23.222  1.00 91.48           C  
ATOM   2835  C   LEU A 367       1.818  -8.608  24.351  1.00 91.48           C  
ATOM   2836  CB  LEU A 367       1.684  -7.861  21.942  1.00 91.48           C  
ATOM   2837  O   LEU A 367       0.946  -8.036  24.996  1.00 91.48           O  
ATOM   2838  CG  LEU A 367       2.101  -6.813  20.894  1.00 91.48           C  
ATOM   2839  CD1 LEU A 367       1.363  -7.085  19.585  1.00 91.48           C  
ATOM   2840  CD2 LEU A 367       1.775  -5.387  21.346  1.00 91.48           C  
ATOM   2841  N   SER A 368       2.189  -9.864  24.624  1.00 89.75           N  
ATOM   2842  CA  SER A 368       1.639 -10.621  25.760  1.00 89.75           C  
ATOM   2843  C   SER A 368       2.302 -10.311  27.110  1.00 89.75           C  
ATOM   2844  CB  SER A 368       1.622 -12.124  25.460  1.00 89.75           C  
ATOM   2845  O   SER A 368       1.728 -10.627  28.147  1.00 89.75           O  
ATOM   2846  OG  SER A 368       2.909 -12.690  25.335  1.00 89.75           O  
ATOM   2847  N   HIS A 369       3.475  -9.665  27.114  1.00 90.36           N  
ATOM   2848  CA  HIS A 369       4.244  -9.375  28.337  1.00 90.36           C  
ATOM   2849  C   HIS A 369       4.545  -7.885  28.545  1.00 90.36           C  
ATOM   2850  CB  HIS A 369       5.560 -10.169  28.303  1.00 90.36           C  
ATOM   2851  O   HIS A 369       4.930  -7.477  29.638  1.00 90.36           O  
ATOM   2852  CG  HIS A 369       5.363 -11.661  28.284  1.00 90.36           C  
ATOM   2853  CD2 HIS A 369       5.274 -12.495  29.366  1.00 90.36           C  
ATOM   2854  ND1 HIS A 369       5.201 -12.437  27.164  1.00 90.36           N  
ATOM   2855  CE1 HIS A 369       4.984 -13.699  27.559  1.00 90.36           C  
ATOM   2856  NE2 HIS A 369       5.043 -13.793  28.896  1.00 90.36           N  
ATOM   2857  N   THR A 370       4.410  -7.066  27.503  1.00 90.32           N  
ATOM   2858  CA  THR A 370       4.872  -5.676  27.462  1.00 90.32           C  
ATOM   2859  C   THR A 370       3.769  -4.775  26.900  1.00 90.32           C  
ATOM   2860  CB  THR A 370       6.133  -5.548  26.591  1.00 90.32           C  
ATOM   2861  O   THR A 370       3.075  -5.183  25.968  1.00 90.32           O  
ATOM   2862  CG2 THR A 370       6.816  -4.193  26.733  1.00 90.32           C  
ATOM   2863  OG1 THR A 370       7.098  -6.497  26.969  1.00 90.32           O  
ATOM   2864  N   PRO A 371       3.611  -3.534  27.402  1.00 91.24           N  
ATOM   2865  CA  PRO A 371       2.648  -2.587  26.848  1.00 91.24           C  
ATOM   2866  C   PRO A 371       2.837  -2.358  25.333  1.00 91.24           C  
ATOM   2867  CB  PRO A 371       2.850  -1.288  27.634  1.00 91.24           C  
ATOM   2868  O   PRO A 371       3.977  -2.165  24.891  1.00 91.24           O  
ATOM   2869  CG  PRO A 371       3.388  -1.773  28.977  1.00 91.24           C  
ATOM   2870  CD  PRO A 371       4.248  -2.970  28.586  1.00 91.24           C  
ATOM   2871  N   PRO A 372       1.749  -2.275  24.540  1.00 92.40           N  
ATOM   2872  CA  PRO A 372       1.814  -2.007  23.099  1.00 92.40           C  
ATOM   2873  C   PRO A 372       2.597  -0.740  22.724  1.00 92.40           C  
ATOM   2874  CB  PRO A 372       0.353  -1.897  22.653  1.00 92.40           C  
ATOM   2875  O   PRO A 372       3.269  -0.705  21.697  1.00 92.40           O  
ATOM   2876  CG  PRO A 372      -0.394  -2.793  23.635  1.00 92.40           C  
ATOM   2877  CD  PRO A 372       0.378  -2.588  24.933  1.00 92.40           C  
ATOM   2878  N   SER A 373       2.597   0.280  23.589  1.00 91.90           N  
ATOM   2879  CA  SER A 373       3.381   1.508  23.402  1.00 91.90           C  
ATOM   2880  C   SER A 373       4.892   1.266  23.327  1.00 91.90           C  
ATOM   2881  CB  SER A 373       3.095   2.477  24.553  1.00 91.90           C  
ATOM   2882  O   SER A 373       5.590   1.948  22.582  1.00 91.90           O  
ATOM   2883  OG  SER A 373       3.376   1.885  25.812  1.00 91.90           O  
ATOM   2884  N   THR A 374       5.414   0.299  24.085  1.00 93.16           N  
ATOM   2885  CA  THR A 374       6.843  -0.051  24.056  1.00 93.16           C  
ATOM   2886  C   THR A 374       7.183  -0.808  22.774  1.00 93.16           C  
ATOM   2887  CB  THR A 374       7.208  -0.912  25.267  1.00 93.16           C  
ATOM   2888  O   THR A 374       8.228  -0.574  22.175  1.00 93.16           O  
ATOM   2889  CG2 THR A 374       8.711  -1.127  25.415  1.00 93.16           C  
ATOM   2890  OG1 THR A 374       6.757  -0.309  26.462  1.00 93.16           O  
ATOM   2891  N   VAL A 375       6.272  -1.666  22.305  1.00 94.25           N  
ATOM   2892  CA  VAL A 375       6.407  -2.353  21.012  1.00 94.25           C  
ATOM   2893  C   VAL A 375       6.390  -1.343  19.859  1.00 94.25           C  
ATOM   2894  CB  VAL A 375       5.316  -3.431  20.855  1.00 94.25           C  
ATOM   2895  O   VAL A 375       7.216  -1.432  18.955  1.00 94.25           O  
ATOM   2896  CG1 VAL A 375       5.435  -4.172  19.521  1.00 94.25           C  
ATOM   2897  CG2 VAL A 375       5.421  -4.465  21.986  1.00 94.25           C  
ATOM   2898  N   MET A 376       5.532  -0.320  19.934  1.00 94.94           N  
ATOM   2899  CA  MET A 376       5.529   0.803  18.990  1.00 94.94           C  
ATOM   2900  C   MET A 376       6.867   1.560  18.981  1.00 94.94           C  
ATOM   2901  CB  MET A 376       4.367   1.748  19.334  1.00 94.94           C  
ATOM   2902  O   MET A 376       7.367   1.907  17.912  1.00 94.94           O  
ATOM   2903  CG  MET A 376       4.254   2.921  18.353  1.00 94.94           C  
ATOM   2904  SD  MET A 376       3.886   2.436  16.648  1.00 94.94           S  
ATOM   2905  CE  MET A 376       2.156   1.957  16.852  1.00 94.94           C  
ATOM   2906  N   LEU A 377       7.481   1.790  20.148  1.00 95.98           N  
ATOM   2907  CA  LEU A 377       8.805   2.414  20.235  1.00 95.98           C  
ATOM   2908  C   LEU A 377       9.874   1.577  19.519  1.00 95.98           C  
ATOM   2909  CB  LEU A 377       9.152   2.673  21.713  1.00 95.98           C  
ATOM   2910  O   LEU A 377      10.618   2.125  18.705  1.00 95.98           O  
ATOM   2911  CG  LEU A 377      10.551   3.272  21.943  1.00 95.98           C  
ATOM   2912  CD1 LEU A 377      10.703   4.648  21.296  1.00 95.98           C  
ATOM   2913  CD2 LEU A 377      10.799   3.414  23.445  1.00 95.98           C  
ATOM   2914  N   PHE A 378       9.912   0.261  19.755  1.00 96.61           N  
ATOM   2915  CA  PHE A 378      10.824  -0.638  19.038  1.00 96.61           C  
ATOM   2916  C   PHE A 378      10.595  -0.606  17.526  1.00 96.61           C  
ATOM   2917  CB  PHE A 378      10.690  -2.074  19.565  1.00 96.61           C  
ATOM   2918  O   PHE A 378      11.561  -0.560  16.763  1.00 96.61           O  
ATOM   2919  CG  PHE A 378      11.106  -2.292  21.008  1.00 96.61           C  
ATOM   2920  CD1 PHE A 378      12.253  -1.662  21.532  1.00 96.61           C  
ATOM   2921  CD2 PHE A 378      10.373  -3.180  21.820  1.00 96.61           C  
ATOM   2922  CE1 PHE A 378      12.648  -1.898  22.859  1.00 96.61           C  
ATOM   2923  CE2 PHE A 378      10.774  -3.424  23.145  1.00 96.61           C  
ATOM   2924  CZ  PHE A 378      11.909  -2.779  23.666  1.00 96.61           C  
ATOM   2925  N   ALA A 379       9.336  -0.534  17.092  1.00 97.22           N  
ATOM   2926  CA  ALA A 379       8.991  -0.417  15.683  1.00 97.22           C  
ATOM   2927  C   ALA A 379       9.553   0.871  15.048  1.00 97.22           C  
ATOM   2928  CB  ALA A 379       7.468  -0.483  15.555  1.00 97.22           C  
ATOM   2929  O   ALA A 379      10.199   0.830  14.000  1.00 97.22           O  
ATOM   2930  N   MET A 380       9.371   2.023  15.706  1.00 97.61           N  
ATOM   2931  CA  MET A 380       9.908   3.309  15.237  1.00 97.61           C  
ATOM   2932  C   MET A 380      11.442   3.330  15.233  1.00 97.61           C  
ATOM   2933  CB  MET A 380       9.359   4.460  16.095  1.00 97.61           C  
ATOM   2934  O   MET A 380      12.062   3.895  14.324  1.00 97.61           O  
ATOM   2935  CG  MET A 380       7.849   4.667  15.939  1.00 97.61           C  
ATOM   2936  SD  MET A 380       7.312   5.022  14.244  1.00 97.61           S  
ATOM   2937  CE  MET A 380       6.440   3.476  13.876  1.00 97.61           C  
ATOM   2938  N   THR A 381      12.074   2.674  16.212  1.00 98.19           N  
ATOM   2939  CA  THR A 381      13.528   2.469  16.224  1.00 98.19           C  
ATOM   2940  C   THR A 381      13.982   1.634  15.030  1.00 98.19           C  
ATOM   2941  CB  THR A 381      14.003   1.846  17.542  1.00 98.19           C  
ATOM   2942  O   THR A 381      14.923   2.034  14.350  1.00 98.19           O  
ATOM   2943  CG2 THR A 381      15.525   1.736  17.615  1.00 98.19           C  
ATOM   2944  OG1 THR A 381      13.632   2.664  18.626  1.00 98.19           O  
ATOM   2945  N   ALA A 382      13.295   0.534  14.714  1.00 98.26           N  
ATOM   2946  CA  ALA A 382      13.628  -0.311  13.571  1.00 98.26           C  
ATOM   2947  C   ALA A 382      13.495   0.432  12.229  1.00 98.26           C  
ATOM   2948  CB  ALA A 382      12.761  -1.569  13.631  1.00 98.26           C  
ATOM   2949  O   ALA A 382      14.431   0.387  11.430  1.00 98.26           O  
ATOM   2950  N   PHE A 383      12.413   1.194  12.006  1.00 98.43           N  
ATOM   2951  CA  PHE A 383      12.282   2.049  10.812  1.00 98.43           C  
ATOM   2952  C   PHE A 383      13.453   3.032  10.678  1.00 98.43           C  
ATOM   2953  CB  PHE A 383      10.960   2.839  10.853  1.00 98.43           C  
ATOM   2954  O   PHE A 383      14.050   3.174   9.608  1.00 98.43           O  
ATOM   2955  CG  PHE A 383       9.712   2.042  10.526  1.00 98.43           C  
ATOM   2956  CD1 PHE A 383       9.621   1.354   9.305  1.00 98.43           C  
ATOM   2957  CD2 PHE A 383       8.614   2.030  11.403  1.00 98.43           C  
ATOM   2958  CE1 PHE A 383       8.475   0.609   8.987  1.00 98.43           C  
ATOM   2959  CE2 PHE A 383       7.438   1.342  11.054  1.00 98.43           C  
ATOM   2960  CZ  PHE A 383       7.367   0.634   9.844  1.00 98.43           C  
ATOM   2961  N   THR A 384      13.828   3.678  11.784  1.00 98.54           N  
ATOM   2962  CA  THR A 384      14.907   4.671  11.798  1.00 98.54           C  
ATOM   2963  C   THR A 384      16.267   4.035  11.542  1.00 98.54           C  
ATOM   2964  CB  THR A 384      14.911   5.442  13.124  1.00 98.54           C  
ATOM   2965  O   THR A 384      16.995   4.483  10.660  1.00 98.54           O  
ATOM   2966  CG2 THR A 384      15.885   6.614  13.118  1.00 98.54           C  
ATOM   2967  OG1 THR A 384      13.638   5.997  13.353  1.00 98.54           O  
ATOM   2968  N   VAL A 385      16.608   2.963  12.259  1.00 98.48           N  
ATOM   2969  CA  VAL A 385      17.892   2.261  12.114  1.00 98.48           C  
ATOM   2970  C   VAL A 385      18.017   1.639  10.726  1.00 98.48           C  
ATOM   2971  CB  VAL A 385      18.063   1.201  13.220  1.00 98.48           C  
ATOM   2972  O   VAL A 385      19.047   1.816  10.076  1.00 98.48           O  
ATOM   2973  CG1 VAL A 385      19.301   0.322  13.001  1.00 98.48           C  
ATOM   2974  CG2 VAL A 385      18.223   1.874  14.590  1.00 98.48           C  
ATOM   2975  N   GLY A 386      16.966   0.974  10.236  1.00 98.34           N  
ATOM   2976  CA  GLY A 386      16.934   0.408   8.888  1.00 98.34           C  
ATOM   2977  C   GLY A 386      17.226   1.467   7.824  1.00 98.34           C  
ATOM   2978  O   GLY A 386      18.056   1.243   6.940  1.00 98.34           O  
ATOM   2979  N   THR A 387      16.635   2.655   7.963  1.00 98.46           N  
ATOM   2980  CA  THR A 387      16.853   3.766   7.027  1.00 98.46           C  
ATOM   2981  C   THR A 387      18.242   4.399   7.178  1.00 98.46           C  
ATOM   2982  CB  THR A 387      15.731   4.808   7.129  1.00 98.46           C  
ATOM   2983  O   THR A 387      18.896   4.645   6.168  1.00 98.46           O  
ATOM   2984  CG2 THR A 387      15.751   5.767   5.939  1.00 98.46           C  
ATOM   2985  OG1 THR A 387      14.486   4.160   7.060  1.00 98.46           O  
ATOM   2986  N   ILE A 388      18.762   4.588   8.401  1.00 98.56           N  
ATOM   2987  CA  ILE A 388      20.138   5.079   8.646  1.00 98.56           C  
ATOM   2988  C   ILE A 388      21.175   4.177   7.975  1.00 98.56           C  
ATOM   2989  CB  ILE A 388      20.426   5.209  10.165  1.00 98.56           C  
ATOM   2990  O   ILE A 388      22.105   4.669   7.326  1.00 98.56           O  
ATOM   2991  CG1 ILE A 388      19.652   6.405  10.760  1.00 98.56           C  
ATOM   2992  CG2 ILE A 388      21.933   5.394  10.451  1.00 98.56           C  
ATOM   2993  CD1 ILE A 388      19.652   6.470  12.291  1.00 98.56           C  
ATOM   2994  N   LEU A 389      21.017   2.860   8.121  1.00 98.39           N  
ATOM   2995  CA  LEU A 389      21.960   1.882   7.591  1.00 98.39           C  
ATOM   2996  C   LEU A 389      22.088   1.989   6.073  1.00 98.39           C  
ATOM   2997  CB  LEU A 389      21.516   0.473   8.004  1.00 98.39           C  
ATOM   2998  O   LEU A 389      23.212   2.038   5.576  1.00 98.39           O  
ATOM   2999  CG  LEU A 389      21.785   0.141   9.480  1.00 98.39           C  
ATOM   3000  CD1 LEU A 389      21.027  -1.135   9.827  1.00 98.39           C  
ATOM   3001  CD2 LEU A 389      23.274  -0.089   9.749  1.00 98.39           C  
ATOM   3002  N   ILE A 390      20.970   2.077   5.342  1.00 97.90           N  
ATOM   3003  CA  ILE A 390      21.031   2.220   3.882  1.00 97.90           C  
ATOM   3004  C   ILE A 390      21.445   3.633   3.456  1.00 97.90           C  
ATOM   3005  CB  ILE A 390      19.734   1.734   3.202  1.00 97.90           C  
ATOM   3006  O   ILE A 390      22.238   3.776   2.529  1.00 97.90           O  
ATOM   3007  CG1 ILE A 390      19.950   1.446   1.703  1.00 97.90           C  
ATOM   3008  CG2 ILE A 390      18.571   2.721   3.367  1.00 97.90           C  
ATOM   3009  CD1 ILE A 390      20.882   0.258   1.426  1.00 97.90           C  
ATOM   3010  N   ALA A 391      21.017   4.673   4.184  1.00 97.87           N  
ATOM   3011  CA  ALA A 391      21.359   6.063   3.879  1.00 97.87           C  
ATOM   3012  C   ALA A 391      22.866   6.336   3.885  1.00 97.87           C  
ATOM   3013  CB  ALA A 391      20.664   6.984   4.886  1.00 97.87           C  
ATOM   3014  O   ALA A 391      23.366   7.206   3.168  1.00 97.87           O  
ATOM   3015  N   THR A 392      23.589   5.587   4.713  1.00 97.09           N  
ATOM   3016  CA  THR A 392      25.033   5.717   4.911  1.00 97.09           C  
ATOM   3017  C   THR A 392      25.837   4.642   4.179  1.00 97.09           C  
ATOM   3018  CB  THR A 392      25.366   5.753   6.409  1.00 97.09           C  
ATOM   3019  O   THR A 392      27.064   4.662   4.250  1.00 97.09           O  
ATOM   3020  CG2 THR A 392      24.770   6.982   7.098  1.00 97.09           C  
ATOM   3021  OG1 THR A 392      24.849   4.623   7.067  1.00 97.09           O  
ATOM   3022  N   ALA A 393      25.187   3.730   3.448  1.00 97.15           N  
ATOM   3023  CA  ALA A 393      25.871   2.662   2.730  1.00 97.15           C  
ATOM   3024  C   ALA A 393      26.717   3.224   1.563  1.00 97.15           C  
ATOM   3025  CB  ALA A 393      24.845   1.625   2.257  1.00 97.15           C  
ATOM   3026  O   ALA A 393      26.218   3.989   0.722  1.00 97.15           O  
ATOM   3027  N   PRO A 394      28.008   2.855   1.461  1.00 96.48           N  
ATOM   3028  CA  PRO A 394      28.794   3.095   0.258  1.00 96.48           C  
ATOM   3029  C   PRO A 394      28.257   2.288  -0.933  1.00 96.48           C  
ATOM   3030  CB  PRO A 394      30.243   2.732   0.607  1.00 96.48           C  
ATOM   3031  O   PRO A 394      27.759   1.168  -0.779  1.00 96.48           O  
ATOM   3032  CG  PRO A 394      30.271   2.722   2.138  1.00 96.48           C  
ATOM   3033  CD  PRO A 394      28.850   2.324   2.519  1.00 96.48           C  
ATOM   3034  N   VAL A 395      28.403   2.845  -2.140  1.00 95.62           N  
ATOM   3035  CA  VAL A 395      27.911   2.234  -3.389  1.00 95.62           C  
ATOM   3036  C   VAL A 395      28.502   0.838  -3.581  1.00 95.62           C  
ATOM   3037  CB  VAL A 395      28.210   3.129  -4.607  1.00 95.62           C  
ATOM   3038  O   VAL A 395      27.759  -0.133  -3.652  1.00 95.62           O  
ATOM   3039  CG1 VAL A 395      27.710   2.489  -5.901  1.00 95.62           C  
ATOM   3040  CG2 VAL A 395      27.536   4.499  -4.474  1.00 95.62           C  
ATOM   3041  N   HIS A 396      29.830   0.714  -3.551  1.00 93.06           N  
ATOM   3042  CA  HIS A 396      30.541  -0.552  -3.777  1.00 93.06           C  
ATOM   3043  C   HIS A 396      30.759  -1.384  -2.502  1.00 93.06           C  
ATOM   3044  CB  HIS A 396      31.851  -0.269  -4.525  1.00 93.06           C  
ATOM   3045  O   HIS A 396      31.622  -2.259  -2.468  1.00 93.06           O  
ATOM   3046  CG  HIS A 396      31.636   0.511  -5.795  1.00 93.06           C  
ATOM   3047  CD2 HIS A 396      32.072   1.782  -6.053  1.00 93.06           C  
ATOM   3048  ND1 HIS A 396      30.909   0.101  -6.891  1.00 93.06           N  
ATOM   3049  CE1 HIS A 396      30.903   1.104  -7.785  1.00 93.06           C  
ATOM   3050  NE2 HIS A 396      31.592   2.153  -7.308  1.00 93.06           N  
ATOM   3051  N   GLN A 397      30.010  -1.114  -1.428  1.00 96.19           N  
ATOM   3052  CA  GLN A 397      30.079  -1.937  -0.224  1.00 96.19           C  
ATOM   3053  C   GLN A 397      29.459  -3.317  -0.481  1.00 96.19           C  
ATOM   3054  CB  GLN A 397      29.390  -1.222   0.943  1.00 96.19           C  
ATOM   3055  O   GLN A 397      28.437  -3.432  -1.159  1.00 96.19           O  
ATOM   3056  CG  GLN A 397      29.713  -1.868   2.299  1.00 96.19           C  
ATOM   3057  CD  GLN A 397      28.974  -1.169   3.432  1.00 96.19           C  
ATOM   3058  NE2 GLN A 397      29.646  -0.745   4.477  1.00 96.19           N  
ATOM   3059  OE1 GLN A 397      27.771  -0.982   3.387  1.00 96.19           O  
ATOM   3060  N   THR A 398      30.050  -4.360   0.108  1.00 95.97           N  
ATOM   3061  CA  THR A 398      29.474  -5.710   0.089  1.00 95.97           C  
ATOM   3062  C   THR A 398      28.055  -5.724   0.662  1.00 95.97           C  
ATOM   3063  CB  THR A 398      30.372  -6.720   0.818  1.00 95.97           C  
ATOM   3064  O   THR A 398      27.763  -5.051   1.654  1.00 95.97           O  
ATOM   3065  CG2 THR A 398      30.530  -6.466   2.319  1.00 95.97           C  
ATOM   3066  OG1 THR A 398      29.839  -8.014   0.669  1.00 95.97           O  
ATOM   3067  N   TYR A 399      27.177  -6.522   0.052  1.00 96.42           N  
ATOM   3068  CA  TYR A 399      25.782  -6.678   0.466  1.00 96.42           C  
ATOM   3069  C   TYR A 399      25.650  -7.026   1.957  1.00 96.42           C  
ATOM   3070  CB  TYR A 399      25.145  -7.765  -0.411  1.00 96.42           C  
ATOM   3071  O   TYR A 399      24.850  -6.410   2.658  1.00 96.42           O  
ATOM   3072  CG  TYR A 399      23.839  -8.297   0.135  1.00 96.42           C  
ATOM   3073  CD1 TYR A 399      23.807  -9.559   0.761  1.00 96.42           C  
ATOM   3074  CD2 TYR A 399      22.672  -7.515   0.055  1.00 96.42           C  
ATOM   3075  CE1 TYR A 399      22.600 -10.052   1.283  1.00 96.42           C  
ATOM   3076  CE2 TYR A 399      21.465  -8.010   0.579  1.00 96.42           C  
ATOM   3077  OH  TYR A 399      20.259  -9.802   1.624  1.00 96.42           O  
ATOM   3078  CZ  TYR A 399      21.426  -9.286   1.175  1.00 96.42           C  
ATOM   3079  N   TRP A 400      26.490  -7.943   2.448  1.00 97.28           N  
ATOM   3080  CA  TRP A 400      26.453  -8.474   3.817  1.00 97.28           C  
ATOM   3081  C   TRP A 400      26.773  -7.454   4.919  1.00 97.28           C  
ATOM   3082  CB  TRP A 400      27.404  -9.674   3.893  1.00 97.28           C  
ATOM   3083  O   TRP A 400      26.605  -7.764   6.094  1.00 97.28           O  
ATOM   3084  CG  TRP A 400      27.019 -10.811   3.000  1.00 97.28           C  
ATOM   3085  CD1 TRP A 400      27.692 -11.235   1.906  1.00 97.28           C  
ATOM   3086  CD2 TRP A 400      25.851 -11.681   3.117  1.00 97.28           C  
ATOM   3087  CE2 TRP A 400      25.881 -12.619   2.043  1.00 97.28           C  
ATOM   3088  CE3 TRP A 400      24.769 -11.769   4.020  1.00 97.28           C  
ATOM   3089  NE1 TRP A 400      27.024 -12.304   1.339  1.00 97.28           N  
ATOM   3090  CH2 TRP A 400      23.828 -13.658   2.786  1.00 97.28           C  
ATOM   3091  CZ2 TRP A 400      24.891 -13.596   1.869  1.00 97.28           C  
ATOM   3092  CZ3 TRP A 400      23.772 -12.748   3.857  1.00 97.28           C  
ATOM   3093  N   ALA A 401      27.228  -6.251   4.558  1.00 96.60           N  
ATOM   3094  CA  ALA A 401      27.439  -5.154   5.495  1.00 96.60           C  
ATOM   3095  C   ALA A 401      26.117  -4.401   5.756  1.00 96.60           C  
ATOM   3096  CB  ALA A 401      28.594  -4.290   4.974  1.00 96.60           C  
ATOM   3097  O   ALA A 401      25.146  -4.978   6.238  1.00 96.60           O  
ATOM   3098  N   GLN A 402      26.039  -3.103   5.449  1.00 97.58           N  
ATOM   3099  CA  GLN A 402      24.901  -2.269   5.855  1.00 97.58           C  
ATOM   3100  C   GLN A 402      23.593  -2.629   5.142  1.00 97.58           C  
ATOM   3101  CB  GLN A 402      25.233  -0.795   5.608  1.00 97.58           C  
ATOM   3102  O   GLN A 402      22.526  -2.516   5.738  1.00 97.58           O  
ATOM   3103  CG  GLN A 402      26.381  -0.313   6.502  1.00 97.58           C  
ATOM   3104  CD  GLN A 402      26.859   1.079   6.125  1.00 97.58           C  
ATOM   3105  NE2 GLN A 402      26.094   2.106   6.386  1.00 97.58           N  
ATOM   3106  OE1 GLN A 402      27.947   1.258   5.600  1.00 97.58           O  
ATOM   3107  N   THR A 403      23.657  -3.068   3.881  1.00 97.85           N  
ATOM   3108  CA  THR A 403      22.461  -3.373   3.083  1.00 97.85           C  
ATOM   3109  C   THR A 403      21.702  -4.573   3.638  1.00 97.85           C  
ATOM   3110  CB  THR A 403      22.829  -3.611   1.616  1.00 97.85           C  
ATOM   3111  O   THR A 403      20.508  -4.460   3.898  1.00 97.85           O  
ATOM   3112  CG2 THR A 403      21.607  -3.787   0.724  1.00 97.85           C  
ATOM   3113  OG1 THR A 403      23.539  -2.496   1.115  1.00 97.85           O  
ATOM   3114  N   PHE A 404      22.386  -5.690   3.887  1.00 98.05           N  
ATOM   3115  CA  PHE A 404      21.789  -6.867   4.513  1.00 98.05           C  
ATOM   3116  C   PHE A 404      21.195  -6.529   5.883  1.00 98.05           C  
ATOM   3117  CB  PHE A 404      22.857  -7.959   4.636  1.00 98.05           C  
ATOM   3118  O   PHE A 404      20.037  -6.851   6.142  1.00 98.05           O  
ATOM   3119  CG  PHE A 404      22.408  -9.154   5.451  1.00 98.05           C  
ATOM   3120  CD1 PHE A 404      22.893  -9.343   6.759  1.00 98.05           C  
ATOM   3121  CD2 PHE A 404      21.473 -10.056   4.919  1.00 98.05           C  
ATOM   3122  CE1 PHE A 404      22.444 -10.436   7.522  1.00 98.05           C  
ATOM   3123  CE2 PHE A 404      21.023 -11.148   5.679  1.00 98.05           C  
ATOM   3124  CZ  PHE A 404      21.510 -11.338   6.983  1.00 98.05           C  
ATOM   3125  N   VAL A 405      21.946  -5.813   6.731  1.00 98.33           N  
ATOM   3126  CA  VAL A 405      21.472  -5.432   8.072  1.00 98.33           C  
ATOM   3127  C   VAL A 405      20.239  -4.520   7.986  1.00 98.33           C  
ATOM   3128  CB  VAL A 405      22.592  -4.813   8.926  1.00 98.33           C  
ATOM   3129  O   VAL A 405      19.273  -4.724   8.712  1.00 98.33           O  
ATOM   3130  CG1 VAL A 405      22.109  -4.503  10.350  1.00 98.33           C  
ATOM   3131  CG2 VAL A 405      23.764  -5.792   9.097  1.00 98.33           C  
ATOM   3132  N   SER A 406      20.215  -3.561   7.056  1.00 98.28           N  
ATOM   3133  CA  SER A 406      19.044  -2.708   6.803  1.00 98.28           C  
ATOM   3134  C   SER A 406      17.807  -3.534   6.419  1.00 98.28           C  
ATOM   3135  CB  SER A 406      19.387  -1.713   5.689  1.00 98.28           C  
ATOM   3136  O   SER A 406      16.733  -3.345   6.992  1.00 98.28           O  
ATOM   3137  OG  SER A 406      18.298  -0.867   5.395  1.00 98.28           O  
ATOM   3138  N   ILE A 407      17.980  -4.501   5.513  1.00 96.79           N  
ATOM   3139  CA  ILE A 407      16.922  -5.380   4.995  1.00 96.79           C  
ATOM   3140  C   ILE A 407      16.354  -6.310   6.071  1.00 96.79           C  
ATOM   3141  CB  ILE A 407      17.472  -6.142   3.766  1.00 96.79           C  
ATOM   3142  O   ILE A 407      15.152  -6.564   6.067  1.00 96.79           O  
ATOM   3143  CG1 ILE A 407      17.579  -5.147   2.586  1.00 96.79           C  
ATOM   3144  CG2 ILE A 407      16.606  -7.332   3.332  1.00 96.79           C  
ATOM   3145  CD1 ILE A 407      18.282  -5.718   1.356  1.00 96.79           C  
ATOM   3146  N   ILE A 408      17.167  -6.795   7.015  1.00 96.98           N  
ATOM   3147  CA  ILE A 408      16.654  -7.606   8.130  1.00 96.98           C  
ATOM   3148  C   ILE A 408      16.053  -6.754   9.249  1.00 96.98           C  
ATOM   3149  CB  ILE A 408      17.694  -8.603   8.682  1.00 96.98           C  
ATOM   3150  O   ILE A 408      15.155  -7.237   9.924  1.00 96.98           O  
ATOM   3151  CG1 ILE A 408      18.882  -7.877   9.337  1.00 96.98           C  
ATOM   3152  CG2 ILE A 408      18.134  -9.570   7.568  1.00 96.98           C  
ATOM   3153  CD1 ILE A 408      19.916  -8.785  10.005  1.00 96.98           C  
ATOM   3154  N   VAL A 409      16.493  -5.508   9.452  1.00 98.14           N  
ATOM   3155  CA  VAL A 409      15.954  -4.629  10.506  1.00 98.14           C  
ATOM   3156  C   VAL A 409      14.597  -4.045  10.109  1.00 98.14           C  
ATOM   3157  CB  VAL A 409      16.970  -3.523  10.862  1.00 98.14           C  
ATOM   3158  O   VAL A 409      13.698  -3.973  10.943  1.00 98.14           O  
ATOM   3159  CG1 VAL A 409      16.376  -2.415  11.741  1.00 98.14           C  
ATOM   3160  CG2 VAL A 409      18.155  -4.109  11.641  1.00 98.14           C  
ATOM   3161  N   MET A 410      14.412  -3.659   8.844  1.00 96.71           N  
ATOM   3162  CA  MET A 410      13.205  -2.953   8.400  1.00 96.71           C  
ATOM   3163  C   MET A 410      11.872  -3.695   8.666  1.00 96.71           C  
ATOM   3164  CB  MET A 410      13.369  -2.555   6.923  1.00 96.71           C  
ATOM   3165  O   MET A 410      10.925  -3.049   9.123  1.00 96.71           O  
ATOM   3166  CG  MET A 410      12.269  -1.592   6.482  1.00 96.71           C  
ATOM   3167  SD  MET A 410      12.200  -0.064   7.443  1.00 96.71           S  
ATOM   3168  CE  MET A 410      13.635   0.848   6.837  1.00 96.71           C  
ATOM   3169  N   PRO A 411      11.764  -5.027   8.474  1.00 93.92           N  
ATOM   3170  CA  PRO A 411      10.545  -5.784   8.778  1.00 93.92           C  
ATOM   3171  C   PRO A 411      10.084  -5.676  10.227  1.00 93.92           C  
ATOM   3172  CB  PRO A 411      10.839  -7.234   8.383  1.00 93.92           C  
ATOM   3173  O   PRO A 411       8.887  -5.642  10.484  1.00 93.92           O  
ATOM   3174  CG  PRO A 411      11.882  -7.063   7.285  1.00 93.92           C  
ATOM   3175  CD  PRO A 411      12.707  -5.896   7.794  1.00 93.92           C  
ATOM   3176  N   TRP A 412      11.009  -5.499  11.172  1.00 95.78           N  
ATOM   3177  CA  TRP A 412      10.665  -5.307  12.580  1.00 95.78           C  
ATOM   3178  C   TRP A 412       9.882  -4.013  12.798  1.00 95.78           C  
ATOM   3179  CB  TRP A 412      11.933  -5.351  13.439  1.00 95.78           C  
ATOM   3180  O   TRP A 412       8.993  -3.983  13.638  1.00 95.78           O  
ATOM   3181  CG  TRP A 412      12.636  -6.674  13.437  1.00 95.78           C  
ATOM   3182  CD1 TRP A 412      13.269  -7.242  12.390  1.00 95.78           C  
ATOM   3183  CD2 TRP A 412      12.722  -7.650  14.512  1.00 95.78           C  
ATOM   3184  CE2 TRP A 412      13.374  -8.821  14.027  1.00 95.78           C  
ATOM   3185  CE3 TRP A 412      12.301  -7.654  15.852  1.00 95.78           C  
ATOM   3186  NE1 TRP A 412      13.691  -8.512  12.723  1.00 95.78           N  
ATOM   3187  CH2 TRP A 412      13.086  -9.945  16.152  1.00 95.78           C  
ATOM   3188  CZ2 TRP A 412      13.554  -9.960  14.825  1.00 95.78           C  
ATOM   3189  CZ3 TRP A 412      12.469  -8.789  16.665  1.00 95.78           C  
ATOM   3190  N   GLY A 413      10.137  -2.966  12.006  1.00 96.66           N  
ATOM   3191  CA  GLY A 413       9.327  -1.748  12.028  1.00 96.66           C  
ATOM   3192  C   GLY A 413       7.894  -2.009  11.568  1.00 96.66           C  
ATOM   3193  O   GLY A 413       6.932  -1.637  12.241  1.00 96.66           O  
ATOM   3194  N   MET A 414       7.737  -2.699  10.442  1.00 92.99           N  
ATOM   3195  CA  MET A 414       6.426  -2.993   9.856  1.00 92.99           C  
ATOM   3196  C   MET A 414       5.598  -3.935  10.735  1.00 92.99           C  
ATOM   3197  CB  MET A 414       6.615  -3.607   8.468  1.00 92.99           C  
ATOM   3198  O   MET A 414       4.485  -3.589  11.140  1.00 92.99           O  
ATOM   3199  CG  MET A 414       7.254  -2.627   7.487  1.00 92.99           C  
ATOM   3200  SD  MET A 414       7.363  -3.312   5.822  1.00 92.99           S  
ATOM   3201  CE  MET A 414       8.738  -4.470   5.997  1.00 92.99           C  
ATOM   3202  N   ASP A 415       6.166  -5.092  11.071  1.00 91.08           N  
ATOM   3203  CA  ASP A 415       5.460  -6.194  11.723  1.00 91.08           C  
ATOM   3204  C   ASP A 415       5.213  -5.941  13.219  1.00 91.08           C  
ATOM   3205  CB  ASP A 415       6.216  -7.511  11.473  1.00 91.08           C  
ATOM   3206  O   ASP A 415       4.298  -6.535  13.787  1.00 91.08           O  
ATOM   3207  CG  ASP A 415       6.194  -7.934   9.994  1.00 91.08           C  
ATOM   3208  OD1 ASP A 415       5.095  -7.908   9.396  1.00 91.08           O  
ATOM   3209  OD2 ASP A 415       7.269  -8.293   9.464  1.00 91.08           O  
ATOM   3210  N   MET A 416       5.954  -5.019  13.855  1.00 94.51           N  
ATOM   3211  CA  MET A 416       5.643  -4.533  15.208  1.00 94.51           C  
ATOM   3212  C   MET A 416       4.626  -3.393  15.206  1.00 94.51           C  
ATOM   3213  CB  MET A 416       6.907  -4.066  15.941  1.00 94.51           C  
ATOM   3214  O   MET A 416       3.714  -3.381  16.035  1.00 94.51           O  
ATOM   3215  CG  MET A 416       7.807  -5.235  16.319  1.00 94.51           C  
ATOM   3216  SD  MET A 416       9.362  -4.799  17.130  1.00 94.51           S  
ATOM   3217  CE  MET A 416       9.756  -6.467  17.704  1.00 94.51           C  
ATOM   3218  N   SER A 417       4.776  -2.418  14.300  1.00 95.70           N  
ATOM   3219  CA  SER A 417       3.966  -1.194  14.337  1.00 95.70           C  
ATOM   3220  C   SER A 417       2.492  -1.465  14.059  1.00 95.70           C  
ATOM   3221  CB  SER A 417       4.487  -0.123  13.373  1.00 95.70           C  
ATOM   3222  O   SER A 417       1.640  -0.941  14.773  1.00 95.70           O  
ATOM   3223  OG  SER A 417       4.453  -0.548  12.026  1.00 95.70           O  
ATOM   3224  N   PHE A 418       2.176  -2.310  13.074  1.00 93.10           N  
ATOM   3225  CA  PHE A 418       0.796  -2.592  12.681  1.00 93.10           C  
ATOM   3226  C   PHE A 418      -0.056  -3.218  13.807  1.00 93.10           C  
ATOM   3227  CB  PHE A 418       0.786  -3.425  11.391  1.00 93.10           C  
ATOM   3228  O   PHE A 418      -1.095  -2.640  14.153  1.00 93.10           O  
ATOM   3229  CG  PHE A 418      -0.611  -3.665  10.860  1.00 93.10           C  
ATOM   3230  CD1 PHE A 418      -1.342  -4.810  11.232  1.00 93.10           C  
ATOM   3231  CD2 PHE A 418      -1.201  -2.704  10.024  1.00 93.10           C  
ATOM   3232  CE1 PHE A 418      -2.663  -4.978  10.778  1.00 93.10           C  
ATOM   3233  CE2 PHE A 418      -2.519  -2.872   9.568  1.00 93.10           C  
ATOM   3234  CZ  PHE A 418      -3.253  -4.007   9.950  1.00 93.10           C  
ATOM   3235  N   PRO A 419       0.336  -4.351  14.429  1.00 91.57           N  
ATOM   3236  CA  PRO A 419      -0.442  -4.935  15.521  1.00 91.57           C  
ATOM   3237  C   PRO A 419      -0.433  -4.059  16.777  1.00 91.57           C  
ATOM   3238  CB  PRO A 419       0.170  -6.313  15.781  1.00 91.57           C  
ATOM   3239  O   PRO A 419      -1.477  -3.927  17.413  1.00 91.57           O  
ATOM   3240  CG  PRO A 419       1.609  -6.149  15.312  1.00 91.57           C  
ATOM   3241  CD  PRO A 419       1.479  -5.204  14.124  1.00 91.57           C  
ATOM   3242  N   ALA A 420       0.692  -3.411  17.112  1.00 93.43           N  
ATOM   3243  CA  ALA A 420       0.746  -2.497  18.251  1.00 93.43           C  
ATOM   3244  C   ALA A 420      -0.239  -1.332  18.076  1.00 93.43           C  
ATOM   3245  CB  ALA A 420       2.182  -1.998  18.441  1.00 93.43           C  
ATOM   3246  O   ALA A 420      -1.038  -1.069  18.971  1.00 93.43           O  
ATOM   3247  N   ALA A 421      -0.251  -0.690  16.904  1.00 94.41           N  
ATOM   3248  CA  ALA A 421      -1.188   0.389  16.606  1.00 94.41           C  
ATOM   3249  C   ALA A 421      -2.639  -0.076  16.636  1.00 94.41           C  
ATOM   3250  CB  ALA A 421      -0.882   0.958  15.224  1.00 94.41           C  
ATOM   3251  O   ALA A 421      -3.491   0.626  17.168  1.00 94.41           O  
ATOM   3252  N   THR A 422      -2.911  -1.262  16.089  1.00 92.06           N  
ATOM   3253  CA  THR A 422      -4.262  -1.827  16.063  1.00 92.06           C  
ATOM   3254  C   THR A 422      -4.795  -2.038  17.479  1.00 92.06           C  
ATOM   3255  CB  THR A 422      -4.290  -3.143  15.277  1.00 92.06           C  
ATOM   3256  O   THR A 422      -5.928  -1.653  17.754  1.00 92.06           O  
ATOM   3257  CG2 THR A 422      -5.695  -3.736  15.201  1.00 92.06           C  
ATOM   3258  OG1 THR A 422      -3.870  -2.921  13.948  1.00 92.06           O  
ATOM   3259  N   ILE A 423      -3.978  -2.582  18.390  1.00 91.31           N  
ATOM   3260  CA  ILE A 423      -4.354  -2.752  19.802  1.00 91.31           C  
ATOM   3261  C   ILE A 423      -4.558  -1.390  20.466  1.00 91.31           C  
ATOM   3262  CB  ILE A 423      -3.309  -3.607  20.553  1.00 91.31           C  
ATOM   3263  O   ILE A 423      -5.604  -1.155  21.054  1.00 91.31           O  
ATOM   3264  CG1 ILE A 423      -3.333  -5.055  20.015  1.00 91.31           C  
ATOM   3265  CG2 ILE A 423      -3.583  -3.612  22.069  1.00 91.31           C  
ATOM   3266  CD1 ILE A 423      -2.128  -5.885  20.463  1.00 91.31           C  
ATOM   3267  N   MET A 424      -3.608  -0.463  20.315  1.00 90.81           N  
ATOM   3268  CA  MET A 424      -3.698   0.858  20.949  1.00 90.81           C  
ATOM   3269  C   MET A 424      -4.930   1.653  20.491  1.00 90.81           C  
ATOM   3270  CB  MET A 424      -2.435   1.671  20.648  1.00 90.81           C  
ATOM   3271  O   MET A 424      -5.567   2.317  21.308  1.00 90.81           O  
ATOM   3272  CG  MET A 424      -1.167   1.090  21.277  1.00 90.81           C  
ATOM   3273  SD  MET A 424       0.369   1.841  20.664  1.00 90.81           S  
ATOM   3274  CE  MET A 424       0.345   3.374  21.621  1.00 90.81           C  
ATOM   3275  N   LEU A 425      -5.285   1.580  19.203  1.00 90.56           N  
ATOM   3276  CA  LEU A 425      -6.514   2.187  18.689  1.00 90.56           C  
ATOM   3277  C   LEU A 425      -7.753   1.459  19.201  1.00 90.56           C  
ATOM   3278  CB  LEU A 425      -6.518   2.219  17.149  1.00 90.56           C  
ATOM   3279  O   LEU A 425      -8.690   2.116  19.636  1.00 90.56           O  
ATOM   3280  CG  LEU A 425      -6.198   3.606  16.590  1.00 90.56           C  
ATOM   3281  CD1 LEU A 425      -4.785   4.056  16.916  1.00 90.56           C  
ATOM   3282  CD2 LEU A 425      -6.347   3.625  15.072  1.00 90.56           C  
ATOM   3283  N   SER A 426      -7.758   0.126  19.176  1.00 88.67           N  
ATOM   3284  CA  SER A 426      -8.883  -0.676  19.664  1.00 88.67           C  
ATOM   3285  C   SER A 426      -9.177  -0.413  21.143  1.00 88.67           C  
ATOM   3286  CB  SER A 426      -8.582  -2.159  19.439  1.00 88.67           C  
ATOM   3287  O   SER A 426     -10.339  -0.300  21.515  1.00 88.67           O  
ATOM   3288  OG  SER A 426      -9.665  -2.963  19.855  1.00 88.67           O  
ATOM   3289  N   ASP A 427      -8.141  -0.272  21.972  1.00 86.21           N  
ATOM   3290  CA  ASP A 427      -8.259   0.036  23.404  1.00 86.21           C  
ATOM   3291  C   ASP A 427      -8.747   1.472  23.660  1.00 86.21           C  
ATOM   3292  CB  ASP A 427      -6.890  -0.162  24.081  1.00 86.21           C  
ATOM   3293  O   ASP A 427      -9.295   1.768  24.721  1.00 86.21           O  
ATOM   3294  CG  ASP A 427      -6.409  -1.616  24.177  1.00 86.21           C  
ATOM   3295  OD1 ASP A 427      -7.219  -2.544  23.947  1.00 86.21           O  
ATOM   3296  OD2 ASP A 427      -5.216  -1.788  24.527  1.00 86.21           O  
ATOM   3297  N   SER A 428      -8.555   2.370  22.688  1.00 83.79           N  
ATOM   3298  CA  SER A 428      -9.006   3.767  22.746  1.00 83.79           C  
ATOM   3299  C   SER A 428     -10.427   3.962  22.203  1.00 83.79           C  
ATOM   3300  CB  SER A 428      -8.033   4.670  21.978  1.00 83.79           C  
ATOM   3301  O   SER A 428     -10.955   5.074  22.270  1.00 83.79           O  
ATOM   3302  OG  SER A 428      -6.718   4.556  22.489  1.00 83.79           O  
ATOM   3303  N   MET A 429     -11.042   2.915  21.641  1.00 80.38           N  
ATOM   3304  CA  MET A 429     -12.351   2.966  20.987  1.00 80.38           C  
ATOM   3305  C   MET A 429     -13.410   2.157  21.754  1.00 80.38           C  
ATOM   3306  CB  MET A 429     -12.243   2.465  19.537  1.00 80.38           C  
ATOM   3307  O   MET A 429     -13.090   1.141  22.372  1.00 80.38           O  
ATOM   3308  CG  MET A 429     -11.485   3.447  18.638  1.00 80.38           C  
ATOM   3309  SD  MET A 429     -11.406   2.940  16.894  1.00 80.38           S  
ATOM   3310  CE  MET A 429     -10.051   3.997  16.318  1.00 80.38           C  
ATOM   3311  N   PRO A 430     -14.698   2.550  21.677  1.00 74.32           N  
ATOM   3312  CA  PRO A 430     -15.801   1.712  22.143  1.00 74.32           C  
ATOM   3313  C   PRO A 430     -15.812   0.339  21.452  1.00 74.32           C  
ATOM   3314  CB  PRO A 430     -17.083   2.495  21.829  1.00 74.32           C  
ATOM   3315  O   PRO A 430     -15.409   0.221  20.292  1.00 74.32           O  
ATOM   3316  CG  PRO A 430     -16.611   3.944  21.714  1.00 74.32           C  
ATOM   3317  CD  PRO A 430     -15.205   3.804  21.141  1.00 74.32           C  
ATOM   3318  N   HIS A 431     -16.336  -0.687  22.132  1.00 66.52           N  
ATOM   3319  CA  HIS A 431     -16.373  -2.073  21.637  1.00 66.52           C  
ATOM   3320  C   HIS A 431     -16.981  -2.219  20.231  1.00 66.52           C  
ATOM   3321  CB  HIS A 431     -17.123  -2.949  22.651  1.00 66.52           C  
ATOM   3322  O   HIS A 431     -16.465  -2.973  19.408  1.00 66.52           O  
ATOM   3323  CG  HIS A 431     -16.313  -3.192  23.898  1.00 66.52           C  
ATOM   3324  CD2 HIS A 431     -16.588  -2.765  25.170  1.00 66.52           C  
ATOM   3325  ND1 HIS A 431     -15.118  -3.873  23.948  1.00 66.52           N  
ATOM   3326  CE1 HIS A 431     -14.678  -3.849  25.216  1.00 66.52           C  
ATOM   3327  NE2 HIS A 431     -15.528  -3.164  25.990  1.00 66.52           N  
ATOM   3328  N   GLU A 432     -18.017  -1.438  19.924  1.00 66.72           N  
ATOM   3329  CA  GLU A 432     -18.712  -1.417  18.628  1.00 66.72           C  
ATOM   3330  C   GLU A 432     -17.817  -0.972  17.455  1.00 66.72           C  
ATOM   3331  CB  GLU A 432     -19.898  -0.450  18.746  1.00 66.72           C  
ATOM   3332  O   GLU A 432     -18.081  -1.303  16.300  1.00 66.72           O  
ATOM   3333  CG  GLU A 432     -20.946  -0.899  19.781  1.00 66.72           C  
ATOM   3334  CD  GLU A 432     -21.922   0.228  20.147  1.00 66.72           C  
ATOM   3335  OE1 GLU A 432     -22.425   0.192  21.291  1.00 66.72           O  
ATOM   3336  OE2 GLU A 432     -22.121   1.133  19.306  1.00 66.72           O  
ATOM   3337  N   HIS A 433     -16.736  -0.239  17.734  1.00 69.22           N  
ATOM   3338  CA  HIS A 433     -15.843   0.338  16.728  1.00 69.22           C  
ATOM   3339  C   HIS A 433     -14.468  -0.337  16.668  1.00 69.22           C  
ATOM   3340  CB  HIS A 433     -15.747   1.853  16.943  1.00 69.22           C  
ATOM   3341  O   HIS A 433     -13.611   0.092  15.902  1.00 69.22           O  
ATOM   3342  CG  HIS A 433     -17.066   2.569  16.792  1.00 69.22           C  
ATOM   3343  CD2 HIS A 433     -17.512   3.611  17.557  1.00 69.22           C  
ATOM   3344  ND1 HIS A 433     -18.048   2.301  15.863  1.00 69.22           N  
ATOM   3345  CE1 HIS A 433     -19.058   3.163  16.067  1.00 69.22           C  
ATOM   3346  NE2 HIS A 433     -18.764   3.996  17.076  1.00 69.22           N  
ATOM   3347  N   GLN A 434     -14.229  -1.430  17.398  1.00 68.02           N  
ATOM   3348  CA  GLN A 434     -12.910  -2.084  17.410  1.00 68.02           C  
ATOM   3349  C   GLN A 434     -12.466  -2.592  16.027  1.00 68.02           C  
ATOM   3350  CB  GLN A 434     -12.920  -3.238  18.415  1.00 68.02           C  
ATOM   3351  O   GLN A 434     -11.281  -2.558  15.700  1.00 68.02           O  
ATOM   3352  CG  GLN A 434     -12.990  -2.708  19.850  1.00 68.02           C  
ATOM   3353  CD  GLN A 434     -12.873  -3.814  20.892  1.00 68.02           C  
ATOM   3354  NE2 GLN A 434     -12.583  -3.459  22.124  1.00 68.02           N  
ATOM   3355  OE1 GLN A 434     -13.028  -5.000  20.638  1.00 68.02           O  
ATOM   3356  N   GLY A 435     -13.406  -3.002  15.166  1.00 70.10           N  
ATOM   3357  CA  GLY A 435     -13.104  -3.376  13.777  1.00 70.10           C  
ATOM   3358  C   GLY A 435     -12.596  -2.208  12.914  1.00 70.10           C  
ATOM   3359  O   GLY A 435     -11.842  -2.421  11.960  1.00 70.10           O  
ATOM   3360  N   LEU A 436     -12.951  -0.969  13.275  1.00 81.28           N  
ATOM   3361  CA  LEU A 436     -12.477   0.238  12.602  1.00 81.28           C  
ATOM   3362  C   LEU A 436     -10.987   0.476  12.864  1.00 81.28           C  
ATOM   3363  CB  LEU A 436     -13.313   1.444  13.068  1.00 81.28           C  
ATOM   3364  O   LEU A 436     -10.300   0.972  11.976  1.00 81.28           O  
ATOM   3365  CG  LEU A 436     -12.985   2.757  12.342  1.00 81.28           C  
ATOM   3366  CD1 LEU A 436     -13.345   2.708  10.859  1.00 81.28           C  
ATOM   3367  CD2 LEU A 436     -13.753   3.899  12.989  1.00 81.28           C  
ATOM   3368  N   ALA A 437     -10.469   0.081  14.032  1.00 87.49           N  
ATOM   3369  CA  ALA A 437      -9.078   0.310  14.420  1.00 87.49           C  
ATOM   3370  C   ALA A 437      -8.091  -0.247  13.384  1.00 87.49           C  
ATOM   3371  CB  ALA A 437      -8.840  -0.309  15.803  1.00 87.49           C  
ATOM   3372  O   ALA A 437      -7.273   0.497  12.846  1.00 87.49           O  
ATOM   3373  N   ALA A 438      -8.208  -1.534  13.042  1.00 87.70           N  
ATOM   3374  CA  ALA A 438      -7.330  -2.169  12.058  1.00 87.70           C  
ATOM   3375  C   ALA A 438      -7.460  -1.521  10.670  1.00 87.70           C  
ATOM   3376  CB  ALA A 438      -7.662  -3.664  11.995  1.00 87.70           C  
ATOM   3377  O   ALA A 438      -6.457  -1.297   9.995  1.00 87.70           O  
ATOM   3378  N   SER A 439      -8.686  -1.184  10.257  1.00 89.28           N  
ATOM   3379  CA  SER A 439      -8.960  -0.544   8.964  1.00 89.28           C  
ATOM   3380  C   SER A 439      -8.367   0.864   8.887  1.00 89.28           C  
ATOM   3381  CB  SER A 439     -10.471  -0.488   8.711  1.00 89.28           C  
ATOM   3382  O   SER A 439      -7.785   1.237   7.868  1.00 89.28           O  
ATOM   3383  OG  SER A 439     -11.013  -1.796   8.726  1.00 89.28           O  
ATOM   3384  N   LEU A 440      -8.448   1.631   9.975  1.00 91.62           N  
ATOM   3385  CA  LEU A 440      -7.884   2.972  10.078  1.00 91.62           C  
ATOM   3386  C   LEU A 440      -6.353   2.944  10.101  1.00 91.62           C  
ATOM   3387  CB  LEU A 440      -8.482   3.653  11.319  1.00 91.62           C  
ATOM   3388  O   LEU A 440      -5.721   3.709   9.375  1.00 91.62           O  
ATOM   3389  CG  LEU A 440      -8.057   5.120  11.506  1.00 91.62           C  
ATOM   3390  CD1 LEU A 440      -8.336   5.963  10.263  1.00 91.62           C  
ATOM   3391  CD2 LEU A 440      -8.818   5.709  12.694  1.00 91.62           C  
ATOM   3392  N   VAL A 441      -5.745   2.013  10.845  1.00 94.16           N  
ATOM   3393  CA  VAL A 441      -4.293   1.785  10.783  1.00 94.16           C  
ATOM   3394  C   VAL A 441      -3.877   1.440   9.354  1.00 94.16           C  
ATOM   3395  CB  VAL A 441      -3.842   0.686  11.768  1.00 94.16           C  
ATOM   3396  O   VAL A 441      -2.971   2.068   8.820  1.00 94.16           O  
ATOM   3397  CG1 VAL A 441      -2.361   0.319  11.605  1.00 94.16           C  
ATOM   3398  CG2 VAL A 441      -4.018   1.146  13.216  1.00 94.16           C  
ATOM   3399  N   ASN A 442      -4.559   0.498   8.700  1.00 92.47           N  
ATOM   3400  CA  ASN A 442      -4.222   0.053   7.342  1.00 92.47           C  
ATOM   3401  C   ASN A 442      -4.386   1.169   6.288  1.00 92.47           C  
ATOM   3402  CB  ASN A 442      -5.083  -1.185   7.038  1.00 92.47           C  
ATOM   3403  O   ASN A 442      -3.574   1.295   5.369  1.00 92.47           O  
ATOM   3404  CG  ASN A 442      -4.434  -2.128   6.049  1.00 92.47           C  
ATOM   3405  ND2 ASN A 442      -4.431  -3.408   6.338  1.00 92.47           N  
ATOM   3406  OD1 ASN A 442      -3.901  -1.745   5.029  1.00 92.47           O  
ATOM   3407  N   THR A 443      -5.396   2.023   6.472  1.00 94.39           N  
ATOM   3408  CA  THR A 443      -5.607   3.248   5.688  1.00 94.39           C  
ATOM   3409  C   THR A 443      -4.389   4.161   5.778  1.00 94.39           C  
ATOM   3410  CB  THR A 443      -6.857   3.990   6.185  1.00 94.39           C  
ATOM   3411  O   THR A 443      -3.806   4.511   4.750  1.00 94.39           O  
ATOM   3412  CG2 THR A 443      -7.060   5.372   5.563  1.00 94.39           C  
ATOM   3413  OG1 THR A 443      -7.992   3.194   5.950  1.00 94.39           O  
ATOM   3414  N   VAL A 444      -3.958   4.494   7.001  1.00 96.39           N  
ATOM   3415  CA  VAL A 444      -2.798   5.366   7.218  1.00 96.39           C  
ATOM   3416  C   VAL A 444      -1.521   4.712   6.702  1.00 96.39           C  
ATOM   3417  CB  VAL A 444      -2.675   5.794   8.692  1.00 96.39           C  
ATOM   3418  O   VAL A 444      -0.762   5.375   6.014  1.00 96.39           O  
ATOM   3419  CG1 VAL A 444      -1.436   6.662   8.943  1.00 96.39           C  
ATOM   3420  CG2 VAL A 444      -3.887   6.653   9.082  1.00 96.39           C  
ATOM   3421  N   VAL A 445      -1.314   3.413   6.929  1.00 96.72           N  
ATOM   3422  CA  VAL A 445      -0.161   2.662   6.403  1.00 96.72           C  
ATOM   3423  C   VAL A 445       0.015   2.864   4.897  1.00 96.72           C  
ATOM   3424  CB  VAL A 445      -0.310   1.164   6.742  1.00 96.72           C  
ATOM   3425  O   VAL A 445       1.067   3.323   4.451  1.00 96.72           O  
ATOM   3426  CG1 VAL A 445       0.590   0.258   5.893  1.00 96.72           C  
ATOM   3427  CG2 VAL A 445       0.008   0.927   8.218  1.00 96.72           C  
ATOM   3428  N   ASN A 446      -1.010   2.553   4.102  1.00 96.28           N  
ATOM   3429  CA  ASN A 446      -0.890   2.594   2.644  1.00 96.28           C  
ATOM   3430  C   ASN A 446      -0.855   4.026   2.109  1.00 96.28           C  
ATOM   3431  CB  ASN A 446      -2.027   1.789   2.013  1.00 96.28           C  
ATOM   3432  O   ASN A 446      -0.043   4.345   1.237  1.00 96.28           O  
ATOM   3433  CG  ASN A 446      -1.801   0.304   2.164  1.00 96.28           C  
ATOM   3434  ND2 ASN A 446      -2.384  -0.296   3.169  1.00 96.28           N  
ATOM   3435  OD1 ASN A 446      -1.090  -0.318   1.392  1.00 96.28           O  
ATOM   3436  N   TYR A 447      -1.677   4.913   2.670  1.00 97.70           N  
ATOM   3437  CA  TYR A 447      -1.662   6.317   2.277  1.00 97.70           C  
ATOM   3438  C   TYR A 447      -0.308   6.974   2.597  1.00 97.70           C  
ATOM   3439  CB  TYR A 447      -2.828   7.033   2.959  1.00 97.70           C  
ATOM   3440  O   TYR A 447       0.207   7.758   1.797  1.00 97.70           O  
ATOM   3441  CG  TYR A 447      -3.063   8.417   2.404  1.00 97.70           C  
ATOM   3442  CD1 TYR A 447      -2.503   9.534   3.051  1.00 97.70           C  
ATOM   3443  CD2 TYR A 447      -3.818   8.582   1.226  1.00 97.70           C  
ATOM   3444  CE1 TYR A 447      -2.735  10.826   2.550  1.00 97.70           C  
ATOM   3445  CE2 TYR A 447      -4.035   9.874   0.712  1.00 97.70           C  
ATOM   3446  OH  TYR A 447      -3.785  12.251   0.950  1.00 97.70           O  
ATOM   3447  CZ  TYR A 447      -3.519  10.998   1.392  1.00 97.70           C  
ATOM   3448  N   SER A 448       0.317   6.597   3.718  1.00 98.09           N  
ATOM   3449  CA  SER A 448       1.630   7.093   4.130  1.00 98.09           C  
ATOM   3450  C   SER A 448       2.773   6.616   3.247  1.00 98.09           C  
ATOM   3451  CB  SER A 448       1.922   6.745   5.582  1.00 98.09           C  
ATOM   3452  O   SER A 448       3.668   7.411   2.968  1.00 98.09           O  
ATOM   3453  OG  SER A 448       1.144   7.616   6.372  1.00 98.09           O  
ATOM   3454  N   ILE A 449       2.737   5.375   2.749  1.00 97.64           N  
ATOM   3455  CA  ILE A 449       3.707   4.906   1.743  1.00 97.64           C  
ATOM   3456  C   ILE A 449       3.679   5.838   0.526  1.00 97.64           C  
ATOM   3457  CB  ILE A 449       3.416   3.441   1.340  1.00 97.64           C  
ATOM   3458  O   ILE A 449       4.720   6.309   0.076  1.00 97.64           O  
ATOM   3459  CG1 ILE A 449       3.735   2.492   2.516  1.00 97.64           C  
ATOM   3460  CG2 ILE A 449       4.222   3.016   0.095  1.00 97.64           C  
ATOM   3461  CD1 ILE A 449       3.187   1.071   2.319  1.00 97.64           C  
ATOM   3462  N   SER A 450       2.483   6.158   0.029  1.00 98.01           N  
ATOM   3463  CA  SER A 450       2.321   7.006  -1.152  1.00 98.01           C  
ATOM   3464  C   SER A 450       2.720   8.467  -0.909  1.00 98.01           C  
ATOM   3465  CB  SER A 450       0.878   6.905  -1.632  1.00 98.01           C  
ATOM   3466  O   SER A 450       3.471   9.043  -1.698  1.00 98.01           O  
ATOM   3467  OG  SER A 450       0.712   7.756  -2.735  1.00 98.01           O  
ATOM   3468  N   ILE A 451       2.262   9.082   0.187  1.00 97.42           N  
ATOM   3469  CA  ILE A 451       2.597  10.486   0.475  1.00 97.42           C  
ATOM   3470  C   ILE A 451       4.084  10.653   0.818  1.00 97.42           C  
ATOM   3471  CB  ILE A 451       1.667  11.056   1.572  1.00 97.42           C  
ATOM   3472  O   ILE A 451       4.697  11.650   0.440  1.00 97.42           O  
ATOM   3473  CG1 ILE A 451       1.562  12.592   1.526  1.00 97.42           C  
ATOM   3474  CG2 ILE A 451       2.116  10.666   2.984  1.00 97.42           C  
ATOM   3475  CD1 ILE A 451       0.737  13.076   0.335  1.00 97.42           C  
ATOM   3476  N   GLY A 452       4.683   9.658   1.486  1.00 97.72           N  
ATOM   3477  CA  GLY A 452       6.108   9.625   1.800  1.00 97.72           C  
ATOM   3478  C   GLY A 452       6.964   9.648   0.538  1.00 97.72           C  
ATOM   3479  O   GLY A 452       7.943  10.392   0.481  1.00 97.72           O  
ATOM   3480  N   LEU A 453       6.550   8.914  -0.501  1.00 96.61           N  
ATOM   3481  CA  LEU A 453       7.197   8.954  -1.813  1.00 96.61           C  
ATOM   3482  C   LEU A 453       7.101  10.331  -2.473  1.00 96.61           C  
ATOM   3483  CB  LEU A 453       6.613   7.866  -2.729  1.00 96.61           C  
ATOM   3484  O   LEU A 453       8.123  10.828  -2.936  1.00 96.61           O  
ATOM   3485  CG  LEU A 453       7.027   6.440  -2.341  1.00 96.61           C  
ATOM   3486  CD1 LEU A 453       6.293   5.426  -3.220  1.00 96.61           C  
ATOM   3487  CD2 LEU A 453       8.527   6.225  -2.505  1.00 96.61           C  
ATOM   3488  N   GLY A 454       5.939  10.990  -2.454  1.00 97.32           N  
ATOM   3489  CA  GLY A 454       5.797  12.341  -3.017  1.00 97.32           C  
ATOM   3490  C   GLY A 454       6.670  13.391  -2.310  1.00 97.32           C  
ATOM   3491  O   GLY A 454       7.354  14.201  -2.947  1.00 97.32           O  
ATOM   3492  N   ILE A 455       6.724  13.335  -0.975  1.00 97.25           N  
ATOM   3493  CA  ILE A 455       7.592  14.201  -0.164  1.00 97.25           C  
ATOM   3494  C   ILE A 455       9.069  13.939  -0.484  1.00 97.25           C  
ATOM   3495  CB  ILE A 455       7.293  13.998   1.338  1.00 97.25           C  
ATOM   3496  O   ILE A 455       9.836  14.877  -0.711  1.00 97.25           O  
ATOM   3497  CG1 ILE A 455       5.876  14.506   1.694  1.00 97.25           C  
ATOM   3498  CG2 ILE A 455       8.327  14.727   2.212  1.00 97.25           C  
ATOM   3499  CD1 ILE A 455       5.386  14.059   3.078  1.00 97.25           C  
ATOM   3500  N   ALA A 456       9.486  12.675  -0.535  1.00 97.25           N  
ATOM   3501  CA  ALA A 456      10.870  12.337  -0.832  1.00 97.25           C  
ATOM   3502  C   ALA A 456      11.257  12.648  -2.281  1.00 97.25           C  
ATOM   3503  CB  ALA A 456      11.093  10.880  -0.479  1.00 97.25           C  
ATOM   3504  O   ALA A 456      12.328  13.196  -2.505  1.00 97.25           O  
ATOM   3505  N   GLY A 457      10.375  12.403  -3.251  1.00 96.13           N  
ATOM   3506  CA  GLY A 457      10.567  12.803  -4.646  1.00 96.13           C  
ATOM   3507  C   GLY A 457      10.769  14.312  -4.791  1.00 96.13           C  
ATOM   3508  O   GLY A 457      11.588  14.767  -5.588  1.00 96.13           O  
ATOM   3509  N   THR A 458      10.086  15.118  -3.972  1.00 96.34           N  
ATOM   3510  CA  THR A 458      10.310  16.573  -3.928  1.00 96.34           C  
ATOM   3511  C   THR A 458      11.729  16.917  -3.483  1.00 96.34           C  
ATOM   3512  CB  THR A 458       9.290  17.250  -3.008  1.00 96.34           C  
ATOM   3513  O   THR A 458      12.341  17.829  -4.028  1.00 96.34           O  
ATOM   3514  CG2 THR A 458       9.564  18.743  -2.815  1.00 96.34           C  
ATOM   3515  OG1 THR A 458       8.011  17.108  -3.579  1.00 96.34           O  
ATOM   3516  N   ILE A 459      12.279  16.193  -2.513  1.00 96.29           N  
ATOM   3517  CA  ILE A 459      13.657  16.403  -2.060  1.00 96.29           C  
ATOM   3518  C   ILE A 459      14.638  15.925  -3.131  1.00 96.29           C  
ATOM   3519  CB  ILE A 459      13.870  15.710  -0.701  1.00 96.29           C  
ATOM   3520  O   ILE A 459      15.550  16.664  -3.495  1.00 96.29           O  
ATOM   3521  CG1 ILE A 459      12.976  16.401   0.353  1.00 96.29           C  
ATOM   3522  CG2 ILE A 459      15.351  15.749  -0.283  1.00 96.29           C  
ATOM   3523  CD1 ILE A 459      12.920  15.652   1.679  1.00 96.29           C  
ATOM   3524  N   GLU A 460      14.420  14.720  -3.655  1.00 95.48           N  
ATOM   3525  CA  GLU A 460      15.217  14.081  -4.699  1.00 95.48           C  
ATOM   3526  C   GLU A 460      15.375  14.998  -5.918  1.00 95.48           C  
ATOM   3527  CB  GLU A 460      14.548  12.739  -5.038  1.00 95.48           C  
ATOM   3528  O   GLU A 460      16.494  15.415  -6.227  1.00 95.48           O  
ATOM   3529  CG  GLU A 460      15.398  11.776  -5.869  1.00 95.48           C  
ATOM   3530  CD  GLU A 460      15.545  12.180  -7.334  1.00 95.48           C  
ATOM   3531  OE1 GLU A 460      16.665  12.001  -7.862  1.00 95.48           O  
ATOM   3532  OE2 GLU A 460      14.580  12.717  -7.916  1.00 95.48           O  
ATOM   3533  N   SER A 461      14.257  15.435  -6.505  1.00 93.49           N  
ATOM   3534  CA  SER A 461      14.224  16.298  -7.695  1.00 93.49           C  
ATOM   3535  C   SER A 461      14.903  17.659  -7.498  1.00 93.49           C  
ATOM   3536  CB  SER A 461      12.773  16.520  -8.140  1.00 93.49           C  
ATOM   3537  O   SER A 461      15.319  18.298  -8.463  1.00 93.49           O  
ATOM   3538  OG  SER A 461      12.010  17.104  -7.098  1.00 93.49           O  
ATOM   3539  N   ARG A 462      15.040  18.131  -6.252  1.00 93.31           N  
ATOM   3540  CA  ARG A 462      15.694  19.410  -5.928  1.00 93.31           C  
ATOM   3541  C   ARG A 462      17.192  19.288  -5.690  1.00 93.31           C  
ATOM   3542  CB  ARG A 462      14.994  20.048  -4.718  1.00 93.31           C  
ATOM   3543  O   ARG A 462      17.891  20.293  -5.808  1.00 93.31           O  
ATOM   3544  CG  ARG A 462      13.563  20.517  -5.034  1.00 93.31           C  
ATOM   3545  CD  ARG A 462      13.472  21.626  -6.083  1.00 93.31           C  
ATOM   3546  NE  ARG A 462      14.165  22.858  -5.661  1.00 93.31           N  
ATOM   3547  NH1 ARG A 462      13.771  24.049  -7.577  1.00 93.31           N  
ATOM   3548  NH2 ARG A 462      14.892  25.003  -5.896  1.00 93.31           N  
ATOM   3549  CZ  ARG A 462      14.273  23.961  -6.376  1.00 93.31           C  
ATOM   3550  N   VAL A 463      17.692  18.106  -5.334  1.00 94.55           N  
ATOM   3551  CA  VAL A 463      19.103  17.915  -4.950  1.00 94.55           C  
ATOM   3552  C   VAL A 463      19.885  17.010  -5.900  1.00 94.55           C  
ATOM   3553  CB  VAL A 463      19.239  17.440  -3.494  1.00 94.55           C  
ATOM   3554  O   VAL A 463      21.115  16.982  -5.806  1.00 94.55           O  
ATOM   3555  CG1 VAL A 463      18.500  18.346  -2.502  1.00 94.55           C  
ATOM   3556  CG2 VAL A 463      18.787  15.995  -3.328  1.00 94.55           C  
ATOM   3557  N   ASN A 464      19.203  16.309  -6.811  1.00 91.71           N  
ATOM   3558  CA  ASN A 464      19.805  15.417  -7.803  1.00 91.71           C  
ATOM   3559  C   ASN A 464      20.460  16.135  -8.999  1.00 91.71           C  
ATOM   3560  CB  ASN A 464      18.763  14.380  -8.260  1.00 91.71           C  
ATOM   3561  O   ASN A 464      21.007  15.462  -9.869  1.00 91.71           O  
ATOM   3562  CG  ASN A 464      17.703  14.918  -9.214  1.00 91.71           C  
ATOM   3563  ND2 ASN A 464      16.785  14.090  -9.627  1.00 91.71           N  
ATOM   3564  OD1 ASN A 464      17.715  16.067  -9.634  1.00 91.71           O  
ATOM   3565  N   ASP A 465      20.429  17.473  -9.040  1.00 87.61           N  
ATOM   3566  CA  ASP A 465      21.083  18.297 -10.068  1.00 87.61           C  
ATOM   3567  C   ASP A 465      20.627  17.948 -11.500  1.00 87.61           C  
ATOM   3568  CB  ASP A 465      22.606  18.232  -9.840  1.00 87.61           C  
ATOM   3569  O   ASP A 465      21.440  17.734 -12.396  1.00 87.61           O  
ATOM   3570  CG  ASP A 465      23.415  19.388 -10.426  1.00 87.61           C  
ATOM   3571  OD1 ASP A 465      22.830  20.462 -10.678  1.00 87.61           O  
ATOM   3572  OD2 ASP A 465      24.667  19.244 -10.385  1.00 87.61           O  
ATOM   3573  N   GLY A 466      19.311  17.787 -11.693  1.00 84.27           N  
ATOM   3574  CA  GLY A 466      18.730  17.427 -12.992  1.00 84.27           C  
ATOM   3575  C   GLY A 466      19.065  16.002 -13.447  1.00 84.27           C  
ATOM   3576  O   GLY A 466      19.060  15.727 -14.642  1.00 84.27           O  
ATOM   3577  N   GLY A 467      19.391  15.111 -12.505  1.00 84.77           N  
ATOM   3578  CA  GLY A 467      19.802  13.730 -12.773  1.00 84.77           C  
ATOM   3579  C   GLY A 467      21.318  13.512 -12.818  1.00 84.77           C  
ATOM   3580  O   GLY A 467      21.756  12.372 -12.940  1.00 84.77           O  
ATOM   3581  N   ALA A 468      22.144  14.555 -12.662  1.00 87.85           N  
ATOM   3582  CA  ALA A 468      23.604  14.410 -12.630  1.00 87.85           C  
ATOM   3583  C   ALA A 468      24.135  13.814 -11.308  1.00 87.85           C  
ATOM   3584  CB  ALA A 468      24.232  15.778 -12.917  1.00 87.85           C  
ATOM   3585  O   ALA A 468      25.249  13.292 -11.255  1.00 87.85           O  
ATOM   3586  N   LYS A 469      23.363  13.908 -10.216  1.00 90.67           N  
ATOM   3587  CA  LYS A 469      23.740  13.443  -8.869  1.00 90.67           C  
ATOM   3588  C   LYS A 469      22.630  12.594  -8.218  1.00 90.67           C  
ATOM   3589  CB  LYS A 469      24.153  14.652  -8.004  1.00 90.67           C  
ATOM   3590  O   LYS A 469      22.196  12.929  -7.111  1.00 90.67           O  
ATOM   3591  CG  LYS A 469      25.387  15.386  -8.550  1.00 90.67           C  
ATOM   3592  CD  LYS A 469      25.776  16.559  -7.644  1.00 90.67           C  
ATOM   3593  CE  LYS A 469      26.989  17.289  -8.237  1.00 90.67           C  
ATOM   3594  NZ  LYS A 469      26.670  18.685  -8.623  1.00 90.67           N  
ATOM   3595  N   PRO A 470      22.197  11.475  -8.833  1.00 91.54           N  
ATOM   3596  CA  PRO A 470      21.060  10.679  -8.351  1.00 91.54           C  
ATOM   3597  C   PRO A 470      21.281  10.146  -6.929  1.00 91.54           C  
ATOM   3598  CB  PRO A 470      20.892   9.547  -9.372  1.00 91.54           C  
ATOM   3599  O   PRO A 470      20.417  10.276  -6.066  1.00 91.54           O  
ATOM   3600  CG  PRO A 470      22.278   9.404 -10.003  1.00 91.54           C  
ATOM   3601  CD  PRO A 470      22.804  10.837  -9.994  1.00 91.54           C  
ATOM   3602  N   LEU A 471      22.497   9.683  -6.611  1.00 94.06           N  
ATOM   3603  CA  LEU A 471      22.833   9.193  -5.269  1.00 94.06           C  
ATOM   3604  C   LEU A 471      22.638  10.256  -4.174  1.00 94.06           C  
ATOM   3605  CB  LEU A 471      24.285   8.685  -5.280  1.00 94.06           C  
ATOM   3606  O   LEU A 471      22.272   9.924  -3.047  1.00 94.06           O  
ATOM   3607  CG  LEU A 471      24.748   8.081  -3.938  1.00 94.06           C  
ATOM   3608  CD1 LEU A 471      23.951   6.832  -3.563  1.00 94.06           C  
ATOM   3609  CD2 LEU A 471      26.226   7.712  -4.028  1.00 94.06           C  
ATOM   3610  N   LYS A 472      22.877  11.538  -4.484  1.00 95.40           N  
ATOM   3611  CA  LYS A 472      22.611  12.631  -3.540  1.00 95.40           C  
ATOM   3612  C   LYS A 472      21.105  12.778  -3.307  1.00 95.40           C  
ATOM   3613  CB  LYS A 472      23.251  13.931  -4.047  1.00 95.40           C  
ATOM   3614  O   LYS A 472      20.696  12.928  -2.159  1.00 95.40           O  
ATOM   3615  CG  LYS A 472      23.141  15.054  -3.006  1.00 95.40           C  
ATOM   3616  CD  LYS A 472      23.786  16.343  -3.526  1.00 95.40           C  
ATOM   3617  CE  LYS A 472      23.544  17.468  -2.516  1.00 95.40           C  
ATOM   3618  NZ  LYS A 472      23.967  18.782  -3.058  1.00 95.40           N  
ATOM   3619  N   GLY A 473      20.306  12.665  -4.369  1.00 95.28           N  
ATOM   3620  CA  GLY A 473      18.844  12.589  -4.312  1.00 95.28           C  
ATOM   3621  C   GLY A 473      18.347  11.469  -3.401  1.00 95.28           C  
ATOM   3622  O   GLY A 473      17.566  11.718  -2.480  1.00 95.28           O  
ATOM   3623  N   TYR A 474      18.874  10.259  -3.588  1.00 96.03           N  
ATOM   3624  CA  TYR A 474      18.482   9.077  -2.813  1.00 96.03           C  
ATOM   3625  C   TYR A 474      18.862   9.236  -1.334  1.00 96.03           C  
ATOM   3626  CB  TYR A 474      19.112   7.815  -3.437  1.00 96.03           C  
ATOM   3627  O   TYR A 474      18.043   9.014  -0.444  1.00 96.03           O  
ATOM   3628  CG  TYR A 474      18.796   7.537  -4.907  1.00 96.03           C  
ATOM   3629  CD1 TYR A 474      17.820   8.281  -5.607  1.00 96.03           C  
ATOM   3630  CD2 TYR A 474      19.482   6.504  -5.586  1.00 96.03           C  
ATOM   3631  CE1 TYR A 474      17.569   8.029  -6.965  1.00 96.03           C  
ATOM   3632  CE2 TYR A 474      19.194   6.220  -6.943  1.00 96.03           C  
ATOM   3633  OH  TYR A 474      17.928   6.795  -8.948  1.00 96.03           O  
ATOM   3634  CZ  TYR A 474      18.240   6.994  -7.639  1.00 96.03           C  
ATOM   3635  N   ARG A 475      20.073   9.737  -1.053  1.00 97.43           N  
ATOM   3636  CA  ARG A 475      20.538  10.008   0.318  1.00 97.43           C  
ATOM   3637  C   ARG A 475      19.712  11.053   1.045  1.00 97.43           C  
ATOM   3638  CB  ARG A 475      22.029  10.345   0.330  1.00 97.43           C  
ATOM   3639  O   ARG A 475      19.305  10.812   2.177  1.00 97.43           O  
ATOM   3640  CG  ARG A 475      22.860   9.078   0.100  1.00 97.43           C  
ATOM   3641  CD  ARG A 475      24.346   9.427   0.128  1.00 97.43           C  
ATOM   3642  NE  ARG A 475      25.172   8.211   0.061  1.00 97.43           N  
ATOM   3643  NH1 ARG A 475      27.215   9.244   0.138  1.00 97.43           N  
ATOM   3644  NH2 ARG A 475      27.099   7.007   0.085  1.00 97.43           N  
ATOM   3645  CZ  ARG A 475      26.488   8.159   0.089  1.00 97.43           C  
ATOM   3646  N   CYS A 476      19.425  12.181   0.405  1.00 97.56           N  
ATOM   3647  CA  CYS A 476      18.577  13.208   1.002  1.00 97.56           C  
ATOM   3648  C   CYS A 476      17.138  12.719   1.219  1.00 97.56           C  
ATOM   3649  CB  CYS A 476      18.627  14.455   0.122  1.00 97.56           C  
ATOM   3650  O   CYS A 476      16.532  13.057   2.235  1.00 97.56           O  
ATOM   3651  SG  CYS A 476      20.269  15.235   0.210  1.00 97.56           S  
ATOM   3652  N   SER A 477      16.626  11.873   0.325  1.00 97.47           N  
ATOM   3653  CA  SER A 477      15.337  11.202   0.506  1.00 97.47           C  
ATOM   3654  C   SER A 477      15.341  10.306   1.742  1.00 97.47           C  
ATOM   3655  CB  SER A 477      14.992  10.385  -0.735  1.00 97.47           C  
ATOM   3656  O   SER A 477      14.467  10.431   2.597  1.00 97.47           O  
ATOM   3657  OG  SER A 477      14.833  11.271  -1.815  1.00 97.47           O  
ATOM   3658  N   TRP A 478      16.364   9.468   1.921  1.00 98.38           N  
ATOM   3659  CA  TRP A 478      16.490   8.669   3.141  1.00 98.38           C  
ATOM   3660  C   TRP A 478      16.685   9.519   4.399  1.00 98.38           C  
ATOM   3661  CB  TRP A 478      17.627   7.665   3.013  1.00 98.38           C  
ATOM   3662  O   TRP A 478      16.138   9.162   5.438  1.00 98.38           O  
ATOM   3663  CG  TRP A 478      17.457   6.580   2.002  1.00 98.38           C  
ATOM   3664  CD1 TRP A 478      16.366   5.795   1.844  1.00 98.38           C  
ATOM   3665  CD2 TRP A 478      18.441   6.089   1.047  1.00 98.38           C  
ATOM   3666  CE2 TRP A 478      17.885   4.982   0.351  1.00 98.38           C  
ATOM   3667  CE3 TRP A 478      19.769   6.438   0.735  1.00 98.38           C  
ATOM   3668  NE1 TRP A 478      16.613   4.851   0.866  1.00 98.38           N  
ATOM   3669  CH2 TRP A 478      19.948   4.637  -0.872  1.00 98.38           C  
ATOM   3670  CZ2 TRP A 478      18.626   4.263  -0.592  1.00 98.38           C  
ATOM   3671  CZ3 TRP A 478      20.520   5.732  -0.215  1.00 98.38           C  
ATOM   3672  N   TYR A 479      17.386  10.658   4.339  1.00 98.23           N  
ATOM   3673  CA  TYR A 479      17.466  11.584   5.479  1.00 98.23           C  
ATOM   3674  C   TYR A 479      16.091  12.123   5.886  1.00 98.23           C  
ATOM   3675  CB  TYR A 479      18.447  12.736   5.205  1.00 98.23           C  
ATOM   3676  O   TYR A 479      15.824  12.246   7.081  1.00 98.23           O  
ATOM   3677  CG  TYR A 479      19.900  12.348   4.969  1.00 98.23           C  
ATOM   3678  CD1 TYR A 479      20.480  11.250   5.637  1.00 98.23           C  
ATOM   3679  CD2 TYR A 479      20.695  13.120   4.099  1.00 98.23           C  
ATOM   3680  CE1 TYR A 479      21.813  10.880   5.391  1.00 98.23           C  
ATOM   3681  CE2 TYR A 479      22.033  12.759   3.849  1.00 98.23           C  
ATOM   3682  OH  TYR A 479      23.873  11.267   4.231  1.00 98.23           O  
ATOM   3683  CZ  TYR A 479      22.588  11.629   4.484  1.00 98.23           C  
ATOM   3684  N   MET A 480      15.187  12.356   4.930  1.00 97.86           N  
ATOM   3685  CA  MET A 480      13.788  12.658   5.241  1.00 97.86           C  
ATOM   3686  C   MET A 480      13.089  11.478   5.918  1.00 97.86           C  
ATOM   3687  CB  MET A 480      13.053  13.091   3.969  1.00 97.86           C  
ATOM   3688  O   MET A 480      12.431  11.665   6.939  1.00 97.86           O  
ATOM   3689  CG  MET A 480      11.592  13.473   4.224  1.00 97.86           C  
ATOM   3690  SD  MET A 480      11.387  14.778   5.464  1.00 97.86           S  
ATOM   3691  CE  MET A 480       9.585  14.879   5.552  1.00 97.86           C  
ATOM   3692  N   GLY A 481      13.283  10.256   5.413  1.00 97.87           N  
ATOM   3693  CA  GLY A 481      12.777   9.039   6.058  1.00 97.87           C  
ATOM   3694  C   GLY A 481      13.258   8.888   7.508  1.00 97.87           C  
ATOM   3695  O   GLY A 481      12.456   8.585   8.390  1.00 97.87           O  
ATOM   3696  N   ILE A 482      14.535   9.177   7.775  1.00 98.20           N  
ATOM   3697  CA  ILE A 482      15.132   9.174   9.121  1.00 98.20           C  
ATOM   3698  C   ILE A 482      14.506  10.257  10.000  1.00 98.20           C  
ATOM   3699  CB  ILE A 482      16.665   9.357   9.030  1.00 98.20           C  
ATOM   3700  O   ILE A 482      14.208   9.995  11.162  1.00 98.20           O  
ATOM   3701  CG1 ILE A 482      17.288   8.125   8.345  1.00 98.20           C  
ATOM   3702  CG2 ILE A 482      17.322   9.561  10.410  1.00 98.20           C  
ATOM   3703  CD1 ILE A 482      18.690   8.369   7.787  1.00 98.20           C  
ATOM   3704  N   GLY A 483      14.283  11.458   9.459  1.00 97.47           N  
ATOM   3705  CA  GLY A 483      13.596  12.538  10.167  1.00 97.47           C  
ATOM   3706  C   GLY A 483      12.173  12.146  10.568  1.00 97.47           C  
ATOM   3707  O   GLY A 483      11.800  12.303  11.728  1.00 97.47           O  
ATOM   3708  N   LEU A 484      11.404  11.566   9.643  1.00 96.30           N  
ATOM   3709  CA  LEU A 484      10.041  11.094   9.898  1.00 96.30           C  
ATOM   3710  C   LEU A 484      10.013  10.012  10.985  1.00 96.30           C  
ATOM   3711  CB  LEU A 484       9.421  10.575   8.586  1.00 96.30           C  
ATOM   3712  O   LEU A 484       9.360  10.182  12.014  1.00 96.30           O  
ATOM   3713  CG  LEU A 484       9.096  11.662   7.546  1.00 96.30           C  
ATOM   3714  CD1 LEU A 484       8.692  10.989   6.233  1.00 96.30           C  
ATOM   3715  CD2 LEU A 484       7.946  12.561   8.006  1.00 96.30           C  
ATOM   3716  N   SER A 485      10.750   8.916  10.809  1.00 96.06           N  
ATOM   3717  CA  SER A 485      10.741   7.825  11.789  1.00 96.06           C  
ATOM   3718  C   SER A 485      11.388   8.226  13.122  1.00 96.06           C  
ATOM   3719  CB  SER A 485      11.399   6.584  11.192  1.00 96.06           C  
ATOM   3720  O   SER A 485      10.945   7.770  14.173  1.00 96.06           O  
ATOM   3721  OG  SER A 485      12.750   6.845  10.884  1.00 96.06           O  
ATOM   3722  N   GLY A 486      12.378   9.125  13.105  1.00 95.92           N  
ATOM   3723  CA  GLY A 486      13.005   9.692  14.299  1.00 95.92           C  
ATOM   3724  C   GLY A 486      12.051  10.568  15.117  1.00 95.92           C  
ATOM   3725  O   GLY A 486      12.008  10.444  16.342  1.00 95.92           O  
ATOM   3726  N   LEU A 487      11.214  11.380  14.458  1.00 92.61           N  
ATOM   3727  CA  LEU A 487      10.082  12.047  15.113  1.00 92.61           C  
ATOM   3728  C   LEU A 487       9.122  11.010  15.710  1.00 92.61           C  
ATOM   3729  CB  LEU A 487       9.342  12.956  14.114  1.00 92.61           C  
ATOM   3730  O   LEU A 487       8.697  11.162  16.853  1.00 92.61           O  
ATOM   3731  CG  LEU A 487      10.094  14.240  13.724  1.00 92.61           C  
ATOM   3732  CD1 LEU A 487       9.377  14.911  12.551  1.00 92.61           C  
ATOM   3733  CD2 LEU A 487      10.163  15.237  14.882  1.00 92.61           C  
ATOM   3734  N   GLY A 488       8.862   9.916  14.989  1.00 90.46           N  
ATOM   3735  CA  GLY A 488       8.105   8.768  15.490  1.00 90.46           C  
ATOM   3736  C   GLY A 488       8.684   8.166  16.775  1.00 90.46           C  
ATOM   3737  O   GLY A 488       7.922   7.859  17.686  1.00 90.46           O  
ATOM   3738  N   ILE A 489      10.013   8.053  16.909  1.00 92.25           N  
ATOM   3739  CA  ILE A 489      10.671   7.604  18.153  1.00 92.25           C  
ATOM   3740  C   ILE A 489      10.397   8.581  19.293  1.00 92.25           C  
ATOM   3741  CB  ILE A 489      12.200   7.430  17.978  1.00 92.25           C  
ATOM   3742  O   ILE A 489      10.022   8.149  20.380  1.00 92.25           O  
ATOM   3743  CG1 ILE A 489      12.514   6.293  16.988  1.00 92.25           C  
ATOM   3744  CG2 ILE A 489      12.909   7.149  19.322  1.00 92.25           C  
ATOM   3745  CD1 ILE A 489      14.008   6.180  16.669  1.00 92.25           C  
ATOM   3746  N   PHE A 490      10.592   9.884  19.066  1.00 91.13           N  
ATOM   3747  CA  PHE A 490      10.369  10.900  20.098  1.00 91.13           C  
ATOM   3748  C   PHE A 490       8.923  10.855  20.602  1.00 91.13           C  
ATOM   3749  CB  PHE A 490      10.716  12.283  19.533  1.00 91.13           C  
ATOM   3750  O   PHE A 490       8.665  10.778  21.804  1.00 91.13           O  
ATOM   3751  CG  PHE A 490      10.486  13.403  20.527  1.00 91.13           C  
ATOM   3752  CD1 PHE A 490       9.280  14.130  20.515  1.00 91.13           C  
ATOM   3753  CD2 PHE A 490      11.468  13.695  21.492  1.00 91.13           C  
ATOM   3754  CE1 PHE A 490       9.059  15.145  21.462  1.00 91.13           C  
ATOM   3755  CE2 PHE A 490      11.248  14.712  22.437  1.00 91.13           C  
ATOM   3756  CZ  PHE A 490      10.044  15.437  22.422  1.00 91.13           C  
ATOM   3757  N   VAL A 491       7.984  10.808  19.662  1.00 87.83           N  
ATOM   3758  CA  VAL A 491       6.552  10.676  19.912  1.00 87.83           C  
ATOM   3759  C   VAL A 491       6.305   9.369  20.693  1.00 87.83           C  
ATOM   3760  CB  VAL A 491       5.830  10.849  18.552  1.00 87.83           C  
ATOM   3761  O   VAL A 491       5.904   9.435  21.856  1.00 87.83           O  
ATOM   3762  CG1 VAL A 491       4.328  10.621  18.527  1.00 87.83           C  
ATOM   3763  CG2 VAL A 491       5.983  12.299  18.055  1.00 87.83           C  
ATOM   3764  N   ALA A 492       6.686   8.196  20.174  1.00 88.16           N  
ATOM   3765  CA  ALA A 492       6.579   6.889  20.848  1.00 88.16           C  
ATOM   3766  C   ALA A 492       7.136   6.877  22.285  1.00 88.16           C  
ATOM   3767  CB  ALA A 492       7.249   5.826  19.977  1.00 88.16           C  
ATOM   3768  O   ALA A 492       6.477   6.374  23.199  1.00 88.16           O  
ATOM   3769  N   ALA A 493       8.313   7.463  22.506  1.00 89.71           N  
ATOM   3770  CA  ALA A 493       8.972   7.510  23.807  1.00 89.71           C  
ATOM   3771  C   ALA A 493       8.194   8.362  24.819  1.00 89.71           C  
ATOM   3772  CB  ALA A 493      10.401   8.029  23.615  1.00 89.71           C  
ATOM   3773  O   ALA A 493       7.979   7.921  25.949  1.00 89.71           O  
ATOM   3774  N   THR A 494       7.720   9.547  24.417  1.00 86.23           N  
ATOM   3775  CA  THR A 494       6.922  10.418  25.301  1.00 86.23           C  
ATOM   3776  C   THR A 494       5.621   9.747  25.740  1.00 86.23           C  
ATOM   3777  CB  THR A 494       6.601  11.780  24.663  1.00 86.23           C  
ATOM   3778  O   THR A 494       5.248   9.811  26.914  1.00 86.23           O  
ATOM   3779  CG2 THR A 494       7.846  12.632  24.423  1.00 86.23           C  
ATOM   3780  OG1 THR A 494       5.891  11.656  23.456  1.00 86.23           O  
ATOM   3781  N   TYR A 495       4.960   9.020  24.840  1.00 84.15           N  
ATOM   3782  CA  TYR A 495       3.732   8.304  25.171  1.00 84.15           C  
ATOM   3783  C   TYR A 495       3.972   7.062  26.017  1.00 84.15           C  
ATOM   3784  CB  TYR A 495       3.030   7.931  23.888  1.00 84.15           C  
ATOM   3785  O   TYR A 495       3.253   6.855  26.998  1.00 84.15           O  
ATOM   3786  CG  TYR A 495       1.689   7.265  24.063  1.00 84.15           C  
ATOM   3787  CD1 TYR A 495       1.589   5.862  24.131  1.00 84.15           C  
ATOM   3788  CD2 TYR A 495       0.539   8.065  24.165  1.00 84.15           C  
ATOM   3789  CE1 TYR A 495       0.330   5.263  24.334  1.00 84.15           C  
ATOM   3790  CE2 TYR A 495      -0.718   7.466  24.337  1.00 84.15           C  
ATOM   3791  OH  TYR A 495      -2.047   5.501  24.593  1.00 84.15           O  
ATOM   3792  CZ  TYR A 495      -0.827   6.065  24.420  1.00 84.15           C  
ATOM   3793  N   ALA A 496       4.993   6.261  25.695  1.00 83.12           N  
ATOM   3794  CA  ALA A 496       5.387   5.118  26.512  1.00 83.12           C  
ATOM   3795  C   ALA A 496       5.723   5.566  27.944  1.00 83.12           C  
ATOM   3796  CB  ALA A 496       6.567   4.408  25.837  1.00 83.12           C  
ATOM   3797  O   ALA A 496       5.247   4.965  28.908  1.00 83.12           O  
ATOM   3798  N   TRP A 497       6.440   6.685  28.084  1.00 85.55           N  
ATOM   3799  CA  TRP A 497       6.723   7.310  29.373  1.00 85.55           C  
ATOM   3800  C   TRP A 497       5.447   7.757  30.099  1.00 85.55           C  
ATOM   3801  CB  TRP A 497       7.674   8.488  29.154  1.00 85.55           C  
ATOM   3802  O   TRP A 497       5.252   7.428  31.270  1.00 85.55           O  
ATOM   3803  CG  TRP A 497       8.129   9.123  30.422  1.00 85.55           C  
ATOM   3804  CD1 TRP A 497       7.562  10.191  31.026  1.00 85.55           C  
ATOM   3805  CD2 TRP A 497       9.230   8.709  31.282  1.00 85.55           C  
ATOM   3806  CE2 TRP A 497       9.272   9.580  32.409  1.00 85.55           C  
ATOM   3807  CE3 TRP A 497      10.194   7.680  31.222  1.00 85.55           C  
ATOM   3808  NE1 TRP A 497       8.240  10.467  32.196  1.00 85.55           N  
ATOM   3809  CH2 TRP A 497      11.173   8.411  33.339  1.00 85.55           C  
ATOM   3810  CZ2 TRP A 497      10.220   9.441  33.431  1.00 85.55           C  
ATOM   3811  CZ3 TRP A 497      11.158   7.535  32.238  1.00 85.55           C  
ATOM   3812  N   SER A 498       4.532   8.444  29.404  1.00 81.79           N  
ATOM   3813  CA  SER A 498       3.260   8.889  29.991  1.00 81.79           C  
ATOM   3814  C   SER A 498       2.394   7.716  30.475  1.00 81.79           C  
ATOM   3815  CB  SER A 498       2.491   9.767  28.993  1.00 81.79           C  
ATOM   3816  O   SER A 498       1.795   7.775  31.551  1.00 81.79           O  
ATOM   3817  OG  SER A 498       1.767   9.005  28.047  1.00 81.79           O  
ATOM   3818  N   THR A 499       2.380   6.615  29.721  1.00 78.97           N  
ATOM   3819  CA  THR A 499       1.621   5.399  30.031  1.00 78.97           C  
ATOM   3820  C   THR A 499       2.231   4.677  31.228  1.00 78.97           C  
ATOM   3821  CB  THR A 499       1.572   4.470  28.807  1.00 78.97           C  
ATOM   3822  O   THR A 499       1.515   4.275  32.149  1.00 78.97           O  
ATOM   3823  CG2 THR A 499       0.640   3.280  29.032  1.00 78.97           C  
ATOM   3824  OG1 THR A 499       1.060   5.168  27.699  1.00 78.97           O  
ATOM   3825  N   PHE A 500       3.563   4.584  31.273  1.00 81.15           N  
ATOM   3826  CA  PHE A 500       4.296   4.034  32.409  1.00 81.15           C  
ATOM   3827  C   PHE A 500       4.038   4.834  33.695  1.00 81.15           C  
ATOM   3828  CB  PHE A 500       5.786   3.992  32.055  1.00 81.15           C  
ATOM   3829  O   PHE A 500       3.723   4.252  34.736  1.00 81.15           O  
ATOM   3830  CG  PHE A 500       6.639   3.408  33.158  1.00 81.15           C  
ATOM   3831  CD1 PHE A 500       7.362   4.255  34.020  1.00 81.15           C  
ATOM   3832  CD2 PHE A 500       6.691   2.014  33.336  1.00 81.15           C  
ATOM   3833  CE1 PHE A 500       8.138   3.704  35.055  1.00 81.15           C  
ATOM   3834  CE2 PHE A 500       7.465   1.465  34.372  1.00 81.15           C  
ATOM   3835  CZ  PHE A 500       8.189   2.310  35.231  1.00 81.15           C  
ATOM   3836  N   MET A 501       4.071   6.169  33.622  1.00 80.66           N  
ATOM   3837  CA  MET A 501       3.747   7.039  34.758  1.00 80.66           C  
ATOM   3838  C   MET A 501       2.300   6.869  35.242  1.00 80.66           C  
ATOM   3839  CB  MET A 501       3.992   8.507  34.392  1.00 80.66           C  
ATOM   3840  O   MET A 501       2.072   6.760  36.449  1.00 80.66           O  
ATOM   3841  CG  MET A 501       5.476   8.884  34.393  1.00 80.66           C  
ATOM   3842  SD  MET A 501       5.779  10.663  34.199  1.00 80.66           S  
ATOM   3843  CE  MET A 501       4.931  11.351  35.647  1.00 80.66           C  
ATOM   3844  N   LYS A 502       1.321   6.803  34.325  1.00 78.65           N  
ATOM   3845  CA  LYS A 502      -0.094   6.549  34.663  1.00 78.65           C  
ATOM   3846  C   LYS A 502      -0.275   5.190  35.354  1.00 78.65           C  
ATOM   3847  CB  LYS A 502      -0.968   6.630  33.394  1.00 78.65           C  
ATOM   3848  O   LYS A 502      -1.018   5.101  36.330  1.00 78.65           O  
ATOM   3849  CG  LYS A 502      -1.235   8.060  32.880  1.00 78.65           C  
ATOM   3850  CD  LYS A 502      -1.980   8.012  31.529  1.00 78.65           C  
ATOM   3851  CE  LYS A 502      -2.257   9.402  30.926  1.00 78.65           C  
ATOM   3852  NZ  LYS A 502      -2.891   9.316  29.573  1.00 78.65           N  
ATOM   3853  N   SER A 503       0.423   4.151  34.889  1.00 76.97           N  
ATOM   3854  CA  SER A 503       0.402   2.818  35.508  1.00 76.97           C  
ATOM   3855  C   SER A 503       0.969   2.838  36.931  1.00 76.97           C  
ATOM   3856  CB  SER A 503       1.173   1.826  34.634  1.00 76.97           C  
ATOM   3857  O   SER A 503       0.315   2.367  37.863  1.00 76.97           O  
ATOM   3858  OG  SER A 503       1.076   0.535  35.198  1.00 76.97           O  
ATOM   3859  N   LYS A 504       2.130   3.478  37.135  1.00 76.17           N  
ATOM   3860  CA  LYS A 504       2.753   3.612  38.462  1.00 76.17           C  
ATOM   3861  C   LYS A 504       1.840   4.337  39.454  1.00 76.17           C  
ATOM   3862  CB  LYS A 504       4.118   4.305  38.314  1.00 76.17           C  
ATOM   3863  O   LYS A 504       1.705   3.885  40.587  1.00 76.17           O  
ATOM   3864  CG  LYS A 504       4.935   4.230  39.613  1.00 76.17           C  
ATOM   3865  CD  LYS A 504       6.328   4.849  39.436  1.00 76.17           C  
ATOM   3866  CE  LYS A 504       7.109   4.733  40.752  1.00 76.17           C  
ATOM   3867  NZ  LYS A 504       8.473   5.312  40.648  1.00 76.17           N  
ATOM   3868  N   LYS A 505       1.165   5.405  39.010  1.00 73.91           N  
ATOM   3869  CA  LYS A 505       0.198   6.148  39.833  1.00 73.91           C  
ATOM   3870  C   LYS A 505      -1.006   5.286  40.242  1.00 73.91           C  
ATOM   3871  CB  LYS A 505      -0.223   7.428  39.094  1.00 73.91           C  
ATOM   3872  O   LYS A 505      -1.394   5.296  41.405  1.00 73.91           O  
ATOM   3873  CG  LYS A 505      -0.995   8.363  40.033  1.00 73.91           C  
ATOM   3874  CD  LYS A 505      -1.440   9.652  39.334  1.00 73.91           C  
ATOM   3875  CE  LYS A 505      -2.204  10.487  40.366  1.00 73.91           C  
ATOM   3876  NZ  LYS A 505      -2.861  11.675  39.777  1.00 73.91           N  
ATOM   3877  N   ARG A 506      -1.553   4.478  39.325  1.00 73.48           N  
ATOM   3878  CA  ARG A 506      -2.649   3.540  39.639  1.00 73.48           C  
ATOM   3879  C   ARG A 506      -2.232   2.456  40.636  1.00 73.48           C  
ATOM   3880  CB  ARG A 506      -3.179   2.882  38.358  1.00 73.48           C  
ATOM   3881  O   ARG A 506      -3.047   2.050  41.458  1.00 73.48           O  
ATOM   3882  CG  ARG A 506      -4.057   3.823  37.525  1.00 73.48           C  
ATOM   3883  CD  ARG A 506      -4.545   3.079  36.275  1.00 73.48           C  
ATOM   3884  NE  ARG A 506      -5.452   3.908  35.459  1.00 73.48           N  
ATOM   3885  NH1 ARG A 506      -5.946   2.335  33.851  1.00 73.48           N  
ATOM   3886  NH2 ARG A 506      -6.862   4.358  33.723  1.00 73.48           N  
ATOM   3887  CZ  ARG A 506      -6.078   3.531  34.354  1.00 73.48           C  
ATOM   3888  N   ILE A 507      -0.989   1.974  40.565  1.00 73.68           N  
ATOM   3889  CA  ILE A 507      -0.462   0.990  41.524  1.00 73.68           C  
ATOM   3890  C   ILE A 507      -0.315   1.624  42.912  1.00 73.68           C  
ATOM   3891  CB  ILE A 507       0.857   0.360  41.018  1.00 73.68           C  
ATOM   3892  O   ILE A 507      -0.773   1.026  43.880  1.00 73.68           O  
ATOM   3893  CG1 ILE A 507       0.587  -0.484  39.750  1.00 73.68           C  
ATOM   3894  CG2 ILE A 507       1.501  -0.523  42.106  1.00 73.68           C  
ATOM   3895  CD1 ILE A 507       1.858  -0.905  39.001  1.00 73.68           C  
ATOM   3896  N   SER A 508       0.242   2.839  43.011  1.00 70.18           N  
ATOM   3897  CA  SER A 508       0.362   3.532  44.302  1.00 70.18           C  
ATOM   3898  C   SER A 508      -0.997   3.867  44.918  1.00 70.18           C  
ATOM   3899  CB  SER A 508       1.214   4.803  44.188  1.00 70.18           C  
ATOM   3900  O   SER A 508      -1.172   3.714  46.119  1.00 70.18           O  
ATOM   3901  OG  SER A 508       0.698   5.741  43.259  1.00 70.18           O  
ATOM   3902  N   GLU A 509      -1.980   4.271  44.105  1.00 73.54           N  
ATOM   3903  CA  GLU A 509      -3.351   4.503  44.578  1.00 73.54           C  
ATOM   3904  C   GLU A 509      -3.980   3.202  45.095  1.00 73.54           C  
ATOM   3905  CB  GLU A 509      -4.199   5.125  43.453  1.00 73.54           C  
ATOM   3906  O   GLU A 509      -4.534   3.190  46.188  1.00 73.54           O  
ATOM   3907  CG  GLU A 509      -3.865   6.612  43.214  1.00 73.54           C  
ATOM   3908  CD  GLU A 509      -4.490   7.205  41.934  1.00 73.54           C  
ATOM   3909  OE1 GLU A 509      -4.263   8.416  41.682  1.00 73.54           O  
ATOM   3910  OE2 GLU A 509      -5.120   6.456  41.150  1.00 73.54           O  
ATOM   3911  N   LYS A 510      -3.833   2.078  44.377  1.00 68.29           N  
ATOM   3912  CA  LYS A 510      -4.326   0.770  44.846  1.00 68.29           C  
ATOM   3913  C   LYS A 510      -3.661   0.304  46.141  1.00 68.29           C  
ATOM   3914  CB  LYS A 510      -4.144  -0.302  43.767  1.00 68.29           C  
ATOM   3915  O   LYS A 510      -4.349  -0.281  46.966  1.00 68.29           O  
ATOM   3916  CG  LYS A 510      -5.223  -0.219  42.683  1.00 68.29           C  
ATOM   3917  CD  LYS A 510      -5.034  -1.366  41.687  1.00 68.29           C  
ATOM   3918  CE  LYS A 510      -6.142  -1.332  40.633  1.00 68.29           C  
ATOM   3919  NZ  LYS A 510      -6.089  -2.531  39.759  1.00 68.29           N  
ATOM   3920  N   GLN A 511      -2.361   0.540  46.318  1.00 66.26           N  
ATOM   3921  CA  GLN A 511      -1.663   0.206  47.564  1.00 66.26           C  
ATOM   3922  C   GLN A 511      -2.192   1.038  48.736  1.00 66.26           C  
ATOM   3923  CB  GLN A 511      -0.149   0.385  47.383  1.00 66.26           C  
ATOM   3924  O   GLN A 511      -2.492   0.477  49.781  1.00 66.26           O  
ATOM   3925  CG  GLN A 511       0.442  -0.769  46.561  1.00 66.26           C  
ATOM   3926  CD  GLN A 511       1.934  -0.608  46.286  1.00 66.26           C  
ATOM   3927  NE2 GLN A 511       2.675  -1.693  46.225  1.00 66.26           N  
ATOM   3928  OE1 GLN A 511       2.466   0.468  46.069  1.00 66.26           O  
ATOM   3929  N   HIS A 512      -2.426   2.335  48.523  1.00 65.26           N  
ATOM   3930  CA  HIS A 512      -2.968   3.220  49.555  1.00 65.26           C  
ATOM   3931  C   HIS A 512      -4.435   2.919  49.929  1.00 65.26           C  
ATOM   3932  CB  HIS A 512      -2.791   4.673  49.085  1.00 65.26           C  
ATOM   3933  O   HIS A 512      -4.882   3.330  50.990  1.00 65.26           O  
ATOM   3934  CG  HIS A 512      -2.749   5.677  50.210  1.00 65.26           C  
ATOM   3935  CD2 HIS A 512      -2.169   6.915  50.170  1.00 65.26           C  
ATOM   3936  ND1 HIS A 512      -3.209   5.494  51.493  1.00 65.26           N  
ATOM   3937  CE1 HIS A 512      -2.905   6.586  52.208  1.00 65.26           C  
ATOM   3938  NE2 HIS A 512      -2.283   7.497  51.437  1.00 65.26           N  
ATOM   3939  N   PHE A 513      -5.198   2.228  49.073  1.00 64.40           N  
ATOM   3940  CA  PHE A 513      -6.550   1.743  49.397  1.00 64.40           C  
ATOM   3941  C   PHE A 513      -6.566   0.389  50.130  1.00 64.40           C  
ATOM   3942  CB  PHE A 513      -7.389   1.652  48.106  1.00 64.40           C  
ATOM   3943  O   PHE A 513      -7.621  -0.008  50.625  1.00 64.40           O  
ATOM   3944  CG  PHE A 513      -8.127   2.922  47.727  1.00 64.40           C  
ATOM   3945  CD1 PHE A 513      -9.275   3.303  48.446  1.00 64.40           C  
ATOM   3946  CD2 PHE A 513      -7.703   3.707  46.640  1.00 64.40           C  
ATOM   3947  CE1 PHE A 513      -9.978   4.469  48.090  1.00 64.40           C  
ATOM   3948  CE2 PHE A 513      -8.388   4.884  46.296  1.00 64.40           C  
ATOM   3949  CZ  PHE A 513      -9.529   5.265  47.022  1.00 64.40           C  
ATOM   3950  N   ILE A 514      -5.454  -0.355  50.119  1.00 63.41           N  
ATOM   3951  CA  ILE A 514      -5.324  -1.661  50.788  1.00 63.41           C  
ATOM   3952  C   ILE A 514      -4.748  -1.499  52.205  1.00 63.41           C  
ATOM   3953  CB  ILE A 514      -4.496  -2.630  49.907  1.00 63.41           C  
ATOM   3954  O   ILE A 514      -5.094  -2.295  53.078  1.00 63.41           O  
ATOM   3955  CG1 ILE A 514      -5.282  -2.995  48.624  1.00 63.41           C  
ATOM   3956  CG2 ILE A 514      -4.124  -3.925  50.657  1.00 63.41           C  
ATOM   3957  CD1 ILE A 514      -4.444  -3.709  47.553  1.00 63.41           C  
ATOM   3958  N   GLU A 515      -3.892  -0.496  52.416  1.00 52.85           N  
ATOM   3959  CA  GLU A 515      -3.492   0.007  53.743  1.00 52.85           C  
ATOM   3960  C   GLU A 515      -4.619   0.817  54.395  1.00 52.85           C  
ATOM   3961  CB  GLU A 515      -2.221   0.871  53.610  1.00 52.85           C  
ATOM   3962  O   GLU A 515      -4.823   0.643  55.621  1.00 52.85           O  
ATOM   3963  CG  GLU A 515      -0.978   0.065  53.188  1.00 52.85           C  
ATOM   3964  CD  GLU A 515       0.304   0.911  53.015  1.00 52.85           C  
ATOM   3965  OE1 GLU A 515       1.351   0.299  52.685  1.00 52.85           O  
ATOM   3966  OE2 GLU A 515       0.268   2.153  53.185  1.00 52.85           O  
ATOM   3967  OXT GLU A 515      -5.253   1.597  53.646  1.00 52.85           O  
TER    3968      GLU A 515                                                      
ENDMDL                                                                          
END                                                                             
