# Supplementary material for: Cryo‐EM structure of antibacterial efflux transporter QacA from Staphylococcus aureus reveals a novel extracellular loop with allosteric role
Source: EMBO J. 2023 Jul 17;42(16):e113418. doi: 10.15252/embj.2023113418 (PMC10425836; doi:10.15252/embj.2023113418)
Supplement: Supplementary file 4 — Source Data for Expanded View [file EMBJ-42-e113418-s008.zip › Expanded view source data/Figure EV2/AF2 models/AF-Q0S4G7-CamM.pdb]

HEADER                                            01-JUN-22                     
TITLE     ALPHAFOLD MONOMER V2.0 PREDICTION FOR MULTIDRUG TRANSPORTER, MFS      
TITLE    2 SUPERFAMILY PROTEIN (Q0S4G7)                                         
COMPND    MOL_ID: 1;                                                            
COMPND   2 MOLECULE: MULTIDRUG TRANSPORTER, MFS SUPERFAMILY PROTEIN;            
COMPND   3 CHAIN: A                                                             
SOURCE    MOL_ID: 1;                                                            
SOURCE   2 ORGANISM_SCIENTIFIC: RHODOCOCCUS JOSTII (STRAIN RHA1);               
SOURCE   3 ORGANISM_TAXID: 101510                                               
REMARK   1                                                                      
REMARK   1 REFERENCE 1                                                          
REMARK   1  AUTH   JOHN JUMPER, RICHARD EVANS, ALEXANDER PRITZEL, TIM GREEN,    
REMARK   1  AUTH 2 MICHAEL FIGURNOV, OLAF RONNEBERGER, KATHRYN TUNYASUVUNAKOOL, 
REMARK   1  AUTH 3 RUSS BATES, AUGUSTIN ZIDEK, ANNA POTAPENKO, ALEX BRIDGLAND,  
REMARK   1  AUTH 4 CLEMENS MEYER, SIMON A A KOHL, ANDREW J BALLARD,             
REMARK   1  AUTH 5 ANDREW COWIE, BERNARDINO ROMERA-PAREDES, STANISLAV NIKOLOV,  
REMARK   1  AUTH 6 RISHUB JAIN, JONAS ADLER, TREVOR BACK, STIG PETERSEN,        
REMARK   1  AUTH 7 DAVID REIMAN, ELLEN CLANCY, MICHAL ZIELINSKI,                
REMARK   1  AUTH 8 MARTIN STEINEGGER, MICHALINA PACHOLSKA, TAMAS BERGHAMMER,    
REMARK   1  AUTH 9 DAVID SILVER, ORIOL VINYALS, ANDREW W SENIOR,                
REMARK   1  AUTH10 KORAY KAVUKCUOGLU, PUSHMEET KOHLI, DEMIS HASSABIS            
REMARK   1  TITL   HIGHLY ACCURATE PROTEIN STRUCTURE PREDICTION WITH ALPHAFOLD  
REMARK   1  REF    NATURE                        V. 596   583 2021              
REMARK   1  REFN                   ISSN 0028-0836                               
REMARK   1  PMID   34265844                                                     
REMARK   1  DOI    10.1038/s41586-021-03819-2                                   
REMARK   1                                                                      
REMARK   1 DISCLAIMERS                                                          
REMARK   1 ALPHAFOLD DATA, COPYRIGHT (2021) DEEPMIND TECHNOLOGIES LIMITED. THE  
REMARK   1 INFORMATION PROVIDED IS THEORETICAL MODELLING ONLY AND CAUTION SHOULD
REMARK   1 BE EXERCISED IN ITS USE. IT IS PROVIDED "AS-IS" WITHOUT ANY WARRANTY 
REMARK   1 OF ANY KIND, WHETHER EXPRESSED OR IMPLIED. NO WARRANTY IS GIVEN THAT 
REMARK   1 USE OF THE INFORMATION SHALL NOT INFRINGE THE RIGHTS OF ANY THIRD    
REMARK   1 PARTY. THE INFORMATION IS NOT INTENDED TO BE A SUBSTITUTE FOR        
REMARK   1 PROFESSIONAL MEDICAL ADVICE, DIAGNOSIS, OR TREATMENT, AND DOES NOT   
REMARK   1 CONSTITUTE MEDICAL OR OTHER PROFESSIONAL ADVICE. IT IS AVAILABLE FOR 
REMARK   1 ACADEMIC AND COMMERCIAL PURPOSES, UNDER CC-BY 4.0 LICENCE.           
DBREF  XXXX A    1   513  UNP    Q0S4G7   Q0S4G7_RHOJR     1    513             
SEQRES   1 A  513  MET VAL ASP VAL THR GLY ARG HIS ALA ARG LEU GLY VAL          
SEQRES   2 A  513  LEU ILE LEU SER ASN PRO PRO GLU PRO HIS MET HIS ASN          
SEQRES   3 A  513  MET PRO LEU SER PRO GLY GLU ALA GLU ARG ALA PRO LEU          
SEQRES   4 A  513  SER ARG GLY LYS ALA PHE ALA LEU LEU ALA LEU ILE ILE          
SEQRES   5 A  513  LEU LEU VAL GLU VAL ILE PRO LEU ALA TYR ASN PHE VAL          
SEQRES   6 A  513  THR PRO ALA LEU PRO GLU ILE ALA LYS HIS PHE GLY THR          
SEQRES   7 A  513  ALA ASN VAL GLY TRP VAL ILE THR ILE VAL THR LEU MET          
SEQRES   8 A  513  LEU ALA ALA SER THR PRO LEU VAL GLY LYS LEU GLY ASP          
SEQRES   9 A  513  ILE TYR GLY LYS LYS ARG MET MET LEU VAL SER ALA ALA          
SEQRES  10 A  513  VAL PHE GLY VAL GLY SER LEU LEU GLY ALA LEU ALA PRO          
SEQRES  11 A  513  ASN PHE GLU LEU PHE LEU VAL GLY ARG GLY LEU GLN GLY          
SEQRES  12 A  513  ALA GLY MET ALA ILE LEU VAL LEU ALA TYR GLY LEU ILE          
SEQRES  13 A  513  ARG ASP ILE LEU PRO PRO SER ILE ILE PRO VAL ALA VAL          
SEQRES  14 A  513  GLY PHE VAL ALA THR GLY MET GLY ALA SER THR ILE LEU          
SEQRES  15 A  513  GLY PRO ILE ILE GLY GLY TYR LEU ILE ASP HIS PHE GLY          
SEQRES  16 A  513  TYR THR GLY VAL PHE TRP ALA GLN LEU LEU HIS VAL ALA          
SEQRES  17 A  513  VAL VAL GLY ILE ALA VAL ALA ILE PHE VAL PRO GLU THR          
SEQRES  18 A  513  THR LEU ARG THR ARG SER LYS LEU ASP VAL LEU GLY ALA          
SEQRES  19 A  513  ALA ILE LEU GLY LEU GLY ALA PHE VAL LEU LEU PHE GLY          
SEQRES  20 A  513  ILE GLY LYS ALA THR ALA TRP GLY TYR THR ALA PRO GLN          
SEQRES  21 A  513  THR LEU LEU CYS VAL GLY GLY GLY LEU ALA ILE LEU ALA          
SEQRES  22 A  513  GLY TRP LEU LEU TYR GLU ARG THR PRO LYS GLU PRO LEU          
SEQRES  23 A  513  ILE ASP LEU GLN MET LEU LYS HIS GLY PRO VAL ALA LYS          
SEQRES  24 A  513  THR LEU ALA ALA SER GLY PHE VAL GLN PHE VAL LEU VAL          
SEQRES  25 A  513  SER HIS SER MET LEU ILE PRO MET PHE VAL MET THR ASP          
SEQRES  26 A  513  PRO ASP LEU GLY LEU GLY TYR GLY PHE GLY VAL THR ALA          
SEQRES  27 A  513  LEU ALA VAL ALA ILE TYR THR VAL PRO THR GLY VAL VAL          
SEQRES  28 A  513  SER MET ILE ALA GLY PRO VAL GLY GLY TYR PHE THR ARG          
SEQRES  29 A  513  ARG ILE GLY PRO ALA PRO VAL LEU VAL PHE GLY GLY ALA          
SEQRES  30 A  513  SER LEU ALA LEU GLY SER PHE LEU LEU ALA THR LEU HIS          
SEQRES  31 A  513  HIS SER THR VAL GLN MET MET PHE GLY GLN LEU VAL ILE          
SEQRES  32 A  513  GLY LEU GLY LEU GLY SER ALA SER ALA THR LEU PRO ASN          
SEQRES  33 A  513  LEU ILE MET ARG THR VAL PRO ALA GLN THR GLN GLY ILE          
SEQRES  34 A  513  ALA GLY GLY MET LEU ASN LEU SER GLY SER LEU GLY SER          
SEQRES  35 A  513  ALA ILE GLY SER GLN VAL MET ILE ALA ILE VAL ALA ILE          
SEQRES  36 A  513  PRO GLY VAL VAL LEU VAL GLY ARG ALA ALA GLN TYR SER          
SEQRES  37 A  513  GLU LYS GLY PHE VAL TYR ALA PHE PHE THR LEU ALA VAL          
SEQRES  38 A  513  ALA GLY MET LEU ALA ALA VAL MET GLY LEU LEU LEU ILE          
SEQRES  39 A  513  ARG ASN LYS ILE GLU ARG PRO VAL ASP VAL ALA SER PRO          
SEQRES  40 A  513  LYS SER GLU MET VAL ALA                                      
CRYST1    1.000    1.000    1.000  90.00  90.00  90.00 P 1           1          
ORIGX1      1.000000  0.000000  0.000000        0.00000                         
ORIGX2      0.000000  1.000000  0.000000        0.00000                         
ORIGX3      0.000000  0.000000  1.000000        0.00000                         
SCALE1      1.000000  0.000000  0.000000        0.00000                         
SCALE2      0.000000  1.000000  0.000000        0.00000                         
SCALE3      0.000000  0.000000  1.000000        0.00000                         
MODEL        1                                                                  
ATOM      1  N   MET A   1      43.007  33.965  69.645  1.00 38.75           N  
ATOM      2  CA  MET A   1      43.702  33.697  68.372  1.00 38.75           C  
ATOM      3  C   MET A   1      42.618  33.576  67.310  1.00 38.75           C  
ATOM      4  CB  MET A   1      44.580  32.435  68.502  1.00 38.75           C  
ATOM      5  O   MET A   1      41.861  32.626  67.371  1.00 38.75           O  
ATOM      6  CG  MET A   1      45.855  32.458  67.653  1.00 38.75           C  
ATOM      7  SD  MET A   1      46.930  31.052  68.049  1.00 38.75           S  
ATOM      8  CE  MET A   1      48.380  31.405  67.020  1.00 38.75           C  
ATOM      9  N   VAL A   2      42.494  34.626  66.495  1.00 34.53           N  
ATOM     10  CA  VAL A   2      41.793  34.776  65.202  1.00 34.53           C  
ATOM     11  C   VAL A   2      40.344  34.261  65.028  1.00 34.53           C  
ATOM     12  CB  VAL A   2      42.714  34.374  64.033  1.00 34.53           C  
ATOM     13  O   VAL A   2      40.041  33.077  65.081  1.00 34.53           O  
ATOM     14  CG1 VAL A   2      42.156  34.839  62.684  1.00 34.53           C  
ATOM     15  CG2 VAL A   2      44.098  35.040  64.187  1.00 34.53           C  
ATOM     16  N   ASP A   3      39.516  35.269  64.760  1.00 31.72           N  
ATOM     17  CA  ASP A   3      38.175  35.421  64.185  1.00 31.72           C  
ATOM     18  C   ASP A   3      37.786  34.532  62.972  1.00 31.72           C  
ATOM     19  CB  ASP A   3      38.245  36.908  63.754  1.00 31.72           C  
ATOM     20  O   ASP A   3      38.651  34.016  62.266  1.00 31.72           O  
ATOM     21  CG  ASP A   3      36.945  37.594  63.351  1.00 31.72           C  
ATOM     22  OD1 ASP A   3      35.864  37.051  63.676  1.00 31.72           O  
ATOM     23  OD2 ASP A   3      37.059  38.690  62.764  1.00 31.72           O  
ATOM     24  N   VAL A   4      36.466  34.442  62.721  1.00 34.75           N  
ATOM     25  CA  VAL A   4      35.759  34.749  61.446  1.00 34.75           C  
ATOM     26  C   VAL A   4      34.454  33.926  61.287  1.00 34.75           C  
ATOM     27  CB  VAL A   4      36.655  34.759  60.175  1.00 34.75           C  
ATOM     28  O   VAL A   4      34.479  32.743  60.970  1.00 34.75           O  
ATOM     29  CG1 VAL A   4      35.867  34.897  58.869  1.00 34.75           C  
ATOM     30  CG2 VAL A   4      37.579  35.996  60.125  1.00 34.75           C  
ATOM     31  N   THR A   5      33.318  34.616  61.521  1.00 35.59           N  
ATOM     32  CA  THR A   5      31.987  34.615  60.830  1.00 35.59           C  
ATOM     33  C   THR A   5      31.378  33.293  60.302  1.00 35.59           C  
ATOM     34  CB  THR A   5      32.038  35.602  59.654  1.00 35.59           C  
ATOM     35  O   THR A   5      32.042  32.521  59.636  1.00 35.59           O  
ATOM     36  CG2 THR A   5      32.508  37.007  60.042  1.00 35.59           C  
ATOM     37  OG1 THR A   5      32.907  35.130  58.665  1.00 35.59           O  
ATOM     38  N   GLY A   6      30.085  32.959  60.397  1.00 29.78           N  
ATOM     39  CA  GLY A   6      28.864  33.764  60.468  1.00 29.78           C  
ATOM     40  C   GLY A   6      27.873  33.365  59.347  1.00 29.78           C  
ATOM     41  O   GLY A   6      28.161  33.595  58.182  1.00 29.78           O  
ATOM     42  N   ARG A   7      26.676  32.886  59.749  1.00 31.58           N  
ATOM     43  CA  ARG A   7      25.377  32.765  59.019  1.00 31.58           C  
ATOM     44  C   ARG A   7      25.156  31.609  58.020  1.00 31.58           C  
ATOM     45  CB  ARG A   7      24.997  34.099  58.345  1.00 31.58           C  
ATOM     46  O   ARG A   7      25.862  31.480  57.038  1.00 31.58           O  
ATOM     47  CG  ARG A   7      24.797  35.237  59.352  1.00 31.58           C  
ATOM     48  CD  ARG A   7      24.366  36.521  58.640  1.00 31.58           C  
ATOM     49  NE  ARG A   7      24.234  37.632  59.602  1.00 31.58           N  
ATOM     50  NH1 ARG A   7      23.135  39.113  58.230  1.00 31.58           N  
ATOM     51  NH2 ARG A   7      23.635  39.706  60.322  1.00 31.58           N  
ATOM     52  CZ  ARG A   7      23.669  38.806  59.380  1.00 31.58           C  
ATOM     53  N   HIS A   8      24.075  30.842  58.237  1.00 31.64           N  
ATOM     54  CA  HIS A   8      22.816  30.874  57.453  1.00 31.64           C  
ATOM     55  C   HIS A   8      21.793  29.857  58.030  1.00 31.64           C  
ATOM     56  CB  HIS A   8      23.054  30.651  55.944  1.00 31.64           C  
ATOM     57  O   HIS A   8      22.009  28.653  58.029  1.00 31.64           O  
ATOM     58  CG  HIS A   8      23.389  31.937  55.214  1.00 31.64           C  
ATOM     59  CD2 HIS A   8      24.577  32.268  54.610  1.00 31.64           C  
ATOM     60  ND1 HIS A   8      22.550  33.021  55.058  1.00 31.64           N  
ATOM     61  CE1 HIS A   8      23.219  33.977  54.390  1.00 31.64           C  
ATOM     62  NE2 HIS A   8      24.459  33.569  54.111  1.00 31.64           N  
ATOM     63  N   ALA A   9      20.765  30.353  58.729  1.00 34.16           N  
ATOM     64  CA  ALA A   9      19.348  30.326  58.331  1.00 34.16           C  
ATOM     65  C   ALA A   9      18.713  28.929  58.113  1.00 34.16           C  
ATOM     66  CB  ALA A   9      19.134  31.280  57.145  1.00 34.16           C  
ATOM     67  O   ALA A   9      18.731  28.386  57.014  1.00 34.16           O  
ATOM     68  N   ARG A  10      18.038  28.403  59.149  1.00 31.80           N  
ATOM     69  CA  ARG A  10      16.939  27.432  59.006  1.00 31.80           C  
ATOM     70  C   ARG A  10      15.624  28.186  59.205  1.00 31.80           C  
ATOM     71  CB  ARG A  10      17.067  26.264  60.003  1.00 31.80           C  
ATOM     72  O   ARG A  10      15.313  28.586  60.322  1.00 31.80           O  
ATOM     73  CG  ARG A  10      18.165  25.258  59.625  1.00 31.80           C  
ATOM     74  CD  ARG A  10      18.117  24.040  60.561  1.00 31.80           C  
ATOM     75  NE  ARG A  10      19.195  23.076  60.264  1.00 31.80           N  
ATOM     76  NH1 ARG A  10      18.447  21.344  61.583  1.00 31.80           N  
ATOM     77  NH2 ARG A  10      20.339  21.112  60.427  1.00 31.80           N  
ATOM     78  CZ  ARG A  10      19.319  21.854  60.758  1.00 31.80           C  
ATOM     79  N   LEU A  11      14.889  28.402  58.119  1.00 31.89           N  
ATOM     80  CA  LEU A  11      13.530  28.943  58.105  1.00 31.89           C  
ATOM     81  C   LEU A  11      12.636  27.911  57.415  1.00 31.89           C  
ATOM     82  CB  LEU A  11      13.514  30.336  57.439  1.00 31.89           C  
ATOM     83  O   LEU A  11      13.014  27.337  56.395  1.00 31.89           O  
ATOM     84  CG  LEU A  11      13.184  31.469  58.435  1.00 31.89           C  
ATOM     85  CD1 LEU A  11      13.960  32.739  58.091  1.00 31.89           C  
ATOM     86  CD2 LEU A  11      11.689  31.794  58.424  1.00 31.89           C  
ATOM     87  N   GLY A  12      11.514  27.614  58.067  1.00 32.50           N  
ATOM     88  CA  GLY A  12      10.650  26.480  57.778  1.00 32.50           C  
ATOM     89  C   GLY A  12       9.956  26.529  56.422  1.00 32.50           C  
ATOM     90  O   GLY A  12       9.700  27.589  55.857  1.00 32.50           O  
ATOM     91  N   VAL A  13       9.590  25.341  55.952  1.00 33.38           N  
ATOM     92  CA  VAL A  13       8.594  25.156  54.902  1.00 33.38           C  
ATOM     93  C   VAL A  13       7.485  24.282  55.477  1.00 33.38           C  
ATOM     94  CB  VAL A  13       9.214  24.601  53.608  1.00 33.38           C  
ATOM     95  O   VAL A  13       7.722  23.168  55.940  1.00 33.38           O  
ATOM     96  CG1 VAL A  13       8.142  24.309  52.551  1.00 33.38           C  
ATOM     97  CG2 VAL A  13      10.190  25.625  53.008  1.00 33.38           C  
ATOM     98  N   LEU A  14       6.294  24.878  55.487  1.00 32.00           N  
ATOM     99  CA  LEU A  14       4.975  24.313  55.751  1.00 32.00           C  
ATOM    100  C   LEU A  14       4.835  22.867  55.245  1.00 32.00           C  
ATOM    101  CB  LEU A  14       3.959  25.198  54.985  1.00 32.00           C  
ATOM    102  O   LEU A  14       4.898  22.617  54.042  1.00 32.00           O  
ATOM    103  CG  LEU A  14       3.078  26.136  55.819  1.00 32.00           C  
ATOM    104  CD1 LEU A  14       3.851  27.304  56.432  1.00 32.00           C  
ATOM    105  CD2 LEU A  14       1.989  26.701  54.907  1.00 32.00           C  
ATOM    106  N   ILE A  15       4.525  21.938  56.149  1.00 35.59           N  
ATOM    107  CA  ILE A  15       3.872  20.678  55.790  1.00 35.59           C  
ATOM    108  C   ILE A  15       2.382  21.002  55.654  1.00 35.59           C  
ATOM    109  CB  ILE A  15       4.177  19.569  56.828  1.00 35.59           C  
ATOM    110  O   ILE A  15       1.659  21.077  56.644  1.00 35.59           O  
ATOM    111  CG1 ILE A  15       5.699  19.287  56.868  1.00 35.59           C  
ATOM    112  CG2 ILE A  15       3.395  18.282  56.494  1.00 35.59           C  
ATOM    113  CD1 ILE A  15       6.129  18.252  57.915  1.00 35.59           C  
ATOM    114  N   LEU A  16       1.931  21.253  54.424  1.00 36.56           N  
ATOM    115  CA  LEU A  16       0.510  21.214  54.091  1.00 36.56           C  
ATOM    116  C   LEU A  16       0.082  19.744  54.108  1.00 36.56           C  
ATOM    117  CB  LEU A  16       0.256  21.875  52.722  1.00 36.56           C  
ATOM    118  O   LEU A  16       0.435  18.967  53.224  1.00 36.56           O  
ATOM    119  CG  LEU A  16       0.341  23.412  52.734  1.00 36.56           C  
ATOM    120  CD1 LEU A  16       0.403  23.942  51.302  1.00 36.56           C  
ATOM    121  CD2 LEU A  16      -0.872  24.050  53.421  1.00 36.56           C  
ATOM    122  N   SER A  17      -0.646  19.357  55.149  1.00 36.41           N  
ATOM    123  CA  SER A  17      -1.387  18.103  55.201  1.00 36.41           C  
ATOM    124  C   SER A  17      -2.422  18.088  54.072  1.00 36.41           C  
ATOM    125  CB  SER A  17      -2.079  17.994  56.566  1.00 36.41           C  
ATOM    126  O   SER A  17      -3.366  18.881  54.095  1.00 36.41           O  
ATOM    127  OG  SER A  17      -2.819  19.173  56.832  1.00 36.41           O  
ATOM    128  N   ASN A  18      -2.256  17.200  53.090  1.00 36.06           N  
ATOM    129  CA  ASN A  18      -3.315  16.887  52.131  1.00 36.06           C  
ATOM    130  C   ASN A  18      -4.562  16.388  52.889  1.00 36.06           C  
ATOM    131  CB  ASN A  18      -2.829  15.806  51.139  1.00 36.06           C  
ATOM    132  O   ASN A  18      -4.415  15.536  53.771  1.00 36.06           O  
ATOM    133  CG  ASN A  18      -2.319  16.348  49.816  1.00 36.06           C  
ATOM    134  ND2 ASN A  18      -1.707  15.509  49.015  1.00 36.06           N  
ATOM    135  OD1 ASN A  18      -2.482  17.502  49.461  1.00 36.06           O  
ATOM    136  N   PRO A  19      -5.778  16.865  52.567  1.00 39.81           N  
ATOM    137  CA  PRO A  19      -6.994  16.220  53.045  1.00 39.81           C  
ATOM    138  C   PRO A  19      -7.099  14.808  52.436  1.00 39.81           C  
ATOM    139  CB  PRO A  19      -8.142  17.142  52.627  1.00 39.81           C  
ATOM    140  O   PRO A  19      -6.617  14.591  51.320  1.00 39.81           O  
ATOM    141  CG  PRO A  19      -7.602  17.835  51.375  1.00 39.81           C  
ATOM    142  CD  PRO A  19      -6.094  17.917  51.612  1.00 39.81           C  
ATOM    143  N   PRO A  20      -7.698  13.836  53.145  1.00 39.31           N  
ATOM    144  CA  PRO A  20      -7.867  12.486  52.622  1.00 39.31           C  
ATOM    145  C   PRO A  20      -8.721  12.523  51.349  1.00 39.31           C  
ATOM    146  CB  PRO A  20      -8.504  11.678  53.758  1.00 39.31           C  
ATOM    147  O   PRO A  20      -9.799  13.120  51.333  1.00 39.31           O  
ATOM    148  CG  PRO A  20      -9.208  12.735  54.611  1.00 39.31           C  
ATOM    149  CD  PRO A  20      -8.337  13.977  54.441  1.00 39.31           C  
ATOM    150  N   GLU A  21      -8.223  11.904  50.277  1.00 43.09           N  
ATOM    151  CA  GLU A  21      -8.967  11.727  49.031  1.00 43.09           C  
ATOM    152  C   GLU A  21     -10.305  11.024  49.326  1.00 43.09           C  
ATOM    153  CB  GLU A  21      -8.160  10.886  48.026  1.00 43.09           C  
ATOM    154  O   GLU A  21     -10.316   9.997  50.014  1.00 43.09           O  
ATOM    155  CG  GLU A  21      -6.916  11.607  47.479  1.00 43.09           C  
ATOM    156  CD  GLU A  21      -6.138  10.779  46.438  1.00 43.09           C  
ATOM    157  OE1 GLU A  21      -5.279  11.382  45.755  1.00 43.09           O  
ATOM    158  OE2 GLU A  21      -6.385   9.555  46.332  1.00 43.09           O  
ATOM    159  N   PRO A  22     -11.448  11.532  48.832  1.00 39.53           N  
ATOM    160  CA  PRO A  22     -12.705  10.819  48.969  1.00 39.53           C  
ATOM    161  C   PRO A  22     -12.606   9.497  48.203  1.00 39.53           C  
ATOM    162  CB  PRO A  22     -13.788  11.762  48.441  1.00 39.53           C  
ATOM    163  O   PRO A  22     -12.253   9.468  47.026  1.00 39.53           O  
ATOM    164  CG  PRO A  22     -13.033  12.681  47.482  1.00 39.53           C  
ATOM    165  CD  PRO A  22     -11.618  12.747  48.056  1.00 39.53           C  
ATOM    166  N   HIS A  23     -12.915   8.406  48.901  1.00 44.50           N  
ATOM    167  CA  HIS A  23     -12.936   7.031  48.413  1.00 44.50           C  
ATOM    168  C   HIS A  23     -13.640   6.889  47.047  1.00 44.50           C  
ATOM    169  CB  HIS A  23     -13.636   6.168  49.480  1.00 44.50           C  
ATOM    170  O   HIS A  23     -14.837   6.624  46.967  1.00 44.50           O  
ATOM    171  CG  HIS A  23     -12.876   6.034  50.776  1.00 44.50           C  
ATOM    172  CD2 HIS A  23     -13.060   6.756  51.927  1.00 44.50           C  
ATOM    173  ND1 HIS A  23     -11.890   5.109  51.035  1.00 44.50           N  
ATOM    174  CE1 HIS A  23     -11.487   5.273  52.305  1.00 44.50           C  
ATOM    175  NE2 HIS A  23     -12.175   6.263  52.890  1.00 44.50           N  
ATOM    176  N   MET A  24     -12.876   6.971  45.957  1.00 42.66           N  
ATOM    177  CA  MET A  24     -13.306   6.665  44.584  1.00 42.66           C  
ATOM    178  C   MET A  24     -13.358   5.146  44.325  1.00 42.66           C  
ATOM    179  CB  MET A  24     -12.394   7.399  43.580  1.00 42.66           C  
ATOM    180  O   MET A  24     -13.018   4.683  43.240  1.00 42.66           O  
ATOM    181  CG  MET A  24     -12.636   8.913  43.546  1.00 42.66           C  
ATOM    182  SD  MET A  24     -13.409   9.509  42.012  1.00 42.66           S  
ATOM    183  CE  MET A  24     -11.989   9.431  40.887  1.00 42.66           C  
ATOM    184  N   HIS A  25     -13.737   4.341  45.325  1.00 47.50           N  
ATOM    185  CA  HIS A  25     -13.780   2.878  45.189  1.00 47.50           C  
ATOM    186  C   HIS A  25     -15.156   2.338  44.764  1.00 47.50           C  
ATOM    187  CB  HIS A  25     -13.231   2.202  46.456  1.00 47.50           C  
ATOM    188  O   HIS A  25     -15.244   1.188  44.355  1.00 47.50           O  
ATOM    189  CG  HIS A  25     -12.654   0.834  46.171  1.00 47.50           C  
ATOM    190  CD2 HIS A  25     -13.085  -0.369  46.665  1.00 47.50           C  
ATOM    191  ND1 HIS A  25     -11.605   0.566  45.319  1.00 47.50           N  
ATOM    192  CE1 HIS A  25     -11.408  -0.762  45.303  1.00 47.50           C  
ATOM    193  NE2 HIS A  25     -12.272  -1.374  46.124  1.00 47.50           N  
ATOM    194  N   ASN A  26     -16.212   3.162  44.786  1.00 44.94           N  
ATOM    195  CA  ASN A  26     -17.593   2.707  44.576  1.00 44.94           C  
ATOM    196  C   ASN A  26     -18.369   3.561  43.553  1.00 44.94           C  
ATOM    197  CB  ASN A  26     -18.313   2.622  45.939  1.00 44.94           C  
ATOM    198  O   ASN A  26     -19.506   3.954  43.813  1.00 44.94           O  
ATOM    199  CG  ASN A  26     -17.816   1.532  46.872  1.00 44.94           C  
ATOM    200  ND2 ASN A  26     -18.280   1.533  48.097  1.00 44.94           N  
ATOM    201  OD1 ASN A  26     -17.033   0.662  46.550  1.00 44.94           O  
ATOM    202  N   MET A  27     -17.794   3.856  42.381  1.00 47.88           N  
ATOM    203  CA  MET A  27     -18.650   4.207  41.240  1.00 47.88           C  
ATOM    204  C   MET A  27     -19.333   2.920  40.753  1.00 47.88           C  
ATOM    205  CB  MET A  27     -17.875   4.895  40.103  1.00 47.88           C  
ATOM    206  O   MET A  27     -18.621   1.956  40.459  1.00 47.88           O  
ATOM    207  CG  MET A  27     -17.881   6.418  40.285  1.00 47.88           C  
ATOM    208  SD  MET A  27     -17.207   7.356  38.885  1.00 47.88           S  
ATOM    209  CE  MET A  27     -15.442   7.312  39.286  1.00 47.88           C  
ATOM    210  N   PRO A  28     -20.676   2.855  40.681  1.00 44.25           N  
ATOM    211  CA  PRO A  28     -21.342   1.710  40.082  1.00 44.25           C  
ATOM    212  C   PRO A  28     -20.860   1.582  38.635  1.00 44.25           C  
ATOM    213  CB  PRO A  28     -22.847   1.974  40.214  1.00 44.25           C  
ATOM    214  O   PRO A  28     -20.983   2.523  37.850  1.00 44.25           O  
ATOM    215  CG  PRO A  28     -22.948   3.491  40.364  1.00 44.25           C  
ATOM    216  CD  PRO A  28     -21.636   3.887  41.037  1.00 44.25           C  
ATOM    217  N   LEU A  29     -20.262   0.430  38.318  1.00 49.19           N  
ATOM    218  CA  LEU A  29     -19.887   0.043  36.958  1.00 49.19           C  
ATOM    219  C   LEU A  29     -21.072   0.318  36.030  1.00 49.19           C  
ATOM    220  CB  LEU A  29     -19.521  -1.455  36.946  1.00 49.19           C  
ATOM    221  O   LEU A  29     -22.221   0.055  36.404  1.00 49.19           O  
ATOM    222  CG  LEU A  29     -18.221  -1.804  37.693  1.00 49.19           C  
ATOM    223  CD1 LEU A  29     -18.119  -3.319  37.882  1.00 49.19           C  
ATOM    224  CD2 LEU A  29     -16.980  -1.336  36.930  1.00 49.19           C  
ATOM    225  N   SER A  30     -20.816   0.840  34.828  1.00 47.75           N  
ATOM    226  CA  SER A  30     -21.898   0.989  33.856  1.00 47.75           C  
ATOM    227  C   SER A  30     -22.566  -0.382  33.646  1.00 47.75           C  
ATOM    228  CB  SER A  30     -21.400   1.587  32.539  1.00 47.75           C  
ATOM    229  O   SER A  30     -21.880  -1.408  33.711  1.00 47.75           O  
ATOM    230  OG  SER A  30     -20.553   0.685  31.865  1.00 47.75           O  
ATOM    231  N   PRO A  31     -23.884  -0.456  33.386  1.00 46.31           N  
ATOM    232  CA  PRO A  31     -24.591  -1.735  33.265  1.00 46.31           C  
ATOM    233  C   PRO A  31     -23.967  -2.718  32.251  1.00 46.31           C  
ATOM    234  CB  PRO A  31     -26.029  -1.358  32.893  1.00 46.31           C  
ATOM    235  O   PRO A  31     -24.187  -3.917  32.360  1.00 46.31           O  
ATOM    236  CG  PRO A  31     -26.204   0.032  33.503  1.00 46.31           C  
ATOM    237  CD  PRO A  31     -24.819   0.657  33.365  1.00 46.31           C  
ATOM    238  N   GLY A  32     -23.151  -2.235  31.300  1.00 46.09           N  
ATOM    239  CA  GLY A  32     -22.412  -3.059  30.331  1.00 46.09           C  
ATOM    240  C   GLY A  32     -20.996  -3.503  30.747  1.00 46.09           C  
ATOM    241  O   GLY A  32     -20.381  -4.307  30.043  1.00 46.09           O  
ATOM    242  N   GLU A  33     -20.451  -2.995  31.854  1.00 45.59           N  
ATOM    243  CA  GLU A  33     -19.147  -3.404  32.405  1.00 45.59           C  
ATOM    244  C   GLU A  33     -19.271  -4.574  33.390  1.00 45.59           C  
ATOM    245  CB  GLU A  33     -18.467  -2.204  33.082  1.00 45.59           C  
ATOM    246  O   GLU A  33     -18.355  -5.390  33.480  1.00 45.59           O  
ATOM    247  CG  GLU A  33     -17.815  -1.265  32.056  1.00 45.59           C  
ATOM    248  CD  GLU A  33     -17.426   0.088  32.665  1.00 45.59           C  
ATOM    249  OE1 GLU A  33     -16.348   0.600  32.291  1.00 45.59           O  
ATOM    250  OE2 GLU A  33     -18.259   0.633  33.431  1.00 45.59           O  
ATOM    251  N   ALA A  34     -20.410  -4.699  34.078  1.00 39.00           N  
ATOM    252  CA  ALA A  34     -20.646  -5.730  35.091  1.00 39.00           C  
ATOM    253  C   ALA A  34     -20.924  -7.139  34.517  1.00 39.00           C  
ATOM    254  CB  ALA A  34     -21.787  -5.240  35.993  1.00 39.00           C  
ATOM    255  O   ALA A  34     -20.810  -8.125  35.241  1.00 39.00           O  
ATOM    256  N   GLU A  35     -21.253  -7.259  33.225  1.00 45.44           N  
ATOM    257  CA  GLU A  35     -21.691  -8.524  32.604  1.00 45.44           C  
ATOM    258  C   GLU A  35     -20.578  -9.270  31.835  1.00 45.44           C  
ATOM    259  CB  GLU A  35     -22.923  -8.231  31.729  1.00 45.44           C  
ATOM    260  O   GLU A  35     -20.775 -10.371  31.319  1.00 45.44           O  
ATOM    261  CG  GLU A  35     -23.849  -9.450  31.575  1.00 45.44           C  
ATOM    262  CD  GLU A  35     -25.150  -9.130  30.820  1.00 45.44           C  
ATOM    263  OE1 GLU A  35     -26.055  -9.994  30.859  1.00 45.44           O  
ATOM    264  OE2 GLU A  35     -25.223  -8.058  30.177  1.00 45.44           O  
ATOM    265  N   ARG A  36     -19.365  -8.708  31.748  1.00 54.44           N  
ATOM    266  CA  ARG A  36     -18.267  -9.345  31.004  1.00 54.44           C  
ATOM    267  C   ARG A  36     -17.567 -10.383  31.877  1.00 54.44           C  
ATOM    268  CB  ARG A  36     -17.294  -8.298  30.444  1.00 54.44           C  
ATOM    269  O   ARG A  36     -16.676 -10.047  32.654  1.00 54.44           O  
ATOM    270  CG  ARG A  36     -17.980  -7.337  29.463  1.00 54.44           C  
ATOM    271  CD  ARG A  36     -16.942  -6.407  28.831  1.00 54.44           C  
ATOM    272  NE  ARG A  36     -17.587  -5.321  28.075  1.00 54.44           N  
ATOM    273  NH1 ARG A  36     -15.798  -4.763  26.737  1.00 54.44           N  
ATOM    274  NH2 ARG A  36     -17.710  -3.635  26.556  1.00 54.44           N  
ATOM    275  CZ  ARG A  36     -17.028  -4.582  27.131  1.00 54.44           C  
ATOM    276  N   ALA A  37     -17.914 -11.659  31.708  1.00 53.47           N  
ATOM    277  CA  ALA A  37     -17.094 -12.749  32.232  1.00 53.47           C  
ATOM    278  C   ALA A  37     -15.634 -12.551  31.761  1.00 53.47           C  
ATOM    279  CB  ALA A  37     -17.660 -14.096  31.767  1.00 53.47           C  
ATOM    280  O   ALA A  37     -15.404 -12.374  30.559  1.00 53.47           O  
ATOM    281  N   PRO A  38     -14.636 -12.540  32.663  1.00 59.38           N  
ATOM    282  CA  PRO A  38     -13.264 -12.253  32.279  1.00 59.38           C  
ATOM    283  C   PRO A  38     -12.755 -13.351  31.340  1.00 59.38           C  
ATOM    284  CB  PRO A  38     -12.478 -12.138  33.592  1.00 59.38           C  
ATOM    285  O   PRO A  38     -12.585 -14.506  31.733  1.00 59.38           O  
ATOM    286  CG  PRO A  38     -13.317 -12.930  34.597  1.00 59.38           C  
ATOM    287  CD  PRO A  38     -14.747 -12.740  34.098  1.00 59.38           C  
ATOM    288  N   LEU A  39     -12.509 -12.996  30.076  1.00 71.50           N  
ATOM    289  CA  LEU A  39     -11.832 -13.876  29.126  1.00 71.50           C  
ATOM    290  C   LEU A  39     -10.482 -14.294  29.713  1.00 71.50           C  
ATOM    291  CB  LEU A  39     -11.642 -13.155  27.781  1.00 71.50           C  
ATOM    292  O   LEU A  39      -9.691 -13.449  30.142  1.00 71.50           O  
ATOM    293  CG  LEU A  39     -12.895 -13.207  26.891  1.00 71.50           C  
ATOM    294  CD1 LEU A  39     -12.863 -12.051  25.908  1.00 71.50           C  
ATOM    295  CD2 LEU A  39     -12.957 -14.511  26.090  1.00 71.50           C  
ATOM    296  N   SER A  40     -10.189 -15.597  29.704  1.00 81.75           N  
ATOM    297  CA  SER A  40      -8.857 -16.057  30.090  1.00 81.75           C  
ATOM    298  C   SER A  40      -7.820 -15.430  29.156  1.00 81.75           C  
ATOM    299  CB  SER A  40      -8.753 -17.587  30.136  1.00 81.75           C  
ATOM    300  O   SER A  40      -8.041 -15.324  27.945  1.00 81.75           O  
ATOM    301  OG  SER A  40      -8.699 -18.173  28.848  1.00 81.75           O  
ATOM    302  N   ARG A  41      -6.671 -15.011  29.705  1.00 78.81           N  
ATOM    303  CA  ARG A  41      -5.615 -14.338  28.926  1.00 78.81           C  
ATOM    304  C   ARG A  41      -5.236 -15.134  27.672  1.00 78.81           C  
ATOM    305  CB  ARG A  41      -4.378 -14.068  29.802  1.00 78.81           C  
ATOM    306  O   ARG A  41      -5.110 -14.547  26.605  1.00 78.81           O  
ATOM    307  CG  ARG A  41      -4.594 -12.938  30.824  1.00 78.81           C  
ATOM    308  CD  ARG A  41      -3.296 -12.675  31.602  1.00 78.81           C  
ATOM    309  NE  ARG A  41      -3.419 -11.527  32.522  1.00 78.81           N  
ATOM    310  NH1 ARG A  41      -1.311 -11.652  33.438  1.00 78.81           N  
ATOM    311  NH2 ARG A  41      -2.702 -10.046  34.104  1.00 78.81           N  
ATOM    312  CZ  ARG A  41      -2.481 -11.082  33.345  1.00 78.81           C  
ATOM    313  N   GLY A  42      -5.144 -16.463  27.774  1.00 82.00           N  
ATOM    314  CA  GLY A  42      -4.847 -17.341  26.635  1.00 82.00           C  
ATOM    315  C   GLY A  42      -5.882 -17.264  25.506  1.00 82.00           C  
ATOM    316  O   GLY A  42      -5.503 -17.152  24.343  1.00 82.00           O  
ATOM    317  N   LYS A  43      -7.183 -17.234  25.831  1.00 85.75           N  
ATOM    318  CA  LYS A  43      -8.245 -17.056  24.825  1.00 85.75           C  
ATOM    319  C   LYS A  43      -8.172 -15.676  24.171  1.00 85.75           C  
ATOM    320  CB  LYS A  43      -9.631 -17.288  25.449  1.00 85.75           C  
ATOM    321  O   LYS A  43      -8.307 -15.576  22.959  1.00 85.75           O  
ATOM    322  CG  LYS A  43      -9.912 -18.772  25.732  1.00 85.75           C  
ATOM    323  CD  LYS A  43     -11.305 -18.950  26.356  1.00 85.75           C  
ATOM    324  CE  LYS A  43     -11.597 -20.433  26.625  1.00 85.75           C  
ATOM    325  NZ  LYS A  43     -12.966 -20.642  27.167  1.00 85.75           N  
ATOM    326  N   ALA A  44      -7.903 -14.628  24.951  1.00 84.69           N  
ATOM    327  CA  ALA A  44      -7.753 -13.268  24.435  1.00 84.69           C  
ATOM    328  C   ALA A  44      -6.593 -13.150  23.424  1.00 84.69           C  
ATOM    329  CB  ALA A  44      -7.583 -12.330  25.636  1.00 84.69           C  
ATOM    330  O   ALA A  44      -6.770 -12.564  22.357  1.00 84.69           O  
ATOM    331  N   PHE A  45      -5.437 -13.760  23.714  1.00 85.50           N  
ATOM    332  CA  PHE A  45      -4.303 -13.795  22.783  1.00 85.50           C  
ATOM    333  C   PHE A  45      -4.580 -14.635  21.530  1.00 85.50           C  
ATOM    334  CB  PHE A  45      -3.039 -14.295  23.498  1.00 85.50           C  
ATOM    335  O   PHE A  45      -4.195 -14.223  20.440  1.00 85.50           O  
ATOM    336  CG  PHE A  45      -2.368 -13.242  24.358  1.00 85.50           C  
ATOM    337  CD1 PHE A  45      -1.723 -12.150  23.748  1.00 85.50           C  
ATOM    338  CD2 PHE A  45      -2.360 -13.354  25.760  1.00 85.50           C  
ATOM    339  CE1 PHE A  45      -1.104 -11.164  24.536  1.00 85.50           C  
ATOM    340  CE2 PHE A  45      -1.763 -12.358  26.551  1.00 85.50           C  
ATOM    341  CZ  PHE A  45      -1.135 -11.261  25.938  1.00 85.50           C  
ATOM    342  N   ALA A  46      -5.278 -15.768  21.652  1.00 88.69           N  
ATOM    343  CA  ALA A  46      -5.652 -16.585  20.496  1.00 88.69           C  
ATOM    344  C   ALA A  46      -6.618 -15.846  19.551  1.00 88.69           C  
ATOM    345  CB  ALA A  46      -6.254 -17.900  21.004  1.00 88.69           C  
ATOM    346  O   ALA A  46      -6.420 -15.841  18.338  1.00 88.69           O  
ATOM    347  N   LEU A  47      -7.628 -15.165  20.106  1.00 89.94           N  
ATOM    348  CA  LEU A  47      -8.553 -14.327  19.334  1.00 89.94           C  
ATOM    349  C   LEU A  47      -7.817 -13.182  18.637  1.00 89.94           C  
ATOM    350  CB  LEU A  47      -9.635 -13.762  20.271  1.00 89.94           C  
ATOM    351  O   LEU A  47      -8.040 -12.931  17.456  1.00 89.94           O  
ATOM    352  CG  LEU A  47     -10.629 -14.814  20.789  1.00 89.94           C  
ATOM    353  CD1 LEU A  47     -11.543 -14.192  21.847  1.00 89.94           C  
ATOM    354  CD2 LEU A  47     -11.505 -15.353  19.669  1.00 89.94           C  
ATOM    355  N   LEU A  48      -6.909 -12.522  19.356  1.00 88.50           N  
ATOM    356  CA  LEU A  48      -6.072 -11.470  18.796  1.00 88.50           C  
ATOM    357  C   LEU A  48      -5.213 -11.991  17.634  1.00 88.50           C  
ATOM    358  CB  LEU A  48      -5.231 -10.874  19.935  1.00 88.50           C  
ATOM    359  O   LEU A  48      -5.183 -11.356  16.586  1.00 88.50           O  
ATOM    360  CG  LEU A  48      -4.242  -9.796  19.475  1.00 88.50           C  
ATOM    361  CD1 LEU A  48      -4.955  -8.622  18.801  1.00 88.50           C  
ATOM    362  CD2 LEU A  48      -3.435  -9.301  20.673  1.00 88.50           C  
ATOM    363  N   ALA A  49      -4.568 -13.150  17.786  1.00 89.75           N  
ATOM    364  CA  ALA A  49      -3.756 -13.755  16.733  1.00 89.75           C  
ATOM    365  C   ALA A  49      -4.577 -14.056  15.470  1.00 89.75           C  
ATOM    366  CB  ALA A  49      -3.088 -15.019  17.286  1.00 89.75           C  
ATOM    367  O   ALA A  49      -4.133 -13.735  14.373  1.00 89.75           O  
ATOM    368  N   LEU A  50      -5.792 -14.600  15.611  1.00 92.38           N  
ATOM    369  CA  LEU A  50      -6.688 -14.843  14.474  1.00 92.38           C  
ATOM    370  C   LEU A  50      -7.115 -13.547  13.777  1.00 92.38           C  
ATOM    371  CB  LEU A  50      -7.934 -15.609  14.948  1.00 92.38           C  
ATOM    372  O   LEU A  50      -7.148 -13.495  12.551  1.00 92.38           O  
ATOM    373  CG  LEU A  50      -7.693 -17.085  15.295  1.00 92.38           C  
ATOM    374  CD1 LEU A  50      -8.991 -17.680  15.844  1.00 92.38           C  
ATOM    375  CD2 LEU A  50      -7.274 -17.901  14.070  1.00 92.38           C  
ATOM    376  N   ILE A  51      -7.424 -12.498  14.546  1.00 90.94           N  
ATOM    377  CA  ILE A  51      -7.787 -11.191  13.986  1.00 90.94           C  
ATOM    378  C   ILE A  51      -6.600 -10.582  13.234  1.00 90.94           C  
ATOM    379  CB  ILE A  51      -8.332 -10.254  15.089  1.00 90.94           C  
ATOM    380  O   ILE A  51      -6.785 -10.091  12.125  1.00 90.94           O  
ATOM    381  CG1 ILE A  51      -9.699 -10.770  15.594  1.00 90.94           C  
ATOM    382  CG2 ILE A  51      -8.479  -8.815  14.559  1.00 90.94           C  
ATOM    383  CD1 ILE A  51     -10.191 -10.084  16.874  1.00 90.94           C  
ATOM    384  N   ILE A  52      -5.391 -10.640  13.803  1.00 90.12           N  
ATOM    385  CA  ILE A  52      -4.172 -10.146  13.148  1.00 90.12           C  
ATOM    386  C   ILE A  52      -3.915 -10.924  11.861  1.00 90.12           C  
ATOM    387  CB  ILE A  52      -2.958 -10.221  14.095  1.00 90.12           C  
ATOM    388  O   ILE A  52      -3.804 -10.302  10.810  1.00 90.12           O  
ATOM    389  CG1 ILE A  52      -3.126  -9.223  15.258  1.00 90.12           C  
ATOM    390  CG2 ILE A  52      -1.644  -9.912  13.346  1.00 90.12           C  
ATOM    391  CD1 ILE A  52      -2.241  -9.598  16.445  1.00 90.12           C  
ATOM    392  N   LEU A  53      -3.910 -12.261  11.922  1.00 91.88           N  
ATOM    393  CA  LEU A  53      -3.735 -13.115  10.746  1.00 91.88           C  
ATOM    394  C   LEU A  53      -4.746 -12.764   9.656  1.00 91.88           C  
ATOM    395  CB  LEU A  53      -3.877 -14.597  11.140  1.00 91.88           C  
ATOM    396  O   LEU A  53      -4.378 -12.656   8.495  1.00 91.88           O  
ATOM    397  CG  LEU A  53      -2.646 -15.191  11.846  1.00 91.88           C  
ATOM    398  CD1 LEU A  53      -3.001 -16.569  12.409  1.00 91.88           C  
ATOM    399  CD2 LEU A  53      -1.464 -15.357  10.888  1.00 91.88           C  
ATOM    400  N   LEU A  54      -6.008 -12.510  10.007  1.00 93.19           N  
ATOM    401  CA  LEU A  54      -7.002 -12.156   9.000  1.00 93.19           C  
ATOM    402  C   LEU A  54      -6.740 -10.772   8.384  1.00 93.19           C  
ATOM    403  CB  LEU A  54      -8.407 -12.270   9.609  1.00 93.19           C  
ATOM    404  O   LEU A  54      -7.001 -10.578   7.203  1.00 93.19           O  
ATOM    405  CG  LEU A  54      -9.516 -12.222   8.546  1.00 93.19           C  
ATOM    406  CD1 LEU A  54      -9.445 -13.340   7.503  1.00 93.19           C  
ATOM    407  CD2 LEU A  54     -10.886 -12.325   9.214  1.00 93.19           C  
ATOM    408  N   VAL A  55      -6.213  -9.819   9.155  1.00 91.69           N  
ATOM    409  CA  VAL A  55      -5.847  -8.475   8.676  1.00 91.69           C  
ATOM    410  C   VAL A  55      -4.585  -8.489   7.799  1.00 91.69           C  
ATOM    411  CB  VAL A  55      -5.721  -7.511   9.873  1.00 91.69           C  
ATOM    412  O   VAL A  55      -4.448  -7.619   6.938  1.00 91.69           O  
ATOM    413  CG1 VAL A  55      -5.150  -6.139   9.505  1.00 91.69           C  
ATOM    414  CG2 VAL A  55      -7.099  -7.240  10.497  1.00 91.69           C  
ATOM    415  N   GLU A  56      -3.716  -9.503   7.913  1.00 90.56           N  
ATOM    416  CA  GLU A  56      -2.530  -9.664   7.049  1.00 90.56           C  
ATOM    417  C   GLU A  56      -2.867  -9.765   5.553  1.00 90.56           C  
ATOM    418  CB  GLU A  56      -1.690 -10.896   7.436  1.00 90.56           C  
ATOM    419  O   GLU A  56      -2.002  -9.536   4.711  1.00 90.56           O  
ATOM    420  CG  GLU A  56      -0.985 -10.808   8.794  1.00 90.56           C  
ATOM    421  CD  GLU A  56      -0.122  -9.553   8.929  1.00 90.56           C  
ATOM    422  OE1 GLU A  56      -0.151  -8.955  10.022  1.00 90.56           O  
ATOM    423  OE2 GLU A  56       0.533  -9.166   7.933  1.00 90.56           O  
ATOM    424  N   VAL A  57      -4.129 -10.015   5.179  1.00 91.00           N  
ATOM    425  CA  VAL A  57      -4.577  -9.929   3.774  1.00 91.00           C  
ATOM    426  C   VAL A  57      -4.215  -8.591   3.116  1.00 91.00           C  
ATOM    427  CB  VAL A  57      -6.094 -10.165   3.635  1.00 91.00           C  
ATOM    428  O   VAL A  57      -3.968  -8.555   1.914  1.00 91.00           O  
ATOM    429  CG1 VAL A  57      -6.475 -11.582   4.078  1.00 91.00           C  
ATOM    430  CG2 VAL A  57      -6.947  -9.111   4.358  1.00 91.00           C  
ATOM    431  N   ILE A  58      -4.141  -7.502   3.892  1.00 90.19           N  
ATOM    432  CA  ILE A  58      -3.818  -6.157   3.399  1.00 90.19           C  
ATOM    433  C   ILE A  58      -2.359  -6.078   2.929  1.00 90.19           C  
ATOM    434  CB  ILE A  58      -4.180  -5.064   4.433  1.00 90.19           C  
ATOM    435  O   ILE A  58      -2.143  -5.889   1.731  1.00 90.19           O  
ATOM    436  CG1 ILE A  58      -5.659  -5.176   4.843  1.00 90.19           C  
ATOM    437  CG2 ILE A  58      -3.850  -3.666   3.876  1.00 90.19           C  
ATOM    438  CD1 ILE A  58      -6.055  -4.221   5.962  1.00 90.19           C  
ATOM    439  N   PRO A  59      -1.342  -6.233   3.802  1.00 87.38           N  
ATOM    440  CA  PRO A  59       0.051  -6.186   3.372  1.00 87.38           C  
ATOM    441  C   PRO A  59       0.391  -7.308   2.386  1.00 87.38           C  
ATOM    442  CB  PRO A  59       0.883  -6.271   4.654  1.00 87.38           C  
ATOM    443  O   PRO A  59       1.146  -7.056   1.450  1.00 87.38           O  
ATOM    444  CG  PRO A  59      -0.037  -7.036   5.599  1.00 87.38           C  
ATOM    445  CD  PRO A  59      -1.396  -6.462   5.239  1.00 87.38           C  
ATOM    446  N   LEU A  60      -0.195  -8.508   2.510  1.00 88.69           N  
ATOM    447  CA  LEU A  60       0.014  -9.595   1.544  1.00 88.69           C  
ATOM    448  C   LEU A  60      -0.430  -9.201   0.131  1.00 88.69           C  
ATOM    449  CB  LEU A  60      -0.741 -10.857   1.997  1.00 88.69           C  
ATOM    450  O   LEU A  60       0.280  -9.462  -0.837  1.00 88.69           O  
ATOM    451  CG  LEU A  60      -0.150 -11.557   3.235  1.00 88.69           C  
ATOM    452  CD1 LEU A  60      -1.089 -12.689   3.661  1.00 88.69           C  
ATOM    453  CD2 LEU A  60       1.225 -12.158   2.956  1.00 88.69           C  
ATOM    454  N   ALA A  61      -1.564  -8.519  -0.008  1.00 90.69           N  
ATOM    455  CA  ALA A  61      -2.072  -8.094  -1.308  1.00 90.69           C  
ATOM    456  C   ALA A  61      -1.256  -6.982  -1.986  1.00 90.69           C  
ATOM    457  CB  ALA A  61      -3.496  -7.640  -1.098  1.00 90.69           C  
ATOM    458  O   ALA A  61      -1.439  -6.756  -3.189  1.00 90.69           O  
ATOM    459  N   TYR A  62      -0.377  -6.302  -1.245  1.00 88.44           N  
ATOM    460  CA  TYR A  62       0.651  -5.428  -1.808  1.00 88.44           C  
ATOM    461  C   TYR A  62       1.942  -6.213  -2.040  1.00 88.44           C  
ATOM    462  CB  TYR A  62       0.870  -4.194  -0.920  1.00 88.44           C  
ATOM    463  O   TYR A  62       2.361  -6.351  -3.183  1.00 88.44           O  
ATOM    464  CG  TYR A  62      -0.325  -3.259  -0.865  1.00 88.44           C  
ATOM    465  CD1 TYR A  62      -0.637  -2.440  -1.968  1.00 88.44           C  
ATOM    466  CD2 TYR A  62      -1.130  -3.214   0.288  1.00 88.44           C  
ATOM    467  CE1 TYR A  62      -1.762  -1.591  -1.920  1.00 88.44           C  
ATOM    468  CE2 TYR A  62      -2.257  -2.373   0.339  1.00 88.44           C  
ATOM    469  OH  TYR A  62      -3.664  -0.751  -0.730  1.00 88.44           O  
ATOM    470  CZ  TYR A  62      -2.574  -1.560  -0.769  1.00 88.44           C  
ATOM    471  N   ASN A  63       2.520  -6.801  -0.992  1.00 88.19           N  
ATOM    472  CA  ASN A  63       3.856  -7.404  -1.017  1.00 88.19           C  
ATOM    473  C   ASN A  63       3.971  -8.642  -1.910  1.00 88.19           C  
ATOM    474  CB  ASN A  63       4.270  -7.751   0.423  1.00 88.19           C  
ATOM    475  O   ASN A  63       5.062  -8.945  -2.383  1.00 88.19           O  
ATOM    476  CG  ASN A  63       4.473  -6.523   1.291  1.00 88.19           C  
ATOM    477  ND2 ASN A  63       4.234  -6.633   2.575  1.00 88.19           N  
ATOM    478  OD1 ASN A  63       4.868  -5.464   0.839  1.00 88.19           O  
ATOM    479  N   PHE A  64       2.876  -9.365  -2.150  1.00 91.81           N  
ATOM    480  CA  PHE A  64       2.877 -10.449  -3.130  1.00 91.81           C  
ATOM    481  C   PHE A  64       2.691  -9.940  -4.561  1.00 91.81           C  
ATOM    482  CB  PHE A  64       1.752 -11.435  -2.827  1.00 91.81           C  
ATOM    483  O   PHE A  64       3.210 -10.529  -5.501  1.00 91.81           O  
ATOM    484  CG  PHE A  64       1.907 -12.411  -1.679  1.00 91.81           C  
ATOM    485  CD1 PHE A  64       2.969 -12.320  -0.757  1.00 91.81           C  
ATOM    486  CD2 PHE A  64       1.011 -13.495  -1.598  1.00 91.81           C  
ATOM    487  CE1 PHE A  64       3.134 -13.319   0.215  1.00 91.81           C  
ATOM    488  CE2 PHE A  64       1.169 -14.479  -0.609  1.00 91.81           C  
ATOM    489  CZ  PHE A  64       2.238 -14.394   0.294  1.00 91.81           C  
ATOM    490  N   VAL A  65       1.913  -8.872  -4.745  1.00 93.31           N  
ATOM    491  CA  VAL A  65       1.492  -8.430  -6.080  1.00 93.31           C  
ATOM    492  C   VAL A  65       2.504  -7.472  -6.698  1.00 93.31           C  
ATOM    493  CB  VAL A  65       0.074  -7.836  -6.045  1.00 93.31           C  
ATOM    494  O   VAL A  65       2.675  -7.490  -7.911  1.00 93.31           O  
ATOM    495  CG1 VAL A  65      -0.406  -7.409  -7.439  1.00 93.31           C  
ATOM    496  CG2 VAL A  65      -0.923  -8.878  -5.512  1.00 93.31           C  
ATOM    497  N   THR A  66       3.208  -6.666  -5.900  1.00 90.62           N  
ATOM    498  CA  THR A  66       4.236  -5.744  -6.399  1.00 90.62           C  
ATOM    499  C   THR A  66       5.375  -6.439  -7.160  1.00 90.62           C  
ATOM    500  CB  THR A  66       4.785  -4.816  -5.309  1.00 90.62           C  
ATOM    501  O   THR A  66       5.649  -5.995  -8.277  1.00 90.62           O  
ATOM    502  CG2 THR A  66       3.748  -3.780  -4.877  1.00 90.62           C  
ATOM    503  OG1 THR A  66       5.176  -5.507  -4.151  1.00 90.62           O  
ATOM    504  N   PRO A  67       5.990  -7.544  -6.681  1.00 91.88           N  
ATOM    505  CA  PRO A  67       6.972  -8.284  -7.477  1.00 91.88           C  
ATOM    506  C   PRO A  67       6.359  -9.016  -8.678  1.00 91.88           C  
ATOM    507  CB  PRO A  67       7.659  -9.245  -6.501  1.00 91.88           C  
ATOM    508  O   PRO A  67       7.068  -9.313  -9.632  1.00 91.88           O  
ATOM    509  CG  PRO A  67       6.599  -9.486  -5.431  1.00 91.88           C  
ATOM    510  CD  PRO A  67       5.900  -8.136  -5.349  1.00 91.88           C  
ATOM    511  N   ALA A  68       5.045  -9.261  -8.678  1.00 93.38           N  
ATOM    512  CA  ALA A  68       4.346  -9.882  -9.801  1.00 93.38           C  
ATOM    513  C   ALA A  68       4.005  -8.890 -10.931  1.00 93.38           C  
ATOM    514  CB  ALA A  68       3.086 -10.569  -9.265  1.00 93.38           C  
ATOM    515  O   ALA A  68       3.623  -9.318 -12.021  1.00 93.38           O  
ATOM    516  N   LEU A  69       4.119  -7.570 -10.706  1.00 91.19           N  
ATOM    517  CA  LEU A  69       3.712  -6.551 -11.685  1.00 91.19           C  
ATOM    518  C   LEU A  69       4.380  -6.720 -13.061  1.00 91.19           C  
ATOM    519  CB  LEU A  69       3.936  -5.116 -11.161  1.00 91.19           C  
ATOM    520  O   LEU A  69       3.652  -6.634 -14.052  1.00 91.19           O  
ATOM    521  CG  LEU A  69       3.069  -4.700  -9.965  1.00 91.19           C  
ATOM    522  CD1 LEU A  69       3.535  -3.341  -9.437  1.00 91.19           C  
ATOM    523  CD2 LEU A  69       1.578  -4.578 -10.286  1.00 91.19           C  
ATOM    524  N   PRO A  70       5.700  -6.984 -13.182  1.00 88.62           N  
ATOM    525  CA  PRO A  70       6.324  -7.171 -14.493  1.00 88.62           C  
ATOM    526  C   PRO A  70       5.722  -8.348 -15.274  1.00 88.62           C  
ATOM    527  CB  PRO A  70       7.820  -7.374 -14.211  1.00 88.62           C  
ATOM    528  O   PRO A  70       5.437  -8.228 -16.468  1.00 88.62           O  
ATOM    529  CG  PRO A  70       8.030  -6.690 -12.862  1.00 88.62           C  
ATOM    530  CD  PRO A  70       6.726  -7.013 -12.142  1.00 88.62           C  
ATOM    531  N   GLU A  71       5.461  -9.470 -14.599  1.00 90.81           N  
ATOM    532  CA  GLU A  71       4.851 -10.649 -15.217  1.00 90.81           C  
ATOM    533  C   GLU A  71       3.388 -10.392 -15.604  1.00 90.81           C  
ATOM    534  CB  GLU A  71       4.972 -11.848 -14.271  1.00 90.81           C  
ATOM    535  O   GLU A  71       2.988 -10.723 -16.719  1.00 90.81           O  
ATOM    536  CG  GLU A  71       4.641 -13.165 -14.993  1.00 90.81           C  
ATOM    537  CD  GLU A  71       4.561 -14.348 -14.026  1.00 90.81           C  
ATOM    538  OE1 GLU A  71       3.786 -15.286 -14.314  1.00 90.81           O  
ATOM    539  OE2 GLU A  71       5.182 -14.277 -12.952  1.00 90.81           O  
ATOM    540  N   ILE A  72       2.612  -9.723 -14.743  1.00 92.81           N  
ATOM    541  CA  ILE A  72       1.223  -9.323 -15.027  1.00 92.81           C  
ATOM    542  C   ILE A  72       1.169  -8.401 -16.256  1.00 92.81           C  
ATOM    543  CB  ILE A  72       0.595  -8.648 -13.781  1.00 92.81           C  
ATOM    544  O   ILE A  72       0.343  -8.605 -17.149  1.00 92.81           O  
ATOM    545  CG1 ILE A  72       0.421  -9.666 -12.631  1.00 92.81           C  
ATOM    546  CG2 ILE A  72      -0.778  -8.021 -14.100  1.00 92.81           C  
ATOM    547  CD1 ILE A  72       0.181  -9.022 -11.258  1.00 92.81           C  
ATOM    548  N   ALA A  73       2.062  -7.407 -16.334  1.00 88.31           N  
ATOM    549  CA  ALA A  73       2.148  -6.496 -17.475  1.00 88.31           C  
ATOM    550  C   ALA A  73       2.438  -7.253 -18.779  1.00 88.31           C  
ATOM    551  CB  ALA A  73       3.235  -5.448 -17.208  1.00 88.31           C  
ATOM    552  O   ALA A  73       1.785  -7.002 -19.793  1.00 88.31           O  
ATOM    553  N   LYS A  74       3.374  -8.213 -18.737  1.00 88.50           N  
ATOM    554  CA  LYS A  74       3.740  -9.068 -19.875  1.00 88.50           C  
ATOM    555  C   LYS A  74       2.611 -10.018 -20.281  1.00 88.50           C  
ATOM    556  CB  LYS A  74       5.020  -9.834 -19.503  1.00 88.50           C  
ATOM    557  O   LYS A  74       2.375 -10.189 -21.476  1.00 88.50           O  
ATOM    558  CG  LYS A  74       5.540 -10.746 -20.627  1.00 88.50           C  
ATOM    559  CD  LYS A  74       6.796 -11.494 -20.158  1.00 88.50           C  
ATOM    560  CE  LYS A  74       7.311 -12.461 -21.231  1.00 88.50           C  
ATOM    561  NZ  LYS A  74       8.503 -13.212 -20.752  1.00 88.50           N  
ATOM    562  N   HIS A  75       1.923 -10.631 -19.316  1.00 91.38           N  
ATOM    563  CA  HIS A  75       0.839 -11.584 -19.561  1.00 91.38           C  
ATOM    564  C   HIS A  75      -0.331 -10.921 -20.295  1.00 91.38           C  
ATOM    565  CB  HIS A  75       0.380 -12.201 -18.230  1.00 91.38           C  
ATOM    566  O   HIS A  75      -0.767 -11.409 -21.337  1.00 91.38           O  
ATOM    567  CG  HIS A  75      -0.713 -13.221 -18.421  1.00 91.38           C  
ATOM    568  CD2 HIS A  75      -2.064 -13.000 -18.360  1.00 91.38           C  
ATOM    569  ND1 HIS A  75      -0.536 -14.550 -18.735  1.00 91.38           N  
ATOM    570  CE1 HIS A  75      -1.750 -15.112 -18.859  1.00 91.38           C  
ATOM    571  NE2 HIS A  75      -2.710 -14.201 -18.661  1.00 91.38           N  
ATOM    572  N   PHE A  76      -0.783  -9.767 -19.795  1.00 90.44           N  
ATOM    573  CA  PHE A  76      -1.890  -9.017 -20.390  1.00 90.44           C  
ATOM    574  C   PHE A  76      -1.466  -8.063 -21.518  1.00 90.44           C  
ATOM    575  CB  PHE A  76      -2.649  -8.282 -19.279  1.00 90.44           C  
ATOM    576  O   PHE A  76      -2.329  -7.469 -22.158  1.00 90.44           O  
ATOM    577  CG  PHE A  76      -3.391  -9.204 -18.328  1.00 90.44           C  
ATOM    578  CD1 PHE A  76      -4.477  -9.969 -18.793  1.00 90.44           C  
ATOM    579  CD2 PHE A  76      -2.985  -9.318 -16.986  1.00 90.44           C  
ATOM    580  CE1 PHE A  76      -5.147 -10.846 -17.922  1.00 90.44           C  
ATOM    581  CE2 PHE A  76      -3.666 -10.183 -16.110  1.00 90.44           C  
ATOM    582  CZ  PHE A  76      -4.748 -10.947 -16.579  1.00 90.44           C  
ATOM    583  N   GLY A  77      -0.163  -7.888 -21.764  1.00 85.19           N  
ATOM    584  CA  GLY A  77       0.357  -6.984 -22.794  1.00 85.19           C  
ATOM    585  C   GLY A  77      -0.057  -5.525 -22.579  1.00 85.19           C  
ATOM    586  O   GLY A  77      -0.430  -4.841 -23.529  1.00 85.19           O  
ATOM    587  N   THR A  78      -0.057  -5.054 -21.327  1.00 80.69           N  
ATOM    588  CA  THR A  78      -0.624  -3.750 -20.950  1.00 80.69           C  
ATOM    589  C   THR A  78       0.413  -2.819 -20.332  1.00 80.69           C  
ATOM    590  CB  THR A  78      -1.851  -3.925 -20.042  1.00 80.69           C  
ATOM    591  O   THR A  78       1.138  -3.184 -19.411  1.00 80.69           O  
ATOM    592  CG2 THR A  78      -1.543  -4.528 -18.672  1.00 80.69           C  
ATOM    593  OG1 THR A  78      -2.499  -2.690 -19.793  1.00 80.69           O  
ATOM    594  N   ALA A  79       0.420  -1.562 -20.781  1.00 74.50           N  
ATOM    595  CA  ALA A  79       1.169  -0.481 -20.136  1.00 74.50           C  
ATOM    596  C   ALA A  79       0.457   0.064 -18.877  1.00 74.50           C  
ATOM    597  CB  ALA A  79       1.413   0.615 -21.179  1.00 74.50           C  
ATOM    598  O   ALA A  79       1.022   0.844 -18.119  1.00 74.50           O  
ATOM    599  N   ASN A  80      -0.787  -0.358 -18.620  1.00 77.06           N  
ATOM    600  CA  ASN A  80      -1.629   0.165 -17.539  1.00 77.06           C  
ATOM    601  C   ASN A  80      -1.431  -0.576 -16.205  1.00 77.06           C  
ATOM    602  CB  ASN A  80      -3.098   0.172 -17.999  1.00 77.06           C  
ATOM    603  O   ASN A  80      -2.316  -0.552 -15.352  1.00 77.06           O  
ATOM    604  CG  ASN A  80      -3.325   1.077 -19.189  1.00 77.06           C  
ATOM    605  ND2 ASN A  80      -3.698   0.542 -20.328  1.00 77.06           N  
ATOM    606  OD1 ASN A  80      -3.197   2.280 -19.129  1.00 77.06           O  
ATOM    607  N   VAL A  81      -0.296  -1.251 -16.000  1.00 82.94           N  
ATOM    608  CA  VAL A  81      -0.077  -2.127 -14.835  1.00 82.94           C  
ATOM    609  C   VAL A  81      -0.147  -1.388 -13.489  1.00 82.94           C  
ATOM    610  CB  VAL A  81       1.236  -2.906 -15.009  1.00 82.94           C  
ATOM    611  O   VAL A  81      -0.475  -1.992 -12.471  1.00 82.94           O  
ATOM    612  CG1 VAL A  81       2.468  -2.038 -14.743  1.00 82.94           C  
ATOM    613  CG2 VAL A  81       1.259  -4.147 -14.116  1.00 82.94           C  
ATOM    614  N   GLY A  82       0.039  -0.063 -13.470  1.00 79.94           N  
ATOM    615  CA  GLY A  82      -0.178   0.749 -12.266  1.00 79.94           C  
ATOM    616  C   GLY A  82      -1.580   0.599 -11.666  1.00 79.94           C  
ATOM    617  O   GLY A  82      -1.744   0.631 -10.445  1.00 79.94           O  
ATOM    618  N   TRP A  83      -2.589   0.320 -12.502  1.00 86.69           N  
ATOM    619  CA  TRP A  83      -3.973   0.118 -12.062  1.00 86.69           C  
ATOM    620  C   TRP A  83      -4.158  -1.052 -11.111  1.00 86.69           C  
ATOM    621  CB  TRP A  83      -4.887  -0.053 -13.276  1.00 86.69           C  
ATOM    622  O   TRP A  83      -5.073  -1.019 -10.292  1.00 86.69           O  
ATOM    623  CG  TRP A  83      -5.239   1.264 -13.849  1.00 86.69           C  
ATOM    624  CD1 TRP A  83      -4.577   1.925 -14.822  1.00 86.69           C  
ATOM    625  CD2 TRP A  83      -6.210   2.189 -13.298  1.00 86.69           C  
ATOM    626  CE2 TRP A  83      -6.023   3.432 -13.950  1.00 86.69           C  
ATOM    627  CE3 TRP A  83      -7.138   2.131 -12.234  1.00 86.69           C  
ATOM    628  NE1 TRP A  83      -5.078   3.202 -14.923  1.00 86.69           N  
ATOM    629  CH2 TRP A  83      -7.614   4.502 -12.472  1.00 86.69           C  
ATOM    630  CZ2 TRP A  83      -6.661   4.578 -13.506  1.00 86.69           C  
ATOM    631  CZ3 TRP A  83      -7.860   3.273 -11.844  1.00 86.69           C  
ATOM    632  N   VAL A  84      -3.270  -2.045 -11.170  1.00 91.62           N  
ATOM    633  CA  VAL A  84      -3.309  -3.235 -10.314  1.00 91.62           C  
ATOM    634  C   VAL A  84      -3.196  -2.876  -8.829  1.00 91.62           C  
ATOM    635  CB  VAL A  84      -2.180  -4.196 -10.732  1.00 91.62           C  
ATOM    636  O   VAL A  84      -3.761  -3.577  -7.986  1.00 91.62           O  
ATOM    637  CG1 VAL A  84      -2.127  -5.448  -9.851  1.00 91.62           C  
ATOM    638  CG2 VAL A  84      -2.364  -4.620 -12.198  1.00 91.62           C  
ATOM    639  N   ILE A  85      -2.494  -1.785  -8.509  1.00 89.31           N  
ATOM    640  CA  ILE A  85      -2.356  -1.254  -7.148  1.00 89.31           C  
ATOM    641  C   ILE A  85      -3.357  -0.122  -6.906  1.00 89.31           C  
ATOM    642  CB  ILE A  85      -0.894  -0.816  -6.905  1.00 89.31           C  
ATOM    643  O   ILE A  85      -4.016  -0.089  -5.872  1.00 89.31           O  
ATOM    644  CG1 ILE A  85       0.122  -1.963  -7.132  1.00 89.31           C  
ATOM    645  CG2 ILE A  85      -0.719  -0.238  -5.493  1.00 89.31           C  
ATOM    646  CD1 ILE A  85      -0.109  -3.242  -6.311  1.00 89.31           C  
ATOM    647  N   THR A  86      -3.547   0.773  -7.875  1.00 85.69           N  
ATOM    648  CA  THR A  86      -4.429   1.940  -7.710  1.00 85.69           C  
ATOM    649  C   THR A  86      -5.876   1.565  -7.429  1.00 85.69           C  
ATOM    650  CB  THR A  86      -4.413   2.795  -8.970  1.00 85.69           C  
ATOM    651  O   THR A  86      -6.487   2.153  -6.537  1.00 85.69           O  
ATOM    652  CG2 THR A  86      -5.090   4.151  -8.806  1.00 85.69           C  
ATOM    653  OG1 THR A  86      -3.076   3.004  -9.324  1.00 85.69           O  
ATOM    654  N   ILE A  87      -6.432   0.589  -8.159  1.00 86.62           N  
ATOM    655  CA  ILE A  87      -7.836   0.201  -7.978  1.00 86.62           C  
ATOM    656  C   ILE A  87      -8.082  -0.374  -6.582  1.00 86.62           C  
ATOM    657  CB  ILE A  87      -8.298  -0.761  -9.092  1.00 86.62           C  
ATOM    658  O   ILE A  87      -9.126  -0.124  -5.990  1.00 86.62           O  
ATOM    659  CG1 ILE A  87      -9.841  -0.782  -9.136  1.00 86.62           C  
ATOM    660  CG2 ILE A  87      -7.732  -2.186  -8.928  1.00 86.62           C  
ATOM    661  CD1 ILE A  87     -10.404  -1.383 -10.425  1.00 86.62           C  
ATOM    662  N   VAL A  88      -7.097  -1.079  -6.023  1.00 89.75           N  
ATOM    663  CA  VAL A  88      -7.156  -1.647  -4.672  1.00 89.75           C  
ATOM    664  C   VAL A  88      -7.234  -0.530  -3.646  1.00 89.75           C  
ATOM    665  CB  VAL A  88      -5.916  -2.508  -4.407  1.00 89.75           C  
ATOM    666  O   VAL A  88      -8.128  -0.534  -2.807  1.00 89.75           O  
ATOM    667  CG1 VAL A  88      -5.799  -3.016  -2.973  1.00 89.75           C  
ATOM    668  CG2 VAL A  88      -5.899  -3.718  -5.331  1.00 89.75           C  
ATOM    669  N   THR A  89      -6.343   0.455  -3.742  1.00 83.75           N  
ATOM    670  CA  THR A  89      -6.294   1.578  -2.804  1.00 83.75           C  
ATOM    671  C   THR A  89      -7.550   2.447  -2.882  1.00 83.75           C  
ATOM    672  CB  THR A  89      -5.060   2.436  -3.086  1.00 83.75           C  
ATOM    673  O   THR A  89      -8.081   2.856  -1.851  1.00 83.75           O  
ATOM    674  CG2 THR A  89      -4.800   3.419  -1.959  1.00 83.75           C  
ATOM    675  OG1 THR A  89      -3.912   1.629  -3.186  1.00 83.75           O  
ATOM    676  N   LEU A  90      -8.062   2.696  -4.093  1.00 80.38           N  
ATOM    677  CA  LEU A  90      -9.316   3.424  -4.301  1.00 80.38           C  
ATOM    678  C   LEU A  90     -10.509   2.685  -3.695  1.00 80.38           C  
ATOM    679  CB  LEU A  90      -9.558   3.611  -5.806  1.00 80.38           C  
ATOM    680  O   LEU A  90     -11.288   3.276  -2.949  1.00 80.38           O  
ATOM    681  CG  LEU A  90      -8.738   4.717  -6.486  1.00 80.38           C  
ATOM    682  CD1 LEU A  90      -9.087   4.672  -7.976  1.00 80.38           C  
ATOM    683  CD2 LEU A  90      -9.092   6.094  -5.915  1.00 80.38           C  
ATOM    684  N   MET A  91     -10.639   1.390  -3.992  1.00 84.25           N  
ATOM    685  CA  MET A  91     -11.741   0.576  -3.485  1.00 84.25           C  
ATOM    686  C   MET A  91     -11.659   0.391  -1.972  1.00 84.25           C  
ATOM    687  CB  MET A  91     -11.777  -0.776  -4.205  1.00 84.25           C  
ATOM    688  O   MET A  91     -12.696   0.422  -1.311  1.00 84.25           O  
ATOM    689  CG  MET A  91     -12.238  -0.630  -5.662  1.00 84.25           C  
ATOM    690  SD  MET A  91     -13.900   0.044  -5.917  1.00 84.25           S  
ATOM    691  CE  MET A  91     -14.899  -1.244  -5.125  1.00 84.25           C  
ATOM    692  N   LEU A  92     -10.453   0.281  -1.408  1.00 85.38           N  
ATOM    693  CA  LEU A  92     -10.228   0.301   0.035  1.00 85.38           C  
ATOM    694  C   LEU A  92     -10.708   1.621   0.639  1.00 85.38           C  
ATOM    695  CB  LEU A  92      -8.737   0.031   0.322  1.00 85.38           C  
ATOM    696  O   LEU A  92     -11.542   1.602   1.543  1.00 85.38           O  
ATOM    697  CG  LEU A  92      -8.315   0.219   1.791  1.00 85.38           C  
ATOM    698  CD1 LEU A  92      -9.119  -0.651   2.755  1.00 85.38           C  
ATOM    699  CD2 LEU A  92      -6.832  -0.121   1.941  1.00 85.38           C  
ATOM    700  N   ALA A  93     -10.244   2.762   0.127  1.00 76.69           N  
ATOM    701  CA  ALA A  93     -10.629   4.077   0.636  1.00 76.69           C  
ATOM    702  C   ALA A  93     -12.150   4.300   0.573  1.00 76.69           C  
ATOM    703  CB  ALA A  93      -9.871   5.146  -0.158  1.00 76.69           C  
ATOM    704  O   ALA A  93     -12.748   4.728   1.559  1.00 76.69           O  
ATOM    705  N   ALA A  94     -12.780   3.951  -0.554  1.00 76.38           N  
ATOM    706  CA  ALA A  94     -14.220   4.087  -0.747  1.00 76.38           C  
ATOM    707  C   ALA A  94     -15.023   3.139   0.156  1.00 76.38           C  
ATOM    708  CB  ALA A  94     -14.536   3.850  -2.228  1.00 76.38           C  
ATOM    709  O   ALA A  94     -16.027   3.549   0.726  1.00 76.38           O  
ATOM    710  N   SER A  95     -14.581   1.889   0.329  1.00 81.12           N  
ATOM    711  CA  SER A  95     -15.337   0.871   1.077  1.00 81.12           C  
ATOM    712  C   SER A  95     -15.150   0.969   2.591  1.00 81.12           C  
ATOM    713  CB  SER A  95     -14.963  -0.541   0.618  1.00 81.12           C  
ATOM    714  O   SER A  95     -16.044   0.585   3.339  1.00 81.12           O  
ATOM    715  OG  SER A  95     -15.097  -0.652  -0.783  1.00 81.12           O  
ATOM    716  N   THR A  96     -14.019   1.502   3.060  1.00 79.25           N  
ATOM    717  CA  THR A  96     -13.671   1.625   4.487  1.00 79.25           C  
ATOM    718  C   THR A  96     -14.789   2.226   5.355  1.00 79.25           C  
ATOM    719  CB  THR A  96     -12.355   2.402   4.654  1.00 79.25           C  
ATOM    720  O   THR A  96     -15.192   1.574   6.325  1.00 79.25           O  
ATOM    721  CG2 THR A  96     -11.961   2.607   6.108  1.00 79.25           C  
ATOM    722  OG1 THR A  96     -11.299   1.639   4.134  1.00 79.25           O  
ATOM    723  N   PRO A  97     -15.340   3.419   5.049  1.00 71.31           N  
ATOM    724  CA  PRO A  97     -16.393   4.005   5.876  1.00 71.31           C  
ATOM    725  C   PRO A  97     -17.710   3.222   5.819  1.00 71.31           C  
ATOM    726  CB  PRO A  97     -16.577   5.422   5.341  1.00 71.31           C  
ATOM    727  O   PRO A  97     -18.405   3.118   6.832  1.00 71.31           O  
ATOM    728  CG  PRO A  97     -16.114   5.344   3.887  1.00 71.31           C  
ATOM    729  CD  PRO A  97     -14.983   4.326   3.961  1.00 71.31           C  
ATOM    730  N   LEU A  98     -18.045   2.646   4.656  1.00 77.00           N  
ATOM    731  CA  LEU A  98     -19.238   1.816   4.494  1.00 77.00           C  
ATOM    732  C   LEU A  98     -19.143   0.558   5.350  1.00 77.00           C  
ATOM    733  CB  LEU A  98     -19.443   1.436   3.017  1.00 77.00           C  
ATOM    734  O   LEU A  98     -20.040   0.283   6.141  1.00 77.00           O  
ATOM    735  CG  LEU A  98     -20.042   2.574   2.169  1.00 77.00           C  
ATOM    736  CD1 LEU A  98     -19.066   3.049   1.104  1.00 77.00           C  
ATOM    737  CD2 LEU A  98     -21.316   2.114   1.468  1.00 77.00           C  
ATOM    738  N   VAL A  99     -18.043  -0.180   5.225  1.00 83.12           N  
ATOM    739  CA  VAL A  99     -17.813  -1.433   5.948  1.00 83.12           C  
ATOM    740  C   VAL A  99     -17.753  -1.191   7.454  1.00 83.12           C  
ATOM    741  CB  VAL A  99     -16.547  -2.117   5.410  1.00 83.12           C  
ATOM    742  O   VAL A  99     -18.372  -1.949   8.196  1.00 83.12           O  
ATOM    743  CG1 VAL A  99     -16.113  -3.316   6.253  1.00 83.12           C  
ATOM    744  CG2 VAL A  99     -16.798  -2.627   3.983  1.00 83.12           C  
ATOM    745  N   GLY A 100     -17.105  -0.114   7.914  1.00 76.62           N  
ATOM    746  CA  GLY A 100     -17.097   0.261   9.332  1.00 76.62           C  
ATOM    747  C   GLY A 100     -18.510   0.425   9.903  1.00 76.62           C  
ATOM    748  O   GLY A 100     -18.862  -0.234  10.880  1.00 76.62           O  
ATOM    749  N   LYS A 101     -19.357   1.218   9.234  1.00 75.81           N  
ATOM    750  CA  LYS A 101     -20.753   1.432   9.654  1.00 75.81           C  
ATOM    751  C   LYS A 101     -21.618   0.179   9.520  1.00 75.81           C  
ATOM    752  CB  LYS A 101     -21.354   2.598   8.859  1.00 75.81           C  
ATOM    753  O   LYS A 101     -22.433  -0.097  10.396  1.00 75.81           O  
ATOM    754  CG  LYS A 101     -21.008   3.949   9.505  1.00 75.81           C  
ATOM    755  CD  LYS A 101     -21.606   5.144   8.750  1.00 75.81           C  
ATOM    756  CE  LYS A 101     -21.404   6.435   9.556  1.00 75.81           C  
ATOM    757  NZ  LYS A 101     -21.982   7.661   8.941  1.00 75.81           N  
ATOM    758  N   LEU A 102     -21.441  -0.608   8.459  1.00 80.44           N  
ATOM    759  CA  LEU A 102     -22.113  -1.903   8.327  1.00 80.44           C  
ATOM    760  C   LEU A 102     -21.727  -2.844   9.476  1.00 80.44           C  
ATOM    761  CB  LEU A 102     -21.779  -2.536   6.964  1.00 80.44           C  
ATOM    762  O   LEU A 102     -22.580  -3.588   9.953  1.00 80.44           O  
ATOM    763  CG  LEU A 102     -22.434  -1.854   5.749  1.00 80.44           C  
ATOM    764  CD1 LEU A 102     -21.858  -2.443   4.461  1.00 80.44           C  
ATOM    765  CD2 LEU A 102     -23.946  -2.062   5.719  1.00 80.44           C  
ATOM    766  N   GLY A 103     -20.480  -2.781   9.953  1.00 82.06           N  
ATOM    767  CA  GLY A 103     -20.009  -3.512  11.129  1.00 82.06           C  
ATOM    768  C   GLY A 103     -20.736  -3.116  12.409  1.00 82.06           C  
ATOM    769  O   GLY A 103     -21.127  -3.986  13.183  1.00 82.06           O  
ATOM    770  N   ASP A 104     -20.981  -1.822  12.601  1.00 80.38           N  
ATOM    771  CA  ASP A 104     -21.712  -1.313  13.767  1.00 80.38           C  
ATOM    772  C   ASP A 104     -23.211  -1.672  13.740  1.00 80.38           C  
ATOM    773  CB  ASP A 104     -21.518   0.207  13.865  1.00 80.38           C  
ATOM    774  O   ASP A 104     -23.823  -1.854  14.796  1.00 80.38           O  
ATOM    775  CG  ASP A 104     -20.077   0.629  14.177  1.00 80.38           C  
ATOM    776  OD1 ASP A 104     -19.335  -0.167  14.809  1.00 80.38           O  
ATOM    777  OD2 ASP A 104     -19.754   1.791  13.845  1.00 80.38           O  
ATOM    778  N   ILE A 105     -23.802  -1.807  12.544  1.00 79.88           N  
ATOM    779  CA  ILE A 105     -25.223  -2.151  12.349  1.00 79.88           C  
ATOM    780  C   ILE A 105     -25.455  -3.667  12.420  1.00 79.88           C  
ATOM    781  CB  ILE A 105     -25.740  -1.564  11.009  1.00 79.88           C  
ATOM    782  O   ILE A 105     -26.341  -4.136  13.138  1.00 79.88           O  
ATOM    783  CG1 ILE A 105     -25.709  -0.017  11.033  1.00 79.88           C  
ATOM    784  CG2 ILE A 105     -27.175  -2.046  10.702  1.00 79.88           C  
ATOM    785  CD1 ILE A 105     -25.891   0.628   9.652  1.00 79.88           C  
ATOM    786  N   TYR A 106     -24.691  -4.440  11.644  1.00 84.00           N  
ATOM    787  CA  TYR A 106     -24.936  -5.868  11.412  1.00 84.00           C  
ATOM    788  C   TYR A 106     -24.063  -6.801  12.257  1.00 84.00           C  
ATOM    789  CB  TYR A 106     -24.794  -6.180   9.916  1.00 84.00           C  
ATOM    790  O   TYR A 106     -24.331  -8.005  12.275  1.00 84.00           O  
ATOM    791  CG  TYR A 106     -25.848  -5.528   9.043  1.00 84.00           C  
ATOM    792  CD1 TYR A 106     -27.188  -5.952   9.137  1.00 84.00           C  
ATOM    793  CD2 TYR A 106     -25.497  -4.505   8.141  1.00 84.00           C  
ATOM    794  CE1 TYR A 106     -28.176  -5.363   8.327  1.00 84.00           C  
ATOM    795  CE2 TYR A 106     -26.487  -3.913   7.331  1.00 84.00           C  
ATOM    796  OH  TYR A 106     -28.779  -3.783   6.633  1.00 84.00           O  
ATOM    797  CZ  TYR A 106     -27.825  -4.345   7.419  1.00 84.00           C  
ATOM    798  N   GLY A 107     -23.067  -6.264  12.965  1.00 87.62           N  
ATOM    799  CA  GLY A 107     -22.093  -7.023  13.748  1.00 87.62           C  
ATOM    800  C   GLY A 107     -20.716  -7.044  13.083  1.00 87.62           C  
ATOM    801  O   GLY A 107     -20.583  -7.255  11.870  1.00 87.62           O  
ATOM    802  N   LYS A 108     -19.674  -6.813  13.889  1.00 87.56           N  
ATOM    803  CA  LYS A 108     -18.300  -6.651  13.401  1.00 87.56           C  
ATOM    804  C   LYS A 108     -17.726  -7.970  12.887  1.00 87.56           C  
ATOM    805  CB  LYS A 108     -17.406  -6.019  14.481  1.00 87.56           C  
ATOM    806  O   LYS A 108     -17.121  -7.969  11.818  1.00 87.56           O  
ATOM    807  CG  LYS A 108     -17.886  -4.618  14.906  1.00 87.56           C  
ATOM    808  CD  LYS A 108     -16.866  -3.955  15.840  1.00 87.56           C  
ATOM    809  CE  LYS A 108     -17.301  -2.556  16.310  1.00 87.56           C  
ATOM    810  NZ  LYS A 108     -18.214  -2.598  17.477  1.00 87.56           N  
ATOM    811  N   LYS A 109     -17.963  -9.100  13.570  1.00 92.06           N  
ATOM    812  CA  LYS A 109     -17.471 -10.414  13.112  1.00 92.06           C  
ATOM    813  C   LYS A 109     -18.156 -10.803  11.804  1.00 92.06           C  
ATOM    814  CB  LYS A 109     -17.652 -11.477  14.210  1.00 92.06           C  
ATOM    815  O   LYS A 109     -17.470 -11.179  10.854  1.00 92.06           O  
ATOM    816  CG  LYS A 109     -17.379 -12.912  13.720  1.00 92.06           C  
ATOM    817  CD  LYS A 109     -18.013 -13.954  14.642  1.00 92.06           C  
ATOM    818  CE  LYS A 109     -17.746 -15.347  14.052  1.00 92.06           C  
ATOM    819  NZ  LYS A 109     -18.323 -16.435  14.873  1.00 92.06           N  
ATOM    820  N   ARG A 110     -19.483 -10.671  11.713  1.00 92.62           N  
ATOM    821  CA  ARG A 110     -20.220 -10.957  10.475  1.00 92.62           C  
ATOM    822  C   ARG A 110     -19.675 -10.162   9.292  1.00 92.62           C  
ATOM    823  CB  ARG A 110     -21.714 -10.684  10.688  1.00 92.62           C  
ATOM    824  O   ARG A 110     -19.430 -10.741   8.237  1.00 92.62           O  
ATOM    825  CG  ARG A 110     -22.531 -11.188   9.493  1.00 92.62           C  
ATOM    826  CD  ARG A 110     -24.011 -10.870   9.690  1.00 92.62           C  
ATOM    827  NE  ARG A 110     -24.802 -11.317   8.528  1.00 92.62           N  
ATOM    828  NH1 ARG A 110     -26.851 -10.703   9.342  1.00 92.62           N  
ATOM    829  NH2 ARG A 110     -26.708 -11.667   7.330  1.00 92.62           N  
ATOM    830  CZ  ARG A 110     -26.113 -11.228   8.404  1.00 92.62           C  
ATOM    831  N   MET A 111     -19.458  -8.858   9.460  1.00 93.12           N  
ATOM    832  CA  MET A 111     -18.904  -8.034   8.384  1.00 93.12           C  
ATOM    833  C   MET A 111     -17.437  -8.360   8.087  1.00 93.12           C  
ATOM    834  CB  MET A 111     -19.119  -6.547   8.672  1.00 93.12           C  
ATOM    835  O   MET A 111     -17.042  -8.270   6.931  1.00 93.12           O  
ATOM    836  CG  MET A 111     -20.596  -6.141   8.637  1.00 93.12           C  
ATOM    837  SD  MET A 111     -21.492  -6.428   7.084  1.00 93.12           S  
ATOM    838  CE  MET A 111     -22.343  -7.976   7.472  1.00 93.12           C  
ATOM    839  N   MET A 112     -16.643  -8.821   9.064  1.00 93.81           N  
ATOM    840  CA  MET A 112     -15.274  -9.290   8.800  1.00 93.81           C  
ATOM    841  C   MET A 112     -15.278 -10.500   7.870  1.00 93.81           C  
ATOM    842  CB  MET A 112     -14.521  -9.640  10.094  1.00 93.81           C  
ATOM    843  O   MET A 112     -14.486 -10.547   6.935  1.00 93.81           O  
ATOM    844  CG  MET A 112     -14.059  -8.389  10.836  1.00 93.81           C  
ATOM    845  SD  MET A 112     -13.280  -8.659  12.447  1.00 93.81           S  
ATOM    846  CE  MET A 112     -11.753  -9.486  11.940  1.00 93.81           C  
ATOM    847  N   LEU A 113     -16.197 -11.447   8.081  1.00 96.56           N  
ATOM    848  CA  LEU A 113     -16.345 -12.619   7.215  1.00 96.56           C  
ATOM    849  C   LEU A 113     -16.855 -12.250   5.818  1.00 96.56           C  
ATOM    850  CB  LEU A 113     -17.284 -13.636   7.877  1.00 96.56           C  
ATOM    851  O   LEU A 113     -16.395 -12.824   4.835  1.00 96.56           O  
ATOM    852  CG  LEU A 113     -16.757 -14.223   9.196  1.00 96.56           C  
ATOM    853  CD1 LEU A 113     -17.825 -15.139   9.792  1.00 96.56           C  
ATOM    854  CD2 LEU A 113     -15.468 -15.020   9.004  1.00 96.56           C  
ATOM    855  N   VAL A 114     -17.762 -11.273   5.710  1.00 96.19           N  
ATOM    856  CA  VAL A 114     -18.200 -10.744   4.406  1.00 96.19           C  
ATOM    857  C   VAL A 114     -17.025 -10.102   3.669  1.00 96.19           C  
ATOM    858  CB  VAL A 114     -19.374  -9.758   4.558  1.00 96.19           C  
ATOM    859  O   VAL A 114     -16.785 -10.436   2.514  1.00 96.19           O  
ATOM    860  CG1 VAL A 114     -19.724  -9.053   3.241  1.00 96.19           C  
ATOM    861  CG2 VAL A 114     -20.637 -10.494   5.026  1.00 96.19           C  
ATOM    862  N   SER A 115     -16.250  -9.243   4.333  1.00 95.62           N  
ATOM    863  CA  SER A 115     -15.058  -8.621   3.746  1.00 95.62           C  
ATOM    864  C   SER A 115     -14.010  -9.658   3.330  1.00 95.62           C  
ATOM    865  CB  SER A 115     -14.447  -7.634   4.741  1.00 95.62           C  
ATOM    866  O   SER A 115     -13.450  -9.558   2.241  1.00 95.62           O  
ATOM    867  OG  SER A 115     -15.339  -6.561   4.964  1.00 95.62           O  
ATOM    868  N   ALA A 116     -13.798 -10.692   4.148  1.00 97.19           N  
ATOM    869  CA  ALA A 116     -12.925 -11.821   3.834  1.00 97.19           C  
ATOM    870  C   ALA A 116     -13.413 -12.604   2.599  1.00 97.19           C  
ATOM    871  CB  ALA A 116     -12.847 -12.703   5.088  1.00 97.19           C  
ATOM    872  O   ALA A 116     -12.618 -12.928   1.719  1.00 97.19           O  
ATOM    873  N   ALA A 117     -14.720 -12.853   2.482  1.00 97.88           N  
ATOM    874  CA  ALA A 117     -15.303 -13.505   1.312  1.00 97.88           C  
ATOM    875  C   ALA A 117     -15.167 -12.644   0.045  1.00 97.88           C  
ATOM    876  CB  ALA A 117     -16.768 -13.844   1.613  1.00 97.88           C  
ATOM    877  O   ALA A 117     -14.773 -13.155  -0.999  1.00 97.88           O  
ATOM    878  N   VAL A 118     -15.429 -11.336   0.138  1.00 97.62           N  
ATOM    879  CA  VAL A 118     -15.251 -10.382  -0.973  1.00 97.62           C  
ATOM    880  C   VAL A 118     -13.790 -10.340  -1.425  1.00 97.62           C  
ATOM    881  CB  VAL A 118     -15.758  -8.983  -0.565  1.00 97.62           C  
ATOM    882  O   VAL A 118     -13.517 -10.408  -2.624  1.00 97.62           O  
ATOM    883  CG1 VAL A 118     -15.405  -7.904  -1.591  1.00 97.62           C  
ATOM    884  CG2 VAL A 118     -17.286  -8.973  -0.427  1.00 97.62           C  
ATOM    885  N   PHE A 119     -12.848 -10.311  -0.476  1.00 98.06           N  
ATOM    886  CA  PHE A 119     -11.422 -10.420  -0.768  1.00 98.06           C  
ATOM    887  C   PHE A 119     -11.098 -11.740  -1.481  1.00 98.06           C  
ATOM    888  CB  PHE A 119     -10.615 -10.264   0.529  1.00 98.06           C  
ATOM    889  O   PHE A 119     -10.452 -11.720  -2.524  1.00 98.06           O  
ATOM    890  CG  PHE A 119      -9.119 -10.278   0.309  1.00 98.06           C  
ATOM    891  CD1 PHE A 119      -8.434 -11.503   0.244  1.00 98.06           C  
ATOM    892  CD2 PHE A 119      -8.410  -9.075   0.149  1.00 98.06           C  
ATOM    893  CE1 PHE A 119      -7.054 -11.532   0.005  1.00 98.06           C  
ATOM    894  CE2 PHE A 119      -7.030  -9.108  -0.111  1.00 98.06           C  
ATOM    895  CZ  PHE A 119      -6.351 -10.335  -0.194  1.00 98.06           C  
ATOM    896  N   GLY A 120     -11.608 -12.871  -0.978  1.00 98.06           N  
ATOM    897  CA  GLY A 120     -11.420 -14.191  -1.582  1.00 98.06           C  
ATOM    898  C   GLY A 120     -11.954 -14.284  -3.012  1.00 98.06           C  
ATOM    899  O   GLY A 120     -11.247 -14.764  -3.893  1.00 98.06           O  
ATOM    900  N   VAL A 121     -13.149 -13.754  -3.291  1.00 98.19           N  
ATOM    901  CA  VAL A 121     -13.677 -13.662  -4.666  1.00 98.19           C  
ATOM    902  C   VAL A 121     -12.751 -12.817  -5.542  1.00 98.19           C  
ATOM    903  CB  VAL A 121     -15.109 -13.092  -4.680  1.00 98.19           C  
ATOM    904  O   VAL A 121     -12.453 -13.195  -6.674  1.00 98.19           O  
ATOM    905  CG1 VAL A 121     -15.631 -12.859  -6.106  1.00 98.19           C  
ATOM    906  CG2 VAL A 121     -16.091 -14.059  -4.006  1.00 98.19           C  
ATOM    907  N   GLY A 122     -12.236 -11.705  -5.015  1.00 97.62           N  
ATOM    908  CA  GLY A 122     -11.253 -10.883  -5.712  1.00 97.62           C  
ATOM    909  C   GLY A 122      -9.933 -11.607  -6.002  1.00 97.62           C  
ATOM    910  O   GLY A 122      -9.360 -11.437  -7.079  1.00 97.62           O  
ATOM    911  N   SER A 123      -9.448 -12.437  -5.076  1.00 97.88           N  
ATOM    912  CA  SER A 123      -8.278 -13.299  -5.282  1.00 97.88           C  
ATOM    913  C   SER A 123      -8.556 -14.395  -6.314  1.00 97.88           C  
ATOM    914  CB  SER A 123      -7.818 -13.914  -3.956  1.00 97.88           C  
ATOM    915  O   SER A 123      -7.732 -14.615  -7.194  1.00 97.88           O  
ATOM    916  OG  SER A 123      -7.455 -12.906  -3.029  1.00 97.88           O  
ATOM    917  N   LEU A 124      -9.738 -15.017  -6.289  1.00 98.06           N  
ATOM    918  CA  LEU A 124     -10.149 -16.012  -7.284  1.00 98.06           C  
ATOM    919  C   LEU A 124     -10.193 -15.417  -8.699  1.00 98.06           C  
ATOM    920  CB  LEU A 124     -11.517 -16.582  -6.868  1.00 98.06           C  
ATOM    921  O   LEU A 124      -9.652 -16.004  -9.634  1.00 98.06           O  
ATOM    922  CG  LEU A 124     -12.046 -17.686  -7.801  1.00 98.06           C  
ATOM    923  CD1 LEU A 124     -11.156 -18.929  -7.779  1.00 98.06           C  
ATOM    924  CD2 LEU A 124     -13.453 -18.090  -7.361  1.00 98.06           C  
ATOM    925  N   LEU A 125     -10.777 -14.224  -8.855  1.00 97.19           N  
ATOM    926  CA  LEU A 125     -10.755 -13.499 -10.127  1.00 97.19           C  
ATOM    927  C   LEU A 125      -9.328 -13.129 -10.542  1.00 97.19           C  
ATOM    928  CB  LEU A 125     -11.629 -12.237 -10.037  1.00 97.19           C  
ATOM    929  O   LEU A 125      -8.991 -13.263 -11.711  1.00 97.19           O  
ATOM    930  CG  LEU A 125     -13.147 -12.478  -9.982  1.00 97.19           C  
ATOM    931  CD1 LEU A 125     -13.858 -11.125  -9.958  1.00 97.19           C  
ATOM    932  CD2 LEU A 125     -13.672 -13.259 -11.187  1.00 97.19           C  
ATOM    933  N   GLY A 126      -8.468 -12.722  -9.604  1.00 95.31           N  
ATOM    934  CA  GLY A 126      -7.057 -12.446  -9.890  1.00 95.31           C  
ATOM    935  C   GLY A 126      -6.295 -13.658 -10.443  1.00 95.31           C  
ATOM    936  O   GLY A 126      -5.423 -13.495 -11.293  1.00 95.31           O  
ATOM    937  N   ALA A 127      -6.651 -14.868 -10.007  1.00 96.25           N  
ATOM    938  CA  ALA A 127      -6.042 -16.109 -10.477  1.00 96.25           C  
ATOM    939  C   ALA A 127      -6.610 -16.616 -11.816  1.00 96.25           C  
ATOM    940  CB  ALA A 127      -6.222 -17.160  -9.379  1.00 96.25           C  
ATOM    941  O   ALA A 127      -5.894 -17.280 -12.561  1.00 96.25           O  
ATOM    942  N   LEU A 128      -7.886 -16.334 -12.111  1.00 96.81           N  
ATOM    943  CA  LEU A 128      -8.622 -16.925 -13.241  1.00 96.81           C  
ATOM    944  C   LEU A 128      -8.986 -15.939 -14.363  1.00 96.81           C  
ATOM    945  CB  LEU A 128      -9.894 -17.608 -12.701  1.00 96.81           C  
ATOM    946  O   LEU A 128      -9.553 -16.355 -15.374  1.00 96.81           O  
ATOM    947  CG  LEU A 128      -9.658 -18.809 -11.768  1.00 96.81           C  
ATOM    948  CD1 LEU A 128     -11.012 -19.360 -11.320  1.00 96.81           C  
ATOM    949  CD2 LEU A 128      -8.899 -19.939 -12.465  1.00 96.81           C  
ATOM    950  N   ALA A 129      -8.731 -14.640 -14.196  1.00 95.50           N  
ATOM    951  CA  ALA A 129      -9.169 -13.632 -15.155  1.00 95.50           C  
ATOM    952  C   ALA A 129      -8.544 -13.844 -16.550  1.00 95.50           C  
ATOM    953  CB  ALA A 129      -8.856 -12.231 -14.628  1.00 95.50           C  
ATOM    954  O   ALA A 129      -7.319 -13.862 -16.669  1.00 95.50           O  
ATOM    955  N   PRO A 130      -9.359 -13.919 -17.622  1.00 92.69           N  
ATOM    956  CA  PRO A 130      -8.867 -14.116 -18.984  1.00 92.69           C  
ATOM    957  C   PRO A 130      -8.409 -12.808 -19.647  1.00 92.69           C  
ATOM    958  CB  PRO A 130     -10.059 -14.731 -19.722  1.00 92.69           C  
ATOM    959  O   PRO A 130      -7.782 -12.834 -20.701  1.00 92.69           O  
ATOM    960  CG  PRO A 130     -11.266 -14.070 -19.060  1.00 92.69           C  
ATOM    961  CD  PRO A 130     -10.815 -13.890 -17.614  1.00 92.69           C  
ATOM    962  N   ASN A 131      -8.760 -11.657 -19.069  1.00 94.12           N  
ATOM    963  CA  ASN A 131      -8.415 -10.329 -19.565  1.00 94.12           C  
ATOM    964  C   ASN A 131      -8.123  -9.367 -18.406  1.00 94.12           C  
ATOM    965  CB  ASN A 131      -9.518  -9.811 -20.506  1.00 94.12           C  
ATOM    966  O   ASN A 131      -8.452  -9.634 -17.245  1.00 94.12           O  
ATOM    967  CG  ASN A 131     -10.887  -9.722 -19.854  1.00 94.12           C  
ATOM    968  ND2 ASN A 131     -11.877 -10.382 -20.408  1.00 94.12           N  
ATOM    969  OD1 ASN A 131     -11.093  -9.097 -18.828  1.00 94.12           O  
ATOM    970  N   PHE A 132      -7.481  -8.247 -18.733  1.00 91.06           N  
ATOM    971  CA  PHE A 132      -6.992  -7.290 -17.746  1.00 91.06           C  
ATOM    972  C   PHE A 132      -8.134  -6.577 -17.011  1.00 91.06           C  
ATOM    973  CB  PHE A 132      -6.088  -6.283 -18.463  1.00 91.06           C  
ATOM    974  O   PHE A 132      -8.018  -6.257 -15.833  1.00 91.06           O  
ATOM    975  CG  PHE A 132      -5.362  -5.332 -17.532  1.00 91.06           C  
ATOM    976  CD1 PHE A 132      -5.611  -3.948 -17.596  1.00 91.06           C  
ATOM    977  CD2 PHE A 132      -4.442  -5.834 -16.593  1.00 91.06           C  
ATOM    978  CE1 PHE A 132      -4.929  -3.070 -16.733  1.00 91.06           C  
ATOM    979  CE2 PHE A 132      -3.767  -4.957 -15.725  1.00 91.06           C  
ATOM    980  CZ  PHE A 132      -4.010  -3.575 -15.796  1.00 91.06           C  
ATOM    981  N   GLU A 133      -9.262  -6.357 -17.678  1.00 91.38           N  
ATOM    982  CA  GLU A 133     -10.433  -5.678 -17.134  1.00 91.38           C  
ATOM    983  C   GLU A 133     -11.076  -6.507 -16.018  1.00 91.38           C  
ATOM    984  CB  GLU A 133     -11.449  -5.404 -18.257  1.00 91.38           C  
ATOM    985  O   GLU A 133     -11.302  -5.993 -14.921  1.00 91.38           O  
ATOM    986  CG  GLU A 133     -10.970  -4.416 -19.337  1.00 91.38           C  
ATOM    987  CD  GLU A 133      -9.849  -4.930 -20.264  1.00 91.38           C  
ATOM    988  OE1 GLU A 133      -9.156  -4.061 -20.838  1.00 91.38           O  
ATOM    989  OE2 GLU A 133      -9.645  -6.165 -20.362  1.00 91.38           O  
ATOM    990  N   LEU A 134     -11.305  -7.805 -16.251  1.00 93.94           N  
ATOM    991  CA  LEU A 134     -11.824  -8.703 -15.217  1.00 93.94           C  
ATOM    992  C   LEU A 134     -10.810  -8.893 -14.082  1.00 93.94           C  
ATOM    993  CB  LEU A 134     -12.232 -10.050 -15.843  1.00 93.94           C  
ATOM    994  O   LEU A 134     -11.196  -8.959 -12.913  1.00 93.94           O  
ATOM    995  CG  LEU A 134     -12.963 -10.982 -14.851  1.00 93.94           C  
ATOM    996  CD1 LEU A 134     -14.277 -10.379 -14.348  1.00 93.94           C  
ATOM    997  CD2 LEU A 134     -13.296 -12.323 -15.504  1.00 93.94           C  
ATOM    998  N   PHE A 135      -9.515  -8.917 -14.407  1.00 96.31           N  
ATOM    999  CA  PHE A 135      -8.453  -8.937 -13.405  1.00 96.31           C  
ATOM   1000  C   PHE A 135      -8.520  -7.699 -12.496  1.00 96.31           C  
ATOM   1001  CB  PHE A 135      -7.099  -9.047 -14.113  1.00 96.31           C  
ATOM   1002  O   PHE A 135      -8.466  -7.823 -11.271  1.00 96.31           O  
ATOM   1003  CG  PHE A 135      -5.931  -9.067 -13.160  1.00 96.31           C  
ATOM   1004  CD1 PHE A 135      -5.245  -7.876 -12.858  1.00 96.31           C  
ATOM   1005  CD2 PHE A 135      -5.534 -10.278 -12.569  1.00 96.31           C  
ATOM   1006  CE1 PHE A 135      -4.155  -7.909 -11.974  1.00 96.31           C  
ATOM   1007  CE2 PHE A 135      -4.445 -10.304 -11.685  1.00 96.31           C  
ATOM   1008  CZ  PHE A 135      -3.751  -9.120 -11.395  1.00 96.31           C  
ATOM   1009  N   LEU A 136      -8.720  -6.507 -13.070  1.00 93.81           N  
ATOM   1010  CA  LEU A 136      -8.905  -5.272 -12.308  1.00 93.81           C  
ATOM   1011  C   LEU A 136     -10.169  -5.306 -11.446  1.00 93.81           C  
ATOM   1012  CB  LEU A 136      -8.922  -4.050 -13.241  1.00 93.81           C  
ATOM   1013  O   LEU A 136     -10.105  -4.867 -10.300  1.00 93.81           O  
ATOM   1014  CG  LEU A 136      -7.559  -3.626 -13.815  1.00 93.81           C  
ATOM   1015  CD1 LEU A 136      -7.770  -2.371 -14.666  1.00 93.81           C  
ATOM   1016  CD2 LEU A 136      -6.525  -3.304 -12.731  1.00 93.81           C  
ATOM   1017  N   VAL A 137     -11.282  -5.872 -11.924  1.00 92.94           N  
ATOM   1018  CA  VAL A 137     -12.474  -6.092 -11.080  1.00 92.94           C  
ATOM   1019  C   VAL A 137     -12.115  -6.944  -9.859  1.00 92.94           C  
ATOM   1020  CB  VAL A 137     -13.632  -6.724 -11.879  1.00 92.94           C  
ATOM   1021  O   VAL A 137     -12.442  -6.566  -8.734  1.00 92.94           O  
ATOM   1022  CG1 VAL A 137     -14.815  -7.117 -10.982  1.00 92.94           C  
ATOM   1023  CG2 VAL A 137     -14.166  -5.745 -12.932  1.00 92.94           C  
ATOM   1024  N   GLY A 138     -11.365  -8.035 -10.047  1.00 96.81           N  
ATOM   1025  CA  GLY A 138     -10.862  -8.862  -8.946  1.00 96.81           C  
ATOM   1026  C   GLY A 138      -9.993  -8.087  -7.952  1.00 96.81           C  
ATOM   1027  O   GLY A 138     -10.186  -8.175  -6.737  1.00 96.81           O  
ATOM   1028  N   ARG A 139      -9.080  -7.249  -8.452  1.00 96.19           N  
ATOM   1029  CA  ARG A 139      -8.267  -6.347  -7.618  1.00 96.19           C  
ATOM   1030  C   ARG A 139      -9.121  -5.327  -6.864  1.00 96.19           C  
ATOM   1031  CB  ARG A 139      -7.213  -5.650  -8.495  1.00 96.19           C  
ATOM   1032  O   ARG A 139      -8.881  -5.087  -5.683  1.00 96.19           O  
ATOM   1033  CG  ARG A 139      -6.134  -6.588  -9.058  1.00 96.19           C  
ATOM   1034  CD  ARG A 139      -5.289  -7.272  -7.977  1.00 96.19           C  
ATOM   1035  NE  ARG A 139      -4.485  -6.313  -7.188  1.00 96.19           N  
ATOM   1036  NH1 ARG A 139      -4.448  -7.435  -5.177  1.00 96.19           N  
ATOM   1037  NH2 ARG A 139      -3.061  -5.739  -5.506  1.00 96.19           N  
ATOM   1038  CZ  ARG A 139      -4.014  -6.499  -5.967  1.00 96.19           C  
ATOM   1039  N   GLY A 140     -10.147  -4.772  -7.501  1.00 93.38           N  
ATOM   1040  CA  GLY A 140     -11.091  -3.862  -6.861  1.00 93.38           C  
ATOM   1041  C   GLY A 140     -11.855  -4.522  -5.710  1.00 93.38           C  
ATOM   1042  O   GLY A 140     -11.967  -3.935  -4.634  1.00 93.38           O  
ATOM   1043  N   LEU A 141     -12.300  -5.771  -5.890  1.00 95.06           N  
ATOM   1044  CA  LEU A 141     -12.927  -6.556  -4.821  1.00 95.06           C  
ATOM   1045  C   LEU A 141     -11.960  -6.826  -3.662  1.00 95.06           C  
ATOM   1046  CB  LEU A 141     -13.476  -7.879  -5.377  1.00 95.06           C  
ATOM   1047  O   LEU A 141     -12.351  -6.669  -2.508  1.00 95.06           O  
ATOM   1048  CG  LEU A 141     -14.661  -7.753  -6.349  1.00 95.06           C  
ATOM   1049  CD1 LEU A 141     -15.057  -9.153  -6.813  1.00 95.06           C  
ATOM   1050  CD2 LEU A 141     -15.891  -7.100  -5.717  1.00 95.06           C  
ATOM   1051  N   GLN A 142     -10.689  -7.145  -3.932  1.00 96.94           N  
ATOM   1052  CA  GLN A 142      -9.686  -7.249  -2.864  1.00 96.94           C  
ATOM   1053  C   GLN A 142      -9.554  -5.941  -2.083  1.00 96.94           C  
ATOM   1054  CB  GLN A 142      -8.319  -7.664  -3.406  1.00 96.94           C  
ATOM   1055  O   GLN A 142      -9.603  -5.968  -0.858  1.00 96.94           O  
ATOM   1056  CG  GLN A 142      -8.277  -9.145  -3.778  1.00 96.94           C  
ATOM   1057  CD  GLN A 142      -6.884  -9.519  -4.238  1.00 96.94           C  
ATOM   1058  NE2 GLN A 142      -6.717 -10.017  -5.441  1.00 96.94           N  
ATOM   1059  OE1 GLN A 142      -5.893  -9.260  -3.584  1.00 96.94           O  
ATOM   1060  N   GLY A 143      -9.465  -4.797  -2.770  1.00 92.19           N  
ATOM   1061  CA  GLY A 143      -9.454  -3.484  -2.120  1.00 92.19           C  
ATOM   1062  C   GLY A 143     -10.667  -3.258  -1.217  1.00 92.19           C  
ATOM   1063  O   GLY A 143     -10.514  -2.866  -0.064  1.00 92.19           O  
ATOM   1064  N   ALA A 144     -11.872  -3.585  -1.690  1.00 89.75           N  
ATOM   1065  CA  ALA A 144     -13.081  -3.492  -0.872  1.00 89.75           C  
ATOM   1066  C   ALA A 144     -13.031  -4.417   0.361  1.00 89.75           C  
ATOM   1067  CB  ALA A 144     -14.295  -3.790  -1.761  1.00 89.75           C  
ATOM   1068  O   ALA A 144     -13.372  -3.998   1.468  1.00 89.75           O  
ATOM   1069  N   GLY A 145     -12.546  -5.651   0.194  1.00 92.75           N  
ATOM   1070  CA  GLY A 145     -12.376  -6.620   1.279  1.00 92.75           C  
ATOM   1071  C   GLY A 145     -11.303  -6.238   2.309  1.00 92.75           C  
ATOM   1072  O   GLY A 145     -11.405  -6.613   3.476  1.00 92.75           O  
ATOM   1073  N   MET A 146     -10.314  -5.417   1.939  1.00 92.56           N  
ATOM   1074  CA  MET A 146      -9.294  -4.896   2.865  1.00 92.56           C  
ATOM   1075  C   MET A 146      -9.848  -3.925   3.916  1.00 92.56           C  
ATOM   1076  CB  MET A 146      -8.190  -4.186   2.082  1.00 92.56           C  
ATOM   1077  O   MET A 146      -9.189  -3.672   4.926  1.00 92.56           O  
ATOM   1078  CG  MET A 146      -7.274  -5.127   1.326  1.00 92.56           C  
ATOM   1079  SD  MET A 146      -6.081  -4.178   0.365  1.00 92.56           S  
ATOM   1080  CE  MET A 146      -5.675  -5.500  -0.766  1.00 92.56           C  
ATOM   1081  N   ALA A 147     -11.079  -3.425   3.752  1.00 87.44           N  
ATOM   1082  CA  ALA A 147     -11.757  -2.607   4.762  1.00 87.44           C  
ATOM   1083  C   ALA A 147     -11.974  -3.344   6.106  1.00 87.44           C  
ATOM   1084  CB  ALA A 147     -13.077  -2.131   4.163  1.00 87.44           C  
ATOM   1085  O   ALA A 147     -12.384  -2.743   7.103  1.00 87.44           O  
ATOM   1086  N   ILE A 148     -11.649  -4.640   6.155  1.00 91.31           N  
ATOM   1087  CA  ILE A 148     -11.606  -5.478   7.352  1.00 91.31           C  
ATOM   1088  C   ILE A 148     -10.805  -4.878   8.517  1.00 91.31           C  
ATOM   1089  CB  ILE A 148     -11.055  -6.859   6.945  1.00 91.31           C  
ATOM   1090  O   ILE A 148     -11.137  -5.141   9.671  1.00 91.31           O  
ATOM   1091  CG1 ILE A 148     -11.538  -7.903   7.958  1.00 91.31           C  
ATOM   1092  CG2 ILE A 148      -9.522  -6.878   6.760  1.00 91.31           C  
ATOM   1093  CD1 ILE A 148     -11.319  -9.319   7.446  1.00 91.31           C  
ATOM   1094  N   LEU A 149      -9.802  -4.032   8.245  1.00 87.69           N  
ATOM   1095  CA  LEU A 149      -8.981  -3.388   9.276  1.00 87.69           C  
ATOM   1096  C   LEU A 149      -9.814  -2.568  10.273  1.00 87.69           C  
ATOM   1097  CB  LEU A 149      -7.946  -2.491   8.577  1.00 87.69           C  
ATOM   1098  O   LEU A 149      -9.582  -2.627  11.480  1.00 87.69           O  
ATOM   1099  CG  LEU A 149      -6.959  -1.779   9.517  1.00 87.69           C  
ATOM   1100  CD1 LEU A 149      -6.075  -2.759  10.286  1.00 87.69           C  
ATOM   1101  CD2 LEU A 149      -6.045  -0.860   8.707  1.00 87.69           C  
ATOM   1102  N   VAL A 150     -10.812  -1.822   9.787  1.00 83.44           N  
ATOM   1103  CA  VAL A 150     -11.673  -1.001  10.656  1.00 83.44           C  
ATOM   1104  C   VAL A 150     -12.516  -1.881  11.573  1.00 83.44           C  
ATOM   1105  CB  VAL A 150     -12.555  -0.054   9.823  1.00 83.44           C  
ATOM   1106  O   VAL A 150     -12.651  -1.593  12.765  1.00 83.44           O  
ATOM   1107  CG1 VAL A 150     -13.578   0.711  10.673  1.00 83.44           C  
ATOM   1108  CG2 VAL A 150     -11.657   0.983   9.148  1.00 83.44           C  
ATOM   1109  N   LEU A 151     -13.022  -2.993  11.040  1.00 88.88           N  
ATOM   1110  CA  LEU A 151     -13.780  -3.968  11.814  1.00 88.88           C  
ATOM   1111  C   LEU A 151     -12.908  -4.660  12.859  1.00 88.88           C  
ATOM   1112  CB  LEU A 151     -14.375  -5.018  10.880  1.00 88.88           C  
ATOM   1113  O   LEU A 151     -13.354  -4.835  13.988  1.00 88.88           O  
ATOM   1114  CG  LEU A 151     -15.302  -4.475   9.790  1.00 88.88           C  
ATOM   1115  CD1 LEU A 151     -15.706  -5.642   8.905  1.00 88.88           C  
ATOM   1116  CD2 LEU A 151     -16.564  -3.878  10.401  1.00 88.88           C  
ATOM   1117  N   ALA A 152     -11.663  -4.995  12.512  1.00 88.81           N  
ATOM   1118  CA  ALA A 152     -10.702  -5.599  13.425  1.00 88.81           C  
ATOM   1119  C   ALA A 152     -10.422  -4.692  14.630  1.00 88.81           C  
ATOM   1120  CB  ALA A 152      -9.424  -5.918  12.645  1.00 88.81           C  
ATOM   1121  O   ALA A 152     -10.498  -5.152  15.768  1.00 88.81           O  
ATOM   1122  N   TYR A 153     -10.182  -3.393  14.411  1.00 84.19           N  
ATOM   1123  CA  TYR A 153     -10.003  -2.442  15.513  1.00 84.19           C  
ATOM   1124  C   TYR A 153     -11.243  -2.323  16.399  1.00 84.19           C  
ATOM   1125  CB  TYR A 153      -9.633  -1.053  14.978  1.00 84.19           C  
ATOM   1126  O   TYR A 153     -11.118  -2.279  17.624  1.00 84.19           O  
ATOM   1127  CG  TYR A 153      -8.226  -0.928  14.430  1.00 84.19           C  
ATOM   1128  CD1 TYR A 153      -7.125  -1.357  15.200  1.00 84.19           C  
ATOM   1129  CD2 TYR A 153      -8.012  -0.346  13.167  1.00 84.19           C  
ATOM   1130  CE1 TYR A 153      -5.816  -1.231  14.699  1.00 84.19           C  
ATOM   1131  CE2 TYR A 153      -6.701  -0.186  12.680  1.00 84.19           C  
ATOM   1132  OH  TYR A 153      -4.345  -0.503  12.949  1.00 84.19           O  
ATOM   1133  CZ  TYR A 153      -5.604  -0.641  13.436  1.00 84.19           C  
ATOM   1134  N   GLY A 154     -12.434  -2.277  15.799  1.00 80.50           N  
ATOM   1135  CA  GLY A 154     -13.686  -2.248  16.548  1.00 80.50           C  
ATOM   1136  C   GLY A 154     -13.902  -3.526  17.363  1.00 80.50           C  
ATOM   1137  O   GLY A 154     -14.215  -3.457  18.546  1.00 80.50           O  
ATOM   1138  N   LEU A 155     -13.674  -4.691  16.757  1.00 85.25           N  
ATOM   1139  CA  LEU A 155     -13.881  -5.986  17.394  1.00 85.25           C  
ATOM   1140  C   LEU A 155     -12.889  -6.212  18.539  1.00 85.25           C  
ATOM   1141  CB  LEU A 155     -13.798  -7.080  16.316  1.00 85.25           C  
ATOM   1142  O   LEU A 155     -13.297  -6.649  19.609  1.00 85.25           O  
ATOM   1143  CG  LEU A 155     -14.139  -8.484  16.835  1.00 85.25           C  
ATOM   1144  CD1 LEU A 155     -15.577  -8.598  17.340  1.00 85.25           C  
ATOM   1145  CD2 LEU A 155     -13.984  -9.503  15.715  1.00 85.25           C  
ATOM   1146  N   ILE A 156     -11.618  -5.839  18.356  1.00 86.00           N  
ATOM   1147  CA  ILE A 156     -10.590  -5.858  19.408  1.00 86.00           C  
ATOM   1148  C   ILE A 156     -11.035  -5.049  20.629  1.00 86.00           C  
ATOM   1149  CB  ILE A 156      -9.249  -5.340  18.829  1.00 86.00           C  
ATOM   1150  O   ILE A 156     -10.861  -5.507  21.756  1.00 86.00           O  
ATOM   1151  CG1 ILE A 156      -8.602  -6.477  18.009  1.00 86.00           C  
ATOM   1152  CG2 ILE A 156      -8.273  -4.824  19.904  1.00 86.00           C  
ATOM   1153  CD1 ILE A 156      -7.419  -6.023  17.152  1.00 86.00           C  
ATOM   1154  N   ARG A 157     -11.625  -3.866  20.421  1.00 81.50           N  
ATOM   1155  CA  ARG A 157     -12.122  -3.018  21.516  1.00 81.50           C  
ATOM   1156  C   ARG A 157     -13.337  -3.614  22.226  1.00 81.50           C  
ATOM   1157  CB  ARG A 157     -12.462  -1.623  20.983  1.00 81.50           C  
ATOM   1158  O   ARG A 157     -13.484  -3.420  23.429  1.00 81.50           O  
ATOM   1159  CG  ARG A 157     -11.214  -0.814  20.615  1.00 81.50           C  
ATOM   1160  CD  ARG A 157     -11.648   0.472  19.910  1.00 81.50           C  
ATOM   1161  NE  ARG A 157     -10.494   1.319  19.560  1.00 81.50           N  
ATOM   1162  NH1 ARG A 157     -11.666   2.893  18.372  1.00 81.50           N  
ATOM   1163  NH2 ARG A 157      -9.454   3.096  18.585  1.00 81.50           N  
ATOM   1164  CZ  ARG A 157     -10.543   2.428  18.844  1.00 81.50           C  
ATOM   1165  N   ASP A 158     -14.185  -4.332  21.497  1.00 83.31           N  
ATOM   1166  CA  ASP A 158     -15.382  -4.949  22.063  1.00 83.31           C  
ATOM   1167  C   ASP A 158     -15.050  -6.192  22.901  1.00 83.31           C  
ATOM   1168  CB  ASP A 158     -16.346  -5.358  20.946  1.00 83.31           C  
ATOM   1169  O   ASP A 158     -15.596  -6.357  23.993  1.00 83.31           O  
ATOM   1170  CG  ASP A 158     -17.025  -4.231  20.171  1.00 83.31           C  
ATOM   1171  OD1 ASP A 158     -16.889  -3.036  20.508  1.00 83.31           O  
ATOM   1172  OD2 ASP A 158     -17.733  -4.582  19.196  1.00 83.31           O  
ATOM   1173  N   ILE A 159     -14.172  -7.070  22.395  1.00 83.62           N  
ATOM   1174  CA  ILE A 159     -13.942  -8.398  22.986  1.00 83.62           C  
ATOM   1175  C   ILE A 159     -12.768  -8.440  23.961  1.00 83.62           C  
ATOM   1176  CB  ILE A 159     -13.800  -9.502  21.909  1.00 83.62           C  
ATOM   1177  O   ILE A 159     -12.745  -9.311  24.824  1.00 83.62           O  
ATOM   1178  CG1 ILE A 159     -12.445  -9.431  21.166  1.00 83.62           C  
ATOM   1179  CG2 ILE A 159     -15.020  -9.502  20.976  1.00 83.62           C  
ATOM   1180  CD1 ILE A 159     -12.274 -10.424  20.015  1.00 83.62           C  
ATOM   1181  N   LEU A 160     -11.769  -7.561  23.838  1.00 84.19           N  
ATOM   1182  CA  LEU A 160     -10.576  -7.643  24.679  1.00 84.19           C  
ATOM   1183  C   LEU A 160     -10.682  -6.764  25.937  1.00 84.19           C  
ATOM   1184  CB  LEU A 160      -9.301  -7.342  23.879  1.00 84.19           C  
ATOM   1185  O   LEU A 160     -11.264  -5.679  25.892  1.00 84.19           O  
ATOM   1186  CG  LEU A 160      -9.017  -8.264  22.676  1.00 84.19           C  
ATOM   1187  CD1 LEU A 160      -7.609  -7.983  22.146  1.00 84.19           C  
ATOM   1188  CD2 LEU A 160      -9.060  -9.765  22.987  1.00 84.19           C  
ATOM   1189  N   PRO A 161     -10.073  -7.184  27.064  1.00 81.56           N  
ATOM   1190  CA  PRO A 161      -9.938  -6.341  28.246  1.00 81.56           C  
ATOM   1191  C   PRO A 161      -9.231  -5.007  27.939  1.00 81.56           C  
ATOM   1192  CB  PRO A 161      -9.132  -7.165  29.256  1.00 81.56           C  
ATOM   1193  O   PRO A 161      -8.226  -5.015  27.219  1.00 81.56           O  
ATOM   1194  CG  PRO A 161      -9.416  -8.609  28.850  1.00 81.56           C  
ATOM   1195  CD  PRO A 161      -9.577  -8.524  27.337  1.00 81.56           C  
ATOM   1196  N   PRO A 162      -9.650  -3.878  28.548  1.00 78.00           N  
ATOM   1197  CA  PRO A 162      -9.058  -2.561  28.294  1.00 78.00           C  
ATOM   1198  C   PRO A 162      -7.533  -2.503  28.456  1.00 78.00           C  
ATOM   1199  CB  PRO A 162      -9.753  -1.608  29.273  1.00 78.00           C  
ATOM   1200  O   PRO A 162      -6.853  -1.798  27.713  1.00 78.00           O  
ATOM   1201  CG  PRO A 162     -11.124  -2.249  29.471  1.00 78.00           C  
ATOM   1202  CD  PRO A 162     -10.821  -3.743  29.408  1.00 78.00           C  
ATOM   1203  N   SER A 163      -6.982  -3.294  29.381  1.00 79.25           N  
ATOM   1204  CA  SER A 163      -5.545  -3.358  29.664  1.00 79.25           C  
ATOM   1205  C   SER A 163      -4.699  -3.906  28.511  1.00 79.25           C  
ATOM   1206  CB  SER A 163      -5.312  -4.201  30.920  1.00 79.25           C  
ATOM   1207  O   SER A 163      -3.519  -3.571  28.426  1.00 79.25           O  
ATOM   1208  OG  SER A 163      -5.874  -5.497  30.781  1.00 79.25           O  
ATOM   1209  N   ILE A 164      -5.273  -4.720  27.617  1.00 81.44           N  
ATOM   1210  CA  ILE A 164      -4.540  -5.323  26.493  1.00 81.44           C  
ATOM   1211  C   ILE A 164      -4.838  -4.660  25.146  1.00 81.44           C  
ATOM   1212  CB  ILE A 164      -4.708  -6.856  26.443  1.00 81.44           C  
ATOM   1213  O   ILE A 164      -4.118  -4.920  24.186  1.00 81.44           O  
ATOM   1214  CG1 ILE A 164      -6.134  -7.287  26.060  1.00 81.44           C  
ATOM   1215  CG2 ILE A 164      -4.268  -7.497  27.772  1.00 81.44           C  
ATOM   1216  CD1 ILE A 164      -6.211  -8.782  25.739  1.00 81.44           C  
ATOM   1217  N   ILE A 165      -5.841  -3.777  25.056  1.00 77.62           N  
ATOM   1218  CA  ILE A 165      -6.203  -3.087  23.804  1.00 77.62           C  
ATOM   1219  C   ILE A 165      -5.013  -2.323  23.194  1.00 77.62           C  
ATOM   1220  CB  ILE A 165      -7.443  -2.175  23.986  1.00 77.62           C  
ATOM   1221  O   ILE A 165      -4.777  -2.495  21.999  1.00 77.62           O  
ATOM   1222  CG1 ILE A 165      -8.697  -3.024  24.283  1.00 77.62           C  
ATOM   1223  CG2 ILE A 165      -7.681  -1.293  22.741  1.00 77.62           C  
ATOM   1224  CD1 ILE A 165      -9.935  -2.186  24.630  1.00 77.62           C  
ATOM   1225  N   PRO A 166      -4.222  -1.523  23.942  1.00 71.81           N  
ATOM   1226  CA  PRO A 166      -3.086  -0.810  23.351  1.00 71.81           C  
ATOM   1227  C   PRO A 166      -2.037  -1.759  22.761  1.00 71.81           C  
ATOM   1228  CB  PRO A 166      -2.493   0.036  24.484  1.00 71.81           C  
ATOM   1229  O   PRO A 166      -1.485  -1.495  21.696  1.00 71.81           O  
ATOM   1230  CG  PRO A 166      -3.661   0.214  25.452  1.00 71.81           C  
ATOM   1231  CD  PRO A 166      -4.396  -1.116  25.332  1.00 71.81           C  
ATOM   1232  N   VAL A 167      -1.804  -2.890  23.435  1.00 75.25           N  
ATOM   1233  CA  VAL A 167      -0.888  -3.942  22.979  1.00 75.25           C  
ATOM   1234  C   VAL A 167      -1.443  -4.617  21.725  1.00 75.25           C  
ATOM   1235  CB  VAL A 167      -0.631  -4.955  24.113  1.00 75.25           C  
ATOM   1236  O   VAL A 167      -0.718  -4.772  20.750  1.00 75.25           O  
ATOM   1237  CG1 VAL A 167       0.244  -6.124  23.661  1.00 75.25           C  
ATOM   1238  CG2 VAL A 167       0.062  -4.276  25.303  1.00 75.25           C  
ATOM   1239  N   ALA A 168      -2.734  -4.945  21.709  1.00 79.06           N  
ATOM   1240  CA  ALA A 168      -3.423  -5.541  20.569  1.00 79.06           C  
ATOM   1241  C   ALA A 168      -3.397  -4.644  19.325  1.00 79.06           C  
ATOM   1242  CB  ALA A 168      -4.861  -5.844  21.001  1.00 79.06           C  
ATOM   1243  O   ALA A 168      -3.042  -5.101  18.245  1.00 79.06           O  
ATOM   1244  N   VAL A 169      -3.712  -3.356  19.480  1.00 73.56           N  
ATOM   1245  CA  VAL A 169      -3.623  -2.359  18.400  1.00 73.56           C  
ATOM   1246  C   VAL A 169      -2.183  -2.235  17.899  1.00 73.56           C  
ATOM   1247  CB  VAL A 169      -4.160  -0.999  18.889  1.00 73.56           C  
ATOM   1248  O   VAL A 169      -1.966  -2.161  16.691  1.00 73.56           O  
ATOM   1249  CG1 VAL A 169      -3.922   0.142  17.891  1.00 73.56           C  
ATOM   1250  CG2 VAL A 169      -5.674  -1.070  19.136  1.00 73.56           C  
ATOM   1251  N   GLY A 170      -1.207  -2.274  18.814  1.00 70.50           N  
ATOM   1252  CA  GLY A 170       0.213  -2.350  18.481  1.00 70.50           C  
ATOM   1253  C   GLY A 170       0.539  -3.574  17.629  1.00 70.50           C  
ATOM   1254  O   GLY A 170       1.119  -3.419  16.565  1.00 70.50           O  
ATOM   1255  N   PHE A 171       0.096  -4.769  18.023  1.00 76.00           N  
ATOM   1256  CA  PHE A 171       0.304  -5.991  17.245  1.00 76.00           C  
ATOM   1257  C   PHE A 171      -0.426  -6.001  15.901  1.00 76.00           C  
ATOM   1258  CB  PHE A 171      -0.113  -7.223  18.048  1.00 76.00           C  
ATOM   1259  O   PHE A 171       0.118  -6.547  14.956  1.00 76.00           O  
ATOM   1260  CG  PHE A 171       0.942  -7.760  18.982  1.00 76.00           C  
ATOM   1261  CD1 PHE A 171       2.055  -8.438  18.452  1.00 76.00           C  
ATOM   1262  CD2 PHE A 171       0.791  -7.642  20.372  1.00 76.00           C  
ATOM   1263  CE1 PHE A 171       3.025  -8.977  19.314  1.00 76.00           C  
ATOM   1264  CE2 PHE A 171       1.764  -8.174  21.234  1.00 76.00           C  
ATOM   1265  CZ  PHE A 171       2.882  -8.840  20.705  1.00 76.00           C  
ATOM   1266  N   VAL A 172      -1.604  -5.388  15.766  1.00 76.06           N  
ATOM   1267  CA  VAL A 172      -2.246  -5.219  14.447  1.00 76.06           C  
ATOM   1268  C   VAL A 172      -1.404  -4.305  13.553  1.00 76.06           C  
ATOM   1269  CB  VAL A 172      -3.681  -4.684  14.597  1.00 76.06           C  
ATOM   1270  O   VAL A 172      -1.227  -4.586  12.373  1.00 76.06           O  
ATOM   1271  CG1 VAL A 172      -4.332  -4.324  13.256  1.00 76.06           C  
ATOM   1272  CG2 VAL A 172      -4.588  -5.729  15.250  1.00 76.06           C  
ATOM   1273  N   ALA A 173      -0.836  -3.233  14.111  1.00 66.88           N  
ATOM   1274  CA  ALA A 173       0.053  -2.341  13.371  1.00 66.88           C  
ATOM   1275  C   ALA A 173       1.414  -2.990  13.039  1.00 66.88           C  
ATOM   1276  CB  ALA A 173       0.209  -1.042  14.171  1.00 66.88           C  
ATOM   1277  O   ALA A 173       1.947  -2.777  11.954  1.00 66.88           O  
ATOM   1278  N   THR A 174       1.977  -3.781  13.958  1.00 63.53           N  
ATOM   1279  CA  THR A 174       3.275  -4.463  13.810  1.00 63.53           C  
ATOM   1280  C   THR A 174       3.178  -5.763  13.018  1.00 63.53           C  
ATOM   1281  CB  THR A 174       3.902  -4.761  15.184  1.00 63.53           C  
ATOM   1282  O   THR A 174       4.132  -6.102  12.326  1.00 63.53           O  
ATOM   1283  CG2 THR A 174       5.308  -5.356  15.101  1.00 63.53           C  
ATOM   1284  OG1 THR A 174       4.039  -3.572  15.927  1.00 63.53           O  
ATOM   1285  N   GLY A 175       2.051  -6.473  13.081  1.00 61.78           N  
ATOM   1286  CA  GLY A 175       1.771  -7.681  12.302  1.00 61.78           C  
ATOM   1287  C   GLY A 175       1.944  -7.408  10.816  1.00 61.78           C  
ATOM   1288  O   GLY A 175       2.688  -8.129  10.153  1.00 61.78           O  
ATOM   1289  N   MET A 176       1.444  -6.252  10.355  1.00 62.28           N  
ATOM   1290  CA  MET A 176       1.680  -5.790   8.988  1.00 62.28           C  
ATOM   1291  C   MET A 176       3.174  -5.725   8.623  1.00 62.28           C  
ATOM   1292  CB  MET A 176       1.019  -4.418   8.757  1.00 62.28           C  
ATOM   1293  O   MET A 176       3.537  -5.909   7.466  1.00 62.28           O  
ATOM   1294  CG  MET A 176      -0.515  -4.465   8.770  1.00 62.28           C  
ATOM   1295  SD  MET A 176      -1.314  -2.913   8.254  1.00 62.28           S  
ATOM   1296  CE  MET A 176      -1.118  -1.931   9.762  1.00 62.28           C  
ATOM   1297  N   GLY A 177       4.054  -5.521   9.607  1.00 63.75           N  
ATOM   1298  CA  GLY A 177       5.507  -5.568   9.456  1.00 63.75           C  
ATOM   1299  C   GLY A 177       6.086  -6.973   9.248  1.00 63.75           C  
ATOM   1300  O   GLY A 177       7.060  -7.107   8.509  1.00 63.75           O  
ATOM   1301  N   ALA A 178       5.485  -8.028   9.812  1.00 74.75           N  
ATOM   1302  CA  ALA A 178       5.902  -9.411   9.551  1.00 74.75           C  
ATOM   1303  C   ALA A 178       5.682  -9.776   8.076  1.00 74.75           C  
ATOM   1304  CB  ALA A 178       5.150 -10.366  10.487  1.00 74.75           C  
ATOM   1305  O   ALA A 178       6.574 -10.335   7.434  1.00 74.75           O  
ATOM   1306  N   SER A 179       4.547  -9.363   7.505  1.00 78.69           N  
ATOM   1307  CA  SER A 179       4.281  -9.495   6.069  1.00 78.69           C  
ATOM   1308  C   SER A 179       5.197  -8.642   5.195  1.00 78.69           C  
ATOM   1309  CB  SER A 179       2.831  -9.140   5.766  1.00 78.69           C  
ATOM   1310  O   SER A 179       5.399  -8.984   4.037  1.00 78.69           O  
ATOM   1311  OG  SER A 179       2.017 -10.198   6.197  1.00 78.69           O  
ATOM   1312  N   THR A 180       5.797  -7.563   5.699  1.00 75.31           N  
ATOM   1313  CA  THR A 180       6.809  -6.794   4.946  1.00 75.31           C  
ATOM   1314  C   THR A 180       8.125  -7.563   4.789  1.00 75.31           C  
ATOM   1315  CB  THR A 180       7.050  -5.429   5.606  1.00 75.31           C  
ATOM   1316  O   THR A 180       8.848  -7.358   3.818  1.00 75.31           O  
ATOM   1317  CG2 THR A 180       7.894  -4.480   4.758  1.00 75.31           C  
ATOM   1318  OG1 THR A 180       5.812  -4.782   5.773  1.00 75.31           O  
ATOM   1319  N   ILE A 181       8.426  -8.480   5.714  1.00 85.25           N  
ATOM   1320  CA  ILE A 181       9.624  -9.333   5.681  1.00 85.25           C  
ATOM   1321  C   ILE A 181       9.324 -10.639   4.936  1.00 85.25           C  
ATOM   1322  CB  ILE A 181      10.123  -9.577   7.125  1.00 85.25           C  
ATOM   1323  O   ILE A 181      10.031 -11.005   4.003  1.00 85.25           O  
ATOM   1324  CG1 ILE A 181      10.560  -8.237   7.766  1.00 85.25           C  
ATOM   1325  CG2 ILE A 181      11.268 -10.609   7.182  1.00 85.25           C  
ATOM   1326  CD1 ILE A 181      10.883  -8.335   9.261  1.00 85.25           C  
ATOM   1327  N   LEU A 182       8.260 -11.342   5.327  1.00 88.62           N  
ATOM   1328  CA  LEU A 182       7.902 -12.637   4.742  1.00 88.62           C  
ATOM   1329  C   LEU A 182       7.230 -12.498   3.374  1.00 88.62           C  
ATOM   1330  CB  LEU A 182       6.993 -13.398   5.722  1.00 88.62           C  
ATOM   1331  O   LEU A 182       7.351 -13.392   2.541  1.00 88.62           O  
ATOM   1332  CG  LEU A 182       7.663 -13.784   7.053  1.00 88.62           C  
ATOM   1333  CD1 LEU A 182       6.633 -14.456   7.961  1.00 88.62           C  
ATOM   1334  CD2 LEU A 182       8.833 -14.752   6.855  1.00 88.62           C  
ATOM   1335  N   GLY A 183       6.547 -11.380   3.127  1.00 89.06           N  
ATOM   1336  CA  GLY A 183       5.769 -11.128   1.917  1.00 89.06           C  
ATOM   1337  C   GLY A 183       6.585 -11.260   0.634  1.00 89.06           C  
ATOM   1338  O   GLY A 183       6.240 -12.104  -0.186  1.00 89.06           O  
ATOM   1339  N   PRO A 184       7.681 -10.499   0.463  1.00 89.94           N  
ATOM   1340  CA  PRO A 184       8.526 -10.600  -0.726  1.00 89.94           C  
ATOM   1341  C   PRO A 184       9.171 -11.982  -0.907  1.00 89.94           C  
ATOM   1342  CB  PRO A 184       9.584  -9.504  -0.563  1.00 89.94           C  
ATOM   1343  O   PRO A 184       9.340 -12.427  -2.035  1.00 89.94           O  
ATOM   1344  CG  PRO A 184       8.900  -8.479   0.342  1.00 89.94           C  
ATOM   1345  CD  PRO A 184       8.082  -9.361   1.278  1.00 89.94           C  
ATOM   1346  N   ILE A 185       9.492 -12.682   0.188  1.00 93.25           N  
ATOM   1347  CA  ILE A 185      10.095 -14.025   0.142  1.00 93.25           C  
ATOM   1348  C   ILE A 185       9.072 -15.048  -0.361  1.00 93.25           C  
ATOM   1349  CB  ILE A 185      10.660 -14.429   1.527  1.00 93.25           C  
ATOM   1350  O   ILE A 185       9.320 -15.757  -1.332  1.00 93.25           O  
ATOM   1351  CG1 ILE A 185      11.732 -13.423   2.007  1.00 93.25           C  
ATOM   1352  CG2 ILE A 185      11.247 -15.854   1.476  1.00 93.25           C  
ATOM   1353  CD1 ILE A 185      12.211 -13.658   3.446  1.00 93.25           C  
ATOM   1354  N   ILE A 186       7.903 -15.116   0.282  1.00 94.31           N  
ATOM   1355  CA  ILE A 186       6.848 -16.069  -0.084  1.00 94.31           C  
ATOM   1356  C   ILE A 186       6.271 -15.706  -1.454  1.00 94.31           C  
ATOM   1357  CB  ILE A 186       5.754 -16.118   1.007  1.00 94.31           C  
ATOM   1358  O   ILE A 186       6.122 -16.574  -2.307  1.00 94.31           O  
ATOM   1359  CG1 ILE A 186       6.332 -16.596   2.360  1.00 94.31           C  
ATOM   1360  CG2 ILE A 186       4.602 -17.043   0.568  1.00 94.31           C  
ATOM   1361  CD1 ILE A 186       5.367 -16.414   3.540  1.00 94.31           C  
ATOM   1362  N   GLY A 187       5.985 -14.424  -1.685  1.00 93.19           N  
ATOM   1363  CA  GLY A 187       5.463 -13.916  -2.948  1.00 93.19           C  
ATOM   1364  C   GLY A 187       6.418 -14.184  -4.105  1.00 93.19           C  
ATOM   1365  O   GLY A 187       6.006 -14.762  -5.102  1.00 93.19           O  
ATOM   1366  N   GLY A 188       7.701 -13.853  -3.947  1.00 93.50           N  
ATOM   1367  CA  GLY A 188       8.718 -14.119  -4.959  1.00 93.50           C  
ATOM   1368  C   GLY A 188       8.913 -15.610  -5.241  1.00 93.50           C  
ATOM   1369  O   GLY A 188       8.977 -16.001  -6.401  1.00 93.50           O  
ATOM   1370  N   TYR A 189       8.902 -16.463  -4.209  1.00 96.12           N  
ATOM   1371  CA  TYR A 189       8.945 -17.919  -4.390  1.00 96.12           C  
ATOM   1372  C   TYR A 189       7.741 -18.439  -5.189  1.00 96.12           C  
ATOM   1373  CB  TYR A 189       9.008 -18.610  -3.019  1.00 96.12           C  
ATOM   1374  O   TYR A 189       7.909 -19.250  -6.102  1.00 96.12           O  
ATOM   1375  CG  TYR A 189       8.990 -20.124  -3.108  1.00 96.12           C  
ATOM   1376  CD1 TYR A 189       7.777 -20.831  -2.971  1.00 96.12           C  
ATOM   1377  CD2 TYR A 189      10.182 -20.820  -3.382  1.00 96.12           C  
ATOM   1378  CE1 TYR A 189       7.759 -22.232  -3.112  1.00 96.12           C  
ATOM   1379  CE2 TYR A 189      10.166 -22.220  -3.531  1.00 96.12           C  
ATOM   1380  OH  TYR A 189       8.928 -24.274  -3.571  1.00 96.12           O  
ATOM   1381  CZ  TYR A 189       8.951 -22.927  -3.403  1.00 96.12           C  
ATOM   1382  N   LEU A 190       6.534 -17.963  -4.860  1.00 96.75           N  
ATOM   1383  CA  LEU A 190       5.306 -18.334  -5.562  1.00 96.75           C  
ATOM   1384  C   LEU A 190       5.331 -17.885  -7.023  1.00 96.75           C  
ATOM   1385  CB  LEU A 190       4.086 -17.725  -4.850  1.00 96.75           C  
ATOM   1386  O   LEU A 190       4.917 -18.651  -7.886  1.00 96.75           O  
ATOM   1387  CG  LEU A 190       3.732 -18.382  -3.507  1.00 96.75           C  
ATOM   1388  CD1 LEU A 190       2.689 -17.517  -2.801  1.00 96.75           C  
ATOM   1389  CD2 LEU A 190       3.156 -19.788  -3.686  1.00 96.75           C  
ATOM   1390  N   ILE A 191       5.832 -16.681  -7.295  1.00 96.31           N  
ATOM   1391  CA  ILE A 191       5.964 -16.145  -8.653  1.00 96.31           C  
ATOM   1392  C   ILE A 191       6.954 -16.985  -9.464  1.00 96.31           C  
ATOM   1393  CB  ILE A 191       6.365 -14.657  -8.592  1.00 96.31           C  
ATOM   1394  O   ILE A 191       6.614 -17.443 -10.549  1.00 96.31           O  
ATOM   1395  CG1 ILE A 191       5.215 -13.806  -8.012  1.00 96.31           C  
ATOM   1396  CG2 ILE A 191       6.722 -14.115  -9.983  1.00 96.31           C  
ATOM   1397  CD1 ILE A 191       5.709 -12.468  -7.457  1.00 96.31           C  
ATOM   1398  N   ASP A 192       8.136 -17.271  -8.916  1.00 95.00           N  
ATOM   1399  CA  ASP A 192       9.178 -18.008  -9.639  1.00 95.00           C  
ATOM   1400  C   ASP A 192       8.754 -19.455  -9.994  1.00 95.00           C  
ATOM   1401  CB  ASP A 192      10.490 -17.985  -8.821  1.00 95.00           C  
ATOM   1402  O   ASP A 192       9.202 -19.987 -11.008  1.00 95.00           O  
ATOM   1403  CG  ASP A 192      11.227 -16.628  -8.786  1.00 95.00           C  
ATOM   1404  OD1 ASP A 192      10.889 -15.696  -9.548  1.00 95.00           O  
ATOM   1405  OD2 ASP A 192      12.203 -16.494  -8.007  1.00 95.00           O  
ATOM   1406  N   HIS A 193       7.877 -20.094  -9.202  1.00 95.62           N  
ATOM   1407  CA  HIS A 193       7.472 -21.502  -9.402  1.00 95.62           C  
ATOM   1408  C   HIS A 193       6.068 -21.694  -9.994  1.00 95.62           C  
ATOM   1409  CB  HIS A 193       7.573 -22.265  -8.074  1.00 95.62           C  
ATOM   1410  O   HIS A 193       5.821 -22.687 -10.676  1.00 95.62           O  
ATOM   1411  CG  HIS A 193       8.982 -22.392  -7.564  1.00 95.62           C  
ATOM   1412  CD2 HIS A 193       9.795 -23.491  -7.640  1.00 95.62           C  
ATOM   1413  ND1 HIS A 193       9.699 -21.396  -6.952  1.00 95.62           N  
ATOM   1414  CE1 HIS A 193      10.925 -21.871  -6.686  1.00 95.62           C  
ATOM   1415  NE2 HIS A 193      11.025 -23.159  -7.056  1.00 95.62           N  
ATOM   1416  N   PHE A 194       5.134 -20.781  -9.720  1.00 95.69           N  
ATOM   1417  CA  PHE A 194       3.719 -20.892 -10.104  1.00 95.69           C  
ATOM   1418  C   PHE A 194       3.229 -19.685 -10.925  1.00 95.69           C  
ATOM   1419  CB  PHE A 194       2.858 -21.109  -8.846  1.00 95.69           C  
ATOM   1420  O   PHE A 194       2.037 -19.589 -11.237  1.00 95.69           O  
ATOM   1421  CG  PHE A 194       3.251 -22.301  -7.990  1.00 95.69           C  
ATOM   1422  CD1 PHE A 194       2.792 -23.590  -8.317  1.00 95.69           C  
ATOM   1423  CD2 PHE A 194       4.079 -22.124  -6.867  1.00 95.69           C  
ATOM   1424  CE1 PHE A 194       3.155 -24.693  -7.523  1.00 95.69           C  
ATOM   1425  CE2 PHE A 194       4.447 -23.225  -6.073  1.00 95.69           C  
ATOM   1426  CZ  PHE A 194       3.982 -24.510  -6.400  1.00 95.69           C  
ATOM   1427  N   GLY A 195       4.129 -18.761 -11.273  1.00 94.94           N  
ATOM   1428  CA  GLY A 195       3.809 -17.503 -11.943  1.00 94.94           C  
ATOM   1429  C   GLY A 195       2.993 -16.553 -11.068  1.00 94.94           C  
ATOM   1430  O   GLY A 195       2.685 -16.818  -9.899  1.00 94.94           O  
ATOM   1431  N   TYR A 196       2.554 -15.443 -11.658  1.00 94.81           N  
ATOM   1432  CA  TYR A 196       1.782 -14.424 -10.940  1.00 94.81           C  
ATOM   1433  C   TYR A 196       0.451 -14.951 -10.373  1.00 94.81           C  
ATOM   1434  CB  TYR A 196       1.526 -13.216 -11.850  1.00 94.81           C  
ATOM   1435  O   TYR A 196      -0.091 -14.381  -9.429  1.00 94.81           O  
ATOM   1436  CG  TYR A 196       0.355 -13.377 -12.799  1.00 94.81           C  
ATOM   1437  CD1 TYR A 196       0.541 -13.911 -14.085  1.00 94.81           C  
ATOM   1438  CD2 TYR A 196      -0.939 -13.029 -12.366  1.00 94.81           C  
ATOM   1439  CE1 TYR A 196      -0.568 -14.087 -14.933  1.00 94.81           C  
ATOM   1440  CE2 TYR A 196      -2.052 -13.207 -13.206  1.00 94.81           C  
ATOM   1441  OH  TYR A 196      -2.923 -13.941 -15.316  1.00 94.81           O  
ATOM   1442  CZ  TYR A 196      -1.862 -13.738 -14.497  1.00 94.81           C  
ATOM   1443  N   THR A 197      -0.115 -16.029 -10.923  1.00 96.50           N  
ATOM   1444  CA  THR A 197      -1.377 -16.593 -10.409  1.00 96.50           C  
ATOM   1445  C   THR A 197      -1.196 -17.257  -9.042  1.00 96.50           C  
ATOM   1446  CB  THR A 197      -2.030 -17.577 -11.386  1.00 96.50           C  
ATOM   1447  O   THR A 197      -2.121 -17.238  -8.225  1.00 96.50           O  
ATOM   1448  CG2 THR A 197      -2.298 -16.959 -12.757  1.00 96.50           C  
ATOM   1449  OG1 THR A 197      -1.247 -18.737 -11.543  1.00 96.50           O  
ATOM   1450  N   GLY A 198       0.006 -17.768  -8.741  1.00 96.69           N  
ATOM   1451  CA  GLY A 198       0.326 -18.426  -7.474  1.00 96.69           C  
ATOM   1452  C   GLY A 198       0.092 -17.527  -6.261  1.00 96.69           C  
ATOM   1453  O   GLY A 198      -0.430 -17.981  -5.241  1.00 96.69           O  
ATOM   1454  N   VAL A 199       0.376 -16.226  -6.385  1.00 96.38           N  
ATOM   1455  CA  VAL A 199       0.134 -15.279  -5.288  1.00 96.38           C  
ATOM   1456  C   VAL A 199      -1.347 -15.055  -4.999  1.00 96.38           C  
ATOM   1457  CB  VAL A 199       0.832 -13.932  -5.496  1.00 96.38           C  
ATOM   1458  O   VAL A 199      -1.726 -14.873  -3.842  1.00 96.38           O  
ATOM   1459  CG1 VAL A 199       2.351 -14.113  -5.419  1.00 96.38           C  
ATOM   1460  CG2 VAL A 199       0.507 -13.144  -6.762  1.00 96.38           C  
ATOM   1461  N   PHE A 200      -2.200 -15.115  -6.021  1.00 97.44           N  
ATOM   1462  CA  PHE A 200      -3.644 -14.977  -5.861  1.00 97.44           C  
ATOM   1463  C   PHE A 200      -4.264 -16.239  -5.255  1.00 97.44           C  
ATOM   1464  CB  PHE A 200      -4.269 -14.617  -7.211  1.00 97.44           C  
ATOM   1465  O   PHE A 200      -5.097 -16.134  -4.353  1.00 97.44           O  
ATOM   1466  CG  PHE A 200      -3.929 -13.216  -7.668  1.00 97.44           C  
ATOM   1467  CD1 PHE A 200      -4.518 -12.109  -7.029  1.00 97.44           C  
ATOM   1468  CD2 PHE A 200      -2.977 -13.011  -8.680  1.00 97.44           C  
ATOM   1469  CE1 PHE A 200      -4.136 -10.803  -7.387  1.00 97.44           C  
ATOM   1470  CE2 PHE A 200      -2.579 -11.707  -9.016  1.00 97.44           C  
ATOM   1471  CZ  PHE A 200      -3.156 -10.605  -8.369  1.00 97.44           C  
ATOM   1472  N   TRP A 201      -3.798 -17.425  -5.658  1.00 98.06           N  
ATOM   1473  CA  TRP A 201      -4.185 -18.682  -5.013  1.00 98.06           C  
ATOM   1474  C   TRP A 201      -3.768 -18.734  -3.542  1.00 98.06           C  
ATOM   1475  CB  TRP A 201      -3.593 -19.866  -5.783  1.00 98.06           C  
ATOM   1476  O   TRP A 201      -4.569 -19.124  -2.693  1.00 98.06           O  
ATOM   1477  CG  TRP A 201      -4.271 -20.147  -7.084  1.00 98.06           C  
ATOM   1478  CD1 TRP A 201      -3.697 -20.103  -8.308  1.00 98.06           C  
ATOM   1479  CD2 TRP A 201      -5.666 -20.517  -7.307  1.00 98.06           C  
ATOM   1480  CE2 TRP A 201      -5.869 -20.675  -8.709  1.00 98.06           C  
ATOM   1481  CE3 TRP A 201      -6.778 -20.737  -6.464  1.00 98.06           C  
ATOM   1482  NE1 TRP A 201      -4.633 -20.428  -9.269  1.00 98.06           N  
ATOM   1483  CH2 TRP A 201      -8.209 -21.203  -8.389  1.00 98.06           C  
ATOM   1484  CZ2 TRP A 201      -7.117 -21.009  -9.251  1.00 98.06           C  
ATOM   1485  CZ3 TRP A 201      -8.038 -21.074  -7.000  1.00 98.06           C  
ATOM   1486  N   ALA A 202      -2.556 -18.280  -3.212  1.00 96.75           N  
ATOM   1487  CA  ALA A 202      -2.085 -18.221  -1.830  1.00 96.75           C  
ATOM   1488  C   ALA A 202      -2.911 -17.249  -0.972  1.00 96.75           C  
ATOM   1489  CB  ALA A 202      -0.604 -17.841  -1.842  1.00 96.75           C  
ATOM   1490  O   ALA A 202      -3.274 -17.575   0.157  1.00 96.75           O  
ATOM   1491  N   GLN A 203      -3.266 -16.080  -1.514  1.00 96.19           N  
ATOM   1492  CA  GLN A 203      -4.157 -15.127  -0.847  1.00 96.19           C  
ATOM   1493  C   GLN A 203      -5.562 -15.704  -0.619  1.00 96.19           C  
ATOM   1494  CB  GLN A 203      -4.249 -13.859  -1.696  1.00 96.19           C  
ATOM   1495  O   GLN A 203      -6.117 -15.540   0.470  1.00 96.19           O  
ATOM   1496  CG  GLN A 203      -3.018 -12.955  -1.564  1.00 96.19           C  
ATOM   1497  CD  GLN A 203      -3.058 -11.838  -2.596  1.00 96.19           C  
ATOM   1498  NE2 GLN A 203      -1.928 -11.310  -3.006  1.00 96.19           N  
ATOM   1499  OE1 GLN A 203      -4.104 -11.430  -3.071  1.00 96.19           O  
ATOM   1500  N   LEU A 204      -6.117 -16.414  -1.610  1.00 97.88           N  
ATOM   1501  CA  LEU A 204      -7.403 -17.102  -1.483  1.00 97.88           C  
ATOM   1502  C   LEU A 204      -7.352 -18.186  -0.397  1.00 97.88           C  
ATOM   1503  CB  LEU A 204      -7.809 -17.689  -2.847  1.00 97.88           C  
ATOM   1504  O   LEU A 204      -8.243 -18.254   0.448  1.00 97.88           O  
ATOM   1505  CG  LEU A 204      -9.107 -18.520  -2.809  1.00 97.88           C  
ATOM   1506  CD1 LEU A 204     -10.313 -17.713  -2.331  1.00 97.88           C  
ATOM   1507  CD2 LEU A 204      -9.415 -19.041  -4.209  1.00 97.88           C  
ATOM   1508  N   LEU A 205      -6.300 -19.007  -0.387  1.00 97.50           N  
ATOM   1509  CA  LEU A 205      -6.102 -20.039   0.631  1.00 97.50           C  
ATOM   1510  C   LEU A 205      -5.994 -19.421   2.029  1.00 97.50           C  
ATOM   1511  CB  LEU A 205      -4.849 -20.857   0.273  1.00 97.50           C  
ATOM   1512  O   LEU A 205      -6.663 -19.874   2.956  1.00 97.50           O  
ATOM   1513  CG  LEU A 205      -4.520 -21.970   1.285  1.00 97.50           C  
ATOM   1514  CD1 LEU A 205      -5.609 -23.044   1.334  1.00 97.50           C  
ATOM   1515  CD2 LEU A 205      -3.199 -22.636   0.905  1.00 97.50           C  
ATOM   1516  N   HIS A 206      -5.195 -18.362   2.172  1.00 95.75           N  
ATOM   1517  CA  HIS A 206      -5.021 -17.646   3.430  1.00 95.75           C  
ATOM   1518  C   HIS A 206      -6.356 -17.120   3.971  1.00 95.75           C  
ATOM   1519  CB  HIS A 206      -4.015 -16.509   3.215  1.00 95.75           C  
ATOM   1520  O   HIS A 206      -6.730 -17.431   5.104  1.00 95.75           O  
ATOM   1521  CG  HIS A 206      -3.881 -15.617   4.417  1.00 95.75           C  
ATOM   1522  CD2 HIS A 206      -3.294 -15.940   5.609  1.00 95.75           C  
ATOM   1523  ND1 HIS A 206      -4.364 -14.335   4.533  1.00 95.75           N  
ATOM   1524  CE1 HIS A 206      -4.059 -13.889   5.761  1.00 95.75           C  
ATOM   1525  NE2 HIS A 206      -3.411 -14.838   6.453  1.00 95.75           N  
ATOM   1526  N   VAL A 207      -7.114 -16.376   3.156  1.00 96.88           N  
ATOM   1527  CA  VAL A 207      -8.387 -15.797   3.603  1.00 96.88           C  
ATOM   1528  C   VAL A 207      -9.448 -16.867   3.867  1.00 96.88           C  
ATOM   1529  CB  VAL A 207      -8.874 -14.708   2.629  1.00 96.88           C  
ATOM   1530  O   VAL A 207     -10.241 -16.711   4.792  1.00 96.88           O  
ATOM   1531  CG1 VAL A 207      -9.520 -15.260   1.356  1.00 96.88           C  
ATOM   1532  CG2 VAL A 207      -9.883 -13.789   3.309  1.00 96.88           C  
ATOM   1533  N   ALA A 208      -9.445 -17.977   3.121  1.00 97.25           N  
ATOM   1534  CA  ALA A 208     -10.354 -19.094   3.355  1.00 97.25           C  
ATOM   1535  C   ALA A 208     -10.055 -19.788   4.692  1.00 97.25           C  
ATOM   1536  CB  ALA A 208     -10.271 -20.065   2.171  1.00 97.25           C  
ATOM   1537  O   ALA A 208     -10.949 -19.932   5.524  1.00 97.25           O  
ATOM   1538  N   VAL A 209      -8.796 -20.167   4.936  1.00 97.44           N  
ATOM   1539  CA  VAL A 209      -8.386 -20.871   6.162  1.00 97.44           C  
ATOM   1540  C   VAL A 209      -8.592 -19.990   7.392  1.00 97.44           C  
ATOM   1541  CB  VAL A 209      -6.922 -21.344   6.054  1.00 97.44           C  
ATOM   1542  O   VAL A 209      -9.248 -20.401   8.352  1.00 97.44           O  
ATOM   1543  CG1 VAL A 209      -6.383 -21.903   7.378  1.00 97.44           C  
ATOM   1544  CG2 VAL A 209      -6.792 -22.456   5.005  1.00 97.44           C  
ATOM   1545  N   VAL A 210      -8.076 -18.758   7.364  1.00 96.06           N  
ATOM   1546  CA  VAL A 210      -8.180 -17.847   8.510  1.00 96.06           C  
ATOM   1547  C   VAL A 210      -9.618 -17.354   8.684  1.00 96.06           C  
ATOM   1548  CB  VAL A 210      -7.185 -16.680   8.394  1.00 96.06           C  
ATOM   1549  O   VAL A 210     -10.094 -17.251   9.813  1.00 96.06           O  
ATOM   1550  CG1 VAL A 210      -7.234 -15.823   9.661  1.00 96.06           C  
ATOM   1551  CG2 VAL A 210      -5.736 -17.172   8.262  1.00 96.06           C  
ATOM   1552  N   GLY A 211     -10.354 -17.120   7.594  1.00 96.19           N  
ATOM   1553  CA  GLY A 211     -11.770 -16.755   7.634  1.00 96.19           C  
ATOM   1554  C   GLY A 211     -12.638 -17.837   8.281  1.00 96.19           C  
ATOM   1555  O   GLY A 211     -13.456 -17.521   9.144  1.00 96.19           O  
ATOM   1556  N   ILE A 212     -12.419 -19.115   7.950  1.00 96.94           N  
ATOM   1557  CA  ILE A 212     -13.095 -20.248   8.608  1.00 96.94           C  
ATOM   1558  C   ILE A 212     -12.725 -20.305  10.095  1.00 96.94           C  
ATOM   1559  CB  ILE A 212     -12.770 -21.575   7.881  1.00 96.94           C  
ATOM   1560  O   ILE A 212     -13.609 -20.438  10.943  1.00 96.94           O  
ATOM   1561  CG1 ILE A 212     -13.456 -21.609   6.495  1.00 96.94           C  
ATOM   1562  CG2 ILE A 212     -13.228 -22.796   8.705  1.00 96.94           C  
ATOM   1563  CD1 ILE A 212     -12.900 -22.695   5.564  1.00 96.94           C  
ATOM   1564  N   ALA A 213     -11.444 -20.140  10.437  1.00 96.00           N  
ATOM   1565  CA  ALA A 213     -11.012 -20.108  11.832  1.00 96.00           C  
ATOM   1566  C   ALA A 213     -11.684 -18.961  12.613  1.00 96.00           C  
ATOM   1567  CB  ALA A 213      -9.483 -20.022  11.875  1.00 96.00           C  
ATOM   1568  O   ALA A 213     -12.176 -19.170  13.722  1.00 96.00           O  
ATOM   1569  N   VAL A 214     -11.793 -17.767  12.025  1.00 94.19           N  
ATOM   1570  CA  VAL A 214     -12.521 -16.636  12.620  1.00 94.19           C  
ATOM   1571  C   VAL A 214     -14.016 -16.937  12.747  1.00 94.19           C  
ATOM   1572  CB  VAL A 214     -12.236 -15.335  11.838  1.00 94.19           C  
ATOM   1573  O   VAL A 214     -14.615 -16.629  13.777  1.00 94.19           O  
ATOM   1574  CG1 VAL A 214     -13.186 -14.180  12.188  1.00 94.19           C  
ATOM   1575  CG2 VAL A 214     -10.805 -14.876  12.159  1.00 94.19           C  
ATOM   1576  N   ALA A 215     -14.628 -17.592  11.759  1.00 94.25           N  
ATOM   1577  CA  ALA A 215     -16.034 -17.979  11.821  1.00 94.25           C  
ATOM   1578  C   ALA A 215     -16.330 -18.929  12.994  1.00 94.25           C  
ATOM   1579  CB  ALA A 215     -16.453 -18.584  10.477  1.00 94.25           C  
ATOM   1580  O   ALA A 215     -17.354 -18.756  13.662  1.00 94.25           O  
ATOM   1581  N   ILE A 216     -15.424 -19.870  13.275  1.00 94.88           N  
ATOM   1582  CA  ILE A 216     -15.574 -20.879  14.331  1.00 94.88           C  
ATOM   1583  C   ILE A 216     -15.222 -20.316  15.714  1.00 94.88           C  
ATOM   1584  CB  ILE A 216     -14.728 -22.128  13.982  1.00 94.88           C  
ATOM   1585  O   ILE A 216     -15.989 -20.484  16.659  1.00 94.88           O  
ATOM   1586  CG1 ILE A 216     -15.249 -22.793  12.684  1.00 94.88           C  
ATOM   1587  CG2 ILE A 216     -14.741 -23.152  15.135  1.00 94.88           C  
ATOM   1588  CD1 ILE A 216     -14.304 -23.857  12.112  1.00 94.88           C  
ATOM   1589  N   PHE A 217     -14.068 -19.656  15.852  1.00 91.69           N  
ATOM   1590  CA  PHE A 217     -13.488 -19.357  17.168  1.00 91.69           C  
ATOM   1591  C   PHE A 217     -13.787 -17.954  17.694  1.00 91.69           C  
ATOM   1592  CB  PHE A 217     -11.974 -19.598  17.121  1.00 91.69           C  
ATOM   1593  O   PHE A 217     -13.771 -17.751  18.908  1.00 91.69           O  
ATOM   1594  CG  PHE A 217     -11.591 -21.042  16.869  1.00 91.69           C  
ATOM   1595  CD1 PHE A 217     -11.896 -22.023  17.831  1.00 91.69           C  
ATOM   1596  CD2 PHE A 217     -10.938 -21.415  15.679  1.00 91.69           C  
ATOM   1597  CE1 PHE A 217     -11.564 -23.369  17.597  1.00 91.69           C  
ATOM   1598  CE2 PHE A 217     -10.617 -22.761  15.439  1.00 91.69           C  
ATOM   1599  CZ  PHE A 217     -10.930 -23.739  16.398  1.00 91.69           C  
ATOM   1600  N   VAL A 218     -14.044 -16.978  16.821  1.00 87.44           N  
ATOM   1601  CA  VAL A 218     -14.273 -15.594  17.253  1.00 87.44           C  
ATOM   1602  C   VAL A 218     -15.748 -15.410  17.617  1.00 87.44           C  
ATOM   1603  CB  VAL A 218     -13.768 -14.585  16.208  1.00 87.44           C  
ATOM   1604  O   VAL A 218     -16.608 -15.771  16.816  1.00 87.44           O  
ATOM   1605  CG1 VAL A 218     -13.980 -13.137  16.642  1.00 87.44           C  
ATOM   1606  CG2 VAL A 218     -12.258 -14.757  15.966  1.00 87.44           C  
ATOM   1607  N   PRO A 219     -16.100 -14.884  18.802  1.00 83.94           N  
ATOM   1608  CA  PRO A 219     -17.494 -14.621  19.154  1.00 83.94           C  
ATOM   1609  C   PRO A 219     -18.044 -13.395  18.403  1.00 83.94           C  
ATOM   1610  CB  PRO A 219     -17.496 -14.442  20.673  1.00 83.94           C  
ATOM   1611  O   PRO A 219     -17.304 -12.463  18.092  1.00 83.94           O  
ATOM   1612  CG  PRO A 219     -16.098 -13.895  20.965  1.00 83.94           C  
ATOM   1613  CD  PRO A 219     -15.217 -14.565  19.914  1.00 83.94           C  
ATOM   1614  N   GLU A 220     -19.346 -13.391  18.106  1.00 81.06           N  
ATOM   1615  CA  GLU A 220     -20.035 -12.193  17.598  1.00 81.06           C  
ATOM   1616  C   GLU A 220     -20.340 -11.243  18.762  1.00 81.06           C  
ATOM   1617  CB  GLU A 220     -21.323 -12.587  16.853  1.00 81.06           C  
ATOM   1618  O   GLU A 220     -20.688 -11.694  19.856  1.00 81.06           O  
ATOM   1619  CG  GLU A 220     -22.007 -11.428  16.101  1.00 81.06           C  
ATOM   1620  CD  GLU A 220     -21.192 -10.949  14.891  1.00 81.06           C  
ATOM   1621  OE1 GLU A 220     -20.677  -9.806  14.897  1.00 81.06           O  
ATOM   1622  OE2 GLU A 220     -21.022 -11.754  13.949  1.00 81.06           O  
ATOM   1623  N   THR A 221     -20.232  -9.933  18.535  1.00 74.00           N  
ATOM   1624  CA  THR A 221     -20.530  -8.929  19.562  1.00 74.00           C  
ATOM   1625  C   THR A 221     -21.980  -8.456  19.454  1.00 74.00           C  
ATOM   1626  CB  THR A 221     -19.516  -7.770  19.563  1.00 74.00           C  
ATOM   1627  O   THR A 221     -22.515  -8.245  18.366  1.00 74.00           O  
ATOM   1628  CG2 THR A 221     -18.108  -8.307  19.809  1.00 74.00           C  
ATOM   1629  OG1 THR A 221     -19.471  -7.037  18.363  1.00 74.00           O  
ATOM   1630  N   THR A 222     -22.651  -8.296  20.598  1.00 62.84           N  
ATOM   1631  CA  THR A 222     -24.043  -7.807  20.682  1.00 62.84           C  
ATOM   1632  C   THR A 222     -24.139  -6.281  20.734  1.00 62.84           C  
ATOM   1633  CB  THR A 222     -24.757  -8.406  21.903  1.00 62.84           C  
ATOM   1634  O   THR A 222     -25.234  -5.728  20.623  1.00 62.84           O  
ATOM   1635  CG2 THR A 222     -24.988  -9.909  21.744  1.00 62.84           C  
ATOM   1636  OG1 THR A 222     -23.956  -8.214  23.046  1.00 62.84           O  
ATOM   1637  N   LEU A 223     -23.003  -5.590  20.871  1.00 62.19           N  
ATOM   1638  CA  LEU A 223     -22.915  -4.133  20.903  1.00 62.19           C  
ATOM   1639  C   LEU A 223     -23.176  -3.568  19.504  1.00 62.19           C  
ATOM   1640  CB  LEU A 223     -21.536  -3.709  21.447  1.00 62.19           C  
ATOM   1641  O   LEU A 223     -22.313  -3.617  18.628  1.00 62.19           O  
ATOM   1642  CG  LEU A 223     -21.281  -4.094  22.916  1.00 62.19           C  
ATOM   1643  CD1 LEU A 223     -19.826  -3.800  23.282  1.00 62.19           C  
ATOM   1644  CD2 LEU A 223     -22.183  -3.324  23.884  1.00 62.19           C  
ATOM   1645  N   ARG A 224     -24.385  -3.039  19.306  1.00 68.88           N  
ATOM   1646  CA  ARG A 224     -24.809  -2.375  18.070  1.00 68.88           C  
ATOM   1647  C   ARG A 224     -25.044  -0.899  18.331  1.00 68.88           C  
ATOM   1648  CB  ARG A 224     -26.068  -3.034  17.498  1.00 68.88           C  
ATOM   1649  O   ARG A 224     -25.720  -0.538  19.294  1.00 68.88           O  
ATOM   1650  CG  ARG A 224     -25.817  -4.486  17.081  1.00 68.88           C  
ATOM   1651  CD  ARG A 224     -27.100  -5.080  16.503  1.00 68.88           C  
ATOM   1652  NE  ARG A 224     -26.907  -6.492  16.136  1.00 68.88           N  
ATOM   1653  NH1 ARG A 224     -29.111  -7.007  15.771  1.00 68.88           N  
ATOM   1654  NH2 ARG A 224     -27.545  -8.586  15.533  1.00 68.88           N  
ATOM   1655  CZ  ARG A 224     -27.853  -7.352  15.814  1.00 68.88           C  
ATOM   1656  N   THR A 225     -24.547  -0.055  17.439  1.00 58.91           N  
ATOM   1657  CA  THR A 225     -24.706   1.400  17.530  1.00 58.91           C  
ATOM   1658  C   THR A 225     -25.675   1.864  16.445  1.00 58.91           C  
ATOM   1659  CB  THR A 225     -23.357   2.146  17.434  1.00 58.91           C  
ATOM   1660  O   THR A 225     -25.551   1.476  15.285  1.00 58.91           O  
ATOM   1661  CG2 THR A 225     -23.286   3.266  18.473  1.00 58.91           C  
ATOM   1662  OG1 THR A 225     -22.254   1.303  17.687  1.00 58.91           O  
ATOM   1663  N   ARG A 226     -26.658   2.712  16.784  1.00 50.91           N  
ATOM   1664  CA  ARG A 226     -27.496   3.379  15.771  1.00 50.91           C  
ATOM   1665  C   ARG A 226     -26.717   4.567  15.194  1.00 50.91           C  
ATOM   1666  CB  ARG A 226     -28.847   3.837  16.361  1.00 50.91           C  
ATOM   1667  O   ARG A 226     -26.661   5.607  15.835  1.00 50.91           O  
ATOM   1668  CG  ARG A 226     -29.878   2.711  16.544  1.00 50.91           C  
ATOM   1669  CD  ARG A 226     -31.237   3.310  16.946  1.00 50.91           C  
ATOM   1670  NE  ARG A 226     -32.272   2.275  17.147  1.00 50.91           N  
ATOM   1671  NH1 ARG A 226     -34.087   3.680  17.324  1.00 50.91           N  
ATOM   1672  NH2 ARG A 226     -34.380   1.482  17.524  1.00 50.91           N  
ATOM   1673  CZ  ARG A 226     -33.569   2.483  17.328  1.00 50.91           C  
ATOM   1674  N   SER A 227     -26.147   4.424  13.999  1.00 55.53           N  
ATOM   1675  CA  SER A 227     -25.554   5.535  13.228  1.00 55.53           C  
ATOM   1676  C   SER A 227     -26.195   5.623  11.841  1.00 55.53           C  
ATOM   1677  CB  SER A 227     -24.026   5.402  13.147  1.00 55.53           C  
ATOM   1678  O   SER A 227     -26.635   4.612  11.287  1.00 55.53           O  
ATOM   1679  OG  SER A 227     -23.457   6.367  12.271  1.00 55.53           O  
ATOM   1680  N   LYS A 228     -26.289   6.838  11.282  1.00 56.97           N  
ATOM   1681  CA  LYS A 228     -26.824   7.077   9.934  1.00 56.97           C  
ATOM   1682  C   LYS A 228     -25.683   7.085   8.921  1.00 56.97           C  
ATOM   1683  CB  LYS A 228     -27.628   8.383   9.897  1.00 56.97           C  
ATOM   1684  O   LYS A 228     -24.690   7.781   9.089  1.00 56.97           O  
ATOM   1685  CG  LYS A 228     -28.940   8.256  10.685  1.00 56.97           C  
ATOM   1686  CD  LYS A 228     -29.785   9.527  10.550  1.00 56.97           C  
ATOM   1687  CE  LYS A 228     -31.100   9.353  11.317  1.00 56.97           C  
ATOM   1688  NZ  LYS A 228     -31.980  10.536  11.161  1.00 56.97           N  
ATOM   1689  N   LEU A 229     -25.804   6.293   7.861  1.00 59.09           N  
ATOM   1690  CA  LEU A 229     -24.771   6.133   6.836  1.00 59.09           C  
ATOM   1691  C   LEU A 229     -24.840   7.258   5.796  1.00 59.09           C  
ATOM   1692  CB  LEU A 229     -24.947   4.729   6.233  1.00 59.09           C  
ATOM   1693  O   LEU A 229     -25.881   7.446   5.175  1.00 59.09           O  
ATOM   1694  CG  LEU A 229     -23.901   4.280   5.198  1.00 59.09           C  
ATOM   1695  CD1 LEU A 229     -22.497   4.157   5.745  1.00 59.09           C  
ATOM   1696  CD2 LEU A 229     -24.277   2.886   4.702  1.00 59.09           C  
ATOM   1697  N   ASP A 230     -23.721   7.948   5.562  1.00 68.12           N  
ATOM   1698  CA  ASP A 230     -23.569   8.844   4.411  1.00 68.12           C  
ATOM   1699  C   ASP A 230     -23.006   8.055   3.219  1.00 68.12           C  
ATOM   1700  CB  ASP A 230     -22.745  10.086   4.770  1.00 68.12           C  
ATOM   1701  O   ASP A 230     -21.837   8.160   2.850  1.00 68.12           O  
ATOM   1702  CG  ASP A 230     -22.760  11.112   3.629  1.00 68.12           C  
ATOM   1703  OD1 ASP A 230     -23.575  10.967   2.678  1.00 68.12           O  
ATOM   1704  OD2 ASP A 230     -21.974  12.065   3.718  1.00 68.12           O  
ATOM   1705  N   VAL A 231     -23.844   7.167   2.669  1.00 67.81           N  
ATOM   1706  CA  VAL A 231     -23.504   6.351   1.485  1.00 67.81           C  
ATOM   1707  C   VAL A 231     -23.145   7.252   0.313  1.00 67.81           C  
ATOM   1708  CB  VAL A 231     -24.696   5.483   1.024  1.00 67.81           C  
ATOM   1709  O   VAL A 231     -22.226   6.956  -0.447  1.00 67.81           O  
ATOM   1710  CG1 VAL A 231     -24.357   4.610  -0.193  1.00 67.81           C  
ATOM   1711  CG2 VAL A 231     -25.173   4.525   2.101  1.00 67.81           C  
ATOM   1712  N   LEU A 232     -23.902   8.338   0.167  1.00 73.75           N  
ATOM   1713  CA  LEU A 232     -23.805   9.232  -0.968  1.00 73.75           C  
ATOM   1714  C   LEU A 232     -22.481  10.001  -0.934  1.00 73.75           C  
ATOM   1715  CB  LEU A 232     -25.050  10.130  -0.971  1.00 73.75           C  
ATOM   1716  O   LEU A 232     -21.779  10.001  -1.940  1.00 73.75           O  
ATOM   1717  CG  LEU A 232     -25.139  11.067  -2.184  1.00 73.75           C  
ATOM   1718  CD1 LEU A 232     -25.224  10.295  -3.506  1.00 73.75           C  
ATOM   1719  CD2 LEU A 232     -26.388  11.938  -2.068  1.00 73.75           C  
ATOM   1720  N   GLY A 233     -22.082  10.550   0.217  1.00 72.56           N  
ATOM   1721  CA  GLY A 233     -20.779  11.200   0.377  1.00 72.56           C  
ATOM   1722  C   GLY A 233     -19.618  10.265   0.032  1.00 72.56           C  
ATOM   1723  O   GLY A 233     -18.762  10.608  -0.785  1.00 72.56           O  
ATOM   1724  N   ALA A 234     -19.629   9.035   0.558  1.00 68.31           N  
ATOM   1725  CA  ALA A 234     -18.590   8.046   0.263  1.00 68.31           C  
ATOM   1726  C   ALA A 234     -18.553   7.652  -1.227  1.00 68.31           C  
ATOM   1727  CB  ALA A 234     -18.807   6.825   1.164  1.00 68.31           C  
ATOM   1728  O   ALA A 234     -17.474   7.534  -1.812  1.00 68.31           O  
ATOM   1729  N   ALA A 235     -19.721   7.488  -1.856  1.00 72.69           N  
ATOM   1730  CA  ALA A 235     -19.830   7.153  -3.272  1.00 72.69           C  
ATOM   1731  C   ALA A 235     -19.322   8.284  -4.178  1.00 72.69           C  
ATOM   1732  CB  ALA A 235     -21.286   6.792  -3.585  1.00 72.69           C  
ATOM   1733  O   ALA A 235     -18.582   8.011  -5.122  1.00 72.69           O  
ATOM   1734  N   ILE A 236     -19.663   9.546  -3.886  1.00 78.94           N  
ATOM   1735  CA  ILE A 236     -19.199  10.701  -4.670  1.00 78.94           C  
ATOM   1736  C   ILE A 236     -17.676  10.854  -4.532  1.00 78.94           C  
ATOM   1737  CB  ILE A 236     -19.950  11.991  -4.264  1.00 78.94           C  
ATOM   1738  O   ILE A 236     -16.996  11.047  -5.540  1.00 78.94           O  
ATOM   1739  CG1 ILE A 236     -21.476  11.894  -4.503  1.00 78.94           C  
ATOM   1740  CG2 ILE A 236     -19.451  13.203  -5.076  1.00 78.94           C  
ATOM   1741  CD1 ILE A 236     -22.265  12.998  -3.784  1.00 78.94           C  
ATOM   1742  N   LEU A 237     -17.121  10.704  -3.321  1.00 76.88           N  
ATOM   1743  CA  LEU A 237     -15.672  10.749  -3.096  1.00 76.88           C  
ATOM   1744  C   LEU A 237     -14.943   9.648  -3.882  1.00 76.88           C  
ATOM   1745  CB  LEU A 237     -15.394  10.630  -1.586  1.00 76.88           C  
ATOM   1746  O   LEU A 237     -13.982   9.930  -4.602  1.00 76.88           O  
ATOM   1747  CG  LEU A 237     -13.897  10.656  -1.219  1.00 76.88           C  
ATOM   1748  CD1 LEU A 237     -13.246  12.004  -1.532  1.00 76.88           C  
ATOM   1749  CD2 LEU A 237     -13.720  10.374   0.271  1.00 76.88           C  
ATOM   1750  N   GLY A 238     -15.415   8.401  -3.767  1.00 71.81           N  
ATOM   1751  CA  GLY A 238     -14.841   7.255  -4.472  1.00 71.81           C  
ATOM   1752  C   GLY A 238     -14.920   7.407  -5.991  1.00 71.81           C  
ATOM   1753  O   GLY A 238     -13.927   7.183  -6.683  1.00 71.81           O  
ATOM   1754  N   LEU A 239     -16.067   7.857  -6.507  1.00 78.19           N  
ATOM   1755  CA  LEU A 239     -16.272   8.091  -7.935  1.00 78.19           C  
ATOM   1756  C   LEU A 239     -15.376   9.217  -8.462  1.00 78.19           C  
ATOM   1757  CB  LEU A 239     -17.762   8.388  -8.183  1.00 78.19           C  
ATOM   1758  O   LEU A 239     -14.735   9.049  -9.497  1.00 78.19           O  
ATOM   1759  CG  LEU A 239     -18.124   8.596  -9.665  1.00 78.19           C  
ATOM   1760  CD1 LEU A 239     -17.868   7.344 -10.506  1.00 78.19           C  
ATOM   1761  CD2 LEU A 239     -19.602   8.965  -9.782  1.00 78.19           C  
ATOM   1762  N   GLY A 240     -15.285  10.343  -7.750  1.00 80.88           N  
ATOM   1763  CA  GLY A 240     -14.436  11.466  -8.149  1.00 80.88           C  
ATOM   1764  C   GLY A 240     -12.958  11.087  -8.200  1.00 80.88           C  
ATOM   1765  O   GLY A 240     -12.277  11.379  -9.185  1.00 80.88           O  
ATOM   1766  N   ALA A 241     -12.474  10.365  -7.184  1.00 76.31           N  
ATOM   1767  CA  ALA A 241     -11.105   9.860  -7.152  1.00 76.31           C  
ATOM   1768  C   ALA A 241     -10.844   8.830  -8.267  1.00 76.31           C  
ATOM   1769  CB  ALA A 241     -10.834   9.280  -5.760  1.00 76.31           C  
ATOM   1770  O   ALA A 241      -9.804   8.895  -8.923  1.00 76.31           O  
ATOM   1771  N   PHE A 242     -11.793   7.923  -8.528  1.00 78.00           N  
ATOM   1772  CA  PHE A 242     -11.698   6.954  -9.621  1.00 78.00           C  
ATOM   1773  C   PHE A 242     -11.590   7.640 -10.983  1.00 78.00           C  
ATOM   1774  CB  PHE A 242     -12.891   5.989  -9.578  1.00 78.00           C  
ATOM   1775  O   PHE A 242     -10.642   7.372 -11.714  1.00 78.00           O  
ATOM   1776  CG  PHE A 242     -12.931   5.025 -10.749  1.00 78.00           C  
ATOM   1777  CD1 PHE A 242     -13.720   5.314 -11.880  1.00 78.00           C  
ATOM   1778  CD2 PHE A 242     -12.148   3.855 -10.727  1.00 78.00           C  
ATOM   1779  CE1 PHE A 242     -13.723   4.441 -12.982  1.00 78.00           C  
ATOM   1780  CE2 PHE A 242     -12.154   2.980 -11.828  1.00 78.00           C  
ATOM   1781  CZ  PHE A 242     -12.940   3.274 -12.956  1.00 78.00           C  
ATOM   1782  N   VAL A 243     -12.511   8.553 -11.309  1.00 82.44           N  
ATOM   1783  CA  VAL A 243     -12.544   9.247 -12.608  1.00 82.44           C  
ATOM   1784  C   VAL A 243     -11.279  10.087 -12.820  1.00 82.44           C  
ATOM   1785  CB  VAL A 243     -13.826  10.099 -12.720  1.00 82.44           C  
ATOM   1786  O   VAL A 243     -10.688  10.051 -13.902  1.00 82.44           O  
ATOM   1787  CG1 VAL A 243     -13.855  10.958 -13.985  1.00 82.44           C  
ATOM   1788  CG2 VAL A 243     -15.078   9.213 -12.776  1.00 82.44           C  
ATOM   1789  N   LEU A 244     -10.812  10.778 -11.774  1.00 81.12           N  
ATOM   1790  CA  LEU A 244      -9.578  11.563 -11.817  1.00 81.12           C  
ATOM   1791  C   LEU A 244      -8.355  10.684 -12.107  1.00 81.12           C  
ATOM   1792  CB  LEU A 244      -9.416  12.305 -10.477  1.00 81.12           C  
ATOM   1793  O   LEU A 244      -7.602  10.953 -13.045  1.00 81.12           O  
ATOM   1794  CG  LEU A 244      -8.124  13.136 -10.371  1.00 81.12           C  
ATOM   1795  CD1 LEU A 244      -8.063  14.219 -11.445  1.00 81.12           C  
ATOM   1796  CD2 LEU A 244      -8.053  13.800  -8.999  1.00 81.12           C  
ATOM   1797  N   LEU A 245      -8.157   9.628 -11.311  1.00 76.12           N  
ATOM   1798  CA  LEU A 245      -7.016   8.734 -11.490  1.00 76.12           C  
ATOM   1799  C   LEU A 245      -7.113   7.974 -12.816  1.00 76.12           C  
ATOM   1800  CB  LEU A 245      -6.863   7.792 -10.281  1.00 76.12           C  
ATOM   1801  O   LEU A 245      -6.079   7.760 -13.441  1.00 76.12           O  
ATOM   1802  CG  LEU A 245      -6.497   8.494  -8.955  1.00 76.12           C  
ATOM   1803  CD1 LEU A 245      -6.205   7.463  -7.872  1.00 76.12           C  
ATOM   1804  CD2 LEU A 245      -5.243   9.366  -9.044  1.00 76.12           C  
ATOM   1805  N   PHE A 246      -8.327   7.648 -13.285  1.00 77.19           N  
ATOM   1806  CA  PHE A 246      -8.589   7.017 -14.585  1.00 77.19           C  
ATOM   1807  C   PHE A 246      -8.048   7.845 -15.743  1.00 77.19           C  
ATOM   1808  CB  PHE A 246     -10.069   6.670 -14.732  1.00 77.19           C  
ATOM   1809  O   PHE A 246      -7.303   7.321 -16.575  1.00 77.19           O  
ATOM   1810  CG  PHE A 246     -10.348   5.855 -15.976  1.00 77.19           C  
ATOM   1811  CD1 PHE A 246     -11.035   6.435 -17.054  1.00 77.19           C  
ATOM   1812  CD2 PHE A 246      -9.936   4.509 -16.048  1.00 77.19           C  
ATOM   1813  CE1 PHE A 246     -11.345   5.659 -18.182  1.00 77.19           C  
ATOM   1814  CE2 PHE A 246     -10.207   3.748 -17.199  1.00 77.19           C  
ATOM   1815  CZ  PHE A 246     -10.914   4.325 -18.268  1.00 77.19           C  
ATOM   1816  N   GLY A 247      -8.332   9.149 -15.736  1.00 78.44           N  
ATOM   1817  CA  GLY A 247      -7.768  10.087 -16.701  1.00 78.44           C  
ATOM   1818  C   GLY A 247      -6.241  10.119 -16.668  1.00 78.44           C  
ATOM   1819  O   GLY A 247      -5.611   9.987 -17.713  1.00 78.44           O  
ATOM   1820  N   ILE A 248      -5.640  10.228 -15.477  1.00 78.19           N  
ATOM   1821  CA  ILE A 248      -4.174  10.269 -15.313  1.00 78.19           C  
ATOM   1822  C   ILE A 248      -3.527   8.978 -15.827  1.00 78.19           C  
ATOM   1823  CB  ILE A 248      -3.793  10.541 -13.837  1.00 78.19           C  
ATOM   1824  O   ILE A 248      -2.551   9.031 -16.572  1.00 78.19           O  
ATOM   1825  CG1 ILE A 248      -4.274  11.952 -13.425  1.00 78.19           C  
ATOM   1826  CG2 ILE A 248      -2.271  10.411 -13.612  1.00 78.19           C  
ATOM   1827  CD1 ILE A 248      -4.142  12.249 -11.928  1.00 78.19           C  
ATOM   1828  N   GLY A 249      -4.088   7.823 -15.473  1.00 69.88           N  
ATOM   1829  CA  GLY A 249      -3.551   6.528 -15.876  1.00 69.88           C  
ATOM   1830  C   GLY A 249      -3.647   6.266 -17.377  1.00 69.88           C  
ATOM   1831  O   GLY A 249      -2.762   5.635 -17.943  1.00 69.88           O  
ATOM   1832  N   LYS A 250      -4.695   6.769 -18.041  1.00 74.12           N  
ATOM   1833  CA  LYS A 250      -4.858   6.660 -19.498  1.00 74.12           C  
ATOM   1834  C   LYS A 250      -4.185   7.785 -20.282  1.00 74.12           C  
ATOM   1835  CB  LYS A 250      -6.348   6.549 -19.849  1.00 74.12           C  
ATOM   1836  O   LYS A 250      -4.101   7.679 -21.505  1.00 74.12           O  
ATOM   1837  CG  LYS A 250      -6.983   5.202 -19.476  1.00 74.12           C  
ATOM   1838  CD  LYS A 250      -6.429   4.052 -20.332  1.00 74.12           C  
ATOM   1839  CE  LYS A 250      -7.206   2.766 -20.046  1.00 74.12           C  
ATOM   1840  NZ  LYS A 250      -6.643   1.613 -20.793  1.00 74.12           N  
ATOM   1841  N   ALA A 251      -3.657   8.810 -19.615  1.00 76.94           N  
ATOM   1842  CA  ALA A 251      -3.026   9.956 -20.266  1.00 76.94           C  
ATOM   1843  C   ALA A 251      -1.847   9.557 -21.167  1.00 76.94           C  
ATOM   1844  CB  ALA A 251      -2.564  10.938 -19.185  1.00 76.94           C  
ATOM   1845  O   ALA A 251      -1.644  10.168 -22.210  1.00 76.94           O  
ATOM   1846  N   THR A 252      -1.103   8.506 -20.814  1.00 67.06           N  
ATOM   1847  CA  THR A 252      -0.002   7.982 -21.640  1.00 67.06           C  
ATOM   1848  C   THR A 252      -0.495   7.314 -22.926  1.00 67.06           C  
ATOM   1849  CB  THR A 252       0.835   6.969 -20.846  1.00 67.06           C  
ATOM   1850  O   THR A 252       0.172   7.405 -23.951  1.00 67.06           O  
ATOM   1851  CG2 THR A 252       1.596   7.622 -19.693  1.00 67.06           C  
ATOM   1852  OG1 THR A 252      -0.016   5.994 -20.287  1.00 67.06           O  
ATOM   1853  N   ALA A 253      -1.668   6.672 -22.894  1.00 72.62           N  
ATOM   1854  CA  ALA A 253      -2.253   5.979 -24.042  1.00 72.62           C  
ATOM   1855  C   ALA A 253      -3.079   6.909 -24.944  1.00 72.62           C  
ATOM   1856  CB  ALA A 253      -3.106   4.817 -23.517  1.00 72.62           C  
ATOM   1857  O   ALA A 253      -3.053   6.774 -26.162  1.00 72.62           O  
ATOM   1858  N   TRP A 254      -3.837   7.834 -24.353  1.00 79.56           N  
ATOM   1859  CA  TRP A 254      -4.684   8.776 -25.091  1.00 79.56           C  
ATOM   1860  C   TRP A 254      -3.948  10.052 -25.495  1.00 79.56           C  
ATOM   1861  CB  TRP A 254      -5.916   9.101 -24.241  1.00 79.56           C  
ATOM   1862  O   TRP A 254      -4.353  10.711 -26.446  1.00 79.56           O  
ATOM   1863  CG  TRP A 254      -6.824   7.950 -23.929  1.00 79.56           C  
ATOM   1864  CD1 TRP A 254      -6.924   6.792 -24.623  1.00 79.56           C  
ATOM   1865  CD2 TRP A 254      -7.804   7.857 -22.856  1.00 79.56           C  
ATOM   1866  CE2 TRP A 254      -8.473   6.601 -22.967  1.00 79.56           C  
ATOM   1867  CE3 TRP A 254      -8.190   8.713 -21.802  1.00 79.56           C  
ATOM   1868  NE1 TRP A 254      -7.897   5.992 -24.060  1.00 79.56           N  
ATOM   1869  CH2 TRP A 254      -9.868   7.106 -21.068  1.00 79.56           C  
ATOM   1870  CZ2 TRP A 254      -9.496   6.219 -22.091  1.00 79.56           C  
ATOM   1871  CZ3 TRP A 254      -9.213   8.339 -20.913  1.00 79.56           C  
ATOM   1872  N   GLY A 255      -2.871  10.393 -24.789  1.00 77.12           N  
ATOM   1873  CA  GLY A 255      -2.199  11.683 -24.864  1.00 77.12           C  
ATOM   1874  C   GLY A 255      -2.633  12.610 -23.725  1.00 77.12           C  
ATOM   1875  O   GLY A 255      -3.805  12.668 -23.338  1.00 77.12           O  
ATOM   1876  N   TYR A 256      -1.678  13.369 -23.186  1.00 81.38           N  
ATOM   1877  CA  TYR A 256      -1.895  14.251 -22.032  1.00 81.38           C  
ATOM   1878  C   TYR A 256      -2.872  15.402 -22.315  1.00 81.38           C  
ATOM   1879  CB  TYR A 256      -0.543  14.804 -21.565  1.00 81.38           C  
ATOM   1880  O   TYR A 256      -3.585  15.838 -21.416  1.00 81.38           O  
ATOM   1881  CG  TYR A 256       0.409  13.746 -21.040  1.00 81.38           C  
ATOM   1882  CD1 TYR A 256       0.288  13.297 -19.710  1.00 81.38           C  
ATOM   1883  CD2 TYR A 256       1.412  13.212 -21.873  1.00 81.38           C  
ATOM   1884  CE1 TYR A 256       1.170  12.320 -19.207  1.00 81.38           C  
ATOM   1885  CE2 TYR A 256       2.291  12.232 -21.375  1.00 81.38           C  
ATOM   1886  OH  TYR A 256       3.056  10.867 -19.571  1.00 81.38           O  
ATOM   1887  CZ  TYR A 256       2.179  11.790 -20.041  1.00 81.38           C  
ATOM   1888  N   THR A 257      -2.929  15.879 -23.560  1.00 85.81           N  
ATOM   1889  CA  THR A 257      -3.811  16.973 -24.005  1.00 85.81           C  
ATOM   1890  C   THR A 257      -5.078  16.480 -24.702  1.00 85.81           C  
ATOM   1891  CB  THR A 257      -3.051  17.928 -24.935  1.00 85.81           C  
ATOM   1892  O   THR A 257      -5.868  17.291 -25.185  1.00 85.81           O  
ATOM   1893  CG2 THR A 257      -1.925  18.658 -24.205  1.00 85.81           C  
ATOM   1894  OG1 THR A 257      -2.463  17.194 -25.986  1.00 85.81           O  
ATOM   1895  N   ALA A 258      -5.292  15.163 -24.772  1.00 87.00           N  
ATOM   1896  CA  ALA A 258      -6.453  14.607 -25.445  1.00 87.00           C  
ATOM   1897  C   ALA A 258      -7.756  14.995 -24.719  1.00 87.00           C  
ATOM   1898  CB  ALA A 258      -6.291  13.095 -25.569  1.00 87.00           C  
ATOM   1899  O   ALA A 258      -7.790  14.989 -23.481  1.00 87.00           O  
ATOM   1900  N   PRO A 259      -8.851  15.278 -25.453  1.00 88.56           N  
ATOM   1901  CA  PRO A 259     -10.133  15.646 -24.857  1.00 88.56           C  
ATOM   1902  C   PRO A 259     -10.628  14.631 -23.822  1.00 88.56           C  
ATOM   1903  CB  PRO A 259     -11.112  15.757 -26.030  1.00 88.56           C  
ATOM   1904  O   PRO A 259     -11.149  15.021 -22.786  1.00 88.56           O  
ATOM   1905  CG  PRO A 259     -10.215  16.117 -27.210  1.00 88.56           C  
ATOM   1906  CD  PRO A 259      -8.923  15.365 -26.906  1.00 88.56           C  
ATOM   1907  N   GLN A 260     -10.415  13.334 -24.057  1.00 86.75           N  
ATOM   1908  CA  GLN A 260     -10.801  12.257 -23.143  1.00 86.75           C  
ATOM   1909  C   GLN A 260     -10.046  12.341 -21.809  1.00 86.75           C  
ATOM   1910  CB  GLN A 260     -10.550  10.882 -23.790  1.00 86.75           C  
ATOM   1911  O   GLN A 260     -10.655  12.217 -20.746  1.00 86.75           O  
ATOM   1912  CG  GLN A 260     -11.299  10.626 -25.111  1.00 86.75           C  
ATOM   1913  CD  GLN A 260     -10.551  11.082 -26.366  1.00 86.75           C  
ATOM   1914  NE2 GLN A 260     -10.837  10.504 -27.511  1.00 86.75           N  
ATOM   1915  OE1 GLN A 260      -9.711  11.967 -26.356  1.00 86.75           O  
ATOM   1916  N   THR A 261      -8.735  12.601 -21.859  1.00 84.62           N  
ATOM   1917  CA  THR A 261      -7.887  12.789 -20.674  1.00 84.62           C  
ATOM   1918  C   THR A 261      -8.340  14.015 -19.887  1.00 84.62           C  
ATOM   1919  CB  THR A 261      -6.410  12.943 -21.078  1.00 84.62           C  
ATOM   1920  O   THR A 261      -8.567  13.923 -18.682  1.00 84.62           O  
ATOM   1921  CG2 THR A 261      -5.480  13.002 -19.870  1.00 84.62           C  
ATOM   1922  OG1 THR A 261      -6.014  11.840 -21.860  1.00 84.62           O  
ATOM   1923  N   LEU A 262      -8.550  15.147 -20.566  1.00 88.06           N  
ATOM   1924  CA  LEU A 262      -8.993  16.394 -19.938  1.00 88.06           C  
ATOM   1925  C   LEU A 262     -10.407  16.288 -19.356  1.00 88.06           C  
ATOM   1926  CB  LEU A 262      -8.917  17.537 -20.962  1.00 88.06           C  
ATOM   1927  O   LEU A 262     -10.654  16.822 -18.279  1.00 88.06           O  
ATOM   1928  CG  LEU A 262      -7.491  17.904 -21.412  1.00 88.06           C  
ATOM   1929  CD1 LEU A 262      -7.571  18.976 -22.498  1.00 88.06           C  
ATOM   1930  CD2 LEU A 262      -6.639  18.447 -20.262  1.00 88.06           C  
ATOM   1931  N   LEU A 263     -11.319  15.570 -20.016  1.00 89.81           N  
ATOM   1932  CA  LEU A 263     -12.665  15.304 -19.505  1.00 89.81           C  
ATOM   1933  C   LEU A 263     -12.634  14.423 -18.257  1.00 89.81           C  
ATOM   1934  CB  LEU A 263     -13.522  14.640 -20.596  1.00 89.81           C  
ATOM   1935  O   LEU A 263     -13.347  14.710 -17.302  1.00 89.81           O  
ATOM   1936  CG  LEU A 263     -14.058  15.614 -21.660  1.00 89.81           C  
ATOM   1937  CD1 LEU A 263     -14.634  14.817 -22.831  1.00 89.81           C  
ATOM   1938  CD2 LEU A 263     -15.166  16.511 -21.102  1.00 89.81           C  
ATOM   1939  N   CYS A 264     -11.797  13.383 -18.227  1.00 84.88           N  
ATOM   1940  CA  CYS A 264     -11.659  12.538 -17.040  1.00 84.88           C  
ATOM   1941  C   CYS A 264     -11.002  13.305 -15.884  1.00 84.88           C  
ATOM   1942  CB  CYS A 264     -10.864  11.277 -17.388  1.00 84.88           C  
ATOM   1943  O   CYS A 264     -11.502  13.288 -14.763  1.00 84.88           O  
ATOM   1944  SG  CYS A 264     -11.801  10.218 -18.524  1.00 84.88           S  
ATOM   1945  N   VAL A 265      -9.918  14.038 -16.146  1.00 84.94           N  
ATOM   1946  CA  VAL A 265      -9.232  14.825 -15.111  1.00 84.94           C  
ATOM   1947  C   VAL A 265     -10.125  15.963 -14.610  1.00 84.94           C  
ATOM   1948  CB  VAL A 265      -7.870  15.331 -15.626  1.00 84.94           C  
ATOM   1949  O   VAL A 265     -10.362  16.080 -13.409  1.00 84.94           O  
ATOM   1950  CG1 VAL A 265      -7.199  16.304 -14.649  1.00 84.94           C  
ATOM   1951  CG2 VAL A 265      -6.905  14.154 -15.836  1.00 84.94           C  
ATOM   1952  N   GLY A 266     -10.676  16.771 -15.515  1.00 88.38           N  
ATOM   1953  CA  GLY A 266     -11.568  17.881 -15.183  1.00 88.38           C  
ATOM   1954  C   GLY A 266     -12.876  17.417 -14.542  1.00 88.38           C  
ATOM   1955  O   GLY A 266     -13.306  17.994 -13.548  1.00 88.38           O  
ATOM   1956  N   GLY A 267     -13.473  16.337 -15.049  1.00 87.25           N  
ATOM   1957  CA  GLY A 267     -14.677  15.727 -14.489  1.00 87.25           C  
ATOM   1958  C   GLY A 267     -14.443  15.144 -13.097  1.00 87.25           C  
ATOM   1959  O   GLY A 267     -15.229  15.398 -12.190  1.00 87.25           O  
ATOM   1960  N   GLY A 268     -13.329  14.438 -12.886  1.00 83.75           N  
ATOM   1961  CA  GLY A 268     -12.938  13.940 -11.568  1.00 83.75           C  
ATOM   1962  C   GLY A 268     -12.734  15.073 -10.559  1.00 83.75           C  
ATOM   1963  O   GLY A 268     -13.285  15.026  -9.460  1.00 83.75           O  
ATOM   1964  N   LEU A 269     -12.031  16.143 -10.953  1.00 87.31           N  
ATOM   1965  CA  LEU A 269     -11.881  17.349 -10.130  1.00 87.31           C  
ATOM   1966  C   LEU A 269     -13.227  18.020  -9.829  1.00 87.31           C  
ATOM   1967  CB  LEU A 269     -10.939  18.349 -10.826  1.00 87.31           C  
ATOM   1968  O   LEU A 269     -13.455  18.436  -8.695  1.00 87.31           O  
ATOM   1969  CG  LEU A 269      -9.455  17.945 -10.838  1.00 87.31           C  
ATOM   1970  CD1 LEU A 269      -8.665  18.937 -11.692  1.00 87.31           C  
ATOM   1971  CD2 LEU A 269      -8.845  17.921  -9.435  1.00 87.31           C  
ATOM   1972  N   ALA A 270     -14.133  18.092 -10.806  1.00 89.19           N  
ATOM   1973  CA  ALA A 270     -15.467  18.655 -10.620  1.00 89.19           C  
ATOM   1974  C   ALA A 270     -16.317  17.821  -9.648  1.00 89.19           C  
ATOM   1975  CB  ALA A 270     -16.141  18.797 -11.988  1.00 89.19           C  
ATOM   1976  O   ALA A 270     -16.982  18.389  -8.785  1.00 89.19           O  
ATOM   1977  N   ILE A 271     -16.259  16.487  -9.728  1.00 86.69           N  
ATOM   1978  CA  ILE A 271     -16.955  15.588  -8.793  1.00 86.69           C  
ATOM   1979  C   ILE A 271     -16.395  15.754  -7.378  1.00 86.69           C  
ATOM   1980  CB  ILE A 271     -16.866  14.120  -9.270  1.00 86.69           C  
ATOM   1981  O   ILE A 271     -17.166  15.876  -6.430  1.00 86.69           O  
ATOM   1982  CG1 ILE A 271     -17.652  13.915 -10.585  1.00 86.69           C  
ATOM   1983  CG2 ILE A 271     -17.430  13.159  -8.203  1.00 86.69           C  
ATOM   1984  CD1 ILE A 271     -17.298  12.608 -11.307  1.00 86.69           C  
ATOM   1985  N   LEU A 272     -15.069  15.819  -7.221  1.00 82.94           N  
ATOM   1986  CA  LEU A 272     -14.434  16.052  -5.920  1.00 82.94           C  
ATOM   1987  C   LEU A 272     -14.763  17.444  -5.353  1.00 82.94           C  
ATOM   1988  CB  LEU A 272     -12.914  15.859  -6.055  1.00 82.94           C  
ATOM   1989  O   LEU A 272     -14.978  17.587  -4.150  1.00 82.94           O  
ATOM   1990  CG  LEU A 272     -12.470  14.405  -6.310  1.00 82.94           C  
ATOM   1991  CD1 LEU A 272     -10.966  14.376  -6.578  1.00 82.94           C  
ATOM   1992  CD2 LEU A 272     -12.769  13.490  -5.121  1.00 82.94           C  
ATOM   1993  N   ALA A 273     -14.862  18.467  -6.204  1.00 84.94           N  
ATOM   1994  CA  ALA A 273     -15.329  19.791  -5.802  1.00 84.94           C  
ATOM   1995  C   ALA A 273     -16.810  19.769  -5.382  1.00 84.94           C  
ATOM   1996  CB  ALA A 273     -15.072  20.777  -6.946  1.00 84.94           C  
ATOM   1997  O   ALA A 273     -17.170  20.363  -4.368  1.00 84.94           O  
ATOM   1998  N   GLY A 274     -17.658  19.040  -6.111  1.00 83.75           N  
ATOM   1999  CA  GLY A 274     -19.055  18.805  -5.746  1.00 83.75           C  
ATOM   2000  C   GLY A 274     -19.190  18.063  -4.417  1.00 83.75           C  
ATOM   2001  O   GLY A 274     -20.008  18.444  -3.583  1.00 83.75           O  
ATOM   2002  N   TRP A 275     -18.328  17.075  -4.169  1.00 82.88           N  
ATOM   2003  CA  TRP A 275     -18.239  16.383  -2.886  1.00 82.88           C  
ATOM   2004  C   TRP A 275     -17.885  17.344  -1.744  1.00 82.88           C  
ATOM   2005  CB  TRP A 275     -17.227  15.238  -2.977  1.00 82.88           C  
ATOM   2006  O   TRP A 275     -18.564  17.344  -0.724  1.00 82.88           O  
ATOM   2007  CG  TRP A 275     -17.084  14.490  -1.699  1.00 82.88           C  
ATOM   2008  CD1 TRP A 275     -18.001  13.663  -1.149  1.00 82.88           C  
ATOM   2009  CD2 TRP A 275     -16.053  14.672  -0.691  1.00 82.88           C  
ATOM   2010  CE2 TRP A 275     -16.420  13.920   0.461  1.00 82.88           C  
ATOM   2011  CE3 TRP A 275     -14.895  15.475  -0.611  1.00 82.88           C  
ATOM   2012  NE1 TRP A 275     -17.618  13.337   0.137  1.00 82.88           N  
ATOM   2013  CH2 TRP A 275     -14.577  14.822   1.711  1.00 82.88           C  
ATOM   2014  CZ2 TRP A 275     -15.690  13.974   1.649  1.00 82.88           C  
ATOM   2015  CZ3 TRP A 275     -14.160  15.550   0.584  1.00 82.88           C  
ATOM   2016  N   LEU A 276     -16.908  18.241  -1.930  1.00 81.00           N  
ATOM   2017  CA  LEU A 276     -16.565  19.268  -0.932  1.00 81.00           C  
ATOM   2018  C   LEU A 276     -17.732  20.207  -0.603  1.00 81.00           C  
ATOM   2019  CB  LEU A 276     -15.389  20.122  -1.441  1.00 81.00           C  
ATOM   2020  O   LEU A 276     -17.789  20.738   0.506  1.00 81.00           O  
ATOM   2021  CG  LEU A 276     -14.013  19.453  -1.349  1.00 81.00           C  
ATOM   2022  CD1 LEU A 276     -12.999  20.277  -2.146  1.00 81.00           C  
ATOM   2023  CD2 LEU A 276     -13.526  19.382   0.102  1.00 81.00           C  
ATOM   2024  N   LEU A 277     -18.627  20.462  -1.560  1.00 82.75           N  
ATOM   2025  CA  LEU A 277     -19.835  21.256  -1.333  1.00 82.75           C  
ATOM   2026  C   LEU A 277     -20.906  20.440  -0.604  1.00 82.75           C  
ATOM   2027  CB  LEU A 277     -20.367  21.800  -2.669  1.00 82.75           C  
ATOM   2028  O   LEU A 277     -21.507  20.955   0.335  1.00 82.75           O  
ATOM   2029  CG  LEU A 277     -19.436  22.803  -3.370  1.00 82.75           C  
ATOM   2030  CD1 LEU A 277     -20.005  23.145  -4.746  1.00 82.75           C  
ATOM   2031  CD2 LEU A 277     -19.274  24.101  -2.572  1.00 82.75           C  
ATOM   2032  N   TYR A 278     -21.099  19.179  -0.998  1.00 79.94           N  
ATOM   2033  CA  TYR A 278     -22.025  18.249  -0.355  1.00 79.94           C  
ATOM   2034  C   TYR A 278     -21.662  18.025   1.118  1.00 79.94           C  
ATOM   2035  CB  TYR A 278     -22.035  16.932  -1.146  1.00 79.94           C  
ATOM   2036  O   TYR A 278     -22.516  18.172   1.986  1.00 79.94           O  
ATOM   2037  CG  TYR A 278     -22.862  15.837  -0.502  1.00 79.94           C  
ATOM   2038  CD1 TYR A 278     -22.232  14.875   0.311  1.00 79.94           C  
ATOM   2039  CD2 TYR A 278     -24.260  15.806  -0.674  1.00 79.94           C  
ATOM   2040  CE1 TYR A 278     -22.997  13.884   0.948  1.00 79.94           C  
ATOM   2041  CE2 TYR A 278     -25.027  14.809  -0.035  1.00 79.94           C  
ATOM   2042  OH  TYR A 278     -25.117  12.876   1.405  1.00 79.94           O  
ATOM   2043  CZ  TYR A 278     -24.393  13.842   0.778  1.00 79.94           C  
ATOM   2044  N   GLU A 279     -20.384  17.787   1.418  1.00 74.75           N  
ATOM   2045  CA  GLU A 279     -19.881  17.473   2.762  1.00 74.75           C  
ATOM   2046  C   GLU A 279     -20.021  18.638   3.764  1.00 74.75           C  
ATOM   2047  CB  GLU A 279     -18.409  17.045   2.628  1.00 74.75           C  
ATOM   2048  O   GLU A 279     -19.905  18.451   4.973  1.00 74.75           O  
ATOM   2049  CG  GLU A 279     -17.925  16.138   3.764  1.00 74.75           C  
ATOM   2050  CD  GLU A 279     -18.574  14.748   3.752  1.00 74.75           C  
ATOM   2051  OE1 GLU A 279     -18.459  14.086   4.804  1.00 74.75           O  
ATOM   2052  OE2 GLU A 279     -19.099  14.313   2.701  1.00 74.75           O  
ATOM   2053  N   ARG A 280     -20.325  19.859   3.298  1.00 72.06           N  
ATOM   2054  CA  ARG A 280     -20.607  21.013   4.176  1.00 72.06           C  
ATOM   2055  C   ARG A 280     -21.985  20.960   4.841  1.00 72.06           C  
ATOM   2056  CB  ARG A 280     -20.456  22.323   3.390  1.00 72.06           C  
ATOM   2057  O   ARG A 280     -22.249  21.780   5.717  1.00 72.06           O  
ATOM   2058  CG  ARG A 280     -18.994  22.621   3.055  1.00 72.06           C  
ATOM   2059  CD  ARG A 280     -18.913  23.849   2.146  1.00 72.06           C  
ATOM   2060  NE  ARG A 280     -17.518  24.146   1.777  1.00 72.06           N  
ATOM   2061  NH1 ARG A 280     -17.921  26.152   0.739  1.00 72.06           N  
ATOM   2062  NH2 ARG A 280     -15.835  25.363   0.844  1.00 72.06           N  
ATOM   2063  CZ  ARG A 280     -17.099  25.216   1.128  1.00 72.06           C  
ATOM   2064  N   THR A 281     -22.871  20.066   4.407  1.00 62.28           N  
ATOM   2065  CA  THR A 281     -24.285  20.017   4.811  1.00 62.28           C  
ATOM   2066  C   THR A 281     -24.695  18.833   5.719  1.00 62.28           C  
ATOM   2067  CB  THR A 281     -25.169  20.090   3.552  1.00 62.28           C  
ATOM   2068  O   THR A 281     -25.593  19.043   6.540  1.00 62.28           O  
ATOM   2069  CG2 THR A 281     -26.643  20.347   3.862  1.00 62.28           C  
ATOM   2070  OG1 THR A 281     -24.763  21.166   2.734  1.00 62.28           O  
ATOM   2071  N   PRO A 282     -24.134  17.605   5.636  1.00 59.12           N  
ATOM   2072  CA  PRO A 282     -24.622  16.471   6.425  1.00 59.12           C  
ATOM   2073  C   PRO A 282     -24.361  16.598   7.935  1.00 59.12           C  
ATOM   2074  CB  PRO A 282     -23.996  15.206   5.817  1.00 59.12           C  
ATOM   2075  O   PRO A 282     -23.375  17.175   8.382  1.00 59.12           O  
ATOM   2076  CG  PRO A 282     -22.790  15.712   5.037  1.00 59.12           C  
ATOM   2077  CD  PRO A 282     -23.212  17.113   4.628  1.00 59.12           C  
ATOM   2078  N   LYS A 283     -25.262  16.002   8.734  1.00 56.03           N  
ATOM   2079  CA  LYS A 283     -25.226  16.005  10.213  1.00 56.03           C  
ATOM   2080  C   LYS A 283     -24.128  15.111  10.821  1.00 56.03           C  
ATOM   2081  CB  LYS A 283     -26.612  15.625  10.782  1.00 56.03           C  
ATOM   2082  O   LYS A 283     -23.818  15.271  11.994  1.00 56.03           O  
ATOM   2083  CG  LYS A 283     -27.702  16.677  10.504  1.00 56.03           C  
ATOM   2084  CD  LYS A 283     -29.033  16.327  11.193  1.00 56.03           C  
ATOM   2085  CE  LYS A 283     -30.059  17.439  10.928  1.00 56.03           C  
ATOM   2086  NZ  LYS A 283     -31.326  17.245  11.680  1.00 56.03           N  
ATOM   2087  N   GLU A 284     -23.563  14.184  10.043  1.00 59.69           N  
ATOM   2088  CA  GLU A 284     -22.466  13.274  10.425  1.00 59.69           C  
ATOM   2089  C   GLU A 284     -21.479  13.135   9.241  1.00 59.69           C  
ATOM   2090  CB  GLU A 284     -23.017  11.883  10.835  1.00 59.69           C  
ATOM   2091  O   GLU A 284     -21.526  12.119   8.539  1.00 59.69           O  
ATOM   2092  CG  GLU A 284     -23.724  11.824  12.198  1.00 59.69           C  
ATOM   2093  CD  GLU A 284     -24.303  10.427  12.526  1.00 59.69           C  
ATOM   2094  OE1 GLU A 284     -25.321  10.379  13.252  1.00 59.69           O  
ATOM   2095  OE2 GLU A 284     -23.792   9.385  12.037  1.00 59.69           O  
ATOM   2096  N   PRO A 285     -20.640  14.153   8.957  1.00 62.44           N  
ATOM   2097  CA  PRO A 285     -19.723  14.123   7.817  1.00 62.44           C  
ATOM   2098  C   PRO A 285     -18.644  13.036   7.975  1.00 62.44           C  
ATOM   2099  CB  PRO A 285     -19.138  15.537   7.718  1.00 62.44           C  
ATOM   2100  O   PRO A 285     -18.147  12.775   9.073  1.00 62.44           O  
ATOM   2101  CG  PRO A 285     -19.205  16.052   9.155  1.00 62.44           C  
ATOM   2102  CD  PRO A 285     -20.474  15.396   9.703  1.00 62.44           C  
ATOM   2103  N   LEU A 286     -18.269  12.409   6.859  1.00 61.00           N  
ATOM   2104  CA  LEU A 286     -17.145  11.480   6.710  1.00 61.00           C  
ATOM   2105  C   LEU A 286     -15.803  12.161   6.989  1.00 61.00           C  
ATOM   2106  CB  LEU A 286     -17.139  10.967   5.258  1.00 61.00           C  
ATOM   2107  O   LEU A 286     -14.920  11.558   7.602  1.00 61.00           O  
ATOM   2108  CG  LEU A 286     -18.186   9.875   5.005  1.00 61.00           C  
ATOM   2109  CD1 LEU A 286     -18.767   9.973   3.601  1.00 61.00           C  
ATOM   2110  CD2 LEU A 286     -17.542   8.499   5.145  1.00 61.00           C  
ATOM   2111  N   ILE A 287     -15.649  13.406   6.531  1.00 67.31           N  
ATOM   2112  CA  ILE A 287     -14.491  14.253   6.827  1.00 67.31           C  
ATOM   2113  C   ILE A 287     -14.986  15.534   7.479  1.00 67.31           C  
ATOM   2114  CB  ILE A 287     -13.654  14.575   5.568  1.00 67.31           C  
ATOM   2115  O   ILE A 287     -15.677  16.334   6.851  1.00 67.31           O  
ATOM   2116  CG1 ILE A 287     -13.194  13.282   4.858  1.00 67.31           C  
ATOM   2117  CG2 ILE A 287     -12.448  15.464   5.944  1.00 67.31           C  
ATOM   2118  CD1 ILE A 287     -12.152  13.497   3.749  1.00 67.31           C  
ATOM   2119  N   ASP A 288     -14.546  15.789   8.707  1.00 71.69           N  
ATOM   2120  CA  ASP A 288     -14.768  17.089   9.323  1.00 71.69           C  
ATOM   2121  C   ASP A 288     -13.864  18.147   8.661  1.00 71.69           C  
ATOM   2122  CB  ASP A 288     -14.605  17.000  10.843  1.00 71.69           C  
ATOM   2123  O   ASP A 288     -12.678  18.303   8.974  1.00 71.69           O  
ATOM   2124  CG  ASP A 288     -15.034  18.298  11.536  1.00 71.69           C  
ATOM   2125  OD1 ASP A 288     -15.197  19.324  10.829  1.00 71.69           O  
ATOM   2126  OD2 ASP A 288     -15.144  18.274  12.777  1.00 71.69           O  
ATOM   2127  N   LEU A 289     -14.435  18.894   7.712  1.00 77.00           N  
ATOM   2128  CA  LEU A 289     -13.752  19.983   7.011  1.00 77.00           C  
ATOM   2129  C   LEU A 289     -13.319  21.118   7.957  1.00 77.00           C  
ATOM   2130  CB  LEU A 289     -14.665  20.543   5.904  1.00 77.00           C  
ATOM   2131  O   LEU A 289     -12.438  21.902   7.598  1.00 77.00           O  
ATOM   2132  CG  LEU A 289     -15.070  19.558   4.789  1.00 77.00           C  
ATOM   2133  CD1 LEU A 289     -15.966  20.297   3.791  1.00 77.00           C  
ATOM   2134  CD2 LEU A 289     -13.863  19.005   4.028  1.00 77.00           C  
ATOM   2135  N   GLN A 290     -13.902  21.233   9.156  1.00 77.12           N  
ATOM   2136  CA  GLN A 290     -13.457  22.209  10.151  1.00 77.12           C  
ATOM   2137  C   GLN A 290     -12.110  21.804  10.749  1.00 77.12           C  
ATOM   2138  CB  GLN A 290     -14.492  22.400  11.267  1.00 77.12           C  
ATOM   2139  O   GLN A 290     -11.249  22.664  10.939  1.00 77.12           O  
ATOM   2140  CG  GLN A 290     -15.900  22.722  10.746  1.00 77.12           C  
ATOM   2141  CD  GLN A 290     -16.855  23.146  11.857  1.00 77.12           C  
ATOM   2142  NE2 GLN A 290     -18.113  23.369  11.552  1.00 77.12           N  
ATOM   2143  OE1 GLN A 290     -16.493  23.363  12.998  1.00 77.12           O  
ATOM   2144  N   MET A 291     -11.868  20.503  10.937  1.00 77.62           N  
ATOM   2145  CA  MET A 291     -10.567  20.001  11.388  1.00 77.62           C  
ATOM   2146  C   MET A 291      -9.453  20.302  10.378  1.00 77.62           C  
ATOM   2147  CB  MET A 291     -10.628  18.496  11.681  1.00 77.62           C  
ATOM   2148  O   MET A 291      -8.324  20.571  10.785  1.00 77.62           O  
ATOM   2149  CG  MET A 291     -11.546  18.171  12.862  1.00 77.62           C  
ATOM   2150  SD  MET A 291     -11.559  16.423  13.342  1.00 77.62           S  
ATOM   2151  CE  MET A 291      -9.918  16.303  14.069  1.00 77.62           C  
ATOM   2152  N   LEU A 292      -9.756  20.349   9.073  1.00 81.50           N  
ATOM   2153  CA  LEU A 292      -8.788  20.747   8.038  1.00 81.50           C  
ATOM   2154  C   LEU A 292      -8.376  22.222   8.116  1.00 81.50           C  
ATOM   2155  CB  LEU A 292      -9.344  20.454   6.633  1.00 81.50           C  
ATOM   2156  O   LEU A 292      -7.289  22.572   7.659  1.00 81.50           O  
ATOM   2157  CG  LEU A 292      -9.521  18.968   6.293  1.00 81.50           C  
ATOM   2158  CD1 LEU A 292     -10.084  18.833   4.880  1.00 81.50           C  
ATOM   2159  CD2 LEU A 292      -8.193  18.216   6.343  1.00 81.50           C  
ATOM   2160  N   LYS A 293      -9.196  23.094   8.714  1.00 82.12           N  
ATOM   2161  CA  LYS A 293      -8.803  24.492   8.968  1.00 82.12           C  
ATOM   2162  C   LYS A 293      -7.736  24.587  10.057  1.00 82.12           C  
ATOM   2163  CB  LYS A 293     -10.022  25.342   9.344  1.00 82.12           C  
ATOM   2164  O   LYS A 293      -7.013  25.579  10.130  1.00 82.12           O  
ATOM   2165  CG  LYS A 293     -11.086  25.379   8.240  1.00 82.12           C  
ATOM   2166  CD  LYS A 293     -12.264  26.248   8.687  1.00 82.12           C  
ATOM   2167  CE  LYS A 293     -13.342  26.282   7.601  1.00 82.12           C  
ATOM   2168  NZ  LYS A 293     -14.511  27.084   8.042  1.00 82.12           N  
ATOM   2169  N   HIS A 294      -7.613  23.555  10.892  1.00 81.75           N  
ATOM   2170  CA  HIS A 294      -6.606  23.496  11.933  1.00 81.75           C  
ATOM   2171  C   HIS A 294      -5.244  23.149  11.318  1.00 81.75           C  
ATOM   2172  CB  HIS A 294      -7.056  22.531  13.041  1.00 81.75           C  
ATOM   2173  O   HIS A 294      -4.976  22.010  10.929  1.00 81.75           O  
ATOM   2174  CG  HIS A 294      -6.630  23.019  14.397  1.00 81.75           C  
ATOM   2175  CD2 HIS A 294      -7.244  24.011  15.113  1.00 81.75           C  
ATOM   2176  ND1 HIS A 294      -5.550  22.590  15.136  1.00 81.75           N  
ATOM   2177  CE1 HIS A 294      -5.506  23.321  16.264  1.00 81.75           C  
ATOM   2178  NE2 HIS A 294      -6.509  24.205  16.280  1.00 81.75           N  
ATOM   2179  N   GLY A 295      -4.357  24.145  11.239  1.00 84.75           N  
ATOM   2180  CA  GLY A 295      -3.054  24.025  10.574  1.00 84.75           C  
ATOM   2181  C   GLY A 295      -2.241  22.772  10.951  1.00 84.75           C  
ATOM   2182  O   GLY A 295      -1.713  22.123  10.048  1.00 84.75           O  
ATOM   2183  N   PRO A 296      -2.134  22.380  12.240  1.00 87.88           N  
ATOM   2184  CA  PRO A 296      -1.439  21.153  12.636  1.00 87.88           C  
ATOM   2185  C   PRO A 296      -2.048  19.854  12.087  1.00 87.88           C  
ATOM   2186  CB  PRO A 296      -1.449  21.152  14.169  1.00 87.88           C  
ATOM   2187  O   PRO A 296      -1.310  18.946  11.693  1.00 87.88           O  
ATOM   2188  CG  PRO A 296      -1.538  22.633  14.527  1.00 87.88           C  
ATOM   2189  CD  PRO A 296      -2.426  23.190  13.416  1.00 87.88           C  
ATOM   2190  N   VAL A 297      -3.380  19.773  12.027  1.00 88.75           N  
ATOM   2191  CA  VAL A 297      -4.100  18.618  11.471  1.00 88.75           C  
ATOM   2192  C   VAL A 297      -3.817  18.527   9.976  1.00 88.75           C  
ATOM   2193  CB  VAL A 297      -5.612  18.707  11.761  1.00 88.75           C  
ATOM   2194  O   VAL A 297      -3.298  17.512   9.521  1.00 88.75           O  
ATOM   2195  CG1 VAL A 297      -6.405  17.610  11.043  1.00 88.75           C  
ATOM   2196  CG2 VAL A 297      -5.881  18.599  13.268  1.00 88.75           C  
ATOM   2197  N   ALA A 298      -4.035  19.611   9.225  1.00 90.38           N  
ATOM   2198  CA  ALA A 298      -3.795  19.642   7.780  1.00 90.38           C  
ATOM   2199  C   ALA A 298      -2.355  19.253   7.400  1.00 90.38           C  
ATOM   2200  CB  ALA A 298      -4.137  21.042   7.267  1.00 90.38           C  
ATOM   2201  O   ALA A 298      -2.151  18.447   6.494  1.00 90.38           O  
ATOM   2202  N   LYS A 299      -1.352  19.764   8.128  1.00 93.38           N  
ATOM   2203  CA  LYS A 299       0.068  19.427   7.911  1.00 93.38           C  
ATOM   2204  C   LYS A 299       0.367  17.951   8.186  1.00 93.38           C  
ATOM   2205  CB  LYS A 299       0.946  20.301   8.813  1.00 93.38           C  
ATOM   2206  O   LYS A 299       1.137  17.339   7.453  1.00 93.38           O  
ATOM   2207  CG  LYS A 299       0.980  21.779   8.395  1.00 93.38           C  
ATOM   2208  CD  LYS A 299       1.576  22.617   9.535  1.00 93.38           C  
ATOM   2209  CE  LYS A 299       1.520  24.111   9.209  1.00 93.38           C  
ATOM   2210  NZ  LYS A 299       2.105  24.926  10.305  1.00 93.38           N  
ATOM   2211  N   THR A 300      -0.240  17.376   9.226  1.00 92.88           N  
ATOM   2212  CA  THR A 300      -0.059  15.959   9.583  1.00 92.88           C  
ATOM   2213  C   THR A 300      -0.704  15.044   8.543  1.00 92.88           C  
ATOM   2214  CB  THR A 300      -0.635  15.675  10.978  1.00 92.88           C  
ATOM   2215  O   THR A 300      -0.095  14.056   8.137  1.00 92.88           O  
ATOM   2216  CG2 THR A 300      -0.501  14.208  11.385  1.00 92.88           C  
ATOM   2217  OG1 THR A 300       0.043  16.458  11.939  1.00 92.88           O  
ATOM   2218  N   LEU A 301      -1.899  15.398   8.058  1.00 92.62           N  
ATOM   2219  CA  LEU A 301      -2.554  14.689   6.959  1.00 92.62           C  
ATOM   2220  C   LEU A 301      -1.703  14.767   5.683  1.00 92.62           C  
ATOM   2221  CB  LEU A 301      -3.971  15.253   6.750  1.00 92.62           C  
ATOM   2222  O   LEU A 301      -1.350  13.732   5.128  1.00 92.62           O  
ATOM   2223  CG  LEU A 301      -4.925  15.065   7.947  1.00 92.62           C  
ATOM   2224  CD1 LEU A 301      -6.275  15.684   7.615  1.00 92.62           C  
ATOM   2225  CD2 LEU A 301      -5.139  13.606   8.311  1.00 92.62           C  
ATOM   2226  N   ALA A 302      -1.254  15.962   5.284  1.00 94.69           N  
ATOM   2227  CA  ALA A 302      -0.381  16.135   4.121  1.00 94.69           C  
ATOM   2228  C   ALA A 302       0.909  15.301   4.225  1.00 94.69           C  
ATOM   2229  CB  ALA A 302      -0.065  17.626   3.958  1.00 94.69           C  
ATOM   2230  O   ALA A 302       1.280  14.615   3.273  1.00 94.69           O  
ATOM   2231  N   ALA A 303       1.563  15.297   5.393  1.00 95.75           N  
ATOM   2232  CA  ALA A 303       2.734  14.459   5.638  1.00 95.75           C  
ATOM   2233  C   ALA A 303       2.423  12.961   5.481  1.00 95.75           C  
ATOM   2234  CB  ALA A 303       3.273  14.761   7.037  1.00 95.75           C  
ATOM   2235  O   ALA A 303       3.209  12.241   4.870  1.00 95.75           O  
ATOM   2236  N   SER A 304       1.270  12.501   5.977  1.00 94.50           N  
ATOM   2237  CA  SER A 304       0.813  11.118   5.799  1.00 94.50           C  
ATOM   2238  C   SER A 304       0.630  10.760   4.329  1.00 94.50           C  
ATOM   2239  CB  SER A 304      -0.493  10.895   6.560  1.00 94.50           C  
ATOM   2240  O   SER A 304       1.107   9.714   3.892  1.00 94.50           O  
ATOM   2241  OG  SER A 304      -0.828   9.524   6.572  1.00 94.50           O  
ATOM   2242  N   GLY A 305       0.009  11.650   3.551  1.00 94.81           N  
ATOM   2243  CA  GLY A 305      -0.125  11.486   2.107  1.00 94.81           C  
ATOM   2244  C   GLY A 305       1.230  11.338   1.412  1.00 94.81           C  
ATOM   2245  O   GLY A 305       1.426  10.386   0.663  1.00 94.81           O  
ATOM   2246  N   PHE A 306       2.199  12.213   1.701  1.00 97.19           N  
ATOM   2247  CA  PHE A 306       3.536  12.129   1.097  1.00 97.19           C  
ATOM   2248  C   PHE A 306       4.313  10.871   1.506  1.00 97.19           C  
ATOM   2249  CB  PHE A 306       4.356  13.378   1.444  1.00 97.19           C  
ATOM   2250  O   PHE A 306       4.954  10.247   0.664  1.00 97.19           O  
ATOM   2251  CG  PHE A 306       3.883  14.658   0.787  1.00 97.19           C  
ATOM   2252  CD1 PHE A 306       3.770  14.733  -0.615  1.00 97.19           C  
ATOM   2253  CD2 PHE A 306       3.572  15.783   1.572  1.00 97.19           C  
ATOM   2254  CE1 PHE A 306       3.310  15.913  -1.223  1.00 97.19           C  
ATOM   2255  CE2 PHE A 306       3.110  16.963   0.965  1.00 97.19           C  
ATOM   2256  CZ  PHE A 306       2.973  17.025  -0.433  1.00 97.19           C  
ATOM   2257  N   VAL A 307       4.242  10.459   2.773  1.00 96.06           N  
ATOM   2258  CA  VAL A 307       4.906   9.232   3.247  1.00 96.06           C  
ATOM   2259  C   VAL A 307       4.321   7.996   2.558  1.00 96.06           C  
ATOM   2260  CB  VAL A 307       4.802   9.132   4.781  1.00 96.06           C  
ATOM   2261  O   VAL A 307       5.069   7.138   2.094  1.00 96.06           O  
ATOM   2262  CG1 VAL A 307       5.246   7.770   5.332  1.00 96.06           C  
ATOM   2263  CG2 VAL A 307       5.680  10.206   5.440  1.00 96.06           C  
ATOM   2264  N   GLN A 308       2.995   7.924   2.433  1.00 92.88           N  
ATOM   2265  CA  GLN A 308       2.301   6.808   1.782  1.00 92.88           C  
ATOM   2266  C   GLN A 308       2.461   6.808   0.257  1.00 92.88           C  
ATOM   2267  CB  GLN A 308       0.824   6.863   2.185  1.00 92.88           C  
ATOM   2268  O   GLN A 308       2.548   5.743  -0.359  1.00 92.88           O  
ATOM   2269  CG  GLN A 308       0.623   6.448   3.651  1.00 92.88           C  
ATOM   2270  CD  GLN A 308       0.940   4.983   3.915  1.00 92.88           C  
ATOM   2271  NE2 GLN A 308       1.175   4.608   5.151  1.00 92.88           N  
ATOM   2272  OE1 GLN A 308       0.984   4.149   3.031  1.00 92.88           O  
ATOM   2273  N   PHE A 309       2.579   7.995  -0.344  1.00 94.94           N  
ATOM   2274  CA  PHE A 309       3.003   8.164  -1.730  1.00 94.94           C  
ATOM   2275  C   PHE A 309       4.381   7.543  -1.946  1.00 94.94           C  
ATOM   2276  CB  PHE A 309       2.998   9.656  -2.090  1.00 94.94           C  
ATOM   2277  O   PHE A 309       4.535   6.753  -2.874  1.00 94.94           O  
ATOM   2278  CG  PHE A 309       3.500   9.996  -3.479  1.00 94.94           C  
ATOM   2279  CD1 PHE A 309       4.882  10.100  -3.739  1.00 94.94           C  
ATOM   2280  CD2 PHE A 309       2.577  10.275  -4.501  1.00 94.94           C  
ATOM   2281  CE1 PHE A 309       5.333  10.490  -5.012  1.00 94.94           C  
ATOM   2282  CE2 PHE A 309       3.032  10.670  -5.770  1.00 94.94           C  
ATOM   2283  CZ  PHE A 309       4.404  10.791  -6.020  1.00 94.94           C  
ATOM   2284  N   VAL A 310       5.359   7.841  -1.080  1.00 95.94           N  
ATOM   2285  CA  VAL A 310       6.709   7.270  -1.188  1.00 95.94           C  
ATOM   2286  C   VAL A 310       6.685   5.755  -1.003  1.00 95.94           C  
ATOM   2287  CB  VAL A 310       7.722   7.950  -0.244  1.00 95.94           C  
ATOM   2288  O   VAL A 310       7.236   5.052  -1.843  1.00 95.94           O  
ATOM   2289  CG1 VAL A 310       9.091   7.253  -0.269  1.00 95.94           C  
ATOM   2290  CG2 VAL A 310       7.965   9.405  -0.665  1.00 95.94           C  
ATOM   2291  N   LEU A 311       6.006   5.254   0.035  1.00 92.50           N  
ATOM   2292  CA  LEU A 311       5.922   3.823   0.348  1.00 92.50           C  
ATOM   2293  C   LEU A 311       5.429   2.990  -0.843  1.00 92.50           C  
ATOM   2294  CB  LEU A 311       4.995   3.633   1.567  1.00 92.50           C  
ATOM   2295  O   LEU A 311       6.098   2.048  -1.263  1.00 92.50           O  
ATOM   2296  CG  LEU A 311       4.734   2.160   1.950  1.00 92.50           C  
ATOM   2297  CD1 LEU A 311       6.006   1.413   2.343  1.00 92.50           C  
ATOM   2298  CD2 LEU A 311       3.777   2.091   3.138  1.00 92.50           C  
ATOM   2299  N   VAL A 312       4.264   3.337  -1.397  1.00 90.31           N  
ATOM   2300  CA  VAL A 312       3.652   2.535  -2.467  1.00 90.31           C  
ATOM   2301  C   VAL A 312       4.416   2.678  -3.776  1.00 90.31           C  
ATOM   2302  CB  VAL A 312       2.158   2.866  -2.618  1.00 90.31           C  
ATOM   2303  O   VAL A 312       4.696   1.677  -4.431  1.00 90.31           O  
ATOM   2304  CG1 VAL A 312       1.541   2.258  -3.881  1.00 90.31           C  
ATOM   2305  CG2 VAL A 312       1.427   2.293  -1.397  1.00 90.31           C  
ATOM   2306  N   SER A 313       4.821   3.897  -4.125  1.00 92.50           N  
ATOM   2307  CA  SER A 313       5.639   4.167  -5.309  1.00 92.50           C  
ATOM   2308  C   SER A 313       6.923   3.346  -5.314  1.00 92.50           C  
ATOM   2309  CB  SER A 313       6.039   5.629  -5.278  1.00 92.50           C  
ATOM   2310  O   SER A 313       7.232   2.650  -6.276  1.00 92.50           O  
ATOM   2311  OG  SER A 313       4.913   6.454  -5.473  1.00 92.50           O  
ATOM   2312  N   HIS A 314       7.649   3.381  -4.201  1.00 91.50           N  
ATOM   2313  CA  HIS A 314       8.872   2.619  -4.013  1.00 91.50           C  
ATOM   2314  C   HIS A 314       8.624   1.110  -4.113  1.00 91.50           C  
ATOM   2315  CB  HIS A 314       9.431   3.030  -2.659  1.00 91.50           C  
ATOM   2316  O   HIS A 314       9.315   0.435  -4.872  1.00 91.50           O  
ATOM   2317  CG  HIS A 314      10.564   2.179  -2.217  1.00 91.50           C  
ATOM   2318  CD2 HIS A 314      11.883   2.440  -2.410  1.00 91.50           C  
ATOM   2319  ND1 HIS A 314      10.405   1.035  -1.447  1.00 91.50           N  
ATOM   2320  CE1 HIS A 314      11.637   0.631  -1.157  1.00 91.50           C  
ATOM   2321  NE2 HIS A 314      12.534   1.479  -1.685  1.00 91.50           N  
ATOM   2322  N   SER A 315       7.581   0.597  -3.451  1.00 88.88           N  
ATOM   2323  CA  SER A 315       7.236  -0.830  -3.506  1.00 88.88           C  
ATOM   2324  C   SER A 315       6.975  -1.347  -4.929  1.00 88.88           C  
ATOM   2325  CB  SER A 315       6.034  -1.120  -2.602  1.00 88.88           C  
ATOM   2326  O   SER A 315       7.195  -2.525  -5.193  1.00 88.88           O  
ATOM   2327  OG  SER A 315       4.811  -0.694  -3.176  1.00 88.88           O  
ATOM   2328  N   MET A 316       6.543  -0.475  -5.850  1.00 90.06           N  
ATOM   2329  CA  MET A 316       6.326  -0.801  -7.263  1.00 90.06           C  
ATOM   2330  C   MET A 316       7.589  -0.643  -8.115  1.00 90.06           C  
ATOM   2331  CB  MET A 316       5.231   0.104  -7.839  1.00 90.06           C  
ATOM   2332  O   MET A 316       7.873  -1.496  -8.955  1.00 90.06           O  
ATOM   2333  CG  MET A 316       3.852  -0.164  -7.230  1.00 90.06           C  
ATOM   2334  SD  MET A 316       2.550   0.949  -7.825  1.00 90.06           S  
ATOM   2335  CE  MET A 316       2.472   0.500  -9.578  1.00 90.06           C  
ATOM   2336  N   LEU A 317       8.340   0.445  -7.918  1.00 92.00           N  
ATOM   2337  CA  LEU A 317       9.504   0.770  -8.744  1.00 92.00           C  
ATOM   2338  C   LEU A 317      10.649  -0.218  -8.552  1.00 92.00           C  
ATOM   2339  CB  LEU A 317      10.003   2.185  -8.416  1.00 92.00           C  
ATOM   2340  O   LEU A 317      11.337  -0.530  -9.517  1.00 92.00           O  
ATOM   2341  CG  LEU A 317       9.085   3.322  -8.887  1.00 92.00           C  
ATOM   2342  CD1 LEU A 317       9.655   4.642  -8.376  1.00 92.00           C  
ATOM   2343  CD2 LEU A 317       8.961   3.399 -10.404  1.00 92.00           C  
ATOM   2344  N   ILE A 318      10.862  -0.714  -7.331  1.00 93.25           N  
ATOM   2345  CA  ILE A 318      12.015  -1.572  -7.041  1.00 93.25           C  
ATOM   2346  C   ILE A 318      11.966  -2.891  -7.812  1.00 93.25           C  
ATOM   2347  CB  ILE A 318      12.242  -1.734  -5.525  1.00 93.25           C  
ATOM   2348  O   ILE A 318      12.926  -3.136  -8.540  1.00 93.25           O  
ATOM   2349  CG1 ILE A 318      12.550  -0.376  -4.872  1.00 93.25           C  
ATOM   2350  CG2 ILE A 318      13.353  -2.755  -5.216  1.00 93.25           C  
ATOM   2351  CD1 ILE A 318      13.761   0.383  -5.431  1.00 93.25           C  
ATOM   2352  N   PRO A 319      10.889  -3.703  -7.751  1.00 91.75           N  
ATOM   2353  CA  PRO A 319      10.805  -4.909  -8.570  1.00 91.75           C  
ATOM   2354  C   PRO A 319      10.925  -4.609 -10.067  1.00 91.75           C  
ATOM   2355  CB  PRO A 319       9.461  -5.559  -8.240  1.00 91.75           C  
ATOM   2356  O   PRO A 319      11.684  -5.277 -10.760  1.00 91.75           O  
ATOM   2357  CG  PRO A 319       9.043  -4.953  -6.903  1.00 91.75           C  
ATOM   2358  CD  PRO A 319       9.722  -3.590  -6.887  1.00 91.75           C  
ATOM   2359  N   MET A 320      10.252  -3.559 -10.557  1.00 89.88           N  
ATOM   2360  CA  MET A 320      10.342  -3.154 -11.965  1.00 89.88           C  
ATOM   2361  C   MET A 320      11.775  -2.805 -12.386  1.00 89.88           C  
ATOM   2362  CB  MET A 320       9.425  -1.954 -12.227  1.00 89.88           C  
ATOM   2363  O   MET A 320      12.185  -3.154 -13.487  1.00 89.88           O  
ATOM   2364  CG  MET A 320       7.947  -2.331 -12.223  1.00 89.88           C  
ATOM   2365  SD  MET A 320       6.879  -0.918 -12.600  1.00 89.88           S  
ATOM   2366  CE  MET A 320       5.458  -1.814 -13.255  1.00 89.88           C  
ATOM   2367  N   PHE A 321      12.548  -2.158 -11.515  1.00 92.44           N  
ATOM   2368  CA  PHE A 321      13.934  -1.805 -11.791  1.00 92.44           C  
ATOM   2369  C   PHE A 321      14.844  -3.037 -11.760  1.00 92.44           C  
ATOM   2370  CB  PHE A 321      14.395  -0.734 -10.794  1.00 92.44           C  
ATOM   2371  O   PHE A 321      15.522  -3.331 -12.739  1.00 92.44           O  
ATOM   2372  CG  PHE A 321      15.758  -0.160 -11.122  1.00 92.44           C  
ATOM   2373  CD1 PHE A 321      16.934  -0.872 -10.821  1.00 92.44           C  
ATOM   2374  CD2 PHE A 321      15.848   1.081 -11.773  1.00 92.44           C  
ATOM   2375  CE1 PHE A 321      18.186  -0.351 -11.187  1.00 92.44           C  
ATOM   2376  CE2 PHE A 321      17.098   1.618 -12.118  1.00 92.44           C  
ATOM   2377  CZ  PHE A 321      18.264   0.896 -11.824  1.00 92.44           C  
ATOM   2378  N   VAL A 322      14.879  -3.769 -10.640  1.00 93.44           N  
ATOM   2379  CA  VAL A 322      15.898  -4.812 -10.420  1.00 93.44           C  
ATOM   2380  C   VAL A 322      15.666  -6.056 -11.277  1.00 93.44           C  
ATOM   2381  CB  VAL A 322      16.055  -5.188  -8.932  1.00 93.44           C  
ATOM   2382  O   VAL A 322      16.638  -6.692 -11.677  1.00 93.44           O  
ATOM   2383  CG1 VAL A 322      16.409  -3.964  -8.076  1.00 93.44           C  
ATOM   2384  CG2 VAL A 322      14.832  -5.889  -8.333  1.00 93.44           C  
ATOM   2385  N   MET A 323      14.407  -6.381 -11.591  1.00 91.38           N  
ATOM   2386  CA  MET A 323      14.051  -7.526 -12.439  1.00 91.38           C  
ATOM   2387  C   MET A 323      14.219  -7.232 -13.936  1.00 91.38           C  
ATOM   2388  CB  MET A 323      12.603  -7.971 -12.176  1.00 91.38           C  
ATOM   2389  O   MET A 323      14.074  -8.144 -14.746  1.00 91.38           O  
ATOM   2390  CG  MET A 323      12.325  -8.383 -10.726  1.00 91.38           C  
ATOM   2391  SD  MET A 323      10.567  -8.652 -10.356  1.00 91.38           S  
ATOM   2392  CE  MET A 323      10.240 -10.137 -11.342  1.00 91.38           C  
ATOM   2393  N   THR A 324      14.496  -5.979 -14.325  1.00 89.31           N  
ATOM   2394  CA  THR A 324      14.795  -5.663 -15.727  1.00 89.31           C  
ATOM   2395  C   THR A 324      16.069  -6.393 -16.145  1.00 89.31           C  
ATOM   2396  CB  THR A 324      14.900  -4.154 -15.987  1.00 89.31           C  
ATOM   2397  O   THR A 324      17.072  -6.373 -15.428  1.00 89.31           O  
ATOM   2398  CG2 THR A 324      15.245  -3.848 -17.446  1.00 89.31           C  
ATOM   2399  OG1 THR A 324      13.640  -3.559 -15.774  1.00 89.31           O  
ATOM   2400  N   ASP A 325      15.992  -7.065 -17.290  1.00 85.19           N  
ATOM   2401  CA  ASP A 325      17.071  -7.876 -17.840  1.00 85.19           C  
ATOM   2402  C   ASP A 325      18.186  -6.968 -18.414  1.00 85.19           C  
ATOM   2403  CB  ASP A 325      16.457  -8.843 -18.862  1.00 85.19           C  
ATOM   2404  O   ASP A 325      17.896  -6.142 -19.290  1.00 85.19           O  
ATOM   2405  CG  ASP A 325      17.442  -9.863 -19.433  1.00 85.19           C  
ATOM   2406  OD1 ASP A 325      18.661  -9.648 -19.274  1.00 85.19           O  
ATOM   2407  OD2 ASP A 325      16.927 -10.844 -20.014  1.00 85.19           O  
ATOM   2408  N   PRO A 326      19.443  -7.085 -17.933  1.00 84.25           N  
ATOM   2409  CA  PRO A 326      20.572  -6.296 -18.421  1.00 84.25           C  
ATOM   2410  C   PRO A 326      20.840  -6.495 -19.917  1.00 84.25           C  
ATOM   2411  CB  PRO A 326      21.787  -6.756 -17.603  1.00 84.25           C  
ATOM   2412  O   PRO A 326      21.292  -5.563 -20.588  1.00 84.25           O  
ATOM   2413  CG  PRO A 326      21.189  -7.388 -16.352  1.00 84.25           C  
ATOM   2414  CD  PRO A 326      19.881  -7.966 -16.864  1.00 84.25           C  
ATOM   2415  N   ASP A 327      20.515  -7.675 -20.456  1.00 81.94           N  
ATOM   2416  CA  ASP A 327      20.773  -8.038 -21.852  1.00 81.94           C  
ATOM   2417  C   ASP A 327      19.889  -7.252 -22.836  1.00 81.94           C  
ATOM   2418  CB  ASP A 327      20.608  -9.558 -22.037  1.00 81.94           C  
ATOM   2419  O   ASP A 327      20.151  -7.217 -24.039  1.00 81.94           O  
ATOM   2420  CG  ASP A 327      21.671 -10.396 -21.308  1.00 81.94           C  
ATOM   2421  OD1 ASP A 327      22.750  -9.841 -20.987  1.00 81.94           O  
ATOM   2422  OD2 ASP A 327      21.450 -11.620 -21.165  1.00 81.94           O  
ATOM   2423  N   LEU A 328      18.877  -6.533 -22.334  1.00 80.62           N  
ATOM   2424  CA  LEU A 328      18.056  -5.611 -23.124  1.00 80.62           C  
ATOM   2425  C   LEU A 328      18.816  -4.357 -23.580  1.00 80.62           C  
ATOM   2426  CB  LEU A 328      16.811  -5.219 -22.311  1.00 80.62           C  
ATOM   2427  O   LEU A 328      18.274  -3.569 -24.356  1.00 80.62           O  
ATOM   2428  CG  LEU A 328      15.901  -6.405 -21.962  1.00 80.62           C  
ATOM   2429  CD1 LEU A 328      14.750  -5.920 -21.080  1.00 80.62           C  
ATOM   2430  CD2 LEU A 328      15.324  -7.055 -23.217  1.00 80.62           C  
ATOM   2431  N   GLY A 329      20.038  -4.131 -23.086  1.00 76.38           N  
ATOM   2432  CA  GLY A 329      20.866  -2.987 -23.477  1.00 76.38           C  
ATOM   2433  C   GLY A 329      20.327  -1.638 -22.991  1.00 76.38           C  
ATOM   2434  O   GLY A 329      20.728  -0.592 -23.497  1.00 76.38           O  
ATOM   2435  N   LEU A 330      19.421  -1.642 -22.006  1.00 79.38           N  
ATOM   2436  CA  LEU A 330      18.798  -0.432 -21.458  1.00 79.38           C  
ATOM   2437  C   LEU A 330      19.696   0.320 -20.460  1.00 79.38           C  
ATOM   2438  CB  LEU A 330      17.441  -0.792 -20.829  1.00 79.38           C  
ATOM   2439  O   LEU A 330      19.332   1.416 -20.035  1.00 79.38           O  
ATOM   2440  CG  LEU A 330      16.391  -1.345 -21.808  1.00 79.38           C  
ATOM   2441  CD1 LEU A 330      15.156  -1.810 -21.038  1.00 79.38           C  
ATOM   2442  CD2 LEU A 330      15.940  -0.297 -22.830  1.00 79.38           C  
ATOM   2443  N   GLY A 331      20.848  -0.252 -20.092  1.00 79.69           N  
ATOM   2444  CA  GLY A 331      21.838   0.369 -19.202  1.00 79.69           C  
ATOM   2445  C   GLY A 331      21.540   0.244 -17.703  1.00 79.69           C  
ATOM   2446  O   GLY A 331      22.294   0.773 -16.891  1.00 79.69           O  
ATOM   2447  N   TYR A 332      20.477  -0.469 -17.321  1.00 86.25           N  
ATOM   2448  CA  TYR A 332      20.086  -0.698 -15.929  1.00 86.25           C  
ATOM   2449  C   TYR A 332      19.431  -2.072 -15.749  1.00 86.25           C  
ATOM   2450  CB  TYR A 332      19.137   0.418 -15.460  1.00 86.25           C  
ATOM   2451  O   TYR A 332      19.166  -2.781 -16.720  1.00 86.25           O  
ATOM   2452  CG  TYR A 332      17.700   0.264 -15.929  1.00 86.25           C  
ATOM   2453  CD1 TYR A 332      17.359   0.624 -17.243  1.00 86.25           C  
ATOM   2454  CD2 TYR A 332      16.721  -0.296 -15.080  1.00 86.25           C  
ATOM   2455  CE1 TYR A 332      16.050   0.434 -17.711  1.00 86.25           C  
ATOM   2456  CE2 TYR A 332      15.415  -0.517 -15.558  1.00 86.25           C  
ATOM   2457  OH  TYR A 332      13.839  -0.387 -17.365  1.00 86.25           O  
ATOM   2458  CZ  TYR A 332      15.082  -0.157 -16.878  1.00 86.25           C  
ATOM   2459  N   GLY A 333      19.130  -2.405 -14.494  1.00 87.31           N  
ATOM   2460  CA  GLY A 333      18.534  -3.680 -14.118  1.00 87.31           C  
ATOM   2461  C   GLY A 333      19.589  -4.720 -13.763  1.00 87.31           C  
ATOM   2462  O   GLY A 333      20.761  -4.595 -14.116  1.00 87.31           O  
ATOM   2463  N   PHE A 334      19.177  -5.718 -12.986  1.00 90.56           N  
ATOM   2464  CA  PHE A 334      20.059  -6.777 -12.495  1.00 90.56           C  
ATOM   2465  C   PHE A 334      19.606  -8.170 -12.952  1.00 90.56           C  
ATOM   2466  CB  PHE A 334      20.164  -6.682 -10.961  1.00 90.56           C  
ATOM   2467  O   PHE A 334      20.256  -9.151 -12.605  1.00 90.56           O  
ATOM   2468  CG  PHE A 334      20.662  -5.361 -10.398  1.00 90.56           C  
ATOM   2469  CD1 PHE A 334      21.862  -4.787 -10.857  1.00 90.56           C  
ATOM   2470  CD2 PHE A 334      19.925  -4.707  -9.392  1.00 90.56           C  
ATOM   2471  CE1 PHE A 334      22.307  -3.560 -10.332  1.00 90.56           C  
ATOM   2472  CE2 PHE A 334      20.369  -3.482  -8.864  1.00 90.56           C  
ATOM   2473  CZ  PHE A 334      21.557  -2.903  -9.341  1.00 90.56           C  
ATOM   2474  N   GLY A 335      18.492  -8.271 -13.691  1.00 88.88           N  
ATOM   2475  CA  GLY A 335      17.959  -9.538 -14.200  1.00 88.88           C  
ATOM   2476  C   GLY A 335      17.591 -10.527 -13.097  1.00 88.88           C  
ATOM   2477  O   GLY A 335      17.641 -11.737 -13.303  1.00 88.88           O  
ATOM   2478  N   VAL A 336      17.284 -10.031 -11.895  1.00 92.44           N  
ATOM   2479  CA  VAL A 336      17.023 -10.902 -10.746  1.00 92.44           C  
ATOM   2480  C   VAL A 336      15.626 -11.515 -10.822  1.00 92.44           C  
ATOM   2481  CB  VAL A 336      17.281 -10.211  -9.397  1.00 92.44           C  
ATOM   2482  O   VAL A 336      14.690 -10.901 -11.334  1.00 92.44           O  
ATOM   2483  CG1 VAL A 336      18.732  -9.739  -9.275  1.00 92.44           C  
ATOM   2484  CG2 VAL A 336      16.329  -9.057  -9.083  1.00 92.44           C  
ATOM   2485  N   THR A 337      15.474 -12.720 -10.271  1.00 93.19           N  
ATOM   2486  CA  THR A 337      14.168 -13.387 -10.159  1.00 93.19           C  
ATOM   2487  C   THR A 337      13.249 -12.666  -9.167  1.00 93.19           C  
ATOM   2488  CB  THR A 337      14.300 -14.874  -9.789  1.00 93.19           C  
ATOM   2489  O   THR A 337      13.703 -11.819  -8.388  1.00 93.19           O  
ATOM   2490  CG2 THR A 337      15.398 -15.606 -10.562  1.00 93.19           C  
ATOM   2491  OG1 THR A 337      14.528 -15.057  -8.408  1.00 93.19           O  
ATOM   2492  N   ALA A 338      11.956 -13.009  -9.144  1.00 91.50           N  
ATOM   2493  CA  ALA A 338      11.012 -12.382  -8.223  1.00 91.50           C  
ATOM   2494  C   ALA A 338      11.364 -12.688  -6.758  1.00 91.50           C  
ATOM   2495  CB  ALA A 338       9.595 -12.841  -8.570  1.00 91.50           C  
ATOM   2496  O   ALA A 338      11.232 -11.813  -5.903  1.00 91.50           O  
ATOM   2497  N   LEU A 339      11.879 -13.888  -6.456  1.00 93.44           N  
ATOM   2498  CA  LEU A 339      12.403 -14.216  -5.126  1.00 93.44           C  
ATOM   2499  C   LEU A 339      13.618 -13.363  -4.755  1.00 93.44           C  
ATOM   2500  CB  LEU A 339      12.734 -15.715  -5.082  1.00 93.44           C  
ATOM   2501  O   LEU A 339      13.724 -12.888  -3.625  1.00 93.44           O  
ATOM   2502  CG  LEU A 339      13.280 -16.215  -3.735  1.00 93.44           C  
ATOM   2503  CD1 LEU A 339      12.311 -15.966  -2.580  1.00 93.44           C  
ATOM   2504  CD2 LEU A 339      13.541 -17.718  -3.823  1.00 93.44           C  
ATOM   2505  N   ALA A 340      14.526 -13.125  -5.699  1.00 93.44           N  
ATOM   2506  CA  ALA A 340      15.728 -12.340  -5.449  1.00 93.44           C  
ATOM   2507  C   ALA A 340      15.441 -10.839  -5.217  1.00 93.44           C  
ATOM   2508  CB  ALA A 340      16.707 -12.621  -6.584  1.00 93.44           C  
ATOM   2509  O   ALA A 340      16.255 -10.162  -4.586  1.00 93.44           O  
ATOM   2510  N   VAL A 341      14.260 -10.323  -5.591  1.00 92.56           N  
ATOM   2511  CA  VAL A 341      13.783  -8.988  -5.163  1.00 92.56           C  
ATOM   2512  C   VAL A 341      13.760  -8.864  -3.635  1.00 92.56           C  
ATOM   2513  CB  VAL A 341      12.374  -8.686  -5.710  1.00 92.56           C  
ATOM   2514  O   VAL A 341      14.051  -7.790  -3.100  1.00 92.56           O  
ATOM   2515  CG1 VAL A 341      11.833  -7.326  -5.250  1.00 92.56           C  
ATOM   2516  CG2 VAL A 341      12.361  -8.666  -7.239  1.00 92.56           C  
ATOM   2517  N   ALA A 342      13.498  -9.962  -2.917  1.00 91.62           N  
ATOM   2518  CA  ALA A 342      13.479  -9.973  -1.458  1.00 91.62           C  
ATOM   2519  C   ALA A 342      14.821  -9.533  -0.843  1.00 91.62           C  
ATOM   2520  CB  ALA A 342      13.068 -11.368  -0.976  1.00 91.62           C  
ATOM   2521  O   ALA A 342      14.822  -8.920   0.222  1.00 91.62           O  
ATOM   2522  N   ILE A 343      15.953  -9.749  -1.529  1.00 92.44           N  
ATOM   2523  CA  ILE A 343      17.282  -9.284  -1.086  1.00 92.44           C  
ATOM   2524  C   ILE A 343      17.308  -7.755  -0.928  1.00 92.44           C  
ATOM   2525  CB  ILE A 343      18.375  -9.764  -2.076  1.00 92.44           C  
ATOM   2526  O   ILE A 343      17.989  -7.231  -0.049  1.00 92.44           O  
ATOM   2527  CG1 ILE A 343      18.401 -11.312  -2.143  1.00 92.44           C  
ATOM   2528  CG2 ILE A 343      19.766  -9.219  -1.690  1.00 92.44           C  
ATOM   2529  CD1 ILE A 343      19.309 -11.883  -3.239  1.00 92.44           C  
ATOM   2530  N   TYR A 344      16.531  -7.038  -1.742  1.00 91.62           N  
ATOM   2531  CA  TYR A 344      16.467  -5.579  -1.745  1.00 91.62           C  
ATOM   2532  C   TYR A 344      15.392  -5.038  -0.797  1.00 91.62           C  
ATOM   2533  CB  TYR A 344      16.229  -5.097  -3.182  1.00 91.62           C  
ATOM   2534  O   TYR A 344      15.606  -4.014  -0.153  1.00 91.62           O  
ATOM   2535  CG  TYR A 344      17.309  -5.522  -4.159  1.00 91.62           C  
ATOM   2536  CD1 TYR A 344      18.413  -4.681  -4.386  1.00 91.62           C  
ATOM   2537  CD2 TYR A 344      17.222  -6.760  -4.828  1.00 91.62           C  
ATOM   2538  CE1 TYR A 344      19.418  -5.071  -5.289  1.00 91.62           C  
ATOM   2539  CE2 TYR A 344      18.237  -7.163  -5.717  1.00 91.62           C  
ATOM   2540  OH  TYR A 344      20.342  -6.692  -6.791  1.00 91.62           O  
ATOM   2541  CZ  TYR A 344      19.341  -6.316  -5.949  1.00 91.62           C  
ATOM   2542  N   THR A 345      14.240  -5.706  -0.687  1.00 91.38           N  
ATOM   2543  CA  THR A 345      13.083  -5.186   0.064  1.00 91.38           C  
ATOM   2544  C   THR A 345      13.036  -5.647   1.520  1.00 91.38           C  
ATOM   2545  CB  THR A 345      11.770  -5.558  -0.636  1.00 91.38           C  
ATOM   2546  O   THR A 345      12.573  -4.899   2.383  1.00 91.38           O  
ATOM   2547  CG2 THR A 345      11.680  -4.974  -2.046  1.00 91.38           C  
ATOM   2548  OG1 THR A 345      11.663  -6.957  -0.742  1.00 91.38           O  
ATOM   2549  N   VAL A 346      13.526  -6.852   1.832  1.00 91.62           N  
ATOM   2550  CA  VAL A 346      13.518  -7.387   3.204  1.00 91.62           C  
ATOM   2551  C   VAL A 346      14.367  -6.540   4.156  1.00 91.62           C  
ATOM   2552  CB  VAL A 346      13.916  -8.877   3.249  1.00 91.62           C  
ATOM   2553  O   VAL A 346      13.861  -6.205   5.231  1.00 91.62           O  
ATOM   2554  CG1 VAL A 346      14.102  -9.372   4.685  1.00 91.62           C  
ATOM   2555  CG2 VAL A 346      12.823  -9.714   2.582  1.00 91.62           C  
ATOM   2556  N   PRO A 347      15.597  -6.111   3.801  1.00 91.56           N  
ATOM   2557  CA  PRO A 347      16.376  -5.235   4.673  1.00 91.56           C  
ATOM   2558  C   PRO A 347      15.656  -3.915   4.976  1.00 91.56           C  
ATOM   2559  CB  PRO A 347      17.710  -5.016   3.955  1.00 91.56           C  
ATOM   2560  O   PRO A 347      15.656  -3.472   6.124  1.00 91.56           O  
ATOM   2561  CG  PRO A 347      17.845  -6.244   3.063  1.00 91.56           C  
ATOM   2562  CD  PRO A 347      16.403  -6.510   2.650  1.00 91.56           C  
ATOM   2563  N   THR A 348      14.966  -3.329   3.993  1.00 91.62           N  
ATOM   2564  CA  THR A 348      14.113  -2.142   4.184  1.00 91.62           C  
ATOM   2565  C   THR A 348      13.025  -2.397   5.223  1.00 91.62           C  
ATOM   2566  CB  THR A 348      13.433  -1.731   2.868  1.00 91.62           C  
ATOM   2567  O   THR A 348      12.831  -1.580   6.124  1.00 91.62           O  
ATOM   2568  CG2 THR A 348      12.739  -0.375   2.948  1.00 91.62           C  
ATOM   2569  OG1 THR A 348      14.420  -1.651   1.886  1.00 91.62           O  
ATOM   2570  N   GLY A 349      12.343  -3.545   5.131  1.00 89.00           N  
ATOM   2571  CA  GLY A 349      11.325  -3.970   6.092  1.00 89.00           C  
ATOM   2572  C   GLY A 349      11.879  -4.143   7.506  1.00 89.00           C  
ATOM   2573  O   GLY A 349      11.304  -3.619   8.457  1.00 89.00           O  
ATOM   2574  N   VAL A 350      13.033  -4.804   7.647  1.00 90.56           N  
ATOM   2575  CA  VAL A 350      13.713  -4.999   8.940  1.00 90.56           C  
ATOM   2576  C   VAL A 350      14.105  -3.660   9.561  1.00 90.56           C  
ATOM   2577  CB  VAL A 350      14.949  -5.908   8.782  1.00 90.56           C  
ATOM   2578  O   VAL A 350      13.799  -3.405  10.727  1.00 90.56           O  
ATOM   2579  CG1 VAL A 350      15.783  -5.994  10.068  1.00 90.56           C  
ATOM   2580  CG2 VAL A 350      14.532  -7.337   8.416  1.00 90.56           C  
ATOM   2581  N   VAL A 351      14.734  -2.772   8.788  1.00 93.19           N  
ATOM   2582  CA  VAL A 351      15.123  -1.445   9.279  1.00 93.19           C  
ATOM   2583  C   VAL A 351      13.900  -0.614   9.647  1.00 93.19           C  
ATOM   2584  CB  VAL A 351      16.004  -0.709   8.261  1.00 93.19           C  
ATOM   2585  O   VAL A 351      13.908   0.028  10.693  1.00 93.19           O  
ATOM   2586  CG1 VAL A 351      16.301   0.723   8.701  1.00 93.19           C  
ATOM   2587  CG2 VAL A 351      17.365  -1.396   8.146  1.00 93.19           C  
ATOM   2588  N   SER A 352      12.830  -0.658   8.852  1.00 90.62           N  
ATOM   2589  CA  SER A 352      11.572   0.026   9.167  1.00 90.62           C  
ATOM   2590  C   SER A 352      10.943  -0.497  10.462  1.00 90.62           C  
ATOM   2591  CB  SER A 352      10.606  -0.123   7.989  1.00 90.62           C  
ATOM   2592  O   SER A 352      10.538   0.292  11.320  1.00 90.62           O  
ATOM   2593  OG  SER A 352       9.433   0.625   8.221  1.00 90.62           O  
ATOM   2594  N   MET A 353      10.947  -1.818  10.658  1.00 86.50           N  
ATOM   2595  CA  MET A 353      10.439  -2.467  11.866  1.00 86.50           C  
ATOM   2596  C   MET A 353      11.236  -2.076  13.117  1.00 86.50           C  
ATOM   2597  CB  MET A 353      10.447  -3.986  11.649  1.00 86.50           C  
ATOM   2598  O   MET A 353      10.641  -1.894  14.174  1.00 86.50           O  
ATOM   2599  CG  MET A 353       9.754  -4.735  12.791  1.00 86.50           C  
ATOM   2600  SD  MET A 353       9.628  -6.526  12.541  1.00 86.50           S  
ATOM   2601  CE  MET A 353      11.365  -7.013  12.724  1.00 86.50           C  
ATOM   2602  N   ILE A 354      12.557  -1.899  13.009  1.00 89.44           N  
ATOM   2603  CA  ILE A 354      13.410  -1.419  14.111  1.00 89.44           C  
ATOM   2604  C   ILE A 354      13.220   0.089  14.333  1.00 89.44           C  
ATOM   2605  CB  ILE A 354      14.889  -1.779  13.829  1.00 89.44           C  
ATOM   2606  O   ILE A 354      13.095   0.552  15.469  1.00 89.44           O  
ATOM   2607  CG1 ILE A 354      15.086  -3.314  13.818  1.00 89.44           C  
ATOM   2608  CG2 ILE A 354      15.824  -1.141  14.877  1.00 89.44           C  
ATOM   2609  CD1 ILE A 354      16.431  -3.759  13.230  1.00 89.44           C  
ATOM   2610  N   ALA A 355      13.164   0.868  13.252  1.00 89.88           N  
ATOM   2611  CA  ALA A 355      13.020   2.317  13.299  1.00 89.88           C  
ATOM   2612  C   ALA A 355      11.663   2.759  13.866  1.00 89.88           C  
ATOM   2613  CB  ALA A 355      13.262   2.884  11.897  1.00 89.88           C  
ATOM   2614  O   ALA A 355      11.590   3.826  14.465  1.00 89.88           O  
ATOM   2615  N   GLY A 356      10.606   1.948  13.752  1.00 85.62           N  
ATOM   2616  CA  GLY A 356       9.293   2.238  14.336  1.00 85.62           C  
ATOM   2617  C   GLY A 356       9.329   2.433  15.861  1.00 85.62           C  
ATOM   2618  O   GLY A 356       9.065   3.540  16.339  1.00 85.62           O  
ATOM   2619  N   PRO A 357       9.683   1.408  16.661  1.00 82.88           N  
ATOM   2620  CA  PRO A 357       9.807   1.528  18.114  1.00 82.88           C  
ATOM   2621  C   PRO A 357      10.830   2.582  18.549  1.00 82.88           C  
ATOM   2622  CB  PRO A 357      10.205   0.132  18.608  1.00 82.88           C  
ATOM   2623  O   PRO A 357      10.559   3.354  19.472  1.00 82.88           O  
ATOM   2624  CG  PRO A 357       9.635  -0.798  17.539  1.00 82.88           C  
ATOM   2625  CD  PRO A 357       9.815   0.019  16.265  1.00 82.88           C  
ATOM   2626  N   VAL A 358      11.976   2.662  17.863  1.00 87.56           N  
ATOM   2627  CA  VAL A 358      13.010   3.673  18.136  1.00 87.56           C  
ATOM   2628  C   VAL A 358      12.459   5.084  17.894  1.00 87.56           C  
ATOM   2629  CB  VAL A 358      14.270   3.389  17.292  1.00 87.56           C  
ATOM   2630  O   VAL A 358      12.571   5.955  18.758  1.00 87.56           O  
ATOM   2631  CG1 VAL A 358      15.328   4.485  17.451  1.00 87.56           C  
ATOM   2632  CG2 VAL A 358      14.926   2.068  17.719  1.00 87.56           C  
ATOM   2633  N   GLY A 359      11.771   5.302  16.775  1.00 84.81           N  
ATOM   2634  CA  GLY A 359      11.084   6.549  16.445  1.00 84.81           C  
ATOM   2635  C   GLY A 359       9.975   6.887  17.441  1.00 84.81           C  
ATOM   2636  O   GLY A 359       9.836   8.042  17.843  1.00 84.81           O  
ATOM   2637  N   GLY A 360       9.234   5.890  17.930  1.00 81.81           N  
ATOM   2638  CA  GLY A 360       8.251   6.048  19.005  1.00 81.81           C  
ATOM   2639  C   GLY A 360       8.881   6.480  20.335  1.00 81.81           C  
ATOM   2640  O   GLY A 360       8.355   7.360  21.022  1.00 81.81           O  
ATOM   2641  N   TYR A 361      10.041   5.923  20.682  1.00 84.62           N  
ATOM   2642  CA  TYR A 361      10.814   6.331  21.854  1.00 84.62           C  
ATOM   2643  C   TYR A 361      11.303   7.782  21.742  1.00 84.62           C  
ATOM   2644  CB  TYR A 361      11.974   5.355  22.045  1.00 84.62           C  
ATOM   2645  O   TYR A 361      11.074   8.582  22.656  1.00 84.62           O  
ATOM   2646  CG  TYR A 361      12.976   5.793  23.085  1.00 84.62           C  
ATOM   2647  CD1 TYR A 361      14.172   6.418  22.679  1.00 84.62           C  
ATOM   2648  CD2 TYR A 361      12.734   5.522  24.445  1.00 84.62           C  
ATOM   2649  CE1 TYR A 361      15.178   6.674  23.623  1.00 84.62           C  
ATOM   2650  CE2 TYR A 361      13.733   5.788  25.396  1.00 84.62           C  
ATOM   2651  OH  TYR A 361      16.008   6.348  25.830  1.00 84.62           O  
ATOM   2652  CZ  TYR A 361      14.972   6.302  24.966  1.00 84.62           C  
ATOM   2653  N   PHE A 362      11.892   8.168  20.606  1.00 87.00           N  
ATOM   2654  CA  PHE A 362      12.294   9.558  20.370  1.00 87.00           C  
ATOM   2655  C   PHE A 362      11.089  10.502  20.302  1.00 87.00           C  
ATOM   2656  CB  PHE A 362      13.175   9.655  19.120  1.00 87.00           C  
ATOM   2657  O   PHE A 362      11.149  11.599  20.850  1.00 87.00           O  
ATOM   2658  CG  PHE A 362      14.600   9.203  19.373  1.00 87.00           C  
ATOM   2659  CD1 PHE A 362      15.464  10.011  20.138  1.00 87.00           C  
ATOM   2660  CD2 PHE A 362      15.073   7.989  18.846  1.00 87.00           C  
ATOM   2661  CE1 PHE A 362      16.785   9.597  20.386  1.00 87.00           C  
ATOM   2662  CE2 PHE A 362      16.390   7.570  19.102  1.00 87.00           C  
ATOM   2663  CZ  PHE A 362      17.246   8.373  19.873  1.00 87.00           C  
ATOM   2664  N   THR A 363       9.951  10.053  19.769  1.00 86.38           N  
ATOM   2665  CA  THR A 363       8.697  10.823  19.749  1.00 86.38           C  
ATOM   2666  C   THR A 363       8.249  11.210  21.163  1.00 86.38           C  
ATOM   2667  CB  THR A 363       7.591  10.029  19.029  1.00 86.38           C  
ATOM   2668  O   THR A 363       7.715  12.302  21.373  1.00 86.38           O  
ATOM   2669  CG2 THR A 363       6.205  10.657  19.163  1.00 86.38           C  
ATOM   2670  OG1 THR A 363       7.870   9.936  17.652  1.00 86.38           O  
ATOM   2671  N   ARG A 364       8.495  10.352  22.164  1.00 83.56           N  
ATOM   2672  CA  ARG A 364       8.225  10.670  23.575  1.00 83.56           C  
ATOM   2673  C   ARG A 364       9.241  11.646  24.169  1.00 83.56           C  
ATOM   2674  CB  ARG A 364       8.162   9.386  24.416  1.00 83.56           C  
ATOM   2675  O   ARG A 364       8.841  12.476  24.976  1.00 83.56           O  
ATOM   2676  CG  ARG A 364       6.962   8.503  24.052  1.00 83.56           C  
ATOM   2677  CD  ARG A 364       6.976   7.229  24.902  1.00 83.56           C  
ATOM   2678  NE  ARG A 364       5.916   6.292  24.486  1.00 83.56           N  
ATOM   2679  NH1 ARG A 364       5.977   4.918  26.330  1.00 83.56           N  
ATOM   2680  NH2 ARG A 364       4.574   4.459  24.660  1.00 83.56           N  
ATOM   2681  CZ  ARG A 364       5.496   5.233  25.159  1.00 83.56           C  
ATOM   2682  N   ARG A 365      10.518  11.555  23.780  1.00 89.38           N  
ATOM   2683  CA  ARG A 365      11.612  12.371  24.340  1.00 89.38           C  
ATOM   2684  C   ARG A 365      11.718  13.774  23.749  1.00 89.38           C  
ATOM   2685  CB  ARG A 365      12.957  11.647  24.192  1.00 89.38           C  
ATOM   2686  O   ARG A 365      11.807  14.734  24.500  1.00 89.38           O  
ATOM   2687  CG  ARG A 365      13.100  10.483  25.179  1.00 89.38           C  
ATOM   2688  CD  ARG A 365      14.565  10.040  25.254  1.00 89.38           C  
ATOM   2689  NE  ARG A 365      14.789   9.128  26.390  1.00 89.38           N  
ATOM   2690  NH1 ARG A 365      17.051   9.470  26.644  1.00 89.38           N  
ATOM   2691  NH2 ARG A 365      15.982   8.105  28.043  1.00 89.38           N  
ATOM   2692  CZ  ARG A 365      15.933   8.912  27.020  1.00 89.38           C  
ATOM   2693  N   ILE A 366      11.735  13.885  22.423  1.00 89.12           N  
ATOM   2694  CA  ILE A 366      11.961  15.151  21.700  1.00 89.12           C  
ATOM   2695  C   ILE A 366      10.697  15.671  21.004  1.00 89.12           C  
ATOM   2696  CB  ILE A 366      13.171  15.041  20.744  1.00 89.12           C  
ATOM   2697  O   ILE A 366      10.712  16.726  20.377  1.00 89.12           O  
ATOM   2698  CG1 ILE A 366      12.951  14.005  19.619  1.00 89.12           C  
ATOM   2699  CG2 ILE A 366      14.446  14.719  21.549  1.00 89.12           C  
ATOM   2700  CD1 ILE A 366      14.021  14.045  18.523  1.00 89.12           C  
ATOM   2701  N   GLY A 367       9.585  14.944  21.137  1.00 87.31           N  
ATOM   2702  CA  GLY A 367       8.321  15.251  20.483  1.00 87.31           C  
ATOM   2703  C   GLY A 367       8.196  14.612  19.094  1.00 87.31           C  
ATOM   2704  O   GLY A 367       9.185  14.197  18.493  1.00 87.31           O  
ATOM   2705  N   PRO A 368       6.968  14.511  18.564  1.00 87.62           N  
ATOM   2706  CA  PRO A 368       6.714  13.845  17.293  1.00 87.62           C  
ATOM   2707  C   PRO A 368       7.223  14.627  16.073  1.00 87.62           C  
ATOM   2708  CB  PRO A 368       5.199  13.675  17.251  1.00 87.62           C  
ATOM   2709  O   PRO A 368       7.768  14.035  15.152  1.00 87.62           O  
ATOM   2710  CG  PRO A 368       4.656  14.780  18.153  1.00 87.62           C  
ATOM   2711  CD  PRO A 368       5.726  14.862  19.228  1.00 87.62           C  
ATOM   2712  N   ALA A 369       7.084  15.955  16.042  1.00 90.81           N  
ATOM   2713  CA  ALA A 369       7.405  16.728  14.840  1.00 90.81           C  
ATOM   2714  C   ALA A 369       8.884  16.597  14.391  1.00 90.81           C  
ATOM   2715  CB  ALA A 369       6.912  18.168  15.019  1.00 90.81           C  
ATOM   2716  O   ALA A 369       9.097  16.339  13.208  1.00 90.81           O  
ATOM   2717  N   PRO A 370       9.904  16.647  15.279  1.00 94.38           N  
ATOM   2718  CA  PRO A 370      11.296  16.377  14.895  1.00 94.38           C  
ATOM   2719  C   PRO A 370      11.540  14.971  14.333  1.00 94.38           C  
ATOM   2720  CB  PRO A 370      12.124  16.600  16.164  1.00 94.38           C  
ATOM   2721  O   PRO A 370      12.329  14.811  13.405  1.00 94.38           O  
ATOM   2722  CG  PRO A 370      11.283  17.585  16.967  1.00 94.38           C  
ATOM   2723  CD  PRO A 370       9.863  17.125  16.656  1.00 94.38           C  
ATOM   2724  N   VAL A 371      10.843  13.953  14.849  1.00 93.31           N  
ATOM   2725  CA  VAL A 371      10.961  12.576  14.339  1.00 93.31           C  
ATOM   2726  C   VAL A 371      10.350  12.454  12.943  1.00 93.31           C  
ATOM   2727  CB  VAL A 371      10.338  11.557  15.310  1.00 93.31           C  
ATOM   2728  O   VAL A 371      10.907  11.760  12.098  1.00 93.31           O  
ATOM   2729  CG1 VAL A 371      10.540  10.117  14.820  1.00 93.31           C  
ATOM   2730  CG2 VAL A 371      10.987  11.657  16.695  1.00 93.31           C  
ATOM   2731  N   LEU A 372       9.266  13.184  12.654  1.00 94.69           N  
ATOM   2732  CA  LEU A 372       8.717  13.276  11.298  1.00 94.69           C  
ATOM   2733  C   LEU A 372       9.690  13.973  10.336  1.00 94.69           C  
ATOM   2734  CB  LEU A 372       7.352  13.989  11.330  1.00 94.69           C  
ATOM   2735  O   LEU A 372       9.828  13.528   9.200  1.00 94.69           O  
ATOM   2736  CG  LEU A 372       6.713  14.176   9.939  1.00 94.69           C  
ATOM   2737  CD1 LEU A 372       6.407  12.838   9.260  1.00 94.69           C  
ATOM   2738  CD2 LEU A 372       5.410  14.961  10.073  1.00 94.69           C  
ATOM   2739  N   VAL A 373      10.384  15.031  10.778  1.00 96.94           N  
ATOM   2740  CA  VAL A 373      11.424  15.694   9.967  1.00 96.94           C  
ATOM   2741  C   VAL A 373      12.535  14.713   9.617  1.00 96.94           C  
ATOM   2742  CB  VAL A 373      12.026  16.927  10.668  1.00 96.94           C  
ATOM   2743  O   VAL A 373      12.893  14.607   8.448  1.00 96.94           O  
ATOM   2744  CG1 VAL A 373      13.155  17.570   9.849  1.00 96.94           C  
ATOM   2745  CG2 VAL A 373      10.963  18.004  10.868  1.00 96.94           C  
ATOM   2746  N   PHE A 374      13.036  13.968  10.607  1.00 97.00           N  
ATOM   2747  CA  PHE A 374      14.022  12.914  10.377  1.00 97.00           C  
ATOM   2748  C   PHE A 374      13.486  11.863   9.401  1.00 97.00           C  
ATOM   2749  CB  PHE A 374      14.418  12.281  11.715  1.00 97.00           C  
ATOM   2750  O   PHE A 374      14.138  11.571   8.406  1.00 97.00           O  
ATOM   2751  CG  PHE A 374      15.363  11.106  11.558  1.00 97.00           C  
ATOM   2752  CD1 PHE A 374      14.868   9.787  11.588  1.00 97.00           C  
ATOM   2753  CD2 PHE A 374      16.733  11.334  11.333  1.00 97.00           C  
ATOM   2754  CE1 PHE A 374      15.742   8.702  11.399  1.00 97.00           C  
ATOM   2755  CE2 PHE A 374      17.607  10.248  11.147  1.00 97.00           C  
ATOM   2756  CZ  PHE A 374      17.111   8.933  11.178  1.00 97.00           C  
ATOM   2757  N   GLY A 375      12.266  11.368   9.631  1.00 96.00           N  
ATOM   2758  CA  GLY A 375      11.628  10.378   8.770  1.00 96.00           C  
ATOM   2759  C   GLY A 375      11.534  10.840   7.313  1.00 96.00           C  
ATOM   2760  O   GLY A 375      12.004  10.150   6.414  1.00 96.00           O  
ATOM   2761  N   GLY A 376      10.998  12.040   7.078  1.00 97.31           N  
ATOM   2762  CA  GLY A 376      10.903  12.634   5.743  1.00 97.31           C  
ATOM   2763  C   GLY A 376      12.269  12.896   5.102  1.00 97.31           C  
ATOM   2764  O   GLY A 376      12.456  12.605   3.924  1.00 97.31           O  
ATOM   2765  N   ALA A 377      13.252  13.375   5.872  1.00 98.00           N  
ATOM   2766  CA  ALA A 377      14.609  13.601   5.379  1.00 98.00           C  
ATOM   2767  C   ALA A 377      15.303  12.288   4.987  1.00 98.00           C  
ATOM   2768  CB  ALA A 377      15.408  14.360   6.443  1.00 98.00           C  
ATOM   2769  O   ALA A 377      15.970  12.240   3.958  1.00 98.00           O  
ATOM   2770  N   SER A 378      15.105  11.211   5.751  1.00 97.69           N  
ATOM   2771  CA  SER A 378      15.587   9.874   5.397  1.00 97.69           C  
ATOM   2772  C   SER A 378      14.899   9.337   4.139  1.00 97.69           C  
ATOM   2773  CB  SER A 378      15.378   8.900   6.558  1.00 97.69           C  
ATOM   2774  O   SER A 378      15.582   8.826   3.260  1.00 97.69           O  
ATOM   2775  OG  SER A 378      16.118   9.295   7.695  1.00 97.69           O  
ATOM   2776  N   LEU A 379      13.581   9.514   3.983  1.00 97.94           N  
ATOM   2777  CA  LEU A 379      12.891   9.163   2.730  1.00 97.94           C  
ATOM   2778  C   LEU A 379      13.454   9.941   1.534  1.00 97.94           C  
ATOM   2779  CB  LEU A 379      11.380   9.438   2.846  1.00 97.94           C  
ATOM   2780  O   LEU A 379      13.681   9.360   0.471  1.00 97.94           O  
ATOM   2781  CG  LEU A 379      10.617   8.535   3.823  1.00 97.94           C  
ATOM   2782  CD1 LEU A 379       9.148   8.951   3.881  1.00 97.94           C  
ATOM   2783  CD2 LEU A 379      10.688   7.064   3.442  1.00 97.94           C  
ATOM   2784  N   ALA A 380      13.703  11.240   1.719  1.00 98.00           N  
ATOM   2785  CA  ALA A 380      14.255  12.110   0.691  1.00 98.00           C  
ATOM   2786  C   ALA A 380      15.668  11.678   0.286  1.00 98.00           C  
ATOM   2787  CB  ALA A 380      14.238  13.561   1.185  1.00 98.00           C  
ATOM   2788  O   ALA A 380      15.941  11.467  -0.894  1.00 98.00           O  
ATOM   2789  N   LEU A 381      16.545  11.495   1.277  1.00 98.12           N  
ATOM   2790  CA  LEU A 381      17.929  11.084   1.080  1.00 98.12           C  
ATOM   2791  C   LEU A 381      18.009   9.693   0.456  1.00 98.12           C  
ATOM   2792  CB  LEU A 381      18.666  11.132   2.430  1.00 98.12           C  
ATOM   2793  O   LEU A 381      18.728   9.512  -0.513  1.00 98.12           O  
ATOM   2794  CG  LEU A 381      20.138  10.683   2.353  1.00 98.12           C  
ATOM   2795  CD1 LEU A 381      20.970  11.569   1.424  1.00 98.12           C  
ATOM   2796  CD2 LEU A 381      20.754  10.725   3.751  1.00 98.12           C  
ATOM   2797  N   GLY A 382      17.257   8.723   0.973  1.00 97.12           N  
ATOM   2798  CA  GLY A 382      17.247   7.367   0.436  1.00 97.12           C  
ATOM   2799  C   GLY A 382      16.775   7.329  -1.018  1.00 97.12           C  
ATOM   2800  O   GLY A 382      17.422   6.704  -1.851  1.00 97.12           O  
ATOM   2801  N   SER A 383      15.721   8.078  -1.355  1.00 97.06           N  
ATOM   2802  CA  SER A 383      15.248   8.191  -2.743  1.00 97.06           C  
ATOM   2803  C   SER A 383      16.253   8.919  -3.644  1.00 97.06           C  
ATOM   2804  CB  SER A 383      13.902   8.913  -2.799  1.00 97.06           C  
ATOM   2805  O   SER A 383      16.457   8.516  -4.782  1.00 97.06           O  
ATOM   2806  OG  SER A 383      12.948   8.298  -1.955  1.00 97.06           O  
ATOM   2807  N   PHE A 384      16.934   9.951  -3.139  1.00 97.38           N  
ATOM   2808  CA  PHE A 384      18.008  10.639  -3.862  1.00 97.38           C  
ATOM   2809  C   PHE A 384      19.223   9.730  -4.109  1.00 97.38           C  
ATOM   2810  CB  PHE A 384      18.411  11.886  -3.068  1.00 97.38           C  
ATOM   2811  O   PHE A 384      19.794   9.741  -5.199  1.00 97.38           O  
ATOM   2812  CG  PHE A 384      19.581  12.634  -3.669  1.00 97.38           C  
ATOM   2813  CD1 PHE A 384      20.892  12.362  -3.235  1.00 97.38           C  
ATOM   2814  CD2 PHE A 384      19.363  13.575  -4.691  1.00 97.38           C  
ATOM   2815  CE1 PHE A 384      21.981  13.028  -3.823  1.00 97.38           C  
ATOM   2816  CE2 PHE A 384      20.454  14.251  -5.268  1.00 97.38           C  
ATOM   2817  CZ  PHE A 384      21.761  13.975  -4.837  1.00 97.38           C  
ATOM   2818  N   LEU A 385      19.598   8.911  -3.122  1.00 96.12           N  
ATOM   2819  CA  LEU A 385      20.645   7.901  -3.271  1.00 96.12           C  
ATOM   2820  C   LEU A 385      20.251   6.886  -4.344  1.00 96.12           C  
ATOM   2821  CB  LEU A 385      20.922   7.204  -1.928  1.00 96.12           C  
ATOM   2822  O   LEU A 385      21.070   6.588  -5.195  1.00 96.12           O  
ATOM   2823  CG  LEU A 385      21.612   8.090  -0.875  1.00 96.12           C  
ATOM   2824  CD1 LEU A 385      21.566   7.389   0.485  1.00 96.12           C  
ATOM   2825  CD2 LEU A 385      23.075   8.381  -1.203  1.00 96.12           C  
ATOM   2826  N   LEU A 386      18.998   6.429  -4.386  1.00 94.44           N  
ATOM   2827  CA  LEU A 386      18.529   5.553  -5.467  1.00 94.44           C  
ATOM   2828  C   LEU A 386      18.507   6.230  -6.845  1.00 94.44           C  
ATOM   2829  CB  LEU A 386      17.128   5.019  -5.142  1.00 94.44           C  
ATOM   2830  O   LEU A 386      18.610   5.541  -7.847  1.00 94.44           O  
ATOM   2831  CG  LEU A 386      17.045   4.074  -3.934  1.00 94.44           C  
ATOM   2832  CD1 LEU A 386      15.611   3.560  -3.827  1.00 94.44           C  
ATOM   2833  CD2 LEU A 386      17.986   2.881  -4.052  1.00 94.44           C  
ATOM   2834  N   ALA A 387      18.375   7.555  -6.917  1.00 93.38           N  
ATOM   2835  CA  ALA A 387      18.423   8.287  -8.185  1.00 93.38           C  
ATOM   2836  C   ALA A 387      19.851   8.464  -8.738  1.00 93.38           C  
ATOM   2837  CB  ALA A 387      17.754   9.654  -7.979  1.00 93.38           C  
ATOM   2838  O   ALA A 387      20.016   8.790  -9.912  1.00 93.38           O  
ATOM   2839  N   THR A 388      20.869   8.332  -7.883  1.00 92.62           N  
ATOM   2840  CA  THR A 388      22.271   8.673  -8.196  1.00 92.62           C  
ATOM   2841  C   THR A 388      23.233   7.494  -8.063  1.00 92.62           C  
ATOM   2842  CB  THR A 388      22.763   9.823  -7.298  1.00 92.62           C  
ATOM   2843  O   THR A 388      24.260   7.456  -8.733  1.00 92.62           O  
ATOM   2844  CG2 THR A 388      22.056  11.145  -7.594  1.00 92.62           C  
ATOM   2845  OG1 THR A 388      22.538   9.556  -5.930  1.00 92.62           O  
ATOM   2846  N   LEU A 389      22.912   6.539  -7.193  1.00 90.62           N  
ATOM   2847  CA  LEU A 389      23.693   5.365  -6.830  1.00 90.62           C  
ATOM   2848  C   LEU A 389      22.796   4.124  -6.979  1.00 90.62           C  
ATOM   2849  CB  LEU A 389      24.238   5.523  -5.392  1.00 90.62           C  
ATOM   2850  O   LEU A 389      22.315   3.550  -6.003  1.00 90.62           O  
ATOM   2851  CG  LEU A 389      25.118   6.751  -5.111  1.00 90.62           C  
ATOM   2852  CD1 LEU A 389      25.510   6.742  -3.631  1.00 90.62           C  
ATOM   2853  CD2 LEU A 389      26.409   6.746  -5.930  1.00 90.62           C  
ATOM   2854  N   HIS A 390      22.550   3.714  -8.221  1.00 90.38           N  
ATOM   2855  CA  HIS A 390      21.737   2.533  -8.554  1.00 90.38           C  
ATOM   2856  C   HIS A 390      22.462   1.527  -9.452  1.00 90.38           C  
ATOM   2857  CB  HIS A 390      20.405   2.989  -9.158  1.00 90.38           C  
ATOM   2858  O   HIS A 390      21.847   0.584  -9.943  1.00 90.38           O  
ATOM   2859  CG  HIS A 390      20.565   3.910 -10.339  1.00 90.38           C  
ATOM   2860  CD2 HIS A 390      20.783   3.523 -11.626  1.00 90.38           C  
ATOM   2861  ND1 HIS A 390      20.625   5.301 -10.270  1.00 90.38           N  
ATOM   2862  CE1 HIS A 390      20.834   5.722 -11.525  1.00 90.38           C  
ATOM   2863  NE2 HIS A 390      20.924   4.675 -12.358  1.00 90.38           N  
ATOM   2864  N   HIS A 391      23.770   1.696  -9.652  1.00 87.62           N  
ATOM   2865  CA  HIS A 391      24.553   0.880 -10.584  1.00 87.62           C  
ATOM   2866  C   HIS A 391      25.009  -0.460  -9.994  1.00 87.62           C  
ATOM   2867  CB  HIS A 391      25.757   1.693 -11.074  1.00 87.62           C  
ATOM   2868  O   HIS A 391      25.444  -1.341 -10.730  1.00 87.62           O  
ATOM   2869  CG  HIS A 391      25.364   2.987 -11.737  1.00 87.62           C  
ATOM   2870  CD2 HIS A 391      25.656   4.249 -11.296  1.00 87.62           C  
ATOM   2871  ND1 HIS A 391      24.605   3.123 -12.880  1.00 87.62           N  
ATOM   2872  CE1 HIS A 391      24.444   4.434 -13.119  1.00 87.62           C  
ATOM   2873  NE2 HIS A 391      25.080   5.159 -12.184  1.00 87.62           N  
ATOM   2874  N   SER A 392      24.933  -0.634  -8.673  1.00 90.19           N  
ATOM   2875  CA  SER A 392      25.283  -1.895  -8.018  1.00 90.19           C  
ATOM   2876  C   SER A 392      24.260  -2.305  -6.968  1.00 90.19           C  
ATOM   2877  CB  SER A 392      26.697  -1.827  -7.429  1.00 90.19           C  
ATOM   2878  O   SER A 392      23.574  -1.472  -6.370  1.00 90.19           O  
ATOM   2879  OG  SER A 392      26.743  -1.114  -6.205  1.00 90.19           O  
ATOM   2880  N   THR A 393      24.203  -3.609  -6.688  1.00 88.94           N  
ATOM   2881  CA  THR A 393      23.350  -4.181  -5.639  1.00 88.94           C  
ATOM   2882  C   THR A 393      23.583  -3.513  -4.287  1.00 88.94           C  
ATOM   2883  CB  THR A 393      23.625  -5.686  -5.523  1.00 88.94           C  
ATOM   2884  O   THR A 393      22.627  -3.171  -3.597  1.00 88.94           O  
ATOM   2885  CG2 THR A 393      22.817  -6.396  -4.442  1.00 88.94           C  
ATOM   2886  OG1 THR A 393      23.353  -6.294  -6.759  1.00 88.94           O  
ATOM   2887  N   VAL A 394      24.845  -3.257  -3.929  1.00 92.25           N  
ATOM   2888  CA  VAL A 394      25.213  -2.625  -2.653  1.00 92.25           C  
ATOM   2889  C   VAL A 394      24.685  -1.194  -2.571  1.00 92.25           C  
ATOM   2890  CB  VAL A 394      26.740  -2.645  -2.452  1.00 92.25           C  
ATOM   2891  O   VAL A 394      24.150  -0.801  -1.537  1.00 92.25           O  
ATOM   2892  CG1 VAL A 394      27.161  -1.958  -1.146  1.00 92.25           C  
ATOM   2893  CG2 VAL A 394      27.268  -4.086  -2.417  1.00 92.25           C  
ATOM   2894  N   GLN A 395      24.795  -0.422  -3.656  1.00 92.81           N  
ATOM   2895  CA  GLN A 395      24.277   0.945  -3.698  1.00 92.81           C  
ATOM   2896  C   GLN A 395      22.747   0.971  -3.563  1.00 92.81           C  
ATOM   2897  CB  GLN A 395      24.697   1.606  -5.009  1.00 92.81           C  
ATOM   2898  O   GLN A 395      22.210   1.718  -2.741  1.00 92.81           O  
ATOM   2899  CG  GLN A 395      26.182   1.957  -5.129  1.00 92.81           C  
ATOM   2900  CD  GLN A 395      26.526   2.515  -6.512  1.00 92.81           C  
ATOM   2901  NE2 GLN A 395      27.753   2.934  -6.724  1.00 92.81           N  
ATOM   2902  OE1 GLN A 395      25.722   2.583  -7.429  1.00 92.81           O  
ATOM   2903  N   MET A 396      22.060   0.078  -4.284  1.00 92.00           N  
ATOM   2904  CA  MET A 396      20.609  -0.084  -4.198  1.00 92.00           C  
ATOM   2905  C   MET A 396      20.186  -0.440  -2.765  1.00 92.00           C  
ATOM   2906  CB  MET A 396      20.173  -1.159  -5.208  1.00 92.00           C  
ATOM   2907  O   MET A 396      19.339   0.234  -2.182  1.00 92.00           O  
ATOM   2908  CG  MET A 396      18.660  -1.193  -5.444  1.00 92.00           C  
ATOM   2909  SD  MET A 396      17.986   0.189  -6.396  1.00 92.00           S  
ATOM   2910  CE  MET A 396      18.646  -0.156  -8.044  1.00 92.00           C  
ATOM   2911  N   MET A 397      20.823  -1.446  -2.153  1.00 93.06           N  
ATOM   2912  CA  MET A 397      20.566  -1.846  -0.764  1.00 93.06           C  
ATOM   2913  C   MET A 397      20.830  -0.708   0.226  1.00 93.06           C  
ATOM   2914  CB  MET A 397      21.445  -3.041  -0.380  1.00 93.06           C  
ATOM   2915  O   MET A 397      20.077  -0.533   1.178  1.00 93.06           O  
ATOM   2916  CG  MET A 397      20.998  -4.352  -1.030  1.00 93.06           C  
ATOM   2917  SD  MET A 397      22.084  -5.740  -0.609  1.00 93.06           S  
ATOM   2918  CE  MET A 397      21.466  -6.132   1.049  1.00 93.06           C  
ATOM   2919  N   PHE A 398      21.864   0.102   0.013  1.00 94.81           N  
ATOM   2920  CA  PHE A 398      22.136   1.234   0.890  1.00 94.81           C  
ATOM   2921  C   PHE A 398      21.010   2.279   0.840  1.00 94.81           C  
ATOM   2922  CB  PHE A 398      23.503   1.823   0.547  1.00 94.81           C  
ATOM   2923  O   PHE A 398      20.499   2.675   1.888  1.00 94.81           O  
ATOM   2924  CG  PHE A 398      23.920   2.910   1.511  1.00 94.81           C  
ATOM   2925  CD1 PHE A 398      23.902   4.257   1.109  1.00 94.81           C  
ATOM   2926  CD2 PHE A 398      24.298   2.572   2.824  1.00 94.81           C  
ATOM   2927  CE1 PHE A 398      24.271   5.265   2.017  1.00 94.81           C  
ATOM   2928  CE2 PHE A 398      24.664   3.579   3.732  1.00 94.81           C  
ATOM   2929  CZ  PHE A 398      24.652   4.926   3.328  1.00 94.81           C  
ATOM   2930  N   GLY A 399      20.550   2.665  -0.357  1.00 94.50           N  
ATOM   2931  CA  GLY A 399      19.402   3.569  -0.508  1.00 94.50           C  
ATOM   2932  C   GLY A 399      18.121   3.005   0.125  1.00 94.50           C  
ATOM   2933  O   GLY A 399      17.413   3.712   0.843  1.00 94.50           O  
ATOM   2934  N   GLN A 400      17.878   1.704  -0.057  1.00 94.06           N  
ATOM   2935  CA  GLN A 400      16.787   0.943   0.565  1.00 94.06           C  
ATOM   2936  C   GLN A 400      16.789   1.026   2.100  1.00 94.06           C  
ATOM   2937  CB  GLN A 400      16.932  -0.526   0.127  1.00 94.06           C  
ATOM   2938  O   GLN A 400      15.767   1.353   2.706  1.00 94.06           O  
ATOM   2939  CG  GLN A 400      16.454  -0.854  -1.283  1.00 94.06           C  
ATOM   2940  CD  GLN A 400      15.022  -0.475  -1.528  1.00 94.06           C  
ATOM   2941  NE2 GLN A 400      14.804   0.241  -2.604  1.00 94.06           N  
ATOM   2942  OE1 GLN A 400      14.113  -0.769  -0.768  1.00 94.06           O  
ATOM   2943  N   LEU A 401      17.940   0.802   2.742  1.00 95.75           N  
ATOM   2944  CA  LEU A 401      18.075   0.882   4.202  1.00 95.75           C  
ATOM   2945  C   LEU A 401      17.730   2.286   4.723  1.00 95.75           C  
ATOM   2946  CB  LEU A 401      19.511   0.497   4.602  1.00 95.75           C  
ATOM   2947  O   LEU A 401      17.017   2.422   5.719  1.00 95.75           O  
ATOM   2948  CG  LEU A 401      19.884  -0.978   4.356  1.00 95.75           C  
ATOM   2949  CD1 LEU A 401      21.397  -1.155   4.491  1.00 95.75           C  
ATOM   2950  CD2 LEU A 401      19.222  -1.940   5.333  1.00 95.75           C  
ATOM   2951  N   VAL A 402      18.180   3.334   4.025  1.00 97.00           N  
ATOM   2952  CA  VAL A 402      17.887   4.730   4.389  1.00 97.00           C  
ATOM   2953  C   VAL A 402      16.389   5.038   4.248  1.00 97.00           C  
ATOM   2954  CB  VAL A 402      18.759   5.703   3.571  1.00 97.00           C  
ATOM   2955  O   VAL A 402      15.808   5.672   5.132  1.00 97.00           O  
ATOM   2956  CG1 VAL A 402      18.485   7.163   3.945  1.00 97.00           C  
ATOM   2957  CG2 VAL A 402      20.255   5.480   3.828  1.00 97.00           C  
ATOM   2958  N   ILE A 403      15.727   4.529   3.202  1.00 95.94           N  
ATOM   2959  CA  ILE A 403      14.263   4.622   3.060  1.00 95.94           C  
ATOM   2960  C   ILE A 403      13.559   3.892   4.211  1.00 95.94           C  
ATOM   2961  CB  ILE A 403      13.806   4.102   1.675  1.00 95.94           C  
ATOM   2962  O   ILE A 403      12.615   4.433   4.788  1.00 95.94           O  
ATOM   2963  CG1 ILE A 403      14.297   5.079   0.587  1.00 95.94           C  
ATOM   2964  CG2 ILE A 403      12.277   3.931   1.592  1.00 95.94           C  
ATOM   2965  CD1 ILE A 403      13.986   4.660  -0.850  1.00 95.94           C  
ATOM   2966  N   GLY A 404      14.042   2.708   4.601  1.00 94.12           N  
ATOM   2967  CA  GLY A 404      13.509   1.937   5.727  1.00 94.12           C  
ATOM   2968  C   GLY A 404      13.482   2.735   7.034  1.00 94.12           C  
ATOM   2969  O   GLY A 404      12.454   2.755   7.719  1.00 94.12           O  
ATOM   2970  N   LEU A 405      14.561   3.470   7.343  1.00 95.12           N  
ATOM   2971  CA  LEU A 405      14.630   4.364   8.512  1.00 95.12           C  
ATOM   2972  C   LEU A 405      13.529   5.427   8.474  1.00 95.12           C  
ATOM   2973  CB  LEU A 405      15.993   5.084   8.565  1.00 95.12           C  
ATOM   2974  O   LEU A 405      12.872   5.695   9.487  1.00 95.12           O  
ATOM   2975  CG  LEU A 405      17.209   4.202   8.876  1.00 95.12           C  
ATOM   2976  CD1 LEU A 405      18.489   5.028   8.747  1.00 95.12           C  
ATOM   2977  CD2 LEU A 405      17.149   3.644  10.299  1.00 95.12           C  
ATOM   2978  N   GLY A 406      13.321   6.006   7.290  1.00 94.94           N  
ATOM   2979  CA  GLY A 406      12.305   7.015   7.040  1.00 94.94           C  
ATOM   2980  C   GLY A 406      10.888   6.488   7.240  1.00 94.94           C  
ATOM   2981  O   GLY A 406      10.115   7.058   8.014  1.00 94.94           O  
ATOM   2982  N   LEU A 407      10.574   5.360   6.597  1.00 92.44           N  
ATOM   2983  CA  LEU A 407       9.265   4.709   6.660  1.00 92.44           C  
ATOM   2984  C   LEU A 407       8.904   4.302   8.090  1.00 92.44           C  
ATOM   2985  CB  LEU A 407       9.257   3.466   5.749  1.00 92.44           C  
ATOM   2986  O   LEU A 407       7.794   4.583   8.543  1.00 92.44           O  
ATOM   2987  CG  LEU A 407       9.249   3.747   4.236  1.00 92.44           C  
ATOM   2988  CD1 LEU A 407       9.359   2.423   3.483  1.00 92.44           C  
ATOM   2989  CD2 LEU A 407       7.979   4.483   3.797  1.00 92.44           C  
ATOM   2990  N   GLY A 408       9.837   3.673   8.813  1.00 89.94           N  
ATOM   2991  CA  GLY A 408       9.598   3.227  10.188  1.00 89.94           C  
ATOM   2992  C   GLY A 408       9.347   4.395  11.139  1.00 89.94           C  
ATOM   2993  O   GLY A 408       8.348   4.414  11.861  1.00 89.94           O  
ATOM   2994  N   SER A 409      10.208   5.416  11.077  1.00 91.56           N  
ATOM   2995  CA  SER A 409      10.098   6.608  11.926  1.00 91.56           C  
ATOM   2996  C   SER A 409       8.800   7.377  11.659  1.00 91.56           C  
ATOM   2997  CB  SER A 409      11.301   7.535  11.715  1.00 91.56           C  
ATOM   2998  O   SER A 409       8.066   7.699  12.593  1.00 91.56           O  
ATOM   2999  OG  SER A 409      12.517   6.854  11.953  1.00 91.56           O  
ATOM   3000  N   ALA A 410       8.465   7.625  10.387  1.00 91.75           N  
ATOM   3001  CA  ALA A 410       7.249   8.347  10.016  1.00 91.75           C  
ATOM   3002  C   ALA A 410       5.971   7.586  10.408  1.00 91.75           C  
ATOM   3003  CB  ALA A 410       7.293   8.637   8.513  1.00 91.75           C  
ATOM   3004  O   ALA A 410       5.042   8.189  10.952  1.00 91.75           O  
ATOM   3005  N   SER A 411       5.944   6.264  10.205  1.00 82.94           N  
ATOM   3006  CA  SER A 411       4.791   5.416  10.545  1.00 82.94           C  
ATOM   3007  C   SER A 411       4.501   5.397  12.047  1.00 82.94           C  
ATOM   3008  CB  SER A 411       5.007   3.982  10.051  1.00 82.94           C  
ATOM   3009  O   SER A 411       3.340   5.392  12.452  1.00 82.94           O  
ATOM   3010  OG  SER A 411       5.178   3.979   8.650  1.00 82.94           O  
ATOM   3011  N   ALA A 412       5.536   5.457  12.892  1.00 82.81           N  
ATOM   3012  CA  ALA A 412       5.365   5.568  14.340  1.00 82.81           C  
ATOM   3013  C   ALA A 412       4.884   6.962  14.777  1.00 82.81           C  
ATOM   3014  CB  ALA A 412       6.698   5.206  15.000  1.00 82.81           C  
ATOM   3015  O   ALA A 412       4.162   7.104  15.766  1.00 82.81           O  
ATOM   3016  N   THR A 413       5.278   8.012  14.062  1.00 88.25           N  
ATOM   3017  CA  THR A 413       5.058   9.398  14.483  1.00 88.25           C  
ATOM   3018  C   THR A 413       3.723   9.983  14.024  1.00 88.25           C  
ATOM   3019  CB  THR A 413       6.234  10.239  13.993  1.00 88.25           C  
ATOM   3020  O   THR A 413       3.101  10.722  14.789  1.00 88.25           O  
ATOM   3021  CG2 THR A 413       6.071  11.719  14.258  1.00 88.25           C  
ATOM   3022  OG1 THR A 413       7.397   9.850  14.682  1.00 88.25           O  
ATOM   3023  N   LEU A 414       3.252   9.669  12.814  1.00 90.25           N  
ATOM   3024  CA  LEU A 414       2.033  10.263  12.242  1.00 90.25           C  
ATOM   3025  C   LEU A 414       0.766  10.024  13.093  1.00 90.25           C  
ATOM   3026  CB  LEU A 414       1.857   9.774  10.792  1.00 90.25           C  
ATOM   3027  O   LEU A 414       0.066  11.003  13.378  1.00 90.25           O  
ATOM   3028  CG  LEU A 414       2.830  10.398   9.780  1.00 90.25           C  
ATOM   3029  CD1 LEU A 414       2.797   9.568   8.499  1.00 90.25           C  
ATOM   3030  CD2 LEU A 414       2.459  11.845   9.451  1.00 90.25           C  
ATOM   3031  N   PRO A 415       0.488   8.804  13.604  1.00 85.81           N  
ATOM   3032  CA  PRO A 415      -0.638   8.585  14.515  1.00 85.81           C  
ATOM   3033  C   PRO A 415      -0.500   9.379  15.823  1.00 85.81           C  
ATOM   3034  CB  PRO A 415      -0.676   7.076  14.782  1.00 85.81           C  
ATOM   3035  O   PRO A 415      -1.474   9.907  16.355  1.00 85.81           O  
ATOM   3036  CG  PRO A 415       0.037   6.478  13.572  1.00 85.81           C  
ATOM   3037  CD  PRO A 415       1.104   7.523  13.275  1.00 85.81           C  
ATOM   3038  N   ASN A 416       0.725   9.531  16.332  1.00 84.19           N  
ATOM   3039  CA  ASN A 416       0.975  10.318  17.538  1.00 84.19           C  
ATOM   3040  C   ASN A 416       0.747  11.822  17.309  1.00 84.19           C  
ATOM   3041  CB  ASN A 416       2.395  10.028  18.049  1.00 84.19           C  
ATOM   3042  O   ASN A 416       0.242  12.500  18.204  1.00 84.19           O  
ATOM   3043  CG  ASN A 416       2.478   8.703  18.779  1.00 84.19           C  
ATOM   3044  ND2 ASN A 416       3.206   7.735  18.285  1.00 84.19           N  
ATOM   3045  OD1 ASN A 416       1.908   8.531  19.842  1.00 84.19           O  
ATOM   3046  N   LEU A 417       1.094  12.355  16.131  1.00 87.06           N  
ATOM   3047  CA  LEU A 417       0.810  13.748  15.766  1.00 87.06           C  
ATOM   3048  C   LEU A 417      -0.687  14.013  15.707  1.00 87.06           C  
ATOM   3049  CB  LEU A 417       1.417  14.091  14.393  1.00 87.06           C  
ATOM   3050  O   LEU A 417      -1.162  14.976  16.312  1.00 87.06           O  
ATOM   3051  CG  LEU A 417       2.914  14.366  14.426  1.00 87.06           C  
ATOM   3052  CD1 LEU A 417       3.502  14.427  13.024  1.00 87.06           C  
ATOM   3053  CD2 LEU A 417       3.223  15.700  15.122  1.00 87.06           C  
ATOM   3054  N   ILE A 418      -1.433  13.151  15.012  1.00 85.50           N  
ATOM   3055  CA  ILE A 418      -2.866  13.373  14.848  1.00 85.50           C  
ATOM   3056  C   ILE A 418      -3.583  13.277  16.197  1.00 85.50           C  
ATOM   3057  CB  ILE A 418      -3.460  12.464  13.749  1.00 85.50           C  
ATOM   3058  O   ILE A 418      -4.382  14.142  16.531  1.00 85.50           O  
ATOM   3059  CG1 ILE A 418      -4.788  13.024  13.225  1.00 85.50           C  
ATOM   3060  CG2 ILE A 418      -3.720  11.022  14.203  1.00 85.50           C  
ATOM   3061  CD1 ILE A 418      -4.656  14.333  12.443  1.00 85.50           C  
ATOM   3062  N   MET A 419      -3.218  12.308  17.041  1.00 82.75           N  
ATOM   3063  CA  MET A 419      -3.854  12.138  18.348  1.00 82.75           C  
ATOM   3064  C   MET A 419      -3.519  13.252  19.344  1.00 82.75           C  
ATOM   3065  CB  MET A 419      -3.490  10.769  18.930  1.00 82.75           C  
ATOM   3066  O   MET A 419      -4.332  13.544  20.215  1.00 82.75           O  
ATOM   3067  CG  MET A 419      -4.202   9.652  18.167  1.00 82.75           C  
ATOM   3068  SD  MET A 419      -4.094   8.041  18.983  1.00 82.75           S  
ATOM   3069  CE  MET A 419      -5.863   7.659  19.087  1.00 82.75           C  
ATOM   3070  N   ARG A 420      -2.349  13.895  19.229  1.00 83.06           N  
ATOM   3071  CA  ARG A 420      -1.968  15.034  20.084  1.00 83.06           C  
ATOM   3072  C   ARG A 420      -2.583  16.362  19.655  1.00 83.06           C  
ATOM   3073  CB  ARG A 420      -0.442  15.170  20.118  1.00 83.06           C  
ATOM   3074  O   ARG A 420      -2.591  17.294  20.451  1.00 83.06           O  
ATOM   3075  CG  ARG A 420       0.204  14.129  21.036  1.00 83.06           C  
ATOM   3076  CD  ARG A 420       1.719  14.334  21.014  1.00 83.06           C  
ATOM   3077  NE  ARG A 420       2.406  13.434  21.957  1.00 83.06           N  
ATOM   3078  NH1 ARG A 420       4.327  14.668  22.231  1.00 83.06           N  
ATOM   3079  NH2 ARG A 420       4.115  12.724  23.286  1.00 83.06           N  
ATOM   3080  CZ  ARG A 420       3.607  13.611  22.481  1.00 83.06           C  
ATOM   3081  N   THR A 421      -3.034  16.472  18.409  1.00 82.69           N  
ATOM   3082  CA  THR A 421      -3.543  17.732  17.843  1.00 82.69           C  
ATOM   3083  C   THR A 421      -5.051  17.892  17.989  1.00 82.69           C  
ATOM   3084  CB  THR A 421      -3.124  17.901  16.374  1.00 82.69           C  
ATOM   3085  O   THR A 421      -5.566  18.972  17.709  1.00 82.69           O  
ATOM   3086  CG2 THR A 421      -1.634  18.214  16.248  1.00 82.69           C  
ATOM   3087  OG1 THR A 421      -3.350  16.744  15.610  1.00 82.69           O  
ATOM   3088  N   VAL A 422      -5.754  16.847  18.432  1.00 82.00           N  
ATOM   3089  CA  VAL A 422      -7.219  16.803  18.482  1.00 82.00           C  
ATOM   3090  C   VAL A 422      -7.703  16.283  19.844  1.00 82.00           C  
ATOM   3091  CB  VAL A 422      -7.789  15.967  17.316  1.00 82.00           C  
ATOM   3092  O   VAL A 422      -7.015  15.456  20.453  1.00 82.00           O  
ATOM   3093  CG1 VAL A 422      -7.192  16.397  15.967  1.00 82.00           C  
ATOM   3094  CG2 VAL A 422      -7.566  14.464  17.507  1.00 82.00           C  
ATOM   3095  N   PRO A 423      -8.869  16.733  20.341  1.00 77.94           N  
ATOM   3096  CA  PRO A 423      -9.484  16.195  21.556  1.00 77.94           C  
ATOM   3097  C   PRO A 423      -9.745  14.694  21.486  1.00 77.94           C  
ATOM   3098  CB  PRO A 423     -10.811  16.933  21.728  1.00 77.94           C  
ATOM   3099  O   PRO A 423     -10.004  14.146  20.415  1.00 77.94           O  
ATOM   3100  CG  PRO A 423     -10.533  18.248  21.032  1.00 77.94           C  
ATOM   3101  CD  PRO A 423      -9.648  17.861  19.855  1.00 77.94           C  
ATOM   3102  N   ALA A 424      -9.760  14.032  22.646  1.00 71.94           N  
ATOM   3103  CA  ALA A 424      -9.989  12.589  22.754  1.00 71.94           C  
ATOM   3104  C   ALA A 424     -11.280  12.128  22.047  1.00 71.94           C  
ATOM   3105  CB  ALA A 424     -10.012  12.226  24.243  1.00 71.94           C  
ATOM   3106  O   ALA A 424     -11.318  11.055  21.451  1.00 71.94           O  
ATOM   3107  N   GLN A 425     -12.315  12.970  22.055  1.00 69.88           N  
ATOM   3108  CA  GLN A 425     -13.623  12.700  21.463  1.00 69.88           C  
ATOM   3109  C   GLN A 425     -13.585  12.654  19.927  1.00 69.88           C  
ATOM   3110  CB  GLN A 425     -14.633  13.763  21.938  1.00 69.88           C  
ATOM   3111  O   GLN A 425     -14.368  11.928  19.321  1.00 69.88           O  
ATOM   3112  CG  GLN A 425     -14.844  13.819  23.465  1.00 69.88           C  
ATOM   3113  CD  GLN A 425     -13.743  14.538  24.252  1.00 69.88           C  
ATOM   3114  NE2 GLN A 425     -13.773  14.484  25.563  1.00 69.88           N  
ATOM   3115  OE1 GLN A 425     -12.819  15.132  23.717  1.00 69.88           O  
ATOM   3116  N   THR A 426     -12.664  13.383  19.286  1.00 71.50           N  
ATOM   3117  CA  THR A 426     -12.552  13.466  17.819  1.00 71.50           C  
ATOM   3118  C   THR A 426     -11.363  12.676  17.260  1.00 71.50           C  
ATOM   3119  CB  THR A 426     -12.519  14.925  17.341  1.00 71.50           C  
ATOM   3120  O   THR A 426     -11.193  12.597  16.043  1.00 71.50           O  
ATOM   3121  CG2 THR A 426     -13.772  15.726  17.722  1.00 71.50           C  
ATOM   3122  OG1 THR A 426     -11.404  15.579  17.893  1.00 71.50           O  
ATOM   3123  N   GLN A 427     -10.572  12.006  18.112  1.00 71.06           N  
ATOM   3124  CA  GLN A 427      -9.431  11.175  17.692  1.00 71.06           C  
ATOM   3125  C   GLN A 427      -9.815  10.057  16.711  1.00 71.06           C  
ATOM   3126  CB  GLN A 427      -8.748  10.551  18.920  1.00 71.06           C  
ATOM   3127  O   GLN A 427      -9.018   9.717  15.838  1.00 71.06           O  
ATOM   3128  CG  GLN A 427      -7.832  11.546  19.643  1.00 71.06           C  
ATOM   3129  CD  GLN A 427      -7.131  10.957  20.859  1.00 71.06           C  
ATOM   3130  NE2 GLN A 427      -6.104  11.604  21.360  1.00 71.06           N  
ATOM   3131  OE1 GLN A 427      -7.472   9.912  21.385  1.00 71.06           O  
ATOM   3132  N   GLY A 428     -11.026   9.497  16.822  1.00 66.50           N  
ATOM   3133  CA  GLY A 428     -11.529   8.499  15.872  1.00 66.50           C  
ATOM   3134  C   GLY A 428     -11.710   9.065  14.460  1.00 66.50           C  
ATOM   3135  O   GLY A 428     -11.247   8.462  13.493  1.00 66.50           O  
ATOM   3136  N   ILE A 429     -12.306  10.258  14.357  1.00 70.81           N  
ATOM   3137  CA  ILE A 429     -12.505  10.982  13.091  1.00 70.81           C  
ATOM   3138  C   ILE A 429     -11.143  11.362  12.502  1.00 70.81           C  
ATOM   3139  CB  ILE A 429     -13.403  12.227  13.311  1.00 70.81           C  
ATOM   3140  O   ILE A 429     -10.856  11.065  11.345  1.00 70.81           O  
ATOM   3141  CG1 ILE A 429     -14.788  11.811  13.864  1.00 70.81           C  
ATOM   3142  CG2 ILE A 429     -13.556  13.028  12.004  1.00 70.81           C  
ATOM   3143  CD1 ILE A 429     -15.676  12.990  14.283  1.00 70.81           C  
ATOM   3144  N   ALA A 430     -10.258  11.928  13.325  1.00 77.69           N  
ATOM   3145  CA  ALA A 430      -8.927  12.346  12.899  1.00 77.69           C  
ATOM   3146  C   ALA A 430      -8.063  11.169  12.410  1.00 77.69           C  
ATOM   3147  CB  ALA A 430      -8.269  13.067  14.074  1.00 77.69           C  
ATOM   3148  O   ALA A 430      -7.359  11.284  11.407  1.00 77.69           O  
ATOM   3149  N   GLY A 431      -8.139  10.016  13.084  1.00 77.25           N  
ATOM   3150  CA  GLY A 431      -7.483   8.784  12.643  1.00 77.25           C  
ATOM   3151  C   GLY A 431      -8.029   8.275  11.305  1.00 77.25           C  
ATOM   3152  O   GLY A 431      -7.254   7.864  10.442  1.00 77.25           O  
ATOM   3153  N   GLY A 432      -9.347   8.364  11.092  1.00 72.94           N  
ATOM   3154  CA  GLY A 432      -9.975   8.076   9.800  1.00 72.94           C  
ATOM   3155  C   GLY A 432      -9.463   8.990   8.683  1.00 72.94           C  
ATOM   3156  O   GLY A 432      -9.051   8.504   7.630  1.00 72.94           O  
ATOM   3157  N   MET A 433      -9.391  10.300   8.941  1.00 80.94           N  
ATOM   3158  CA  MET A 433      -8.825  11.281   8.006  1.00 80.94           C  
ATOM   3159  C   MET A 433      -7.353  10.986   7.681  1.00 80.94           C  
ATOM   3160  CB  MET A 433      -8.937  12.698   8.585  1.00 80.94           C  
ATOM   3161  O   MET A 433      -6.947  11.117   6.526  1.00 80.94           O  
ATOM   3162  CG  MET A 433     -10.377  13.196   8.737  1.00 80.94           C  
ATOM   3163  SD  MET A 433     -10.488  14.765   9.643  1.00 80.94           S  
ATOM   3164  CE  MET A 433      -9.901  15.959   8.413  1.00 80.94           C  
ATOM   3165  N   LEU A 434      -6.559  10.560   8.671  1.00 85.38           N  
ATOM   3166  CA  LEU A 434      -5.153  10.186   8.482  1.00 85.38           C  
ATOM   3167  C   LEU A 434      -5.010   9.005   7.513  1.00 85.38           C  
ATOM   3168  CB  LEU A 434      -4.517   9.887   9.855  1.00 85.38           C  
ATOM   3169  O   LEU A 434      -4.234   9.083   6.559  1.00 85.38           O  
ATOM   3170  CG  LEU A 434      -2.992   9.681   9.792  1.00 85.38           C  
ATOM   3171  CD1 LEU A 434      -2.276  11.007   9.533  1.00 85.38           C  
ATOM   3172  CD2 LEU A 434      -2.459   9.122  11.111  1.00 85.38           C  
ATOM   3173  N   ASN A 435      -5.799   7.949   7.718  1.00 79.56           N  
ATOM   3174  CA  ASN A 435      -5.806   6.771   6.848  1.00 79.56           C  
ATOM   3175  C   ASN A 435      -6.289   7.100   5.432  1.00 79.56           C  
ATOM   3176  CB  ASN A 435      -6.697   5.693   7.478  1.00 79.56           C  
ATOM   3177  O   ASN A 435      -5.705   6.632   4.453  1.00 79.56           O  
ATOM   3178  CG  ASN A 435      -6.058   5.040   8.688  1.00 79.56           C  
ATOM   3179  ND2 ASN A 435      -6.843   4.637   9.657  1.00 79.56           N  
ATOM   3180  OD1 ASN A 435      -4.856   4.865   8.778  1.00 79.56           O  
ATOM   3181  N   LEU A 436      -7.327   7.931   5.308  1.00 78.56           N  
ATOM   3182  CA  LEU A 436      -7.834   8.367   4.011  1.00 78.56           C  
ATOM   3183  C   LEU A 436      -6.792   9.195   3.253  1.00 78.56           C  
ATOM   3184  CB  LEU A 436      -9.134   9.148   4.232  1.00 78.56           C  
ATOM   3185  O   LEU A 436      -6.540   8.944   2.078  1.00 78.56           O  
ATOM   3186  CG  LEU A 436      -9.758   9.678   2.931  1.00 78.56           C  
ATOM   3187  CD1 LEU A 436     -10.098   8.573   1.930  1.00 78.56           C  
ATOM   3188  CD2 LEU A 436     -11.044  10.400   3.285  1.00 78.56           C  
ATOM   3189  N   SER A 437      -6.135  10.137   3.933  1.00 86.88           N  
ATOM   3190  CA  SER A 437      -5.056  10.930   3.343  1.00 86.88           C  
ATOM   3191  C   SER A 437      -3.882  10.054   2.899  1.00 86.88           C  
ATOM   3192  CB  SER A 437      -4.590  11.983   4.343  1.00 86.88           C  
ATOM   3193  O   SER A 437      -3.361  10.240   1.799  1.00 86.88           O  
ATOM   3194  OG  SER A 437      -3.628  12.808   3.730  1.00 86.88           O  
ATOM   3195  N   GLY A 438      -3.519   9.053   3.706  1.00 88.25           N  
ATOM   3196  CA  GLY A 438      -2.538   8.040   3.330  1.00 88.25           C  
ATOM   3197  C   GLY A 438      -2.942   7.260   2.076  1.00 88.25           C  
ATOM   3198  O   GLY A 438      -2.165   7.167   1.132  1.00 88.25           O  
ATOM   3199  N   SER A 439      -4.188   6.785   2.024  1.00 82.12           N  
ATOM   3200  CA  SER A 439      -4.727   6.038   0.879  1.00 82.12           C  
ATOM   3201  C   SER A 439      -4.730   6.875  -0.405  1.00 82.12           C  
ATOM   3202  CB  SER A 439      -6.152   5.558   1.172  1.00 82.12           C  
ATOM   3203  O   SER A 439      -4.344   6.388  -1.464  1.00 82.12           O  
ATOM   3204  OG  SER A 439      -6.195   4.771   2.347  1.00 82.12           O  
ATOM   3205  N   LEU A 440      -5.093   8.159  -0.324  1.00 83.88           N  
ATOM   3206  CA  LEU A 440      -4.987   9.080  -1.459  1.00 83.88           C  
ATOM   3207  C   LEU A 440      -3.532   9.230  -1.920  1.00 83.88           C  
ATOM   3208  CB  LEU A 440      -5.584  10.447  -1.084  1.00 83.88           C  
ATOM   3209  O   LEU A 440      -3.261   9.125  -3.114  1.00 83.88           O  
ATOM   3210  CG  LEU A 440      -7.117  10.461  -0.947  1.00 83.88           C  
ATOM   3211  CD1 LEU A 440      -7.558  11.817  -0.394  1.00 83.88           C  
ATOM   3212  CD2 LEU A 440      -7.819  10.238  -2.289  1.00 83.88           C  
ATOM   3213  N   GLY A 441      -2.592   9.405  -0.985  1.00 90.38           N  
ATOM   3214  CA  GLY A 441      -1.159   9.451  -1.278  1.00 90.38           C  
ATOM   3215  C   GLY A 441      -0.667   8.207  -2.019  1.00 90.38           C  
ATOM   3216  O   GLY A 441      -0.035   8.321  -3.068  1.00 90.38           O  
ATOM   3217  N   SER A 442      -1.027   7.020  -1.531  1.00 88.62           N  
ATOM   3218  CA  SER A 442      -0.726   5.735  -2.169  1.00 88.62           C  
ATOM   3219  C   SER A 442      -1.323   5.603  -3.574  1.00 88.62           C  
ATOM   3220  CB  SER A 442      -1.292   4.616  -1.297  1.00 88.62           C  
ATOM   3221  O   SER A 442      -0.635   5.170  -4.501  1.00 88.62           O  
ATOM   3222  OG  SER A 442      -0.606   4.523  -0.072  1.00 88.62           O  
ATOM   3223  N   ALA A 443      -2.591   5.986  -3.757  1.00 84.62           N  
ATOM   3224  CA  ALA A 443      -3.272   5.898  -5.046  1.00 84.62           C  
ATOM   3225  C   ALA A 443      -2.639   6.844  -6.079  1.00 84.62           C  
ATOM   3226  CB  ALA A 443      -4.764   6.178  -4.833  1.00 84.62           C  
ATOM   3227  O   ALA A 443      -2.330   6.420  -7.194  1.00 84.62           O  
ATOM   3228  N   ILE A 444      -2.352   8.090  -5.684  1.00 86.75           N  
ATOM   3229  CA  ILE A 444      -1.644   9.064  -6.523  1.00 86.75           C  
ATOM   3230  C   ILE A 444      -0.236   8.549  -6.853  1.00 86.75           C  
ATOM   3231  CB  ILE A 444      -1.620  10.453  -5.841  1.00 86.75           C  
ATOM   3232  O   ILE A 444       0.141   8.549  -8.022  1.00 86.75           O  
ATOM   3233  CG1 ILE A 444      -3.050  11.025  -5.687  1.00 86.75           C  
ATOM   3234  CG2 ILE A 444      -0.786  11.459  -6.656  1.00 86.75           C  
ATOM   3235  CD1 ILE A 444      -3.132  12.218  -4.725  1.00 86.75           C  
ATOM   3236  N   GLY A 445       0.513   8.046  -5.866  1.00 89.62           N  
ATOM   3237  CA  GLY A 445       1.865   7.506  -6.061  1.00 89.62           C  
ATOM   3238  C   GLY A 445       1.914   6.387  -7.094  1.00 89.62           C  
ATOM   3239  O   GLY A 445       2.688   6.455  -8.045  1.00 89.62           O  
ATOM   3240  N   SER A 446       1.008   5.414  -6.979  1.00 85.75           N  
ATOM   3241  CA  SER A 446       0.952   4.277  -7.907  1.00 85.75           C  
ATOM   3242  C   SER A 446       0.724   4.665  -9.378  1.00 85.75           C  
ATOM   3243  CB  SER A 446      -0.104   3.273  -7.436  1.00 85.75           C  
ATOM   3244  O   SER A 446       1.287   4.024 -10.262  1.00 85.75           O  
ATOM   3245  OG  SER A 446      -1.409   3.828  -7.423  1.00 85.75           O  
ATOM   3246  N   GLN A 447      -0.055   5.719  -9.664  1.00 83.62           N  
ATOM   3247  CA  GLN A 447      -0.304   6.177 -11.041  1.00 83.62           C  
ATOM   3248  C   GLN A 447       0.745   7.171 -11.531  1.00 83.62           C  
ATOM   3249  CB  GLN A 447      -1.697   6.816 -11.158  1.00 83.62           C  
ATOM   3250  O   GLN A 447       1.269   7.028 -12.635  1.00 83.62           O  
ATOM   3251  CG  GLN A 447      -2.817   5.779 -11.094  1.00 83.62           C  
ATOM   3252  CD  GLN A 447      -2.772   4.772 -12.246  1.00 83.62           C  
ATOM   3253  NE2 GLN A 447      -2.920   3.494 -12.016  1.00 83.62           N  
ATOM   3254  OE1 GLN A 447      -2.607   5.106 -13.402  1.00 83.62           O  
ATOM   3255  N   VAL A 448       1.068   8.174 -10.711  1.00 86.88           N  
ATOM   3256  CA  VAL A 448       2.011   9.232 -11.086  1.00 86.88           C  
ATOM   3257  C   VAL A 448       3.395   8.646 -11.353  1.00 86.88           C  
ATOM   3258  CB  VAL A 448       2.045  10.343 -10.018  1.00 86.88           C  
ATOM   3259  O   VAL A 448       4.044   9.074 -12.300  1.00 86.88           O  
ATOM   3260  CG1 VAL A 448       3.139  11.385 -10.275  1.00 86.88           C  
ATOM   3261  CG2 VAL A 448       0.709  11.101  -9.999  1.00 86.88           C  
ATOM   3262  N   MET A 449       3.833   7.629 -10.602  1.00 88.88           N  
ATOM   3263  CA  MET A 449       5.126   6.993 -10.871  1.00 88.88           C  
ATOM   3264  C   MET A 449       5.174   6.284 -12.214  1.00 88.88           C  
ATOM   3265  CB  MET A 449       5.495   5.994  -9.781  1.00 88.88           C  
ATOM   3266  O   MET A 449       6.120   6.499 -12.961  1.00 88.88           O  
ATOM   3267  CG  MET A 449       5.916   6.657  -8.481  1.00 88.88           C  
ATOM   3268  SD  MET A 449       7.249   7.884  -8.576  1.00 88.88           S  
ATOM   3269  CE  MET A 449       6.240   9.374  -8.595  1.00 88.88           C  
ATOM   3270  N   ILE A 450       4.161   5.490 -12.563  1.00 84.50           N  
ATOM   3271  CA  ILE A 450       4.129   4.824 -13.872  1.00 84.50           C  
ATOM   3272  C   ILE A 450       4.117   5.861 -14.999  1.00 84.50           C  
ATOM   3273  CB  ILE A 450       2.931   3.855 -13.951  1.00 84.50           C  
ATOM   3274  O   ILE A 450       4.850   5.714 -15.976  1.00 84.50           O  
ATOM   3275  CG1 ILE A 450       3.056   2.705 -12.924  1.00 84.50           C  
ATOM   3276  CG2 ILE A 450       2.753   3.284 -15.369  1.00 84.50           C  
ATOM   3277  CD1 ILE A 450       4.264   1.775 -13.095  1.00 84.50           C  
ATOM   3278  N   ALA A 451       3.358   6.950 -14.836  1.00 84.69           N  
ATOM   3279  CA  ALA A 451       3.353   8.048 -15.795  1.00 84.69           C  
ATOM   3280  C   ALA A 451       4.731   8.719 -15.926  1.00 84.69           C  
ATOM   3281  CB  ALA A 451       2.264   9.050 -15.395  1.00 84.69           C  
ATOM   3282  O   ALA A 451       5.143   9.003 -17.045  1.00 84.69           O  
ATOM   3283  N   ILE A 452       5.451   8.943 -14.819  1.00 88.94           N  
ATOM   3284  CA  ILE A 452       6.789   9.559 -14.818  1.00 88.94           C  
ATOM   3285  C   ILE A 452       7.835   8.646 -15.457  1.00 88.94           C  
ATOM   3286  CB  ILE A 452       7.195   9.995 -13.391  1.00 88.94           C  
ATOM   3287  O   ILE A 452       8.621   9.104 -16.285  1.00 88.94           O  
ATOM   3288  CG1 ILE A 452       6.365  11.241 -13.010  1.00 88.94           C  
ATOM   3289  CG2 ILE A 452       8.701  10.315 -13.286  1.00 88.94           C  
ATOM   3290  CD1 ILE A 452       6.534  11.668 -11.553  1.00 88.94           C  
ATOM   3291  N   VAL A 453       7.831   7.356 -15.116  1.00 87.81           N  
ATOM   3292  CA  VAL A 453       8.774   6.380 -15.680  1.00 87.81           C  
ATOM   3293  C   VAL A 453       8.551   6.220 -17.192  1.00 87.81           C  
ATOM   3294  CB  VAL A 453       8.679   5.040 -14.920  1.00 87.81           C  
ATOM   3295  O   VAL A 453       9.507   6.029 -17.942  1.00 87.81           O  
ATOM   3296  CG1 VAL A 453       9.626   3.956 -15.445  1.00 87.81           C  
ATOM   3297  CG2 VAL A 453       9.054   5.193 -13.444  1.00 87.81           C  
ATOM   3298  N   ALA A 454       7.315   6.402 -17.665  1.00 85.88           N  
ATOM   3299  CA  ALA A 454       6.982   6.393 -19.086  1.00 85.88           C  
ATOM   3300  C   ALA A 454       7.437   7.645 -19.870  1.00 85.88           C  
ATOM   3301  CB  ALA A 454       5.470   6.169 -19.214  1.00 85.88           C  
ATOM   3302  O   ALA A 454       7.500   7.572 -21.097  1.00 85.88           O  
ATOM   3303  N   ILE A 455       7.771   8.773 -19.215  1.00 85.88           N  
ATOM   3304  CA  ILE A 455       8.073  10.058 -19.890  1.00 85.88           C  
ATOM   3305  C   ILE A 455       9.192   9.939 -20.935  1.00 85.88           C  
ATOM   3306  CB  ILE A 455       8.385  11.209 -18.891  1.00 85.88           C  
ATOM   3307  O   ILE A 455       8.985  10.398 -22.058  1.00 85.88           O  
ATOM   3308  CG1 ILE A 455       7.121  11.588 -18.099  1.00 85.88           C  
ATOM   3309  CG2 ILE A 455       8.942  12.463 -19.600  1.00 85.88           C  
ATOM   3310  CD1 ILE A 455       7.364  12.566 -16.941  1.00 85.88           C  
ATOM   3311  N   PRO A 456      10.373   9.360 -20.633  1.00 83.12           N  
ATOM   3312  CA  PRO A 456      11.478   9.370 -21.591  1.00 83.12           C  
ATOM   3313  C   PRO A 456      11.328   8.314 -22.696  1.00 83.12           C  
ATOM   3314  CB  PRO A 456      12.761   9.203 -20.774  1.00 83.12           C  
ATOM   3315  O   PRO A 456      12.228   8.171 -23.522  1.00 83.12           O  
ATOM   3316  CG  PRO A 456      12.305   9.302 -19.319  1.00 83.12           C  
ATOM   3317  CD  PRO A 456      10.856   8.842 -19.363  1.00 83.12           C  
ATOM   3318  N   GLY A 457      10.212   7.581 -22.708  1.00 76.19           N  
ATOM   3319  CA  GLY A 457       9.885   6.565 -23.698  1.00 76.19           C  
ATOM   3320  C   GLY A 457       9.659   5.188 -23.080  1.00 76.19           C  
ATOM   3321  O   GLY A 457      10.292   4.807 -22.092  1.00 76.19           O  
ATOM   3322  N   VAL A 458       8.757   4.436 -23.711  1.00 77.44           N  
ATOM   3323  CA  VAL A 458       8.477   3.027 -23.420  1.00 77.44           C  
ATOM   3324  C   VAL A 458       8.965   2.201 -24.603  1.00 77.44           C  
ATOM   3325  CB  VAL A 458       6.976   2.795 -23.158  1.00 77.44           C  
ATOM   3326  O   VAL A 458       8.566   2.447 -25.740  1.00 77.44           O  
ATOM   3327  CG1 VAL A 458       6.680   1.322 -22.846  1.00 77.44           C  
ATOM   3328  CG2 VAL A 458       6.483   3.638 -21.973  1.00 77.44           C  
ATOM   3329  N   VAL A 459       9.821   1.218 -24.336  1.00 72.00           N  
ATOM   3330  CA  VAL A 459      10.303   0.260 -25.332  1.00 72.00           C  
ATOM   3331  C   VAL A 459       9.515  -1.030 -25.162  1.00 72.00           C  
ATOM   3332  CB  VAL A 459      11.821   0.024 -25.211  1.00 72.00           C  
ATOM   3333  O   VAL A 459       9.512  -1.632 -24.092  1.00 72.00           O  
ATOM   3334  CG1 VAL A 459      12.314  -0.926 -26.310  1.00 72.00           C  
ATOM   3335  CG2 VAL A 459      12.599   1.342 -25.345  1.00 72.00           C  
ATOM   3336  N   LEU A 460       8.824  -1.468 -26.211  1.00 69.88           N  
ATOM   3337  CA  LEU A 460       8.145  -2.760 -26.204  1.00 69.88           C  
ATOM   3338  C   LEU A 460       9.140  -3.847 -26.608  1.00 69.88           C  
ATOM   3339  CB  LEU A 460       6.913  -2.716 -27.122  1.00 69.88           C  
ATOM   3340  O   LEU A 460       9.549  -3.919 -27.764  1.00 69.88           O  
ATOM   3341  CG  LEU A 460       5.756  -1.870 -26.560  1.00 69.88           C  
ATOM   3342  CD1 LEU A 460       4.719  -1.624 -27.656  1.00 69.88           C  
ATOM   3343  CD2 LEU A 460       5.047  -2.568 -25.394  1.00 69.88           C  
ATOM   3344  N   VAL A 461       9.509  -4.704 -25.657  1.00 66.88           N  
ATOM   3345  CA  VAL A 461      10.300  -5.908 -25.930  1.00 66.88           C  
ATOM   3346  C   VAL A 461       9.353  -7.105 -25.903  1.00 66.88           C  
ATOM   3347  CB  VAL A 461      11.496  -6.059 -24.974  1.00 66.88           C  
ATOM   3348  O   VAL A 461       8.921  -7.576 -24.846  1.00 66.88           O  
ATOM   3349  CG1 VAL A 461      12.335  -7.259 -25.430  1.00 66.88           C  
ATOM   3350  CG2 VAL A 461      12.378  -4.801 -24.979  1.00 66.88           C  
ATOM   3351  N   GLY A 462       8.956  -7.568 -27.089  1.00 72.69           N  
ATOM   3352  CA  GLY A 462       7.894  -8.564 -27.236  1.00 72.69           C  
ATOM   3353  C   GLY A 462       6.547  -8.023 -26.740  1.00 72.69           C  
ATOM   3354  O   GLY A 462       6.029  -7.054 -27.285  1.00 72.69           O  
ATOM   3355  N   ARG A 463       5.971  -8.653 -25.704  1.00 64.31           N  
ATOM   3356  CA  ARG A 463       4.723  -8.206 -25.044  1.00 64.31           C  
ATOM   3357  C   ARG A 463       4.950  -7.355 -23.787  1.00 64.31           C  
ATOM   3358  CB  ARG A 463       3.811  -9.407 -24.724  1.00 64.31           C  
ATOM   3359  O   ARG A 463       3.978  -6.919 -23.178  1.00 64.31           O  
ATOM   3360  CG  ARG A 463       3.252 -10.088 -25.980  1.00 64.31           C  
ATOM   3361  CD  ARG A 463       2.219 -11.149 -25.580  1.00 64.31           C  
ATOM   3362  NE  ARG A 463       1.604 -11.784 -26.761  1.00 64.31           N  
ATOM   3363  NH1 ARG A 463       0.168 -13.168 -25.621  1.00 64.31           N  
ATOM   3364  NH2 ARG A 463       0.187 -13.196 -27.854  1.00 64.31           N  
ATOM   3365  CZ  ARG A 463       0.661 -12.711 -26.740  1.00 64.31           C  
ATOM   3366  N   ALA A 464       6.198  -7.149 -23.365  1.00 66.75           N  
ATOM   3367  CA  ALA A 464       6.512  -6.425 -22.137  1.00 66.75           C  
ATOM   3368  C   ALA A 464       6.870  -4.963 -22.435  1.00 66.75           C  
ATOM   3369  CB  ALA A 464       7.631  -7.160 -21.392  1.00 66.75           C  
ATOM   3370  O   ALA A 464       7.750  -4.684 -23.252  1.00 66.75           O  
ATOM   3371  N   ALA A 465       6.203  -4.038 -21.744  1.00 70.81           N  
ATOM   3372  CA  ALA A 465       6.600  -2.638 -21.703  1.00 70.81           C  
ATOM   3373  C   ALA A 465       7.824  -2.492 -20.793  1.00 70.81           C  
ATOM   3374  CB  ALA A 465       5.410  -1.797 -21.223  1.00 70.81           C  
ATOM   3375  O   ALA A 465       7.738  -2.749 -19.593  1.00 70.81           O  
ATOM   3376  N   GLN A 466       8.945  -2.094 -21.382  1.00 77.38           N  
ATOM   3377  CA  GLN A 466      10.179  -1.767 -20.685  1.00 77.38           C  
ATOM   3378  C   GLN A 466      10.362  -0.256 -20.672  1.00 77.38           C  
ATOM   3379  CB  GLN A 466      11.375  -2.470 -21.345  1.00 77.38           C  
ATOM   3380  O   GLN A 466      10.011   0.442 -21.628  1.00 77.38           O  
ATOM   3381  CG  GLN A 466      11.261  -4.003 -21.330  1.00 77.38           C  
ATOM   3382  CD  GLN A 466      11.315  -4.602 -19.927  1.00 77.38           C  
ATOM   3383  NE2 GLN A 466      11.039  -5.877 -19.774  1.00 77.38           N  
ATOM   3384  OE1 GLN A 466      11.603  -3.952 -18.941  1.00 77.38           O  
ATOM   3385  N   TYR A 467      10.909   0.258 -19.581  1.00 84.44           N  
ATOM   3386  CA  TYR A 467      11.117   1.690 -19.409  1.00 84.44           C  
ATOM   3387  C   TYR A 467      12.596   2.043 -19.525  1.00 84.44           C  
ATOM   3388  CB  TYR A 467      10.505   2.139 -18.089  1.00 84.44           C  
ATOM   3389  O   TYR A 467      13.463   1.177 -19.439  1.00 84.44           O  
ATOM   3390  CG  TYR A 467       9.027   1.821 -17.950  1.00 84.44           C  
ATOM   3391  CD1 TYR A 467       8.069   2.706 -18.477  1.00 84.44           C  
ATOM   3392  CD2 TYR A 467       8.611   0.655 -17.277  1.00 84.44           C  
ATOM   3393  CE1 TYR A 467       6.696   2.423 -18.343  1.00 84.44           C  
ATOM   3394  CE2 TYR A 467       7.240   0.365 -17.145  1.00 84.44           C  
ATOM   3395  OH  TYR A 467       4.957   0.965 -17.567  1.00 84.44           O  
ATOM   3396  CZ  TYR A 467       6.280   1.250 -17.681  1.00 84.44           C  
ATOM   3397  N   SER A 468      12.900   3.319 -19.733  1.00 87.00           N  
ATOM   3398  CA  SER A 468      14.287   3.796 -19.725  1.00 87.00           C  
ATOM   3399  C   SER A 468      14.818   3.993 -18.300  1.00 87.00           C  
ATOM   3400  CB  SER A 468      14.406   5.094 -20.522  1.00 87.00           C  
ATOM   3401  O   SER A 468      14.061   4.352 -17.396  1.00 87.00           O  
ATOM   3402  OG  SER A 468      13.742   6.142 -19.846  1.00 87.00           O  
ATOM   3403  N   GLU A 469      16.138   3.874 -18.119  1.00 89.69           N  
ATOM   3404  CA  GLU A 469      16.819   4.203 -16.855  1.00 89.69           C  
ATOM   3405  C   GLU A 469      16.474   5.624 -16.379  1.00 89.69           C  
ATOM   3406  CB  GLU A 469      18.335   4.104 -17.079  1.00 89.69           C  
ATOM   3407  O   GLU A 469      16.136   5.844 -15.216  1.00 89.69           O  
ATOM   3408  CG  GLU A 469      19.147   4.320 -15.791  1.00 89.69           C  
ATOM   3409  CD  GLU A 469      20.662   4.356 -16.040  1.00 89.69           C  
ATOM   3410  OE1 GLU A 469      21.393   4.530 -15.037  1.00 89.69           O  
ATOM   3411  OE2 GLU A 469      21.075   4.316 -17.218  1.00 89.69           O  
ATOM   3412  N   LYS A 470      16.472   6.595 -17.305  1.00 89.81           N  
ATOM   3413  CA  LYS A 470      16.126   7.997 -17.019  1.00 89.81           C  
ATOM   3414  C   LYS A 470      14.736   8.136 -16.395  1.00 89.81           C  
ATOM   3415  CB  LYS A 470      16.204   8.841 -18.301  1.00 89.81           C  
ATOM   3416  O   LYS A 470      14.540   9.006 -15.552  1.00 89.81           O  
ATOM   3417  CG  LYS A 470      17.642   8.997 -18.813  1.00 89.81           C  
ATOM   3418  CD  LYS A 470      17.676   9.892 -20.058  1.00 89.81           C  
ATOM   3419  CE  LYS A 470      19.118  10.021 -20.560  1.00 89.81           C  
ATOM   3420  NZ  LYS A 470      19.193  10.810 -21.814  1.00 89.81           N  
ATOM   3421  N   GLY A 471      13.788   7.280 -16.782  1.00 90.75           N  
ATOM   3422  CA  GLY A 471      12.430   7.282 -16.240  1.00 90.75           C  
ATOM   3423  C   GLY A 471      12.419   6.918 -14.759  1.00 90.75           C  
ATOM   3424  O   GLY A 471      11.789   7.606 -13.955  1.00 90.75           O  
ATOM   3425  N   PHE A 472      13.185   5.893 -14.379  1.00 92.50           N  
ATOM   3426  CA  PHE A 472      13.376   5.524 -12.977  1.00 92.50           C  
ATOM   3427  C   PHE A 472      14.110   6.606 -12.189  1.00 92.50           C  
ATOM   3428  CB  PHE A 472      14.120   4.195 -12.882  1.00 92.50           C  
ATOM   3429  O   PHE A 472      13.691   6.928 -11.081  1.00 92.50           O  
ATOM   3430  CG  PHE A 472      13.247   3.019 -13.246  1.00 92.50           C  
ATOM   3431  CD1 PHE A 472      12.364   2.489 -12.286  1.00 92.50           C  
ATOM   3432  CD2 PHE A 472      13.337   2.433 -14.519  1.00 92.50           C  
ATOM   3433  CE1 PHE A 472      11.573   1.369 -12.595  1.00 92.50           C  
ATOM   3434  CE2 PHE A 472      12.531   1.328 -14.826  1.00 92.50           C  
ATOM   3435  CZ  PHE A 472      11.660   0.788 -13.870  1.00 92.50           C  
ATOM   3436  N   VAL A 473      15.135   7.233 -12.769  1.00 94.19           N  
ATOM   3437  CA  VAL A 473      15.837   8.360 -12.135  1.00 94.19           C  
ATOM   3438  C   VAL A 473      14.871   9.520 -11.850  1.00 94.19           C  
ATOM   3439  CB  VAL A 473      17.045   8.792 -12.990  1.00 94.19           C  
ATOM   3440  O   VAL A 473      14.841  10.030 -10.730  1.00 94.19           O  
ATOM   3441  CG1 VAL A 473      17.707  10.067 -12.462  1.00 94.19           C  
ATOM   3442  CG2 VAL A 473      18.114   7.693 -13.016  1.00 94.19           C  
ATOM   3443  N   TYR A 474      14.016   9.907 -12.805  1.00 94.50           N  
ATOM   3444  CA  TYR A 474      12.983  10.933 -12.586  1.00 94.50           C  
ATOM   3445  C   TYR A 474      11.973  10.533 -11.510  1.00 94.50           C  
ATOM   3446  CB  TYR A 474      12.244  11.231 -13.900  1.00 94.50           C  
ATOM   3447  O   TYR A 474      11.578  11.366 -10.686  1.00 94.50           O  
ATOM   3448  CG  TYR A 474      13.058  11.848 -15.023  1.00 94.50           C  
ATOM   3449  CD1 TYR A 474      14.304  12.469 -14.781  1.00 94.50           C  
ATOM   3450  CD2 TYR A 474      12.533  11.827 -16.330  1.00 94.50           C  
ATOM   3451  CE1 TYR A 474      15.028  13.045 -15.837  1.00 94.50           C  
ATOM   3452  CE2 TYR A 474      13.252  12.416 -17.389  1.00 94.50           C  
ATOM   3453  OH  TYR A 474      15.206  13.571 -18.164  1.00 94.50           O  
ATOM   3454  CZ  TYR A 474      14.503  13.014 -17.144  1.00 94.50           C  
ATOM   3455  N   ALA A 475      11.580   9.261 -11.476  1.00 95.00           N  
ATOM   3456  CA  ALA A 475      10.699   8.742 -10.444  1.00 95.00           C  
ATOM   3457  C   ALA A 475      11.358   8.820  -9.056  1.00 95.00           C  
ATOM   3458  CB  ALA A 475      10.276   7.329 -10.842  1.00 95.00           C  
ATOM   3459  O   ALA A 475      10.767   9.379  -8.134  1.00 95.00           O  
ATOM   3460  N   PHE A 476      12.611   8.380  -8.911  1.00 96.19           N  
ATOM   3461  CA  PHE A 476      13.354   8.457  -7.651  1.00 96.19           C  
ATOM   3462  C   PHE A 476      13.588   9.901  -7.183  1.00 96.19           C  
ATOM   3463  CB  PHE A 476      14.677   7.688  -7.778  1.00 96.19           C  
ATOM   3464  O   PHE A 476      13.400  10.191  -6.000  1.00 96.19           O  
ATOM   3465  CG  PHE A 476      14.571   6.183  -7.956  1.00 96.19           C  
ATOM   3466  CD1 PHE A 476      13.657   5.425  -7.195  1.00 96.19           C  
ATOM   3467  CD2 PHE A 476      15.436   5.522  -8.848  1.00 96.19           C  
ATOM   3468  CE1 PHE A 476      13.576   4.031  -7.361  1.00 96.19           C  
ATOM   3469  CE2 PHE A 476      15.366   4.128  -9.003  1.00 96.19           C  
ATOM   3470  CZ  PHE A 476      14.430   3.382  -8.269  1.00 96.19           C  
ATOM   3471  N   PHE A 477      13.880  10.844  -8.086  1.00 97.00           N  
ATOM   3472  CA  PHE A 477      13.919  12.271  -7.741  1.00 97.00           C  
ATOM   3473  C   PHE A 477      12.560  12.799  -7.276  1.00 97.00           C  
ATOM   3474  CB  PHE A 477      14.417  13.102  -8.930  1.00 97.00           C  
ATOM   3475  O   PHE A 477      12.490  13.558  -6.310  1.00 97.00           O  
ATOM   3476  CG  PHE A 477      15.922  13.219  -8.994  1.00 97.00           C  
ATOM   3477  CD1 PHE A 477      16.607  13.900  -7.971  1.00 97.00           C  
ATOM   3478  CD2 PHE A 477      16.641  12.675 -10.072  1.00 97.00           C  
ATOM   3479  CE1 PHE A 477      18.005  14.018  -8.022  1.00 97.00           C  
ATOM   3480  CE2 PHE A 477      18.042  12.780 -10.112  1.00 97.00           C  
ATOM   3481  CZ  PHE A 477      18.726  13.445  -9.082  1.00 97.00           C  
ATOM   3482  N   THR A 478      11.468  12.372  -7.908  1.00 96.50           N  
ATOM   3483  CA  THR A 478      10.115  12.762  -7.487  1.00 96.50           C  
ATOM   3484  C   THR A 478       9.791  12.225  -6.092  1.00 96.50           C  
ATOM   3485  CB  THR A 478       9.067  12.291  -8.501  1.00 96.50           C  
ATOM   3486  O   THR A 478       9.208  12.937  -5.272  1.00 96.50           O  
ATOM   3487  CG2 THR A 478       7.677  12.824  -8.153  1.00 96.50           C  
ATOM   3488  OG1 THR A 478       9.388  12.795  -9.775  1.00 96.50           O  
ATOM   3489  N   LEU A 479      10.229  11.003  -5.772  1.00 96.88           N  
ATOM   3490  CA  LEU A 479      10.130  10.452  -4.418  1.00 96.88           C  
ATOM   3491  C   LEU A 479      11.001  11.212  -3.418  1.00 96.88           C  
ATOM   3492  CB  LEU A 479      10.492   8.958  -4.420  1.00 96.88           C  
ATOM   3493  O   LEU A 479      10.562  11.445  -2.291  1.00 96.88           O  
ATOM   3494  CG  LEU A 479       9.557   8.070  -5.250  1.00 96.88           C  
ATOM   3495  CD1 LEU A 479      10.053   6.626  -5.215  1.00 96.88           C  
ATOM   3496  CD2 LEU A 479       8.124   8.074  -4.732  1.00 96.88           C  
ATOM   3497  N   ALA A 480      12.185  11.669  -3.835  1.00 97.50           N  
ATOM   3498  CA  ALA A 480      13.034  12.510  -3.002  1.00 97.50           C  
ATOM   3499  C   ALA A 480      12.340  13.836  -2.651  1.00 97.50           C  
ATOM   3500  CB  ALA A 480      14.394  12.718  -3.680  1.00 97.50           C  
ATOM   3501  O   ALA A 480      12.327  14.246  -1.488  1.00 97.50           O  
ATOM   3502  N   VAL A 481      11.682  14.464  -3.633  1.00 97.75           N  
ATOM   3503  CA  VAL A 481      10.866  15.670  -3.429  1.00 97.75           C  
ATOM   3504  C   VAL A 481       9.689  15.385  -2.494  1.00 97.75           C  
ATOM   3505  CB  VAL A 481      10.388  16.253  -4.775  1.00 97.75           C  
ATOM   3506  O   VAL A 481       9.475  16.145  -1.553  1.00 97.75           O  
ATOM   3507  CG1 VAL A 481       9.410  17.422  -4.587  1.00 97.75           C  
ATOM   3508  CG2 VAL A 481      11.575  16.785  -5.589  1.00 97.75           C  
ATOM   3509  N   ALA A 482       8.956  14.284  -2.678  1.00 97.12           N  
ATOM   3510  CA  ALA A 482       7.851  13.914  -1.789  1.00 97.12           C  
ATOM   3511  C   ALA A 482       8.321  13.686  -0.336  1.00 97.12           C  
ATOM   3512  CB  ALA A 482       7.147  12.681  -2.365  1.00 97.12           C  
ATOM   3513  O   ALA A 482       7.699  14.190   0.602  1.00 97.12           O  
ATOM   3514  N   GLY A 483       9.456  13.005  -0.140  1.00 97.19           N  
ATOM   3515  CA  GLY A 483      10.090  12.855   1.173  1.00 97.19           C  
ATOM   3516  C   GLY A 483      10.482  14.201   1.792  1.00 97.19           C  
ATOM   3517  O   GLY A 483      10.207  14.456   2.967  1.00 97.19           O  
ATOM   3518  N   MET A 484      11.041  15.112   0.988  1.00 97.88           N  
ATOM   3519  CA  MET A 484      11.386  16.464   1.433  1.00 97.88           C  
ATOM   3520  C   MET A 484      10.138  17.259   1.832  1.00 97.88           C  
ATOM   3521  CB  MET A 484      12.196  17.184   0.343  1.00 97.88           C  
ATOM   3522  O   MET A 484      10.147  17.920   2.868  1.00 97.88           O  
ATOM   3523  CG  MET A 484      12.654  18.572   0.806  1.00 97.88           C  
ATOM   3524  SD  MET A 484      13.670  19.479  -0.389  1.00 97.88           S  
ATOM   3525  CE  MET A 484      15.280  18.685  -0.135  1.00 97.88           C  
ATOM   3526  N   LEU A 485       9.040  17.157   1.077  1.00 97.69           N  
ATOM   3527  CA  LEU A 485       7.766  17.789   1.428  1.00 97.69           C  
ATOM   3528  C   LEU A 485       7.213  17.247   2.753  1.00 97.69           C  
ATOM   3529  CB  LEU A 485       6.755  17.609   0.282  1.00 97.69           C  
ATOM   3530  O   LEU A 485       6.758  18.035   3.584  1.00 97.69           O  
ATOM   3531  CG  LEU A 485       7.081  18.407  -0.996  1.00 97.69           C  
ATOM   3532  CD1 LEU A 485       6.115  18.011  -2.112  1.00 97.69           C  
ATOM   3533  CD2 LEU A 485       6.965  19.918  -0.780  1.00 97.69           C  
ATOM   3534  N   ALA A 486       7.322  15.939   3.013  1.00 96.38           N  
ATOM   3535  CA  ALA A 486       6.973  15.364   4.315  1.00 96.38           C  
ATOM   3536  C   ALA A 486       7.834  15.948   5.454  1.00 96.38           C  
ATOM   3537  CB  ALA A 486       7.095  13.836   4.247  1.00 96.38           C  
ATOM   3538  O   ALA A 486       7.304  16.313   6.508  1.00 96.38           O  
ATOM   3539  N   ALA A 487       9.144  16.113   5.232  1.00 96.69           N  
ATOM   3540  CA  ALA A 487      10.042  16.743   6.200  1.00 96.69           C  
ATOM   3541  C   ALA A 487       9.684  18.220   6.444  1.00 96.69           C  
ATOM   3542  CB  ALA A 487      11.490  16.600   5.720  1.00 96.69           C  
ATOM   3543  O   ALA A 487       9.654  18.672   7.590  1.00 96.69           O  
ATOM   3544  N   VAL A 488       9.345  18.964   5.388  1.00 96.69           N  
ATOM   3545  CA  VAL A 488       8.885  20.358   5.476  1.00 96.69           C  
ATOM   3546  C   VAL A 488       7.601  20.456   6.298  1.00 96.69           C  
ATOM   3547  CB  VAL A 488       8.714  20.976   4.073  1.00 96.69           C  
ATOM   3548  O   VAL A 488       7.514  21.321   7.169  1.00 96.69           O  
ATOM   3549  CG1 VAL A 488       7.995  22.332   4.107  1.00 96.69           C  
ATOM   3550  CG2 VAL A 488      10.082  21.208   3.420  1.00 96.69           C  
ATOM   3551  N   MET A 489       6.635  19.549   6.112  1.00 95.06           N  
ATOM   3552  CA  MET A 489       5.436  19.508   6.961  1.00 95.06           C  
ATOM   3553  C   MET A 489       5.794  19.293   8.437  1.00 95.06           C  
ATOM   3554  CB  MET A 489       4.450  18.430   6.484  1.00 95.06           C  
ATOM   3555  O   MET A 489       5.251  19.981   9.302  1.00 95.06           O  
ATOM   3556  CG  MET A 489       3.838  18.738   5.116  1.00 95.06           C  
ATOM   3557  SD  MET A 489       3.002  20.345   4.995  1.00 95.06           S  
ATOM   3558  CE  MET A 489       3.512  20.800   3.315  1.00 95.06           C  
ATOM   3559  N   GLY A 490       6.767  18.422   8.728  1.00 92.38           N  
ATOM   3560  CA  GLY A 490       7.332  18.258  10.070  1.00 92.38           C  
ATOM   3561  C   GLY A 490       7.945  19.548  10.630  1.00 92.38           C  
ATOM   3562  O   GLY A 490       7.636  19.941  11.753  1.00 92.38           O  
ATOM   3563  N   LEU A 491       8.748  20.271   9.844  1.00 93.56           N  
ATOM   3564  CA  LEU A 491       9.360  21.543  10.261  1.00 93.56           C  
ATOM   3565  C   LEU A 491       8.302  22.616  10.553  1.00 93.56           C  
ATOM   3566  CB  LEU A 491      10.316  22.042   9.160  1.00 93.56           C  
ATOM   3567  O   LEU A 491       8.392  23.348  11.543  1.00 93.56           O  
ATOM   3568  CG  LEU A 491      11.631  21.256   9.029  1.00 93.56           C  
ATOM   3569  CD1 LEU A 491      12.369  21.702   7.767  1.00 93.56           C  
ATOM   3570  CD2 LEU A 491      12.556  21.502  10.223  1.00 93.56           C  
ATOM   3571  N   LEU A 492       7.264  22.686   9.720  1.00 92.06           N  
ATOM   3572  CA  LEU A 492       6.132  23.592   9.902  1.00 92.06           C  
ATOM   3573  C   LEU A 492       5.282  23.246  11.134  1.00 92.06           C  
ATOM   3574  CB  LEU A 492       5.265  23.560   8.633  1.00 92.06           C  
ATOM   3575  O   LEU A 492       4.560  24.114  11.630  1.00 92.06           O  
ATOM   3576  CG  LEU A 492       5.907  24.172   7.376  1.00 92.06           C  
ATOM   3577  CD1 LEU A 492       4.964  23.958   6.193  1.00 92.06           C  
ATOM   3578  CD2 LEU A 492       6.160  25.673   7.534  1.00 92.06           C  
ATOM   3579  N   LEU A 493       5.339  22.002  11.614  1.00 89.25           N  
ATOM   3580  CA  LEU A 493       4.717  21.564  12.866  1.00 89.25           C  
ATOM   3581  C   LEU A 493       5.576  21.888  14.094  1.00 89.25           C  
ATOM   3582  CB  LEU A 493       4.432  20.053  12.791  1.00 89.25           C  
ATOM   3583  O   LEU A 493       5.024  22.096  15.165  1.00 89.25           O  
ATOM   3584  CG  LEU A 493       3.254  19.685  11.880  1.00 89.25           C  
ATOM   3585  CD1 LEU A 493       3.255  18.186  11.594  1.00 89.25           C  
ATOM   3586  CD2 LEU A 493       1.932  20.044  12.550  1.00 89.25           C  
ATOM   3587  N   ILE A 494       6.901  21.978  13.955  1.00 85.81           N  
ATOM   3588  CA  ILE A 494       7.786  22.438  15.041  1.00 85.81           C  
ATOM   3589  C   ILE A 494       7.577  23.935  15.303  1.00 85.81           C  
ATOM   3590  CB  ILE A 494       9.267  22.128  14.712  1.00 85.81           C  
ATOM   3591  O   ILE A 494       7.528  24.365  16.453  1.00 85.81           O  
ATOM   3592  CG1 ILE A 494       9.496  20.605  14.625  1.00 85.81           C  
ATOM   3593  CG2 ILE A 494      10.217  22.736  15.762  1.00 85.81           C  
ATOM   3594  CD1 ILE A 494      10.870  20.212  14.077  1.00 85.81           C  
ATOM   3595  N   ARG A 495       7.452  24.735  14.234  1.00 75.44           N  
ATOM   3596  CA  ARG A 495       7.298  26.199  14.331  1.00 75.44           C  
ATOM   3597  C   ARG A 495       5.957  26.622  14.925  1.00 75.44           C  
ATOM   3598  CB  ARG A 495       7.499  26.842  12.953  1.00 75.44           C  
ATOM   3599  O   ARG A 495       5.903  27.584  15.685  1.00 75.44           O  
ATOM   3600  CG  ARG A 495       8.971  26.806  12.523  1.00 75.44           C  
ATOM   3601  CD  ARG A 495       9.143  27.535  11.188  1.00 75.44           C  
ATOM   3602  NE  ARG A 495      10.563  27.631  10.802  1.00 75.44           N  
ATOM   3603  NH1 ARG A 495      10.272  28.908   8.912  1.00 75.44           N  
ATOM   3604  NH2 ARG A 495      12.328  28.309   9.529  1.00 75.44           N  
ATOM   3605  CZ  ARG A 495      11.045  28.279   9.754  1.00 75.44           C  
ATOM   3606  N   ASN A 496       4.890  25.891  14.613  1.00 68.25           N  
ATOM   3607  CA  ASN A 496       3.598  26.084  15.253  1.00 68.25           C  
ATOM   3608  C   ASN A 496       3.618  25.303  16.568  1.00 68.25           C  
ATOM   3609  CB  ASN A 496       2.471  25.605  14.318  1.00 68.25           C  
ATOM   3610  O   ASN A 496       3.288  24.118  16.556  1.00 68.25           O  
ATOM   3611  CG  ASN A 496       2.231  26.486  13.109  1.00 68.25           C  
ATOM   3612  ND2 ASN A 496       1.045  26.431  12.547  1.00 68.25           N  
ATOM   3613  OD1 ASN A 496       3.076  27.185  12.587  1.00 68.25           O  
ATOM   3614  N   LYS A 497       4.022  25.932  17.686  1.00 56.47           N  
ATOM   3615  CA  LYS A 497       3.842  25.338  19.024  1.00 56.47           C  
ATOM   3616  C   LYS A 497       2.439  24.736  19.067  1.00 56.47           C  
ATOM   3617  CB  LYS A 497       3.978  26.392  20.139  1.00 56.47           C  
ATOM   3618  O   LYS A 497       1.479  25.441  18.776  1.00 56.47           O  
ATOM   3619  CG  LYS A 497       5.433  26.768  20.454  1.00 56.47           C  
ATOM   3620  CD  LYS A 497       5.484  27.771  21.617  1.00 56.47           C  
ATOM   3621  CE  LYS A 497       6.931  28.140  21.966  1.00 56.47           C  
ATOM   3622  NZ  LYS A 497       6.987  29.122  23.081  1.00 56.47           N  
ATOM   3623  N   ILE A 498       2.343  23.434  19.334  1.00 54.31           N  
ATOM   3624  CA  ILE A 498       1.061  22.742  19.478  1.00 54.31           C  
ATOM   3625  C   ILE A 498       0.385  23.383  20.692  1.00 54.31           C  
ATOM   3626  CB  ILE A 498       1.260  21.209  19.616  1.00 54.31           C  
ATOM   3627  O   ILE A 498       0.663  23.019  21.834  1.00 54.31           O  
ATOM   3628  CG1 ILE A 498       1.998  20.624  18.384  1.00 54.31           C  
ATOM   3629  CG2 ILE A 498      -0.098  20.504  19.804  1.00 54.31           C  
ATOM   3630  CD1 ILE A 498       2.402  19.149  18.532  1.00 54.31           C  
ATOM   3631  N   GLU A 499      -0.405  24.426  20.451  1.00 45.69           N  
ATOM   3632  CA  GLU A 499      -1.287  25.006  21.449  1.00 45.69           C  
ATOM   3633  C   GLU A 499      -2.293  23.926  21.858  1.00 45.69           C  
ATOM   3634  CB  GLU A 499      -1.925  26.309  20.935  1.00 45.69           C  
ATOM   3635  O   GLU A 499      -2.622  23.034  21.072  1.00 45.69           O  
ATOM   3636  CG  GLU A 499      -0.890  27.451  20.967  1.00 45.69           C  
ATOM   3637  CD  GLU A 499      -1.393  28.790  20.406  1.00 45.69           C  
ATOM   3638  OE1 GLU A 499      -0.667  29.787  20.625  1.00 45.69           O  
ATOM   3639  OE2 GLU A 499      -2.453  28.801  19.744  1.00 45.69           O  
ATOM   3640  N   ARG A 500      -2.659  23.947  23.143  1.00 47.06           N  
ATOM   3641  CA  ARG A 500      -3.447  22.921  23.843  1.00 47.06           C  
ATOM   3642  C   ARG A 500      -4.662  22.438  23.025  1.00 47.06           C  
ATOM   3643  CB  ARG A 500      -3.923  23.513  25.178  1.00 47.06           C  
ATOM   3644  O   ARG A 500      -5.185  23.216  22.231  1.00 47.06           O  
ATOM   3645  CG  ARG A 500      -2.816  23.539  26.239  1.00 47.06           C  
ATOM   3646  CD  ARG A 500      -3.360  24.206  27.507  1.00 47.06           C  
ATOM   3647  NE  ARG A 500      -2.413  24.115  28.635  1.00 47.06           N  
ATOM   3648  NH1 ARG A 500      -3.662  25.338  30.125  1.00 47.06           N  
ATOM   3649  NH2 ARG A 500      -1.730  24.444  30.786  1.00 47.06           N  
ATOM   3650  CZ  ARG A 500      -2.604  24.632  29.837  1.00 47.06           C  
ATOM   3651  N   PRO A 501      -5.135  21.192  23.249  1.00 45.53           N  
ATOM   3652  CA  PRO A 501      -6.284  20.649  22.530  1.00 45.53           C  
ATOM   3653  C   PRO A 501      -7.451  21.637  22.593  1.00 45.53           C  
ATOM   3654  CB  PRO A 501      -6.646  19.314  23.198  1.00 45.53           C  
ATOM   3655  O   PRO A 501      -7.853  22.043  23.681  1.00 45.53           O  
ATOM   3656  CG  PRO A 501      -5.470  18.987  24.116  1.00 45.53           C  
ATOM   3657  CD  PRO A 501      -4.735  20.305  24.330  1.00 45.53           C  
ATOM   3658  N   VAL A 502      -7.943  22.053  21.428  1.00 48.91           N  
ATOM   3659  CA  VAL A 502      -9.102  22.939  21.307  1.00 48.91           C  
ATOM   3660  C   VAL A 502     -10.324  22.178  21.797  1.00 48.91           C  
ATOM   3661  CB  VAL A 502      -9.286  23.374  19.835  1.00 48.91           C  
ATOM   3662  O   VAL A 502     -10.614  21.125  21.240  1.00 48.91           O  
ATOM   3663  CG1 VAL A 502     -10.555  24.202  19.604  1.00 48.91           C  
ATOM   3664  CG2 VAL A 502      -8.089  24.212  19.371  1.00 48.91           C  
ATOM   3665  N   ASP A 503     -11.057  22.703  22.780  1.00 45.62           N  
ATOM   3666  CA  ASP A 503     -12.435  22.273  23.027  1.00 45.62           C  
ATOM   3667  C   ASP A 503     -13.234  22.525  21.745  1.00 45.62           C  
ATOM   3668  CB  ASP A 503     -13.060  23.024  24.223  1.00 45.62           C  
ATOM   3669  O   ASP A 503     -13.639  23.650  21.441  1.00 45.62           O  
ATOM   3670  CG  ASP A 503     -12.863  22.324  25.572  1.00 45.62           C  
ATOM   3671  OD1 ASP A 503     -12.867  21.072  25.592  1.00 45.62           O  
ATOM   3672  OD2 ASP A 503     -12.735  23.054  26.580  1.00 45.62           O  
ATOM   3673  N   VAL A 504     -13.409  21.480  20.936  1.00 46.41           N  
ATOM   3674  CA  VAL A 504     -14.362  21.502  19.831  1.00 46.41           C  
ATOM   3675  C   VAL A 504     -15.722  21.588  20.504  1.00 46.41           C  
ATOM   3676  CB  VAL A 504     -14.228  20.272  18.915  1.00 46.41           C  
ATOM   3677  O   VAL A 504     -16.165  20.625  21.128  1.00 46.41           O  
ATOM   3678  CG1 VAL A 504     -15.263  20.310  17.783  1.00 46.41           C  
ATOM   3679  CG2 VAL A 504     -12.836  20.220  18.265  1.00 46.41           C  
ATOM   3680  N   ALA A 505     -16.316  22.781  20.460  1.00 41.50           N  
ATOM   3681  CA  ALA A 505     -17.583  23.080  21.103  1.00 41.50           C  
ATOM   3682  C   ALA A 505     -18.596  21.968  20.807  1.00 41.50           C  
ATOM   3683  CB  ALA A 505     -18.075  24.449  20.617  1.00 41.50           C  
ATOM   3684  O   ALA A 505     -18.865  21.644  19.647  1.00 41.50           O  
ATOM   3685  N   SER A 506     -19.148  21.387  21.872  1.00 39.28           N  
ATOM   3686  CA  SER A 506     -20.309  20.517  21.767  1.00 39.28           C  
ATOM   3687  C   SER A 506     -21.421  21.264  21.019  1.00 39.28           C  
ATOM   3688  CB  SER A 506     -20.780  20.083  23.161  1.00 39.28           C  
ATOM   3689  O   SER A 506     -21.591  22.474  21.222  1.00 39.28           O  
ATOM   3690  OG  SER A 506     -21.000  21.197  24.011  1.00 39.28           O  
ATOM   3691  N   PRO A 507     -22.210  20.591  20.162  1.00 39.09           N  
ATOM   3692  CA  PRO A 507     -23.462  21.166  19.704  1.00 39.09           C  
ATOM   3693  C   PRO A 507     -24.282  21.443  20.962  1.00 39.09           C  
ATOM   3694  CB  PRO A 507     -24.117  20.127  18.782  1.00 39.09           C  
ATOM   3695  O   PRO A 507     -24.625  20.512  21.695  1.00 39.09           O  
ATOM   3696  CG  PRO A 507     -23.015  19.099  18.521  1.00 39.09           C  
ATOM   3697  CD  PRO A 507     -22.094  19.212  19.731  1.00 39.09           C  
ATOM   3698  N   LYS A 508     -24.514  22.725  21.259  1.00 38.19           N  
ATOM   3699  CA  LYS A 508     -25.329  23.146  22.393  1.00 38.19           C  
ATOM   3700  C   LYS A 508     -26.642  22.374  22.356  1.00 38.19           C  
ATOM   3701  CB  LYS A 508     -25.606  24.655  22.340  1.00 38.19           C  
ATOM   3702  O   LYS A 508     -27.365  22.394  21.362  1.00 38.19           O  
ATOM   3703  CG  LYS A 508     -24.420  25.505  22.818  1.00 38.19           C  
ATOM   3704  CD  LYS A 508     -24.804  26.985  22.711  1.00 38.19           C  
ATOM   3705  CE  LYS A 508     -23.737  27.901  23.312  1.00 38.19           C  
ATOM   3706  NZ  LYS A 508     -24.170  29.317  23.206  1.00 38.19           N  
ATOM   3707  N   SER A 509     -26.938  21.721  23.469  1.00 39.66           N  
ATOM   3708  CA  SER A 509     -28.270  21.296  23.857  1.00 39.66           C  
ATOM   3709  C   SER A 509     -29.164  22.532  24.019  1.00 39.66           C  
ATOM   3710  CB  SER A 509     -28.147  20.507  25.169  1.00 39.66           C  
ATOM   3711  O   SER A 509     -29.436  22.968  25.133  1.00 39.66           O  
ATOM   3712  OG  SER A 509     -27.440  21.280  26.124  1.00 39.66           O  
ATOM   3713  N   GLU A 510     -29.608  23.125  22.913  1.00 38.69           N  
ATOM   3714  CA  GLU A 510     -30.804  23.968  22.893  1.00 38.69           C  
ATOM   3715  C   GLU A 510     -32.014  23.046  22.743  1.00 38.69           C  
ATOM   3716  CB  GLU A 510     -30.730  25.055  21.811  1.00 38.69           C  
ATOM   3717  O   GLU A 510     -32.577  22.866  21.668  1.00 38.69           O  
ATOM   3718  CG  GLU A 510     -29.885  26.243  22.295  1.00 38.69           C  
ATOM   3719  CD  GLU A 510     -29.805  27.401  21.288  1.00 38.69           C  
ATOM   3720  OE1 GLU A 510     -29.102  28.383  21.628  1.00 38.69           O  
ATOM   3721  OE2 GLU A 510     -30.369  27.283  20.178  1.00 38.69           O  
ATOM   3722  N   MET A 511     -32.355  22.373  23.839  1.00 39.28           N  
ATOM   3723  CA  MET A 511     -33.662  21.744  24.007  1.00 39.28           C  
ATOM   3724  C   MET A 511     -33.989  21.608  25.498  1.00 39.28           C  
ATOM   3725  CB  MET A 511     -33.775  20.432  23.195  1.00 39.28           C  
ATOM   3726  O   MET A 511     -34.265  20.523  25.993  1.00 39.28           O  
ATOM   3727  CG  MET A 511     -35.033  20.460  22.317  1.00 39.28           C  
ATOM   3728  SD  MET A 511     -35.335  18.941  21.370  1.00 39.28           S  
ATOM   3729  CE  MET A 511     -35.955  17.883  22.704  1.00 39.28           C  
ATOM   3730  N   VAL A 512     -33.913  22.729  26.221  1.00 41.47           N  
ATOM   3731  CA  VAL A 512     -34.697  22.964  27.442  1.00 41.47           C  
ATOM   3732  C   VAL A 512     -35.071  24.447  27.465  1.00 41.47           C  
ATOM   3733  CB  VAL A 512     -33.986  22.558  28.756  1.00 41.47           C  
ATOM   3734  O   VAL A 512     -34.312  25.277  27.960  1.00 41.47           O  
ATOM   3735  CG1 VAL A 512     -34.943  22.739  29.947  1.00 41.47           C  
ATOM   3736  CG2 VAL A 512     -33.526  21.095  28.798  1.00 41.47           C  
ATOM   3737  N   ALA A 513     -36.218  24.757  26.868  1.00 36.38           N  
ATOM   3738  CA  ALA A 513     -37.143  25.815  27.266  1.00 36.38           C  
ATOM   3739  C   ALA A 513     -38.495  25.503  26.619  1.00 36.38           C  
ATOM   3740  CB  ALA A 513     -36.625  27.206  26.883  1.00 36.38           C  
ATOM   3741  O   ALA A 513     -38.504  25.312  25.380  1.00 36.38           O  
ATOM   3742  OXT ALA A 513     -39.450  25.360  27.411  1.00 36.38           O  
TER    3743      ALA A 513                                                      
ENDMDL                                                                          
END                                                                             
