# Supplementary material for: Cryo‐EM structure of antibacterial efflux transporter QacA from Staphylococcus aureus reveals a novel extracellular loop with allosteric role
Source: EMBO J. 2023 Jul 17;42(16):e113418. doi: 10.15252/embj.2023113418 (PMC10425836; doi:10.15252/embj.2023113418)
Supplement: Supplementary file 4 — Source Data for Expanded View [file EMBJ-42-e113418-s008.zip › Expanded view source data/Figure EV2/AF2 models/AF-Q180E3-RibZ.pdb]

HEADER                                            01-JUN-22                     
TITLE     ALPHAFOLD MONOMER V2.0 PREDICTION FOR RIBOFLAVIN TRANSPORTER RIBZ     
TITLE    2 (Q180E3)                                                             
COMPND    MOL_ID: 1;                                                            
COMPND   2 MOLECULE: RIBOFLAVIN TRANSPORTER RIBZ;                               
COMPND   3 CHAIN: A                                                             
SOURCE    MOL_ID: 1;                                                            
SOURCE   2 ORGANISM_SCIENTIFIC: CLOSTRIDIOIDES DIFFICILE (STRAIN 630);          
SOURCE   3 ORGANISM_TAXID: 272563                                               
REMARK   1                                                                      
REMARK   1 REFERENCE 1                                                          
REMARK   1  AUTH   JOHN JUMPER, RICHARD EVANS, ALEXANDER PRITZEL, TIM GREEN,    
REMARK   1  AUTH 2 MICHAEL FIGURNOV, OLAF RONNEBERGER, KATHRYN TUNYASUVUNAKOOL, 
REMARK   1  AUTH 3 RUSS BATES, AUGUSTIN ZIDEK, ANNA POTAPENKO, ALEX BRIDGLAND,  
REMARK   1  AUTH 4 CLEMENS MEYER, SIMON A A KOHL, ANDREW J BALLARD,             
REMARK   1  AUTH 5 ANDREW COWIE, BERNARDINO ROMERA-PAREDES, STANISLAV NIKOLOV,  
REMARK   1  AUTH 6 RISHUB JAIN, JONAS ADLER, TREVOR BACK, STIG PETERSEN,        
REMARK   1  AUTH 7 DAVID REIMAN, ELLEN CLANCY, MICHAL ZIELINSKI,                
REMARK   1  AUTH 8 MARTIN STEINEGGER, MICHALINA PACHOLSKA, TAMAS BERGHAMMER,    
REMARK   1  AUTH 9 DAVID SILVER, ORIOL VINYALS, ANDREW W SENIOR,                
REMARK   1  AUTH10 KORAY KAVUKCUOGLU, PUSHMEET KOHLI, DEMIS HASSABIS            
REMARK   1  TITL   HIGHLY ACCURATE PROTEIN STRUCTURE PREDICTION WITH ALPHAFOLD  
REMARK   1  REF    NATURE                        V. 596   583 2021              
REMARK   1  REFN                   ISSN 0028-0836                               
REMARK   1  PMID   34265844                                                     
REMARK   1  DOI    10.1038/s41586-021-03819-2                                   
REMARK   1                                                                      
REMARK   1 DISCLAIMERS                                                          
REMARK   1 ALPHAFOLD DATA, COPYRIGHT (2021) DEEPMIND TECHNOLOGIES LIMITED. THE  
REMARK   1 INFORMATION PROVIDED IS THEORETICAL MODELLING ONLY AND CAUTION SHOULD
REMARK   1 BE EXERCISED IN ITS USE. IT IS PROVIDED "AS-IS" WITHOUT ANY WARRANTY 
REMARK   1 OF ANY KIND, WHETHER EXPRESSED OR IMPLIED. NO WARRANTY IS GIVEN THAT 
REMARK   1 USE OF THE INFORMATION SHALL NOT INFRINGE THE RIGHTS OF ANY THIRD    
REMARK   1 PARTY. THE INFORMATION IS NOT INTENDED TO BE A SUBSTITUTE FOR        
REMARK   1 PROFESSIONAL MEDICAL ADVICE, DIAGNOSIS, OR TREATMENT, AND DOES NOT   
REMARK   1 CONSTITUTE MEDICAL OR OTHER PROFESSIONAL ADVICE. IT IS AVAILABLE FOR 
REMARK   1 ACADEMIC AND COMMERCIAL PURPOSES, UNDER CC-BY 4.0 LICENCE.           
DBREF  XXXX A    1   456  UNP    Q180E3   RIBZ_CLOD6       1    456             
SEQRES   1 A  456  MET LYS GLN LYS TRP ILE VAL LEU ILE ILE ILE CYS ILE          
SEQRES   2 A  456  GLY VAL PHE MET SER THR LEU ASP GLY SER ILE LEU ASN          
SEQRES   3 A  456  ILE ALA ASN PRO THR ILE ALA ALA ASP PHE LYS ILE ASN          
SEQRES   4 A  456  MET SER GLN ILE GLN TRP VAL VAL THR ALA TYR MET LEU          
SEQRES   5 A  456  VAL VAL THR ALA THR MET LEU PHE PHE GLY LYS LEU GLY          
SEQRES   6 A  456  ASP LYS VAL GLY SER ASN ARG LEU TYR THR LEU GLY PHE          
SEQRES   7 A  456  PHE ILE PHE THR ILE GLY SER PHE LEU CYS SER MET SER          
SEQRES   8 A  456  ASN ASN LEU SER THR LEU ILE SER SER ARG ILE PHE GLN          
SEQRES   9 A  456  ALA VAL GLY ALA SER ILE LEU MET ALA THR GLY LEU GLY          
SEQRES  10 A  456  ILE VAL SER ASN ALA PHE PRO ALA ASN GLU LYS GLY LYS          
SEQRES  11 A  456  ALA ILE GLY ILE THR GLY ALA VAL VAL GLY ILE GLY ASN          
SEQRES  12 A  456  MET SER GLY PRO VAL ILE GLY GLY ILE ILE LEU GLU HIS          
SEQRES  13 A  456  PHE GLY TRP PRO SER ILE PHE ILE ILE ASN ILE PRO ILE          
SEQRES  14 A  456  GLY ILE ILE ALA VAL PHE LEU GLY ILE LYS PHE LEU PRO          
SEQRES  15 A  456  LYS PRO VAL LEU ASP GLU GLN ASN LYS SER PHE ASP ILE          
SEQRES  16 A  456  PRO GLY LEU LEU LEU PHE ALA SER CYS THR THR LEU ILE          
SEQRES  17 A  456  LEU LEU ALA MET ASN GLU LYS GLY ASN THR ARG LEU TYR          
SEQRES  18 A  456  LEU GLY ILE THR ALA LEU ILE ILE PHE LEU LEU LEU ALA          
SEQRES  19 A  456  LEU ARG GLU VAL LYS PHE GLU GLN SER PHE ILE ASP LEU          
SEQRES  20 A  456  PRO LEU PHE LYS ASN ARG ASN PHE THR VAL GLY ASN ILE          
SEQRES  21 A  456  ILE GLY VAL ALA CYS TYR PHE PRO GLN MET ALA VAL SER          
SEQRES  22 A  456  PHE LEU LEU PRO PHE TYR LEU GLU GLN LEU LYS ASN LEU          
SEQRES  23 A  456  SER PRO MET MET ALA GLY TYR VAL MET THR VAL HIS PRO          
SEQRES  24 A  456  LEU ILE MET VAL LEU ILE ALA PRO ILE ALA GLY SER LEU          
SEQRES  25 A  456  SER ASP LYS HIS GLY ALA LYS ASN ILE LEU THR ALA SER          
SEQRES  26 A  456  PHE SER PHE MET THR ILE SER LEU VAL GLY MET ALA LEU          
SEQRES  27 A  456  LEU LYS ALA ASP SER PRO LEU TYR LEU LEU ILE VAL CYS          
SEQRES  28 A  456  LEU VAL ILE PHE GLY LEU GLY LEU GLY ALA PHE SER SER          
SEQRES  29 A  456  PRO ASN ASN SER SER ILE LEU ALA ASP VAL PRO PRO GLN          
SEQRES  30 A  456  LYS GLN GLY TYR GLY GLY SER PHE LEU ALA THR ILE ARG          
SEQRES  31 A  456  ASN LEU SER PHE ALA LEU GLY THR ALA PHE PHE SER SER          
SEQRES  32 A  456  PHE PHE ALA GLN SER LEU THR TYR ASN GLN LYS PHE LYS          
SEQRES  33 A  456  SER HIS THR SER ALA TYR VAL ILE ALA SER ASN GLN SER          
SEQRES  34 A  456  TYR TRP ILE ALA ALA SER VAL CYS PHE ILE GLY LEU ILE          
SEQRES  35 A  456  LEU THR VAL PHE PHE MET ARG LYS THR ASP LYS SER ILE          
SEQRES  36 A  456  SER                                                          
CRYST1    1.000    1.000    1.000  90.00  90.00  90.00 P 1           1          
ORIGX1      1.000000  0.000000  0.000000        0.00000                         
ORIGX2      0.000000  1.000000  0.000000        0.00000                         
ORIGX3      0.000000  0.000000  1.000000        0.00000                         
SCALE1      1.000000  0.000000  0.000000        0.00000                         
SCALE2      0.000000  1.000000  0.000000        0.00000                         
SCALE3      0.000000  0.000000  1.000000        0.00000                         
MODEL        1                                                                  
ATOM      1  N   MET A   1     -15.277 -27.542   2.232  1.00 58.43           N  
ATOM      2  CA  MET A   1     -14.343 -26.524   2.774  1.00 58.43           C  
ATOM      3  C   MET A   1     -15.119 -25.649   3.762  1.00 58.43           C  
ATOM      4  CB  MET A   1     -13.755 -25.705   1.609  1.00 58.43           C  
ATOM      5  O   MET A   1     -16.258 -25.327   3.450  1.00 58.43           O  
ATOM      6  CG  MET A   1     -12.429 -25.024   1.943  1.00 58.43           C  
ATOM      7  SD  MET A   1     -11.813 -23.990   0.588  1.00 58.43           S  
ATOM      8  CE  MET A   1     -10.923 -25.198  -0.441  1.00 58.43           C  
ATOM      9  N   LYS A   2     -14.595 -25.311   4.956  1.00 83.89           N  
ATOM     10  CA  LYS A   2     -15.331 -24.428   5.897  1.00 83.89           C  
ATOM     11  C   LYS A   2     -15.585 -23.063   5.232  1.00 83.89           C  
ATOM     12  CB  LYS A   2     -14.594 -24.249   7.247  1.00 83.89           C  
ATOM     13  O   LYS A   2     -14.680 -22.554   4.575  1.00 83.89           O  
ATOM     14  CG  LYS A   2     -14.493 -25.524   8.107  1.00 83.89           C  
ATOM     15  CD  LYS A   2     -13.850 -25.254   9.486  1.00 83.89           C  
ATOM     16  CE  LYS A   2     -13.837 -26.532  10.348  1.00 83.89           C  
ATOM     17  NZ  LYS A   2     -13.295 -26.322  11.723  1.00 83.89           N  
ATOM     18  N   GLN A   3     -16.765 -22.468   5.432  1.00 89.81           N  
ATOM     19  CA  GLN A   3     -17.202 -21.226   4.766  1.00 89.81           C  
ATOM     20  C   GLN A   3     -16.164 -20.091   4.833  1.00 89.81           C  
ATOM     21  CB  GLN A   3     -18.538 -20.795   5.394  1.00 89.81           C  
ATOM     22  O   GLN A   3     -15.924 -19.425   3.832  1.00 89.81           O  
ATOM     23  CG  GLN A   3     -19.197 -19.602   4.679  1.00 89.81           C  
ATOM     24  CD  GLN A   3     -20.588 -19.291   5.227  1.00 89.81           C  
ATOM     25  NE2 GLN A   3     -21.343 -18.439   4.570  1.00 89.81           N  
ATOM     26  OE1 GLN A   3     -21.018 -19.812   6.240  1.00 89.81           O  
ATOM     27  N   LYS A   4     -15.467 -19.938   5.967  1.00 93.10           N  
ATOM     28  CA  LYS A   4     -14.398 -18.940   6.151  1.00 93.10           C  
ATOM     29  C   LYS A   4     -13.277 -19.001   5.102  1.00 93.10           C  
ATOM     30  CB  LYS A   4     -13.837 -19.041   7.579  1.00 93.10           C  
ATOM     31  O   LYS A   4     -12.789 -17.967   4.665  1.00 93.10           O  
ATOM     32  CG  LYS A   4     -13.093 -20.352   7.903  1.00 93.10           C  
ATOM     33  CD  LYS A   4     -12.643 -20.340   9.369  1.00 93.10           C  
ATOM     34  CE  LYS A   4     -11.874 -21.610   9.750  1.00 93.10           C  
ATOM     35  NZ  LYS A   4     -11.401 -21.516  11.151  1.00 93.10           N  
ATOM     36  N   TRP A   5     -12.898 -20.197   4.648  1.00 94.94           N  
ATOM     37  CA  TRP A   5     -11.854 -20.362   3.630  1.00 94.94           C  
ATOM     38  C   TRP A   5     -12.349 -19.996   2.232  1.00 94.94           C  
ATOM     39  CB  TRP A   5     -11.333 -21.798   3.655  1.00 94.94           C  
ATOM     40  O   TRP A   5     -11.585 -19.446   1.449  1.00 94.94           O  
ATOM     41  CG  TRP A   5     -10.558 -22.159   4.881  1.00 94.94           C  
ATOM     42  CD1 TRP A   5     -10.943 -23.017   5.850  1.00 94.94           C  
ATOM     43  CD2 TRP A   5      -9.236 -21.685   5.269  1.00 94.94           C  
ATOM     44  CE2 TRP A   5      -8.898 -22.267   6.526  1.00 94.94           C  
ATOM     45  CE3 TRP A   5      -8.288 -20.827   4.679  1.00 94.94           C  
ATOM     46  NE1 TRP A   5      -9.965 -23.086   6.826  1.00 94.94           N  
ATOM     47  CH2 TRP A   5      -6.783 -21.100   6.585  1.00 94.94           C  
ATOM     48  CZ2 TRP A   5      -7.696 -21.981   7.189  1.00 94.94           C  
ATOM     49  CZ3 TRP A   5      -7.075 -20.538   5.330  1.00 94.94           C  
ATOM     50  N   ILE A   6     -13.631 -20.234   1.941  1.00 94.75           N  
ATOM     51  CA  ILE A   6     -14.253 -19.788   0.688  1.00 94.75           C  
ATOM     52  C   ILE A   6     -14.282 -18.257   0.649  1.00 94.75           C  
ATOM     53  CB  ILE A   6     -15.664 -20.396   0.518  1.00 94.75           C  
ATOM     54  O   ILE A   6     -13.892 -17.665  -0.352  1.00 94.75           O  
ATOM     55  CG1 ILE A   6     -15.597 -21.943   0.532  1.00 94.75           C  
ATOM     56  CG2 ILE A   6     -16.301 -19.886  -0.787  1.00 94.75           C  
ATOM     57  CD1 ILE A   6     -16.967 -22.632   0.505  1.00 94.75           C  
ATOM     58  N   VAL A   7     -14.657 -17.616   1.764  1.00 95.19           N  
ATOM     59  CA  VAL A   7     -14.589 -16.154   1.907  1.00 95.19           C  
ATOM     60  C   VAL A   7     -13.162 -15.661   1.665  1.00 95.19           C  
ATOM     61  CB  VAL A   7     -15.109 -15.694   3.283  1.00 95.19           C  
ATOM     62  O   VAL A   7     -12.970 -14.767   0.848  1.00 95.19           O  
ATOM     63  CG1 VAL A   7     -14.932 -14.186   3.485  1.00 95.19           C  
ATOM     64  CG2 VAL A   7     -16.599 -16.017   3.451  1.00 95.19           C  
ATOM     65  N   LEU A   8     -12.155 -16.274   2.300  1.00 95.77           N  
ATOM     66  CA  LEU A   8     -10.756 -15.888   2.101  1.00 95.77           C  
ATOM     67  C   LEU A   8     -10.330 -15.981   0.632  1.00 95.77           C  
ATOM     68  CB  LEU A   8      -9.839 -16.752   2.983  1.00 95.77           C  
ATOM     69  O   LEU A   8      -9.695 -15.056   0.143  1.00 95.77           O  
ATOM     70  CG  LEU A   8      -8.353 -16.343   2.929  1.00 95.77           C  
ATOM     71  CD1 LEU A   8      -8.114 -14.925   3.449  1.00 95.77           C  
ATOM     72  CD2 LEU A   8      -7.534 -17.305   3.784  1.00 95.77           C  
ATOM     73  N   ILE A   9     -10.700 -17.052  -0.078  1.00 96.07           N  
ATOM     74  CA  ILE A   9     -10.386 -17.211  -1.506  1.00 96.07           C  
ATOM     75  C   ILE A   9     -10.990 -16.063  -2.322  1.00 96.07           C  
ATOM     76  CB  ILE A   9     -10.847 -18.597  -2.015  1.00 96.07           C  
ATOM     77  O   ILE A   9     -10.282 -15.461  -3.123  1.00 96.07           O  
ATOM     78  CG1 ILE A   9      -9.951 -19.703  -1.413  1.00 96.07           C  
ATOM     79  CG2 ILE A   9     -10.808 -18.678  -3.554  1.00 96.07           C  
ATOM     80  CD1 ILE A   9     -10.543 -21.113  -1.540  1.00 96.07           C  
ATOM     81  N   ILE A  10     -12.259 -15.712  -2.087  1.00 96.45           N  
ATOM     82  CA  ILE A  10     -12.930 -14.607  -2.793  1.00 96.45           C  
ATOM     83  C   ILE A  10     -12.218 -13.277  -2.533  1.00 96.45           C  
ATOM     84  CB  ILE A  10     -14.424 -14.541  -2.401  1.00 96.45           C  
ATOM     85  O   ILE A  10     -11.969 -12.521  -3.471  1.00 96.45           O  
ATOM     86  CG1 ILE A  10     -15.142 -15.814  -2.895  1.00 96.45           C  
ATOM     87  CG2 ILE A  10     -15.109 -13.295  -2.997  1.00 96.45           C  
ATOM     88  CD1 ILE A  10     -16.531 -16.014  -2.284  1.00 96.45           C  
ATOM     89  N   ILE A  11     -11.834 -13.005  -1.281  1.00 96.05           N  
ATOM     90  CA  ILE A  11     -11.082 -11.789  -0.955  1.00 96.05           C  
ATOM     91  C   ILE A  11      -9.692 -11.808  -1.608  1.00 96.05           C  
ATOM     92  CB  ILE A  11     -11.008 -11.553   0.571  1.00 96.05           C  
ATOM     93  O   ILE A  11      -9.250 -10.803  -2.160  1.00 96.05           O  
ATOM     94  CG1 ILE A  11     -12.396 -11.455   1.251  1.00 96.05           C  
ATOM     95  CG2 ILE A  11     -10.201 -10.272   0.859  1.00 96.05           C  
ATOM     96  CD1 ILE A  11     -13.387 -10.475   0.623  1.00 96.05           C  
ATOM     97  N   CYS A  12      -9.006 -12.951  -1.603  1.00 95.73           N  
ATOM     98  CA  CYS A  12      -7.706 -13.105  -2.248  1.00 95.73           C  
ATOM     99  C   CYS A  12      -7.774 -12.889  -3.765  1.00 95.73           C  
ATOM    100  CB  CYS A  12      -7.125 -14.481  -1.910  1.00 95.73           C  
ATOM    101  O   CYS A  12      -6.849 -12.299  -4.310  1.00 95.73           O  
ATOM    102  SG  CYS A  12      -6.513 -14.490  -0.197  1.00 95.73           S  
ATOM    103  N   ILE A  13      -8.861 -13.283  -4.440  1.00 95.48           N  
ATOM    104  CA  ILE A  13      -9.066 -12.975  -5.866  1.00 95.48           C  
ATOM    105  C   ILE A  13      -9.073 -11.457  -6.084  1.00 95.48           C  
ATOM    106  CB  ILE A  13     -10.356 -13.641  -6.406  1.00 95.48           C  
ATOM    107  O   ILE A  13      -8.361 -10.964  -6.954  1.00 95.48           O  
ATOM    108  CG1 ILE A  13     -10.191 -15.177  -6.463  1.00 95.48           C  
ATOM    109  CG2 ILE A  13     -10.707 -13.112  -7.810  1.00 95.48           C  
ATOM    110  CD1 ILE A  13     -11.514 -15.938  -6.632  1.00 95.48           C  
ATOM    111  N   GLY A  14      -9.815 -10.700  -5.271  1.00 94.09           N  
ATOM    112  CA  GLY A  14      -9.870  -9.240  -5.405  1.00 94.09           C  
ATOM    113  C   GLY A  14      -8.563  -8.545  -5.042  1.00 94.09           C  
ATOM    114  O   GLY A  14      -8.163  -7.598  -5.722  1.00 94.09           O  
ATOM    115  N   VAL A  15      -7.861  -9.042  -4.021  1.00 92.00           N  
ATOM    116  CA  VAL A  15      -6.519  -8.565  -3.663  1.00 92.00           C  
ATOM    117  C   VAL A  15      -5.539  -8.800  -4.811  1.00 92.00           C  
ATOM    118  CB  VAL A  15      -6.030  -9.227  -2.362  1.00 92.00           C  
ATOM    119  O   VAL A  15      -4.879  -7.852  -5.223  1.00 92.00           O  
ATOM    120  CG1 VAL A  15      -4.562  -8.922  -2.065  1.00 92.00           C  
ATOM    121  CG2 VAL A  15      -6.837  -8.722  -1.157  1.00 92.00           C  
ATOM    122  N   PHE A  16      -5.483 -10.022  -5.349  1.00 91.94           N  
ATOM    123  CA  PHE A  16      -4.612 -10.381  -6.469  1.00 91.94           C  
ATOM    124  C   PHE A  16      -4.914  -9.544  -7.711  1.00 91.94           C  
ATOM    125  CB  PHE A  16      -4.783 -11.871  -6.794  1.00 91.94           C  
ATOM    126  O   PHE A  16      -4.003  -8.972  -8.294  1.00 91.94           O  
ATOM    127  CG  PHE A  16      -3.918 -12.342  -7.945  1.00 91.94           C  
ATOM    128  CD1 PHE A  16      -4.500 -12.589  -9.203  1.00 91.94           C  
ATOM    129  CD2 PHE A  16      -2.530 -12.504  -7.771  1.00 91.94           C  
ATOM    130  CE1 PHE A  16      -3.699 -13.008 -10.279  1.00 91.94           C  
ATOM    131  CE2 PHE A  16      -1.730 -12.913  -8.854  1.00 91.94           C  
ATOM    132  CZ  PHE A  16      -2.314 -13.168 -10.105  1.00 91.94           C  
ATOM    133  N   MET A  17      -6.191  -9.421  -8.083  1.00 90.65           N  
ATOM    134  CA  MET A  17      -6.615  -8.637  -9.244  1.00 90.65           C  
ATOM    135  C   MET A  17      -6.195  -7.166  -9.109  1.00 90.65           C  
ATOM    136  CB  MET A  17      -8.137  -8.777  -9.397  1.00 90.65           C  
ATOM    137  O   MET A  17      -5.657  -6.587 -10.047  1.00 90.65           O  
ATOM    138  CG  MET A  17      -8.644  -8.223 -10.731  1.00 90.65           C  
ATOM    139  SD  MET A  17     -10.447  -8.287 -10.930  1.00 90.65           S  
ATOM    140  CE  MET A  17     -10.929  -6.996  -9.759  1.00 90.65           C  
ATOM    141  N   SER A  18      -6.373  -6.574  -7.923  1.00 88.03           N  
ATOM    142  CA  SER A  18      -6.031  -5.167  -7.678  1.00 88.03           C  
ATOM    143  C   SER A  18      -4.521  -4.904  -7.711  1.00 88.03           C  
ATOM    144  CB  SER A  18      -6.566  -4.710  -6.318  1.00 88.03           C  
ATOM    145  O   SER A  18      -4.089  -3.859  -8.197  1.00 88.03           O  
ATOM    146  OG  SER A  18      -7.962  -4.898  -6.202  1.00 88.03           O  
ATOM    147  N   THR A  19      -3.707  -5.818  -7.172  1.00 87.36           N  
ATOM    148  CA  THR A  19      -2.242  -5.664  -7.144  1.00 87.36           C  
ATOM    149  C   THR A  19      -1.603  -6.013  -8.484  1.00 87.36           C  
ATOM    150  CB  THR A  19      -1.608  -6.491  -6.017  1.00 87.36           C  
ATOM    151  O   THR A  19      -0.662  -5.343  -8.911  1.00 87.36           O  
ATOM    152  CG2 THR A  19      -2.042  -5.967  -4.649  1.00 87.36           C  
ATOM    153  OG1 THR A  19      -1.983  -7.845  -6.074  1.00 87.36           O  
ATOM    154  N   LEU A  20      -2.148  -7.004  -9.191  1.00 88.74           N  
ATOM    155  CA  LEU A  20      -1.741  -7.347 -10.548  1.00 88.74           C  
ATOM    156  C   LEU A  20      -2.032  -6.197 -11.525  1.00 88.74           C  
ATOM    157  CB  LEU A  20      -2.448  -8.648 -10.966  1.00 88.74           C  
ATOM    158  O   LEU A  20      -1.132  -5.777 -12.244  1.00 88.74           O  
ATOM    159  CG  LEU A  20      -1.994  -9.163 -12.341  1.00 88.74           C  
ATOM    160  CD1 LEU A  20      -0.563  -9.701 -12.287  1.00 88.74           C  
ATOM    161  CD2 LEU A  20      -2.909 -10.289 -12.815  1.00 88.74           C  
ATOM    162  N   ASP A  21      -3.246  -5.636 -11.515  1.00 90.68           N  
ATOM    163  CA  ASP A  21      -3.626  -4.527 -12.405  1.00 90.68           C  
ATOM    164  C   ASP A  21      -2.698  -3.311 -12.242  1.00 90.68           C  
ATOM    165  CB  ASP A  21      -5.090  -4.145 -12.136  1.00 90.68           C  
ATOM    166  O   ASP A  21      -2.158  -2.797 -13.225  1.00 90.68           O  
ATOM    167  CG  ASP A  21      -5.515  -2.893 -12.909  1.00 90.68           C  
ATOM    168  OD1 ASP A  21      -5.918  -2.992 -14.088  1.00 90.68           O  
ATOM    169  OD2 ASP A  21      -5.431  -1.786 -12.335  1.00 90.68           O  
ATOM    170  N   GLY A  22      -2.449  -2.893 -10.996  1.00 86.24           N  
ATOM    171  CA  GLY A  22      -1.569  -1.758 -10.717  1.00 86.24           C  
ATOM    172  C   GLY A  22      -0.113  -2.001 -11.127  1.00 86.24           C  
ATOM    173  O   GLY A  22       0.559  -1.078 -11.587  1.00 86.24           O  
ATOM    174  N   SER A  23       0.386  -3.232 -10.984  1.00 84.35           N  
ATOM    175  CA  SER A  23       1.771  -3.574 -11.332  1.00 84.35           C  
ATOM    176  C   SER A  23       1.985  -3.740 -12.840  1.00 84.35           C  
ATOM    177  CB  SER A  23       2.252  -4.800 -10.551  1.00 84.35           C  
ATOM    178  O   SER A  23       2.980  -3.226 -13.352  1.00 84.35           O  
ATOM    179  OG  SER A  23       1.386  -5.896 -10.715  1.00 84.35           O  
ATOM    180  N   ILE A  24       1.050  -4.368 -13.566  1.00 88.97           N  
ATOM    181  CA  ILE A  24       1.101  -4.473 -15.036  1.00 88.97           C  
ATOM    182  C   ILE A  24       1.057  -3.083 -15.680  1.00 88.97           C  
ATOM    183  CB  ILE A  24      -0.045  -5.362 -15.584  1.00 88.97           C  
ATOM    184  O   ILE A  24       1.844  -2.798 -16.585  1.00 88.97           O  
ATOM    185  CG1 ILE A  24       0.144  -6.831 -15.156  1.00 88.97           C  
ATOM    186  CG2 ILE A  24      -0.095  -5.266 -17.121  1.00 88.97           C  
ATOM    187  CD1 ILE A  24      -0.984  -7.786 -15.567  1.00 88.97           C  
ATOM    188  N   LEU A  25       0.165  -2.200 -15.211  1.00 89.76           N  
ATOM    189  CA  LEU A  25      -0.022  -0.883 -15.823  1.00 89.76           C  
ATOM    190  C   LEU A  25       1.269  -0.054 -15.832  1.00 89.76           C  
ATOM    191  CB  LEU A  25      -1.146  -0.132 -15.090  1.00 89.76           C  
ATOM    192  O   LEU A  25       1.575   0.595 -16.830  1.00 89.76           O  
ATOM    193  CG  LEU A  25      -1.412   1.258 -15.704  1.00 89.76           C  
ATOM    194  CD1 LEU A  25      -2.026   1.152 -17.104  1.00 89.76           C  
ATOM    195  CD2 LEU A  25      -2.330   2.093 -14.818  1.00 89.76           C  
ATOM    196  N   ASN A  26       2.055  -0.102 -14.753  1.00 85.40           N  
ATOM    197  CA  ASN A  26       3.307   0.653 -14.669  1.00 85.40           C  
ATOM    198  C   ASN A  26       4.296   0.293 -15.791  1.00 85.40           C  
ATOM    199  CB  ASN A  26       3.938   0.428 -13.287  1.00 85.40           C  
ATOM    200  O   ASN A  26       5.060   1.151 -16.223  1.00 85.40           O  
ATOM    201  CG  ASN A  26       3.223   1.190 -12.186  1.00 85.40           C  
ATOM    202  ND2 ASN A  26       3.156   0.630 -11.004  1.00 85.40           N  
ATOM    203  OD1 ASN A  26       2.740   2.299 -12.354  1.00 85.40           O  
ATOM    204  N   ILE A  27       4.254  -0.945 -16.288  1.00 83.92           N  
ATOM    205  CA  ILE A  27       5.102  -1.416 -17.392  1.00 83.92           C  
ATOM    206  C   ILE A  27       4.463  -1.151 -18.754  1.00 83.92           C  
ATOM    207  CB  ILE A  27       5.440  -2.898 -17.154  1.00 83.92           C  
ATOM    208  O   ILE A  27       5.174  -0.951 -19.733  1.00 83.92           O  
ATOM    209  CG1 ILE A  27       6.422  -2.910 -15.967  1.00 83.92           C  
ATOM    210  CG2 ILE A  27       6.069  -3.587 -18.381  1.00 83.92           C  
ATOM    211  CD1 ILE A  27       6.589  -4.273 -15.344  1.00 83.92           C  
ATOM    212  N   ALA A  28       3.134  -1.084 -18.817  1.00 89.90           N  
ATOM    213  CA  ALA A  28       2.404  -0.737 -20.030  1.00 89.90           C  
ATOM    214  C   ALA A  28       2.461   0.762 -20.371  1.00 89.90           C  
ATOM    215  CB  ALA A  28       0.960  -1.215 -19.863  1.00 89.90           C  
ATOM    216  O   ALA A  28       2.333   1.119 -21.540  1.00 89.90           O  
ATOM    217  N   ASN A  29       2.659   1.647 -19.385  1.00 90.79           N  
ATOM    218  CA  ASN A  29       2.613   3.103 -19.577  1.00 90.79           C  
ATOM    219  C   ASN A  29       3.499   3.623 -20.731  1.00 90.79           C  
ATOM    220  CB  ASN A  29       2.941   3.817 -18.252  1.00 90.79           C  
ATOM    221  O   ASN A  29       2.991   4.411 -21.528  1.00 90.79           O  
ATOM    222  CG  ASN A  29       1.783   3.875 -17.275  1.00 90.79           C  
ATOM    223  ND2 ASN A  29       2.062   4.258 -16.052  1.00 90.79           N  
ATOM    224  OD1 ASN A  29       0.629   3.627 -17.583  1.00 90.79           O  
ATOM    225  N   PRO A  30       4.769   3.198 -20.898  1.00 90.75           N  
ATOM    226  CA  PRO A  30       5.573   3.577 -22.062  1.00 90.75           C  
ATOM    227  C   PRO A  30       4.929   3.209 -23.404  1.00 90.75           C  
ATOM    228  CB  PRO A  30       6.913   2.852 -21.877  1.00 90.75           C  
ATOM    229  O   PRO A  30       4.913   4.027 -24.322  1.00 90.75           O  
ATOM    230  CG  PRO A  30       7.028   2.703 -20.363  1.00 90.75           C  
ATOM    231  CD  PRO A  30       5.583   2.440 -19.958  1.00 90.75           C  
ATOM    232  N   THR A  31       4.358   2.007 -23.504  1.00 92.08           N  
ATOM    233  CA  THR A  31       3.680   1.520 -24.712  1.00 92.08           C  
ATOM    234  C   THR A  31       2.401   2.309 -24.989  1.00 92.08           C  
ATOM    235  CB  THR A  31       3.368   0.021 -24.584  1.00 92.08           C  
ATOM    236  O   THR A  31       2.185   2.734 -26.120  1.00 92.08           O  
ATOM    237  CG2 THR A  31       2.823  -0.589 -25.874  1.00 92.08           C  
ATOM    238  OG1 THR A  31       4.551  -0.675 -24.268  1.00 92.08           O  
ATOM    239  N   ILE A  32       1.584   2.575 -23.963  1.00 93.77           N  
ATOM    240  CA  ILE A  32       0.351   3.371 -24.099  1.00 93.77           C  
ATOM    241  C   ILE A  32       0.686   4.817 -24.501  1.00 93.77           C  
ATOM    242  CB  ILE A  32      -0.477   3.342 -22.791  1.00 93.77           C  
ATOM    243  O   ILE A  32       0.007   5.411 -25.337  1.00 93.77           O  
ATOM    244  CG1 ILE A  32      -0.851   1.904 -22.362  1.00 93.77           C  
ATOM    245  CG2 ILE A  32      -1.781   4.147 -22.973  1.00 93.77           C  
ATOM    246  CD1 ILE A  32      -1.360   1.788 -20.918  1.00 93.77           C  
ATOM    247  N   ALA A  33       1.754   5.390 -23.937  1.00 93.31           N  
ATOM    248  CA  ALA A  33       2.205   6.732 -24.289  1.00 93.31           C  
ATOM    249  C   ALA A  33       2.632   6.831 -25.760  1.00 93.31           C  
ATOM    250  CB  ALA A  33       3.345   7.140 -23.354  1.00 93.31           C  
ATOM    251  O   ALA A  33       2.287   7.804 -26.431  1.00 93.31           O  
ATOM    252  N   ALA A  34       3.339   5.814 -26.263  1.00 93.80           N  
ATOM    253  CA  ALA A  34       3.725   5.729 -27.666  1.00 93.80           C  
ATOM    254  C   ALA A  34       2.503   5.593 -28.592  1.00 93.80           C  
ATOM    255  CB  ALA A  34       4.709   4.564 -27.831  1.00 93.80           C  
ATOM    256  O   ALA A  34       2.415   6.320 -29.581  1.00 93.80           O  
ATOM    257  N   ASP A  35       1.543   4.733 -28.238  1.00 94.54           N  
ATOM    258  CA  ASP A  35       0.315   4.495 -29.012  1.00 94.54           C  
ATOM    259  C   ASP A  35      -0.548   5.767 -29.132  1.00 94.54           C  
ATOM    260  CB  ASP A  35      -0.448   3.339 -28.343  1.00 94.54           C  
ATOM    261  O   ASP A  35      -0.964   6.163 -30.221  1.00 94.54           O  
ATOM    262  CG  ASP A  35      -1.570   2.765 -29.210  1.00 94.54           C  
ATOM    263  OD1 ASP A  35      -1.336   2.597 -30.426  1.00 94.54           O  
ATOM    264  OD2 ASP A  35      -2.625   2.430 -28.621  1.00 94.54           O  
ATOM    265  N   PHE A  36      -0.720   6.502 -28.028  1.00 95.91           N  
ATOM    266  CA  PHE A  36      -1.448   7.778 -28.013  1.00 95.91           C  
ATOM    267  C   PHE A  36      -0.612   8.995 -28.438  1.00 95.91           C  
ATOM    268  CB  PHE A  36      -2.096   7.982 -26.635  1.00 95.91           C  
ATOM    269  O   PHE A  36      -1.148  10.103 -28.485  1.00 95.91           O  
ATOM    270  CG  PHE A  36      -3.202   7.015 -26.243  1.00 95.91           C  
ATOM    271  CD1 PHE A  36      -3.846   6.183 -27.185  1.00 95.91           C  
ATOM    272  CD2 PHE A  36      -3.604   6.966 -24.895  1.00 95.91           C  
ATOM    273  CE1 PHE A  36      -4.864   5.307 -26.778  1.00 95.91           C  
ATOM    274  CE2 PHE A  36      -4.632   6.096 -24.491  1.00 95.91           C  
ATOM    275  CZ  PHE A  36      -5.257   5.263 -25.432  1.00 95.91           C  
ATOM    276  N   LYS A  37       0.679   8.821 -28.759  1.00 95.58           N  
ATOM    277  CA  LYS A  37       1.620   9.898 -29.130  1.00 95.58           C  
ATOM    278  C   LYS A  37       1.686  11.032 -28.094  1.00 95.58           C  
ATOM    279  CB  LYS A  37       1.323  10.416 -30.548  1.00 95.58           C  
ATOM    280  O   LYS A  37       1.697  12.214 -28.439  1.00 95.58           O  
ATOM    281  CG  LYS A  37       1.340   9.308 -31.606  1.00 95.58           C  
ATOM    282  CD  LYS A  37       1.011   9.896 -32.980  1.00 95.58           C  
ATOM    283  CE  LYS A  37       0.968   8.756 -33.998  1.00 95.58           C  
ATOM    284  NZ  LYS A  37       0.582   9.243 -35.344  1.00 95.58           N  
ATOM    285  N   ILE A  38       1.736  10.665 -26.817  1.00 95.13           N  
ATOM    286  CA  ILE A  38       1.826  11.581 -25.671  1.00 95.13           C  
ATOM    287  C   ILE A  38       3.149  11.398 -24.924  1.00 95.13           C  
ATOM    288  CB  ILE A  38       0.616  11.418 -24.727  1.00 95.13           C  
ATOM    289  O   ILE A  38       3.860  10.411 -25.102  1.00 95.13           O  
ATOM    290  CG1 ILE A  38       0.529   9.977 -24.190  1.00 95.13           C  
ATOM    291  CG2 ILE A  38      -0.677  11.877 -25.421  1.00 95.13           C  
ATOM    292  CD1 ILE A  38      -0.544   9.777 -23.125  1.00 95.13           C  
ATOM    293  N   ASN A  39       3.489  12.349 -24.056  1.00 91.85           N  
ATOM    294  CA  ASN A  39       4.703  12.256 -23.245  1.00 91.85           C  
ATOM    295  C   ASN A  39       4.486  11.488 -21.922  1.00 91.85           C  
ATOM    296  CB  ASN A  39       5.300  13.665 -23.085  1.00 91.85           C  
ATOM    297  O   ASN A  39       3.360  11.255 -21.475  1.00 91.85           O  
ATOM    298  CG  ASN A  39       4.453  14.592 -22.235  1.00 91.85           C  
ATOM    299  ND2 ASN A  39       4.270  15.822 -22.648  1.00 91.85           N  
ATOM    300  OD1 ASN A  39       3.999  14.240 -21.160  1.00 91.85           O  
ATOM    301  N   MET A  40       5.592  11.142 -21.253  1.00 84.82           N  
ATOM    302  CA  MET A  40       5.572  10.404 -19.979  1.00 84.82           C  
ATOM    303  C   MET A  40       4.857  11.155 -18.845  1.00 84.82           C  
ATOM    304  CB  MET A  40       7.002  10.060 -19.542  1.00 84.82           C  
ATOM    305  O   MET A  40       4.237  10.538 -17.983  1.00 84.82           O  
ATOM    306  CG  MET A  40       7.617   8.970 -20.422  1.00 84.82           C  
ATOM    307  SD  MET A  40       6.804   7.358 -20.282  1.00 84.82           S  
ATOM    308  CE  MET A  40       7.793   6.467 -21.504  1.00 84.82           C  
ATOM    309  N   SER A  41       4.902  12.490 -18.845  1.00 86.36           N  
ATOM    310  CA  SER A  41       4.201  13.292 -17.836  1.00 86.36           C  
ATOM    311  C   SER A  41       2.683  13.205 -17.991  1.00 86.36           C  
ATOM    312  CB  SER A  41       4.632  14.756 -17.931  1.00 86.36           C  
ATOM    313  O   SER A  41       1.962  13.256 -16.998  1.00 86.36           O  
ATOM    314  OG  SER A  41       4.134  15.480 -16.827  1.00 86.36           O  
ATOM    315  N   GLN A  42       2.191  13.084 -19.225  1.00 91.81           N  
ATOM    316  CA  GLN A  42       0.769  12.962 -19.526  1.00 91.81           C  
ATOM    317  C   GLN A  42       0.244  11.564 -19.187  1.00 91.81           C  
ATOM    318  CB  GLN A  42       0.531  13.300 -21.002  1.00 91.81           C  
ATOM    319  O   GLN A  42      -0.783  11.460 -18.520  1.00 91.81           O  
ATOM    320  CG  GLN A  42       0.680  14.799 -21.294  1.00 91.81           C  
ATOM    321  CD  GLN A  42       0.621  15.078 -22.791  1.00 91.81           C  
ATOM    322  NE2 GLN A  42      -0.285  15.915 -23.245  1.00 91.81           N  
ATOM    323  OE1 GLN A  42       1.395  14.553 -23.578  1.00 91.81           O  
ATOM    324  N   ILE A  43       0.949  10.492 -19.573  1.00 93.87           N  
ATOM    325  CA  ILE A  43       0.494   9.121 -19.274  1.00 93.87           C  
ATOM    326  C   ILE A  43       0.494   8.817 -17.771  1.00 93.87           C  
ATOM    327  CB  ILE A  43       1.300   8.063 -20.063  1.00 93.87           C  
ATOM    328  O   ILE A  43      -0.353   8.065 -17.296  1.00 93.87           O  
ATOM    329  CG1 ILE A  43       0.662   6.660 -20.016  1.00 93.87           C  
ATOM    330  CG2 ILE A  43       2.733   7.947 -19.530  1.00 93.87           C  
ATOM    331  CD1 ILE A  43      -0.694   6.564 -20.717  1.00 93.87           C  
ATOM    332  N   GLN A  44       1.379   9.447 -16.991  1.00 89.09           N  
ATOM    333  CA  GLN A  44       1.441   9.234 -15.544  1.00 89.09           C  
ATOM    334  C   GLN A  44       0.116   9.569 -14.836  1.00 89.09           C  
ATOM    335  CB  GLN A  44       2.613  10.050 -14.973  1.00 89.09           C  
ATOM    336  O   GLN A  44      -0.204   8.969 -13.807  1.00 89.09           O  
ATOM    337  CG  GLN A  44       2.925   9.708 -13.508  1.00 89.09           C  
ATOM    338  CD  GLN A  44       3.291   8.240 -13.295  1.00 89.09           C  
ATOM    339  NE2 GLN A  44       3.031   7.692 -12.130  1.00 89.09           N  
ATOM    340  OE1 GLN A  44       3.811   7.554 -14.159  1.00 89.09           O  
ATOM    341  N   TRP A  45      -0.706  10.454 -15.412  1.00 93.00           N  
ATOM    342  CA  TRP A  45      -2.040  10.757 -14.894  1.00 93.00           C  
ATOM    343  C   TRP A  45      -2.991   9.557 -14.873  1.00 93.00           C  
ATOM    344  CB  TRP A  45      -2.654  11.927 -15.661  1.00 93.00           C  
ATOM    345  O   TRP A  45      -3.898   9.543 -14.045  1.00 93.00           O  
ATOM    346  CG  TRP A  45      -2.187  13.255 -15.172  1.00 93.00           C  
ATOM    347  CD1 TRP A  45      -1.231  14.035 -15.724  1.00 93.00           C  
ATOM    348  CD2 TRP A  45      -2.645  13.956 -13.980  1.00 93.00           C  
ATOM    349  CE2 TRP A  45      -1.945  15.194 -13.893  1.00 93.00           C  
ATOM    350  CE3 TRP A  45      -3.586  13.661 -12.968  1.00 93.00           C  
ATOM    351  NE1 TRP A  45      -1.087  15.185 -14.970  1.00 93.00           N  
ATOM    352  CH2 TRP A  45      -3.173  15.822 -11.913  1.00 93.00           C  
ATOM    353  CZ2 TRP A  45      -2.195  16.121 -12.874  1.00 93.00           C  
ATOM    354  CZ3 TRP A  45      -3.850  14.588 -11.942  1.00 93.00           C  
ATOM    355  N   VAL A  46      -2.763   8.526 -15.693  1.00 94.46           N  
ATOM    356  CA  VAL A  46      -3.524   7.264 -15.656  1.00 94.46           C  
ATOM    357  C   VAL A  46      -3.363   6.574 -14.295  1.00 94.46           C  
ATOM    358  CB  VAL A  46      -3.062   6.343 -16.806  1.00 94.46           C  
ATOM    359  O   VAL A  46      -4.343   6.110 -13.712  1.00 94.46           O  
ATOM    360  CG1 VAL A  46      -3.783   4.995 -16.851  1.00 94.46           C  
ATOM    361  CG2 VAL A  46      -3.331   7.001 -18.168  1.00 94.46           C  
ATOM    362  N   VAL A  47      -2.142   6.565 -13.750  1.00 91.08           N  
ATOM    363  CA  VAL A  47      -1.837   5.997 -12.426  1.00 91.08           C  
ATOM    364  C   VAL A  47      -2.226   6.973 -11.318  1.00 91.08           C  
ATOM    365  CB  VAL A  47      -0.344   5.626 -12.319  1.00 91.08           C  
ATOM    366  O   VAL A  47      -2.860   6.581 -10.336  1.00 91.08           O  
ATOM    367  CG1 VAL A  47      -0.009   5.003 -10.956  1.00 91.08           C  
ATOM    368  CG2 VAL A  47       0.065   4.620 -13.401  1.00 91.08           C  
ATOM    369  N   THR A  48      -1.883   8.255 -11.474  1.00 89.14           N  
ATOM    370  CA  THR A  48      -2.139   9.280 -10.454  1.00 89.14           C  
ATOM    371  C   THR A  48      -3.633   9.454 -10.194  1.00 89.14           C  
ATOM    372  CB  THR A  48      -1.491  10.617 -10.838  1.00 89.14           C  
ATOM    373  O   THR A  48      -4.047   9.395  -9.039  1.00 89.14           O  
ATOM    374  CG2 THR A  48      -1.695  11.710  -9.791  1.00 89.14           C  
ATOM    375  OG1 THR A  48      -0.102  10.430 -10.963  1.00 89.14           O  
ATOM    376  N   ALA A  49      -4.463   9.595 -11.234  1.00 92.74           N  
ATOM    377  CA  ALA A  49      -5.910   9.741 -11.074  1.00 92.74           C  
ATOM    378  C   ALA A  49      -6.534   8.526 -10.370  1.00 92.74           C  
ATOM    379  CB  ALA A  49      -6.547   9.978 -12.447  1.00 92.74           C  
ATOM    380  O   ALA A  49      -7.347   8.690  -9.460  1.00 92.74           O  
ATOM    381  N   TYR A  50      -6.099   7.313 -10.725  1.00 93.50           N  
ATOM    382  CA  TYR A  50      -6.536   6.087 -10.060  1.00 93.50           C  
ATOM    383  C   TYR A  50      -6.194   6.100  -8.561  1.00 93.50           C  
ATOM    384  CB  TYR A  50      -5.910   4.890 -10.788  1.00 93.50           C  
ATOM    385  O   TYR A  50      -7.067   5.889  -7.718  1.00 93.50           O  
ATOM    386  CG  TYR A  50      -6.269   3.540 -10.206  1.00 93.50           C  
ATOM    387  CD1 TYR A  50      -5.527   3.021  -9.127  1.00 93.50           C  
ATOM    388  CD2 TYR A  50      -7.324   2.792 -10.763  1.00 93.50           C  
ATOM    389  CE1 TYR A  50      -5.827   1.747  -8.613  1.00 93.50           C  
ATOM    390  CE2 TYR A  50      -7.636   1.523 -10.244  1.00 93.50           C  
ATOM    391  OH  TYR A  50      -7.115  -0.264  -8.742  1.00 93.50           O  
ATOM    392  CZ  TYR A  50      -6.876   0.994  -9.182  1.00 93.50           C  
ATOM    393  N   MET A  51      -4.944   6.412  -8.206  1.00 88.84           N  
ATOM    394  CA  MET A  51      -4.491   6.450  -6.808  1.00 88.84           C  
ATOM    395  C   MET A  51      -5.178   7.546  -5.984  1.00 88.84           C  
ATOM    396  CB  MET A  51      -2.969   6.643  -6.761  1.00 88.84           C  
ATOM    397  O   MET A  51      -5.480   7.319  -4.808  1.00 88.84           O  
ATOM    398  CG  MET A  51      -2.214   5.389  -7.209  1.00 88.84           C  
ATOM    399  SD  MET A  51      -2.408   3.967  -6.097  1.00 88.84           S  
ATOM    400  CE  MET A  51      -1.452   2.743  -7.030  1.00 88.84           C  
ATOM    401  N   LEU A  52      -5.449   8.707  -6.594  1.00 90.00           N  
ATOM    402  CA  LEU A  52      -6.202   9.802  -5.978  1.00 90.00           C  
ATOM    403  C   LEU A  52      -7.602   9.334  -5.582  1.00 90.00           C  
ATOM    404  CB  LEU A  52      -6.296  10.995  -6.953  1.00 90.00           C  
ATOM    405  O   LEU A  52      -7.980   9.443  -4.418  1.00 90.00           O  
ATOM    406  CG  LEU A  52      -5.000  11.803  -7.134  1.00 90.00           C  
ATOM    407  CD1 LEU A  52      -5.142  12.794  -8.289  1.00 90.00           C  
ATOM    408  CD2 LEU A  52      -4.688  12.632  -5.905  1.00 90.00           C  
ATOM    409  N   VAL A  53      -8.341   8.745  -6.525  1.00 93.01           N  
ATOM    410  CA  VAL A  53      -9.705   8.255  -6.287  1.00 93.01           C  
ATOM    411  C   VAL A  53      -9.709   7.140  -5.248  1.00 93.01           C  
ATOM    412  CB  VAL A  53     -10.339   7.768  -7.599  1.00 93.01           C  
ATOM    413  O   VAL A  53     -10.523   7.176  -4.320  1.00 93.01           O  
ATOM    414  CG1 VAL A  53     -11.715   7.120  -7.381  1.00 93.01           C  
ATOM    415  CG2 VAL A  53     -10.520   8.931  -8.577  1.00 93.01           C  
ATOM    416  N   VAL A  54      -8.783   6.179  -5.355  1.00 92.09           N  
ATOM    417  CA  VAL A  54      -8.664   5.094  -4.376  1.00 92.09           C  
ATOM    418  C   VAL A  54      -8.448   5.657  -2.977  1.00 92.09           C  
ATOM    419  CB  VAL A  54      -7.580   4.067  -4.767  1.00 92.09           C  
ATOM    420  O   VAL A  54      -9.210   5.340  -2.070  1.00 92.09           O  
ATOM    421  CG1 VAL A  54      -7.257   3.089  -3.631  1.00 92.09           C  
ATOM    422  CG2 VAL A  54      -8.037   3.208  -5.950  1.00 92.09           C  
ATOM    423  N   THR A  55      -7.461   6.530  -2.796  1.00 88.37           N  
ATOM    424  CA  THR A  55      -7.103   7.060  -1.472  1.00 88.37           C  
ATOM    425  C   THR A  55      -8.196   7.961  -0.897  1.00 88.37           C  
ATOM    426  CB  THR A  55      -5.762   7.802  -1.545  1.00 88.37           C  
ATOM    427  O   THR A  55      -8.526   7.840   0.281  1.00 88.37           O  
ATOM    428  CG2 THR A  55      -5.249   8.233  -0.171  1.00 88.37           C  
ATOM    429  OG1 THR A  55      -4.793   6.936  -2.100  1.00 88.37           O  
ATOM    430  N   ALA A  56      -8.804   8.815  -1.723  1.00 89.29           N  
ATOM    431  CA  ALA A  56      -9.827   9.764  -1.290  1.00 89.29           C  
ATOM    432  C   ALA A  56     -11.153   9.093  -0.892  1.00 89.29           C  
ATOM    433  CB  ALA A  56     -10.040  10.767  -2.429  1.00 89.29           C  
ATOM    434  O   ALA A  56     -11.861   9.600  -0.024  1.00 89.29           O  
ATOM    435  N   THR A  57     -11.502   7.958  -1.511  1.00 91.84           N  
ATOM    436  CA  THR A  57     -12.822   7.322  -1.332  1.00 91.84           C  
ATOM    437  C   THR A  57     -12.805   6.062  -0.467  1.00 91.84           C  
ATOM    438  CB  THR A  57     -13.493   7.015  -2.676  1.00 91.84           C  
ATOM    439  O   THR A  57     -13.855   5.636   0.012  1.00 91.84           O  
ATOM    440  CG2 THR A  57     -13.660   8.255  -3.554  1.00 91.84           C  
ATOM    441  OG1 THR A  57     -12.768   6.049  -3.406  1.00 91.84           O  
ATOM    442  N   MET A  58     -11.638   5.466  -0.213  1.00 90.99           N  
ATOM    443  CA  MET A  58     -11.527   4.198   0.518  1.00 90.99           C  
ATOM    444  C   MET A  58     -12.161   4.249   1.912  1.00 90.99           C  
ATOM    445  CB  MET A  58     -10.047   3.827   0.602  1.00 90.99           C  
ATOM    446  O   MET A  58     -12.932   3.357   2.263  1.00 90.99           O  
ATOM    447  CG  MET A  58      -9.769   2.473   1.243  1.00 90.99           C  
ATOM    448  SD  MET A  58      -8.001   2.115   1.384  1.00 90.99           S  
ATOM    449  CE  MET A  58      -7.435   2.365  -0.315  1.00 90.99           C  
ATOM    450  N   LEU A  59     -11.895   5.298   2.697  1.00 90.47           N  
ATOM    451  CA  LEU A  59     -12.454   5.421   4.048  1.00 90.47           C  
ATOM    452  C   LEU A  59     -13.986   5.585   4.027  1.00 90.47           C  
ATOM    453  CB  LEU A  59     -11.729   6.570   4.779  1.00 90.47           C  
ATOM    454  O   LEU A  59     -14.691   5.031   4.873  1.00 90.47           O  
ATOM    455  CG  LEU A  59     -12.032   6.659   6.289  1.00 90.47           C  
ATOM    456  CD1 LEU A  59     -11.733   5.336   6.995  1.00 90.47           C  
ATOM    457  CD2 LEU A  59     -11.151   7.715   6.958  1.00 90.47           C  
ATOM    458  N   PHE A  60     -14.516   6.270   3.008  1.00 91.44           N  
ATOM    459  CA  PHE A  60     -15.957   6.373   2.782  1.00 91.44           C  
ATOM    460  C   PHE A  60     -16.580   5.010   2.499  1.00 91.44           C  
ATOM    461  CB  PHE A  60     -16.246   7.344   1.633  1.00 91.44           C  
ATOM    462  O   PHE A  60     -17.568   4.650   3.137  1.00 91.44           O  
ATOM    463  CG  PHE A  60     -17.659   7.266   1.096  1.00 91.44           C  
ATOM    464  CD1 PHE A  60     -17.920   6.627  -0.131  1.00 91.44           C  
ATOM    465  CD2 PHE A  60     -18.720   7.802   1.847  1.00 91.44           C  
ATOM    466  CE1 PHE A  60     -19.238   6.548  -0.612  1.00 91.44           C  
ATOM    467  CE2 PHE A  60     -20.036   7.729   1.362  1.00 91.44           C  
ATOM    468  CZ  PHE A  60     -20.295   7.104   0.130  1.00 91.44           C  
ATOM    469  N   PHE A  61     -15.988   4.228   1.596  1.00 92.98           N  
ATOM    470  CA  PHE A  61     -16.499   2.896   1.282  1.00 92.98           C  
ATOM    471  C   PHE A  61     -16.349   1.909   2.442  1.00 92.98           C  
ATOM    472  CB  PHE A  61     -15.867   2.375  -0.009  1.00 92.98           C  
ATOM    473  O   PHE A  61     -17.167   1.000   2.558  1.00 92.98           O  
ATOM    474  CG  PHE A  61     -16.367   3.105  -1.239  1.00 92.98           C  
ATOM    475  CD1 PHE A  61     -17.737   3.077  -1.561  1.00 92.98           C  
ATOM    476  CD2 PHE A  61     -15.476   3.800  -2.071  1.00 92.98           C  
ATOM    477  CE1 PHE A  61     -18.217   3.742  -2.701  1.00 92.98           C  
ATOM    478  CE2 PHE A  61     -15.953   4.456  -3.220  1.00 92.98           C  
ATOM    479  CZ  PHE A  61     -17.323   4.439  -3.527  1.00 92.98           C  
ATOM    480  N   GLY A  62     -15.388   2.121   3.345  1.00 91.91           N  
ATOM    481  CA  GLY A  62     -15.312   1.395   4.613  1.00 91.91           C  
ATOM    482  C   GLY A  62     -16.545   1.639   5.483  1.00 91.91           C  
ATOM    483  O   GLY A  62     -17.235   0.688   5.846  1.00 91.91           O  
ATOM    484  N   LYS A  63     -16.884   2.914   5.734  1.00 90.21           N  
ATOM    485  CA  LYS A  63     -18.105   3.293   6.473  1.00 90.21           C  
ATOM    486  C   LYS A  63     -19.385   2.851   5.769  1.00 90.21           C  
ATOM    487  CB  LYS A  63     -18.175   4.814   6.694  1.00 90.21           C  
ATOM    488  O   LYS A  63     -20.326   2.403   6.421  1.00 90.21           O  
ATOM    489  CG  LYS A  63     -17.174   5.295   7.746  1.00 90.21           C  
ATOM    490  CD  LYS A  63     -17.490   6.709   8.257  1.00 90.21           C  
ATOM    491  CE  LYS A  63     -16.813   6.925   9.617  1.00 90.21           C  
ATOM    492  NZ  LYS A  63     -17.181   8.224  10.227  1.00 90.21           N  
ATOM    493  N   LEU A  64     -19.440   2.988   4.444  1.00 91.29           N  
ATOM    494  CA  LEU A  64     -20.585   2.538   3.660  1.00 91.29           C  
ATOM    495  C   LEU A  64     -20.753   1.024   3.781  1.00 91.29           C  
ATOM    496  CB  LEU A  64     -20.443   3.001   2.200  1.00 91.29           C  
ATOM    497  O   LEU A  64     -21.874   0.565   3.976  1.00 91.29           O  
ATOM    498  CG  LEU A  64     -21.659   2.666   1.311  1.00 91.29           C  
ATOM    499  CD1 LEU A  64     -22.938   3.369   1.765  1.00 91.29           C  
ATOM    500  CD2 LEU A  64     -21.386   3.088  -0.130  1.00 91.29           C  
ATOM    501  N   GLY A  65     -19.653   0.270   3.733  1.00 90.70           N  
ATOM    502  CA  GLY A  65     -19.636  -1.174   3.937  1.00 90.70           C  
ATOM    503  C   GLY A  65     -20.226  -1.569   5.285  1.00 90.70           C  
ATOM    504  O   GLY A  65     -21.110  -2.417   5.331  1.00 90.70           O  
ATOM    505  N   ASP A  66     -19.837  -0.896   6.362  1.00 89.21           N  
ATOM    506  CA  ASP A  66     -20.396  -1.157   7.693  1.00 89.21           C  
ATOM    507  C   ASP A  66     -21.907  -0.861   7.768  1.00 89.21           C  
ATOM    508  CB  ASP A  66     -19.598  -0.343   8.718  1.00 89.21           C  
ATOM    509  O   ASP A  66     -22.654  -1.577   8.434  1.00 89.21           O  
ATOM    510  CG  ASP A  66     -18.170  -0.876   8.915  1.00 89.21           C  
ATOM    511  OD1 ASP A  66     -17.874  -2.049   8.577  1.00 89.21           O  
ATOM    512  OD2 ASP A  66     -17.314  -0.091   9.378  1.00 89.21           O  
ATOM    513  N   LYS A  67     -22.394   0.135   7.016  1.00 88.71           N  
ATOM    514  CA  LYS A  67     -23.813   0.525   6.994  1.00 88.71           C  
ATOM    515  C   LYS A  67     -24.706  -0.370   6.126  1.00 88.71           C  
ATOM    516  CB  LYS A  67     -23.905   1.995   6.569  1.00 88.71           C  
ATOM    517  O   LYS A  67     -25.803  -0.724   6.543  1.00 88.71           O  
ATOM    518  CG  LYS A  67     -25.336   2.531   6.712  1.00 88.71           C  
ATOM    519  CD  LYS A  67     -25.380   4.018   6.362  1.00 88.71           C  
ATOM    520  CE  LYS A  67     -26.763   4.588   6.686  1.00 88.71           C  
ATOM    521  NZ  LYS A  67     -26.726   6.068   6.704  1.00 88.71           N  
ATOM    522  N   VAL A  68     -24.291  -0.689   4.895  1.00 89.85           N  
ATOM    523  CA  VAL A  68     -25.125  -1.436   3.916  1.00 89.85           C  
ATOM    524  C   VAL A  68     -24.735  -2.908   3.783  1.00 89.85           C  
ATOM    525  CB  VAL A  68     -25.180  -0.754   2.533  1.00 89.85           C  
ATOM    526  O   VAL A  68     -25.464  -3.714   3.192  1.00 89.85           O  
ATOM    527  CG1 VAL A  68     -25.556   0.727   2.655  1.00 89.85           C  
ATOM    528  CG2 VAL A  68     -23.897  -0.896   1.700  1.00 89.85           C  
ATOM    529  N   GLY A  69     -23.580  -3.258   4.344  1.00 91.12           N  
ATOM    530  CA  GLY A  69     -23.015  -4.590   4.391  1.00 91.12           C  
ATOM    531  C   GLY A  69     -21.781  -4.773   3.516  1.00 91.12           C  
ATOM    532  O   GLY A  69     -21.884  -4.875   2.291  1.00 91.12           O  
ATOM    533  N   SER A  70     -20.627  -4.944   4.162  1.00 91.78           N  
ATOM    534  CA  SER A  70     -19.311  -5.052   3.521  1.00 91.78           C  
ATOM    535  C   SER A  70     -19.245  -6.145   2.457  1.00 91.78           C  
ATOM    536  CB  SER A  70     -18.243  -5.267   4.600  1.00 91.78           C  
ATOM    537  O   SER A  70     -18.685  -5.921   1.395  1.00 91.78           O  
ATOM    538  OG  SER A  70     -18.201  -4.090   5.380  1.00 91.78           O  
ATOM    539  N   ASN A  71     -19.893  -7.292   2.669  1.00 93.36           N  
ATOM    540  CA  ASN A  71     -19.913  -8.398   1.702  1.00 93.36           C  
ATOM    541  C   ASN A  71     -20.640  -8.046   0.392  1.00 93.36           C  
ATOM    542  CB  ASN A  71     -20.590  -9.597   2.383  1.00 93.36           C  
ATOM    543  O   ASN A  71     -20.178  -8.383  -0.702  1.00 93.36           O  
ATOM    544  CG  ASN A  71     -19.778 -10.161   3.533  1.00 93.36           C  
ATOM    545  ND2 ASN A  71     -20.349 -11.014   4.333  1.00 93.36           N  
ATOM    546  OD1 ASN A  71     -18.640  -9.823   3.770  1.00 93.36           O  
ATOM    547  N   ARG A  72     -21.778  -7.345   0.501  1.00 93.00           N  
ATOM    548  CA  ARG A  72     -22.535  -6.863  -0.664  1.00 93.00           C  
ATOM    549  C   ARG A  72     -21.735  -5.800  -1.397  1.00 93.00           C  
ATOM    550  CB  ARG A  72     -23.886  -6.273  -0.239  1.00 93.00           C  
ATOM    551  O   ARG A  72     -21.629  -5.850  -2.618  1.00 93.00           O  
ATOM    552  CG  ARG A  72     -24.858  -7.321   0.309  1.00 93.00           C  
ATOM    553  CD  ARG A  72     -26.139  -6.605   0.742  1.00 93.00           C  
ATOM    554  NE  ARG A  72     -27.150  -7.545   1.257  1.00 93.00           N  
ATOM    555  NH1 ARG A  72     -28.407  -5.979   2.375  1.00 93.00           N  
ATOM    556  NH2 ARG A  72     -29.081  -8.104   2.325  1.00 93.00           N  
ATOM    557  CZ  ARG A  72     -28.202  -7.205   1.980  1.00 93.00           C  
ATOM    558  N   LEU A  73     -21.135  -4.881  -0.640  1.00 94.24           N  
ATOM    559  CA  LEU A  73     -20.327  -3.816  -1.207  1.00 94.24           C  
ATOM    560  C   LEU A  73     -19.078  -4.380  -1.903  1.00 94.24           C  
ATOM    561  CB  LEU A  73     -20.028  -2.775  -0.114  1.00 94.24           C  
ATOM    562  O   LEU A  73     -18.813  -3.996  -3.029  1.00 94.24           O  
ATOM    563  CG  LEU A  73     -19.636  -1.396  -0.674  1.00 94.24           C  
ATOM    564  CD1 LEU A  73     -20.777  -0.706  -1.423  1.00 94.24           C  
ATOM    565  CD2 LEU A  73     -19.221  -0.470   0.461  1.00 94.24           C  
ATOM    566  N   TYR A  74     -18.390  -5.372  -1.331  1.00 95.34           N  
ATOM    567  CA  TYR A  74     -17.249  -6.047  -1.968  1.00 95.34           C  
ATOM    568  C   TYR A  74     -17.626  -6.672  -3.320  1.00 95.34           C  
ATOM    569  CB  TYR A  74     -16.698  -7.114  -1.010  1.00 95.34           C  
ATOM    570  O   TYR A  74     -16.916  -6.510  -4.309  1.00 95.34           O  
ATOM    571  CG  TYR A  74     -15.301  -7.601  -1.348  1.00 95.34           C  
ATOM    572  CD1 TYR A  74     -15.087  -8.744  -2.141  1.00 95.34           C  
ATOM    573  CD2 TYR A  74     -14.191  -6.899  -0.847  1.00 95.34           C  
ATOM    574  CE1 TYR A  74     -13.767  -9.140  -2.447  1.00 95.34           C  
ATOM    575  CE2 TYR A  74     -12.884  -7.272  -1.179  1.00 95.34           C  
ATOM    576  OH  TYR A  74     -11.406  -8.711  -2.358  1.00 95.34           O  
ATOM    577  CZ  TYR A  74     -12.671  -8.378  -2.007  1.00 95.34           C  
ATOM    578  N   THR A  75     -18.794  -7.317  -3.389  1.00 96.37           N  
ATOM    579  CA  THR A  75     -19.336  -7.871  -4.642  1.00 96.37           C  
ATOM    580  C   THR A  75     -19.634  -6.771  -5.668  1.00 96.37           C  
ATOM    581  CB  THR A  75     -20.606  -8.683  -4.362  1.00 96.37           C  
ATOM    582  O   THR A  75     -19.301  -6.917  -6.844  1.00 96.37           O  
ATOM    583  CG2 THR A  75     -21.110  -9.423  -5.594  1.00 96.37           C  
ATOM    584  OG1 THR A  75     -20.357  -9.668  -3.382  1.00 96.37           O  
ATOM    585  N   LEU A  76     -20.202  -5.641  -5.231  1.00 96.76           N  
ATOM    586  CA  LEU A  76     -20.389  -4.461  -6.080  1.00 96.76           C  
ATOM    587  C   LEU A  76     -19.044  -3.883  -6.556  1.00 96.76           C  
ATOM    588  CB  LEU A  76     -21.221  -3.415  -5.314  1.00 96.76           C  
ATOM    589  O   LEU A  76     -18.932  -3.467  -7.705  1.00 96.76           O  
ATOM    590  CG  LEU A  76     -21.501  -2.129  -6.113  1.00 96.76           C  
ATOM    591  CD1 LEU A  76     -22.372  -2.394  -7.341  1.00 96.76           C  
ATOM    592  CD2 LEU A  76     -22.209  -1.105  -5.228  1.00 96.76           C  
ATOM    593  N   GLY A  77     -18.015  -3.905  -5.707  1.00 97.36           N  
ATOM    594  CA  GLY A  77     -16.654  -3.496  -6.051  1.00 97.36           C  
ATOM    595  C   GLY A  77     -16.092  -4.294  -7.225  1.00 97.36           C  
ATOM    596  O   GLY A  77     -15.583  -3.698  -8.172  1.00 97.36           O  
ATOM    597  N   PHE A  78     -16.271  -5.622  -7.228  1.00 97.20           N  
ATOM    598  CA  PHE A  78     -15.907  -6.455  -8.379  1.00 97.20           C  
ATOM    599  C   PHE A  78     -16.662  -6.059  -9.643  1.00 97.20           C  
ATOM    600  CB  PHE A  78     -16.185  -7.936  -8.106  1.00 97.20           C  
ATOM    601  O   PHE A  78     -16.051  -5.936 -10.703  1.00 97.20           O  
ATOM    602  CG  PHE A  78     -15.167  -8.626  -7.246  1.00 97.20           C  
ATOM    603  CD1 PHE A  78     -13.829  -8.672  -7.672  1.00 97.20           C  
ATOM    604  CD2 PHE A  78     -15.569  -9.324  -6.097  1.00 97.20           C  
ATOM    605  CE1 PHE A  78     -12.886  -9.399  -6.935  1.00 97.20           C  
ATOM    606  CE2 PHE A  78     -14.628 -10.067  -5.373  1.00 97.20           C  
ATOM    607  CZ  PHE A  78     -13.279 -10.084  -5.772  1.00 97.20           C  
ATOM    608  N   PHE A  79     -17.971  -5.837  -9.541  1.00 98.01           N  
ATOM    609  CA  PHE A  79     -18.795  -5.449 -10.682  1.00 98.01           C  
ATOM    610  C   PHE A  79     -18.331  -4.117 -11.294  1.00 98.01           C  
ATOM    611  CB  PHE A  79     -20.255  -5.405 -10.224  1.00 98.01           C  
ATOM    612  O   PHE A  79     -18.065  -4.048 -12.494  1.00 98.01           O  
ATOM    613  CG  PHE A  79     -21.218  -4.964 -11.301  1.00 98.01           C  
ATOM    614  CD1 PHE A  79     -21.717  -3.648 -11.306  1.00 98.01           C  
ATOM    615  CD2 PHE A  79     -21.614  -5.872 -12.299  1.00 98.01           C  
ATOM    616  CE1 PHE A  79     -22.644  -3.255 -12.286  1.00 98.01           C  
ATOM    617  CE2 PHE A  79     -22.535  -5.475 -13.283  1.00 98.01           C  
ATOM    618  CZ  PHE A  79     -23.064  -4.173 -13.264  1.00 98.01           C  
ATOM    619  N   ILE A  80     -18.138  -3.086 -10.465  1.00 98.12           N  
ATOM    620  CA  ILE A  80     -17.657  -1.766 -10.903  1.00 98.12           C  
ATOM    621  C   ILE A  80     -16.246  -1.869 -11.492  1.00 98.12           C  
ATOM    622  CB  ILE A  80     -17.717  -0.754  -9.735  1.00 98.12           C  
ATOM    623  O   ILE A  80     -15.988  -1.313 -12.557  1.00 98.12           O  
ATOM    624  CG1 ILE A  80     -19.188  -0.499  -9.328  1.00 98.12           C  
ATOM    625  CG2 ILE A  80     -17.044   0.583 -10.110  1.00 98.12           C  
ATOM    626  CD1 ILE A  80     -19.345   0.335  -8.050  1.00 98.12           C  
ATOM    627  N   PHE A  81     -15.341  -2.613 -10.847  1.00 97.21           N  
ATOM    628  CA  PHE A  81     -13.980  -2.805 -11.351  1.00 97.21           C  
ATOM    629  C   PHE A  81     -13.969  -3.511 -12.713  1.00 97.21           C  
ATOM    630  CB  PHE A  81     -13.163  -3.602 -10.328  1.00 97.21           C  
ATOM    631  O   PHE A  81     -13.207  -3.134 -13.602  1.00 97.21           O  
ATOM    632  CG  PHE A  81     -11.690  -3.673 -10.676  1.00 97.21           C  
ATOM    633  CD1 PHE A  81     -11.220  -4.592 -11.635  1.00 97.21           C  
ATOM    634  CD2 PHE A  81     -10.785  -2.794 -10.055  1.00 97.21           C  
ATOM    635  CE1 PHE A  81      -9.850  -4.648 -11.941  1.00 97.21           C  
ATOM    636  CE2 PHE A  81      -9.416  -2.852 -10.365  1.00 97.21           C  
ATOM    637  CZ  PHE A  81      -8.947  -3.786 -11.302  1.00 97.21           C  
ATOM    638  N   THR A  82     -14.831  -4.512 -12.898  1.00 97.52           N  
ATOM    639  CA  THR A  82     -14.971  -5.264 -14.155  1.00 97.52           C  
ATOM    640  C   THR A  82     -15.427  -4.348 -15.289  1.00 97.52           C  
ATOM    641  CB  THR A  82     -15.974  -6.414 -13.985  1.00 97.52           C  
ATOM    642  O   THR A  82     -14.800  -4.323 -16.346  1.00 97.52           O  
ATOM    643  CG2 THR A  82     -16.116  -7.286 -15.226  1.00 97.52           C  
ATOM    644  OG1 THR A  82     -15.548  -7.266 -12.951  1.00 97.52           O  
ATOM    645  N   ILE A  83     -16.465  -3.538 -15.052  1.00 98.18           N  
ATOM    646  CA  ILE A  83     -16.946  -2.552 -16.030  1.00 98.18           C  
ATOM    647  C   ILE A  83     -15.868  -1.505 -16.315  1.00 98.18           C  
ATOM    648  CB  ILE A  83     -18.258  -1.900 -15.543  1.00 98.18           C  
ATOM    649  O   ILE A  83     -15.604  -1.203 -17.473  1.00 98.18           O  
ATOM    650  CG1 ILE A  83     -19.384  -2.953 -15.555  1.00 98.18           C  
ATOM    651  CG2 ILE A  83     -18.646  -0.690 -16.422  1.00 98.18           C  
ATOM    652  CD1 ILE A  83     -20.695  -2.459 -14.943  1.00 98.18           C  
ATOM    653  N   GLY A  84     -15.203  -0.982 -15.283  1.00 97.93           N  
ATOM    654  CA  GLY A  84     -14.108  -0.028 -15.458  1.00 97.93           C  
ATOM    655  C   GLY A  84     -12.963  -0.598 -16.292  1.00 97.93           C  
ATOM    656  O   GLY A  84     -12.468   0.079 -17.184  1.00 97.93           O  
ATOM    657  N   SER A  85     -12.604  -1.865 -16.073  1.00 97.19           N  
ATOM    658  CA  SER A  85     -11.595  -2.566 -16.876  1.00 97.19           C  
ATOM    659  C   SER A  85     -12.030  -2.676 -18.341  1.00 97.19           C  
ATOM    660  CB  SER A  85     -11.318  -3.968 -16.319  1.00 97.19           C  
ATOM    661  O   SER A  85     -11.254  -2.369 -19.241  1.00 97.19           O  
ATOM    662  OG  SER A  85     -10.971  -3.921 -14.947  1.00 97.19           O  
ATOM    663  N   PHE A  86     -13.292  -3.031 -18.595  1.00 98.08           N  
ATOM    664  CA  PHE A  86     -13.845  -3.052 -19.949  1.00 98.08           C  
ATOM    665  C   PHE A  86     -13.774  -1.675 -20.629  1.00 98.08           C  
ATOM    666  CB  PHE A  86     -15.275  -3.597 -19.890  1.00 98.08           C  
ATOM    667  O   PHE A  86     -13.247  -1.568 -21.735  1.00 98.08           O  
ATOM    668  CG  PHE A  86     -15.983  -3.577 -21.226  1.00 98.08           C  
ATOM    669  CD1 PHE A  86     -16.989  -2.625 -21.477  1.00 98.08           C  
ATOM    670  CD2 PHE A  86     -15.616  -4.492 -22.230  1.00 98.08           C  
ATOM    671  CE1 PHE A  86     -17.647  -2.612 -22.719  1.00 98.08           C  
ATOM    672  CE2 PHE A  86     -16.275  -4.478 -23.470  1.00 98.08           C  
ATOM    673  CZ  PHE A  86     -17.298  -3.546 -23.709  1.00 98.08           C  
ATOM    674  N   LEU A  87     -14.198  -0.606 -19.949  1.00 98.16           N  
ATOM    675  CA  LEU A  87     -14.121   0.762 -20.477  1.00 98.16           C  
ATOM    676  C   LEU A  87     -12.673   1.195 -20.772  1.00 98.16           C  
ATOM    677  CB  LEU A  87     -14.787   1.726 -19.478  1.00 98.16           C  
ATOM    678  O   LEU A  87     -12.398   1.787 -21.818  1.00 98.16           O  
ATOM    679  CG  LEU A  87     -16.303   1.539 -19.286  1.00 98.16           C  
ATOM    680  CD1 LEU A  87     -16.784   2.461 -18.163  1.00 98.16           C  
ATOM    681  CD2 LEU A  87     -17.093   1.855 -20.556  1.00 98.16           C  
ATOM    682  N   CYS A  88     -11.723   0.837 -19.903  1.00 97.42           N  
ATOM    683  CA  CYS A  88     -10.301   1.084 -20.139  1.00 97.42           C  
ATOM    684  C   CYS A  88      -9.790   0.358 -21.392  1.00 97.42           C  
ATOM    685  CB  CYS A  88      -9.497   0.630 -18.922  1.00 97.42           C  
ATOM    686  O   CYS A  88      -9.047   0.950 -22.170  1.00 97.42           O  
ATOM    687  SG  CYS A  88      -9.766   1.695 -17.478  1.00 97.42           S  
ATOM    688  N   SER A  89     -10.216  -0.889 -21.624  1.00 96.77           N  
ATOM    689  CA  SER A  89      -9.814  -1.658 -22.813  1.00 96.77           C  
ATOM    690  C   SER A  89     -10.328  -1.065 -24.131  1.00 96.77           C  
ATOM    691  CB  SER A  89     -10.248  -3.122 -22.686  1.00 96.77           C  
ATOM    692  O   SER A  89      -9.715  -1.266 -25.172  1.00 96.77           O  
ATOM    693  OG  SER A  89     -11.634  -3.322 -22.895  1.00 96.77           O  
ATOM    694  N   MET A  90     -11.425  -0.303 -24.092  1.00 96.56           N  
ATOM    695  CA  MET A  90     -12.010   0.364 -25.263  1.00 96.56           C  
ATOM    696  C   MET A  90     -11.506   1.801 -25.466  1.00 96.56           C  
ATOM    697  CB  MET A  90     -13.539   0.358 -25.142  1.00 96.56           C  
ATOM    698  O   MET A  90     -12.030   2.539 -26.303  1.00 96.56           O  
ATOM    699  CG  MET A  90     -14.138  -1.048 -25.158  1.00 96.56           C  
ATOM    700  SD  MET A  90     -15.946  -1.036 -25.287  1.00 96.56           S  
ATOM    701  CE  MET A  90     -16.155  -0.576 -27.028  1.00 96.56           C  
ATOM    702  N   SER A  91     -10.546   2.252 -24.660  1.00 96.97           N  
ATOM    703  CA  SER A  91     -10.103   3.643 -24.683  1.00 96.97           C  
ATOM    704  C   SER A  91      -9.167   3.917 -25.861  1.00 96.97           C  
ATOM    705  CB  SER A  91      -9.435   3.997 -23.359  1.00 96.97           C  
ATOM    706  O   SER A  91      -8.096   3.332 -25.954  1.00 96.97           O  
ATOM    707  OG  SER A  91     -10.399   3.968 -22.321  1.00 96.97           O  
ATOM    708  N   ASN A  92      -9.538   4.879 -26.711  1.00 95.19           N  
ATOM    709  CA  ASN A  92      -8.774   5.255 -27.914  1.00 95.19           C  
ATOM    710  C   ASN A  92      -7.968   6.558 -27.757  1.00 95.19           C  
ATOM    711  CB  ASN A  92      -9.751   5.341 -29.100  1.00 95.19           C  
ATOM    712  O   ASN A  92      -7.388   7.056 -28.717  1.00 95.19           O  
ATOM    713  CG  ASN A  92     -10.393   4.008 -29.437  1.00 95.19           C  
ATOM    714  ND2 ASN A  92     -11.580   4.019 -29.993  1.00 95.19           N  
ATOM    715  OD1 ASN A  92      -9.850   2.944 -29.221  1.00 95.19           O  
ATOM    716  N   ASN A  93      -8.000   7.174 -26.576  1.00 95.79           N  
ATOM    717  CA  ASN A  93      -7.233   8.373 -26.253  1.00 95.79           C  
ATOM    718  C   ASN A  93      -7.030   8.480 -24.734  1.00 95.79           C  
ATOM    719  CB  ASN A  93      -7.937   9.624 -26.824  1.00 95.79           C  
ATOM    720  O   ASN A  93      -7.713   7.819 -23.945  1.00 95.79           O  
ATOM    721  CG  ASN A  93      -9.287   9.871 -26.179  1.00 95.79           C  
ATOM    722  ND2 ASN A  93     -10.369   9.559 -26.849  1.00 95.79           N  
ATOM    723  OD1 ASN A  93      -9.378  10.309 -25.043  1.00 95.79           O  
ATOM    724  N   LEU A  94      -6.115   9.364 -24.330  1.00 95.53           N  
ATOM    725  CA  LEU A  94      -5.744   9.561 -22.930  1.00 95.53           C  
ATOM    726  C   LEU A  94      -6.928   9.972 -22.042  1.00 95.53           C  
ATOM    727  CB  LEU A  94      -4.626  10.615 -22.878  1.00 95.53           C  
ATOM    728  O   LEU A  94      -7.070   9.445 -20.942  1.00 95.53           O  
ATOM    729  CG  LEU A  94      -4.111  10.904 -21.455  1.00 95.53           C  
ATOM    730  CD1 LEU A  94      -3.463   9.677 -20.811  1.00 95.53           C  
ATOM    731  CD2 LEU A  94      -3.105  12.050 -21.498  1.00 95.53           C  
ATOM    732  N   SER A  95      -7.777  10.898 -22.493  1.00 96.50           N  
ATOM    733  CA  SER A  95      -8.893  11.409 -21.690  1.00 96.50           C  
ATOM    734  C   SER A  95      -9.905  10.309 -21.377  1.00 96.50           C  
ATOM    735  CB  SER A  95      -9.584  12.569 -22.412  1.00 96.50           C  
ATOM    736  O   SER A  95     -10.269  10.129 -20.216  1.00 96.50           O  
ATOM    737  OG  SER A  95      -8.661  13.618 -22.637  1.00 96.50           O  
ATOM    738  N   THR A  96     -10.298   9.519 -22.382  1.00 97.66           N  
ATOM    739  CA  THR A  96     -11.193   8.368 -22.196  1.00 97.66           C  
ATOM    740  C   THR A  96     -10.570   7.319 -21.271  1.00 97.66           C  
ATOM    741  CB  THR A  96     -11.557   7.733 -23.548  1.00 97.66           C  
ATOM    742  O   THR A  96     -11.266   6.794 -20.399  1.00 97.66           O  
ATOM    743  CG2 THR A  96     -12.631   6.653 -23.419  1.00 97.66           C  
ATOM    744  OG1 THR A  96     -12.088   8.706 -24.424  1.00 97.66           O  
ATOM    745  N   LEU A  97      -9.261   7.066 -21.390  1.00 97.67           N  
ATOM    746  CA  LEU A  97      -8.558   6.124 -20.518  1.00 97.67           C  
ATOM    747  C   LEU A  97      -8.532   6.601 -19.059  1.00 97.67           C  
ATOM    748  CB  LEU A  97      -7.143   5.875 -21.072  1.00 97.67           C  
ATOM    749  O   LEU A  97      -8.835   5.821 -18.157  1.00 97.67           O  
ATOM    750  CG  LEU A  97      -6.329   4.850 -20.260  1.00 97.67           C  
ATOM    751  CD1 LEU A  97      -6.995   3.473 -20.200  1.00 97.67           C  
ATOM    752  CD2 LEU A  97      -4.943   4.683 -20.878  1.00 97.67           C  
ATOM    753  N   ILE A  98      -8.229   7.880 -18.815  1.00 97.11           N  
ATOM    754  CA  ILE A  98      -8.227   8.467 -17.467  1.00 97.11           C  
ATOM    755  C   ILE A  98      -9.630   8.408 -16.851  1.00 97.11           C  
ATOM    756  CB  ILE A  98      -7.661   9.907 -17.490  1.00 97.11           C  
ATOM    757  O   ILE A  98      -9.771   7.972 -15.709  1.00 97.11           O  
ATOM    758  CG1 ILE A  98      -6.140   9.874 -17.771  1.00 97.11           C  
ATOM    759  CG2 ILE A  98      -7.925  10.632 -16.153  1.00 97.11           C  
ATOM    760  CD1 ILE A  98      -5.528  11.258 -18.026  1.00 97.11           C  
ATOM    761  N   SER A  99     -10.677   8.792 -17.589  1.00 97.81           N  
ATOM    762  CA  SER A  99     -12.060   8.719 -17.096  1.00 97.81           C  
ATOM    763  C   SER A  99     -12.478   7.284 -16.759  1.00 97.81           C  
ATOM    764  CB  SER A  99     -13.024   9.302 -18.132  1.00 97.81           C  
ATOM    765  O   SER A  99     -13.062   7.043 -15.701  1.00 97.81           O  
ATOM    766  OG  SER A  99     -12.768  10.679 -18.326  1.00 97.81           O  
ATOM    767  N   SER A 100     -12.121   6.320 -17.610  1.00 98.04           N  
ATOM    768  CA  SER A 100     -12.391   4.895 -17.375  1.00 98.04           C  
ATOM    769  C   SER A 100     -11.635   4.368 -16.152  1.00 98.04           C  
ATOM    770  CB  SER A 100     -12.021   4.077 -18.612  1.00 98.04           C  
ATOM    771  O   SER A 100     -12.203   3.648 -15.329  1.00 98.04           O  
ATOM    772  OG  SER A 100     -12.735   4.553 -19.733  1.00 98.04           O  
ATOM    773  N   ARG A 101     -10.383   4.801 -15.962  1.00 96.59           N  
ATOM    774  CA  ARG A 101      -9.565   4.480 -14.784  1.00 96.59           C  
ATOM    775  C   ARG A 101     -10.127   5.065 -13.499  1.00 96.59           C  
ATOM    776  CB  ARG A 101      -8.127   4.975 -15.000  1.00 96.59           C  
ATOM    777  O   ARG A 101     -10.114   4.378 -12.483  1.00 96.59           O  
ATOM    778  CG  ARG A 101      -7.259   3.918 -15.686  1.00 96.59           C  
ATOM    779  CD  ARG A 101      -6.811   2.859 -14.674  1.00 96.59           C  
ATOM    780  NE  ARG A 101      -6.064   1.749 -15.294  1.00 96.59           N  
ATOM    781  NH1 ARG A 101      -5.497   0.722 -13.335  1.00 96.59           N  
ATOM    782  NH2 ARG A 101      -5.097  -0.354 -15.208  1.00 96.59           N  
ATOM    783  CZ  ARG A 101      -5.562   0.717 -14.628  1.00 96.59           C  
ATOM    784  N   ILE A 102     -10.643   6.292 -13.530  1.00 97.24           N  
ATOM    785  CA  ILE A 102     -11.333   6.906 -12.386  1.00 97.24           C  
ATOM    786  C   ILE A 102     -12.547   6.060 -11.988  1.00 97.24           C  
ATOM    787  CB  ILE A 102     -11.713   8.368 -12.720  1.00 97.24           C  
ATOM    788  O   ILE A 102     -12.734   5.778 -10.807  1.00 97.24           O  
ATOM    789  CG1 ILE A 102     -10.443   9.248 -12.680  1.00 97.24           C  
ATOM    790  CG2 ILE A 102     -12.811   8.919 -11.787  1.00 97.24           C  
ATOM    791  CD1 ILE A 102     -10.640  10.644 -13.285  1.00 97.24           C  
ATOM    792  N   PHE A 103     -13.334   5.591 -12.958  1.00 97.78           N  
ATOM    793  CA  PHE A 103     -14.456   4.693 -12.685  1.00 97.78           C  
ATOM    794  C   PHE A 103     -13.991   3.337 -12.120  1.00 97.78           C  
ATOM    795  CB  PHE A 103     -15.285   4.542 -13.965  1.00 97.78           C  
ATOM    796  O   PHE A 103     -14.513   2.873 -11.106  1.00 97.78           O  
ATOM    797  CG  PHE A 103     -16.536   3.716 -13.765  1.00 97.78           C  
ATOM    798  CD1 PHE A 103     -16.492   2.325 -13.950  1.00 97.78           C  
ATOM    799  CD2 PHE A 103     -17.734   4.330 -13.358  1.00 97.78           C  
ATOM    800  CE1 PHE A 103     -17.641   1.548 -13.741  1.00 97.78           C  
ATOM    801  CE2 PHE A 103     -18.888   3.552 -13.153  1.00 97.78           C  
ATOM    802  CZ  PHE A 103     -18.843   2.161 -13.349  1.00 97.78           C  
ATOM    803  N   GLN A 104     -12.958   2.726 -12.709  1.00 97.00           N  
ATOM    804  CA  GLN A 104     -12.353   1.478 -12.220  1.00 97.00           C  
ATOM    805  C   GLN A 104     -11.823   1.618 -10.778  1.00 97.00           C  
ATOM    806  CB  GLN A 104     -11.218   1.081 -13.181  1.00 97.00           C  
ATOM    807  O   GLN A 104     -11.999   0.715  -9.956  1.00 97.00           O  
ATOM    808  CG  GLN A 104     -10.719  -0.365 -12.999  1.00 97.00           C  
ATOM    809  CD  GLN A 104      -9.445  -0.658 -13.799  1.00 97.00           C  
ATOM    810  NE2 GLN A 104      -9.086  -1.903 -14.006  1.00 97.00           N  
ATOM    811  OE1 GLN A 104      -8.732   0.232 -14.233  1.00 97.00           O  
ATOM    812  N   ALA A 105     -11.227   2.769 -10.450  1.00 96.22           N  
ATOM    813  CA  ALA A 105     -10.684   3.091  -9.133  1.00 96.22           C  
ATOM    814  C   ALA A 105     -11.748   3.092  -8.027  1.00 96.22           C  
ATOM    815  CB  ALA A 105     -10.001   4.458  -9.214  1.00 96.22           C  
ATOM    816  O   ALA A 105     -11.434   2.741  -6.891  1.00 96.22           O  
ATOM    817  N   VAL A 106     -13.005   3.421  -8.345  1.00 96.74           N  
ATOM    818  CA  VAL A 106     -14.132   3.300  -7.402  1.00 96.74           C  
ATOM    819  C   VAL A 106     -14.371   1.835  -7.025  1.00 96.74           C  
ATOM    820  CB  VAL A 106     -15.413   3.922  -7.994  1.00 96.74           C  
ATOM    821  O   VAL A 106     -14.553   1.510  -5.854  1.00 96.74           O  
ATOM    822  CG1 VAL A 106     -16.617   3.745  -7.064  1.00 96.74           C  
ATOM    823  CG2 VAL A 106     -15.236   5.426  -8.238  1.00 96.74           C  
ATOM    824  N   GLY A 107     -14.320   0.921  -7.997  1.00 96.52           N  
ATOM    825  CA  GLY A 107     -14.416  -0.516  -7.726  1.00 96.52           C  
ATOM    826  C   GLY A 107     -13.253  -1.009  -6.862  1.00 96.52           C  
ATOM    827  O   GLY A 107     -13.456  -1.710  -5.870  1.00 96.52           O  
ATOM    828  N   ALA A 108     -12.034  -0.575  -7.185  1.00 95.23           N  
ATOM    829  CA  ALA A 108     -10.841  -0.924  -6.421  1.00 95.23           C  
ATOM    830  C   ALA A 108     -10.874  -0.390  -4.983  1.00 95.23           C  
ATOM    831  CB  ALA A 108      -9.625  -0.376  -7.157  1.00 95.23           C  
ATOM    832  O   ALA A 108     -10.510  -1.107  -4.051  1.00 95.23           O  
ATOM    833  N   SER A 109     -11.336   0.845  -4.779  1.00 94.20           N  
ATOM    834  CA  SER A 109     -11.413   1.451  -3.451  1.00 94.20           C  
ATOM    835  C   SER A 109     -12.397   0.711  -2.552  1.00 94.20           C  
ATOM    836  CB  SER A 109     -11.744   2.937  -3.560  1.00 94.20           C  
ATOM    837  O   SER A 109     -12.080   0.468  -1.390  1.00 94.20           O  
ATOM    838  OG  SER A 109     -13.078   3.182  -3.916  1.00 94.20           O  
ATOM    839  N   ILE A 110     -13.524   0.246  -3.099  1.00 95.17           N  
ATOM    840  CA  ILE A 110     -14.478  -0.621  -2.400  1.00 95.17           C  
ATOM    841  C   ILE A 110     -13.829  -1.944  -1.972  1.00 95.17           C  
ATOM    842  CB  ILE A 110     -15.705  -0.868  -3.299  1.00 95.17           C  
ATOM    843  O   ILE A 110     -13.936  -2.330  -0.802  1.00 95.17           O  
ATOM    844  CG1 ILE A 110     -16.559   0.409  -3.439  1.00 95.17           C  
ATOM    845  CG2 ILE A 110     -16.551  -2.003  -2.716  1.00 95.17           C  
ATOM    846  CD1 ILE A 110     -17.573   0.353  -4.590  1.00 95.17           C  
ATOM    847  N   LEU A 111     -13.151  -2.632  -2.899  1.00 94.84           N  
ATOM    848  CA  LEU A 111     -12.479  -3.906  -2.619  1.00 94.84           C  
ATOM    849  C   LEU A 111     -11.417  -3.729  -1.522  1.00 94.84           C  
ATOM    850  CB  LEU A 111     -11.843  -4.461  -3.912  1.00 94.84           C  
ATOM    851  O   LEU A 111     -11.386  -4.480  -0.546  1.00 94.84           O  
ATOM    852  CG  LEU A 111     -12.834  -4.902  -5.008  1.00 94.84           C  
ATOM    853  CD1 LEU A 111     -12.072  -5.254  -6.287  1.00 94.84           C  
ATOM    854  CD2 LEU A 111     -13.647  -6.126  -4.595  1.00 94.84           C  
ATOM    855  N   MET A 112     -10.580  -2.697  -1.635  1.00 91.71           N  
ATOM    856  CA  MET A 112      -9.537  -2.404  -0.648  1.00 91.71           C  
ATOM    857  C   MET A 112     -10.110  -1.993   0.712  1.00 91.71           C  
ATOM    858  CB  MET A 112      -8.612  -1.302  -1.175  1.00 91.71           C  
ATOM    859  O   MET A 112      -9.571  -2.400   1.742  1.00 91.71           O  
ATOM    860  CG  MET A 112      -7.756  -1.783  -2.349  1.00 91.71           C  
ATOM    861  SD  MET A 112      -6.544  -0.552  -2.889  1.00 91.71           S  
ATOM    862  CE  MET A 112      -5.889  -1.409  -4.345  1.00 91.71           C  
ATOM    863  N   ALA A 113     -11.200  -1.224   0.726  1.00 92.11           N  
ATOM    864  CA  ALA A 113     -11.832  -0.747   1.950  1.00 92.11           C  
ATOM    865  C   ALA A 113     -12.467  -1.880   2.760  1.00 92.11           C  
ATOM    866  CB  ALA A 113     -12.894   0.287   1.573  1.00 92.11           C  
ATOM    867  O   ALA A 113     -12.337  -1.927   3.981  1.00 92.11           O  
ATOM    868  N   THR A 114     -13.156  -2.800   2.084  1.00 92.54           N  
ATOM    869  CA  THR A 114     -13.994  -3.801   2.757  1.00 92.54           C  
ATOM    870  C   THR A 114     -13.298  -5.150   2.941  1.00 92.54           C  
ATOM    871  CB  THR A 114     -15.359  -3.935   2.067  1.00 92.54           C  
ATOM    872  O   THR A 114     -13.583  -5.845   3.915  1.00 92.54           O  
ATOM    873  CG2 THR A 114     -16.201  -2.669   2.188  1.00 92.54           C  
ATOM    874  OG1 THR A 114     -15.240  -4.177   0.693  1.00 92.54           O  
ATOM    875  N   GLY A 115     -12.328  -5.514   2.093  1.00 93.29           N  
ATOM    876  CA  GLY A 115     -11.719  -6.850   2.098  1.00 93.29           C  
ATOM    877  C   GLY A 115     -11.106  -7.269   3.438  1.00 93.29           C  
ATOM    878  O   GLY A 115     -11.381  -8.365   3.929  1.00 93.29           O  
ATOM    879  N   LEU A 116     -10.322  -6.390   4.072  1.00 91.10           N  
ATOM    880  CA  LEU A 116      -9.659  -6.709   5.342  1.00 91.10           C  
ATOM    881  C   LEU A 116     -10.668  -6.889   6.490  1.00 91.10           C  
ATOM    882  CB  LEU A 116      -8.615  -5.618   5.649  1.00 91.10           C  
ATOM    883  O   LEU A 116     -10.521  -7.801   7.304  1.00 91.10           O  
ATOM    884  CG  LEU A 116      -7.571  -6.041   6.697  1.00 91.10           C  
ATOM    885  CD1 LEU A 116      -6.604  -7.098   6.159  1.00 91.10           C  
ATOM    886  CD2 LEU A 116      -6.729  -4.833   7.108  1.00 91.10           C  
ATOM    887  N   GLY A 117     -11.724  -6.069   6.513  1.00 90.88           N  
ATOM    888  CA  GLY A 117     -12.818  -6.186   7.478  1.00 90.88           C  
ATOM    889  C   GLY A 117     -13.614  -7.485   7.312  1.00 90.88           C  
ATOM    890  O   GLY A 117     -13.950  -8.138   8.299  1.00 90.88           O  
ATOM    891  N   ILE A 118     -13.847  -7.920   6.069  1.00 93.37           N  
ATOM    892  CA  ILE A 118     -14.539  -9.185   5.773  1.00 93.37           C  
ATOM    893  C   ILE A 118     -13.724 -10.385   6.261  1.00 93.37           C  
ATOM    894  CB  ILE A 118     -14.858  -9.300   4.267  1.00 93.37           C  
ATOM    895  O   ILE A 118     -14.263 -11.252   6.948  1.00 93.37           O  
ATOM    896  CG1 ILE A 118     -15.843  -8.188   3.856  1.00 93.37           C  
ATOM    897  CG2 ILE A 118     -15.443 -10.689   3.947  1.00 93.37           C  
ATOM    898  CD1 ILE A 118     -15.991  -8.041   2.342  1.00 93.37           C  
ATOM    899  N   VAL A 119     -12.421 -10.427   5.959  1.00 93.36           N  
ATOM    900  CA  VAL A 119     -11.529 -11.499   6.442  1.00 93.36           C  
ATOM    901  C   VAL A 119     -11.485 -11.519   7.966  1.00 93.36           C  
ATOM    902  CB  VAL A 119     -10.109 -11.344   5.865  1.00 93.36           C  
ATOM    903  O   VAL A 119     -11.580 -12.582   8.577  1.00 93.36           O  
ATOM    904  CG1 VAL A 119      -9.112 -12.349   6.457  1.00 93.36           C  
ATOM    905  CG2 VAL A 119     -10.144 -11.578   4.356  1.00 93.36           C  
ATOM    906  N   SER A 120     -11.400 -10.340   8.580  1.00 91.08           N  
ATOM    907  CA  SER A 120     -11.395 -10.171  10.030  1.00 91.08           C  
ATOM    908  C   SER A 120     -12.666 -10.709  10.701  1.00 91.08           C  
ATOM    909  CB  SER A 120     -11.208  -8.684  10.315  1.00 91.08           C  
ATOM    910  O   SER A 120     -12.569 -11.340  11.750  1.00 91.08           O  
ATOM    911  OG  SER A 120     -11.186  -8.412  11.692  1.00 91.08           O  
ATOM    912  N   ASN A 121     -13.840 -10.517  10.094  1.00 91.07           N  
ATOM    913  CA  ASN A 121     -15.108 -11.050  10.606  1.00 91.07           C  
ATOM    914  C   ASN A 121     -15.321 -12.541  10.297  1.00 91.07           C  
ATOM    915  CB  ASN A 121     -16.262 -10.185  10.058  1.00 91.07           C  
ATOM    916  O   ASN A 121     -16.029 -13.224  11.032  1.00 91.07           O  
ATOM    917  CG  ASN A 121     -16.537  -8.962  10.916  1.00 91.07           C  
ATOM    918  ND2 ASN A 121     -17.250  -7.983  10.408  1.00 91.07           N  
ATOM    919  OD1 ASN A 121     -16.157  -8.898  12.071  1.00 91.07           O  
ATOM    920  N   ALA A 122     -14.728 -13.064   9.222  1.00 92.25           N  
ATOM    921  CA  ALA A 122     -14.892 -14.463   8.826  1.00 92.25           C  
ATOM    922  C   ALA A 122     -14.047 -15.445   9.658  1.00 92.25           C  
ATOM    923  CB  ALA A 122     -14.568 -14.573   7.332  1.00 92.25           C  
ATOM    924  O   ALA A 122     -14.359 -16.639   9.697  1.00 92.25           O  
ATOM    925  N   PHE A 123     -12.970 -14.972  10.294  1.00 92.36           N  
ATOM    926  CA  PHE A 123     -12.049 -15.805  11.065  1.00 92.36           C  
ATOM    927  C   PHE A 123     -12.091 -15.478  12.562  1.00 92.36           C  
ATOM    928  CB  PHE A 123     -10.622 -15.710  10.508  1.00 92.36           C  
ATOM    929  O   PHE A 123     -12.114 -14.307  12.941  1.00 92.36           O  
ATOM    930  CG  PHE A 123     -10.435 -16.504   9.231  1.00 92.36           C  
ATOM    931  CD1 PHE A 123      -9.807 -17.765   9.255  1.00 92.36           C  
ATOM    932  CD2 PHE A 123     -10.912 -15.990   8.014  1.00 92.36           C  
ATOM    933  CE1 PHE A 123      -9.657 -18.504   8.067  1.00 92.36           C  
ATOM    934  CE2 PHE A 123     -10.777 -16.732   6.832  1.00 92.36           C  
ATOM    935  CZ  PHE A 123     -10.145 -17.988   6.854  1.00 92.36           C  
ATOM    936  N   PRO A 124     -12.049 -16.506  13.431  1.00 90.06           N  
ATOM    937  CA  PRO A 124     -11.964 -16.297  14.869  1.00 90.06           C  
ATOM    938  C   PRO A 124     -10.638 -15.628  15.258  1.00 90.06           C  
ATOM    939  CB  PRO A 124     -12.124 -17.689  15.485  1.00 90.06           C  
ATOM    940  O   PRO A 124      -9.656 -15.635  14.512  1.00 90.06           O  
ATOM    941  CG  PRO A 124     -11.530 -18.606  14.416  1.00 90.06           C  
ATOM    942  CD  PRO A 124     -11.955 -17.927  13.119  1.00 90.06           C  
ATOM    943  N   ALA A 125     -10.598 -15.061  16.463  1.00 86.25           N  
ATOM    944  CA  ALA A 125      -9.486 -14.242  16.944  1.00 86.25           C  
ATOM    945  C   ALA A 125      -8.123 -14.962  17.020  1.00 86.25           C  
ATOM    946  CB  ALA A 125      -9.889 -13.695  18.319  1.00 86.25           C  
ATOM    947  O   ALA A 125      -7.111 -14.267  17.105  1.00 86.25           O  
ATOM    948  N   ASN A 126      -8.110 -16.299  17.008  1.00 89.31           N  
ATOM    949  CA  ASN A 126      -6.938 -17.184  17.020  1.00 89.31           C  
ATOM    950  C   ASN A 126      -6.510 -17.675  15.618  1.00 89.31           C  
ATOM    951  CB  ASN A 126      -7.243 -18.382  17.940  1.00 89.31           C  
ATOM    952  O   ASN A 126      -5.596 -18.487  15.503  1.00 89.31           O  
ATOM    953  CG  ASN A 126      -8.332 -19.294  17.387  1.00 89.31           C  
ATOM    954  ND2 ASN A 126      -8.270 -20.575  17.657  1.00 89.31           N  
ATOM    955  OD1 ASN A 126      -9.262 -18.865  16.722  1.00 89.31           O  
ATOM    956  N   GLU A 127      -7.186 -17.235  14.556  1.00 91.73           N  
ATOM    957  CA  GLU A 127      -6.797 -17.511  13.165  1.00 91.73           C  
ATOM    958  C   GLU A 127      -6.772 -16.241  12.288  1.00 91.73           C  
ATOM    959  CB  GLU A 127      -7.753 -18.545  12.550  1.00 91.73           C  
ATOM    960  O   GLU A 127      -6.458 -16.306  11.094  1.00 91.73           O  
ATOM    961  CG  GLU A 127      -7.779 -19.943  13.202  1.00 91.73           C  
ATOM    962  CD  GLU A 127      -8.713 -20.885  12.422  1.00 91.73           C  
ATOM    963  OE1 GLU A 127      -9.311 -21.843  12.966  1.00 91.73           O  
ATOM    964  OE2 GLU A 127      -8.958 -20.647  11.215  1.00 91.73           O  
ATOM    965  N   LYS A 128      -7.136 -15.083  12.858  1.00 92.04           N  
ATOM    966  CA  LYS A 128      -7.266 -13.804  12.149  1.00 92.04           C  
ATOM    967  C   LYS A 128      -5.926 -13.349  11.574  1.00 92.04           C  
ATOM    968  CB  LYS A 128      -7.881 -12.759  13.101  1.00 92.04           C  
ATOM    969  O   LYS A 128      -5.869 -12.961  10.408  1.00 92.04           O  
ATOM    970  CG  LYS A 128      -8.125 -11.409  12.401  1.00 92.04           C  
ATOM    971  CD  LYS A 128      -8.805 -10.341  13.278  1.00 92.04           C  
ATOM    972  CE  LYS A 128     -10.214 -10.762  13.722  1.00 92.04           C  
ATOM    973  NZ  LYS A 128     -11.047  -9.616  14.173  1.00 92.04           N  
ATOM    974  N   GLY A 129      -4.855 -13.425  12.361  1.00 92.98           N  
ATOM    975  CA  GLY A 129      -3.498 -13.135  11.919  1.00 92.98           C  
ATOM    976  C   GLY A 129      -3.107 -14.022  10.746  1.00 92.98           C  
ATOM    977  O   GLY A 129      -2.705 -13.516   9.706  1.00 92.98           O  
ATOM    978  N   LYS A 130      -3.293 -15.339  10.836  1.00 93.47           N  
ATOM    979  CA  LYS A 130      -2.996 -16.243   9.714  1.00 93.47           C  
ATOM    980  C   LYS A 130      -3.744 -15.858   8.432  1.00 93.47           C  
ATOM    981  CB  LYS A 130      -3.305 -17.681  10.135  1.00 93.47           C  
ATOM    982  O   LYS A 130      -3.129 -15.800   7.368  1.00 93.47           O  
ATOM    983  CG  LYS A 130      -2.945 -18.664   9.013  1.00 93.47           C  
ATOM    984  CD  LYS A 130      -3.175 -20.104   9.468  1.00 93.47           C  
ATOM    985  CE  LYS A 130      -2.794 -21.047   8.325  1.00 93.47           C  
ATOM    986  NZ  LYS A 130      -2.969 -22.465   8.718  1.00 93.47           N  
ATOM    987  N   ALA A 131      -5.047 -15.593   8.519  1.00 94.49           N  
ATOM    988  CA  ALA A 131      -5.858 -15.237   7.355  1.00 94.49           C  
ATOM    989  C   ALA A 131      -5.400 -13.915   6.715  1.00 94.49           C  
ATOM    990  CB  ALA A 131      -7.327 -15.201   7.782  1.00 94.49           C  
ATOM    991  O   ALA A 131      -5.217 -13.847   5.500  1.00 94.49           O  
ATOM    992  N   ILE A 132      -5.123 -12.890   7.527  1.00 92.75           N  
ATOM    993  CA  ILE A 132      -4.568 -11.617   7.048  1.00 92.75           C  
ATOM    994  C   ILE A 132      -3.172 -11.826   6.439  1.00 92.75           C  
ATOM    995  CB  ILE A 132      -4.558 -10.573   8.186  1.00 92.75           C  
ATOM    996  O   ILE A 132      -2.875 -11.273   5.380  1.00 92.75           O  
ATOM    997  CG1 ILE A 132      -6.008 -10.207   8.589  1.00 92.75           C  
ATOM    998  CG2 ILE A 132      -3.798  -9.312   7.736  1.00 92.75           C  
ATOM    999  CD1 ILE A 132      -6.106  -9.347   9.856  1.00 92.75           C  
ATOM   1000  N   GLY A 133      -2.332 -12.666   7.041  1.00 94.39           N  
ATOM   1001  CA  GLY A 133      -1.026 -13.034   6.497  1.00 94.39           C  
ATOM   1002  C   GLY A 133      -1.111 -13.661   5.106  1.00 94.39           C  
ATOM   1003  O   GLY A 133      -0.330 -13.297   4.230  1.00 94.39           O  
ATOM   1004  N   ILE A 134      -2.104 -14.523   4.862  1.00 95.88           N  
ATOM   1005  CA  ILE A 134      -2.370 -15.088   3.529  1.00 95.88           C  
ATOM   1006  C   ILE A 134      -2.764 -13.985   2.539  1.00 95.88           C  
ATOM   1007  CB  ILE A 134      -3.430 -16.210   3.605  1.00 95.88           C  
ATOM   1008  O   ILE A 134      -2.242 -13.964   1.427  1.00 95.88           O  
ATOM   1009  CG1 ILE A 134      -2.866 -17.417   4.390  1.00 95.88           C  
ATOM   1010  CG2 ILE A 134      -3.868 -16.661   2.196  1.00 95.88           C  
ATOM   1011  CD1 ILE A 134      -3.933 -18.431   4.819  1.00 95.88           C  
ATOM   1012  N   THR A 135      -3.613 -13.026   2.931  1.00 93.02           N  
ATOM   1013  CA  THR A 135      -3.929 -11.890   2.042  1.00 93.02           C  
ATOM   1014  C   THR A 135      -2.689 -11.056   1.708  1.00 93.02           C  
ATOM   1015  CB  THR A 135      -5.041 -10.975   2.578  1.00 93.02           C  
ATOM   1016  O   THR A 135      -2.517 -10.649   0.562  1.00 93.02           O  
ATOM   1017  CG2 THR A 135      -6.335 -11.720   2.884  1.00 93.02           C  
ATOM   1018  OG1 THR A 135      -4.681 -10.261   3.740  1.00 93.02           O  
ATOM   1019  N   GLY A 136      -1.777 -10.866   2.670  1.00 87.40           N  
ATOM   1020  CA  GLY A 136      -0.497 -10.187   2.451  1.00 87.40           C  
ATOM   1021  C   GLY A 136       0.434 -10.947   1.502  1.00 87.40           C  
ATOM   1022  O   GLY A 136       1.073 -10.336   0.648  1.00 87.40           O  
ATOM   1023  N   ALA A 137       0.463 -12.279   1.583  1.00 90.76           N  
ATOM   1024  CA  ALA A 137       1.201 -13.109   0.634  1.00 90.76           C  
ATOM   1025  C   ALA A 137       0.655 -12.952  -0.796  1.00 90.76           C  
ATOM   1026  CB  ALA A 137       1.153 -14.563   1.118  1.00 90.76           C  
ATOM   1027  O   ALA A 137       1.423 -12.784  -1.740  1.00 90.76           O  
ATOM   1028  N   VAL A 138      -0.670 -12.911  -0.957  1.00 92.44           N  
ATOM   1029  CA  VAL A 138      -1.308 -12.688  -2.264  1.00 92.44           C  
ATOM   1030  C   VAL A 138      -0.998 -11.298  -2.830  1.00 92.44           C  
ATOM   1031  CB  VAL A 138      -2.819 -12.948  -2.170  1.00 92.44           C  
ATOM   1032  O   VAL A 138      -0.781 -11.176  -4.034  1.00 92.44           O  
ATOM   1033  CG1 VAL A 138      -3.532 -12.630  -3.482  1.00 92.44           C  
ATOM   1034  CG2 VAL A 138      -3.080 -14.432  -1.872  1.00 92.44           C  
ATOM   1035  N   VAL A 139      -0.891 -10.263  -1.983  1.00 86.57           N  
ATOM   1036  CA  VAL A 139      -0.395  -8.938  -2.408  1.00 86.57           C  
ATOM   1037  C   VAL A 139       1.000  -9.054  -3.024  1.00 86.57           C  
ATOM   1038  CB  VAL A 139      -0.370  -7.919  -1.243  1.00 86.57           C  
ATOM   1039  O   VAL A 139       1.221  -8.543  -4.121  1.00 86.57           O  
ATOM   1040  CG1 VAL A 139       0.384  -6.620  -1.570  1.00 86.57           C  
ATOM   1041  CG2 VAL A 139      -1.778  -7.523  -0.796  1.00 86.57           C  
ATOM   1042  N   GLY A 140       1.922  -9.740  -2.340  1.00 82.23           N  
ATOM   1043  CA  GLY A 140       3.287  -9.955  -2.826  1.00 82.23           C  
ATOM   1044  C   GLY A 140       3.322 -10.704  -4.159  1.00 82.23           C  
ATOM   1045  O   GLY A 140       3.965 -10.244  -5.099  1.00 82.23           O  
ATOM   1046  N   ILE A 141       2.559 -11.796  -4.273  1.00 88.61           N  
ATOM   1047  CA  ILE A 141       2.451 -12.585  -5.509  1.00 88.61           C  
ATOM   1048  C   ILE A 141       1.905 -11.734  -6.661  1.00 88.61           C  
ATOM   1049  CB  ILE A 141       1.587 -13.847  -5.274  1.00 88.61           C  
ATOM   1050  O   ILE A 141       2.477 -11.758  -7.749  1.00 88.61           O  
ATOM   1051  CG1 ILE A 141       2.289 -14.807  -4.286  1.00 88.61           C  
ATOM   1052  CG2 ILE A 141       1.310 -14.590  -6.596  1.00 88.61           C  
ATOM   1053  CD1 ILE A 141       1.369 -15.901  -3.728  1.00 88.61           C  
ATOM   1054  N   GLY A 142       0.840 -10.957  -6.441  1.00 87.78           N  
ATOM   1055  CA  GLY A 142       0.270 -10.096  -7.481  1.00 87.78           C  
ATOM   1056  C   GLY A 142       1.253  -9.028  -7.968  1.00 87.78           C  
ATOM   1057  O   GLY A 142       1.441  -8.883  -9.172  1.00 87.78           O  
ATOM   1058  N   ASN A 143       1.967  -8.367  -7.049  1.00 81.17           N  
ATOM   1059  CA  ASN A 143       2.993  -7.377  -7.400  1.00 81.17           C  
ATOM   1060  C   ASN A 143       4.177  -7.987  -8.172  1.00 81.17           C  
ATOM   1061  CB  ASN A 143       3.498  -6.696  -6.116  1.00 81.17           C  
ATOM   1062  O   ASN A 143       4.694  -7.356  -9.090  1.00 81.17           O  
ATOM   1063  CG  ASN A 143       2.525  -5.696  -5.519  1.00 81.17           C  
ATOM   1064  ND2 ASN A 143       2.666  -5.397  -4.249  1.00 81.17           N  
ATOM   1065  OD1 ASN A 143       1.656  -5.136  -6.161  1.00 81.17           O  
ATOM   1066  N   MET A 144       4.611  -9.202  -7.812  1.00 81.02           N  
ATOM   1067  CA  MET A 144       5.686  -9.919  -8.517  1.00 81.02           C  
ATOM   1068  C   MET A 144       5.256 -10.396  -9.906  1.00 81.02           C  
ATOM   1069  CB  MET A 144       6.114 -11.146  -7.700  1.00 81.02           C  
ATOM   1070  O   MET A 144       6.057 -10.411 -10.838  1.00 81.02           O  
ATOM   1071  CG  MET A 144       6.924 -10.786  -6.451  1.00 81.02           C  
ATOM   1072  SD  MET A 144       7.246 -12.180  -5.329  1.00 81.02           S  
ATOM   1073  CE  MET A 144       8.093 -13.336  -6.445  1.00 81.02           C  
ATOM   1074  N   SER A 145       3.995 -10.802 -10.041  1.00 85.97           N  
ATOM   1075  CA  SER A 145       3.468 -11.369 -11.283  1.00 85.97           C  
ATOM   1076  C   SER A 145       3.252 -10.303 -12.357  1.00 85.97           C  
ATOM   1077  CB  SER A 145       2.159 -12.111 -11.012  1.00 85.97           C  
ATOM   1078  O   SER A 145       3.322 -10.622 -13.540  1.00 85.97           O  
ATOM   1079  OG  SER A 145       2.342 -13.122 -10.040  1.00 85.97           O  
ATOM   1080  N   GLY A 146       3.030  -9.044 -11.962  1.00 84.61           N  
ATOM   1081  CA  GLY A 146       2.734  -7.947 -12.880  1.00 84.61           C  
ATOM   1082  C   GLY A 146       3.757  -7.764 -13.995  1.00 84.61           C  
ATOM   1083  O   GLY A 146       3.376  -7.861 -15.155  1.00 84.61           O  
ATOM   1084  N   PRO A 147       5.051  -7.561 -13.698  1.00 82.05           N  
ATOM   1085  CA  PRO A 147       6.056  -7.404 -14.743  1.00 82.05           C  
ATOM   1086  C   PRO A 147       6.171  -8.571 -15.715  1.00 82.05           C  
ATOM   1087  CB  PRO A 147       7.370  -7.140 -13.996  1.00 82.05           C  
ATOM   1088  O   PRO A 147       6.274  -8.360 -16.921  1.00 82.05           O  
ATOM   1089  CG  PRO A 147       6.918  -6.504 -12.678  1.00 82.05           C  
ATOM   1090  CD  PRO A 147       5.596  -7.211 -12.394  1.00 82.05           C  
ATOM   1091  N   VAL A 148       6.102  -9.796 -15.197  1.00 84.87           N  
ATOM   1092  CA  VAL A 148       6.242 -11.012 -16.002  1.00 84.87           C  
ATOM   1093  C   VAL A 148       5.030 -11.198 -16.914  1.00 84.87           C  
ATOM   1094  CB  VAL A 148       6.451 -12.235 -15.089  1.00 84.87           C  
ATOM   1095  O   VAL A 148       5.179 -11.353 -18.123  1.00 84.87           O  
ATOM   1096  CG1 VAL A 148       6.639 -13.519 -15.905  1.00 84.87           C  
ATOM   1097  CG2 VAL A 148       7.684 -12.056 -14.190  1.00 84.87           C  
ATOM   1098  N   ILE A 149       3.822 -11.142 -16.349  1.00 87.95           N  
ATOM   1099  CA  ILE A 149       2.573 -11.321 -17.098  1.00 87.95           C  
ATOM   1100  C   ILE A 149       2.342 -10.133 -18.040  1.00 87.95           C  
ATOM   1101  CB  ILE A 149       1.398 -11.537 -16.113  1.00 87.95           C  
ATOM   1102  O   ILE A 149       1.963 -10.319 -19.193  1.00 87.95           O  
ATOM   1103  CG1 ILE A 149       1.603 -12.852 -15.322  1.00 87.95           C  
ATOM   1104  CG2 ILE A 149       0.051 -11.558 -16.854  1.00 87.95           C  
ATOM   1105  CD1 ILE A 149       0.525 -13.135 -14.267  1.00 87.95           C  
ATOM   1106  N   GLY A 150       2.608  -8.916 -17.568  1.00 85.35           N  
ATOM   1107  CA  GLY A 150       2.448  -7.680 -18.324  1.00 85.35           C  
ATOM   1108  C   GLY A 150       3.328  -7.633 -19.567  1.00 85.35           C  
ATOM   1109  O   GLY A 150       2.822  -7.305 -20.634  1.00 85.35           O  
ATOM   1110  N   GLY A 151       4.603  -8.024 -19.459  1.00 84.68           N  
ATOM   1111  CA  GLY A 151       5.505  -8.106 -20.612  1.00 84.68           C  
ATOM   1112  C   GLY A 151       4.979  -9.046 -21.701  1.00 84.68           C  
ATOM   1113  O   GLY A 151       4.861  -8.637 -22.853  1.00 84.68           O  
ATOM   1114  N   ILE A 152       4.562 -10.259 -21.318  1.00 90.29           N  
ATOM   1115  CA  ILE A 152       4.014 -11.260 -22.250  1.00 90.29           C  
ATOM   1116  C   ILE A 152       2.736 -10.745 -22.930  1.00 90.29           C  
ATOM   1117  CB  ILE A 152       3.757 -12.597 -21.511  1.00 90.29           C  
ATOM   1118  O   ILE A 152       2.587 -10.879 -24.146  1.00 90.29           O  
ATOM   1119  CG1 ILE A 152       5.084 -13.203 -20.995  1.00 90.29           C  
ATOM   1120  CG2 ILE A 152       3.039 -13.612 -22.424  1.00 90.29           C  
ATOM   1121  CD1 ILE A 152       4.896 -14.355 -19.998  1.00 90.29           C  
ATOM   1122  N   ILE A 153       1.816 -10.146 -22.160  1.00 91.77           N  
ATOM   1123  CA  ILE A 153       0.554  -9.606 -22.690  1.00 91.77           C  
ATOM   1124  C   ILE A 153       0.815  -8.469 -23.677  1.00 91.77           C  
ATOM   1125  CB  ILE A 153      -0.389  -9.156 -21.548  1.00 91.77           C  
ATOM   1126  O   ILE A 153       0.221  -8.455 -24.753  1.00 91.77           O  
ATOM   1127  CG1 ILE A 153      -0.926 -10.393 -20.794  1.00 91.77           C  
ATOM   1128  CG2 ILE A 153      -1.581  -8.338 -22.086  1.00 91.77           C  
ATOM   1129  CD1 ILE A 153      -1.764 -10.044 -19.557  1.00 91.77           C  
ATOM   1130  N   LEU A 154       1.694  -7.529 -23.323  1.00 90.39           N  
ATOM   1131  CA  LEU A 154       2.006  -6.377 -24.166  1.00 90.39           C  
ATOM   1132  C   LEU A 154       2.636  -6.799 -25.493  1.00 90.39           C  
ATOM   1133  CB  LEU A 154       2.947  -5.426 -23.405  1.00 90.39           C  
ATOM   1134  O   LEU A 154       2.272  -6.245 -26.527  1.00 90.39           O  
ATOM   1135  CG  LEU A 154       2.256  -4.649 -22.273  1.00 90.39           C  
ATOM   1136  CD1 LEU A 154       3.301  -4.021 -21.352  1.00 90.39           C  
ATOM   1137  CD2 LEU A 154       1.370  -3.532 -22.823  1.00 90.39           C  
ATOM   1138  N   GLU A 155       3.533  -7.784 -25.461  1.00 90.10           N  
ATOM   1139  CA  GLU A 155       4.225  -8.296 -26.644  1.00 90.10           C  
ATOM   1140  C   GLU A 155       3.281  -9.016 -27.622  1.00 90.10           C  
ATOM   1141  CB  GLU A 155       5.360  -9.209 -26.155  1.00 90.10           C  
ATOM   1142  O   GLU A 155       3.384  -8.808 -28.828  1.00 90.10           O  
ATOM   1143  CG  GLU A 155       6.245  -9.756 -27.285  1.00 90.10           C  
ATOM   1144  CD  GLU A 155       7.400 -10.629 -26.767  1.00 90.10           C  
ATOM   1145  OE1 GLU A 155       8.284 -10.958 -27.587  1.00 90.10           O  
ATOM   1146  OE2 GLU A 155       7.397 -10.978 -25.561  1.00 90.10           O  
ATOM   1147  N   HIS A 156       2.337  -9.825 -27.124  1.00 93.08           N  
ATOM   1148  CA  HIS A 156       1.539 -10.724 -27.974  1.00 93.08           C  
ATOM   1149  C   HIS A 156       0.103 -10.252 -28.234  1.00 93.08           C  
ATOM   1150  CB  HIS A 156       1.521 -12.122 -27.341  1.00 93.08           C  
ATOM   1151  O   HIS A 156      -0.481 -10.592 -29.261  1.00 93.08           O  
ATOM   1152  CG  HIS A 156       2.882 -12.760 -27.260  1.00 93.08           C  
ATOM   1153  CD2 HIS A 156       3.418 -13.657 -28.142  1.00 93.08           C  
ATOM   1154  ND1 HIS A 156       3.836 -12.512 -26.301  1.00 93.08           N  
ATOM   1155  CE1 HIS A 156       4.936 -13.218 -26.615  1.00 93.08           C  
ATOM   1156  NE2 HIS A 156       4.711 -13.963 -27.711  1.00 93.08           N  
ATOM   1157  N   PHE A 157      -0.493  -9.502 -27.305  1.00 94.37           N  
ATOM   1158  CA  PHE A 157      -1.923  -9.166 -27.320  1.00 94.37           C  
ATOM   1159  C   PHE A 157      -2.200  -7.660 -27.211  1.00 94.37           C  
ATOM   1160  CB  PHE A 157      -2.636  -9.938 -26.200  1.00 94.37           C  
ATOM   1161  O   PHE A 157      -3.364  -7.251 -27.194  1.00 94.37           O  
ATOM   1162  CG  PHE A 157      -2.484 -11.444 -26.247  1.00 94.37           C  
ATOM   1163  CD1 PHE A 157      -3.292 -12.204 -27.112  1.00 94.37           C  
ATOM   1164  CD2 PHE A 157      -1.546 -12.090 -25.422  1.00 94.37           C  
ATOM   1165  CE1 PHE A 157      -3.163 -13.604 -27.148  1.00 94.37           C  
ATOM   1166  CE2 PHE A 157      -1.414 -13.488 -25.459  1.00 94.37           C  
ATOM   1167  CZ  PHE A 157      -2.225 -14.246 -26.322  1.00 94.37           C  
ATOM   1168  N   GLY A 158      -1.157  -6.832 -27.117  1.00 92.87           N  
ATOM   1169  CA  GLY A 158      -1.265  -5.382 -26.980  1.00 92.87           C  
ATOM   1170  C   GLY A 158      -1.733  -4.913 -25.598  1.00 92.87           C  
ATOM   1171  O   GLY A 158      -2.198  -5.681 -24.753  1.00 92.87           O  
ATOM   1172  N   TRP A 159      -1.619  -3.606 -25.356  1.00 94.63           N  
ATOM   1173  CA  TRP A 159      -1.942  -3.019 -24.054  1.00 94.63           C  
ATOM   1174  C   TRP A 159      -3.422  -3.120 -23.646  1.00 94.63           C  
ATOM   1175  CB  TRP A 159      -1.410  -1.583 -23.960  1.00 94.63           C  
ATOM   1176  O   TRP A 159      -3.645  -3.292 -22.452  1.00 94.63           O  
ATOM   1177  CG  TRP A 159      -2.211  -0.560 -24.701  1.00 94.63           C  
ATOM   1178  CD1 TRP A 159      -1.925  -0.045 -25.920  1.00 94.63           C  
ATOM   1179  CD2 TRP A 159      -3.470   0.061 -24.291  1.00 94.63           C  
ATOM   1180  CE2 TRP A 159      -3.910   0.915 -25.343  1.00 94.63           C  
ATOM   1181  CE3 TRP A 159      -4.290  -0.030 -23.141  1.00 94.63           C  
ATOM   1182  NE1 TRP A 159      -2.924   0.830 -26.301  1.00 94.63           N  
ATOM   1183  CH2 TRP A 159      -5.924   1.488 -24.131  1.00 94.63           C  
ATOM   1184  CZ2 TRP A 159      -5.117   1.620 -25.272  1.00 94.63           C  
ATOM   1185  CZ3 TRP A 159      -5.511   0.669 -23.068  1.00 94.63           C  
ATOM   1186  N   PRO A 160      -4.447  -3.100 -24.530  1.00 96.44           N  
ATOM   1187  CA  PRO A 160      -5.839  -3.243 -24.081  1.00 96.44           C  
ATOM   1188  C   PRO A 160      -6.091  -4.558 -23.333  1.00 96.44           C  
ATOM   1189  CB  PRO A 160      -6.685  -3.160 -25.353  1.00 96.44           C  
ATOM   1190  O   PRO A 160      -6.904  -4.623 -22.407  1.00 96.44           O  
ATOM   1191  CG  PRO A 160      -5.832  -2.302 -26.283  1.00 96.44           C  
ATOM   1192  CD  PRO A 160      -4.428  -2.802 -25.958  1.00 96.44           C  
ATOM   1193  N   SER A 161      -5.330  -5.600 -23.673  1.00 95.87           N  
ATOM   1194  CA  SER A 161      -5.429  -6.927 -23.072  1.00 95.87           C  
ATOM   1195  C   SER A 161      -5.045  -6.960 -21.587  1.00 95.87           C  
ATOM   1196  CB  SER A 161      -4.601  -7.911 -23.897  1.00 95.87           C  
ATOM   1197  O   SER A 161      -5.535  -7.825 -20.857  1.00 95.87           O  
ATOM   1198  OG  SER A 161      -5.154  -7.961 -25.198  1.00 95.87           O  
ATOM   1199  N   ILE A 162      -4.274  -5.974 -21.096  1.00 93.46           N  
ATOM   1200  CA  ILE A 162      -3.967  -5.828 -19.659  1.00 93.46           C  
ATOM   1201  C   ILE A 162      -5.225  -5.559 -18.828  1.00 93.46           C  
ATOM   1202  CB  ILE A 162      -2.918  -4.723 -19.385  1.00 93.46           C  
ATOM   1203  O   ILE A 162      -5.263  -5.850 -17.637  1.00 93.46           O  
ATOM   1204  CG1 ILE A 162      -3.519  -3.294 -19.388  1.00 93.46           C  
ATOM   1205  CG2 ILE A 162      -1.670  -4.922 -20.269  1.00 93.46           C  
ATOM   1206  CD1 ILE A 162      -2.513  -2.140 -19.448  1.00 93.46           C  
ATOM   1207  N   PHE A 163      -6.258  -5.001 -19.459  1.00 95.53           N  
ATOM   1208  CA  PHE A 163      -7.545  -4.738 -18.839  1.00 95.53           C  
ATOM   1209  C   PHE A 163      -8.530  -5.879 -19.073  1.00 95.53           C  
ATOM   1210  CB  PHE A 163      -8.095  -3.444 -19.421  1.00 95.53           C  
ATOM   1211  O   PHE A 163      -9.284  -6.238 -18.168  1.00 95.53           O  
ATOM   1212  CG  PHE A 163      -7.293  -2.221 -19.071  1.00 95.53           C  
ATOM   1213  CD1 PHE A 163      -7.482  -1.650 -17.809  1.00 95.53           C  
ATOM   1214  CD2 PHE A 163      -6.418  -1.621 -19.995  1.00 95.53           C  
ATOM   1215  CE1 PHE A 163      -6.853  -0.446 -17.500  1.00 95.53           C  
ATOM   1216  CE2 PHE A 163      -5.707  -0.461 -19.635  1.00 95.53           C  
ATOM   1217  CZ  PHE A 163      -5.926   0.137 -18.384  1.00 95.53           C  
ATOM   1218  N   ILE A 164      -8.499  -6.477 -20.268  1.00 96.46           N  
ATOM   1219  CA  ILE A 164      -9.386  -7.586 -20.643  1.00 96.46           C  
ATOM   1220  C   ILE A 164      -9.179  -8.793 -19.723  1.00 96.46           C  
ATOM   1221  CB  ILE A 164      -9.209  -7.954 -22.134  1.00 96.46           C  
ATOM   1222  O   ILE A 164     -10.161  -9.427 -19.345  1.00 96.46           O  
ATOM   1223  CG1 ILE A 164      -9.658  -6.767 -23.020  1.00 96.46           C  
ATOM   1224  CG2 ILE A 164      -9.995  -9.225 -22.506  1.00 96.46           C  
ATOM   1225  CD1 ILE A 164      -9.349  -6.929 -24.514  1.00 96.46           C  
ATOM   1226  N   ILE A 165      -7.946  -9.078 -19.283  1.00 94.04           N  
ATOM   1227  CA  ILE A 165      -7.662 -10.195 -18.361  1.00 94.04           C  
ATOM   1228  C   ILE A 165      -8.452 -10.113 -17.043  1.00 94.04           C  
ATOM   1229  CB  ILE A 165      -6.143 -10.301 -18.103  1.00 94.04           C  
ATOM   1230  O   ILE A 165      -8.823 -11.141 -16.475  1.00 94.04           O  
ATOM   1231  CG1 ILE A 165      -5.804 -11.652 -17.438  1.00 94.04           C  
ATOM   1232  CG2 ILE A 165      -5.622  -9.123 -17.260  1.00 94.04           C  
ATOM   1233  CD1 ILE A 165      -4.303 -11.953 -17.382  1.00 94.04           C  
ATOM   1234  N   ASN A 166      -8.776  -8.903 -16.578  1.00 93.03           N  
ATOM   1235  CA  ASN A 166      -9.565  -8.708 -15.364  1.00 93.03           C  
ATOM   1236  C   ASN A 166     -11.046  -9.045 -15.568  1.00 93.03           C  
ATOM   1237  CB  ASN A 166      -9.410  -7.260 -14.879  1.00 93.03           C  
ATOM   1238  O   ASN A 166     -11.739  -9.316 -14.592  1.00 93.03           O  
ATOM   1239  CG  ASN A 166      -8.004  -6.938 -14.410  1.00 93.03           C  
ATOM   1240  ND2 ASN A 166      -7.515  -5.764 -14.730  1.00 93.03           N  
ATOM   1241  OD1 ASN A 166      -7.361  -7.720 -13.729  1.00 93.03           O  
ATOM   1242  N   ILE A 167     -11.552  -9.040 -16.806  1.00 95.92           N  
ATOM   1243  CA  ILE A 167     -12.986  -9.184 -17.078  1.00 95.92           C  
ATOM   1244  C   ILE A 167     -13.490 -10.595 -16.729  1.00 95.92           C  
ATOM   1245  CB  ILE A 167     -13.367  -8.709 -18.502  1.00 95.92           C  
ATOM   1246  O   ILE A 167     -14.416 -10.693 -15.919  1.00 95.92           O  
ATOM   1247  CG1 ILE A 167     -12.979  -7.230 -18.716  1.00 95.92           C  
ATOM   1248  CG2 ILE A 167     -14.869  -8.935 -18.759  1.00 95.92           C  
ATOM   1249  CD1 ILE A 167     -13.137  -6.785 -20.174  1.00 95.92           C  
ATOM   1250  N   PRO A 168     -12.894 -11.701 -17.230  1.00 96.44           N  
ATOM   1251  CA  PRO A 168     -13.321 -13.045 -16.841  1.00 96.44           C  
ATOM   1252  C   PRO A 168     -13.175 -13.292 -15.336  1.00 96.44           C  
ATOM   1253  CB  PRO A 168     -12.443 -14.015 -17.644  1.00 96.44           C  
ATOM   1254  O   PRO A 168     -14.073 -13.852 -14.708  1.00 96.44           O  
ATOM   1255  CG  PRO A 168     -11.975 -13.189 -18.836  1.00 96.44           C  
ATOM   1256  CD  PRO A 168     -11.857 -11.790 -18.250  1.00 96.44           C  
ATOM   1257  N   ILE A 169     -12.066 -12.831 -14.744  1.00 95.11           N  
ATOM   1258  CA  ILE A 169     -11.784 -12.978 -13.309  1.00 95.11           C  
ATOM   1259  C   ILE A 169     -12.834 -12.229 -12.485  1.00 95.11           C  
ATOM   1260  CB  ILE A 169     -10.353 -12.485 -12.982  1.00 95.11           C  
ATOM   1261  O   ILE A 169     -13.388 -12.783 -11.538  1.00 95.11           O  
ATOM   1262  CG1 ILE A 169      -9.302 -13.301 -13.773  1.00 95.11           C  
ATOM   1263  CG2 ILE A 169     -10.082 -12.580 -11.466  1.00 95.11           C  
ATOM   1264  CD1 ILE A 169      -7.864 -12.788 -13.621  1.00 95.11           C  
ATOM   1265  N   GLY A 170     -13.144 -10.994 -12.874  1.00 96.01           N  
ATOM   1266  CA  GLY A 170     -14.138 -10.147 -12.236  1.00 96.01           C  
ATOM   1267  C   GLY A 170     -15.549 -10.724 -12.321  1.00 96.01           C  
ATOM   1268  O   GLY A 170     -16.234 -10.784 -11.303  1.00 96.01           O  
ATOM   1269  N   ILE A 171     -15.964 -11.252 -13.479  1.00 97.18           N  
ATOM   1270  CA  ILE A 171     -17.264 -11.932 -13.644  1.00 97.18           C  
ATOM   1271  C   ILE A 171     -17.369 -13.141 -12.707  1.00 97.18           C  
ATOM   1272  CB  ILE A 171     -17.479 -12.345 -15.121  1.00 97.18           C  
ATOM   1273  O   ILE A 171     -18.361 -13.288 -11.986  1.00 97.18           O  
ATOM   1274  CG1 ILE A 171     -17.680 -11.090 -16.001  1.00 97.18           C  
ATOM   1275  CG2 ILE A 171     -18.693 -13.285 -15.274  1.00 97.18           C  
ATOM   1276  CD1 ILE A 171     -17.586 -11.369 -17.507  1.00 97.18           C  
ATOM   1277  N   ILE A 172     -16.333 -13.987 -12.673  1.00 97.22           N  
ATOM   1278  CA  ILE A 172     -16.276 -15.138 -11.764  1.00 97.22           C  
ATOM   1279  C   ILE A 172     -16.348 -14.658 -10.310  1.00 97.22           C  
ATOM   1280  CB  ILE A 172     -15.007 -15.980 -12.039  1.00 97.22           C  
ATOM   1281  O   ILE A 172     -17.108 -15.209  -9.514  1.00 97.22           O  
ATOM   1282  CG1 ILE A 172     -15.111 -16.669 -13.419  1.00 97.22           C  
ATOM   1283  CG2 ILE A 172     -14.793 -17.040 -10.939  1.00 97.22           C  
ATOM   1284  CD1 ILE A 172     -13.779 -17.241 -13.922  1.00 97.22           C  
ATOM   1285  N   ALA A 173     -15.608 -13.610  -9.956  1.00 95.99           N  
ATOM   1286  CA  ALA A 173     -15.582 -13.068  -8.606  1.00 95.99           C  
ATOM   1287  C   ALA A 173     -16.933 -12.474  -8.171  1.00 95.99           C  
ATOM   1288  CB  ALA A 173     -14.456 -12.043  -8.526  1.00 95.99           C  
ATOM   1289  O   ALA A 173     -17.346 -12.696  -7.032  1.00 95.99           O  
ATOM   1290  N   VAL A 174     -17.663 -11.798  -9.068  1.00 97.29           N  
ATOM   1291  CA  VAL A 174     -19.042 -11.340  -8.820  1.00 97.29           C  
ATOM   1292  C   VAL A 174     -19.950 -12.536  -8.540  1.00 97.29           C  
ATOM   1293  CB  VAL A 174     -19.595 -10.507  -9.999  1.00 97.29           C  
ATOM   1294  O   VAL A 174     -20.647 -12.549  -7.525  1.00 97.29           O  
ATOM   1295  CG1 VAL A 174     -21.093 -10.201  -9.848  1.00 97.29           C  
ATOM   1296  CG2 VAL A 174     -18.896  -9.150 -10.105  1.00 97.29           C  
ATOM   1297  N   PHE A 175     -19.913 -13.569  -9.388  1.00 97.12           N  
ATOM   1298  CA  PHE A 175     -20.729 -14.771  -9.201  1.00 97.12           C  
ATOM   1299  C   PHE A 175     -20.434 -15.468  -7.863  1.00 97.12           C  
ATOM   1300  CB  PHE A 175     -20.498 -15.724 -10.380  1.00 97.12           C  
ATOM   1301  O   PHE A 175     -21.353 -15.801  -7.108  1.00 97.12           O  
ATOM   1302  CG  PHE A 175     -21.237 -17.040 -10.234  1.00 97.12           C  
ATOM   1303  CD1 PHE A 175     -20.570 -18.178  -9.741  1.00 97.12           C  
ATOM   1304  CD2 PHE A 175     -22.600 -17.118 -10.567  1.00 97.12           C  
ATOM   1305  CE1 PHE A 175     -21.262 -19.394  -9.597  1.00 97.12           C  
ATOM   1306  CE2 PHE A 175     -23.293 -18.333 -10.423  1.00 97.12           C  
ATOM   1307  CZ  PHE A 175     -22.623 -19.472  -9.944  1.00 97.12           C  
ATOM   1308  N   LEU A 176     -19.152 -15.651  -7.534  1.00 95.89           N  
ATOM   1309  CA  LEU A 176     -18.732 -16.237  -6.261  1.00 95.89           C  
ATOM   1310  C   LEU A 176     -19.139 -15.359  -5.069  1.00 95.89           C  
ATOM   1311  CB  LEU A 176     -17.211 -16.465  -6.266  1.00 95.89           C  
ATOM   1312  O   LEU A 176     -19.585 -15.890  -4.051  1.00 95.89           O  
ATOM   1313  CG  LEU A 176     -16.693 -17.536  -7.244  1.00 95.89           C  
ATOM   1314  CD1 LEU A 176     -15.168 -17.594  -7.159  1.00 95.89           C  
ATOM   1315  CD2 LEU A 176     -17.249 -18.926  -6.935  1.00 95.89           C  
ATOM   1316  N   GLY A 177     -19.032 -14.035  -5.205  1.00 94.97           N  
ATOM   1317  CA  GLY A 177     -19.437 -13.057  -4.200  1.00 94.97           C  
ATOM   1318  C   GLY A 177     -20.917 -13.173  -3.841  1.00 94.97           C  
ATOM   1319  O   GLY A 177     -21.251 -13.348  -2.671  1.00 94.97           O  
ATOM   1320  N   ILE A 178     -21.792 -13.185  -4.853  1.00 94.21           N  
ATOM   1321  CA  ILE A 178     -23.247 -13.335  -4.681  1.00 94.21           C  
ATOM   1322  C   ILE A 178     -23.594 -14.667  -4.005  1.00 94.21           C  
ATOM   1323  CB  ILE A 178     -23.964 -13.208  -6.051  1.00 94.21           C  
ATOM   1324  O   ILE A 178     -24.471 -14.718  -3.144  1.00 94.21           O  
ATOM   1325  CG1 ILE A 178     -23.781 -11.787  -6.631  1.00 94.21           C  
ATOM   1326  CG2 ILE A 178     -25.469 -13.527  -5.938  1.00 94.21           C  
ATOM   1327  CD1 ILE A 178     -24.252 -11.615  -8.079  1.00 94.21           C  
ATOM   1328  N   LYS A 179     -22.920 -15.754  -4.399  1.00 93.56           N  
ATOM   1329  CA  LYS A 179     -23.278 -17.112  -3.973  1.00 93.56           C  
ATOM   1330  C   LYS A 179     -22.744 -17.492  -2.592  1.00 93.56           C  
ATOM   1331  CB  LYS A 179     -22.820 -18.088  -5.066  1.00 93.56           C  
ATOM   1332  O   LYS A 179     -23.408 -18.241  -1.878  1.00 93.56           O  
ATOM   1333  CG  LYS A 179     -23.283 -19.525  -4.792  1.00 93.56           C  
ATOM   1334  CD  LYS A 179     -23.024 -20.418  -6.008  1.00 93.56           C  
ATOM   1335  CE  LYS A 179     -23.473 -21.849  -5.698  1.00 93.56           C  
ATOM   1336  NZ  LYS A 179     -23.337 -22.731  -6.885  1.00 93.56           N  
ATOM   1337  N   PHE A 180     -21.541 -17.045  -2.231  1.00 94.25           N  
ATOM   1338  CA  PHE A 180     -20.814 -17.596  -1.083  1.00 94.25           C  
ATOM   1339  C   PHE A 180     -20.478 -16.589   0.018  1.00 94.25           C  
ATOM   1340  CB  PHE A 180     -19.539 -18.283  -1.578  1.00 94.25           C  
ATOM   1341  O   PHE A 180     -20.207 -17.023   1.145  1.00 94.25           O  
ATOM   1342  CG  PHE A 180     -19.755 -19.481  -2.484  1.00 94.25           C  
ATOM   1343  CD1 PHE A 180     -20.277 -20.675  -1.955  1.00 94.25           C  
ATOM   1344  CD2 PHE A 180     -19.404 -19.418  -3.845  1.00 94.25           C  
ATOM   1345  CE1 PHE A 180     -20.436 -21.805  -2.777  1.00 94.25           C  
ATOM   1346  CE2 PHE A 180     -19.564 -20.547  -4.668  1.00 94.25           C  
ATOM   1347  CZ  PHE A 180     -20.071 -21.743  -4.133  1.00 94.25           C  
ATOM   1348  N   LEU A 181     -20.490 -15.275  -0.249  1.00 91.75           N  
ATOM   1349  CA  LEU A 181     -20.268 -14.307   0.824  1.00 91.75           C  
ATOM   1350  C   LEU A 181     -21.495 -14.260   1.753  1.00 91.75           C  
ATOM   1351  CB  LEU A 181     -19.896 -12.913   0.304  1.00 91.75           C  
ATOM   1352  O   LEU A 181     -22.629 -14.167   1.282  1.00 91.75           O  
ATOM   1353  CG  LEU A 181     -18.534 -12.816  -0.403  1.00 91.75           C  
ATOM   1354  CD1 LEU A 181     -18.344 -11.405  -0.957  1.00 91.75           C  
ATOM   1355  CD2 LEU A 181     -17.367 -13.098   0.549  1.00 91.75           C  
ATOM   1356  N   PRO A 182     -21.297 -14.336   3.082  1.00 86.44           N  
ATOM   1357  CA  PRO A 182     -22.405 -14.411   4.027  1.00 86.44           C  
ATOM   1358  C   PRO A 182     -23.212 -13.108   4.087  1.00 86.44           C  
ATOM   1359  CB  PRO A 182     -21.771 -14.787   5.372  1.00 86.44           C  
ATOM   1360  O   PRO A 182     -22.783 -12.052   3.613  1.00 86.44           O  
ATOM   1361  CG  PRO A 182     -20.316 -14.334   5.257  1.00 86.44           C  
ATOM   1362  CD  PRO A 182     -20.015 -14.433   3.765  1.00 86.44           C  
ATOM   1363  N   LYS A 183     -24.384 -13.154   4.730  1.00 80.45           N  
ATOM   1364  CA  LYS A 183     -25.133 -11.929   5.035  1.00 80.45           C  
ATOM   1365  C   LYS A 183     -24.314 -11.035   5.986  1.00 80.45           C  
ATOM   1366  CB  LYS A 183     -26.524 -12.240   5.603  1.00 80.45           C  
ATOM   1367  O   LYS A 183     -23.658 -11.556   6.887  1.00 80.45           O  
ATOM   1368  CG  LYS A 183     -27.464 -12.805   4.524  1.00 80.45           C  
ATOM   1369  CD  LYS A 183     -28.874 -13.026   5.088  1.00 80.45           C  
ATOM   1370  CE  LYS A 183     -29.809 -13.604   4.016  1.00 80.45           C  
ATOM   1371  NZ  LYS A 183     -31.172 -13.864   4.553  1.00 80.45           N  
ATOM   1372  N   PRO A 184     -24.308  -9.712   5.763  1.00 73.63           N  
ATOM   1373  CA  PRO A 184     -23.506  -8.778   6.543  1.00 73.63           C  
ATOM   1374  C   PRO A 184     -24.068  -8.572   7.956  1.00 73.63           C  
ATOM   1375  CB  PRO A 184     -23.540  -7.479   5.739  1.00 73.63           C  
ATOM   1376  O   PRO A 184     -25.279  -8.626   8.155  1.00 73.63           O  
ATOM   1377  CG  PRO A 184     -24.907  -7.534   5.049  1.00 73.63           C  
ATOM   1378  CD  PRO A 184     -25.066  -9.012   4.738  1.00 73.63           C  
ATOM   1379  N   VAL A 185     -23.180  -8.267   8.903  1.00 72.60           N  
ATOM   1380  CA  VAL A 185     -23.530  -7.633  10.183  1.00 72.60           C  
ATOM   1381  C   VAL A 185     -23.480  -6.123   9.953  1.00 72.60           C  
ATOM   1382  CB  VAL A 185     -22.559  -8.058  11.303  1.00 72.60           C  
ATOM   1383  O   VAL A 185     -22.492  -5.643   9.401  1.00 72.60           O  
ATOM   1384  CG1 VAL A 185     -22.969  -7.457  12.652  1.00 72.60           C  
ATOM   1385  CG2 VAL A 185     -22.516  -9.584  11.464  1.00 72.60           C  
ATOM   1386  N   LEU A 186     -24.543  -5.400  10.306  1.00 83.61           N  
ATOM   1387  CA  LEU A 186     -24.688  -3.972  10.007  1.00 83.61           C  
ATOM   1388  C   LEU A 186     -24.401  -3.112  11.244  1.00 83.61           C  
ATOM   1389  CB  LEU A 186     -26.096  -3.694   9.441  1.00 83.61           C  
ATOM   1390  O   LEU A 186     -24.738  -3.501  12.363  1.00 83.61           O  
ATOM   1391  CG  LEU A 186     -26.483  -4.515   8.194  1.00 83.61           C  
ATOM   1392  CD1 LEU A 186     -27.897  -4.151   7.740  1.00 83.61           C  
ATOM   1393  CD2 LEU A 186     -25.532  -4.281   7.018  1.00 83.61           C  
ATOM   1394  N   ASP A 187     -23.813  -1.935  11.037  1.00 77.91           N  
ATOM   1395  CA  ASP A 187     -23.736  -0.882  12.052  1.00 77.91           C  
ATOM   1396  C   ASP A 187     -25.026  -0.050  12.055  1.00 77.91           C  
ATOM   1397  CB  ASP A 187     -22.485  -0.005  11.865  1.00 77.91           C  
ATOM   1398  O   ASP A 187     -25.165   0.943  11.337  1.00 77.91           O  
ATOM   1399  CG  ASP A 187     -22.263   0.953  13.049  1.00 77.91           C  
ATOM   1400  OD1 ASP A 187     -23.122   0.989  13.963  1.00 77.91           O  
ATOM   1401  OD2 ASP A 187     -21.230   1.663  13.046  1.00 77.91           O  
ATOM   1402  N   GLU A 188     -25.988  -0.460  12.881  1.00 74.80           N  
ATOM   1403  CA  GLU A 188     -27.277   0.228  13.028  1.00 74.80           C  
ATOM   1404  C   GLU A 188     -27.156   1.615  13.686  1.00 74.80           C  
ATOM   1405  CB  GLU A 188     -28.239  -0.646  13.844  1.00 74.80           C  
ATOM   1406  O   GLU A 188     -28.061   2.447  13.560  1.00 74.80           O  
ATOM   1407  CG  GLU A 188     -28.552  -1.987  13.159  1.00 74.80           C  
ATOM   1408  CD  GLU A 188     -29.603  -2.818  13.912  1.00 74.80           C  
ATOM   1409  OE1 GLU A 188     -30.006  -3.859  13.346  1.00 74.80           O  
ATOM   1410  OE2 GLU A 188     -29.992  -2.417  15.033  1.00 74.80           O  
ATOM   1411  N   GLN A 189     -26.042   1.902  14.373  1.00 70.49           N  
ATOM   1412  CA  GLN A 189     -25.817   3.203  15.009  1.00 70.49           C  
ATOM   1413  C   GLN A 189     -25.355   4.264  14.002  1.00 70.49           C  
ATOM   1414  CB  GLN A 189     -24.821   3.071  16.169  1.00 70.49           C  
ATOM   1415  O   GLN A 189     -25.519   5.464  14.244  1.00 70.49           O  
ATOM   1416  CG  GLN A 189     -25.335   2.131  17.271  1.00 70.49           C  
ATOM   1417  CD  GLN A 189     -24.454   2.120  18.517  1.00 70.49           C  
ATOM   1418  NE2 GLN A 189     -24.817   1.352  19.521  1.00 70.49           N  
ATOM   1419  OE1 GLN A 189     -23.445   2.796  18.636  1.00 70.49           O  
ATOM   1420  N   ASN A 190     -24.835   3.847  12.846  1.00 68.09           N  
ATOM   1421  CA  ASN A 190     -24.326   4.735  11.807  1.00 68.09           C  
ATOM   1422  C   ASN A 190     -25.460   5.324  10.937  1.00 68.09           C  
ATOM   1423  CB  ASN A 190     -23.239   3.984  11.032  1.00 68.09           C  
ATOM   1424  O   ASN A 190     -25.669   4.968   9.770  1.00 68.09           O  
ATOM   1425  CG  ASN A 190     -22.386   4.905  10.188  1.00 68.09           C  
ATOM   1426  ND2 ASN A 190     -21.360   4.373   9.570  1.00 68.09           N  
ATOM   1427  OD1 ASN A 190     -22.611   6.098  10.069  1.00 68.09           O  
ATOM   1428  N   LYS A 191     -26.242   6.235  11.530  1.00 63.78           N  
ATOM   1429  CA  LYS A 191     -27.447   6.801  10.899  1.00 63.78           C  
ATOM   1430  C   LYS A 191     -27.136   7.814   9.792  1.00 63.78           C  
ATOM   1431  CB  LYS A 191     -28.391   7.380  11.967  1.00 63.78           C  
ATOM   1432  O   LYS A 191     -27.817   7.794   8.763  1.00 63.78           O  
ATOM   1433  CG  LYS A 191     -28.970   6.271  12.864  1.00 63.78           C  
ATOM   1434  CD  LYS A 191     -30.047   6.806  13.817  1.00 63.78           C  
ATOM   1435  CE  LYS A 191     -30.588   5.650  14.668  1.00 63.78           C  
ATOM   1436  NZ  LYS A 191     -31.663   6.093  15.593  1.00 63.78           N  
ATOM   1437  N   SER A 192     -26.096   8.638   9.933  1.00 72.87           N  
ATOM   1438  CA  SER A 192     -25.782   9.731   8.998  1.00 72.87           C  
ATOM   1439  C   SER A 192     -24.352   9.651   8.443  1.00 72.87           C  
ATOM   1440  CB  SER A 192     -26.083  11.089   9.651  1.00 72.87           C  
ATOM   1441  O   SER A 192     -23.458   9.116   9.091  1.00 72.87           O  
ATOM   1442  OG  SER A 192     -25.019  11.551  10.452  1.00 72.87           O  
ATOM   1443  N   PHE A 193     -24.143  10.143   7.216  1.00 78.40           N  
ATOM   1444  CA  PHE A 193     -22.803  10.315   6.648  1.00 78.40           C  
ATOM   1445  C   PHE A 193     -22.361  11.765   6.828  1.00 78.40           C  
ATOM   1446  CB  PHE A 193     -22.769   9.930   5.158  1.00 78.40           C  
ATOM   1447  O   PHE A 193     -23.055  12.677   6.378  1.00 78.40           O  
ATOM   1448  CG  PHE A 193     -22.760   8.439   4.891  1.00 78.40           C  
ATOM   1449  CD1 PHE A 193     -21.584   7.698   5.117  1.00 78.40           C  
ATOM   1450  CD2 PHE A 193     -23.910   7.798   4.394  1.00 78.40           C  
ATOM   1451  CE1 PHE A 193     -21.569   6.312   4.886  1.00 78.40           C  
ATOM   1452  CE2 PHE A 193     -23.893   6.414   4.155  1.00 78.40           C  
ATOM   1453  CZ  PHE A 193     -22.731   5.673   4.426  1.00 78.40           C  
ATOM   1454  N   ASP A 194     -21.180  11.978   7.409  1.00 84.10           N  
ATOM   1455  CA  ASP A 194     -20.528  13.290   7.428  1.00 84.10           C  
ATOM   1456  C   ASP A 194     -19.976  13.628   6.033  1.00 84.10           C  
ATOM   1457  CB  ASP A 194     -19.451  13.344   8.526  1.00 84.10           C  
ATOM   1458  O   ASP A 194     -18.791  13.453   5.751  1.00 84.10           O  
ATOM   1459  CG  ASP A 194     -18.825  14.742   8.670  1.00 84.10           C  
ATOM   1460  OD1 ASP A 194     -19.376  15.735   8.133  1.00 84.10           O  
ATOM   1461  OD2 ASP A 194     -17.772  14.879   9.317  1.00 84.10           O  
ATOM   1462  N   ILE A 195     -20.859  14.071   5.131  1.00 86.01           N  
ATOM   1463  CA  ILE A 195     -20.492  14.475   3.766  1.00 86.01           C  
ATOM   1464  C   ILE A 195     -19.460  15.615   3.771  1.00 86.01           C  
ATOM   1465  CB  ILE A 195     -21.737  14.808   2.907  1.00 86.01           C  
ATOM   1466  O   ILE A 195     -18.488  15.514   3.025  1.00 86.01           O  
ATOM   1467  CG1 ILE A 195     -22.734  13.632   2.805  1.00 86.01           C  
ATOM   1468  CG2 ILE A 195     -21.331  15.288   1.500  1.00 86.01           C  
ATOM   1469  CD1 ILE A 195     -22.176  12.343   2.185  1.00 86.01           C  
ATOM   1470  N   PRO A 196     -19.575  16.668   4.606  1.00 87.55           N  
ATOM   1471  CA  PRO A 196     -18.533  17.689   4.667  1.00 87.55           C  
ATOM   1472  C   PRO A 196     -17.178  17.147   5.141  1.00 87.55           C  
ATOM   1473  CB  PRO A 196     -19.066  18.776   5.600  1.00 87.55           C  
ATOM   1474  O   PRO A 196     -16.158  17.506   4.558  1.00 87.55           O  
ATOM   1475  CG  PRO A 196     -20.581  18.588   5.562  1.00 87.55           C  
ATOM   1476  CD  PRO A 196     -20.736  17.084   5.385  1.00 87.55           C  
ATOM   1477  N   GLY A 197     -17.145  16.269   6.152  1.00 88.41           N  
ATOM   1478  CA  GLY A 197     -15.906  15.620   6.601  1.00 88.41           C  
ATOM   1479  C   GLY A 197     -15.281  14.743   5.514  1.00 88.41           C  
ATOM   1480  O   GLY A 197     -14.078  14.825   5.269  1.00 88.41           O  
ATOM   1481  N   LEU A 198     -16.108  13.994   4.778  1.00 88.73           N  
ATOM   1482  CA  LEU A 198     -15.686  13.250   3.591  1.00 88.73           C  
ATOM   1483  C   LEU A 198     -15.066  14.169   2.534  1.00 88.73           C  
ATOM   1484  CB  LEU A 198     -16.895  12.491   3.017  1.00 88.73           C  
ATOM   1485  O   LEU A 198     -13.983  13.875   2.039  1.00 88.73           O  
ATOM   1486  CG  LEU A 198     -16.664  11.886   1.619  1.00 88.73           C  
ATOM   1487  CD1 LEU A 198     -15.493  10.904   1.628  1.00 88.73           C  
ATOM   1488  CD2 LEU A 198     -17.942  11.184   1.168  1.00 88.73           C  
ATOM   1489  N   LEU A 199     -15.730  15.273   2.185  1.00 90.98           N  
ATOM   1490  CA  LEU A 199     -15.221  16.208   1.181  1.00 90.98           C  
ATOM   1491  C   LEU A 199     -13.897  16.830   1.629  1.00 90.98           C  
ATOM   1492  CB  LEU A 199     -16.273  17.288   0.879  1.00 90.98           C  
ATOM   1493  O   LEU A 199     -12.953  16.855   0.849  1.00 90.98           O  
ATOM   1494  CG  LEU A 199     -17.505  16.786   0.103  1.00 90.98           C  
ATOM   1495  CD1 LEU A 199     -18.520  17.923  -0.013  1.00 90.98           C  
ATOM   1496  CD2 LEU A 199     -17.158  16.302  -1.306  1.00 90.98           C  
ATOM   1497  N   LEU A 200     -13.784  17.245   2.894  1.00 92.47           N  
ATOM   1498  CA  LEU A 200     -12.531  17.757   3.455  1.00 92.47           C  
ATOM   1499  C   LEU A 200     -11.414  16.706   3.405  1.00 92.47           C  
ATOM   1500  CB  LEU A 200     -12.770  18.220   4.901  1.00 92.47           C  
ATOM   1501  O   LEU A 200     -10.300  17.017   2.988  1.00 92.47           O  
ATOM   1502  CG  LEU A 200     -13.561  19.530   5.043  1.00 92.47           C  
ATOM   1503  CD1 LEU A 200     -13.928  19.738   6.513  1.00 92.47           C  
ATOM   1504  CD2 LEU A 200     -12.754  20.745   4.582  1.00 92.47           C  
ATOM   1505  N   PHE A 201     -11.702  15.457   3.775  1.00 90.53           N  
ATOM   1506  CA  PHE A 201     -10.736  14.361   3.714  1.00 90.53           C  
ATOM   1507  C   PHE A 201     -10.303  14.048   2.274  1.00 90.53           C  
ATOM   1508  CB  PHE A 201     -11.339  13.127   4.397  1.00 90.53           C  
ATOM   1509  O   PHE A 201      -9.106  13.952   1.984  1.00 90.53           O  
ATOM   1510  CG  PHE A 201     -10.411  11.934   4.339  1.00 90.53           C  
ATOM   1511  CD1 PHE A 201     -10.529  10.999   3.292  1.00 90.53           C  
ATOM   1512  CD2 PHE A 201      -9.379  11.807   5.286  1.00 90.53           C  
ATOM   1513  CE1 PHE A 201      -9.598   9.954   3.179  1.00 90.53           C  
ATOM   1514  CE2 PHE A 201      -8.449  10.761   5.174  1.00 90.53           C  
ATOM   1515  CZ  PHE A 201      -8.554   9.849   4.112  1.00 90.53           C  
ATOM   1516  N   ALA A 202     -11.262  13.936   1.357  1.00 91.03           N  
ATOM   1517  CA  ALA A 202     -11.014  13.688  -0.056  1.00 91.03           C  
ATOM   1518  C   ALA A 202     -10.186  14.821  -0.677  1.00 91.03           C  
ATOM   1519  CB  ALA A 202     -12.363  13.514  -0.763  1.00 91.03           C  
ATOM   1520  O   ALA A 202      -9.186  14.555  -1.343  1.00 91.03           O  
ATOM   1521  N   SER A 203     -10.536  16.082  -0.408  1.00 92.22           N  
ATOM   1522  CA  SER A 203      -9.778  17.246  -0.868  1.00 92.22           C  
ATOM   1523  C   SER A 203      -8.374  17.285  -0.267  1.00 92.22           C  
ATOM   1524  CB  SER A 203     -10.516  18.544  -0.527  1.00 92.22           C  
ATOM   1525  O   SER A 203      -7.413  17.477  -1.004  1.00 92.22           O  
ATOM   1526  OG  SER A 203     -11.739  18.625  -1.231  1.00 92.22           O  
ATOM   1527  N   CYS A 204      -8.226  17.044   1.038  1.00 92.91           N  
ATOM   1528  CA  CYS A 204      -6.926  17.026   1.708  1.00 92.91           C  
ATOM   1529  C   CYS A 204      -5.992  15.979   1.092  1.00 92.91           C  
ATOM   1530  CB  CYS A 204      -7.143  16.734   3.198  1.00 92.91           C  
ATOM   1531  O   CYS A 204      -4.881  16.297   0.677  1.00 92.91           O  
ATOM   1532  SG  CYS A 204      -5.552  16.729   4.067  1.00 92.91           S  
ATOM   1533  N   THR A 205      -6.442  14.726   1.015  1.00 88.72           N  
ATOM   1534  CA  THR A 205      -5.632  13.624   0.478  1.00 88.72           C  
ATOM   1535  C   THR A 205      -5.304  13.826  -0.999  1.00 88.72           C  
ATOM   1536  CB  THR A 205      -6.315  12.267   0.687  1.00 88.72           C  
ATOM   1537  O   THR A 205      -4.166  13.596  -1.406  1.00 88.72           O  
ATOM   1538  CG2 THR A 205      -6.384  11.893   2.166  1.00 88.72           C  
ATOM   1539  OG1 THR A 205      -7.635  12.275   0.200  1.00 88.72           O  
ATOM   1540  N   THR A 206      -6.255  14.346  -1.780  1.00 89.99           N  
ATOM   1541  CA  THR A 206      -6.042  14.708  -3.186  1.00 89.99           C  
ATOM   1542  C   THR A 206      -4.965  15.780  -3.325  1.00 89.99           C  
ATOM   1543  CB  THR A 206      -7.354  15.176  -3.837  1.00 89.99           C  
ATOM   1544  O   THR A 206      -4.018  15.596  -4.083  1.00 89.99           O  
ATOM   1545  CG2 THR A 206      -7.248  15.621  -5.296  1.00 89.99           C  
ATOM   1546  OG1 THR A 206      -8.276  14.115  -3.819  1.00 89.99           O  
ATOM   1547  N   LEU A 207      -5.057  16.880  -2.571  1.00 91.64           N  
ATOM   1548  CA  LEU A 207      -4.085  17.973  -2.645  1.00 91.64           C  
ATOM   1549  C   LEU A 207      -2.686  17.543  -2.201  1.00 91.64           C  
ATOM   1550  CB  LEU A 207      -4.550  19.154  -1.787  1.00 91.64           C  
ATOM   1551  O   LEU A 207      -1.715  17.941  -2.839  1.00 91.64           O  
ATOM   1552  CG  LEU A 207      -5.754  19.931  -2.336  1.00 91.64           C  
ATOM   1553  CD1 LEU A 207      -6.159  20.955  -1.283  1.00 91.64           C  
ATOM   1554  CD2 LEU A 207      -5.429  20.685  -3.624  1.00 91.64           C  
ATOM   1555  N   ILE A 208      -2.575  16.705  -1.164  1.00 87.93           N  
ATOM   1556  CA  ILE A 208      -1.289  16.129  -0.742  1.00 87.93           C  
ATOM   1557  C   ILE A 208      -0.666  15.361  -1.910  1.00 87.93           C  
ATOM   1558  CB  ILE A 208      -1.461  15.242   0.518  1.00 87.93           C  
ATOM   1559  O   ILE A 208       0.455  15.657  -2.315  1.00 87.93           O  
ATOM   1560  CG1 ILE A 208      -1.777  16.125   1.742  1.00 87.93           C  
ATOM   1561  CG2 ILE A 208      -0.205  14.395   0.794  1.00 87.93           C  
ATOM   1562  CD1 ILE A 208      -2.187  15.360   3.007  1.00 87.93           C  
ATOM   1563  N   LEU A 209      -1.411  14.424  -2.499  1.00 84.60           N  
ATOM   1564  CA  LEU A 209      -0.931  13.597  -3.608  1.00 84.60           C  
ATOM   1565  C   LEU A 209      -0.603  14.417  -4.868  1.00 84.60           C  
ATOM   1566  CB  LEU A 209      -2.000  12.532  -3.894  1.00 84.60           C  
ATOM   1567  O   LEU A 209       0.368  14.111  -5.564  1.00 84.60           O  
ATOM   1568  CG  LEU A 209      -2.124  11.412  -2.846  1.00 84.60           C  
ATOM   1569  CD1 LEU A 209      -3.298  10.486  -3.171  1.00 84.60           C  
ATOM   1570  CD2 LEU A 209      -0.870  10.550  -2.800  1.00 84.60           C  
ATOM   1571  N   LEU A 210      -1.361  15.477  -5.155  1.00 88.28           N  
ATOM   1572  CA  LEU A 210      -1.061  16.402  -6.251  1.00 88.28           C  
ATOM   1573  C   LEU A 210       0.214  17.208  -5.982  1.00 88.28           C  
ATOM   1574  CB  LEU A 210      -2.256  17.338  -6.491  1.00 88.28           C  
ATOM   1575  O   LEU A 210       1.090  17.265  -6.843  1.00 88.28           O  
ATOM   1576  CG  LEU A 210      -3.484  16.675  -7.135  1.00 88.28           C  
ATOM   1577  CD1 LEU A 210      -4.607  17.707  -7.241  1.00 88.28           C  
ATOM   1578  CD2 LEU A 210      -3.168  16.161  -8.536  1.00 88.28           C  
ATOM   1579  N   ALA A 211       0.370  17.767  -4.777  1.00 87.54           N  
ATOM   1580  CA  ALA A 211       1.563  18.522  -4.392  1.00 87.54           C  
ATOM   1581  C   ALA A 211       2.845  17.695  -4.580  1.00 87.54           C  
ATOM   1582  CB  ALA A 211       1.425  18.958  -2.926  1.00 87.54           C  
ATOM   1583  O   ALA A 211       3.886  18.216  -4.975  1.00 87.54           O  
ATOM   1584  N   MET A 212       2.760  16.391  -4.327  1.00 80.50           N  
ATOM   1585  CA  MET A 212       3.882  15.460  -4.440  1.00 80.50           C  
ATOM   1586  C   MET A 212       4.302  15.186  -5.882  1.00 80.50           C  
ATOM   1587  CB  MET A 212       3.478  14.154  -3.768  1.00 80.50           C  
ATOM   1588  O   MET A 212       5.486  14.956  -6.128  1.00 80.50           O  
ATOM   1589  CG  MET A 212       3.291  14.393  -2.275  1.00 80.50           C  
ATOM   1590  SD  MET A 212       2.285  13.118  -1.522  1.00 80.50           S  
ATOM   1591  CE  MET A 212       3.602  12.369  -0.625  1.00 80.50           C  
ATOM   1592  N   ASN A 213       3.356  15.230  -6.821  1.00 78.59           N  
ATOM   1593  CA  ASN A 213       3.631  15.069  -8.248  1.00 78.59           C  
ATOM   1594  C   ASN A 213       4.110  16.375  -8.902  1.00 78.59           C  
ATOM   1595  CB  ASN A 213       2.377  14.501  -8.927  1.00 78.59           C  
ATOM   1596  O   ASN A 213       4.876  16.341  -9.862  1.00 78.59           O  
ATOM   1597  CG  ASN A 213       2.220  13.018  -8.653  1.00 78.59           C  
ATOM   1598  ND2 ASN A 213       1.267  12.614  -7.849  1.00 78.59           N  
ATOM   1599  OD1 ASN A 213       2.969  12.193  -9.144  1.00 78.59           O  
ATOM   1600  N   GLU A 214       3.714  17.524  -8.355  1.00 84.03           N  
ATOM   1601  CA  GLU A 214       4.095  18.843  -8.860  1.00 84.03           C  
ATOM   1602  C   GLU A 214       5.486  19.298  -8.395  1.00 84.03           C  
ATOM   1603  CB  GLU A 214       3.001  19.857  -8.479  1.00 84.03           C  
ATOM   1604  O   GLU A 214       6.086  18.733  -7.477  1.00 84.03           O  
ATOM   1605  CG  GLU A 214       1.741  19.680  -9.344  1.00 84.03           C  
ATOM   1606  CD  GLU A 214       2.025  19.880 -10.840  1.00 84.03           C  
ATOM   1607  OE1 GLU A 214       1.330  19.236 -11.654  1.00 84.03           O  
ATOM   1608  OE2 GLU A 214       2.963  20.659 -11.143  1.00 84.03           O  
ATOM   1609  N   LYS A 215       6.022  20.352  -9.023  1.00 80.18           N  
ATOM   1610  CA  LYS A 215       7.307  20.989  -8.667  1.00 80.18           C  
ATOM   1611  C   LYS A 215       7.134  22.498  -8.450  1.00 80.18           C  
ATOM   1612  CB  LYS A 215       8.370  20.678  -9.744  1.00 80.18           C  
ATOM   1613  O   LYS A 215       6.099  23.075  -8.771  1.00 80.18           O  
ATOM   1614  CG  LYS A 215       8.727  19.183  -9.833  1.00 80.18           C  
ATOM   1615  CD  LYS A 215       9.789  18.929 -10.914  1.00 80.18           C  
ATOM   1616  CE  LYS A 215      10.071  17.425 -11.038  1.00 80.18           C  
ATOM   1617  NZ  LYS A 215      11.018  17.127 -12.143  1.00 80.18           N  
ATOM   1618  N   GLY A 216       8.162  23.145  -7.897  1.00 84.76           N  
ATOM   1619  CA  GLY A 216       8.217  24.604  -7.752  1.00 84.76           C  
ATOM   1620  C   GLY A 216       7.075  25.189  -6.915  1.00 84.76           C  
ATOM   1621  O   GLY A 216       6.649  24.600  -5.921  1.00 84.76           O  
ATOM   1622  N   ASN A 217       6.579  26.356  -7.328  1.00 87.62           N  
ATOM   1623  CA  ASN A 217       5.551  27.092  -6.590  1.00 87.62           C  
ATOM   1624  C   ASN A 217       4.210  26.347  -6.541  1.00 87.62           C  
ATOM   1625  CB  ASN A 217       5.397  28.492  -7.206  1.00 87.62           C  
ATOM   1626  O   ASN A 217       3.537  26.392  -5.517  1.00 87.62           O  
ATOM   1627  CG  ASN A 217       6.626  29.364  -7.029  1.00 87.62           C  
ATOM   1628  ND2 ASN A 217       6.734  30.430  -7.784  1.00 87.62           N  
ATOM   1629  OD1 ASN A 217       7.508  29.094  -6.234  1.00 87.62           O  
ATOM   1630  N   THR A 218       3.849  25.598  -7.587  1.00 90.02           N  
ATOM   1631  CA  THR A 218       2.612  24.800  -7.612  1.00 90.02           C  
ATOM   1632  C   THR A 218       2.593  23.767  -6.488  1.00 90.02           C  
ATOM   1633  CB  THR A 218       2.438  24.098  -8.966  1.00 90.02           C  
ATOM   1634  O   THR A 218       1.611  23.684  -5.753  1.00 90.02           O  
ATOM   1635  CG2 THR A 218       1.045  23.497  -9.127  1.00 90.02           C  
ATOM   1636  OG1 THR A 218       2.608  25.034 -10.003  1.00 90.02           O  
ATOM   1637  N   ARG A 219       3.706  23.046  -6.270  1.00 88.06           N  
ATOM   1638  CA  ARG A 219       3.867  22.139  -5.118  1.00 88.06           C  
ATOM   1639  C   ARG A 219       3.652  22.869  -3.795  1.00 88.06           C  
ATOM   1640  CB  ARG A 219       5.256  21.475  -5.164  1.00 88.06           C  
ATOM   1641  O   ARG A 219       2.966  22.347  -2.921  1.00 88.06           O  
ATOM   1642  CG  ARG A 219       5.628  20.729  -3.865  1.00 88.06           C  
ATOM   1643  CD  ARG A 219       7.032  20.117  -3.902  1.00 88.06           C  
ATOM   1644  NE  ARG A 219       7.203  19.135  -4.983  1.00 88.06           N  
ATOM   1645  NH1 ARG A 219       9.195  18.211  -4.305  1.00 88.06           N  
ATOM   1646  NH2 ARG A 219       8.155  17.445  -6.134  1.00 88.06           N  
ATOM   1647  CZ  ARG A 219       8.189  18.274  -5.136  1.00 88.06           C  
ATOM   1648  N   LEU A 220       4.240  24.056  -3.641  1.00 88.30           N  
ATOM   1649  CA  LEU A 220       4.115  24.847  -2.417  1.00 88.30           C  
ATOM   1650  C   LEU A 220       2.660  25.272  -2.175  1.00 88.30           C  
ATOM   1651  CB  LEU A 220       5.070  26.053  -2.489  1.00 88.30           C  
ATOM   1652  O   LEU A 220       2.147  25.067  -1.080  1.00 88.30           O  
ATOM   1653  CG  LEU A 220       5.034  26.953  -1.240  1.00 88.30           C  
ATOM   1654  CD1 LEU A 220       5.540  26.226   0.008  1.00 88.30           C  
ATOM   1655  CD2 LEU A 220       5.903  28.187  -1.473  1.00 88.30           C  
ATOM   1656  N   TYR A 221       1.974  25.803  -3.189  1.00 93.54           N  
ATOM   1657  CA  TYR A 221       0.577  26.229  -3.072  1.00 93.54           C  
ATOM   1658  C   TYR A 221      -0.362  25.054  -2.782  1.00 93.54           C  
ATOM   1659  CB  TYR A 221       0.149  26.970  -4.347  1.00 93.54           C  
ATOM   1660  O   TYR A 221      -1.217  25.153  -1.901  1.00 93.54           O  
ATOM   1661  CG  TYR A 221       0.960  28.207  -4.695  1.00 93.54           C  
ATOM   1662  CD1 TYR A 221       1.375  29.108  -3.691  1.00 93.54           C  
ATOM   1663  CD2 TYR A 221       1.276  28.474  -6.042  1.00 93.54           C  
ATOM   1664  CE1 TYR A 221       2.129  30.248  -4.025  1.00 93.54           C  
ATOM   1665  CE2 TYR A 221       2.019  29.619  -6.381  1.00 93.54           C  
ATOM   1666  OH  TYR A 221       3.199  31.588  -5.708  1.00 93.54           O  
ATOM   1667  CZ  TYR A 221       2.457  30.501  -5.373  1.00 93.54           C  
ATOM   1668  N   LEU A 222      -0.171  23.915  -3.452  1.00 92.68           N  
ATOM   1669  CA  LEU A 222      -0.924  22.691  -3.172  1.00 92.68           C  
ATOM   1670  C   LEU A 222      -0.633  22.152  -1.763  1.00 92.68           C  
ATOM   1671  CB  LEU A 222      -0.609  21.638  -4.242  1.00 92.68           C  
ATOM   1672  O   LEU A 222      -1.548  21.725  -1.068  1.00 92.68           O  
ATOM   1673  CG  LEU A 222      -1.144  21.965  -5.646  1.00 92.68           C  
ATOM   1674  CD1 LEU A 222      -0.588  20.928  -6.618  1.00 92.68           C  
ATOM   1675  CD2 LEU A 222      -2.670  21.917  -5.718  1.00 92.68           C  
ATOM   1676  N   GLY A 223       0.618  22.223  -1.301  1.00 90.40           N  
ATOM   1677  CA  GLY A 223       1.003  21.808   0.049  1.00 90.40           C  
ATOM   1678  C   GLY A 223       0.412  22.700   1.144  1.00 90.40           C  
ATOM   1679  O   GLY A 223      -0.104  22.196   2.140  1.00 90.40           O  
ATOM   1680  N   ILE A 224       0.428  24.021   0.952  1.00 92.29           N  
ATOM   1681  CA  ILE A 224      -0.176  24.980   1.888  1.00 92.29           C  
ATOM   1682  C   ILE A 224      -1.695  24.796   1.928  1.00 92.29           C  
ATOM   1683  CB  ILE A 224       0.221  26.429   1.519  1.00 92.29           C  
ATOM   1684  O   ILE A 224      -2.276  24.725   3.008  1.00 92.29           O  
ATOM   1685  CG1 ILE A 224       1.728  26.653   1.782  1.00 92.29           C  
ATOM   1686  CG2 ILE A 224      -0.607  27.454   2.320  1.00 92.29           C  
ATOM   1687  CD1 ILE A 224       2.266  27.962   1.189  1.00 92.29           C  
ATOM   1688  N   THR A 225      -2.346  24.674   0.770  1.00 93.96           N  
ATOM   1689  CA  THR A 225      -3.797  24.429   0.710  1.00 93.96           C  
ATOM   1690  C   THR A 225      -4.166  23.084   1.332  1.00 93.96           C  
ATOM   1691  CB  THR A 225      -4.355  24.528  -0.715  1.00 93.96           C  
ATOM   1692  O   THR A 225      -5.107  23.032   2.121  1.00 93.96           O  
ATOM   1693  CG2 THR A 225      -4.335  25.958  -1.249  1.00 93.96           C  
ATOM   1694  OG1 THR A 225      -3.610  23.750  -1.608  1.00 93.96           O  
ATOM   1695  N   ALA A 226      -3.391  22.023   1.088  1.00 92.76           N  
ATOM   1696  CA  ALA A 226      -3.549  20.740   1.766  1.00 92.76           C  
ATOM   1697  C   ALA A 226      -3.451  20.873   3.291  1.00 92.76           C  
ATOM   1698  CB  ALA A 226      -2.480  19.766   1.269  1.00 92.76           C  
ATOM   1699  O   ALA A 226      -4.293  20.330   4.002  1.00 92.76           O  
ATOM   1700  N   LEU A 227      -2.464  21.620   3.798  1.00 92.06           N  
ATOM   1701  CA  LEU A 227      -2.298  21.858   5.232  1.00 92.06           C  
ATOM   1702  C   LEU A 227      -3.486  22.630   5.820  1.00 92.06           C  
ATOM   1703  CB  LEU A 227      -0.964  22.588   5.469  1.00 92.06           C  
ATOM   1704  O   LEU A 227      -3.980  22.267   6.883  1.00 92.06           O  
ATOM   1705  CG  LEU A 227      -0.649  22.857   6.952  1.00 92.06           C  
ATOM   1706  CD1 LEU A 227      -0.494  21.563   7.755  1.00 92.06           C  
ATOM   1707  CD2 LEU A 227       0.652  23.651   7.061  1.00 92.06           C  
ATOM   1708  N   ILE A 228      -3.987  23.652   5.123  1.00 94.58           N  
ATOM   1709  CA  ILE A 228      -5.177  24.403   5.548  1.00 94.58           C  
ATOM   1710  C   ILE A 228      -6.397  23.477   5.613  1.00 94.58           C  
ATOM   1711  CB  ILE A 228      -5.417  25.619   4.624  1.00 94.58           C  
ATOM   1712  O   ILE A 228      -7.085  23.453   6.632  1.00 94.58           O  
ATOM   1713  CG1 ILE A 228      -4.289  26.661   4.802  1.00 94.58           C  
ATOM   1714  CG2 ILE A 228      -6.782  26.276   4.916  1.00 94.58           C  
ATOM   1715  CD1 ILE A 228      -4.245  27.713   3.686  1.00 94.58           C  
ATOM   1716  N   ILE A 229      -6.654  22.677   4.572  1.00 94.49           N  
ATOM   1717  CA  ILE A 229      -7.784  21.734   4.565  1.00 94.49           C  
ATOM   1718  C   ILE A 229      -7.612  20.666   5.648  1.00 94.49           C  
ATOM   1719  CB  ILE A 229      -8.005  21.115   3.166  1.00 94.49           C  
ATOM   1720  O   ILE A 229      -8.587  20.324   6.314  1.00 94.49           O  
ATOM   1721  CG1 ILE A 229      -8.388  22.230   2.164  1.00 94.49           C  
ATOM   1722  CG2 ILE A 229      -9.124  20.055   3.202  1.00 94.49           C  
ATOM   1723  CD1 ILE A 229      -8.826  21.728   0.785  1.00 94.49           C  
ATOM   1724  N   PHE A 230      -6.392  20.181   5.884  1.00 91.91           N  
ATOM   1725  CA  PHE A 230      -6.102  19.258   6.978  1.00 91.91           C  
ATOM   1726  C   PHE A 230      -6.435  19.869   8.344  1.00 91.91           C  
ATOM   1727  CB  PHE A 230      -4.627  18.844   6.935  1.00 91.91           C  
ATOM   1728  O   PHE A 230      -7.070  19.215   9.167  1.00 91.91           O  
ATOM   1729  CG  PHE A 230      -4.255  17.918   8.072  1.00 91.91           C  
ATOM   1730  CD1 PHE A 230      -3.575  18.422   9.197  1.00 91.91           C  
ATOM   1731  CD2 PHE A 230      -4.651  16.568   8.036  1.00 91.91           C  
ATOM   1732  CE1 PHE A 230      -3.285  17.575  10.280  1.00 91.91           C  
ATOM   1733  CE2 PHE A 230      -4.361  15.722   9.120  1.00 91.91           C  
ATOM   1734  CZ  PHE A 230      -3.678  16.225  10.242  1.00 91.91           C  
ATOM   1735  N   LEU A 231      -6.059  21.128   8.584  1.00 92.77           N  
ATOM   1736  CA  LEU A 231      -6.392  21.833   9.823  1.00 92.77           C  
ATOM   1737  C   LEU A 231      -7.907  22.037   9.965  1.00 92.77           C  
ATOM   1738  CB  LEU A 231      -5.643  23.176   9.875  1.00 92.77           C  
ATOM   1739  O   LEU A 231      -8.448  21.822  11.046  1.00 92.77           O  
ATOM   1740  CG  LEU A 231      -4.118  23.056  10.059  1.00 92.77           C  
ATOM   1741  CD1 LEU A 231      -3.476  24.431   9.870  1.00 92.77           C  
ATOM   1742  CD2 LEU A 231      -3.739  22.530  11.444  1.00 92.77           C  
ATOM   1743  N   LEU A 232      -8.610  22.388   8.883  1.00 92.35           N  
ATOM   1744  CA  LEU A 232     -10.074  22.495   8.877  1.00 92.35           C  
ATOM   1745  C   LEU A 232     -10.748  21.151   9.175  1.00 92.35           C  
ATOM   1746  CB  LEU A 232     -10.556  23.032   7.519  1.00 92.35           C  
ATOM   1747  O   LEU A 232     -11.693  21.105   9.964  1.00 92.35           O  
ATOM   1748  CG  LEU A 232     -10.209  24.505   7.243  1.00 92.35           C  
ATOM   1749  CD1 LEU A 232     -10.612  24.853   5.810  1.00 92.35           C  
ATOM   1750  CD2 LEU A 232     -10.935  25.456   8.196  1.00 92.35           C  
ATOM   1751  N   LEU A 233     -10.243  20.064   8.586  1.00 91.68           N  
ATOM   1752  CA  LEU A 233     -10.682  18.705   8.882  1.00 91.68           C  
ATOM   1753  C   LEU A 233     -10.449  18.387  10.361  1.00 91.68           C  
ATOM   1754  CB  LEU A 233      -9.962  17.713   7.950  1.00 91.68           C  
ATOM   1755  O   LEU A 233     -11.398  18.049  11.053  1.00 91.68           O  
ATOM   1756  CG  LEU A 233     -10.327  16.238   8.201  1.00 91.68           C  
ATOM   1757  CD1 LEU A 233     -11.790  15.929   7.883  1.00 91.68           C  
ATOM   1758  CD2 LEU A 233      -9.448  15.349   7.324  1.00 91.68           C  
ATOM   1759  N   ALA A 234      -9.235  18.573  10.881  1.00 89.74           N  
ATOM   1760  CA  ALA A 234      -8.911  18.289  12.279  1.00 89.74           C  
ATOM   1761  C   ALA A 234      -9.800  19.078  13.257  1.00 89.74           C  
ATOM   1762  CB  ALA A 234      -7.423  18.593  12.499  1.00 89.74           C  
ATOM   1763  O   ALA A 234     -10.334  18.514  14.211  1.00 89.74           O  
ATOM   1764  N   LEU A 235     -10.021  20.370  12.993  1.00 89.90           N  
ATOM   1765  CA  LEU A 235     -10.915  21.211  13.791  1.00 89.90           C  
ATOM   1766  C   LEU A 235     -12.373  20.741  13.727  1.00 89.90           C  
ATOM   1767  CB  LEU A 235     -10.818  22.665  13.299  1.00 89.90           C  
ATOM   1768  O   LEU A 235     -13.085  20.845  14.726  1.00 89.90           O  
ATOM   1769  CG  LEU A 235      -9.498  23.378  13.644  1.00 89.90           C  
ATOM   1770  CD1 LEU A 235      -9.459  24.724  12.919  1.00 89.90           C  
ATOM   1771  CD2 LEU A 235      -9.359  23.635  15.146  1.00 89.90           C  
ATOM   1772  N   ARG A 236     -12.831  20.246  12.572  1.00 91.41           N  
ATOM   1773  CA  ARG A 236     -14.178  19.688  12.408  1.00 91.41           C  
ATOM   1774  C   ARG A 236     -14.332  18.381  13.172  1.00 91.41           C  
ATOM   1775  CB  ARG A 236     -14.483  19.498  10.913  1.00 91.41           C  
ATOM   1776  O   ARG A 236     -15.294  18.237  13.918  1.00 91.41           O  
ATOM   1777  CG  ARG A 236     -15.874  18.885  10.717  1.00 91.41           C  
ATOM   1778  CD  ARG A 236     -16.201  18.690   9.237  1.00 91.41           C  
ATOM   1779  NE  ARG A 236     -17.573  18.182   9.077  1.00 91.41           N  
ATOM   1780  NH1 ARG A 236     -18.699  20.148   9.501  1.00 91.41           N  
ATOM   1781  NH2 ARG A 236     -19.827  18.261   9.110  1.00 91.41           N  
ATOM   1782  CZ  ARG A 236     -18.689  18.868   9.235  1.00 91.41           C  
ATOM   1783  N   GLU A 237     -13.388  17.464  12.995  1.00 88.59           N  
ATOM   1784  CA  GLU A 237     -13.412  16.128  13.592  1.00 88.59           C  
ATOM   1785  C   GLU A 237     -13.481  16.190  15.120  1.00 88.59           C  
ATOM   1786  CB  GLU A 237     -12.170  15.348  13.128  1.00 88.59           C  
ATOM   1787  O   GLU A 237     -14.214  15.428  15.735  1.00 88.59           O  
ATOM   1788  CG  GLU A 237     -12.202  14.976  11.633  1.00 88.59           C  
ATOM   1789  CD  GLU A 237     -13.321  14.004  11.282  1.00 88.59           C  
ATOM   1790  OE1 GLU A 237     -13.878  14.092  10.171  1.00 88.59           O  
ATOM   1791  OE2 GLU A 237     -13.631  13.139  12.122  1.00 88.59           O  
ATOM   1792  N   VAL A 238     -12.796  17.154  15.744  1.00 86.13           N  
ATOM   1793  CA  VAL A 238     -12.850  17.353  17.203  1.00 86.13           C  
ATOM   1794  C   VAL A 238     -14.189  17.939  17.675  1.00 86.13           C  
ATOM   1795  CB  VAL A 238     -11.662  18.229  17.649  1.00 86.13           C  
ATOM   1796  O   VAL A 238     -14.581  17.723  18.820  1.00 86.13           O  
ATOM   1797  CG1 VAL A 238     -11.692  18.603  19.137  1.00 86.13           C  
ATOM   1798  CG2 VAL A 238     -10.335  17.492  17.411  1.00 86.13           C  
ATOM   1799  N   LYS A 239     -14.894  18.696  16.826  1.00 84.00           N  
ATOM   1800  CA  LYS A 239     -16.130  19.408  17.197  1.00 84.00           C  
ATOM   1801  C   LYS A 239     -17.410  18.617  16.935  1.00 84.00           C  
ATOM   1802  CB  LYS A 239     -16.192  20.754  16.461  1.00 84.00           C  
ATOM   1803  O   LYS A 239     -18.436  18.955  17.517  1.00 84.00           O  
ATOM   1804  CG  LYS A 239     -15.211  21.780  17.041  1.00 84.00           C  
ATOM   1805  CD  LYS A 239     -15.317  23.097  16.262  1.00 84.00           C  
ATOM   1806  CE  LYS A 239     -14.324  24.115  16.827  1.00 84.00           C  
ATOM   1807  NZ  LYS A 239     -14.470  25.437  16.169  1.00 84.00           N  
ATOM   1808  N   PHE A 240     -17.388  17.642  16.030  1.00 79.75           N  
ATOM   1809  CA  PHE A 240     -18.595  16.957  15.566  1.00 79.75           C  
ATOM   1810  C   PHE A 240     -18.694  15.548  16.158  1.00 79.75           C  
ATOM   1811  CB  PHE A 240     -18.631  16.971  14.027  1.00 79.75           C  
ATOM   1812  O   PHE A 240     -17.756  14.769  16.062  1.00 79.75           O  
ATOM   1813  CG  PHE A 240     -20.003  17.284  13.466  1.00 79.75           C  
ATOM   1814  CD1 PHE A 240     -20.847  16.251  13.021  1.00 79.75           C  
ATOM   1815  CD2 PHE A 240     -20.445  18.620  13.417  1.00 79.75           C  
ATOM   1816  CE1 PHE A 240     -22.132  16.554  12.537  1.00 79.75           C  
ATOM   1817  CE2 PHE A 240     -21.728  18.924  12.928  1.00 79.75           C  
ATOM   1818  CZ  PHE A 240     -22.573  17.889  12.492  1.00 79.75           C  
ATOM   1819  N   GLU A 241     -19.837  15.189  16.748  1.00 72.37           N  
ATOM   1820  CA  GLU A 241     -19.989  13.888  17.427  1.00 72.37           C  
ATOM   1821  C   GLU A 241     -20.007  12.691  16.461  1.00 72.37           C  
ATOM   1822  CB  GLU A 241     -21.279  13.880  18.257  1.00 72.37           C  
ATOM   1823  O   GLU A 241     -19.505  11.618  16.787  1.00 72.37           O  
ATOM   1824  CG  GLU A 241     -21.250  14.863  19.437  1.00 72.37           C  
ATOM   1825  CD  GLU A 241     -22.503  14.753  20.321  1.00 72.37           C  
ATOM   1826  OE1 GLU A 241     -22.465  15.325  21.432  1.00 72.37           O  
ATOM   1827  OE2 GLU A 241     -23.482  14.104  19.885  1.00 72.37           O  
ATOM   1828  N   GLN A 242     -20.570  12.868  15.260  1.00 77.35           N  
ATOM   1829  CA  GLN A 242     -20.607  11.855  14.194  1.00 77.35           C  
ATOM   1830  C   GLN A 242     -19.625  12.200  13.074  1.00 77.35           C  
ATOM   1831  CB  GLN A 242     -22.039  11.648  13.671  1.00 77.35           C  
ATOM   1832  O   GLN A 242     -20.003  12.318  11.909  1.00 77.35           O  
ATOM   1833  CG  GLN A 242     -22.951  11.019  14.727  1.00 77.35           C  
ATOM   1834  CD  GLN A 242     -24.292  10.554  14.162  1.00 77.35           C  
ATOM   1835  NE2 GLN A 242     -24.995   9.716  14.890  1.00 77.35           N  
ATOM   1836  OE1 GLN A 242     -24.745  10.898  13.077  1.00 77.35           O  
ATOM   1837  N   SER A 243     -18.369  12.431  13.437  1.00 82.32           N  
ATOM   1838  CA  SER A 243     -17.348  12.884  12.504  1.00 82.32           C  
ATOM   1839  C   SER A 243     -16.871  11.784  11.540  1.00 82.32           C  
ATOM   1840  CB  SER A 243     -16.231  13.522  13.313  1.00 82.32           C  
ATOM   1841  O   SER A 243     -17.154  10.585  11.709  1.00 82.32           O  
ATOM   1842  OG  SER A 243     -15.473  12.542  13.982  1.00 82.32           O  
ATOM   1843  N   PHE A 244     -16.190  12.170  10.457  1.00 82.69           N  
ATOM   1844  CA  PHE A 244     -15.754  11.225   9.430  1.00 82.69           C  
ATOM   1845  C   PHE A 244     -14.664  10.269   9.942  1.00 82.69           C  
ATOM   1846  CB  PHE A 244     -15.322  11.970   8.166  1.00 82.69           C  
ATOM   1847  O   PHE A 244     -14.676   9.091   9.577  1.00 82.69           O  
ATOM   1848  CG  PHE A 244     -14.962  11.047   7.024  1.00 82.69           C  
ATOM   1849  CD1 PHE A 244     -13.620  10.911   6.627  1.00 82.69           C  
ATOM   1850  CD2 PHE A 244     -15.970  10.334   6.351  1.00 82.69           C  
ATOM   1851  CE1 PHE A 244     -13.296  10.084   5.540  1.00 82.69           C  
ATOM   1852  CE2 PHE A 244     -15.637   9.478   5.287  1.00 82.69           C  
ATOM   1853  CZ  PHE A 244     -14.299   9.359   4.878  1.00 82.69           C  
ATOM   1854  N   ILE A 245     -13.809  10.722  10.853  1.00 85.95           N  
ATOM   1855  CA  ILE A 245     -12.820   9.928  11.579  1.00 85.95           C  
ATOM   1856  C   ILE A 245     -13.399   9.528  12.941  1.00 85.95           C  
ATOM   1857  CB  ILE A 245     -11.489  10.707  11.719  1.00 85.95           C  
ATOM   1858  O   ILE A 245     -13.674  10.365  13.787  1.00 85.95           O  
ATOM   1859  CG1 ILE A 245     -10.952  11.122  10.328  1.00 85.95           C  
ATOM   1860  CG2 ILE A 245     -10.459   9.859  12.487  1.00 85.95           C  
ATOM   1861  CD1 ILE A 245      -9.642  11.920  10.362  1.00 85.95           C  
ATOM   1862  N   ASP A 246     -13.546   8.228  13.189  1.00 85.59           N  
ATOM   1863  CA  ASP A 246     -14.084   7.689  14.447  1.00 85.59           C  
ATOM   1864  C   ASP A 246     -13.077   7.841  15.609  1.00 85.59           C  
ATOM   1865  CB  ASP A 246     -14.526   6.239  14.195  1.00 85.59           C  
ATOM   1866  O   ASP A 246     -12.328   6.920  15.948  1.00 85.59           O  
ATOM   1867  CG  ASP A 246     -15.418   5.637  15.288  1.00 85.59           C  
ATOM   1868  OD1 ASP A 246     -15.412   6.095  16.448  1.00 85.59           O  
ATOM   1869  OD2 ASP A 246     -16.148   4.675  14.965  1.00 85.59           O  
ATOM   1870  N   LEU A 247     -13.028   9.041  16.201  1.00 87.41           N  
ATOM   1871  CA  LEU A 247     -12.130   9.403  17.306  1.00 87.41           C  
ATOM   1872  C   LEU A 247     -12.218   8.462  18.526  1.00 87.41           C  
ATOM   1873  CB  LEU A 247     -12.361  10.867  17.728  1.00 87.41           C  
ATOM   1874  O   LEU A 247     -11.171   8.163  19.110  1.00 87.41           O  
ATOM   1875  CG  LEU A 247     -12.073  11.929  16.651  1.00 87.41           C  
ATOM   1876  CD1 LEU A 247     -12.280  13.312  17.265  1.00 87.41           C  
ATOM   1877  CD2 LEU A 247     -10.638  11.857  16.122  1.00 87.41           C  
ATOM   1878  N   PRO A 248     -13.397   7.939  18.928  1.00 89.16           N  
ATOM   1879  CA  PRO A 248     -13.492   6.929  19.980  1.00 89.16           C  
ATOM   1880  C   PRO A 248     -12.588   5.705  19.790  1.00 89.16           C  
ATOM   1881  CB  PRO A 248     -14.965   6.518  20.009  1.00 89.16           C  
ATOM   1882  O   PRO A 248     -12.067   5.197  20.785  1.00 89.16           O  
ATOM   1883  CG  PRO A 248     -15.688   7.793  19.589  1.00 89.16           C  
ATOM   1884  CD  PRO A 248     -14.734   8.416  18.576  1.00 89.16           C  
ATOM   1885  N   LEU A 249     -12.335   5.254  18.554  1.00 89.99           N  
ATOM   1886  CA  LEU A 249     -11.443   4.112  18.305  1.00 89.99           C  
ATOM   1887  C   LEU A 249      -9.993   4.397  18.717  1.00 89.99           C  
ATOM   1888  CB  LEU A 249     -11.511   3.683  16.829  1.00 89.99           C  
ATOM   1889  O   LEU A 249      -9.291   3.483  19.146  1.00 89.99           O  
ATOM   1890  CG  LEU A 249     -12.852   3.057  16.408  1.00 89.99           C  
ATOM   1891  CD1 LEU A 249     -12.812   2.734  14.919  1.00 89.99           C  
ATOM   1892  CD2 LEU A 249     -13.153   1.746  17.142  1.00 89.99           C  
ATOM   1893  N   PHE A 250      -9.557   5.659  18.698  1.00 91.73           N  
ATOM   1894  CA  PHE A 250      -8.209   6.051  19.125  1.00 91.73           C  
ATOM   1895  C   PHE A 250      -8.007   5.984  20.646  1.00 91.73           C  
ATOM   1896  CB  PHE A 250      -7.869   7.447  18.598  1.00 91.73           C  
ATOM   1897  O   PHE A 250      -6.873   6.020  21.131  1.00 91.73           O  
ATOM   1898  CG  PHE A 250      -7.744   7.519  17.093  1.00 91.73           C  
ATOM   1899  CD1 PHE A 250      -6.473   7.489  16.490  1.00 91.73           C  
ATOM   1900  CD2 PHE A 250      -8.896   7.624  16.295  1.00 91.73           C  
ATOM   1901  CE1 PHE A 250      -6.356   7.613  15.094  1.00 91.73           C  
ATOM   1902  CE2 PHE A 250      -8.782   7.743  14.904  1.00 91.73           C  
ATOM   1903  CZ  PHE A 250      -7.512   7.761  14.308  1.00 91.73           C  
ATOM   1904  N   LYS A 251      -9.084   5.825  21.427  1.00 90.93           N  
ATOM   1905  CA  LYS A 251      -8.963   5.493  22.854  1.00 90.93           C  
ATOM   1906  C   LYS A 251      -8.417   4.077  23.052  1.00 90.93           C  
ATOM   1907  CB  LYS A 251     -10.308   5.667  23.571  1.00 90.93           C  
ATOM   1908  O   LYS A 251      -7.833   3.789  24.097  1.00 90.93           O  
ATOM   1909  CG  LYS A 251     -10.809   7.119  23.528  1.00 90.93           C  
ATOM   1910  CD  LYS A 251     -12.128   7.261  24.300  1.00 90.93           C  
ATOM   1911  CE  LYS A 251     -12.598   8.721  24.267  1.00 90.93           C  
ATOM   1912  NZ  LYS A 251     -13.890   8.908  24.976  1.00 90.93           N  
ATOM   1913  N   ASN A 252      -8.567   3.194  22.060  1.00 91.23           N  
ATOM   1914  CA  ASN A 252      -7.913   1.899  22.085  1.00 91.23           C  
ATOM   1915  C   ASN A 252      -6.416   2.048  21.761  1.00 91.23           C  
ATOM   1916  CB  ASN A 252      -8.626   0.901  21.165  1.00 91.23           C  
ATOM   1917  O   ASN A 252      -6.014   2.540  20.705  1.00 91.23           O  
ATOM   1918  CG  ASN A 252      -7.944  -0.441  21.300  1.00 91.23           C  
ATOM   1919  ND2 ASN A 252      -8.493  -1.359  22.043  1.00 91.23           N  
ATOM   1920  OD1 ASN A 252      -6.820  -0.622  20.870  1.00 91.23           O  
ATOM   1921  N   ARG A 253      -5.572   1.562  22.676  1.00 91.92           N  
ATOM   1922  CA  ARG A 253      -4.115   1.680  22.565  1.00 91.92           C  
ATOM   1923  C   ARG A 253      -3.540   0.919  21.369  1.00 91.92           C  
ATOM   1924  CB  ARG A 253      -3.478   1.246  23.890  1.00 91.92           C  
ATOM   1925  O   ARG A 253      -2.656   1.457  20.717  1.00 91.92           O  
ATOM   1926  CG  ARG A 253      -1.992   1.628  23.985  1.00 91.92           C  
ATOM   1927  CD  ARG A 253      -1.493   1.317  25.401  1.00 91.92           C  
ATOM   1928  NE  ARG A 253      -0.110   1.775  25.638  1.00 91.92           N  
ATOM   1929  NH1 ARG A 253       0.231   0.689  27.624  1.00 91.92           N  
ATOM   1930  NH2 ARG A 253       1.823   2.013  26.860  1.00 91.92           N  
ATOM   1931  CZ  ARG A 253       0.644   1.491  26.688  1.00 91.92           C  
ATOM   1932  N   ASN A 254      -4.022  -0.288  21.069  1.00 91.75           N  
ATOM   1933  CA  ASN A 254      -3.549  -1.063  19.918  1.00 91.75           C  
ATOM   1934  C   ASN A 254      -3.980  -0.411  18.602  1.00 91.75           C  
ATOM   1935  CB  ASN A 254      -4.077  -2.503  19.988  1.00 91.75           C  
ATOM   1936  O   ASN A 254      -3.187  -0.379  17.669  1.00 91.75           O  
ATOM   1937  CG  ASN A 254      -3.541  -3.305  21.157  1.00 91.75           C  
ATOM   1938  ND2 ASN A 254      -4.315  -4.255  21.621  1.00 91.75           N  
ATOM   1939  OD1 ASN A 254      -2.450  -3.089  21.675  1.00 91.75           O  
ATOM   1940  N   PHE A 255      -5.184   0.170  18.544  1.00 93.40           N  
ATOM   1941  CA  PHE A 255      -5.629   0.950  17.388  1.00 93.40           C  
ATOM   1942  C   PHE A 255      -4.705   2.152  17.145  1.00 93.40           C  
ATOM   1943  CB  PHE A 255      -7.091   1.379  17.570  1.00 93.40           C  
ATOM   1944  O   PHE A 255      -4.173   2.313  16.048  1.00 93.40           O  
ATOM   1945  CG  PHE A 255      -7.693   2.012  16.330  1.00 93.40           C  
ATOM   1946  CD1 PHE A 255      -7.523   3.387  16.078  1.00 93.40           C  
ATOM   1947  CD2 PHE A 255      -8.409   1.221  15.411  1.00 93.40           C  
ATOM   1948  CE1 PHE A 255      -8.043   3.958  14.904  1.00 93.40           C  
ATOM   1949  CE2 PHE A 255      -8.920   1.790  14.232  1.00 93.40           C  
ATOM   1950  CZ  PHE A 255      -8.734   3.160  13.976  1.00 93.40           C  
ATOM   1951  N   THR A 256      -4.449   2.968  18.168  1.00 95.02           N  
ATOM   1952  CA  THR A 256      -3.615   4.173  18.029  1.00 95.02           C  
ATOM   1953  C   THR A 256      -2.153   3.844  17.760  1.00 95.02           C  
ATOM   1954  CB  THR A 256      -3.766   5.066  19.263  1.00 95.02           C  
ATOM   1955  O   THR A 256      -1.593   4.292  16.760  1.00 95.02           O  
ATOM   1956  CG2 THR A 256      -2.889   6.316  19.241  1.00 95.02           C  
ATOM   1957  OG1 THR A 256      -5.090   5.506  19.234  1.00 95.02           O  
ATOM   1958  N   VAL A 257      -1.529   3.027  18.613  1.00 95.57           N  
ATOM   1959  CA  VAL A 257      -0.115   2.654  18.462  1.00 95.57           C  
ATOM   1960  C   VAL A 257       0.085   1.889  17.161  1.00 95.57           C  
ATOM   1961  CB  VAL A 257       0.388   1.831  19.662  1.00 95.57           C  
ATOM   1962  O   VAL A 257       1.011   2.207  16.426  1.00 95.57           O  
ATOM   1963  CG1 VAL A 257       1.844   1.371  19.496  1.00 95.57           C  
ATOM   1964  CG2 VAL A 257       0.319   2.661  20.952  1.00 95.57           C  
ATOM   1965  N   GLY A 258      -0.811   0.955  16.834  1.00 96.19           N  
ATOM   1966  CA  GLY A 258      -0.755   0.150  15.620  1.00 96.19           C  
ATOM   1967  C   GLY A 258      -0.809   0.974  14.328  1.00 96.19           C  
ATOM   1968  O   GLY A 258      -0.083   0.685  13.374  1.00 96.19           O  
ATOM   1969  N   ASN A 259      -1.620   2.036  14.287  1.00 96.16           N  
ATOM   1970  CA  ASN A 259      -1.640   2.954  13.144  1.00 96.16           C  
ATOM   1971  C   ASN A 259      -0.371   3.824  13.080  1.00 96.16           C  
ATOM   1972  CB  ASN A 259      -2.927   3.792  13.168  1.00 96.16           C  
ATOM   1973  O   ASN A 259       0.183   3.997  11.996  1.00 96.16           O  
ATOM   1974  CG  ASN A 259      -4.118   3.017  12.631  1.00 96.16           C  
ATOM   1975  ND2 ASN A 259      -5.066   2.661  13.458  1.00 96.16           N  
ATOM   1976  OD1 ASN A 259      -4.208   2.717  11.454  1.00 96.16           O  
ATOM   1977  N   ILE A 260       0.141   4.309  14.220  1.00 97.10           N  
ATOM   1978  CA  ILE A 260       1.388   5.096  14.273  1.00 97.10           C  
ATOM   1979  C   ILE A 260       2.584   4.260  13.801  1.00 97.10           C  
ATOM   1980  CB  ILE A 260       1.626   5.661  15.693  1.00 97.10           C  
ATOM   1981  O   ILE A 260       3.348   4.693  12.938  1.00 97.10           O  
ATOM   1982  CG1 ILE A 260       0.550   6.711  16.048  1.00 97.10           C  
ATOM   1983  CG2 ILE A 260       3.024   6.302  15.805  1.00 97.10           C  
ATOM   1984  CD1 ILE A 260       0.523   7.084  17.537  1.00 97.10           C  
ATOM   1985  N   ILE A 261       2.736   3.038  14.318  1.00 97.63           N  
ATOM   1986  CA  ILE A 261       3.803   2.140  13.869  1.00 97.63           C  
ATOM   1987  C   ILE A 261       3.568   1.674  12.423  1.00 97.63           C  
ATOM   1988  CB  ILE A 261       4.036   0.974  14.851  1.00 97.63           C  
ATOM   1989  O   ILE A 261       4.526   1.408  11.707  1.00 97.63           O  
ATOM   1990  CG1 ILE A 261       2.882  -0.045  14.831  1.00 97.63           C  
ATOM   1991  CG2 ILE A 261       4.380   1.505  16.256  1.00 97.63           C  
ATOM   1992  CD1 ILE A 261       3.026  -1.218  15.804  1.00 97.63           C  
ATOM   1993  N   GLY A 262       2.314   1.658  11.952  1.00 97.58           N  
ATOM   1994  CA  GLY A 262       1.967   1.504  10.536  1.00 97.58           C  
ATOM   1995  C   GLY A 262       2.700   2.509   9.655  1.00 97.58           C  
ATOM   1996  O   GLY A 262       3.372   2.117   8.701  1.00 97.58           O  
ATOM   1997  N   VAL A 263       2.652   3.790  10.027  1.00 97.83           N  
ATOM   1998  CA  VAL A 263       3.410   4.847   9.341  1.00 97.83           C  
ATOM   1999  C   VAL A 263       4.914   4.590   9.442  1.00 97.83           C  
ATOM   2000  CB  VAL A 263       3.048   6.247   9.876  1.00 97.83           C  
ATOM   2001  O   VAL A 263       5.605   4.611   8.425  1.00 97.83           O  
ATOM   2002  CG1 VAL A 263       3.794   7.348   9.112  1.00 97.83           C  
ATOM   2003  CG2 VAL A 263       1.546   6.537   9.752  1.00 97.83           C  
ATOM   2004  N   ALA A 264       5.420   4.262  10.635  1.00 98.05           N  
ATOM   2005  CA  ALA A 264       6.844   3.993  10.860  1.00 98.05           C  
ATOM   2006  C   ALA A 264       7.390   2.753  10.116  1.00 98.05           C  
ATOM   2007  CB  ALA A 264       7.093   3.883  12.369  1.00 98.05           C  
ATOM   2008  O   ALA A 264       8.605   2.584  10.020  1.00 98.05           O  
ATOM   2009  N   CYS A 265       6.517   1.891   9.590  1.00 98.09           N  
ATOM   2010  CA  CYS A 265       6.876   0.757   8.742  1.00 98.09           C  
ATOM   2011  C   CYS A 265       6.791   1.112   7.246  1.00 98.09           C  
ATOM   2012  CB  CYS A 265       5.960  -0.414   9.117  1.00 98.09           C  
ATOM   2013  O   CYS A 265       7.772   0.981   6.511  1.00 98.09           O  
ATOM   2014  SG  CYS A 265       6.330  -1.843   8.066  1.00 98.09           S  
ATOM   2015  N   TYR A 266       5.632   1.599   6.791  1.00 96.75           N  
ATOM   2016  CA  TYR A 266       5.358   1.801   5.365  1.00 96.75           C  
ATOM   2017  C   TYR A 266       6.043   3.044   4.780  1.00 96.75           C  
ATOM   2018  CB  TYR A 266       3.841   1.868   5.156  1.00 96.75           C  
ATOM   2019  O   TYR A 266       6.373   3.052   3.596  1.00 96.75           O  
ATOM   2020  CG  TYR A 266       3.068   0.609   5.510  1.00 96.75           C  
ATOM   2021  CD1 TYR A 266       3.444  -0.645   4.988  1.00 96.75           C  
ATOM   2022  CD2 TYR A 266       1.955   0.699   6.367  1.00 96.75           C  
ATOM   2023  CE1 TYR A 266       2.728  -1.805   5.339  1.00 96.75           C  
ATOM   2024  CE2 TYR A 266       1.235  -0.455   6.725  1.00 96.75           C  
ATOM   2025  OH  TYR A 266       0.938  -2.827   6.582  1.00 96.75           O  
ATOM   2026  CZ  TYR A 266       1.628  -1.711   6.217  1.00 96.75           C  
ATOM   2027  N   PHE A 267       6.297   4.084   5.581  1.00 97.14           N  
ATOM   2028  CA  PHE A 267       7.015   5.272   5.111  1.00 97.14           C  
ATOM   2029  C   PHE A 267       8.489   4.948   4.783  1.00 97.14           C  
ATOM   2030  CB  PHE A 267       6.790   6.441   6.086  1.00 97.14           C  
ATOM   2031  O   PHE A 267       8.890   5.158   3.635  1.00 97.14           O  
ATOM   2032  CG  PHE A 267       7.595   7.690   5.806  1.00 97.14           C  
ATOM   2033  CD1 PHE A 267       8.947   7.783   6.195  1.00 97.14           C  
ATOM   2034  CD2 PHE A 267       6.967   8.788   5.195  1.00 97.14           C  
ATOM   2035  CE1 PHE A 267       9.671   8.962   5.948  1.00 97.14           C  
ATOM   2036  CE2 PHE A 267       7.689   9.970   4.959  1.00 97.14           C  
ATOM   2037  CZ  PHE A 267       9.039  10.054   5.333  1.00 97.14           C  
ATOM   2038  N   PRO A 268       9.295   4.351   5.693  1.00 97.51           N  
ATOM   2039  CA  PRO A 268      10.678   3.950   5.396  1.00 97.51           C  
ATOM   2040  C   PRO A 268      10.807   2.922   4.270  1.00 97.51           C  
ATOM   2041  CB  PRO A 268      11.222   3.367   6.702  1.00 97.51           C  
ATOM   2042  O   PRO A 268      11.814   2.912   3.563  1.00 97.51           O  
ATOM   2043  CG  PRO A 268      10.435   4.136   7.744  1.00 97.51           C  
ATOM   2044  CD  PRO A 268       9.051   4.152   7.118  1.00 97.51           C  
ATOM   2045  N   GLN A 269       9.786   2.085   4.053  1.00 96.21           N  
ATOM   2046  CA  GLN A 269       9.763   1.123   2.946  1.00 96.21           C  
ATOM   2047  C   GLN A 269       9.959   1.776   1.577  1.00 96.21           C  
ATOM   2048  CB  GLN A 269       8.448   0.330   3.002  1.00 96.21           C  
ATOM   2049  O   GLN A 269      10.568   1.185   0.676  1.00 96.21           O  
ATOM   2050  CG  GLN A 269       8.314  -0.689   1.861  1.00 96.21           C  
ATOM   2051  CD  GLN A 269       7.000  -1.459   1.881  1.00 96.21           C  
ATOM   2052  NE2 GLN A 269       6.758  -2.278   0.883  1.00 96.21           N  
ATOM   2053  OE1 GLN A 269       6.169  -1.346   2.766  1.00 96.21           O  
ATOM   2054  N   MET A 270       9.480   3.005   1.416  1.00 93.88           N  
ATOM   2055  CA  MET A 270       9.621   3.721   0.157  1.00 93.88           C  
ATOM   2056  C   MET A 270      11.048   4.201  -0.095  1.00 93.88           C  
ATOM   2057  CB  MET A 270       8.635   4.877   0.107  1.00 93.88           C  
ATOM   2058  O   MET A 270      11.402   4.355  -1.257  1.00 93.88           O  
ATOM   2059  CG  MET A 270       7.188   4.395   0.194  1.00 93.88           C  
ATOM   2060  SD  MET A 270       6.578   3.387  -1.193  1.00 93.88           S  
ATOM   2061  CE  MET A 270       6.766   1.709  -0.544  1.00 93.88           C  
ATOM   2062  N   ALA A 271      11.899   4.349   0.930  1.00 95.71           N  
ATOM   2063  CA  ALA A 271      13.324   4.618   0.723  1.00 95.71           C  
ATOM   2064  C   ALA A 271      13.986   3.468  -0.046  1.00 95.71           C  
ATOM   2065  CB  ALA A 271      14.027   4.820   2.071  1.00 95.71           C  
ATOM   2066  O   ALA A 271      14.661   3.694  -1.044  1.00 95.71           O  
ATOM   2067  N   VAL A 272      13.741   2.222   0.378  1.00 95.25           N  
ATOM   2068  CA  VAL A 272      14.269   1.029  -0.303  1.00 95.25           C  
ATOM   2069  C   VAL A 272      13.676   0.916  -1.701  1.00 95.25           C  
ATOM   2070  CB  VAL A 272      14.012  -0.259   0.506  1.00 95.25           C  
ATOM   2071  O   VAL A 272      14.419   0.782  -2.665  1.00 95.25           O  
ATOM   2072  CG1 VAL A 272      14.661  -1.478  -0.163  1.00 95.25           C  
ATOM   2073  CG2 VAL A 272      14.577  -0.146   1.927  1.00 95.25           C  
ATOM   2074  N   SER A 273      12.353   1.033  -1.823  1.00 89.23           N  
ATOM   2075  CA  SER A 273      11.658   0.862  -3.107  1.00 89.23           C  
ATOM   2076  C   SER A 273      12.077   1.906  -4.147  1.00 89.23           C  
ATOM   2077  CB  SER A 273      10.141   0.922  -2.905  1.00 89.23           C  
ATOM   2078  O   SER A 273      12.197   1.580  -5.323  1.00 89.23           O  
ATOM   2079  OG  SER A 273       9.727   0.006  -1.904  1.00 89.23           O  
ATOM   2080  N   PHE A 274      12.321   3.147  -3.715  1.00 88.14           N  
ATOM   2081  CA  PHE A 274      12.745   4.237  -4.588  1.00 88.14           C  
ATOM   2082  C   PHE A 274      14.239   4.178  -4.924  1.00 88.14           C  
ATOM   2083  CB  PHE A 274      12.372   5.580  -3.939  1.00 88.14           C  
ATOM   2084  O   PHE A 274      14.587   4.320  -6.086  1.00 88.14           O  
ATOM   2085  CG  PHE A 274      12.844   6.785  -4.725  1.00 88.14           C  
ATOM   2086  CD1 PHE A 274      13.999   7.475  -4.317  1.00 88.14           C  
ATOM   2087  CD2 PHE A 274      12.177   7.176  -5.900  1.00 88.14           C  
ATOM   2088  CE1 PHE A 274      14.519   8.513  -5.104  1.00 88.14           C  
ATOM   2089  CE2 PHE A 274      12.678   8.239  -6.672  1.00 88.14           C  
ATOM   2090  CZ  PHE A 274      13.856   8.900  -6.281  1.00 88.14           C  
ATOM   2091  N   LEU A 275      15.126   3.980  -3.940  1.00 91.69           N  
ATOM   2092  CA  LEU A 275      16.580   4.129  -4.126  1.00 91.69           C  
ATOM   2093  C   LEU A 275      17.264   2.887  -4.709  1.00 91.69           C  
ATOM   2094  CB  LEU A 275      17.234   4.469  -2.775  1.00 91.69           C  
ATOM   2095  O   LEU A 275      18.301   3.004  -5.364  1.00 91.69           O  
ATOM   2096  CG  LEU A 275      16.781   5.798  -2.157  1.00 91.69           C  
ATOM   2097  CD1 LEU A 275      17.307   5.922  -0.732  1.00 91.69           C  
ATOM   2098  CD2 LEU A 275      17.289   6.992  -2.960  1.00 91.69           C  
ATOM   2099  N   LEU A 276      16.711   1.699  -4.457  1.00 90.71           N  
ATOM   2100  CA  LEU A 276      17.336   0.427  -4.818  1.00 90.71           C  
ATOM   2101  C   LEU A 276      17.561   0.236  -6.333  1.00 90.71           C  
ATOM   2102  CB  LEU A 276      16.518  -0.709  -4.185  1.00 90.71           C  
ATOM   2103  O   LEU A 276      18.674  -0.164  -6.680  1.00 90.71           O  
ATOM   2104  CG  LEU A 276      17.049  -2.126  -4.419  1.00 90.71           C  
ATOM   2105  CD1 LEU A 276      18.440  -2.309  -3.818  1.00 90.71           C  
ATOM   2106  CD2 LEU A 276      16.100  -3.113  -3.737  1.00 90.71           C  
ATOM   2107  N   PRO A 277      16.602   0.535  -7.237  1.00 87.98           N  
ATOM   2108  CA  PRO A 277      16.824   0.406  -8.681  1.00 87.98           C  
ATOM   2109  C   PRO A 277      18.019   1.240  -9.147  1.00 87.98           C  
ATOM   2110  CB  PRO A 277      15.540   0.886  -9.370  1.00 87.98           C  
ATOM   2111  O   PRO A 277      18.925   0.739  -9.806  1.00 87.98           O  
ATOM   2112  CG  PRO A 277      14.479   0.886  -8.275  1.00 87.98           C  
ATOM   2113  CD  PRO A 277      15.258   1.031  -6.976  1.00 87.98           C  
ATOM   2114  N   PHE A 278      18.077   2.499  -8.710  1.00 85.75           N  
ATOM   2115  CA  PHE A 278      19.151   3.414  -9.073  1.00 85.75           C  
ATOM   2116  C   PHE A 278      20.510   2.960  -8.510  1.00 85.75           C  
ATOM   2117  CB  PHE A 278      18.785   4.809  -8.571  1.00 85.75           C  
ATOM   2118  O   PHE A 278      21.515   3.051  -9.210  1.00 85.75           O  
ATOM   2119  CG  PHE A 278      17.529   5.438  -9.110  1.00 85.75           C  
ATOM   2120  CD1 PHE A 278      17.499   5.976 -10.405  1.00 85.75           C  
ATOM   2121  CD2 PHE A 278      16.404   5.542  -8.278  1.00 85.75           C  
ATOM   2122  CE1 PHE A 278      16.326   6.593 -10.875  1.00 85.75           C  
ATOM   2123  CE2 PHE A 278      15.228   6.146  -8.747  1.00 85.75           C  
ATOM   2124  CZ  PHE A 278      15.189   6.671 -10.050  1.00 85.75           C  
ATOM   2125  N   TYR A 279      20.564   2.403  -7.291  1.00 88.49           N  
ATOM   2126  CA  TYR A 279      21.802   1.823  -6.750  1.00 88.49           C  
ATOM   2127  C   TYR A 279      22.293   0.641  -7.606  1.00 88.49           C  
ATOM   2128  CB  TYR A 279      21.588   1.399  -5.283  1.00 88.49           C  
ATOM   2129  O   TYR A 279      23.482   0.535  -7.908  1.00 88.49           O  
ATOM   2130  CG  TYR A 279      22.820   0.796  -4.619  1.00 88.49           C  
ATOM   2131  CD1 TYR A 279      23.098  -0.579  -4.754  1.00 88.49           C  
ATOM   2132  CD2 TYR A 279      23.699   1.610  -3.878  1.00 88.49           C  
ATOM   2133  CE1 TYR A 279      24.267  -1.125  -4.186  1.00 88.49           C  
ATOM   2134  CE2 TYR A 279      24.874   1.069  -3.313  1.00 88.49           C  
ATOM   2135  OH  TYR A 279      26.308  -0.839  -2.961  1.00 88.49           O  
ATOM   2136  CZ  TYR A 279      25.164  -0.303  -3.472  1.00 88.49           C  
ATOM   2137  N   LEU A 280      21.387  -0.248  -8.019  1.00 90.31           N  
ATOM   2138  CA  LEU A 280      21.721  -1.443  -8.799  1.00 90.31           C  
ATOM   2139  C   LEU A 280      22.154  -1.100 -10.232  1.00 90.31           C  
ATOM   2140  CB  LEU A 280      20.509  -2.392  -8.789  1.00 90.31           C  
ATOM   2141  O   LEU A 280      23.151  -1.630 -10.719  1.00 90.31           O  
ATOM   2142  CG  LEU A 280      20.207  -2.992  -7.404  1.00 90.31           C  
ATOM   2143  CD1 LEU A 280      18.827  -3.645  -7.389  1.00 90.31           C  
ATOM   2144  CD2 LEU A 280      21.226  -4.056  -6.997  1.00 90.31           C  
ATOM   2145  N   GLU A 281      21.445  -0.194 -10.895  1.00 87.70           N  
ATOM   2146  CA  GLU A 281      21.729   0.162 -12.286  1.00 87.70           C  
ATOM   2147  C   GLU A 281      22.887   1.162 -12.400  1.00 87.70           C  
ATOM   2148  CB  GLU A 281      20.454   0.694 -12.954  1.00 87.70           C  
ATOM   2149  O   GLU A 281      23.806   0.937 -13.179  1.00 87.70           O  
ATOM   2150  CG  GLU A 281      19.388  -0.407 -13.104  1.00 87.70           C  
ATOM   2151  CD  GLU A 281      18.084   0.111 -13.725  1.00 87.70           C  
ATOM   2152  OE1 GLU A 281      17.021  -0.447 -13.371  1.00 87.70           O  
ATOM   2153  OE2 GLU A 281      18.151   1.045 -14.557  1.00 87.70           O  
ATOM   2154  N   GLN A 282      22.908   2.234 -11.597  1.00 86.42           N  
ATOM   2155  CA  GLN A 282      23.887   3.322 -11.763  1.00 86.42           C  
ATOM   2156  C   GLN A 282      25.203   3.099 -11.010  1.00 86.42           C  
ATOM   2157  CB  GLN A 282      23.292   4.677 -11.348  1.00 86.42           C  
ATOM   2158  O   GLN A 282      26.247   3.557 -11.468  1.00 86.42           O  
ATOM   2159  CG  GLN A 282      22.021   5.044 -12.125  1.00 86.42           C  
ATOM   2160  CD  GLN A 282      21.495   6.438 -11.793  1.00 86.42           C  
ATOM   2161  NE2 GLN A 282      20.515   6.913 -12.530  1.00 86.42           N  
ATOM   2162  OE1 GLN A 282      21.920   7.128 -10.880  1.00 86.42           O  
ATOM   2163  N   LEU A 283      25.184   2.430  -9.848  1.00 87.39           N  
ATOM   2164  CA  LEU A 283      26.413   2.164  -9.083  1.00 87.39           C  
ATOM   2165  C   LEU A 283      26.960   0.756  -9.301  1.00 87.39           C  
ATOM   2166  CB  LEU A 283      26.214   2.416  -7.581  1.00 87.39           C  
ATOM   2167  O   LEU A 283      28.177   0.576  -9.327  1.00 87.39           O  
ATOM   2168  CG  LEU A 283      25.923   3.863  -7.160  1.00 87.39           C  
ATOM   2169  CD1 LEU A 283      25.843   3.878  -5.631  1.00 87.39           C  
ATOM   2170  CD2 LEU A 283      27.036   4.823  -7.570  1.00 87.39           C  
ATOM   2171  N   LYS A 284      26.084  -0.248  -9.430  1.00 89.78           N  
ATOM   2172  CA  LYS A 284      26.498  -1.636  -9.693  1.00 89.78           C  
ATOM   2173  C   LYS A 284      26.551  -1.999 -11.172  1.00 89.78           C  
ATOM   2174  CB  LYS A 284      25.672  -2.637  -8.859  1.00 89.78           C  
ATOM   2175  O   LYS A 284      27.020  -3.093 -11.471  1.00 89.78           O  
ATOM   2176  CG  LYS A 284      25.819  -2.483  -7.342  1.00 89.78           C  
ATOM   2177  CD  LYS A 284      27.292  -2.606  -6.962  1.00 89.78           C  
ATOM   2178  CE  LYS A 284      27.492  -2.679  -5.462  1.00 89.78           C  
ATOM   2179  NZ  LYS A 284      28.933  -2.552  -5.186  1.00 89.78           N  
ATOM   2180  N   ASN A 285      26.143  -1.098 -12.072  1.00 89.82           N  
ATOM   2181  CA  ASN A 285      26.131  -1.318 -13.522  1.00 89.82           C  
ATOM   2182  C   ASN A 285      25.411  -2.621 -13.914  1.00 89.82           C  
ATOM   2183  CB  ASN A 285      27.556  -1.199 -14.091  1.00 89.82           C  
ATOM   2184  O   ASN A 285      25.804  -3.301 -14.863  1.00 89.82           O  
ATOM   2185  CG  ASN A 285      28.177   0.157 -13.827  1.00 89.82           C  
ATOM   2186  ND2 ASN A 285      29.359   0.200 -13.260  1.00 89.82           N  
ATOM   2187  OD1 ASN A 285      27.620   1.197 -14.119  1.00 89.82           O  
ATOM   2188  N   LEU A 286      24.388  -3.010 -13.147  1.00 90.20           N  
ATOM   2189  CA  LEU A 286      23.580  -4.180 -13.461  1.00 90.20           C  
ATOM   2190  C   LEU A 286      22.578  -3.832 -14.557  1.00 90.20           C  
ATOM   2191  CB  LEU A 286      22.877  -4.714 -12.203  1.00 90.20           C  
ATOM   2192  O   LEU A 286      22.078  -2.711 -14.632  1.00 90.20           O  
ATOM   2193  CG  LEU A 286      23.834  -5.215 -11.109  1.00 90.20           C  
ATOM   2194  CD1 LEU A 286      23.016  -5.702  -9.913  1.00 90.20           C  
ATOM   2195  CD2 LEU A 286      24.725  -6.369 -11.572  1.00 90.20           C  
ATOM   2196  N   SER A 287      22.240  -4.822 -15.382  1.00 88.80           N  
ATOM   2197  CA  SER A 287      21.120  -4.681 -16.308  1.00 88.80           C  
ATOM   2198  C   SER A 287      19.797  -4.523 -15.536  1.00 88.80           C  
ATOM   2199  CB  SER A 287      21.062  -5.874 -17.268  1.00 88.80           C  
ATOM   2200  O   SER A 287      19.669  -5.080 -14.437  1.00 88.80           O  
ATOM   2201  OG  SER A 287      20.748  -7.080 -16.589  1.00 88.80           O  
ATOM   2202  N   PRO A 288      18.776  -3.859 -16.114  1.00 78.16           N  
ATOM   2203  CA  PRO A 288      17.455  -3.732 -15.488  1.00 78.16           C  
ATOM   2204  C   PRO A 288      16.838  -5.080 -15.075  1.00 78.16           C  
ATOM   2205  CB  PRO A 288      16.590  -3.018 -16.533  1.00 78.16           C  
ATOM   2206  O   PRO A 288      16.197  -5.192 -14.033  1.00 78.16           O  
ATOM   2207  CG  PRO A 288      17.600  -2.168 -17.301  1.00 78.16           C  
ATOM   2208  CD  PRO A 288      18.841  -3.056 -17.330  1.00 78.16           C  
ATOM   2209  N   MET A 289      17.093  -6.142 -15.849  1.00 83.47           N  
ATOM   2210  CA  MET A 289      16.652  -7.508 -15.536  1.00 83.47           C  
ATOM   2211  C   MET A 289      17.289  -8.042 -14.245  1.00 83.47           C  
ATOM   2212  CB  MET A 289      16.983  -8.401 -16.738  1.00 83.47           C  
ATOM   2213  O   MET A 289      16.587  -8.542 -13.366  1.00 83.47           O  
ATOM   2214  CG  MET A 289      16.599  -9.873 -16.562  1.00 83.47           C  
ATOM   2215  SD  MET A 289      17.057 -10.822 -18.035  1.00 83.47           S  
ATOM   2216  CE  MET A 289      16.862 -12.517 -17.444  1.00 83.47           C  
ATOM   2217  N   MET A 290      18.611  -7.904 -14.095  1.00 88.54           N  
ATOM   2218  CA  MET A 290      19.307  -8.334 -12.877  1.00 88.54           C  
ATOM   2219  C   MET A 290      18.926  -7.466 -11.676  1.00 88.54           C  
ATOM   2220  CB  MET A 290      20.828  -8.318 -13.091  1.00 88.54           C  
ATOM   2221  O   MET A 290      18.755  -7.994 -10.576  1.00 88.54           O  
ATOM   2222  CG  MET A 290      21.284  -9.437 -14.031  1.00 88.54           C  
ATOM   2223  SD  MET A 290      21.004 -11.128 -13.426  1.00 88.54           S  
ATOM   2224  CE  MET A 290      22.430 -11.348 -12.331  1.00 88.54           C  
ATOM   2225  N   ALA A 291      18.734  -6.159 -11.881  1.00 87.54           N  
ATOM   2226  CA  ALA A 291      18.213  -5.274 -10.847  1.00 87.54           C  
ATOM   2227  C   ALA A 291      16.827  -5.744 -10.369  1.00 87.54           C  
ATOM   2228  CB  ALA A 291      18.199  -3.832 -11.370  1.00 87.54           C  
ATOM   2229  O   ALA A 291      16.610  -5.897  -9.166  1.00 87.54           O  
ATOM   2230  N   GLY A 292      15.937  -6.097 -11.302  1.00 82.96           N  
ATOM   2231  CA  GLY A 292      14.626  -6.678 -11.013  1.00 82.96           C  
ATOM   2232  C   GLY A 292      14.692  -7.966 -10.182  1.00 82.96           C  
ATOM   2233  O   GLY A 292      13.959  -8.103  -9.197  1.00 82.96           O  
ATOM   2234  N   TYR A 293      15.609  -8.888 -10.498  1.00 89.38           N  
ATOM   2235  CA  TYR A 293      15.806 -10.100  -9.691  1.00 89.38           C  
ATOM   2236  C   TYR A 293      16.250  -9.793  -8.261  1.00 89.38           C  
ATOM   2237  CB  TYR A 293      16.817 -11.042 -10.359  1.00 89.38           C  
ATOM   2238  O   TYR A 293      15.695 -10.351  -7.314  1.00 89.38           O  
ATOM   2239  CG  TYR A 293      16.367 -11.705 -11.646  1.00 89.38           C  
ATOM   2240  CD1 TYR A 293      15.015 -12.051 -11.859  1.00 89.38           C  
ATOM   2241  CD2 TYR A 293      17.334 -12.053 -12.608  1.00 89.38           C  
ATOM   2242  CE1 TYR A 293      14.630 -12.726 -13.029  1.00 89.38           C  
ATOM   2243  CE2 TYR A 293      16.955 -12.747 -13.770  1.00 89.38           C  
ATOM   2244  OH  TYR A 293      15.235 -13.781 -15.085  1.00 89.38           O  
ATOM   2245  CZ  TYR A 293      15.602 -13.082 -13.983  1.00 89.38           C  
ATOM   2246  N   VAL A 294      17.193  -8.866  -8.082  1.00 92.09           N  
ATOM   2247  CA  VAL A 294      17.647  -8.462  -6.743  1.00 92.09           C  
ATOM   2248  C   VAL A 294      16.519  -7.778  -5.965  1.00 92.09           C  
ATOM   2249  CB  VAL A 294      18.898  -7.569  -6.838  1.00 92.09           C  
ATOM   2250  O   VAL A 294      16.303  -8.080  -4.792  1.00 92.09           O  
ATOM   2251  CG1 VAL A 294      19.331  -7.059  -5.457  1.00 92.09           C  
ATOM   2252  CG2 VAL A 294      20.086  -8.341  -7.428  1.00 92.09           C  
ATOM   2253  N   MET A 295      15.736  -6.911  -6.608  1.00 88.02           N  
ATOM   2254  CA  MET A 295      14.594  -6.240  -5.977  1.00 88.02           C  
ATOM   2255  C   MET A 295      13.502  -7.219  -5.521  1.00 88.02           C  
ATOM   2256  CB  MET A 295      14.002  -5.224  -6.955  1.00 88.02           C  
ATOM   2257  O   MET A 295      12.831  -6.957  -4.522  1.00 88.02           O  
ATOM   2258  CG  MET A 295      14.925  -4.022  -7.171  1.00 88.02           C  
ATOM   2259  SD  MET A 295      14.357  -2.887  -8.455  1.00 88.02           S  
ATOM   2260  CE  MET A 295      12.813  -2.302  -7.702  1.00 88.02           C  
ATOM   2261  N   THR A 296      13.370  -8.363  -6.200  1.00 88.22           N  
ATOM   2262  CA  THR A 296      12.394  -9.425  -5.894  1.00 88.22           C  
ATOM   2263  C   THR A 296      12.744 -10.228  -4.633  1.00 88.22           C  
ATOM   2264  CB  THR A 296      12.231 -10.356  -7.107  1.00 88.22           C  
ATOM   2265  O   THR A 296      11.896 -10.942  -4.096  1.00 88.22           O  
ATOM   2266  CG2 THR A 296      11.130 -11.401  -6.935  1.00 88.22           C  
ATOM   2267  OG1 THR A 296      11.848  -9.599  -8.230  1.00 88.22           O  
ATOM   2268  N   VAL A 297      13.954 -10.073  -4.088  1.00 93.08           N  
ATOM   2269  CA  VAL A 297      14.366 -10.767  -2.859  1.00 93.08           C  
ATOM   2270  C   VAL A 297      13.449 -10.413  -1.685  1.00 93.08           C  
ATOM   2271  CB  VAL A 297      15.842 -10.466  -2.534  1.00 93.08           C  
ATOM   2272  O   VAL A 297      12.903 -11.310  -1.046  1.00 93.08           O  
ATOM   2273  CG1 VAL A 297      16.277 -11.037  -1.178  1.00 93.08           C  
ATOM   2274  CG2 VAL A 297      16.764 -11.067  -3.604  1.00 93.08           C  
ATOM   2275  N   HIS A 298      13.225  -9.126  -1.399  1.00 91.98           N  
ATOM   2276  CA  HIS A 298      12.454  -8.750  -0.208  1.00 91.98           C  
ATOM   2277  C   HIS A 298      10.956  -9.123  -0.295  1.00 91.98           C  
ATOM   2278  CB  HIS A 298      12.721  -7.295   0.217  1.00 91.98           C  
ATOM   2279  O   HIS A 298      10.451  -9.651   0.699  1.00 91.98           O  
ATOM   2280  CG  HIS A 298      11.959  -6.240  -0.541  1.00 91.98           C  
ATOM   2281  CD2 HIS A 298      10.702  -5.783  -0.244  1.00 91.98           C  
ATOM   2282  ND1 HIS A 298      12.356  -5.612  -1.703  1.00 91.98           N  
ATOM   2283  CE1 HIS A 298      11.342  -4.835  -2.118  1.00 91.98           C  
ATOM   2284  NE2 HIS A 298      10.320  -4.891  -1.249  1.00 91.98           N  
ATOM   2285  N   PRO A 299      10.232  -8.962  -1.429  1.00 87.98           N  
ATOM   2286  CA  PRO A 299       8.844  -9.399  -1.536  1.00 87.98           C  
ATOM   2287  C   PRO A 299       8.715 -10.919  -1.450  1.00 87.98           C  
ATOM   2288  CB  PRO A 299       8.317  -8.865  -2.877  1.00 87.98           C  
ATOM   2289  O   PRO A 299       7.782 -11.402  -0.814  1.00 87.98           O  
ATOM   2290  CG  PRO A 299       9.262  -7.712  -3.197  1.00 87.98           C  
ATOM   2291  CD  PRO A 299      10.566  -8.289  -2.672  1.00 87.98           C  
ATOM   2292  N   LEU A 300       9.668 -11.681  -2.004  1.00 91.38           N  
ATOM   2293  CA  LEU A 300       9.674 -13.140  -1.889  1.00 91.38           C  
ATOM   2294  C   LEU A 300       9.744 -13.582  -0.421  1.00 91.38           C  
ATOM   2295  CB  LEU A 300      10.850 -13.697  -2.709  1.00 91.38           C  
ATOM   2296  O   LEU A 300       8.958 -14.424   0.014  1.00 91.38           O  
ATOM   2297  CG  LEU A 300      10.959 -15.232  -2.692  1.00 91.38           C  
ATOM   2298  CD1 LEU A 300       9.761 -15.897  -3.371  1.00 91.38           C  
ATOM   2299  CD2 LEU A 300      12.231 -15.663  -3.420  1.00 91.38           C  
ATOM   2300  N   ILE A 301      10.629 -12.969   0.369  1.00 94.64           N  
ATOM   2301  CA  ILE A 301      10.697 -13.235   1.809  1.00 94.64           C  
ATOM   2302  C   ILE A 301       9.397 -12.807   2.507  1.00 94.64           C  
ATOM   2303  CB  ILE A 301      11.945 -12.571   2.424  1.00 94.64           C  
ATOM   2304  O   ILE A 301       8.879 -13.558   3.332  1.00 94.64           O  
ATOM   2305  CG1 ILE A 301      13.275 -13.070   1.812  1.00 94.64           C  
ATOM   2306  CG2 ILE A 301      11.987 -12.777   3.945  1.00 94.64           C  
ATOM   2307  CD1 ILE A 301      13.536 -14.579   1.883  1.00 94.64           C  
ATOM   2308  N   MET A 302       8.805 -11.660   2.153  1.00 90.45           N  
ATOM   2309  CA  MET A 302       7.520 -11.235   2.728  1.00 90.45           C  
ATOM   2310  C   MET A 302       6.396 -12.250   2.485  1.00 90.45           C  
ATOM   2311  CB  MET A 302       7.068  -9.882   2.167  1.00 90.45           C  
ATOM   2312  O   MET A 302       5.636 -12.538   3.411  1.00 90.45           O  
ATOM   2313  CG  MET A 302       7.901  -8.704   2.662  1.00 90.45           C  
ATOM   2314  SD  MET A 302       7.295  -7.099   2.077  1.00 90.45           S  
ATOM   2315  CE  MET A 302       5.754  -6.959   3.028  1.00 90.45           C  
ATOM   2316  N   VAL A 303       6.301 -12.808   1.272  1.00 90.21           N  
ATOM   2317  CA  VAL A 303       5.300 -13.827   0.903  1.00 90.21           C  
ATOM   2318  C   VAL A 303       5.401 -15.054   1.812  1.00 90.21           C  
ATOM   2319  CB  VAL A 303       5.456 -14.218  -0.585  1.00 90.21           C  
ATOM   2320  O   VAL A 303       4.378 -15.569   2.263  1.00 90.21           O  
ATOM   2321  CG1 VAL A 303       4.656 -15.464  -0.989  1.00 90.21           C  
ATOM   2322  CG2 VAL A 303       4.979 -13.079  -1.494  1.00 90.21           C  
ATOM   2323  N   LEU A 304       6.623 -15.490   2.129  1.00 94.36           N  
ATOM   2324  CA  LEU A 304       6.869 -16.639   3.004  1.00 94.36           C  
ATOM   2325  C   LEU A 304       6.579 -16.322   4.478  1.00 94.36           C  
ATOM   2326  CB  LEU A 304       8.330 -17.094   2.820  1.00 94.36           C  
ATOM   2327  O   LEU A 304       6.004 -17.138   5.197  1.00 94.36           O  
ATOM   2328  CG  LEU A 304       8.677 -17.588   1.402  1.00 94.36           C  
ATOM   2329  CD1 LEU A 304      10.179 -17.856   1.308  1.00 94.36           C  
ATOM   2330  CD2 LEU A 304       7.926 -18.871   1.040  1.00 94.36           C  
ATOM   2331  N   ILE A 305       6.967 -15.131   4.934  1.00 95.73           N  
ATOM   2332  CA  ILE A 305       6.970 -14.777   6.357  1.00 95.73           C  
ATOM   2333  C   ILE A 305       5.608 -14.276   6.840  1.00 95.73           C  
ATOM   2334  CB  ILE A 305       8.115 -13.778   6.628  1.00 95.73           C  
ATOM   2335  O   ILE A 305       5.243 -14.550   7.984  1.00 95.73           O  
ATOM   2336  CG1 ILE A 305       9.486 -14.425   6.321  1.00 95.73           C  
ATOM   2337  CG2 ILE A 305       8.091 -13.216   8.062  1.00 95.73           C  
ATOM   2338  CD1 ILE A 305       9.930 -15.560   7.255  1.00 95.73           C  
ATOM   2339  N   ALA A 306       4.816 -13.602   6.003  1.00 93.72           N  
ATOM   2340  CA  ALA A 306       3.557 -12.990   6.437  1.00 93.72           C  
ATOM   2341  C   ALA A 306       2.537 -13.981   7.045  1.00 93.72           C  
ATOM   2342  CB  ALA A 306       2.980 -12.131   5.302  1.00 93.72           C  
ATOM   2343  O   ALA A 306       2.008 -13.690   8.127  1.00 93.72           O  
ATOM   2344  N   PRO A 307       2.275 -15.169   6.456  1.00 93.45           N  
ATOM   2345  CA  PRO A 307       1.385 -16.163   7.063  1.00 93.45           C  
ATOM   2346  C   PRO A 307       1.943 -16.756   8.364  1.00 93.45           C  
ATOM   2347  CB  PRO A 307       1.194 -17.252   5.998  1.00 93.45           C  
ATOM   2348  O   PRO A 307       1.180 -17.043   9.295  1.00 93.45           O  
ATOM   2349  CG  PRO A 307       1.573 -16.569   4.686  1.00 93.45           C  
ATOM   2350  CD  PRO A 307       2.668 -15.606   5.122  1.00 93.45           C  
ATOM   2351  N   ILE A 308       3.268 -16.925   8.444  1.00 96.81           N  
ATOM   2352  CA  ILE A 308       3.966 -17.459   9.622  1.00 96.81           C  
ATOM   2353  C   ILE A 308       3.857 -16.460  10.775  1.00 96.81           C  
ATOM   2354  CB  ILE A 308       5.443 -17.792   9.294  1.00 96.81           C  
ATOM   2355  O   ILE A 308       3.399 -16.818  11.858  1.00 96.81           O  
ATOM   2356  CG1 ILE A 308       5.528 -18.850   8.169  1.00 96.81           C  
ATOM   2357  CG2 ILE A 308       6.175 -18.283  10.559  1.00 96.81           C  
ATOM   2358  CD1 ILE A 308       6.955 -19.125   7.677  1.00 96.81           C  
ATOM   2359  N   ALA A 309       4.192 -15.195  10.524  1.00 95.93           N  
ATOM   2360  CA  ALA A 309       4.089 -14.117  11.497  1.00 95.93           C  
ATOM   2361  C   ALA A 309       2.646 -13.915  11.973  1.00 95.93           C  
ATOM   2362  CB  ALA A 309       4.646 -12.848  10.856  1.00 95.93           C  
ATOM   2363  O   ALA A 309       2.409 -13.767  13.170  1.00 95.93           O  
ATOM   2364  N   GLY A 310       1.667 -13.982  11.063  1.00 94.57           N  
ATOM   2365  CA  GLY A 310       0.249 -13.975  11.423  1.00 94.57           C  
ATOM   2366  C   GLY A 310      -0.127 -15.110  12.375  1.00 94.57           C  
ATOM   2367  O   GLY A 310      -0.707 -14.862  13.428  1.00 94.57           O  
ATOM   2368  N   SER A 311       0.278 -16.339  12.050  1.00 94.50           N  
ATOM   2369  CA  SER A 311      -0.002 -17.521  12.878  1.00 94.50           C  
ATOM   2370  C   SER A 311       0.685 -17.463  14.248  1.00 94.50           C  
ATOM   2371  CB  SER A 311       0.467 -18.792  12.163  1.00 94.50           C  
ATOM   2372  O   SER A 311       0.120 -17.899  15.248  1.00 94.50           O  
ATOM   2373  OG  SER A 311      -0.114 -18.924  10.877  1.00 94.50           O  
ATOM   2374  N   LEU A 312       1.909 -16.933  14.312  1.00 94.82           N  
ATOM   2375  CA  LEU A 312       2.617 -16.712  15.573  1.00 94.82           C  
ATOM   2376  C   LEU A 312       1.933 -15.624  16.406  1.00 94.82           C  
ATOM   2377  CB  LEU A 312       4.083 -16.348  15.283  1.00 94.82           C  
ATOM   2378  O   LEU A 312       1.845 -15.764  17.622  1.00 94.82           O  
ATOM   2379  CG  LEU A 312       4.963 -17.515  14.806  1.00 94.82           C  
ATOM   2380  CD1 LEU A 312       6.323 -16.969  14.370  1.00 94.82           C  
ATOM   2381  CD2 LEU A 312       5.193 -18.548  15.911  1.00 94.82           C  
ATOM   2382  N   SER A 313       1.416 -14.571  15.766  1.00 93.98           N  
ATOM   2383  CA  SER A 313       0.709 -13.474  16.441  1.00 93.98           C  
ATOM   2384  C   SER A 313      -0.587 -13.952  17.067  1.00 93.98           C  
ATOM   2385  CB  SER A 313       0.431 -12.349  15.442  1.00 93.98           C  
ATOM   2386  O   SER A 313      -0.916 -13.556  18.183  1.00 93.98           O  
ATOM   2387  OG  SER A 313      -0.241 -11.267  16.055  1.00 93.98           O  
ATOM   2388  N   ASP A 314      -1.290 -14.851  16.382  1.00 92.12           N  
ATOM   2389  CA  ASP A 314      -2.498 -15.472  16.911  1.00 92.12           C  
ATOM   2390  C   ASP A 314      -2.227 -16.294  18.187  1.00 92.12           C  
ATOM   2391  CB  ASP A 314      -3.123 -16.354  15.823  1.00 92.12           C  
ATOM   2392  O   ASP A 314      -3.095 -16.370  19.054  1.00 92.12           O  
ATOM   2393  CG  ASP A 314      -3.757 -15.575  14.662  1.00 92.12           C  
ATOM   2394  OD1 ASP A 314      -4.253 -14.447  14.888  1.00 92.12           O  
ATOM   2395  OD2 ASP A 314      -3.793 -16.105  13.525  1.00 92.12           O  
ATOM   2396  N   LYS A 315      -1.027 -16.878  18.328  1.00 91.42           N  
ATOM   2397  CA  LYS A 315      -0.643 -17.730  19.471  1.00 91.42           C  
ATOM   2398  C   LYS A 315       0.058 -16.988  20.609  1.00 91.42           C  
ATOM   2399  CB  LYS A 315       0.268 -18.864  18.983  1.00 91.42           C  
ATOM   2400  O   LYS A 315      -0.151 -17.316  21.770  1.00 91.42           O  
ATOM   2401  CG  LYS A 315      -0.468 -19.876  18.099  1.00 91.42           C  
ATOM   2402  CD  LYS A 315       0.505 -20.983  17.688  1.00 91.42           C  
ATOM   2403  CE  LYS A 315      -0.202 -22.012  16.806  1.00 91.42           C  
ATOM   2404  NZ  LYS A 315       0.701 -23.149  16.501  1.00 91.42           N  
ATOM   2405  N   HIS A 316       0.931 -16.039  20.283  1.00 89.45           N  
ATOM   2406  CA  HIS A 316       1.849 -15.403  21.237  1.00 89.45           C  
ATOM   2407  C   HIS A 316       1.599 -13.897  21.409  1.00 89.45           C  
ATOM   2408  CB  HIS A 316       3.294 -15.703  20.811  1.00 89.45           C  
ATOM   2409  O   HIS A 316       2.307 -13.233  22.170  1.00 89.45           O  
ATOM   2410  CG  HIS A 316       3.597 -17.179  20.717  1.00 89.45           C  
ATOM   2411  CD2 HIS A 316       3.903 -17.879  19.582  1.00 89.45           C  
ATOM   2412  ND1 HIS A 316       3.574 -18.084  21.755  1.00 89.45           N  
ATOM   2413  CE1 HIS A 316       3.871 -19.296  21.257  1.00 89.45           C  
ATOM   2414  NE2 HIS A 316       4.067 -19.224  19.930  1.00 89.45           N  
ATOM   2415  N   GLY A 317       0.597 -13.355  20.712  1.00 90.71           N  
ATOM   2416  CA  GLY A 317       0.304 -11.928  20.659  1.00 90.71           C  
ATOM   2417  C   GLY A 317       1.207 -11.168  19.683  1.00 90.71           C  
ATOM   2418  O   GLY A 317       2.311 -11.592  19.337  1.00 90.71           O  
ATOM   2419  N   ALA A 318       0.742  -9.994  19.250  1.00 93.30           N  
ATOM   2420  CA  ALA A 318       1.415  -9.221  18.205  1.00 93.30           C  
ATOM   2421  C   ALA A 318       2.704  -8.532  18.681  1.00 93.30           C  
ATOM   2422  CB  ALA A 318       0.415  -8.205  17.646  1.00 93.30           C  
ATOM   2423  O   ALA A 318       3.646  -8.393  17.906  1.00 93.30           O  
ATOM   2424  N   LYS A 319       2.772  -8.119  19.956  1.00 95.01           N  
ATOM   2425  CA  LYS A 319       3.848  -7.262  20.484  1.00 95.01           C  
ATOM   2426  C   LYS A 319       5.250  -7.788  20.170  1.00 95.01           C  
ATOM   2427  CB  LYS A 319       3.655  -7.056  21.995  1.00 95.01           C  
ATOM   2428  O   LYS A 319       6.049  -7.066  19.590  1.00 95.01           O  
ATOM   2429  CG  LYS A 319       4.781  -6.188  22.579  1.00 95.01           C  
ATOM   2430  CD  LYS A 319       4.542  -5.867  24.054  1.00 95.01           C  
ATOM   2431  CE  LYS A 319       5.593  -4.838  24.478  1.00 95.01           C  
ATOM   2432  NZ  LYS A 319       5.179  -4.069  25.670  1.00 95.01           N  
ATOM   2433  N   ASN A 320       5.546  -9.035  20.534  1.00 95.01           N  
ATOM   2434  CA  ASN A 320       6.896  -9.585  20.384  1.00 95.01           C  
ATOM   2435  C   ASN A 320       7.304  -9.721  18.910  1.00 95.01           C  
ATOM   2436  CB  ASN A 320       6.966 -10.942  21.102  1.00 95.01           C  
ATOM   2437  O   ASN A 320       8.466  -9.519  18.567  1.00 95.01           O  
ATOM   2438  CG  ASN A 320       6.883 -10.850  22.616  1.00 95.01           C  
ATOM   2439  ND2 ASN A 320       6.810 -11.978  23.278  1.00 95.01           N  
ATOM   2440  OD1 ASN A 320       6.872  -9.793  23.229  1.00 95.01           O  
ATOM   2441  N   ILE A 321       6.343 -10.025  18.038  1.00 96.35           N  
ATOM   2442  CA  ILE A 321       6.580 -10.195  16.602  1.00 96.35           C  
ATOM   2443  C   ILE A 321       6.779  -8.837  15.936  1.00 96.35           C  
ATOM   2444  CB  ILE A 321       5.421 -10.975  15.962  1.00 96.35           C  
ATOM   2445  O   ILE A 321       7.677  -8.694  15.114  1.00 96.35           O  
ATOM   2446  CG1 ILE A 321       5.272 -12.337  16.671  1.00 96.35           C  
ATOM   2447  CG2 ILE A 321       5.667 -11.185  14.458  1.00 96.35           C  
ATOM   2448  CD1 ILE A 321       3.978 -13.017  16.287  1.00 96.35           C  
ATOM   2449  N   LEU A 322       6.011  -7.823  16.341  1.00 97.50           N  
ATOM   2450  CA  LEU A 322       6.197  -6.446  15.889  1.00 97.50           C  
ATOM   2451  C   LEU A 322       7.539  -5.872  16.363  1.00 97.50           C  
ATOM   2452  CB  LEU A 322       5.014  -5.587  16.364  1.00 97.50           C  
ATOM   2453  O   LEU A 322       8.219  -5.200  15.594  1.00 97.50           O  
ATOM   2454  CG  LEU A 322       3.669  -5.940  15.708  1.00 97.50           C  
ATOM   2455  CD1 LEU A 322       2.554  -5.136  16.377  1.00 97.50           C  
ATOM   2456  CD2 LEU A 322       3.669  -5.644  14.211  1.00 97.50           C  
ATOM   2457  N   THR A 323       7.975  -6.189  17.587  1.00 97.46           N  
ATOM   2458  CA  THR A 323       9.319  -5.826  18.060  1.00 97.46           C  
ATOM   2459  C   THR A 323      10.393  -6.475  17.186  1.00 97.46           C  
ATOM   2460  CB  THR A 323       9.523  -6.230  19.527  1.00 97.46           C  
ATOM   2461  O   THR A 323      11.304  -5.790  16.735  1.00 97.46           O  
ATOM   2462  CG2 THR A 323      10.891  -5.841  20.081  1.00 97.46           C  
ATOM   2463  OG1 THR A 323       8.590  -5.579  20.357  1.00 97.46           O  
ATOM   2464  N   ALA A 324      10.281  -7.777  16.894  1.00 97.40           N  
ATOM   2465  CA  ALA A 324      11.219  -8.464  16.005  1.00 97.40           C  
ATOM   2466  C   ALA A 324      11.207  -7.874  14.583  1.00 97.40           C  
ATOM   2467  CB  ALA A 324      10.884  -9.960  15.998  1.00 97.40           C  
ATOM   2468  O   ALA A 324      12.265  -7.663  13.995  1.00 97.40           O  
ATOM   2469  N   SER A 325      10.020  -7.551  14.065  1.00 98.16           N  
ATOM   2470  CA  SER A 325       9.823  -6.899  12.771  1.00 98.16           C  
ATOM   2471  C   SER A 325      10.600  -5.583  12.679  1.00 98.16           C  
ATOM   2472  CB  SER A 325       8.325  -6.672  12.548  1.00 98.16           C  
ATOM   2473  O   SER A 325      11.434  -5.432  11.784  1.00 98.16           O  
ATOM   2474  OG  SER A 325       8.092  -5.805  11.470  1.00 98.16           O  
ATOM   2475  N   PHE A 326      10.405  -4.670  13.636  1.00 98.38           N  
ATOM   2476  CA  PHE A 326      11.132  -3.402  13.651  1.00 98.38           C  
ATOM   2477  C   PHE A 326      12.632  -3.578  13.876  1.00 98.38           C  
ATOM   2478  CB  PHE A 326      10.549  -2.454  14.696  1.00 98.38           C  
ATOM   2479  O   PHE A 326      13.411  -2.878  13.236  1.00 98.38           O  
ATOM   2480  CG  PHE A 326       9.365  -1.673  14.193  1.00 98.38           C  
ATOM   2481  CD1 PHE A 326       9.560  -0.685  13.211  1.00 98.38           C  
ATOM   2482  CD2 PHE A 326       8.079  -1.937  14.686  1.00 98.38           C  
ATOM   2483  CE1 PHE A 326       8.464   0.023  12.698  1.00 98.38           C  
ATOM   2484  CE2 PHE A 326       6.984  -1.230  14.175  1.00 98.38           C  
ATOM   2485  CZ  PHE A 326       7.176  -0.260  13.175  1.00 98.38           C  
ATOM   2486  N   SER A 327      13.057  -4.535  14.707  1.00 98.41           N  
ATOM   2487  CA  SER A 327      14.480  -4.853  14.867  1.00 98.41           C  
ATOM   2488  C   SER A 327      15.114  -5.255  13.535  1.00 98.41           C  
ATOM   2489  CB  SER A 327      14.676  -5.973  15.889  1.00 98.41           C  
ATOM   2490  O   SER A 327      16.148  -4.703  13.165  1.00 98.41           O  
ATOM   2491  OG  SER A 327      14.286  -5.530  17.172  1.00 98.41           O  
ATOM   2492  N   PHE A 328      14.482  -6.152  12.771  1.00 98.59           N  
ATOM   2493  CA  PHE A 328      14.974  -6.534  11.446  1.00 98.59           C  
ATOM   2494  C   PHE A 328      14.980  -5.351  10.472  1.00 98.59           C  
ATOM   2495  CB  PHE A 328      14.144  -7.697  10.886  1.00 98.59           C  
ATOM   2496  O   PHE A 328      15.992  -5.114   9.813  1.00 98.59           O  
ATOM   2497  CG  PHE A 328      14.294  -9.031  11.595  1.00 98.59           C  
ATOM   2498  CD1 PHE A 328      15.569  -9.522  11.942  1.00 98.59           C  
ATOM   2499  CD2 PHE A 328      13.154  -9.814  11.862  1.00 98.59           C  
ATOM   2500  CE1 PHE A 328      15.700 -10.772  12.571  1.00 98.59           C  
ATOM   2501  CE2 PHE A 328      13.286 -11.066  12.489  1.00 98.59           C  
ATOM   2502  CZ  PHE A 328      14.558 -11.544  12.846  1.00 98.59           C  
ATOM   2503  N   MET A 329      13.904  -4.560  10.409  1.00 98.47           N  
ATOM   2504  CA  MET A 329      13.856  -3.387   9.527  1.00 98.47           C  
ATOM   2505  C   MET A 329      14.953  -2.370   9.862  1.00 98.47           C  
ATOM   2506  CB  MET A 329      12.484  -2.705   9.583  1.00 98.47           C  
ATOM   2507  O   MET A 329      15.659  -1.925   8.959  1.00 98.47           O  
ATOM   2508  CG  MET A 329      11.385  -3.558   8.944  1.00 98.47           C  
ATOM   2509  SD  MET A 329       9.762  -2.758   8.875  1.00 98.47           S  
ATOM   2510  CE  MET A 329      10.089  -1.487   7.623  1.00 98.47           C  
ATOM   2511  N   THR A 330      15.151  -2.042  11.142  1.00 98.64           N  
ATOM   2512  CA  THR A 330      16.212  -1.127  11.580  1.00 98.64           C  
ATOM   2513  C   THR A 330      17.596  -1.686  11.256  1.00 98.64           C  
ATOM   2514  CB  THR A 330      16.084  -0.807  13.078  1.00 98.64           C  
ATOM   2515  O   THR A 330      18.395  -0.966  10.665  1.00 98.64           O  
ATOM   2516  CG2 THR A 330      17.190   0.116  13.589  1.00 98.64           C  
ATOM   2517  OG1 THR A 330      14.885  -0.108  13.314  1.00 98.64           O  
ATOM   2518  N   ILE A 331      17.879  -2.960  11.561  1.00 98.57           N  
ATOM   2519  CA  ILE A 331      19.171  -3.600  11.241  1.00 98.57           C  
ATOM   2520  C   ILE A 331      19.443  -3.551   9.735  1.00 98.57           C  
ATOM   2521  CB  ILE A 331      19.208  -5.055  11.769  1.00 98.57           C  
ATOM   2522  O   ILE A 331      20.532  -3.165   9.317  1.00 98.57           O  
ATOM   2523  CG1 ILE A 331      19.294  -5.057  13.312  1.00 98.57           C  
ATOM   2524  CG2 ILE A 331      20.397  -5.850  11.188  1.00 98.57           C  
ATOM   2525  CD1 ILE A 331      18.965  -6.418  13.942  1.00 98.57           C  
ATOM   2526  N   SER A 332      18.449  -3.896   8.914  1.00 98.62           N  
ATOM   2527  CA  SER A 332      18.582  -3.843   7.461  1.00 98.62           C  
ATOM   2528  C   SER A 332      18.855  -2.427   6.958  1.00 98.62           C  
ATOM   2529  CB  SER A 332      17.308  -4.353   6.798  1.00 98.62           C  
ATOM   2530  O   SER A 332      19.723  -2.243   6.109  1.00 98.62           O  
ATOM   2531  OG  SER A 332      17.421  -4.150   5.408  1.00 98.62           O  
ATOM   2532  N   LEU A 333      18.099  -1.431   7.425  1.00 98.51           N  
ATOM   2533  CA  LEU A 333      18.236  -0.052   6.951  1.00 98.51           C  
ATOM   2534  C   LEU A 333      19.563   0.566   7.402  1.00 98.51           C  
ATOM   2535  CB  LEU A 333      17.032   0.779   7.419  1.00 98.51           C  
ATOM   2536  O   LEU A 333      20.186   1.273   6.618  1.00 98.51           O  
ATOM   2537  CG  LEU A 333      15.719   0.432   6.695  1.00 98.51           C  
ATOM   2538  CD1 LEU A 333      14.547   1.068   7.436  1.00 98.51           C  
ATOM   2539  CD2 LEU A 333      15.703   0.951   5.255  1.00 98.51           C  
ATOM   2540  N   VAL A 334      20.045   0.237   8.605  1.00 98.58           N  
ATOM   2541  CA  VAL A 334      21.409   0.578   9.041  1.00 98.58           C  
ATOM   2542  C   VAL A 334      22.443  -0.103   8.143  1.00 98.58           C  
ATOM   2543  CB  VAL A 334      21.630   0.212  10.522  1.00 98.58           C  
ATOM   2544  O   VAL A 334      23.364   0.556   7.675  1.00 98.58           O  
ATOM   2545  CG1 VAL A 334      23.097   0.356  10.948  1.00 98.58           C  
ATOM   2546  CG2 VAL A 334      20.803   1.130  11.432  1.00 98.58           C  
ATOM   2547  N   GLY A 335      22.272  -1.392   7.836  1.00 98.00           N  
ATOM   2548  CA  GLY A 335      23.144  -2.116   6.906  1.00 98.00           C  
ATOM   2549  C   GLY A 335      23.214  -1.456   5.525  1.00 98.00           C  
ATOM   2550  O   GLY A 335      24.306  -1.238   5.005  1.00 98.00           O  
ATOM   2551  N   MET A 336      22.067  -1.048   4.970  1.00 97.35           N  
ATOM   2552  CA  MET A 336      21.995  -0.309   3.704  1.00 97.35           C  
ATOM   2553  C   MET A 336      22.627   1.086   3.801  1.00 97.35           C  
ATOM   2554  CB  MET A 336      20.542  -0.190   3.227  1.00 97.35           C  
ATOM   2555  O   MET A 336      23.316   1.500   2.874  1.00 97.35           O  
ATOM   2556  CG  MET A 336      19.961  -1.535   2.786  1.00 97.35           C  
ATOM   2557  SD  MET A 336      18.241  -1.411   2.230  1.00 97.35           S  
ATOM   2558  CE  MET A 336      17.888  -3.150   1.880  1.00 97.35           C  
ATOM   2559  N   ALA A 337      22.461   1.787   4.927  1.00 97.49           N  
ATOM   2560  CA  ALA A 337      23.067   3.098   5.170  1.00 97.49           C  
ATOM   2561  C   ALA A 337      24.603   3.060   5.296  1.00 97.49           C  
ATOM   2562  CB  ALA A 337      22.442   3.695   6.436  1.00 97.49           C  
ATOM   2563  O   ALA A 337      25.259   4.101   5.215  1.00 97.49           O  
ATOM   2564  N   LEU A 338      25.174   1.871   5.508  1.00 96.94           N  
ATOM   2565  CA  LEU A 338      26.615   1.630   5.588  1.00 96.94           C  
ATOM   2566  C   LEU A 338      27.219   1.137   4.265  1.00 96.94           C  
ATOM   2567  CB  LEU A 338      26.882   0.635   6.731  1.00 96.94           C  
ATOM   2568  O   LEU A 338      28.445   1.020   4.169  1.00 96.94           O  
ATOM   2569  CG  LEU A 338      26.569   1.177   8.138  1.00 96.94           C  
ATOM   2570  CD1 LEU A 338      26.697   0.042   9.153  1.00 96.94           C  
ATOM   2571  CD2 LEU A 338      27.519   2.305   8.547  1.00 96.94           C  
ATOM   2572  N   LEU A 339      26.398   0.862   3.244  1.00 94.52           N  
ATOM   2573  CA  LEU A 339      26.897   0.446   1.938  1.00 94.52           C  
ATOM   2574  C   LEU A 339      27.711   1.567   1.281  1.00 94.52           C  
ATOM   2575  CB  LEU A 339      25.757  -0.043   1.023  1.00 94.52           C  
ATOM   2576  O   LEU A 339      27.435   2.763   1.397  1.00 94.52           O  
ATOM   2577  CG  LEU A 339      25.093  -1.362   1.463  1.00 94.52           C  
ATOM   2578  CD1 LEU A 339      23.890  -1.660   0.568  1.00 94.52           C  
ATOM   2579  CD2 LEU A 339      26.036  -2.567   1.370  1.00 94.52           C  
ATOM   2580  N   LYS A 340      28.745   1.148   0.562  1.00 91.85           N  
ATOM   2581  CA  LYS A 340      29.602   1.976  -0.283  1.00 91.85           C  
ATOM   2582  C   LYS A 340      29.404   1.575  -1.747  1.00 91.85           C  
ATOM   2583  CB  LYS A 340      31.059   1.819   0.178  1.00 91.85           C  
ATOM   2584  O   LYS A 340      28.743   0.577  -2.050  1.00 91.85           O  
ATOM   2585  CG  LYS A 340      31.307   2.276   1.625  1.00 91.85           C  
ATOM   2586  CD  LYS A 340      32.779   2.050   1.989  1.00 91.85           C  
ATOM   2587  CE  LYS A 340      33.040   2.395   3.459  1.00 91.85           C  
ATOM   2588  NZ  LYS A 340      34.449   2.100   3.824  1.00 91.85           N  
ATOM   2589  N   ALA A 341      29.985   2.343  -2.667  1.00 86.42           N  
ATOM   2590  CA  ALA A 341      29.922   2.039  -4.100  1.00 86.42           C  
ATOM   2591  C   ALA A 341      30.560   0.677  -4.436  1.00 86.42           C  
ATOM   2592  CB  ALA A 341      30.614   3.165  -4.877  1.00 86.42           C  
ATOM   2593  O   ALA A 341      30.059  -0.051  -5.288  1.00 86.42           O  
ATOM   2594  N   ASP A 342      31.618   0.298  -3.722  1.00 89.44           N  
ATOM   2595  CA  ASP A 342      32.389  -0.937  -3.892  1.00 89.44           C  
ATOM   2596  C   ASP A 342      31.893  -2.108  -3.023  1.00 89.44           C  
ATOM   2597  CB  ASP A 342      33.873  -0.629  -3.621  1.00 89.44           C  
ATOM   2598  O   ASP A 342      32.347  -3.234  -3.207  1.00 89.44           O  
ATOM   2599  CG  ASP A 342      34.167  -0.168  -2.183  1.00 89.44           C  
ATOM   2600  OD1 ASP A 342      33.235   0.348  -1.515  1.00 89.44           O  
ATOM   2601  OD2 ASP A 342      35.331  -0.283  -1.757  1.00 89.44           O  
ATOM   2602  N   SER A 343      30.921  -1.898  -2.124  1.00 93.48           N  
ATOM   2603  CA  SER A 343      30.408  -2.966  -1.251  1.00 93.48           C  
ATOM   2604  C   SER A 343      29.884  -4.158  -2.058  1.00 93.48           C  
ATOM   2605  CB  SER A 343      29.276  -2.470  -0.354  1.00 93.48           C  
ATOM   2606  O   SER A 343      29.100  -3.960  -2.984  1.00 93.48           O  
ATOM   2607  OG  SER A 343      29.773  -1.515   0.556  1.00 93.48           O  
ATOM   2608  N   PRO A 344      30.257  -5.401  -1.740  1.00 94.67           N  
ATOM   2609  CA  PRO A 344      29.869  -6.548  -2.551  1.00 94.67           C  
ATOM   2610  C   PRO A 344      28.349  -6.774  -2.554  1.00 94.67           C  
ATOM   2611  CB  PRO A 344      30.646  -7.721  -1.964  1.00 94.67           C  
ATOM   2612  O   PRO A 344      27.664  -6.550  -1.554  1.00 94.67           O  
ATOM   2613  CG  PRO A 344      30.867  -7.308  -0.507  1.00 94.67           C  
ATOM   2614  CD  PRO A 344      31.099  -5.809  -0.632  1.00 94.67           C  
ATOM   2615  N   LEU A 345      27.818  -7.259  -3.683  1.00 93.96           N  
ATOM   2616  CA  LEU A 345      26.374  -7.413  -3.906  1.00 93.96           C  
ATOM   2617  C   LEU A 345      25.694  -8.325  -2.868  1.00 93.96           C  
ATOM   2618  CB  LEU A 345      26.158  -7.933  -5.343  1.00 93.96           C  
ATOM   2619  O   LEU A 345      24.550  -8.076  -2.494  1.00 93.96           O  
ATOM   2620  CG  LEU A 345      24.682  -8.081  -5.772  1.00 93.96           C  
ATOM   2621  CD1 LEU A 345      23.948  -6.739  -5.783  1.00 93.96           C  
ATOM   2622  CD2 LEU A 345      24.609  -8.680  -7.175  1.00 93.96           C  
ATOM   2623  N   TYR A 346      26.393  -9.342  -2.351  1.00 95.79           N  
ATOM   2624  CA  TYR A 346      25.824 -10.251  -1.350  1.00 95.79           C  
ATOM   2625  C   TYR A 346      25.430  -9.531  -0.050  1.00 95.79           C  
ATOM   2626  CB  TYR A 346      26.778 -11.423  -1.071  1.00 95.79           C  
ATOM   2627  O   TYR A 346      24.450  -9.926   0.574  1.00 95.79           O  
ATOM   2628  CG  TYR A 346      28.001 -11.068  -0.245  1.00 95.79           C  
ATOM   2629  CD1 TYR A 346      29.235 -10.827  -0.874  1.00 95.79           C  
ATOM   2630  CD2 TYR A 346      27.904 -10.992   1.160  1.00 95.79           C  
ATOM   2631  CE1 TYR A 346      30.356 -10.459  -0.105  1.00 95.79           C  
ATOM   2632  CE2 TYR A 346      29.022 -10.619   1.930  1.00 95.79           C  
ATOM   2633  OH  TYR A 346      31.317  -9.910   2.016  1.00 95.79           O  
ATOM   2634  CZ  TYR A 346      30.245 -10.323   1.293  1.00 95.79           C  
ATOM   2635  N   LEU A 347      26.128  -8.455   0.347  1.00 96.75           N  
ATOM   2636  CA  LEU A 347      25.759  -7.677   1.539  1.00 96.75           C  
ATOM   2637  C   LEU A 347      24.415  -6.973   1.346  1.00 96.75           C  
ATOM   2638  CB  LEU A 347      26.837  -6.631   1.867  1.00 96.75           C  
ATOM   2639  O   LEU A 347      23.592  -6.954   2.260  1.00 96.75           O  
ATOM   2640  CG  LEU A 347      28.152  -7.200   2.417  1.00 96.75           C  
ATOM   2641  CD1 LEU A 347      29.152  -6.059   2.598  1.00 96.75           C  
ATOM   2642  CD2 LEU A 347      27.976  -7.887   3.772  1.00 96.75           C  
ATOM   2643  N   LEU A 348      24.169  -6.443   0.145  1.00 96.09           N  
ATOM   2644  CA  LEU A 348      22.877  -5.860  -0.203  1.00 96.09           C  
ATOM   2645  C   LEU A 348      21.776  -6.926  -0.190  1.00 96.09           C  
ATOM   2646  CB  LEU A 348      22.989  -5.157  -1.564  1.00 96.09           C  
ATOM   2647  O   LEU A 348      20.712  -6.683   0.372  1.00 96.09           O  
ATOM   2648  CG  LEU A 348      21.655  -4.593  -2.086  1.00 96.09           C  
ATOM   2649  CD1 LEU A 348      21.065  -3.526  -1.163  1.00 96.09           C  
ATOM   2650  CD2 LEU A 348      21.903  -3.966  -3.451  1.00 96.09           C  
ATOM   2651  N   ILE A 349      22.037  -8.116  -0.741  1.00 97.24           N  
ATOM   2652  CA  ILE A 349      21.083  -9.236  -0.714  1.00 97.24           C  
ATOM   2653  C   ILE A 349      20.754  -9.634   0.732  1.00 97.24           C  
ATOM   2654  CB  ILE A 349      21.604 -10.429  -1.549  1.00 97.24           C  
ATOM   2655  O   ILE A 349      19.580  -9.787   1.058  1.00 97.24           O  
ATOM   2656  CG1 ILE A 349      21.673 -10.035  -3.044  1.00 97.24           C  
ATOM   2657  CG2 ILE A 349      20.705 -11.669  -1.367  1.00 97.24           C  
ATOM   2658  CD1 ILE A 349      22.378 -11.067  -3.934  1.00 97.24           C  
ATOM   2659  N   VAL A 350      21.750  -9.730   1.620  1.00 98.25           N  
ATOM   2660  CA  VAL A 350      21.529 -10.000   3.054  1.00 98.25           C  
ATOM   2661  C   VAL A 350      20.648  -8.922   3.684  1.00 98.25           C  
ATOM   2662  CB  VAL A 350      22.869 -10.134   3.807  1.00 98.25           C  
ATOM   2663  O   VAL A 350      19.686  -9.256   4.375  1.00 98.25           O  
ATOM   2664  CG1 VAL A 350      22.696 -10.155   5.333  1.00 98.25           C  
ATOM   2665  CG2 VAL A 350      23.575 -11.439   3.418  1.00 98.25           C  
ATOM   2666  N   CYS A 351      20.909  -7.640   3.405  1.00 98.31           N  
ATOM   2667  CA  CYS A 351      20.047  -6.558   3.878  1.00 98.31           C  
ATOM   2668  C   CYS A 351      18.614  -6.731   3.356  1.00 98.31           C  
ATOM   2669  CB  CYS A 351      20.622  -5.191   3.487  1.00 98.31           C  
ATOM   2670  O   CYS A 351      17.678  -6.680   4.140  1.00 98.31           O  
ATOM   2671  SG  CYS A 351      22.221  -4.897   4.292  1.00 98.31           S  
ATOM   2672  N   LEU A 352      18.416  -7.026   2.068  1.00 97.07           N  
ATOM   2673  CA  LEU A 352      17.082  -7.234   1.487  1.00 97.07           C  
ATOM   2674  C   LEU A 352      16.341  -8.438   2.082  1.00 97.07           C  
ATOM   2675  CB  LEU A 352      17.200  -7.379  -0.040  1.00 97.07           C  
ATOM   2676  O   LEU A 352      15.125  -8.368   2.266  1.00 97.07           O  
ATOM   2677  CG  LEU A 352      17.630  -6.086  -0.751  1.00 97.07           C  
ATOM   2678  CD1 LEU A 352      17.974  -6.387  -2.206  1.00 97.07           C  
ATOM   2679  CD2 LEU A 352      16.530  -5.026  -0.736  1.00 97.07           C  
ATOM   2680  N   VAL A 353      17.050  -9.516   2.429  1.00 98.34           N  
ATOM   2681  CA  VAL A 353      16.465 -10.662   3.143  1.00 98.34           C  
ATOM   2682  C   VAL A 353      15.994 -10.242   4.535  1.00 98.34           C  
ATOM   2683  CB  VAL A 353      17.453 -11.845   3.217  1.00 98.34           C  
ATOM   2684  O   VAL A 353      14.846 -10.503   4.896  1.00 98.34           O  
ATOM   2685  CG1 VAL A 353      16.961 -12.964   4.147  1.00 98.34           C  
ATOM   2686  CG2 VAL A 353      17.657 -12.471   1.832  1.00 98.34           C  
ATOM   2687  N   ILE A 354      16.839  -9.543   5.301  1.00 98.57           N  
ATOM   2688  CA  ILE A 354      16.485  -9.029   6.633  1.00 98.57           C  
ATOM   2689  C   ILE A 354      15.325  -8.025   6.533  1.00 98.57           C  
ATOM   2690  CB  ILE A 354      17.732  -8.433   7.327  1.00 98.57           C  
ATOM   2691  O   ILE A 354      14.396  -8.056   7.339  1.00 98.57           O  
ATOM   2692  CG1 ILE A 354      18.819  -9.508   7.559  1.00 98.57           C  
ATOM   2693  CG2 ILE A 354      17.349  -7.826   8.687  1.00 98.57           C  
ATOM   2694  CD1 ILE A 354      20.172  -8.925   7.990  1.00 98.57           C  
ATOM   2695  N   PHE A 355      15.322  -7.179   5.505  1.00 98.03           N  
ATOM   2696  CA  PHE A 355      14.245  -6.237   5.239  1.00 98.03           C  
ATOM   2697  C   PHE A 355      12.913  -6.944   4.975  1.00 98.03           C  
ATOM   2698  CB  PHE A 355      14.612  -5.365   4.033  1.00 98.03           C  
ATOM   2699  O   PHE A 355      11.892  -6.587   5.561  1.00 98.03           O  
ATOM   2700  CG  PHE A 355      13.751  -4.134   3.935  1.00 98.03           C  
ATOM   2701  CD1 PHE A 355      12.944  -3.933   2.803  1.00 98.03           C  
ATOM   2702  CD2 PHE A 355      13.729  -3.214   5.000  1.00 98.03           C  
ATOM   2703  CE1 PHE A 355      12.085  -2.827   2.754  1.00 98.03           C  
ATOM   2704  CE2 PHE A 355      12.840  -2.132   4.969  1.00 98.03           C  
ATOM   2705  CZ  PHE A 355      12.001  -1.963   3.860  1.00 98.03           C  
ATOM   2706  N   GLY A 356      12.932  -7.982   4.134  1.00 96.25           N  
ATOM   2707  CA  GLY A 356      11.766  -8.809   3.839  1.00 96.25           C  
ATOM   2708  C   GLY A 356      11.252  -9.571   5.063  1.00 96.25           C  
ATOM   2709  O   GLY A 356      10.038  -9.664   5.245  1.00 96.25           O  
ATOM   2710  N   LEU A 357      12.148 -10.051   5.940  1.00 97.96           N  
ATOM   2711  CA  LEU A 357      11.782 -10.638   7.238  1.00 97.96           C  
ATOM   2712  C   LEU A 357      11.032  -9.617   8.101  1.00 97.96           C  
ATOM   2713  CB  LEU A 357      13.041 -11.132   7.991  1.00 97.96           C  
ATOM   2714  O   LEU A 357       9.959  -9.915   8.625  1.00 97.96           O  
ATOM   2715  CG  LEU A 357      13.660 -12.439   7.471  1.00 97.96           C  
ATOM   2716  CD1 LEU A 357      15.060 -12.651   8.047  1.00 97.96           C  
ATOM   2717  CD2 LEU A 357      12.830 -13.648   7.895  1.00 97.96           C  
ATOM   2718  N   GLY A 358      11.576  -8.402   8.205  1.00 97.96           N  
ATOM   2719  CA  GLY A 358      10.983  -7.302   8.956  1.00 97.96           C  
ATOM   2720  C   GLY A 358       9.599  -6.912   8.439  1.00 97.96           C  
ATOM   2721  O   GLY A 358       8.622  -6.979   9.185  1.00 97.96           O  
ATOM   2722  N   LEU A 359       9.490  -6.577   7.152  1.00 94.55           N  
ATOM   2723  CA  LEU A 359       8.220  -6.193   6.532  1.00 94.55           C  
ATOM   2724  C   LEU A 359       7.183  -7.326   6.555  1.00 94.55           C  
ATOM   2725  CB  LEU A 359       8.468  -5.768   5.079  1.00 94.55           C  
ATOM   2726  O   LEU A 359       6.012  -7.089   6.856  1.00 94.55           O  
ATOM   2727  CG  LEU A 359       9.095  -4.390   4.848  1.00 94.55           C  
ATOM   2728  CD1 LEU A 359       9.252  -4.200   3.342  1.00 94.55           C  
ATOM   2729  CD2 LEU A 359       8.190  -3.265   5.348  1.00 94.55           C  
ATOM   2730  N   GLY A 360       7.597  -8.565   6.273  1.00 94.51           N  
ATOM   2731  CA  GLY A 360       6.713  -9.732   6.293  1.00 94.51           C  
ATOM   2732  C   GLY A 360       6.144  -9.992   7.688  1.00 94.51           C  
ATOM   2733  O   GLY A 360       4.975 -10.348   7.830  1.00 94.51           O  
ATOM   2734  N   ALA A 361       6.938  -9.736   8.729  1.00 96.65           N  
ATOM   2735  CA  ALA A 361       6.519  -9.861  10.119  1.00 96.65           C  
ATOM   2736  C   ALA A 361       5.683  -8.678  10.645  1.00 96.65           C  
ATOM   2737  CB  ALA A 361       7.759 -10.145  10.975  1.00 96.65           C  
ATOM   2738  O   ALA A 361       5.241  -8.720  11.792  1.00 96.65           O  
ATOM   2739  N   PHE A 362       5.432  -7.641   9.839  1.00 96.97           N  
ATOM   2740  CA  PHE A 362       4.725  -6.440  10.286  1.00 96.97           C  
ATOM   2741  C   PHE A 362       3.215  -6.485  10.022  1.00 96.97           C  
ATOM   2742  CB  PHE A 362       5.336  -5.193   9.635  1.00 96.97           C  
ATOM   2743  O   PHE A 362       2.405  -6.487  10.954  1.00 96.97           O  
ATOM   2744  CG  PHE A 362       4.673  -3.940  10.151  1.00 96.97           C  
ATOM   2745  CD1 PHE A 362       3.694  -3.292   9.373  1.00 96.97           C  
ATOM   2746  CD2 PHE A 362       4.980  -3.471  11.440  1.00 96.97           C  
ATOM   2747  CE1 PHE A 362       3.003  -2.189   9.896  1.00 96.97           C  
ATOM   2748  CE2 PHE A 362       4.279  -2.376  11.965  1.00 96.97           C  
ATOM   2749  CZ  PHE A 362       3.284  -1.751  11.200  1.00 96.97           C  
ATOM   2750  N   SER A 363       2.826  -6.492   8.739  1.00 91.86           N  
ATOM   2751  CA  SER A 363       1.467  -6.123   8.318  1.00 91.86           C  
ATOM   2752  C   SER A 363       0.398  -7.002   8.953  1.00 91.86           C  
ATOM   2753  CB  SER A 363       1.334  -6.221   6.795  1.00 91.86           C  
ATOM   2754  O   SER A 363      -0.632  -6.506   9.398  1.00 91.86           O  
ATOM   2755  OG  SER A 363       2.236  -5.345   6.155  1.00 91.86           O  
ATOM   2756  N   SER A 364       0.643  -8.308   9.019  1.00 93.63           N  
ATOM   2757  CA  SER A 364      -0.336  -9.260   9.529  1.00 93.63           C  
ATOM   2758  C   SER A 364      -0.540  -9.166  11.051  1.00 93.63           C  
ATOM   2759  CB  SER A 364       0.000 -10.652   9.011  1.00 93.63           C  
ATOM   2760  O   SER A 364      -1.675  -8.906  11.470  1.00 93.63           O  
ATOM   2761  OG  SER A 364      -0.807 -11.565   9.687  1.00 93.63           O  
ATOM   2762  N   PRO A 365       0.510  -9.283  11.895  1.00 95.03           N  
ATOM   2763  CA  PRO A 365       0.377  -9.057  13.334  1.00 95.03           C  
ATOM   2764  C   PRO A 365      -0.236  -7.696  13.671  1.00 95.03           C  
ATOM   2765  CB  PRO A 365       1.787  -9.198  13.914  1.00 95.03           C  
ATOM   2766  O   PRO A 365      -1.177  -7.640  14.464  1.00 95.03           O  
ATOM   2767  CG  PRO A 365       2.444 -10.165  12.941  1.00 95.03           C  
ATOM   2768  CD  PRO A 365       1.860  -9.753  11.597  1.00 95.03           C  
ATOM   2769  N   ASN A 366       0.209  -6.619  13.012  1.00 96.14           N  
ATOM   2770  CA  ASN A 366      -0.297  -5.272  13.273  1.00 96.14           C  
ATOM   2771  C   ASN A 366      -1.798  -5.164  12.970  1.00 96.14           C  
ATOM   2772  CB  ASN A 366       0.504  -4.240  12.460  1.00 96.14           C  
ATOM   2773  O   ASN A 366      -2.592  -4.842  13.855  1.00 96.14           O  
ATOM   2774  CG  ASN A 366       0.174  -2.832  12.916  1.00 96.14           C  
ATOM   2775  ND2 ASN A 366      -0.113  -1.924  12.016  1.00 96.14           N  
ATOM   2776  OD1 ASN A 366       0.156  -2.541  14.096  1.00 96.14           O  
ATOM   2777  N   ASN A 367      -2.204  -5.522  11.749  1.00 94.72           N  
ATOM   2778  CA  ASN A 367      -3.599  -5.438  11.322  1.00 94.72           C  
ATOM   2779  C   ASN A 367      -4.506  -6.323  12.183  1.00 94.72           C  
ATOM   2780  CB  ASN A 367      -3.698  -5.864   9.852  1.00 94.72           C  
ATOM   2781  O   ASN A 367      -5.585  -5.893  12.582  1.00 94.72           O  
ATOM   2782  CG  ASN A 367      -3.044  -4.911   8.866  1.00 94.72           C  
ATOM   2783  ND2 ASN A 367      -3.035  -5.271   7.604  1.00 94.72           N  
ATOM   2784  OD1 ASN A 367      -2.543  -3.846   9.184  1.00 94.72           O  
ATOM   2785  N   SER A 368      -4.064  -7.543  12.507  1.00 93.32           N  
ATOM   2786  CA  SER A 368      -4.833  -8.449  13.365  1.00 93.32           C  
ATOM   2787  C   SER A 368      -5.021  -7.893  14.778  1.00 93.32           C  
ATOM   2788  CB  SER A 368      -4.182  -9.835  13.412  1.00 93.32           C  
ATOM   2789  O   SER A 368      -6.100  -8.051  15.343  1.00 93.32           O  
ATOM   2790  OG  SER A 368      -3.016  -9.857  14.213  1.00 93.32           O  
ATOM   2791  N   SER A 369      -4.008  -7.212  15.328  1.00 93.56           N  
ATOM   2792  CA  SER A 369      -4.069  -6.612  16.663  1.00 93.56           C  
ATOM   2793  C   SER A 369      -5.007  -5.409  16.720  1.00 93.56           C  
ATOM   2794  CB  SER A 369      -2.664  -6.244  17.145  1.00 93.56           C  
ATOM   2795  O   SER A 369      -5.797  -5.300  17.650  1.00 93.56           O  
ATOM   2796  OG  SER A 369      -2.129  -5.101  16.509  1.00 93.56           O  
ATOM   2797  N   ILE A 370      -4.990  -4.560  15.689  1.00 94.10           N  
ATOM   2798  CA  ILE A 370      -5.884  -3.406  15.569  1.00 94.10           C  
ATOM   2799  C   ILE A 370      -7.327  -3.886  15.412  1.00 94.10           C  
ATOM   2800  CB  ILE A 370      -5.423  -2.534  14.382  1.00 94.10           C  
ATOM   2801  O   ILE A 370      -8.211  -3.469  16.152  1.00 94.10           O  
ATOM   2802  CG1 ILE A 370      -4.075  -1.863  14.726  1.00 94.10           C  
ATOM   2803  CG2 ILE A 370      -6.464  -1.466  14.002  1.00 94.10           C  
ATOM   2804  CD1 ILE A 370      -3.333  -1.404  13.477  1.00 94.10           C  
ATOM   2805  N   LEU A 371      -7.568  -4.815  14.484  1.00 92.30           N  
ATOM   2806  CA  LEU A 371      -8.909  -5.318  14.180  1.00 92.30           C  
ATOM   2807  C   LEU A 371      -9.455  -6.298  15.226  1.00 92.30           C  
ATOM   2808  CB  LEU A 371      -8.898  -5.979  12.795  1.00 92.30           C  
ATOM   2809  O   LEU A 371     -10.628  -6.665  15.158  1.00 92.30           O  
ATOM   2810  CG  LEU A 371      -8.596  -5.030  11.626  1.00 92.30           C  
ATOM   2811  CD1 LEU A 371      -8.511  -5.839  10.335  1.00 92.30           C  
ATOM   2812  CD2 LEU A 371      -9.662  -3.952  11.438  1.00 92.30           C  
ATOM   2813  N   ALA A 372      -8.636  -6.772  16.167  1.00 89.26           N  
ATOM   2814  CA  ALA A 372      -9.120  -7.543  17.311  1.00 89.26           C  
ATOM   2815  C   ALA A 372      -9.928  -6.671  18.281  1.00 89.26           C  
ATOM   2816  CB  ALA A 372      -7.934  -8.205  18.019  1.00 89.26           C  
ATOM   2817  O   ALA A 372     -10.876  -7.171  18.877  1.00 89.26           O  
ATOM   2818  N   ASP A 373      -9.586  -5.387  18.378  1.00 86.64           N  
ATOM   2819  CA  ASP A 373     -10.199  -4.455  19.322  1.00 86.64           C  
ATOM   2820  C   ASP A 373     -11.275  -3.554  18.682  1.00 86.64           C  
ATOM   2821  CB  ASP A 373      -9.091  -3.611  19.951  1.00 86.64           C  
ATOM   2822  O   ASP A 373     -11.930  -2.766  19.366  1.00 86.64           O  
ATOM   2823  CG  ASP A 373      -8.114  -4.363  20.874  1.00 86.64           C  
ATOM   2824  OD1 ASP A 373      -8.386  -5.516  21.264  1.00 86.64           O  
ATOM   2825  OD2 ASP A 373      -7.090  -3.746  21.259  1.00 86.64           O  
ATOM   2826  N   VAL A 374     -11.463  -3.656  17.363  1.00 90.96           N  
ATOM   2827  CA  VAL A 374     -12.526  -2.956  16.630  1.00 90.96           C  
ATOM   2828  C   VAL A 374     -13.833  -3.759  16.738  1.00 90.96           C  
ATOM   2829  CB  VAL A 374     -12.116  -2.704  15.167  1.00 90.96           C  
ATOM   2830  O   VAL A 374     -13.826  -4.960  16.453  1.00 90.96           O  
ATOM   2831  CG1 VAL A 374     -13.249  -2.129  14.313  1.00 90.96           C  
ATOM   2832  CG2 VAL A 374     -10.966  -1.690  15.093  1.00 90.96           C  
ATOM   2833  N   PRO A 375     -14.973  -3.135  17.092  1.00 89.26           N  
ATOM   2834  CA  PRO A 375     -16.266  -3.817  17.127  1.00 89.26           C  
ATOM   2835  C   PRO A 375     -16.605  -4.487  15.783  1.00 89.26           C  
ATOM   2836  CB  PRO A 375     -17.296  -2.738  17.476  1.00 89.26           C  
ATOM   2837  O   PRO A 375     -16.314  -3.894  14.742  1.00 89.26           O  
ATOM   2838  CG  PRO A 375     -16.474  -1.705  18.243  1.00 89.26           C  
ATOM   2839  CD  PRO A 375     -15.113  -1.763  17.557  1.00 89.26           C  
ATOM   2840  N   PRO A 376     -17.241  -5.675  15.755  1.00 86.00           N  
ATOM   2841  CA  PRO A 376     -17.562  -6.398  14.515  1.00 86.00           C  
ATOM   2842  C   PRO A 376     -18.314  -5.574  13.458  1.00 86.00           C  
ATOM   2843  CB  PRO A 376     -18.405  -7.595  14.960  1.00 86.00           C  
ATOM   2844  O   PRO A 376     -18.112  -5.777  12.260  1.00 86.00           O  
ATOM   2845  CG  PRO A 376     -17.887  -7.880  16.367  1.00 86.00           C  
ATOM   2846  CD  PRO A 376     -17.592  -6.486  16.914  1.00 86.00           C  
ATOM   2847  N   GLN A 377     -19.145  -4.629  13.904  1.00 87.53           N  
ATOM   2848  CA  GLN A 377     -19.938  -3.724  13.071  1.00 87.53           C  
ATOM   2849  C   GLN A 377     -19.093  -2.642  12.386  1.00 87.53           C  
ATOM   2850  CB  GLN A 377     -21.020  -3.038  13.927  1.00 87.53           C  
ATOM   2851  O   GLN A 377     -19.527  -2.097  11.384  1.00 87.53           O  
ATOM   2852  CG  GLN A 377     -22.000  -3.978  14.647  1.00 87.53           C  
ATOM   2853  CD  GLN A 377     -21.451  -4.640  15.910  1.00 87.53           C  
ATOM   2854  NE2 GLN A 377     -22.162  -5.594  16.466  1.00 87.53           N  
ATOM   2855  OE1 GLN A 377     -20.373  -4.346  16.411  1.00 87.53           O  
ATOM   2856  N   LYS A 378     -17.893  -2.340  12.905  1.00 89.33           N  
ATOM   2857  CA  LYS A 378     -16.993  -1.275  12.422  1.00 89.33           C  
ATOM   2858  C   LYS A 378     -15.744  -1.807  11.710  1.00 89.33           C  
ATOM   2859  CB  LYS A 378     -16.646  -0.317  13.572  1.00 89.33           C  
ATOM   2860  O   LYS A 378     -14.727  -1.122  11.587  1.00 89.33           O  
ATOM   2861  CG  LYS A 378     -17.882   0.448  14.062  1.00 89.33           C  
ATOM   2862  CD  LYS A 378     -17.468   1.557  15.032  1.00 89.33           C  
ATOM   2863  CE  LYS A 378     -18.688   2.410  15.391  1.00 89.33           C  
ATOM   2864  NZ  LYS A 378     -18.285   3.600  16.178  1.00 89.33           N  
ATOM   2865  N   GLN A 379     -15.763  -3.076  11.308  1.00 89.75           N  
ATOM   2866  CA  GLN A 379     -14.591  -3.753  10.746  1.00 89.75           C  
ATOM   2867  C   GLN A 379     -14.239  -3.252   9.343  1.00 89.75           C  
ATOM   2868  CB  GLN A 379     -14.840  -5.264  10.750  1.00 89.75           C  
ATOM   2869  O   GLN A 379     -13.058  -3.231   8.993  1.00 89.75           O  
ATOM   2870  CG  GLN A 379     -14.772  -5.805  12.184  1.00 89.75           C  
ATOM   2871  CD  GLN A 379     -13.368  -6.031  12.721  1.00 89.75           C  
ATOM   2872  NE2 GLN A 379     -13.199  -6.166  14.014  1.00 89.75           N  
ATOM   2873  OE1 GLN A 379     -12.389  -6.138  11.996  1.00 89.75           O  
ATOM   2874  N   GLY A 380     -15.224  -2.820   8.550  1.00 88.83           N  
ATOM   2875  CA  GLY A 380     -15.002  -2.150   7.270  1.00 88.83           C  
ATOM   2876  C   GLY A 380     -14.294  -0.812   7.463  1.00 88.83           C  
ATOM   2877  O   GLY A 380     -13.278  -0.558   6.817  1.00 88.83           O  
ATOM   2878  N   TYR A 381     -14.736   0.004   8.422  1.00 90.40           N  
ATOM   2879  CA  TYR A 381     -14.045   1.229   8.810  1.00 90.40           C  
ATOM   2880  C   TYR A 381     -12.618   0.935   9.280  1.00 90.40           C  
ATOM   2881  CB  TYR A 381     -14.830   1.985   9.887  1.00 90.40           C  
ATOM   2882  O   TYR A 381     -11.672   1.477   8.713  1.00 90.40           O  
ATOM   2883  CG  TYR A 381     -14.116   3.252  10.317  1.00 90.40           C  
ATOM   2884  CD1 TYR A 381     -13.244   3.240  11.422  1.00 90.40           C  
ATOM   2885  CD2 TYR A 381     -14.244   4.417   9.543  1.00 90.40           C  
ATOM   2886  CE1 TYR A 381     -12.496   4.390  11.737  1.00 90.40           C  
ATOM   2887  CE2 TYR A 381     -13.557   5.592   9.898  1.00 90.40           C  
ATOM   2888  OH  TYR A 381     -11.934   6.667  11.295  1.00 90.40           O  
ATOM   2889  CZ  TYR A 381     -12.667   5.569  10.988  1.00 90.40           C  
ATOM   2890  N   GLY A 382     -12.432   0.027  10.244  1.00 92.60           N  
ATOM   2891  CA  GLY A 382     -11.103  -0.329  10.754  1.00 92.60           C  
ATOM   2892  C   GLY A 382     -10.149  -0.817   9.656  1.00 92.60           C  
ATOM   2893  O   GLY A 382      -8.995  -0.391   9.597  1.00 92.60           O  
ATOM   2894  N   GLY A 383     -10.637  -1.667   8.748  1.00 91.53           N  
ATOM   2895  CA  GLY A 383      -9.863  -2.171   7.614  1.00 91.53           C  
ATOM   2896  C   GLY A 383      -9.511  -1.086   6.591  1.00 91.53           C  
ATOM   2897  O   GLY A 383      -8.364  -1.001   6.148  1.00 91.53           O  
ATOM   2898  N   SER A 384     -10.469  -0.220   6.259  1.00 91.84           N  
ATOM   2899  CA  SER A 384     -10.256   0.906   5.343  1.00 91.84           C  
ATOM   2900  C   SER A 384      -9.324   1.976   5.918  1.00 91.84           C  
ATOM   2901  CB  SER A 384     -11.597   1.523   4.944  1.00 91.84           C  
ATOM   2902  O   SER A 384      -8.512   2.535   5.182  1.00 91.84           O  
ATOM   2903  OG  SER A 384     -12.200   2.179   6.035  1.00 91.84           O  
ATOM   2904  N   PHE A 385      -9.363   2.218   7.231  1.00 93.33           N  
ATOM   2905  CA  PHE A 385      -8.459   3.143   7.907  1.00 93.33           C  
ATOM   2906  C   PHE A 385      -7.012   2.633   7.855  1.00 93.33           C  
ATOM   2907  CB  PHE A 385      -8.945   3.370   9.345  1.00 93.33           C  
ATOM   2908  O   PHE A 385      -6.111   3.365   7.455  1.00 93.33           O  
ATOM   2909  CG  PHE A 385      -8.285   4.570   9.986  1.00 93.33           C  
ATOM   2910  CD1 PHE A 385      -7.078   4.428  10.694  1.00 93.33           C  
ATOM   2911  CD2 PHE A 385      -8.845   5.848   9.804  1.00 93.33           C  
ATOM   2912  CE1 PHE A 385      -6.418   5.565  11.188  1.00 93.33           C  
ATOM   2913  CE2 PHE A 385      -8.183   6.985  10.293  1.00 93.33           C  
ATOM   2914  CZ  PHE A 385      -6.956   6.843  10.962  1.00 93.33           C  
ATOM   2915  N   LEU A 386      -6.800   1.342   8.134  1.00 93.59           N  
ATOM   2916  CA  LEU A 386      -5.505   0.669   7.971  1.00 93.59           C  
ATOM   2917  C   LEU A 386      -4.939   0.805   6.551  1.00 93.59           C  
ATOM   2918  CB  LEU A 386      -5.701  -0.823   8.299  1.00 93.59           C  
ATOM   2919  O   LEU A 386      -3.761   1.115   6.359  1.00 93.59           O  
ATOM   2920  CG  LEU A 386      -5.562  -1.140   9.789  1.00 93.59           C  
ATOM   2921  CD1 LEU A 386      -5.993  -2.587  10.038  1.00 93.59           C  
ATOM   2922  CD2 LEU A 386      -4.102  -0.951  10.201  1.00 93.59           C  
ATOM   2923  N   ALA A 387      -5.778   0.567   5.543  1.00 91.16           N  
ATOM   2924  CA  ALA A 387      -5.380   0.675   4.145  1.00 91.16           C  
ATOM   2925  C   ALA A 387      -5.109   2.135   3.726  1.00 91.16           C  
ATOM   2926  CB  ALA A 387      -6.457  -0.020   3.311  1.00 91.16           C  
ATOM   2927  O   ALA A 387      -4.160   2.390   2.984  1.00 91.16           O  
ATOM   2928  N   THR A 388      -5.860   3.089   4.277  1.00 90.96           N  
ATOM   2929  CA  THR A 388      -5.637   4.530   4.101  1.00 90.96           C  
ATOM   2930  C   THR A 388      -4.292   4.958   4.688  1.00 90.96           C  
ATOM   2931  CB  THR A 388      -6.776   5.324   4.753  1.00 90.96           C  
ATOM   2932  O   THR A 388      -3.498   5.586   3.989  1.00 90.96           O  
ATOM   2933  CG2 THR A 388      -6.598   6.828   4.626  1.00 90.96           C  
ATOM   2934  OG1 THR A 388      -8.006   5.009   4.142  1.00 90.96           O  
ATOM   2935  N   ILE A 389      -3.985   4.570   5.934  1.00 92.51           N  
ATOM   2936  CA  ILE A 389      -2.692   4.853   6.576  1.00 92.51           C  
ATOM   2937  C   ILE A 389      -1.542   4.286   5.747  1.00 92.51           C  
ATOM   2938  CB  ILE A 389      -2.673   4.301   8.022  1.00 92.51           C  
ATOM   2939  O   ILE A 389      -0.557   4.985   5.509  1.00 92.51           O  
ATOM   2940  CG1 ILE A 389      -3.583   5.130   8.956  1.00 92.51           C  
ATOM   2941  CG2 ILE A 389      -1.250   4.219   8.608  1.00 92.51           C  
ATOM   2942  CD1 ILE A 389      -3.161   6.586   9.201  1.00 92.51           C  
ATOM   2943  N   ARG A 390      -1.673   3.052   5.252  1.00 92.89           N  
ATOM   2944  CA  ARG A 390      -0.671   2.438   4.374  1.00 92.89           C  
ATOM   2945  C   ARG A 390      -0.452   3.252   3.096  1.00 92.89           C  
ATOM   2946  CB  ARG A 390      -1.089   0.995   4.078  1.00 92.89           C  
ATOM   2947  O   ARG A 390       0.689   3.586   2.791  1.00 92.89           O  
ATOM   2948  CG  ARG A 390      -0.081   0.271   3.171  1.00 92.89           C  
ATOM   2949  CD  ARG A 390      -0.568  -1.137   2.828  1.00 92.89           C  
ATOM   2950  NE  ARG A 390      -1.810  -1.080   2.029  1.00 92.89           N  
ATOM   2951  NH1 ARG A 390      -3.007  -2.730   3.092  1.00 92.89           N  
ATOM   2952  NH2 ARG A 390      -3.943  -1.562   1.433  1.00 92.89           N  
ATOM   2953  CZ  ARG A 390      -2.909  -1.793   2.190  1.00 92.89           C  
ATOM   2954  N   ASN A 391      -1.517   3.599   2.373  1.00 87.57           N  
ATOM   2955  CA  ASN A 391      -1.407   4.338   1.112  1.00 87.57           C  
ATOM   2956  C   ASN A 391      -0.821   5.742   1.312  1.00 87.57           C  
ATOM   2957  CB  ASN A 391      -2.784   4.416   0.437  1.00 87.57           C  
ATOM   2958  O   ASN A 391       0.066   6.147   0.563  1.00 87.57           O  
ATOM   2959  CG  ASN A 391      -3.214   3.130  -0.246  1.00 87.57           C  
ATOM   2960  ND2 ASN A 391      -4.242   3.222  -1.054  1.00 87.57           N  
ATOM   2961  OD1 ASN A 391      -2.648   2.054  -0.092  1.00 87.57           O  
ATOM   2962  N   LEU A 392      -1.262   6.461   2.350  1.00 88.03           N  
ATOM   2963  CA  LEU A 392      -0.697   7.765   2.701  1.00 88.03           C  
ATOM   2964  C   LEU A 392       0.782   7.652   3.071  1.00 88.03           C  
ATOM   2965  CB  LEU A 392      -1.496   8.391   3.856  1.00 88.03           C  
ATOM   2966  O   LEU A 392       1.580   8.482   2.650  1.00 88.03           O  
ATOM   2967  CG  LEU A 392      -2.901   8.884   3.466  1.00 88.03           C  
ATOM   2968  CD1 LEU A 392      -3.631   9.374   4.717  1.00 88.03           C  
ATOM   2969  CD2 LEU A 392      -2.851  10.037   2.460  1.00 88.03           C  
ATOM   2970  N   SER A 393       1.170   6.606   3.800  1.00 93.99           N  
ATOM   2971  CA  SER A 393       2.571   6.370   4.159  1.00 93.99           C  
ATOM   2972  C   SER A 393       3.441   6.097   2.934  1.00 93.99           C  
ATOM   2973  CB  SER A 393       2.692   5.194   5.121  1.00 93.99           C  
ATOM   2974  O   SER A 393       4.547   6.629   2.857  1.00 93.99           O  
ATOM   2975  OG  SER A 393       1.929   5.418   6.285  1.00 93.99           O  
ATOM   2976  N   PHE A 394       2.944   5.325   1.961  1.00 91.11           N  
ATOM   2977  CA  PHE A 394       3.646   5.103   0.695  1.00 91.11           C  
ATOM   2978  C   PHE A 394       3.816   6.390  -0.094  1.00 91.11           C  
ATOM   2979  CB  PHE A 394       2.927   4.049  -0.157  1.00 91.11           C  
ATOM   2980  O   PHE A 394       4.927   6.720  -0.493  1.00 91.11           O  
ATOM   2981  CG  PHE A 394       2.975   2.624   0.356  1.00 91.11           C  
ATOM   2982  CD1 PHE A 394       3.966   2.203   1.263  1.00 91.11           C  
ATOM   2983  CD2 PHE A 394       2.044   1.686  -0.128  1.00 91.11           C  
ATOM   2984  CE1 PHE A 394       4.028   0.868   1.676  1.00 91.11           C  
ATOM   2985  CE2 PHE A 394       2.110   0.342   0.284  1.00 91.11           C  
ATOM   2986  CZ  PHE A 394       3.106  -0.068   1.188  1.00 91.11           C  
ATOM   2987  N   ALA A 395       2.748   7.167  -0.247  1.00 86.37           N  
ATOM   2988  CA  ALA A 395       2.859   8.457  -0.899  1.00 86.37           C  
ATOM   2989  C   ALA A 395       3.915   9.326  -0.200  1.00 86.37           C  
ATOM   2990  CB  ALA A 395       1.479   9.107  -0.913  1.00 86.37           C  
ATOM   2991  O   ALA A 395       4.891   9.741  -0.830  1.00 86.37           O  
ATOM   2992  N   LEU A 396       3.752   9.560   1.110  1.00 89.71           N  
ATOM   2993  CA  LEU A 396       4.613  10.449   1.902  1.00 89.71           C  
ATOM   2994  C   LEU A 396       6.070   9.999   1.863  1.00 89.71           C  
ATOM   2995  CB  LEU A 396       4.071  10.553   3.337  1.00 89.71           C  
ATOM   2996  O   LEU A 396       6.951  10.831   1.648  1.00 89.71           O  
ATOM   2997  CG  LEU A 396       2.752  11.342   3.470  1.00 89.71           C  
ATOM   2998  CD1 LEU A 396       2.228  11.199   4.899  1.00 89.71           C  
ATOM   2999  CD2 LEU A 396       2.918  12.835   3.177  1.00 89.71           C  
ATOM   3000  N   GLY A 397       6.313   8.696   1.995  1.00 94.31           N  
ATOM   3001  CA  GLY A 397       7.644   8.113   1.899  1.00 94.31           C  
ATOM   3002  C   GLY A 397       8.273   8.369   0.534  1.00 94.31           C  
ATOM   3003  O   GLY A 397       9.377   8.906   0.461  1.00 94.31           O  
ATOM   3004  N   THR A 398       7.569   8.059  -0.557  1.00 89.42           N  
ATOM   3005  CA  THR A 398       8.099   8.251  -1.913  1.00 89.42           C  
ATOM   3006  C   THR A 398       8.450   9.713  -2.176  1.00 89.42           C  
ATOM   3007  CB  THR A 398       7.108   7.743  -2.970  1.00 89.42           C  
ATOM   3008  O   THR A 398       9.546   9.997  -2.660  1.00 89.42           O  
ATOM   3009  CG2 THR A 398       7.638   7.881  -4.397  1.00 89.42           C  
ATOM   3010  OG1 THR A 398       6.873   6.374  -2.770  1.00 89.42           O  
ATOM   3011  N   ALA A 399       7.578  10.663  -1.827  1.00 87.14           N  
ATOM   3012  CA  ALA A 399       7.855  12.079  -2.077  1.00 87.14           C  
ATOM   3013  C   ALA A 399       8.997  12.620  -1.213  1.00 87.14           C  
ATOM   3014  CB  ALA A 399       6.592  12.890  -1.837  1.00 87.14           C  
ATOM   3015  O   ALA A 399       9.827  13.388  -1.709  1.00 87.14           O  
ATOM   3016  N   PHE A 400       9.052  12.210   0.058  1.00 92.42           N  
ATOM   3017  CA  PHE A 400      10.107  12.624   0.972  1.00 92.42           C  
ATOM   3018  C   PHE A 400      11.464  12.099   0.503  1.00 92.42           C  
ATOM   3019  CB  PHE A 400       9.789  12.158   2.397  1.00 92.42           C  
ATOM   3020  O   PHE A 400      12.371  12.895   0.264  1.00 92.42           O  
ATOM   3021  CG  PHE A 400      10.884  12.514   3.382  1.00 92.42           C  
ATOM   3022  CD1 PHE A 400      11.923  11.600   3.641  1.00 92.42           C  
ATOM   3023  CD2 PHE A 400      10.891  13.776   4.006  1.00 92.42           C  
ATOM   3024  CE1 PHE A 400      12.974  11.953   4.501  1.00 92.42           C  
ATOM   3025  CE2 PHE A 400      11.934  14.121   4.883  1.00 92.42           C  
ATOM   3026  CZ  PHE A 400      12.978  13.212   5.127  1.00 92.42           C  
ATOM   3027  N   PHE A 401      11.597  10.782   0.312  1.00 94.82           N  
ATOM   3028  CA  PHE A 401      12.880  10.176  -0.040  1.00 94.82           C  
ATOM   3029  C   PHE A 401      13.345  10.566  -1.443  1.00 94.82           C  
ATOM   3030  CB  PHE A 401      12.840   8.653   0.154  1.00 94.82           C  
ATOM   3031  O   PHE A 401      14.533  10.811  -1.618  1.00 94.82           O  
ATOM   3032  CG  PHE A 401      12.785   8.240   1.614  1.00 94.82           C  
ATOM   3033  CD1 PHE A 401      13.865   8.537   2.468  1.00 94.82           C  
ATOM   3034  CD2 PHE A 401      11.656   7.582   2.134  1.00 94.82           C  
ATOM   3035  CE1 PHE A 401      13.803   8.199   3.832  1.00 94.82           C  
ATOM   3036  CE2 PHE A 401      11.582   7.272   3.501  1.00 94.82           C  
ATOM   3037  CZ  PHE A 401      12.656   7.577   4.352  1.00 94.82           C  
ATOM   3038  N   SER A 402      12.443  10.723  -2.418  1.00 89.57           N  
ATOM   3039  CA  SER A 402      12.834  11.216  -3.746  1.00 89.57           C  
ATOM   3040  C   SER A 402      13.331  12.662  -3.727  1.00 89.57           C  
ATOM   3041  CB  SER A 402      11.701  11.059  -4.762  1.00 89.57           C  
ATOM   3042  O   SER A 402      14.379  12.961  -4.301  1.00 89.57           O  
ATOM   3043  OG  SER A 402      10.555  11.779  -4.353  1.00 89.57           O  
ATOM   3044  N   SER A 403      12.621  13.558  -3.034  1.00 88.96           N  
ATOM   3045  CA  SER A 403      13.001  14.975  -2.950  1.00 88.96           C  
ATOM   3046  C   SER A 403      14.279  15.170  -2.133  1.00 88.96           C  
ATOM   3047  CB  SER A 403      11.870  15.822  -2.354  1.00 88.96           C  
ATOM   3048  O   SER A 403      15.173  15.901  -2.560  1.00 88.96           O  
ATOM   3049  OG  SER A 403      10.689  15.726  -3.135  1.00 88.96           O  
ATOM   3050  N   PHE A 404      14.389  14.489  -0.988  1.00 93.36           N  
ATOM   3051  CA  PHE A 404      15.574  14.532  -0.134  1.00 93.36           C  
ATOM   3052  C   PHE A 404      16.805  13.979  -0.859  1.00 93.36           C  
ATOM   3053  CB  PHE A 404      15.295  13.747   1.155  1.00 93.36           C  
ATOM   3054  O   PHE A 404      17.858  14.616  -0.859  1.00 93.36           O  
ATOM   3055  CG  PHE A 404      16.470  13.756   2.107  1.00 93.36           C  
ATOM   3056  CD1 PHE A 404      17.443  12.742   2.032  1.00 93.36           C  
ATOM   3057  CD2 PHE A 404      16.630  14.814   3.020  1.00 93.36           C  
ATOM   3058  CE1 PHE A 404      18.581  12.797   2.851  1.00 93.36           C  
ATOM   3059  CE2 PHE A 404      17.765  14.864   3.847  1.00 93.36           C  
ATOM   3060  CZ  PHE A 404      18.746  13.860   3.756  1.00 93.36           C  
ATOM   3061  N   PHE A 405      16.664  12.832  -1.533  1.00 93.81           N  
ATOM   3062  CA  PHE A 405      17.747  12.235  -2.306  1.00 93.81           C  
ATOM   3063  C   PHE A 405      18.230  13.167  -3.419  1.00 93.81           C  
ATOM   3064  CB  PHE A 405      17.287  10.897  -2.886  1.00 93.81           C  
ATOM   3065  O   PHE A 405      19.427  13.423  -3.516  1.00 93.81           O  
ATOM   3066  CG  PHE A 405      18.347  10.255  -3.747  1.00 93.81           C  
ATOM   3067  CD1 PHE A 405      18.324  10.424  -5.145  1.00 93.81           C  
ATOM   3068  CD2 PHE A 405      19.399   9.553  -3.135  1.00 93.81           C  
ATOM   3069  CE1 PHE A 405      19.366   9.902  -5.929  1.00 93.81           C  
ATOM   3070  CE2 PHE A 405      20.436   9.032  -3.921  1.00 93.81           C  
ATOM   3071  CZ  PHE A 405      20.424   9.220  -5.310  1.00 93.81           C  
ATOM   3072  N   ALA A 406      17.314  13.725  -4.220  1.00 91.70           N  
ATOM   3073  CA  ALA A 406      17.669  14.643  -5.299  1.00 91.70           C  
ATOM   3074  C   ALA A 406      18.399  15.890  -4.773  1.00 91.70           C  
ATOM   3075  CB  ALA A 406      16.391  15.014  -6.061  1.00 91.70           C  
ATOM   3076  O   ALA A 406      19.441  16.270  -5.308  1.00 91.70           O  
ATOM   3077  N   GLN A 407      17.898  16.492  -3.689  1.00 92.37           N  
ATOM   3078  CA  GLN A 407      18.527  17.658  -3.069  1.00 92.37           C  
ATOM   3079  C   GLN A 407      19.922  17.331  -2.517  1.00 92.37           C  
ATOM   3080  CB  GLN A 407      17.603  18.195  -1.967  1.00 92.37           C  
ATOM   3081  O   GLN A 407      20.870  18.083  -2.758  1.00 92.37           O  
ATOM   3082  CG  GLN A 407      18.119  19.518  -1.384  1.00 92.37           C  
ATOM   3083  CD  GLN A 407      17.166  20.112  -0.351  1.00 92.37           C  
ATOM   3084  NE2 GLN A 407      17.132  21.418  -0.205  1.00 92.37           N  
ATOM   3085  OE1 GLN A 407      16.440  19.429   0.348  1.00 92.37           O  
ATOM   3086  N   SER A 408      20.061  16.206  -1.810  1.00 94.70           N  
ATOM   3087  CA  SER A 408      21.346  15.758  -1.269  1.00 94.70           C  
ATOM   3088  C   SER A 408      22.346  15.435  -2.382  1.00 94.70           C  
ATOM   3089  CB  SER A 408      21.149  14.556  -0.342  1.00 94.70           C  
ATOM   3090  O   SER A 408      23.502  15.857  -2.307  1.00 94.70           O  
ATOM   3091  OG  SER A 408      22.417  14.182   0.155  1.00 94.70           O  
ATOM   3092  N   LEU A 409      21.911  14.768  -3.455  1.00 94.63           N  
ATOM   3093  CA  LEU A 409      22.751  14.460  -4.611  1.00 94.63           C  
ATOM   3094  C   LEU A 409      23.278  15.745  -5.263  1.00 94.63           C  
ATOM   3095  CB  LEU A 409      21.953  13.583  -5.595  1.00 94.63           C  
ATOM   3096  O   LEU A 409      24.492  15.912  -5.376  1.00 94.63           O  
ATOM   3097  CG  LEU A 409      22.713  13.224  -6.885  1.00 94.63           C  
ATOM   3098  CD1 LEU A 409      23.977  12.413  -6.608  1.00 94.63           C  
ATOM   3099  CD2 LEU A 409      21.816  12.396  -7.803  1.00 94.63           C  
ATOM   3100  N   THR A 410      22.393  16.685  -5.613  1.00 94.73           N  
ATOM   3101  CA  THR A 410      22.782  17.968  -6.225  1.00 94.73           C  
ATOM   3102  C   THR A 410      23.717  18.778  -5.326  1.00 94.73           C  
ATOM   3103  CB  THR A 410      21.537  18.808  -6.546  1.00 94.73           C  
ATOM   3104  O   THR A 410      24.662  19.395  -5.816  1.00 94.73           O  
ATOM   3105  CG2 THR A 410      21.859  20.154  -7.195  1.00 94.73           C  
ATOM   3106  OG1 THR A 410      20.713  18.123  -7.456  1.00 94.73           O  
ATOM   3107  N   TYR A 411      23.490  18.778  -4.009  1.00 95.82           N  
ATOM   3108  CA  TYR A 411      24.371  19.466  -3.066  1.00 95.82           C  
ATOM   3109  C   TYR A 411      25.771  18.838  -3.025  1.00 95.82           C  
ATOM   3110  CB  TYR A 411      23.723  19.481  -1.677  1.00 95.82           C  
ATOM   3111  O   TYR A 411      26.768  19.547  -3.162  1.00 95.82           O  
ATOM   3112  CG  TYR A 411      24.598  20.129  -0.623  1.00 95.82           C  
ATOM   3113  CD1 TYR A 411      25.373  19.326   0.235  1.00 95.82           C  
ATOM   3114  CD2 TYR A 411      24.664  21.533  -0.526  1.00 95.82           C  
ATOM   3115  CE1 TYR A 411      26.211  19.927   1.193  1.00 95.82           C  
ATOM   3116  CE2 TYR A 411      25.501  22.138   0.432  1.00 95.82           C  
ATOM   3117  OH  TYR A 411      27.082  21.897   2.229  1.00 95.82           O  
ATOM   3118  CZ  TYR A 411      26.275  21.331   1.295  1.00 95.82           C  
ATOM   3119  N   ASN A 412      25.861  17.512  -2.887  1.00 96.01           N  
ATOM   3120  CA  ASN A 412      27.142  16.814  -2.774  1.00 96.01           C  
ATOM   3121  C   ASN A 412      27.940  16.804  -4.092  1.00 96.01           C  
ATOM   3122  CB  ASN A 412      26.901  15.395  -2.237  1.00 96.01           C  
ATOM   3123  O   ASN A 412      29.171  16.810  -4.052  1.00 96.01           O  
ATOM   3124  CG  ASN A 412      26.615  15.373  -0.747  1.00 96.01           C  
ATOM   3125  ND2 ASN A 412      25.381  15.209  -0.343  1.00 96.01           N  
ATOM   3126  OD1 ASN A 412      27.514  15.491   0.070  1.00 96.01           O  
ATOM   3127  N   GLN A 413      27.274  16.857  -5.252  1.00 95.07           N  
ATOM   3128  CA  GLN A 413      27.927  16.961  -6.567  1.00 95.07           C  
ATOM   3129  C   GLN A 413      28.714  18.263  -6.769  1.00 95.07           C  
ATOM   3130  CB  GLN A 413      26.876  16.836  -7.678  1.00 95.07           C  
ATOM   3131  O   GLN A 413      29.577  18.316  -7.639  1.00 95.07           O  
ATOM   3132  CG  GLN A 413      26.463  15.383  -7.925  1.00 95.07           C  
ATOM   3133  CD  GLN A 413      25.399  15.304  -9.009  1.00 95.07           C  
ATOM   3134  NE2 GLN A 413      25.664  14.627 -10.104  1.00 95.07           N  
ATOM   3135  OE1 GLN A 413      24.327  15.875  -8.926  1.00 95.07           O  
ATOM   3136  N   LYS A 414      28.470  19.304  -5.959  1.00 95.20           N  
ATOM   3137  CA  LYS A 414      29.275  20.537  -5.995  1.00 95.20           C  
ATOM   3138  C   LYS A 414      30.718  20.323  -5.532  1.00 95.20           C  
ATOM   3139  CB  LYS A 414      28.621  21.623  -5.132  1.00 95.20           C  
ATOM   3140  O   LYS A 414      31.584  21.114  -5.886  1.00 95.20           O  
ATOM   3141  CG  LYS A 414      27.255  22.062  -5.670  1.00 95.20           C  
ATOM   3142  CD  LYS A 414      26.690  23.192  -4.805  1.00 95.20           C  
ATOM   3143  CE  LYS A 414      25.339  23.639  -5.369  1.00 95.20           C  
ATOM   3144  NZ  LYS A 414      24.810  24.813  -4.633  1.00 95.20           N  
ATOM   3145  N   PHE A 415      30.967  19.286  -4.729  1.00 94.83           N  
ATOM   3146  CA  PHE A 415      32.248  19.077  -4.043  1.00 94.83           C  
ATOM   3147  C   PHE A 415      32.845  17.680  -4.253  1.00 94.83           C  
ATOM   3148  CB  PHE A 415      32.046  19.336  -2.543  1.00 94.83           C  
ATOM   3149  O   PHE A 415      33.996  17.447  -3.891  1.00 94.83           O  
ATOM   3150  CG  PHE A 415      31.398  20.665  -2.204  1.00 94.83           C  
ATOM   3151  CD1 PHE A 415      32.138  21.857  -2.307  1.00 94.83           C  
ATOM   3152  CD2 PHE A 415      30.051  20.712  -1.792  1.00 94.83           C  
ATOM   3153  CE1 PHE A 415      31.538  23.089  -1.990  1.00 94.83           C  
ATOM   3154  CE2 PHE A 415      29.453  21.943  -1.473  1.00 94.83           C  
ATOM   3155  CZ  PHE A 415      30.197  23.132  -1.569  1.00 94.83           C  
ATOM   3156  N   LYS A 416      32.071  16.721  -4.775  1.00 93.19           N  
ATOM   3157  CA  LYS A 416      32.471  15.316  -4.925  1.00 93.19           C  
ATOM   3158  C   LYS A 416      32.066  14.769  -6.291  1.00 93.19           C  
ATOM   3159  CB  LYS A 416      31.865  14.468  -3.792  1.00 93.19           C  
ATOM   3160  O   LYS A 416      31.162  15.293  -6.935  1.00 93.19           O  
ATOM   3161  CG  LYS A 416      32.375  14.902  -2.410  1.00 93.19           C  
ATOM   3162  CD  LYS A 416      31.950  13.920  -1.317  1.00 93.19           C  
ATOM   3163  CE  LYS A 416      32.536  14.385   0.021  1.00 93.19           C  
ATOM   3164  NZ  LYS A 416      32.370  13.375   1.094  1.00 93.19           N  
ATOM   3165  N   SER A 417      32.708  13.674  -6.702  1.00 93.07           N  
ATOM   3166  CA  SER A 417      32.313  12.928  -7.902  1.00 93.07           C  
ATOM   3167  C   SER A 417      30.859  12.450  -7.806  1.00 93.07           C  
ATOM   3168  CB  SER A 417      33.250  11.736  -8.134  1.00 93.07           C  
ATOM   3169  O   SER A 417      30.325  12.263  -6.707  1.00 93.07           O  
ATOM   3170  OG  SER A 417      33.035  10.738  -7.152  1.00 93.07           O  
ATOM   3171  N   HIS A 418      30.225  12.207  -8.956  1.00 89.48           N  
ATOM   3172  CA  HIS A 418      28.837  11.741  -9.015  1.00 89.48           C  
ATOM   3173  C   HIS A 418      28.616  10.468  -8.180  1.00 89.48           C  
ATOM   3174  CB  HIS A 418      28.443  11.533 -10.482  1.00 89.48           C  
ATOM   3175  O   HIS A 418      27.714  10.436  -7.348  1.00 89.48           O  
ATOM   3176  CG  HIS A 418      27.033  11.028 -10.641  1.00 89.48           C  
ATOM   3177  CD2 HIS A 418      26.661   9.775 -11.052  1.00 89.48           C  
ATOM   3178  ND1 HIS A 418      25.872  11.722 -10.373  1.00 89.48           N  
ATOM   3179  CE1 HIS A 418      24.832  10.914 -10.630  1.00 89.48           C  
ATOM   3180  NE2 HIS A 418      25.269   9.720 -11.038  1.00 89.48           N  
ATOM   3181  N   THR A 419      29.495   9.470  -8.310  1.00 90.93           N  
ATOM   3182  CA  THR A 419      29.443   8.211  -7.549  1.00 90.93           C  
ATOM   3183  C   THR A 419      29.500   8.449  -6.037  1.00 90.93           C  
ATOM   3184  CB  THR A 419      30.625   7.319  -7.962  1.00 90.93           C  
ATOM   3185  O   THR A 419      28.686   7.907  -5.290  1.00 90.93           O  
ATOM   3186  CG2 THR A 419      30.540   5.884  -7.454  1.00 90.93           C  
ATOM   3187  OG1 THR A 419      30.711   7.264  -9.366  1.00 90.93           O  
ATOM   3188  N   SER A 420      30.428   9.284  -5.557  1.00 92.89           N  
ATOM   3189  CA  SER A 420      30.550   9.575  -4.123  1.00 92.89           C  
ATOM   3190  C   SER A 420      29.371  10.391  -3.593  1.00 92.89           C  
ATOM   3191  CB  SER A 420      31.850  10.326  -3.838  1.00 92.89           C  
ATOM   3192  O   SER A 420      28.889  10.120  -2.494  1.00 92.89           O  
ATOM   3193  OG  SER A 420      32.977   9.542  -4.171  1.00 92.89           O  
ATOM   3194  N   ALA A 421      28.886  11.369  -4.362  1.00 93.95           N  
ATOM   3195  CA  ALA A 421      27.707  12.157  -4.012  1.00 93.95           C  
ATOM   3196  C   ALA A 421      26.448  11.281  -3.917  1.00 93.95           C  
ATOM   3197  CB  ALA A 421      27.552  13.268  -5.056  1.00 93.95           C  
ATOM   3198  O   ALA A 421      25.675  11.414  -2.969  1.00 93.95           O  
ATOM   3199  N   TYR A 422      26.292  10.338  -4.848  1.00 93.22           N  
ATOM   3200  CA  TYR A 422      25.201   9.370  -4.861  1.00 93.22           C  
ATOM   3201  C   TYR A 422      25.205   8.485  -3.611  1.00 93.22           C  
ATOM   3202  CB  TYR A 422      25.301   8.549  -6.157  1.00 93.22           C  
ATOM   3203  O   TYR A 422      24.167   8.326  -2.961  1.00 93.22           O  
ATOM   3204  CG  TYR A 422      24.122   7.631  -6.374  1.00 93.22           C  
ATOM   3205  CD1 TYR A 422      23.923   6.542  -5.506  1.00 93.22           C  
ATOM   3206  CD2 TYR A 422      23.198   7.888  -7.405  1.00 93.22           C  
ATOM   3207  CE1 TYR A 422      22.767   5.766  -5.594  1.00 93.22           C  
ATOM   3208  CE2 TYR A 422      22.033   7.103  -7.503  1.00 93.22           C  
ATOM   3209  OH  TYR A 422      20.629   5.441  -6.487  1.00 93.22           O  
ATOM   3210  CZ  TYR A 422      21.804   6.084  -6.557  1.00 93.22           C  
ATOM   3211  N   VAL A 423      26.361   7.911  -3.253  1.00 93.97           N  
ATOM   3212  CA  VAL A 423      26.485   7.068  -2.051  1.00 93.97           C  
ATOM   3213  C   VAL A 423      26.105   7.860  -0.802  1.00 93.97           C  
ATOM   3214  CB  VAL A 423      27.905   6.487  -1.921  1.00 93.97           C  
ATOM   3215  O   VAL A 423      25.342   7.371   0.022  1.00 93.97           O  
ATOM   3216  CG1 VAL A 423      28.153   5.786  -0.578  1.00 93.97           C  
ATOM   3217  CG2 VAL A 423      28.166   5.444  -3.012  1.00 93.97           C  
ATOM   3218  N   ILE A 424      26.562   9.109  -0.677  1.00 95.46           N  
ATOM   3219  CA  ILE A 424      26.221   9.958   0.474  1.00 95.46           C  
ATOM   3220  C   ILE A 424      24.715  10.228   0.537  1.00 95.46           C  
ATOM   3221  CB  ILE A 424      27.038  11.265   0.437  1.00 95.46           C  
ATOM   3222  O   ILE A 424      24.119  10.058   1.599  1.00 95.46           O  
ATOM   3223  CG1 ILE A 424      28.531  10.939   0.658  1.00 95.46           C  
ATOM   3224  CG2 ILE A 424      26.562  12.265   1.509  1.00 95.46           C  
ATOM   3225  CD1 ILE A 424      29.447  12.091   0.251  1.00 95.46           C  
ATOM   3226  N   ALA A 425      24.091  10.599  -0.583  1.00 95.67           N  
ATOM   3227  CA  ALA A 425      22.655  10.869  -0.641  1.00 95.67           C  
ATOM   3228  C   ALA A 425      21.813   9.625  -0.302  1.00 95.67           C  
ATOM   3229  CB  ALA A 425      22.334  11.418  -2.036  1.00 95.67           C  
ATOM   3230  O   ALA A 425      20.829   9.713   0.441  1.00 95.67           O  
ATOM   3231  N   SER A 426      22.234   8.452  -0.786  1.00 94.86           N  
ATOM   3232  CA  SER A 426      21.602   7.167  -0.463  1.00 94.86           C  
ATOM   3233  C   SER A 426      21.743   6.842   1.022  1.00 94.86           C  
ATOM   3234  CB  SER A 426      22.219   6.027  -1.278  1.00 94.86           C  
ATOM   3235  O   SER A 426      20.750   6.569   1.694  1.00 94.86           O  
ATOM   3236  OG  SER A 426      22.084   6.278  -2.658  1.00 94.86           O  
ATOM   3237  N   ASN A 427      22.958   6.949   1.563  1.00 96.32           N  
ATOM   3238  CA  ASN A 427      23.246   6.613   2.955  1.00 96.32           C  
ATOM   3239  C   ASN A 427      22.486   7.525   3.920  1.00 96.32           C  
ATOM   3240  CB  ASN A 427      24.768   6.649   3.192  1.00 96.32           C  
ATOM   3241  O   ASN A 427      21.893   7.039   4.877  1.00 96.32           O  
ATOM   3242  CG  ASN A 427      25.491   5.506   2.493  1.00 96.32           C  
ATOM   3243  ND2 ASN A 427      26.774   5.343   2.705  1.00 96.32           N  
ATOM   3244  OD1 ASN A 427      24.917   4.736   1.746  1.00 96.32           O  
ATOM   3245  N   GLN A 428      22.432   8.833   3.651  1.00 97.25           N  
ATOM   3246  CA  GLN A 428      21.630   9.772   4.443  1.00 97.25           C  
ATOM   3247  C   GLN A 428      20.139   9.411   4.424  1.00 97.25           C  
ATOM   3248  CB  GLN A 428      21.819  11.192   3.901  1.00 97.25           C  
ATOM   3249  O   GLN A 428      19.488   9.429   5.467  1.00 97.25           O  
ATOM   3250  CG  GLN A 428      23.190  11.785   4.248  1.00 97.25           C  
ATOM   3251  CD  GLN A 428      23.390  13.162   3.625  1.00 97.25           C  
ATOM   3252  NE2 GLN A 428      24.328  13.941   4.117  1.00 97.25           N  
ATOM   3253  OE1 GLN A 428      22.715  13.578   2.697  1.00 97.25           O  
ATOM   3254  N   SER A 429      19.608   9.033   3.259  1.00 97.18           N  
ATOM   3255  CA  SER A 429      18.210   8.611   3.127  1.00 97.18           C  
ATOM   3256  C   SER A 429      17.923   7.344   3.942  1.00 97.18           C  
ATOM   3257  CB  SER A 429      17.867   8.370   1.658  1.00 97.18           C  
ATOM   3258  O   SER A 429      16.930   7.289   4.668  1.00 97.18           O  
ATOM   3259  OG  SER A 429      18.097   9.526   0.877  1.00 97.18           O  
ATOM   3260  N   TYR A 430      18.814   6.349   3.889  1.00 97.99           N  
ATOM   3261  CA  TYR A 430      18.679   5.124   4.679  1.00 97.99           C  
ATOM   3262  C   TYR A 430      18.865   5.352   6.183  1.00 97.99           C  
ATOM   3263  CB  TYR A 430      19.640   4.046   4.169  1.00 97.99           C  
ATOM   3264  O   TYR A 430      18.160   4.719   6.965  1.00 97.99           O  
ATOM   3265  CG  TYR A 430      19.287   3.460   2.817  1.00 97.99           C  
ATOM   3266  CD1 TYR A 430      17.997   2.941   2.589  1.00 97.99           C  
ATOM   3267  CD2 TYR A 430      20.262   3.388   1.803  1.00 97.99           C  
ATOM   3268  CE1 TYR A 430      17.671   2.379   1.343  1.00 97.99           C  
ATOM   3269  CE2 TYR A 430      19.942   2.813   0.559  1.00 97.99           C  
ATOM   3270  OH  TYR A 430      18.350   1.742  -0.873  1.00 97.99           O  
ATOM   3271  CZ  TYR A 430      18.647   2.307   0.326  1.00 97.99           C  
ATOM   3272  N   TRP A 431      19.722   6.287   6.607  1.00 98.30           N  
ATOM   3273  CA  TRP A 431      19.817   6.685   8.016  1.00 98.30           C  
ATOM   3274  C   TRP A 431      18.508   7.286   8.527  1.00 98.30           C  
ATOM   3275  CB  TRP A 431      20.986   7.653   8.237  1.00 98.30           C  
ATOM   3276  O   TRP A 431      18.035   6.880   9.585  1.00 98.30           O  
ATOM   3277  CG  TRP A 431      22.308   6.979   8.414  1.00 98.30           C  
ATOM   3278  CD1 TRP A 431      23.392   7.112   7.617  1.00 98.30           C  
ATOM   3279  CD2 TRP A 431      22.690   6.026   9.452  1.00 98.30           C  
ATOM   3280  CE2 TRP A 431      24.028   5.599   9.200  1.00 98.30           C  
ATOM   3281  CE3 TRP A 431      22.036   5.474  10.575  1.00 98.30           C  
ATOM   3282  NE1 TRP A 431      24.402   6.281   8.063  1.00 98.30           N  
ATOM   3283  CH2 TRP A 431      24.008   4.141  11.130  1.00 98.30           C  
ATOM   3284  CZ2 TRP A 431      24.683   4.667  10.015  1.00 98.30           C  
ATOM   3285  CZ3 TRP A 431      22.689   4.545  11.408  1.00 98.30           C  
ATOM   3286  N   ILE A 432      17.873   8.178   7.759  1.00 98.29           N  
ATOM   3287  CA  ILE A 432      16.562   8.740   8.124  1.00 98.29           C  
ATOM   3288  C   ILE A 432      15.508   7.629   8.215  1.00 98.29           C  
ATOM   3289  CB  ILE A 432      16.142   9.844   7.127  1.00 98.29           C  
ATOM   3290  O   ILE A 432      14.769   7.550   9.197  1.00 98.29           O  
ATOM   3291  CG1 ILE A 432      17.100  11.053   7.214  1.00 98.29           C  
ATOM   3292  CG2 ILE A 432      14.698  10.298   7.421  1.00 98.29           C  
ATOM   3293  CD1 ILE A 432      16.987  12.005   6.018  1.00 98.29           C  
ATOM   3294  N   ALA A 433      15.464   6.736   7.223  1.00 98.31           N  
ATOM   3295  CA  ALA A 433      14.568   5.583   7.221  1.00 98.31           C  
ATOM   3296  C   ALA A 433      14.788   4.685   8.458  1.00 98.31           C  
ATOM   3297  CB  ALA A 433      14.790   4.833   5.900  1.00 98.31           C  
ATOM   3298  O   ALA A 433      13.826   4.309   9.131  1.00 98.31           O  
ATOM   3299  N   ALA A 434      16.048   4.395   8.801  1.00 98.49           N  
ATOM   3300  CA  ALA A 434      16.421   3.604   9.970  1.00 98.49           C  
ATOM   3301  C   ALA A 434      15.993   4.274  11.283  1.00 98.49           C  
ATOM   3302  CB  ALA A 434      17.936   3.366   9.958  1.00 98.49           C  
ATOM   3303  O   ALA A 434      15.472   3.590  12.164  1.00 98.49           O  
ATOM   3304  N   SER A 435      16.158   5.597  11.408  1.00 98.33           N  
ATOM   3305  CA  SER A 435      15.709   6.361  12.577  1.00 98.33           C  
ATOM   3306  C   SER A 435      14.195   6.276  12.765  1.00 98.33           C  
ATOM   3307  CB  SER A 435      16.110   7.835  12.458  1.00 98.33           C  
ATOM   3308  O   SER A 435      13.732   6.048  13.881  1.00 98.33           O  
ATOM   3309  OG  SER A 435      17.512   7.980  12.371  1.00 98.33           O  
ATOM   3310  N   VAL A 436      13.415   6.384  11.686  1.00 98.34           N  
ATOM   3311  CA  VAL A 436      11.952   6.237  11.746  1.00 98.34           C  
ATOM   3312  C   VAL A 436      11.557   4.819  12.178  1.00 98.34           C  
ATOM   3313  CB  VAL A 436      11.310   6.629  10.404  1.00 98.34           C  
ATOM   3314  O   VAL A 436      10.722   4.666  13.070  1.00 98.34           O  
ATOM   3315  CG1 VAL A 436       9.799   6.364  10.389  1.00 98.34           C  
ATOM   3316  CG2 VAL A 436      11.509   8.119  10.100  1.00 98.34           C  
ATOM   3317  N   CYS A 437      12.191   3.775  11.630  1.00 98.04           N  
ATOM   3318  CA  CYS A 437      11.950   2.399  12.081  1.00 98.04           C  
ATOM   3319  C   CYS A 437      12.370   2.176  13.540  1.00 98.04           C  
ATOM   3320  CB  CYS A 437      12.674   1.405  11.168  1.00 98.04           C  
ATOM   3321  O   CYS A 437      11.675   1.479  14.274  1.00 98.04           O  
ATOM   3322  SG  CYS A 437      11.822   1.306   9.573  1.00 98.04           S  
ATOM   3323  N   PHE A 438      13.462   2.797  13.992  1.00 98.26           N  
ATOM   3324  CA  PHE A 438      13.903   2.713  15.384  1.00 98.26           C  
ATOM   3325  C   PHE A 438      12.913   3.390  16.345  1.00 98.26           C  
ATOM   3326  CB  PHE A 438      15.305   3.316  15.502  1.00 98.26           C  
ATOM   3327  O   PHE A 438      12.628   2.858  17.416  1.00 98.26           O  
ATOM   3328  CG  PHE A 438      15.899   3.177  16.887  1.00 98.26           C  
ATOM   3329  CD1 PHE A 438      16.070   4.307  17.706  1.00 98.26           C  
ATOM   3330  CD2 PHE A 438      16.277   1.906  17.358  1.00 98.26           C  
ATOM   3331  CE1 PHE A 438      16.638   4.167  18.984  1.00 98.26           C  
ATOM   3332  CE2 PHE A 438      16.828   1.765  18.643  1.00 98.26           C  
ATOM   3333  CZ  PHE A 438      17.009   2.896  19.457  1.00 98.26           C  
ATOM   3334  N   ILE A 439      12.300   4.508  15.945  1.00 98.02           N  
ATOM   3335  CA  ILE A 439      11.174   5.094  16.688  1.00 98.02           C  
ATOM   3336  C   ILE A 439      10.000   4.104  16.732  1.00 98.02           C  
ATOM   3337  CB  ILE A 439      10.774   6.461  16.088  1.00 98.02           C  
ATOM   3338  O   ILE A 439       9.430   3.884  17.799  1.00 98.02           O  
ATOM   3339  CG1 ILE A 439      11.905   7.494  16.299  1.00 98.02           C  
ATOM   3340  CG2 ILE A 439       9.468   6.980  16.723  1.00 98.02           C  
ATOM   3341  CD1 ILE A 439      11.754   8.753  15.435  1.00 98.02           C  
ATOM   3342  N   GLY A 440       9.675   3.445  15.614  1.00 97.66           N  
ATOM   3343  CA  GLY A 440       8.672   2.373  15.570  1.00 97.66           C  
ATOM   3344  C   GLY A 440       8.977   1.207  16.524  1.00 97.66           C  
ATOM   3345  O   GLY A 440       8.074   0.724  17.215  1.00 97.66           O  
ATOM   3346  N   LEU A 441      10.251   0.815  16.642  1.00 97.98           N  
ATOM   3347  CA  LEU A 441      10.727  -0.187  17.600  1.00 97.98           C  
ATOM   3348  C   LEU A 441      10.450   0.244  19.044  1.00 97.98           C  
ATOM   3349  CB  LEU A 441      12.237  -0.435  17.392  1.00 97.98           C  
ATOM   3350  O   LEU A 441       9.818  -0.496  19.799  1.00 97.98           O  
ATOM   3351  CG  LEU A 441      12.847  -1.512  18.304  1.00 97.98           C  
ATOM   3352  CD1 LEU A 441      12.161  -2.868  18.161  1.00 97.98           C  
ATOM   3353  CD2 LEU A 441      14.327  -1.676  17.963  1.00 97.98           C  
ATOM   3354  N   ILE A 442      10.878   1.456  19.414  1.00 97.78           N  
ATOM   3355  CA  ILE A 442      10.659   2.033  20.748  1.00 97.78           C  
ATOM   3356  C   ILE A 442       9.159   2.071  21.056  1.00 97.78           C  
ATOM   3357  CB  ILE A 442      11.303   3.440  20.825  1.00 97.78           C  
ATOM   3358  O   ILE A 442       8.717   1.578  22.097  1.00 97.78           O  
ATOM   3359  CG1 ILE A 442      12.843   3.318  20.783  1.00 97.78           C  
ATOM   3360  CG2 ILE A 442      10.886   4.217  22.092  1.00 97.78           C  
ATOM   3361  CD1 ILE A 442      13.564   4.663  20.635  1.00 97.78           C  
ATOM   3362  N   LEU A 443       8.355   2.596  20.129  1.00 96.66           N  
ATOM   3363  CA  LEU A 443       6.909   2.691  20.303  1.00 96.66           C  
ATOM   3364  C   LEU A 443       6.268   1.316  20.518  1.00 96.66           C  
ATOM   3365  CB  LEU A 443       6.280   3.416  19.106  1.00 96.66           C  
ATOM   3366  O   LEU A 443       5.415   1.158  21.390  1.00 96.66           O  
ATOM   3367  CG  LEU A 443       6.578   4.926  19.049  1.00 96.66           C  
ATOM   3368  CD1 LEU A 443       5.980   5.483  17.761  1.00 96.66           C  
ATOM   3369  CD2 LEU A 443       5.975   5.693  20.229  1.00 96.66           C  
ATOM   3370  N   THR A 444       6.720   0.300  19.789  1.00 95.51           N  
ATOM   3371  CA  THR A 444       6.223  -1.070  19.942  1.00 95.51           C  
ATOM   3372  C   THR A 444       6.576  -1.654  21.314  1.00 95.51           C  
ATOM   3373  CB  THR A 444       6.764  -1.962  18.820  1.00 95.51           C  
ATOM   3374  O   THR A 444       5.710  -2.205  22.000  1.00 95.51           O  
ATOM   3375  CG2 THR A 444       6.170  -3.364  18.888  1.00 95.51           C  
ATOM   3376  OG1 THR A 444       6.388  -1.432  17.571  1.00 95.51           O  
ATOM   3377  N   VAL A 445       7.826  -1.497  21.759  1.00 94.96           N  
ATOM   3378  CA  VAL A 445       8.307  -2.028  23.045  1.00 94.96           C  
ATOM   3379  C   VAL A 445       7.559  -1.401  24.224  1.00 94.96           C  
ATOM   3380  CB  VAL A 445       9.831  -1.827  23.172  1.00 94.96           C  
ATOM   3381  O   VAL A 445       7.074  -2.127  25.100  1.00 94.96           O  
ATOM   3382  CG1 VAL A 445      10.360  -2.135  24.580  1.00 94.96           C  
ATOM   3383  CG2 VAL A 445      10.563  -2.759  22.197  1.00 94.96           C  
ATOM   3384  N   PHE A 446       7.411  -0.077  24.237  1.00 92.93           N  
ATOM   3385  CA  PHE A 446       6.844   0.641  25.382  1.00 92.93           C  
ATOM   3386  C   PHE A 446       5.324   0.802  25.318  1.00 92.93           C  
ATOM   3387  CB  PHE A 446       7.549   1.993  25.523  1.00 92.93           C  
ATOM   3388  O   PHE A 446       4.666   0.818  26.364  1.00 92.93           O  
ATOM   3389  CG  PHE A 446       9.005   1.858  25.925  1.00 92.93           C  
ATOM   3390  CD1 PHE A 446       9.340   1.448  27.229  1.00 92.93           C  
ATOM   3391  CD2 PHE A 446      10.028   2.125  25.000  1.00 92.93           C  
ATOM   3392  CE1 PHE A 446      10.689   1.299  27.596  1.00 92.93           C  
ATOM   3393  CE2 PHE A 446      11.376   1.965  25.360  1.00 92.93           C  
ATOM   3394  CZ  PHE A 446      11.707   1.553  26.661  1.00 92.93           C  
ATOM   3395  N   PHE A 447       4.742   0.898  24.117  1.00 91.78           N  
ATOM   3396  CA  PHE A 447       3.336   1.264  23.960  1.00 91.78           C  
ATOM   3397  C   PHE A 447       2.416   0.175  23.434  1.00 91.78           C  
ATOM   3398  CB  PHE A 447       3.160   2.606  23.242  1.00 91.78           C  
ATOM   3399  O   PHE A 447       1.219   0.244  23.712  1.00 91.78           O  
ATOM   3400  CG  PHE A 447       3.859   3.762  23.928  1.00 91.78           C  
ATOM   3401  CD1 PHE A 447       3.191   4.537  24.896  1.00 91.78           C  
ATOM   3402  CD2 PHE A 447       5.187   4.065  23.596  1.00 91.78           C  
ATOM   3403  CE1 PHE A 447       3.860   5.599  25.529  1.00 91.78           C  
ATOM   3404  CE2 PHE A 447       5.848   5.145  24.202  1.00 91.78           C  
ATOM   3405  CZ  PHE A 447       5.185   5.909  25.175  1.00 91.78           C  
ATOM   3406  N   MET A 448       2.925  -0.867  22.780  1.00 88.28           N  
ATOM   3407  CA  MET A 448       2.061  -1.980  22.398  1.00 88.28           C  
ATOM   3408  C   MET A 448       1.714  -2.825  23.633  1.00 88.28           C  
ATOM   3409  CB  MET A 448       2.697  -2.792  21.262  1.00 88.28           C  
ATOM   3410  O   MET A 448       2.596  -3.198  24.422  1.00 88.28           O  
ATOM   3411  CG  MET A 448       1.642  -3.504  20.413  1.00 88.28           C  
ATOM   3412  SD  MET A 448       0.571  -2.355  19.506  1.00 88.28           S  
ATOM   3413  CE  MET A 448      -0.441  -3.527  18.572  1.00 88.28           C  
ATOM   3414  N   ARG A 449       0.425  -3.130  23.828  1.00 82.01           N  
ATOM   3415  CA  ARG A 449      -0.021  -4.058  24.880  1.00 82.01           C  
ATOM   3416  C   ARG A 449       0.163  -5.499  24.409  1.00 82.01           C  
ATOM   3417  CB  ARG A 449      -1.478  -3.774  25.296  1.00 82.01           C  
ATOM   3418  O   ARG A 449       0.014  -5.800  23.226  1.00 82.01           O  
ATOM   3419  CG  ARG A 449      -1.557  -2.676  26.369  1.00 82.01           C  
ATOM   3420  CD  ARG A 449      -3.014  -2.394  26.769  1.00 82.01           C  
ATOM   3421  NE  ARG A 449      -3.120  -1.447  27.905  1.00 82.01           N  
ATOM   3422  NH1 ARG A 449      -5.415  -1.279  27.920  1.00 82.01           N  
ATOM   3423  NH2 ARG A 449      -4.226  -0.095  29.383  1.00 82.01           N  
ATOM   3424  CZ  ARG A 449      -4.247  -0.945  28.393  1.00 82.01           C  
ATOM   3425  N   LYS A 450       0.471  -6.405  25.343  1.00 72.48           N  
ATOM   3426  CA  LYS A 450       0.273  -7.834  25.087  1.00 72.48           C  
ATOM   3427  C   LYS A 450      -1.228  -8.069  24.973  1.00 72.48           C  
ATOM   3428  CB  LYS A 450       0.880  -8.715  26.190  1.00 72.48           C  
ATOM   3429  O   LYS A 450      -1.999  -7.591  25.799  1.00 72.48           O  
ATOM   3430  CG  LYS A 450       2.316  -9.143  25.852  1.00 72.48           C  
ATOM   3431  CD  LYS A 450       2.834 -10.100  26.933  1.00 72.48           C  
ATOM   3432  CE  LYS A 450       4.213 -10.667  26.581  1.00 72.48           C  
ATOM   3433  NZ  LYS A 450       4.677 -11.592  27.646  1.00 72.48           N  
ATOM   3434  N   THR A 451      -1.634  -8.740  23.908  1.00 64.58           N  
ATOM   3435  CA  THR A 451      -3.009  -9.196  23.750  1.00 64.58           C  
ATOM   3436  C   THR A 451      -3.142 -10.458  24.599  1.00 64.58           C  
ATOM   3437  CB  THR A 451      -3.357  -9.431  22.261  1.00 64.58           C  
ATOM   3438  O   THR A 451      -2.836 -11.547  24.123  1.00 64.58           O  
ATOM   3439  CG2 THR A 451      -4.749  -8.893  21.932  1.00 64.58           C  
ATOM   3440  OG1 THR A 451      -2.462  -8.766  21.383  1.00 64.58           O  
ATOM   3441  N   ASP A 452      -3.518 -10.316  25.871  1.00 51.73           N  
ATOM   3442  CA  ASP A 452      -3.815 -11.459  26.740  1.00 51.73           C  
ATOM   3443  C   ASP A 452      -5.160 -12.046  26.301  1.00 51.73           C  
ATOM   3444  CB  ASP A 452      -3.795 -11.061  28.229  1.00 51.73           C  
ATOM   3445  O   ASP A 452      -6.224 -11.666  26.782  1.00 51.73           O  
ATOM   3446  CG  ASP A 452      -2.390 -10.745  28.764  1.00 51.73           C  
ATOM   3447  OD1 ASP A 452      -1.391 -11.217  28.166  1.00 51.73           O  
ATOM   3448  OD2 ASP A 452      -2.309  -9.986  29.754  1.00 51.73           O  
ATOM   3449  N   LYS A 453      -5.131 -12.925  25.297  1.00 52.73           N  
ATOM   3450  CA  LYS A 453      -6.317 -13.658  24.854  1.00 52.73           C  
ATOM   3451  C   LYS A 453      -6.402 -14.951  25.655  1.00 52.73           C  
ATOM   3452  CB  LYS A 453      -6.306 -13.867  23.332  1.00 52.73           C  
ATOM   3453  O   LYS A 453      -5.927 -15.994  25.212  1.00 52.73           O  
ATOM   3454  CG  LYS A 453      -6.537 -12.555  22.562  1.00 52.73           C  
ATOM   3455  CD  LYS A 453      -6.565 -12.835  21.053  1.00 52.73           C  
ATOM   3456  CE  LYS A 453      -6.871 -11.577  20.233  1.00 52.73           C  
ATOM   3457  NZ  LYS A 453      -6.645 -11.828  18.785  1.00 52.73           N  
ATOM   3458  N   SER A 454      -6.974 -14.870  26.857  1.00 33.89           N  
ATOM   3459  CA  SER A 454      -7.488 -16.055  27.542  1.00 33.89           C  
ATOM   3460  C   SER A 454      -8.501 -16.738  26.624  1.00 33.89           C  
ATOM   3461  CB  SER A 454      -8.141 -15.690  28.880  1.00 33.89           C  
ATOM   3462  O   SER A 454      -9.401 -16.084  26.101  1.00 33.89           O  
ATOM   3463  OG  SER A 454      -9.161 -14.733  28.686  1.00 33.89           O  
ATOM   3464  N   ILE A 455      -8.298 -18.034  26.419  1.00 34.48           N  
ATOM   3465  CA  ILE A 455      -9.146 -18.953  25.662  1.00 34.48           C  
ATOM   3466  C   ILE A 455     -10.614 -18.746  26.081  1.00 34.48           C  
ATOM   3467  CB  ILE A 455      -8.657 -20.393  25.980  1.00 34.48           C  
ATOM   3468  O   ILE A 455     -10.987 -19.111  27.192  1.00 34.48           O  
ATOM   3469  CG1 ILE A 455      -7.165 -20.606  25.602  1.00 34.48           C  
ATOM   3470  CG2 ILE A 455      -9.525 -21.455  25.283  1.00 34.48           C  
ATOM   3471  CD1 ILE A 455      -6.518 -21.807  26.306  1.00 34.48           C  
ATOM   3472  N   SER A 456     -11.420 -18.139  25.210  1.00 33.11           N  
ATOM   3473  CA  SER A 456     -12.869 -18.369  25.128  1.00 33.11           C  
ATOM   3474  C   SER A 456     -13.118 -19.257  23.924  1.00 33.11           C  
ATOM   3475  CB  SER A 456     -13.639 -17.053  24.991  1.00 33.11           C  
ATOM   3476  O   SER A 456     -13.931 -20.194  24.027  1.00 33.11           O  
ATOM   3477  OG  SER A 456     -13.426 -16.541  23.687  1.00 33.11           O  
ATOM   3478  OXT SER A 456     -12.480 -18.906  22.898  1.00 33.11           O  
TER    3479      SER A 456                                                      
ENDMDL                                                                          
END                                                                             
