# Supplementary material for: Cryo‐EM structure of antibacterial efflux transporter QacA from Staphylococcus aureus reveals a novel extracellular loop with allosteric role
Source: EMBO J. 2023 Jul 17;42(16):e113418. doi: 10.15252/embj.2023113418 (PMC10425836; doi:10.15252/embj.2023113418)
Supplement: Supplementary file 4 — Source Data for Expanded View [file EMBJ-42-e113418-s008.zip › Expanded view source data/Figure EV2/AF2 models/AF-Q2FW85-LmrS.pdb]

HEADER                                            01-JUN-22                     
TITLE     ALPHAFOLD MONOMER V2.0 PREDICTION FOR MFS DOMAIN-CONTAINING PROTEIN   
TITLE    2 (Q2FW85)                                                             
COMPND    MOL_ID: 1;                                                            
COMPND   2 MOLECULE: MFS DOMAIN-CONTAINING PROTEIN;                             
COMPND   3 CHAIN: A                                                             
SOURCE    MOL_ID: 1;                                                            
SOURCE   2 ORGANISM_SCIENTIFIC: STAPHYLOCOCCUS AUREUS (STRAIN NCTC 8325 / PS    
SOURCE   3 47);                                                                 
SOURCE   4 ORGANISM_TAXID: 93061                                                
REMARK   1                                                                      
REMARK   1 REFERENCE 1                                                          
REMARK   1  AUTH   JOHN JUMPER, RICHARD EVANS, ALEXANDER PRITZEL, TIM GREEN,    
REMARK   1  AUTH 2 MICHAEL FIGURNOV, OLAF RONNEBERGER, KATHRYN TUNYASUVUNAKOOL, 
REMARK   1  AUTH 3 RUSS BATES, AUGUSTIN ZIDEK, ANNA POTAPENKO, ALEX BRIDGLAND,  
REMARK   1  AUTH 4 CLEMENS MEYER, SIMON A A KOHL, ANDREW J BALLARD,             
REMARK   1  AUTH 5 ANDREW COWIE, BERNARDINO ROMERA-PAREDES, STANISLAV NIKOLOV,  
REMARK   1  AUTH 6 RISHUB JAIN, JONAS ADLER, TREVOR BACK, STIG PETERSEN,        
REMARK   1  AUTH 7 DAVID REIMAN, ELLEN CLANCY, MICHAL ZIELINSKI,                
REMARK   1  AUTH 8 MARTIN STEINEGGER, MICHALINA PACHOLSKA, TAMAS BERGHAMMER,    
REMARK   1  AUTH 9 DAVID SILVER, ORIOL VINYALS, ANDREW W SENIOR,                
REMARK   1  AUTH10 KORAY KAVUKCUOGLU, PUSHMEET KOHLI, DEMIS HASSABIS            
REMARK   1  TITL   HIGHLY ACCURATE PROTEIN STRUCTURE PREDICTION WITH ALPHAFOLD  
REMARK   1  REF    NATURE                        V. 596   583 2021              
REMARK   1  REFN                   ISSN 0028-0836                               
REMARK   1  PMID   34265844                                                     
REMARK   1  DOI    10.1038/s41586-021-03819-2                                   
REMARK   1                                                                      
REMARK   1 DISCLAIMERS                                                          
REMARK   1 ALPHAFOLD DATA, COPYRIGHT (2021) DEEPMIND TECHNOLOGIES LIMITED. THE  
REMARK   1 INFORMATION PROVIDED IS THEORETICAL MODELLING ONLY AND CAUTION SHOULD
REMARK   1 BE EXERCISED IN ITS USE. IT IS PROVIDED "AS-IS" WITHOUT ANY WARRANTY 
REMARK   1 OF ANY KIND, WHETHER EXPRESSED OR IMPLIED. NO WARRANTY IS GIVEN THAT 
REMARK   1 USE OF THE INFORMATION SHALL NOT INFRINGE THE RIGHTS OF ANY THIRD    
REMARK   1 PARTY. THE INFORMATION IS NOT INTENDED TO BE A SUBSTITUTE FOR        
REMARK   1 PROFESSIONAL MEDICAL ADVICE, DIAGNOSIS, OR TREATMENT, AND DOES NOT   
REMARK   1 CONSTITUTE MEDICAL OR OTHER PROFESSIONAL ADVICE. IT IS AVAILABLE FOR 
REMARK   1 ACADEMIC AND COMMERCIAL PURPOSES, UNDER CC-BY 4.0 LICENCE.           
DBREF  XXXX A    1   480  UNP    Q2FW85   Q2FW85_STAA8     1    480             
SEQRES   1 A  480  MET ALA LYS VAL GLU LEU THR THR ARG ARG ARG ASN PHE          
SEQRES   2 A  480  ILE VAL ALA VAL MET LEU ILE SER ALA PHE VAL ALA ILE          
SEQRES   3 A  480  LEU ASN GLN THR LEU LEU ASN THR ALA LEU PRO SER ILE          
SEQRES   4 A  480  MET ARG GLU LEU ASN ILE ASN GLU SER THR SER GLN TRP          
SEQRES   5 A  480  LEU VAL THR GLY PHE MET LEU VAL ASN GLY VAL MET ILE          
SEQRES   6 A  480  PRO LEU THR ALA TYR LEU MET ASP ARG ILE LYS THR ARG          
SEQRES   7 A  480  PRO LEU TYR LEU ALA ALA MET GLY THR PHE LEU LEU GLY          
SEQRES   8 A  480  SER ILE VAL ALA ALA LEU ALA PRO ASN PHE GLY VAL LEU          
SEQRES   9 A  480  MET LEU ALA ARG VAL ILE GLN ALA MET GLY ALA GLY VAL          
SEQRES  10 A  480  LEU MET PRO LEU MET GLN PHE THR LEU PHE THR LEU PHE          
SEQRES  11 A  480  SER LYS GLU HIS ARG GLY PHE ALA MET GLY LEU ALA GLY          
SEQRES  12 A  480  LEU VAL ILE GLN PHE ALA PRO ALA ILE GLY PRO THR VAL          
SEQRES  13 A  480  THR GLY LEU ILE ILE ASP GLN ALA SER TRP ARG VAL PRO          
SEQRES  14 A  480  PHE ILE ILE ILE VAL GLY ILE ALA ILE LEU ALA PHE VAL          
SEQRES  15 A  480  PHE GLY LEU VAL SER ILE SER SER TYR ASN GLU VAL LYS          
SEQRES  16 A  480  TYR THR LYS LEU ASP LYS ARG SER VAL MET TYR SER THR          
SEQRES  17 A  480  ILE GLY PHE GLY LEU MET LEU TYR ALA PHE SER SER ALA          
SEQRES  18 A  480  GLY ASP LEU GLY PHE THR SER PRO ILE VAL ILE GLY ALA          
SEQRES  19 A  480  LEU ILE LEU SER MET VAL ILE ILE TYR LEU PHE ILE ARG          
SEQRES  20 A  480  ARG GLN PHE ASN ILE THR ASN ALA LEU LEU ASN LEU ARG          
SEQRES  21 A  480  VAL PHE LYS ASN ARG THR PHE ALA LEU CYS THR ILE SER          
SEQRES  22 A  480  SER MET ILE ILE MET MET SER MET VAL GLY PRO ALA LEU          
SEQRES  23 A  480  LEU ILE PRO LEU TYR VAL GLN ASN SER LEU SER LEU SER          
SEQRES  24 A  480  ALA LEU LEU SER GLY LEU VAL ILE MET PRO GLY ALA ILE          
SEQRES  25 A  480  ILE ASN GLY ILE MET SER VAL PHE THR GLY LYS PHE TYR          
SEQRES  26 A  480  ASP LYS TYR GLY PRO ARG PRO LEU ILE TYR THR GLY PHE          
SEQRES  27 A  480  THR ILE LEU THR ILE THR THR ILE MET LEU CYS PHE LEU          
SEQRES  28 A  480  HIS THR ASP THR SER TYR THR TYR LEU ILE VAL VAL TYR          
SEQRES  29 A  480  ALA ILE ARG MET PHE SER VAL SER LEU LEU MET MET PRO          
SEQRES  30 A  480  ILE ASN THR THR GLY ILE ASN SER LEU ARG ASN GLU GLU          
SEQRES  31 A  480  ILE SER HIS GLY THR ALA ILE MET ASN PHE GLY ARG VAL          
SEQRES  32 A  480  MET ALA GLY SER LEU GLY THR ALA LEU MET VAL THR LEU          
SEQRES  33 A  480  MET SER PHE GLY ALA LYS ILE PHE LEU SER THR SER PRO          
SEQRES  34 A  480  SER HIS LEU THR ALA THR GLU ILE LYS GLN GLN SER ILE          
SEQRES  35 A  480  ALA ILE GLY VAL ASP ILE SER PHE ALA PHE VAL ALA VAL          
SEQRES  36 A  480  LEU VAL MET ALA ALA TYR VAL ILE ALA LEU PHE ILE ARG          
SEQRES  37 A  480  GLU PRO LYS GLU ILE GLU SER ASN ARG ARG LYS PHE              
CRYST1    1.000    1.000    1.000  90.00  90.00  90.00 P 1           1          
ORIGX1      1.000000  0.000000  0.000000        0.00000                         
ORIGX2      0.000000  1.000000  0.000000        0.00000                         
ORIGX3      0.000000  0.000000  1.000000        0.00000                         
SCALE1      1.000000  0.000000  0.000000        0.00000                         
SCALE2      0.000000  1.000000  0.000000        0.00000                         
SCALE3      0.000000  0.000000  1.000000        0.00000                         
MODEL        1                                                                  
ATOM      1  N   MET A   1     -22.860  -3.354  17.272  1.00 44.43           N  
ATOM      2  CA  MET A   1     -23.144  -1.911  17.132  1.00 44.43           C  
ATOM      3  C   MET A   1     -22.497  -1.221  18.310  1.00 44.43           C  
ATOM      4  CB  MET A   1     -24.658  -1.638  17.144  1.00 44.43           C  
ATOM      5  O   MET A   1     -22.578  -1.777  19.400  1.00 44.43           O  
ATOM      6  CG  MET A   1     -25.305  -1.868  15.776  1.00 44.43           C  
ATOM      7  SD  MET A   1     -27.109  -1.797  15.852  1.00 44.43           S  
ATOM      8  CE  MET A   1     -27.542  -1.760  14.091  1.00 44.43           C  
ATOM      9  N   ALA A   2     -21.873  -0.056  18.133  1.00 43.56           N  
ATOM     10  CA  ALA A   2     -21.687   0.820  19.284  1.00 43.56           C  
ATOM     11  C   ALA A   2     -23.090   1.041  19.873  1.00 43.56           C  
ATOM     12  CB  ALA A   2     -21.027   2.128  18.821  1.00 43.56           C  
ATOM     13  O   ALA A   2     -23.965   1.526  19.163  1.00 43.56           O  
ATOM     14  N   LYS A   3     -23.339   0.628  21.122  1.00 44.68           N  
ATOM     15  CA  LYS A   3     -24.631   0.805  21.823  1.00 44.68           C  
ATOM     16  C   LYS A   3     -25.001   2.284  22.057  1.00 44.68           C  
ATOM     17  CB  LYS A   3     -24.614   0.011  23.149  1.00 44.68           C  
ATOM     18  O   LYS A   3     -25.888   2.585  22.840  1.00 44.68           O  
ATOM     19  CG  LYS A   3     -25.080  -1.446  23.006  1.00 44.68           C  
ATOM     20  CD  LYS A   3     -25.093  -2.120  24.389  1.00 44.68           C  
ATOM     21  CE  LYS A   3     -25.685  -3.533  24.327  1.00 44.68           C  
ATOM     22  NZ  LYS A   3     -25.640  -4.202  25.653  1.00 44.68           N  
ATOM     23  N   VAL A   4     -24.307   3.210  21.404  1.00 48.46           N  
ATOM     24  CA  VAL A   4     -24.491   4.648  21.529  1.00 48.46           C  
ATOM     25  C   VAL A   4     -24.770   5.169  20.127  1.00 48.46           C  
ATOM     26  CB  VAL A   4     -23.249   5.300  22.170  1.00 48.46           C  
ATOM     27  O   VAL A   4     -23.864   5.203  19.291  1.00 48.46           O  
ATOM     28  CG1 VAL A   4     -23.487   6.791  22.422  1.00 48.46           C  
ATOM     29  CG2 VAL A   4     -22.885   4.643  23.513  1.00 48.46           C  
ATOM     30  N   GLU A   5     -26.022   5.541  19.863  1.00 54.26           N  
ATOM     31  CA  GLU A   5     -26.384   6.325  18.684  1.00 54.26           C  
ATOM     32  C   GLU A   5     -25.607   7.641  18.736  1.00 54.26           C  
ATOM     33  CB  GLU A   5     -27.894   6.587  18.626  1.00 54.26           C  
ATOM     34  O   GLU A   5     -25.903   8.562  19.497  1.00 54.26           O  
ATOM     35  CG  GLU A   5     -28.686   5.337  18.225  1.00 54.26           C  
ATOM     36  CD  GLU A   5     -30.171   5.643  17.977  1.00 54.26           C  
ATOM     37  OE1 GLU A   5     -30.790   4.840  17.247  1.00 54.26           O  
ATOM     38  OE2 GLU A   5     -30.651   6.672  18.502  1.00 54.26           O  
ATOM     39  N   LEU A   6     -24.520   7.705  17.975  1.00 64.48           N  
ATOM     40  CA  LEU A   6     -23.740   8.922  17.859  1.00 64.48           C  
ATOM     41  C   LEU A   6     -24.511   9.923  17.015  1.00 64.48           C  
ATOM     42  CB  LEU A   6     -22.375   8.617  17.230  1.00 64.48           C  
ATOM     43  O   LEU A   6     -24.914   9.621  15.893  1.00 64.48           O  
ATOM     44  CG  LEU A   6     -21.408   7.954  18.217  1.00 64.48           C  
ATOM     45  CD1 LEU A   6     -20.250   7.351  17.426  1.00 64.48           C  
ATOM     46  CD2 LEU A   6     -20.876   8.995  19.207  1.00 64.48           C  
ATOM     47  N   THR A   7     -24.604  11.158  17.500  1.00 76.14           N  
ATOM     48  CA  THR A   7     -25.044  12.278  16.671  1.00 76.14           C  
ATOM     49  C   THR A   7     -24.170  12.343  15.416  1.00 76.14           C  
ATOM     50  CB  THR A   7     -24.938  13.608  17.432  1.00 76.14           C  
ATOM     51  O   THR A   7     -22.937  12.302  15.514  1.00 76.14           O  
ATOM     52  CG2 THR A   7     -25.869  14.672  16.858  1.00 76.14           C  
ATOM     53  OG1 THR A   7     -25.233  13.453  18.801  1.00 76.14           O  
ATOM     54  N   THR A   8     -24.783  12.500  14.240  1.00 79.67           N  
ATOM     55  CA  THR A   8     -24.108  12.549  12.928  1.00 79.67           C  
ATOM     56  C   THR A   8     -22.879  13.463  12.923  1.00 79.67           C  
ATOM     57  CB  THR A   8     -25.117  13.026  11.868  1.00 79.67           C  
ATOM     58  O   THR A   8     -21.843  13.118  12.355  1.00 79.67           O  
ATOM     59  CG2 THR A   8     -24.588  12.930  10.440  1.00 79.67           C  
ATOM     60  OG1 THR A   8     -26.256  12.206  11.947  1.00 79.67           O  
ATOM     61  N   ARG A   9     -22.949  14.593  13.642  1.00 79.66           N  
ATOM     62  CA  ARG A   9     -21.843  15.547  13.808  1.00 79.66           C  
ATOM     63  C   ARG A   9     -20.609  14.930  14.479  1.00 79.66           C  
ATOM     64  CB  ARG A   9     -22.361  16.779  14.571  1.00 79.66           C  
ATOM     65  O   ARG A   9     -19.507  15.098  13.967  1.00 79.66           O  
ATOM     66  CG  ARG A   9     -21.368  17.952  14.534  1.00 79.66           C  
ATOM     67  CD  ARG A   9     -21.959  19.182  15.236  1.00 79.66           C  
ATOM     68  NE  ARG A   9     -21.047  20.340  15.170  1.00 79.66           N  
ATOM     69  NH1 ARG A   9     -22.312  21.806  16.419  1.00 79.66           N  
ATOM     70  NH2 ARG A   9     -20.370  22.482  15.564  1.00 79.66           N  
ATOM     71  CZ  ARG A   9     -21.247  21.531  15.716  1.00 79.66           C  
ATOM     72  N   ARG A  10     -20.776  14.187  15.583  1.00 83.55           N  
ATOM     73  CA  ARG A  10     -19.659  13.529  16.290  1.00 83.55           C  
ATOM     74  C   ARG A  10     -19.022  12.443  15.432  1.00 83.55           C  
ATOM     75  CB  ARG A  10     -20.111  12.929  17.633  1.00 83.55           C  
ATOM     76  O   ARG A  10     -17.799  12.379  15.351  1.00 83.55           O  
ATOM     77  CG  ARG A  10     -20.295  13.987  18.730  1.00 83.55           C  
ATOM     78  CD  ARG A  10     -20.583  13.302  20.074  1.00 83.55           C  
ATOM     79  NE  ARG A  10     -20.706  14.277  21.175  1.00 83.55           N  
ATOM     80  NH1 ARG A  10     -21.117  12.773  22.867  1.00 83.55           N  
ATOM     81  NH2 ARG A  10     -21.067  14.953  23.323  1.00 83.55           N  
ATOM     82  CZ  ARG A  10     -20.960  13.997  22.444  1.00 83.55           C  
ATOM     83  N   ARG A  11     -19.842  11.632  14.750  1.00 85.56           N  
ATOM     84  CA  ARG A  11     -19.353  10.609  13.814  1.00 85.56           C  
ATOM     85  C   ARG A  11     -18.488  11.240  12.724  1.00 85.56           C  
ATOM     86  CB  ARG A  11     -20.538   9.838  13.213  1.00 85.56           C  
ATOM     87  O   ARG A  11     -17.356  10.814  12.537  1.00 85.56           O  
ATOM     88  CG  ARG A  11     -20.066   8.685  12.305  1.00 85.56           C  
ATOM     89  CD  ARG A  11     -21.229   8.058  11.534  1.00 85.56           C  
ATOM     90  NE  ARG A  11     -21.782   8.999  10.538  1.00 85.56           N  
ATOM     91  NH1 ARG A  11     -23.735   7.865  10.100  1.00 85.56           N  
ATOM     92  NH2 ARG A  11     -23.263   9.755   9.003  1.00 85.56           N  
ATOM     93  CZ  ARG A  11     -22.924   8.865   9.889  1.00 85.56           C  
ATOM     94  N   ASN A  12     -18.995  12.271  12.049  1.00 86.63           N  
ATOM     95  CA  ASN A  12     -18.272  12.934  10.962  1.00 86.63           C  
ATOM     96  C   ASN A  12     -16.957  13.564  11.443  1.00 86.63           C  
ATOM     97  CB  ASN A  12     -19.188  13.985  10.316  1.00 86.63           C  
ATOM     98  O   ASN A  12     -15.965  13.524  10.723  1.00 86.63           O  
ATOM     99  CG  ASN A  12     -20.375  13.404   9.561  1.00 86.63           C  
ATOM    100  ND2 ASN A  12     -21.200  14.265   9.013  1.00 86.63           N  
ATOM    101  OD1 ASN A  12     -20.587  12.200   9.447  1.00 86.63           O  
ATOM    102  N   PHE A  13     -16.921  14.084  12.672  1.00 87.65           N  
ATOM    103  CA  PHE A  13     -15.702  14.648  13.247  1.00 87.65           C  
ATOM    104  C   PHE A  13     -14.634  13.576  13.523  1.00 87.65           C  
ATOM    105  CB  PHE A  13     -16.075  15.461  14.495  1.00 87.65           C  
ATOM    106  O   PHE A  13     -13.475  13.760  13.167  1.00 87.65           O  
ATOM    107  CG  PHE A  13     -15.119  16.597  14.787  1.00 87.65           C  
ATOM    108  CD1 PHE A  13     -14.430  16.658  16.007  1.00 87.65           C  
ATOM    109  CD2 PHE A  13     -14.956  17.636  13.850  1.00 87.65           C  
ATOM    110  CE1 PHE A  13     -13.553  17.728  16.270  1.00 87.65           C  
ATOM    111  CE2 PHE A  13     -14.070  18.695  14.111  1.00 87.65           C  
ATOM    112  CZ  PHE A  13     -13.355  18.733  15.317  1.00 87.65           C  
ATOM    113  N   ILE A  14     -15.019  12.408  14.055  1.00 89.48           N  
ATOM    114  CA  ILE A  14     -14.096  11.268  14.238  1.00 89.48           C  
ATOM    115  C   ILE A  14     -13.550  10.783  12.896  1.00 89.48           C  
ATOM    116  CB  ILE A  14     -14.801  10.108  14.968  1.00 89.48           C  
ATOM    117  O   ILE A  14     -12.361  10.499  12.777  1.00 89.48           O  
ATOM    118  CG1 ILE A  14     -15.162  10.529  16.403  1.00 89.48           C  
ATOM    119  CG2 ILE A  14     -13.912   8.846  15.014  1.00 89.48           C  
ATOM    120  CD1 ILE A  14     -16.333   9.722  16.954  1.00 89.48           C  
ATOM    121  N   VAL A  15     -14.416  10.702  11.886  1.00 89.91           N  
ATOM    122  CA  VAL A  15     -14.030  10.321  10.524  1.00 89.91           C  
ATOM    123  C   VAL A  15     -13.011  11.303   9.968  1.00 89.91           C  
ATOM    124  CB  VAL A  15     -15.267  10.243   9.619  1.00 89.91           C  
ATOM    125  O   VAL A  15     -11.964  10.867   9.507  1.00 89.91           O  
ATOM    126  CG1 VAL A  15     -14.922  10.020   8.142  1.00 89.91           C  
ATOM    127  CG2 VAL A  15     -16.163   9.095  10.076  1.00 89.91           C  
ATOM    128  N   ALA A  16     -13.268  12.609  10.069  1.00 91.03           N  
ATOM    129  CA  ALA A  16     -12.340  13.636   9.605  1.00 91.03           C  
ATOM    130  C   ALA A  16     -10.965  13.503  10.275  1.00 91.03           C  
ATOM    131  CB  ALA A  16     -12.965  15.012   9.855  1.00 91.03           C  
ATOM    132  O   ALA A  16      -9.954  13.485   9.580  1.00 91.03           O  
ATOM    133  N   VAL A  17     -10.923  13.319  11.599  1.00 92.83           N  
ATOM    134  CA  VAL A  17      -9.664  13.110  12.330  1.00 92.83           C  
ATOM    135  C   VAL A  17      -8.939  11.854  11.845  1.00 92.83           C  
ATOM    136  CB  VAL A  17      -9.912  13.070  13.849  1.00 92.83           C  
ATOM    137  O   VAL A  17      -7.760  11.927  11.524  1.00 92.83           O  
ATOM    138  CG1 VAL A  17      -8.645  12.714  14.632  1.00 92.83           C  
ATOM    139  CG2 VAL A  17     -10.378  14.439  14.359  1.00 92.83           C  
ATOM    140  N   MET A  18      -9.628  10.715  11.722  1.00 92.17           N  
ATOM    141  CA  MET A  18      -9.006   9.470  11.250  1.00 92.17           C  
ATOM    142  C   MET A  18      -8.463   9.582   9.823  1.00 92.17           C  
ATOM    143  CB  MET A  18     -10.018   8.319  11.313  1.00 92.17           C  
ATOM    144  O   MET A  18      -7.380   9.072   9.533  1.00 92.17           O  
ATOM    145  CG  MET A  18     -10.314   7.839  12.732  1.00 92.17           C  
ATOM    146  SD  MET A  18      -8.845   7.206  13.581  1.00 92.17           S  
ATOM    147  CE  MET A  18      -9.585   5.895  14.565  1.00 92.17           C  
ATOM    148  N   LEU A  19      -9.203  10.261   8.946  1.00 92.00           N  
ATOM    149  CA  LEU A  19      -8.796  10.512   7.570  1.00 92.00           C  
ATOM    150  C   LEU A  19      -7.565  11.419   7.511  1.00 92.00           C  
ATOM    151  CB  LEU A  19      -9.975  11.123   6.796  1.00 92.00           C  
ATOM    152  O   LEU A  19      -6.602  11.070   6.837  1.00 92.00           O  
ATOM    153  CG  LEU A  19     -11.136  10.157   6.499  1.00 92.00           C  
ATOM    154  CD1 LEU A  19     -12.253  10.902   5.768  1.00 92.00           C  
ATOM    155  CD2 LEU A  19     -10.709   8.995   5.621  1.00 92.00           C  
ATOM    156  N   ILE A  20      -7.551  12.531   8.253  1.00 92.44           N  
ATOM    157  CA  ILE A  20      -6.388  13.429   8.330  1.00 92.44           C  
ATOM    158  C   ILE A  20      -5.168  12.678   8.879  1.00 92.44           C  
ATOM    159  CB  ILE A  20      -6.719  14.682   9.174  1.00 92.44           C  
ATOM    160  O   ILE A  20      -4.070  12.815   8.351  1.00 92.44           O  
ATOM    161  CG1 ILE A  20      -7.770  15.566   8.462  1.00 92.44           C  
ATOM    162  CG2 ILE A  20      -5.456  15.535   9.418  1.00 92.44           C  
ATOM    163  CD1 ILE A  20      -8.429  16.608   9.382  1.00 92.44           C  
ATOM    164  N   SER A  21      -5.332  11.828   9.889  1.00 93.96           N  
ATOM    165  CA  SER A  21      -4.210  11.062  10.446  1.00 93.96           C  
ATOM    166  C   SER A  21      -3.645  10.046   9.457  1.00 93.96           C  
ATOM    167  CB  SER A  21      -4.639  10.378  11.739  1.00 93.96           C  
ATOM    168  O   SER A  21      -2.427   9.908   9.344  1.00 93.96           O  
ATOM    169  OG  SER A  21      -5.078  11.414  12.581  1.00 93.96           O  
ATOM    170  N   ALA A  22      -4.505   9.365   8.694  1.00 91.66           N  
ATOM    171  CA  ALA A  22      -4.062   8.480   7.620  1.00 91.66           C  
ATOM    172  C   ALA A  22      -3.389   9.258   6.478  1.00 91.66           C  
ATOM    173  CB  ALA A  22      -5.260   7.669   7.126  1.00 91.66           C  
ATOM    174  O   ALA A  22      -2.342   8.832   5.991  1.00 91.66           O  
ATOM    175  N   PHE A  23      -3.944  10.416   6.102  1.00 91.68           N  
ATOM    176  CA  PHE A  23      -3.356  11.328   5.120  1.00 91.68           C  
ATOM    177  C   PHE A  23      -1.926  11.695   5.496  1.00 91.68           C  
ATOM    178  CB  PHE A  23      -4.175  12.622   5.045  1.00 91.68           C  
ATOM    179  O   PHE A  23      -1.018  11.503   4.699  1.00 91.68           O  
ATOM    180  CG  PHE A  23      -3.647  13.630   4.054  1.00 91.68           C  
ATOM    181  CD1 PHE A  23      -2.971  14.771   4.525  1.00 91.68           C  
ATOM    182  CD2 PHE A  23      -3.808  13.430   2.672  1.00 91.68           C  
ATOM    183  CE1 PHE A  23      -2.460  15.709   3.615  1.00 91.68           C  
ATOM    184  CE2 PHE A  23      -3.289  14.366   1.761  1.00 91.68           C  
ATOM    185  CZ  PHE A  23      -2.610  15.502   2.233  1.00 91.68           C  
ATOM    186  N   VAL A  24      -1.718  12.175   6.724  1.00 92.64           N  
ATOM    187  CA  VAL A  24      -0.404  12.606   7.216  1.00 92.64           C  
ATOM    188  C   VAL A  24       0.586  11.445   7.240  1.00 92.64           C  
ATOM    189  CB  VAL A  24      -0.552  13.226   8.614  1.00 92.64           C  
ATOM    190  O   VAL A  24       1.739  11.613   6.843  1.00 92.64           O  
ATOM    191  CG1 VAL A  24       0.793  13.571   9.254  1.00 92.64           C  
ATOM    192  CG2 VAL A  24      -1.321  14.541   8.544  1.00 92.64           C  
ATOM    193  N   ALA A  25       0.143  10.256   7.660  1.00 92.15           N  
ATOM    194  CA  ALA A  25       0.989   9.069   7.682  1.00 92.15           C  
ATOM    195  C   ALA A  25       1.486   8.682   6.279  1.00 92.15           C  
ATOM    196  CB  ALA A  25       0.223   7.929   8.362  1.00 92.15           C  
ATOM    197  O   ALA A  25       2.671   8.391   6.109  1.00 92.15           O  
ATOM    198  N   ILE A  26       0.603   8.726   5.277  1.00 89.46           N  
ATOM    199  CA  ILE A  26       0.942   8.413   3.881  1.00 89.46           C  
ATOM    200  C   ILE A  26       1.770   9.536   3.258  1.00 89.46           C  
ATOM    201  CB  ILE A  26      -0.343   8.141   3.076  1.00 89.46           C  
ATOM    202  O   ILE A  26       2.781   9.267   2.611  1.00 89.46           O  
ATOM    203  CG1 ILE A  26      -1.029   6.872   3.627  1.00 89.46           C  
ATOM    204  CG2 ILE A  26      -0.033   7.956   1.575  1.00 89.46           C  
ATOM    205  CD1 ILE A  26      -2.492   6.798   3.219  1.00 89.46           C  
ATOM    206  N   LEU A  27       1.392  10.792   3.500  1.00 89.17           N  
ATOM    207  CA  LEU A  27       2.096  11.968   2.998  1.00 89.17           C  
ATOM    208  C   LEU A  27       3.559  11.972   3.457  1.00 89.17           C  
ATOM    209  CB  LEU A  27       1.350  13.231   3.463  1.00 89.17           C  
ATOM    210  O   LEU A  27       4.453  12.201   2.650  1.00 89.17           O  
ATOM    211  CG  LEU A  27       1.942  14.540   2.912  1.00 89.17           C  
ATOM    212  CD1 LEU A  27       1.752  14.650   1.401  1.00 89.17           C  
ATOM    213  CD2 LEU A  27       1.255  15.738   3.563  1.00 89.17           C  
ATOM    214  N   ASN A  28       3.822  11.638   4.724  1.00 90.89           N  
ATOM    215  CA  ASN A  28       5.179  11.513   5.269  1.00 90.89           C  
ATOM    216  C   ASN A  28       6.027  10.436   4.565  1.00 90.89           C  
ATOM    217  CB  ASN A  28       5.041  11.193   6.761  1.00 90.89           C  
ATOM    218  O   ASN A  28       7.260  10.522   4.538  1.00 90.89           O  
ATOM    219  CG  ASN A  28       6.382  10.958   7.435  1.00 90.89           C  
ATOM    220  ND2 ASN A  28       6.653   9.742   7.851  1.00 90.89           N  
ATOM    221  OD1 ASN A  28       7.212  11.841   7.566  1.00 90.89           O  
ATOM    222  N   GLN A  29       5.390   9.400   4.020  1.00 86.95           N  
ATOM    223  CA  GLN A  29       6.077   8.372   3.245  1.00 86.95           C  
ATOM    224  C   GLN A  29       6.393   8.862   1.829  1.00 86.95           C  
ATOM    225  CB  GLN A  29       5.244   7.084   3.259  1.00 86.95           C  
ATOM    226  O   GLN A  29       7.517   8.701   1.367  1.00 86.95           O  
ATOM    227  CG  GLN A  29       6.007   5.919   2.615  1.00 86.95           C  
ATOM    228  CD  GLN A  29       5.309   4.575   2.794  1.00 86.95           C  
ATOM    229  NE2 GLN A  29       5.869   3.512   2.259  1.00 86.95           N  
ATOM    230  OE1 GLN A  29       4.271   4.438   3.421  1.00 86.95           O  
ATOM    231  N   THR A  30       5.449   9.511   1.151  1.00 83.25           N  
ATOM    232  CA  THR A  30       5.650   9.994  -0.228  1.00 83.25           C  
ATOM    233  C   THR A  30       6.615  11.176  -0.303  1.00 83.25           C  
ATOM    234  CB  THR A  30       4.306  10.370  -0.861  1.00 83.25           C  
ATOM    235  O   THR A  30       7.420  11.281  -1.227  1.00 83.25           O  
ATOM    236  CG2 THR A  30       3.428   9.125  -0.977  1.00 83.25           C  
ATOM    237  OG1 THR A  30       3.592  11.295  -0.072  1.00 83.25           O  
ATOM    238  N   LEU A  31       6.574  12.036   0.711  1.00 85.15           N  
ATOM    239  CA  LEU A  31       7.505  13.142   0.913  1.00 85.15           C  
ATOM    240  C   LEU A  31       8.944  12.635   1.059  1.00 85.15           C  
ATOM    241  CB  LEU A  31       6.973  13.881   2.145  1.00 85.15           C  
ATOM    242  O   LEU A  31       9.845  13.213   0.459  1.00 85.15           O  
ATOM    243  CG  LEU A  31       7.769  15.043   2.752  1.00 85.15           C  
ATOM    244  CD1 LEU A  31       6.802  15.691   3.743  1.00 85.15           C  
ATOM    245  CD2 LEU A  31       9.039  14.569   3.471  1.00 85.15           C  
ATOM    246  N   LEU A  32       9.161  11.517   1.771  1.00 87.83           N  
ATOM    247  CA  LEU A  32      10.496  10.925   1.914  1.00 87.83           C  
ATOM    248  C   LEU A  32      11.124  10.640   0.557  1.00 87.83           C  
ATOM    249  CB  LEU A  32      10.441   9.592   2.673  1.00 87.83           C  
ATOM    250  O   LEU A  32      12.250  11.054   0.324  1.00 87.83           O  
ATOM    251  CG  LEU A  32      11.834   8.979   2.941  1.00 87.83           C  
ATOM    252  CD1 LEU A  32      12.752   9.838   3.817  1.00 87.83           C  
ATOM    253  CD2 LEU A  32      11.685   7.595   3.568  1.00 87.83           C  
ATOM    254  N   ASN A  33      10.384   9.959  -0.322  1.00 82.31           N  
ATOM    255  CA  ASN A  33      10.886   9.539  -1.630  1.00 82.31           C  
ATOM    256  C   ASN A  33      11.353  10.738  -2.463  1.00 82.31           C  
ATOM    257  CB  ASN A  33       9.777   8.767  -2.363  1.00 82.31           C  
ATOM    258  O   ASN A  33      12.333  10.641  -3.190  1.00 82.31           O  
ATOM    259  CG  ASN A  33       9.423   7.445  -1.708  1.00 82.31           C  
ATOM    260  ND2 ASN A  33       8.277   6.894  -2.028  1.00 82.31           N  
ATOM    261  OD1 ASN A  33      10.147   6.884  -0.907  1.00 82.31           O  
ATOM    262  N   THR A  34      10.684  11.880  -2.305  1.00 79.60           N  
ATOM    263  CA  THR A  34      11.053  13.138  -2.971  1.00 79.60           C  
ATOM    264  C   THR A  34      12.256  13.803  -2.300  1.00 79.60           C  
ATOM    265  CB  THR A  34       9.855  14.093  -2.964  1.00 79.60           C  
ATOM    266  O   THR A  34      13.072  14.434  -2.962  1.00 79.60           O  
ATOM    267  CG2 THR A  34      10.062  15.303  -3.870  1.00 79.60           C  
ATOM    268  OG1 THR A  34       8.707  13.402  -3.412  1.00 79.60           O  
ATOM    269  N   ALA A  35      12.397  13.639  -0.984  1.00 85.84           N  
ATOM    270  CA  ALA A  35      13.492  14.197  -0.202  1.00 85.84           C  
ATOM    271  C   ALA A  35      14.797  13.390  -0.273  1.00 85.84           C  
ATOM    272  CB  ALA A  35      13.007  14.351   1.246  1.00 85.84           C  
ATOM    273  O   ALA A  35      15.851  13.946   0.036  1.00 85.84           O  
ATOM    274  N   LEU A  36      14.757  12.112  -0.678  1.00 85.57           N  
ATOM    275  CA  LEU A  36      15.926  11.219  -0.689  1.00 85.57           C  
ATOM    276  C   LEU A  36      17.162  11.834  -1.375  1.00 85.57           C  
ATOM    277  CB  LEU A  36      15.589   9.843  -1.306  1.00 85.57           C  
ATOM    278  O   LEU A  36      18.216  11.833  -0.739  1.00 85.57           O  
ATOM    279  CG  LEU A  36      14.768   8.878  -0.437  1.00 85.57           C  
ATOM    280  CD1 LEU A  36      14.488   7.604  -1.231  1.00 85.57           C  
ATOM    281  CD2 LEU A  36      15.466   8.495   0.869  1.00 85.57           C  
ATOM    282  N   PRO A  37      17.077  12.442  -2.578  1.00 83.71           N  
ATOM    283  CA  PRO A  37      18.256  13.026  -3.225  1.00 83.71           C  
ATOM    284  C   PRO A  37      18.862  14.210  -2.455  1.00 83.71           C  
ATOM    285  CB  PRO A  37      17.784  13.469  -4.616  1.00 83.71           C  
ATOM    286  O   PRO A  37      20.069  14.441  -2.507  1.00 83.71           O  
ATOM    287  CG  PRO A  37      16.544  12.616  -4.877  1.00 83.71           C  
ATOM    288  CD  PRO A  37      15.937  12.503  -3.486  1.00 83.71           C  
ATOM    289  N   SER A  38      18.044  14.987  -1.739  1.00 84.90           N  
ATOM    290  CA  SER A  38      18.528  16.076  -0.877  1.00 84.90           C  
ATOM    291  C   SER A  38      19.157  15.524   0.407  1.00 84.90           C  
ATOM    292  CB  SER A  38      17.386  17.053  -0.587  1.00 84.90           C  
ATOM    293  O   SER A  38      20.260  15.933   0.763  1.00 84.90           O  
ATOM    294  OG  SER A  38      17.773  18.046   0.338  1.00 84.90           O  
ATOM    295  N   ILE A  39      18.534  14.515   1.028  1.00 87.65           N  
ATOM    296  CA  ILE A  39      19.066  13.819   2.210  1.00 87.65           C  
ATOM    297  C   ILE A  39      20.426  13.175   1.902  1.00 87.65           C  
ATOM    298  CB  ILE A  39      18.041  12.771   2.712  1.00 87.65           C  
ATOM    299  O   ILE A  39      21.346  13.274   2.711  1.00 87.65           O  
ATOM    300  CG1 ILE A  39      16.764  13.464   3.241  1.00 87.65           C  
ATOM    301  CG2 ILE A  39      18.625  11.892   3.833  1.00 87.65           C  
ATOM    302  CD1 ILE A  39      15.574  12.516   3.446  1.00 87.65           C  
ATOM    303  N   MET A  40      20.576  12.548   0.730  1.00 87.23           N  
ATOM    304  CA  MET A  40      21.842  11.958   0.278  1.00 87.23           C  
ATOM    305  C   MET A  40      22.963  12.996   0.192  1.00 87.23           C  
ATOM    306  CB  MET A  40      21.653  11.290  -1.088  1.00 87.23           C  
ATOM    307  O   MET A  40      24.061  12.747   0.688  1.00 87.23           O  
ATOM    308  CG  MET A  40      20.886   9.971  -0.988  1.00 87.23           C  
ATOM    309  SD  MET A  40      20.356   9.302  -2.587  1.00 87.23           S  
ATOM    310  CE  MET A  40      21.965   9.053  -3.381  1.00 87.23           C  
ATOM    311  N   ARG A  41      22.671  14.167  -0.390  1.00 86.73           N  
ATOM    312  CA  ARG A  41      23.634  15.268  -0.530  1.00 86.73           C  
ATOM    313  C   ARG A  41      24.016  15.881   0.818  1.00 86.73           C  
ATOM    314  CB  ARG A  41      23.087  16.342  -1.487  1.00 86.73           C  
ATOM    315  O   ARG A  41      25.200  16.048   1.078  1.00 86.73           O  
ATOM    316  CG  ARG A  41      23.122  15.890  -2.956  1.00 86.73           C  
ATOM    317  CD  ARG A  41      22.683  17.010  -3.910  1.00 86.73           C  
ATOM    318  NE  ARG A  41      21.241  17.318  -3.801  1.00 86.73           N  
ATOM    319  NH1 ARG A  41      21.322  19.472  -4.618  1.00 86.73           N  
ATOM    320  NH2 ARG A  41      19.358  18.590  -4.067  1.00 86.73           N  
ATOM    321  CZ  ARG A  41      20.651  18.452  -4.158  1.00 86.73           C  
ATOM    322  N   GLU A  42      23.042  16.196   1.674  1.00 87.50           N  
ATOM    323  CA  GLU A  42      23.306  16.877   2.952  1.00 87.50           C  
ATOM    324  C   GLU A  42      23.922  15.963   4.022  1.00 87.50           C  
ATOM    325  CB  GLU A  42      22.021  17.512   3.506  1.00 87.50           C  
ATOM    326  O   GLU A  42      24.751  16.418   4.806  1.00 87.50           O  
ATOM    327  CG  GLU A  42      21.624  18.813   2.784  1.00 87.50           C  
ATOM    328  CD  GLU A  42      20.480  19.555   3.503  1.00 87.50           C  
ATOM    329  OE1 GLU A  42      19.641  20.182   2.819  1.00 87.50           O  
ATOM    330  OE2 GLU A  42      20.380  19.448   4.749  1.00 87.50           O  
ATOM    331  N   LEU A  43      23.547  14.680   4.068  1.00 89.08           N  
ATOM    332  CA  LEU A  43      24.109  13.720   5.029  1.00 89.08           C  
ATOM    333  C   LEU A  43      25.331  12.964   4.486  1.00 89.08           C  
ATOM    334  CB  LEU A  43      23.015  12.757   5.528  1.00 89.08           C  
ATOM    335  O   LEU A  43      25.883  12.133   5.204  1.00 89.08           O  
ATOM    336  CG  LEU A  43      21.833  13.429   6.249  1.00 89.08           C  
ATOM    337  CD1 LEU A  43      20.874  12.346   6.749  1.00 89.08           C  
ATOM    338  CD2 LEU A  43      22.280  14.246   7.465  1.00 89.08           C  
ATOM    339  N   ASN A  44      25.736  13.237   3.240  1.00 88.82           N  
ATOM    340  CA  ASN A  44      26.824  12.563   2.530  1.00 88.82           C  
ATOM    341  C   ASN A  44      26.719  11.024   2.595  1.00 88.82           C  
ATOM    342  CB  ASN A  44      28.169  13.137   3.003  1.00 88.82           C  
ATOM    343  O   ASN A  44      27.666  10.322   2.953  1.00 88.82           O  
ATOM    344  CG  ASN A  44      29.310  12.801   2.059  1.00 88.82           C  
ATOM    345  ND2 ASN A  44      30.534  12.949   2.508  1.00 88.82           N  
ATOM    346  OD1 ASN A  44      29.135  12.450   0.905  1.00 88.82           O  
ATOM    347  N   ILE A  45      25.526  10.504   2.294  1.00 90.09           N  
ATOM    348  CA  ILE A  45      25.234   9.065   2.267  1.00 90.09           C  
ATOM    349  C   ILE A  45      24.967   8.597   0.838  1.00 90.09           C  
ATOM    350  CB  ILE A  45      24.086   8.668   3.222  1.00 90.09           C  
ATOM    351  O   ILE A  45      24.427   9.331   0.011  1.00 90.09           O  
ATOM    352  CG1 ILE A  45      22.756   9.356   2.850  1.00 90.09           C  
ATOM    353  CG2 ILE A  45      24.482   8.925   4.684  1.00 90.09           C  
ATOM    354  CD1 ILE A  45      21.562   8.913   3.697  1.00 90.09           C  
ATOM    355  N   ASN A  46      25.310   7.343   0.554  1.00 88.53           N  
ATOM    356  CA  ASN A  46      25.046   6.735  -0.745  1.00 88.53           C  
ATOM    357  C   ASN A  46      23.571   6.313  -0.909  1.00 88.53           C  
ATOM    358  CB  ASN A  46      26.057   5.597  -0.986  1.00 88.53           C  
ATOM    359  O   ASN A  46      22.790   6.265   0.048  1.00 88.53           O  
ATOM    360  CG  ASN A  46      25.879   4.386  -0.088  1.00 88.53           C  
ATOM    361  ND2 ASN A  46      26.750   3.415  -0.194  1.00 88.53           N  
ATOM    362  OD1 ASN A  46      24.967   4.284   0.713  1.00 88.53           O  
ATOM    363  N   GLU A  47      23.205   5.963  -2.143  1.00 78.10           N  
ATOM    364  CA  GLU A  47      21.843   5.565  -2.509  1.00 78.10           C  
ATOM    365  C   GLU A  47      21.372   4.340  -1.713  1.00 78.10           C  
ATOM    366  CB  GLU A  47      21.814   5.299  -4.017  1.00 78.10           C  
ATOM    367  O   GLU A  47      20.289   4.366  -1.124  1.00 78.10           O  
ATOM    368  CG  GLU A  47      20.392   5.049  -4.536  1.00 78.10           C  
ATOM    369  CD  GLU A  47      20.334   4.914  -6.064  1.00 78.10           C  
ATOM    370  OE1 GLU A  47      19.198   4.773  -6.566  1.00 78.10           O  
ATOM    371  OE2 GLU A  47      21.410   4.963  -6.704  1.00 78.10           O  
ATOM    372  N   SER A  48      22.225   3.317  -1.585  1.00 78.85           N  
ATOM    373  CA  SER A  48      21.902   2.089  -0.849  1.00 78.85           C  
ATOM    374  C   SER A  48      21.586   2.347   0.626  1.00 78.85           C  
ATOM    375  CB  SER A  48      23.052   1.079  -0.967  1.00 78.85           C  
ATOM    376  O   SER A  48      20.680   1.732   1.181  1.00 78.85           O  
ATOM    377  OG  SER A  48      24.248   1.568  -0.381  1.00 78.85           O  
ATOM    378  N   THR A  49      22.310   3.266   1.274  1.00 86.92           N  
ATOM    379  CA  THR A  49      22.053   3.639   2.673  1.00 86.92           C  
ATOM    380  C   THR A  49      20.770   4.454   2.775  1.00 86.92           C  
ATOM    381  CB  THR A  49      23.233   4.409   3.280  1.00 86.92           C  
ATOM    382  O   THR A  49      19.955   4.203   3.657  1.00 86.92           O  
ATOM    383  CG2 THR A  49      23.060   4.711   4.765  1.00 86.92           C  
ATOM    384  OG1 THR A  49      24.398   3.631   3.173  1.00 86.92           O  
ATOM    385  N   SER A  50      20.529   5.379   1.843  1.00 84.95           N  
ATOM    386  CA  SER A  50      19.306   6.189   1.834  1.00 84.95           C  
ATOM    387  C   SER A  50      18.032   5.345   1.674  1.00 84.95           C  
ATOM    388  CB  SER A  50      19.413   7.261   0.749  1.00 84.95           C  
ATOM    389  O   SER A  50      17.032   5.611   2.345  1.00 84.95           O  
ATOM    390  OG  SER A  50      19.115   6.749  -0.532  1.00 84.95           O  
ATOM    391  N   GLN A  51      18.086   4.265   0.884  1.00 81.90           N  
ATOM    392  CA  GLN A  51      16.945   3.372   0.675  1.00 81.90           C  
ATOM    393  C   GLN A  51      16.510   2.631   1.939  1.00 81.90           C  
ATOM    394  CB  GLN A  51      17.241   2.367  -0.452  1.00 81.90           C  
ATOM    395  O   GLN A  51      15.333   2.300   2.089  1.00 81.90           O  
ATOM    396  CG  GLN A  51      17.094   2.985  -1.850  1.00 81.90           C  
ATOM    397  CD  GLN A  51      15.691   3.518  -2.147  1.00 81.90           C  
ATOM    398  NE2 GLN A  51      15.525   4.217  -3.245  1.00 81.90           N  
ATOM    399  OE1 GLN A  51      14.731   3.351  -1.406  1.00 81.90           O  
ATOM    400  N   TRP A  52      17.402   2.449   2.917  1.00 88.39           N  
ATOM    401  CA  TRP A  52      17.011   1.898   4.214  1.00 88.39           C  
ATOM    402  C   TRP A  52      15.978   2.762   4.951  1.00 88.39           C  
ATOM    403  CB  TRP A  52      18.240   1.637   5.085  1.00 88.39           C  
ATOM    404  O   TRP A  52      15.217   2.213   5.747  1.00 88.39           O  
ATOM    405  CG  TRP A  52      18.916   0.336   4.814  1.00 88.39           C  
ATOM    406  CD1 TRP A  52      20.026   0.146   4.067  1.00 88.39           C  
ATOM    407  CD2 TRP A  52      18.507  -0.985   5.271  1.00 88.39           C  
ATOM    408  CE2 TRP A  52      19.445  -1.941   4.783  1.00 88.39           C  
ATOM    409  CE3 TRP A  52      17.427  -1.464   6.045  1.00 88.39           C  
ATOM    410  NE1 TRP A  52      20.347  -1.197   4.052  1.00 88.39           N  
ATOM    411  CH2 TRP A  52      18.247  -3.757   5.845  1.00 88.39           C  
ATOM    412  CZ2 TRP A  52      19.328  -3.310   5.065  1.00 88.39           C  
ATOM    413  CZ3 TRP A  52      17.297  -2.837   6.328  1.00 88.39           C  
ATOM    414  N   LEU A  53      15.864   4.064   4.655  1.00 90.47           N  
ATOM    415  CA  LEU A  53      14.800   4.913   5.211  1.00 90.47           C  
ATOM    416  C   LEU A  53      13.408   4.494   4.719  1.00 90.47           C  
ATOM    417  CB  LEU A  53      15.044   6.390   4.848  1.00 90.47           C  
ATOM    418  O   LEU A  53      12.433   4.600   5.467  1.00 90.47           O  
ATOM    419  CG  LEU A  53      16.355   6.982   5.379  1.00 90.47           C  
ATOM    420  CD1 LEU A  53      16.541   8.404   4.855  1.00 90.47           C  
ATOM    421  CD2 LEU A  53      16.390   7.019   6.909  1.00 90.47           C  
ATOM    422  N   VAL A  54      13.314   4.008   3.478  1.00 85.81           N  
ATOM    423  CA  VAL A  54      12.075   3.498   2.878  1.00 85.81           C  
ATOM    424  C   VAL A  54      11.847   2.057   3.323  1.00 85.81           C  
ATOM    425  CB  VAL A  54      12.118   3.600   1.338  1.00 85.81           C  
ATOM    426  O   VAL A  54      10.814   1.744   3.921  1.00 85.81           O  
ATOM    427  CG1 VAL A  54      10.797   3.125   0.720  1.00 85.81           C  
ATOM    428  CG2 VAL A  54      12.362   5.041   0.875  1.00 85.81           C  
ATOM    429  N   THR A  55      12.839   1.190   3.110  1.00 83.21           N  
ATOM    430  CA  THR A  55      12.762  -0.242   3.425  1.00 83.21           C  
ATOM    431  C   THR A  55      12.528  -0.478   4.912  1.00 83.21           C  
ATOM    432  CB  THR A  55      14.042  -0.956   2.963  1.00 83.21           C  
ATOM    433  O   THR A  55      11.628  -1.223   5.288  1.00 83.21           O  
ATOM    434  CG2 THR A  55      13.989  -2.470   3.164  1.00 83.21           C  
ATOM    435  OG1 THR A  55      14.189  -0.721   1.589  1.00 83.21           O  
ATOM    436  N   GLY A  56      13.271   0.203   5.785  1.00 87.20           N  
ATOM    437  CA  GLY A  56      13.109   0.098   7.233  1.00 87.20           C  
ATOM    438  C   GLY A  56      11.732   0.536   7.717  1.00 87.20           C  
ATOM    439  O   GLY A  56      11.134  -0.133   8.561  1.00 87.20           O  
ATOM    440  N   PHE A  57      11.188   1.612   7.139  1.00 89.04           N  
ATOM    441  CA  PHE A  57       9.823   2.042   7.427  1.00 89.04           C  
ATOM    442  C   PHE A  57       8.809   0.961   7.029  1.00 89.04           C  
ATOM    443  CB  PHE A  57       9.538   3.379   6.726  1.00 89.04           C  
ATOM    444  O   PHE A  57       7.947   0.603   7.831  1.00 89.04           O  
ATOM    445  CG  PHE A  57       8.144   3.923   6.976  1.00 89.04           C  
ATOM    446  CD1 PHE A  57       7.058   3.483   6.193  1.00 89.04           C  
ATOM    447  CD2 PHE A  57       7.926   4.867   7.997  1.00 89.04           C  
ATOM    448  CE1 PHE A  57       5.763   3.968   6.443  1.00 89.04           C  
ATOM    449  CE2 PHE A  57       6.631   5.357   8.242  1.00 89.04           C  
ATOM    450  CZ  PHE A  57       5.549   4.907   7.466  1.00 89.04           C  
ATOM    451  N   MET A  58       8.929   0.396   5.823  1.00 83.21           N  
ATOM    452  CA  MET A  58       8.031  -0.662   5.347  1.00 83.21           C  
ATOM    453  C   MET A  58       8.132  -1.941   6.182  1.00 83.21           C  
ATOM    454  CB  MET A  58       8.311  -0.983   3.874  1.00 83.21           C  
ATOM    455  O   MET A  58       7.102  -2.538   6.490  1.00 83.21           O  
ATOM    456  CG  MET A  58       7.876   0.162   2.956  1.00 83.21           C  
ATOM    457  SD  MET A  58       8.006  -0.205   1.187  1.00 83.21           S  
ATOM    458  CE  MET A  58       6.622  -1.356   0.965  1.00 83.21           C  
ATOM    459  N   LEU A  59       9.340  -2.334   6.595  1.00 84.56           N  
ATOM    460  CA  LEU A  59       9.569  -3.495   7.457  1.00 84.56           C  
ATOM    461  C   LEU A  59       8.840  -3.343   8.790  1.00 84.56           C  
ATOM    462  CB  LEU A  59      11.082  -3.678   7.690  1.00 84.56           C  
ATOM    463  O   LEU A  59       8.050  -4.206   9.170  1.00 84.56           O  
ATOM    464  CG  LEU A  59      11.844  -4.246   6.484  1.00 84.56           C  
ATOM    465  CD1 LEU A  59      13.352  -4.170   6.727  1.00 84.56           C  
ATOM    466  CD2 LEU A  59      11.486  -5.705   6.254  1.00 84.56           C  
ATOM    467  N   VAL A  60       9.049  -2.222   9.479  1.00 90.24           N  
ATOM    468  CA  VAL A  60       8.409  -1.967  10.775  1.00 90.24           C  
ATOM    469  C   VAL A  60       6.895  -1.835  10.620  1.00 90.24           C  
ATOM    470  CB  VAL A  60       9.019  -0.720  11.427  1.00 90.24           C  
ATOM    471  O   VAL A  60       6.145  -2.391  11.421  1.00 90.24           O  
ATOM    472  CG1 VAL A  60       8.315  -0.354  12.739  1.00 90.24           C  
ATOM    473  CG2 VAL A  60      10.502  -0.936  11.745  1.00 90.24           C  
ATOM    474  N   ASN A  61       6.425  -1.162   9.566  1.00 87.65           N  
ATOM    475  CA  ASN A  61       5.001  -1.045   9.271  1.00 87.65           C  
ATOM    476  C   ASN A  61       4.363  -2.429   9.045  1.00 87.65           C  
ATOM    477  CB  ASN A  61       4.834  -0.120   8.058  1.00 87.65           C  
ATOM    478  O   ASN A  61       3.377  -2.767   9.698  1.00 87.65           O  
ATOM    479  CG  ASN A  61       3.388   0.266   7.839  1.00 87.65           C  
ATOM    480  ND2 ASN A  61       2.976   1.388   8.375  1.00 87.65           N  
ATOM    481  OD1 ASN A  61       2.613  -0.428   7.208  1.00 87.65           O  
ATOM    482  N   GLY A  62       4.977  -3.267   8.204  1.00 81.86           N  
ATOM    483  CA  GLY A  62       4.518  -4.623   7.904  1.00 81.86           C  
ATOM    484  C   GLY A  62       4.491  -5.545   9.121  1.00 81.86           C  
ATOM    485  O   GLY A  62       3.561  -6.336   9.268  1.00 81.86           O  
ATOM    486  N   VAL A  63       5.458  -5.398  10.028  1.00 83.79           N  
ATOM    487  CA  VAL A  63       5.501  -6.098  11.321  1.00 83.79           C  
ATOM    488  C   VAL A  63       4.385  -5.636  12.261  1.00 83.79           C  
ATOM    489  CB  VAL A  63       6.882  -5.871  11.962  1.00 83.79           C  
ATOM    490  O   VAL A  63       3.807  -6.441  12.995  1.00 83.79           O  
ATOM    491  CG1 VAL A  63       6.908  -6.236  13.448  1.00 83.79           C  
ATOM    492  CG2 VAL A  63       7.942  -6.691  11.215  1.00 83.79           C  
ATOM    493  N   MET A  64       4.064  -4.343  12.245  1.00 89.01           N  
ATOM    494  CA  MET A  64       3.051  -3.768  13.125  1.00 89.01           C  
ATOM    495  C   MET A  64       1.631  -4.125  12.694  1.00 89.01           C  
ATOM    496  CB  MET A  64       3.256  -2.253  13.233  1.00 89.01           C  
ATOM    497  O   MET A  64       0.783  -4.290  13.570  1.00 89.01           O  
ATOM    498  CG  MET A  64       4.476  -1.970  14.114  1.00 89.01           C  
ATOM    499  SD  MET A  64       4.257  -2.279  15.893  1.00 89.01           S  
ATOM    500  CE  MET A  64       3.309  -0.821  16.392  1.00 89.01           C  
ATOM    501  N   ILE A  65       1.364  -4.322  11.395  1.00 86.32           N  
ATOM    502  CA  ILE A  65       0.019  -4.649  10.889  1.00 86.32           C  
ATOM    503  C   ILE A  65      -0.586  -5.887  11.589  1.00 86.32           C  
ATOM    504  CB  ILE A  65      -0.024  -4.729   9.346  1.00 86.32           C  
ATOM    505  O   ILE A  65      -1.683  -5.759  12.134  1.00 86.32           O  
ATOM    506  CG1 ILE A  65       0.189  -3.340   8.713  1.00 86.32           C  
ATOM    507  CG2 ILE A  65      -1.391  -5.272   8.886  1.00 86.32           C  
ATOM    508  CD1 ILE A  65       0.517  -3.409   7.216  1.00 86.32           C  
ATOM    509  N   PRO A  66       0.074  -7.060  11.672  1.00 83.60           N  
ATOM    510  CA  PRO A  66      -0.431  -8.201  12.443  1.00 83.60           C  
ATOM    511  C   PRO A  66      -0.714  -7.885  13.915  1.00 83.60           C  
ATOM    512  CB  PRO A  66       0.668  -9.261  12.340  1.00 83.60           C  
ATOM    513  O   PRO A  66      -1.710  -8.344  14.475  1.00 83.60           O  
ATOM    514  CG  PRO A  66       1.288  -8.980  10.977  1.00 83.60           C  
ATOM    515  CD  PRO A  66       1.241  -7.461  10.905  1.00 83.60           C  
ATOM    516  N   LEU A  67       0.144  -7.072  14.538  1.00 87.75           N  
ATOM    517  CA  LEU A  67       0.002  -6.675  15.936  1.00 87.75           C  
ATOM    518  C   LEU A  67      -1.209  -5.755  16.147  1.00 87.75           C  
ATOM    519  CB  LEU A  67       1.323  -6.031  16.398  1.00 87.75           C  
ATOM    520  O   LEU A  67      -1.805  -5.775  17.225  1.00 87.75           O  
ATOM    521  CG  LEU A  67       1.430  -5.809  17.917  1.00 87.75           C  
ATOM    522  CD1 LEU A  67       1.397  -7.122  18.702  1.00 87.75           C  
ATOM    523  CD2 LEU A  67       2.740  -5.096  18.244  1.00 87.75           C  
ATOM    524  N   THR A  68      -1.628  -5.003  15.122  1.00 89.33           N  
ATOM    525  CA  THR A  68      -2.803  -4.125  15.219  1.00 89.33           C  
ATOM    526  C   THR A  68      -4.078  -4.869  15.557  1.00 89.33           C  
ATOM    527  CB  THR A  68      -3.104  -3.312  13.959  1.00 89.33           C  
ATOM    528  O   THR A  68      -4.876  -4.329  16.312  1.00 89.33           O  
ATOM    529  CG2 THR A  68      -1.932  -2.481  13.506  1.00 89.33           C  
ATOM    530  OG1 THR A  68      -3.527  -4.103  12.876  1.00 89.33           O  
ATOM    531  N   ALA A  69      -4.274  -6.099  15.070  1.00 86.22           N  
ATOM    532  CA  ALA A  69      -5.472  -6.872  15.392  1.00 86.22           C  
ATOM    533  C   ALA A  69      -5.590  -7.087  16.906  1.00 86.22           C  
ATOM    534  CB  ALA A  69      -5.420  -8.208  14.654  1.00 86.22           C  
ATOM    535  O   ALA A  69      -6.624  -6.804  17.506  1.00 86.22           O  
ATOM    536  N   TYR A  70      -4.487  -7.496  17.534  1.00 86.94           N  
ATOM    537  CA  TYR A  70      -4.405  -7.645  18.981  1.00 86.94           C  
ATOM    538  C   TYR A  70      -4.572  -6.310  19.716  1.00 86.94           C  
ATOM    539  CB  TYR A  70      -3.072  -8.312  19.323  1.00 86.94           C  
ATOM    540  O   TYR A  70      -5.293  -6.243  20.711  1.00 86.94           O  
ATOM    541  CG  TYR A  70      -2.704  -8.195  20.783  1.00 86.94           C  
ATOM    542  CD1 TYR A  70      -1.938  -7.098  21.219  1.00 86.94           C  
ATOM    543  CD2 TYR A  70      -3.200  -9.133  21.706  1.00 86.94           C  
ATOM    544  CE1 TYR A  70      -1.663  -6.932  22.585  1.00 86.94           C  
ATOM    545  CE2 TYR A  70      -2.906  -8.986  23.072  1.00 86.94           C  
ATOM    546  OH  TYR A  70      -1.782  -7.762  24.806  1.00 86.94           O  
ATOM    547  CZ  TYR A  70      -2.132  -7.890  23.504  1.00 86.94           C  
ATOM    548  N   LEU A  71      -3.924  -5.242  19.238  1.00 88.11           N  
ATOM    549  CA  LEU A  71      -4.027  -3.926  19.868  1.00 88.11           C  
ATOM    550  C   LEU A  71      -5.459  -3.377  19.796  1.00 88.11           C  
ATOM    551  CB  LEU A  71      -3.031  -2.946  19.227  1.00 88.11           C  
ATOM    552  O   LEU A  71      -5.938  -2.841  20.790  1.00 88.11           O  
ATOM    553  CG  LEU A  71      -1.542  -3.258  19.466  1.00 88.11           C  
ATOM    554  CD1 LEU A  71      -0.678  -2.322  18.620  1.00 88.11           C  
ATOM    555  CD2 LEU A  71      -1.134  -3.096  20.931  1.00 88.11           C  
ATOM    556  N   MET A  72      -6.153  -3.546  18.667  1.00 86.38           N  
ATOM    557  CA  MET A  72      -7.545  -3.122  18.470  1.00 86.38           C  
ATOM    558  C   MET A  72      -8.534  -3.916  19.328  1.00 86.38           C  
ATOM    559  CB  MET A  72      -7.931  -3.255  16.987  1.00 86.38           C  
ATOM    560  O   MET A  72      -9.551  -3.365  19.749  1.00 86.38           O  
ATOM    561  CG  MET A  72      -7.268  -2.183  16.115  1.00 86.38           C  
ATOM    562  SD  MET A  72      -7.805  -2.152  14.381  1.00 86.38           S  
ATOM    563  CE  MET A  72      -7.149  -3.721  13.753  1.00 86.38           C  
ATOM    564  N   ASP A  73      -8.237  -5.185  19.615  1.00 84.54           N  
ATOM    565  CA  ASP A  73      -9.058  -6.009  20.503  1.00 84.54           C  
ATOM    566  C   ASP A  73      -8.803  -5.695  21.986  1.00 84.54           C  
ATOM    567  CB  ASP A  73      -8.817  -7.497  20.189  1.00 84.54           C  
ATOM    568  O   ASP A  73      -9.744  -5.684  22.779  1.00 84.54           O  
ATOM    569  CG  ASP A  73      -9.742  -8.049  19.094  1.00 84.54           C  
ATOM    570  OD1 ASP A  73     -10.333  -7.281  18.304  1.00 84.54           O  
ATOM    571  OD2 ASP A  73      -9.979  -9.275  19.100  1.00 84.54           O  
ATOM    572  N   ARG A  74      -7.553  -5.418  22.384  1.00 85.21           N  
ATOM    573  CA  ARG A  74      -7.192  -5.223  23.799  1.00 85.21           C  
ATOM    574  C   ARG A  74      -7.246  -3.773  24.276  1.00 85.21           C  
ATOM    575  CB  ARG A  74      -5.818  -5.846  24.057  1.00 85.21           C  
ATOM    576  O   ARG A  74      -7.420  -3.519  25.467  1.00 85.21           O  
ATOM    577  CG  ARG A  74      -5.554  -5.890  25.568  1.00 85.21           C  
ATOM    578  CD  ARG A  74      -4.340  -6.743  25.865  1.00 85.21           C  
ATOM    579  NE  ARG A  74      -4.067  -6.812  27.310  1.00 85.21           N  
ATOM    580  NH1 ARG A  74      -2.684  -8.649  27.304  1.00 85.21           N  
ATOM    581  NH2 ARG A  74      -3.015  -7.531  29.192  1.00 85.21           N  
ATOM    582  CZ  ARG A  74      -3.265  -7.664  27.921  1.00 85.21           C  
ATOM    583  N   ILE A  75      -7.043  -2.811  23.386  1.00 86.26           N  
ATOM    584  CA  ILE A  75      -6.983  -1.392  23.728  1.00 86.26           C  
ATOM    585  C   ILE A  75      -8.204  -0.703  23.131  1.00 86.26           C  
ATOM    586  CB  ILE A  75      -5.636  -0.752  23.313  1.00 86.26           C  
ATOM    587  O   ILE A  75      -8.589  -0.913  21.980  1.00 86.26           O  
ATOM    588  CG1 ILE A  75      -4.446  -1.558  23.885  1.00 86.26           C  
ATOM    589  CG2 ILE A  75      -5.567   0.705  23.804  1.00 86.26           C  
ATOM    590  CD1 ILE A  75      -3.063  -1.013  23.508  1.00 86.26           C  
ATOM    591  N   LYS A  76      -8.832   0.158  23.931  1.00 86.89           N  
ATOM    592  CA  LYS A  76      -9.919   1.000  23.442  1.00 86.89           C  
ATOM    593  C   LYS A  76      -9.436   1.895  22.288  1.00 86.89           C  
ATOM    594  CB  LYS A  76     -10.511   1.817  24.591  1.00 86.89           C  
ATOM    595  O   LYS A  76      -8.299   2.355  22.272  1.00 86.89           O  
ATOM    596  CG  LYS A  76     -11.323   0.981  25.589  1.00 86.89           C  
ATOM    597  CD  LYS A  76     -11.958   1.835  26.699  1.00 86.89           C  
ATOM    598  CE  LYS A  76     -12.806   0.951  27.622  1.00 86.89           C  
ATOM    599  NZ  LYS A  76     -13.509   1.734  28.674  1.00 86.89           N  
ATOM    600  N   THR A  77     -10.332   2.212  21.359  1.00 86.76           N  
ATOM    601  CA  THR A  77     -10.028   2.945  20.115  1.00 86.76           C  
ATOM    602  C   THR A  77      -9.339   4.286  20.391  1.00 86.76           C  
ATOM    603  CB  THR A  77     -11.316   3.191  19.309  1.00 86.76           C  
ATOM    604  O   THR A  77      -8.365   4.619  19.724  1.00 86.76           O  
ATOM    605  CG2 THR A  77     -11.071   3.836  17.945  1.00 86.76           C  
ATOM    606  OG1 THR A  77     -11.997   1.982  19.057  1.00 86.76           O  
ATOM    607  N   ARG A  78      -9.790   5.034  21.412  1.00 89.93           N  
ATOM    608  CA  ARG A  78      -9.207   6.335  21.790  1.00 89.93           C  
ATOM    609  C   ARG A  78      -7.753   6.228  22.265  1.00 89.93           C  
ATOM    610  CB  ARG A  78     -10.111   7.077  22.788  1.00 89.93           C  
ATOM    611  O   ARG A  78      -6.907   6.848  21.630  1.00 89.93           O  
ATOM    612  CG  ARG A  78      -9.585   8.472  23.161  1.00 89.93           C  
ATOM    613  CD  ARG A  78     -10.430   9.044  24.307  1.00 89.93           C  
ATOM    614  NE  ARG A  78     -10.178  10.479  24.524  1.00 89.93           N  
ATOM    615  NH1 ARG A  78     -10.958  10.609  26.685  1.00 89.93           N  
ATOM    616  NH2 ARG A  78     -10.153  12.427  25.707  1.00 89.93           N  
ATOM    617  CZ  ARG A  78     -10.426  11.161  25.630  1.00 89.93           C  
ATOM    618  N   PRO A  79      -7.423   5.488  23.344  1.00 92.00           N  
ATOM    619  CA  PRO A  79      -6.034   5.379  23.785  1.00 92.00           C  
ATOM    620  C   PRO A  79      -5.134   4.736  22.727  1.00 92.00           C  
ATOM    621  CB  PRO A  79      -6.058   4.579  25.090  1.00 92.00           C  
ATOM    622  O   PRO A  79      -3.988   5.149  22.602  1.00 92.00           O  
ATOM    623  CG  PRO A  79      -7.394   3.845  25.062  1.00 92.00           C  
ATOM    624  CD  PRO A  79      -8.296   4.790  24.275  1.00 92.00           C  
ATOM    625  N   LEU A  80      -5.646   3.793  21.926  1.00 92.75           N  
ATOM    626  CA  LEU A  80      -4.870   3.206  20.834  1.00 92.75           C  
ATOM    627  C   LEU A  80      -4.530   4.236  19.753  1.00 92.75           C  
ATOM    628  CB  LEU A  80      -5.644   2.021  20.240  1.00 92.75           C  
ATOM    629  O   LEU A  80      -3.381   4.315  19.327  1.00 92.75           O  
ATOM    630  CG  LEU A  80      -4.879   1.289  19.123  1.00 92.75           C  
ATOM    631  CD1 LEU A  80      -3.511   0.785  19.585  1.00 92.75           C  
ATOM    632  CD2 LEU A  80      -5.706   0.091  18.672  1.00 92.75           C  
ATOM    633  N   TYR A  81      -5.509   5.047  19.345  1.00 94.67           N  
ATOM    634  CA  TYR A  81      -5.279   6.141  18.410  1.00 94.67           C  
ATOM    635  C   TYR A  81      -4.259   7.136  18.962  1.00 94.67           C  
ATOM    636  CB  TYR A  81      -6.595   6.864  18.103  1.00 94.67           C  
ATOM    637  O   TYR A  81      -3.319   7.491  18.261  1.00 94.67           O  
ATOM    638  CG  TYR A  81      -6.368   8.134  17.317  1.00 94.67           C  
ATOM    639  CD1 TYR A  81      -6.088   9.336  17.999  1.00 94.67           C  
ATOM    640  CD2 TYR A  81      -6.372   8.105  15.911  1.00 94.67           C  
ATOM    641  CE1 TYR A  81      -5.822  10.511  17.279  1.00 94.67           C  
ATOM    642  CE2 TYR A  81      -6.154   9.292  15.189  1.00 94.67           C  
ATOM    643  OH  TYR A  81      -5.691  11.638  15.179  1.00 94.67           O  
ATOM    644  CZ  TYR A  81      -5.889  10.496  15.876  1.00 94.67           C  
ATOM    645  N   LEU A  82      -4.430   7.581  20.211  1.00 95.18           N  
ATOM    646  CA  LEU A  82      -3.544   8.577  20.813  1.00 95.18           C  
ATOM    647  C   LEU A  82      -2.122   8.038  20.943  1.00 95.18           C  
ATOM    648  CB  LEU A  82      -4.091   9.009  22.181  1.00 95.18           C  
ATOM    649  O   LEU A  82      -1.180   8.748  20.620  1.00 95.18           O  
ATOM    650  CG  LEU A  82      -5.393   9.822  22.107  1.00 95.18           C  
ATOM    651  CD1 LEU A  82      -5.933  10.015  23.524  1.00 95.18           C  
ATOM    652  CD2 LEU A  82      -5.185  11.182  21.441  1.00 95.18           C  
ATOM    653  N   ALA A  83      -1.955   6.774  21.333  1.00 95.99           N  
ATOM    654  CA  ALA A  83      -0.647   6.136  21.343  1.00 95.99           C  
ATOM    655  C   ALA A  83      -0.040   6.102  19.933  1.00 95.99           C  
ATOM    656  CB  ALA A  83      -0.780   4.738  21.956  1.00 95.99           C  
ATOM    657  O   ALA A  83       1.064   6.592  19.740  1.00 95.99           O  
ATOM    658  N   ALA A  84      -0.776   5.611  18.931  1.00 96.12           N  
ATOM    659  CA  ALA A  84      -0.279   5.501  17.560  1.00 96.12           C  
ATOM    660  C   ALA A  84       0.073   6.864  16.940  1.00 96.12           C  
ATOM    661  CB  ALA A  84      -1.339   4.771  16.731  1.00 96.12           C  
ATOM    662  O   ALA A  84       1.148   7.029  16.364  1.00 96.12           O  
ATOM    663  N   MET A  85      -0.809   7.851  17.094  1.00 96.15           N  
ATOM    664  CA  MET A  85      -0.612   9.206  16.588  1.00 96.15           C  
ATOM    665  C   MET A  85       0.497   9.938  17.351  1.00 96.15           C  
ATOM    666  CB  MET A  85      -1.946   9.969  16.662  1.00 96.15           C  
ATOM    667  O   MET A  85       1.294  10.644  16.743  1.00 96.15           O  
ATOM    668  CG  MET A  85      -1.878  11.273  15.867  1.00 96.15           C  
ATOM    669  SD  MET A  85      -1.672  10.992  14.091  1.00 96.15           S  
ATOM    670  CE  MET A  85      -1.030  12.611  13.650  1.00 96.15           C  
ATOM    671  N   GLY A  86       0.593   9.737  18.667  1.00 97.00           N  
ATOM    672  CA  GLY A  86       1.658  10.291  19.501  1.00 97.00           C  
ATOM    673  C   GLY A  86       3.026   9.707  19.158  1.00 97.00           C  
ATOM    674  O   GLY A  86       3.990  10.453  19.024  1.00 97.00           O  
ATOM    675  N   THR A  87       3.113   8.393  18.929  1.00 97.03           N  
ATOM    676  CA  THR A  87       4.336   7.745  18.437  1.00 97.03           C  
ATOM    677  C   THR A  87       4.706   8.271  17.049  1.00 97.03           C  
ATOM    678  CB  THR A  87       4.184   6.214  18.409  1.00 97.03           C  
ATOM    679  O   THR A  87       5.856   8.635  16.827  1.00 97.03           O  
ATOM    680  CG2 THR A  87       5.490   5.497  18.093  1.00 97.03           C  
ATOM    681  OG1 THR A  87       3.810   5.720  19.672  1.00 97.03           O  
ATOM    682  N   PHE A  88       3.742   8.398  16.132  1.00 96.52           N  
ATOM    683  CA  PHE A  88       3.992   8.976  14.809  1.00 96.52           C  
ATOM    684  C   PHE A  88       4.503  10.425  14.887  1.00 96.52           C  
ATOM    685  CB  PHE A  88       2.713   8.885  13.966  1.00 96.52           C  
ATOM    686  O   PHE A  88       5.463  10.789  14.202  1.00 96.52           O  
ATOM    687  CG  PHE A  88       2.914   9.413  12.565  1.00 96.52           C  
ATOM    688  CD1 PHE A  88       2.738  10.784  12.304  1.00 96.52           C  
ATOM    689  CD2 PHE A  88       3.361   8.554  11.545  1.00 96.52           C  
ATOM    690  CE1 PHE A  88       3.036  11.296  11.034  1.00 96.52           C  
ATOM    691  CE2 PHE A  88       3.628   9.062  10.263  1.00 96.52           C  
ATOM    692  CZ  PHE A  88       3.464  10.435  10.012  1.00 96.52           C  
ATOM    693  N   LEU A  89       3.894  11.246  15.745  1.00 97.02           N  
ATOM    694  CA  LEU A  89       4.303  12.625  15.993  1.00 97.02           C  
ATOM    695  C   LEU A  89       5.717  12.695  16.582  1.00 97.02           C  
ATOM    696  CB  LEU A  89       3.258  13.287  16.909  1.00 97.02           C  
ATOM    697  O   LEU A  89       6.548  13.431  16.057  1.00 97.02           O  
ATOM    698  CG  LEU A  89       3.648  14.691  17.399  1.00 97.02           C  
ATOM    699  CD1 LEU A  89       3.880  15.665  16.248  1.00 97.02           C  
ATOM    700  CD2 LEU A  89       2.542  15.246  18.297  1.00 97.02           C  
ATOM    701  N   LEU A  90       6.014  11.895  17.610  1.00 97.38           N  
ATOM    702  CA  LEU A  90       7.342  11.819  18.221  1.00 97.38           C  
ATOM    703  C   LEU A  90       8.402  11.462  17.175  1.00 97.38           C  
ATOM    704  CB  LEU A  90       7.316  10.778  19.356  1.00 97.38           C  
ATOM    705  O   LEU A  90       9.404  12.159  17.051  1.00 97.38           O  
ATOM    706  CG  LEU A  90       8.638  10.692  20.144  1.00 97.38           C  
ATOM    707  CD1 LEU A  90       8.800  11.881  21.091  1.00 97.38           C  
ATOM    708  CD2 LEU A  90       8.669   9.405  20.966  1.00 97.38           C  
ATOM    709  N   GLY A  91       8.151  10.425  16.371  1.00 97.06           N  
ATOM    710  CA  GLY A  91       9.045  10.048  15.279  1.00 97.06           C  
ATOM    711  C   GLY A  91       9.224  11.176  14.260  1.00 97.06           C  
ATOM    712  O   GLY A  91      10.329  11.408  13.791  1.00 97.06           O  
ATOM    713  N   SER A  92       8.170  11.936  13.958  1.00 95.68           N  
ATOM    714  CA  SER A  92       8.249  13.073  13.029  1.00 95.68           C  
ATOM    715  C   SER A  92       9.059  14.246  13.585  1.00 95.68           C  
ATOM    716  CB  SER A  92       6.845  13.524  12.616  1.00 95.68           C  
ATOM    717  O   SER A  92       9.821  14.858  12.841  1.00 95.68           O  
ATOM    718  OG  SER A  92       6.124  12.423  12.090  1.00 95.68           O  
ATOM    719  N   ILE A  93       8.960  14.521  14.889  1.00 96.97           N  
ATOM    720  CA  ILE A  93       9.779  15.536  15.569  1.00 96.97           C  
ATOM    721  C   ILE A  93      11.254  15.125  15.542  1.00 96.97           C  
ATOM    722  CB  ILE A  93       9.270  15.768  17.011  1.00 96.97           C  
ATOM    723  O   ILE A  93      12.109  15.923  15.165  1.00 96.97           O  
ATOM    724  CG1 ILE A  93       7.867  16.417  16.993  1.00 96.97           C  
ATOM    725  CG2 ILE A  93      10.247  16.659  17.804  1.00 96.97           C  
ATOM    726  CD1 ILE A  93       7.147  16.380  18.346  1.00 96.97           C  
ATOM    727  N   VAL A  94      11.555  13.865  15.879  1.00 96.50           N  
ATOM    728  CA  VAL A  94      12.930  13.341  15.833  1.00 96.50           C  
ATOM    729  C   VAL A  94      13.484  13.389  14.404  1.00 96.50           C  
ATOM    730  CB  VAL A  94      13.008  11.917  16.421  1.00 96.50           C  
ATOM    731  O   VAL A  94      14.648  13.731  14.223  1.00 96.50           O  
ATOM    732  CG1 VAL A  94      14.433  11.346  16.391  1.00 96.50           C  
ATOM    733  CG2 VAL A  94      12.591  11.890  17.900  1.00 96.50           C  
ATOM    734  N   ALA A  95      12.660  13.118  13.383  1.00 94.21           N  
ATOM    735  CA  ALA A  95      13.071  13.209  11.981  1.00 94.21           C  
ATOM    736  C   ALA A  95      13.403  14.650  11.565  1.00 94.21           C  
ATOM    737  CB  ALA A  95      11.972  12.630  11.080  1.00 94.21           C  
ATOM    738  O   ALA A  95      14.424  14.878  10.921  1.00 94.21           O  
ATOM    739  N   ALA A  96      12.576  15.623  11.963  1.00 93.36           N  
ATOM    740  CA  ALA A  96      12.801  17.038  11.666  1.00 93.36           C  
ATOM    741  C   ALA A  96      14.094  17.582  12.305  1.00 93.36           C  
ATOM    742  CB  ALA A  96      11.576  17.825  12.145  1.00 93.36           C  
ATOM    743  O   ALA A  96      14.732  18.473  11.747  1.00 93.36           O  
ATOM    744  N   LEU A  97      14.489  17.031  13.457  1.00 93.83           N  
ATOM    745  CA  LEU A  97      15.687  17.419  14.205  1.00 93.83           C  
ATOM    746  C   LEU A  97      16.902  16.516  13.934  1.00 93.83           C  
ATOM    747  CB  LEU A  97      15.339  17.467  15.705  1.00 93.83           C  
ATOM    748  O   LEU A  97      17.932  16.680  14.585  1.00 93.83           O  
ATOM    749  CG  LEU A  97      14.253  18.491  16.086  1.00 93.83           C  
ATOM    750  CD1 LEU A  97      13.942  18.362  17.577  1.00 93.83           C  
ATOM    751  CD2 LEU A  97      14.687  19.932  15.804  1.00 93.83           C  
ATOM    752  N   ALA A  98      16.808  15.557  13.009  1.00 92.58           N  
ATOM    753  CA  ALA A  98      17.849  14.553  12.821  1.00 92.58           C  
ATOM    754  C   ALA A  98      19.163  15.175  12.288  1.00 92.58           C  
ATOM    755  CB  ALA A  98      17.326  13.438  11.910  1.00 92.58           C  
ATOM    756  O   ALA A  98      19.176  15.760  11.195  1.00 92.58           O  
ATOM    757  N   PRO A  99      20.291  15.033  13.015  1.00 90.78           N  
ATOM    758  CA  PRO A  99      21.588  15.538  12.566  1.00 90.78           C  
ATOM    759  C   PRO A  99      22.323  14.557  11.645  1.00 90.78           C  
ATOM    760  CB  PRO A  99      22.373  15.780  13.857  1.00 90.78           C  
ATOM    761  O   PRO A  99      23.197  14.967  10.894  1.00 90.78           O  
ATOM    762  CG  PRO A  99      21.862  14.683  14.790  1.00 90.78           C  
ATOM    763  CD  PRO A  99      20.395  14.546  14.389  1.00 90.78           C  
ATOM    764  N   ASN A 100      22.001  13.263  11.717  1.00 92.42           N  
ATOM    765  CA  ASN A 100      22.668  12.208  10.964  1.00 92.42           C  
ATOM    766  C   ASN A 100      21.679  11.114  10.539  1.00 92.42           C  
ATOM    767  CB  ASN A 100      23.853  11.667  11.792  1.00 92.42           C  
ATOM    768  O   ASN A 100      20.532  11.062  10.997  1.00 92.42           O  
ATOM    769  CG  ASN A 100      23.453  10.985  13.090  1.00 92.42           C  
ATOM    770  ND2 ASN A 100      24.132  11.276  14.174  1.00 92.42           N  
ATOM    771  OD1 ASN A 100      22.546  10.169  13.145  1.00 92.42           O  
ATOM    772  N   PHE A 101      22.154  10.213   9.678  1.00 91.76           N  
ATOM    773  CA  PHE A 101      21.360   9.106   9.154  1.00 91.76           C  
ATOM    774  C   PHE A 101      20.812   8.185  10.253  1.00 91.76           C  
ATOM    775  CB  PHE A 101      22.226   8.312   8.171  1.00 91.76           C  
ATOM    776  O   PHE A 101      19.650   7.796  10.193  1.00 91.76           O  
ATOM    777  CG  PHE A 101      21.530   7.070   7.660  1.00 91.76           C  
ATOM    778  CD1 PHE A 101      21.781   5.818   8.254  1.00 91.76           C  
ATOM    779  CD2 PHE A 101      20.583   7.179   6.627  1.00 91.76           C  
ATOM    780  CE1 PHE A 101      21.082   4.680   7.821  1.00 91.76           C  
ATOM    781  CE2 PHE A 101      19.911   6.035   6.176  1.00 91.76           C  
ATOM    782  CZ  PHE A 101      20.146   4.791   6.781  1.00 91.76           C  
ATOM    783  N   GLY A 102      21.609   7.861  11.277  1.00 93.54           N  
ATOM    784  CA  GLY A 102      21.192   6.955  12.352  1.00 93.54           C  
ATOM    785  C   GLY A 102      19.982   7.476  13.132  1.00 93.54           C  
ATOM    786  O   GLY A 102      19.030   6.732  13.371  1.00 93.54           O  
ATOM    787  N   VAL A 103      19.972   8.771  13.461  1.00 95.95           N  
ATOM    788  CA  VAL A 103      18.831   9.422  14.127  1.00 95.95           C  
ATOM    789  C   VAL A 103      17.618   9.488  13.199  1.00 95.95           C  
ATOM    790  CB  VAL A 103      19.209  10.824  14.639  1.00 95.95           C  
ATOM    791  O   VAL A 103      16.504   9.207  13.637  1.00 95.95           O  
ATOM    792  CG1 VAL A 103      18.016  11.539  15.290  1.00 95.95           C  
ATOM    793  CG2 VAL A 103      20.315  10.744  15.699  1.00 95.95           C  
ATOM    794  N   LEU A 104      17.816   9.790  11.912  1.00 94.35           N  
ATOM    795  CA  LEU A 104      16.730   9.804  10.927  1.00 94.35           C  
ATOM    796  C   LEU A 104      16.116   8.407  10.728  1.00 94.35           C  
ATOM    797  CB  LEU A 104      17.275  10.383   9.609  1.00 94.35           C  
ATOM    798  O   LEU A 104      14.899   8.264  10.605  1.00 94.35           O  
ATOM    799  CG  LEU A 104      16.209  10.592   8.520  1.00 94.35           C  
ATOM    800  CD1 LEU A 104      15.091  11.540   8.962  1.00 94.35           C  
ATOM    801  CD2 LEU A 104      16.872  11.169   7.273  1.00 94.35           C  
ATOM    802  N   MET A 105      16.943   7.364  10.758  1.00 94.65           N  
ATOM    803  CA  MET A 105      16.506   5.976  10.682  1.00 94.65           C  
ATOM    804  C   MET A 105      15.712   5.569  11.929  1.00 94.65           C  
ATOM    805  CB  MET A 105      17.734   5.082  10.464  1.00 94.65           C  
ATOM    806  O   MET A 105      14.631   4.991  11.812  1.00 94.65           O  
ATOM    807  CG  MET A 105      17.331   3.627  10.243  1.00 94.65           C  
ATOM    808  SD  MET A 105      16.318   3.369   8.766  1.00 94.65           S  
ATOM    809  CE  MET A 105      15.811   1.670   9.089  1.00 94.65           C  
ATOM    810  N   LEU A 106      16.189   5.929  13.126  1.00 96.04           N  
ATOM    811  CA  LEU A 106      15.444   5.725  14.372  1.00 96.04           C  
ATOM    812  C   LEU A 106      14.084   6.437  14.324  1.00 96.04           C  
ATOM    813  CB  LEU A 106      16.298   6.227  15.550  1.00 96.04           C  
ATOM    814  O   LEU A 106      13.057   5.852  14.671  1.00 96.04           O  
ATOM    815  CG  LEU A 106      15.628   6.053  16.925  1.00 96.04           C  
ATOM    816  CD1 LEU A 106      15.455   4.578  17.294  1.00 96.04           C  
ATOM    817  CD2 LEU A 106      16.472   6.732  18.001  1.00 96.04           C  
ATOM    818  N   ALA A 107      14.063   7.674  13.831  1.00 96.43           N  
ATOM    819  CA  ALA A 107      12.845   8.443  13.637  1.00 96.43           C  
ATOM    820  C   ALA A 107      11.853   7.721  12.710  1.00 96.43           C  
ATOM    821  CB  ALA A 107      13.243   9.806  13.077  1.00 96.43           C  
ATOM    822  O   ALA A 107      10.669   7.615  13.031  1.00 96.43           O  
ATOM    823  N   ARG A 108      12.339   7.148  11.600  1.00 94.56           N  
ATOM    824  CA  ARG A 108      11.531   6.358  10.658  1.00 94.56           C  
ATOM    825  C   ARG A 108      10.953   5.097  11.287  1.00 94.56           C  
ATOM    826  CB  ARG A 108      12.367   6.012   9.410  1.00 94.56           C  
ATOM    827  O   ARG A 108       9.783   4.804  11.048  1.00 94.56           O  
ATOM    828  CG  ARG A 108      12.480   7.199   8.444  1.00 94.56           C  
ATOM    829  CD  ARG A 108      11.170   7.383   7.671  1.00 94.56           C  
ATOM    830  NE  ARG A 108      11.088   8.694   7.007  1.00 94.56           N  
ATOM    831  NH1 ARG A 108       9.022   8.367   6.038  1.00 94.56           N  
ATOM    832  NH2 ARG A 108       9.949  10.342   5.889  1.00 94.56           N  
ATOM    833  CZ  ARG A 108      10.040   9.124   6.323  1.00 94.56           C  
ATOM    834  N   VAL A 109      11.717   4.391  12.122  1.00 95.19           N  
ATOM    835  CA  VAL A 109      11.222   3.231  12.884  1.00 95.19           C  
ATOM    836  C   VAL A 109      10.070   3.650  13.801  1.00 95.19           C  
ATOM    837  CB  VAL A 109      12.365   2.567  13.681  1.00 95.19           C  
ATOM    838  O   VAL A 109       9.003   3.037  13.771  1.00 95.19           O  
ATOM    839  CG1 VAL A 109      11.866   1.499  14.664  1.00 95.19           C  
ATOM    840  CG2 VAL A 109      13.377   1.909  12.733  1.00 95.19           C  
ATOM    841  N   ILE A 110      10.236   4.741  14.553  1.00 96.67           N  
ATOM    842  CA  ILE A 110       9.196   5.268  15.446  1.00 96.67           C  
ATOM    843  C   ILE A 110       7.949   5.692  14.639  1.00 96.67           C  
ATOM    844  CB  ILE A 110       9.784   6.411  16.311  1.00 96.67           C  
ATOM    845  O   ILE A 110       6.830   5.306  14.978  1.00 96.67           O  
ATOM    846  CG1 ILE A 110      10.914   5.903  17.238  1.00 96.67           C  
ATOM    847  CG2 ILE A 110       8.694   7.056  17.177  1.00 96.67           C  
ATOM    848  CD1 ILE A 110      11.714   7.031  17.907  1.00 96.67           C  
ATOM    849  N   GLN A 111       8.114   6.414  13.525  1.00 94.99           N  
ATOM    850  CA  GLN A 111       6.998   6.790  12.644  1.00 94.99           C  
ATOM    851  C   GLN A 111       6.253   5.564  12.100  1.00 94.99           C  
ATOM    852  CB  GLN A 111       7.499   7.620  11.455  1.00 94.99           C  
ATOM    853  O   GLN A 111       5.020   5.533  12.109  1.00 94.99           O  
ATOM    854  CG  GLN A 111       7.918   9.055  11.800  1.00 94.99           C  
ATOM    855  CD  GLN A 111       8.388   9.804  10.555  1.00 94.99           C  
ATOM    856  NE2 GLN A 111       8.095  11.075  10.429  1.00 94.99           N  
ATOM    857  OE1 GLN A 111       8.936   9.241   9.617  1.00 94.99           O  
ATOM    858  N   ALA A 112       6.984   4.544  11.647  1.00 94.11           N  
ATOM    859  CA  ALA A 112       6.414   3.321  11.095  1.00 94.11           C  
ATOM    860  C   ALA A 112       5.577   2.553  12.123  1.00 94.11           C  
ATOM    861  CB  ALA A 112       7.553   2.451  10.574  1.00 94.11           C  
ATOM    862  O   ALA A 112       4.531   2.007  11.765  1.00 94.11           O  
ATOM    863  N   MET A 113       5.986   2.566  13.398  1.00 93.99           N  
ATOM    864  CA  MET A 113       5.208   1.982  14.493  1.00 93.99           C  
ATOM    865  C   MET A 113       3.832   2.635  14.632  1.00 93.99           C  
ATOM    866  CB  MET A 113       5.975   2.063  15.821  1.00 93.99           C  
ATOM    867  O   MET A 113       2.825   1.933  14.726  1.00 93.99           O  
ATOM    868  CG  MET A 113       7.177   1.119  15.864  1.00 93.99           C  
ATOM    869  SD  MET A 113       8.179   1.265  17.367  1.00 93.99           S  
ATOM    870  CE  MET A 113       7.050   0.544  18.586  1.00 93.99           C  
ATOM    871  N   GLY A 114       3.773   3.968  14.596  1.00 94.45           N  
ATOM    872  CA  GLY A 114       2.509   4.702  14.641  1.00 94.45           C  
ATOM    873  C   GLY A 114       1.660   4.489  13.384  1.00 94.45           C  
ATOM    874  O   GLY A 114       0.498   4.086  13.469  1.00 94.45           O  
ATOM    875  N   ALA A 115       2.254   4.686  12.204  1.00 92.90           N  
ATOM    876  CA  ALA A 115       1.572   4.546  10.915  1.00 92.90           C  
ATOM    877  C   ALA A 115       1.010   3.131  10.687  1.00 92.90           C  
ATOM    878  CB  ALA A 115       2.557   4.933   9.807  1.00 92.90           C  
ATOM    879  O   ALA A 115      -0.091   2.983  10.151  1.00 92.90           O  
ATOM    880  N   GLY A 116       1.731   2.099  11.143  1.00 91.03           N  
ATOM    881  CA  GLY A 116       1.317   0.697  11.041  1.00 91.03           C  
ATOM    882  C   GLY A 116       0.033   0.390  11.806  1.00 91.03           C  
ATOM    883  O   GLY A 116      -0.694  -0.519  11.420  1.00 91.03           O  
ATOM    884  N   VAL A 117      -0.283   1.181  12.839  1.00 92.91           N  
ATOM    885  CA  VAL A 117      -1.530   1.089  13.613  1.00 92.91           C  
ATOM    886  C   VAL A 117      -2.622   1.990  13.046  1.00 92.91           C  
ATOM    887  CB  VAL A 117      -1.281   1.384  15.102  1.00 92.91           C  
ATOM    888  O   VAL A 117      -3.772   1.562  12.958  1.00 92.91           O  
ATOM    889  CG1 VAL A 117      -2.561   1.235  15.937  1.00 92.91           C  
ATOM    890  CG2 VAL A 117      -0.227   0.458  15.723  1.00 92.91           C  
ATOM    891  N   LEU A 118      -2.285   3.218  12.641  1.00 92.70           N  
ATOM    892  CA  LEU A 118      -3.261   4.225  12.209  1.00 92.70           C  
ATOM    893  C   LEU A 118      -4.112   3.766  11.018  1.00 92.70           C  
ATOM    894  CB  LEU A 118      -2.533   5.539  11.867  1.00 92.70           C  
ATOM    895  O   LEU A 118      -5.328   3.957  11.041  1.00 92.70           O  
ATOM    896  CG  LEU A 118      -2.020   6.330  13.085  1.00 92.70           C  
ATOM    897  CD1 LEU A 118      -1.127   7.477  12.614  1.00 92.70           C  
ATOM    898  CD2 LEU A 118      -3.161   6.912  13.923  1.00 92.70           C  
ATOM    899  N   MET A 119      -3.516   3.133   9.999  1.00 87.39           N  
ATOM    900  CA  MET A 119      -4.268   2.719   8.806  1.00 87.39           C  
ATOM    901  C   MET A 119      -5.282   1.595   9.089  1.00 87.39           C  
ATOM    902  CB  MET A 119      -3.337   2.366   7.637  1.00 87.39           C  
ATOM    903  O   MET A 119      -6.461   1.773   8.754  1.00 87.39           O  
ATOM    904  CG  MET A 119      -2.670   3.589   7.016  1.00 87.39           C  
ATOM    905  SD  MET A 119      -1.893   3.218   5.423  1.00 87.39           S  
ATOM    906  CE  MET A 119      -3.356   3.143   4.353  1.00 87.39           C  
ATOM    907  N   PRO A 120      -4.902   0.467   9.730  1.00 90.39           N  
ATOM    908  CA  PRO A 120      -5.875  -0.537  10.153  1.00 90.39           C  
ATOM    909  C   PRO A 120      -6.908   0.024  11.132  1.00 90.39           C  
ATOM    910  CB  PRO A 120      -5.063  -1.672  10.786  1.00 90.39           C  
ATOM    911  O   PRO A 120      -8.091  -0.285  11.003  1.00 90.39           O  
ATOM    912  CG  PRO A 120      -3.717  -1.553  10.081  1.00 90.39           C  
ATOM    913  CD  PRO A 120      -3.554  -0.043   9.964  1.00 90.39           C  
ATOM    914  N   LEU A 121      -6.493   0.892  12.062  1.00 91.46           N  
ATOM    915  CA  LEU A 121      -7.386   1.489  13.054  1.00 91.46           C  
ATOM    916  C   LEU A 121      -8.432   2.410  12.422  1.00 91.46           C  
ATOM    917  CB  LEU A 121      -6.548   2.249  14.091  1.00 91.46           C  
ATOM    918  O   LEU A 121      -9.597   2.361  12.817  1.00 91.46           O  
ATOM    919  CG  LEU A 121      -7.373   2.838  15.244  1.00 91.46           C  
ATOM    920  CD1 LEU A 121      -8.037   1.737  16.068  1.00 91.46           C  
ATOM    921  CD2 LEU A 121      -6.459   3.657  16.150  1.00 91.46           C  
ATOM    922  N   MET A 122      -8.046   3.224  11.436  1.00 91.98           N  
ATOM    923  CA  MET A 122      -8.982   4.032  10.655  1.00 91.98           C  
ATOM    924  C   MET A 122     -10.012   3.122   9.993  1.00 91.98           C  
ATOM    925  CB  MET A 122      -8.223   4.862   9.608  1.00 91.98           C  
ATOM    926  O   MET A 122     -11.209   3.332  10.177  1.00 91.98           O  
ATOM    927  CG  MET A 122      -9.158   5.518   8.573  1.00 91.98           C  
ATOM    928  SD  MET A 122      -8.323   6.189   7.125  1.00 91.98           S  
ATOM    929  CE  MET A 122      -7.858   4.647   6.300  1.00 91.98           C  
ATOM    930  N   GLN A 123      -9.569   2.090   9.267  1.00 89.96           N  
ATOM    931  CA  GLN A 123     -10.489   1.185   8.578  1.00 89.96           C  
ATOM    932  C   GLN A 123     -11.437   0.495   9.567  1.00 89.96           C  
ATOM    933  CB  GLN A 123      -9.714   0.152   7.753  1.00 89.96           C  
ATOM    934  O   GLN A 123     -12.654   0.553   9.401  1.00 89.96           O  
ATOM    935  CG  GLN A 123      -9.061   0.767   6.507  1.00 89.96           C  
ATOM    936  CD  GLN A 123      -8.259  -0.261   5.718  1.00 89.96           C  
ATOM    937  NE2 GLN A 123      -7.257   0.149   4.973  1.00 89.96           N  
ATOM    938  OE1 GLN A 123      -8.486  -1.458   5.764  1.00 89.96           O  
ATOM    939  N   PHE A 124     -10.899  -0.074  10.645  1.00 88.56           N  
ATOM    940  CA  PHE A 124     -11.680  -0.681  11.721  1.00 88.56           C  
ATOM    941  C   PHE A 124     -12.710   0.290  12.315  1.00 88.56           C  
ATOM    942  CB  PHE A 124     -10.706  -1.154  12.805  1.00 88.56           C  
ATOM    943  O   PHE A 124     -13.873  -0.068  12.512  1.00 88.56           O  
ATOM    944  CG  PHE A 124     -11.394  -1.593  14.079  1.00 88.56           C  
ATOM    945  CD1 PHE A 124     -11.495  -0.709  15.170  1.00 88.56           C  
ATOM    946  CD2 PHE A 124     -11.976  -2.869  14.154  1.00 88.56           C  
ATOM    947  CE1 PHE A 124     -12.178  -1.103  16.332  1.00 88.56           C  
ATOM    948  CE2 PHE A 124     -12.668  -3.261  15.312  1.00 88.56           C  
ATOM    949  CZ  PHE A 124     -12.768  -2.378  16.401  1.00 88.56           C  
ATOM    950  N   THR A 125     -12.311   1.536  12.568  1.00 88.80           N  
ATOM    951  CA  THR A 125     -13.185   2.558  13.154  1.00 88.80           C  
ATOM    952  C   THR A 125     -14.305   2.942  12.198  1.00 88.80           C  
ATOM    953  CB  THR A 125     -12.378   3.791  13.566  1.00 88.80           C  
ATOM    954  O   THR A 125     -15.461   2.990  12.608  1.00 88.80           O  
ATOM    955  CG2 THR A 125     -13.239   4.884  14.199  1.00 88.80           C  
ATOM    956  OG1 THR A 125     -11.441   3.388  14.533  1.00 88.80           O  
ATOM    957  N   LEU A 126     -14.005   3.138  10.914  1.00 88.95           N  
ATOM    958  CA  LEU A 126     -15.020   3.391   9.891  1.00 88.95           C  
ATOM    959  C   LEU A 126     -16.011   2.221   9.786  1.00 88.95           C  
ATOM    960  CB  LEU A 126     -14.322   3.642   8.548  1.00 88.95           C  
ATOM    961  O   LEU A 126     -17.220   2.440   9.785  1.00 88.95           O  
ATOM    962  CG  LEU A 126     -13.487   4.929   8.431  1.00 88.95           C  
ATOM    963  CD1 LEU A 126     -12.846   5.006   7.048  1.00 88.95           C  
ATOM    964  CD2 LEU A 126     -14.313   6.184   8.665  1.00 88.95           C  
ATOM    965  N   PHE A 127     -15.525   0.977   9.797  1.00 85.07           N  
ATOM    966  CA  PHE A 127     -16.382  -0.210   9.815  1.00 85.07           C  
ATOM    967  C   PHE A 127     -17.245  -0.306  11.081  1.00 85.07           C  
ATOM    968  CB  PHE A 127     -15.512  -1.469   9.637  1.00 85.07           C  
ATOM    969  O   PHE A 127     -18.378  -0.781  11.021  1.00 85.07           O  
ATOM    970  CG  PHE A 127     -15.082  -1.723   8.204  1.00 85.07           C  
ATOM    971  CD1 PHE A 127     -16.076  -1.917   7.243  1.00 85.07           C  
ATOM    972  CD2 PHE A 127     -13.734  -1.820   7.819  1.00 85.07           C  
ATOM    973  CE1 PHE A 127     -15.763  -2.153   5.895  1.00 85.07           C  
ATOM    974  CE2 PHE A 127     -13.404  -2.045   6.469  1.00 85.07           C  
ATOM    975  CZ  PHE A 127     -14.415  -2.199   5.504  1.00 85.07           C  
ATOM    976  N   THR A 128     -16.744   0.156  12.224  1.00 83.08           N  
ATOM    977  CA  THR A 128     -17.463   0.097  13.506  1.00 83.08           C  
ATOM    978  C   THR A 128     -18.489   1.226  13.660  1.00 83.08           C  
ATOM    979  CB  THR A 128     -16.461   0.088  14.670  1.00 83.08           C  
ATOM    980  O   THR A 128     -19.530   1.020  14.283  1.00 83.08           O  
ATOM    981  CG2 THR A 128     -17.127  -0.123  16.030  1.00 83.08           C  
ATOM    982  OG1 THR A 128     -15.569  -0.988  14.504  1.00 83.08           O  
ATOM    983  N   LEU A 129     -18.218   2.404  13.087  1.00 84.50           N  
ATOM    984  CA  LEU A 129     -19.068   3.596  13.192  1.00 84.50           C  
ATOM    985  C   LEU A 129     -20.172   3.673  12.132  1.00 84.50           C  
ATOM    986  CB  LEU A 129     -18.189   4.854  13.092  1.00 84.50           C  
ATOM    987  O   LEU A 129     -21.207   4.288  12.389  1.00 84.50           O  
ATOM    988  CG  LEU A 129     -17.268   5.122  14.294  1.00 84.50           C  
ATOM    989  CD1 LEU A 129     -16.479   6.403  14.026  1.00 84.50           C  
ATOM    990  CD2 LEU A 129     -18.046   5.323  15.592  1.00 84.50           C  
ATOM    991  N   PHE A 130     -19.960   3.102  10.945  1.00 83.94           N  
ATOM    992  CA  PHE A 130     -20.955   3.110   9.871  1.00 83.94           C  
ATOM    993  C   PHE A 130     -21.733   1.794   9.807  1.00 83.94           C  
ATOM    994  CB  PHE A 130     -20.316   3.474   8.526  1.00 83.94           C  
ATOM    995  O   PHE A 130     -21.169   0.699   9.924  1.00 83.94           O  
ATOM    996  CG  PHE A 130     -19.943   4.940   8.419  1.00 83.94           C  
ATOM    997  CD1 PHE A 130     -20.825   5.861   7.821  1.00 83.94           C  
ATOM    998  CD2 PHE A 130     -18.707   5.389   8.908  1.00 83.94           C  
ATOM    999  CE1 PHE A 130     -20.465   7.215   7.695  1.00 83.94           C  
ATOM   1000  CE2 PHE A 130     -18.344   6.734   8.774  1.00 83.94           C  
ATOM   1001  CZ  PHE A 130     -19.218   7.654   8.169  1.00 83.94           C  
ATOM   1002  N   SER A 131     -23.044   1.910   9.574  1.00 80.11           N  
ATOM   1003  CA  SER A 131     -23.904   0.778   9.230  1.00 80.11           C  
ATOM   1004  C   SER A 131     -23.419   0.121   7.937  1.00 80.11           C  
ATOM   1005  CB  SER A 131     -25.365   1.226   9.077  1.00 80.11           C  
ATOM   1006  O   SER A 131     -22.738   0.746   7.121  1.00 80.11           O  
ATOM   1007  OG  SER A 131     -25.461   2.210   8.068  1.00 80.11           O  
ATOM   1008  N   LYS A 132     -23.773  -1.155   7.734  1.00 77.30           N  
ATOM   1009  CA  LYS A 132     -23.303  -1.931   6.577  1.00 77.30           C  
ATOM   1010  C   LYS A 132     -23.599  -1.267   5.224  1.00 77.30           C  
ATOM   1011  CB  LYS A 132     -23.810  -3.380   6.632  1.00 77.30           C  
ATOM   1012  O   LYS A 132     -22.807  -1.424   4.302  1.00 77.30           O  
ATOM   1013  CG  LYS A 132     -23.140  -4.206   7.748  1.00 77.30           C  
ATOM   1014  CD  LYS A 132     -23.575  -5.677   7.649  1.00 77.30           C  
ATOM   1015  CE  LYS A 132     -22.930  -6.566   8.722  1.00 77.30           C  
ATOM   1016  NZ  LYS A 132     -23.259  -8.002   8.511  1.00 77.30           N  
ATOM   1017  N   GLU A 133     -24.675  -0.490   5.171  1.00 77.76           N  
ATOM   1018  CA  GLU A 133     -25.207   0.239   4.013  1.00 77.76           C  
ATOM   1019  C   GLU A 133     -24.484   1.560   3.703  1.00 77.76           C  
ATOM   1020  CB  GLU A 133     -26.680   0.547   4.323  1.00 77.76           C  
ATOM   1021  O   GLU A 133     -24.754   2.166   2.676  1.00 77.76           O  
ATOM   1022  CG  GLU A 133     -27.557  -0.719   4.431  1.00 77.76           C  
ATOM   1023  CD  GLU A 133     -28.724  -0.579   5.421  1.00 77.76           C  
ATOM   1024  OE1 GLU A 133     -29.211  -1.650   5.864  1.00 77.76           O  
ATOM   1025  OE2 GLU A 133     -29.033   0.564   5.820  1.00 77.76           O  
ATOM   1026  N   HIS A 134     -23.601   2.039   4.583  1.00 84.43           N  
ATOM   1027  CA  HIS A 134     -22.848   3.290   4.387  1.00 84.43           C  
ATOM   1028  C   HIS A 134     -21.329   3.097   4.488  1.00 84.43           C  
ATOM   1029  CB  HIS A 134     -23.352   4.336   5.384  1.00 84.43           C  
ATOM   1030  O   HIS A 134     -20.553   4.060   4.501  1.00 84.43           O  
ATOM   1031  CG  HIS A 134     -24.802   4.698   5.209  1.00 84.43           C  
ATOM   1032  CD2 HIS A 134     -25.711   4.901   6.209  1.00 84.43           C  
ATOM   1033  ND1 HIS A 134     -25.464   4.878   4.016  1.00 84.43           N  
ATOM   1034  CE1 HIS A 134     -26.740   5.192   4.296  1.00 84.43           C  
ATOM   1035  NE2 HIS A 134     -26.928   5.240   5.624  1.00 84.43           N  
ATOM   1036  N   ARG A 135     -20.887   1.840   4.617  1.00 86.41           N  
ATOM   1037  CA  ARG A 135     -19.468   1.482   4.715  1.00 86.41           C  
ATOM   1038  C   ARG A 135     -18.737   1.676   3.400  1.00 86.41           C  
ATOM   1039  CB  ARG A 135     -19.318   0.028   5.162  1.00 86.41           C  
ATOM   1040  O   ARG A 135     -17.529   1.894   3.446  1.00 86.41           O  
ATOM   1041  CG  ARG A 135     -19.473  -0.127   6.674  1.00 86.41           C  
ATOM   1042  CD  ARG A 135     -19.549  -1.617   6.994  1.00 86.41           C  
ATOM   1043  NE  ARG A 135     -19.663  -1.869   8.444  1.00 86.41           N  
ATOM   1044  NH1 ARG A 135     -19.250  -4.138   8.424  1.00 86.41           N  
ATOM   1045  NH2 ARG A 135     -19.591  -3.105  10.350  1.00 86.41           N  
ATOM   1046  CZ  ARG A 135     -19.506  -3.031   9.057  1.00 86.41           C  
ATOM   1047  N   GLY A 136     -19.436   1.595   2.266  1.00 85.55           N  
ATOM   1048  CA  GLY A 136     -18.920   2.013   0.975  1.00 85.55           C  
ATOM   1049  C   GLY A 136     -18.486   3.460   1.091  1.00 85.55           C  
ATOM   1050  O   GLY A 136     -17.313   3.716   1.302  1.00 85.55           O  
ATOM   1051  N   PHE A 137     -19.396   4.421   1.077  1.00 87.97           N  
ATOM   1052  CA  PHE A 137     -19.064   5.846   1.124  1.00 87.97           C  
ATOM   1053  C   PHE A 137     -17.937   6.219   2.113  1.00 87.97           C  
ATOM   1054  CB  PHE A 137     -20.342   6.612   1.457  1.00 87.97           C  
ATOM   1055  O   PHE A 137     -17.006   6.929   1.733  1.00 87.97           O  
ATOM   1056  CG  PHE A 137     -20.099   8.095   1.618  1.00 87.97           C  
ATOM   1057  CD1 PHE A 137     -20.178   8.690   2.890  1.00 87.97           C  
ATOM   1058  CD2 PHE A 137     -19.714   8.866   0.507  1.00 87.97           C  
ATOM   1059  CE1 PHE A 137     -19.915  10.061   3.039  1.00 87.97           C  
ATOM   1060  CE2 PHE A 137     -19.455  10.239   0.657  1.00 87.97           C  
ATOM   1061  CZ  PHE A 137     -19.567  10.838   1.921  1.00 87.97           C  
ATOM   1062  N   ALA A 138     -17.954   5.683   3.339  1.00 88.93           N  
ATOM   1063  CA  ALA A 138     -16.888   5.894   4.322  1.00 88.93           C  
ATOM   1064  C   ALA A 138     -15.500   5.400   3.857  1.00 88.93           C  
ATOM   1065  CB  ALA A 138     -17.312   5.204   5.622  1.00 88.93           C  
ATOM   1066  O   ALA A 138     -14.513   6.127   3.968  1.00 88.93           O  
ATOM   1067  N   MET A 139     -15.413   4.185   3.308  1.00 87.14           N  
ATOM   1068  CA  MET A 139     -14.179   3.656   2.710  1.00 87.14           C  
ATOM   1069  C   MET A 139     -13.779   4.409   1.436  1.00 87.14           C  
ATOM   1070  CB  MET A 139     -14.335   2.155   2.410  1.00 87.14           C  
ATOM   1071  O   MET A 139     -12.600   4.446   1.102  1.00 87.14           O  
ATOM   1072  CG  MET A 139     -14.352   1.311   3.675  1.00 87.14           C  
ATOM   1073  SD  MET A 139     -12.787   1.276   4.577  1.00 87.14           S  
ATOM   1074  CE  MET A 139     -13.540   1.221   6.208  1.00 87.14           C  
ATOM   1075  N   GLY A 140     -14.735   5.036   0.750  1.00 89.15           N  
ATOM   1076  CA  GLY A 140     -14.490   5.854  -0.435  1.00 89.15           C  
ATOM   1077  C   GLY A 140     -13.840   7.177  -0.071  1.00 89.15           C  
ATOM   1078  O   GLY A 140     -12.860   7.572  -0.685  1.00 89.15           O  
ATOM   1079  N   LEU A 141     -14.302   7.818   1.007  1.00 90.12           N  
ATOM   1080  CA  LEU A 141     -13.611   8.972   1.587  1.00 90.12           C  
ATOM   1081  C   LEU A 141     -12.191   8.613   2.040  1.00 90.12           C  
ATOM   1082  CB  LEU A 141     -14.414   9.520   2.775  1.00 90.12           C  
ATOM   1083  O   LEU A 141     -11.265   9.388   1.814  1.00 90.12           O  
ATOM   1084  CG  LEU A 141     -15.737  10.211   2.414  1.00 90.12           C  
ATOM   1085  CD1 LEU A 141     -16.441  10.590   3.719  1.00 90.12           C  
ATOM   1086  CD2 LEU A 141     -15.517  11.486   1.596  1.00 90.12           C  
ATOM   1087  N   ALA A 142     -12.006   7.430   2.634  1.00 90.38           N  
ATOM   1088  CA  ALA A 142     -10.672   6.929   2.956  1.00 90.38           C  
ATOM   1089  C   ALA A 142      -9.816   6.740   1.702  1.00 90.38           C  
ATOM   1090  CB  ALA A 142     -10.782   5.658   3.802  1.00 90.38           C  
ATOM   1091  O   ALA A 142      -8.681   7.202   1.683  1.00 90.38           O  
ATOM   1092  N   GLY A 143     -10.366   6.132   0.649  1.00 85.82           N  
ATOM   1093  CA  GLY A 143      -9.712   6.003  -0.651  1.00 85.82           C  
ATOM   1094  C   GLY A 143      -9.257   7.353  -1.193  1.00 85.82           C  
ATOM   1095  O   GLY A 143      -8.079   7.519  -1.480  1.00 85.82           O  
ATOM   1096  N   LEU A 144     -10.140   8.349  -1.230  1.00 88.72           N  
ATOM   1097  CA  LEU A 144      -9.808   9.686  -1.713  1.00 88.72           C  
ATOM   1098  C   LEU A 144      -8.607  10.256  -0.965  1.00 88.72           C  
ATOM   1099  CB  LEU A 144     -11.058  10.573  -1.602  1.00 88.72           C  
ATOM   1100  O   LEU A 144      -7.626  10.666  -1.573  1.00 88.72           O  
ATOM   1101  CG  LEU A 144     -10.847  11.999  -2.147  1.00 88.72           C  
ATOM   1102  CD1 LEU A 144     -12.126  12.530  -2.790  1.00 88.72           C  
ATOM   1103  CD2 LEU A 144     -10.449  12.992  -1.050  1.00 88.72           C  
ATOM   1104  N   VAL A 145      -8.646  10.218   0.360  1.00 87.37           N  
ATOM   1105  CA  VAL A 145      -7.600  10.811   1.190  1.00 87.37           C  
ATOM   1106  C   VAL A 145      -6.264  10.071   1.053  1.00 87.37           C  
ATOM   1107  CB  VAL A 145      -8.118  10.869   2.630  1.00 87.37           C  
ATOM   1108  O   VAL A 145      -5.220  10.708   0.922  1.00 87.37           O  
ATOM   1109  CG1 VAL A 145      -7.035  11.342   3.574  1.00 87.37           C  
ATOM   1110  CG2 VAL A 145      -9.271  11.881   2.727  1.00 87.37           C  
ATOM   1111  N   ILE A 146      -6.291   8.737   1.013  1.00 84.42           N  
ATOM   1112  CA  ILE A 146      -5.103   7.896   0.806  1.00 84.42           C  
ATOM   1113  C   ILE A 146      -4.456   8.191  -0.554  1.00 84.42           C  
ATOM   1114  CB  ILE A 146      -5.507   6.405   0.933  1.00 84.42           C  
ATOM   1115  O   ILE A 146      -3.234   8.259  -0.645  1.00 84.42           O  
ATOM   1116  CG1 ILE A 146      -5.897   6.058   2.392  1.00 84.42           C  
ATOM   1117  CG2 ILE A 146      -4.443   5.402   0.436  1.00 84.42           C  
ATOM   1118  CD1 ILE A 146      -6.591   4.696   2.504  1.00 84.42           C  
ATOM   1119  N   GLN A 147      -5.264   8.391  -1.597  1.00 81.64           N  
ATOM   1120  CA  GLN A 147      -4.786   8.556  -2.973  1.00 81.64           C  
ATOM   1121  C   GLN A 147      -4.371   9.997  -3.298  1.00 81.64           C  
ATOM   1122  CB  GLN A 147      -5.873   8.058  -3.937  1.00 81.64           C  
ATOM   1123  O   GLN A 147      -3.495  10.212  -4.132  1.00 81.64           O  
ATOM   1124  CG  GLN A 147      -6.205   6.567  -3.738  1.00 81.64           C  
ATOM   1125  CD  GLN A 147      -5.027   5.641  -3.981  1.00 81.64           C  
ATOM   1126  NE2 GLN A 147      -4.638   5.413  -5.210  1.00 81.64           N  
ATOM   1127  OE1 GLN A 147      -4.447   5.090  -3.059  1.00 81.64           O  
ATOM   1128  N   PHE A 148      -4.947  10.988  -2.617  1.00 81.68           N  
ATOM   1129  CA  PHE A 148      -4.540  12.387  -2.757  1.00 81.68           C  
ATOM   1130  C   PHE A 148      -3.168  12.676  -2.128  1.00 81.68           C  
ATOM   1131  CB  PHE A 148      -5.626  13.304  -2.174  1.00 81.68           C  
ATOM   1132  O   PHE A 148      -2.462  13.564  -2.606  1.00 81.68           O  
ATOM   1133  CG  PHE A 148      -6.626  13.814  -3.201  1.00 81.68           C  
ATOM   1134  CD1 PHE A 148      -6.577  15.160  -3.604  1.00 81.68           C  
ATOM   1135  CD2 PHE A 148      -7.586  12.960  -3.779  1.00 81.68           C  
ATOM   1136  CE1 PHE A 148      -7.495  15.654  -4.548  1.00 81.68           C  
ATOM   1137  CE2 PHE A 148      -8.518  13.456  -4.707  1.00 81.68           C  
ATOM   1138  CZ  PHE A 148      -8.475  14.806  -5.090  1.00 81.68           C  
ATOM   1139  N   ALA A 149      -2.753  11.931  -1.093  1.00 82.52           N  
ATOM   1140  CA  ALA A 149      -1.454  12.140  -0.444  1.00 82.52           C  
ATOM   1141  C   ALA A 149      -0.257  11.970  -1.412  1.00 82.52           C  
ATOM   1142  CB  ALA A 149      -1.364  11.288   0.832  1.00 82.52           C  
ATOM   1143  O   ALA A 149       0.535  12.907  -1.518  1.00 82.52           O  
ATOM   1144  N   PRO A 150      -0.139  10.872  -2.191  1.00 70.00           N  
ATOM   1145  CA  PRO A 150       0.888  10.746  -3.227  1.00 70.00           C  
ATOM   1146  C   PRO A 150       0.780  11.748  -4.380  1.00 70.00           C  
ATOM   1147  CB  PRO A 150       0.769   9.318  -3.773  1.00 70.00           C  
ATOM   1148  O   PRO A 150       1.795  12.026  -5.005  1.00 70.00           O  
ATOM   1149  CG  PRO A 150       0.024   8.541  -2.693  1.00 70.00           C  
ATOM   1150  CD  PRO A 150      -0.823   9.603  -2.006  1.00 70.00           C  
ATOM   1151  N   ALA A 151      -0.410  12.279  -4.680  1.00 73.56           N  
ATOM   1152  CA  ALA A 151      -0.589  13.237  -5.774  1.00 73.56           C  
ATOM   1153  C   ALA A 151      -0.035  14.629  -5.427  1.00 73.56           C  
ATOM   1154  CB  ALA A 151      -2.080  13.298  -6.133  1.00 73.56           C  
ATOM   1155  O   ALA A 151       0.563  15.286  -6.271  1.00 73.56           O  
ATOM   1156  N   ILE A 152      -0.221  15.069  -4.179  1.00 75.15           N  
ATOM   1157  CA  ILE A 152       0.239  16.383  -3.700  1.00 75.15           C  
ATOM   1158  C   ILE A 152       1.657  16.294  -3.120  1.00 75.15           C  
ATOM   1159  CB  ILE A 152      -0.786  16.943  -2.684  1.00 75.15           C  
ATOM   1160  O   ILE A 152       2.429  17.249  -3.218  1.00 75.15           O  
ATOM   1161  CG1 ILE A 152      -2.167  17.125  -3.362  1.00 75.15           C  
ATOM   1162  CG2 ILE A 152      -0.318  18.281  -2.085  1.00 75.15           C  
ATOM   1163  CD1 ILE A 152      -3.291  17.550  -2.409  1.00 75.15           C  
ATOM   1164  N   GLY A 153       2.007  15.149  -2.524  1.00 76.82           N  
ATOM   1165  CA  GLY A 153       3.239  14.940  -1.768  1.00 76.82           C  
ATOM   1166  C   GLY A 153       4.499  15.359  -2.521  1.00 76.82           C  
ATOM   1167  O   GLY A 153       5.142  16.308  -2.074  1.00 76.82           O  
ATOM   1168  N   PRO A 154       4.854  14.714  -3.646  1.00 73.24           N  
ATOM   1169  CA  PRO A 154       6.072  15.030  -4.385  1.00 73.24           C  
ATOM   1170  C   PRO A 154       6.114  16.454  -4.933  1.00 73.24           C  
ATOM   1171  CB  PRO A 154       6.165  13.987  -5.506  1.00 73.24           C  
ATOM   1172  O   PRO A 154       7.154  17.097  -4.860  1.00 73.24           O  
ATOM   1173  CG  PRO A 154       5.358  12.812  -4.960  1.00 73.24           C  
ATOM   1174  CD  PRO A 154       4.242  13.520  -4.196  1.00 73.24           C  
ATOM   1175  N   THR A 155       4.990  16.985  -5.417  1.00 76.16           N  
ATOM   1176  CA  THR A 155       4.939  18.341  -5.982  1.00 76.16           C  
ATOM   1177  C   THR A 155       5.198  19.403  -4.918  1.00 76.16           C  
ATOM   1178  CB  THR A 155       3.581  18.594  -6.648  1.00 76.16           C  
ATOM   1179  O   THR A 155       6.075  20.245  -5.085  1.00 76.16           O  
ATOM   1180  CG2 THR A 155       3.551  19.890  -7.453  1.00 76.16           C  
ATOM   1181  OG1 THR A 155       3.288  17.541  -7.534  1.00 76.16           O  
ATOM   1182  N   VAL A 156       4.471  19.350  -3.798  1.00 76.26           N  
ATOM   1183  CA  VAL A 156       4.630  20.328  -2.711  1.00 76.26           C  
ATOM   1184  C   VAL A 156       5.980  20.152  -2.023  1.00 76.26           C  
ATOM   1185  CB  VAL A 156       3.461  20.221  -1.714  1.00 76.26           C  
ATOM   1186  O   VAL A 156       6.666  21.131  -1.749  1.00 76.26           O  
ATOM   1187  CG1 VAL A 156       3.652  21.092  -0.469  1.00 76.26           C  
ATOM   1188  CG2 VAL A 156       2.160  20.667  -2.393  1.00 76.26           C  
ATOM   1189  N   THR A 157       6.396  18.907  -1.788  1.00 77.36           N  
ATOM   1190  CA  THR A 157       7.688  18.613  -1.159  1.00 77.36           C  
ATOM   1191  C   THR A 157       8.850  19.069  -2.033  1.00 77.36           C  
ATOM   1192  CB  THR A 157       7.829  17.120  -0.849  1.00 77.36           C  
ATOM   1193  O   THR A 157       9.761  19.694  -1.508  1.00 77.36           O  
ATOM   1194  CG2 THR A 157       9.143  16.784  -0.157  1.00 77.36           C  
ATOM   1195  OG1 THR A 157       6.771  16.710  -0.012  1.00 77.36           O  
ATOM   1196  N   GLY A 158       8.818  18.808  -3.343  1.00 75.49           N  
ATOM   1197  CA  GLY A 158       9.873  19.221  -4.270  1.00 75.49           C  
ATOM   1198  C   GLY A 158      10.084  20.734  -4.258  1.00 75.49           C  
ATOM   1199  O   GLY A 158      11.192  21.187  -3.998  1.00 75.49           O  
ATOM   1200  N   LEU A 159       9.000  21.511  -4.386  1.00 79.73           N  
ATOM   1201  CA  LEU A 159       9.057  22.979  -4.328  1.00 79.73           C  
ATOM   1202  C   LEU A 159       9.630  23.503  -3.003  1.00 79.73           C  
ATOM   1203  CB  LEU A 159       7.641  23.549  -4.533  1.00 79.73           C  
ATOM   1204  O   LEU A 159      10.388  24.469  -2.995  1.00 79.73           O  
ATOM   1205  CG  LEU A 159       7.064  23.363  -5.946  1.00 79.73           C  
ATOM   1206  CD1 LEU A 159       5.600  23.812  -5.956  1.00 79.73           C  
ATOM   1207  CD2 LEU A 159       7.825  24.177  -6.993  1.00 79.73           C  
ATOM   1208  N   ILE A 160       9.279  22.867  -1.882  1.00 85.42           N  
ATOM   1209  CA  ILE A 160       9.785  23.254  -0.560  1.00 85.42           C  
ATOM   1210  C   ILE A 160      11.269  22.908  -0.417  1.00 85.42           C  
ATOM   1211  CB  ILE A 160       8.939  22.592   0.548  1.00 85.42           C  
ATOM   1212  O   ILE A 160      12.016  23.689   0.162  1.00 85.42           O  
ATOM   1213  CG1 ILE A 160       7.513  23.185   0.543  1.00 85.42           C  
ATOM   1214  CG2 ILE A 160       9.574  22.783   1.942  1.00 85.42           C  
ATOM   1215  CD1 ILE A 160       6.529  22.334   1.344  1.00 85.42           C  
ATOM   1216  N   ILE A 161      11.704  21.749  -0.912  1.00 82.05           N  
ATOM   1217  CA  ILE A 161      13.103  21.314  -0.810  1.00 82.05           C  
ATOM   1218  C   ILE A 161      14.006  22.155  -1.705  1.00 82.05           C  
ATOM   1219  CB  ILE A 161      13.224  19.808  -1.114  1.00 82.05           C  
ATOM   1220  O   ILE A 161      15.103  22.497  -1.278  1.00 82.05           O  
ATOM   1221  CG1 ILE A 161      12.536  19.046   0.035  1.00 82.05           C  
ATOM   1222  CG2 ILE A 161      14.694  19.359  -1.250  1.00 82.05           C  
ATOM   1223  CD1 ILE A 161      12.593  17.527  -0.093  1.00 82.05           C  
ATOM   1224  N   ASP A 162      13.544  22.526  -2.898  1.00 80.33           N  
ATOM   1225  CA  ASP A 162      14.315  23.366  -3.817  1.00 80.33           C  
ATOM   1226  C   ASP A 162      14.543  24.781  -3.261  1.00 80.33           C  
ATOM   1227  CB  ASP A 162      13.596  23.433  -5.175  1.00 80.33           C  
ATOM   1228  O   ASP A 162      15.566  25.400  -3.546  1.00 80.33           O  
ATOM   1229  CG  ASP A 162      13.660  22.132  -5.989  1.00 80.33           C  
ATOM   1230  OD1 ASP A 162      14.528  21.274  -5.697  1.00 80.33           O  
ATOM   1231  OD2 ASP A 162      12.849  22.021  -6.937  1.00 80.33           O  
ATOM   1232  N   GLN A 163      13.605  25.298  -2.458  1.00 80.69           N  
ATOM   1233  CA  GLN A 163      13.683  26.643  -1.869  1.00 80.69           C  
ATOM   1234  C   GLN A 163      14.239  26.668  -0.439  1.00 80.69           C  
ATOM   1235  CB  GLN A 163      12.288  27.282  -1.889  1.00 80.69           C  
ATOM   1236  O   GLN A 163      14.660  27.722   0.036  1.00 80.69           O  
ATOM   1237  CG  GLN A 163      11.780  27.521  -3.317  1.00 80.69           C  
ATOM   1238  CD  GLN A 163      10.403  28.173  -3.355  1.00 80.69           C  
ATOM   1239  NE2 GLN A 163       9.789  28.241  -4.515  1.00 80.69           N  
ATOM   1240  OE1 GLN A 163       9.852  28.653  -2.376  1.00 80.69           O  
ATOM   1241  N   ALA A 164      14.199  25.542   0.271  1.00 82.61           N  
ATOM   1242  CA  ALA A 164      14.582  25.448   1.674  1.00 82.61           C  
ATOM   1243  C   ALA A 164      15.452  24.202   1.931  1.00 82.61           C  
ATOM   1244  CB  ALA A 164      13.308  25.548   2.535  1.00 82.61           C  
ATOM   1245  O   ALA A 164      16.415  23.952   1.219  1.00 82.61           O  
ATOM   1246  N   SER A 165      15.161  23.443   2.990  1.00 86.99           N  
ATOM   1247  CA  SER A 165      15.887  22.224   3.373  1.00 86.99           C  
ATOM   1248  C   SER A 165      14.934  21.031   3.405  1.00 86.99           C  
ATOM   1249  CB  SER A 165      16.573  22.437   4.731  1.00 86.99           C  
ATOM   1250  O   SER A 165      13.743  21.190   3.699  1.00 86.99           O  
ATOM   1251  OG  SER A 165      17.094  21.231   5.269  1.00 86.99           O  
ATOM   1252  N   TRP A 166      15.457  19.813   3.210  1.00 87.30           N  
ATOM   1253  CA  TRP A 166      14.699  18.559   3.357  1.00 87.30           C  
ATOM   1254  C   TRP A 166      14.032  18.387   4.726  1.00 87.30           C  
ATOM   1255  CB  TRP A 166      15.600  17.353   3.082  1.00 87.30           C  
ATOM   1256  O   TRP A 166      13.120  17.571   4.855  1.00 87.30           O  
ATOM   1257  CG  TRP A 166      16.694  17.160   4.080  1.00 87.30           C  
ATOM   1258  CD1 TRP A 166      17.928  17.675   3.971  1.00 87.30           C  
ATOM   1259  CD2 TRP A 166      16.675  16.457   5.359  1.00 87.30           C  
ATOM   1260  CE2 TRP A 166      17.949  16.607   5.984  1.00 87.30           C  
ATOM   1261  CE3 TRP A 166      15.698  15.717   6.057  1.00 87.30           C  
ATOM   1262  NE1 TRP A 166      18.656  17.392   5.105  1.00 87.30           N  
ATOM   1263  CH2 TRP A 166      17.252  15.294   7.893  1.00 87.30           C  
ATOM   1264  CZ2 TRP A 166      18.244  16.039   7.232  1.00 87.30           C  
ATOM   1265  CZ3 TRP A 166      15.981  15.139   7.309  1.00 87.30           C  
ATOM   1266  N   ARG A 167      14.435  19.160   5.744  1.00 90.40           N  
ATOM   1267  CA  ARG A 167      13.803  19.170   7.072  1.00 90.40           C  
ATOM   1268  C   ARG A 167      12.445  19.870   7.097  1.00 90.40           C  
ATOM   1269  CB  ARG A 167      14.747  19.833   8.080  1.00 90.40           C  
ATOM   1270  O   ARG A 167      11.574  19.461   7.863  1.00 90.40           O  
ATOM   1271  CG  ARG A 167      16.026  19.015   8.295  1.00 90.40           C  
ATOM   1272  CD  ARG A 167      16.911  19.723   9.319  1.00 90.40           C  
ATOM   1273  NE  ARG A 167      18.096  18.914   9.643  1.00 90.40           N  
ATOM   1274  NH1 ARG A 167      19.295  20.557  10.706  1.00 90.40           N  
ATOM   1275  NH2 ARG A 167      20.139  18.496  10.528  1.00 90.40           N  
ATOM   1276  CZ  ARG A 167      19.170  19.328  10.285  1.00 90.40           C  
ATOM   1277  N   VAL A 168      12.228  20.899   6.273  1.00 90.88           N  
ATOM   1278  CA  VAL A 168      10.988  21.704   6.292  1.00 90.88           C  
ATOM   1279  C   VAL A 168       9.739  20.860   6.011  1.00 90.88           C  
ATOM   1280  CB  VAL A 168      11.076  22.929   5.357  1.00 90.88           C  
ATOM   1281  O   VAL A 168       8.768  20.974   6.762  1.00 90.88           O  
ATOM   1282  CG1 VAL A 168       9.785  23.758   5.390  1.00 90.88           C  
ATOM   1283  CG2 VAL A 168      12.240  23.832   5.773  1.00 90.88           C  
ATOM   1284  N   PRO A 169       9.744  19.939   5.031  1.00 88.84           N  
ATOM   1285  CA  PRO A 169       8.629  19.022   4.838  1.00 88.84           C  
ATOM   1286  C   PRO A 169       8.319  18.165   6.084  1.00 88.84           C  
ATOM   1287  CB  PRO A 169       9.029  18.194   3.616  1.00 88.84           C  
ATOM   1288  O   PRO A 169       7.150  17.975   6.421  1.00 88.84           O  
ATOM   1289  CG  PRO A 169       9.987  19.074   2.833  1.00 88.84           C  
ATOM   1290  CD  PRO A 169      10.710  19.801   3.947  1.00 88.84           C  
ATOM   1291  N   PHE A 170       9.332  17.702   6.831  1.00 91.55           N  
ATOM   1292  CA  PHE A 170       9.103  16.998   8.102  1.00 91.55           C  
ATOM   1293  C   PHE A 170       8.484  17.910   9.167  1.00 91.55           C  
ATOM   1294  CB  PHE A 170      10.399  16.380   8.637  1.00 91.55           C  
ATOM   1295  O   PHE A 170       7.596  17.471   9.894  1.00 91.55           O  
ATOM   1296  CG  PHE A 170      10.860  15.152   7.889  1.00 91.55           C  
ATOM   1297  CD1 PHE A 170      10.342  13.893   8.236  1.00 91.55           C  
ATOM   1298  CD2 PHE A 170      11.838  15.252   6.887  1.00 91.55           C  
ATOM   1299  CE1 PHE A 170      10.841  12.733   7.622  1.00 91.55           C  
ATOM   1300  CE2 PHE A 170      12.306  14.098   6.237  1.00 91.55           C  
ATOM   1301  CZ  PHE A 170      11.829  12.835   6.622  1.00 91.55           C  
ATOM   1302  N   ILE A 171       8.890  19.181   9.235  1.00 93.75           N  
ATOM   1303  CA  ILE A 171       8.290  20.176  10.140  1.00 93.75           C  
ATOM   1304  C   ILE A 171       6.805  20.388   9.809  1.00 93.75           C  
ATOM   1305  CB  ILE A 171       9.089  21.502  10.101  1.00 93.75           C  
ATOM   1306  O   ILE A 171       5.972  20.460  10.713  1.00 93.75           O  
ATOM   1307  CG1 ILE A 171      10.529  21.280  10.621  1.00 93.75           C  
ATOM   1308  CG2 ILE A 171       8.390  22.594  10.933  1.00 93.75           C  
ATOM   1309  CD1 ILE A 171      11.476  22.464  10.386  1.00 93.75           C  
ATOM   1310  N   ILE A 172       6.438  20.412   8.525  1.00 92.55           N  
ATOM   1311  CA  ILE A 172       5.033  20.497   8.098  1.00 92.55           C  
ATOM   1312  C   ILE A 172       4.254  19.260   8.554  1.00 92.55           C  
ATOM   1313  CB  ILE A 172       4.943  20.713   6.574  1.00 92.55           C  
ATOM   1314  O   ILE A 172       3.173  19.396   9.128  1.00 92.55           O  
ATOM   1315  CG1 ILE A 172       5.493  22.114   6.232  1.00 92.55           C  
ATOM   1316  CG2 ILE A 172       3.495  20.564   6.065  1.00 92.55           C  
ATOM   1317  CD1 ILE A 172       5.745  22.301   4.739  1.00 92.55           C  
ATOM   1318  N   ILE A 173       4.813  18.058   8.370  1.00 92.94           N  
ATOM   1319  CA  ILE A 173       4.211  16.816   8.879  1.00 92.94           C  
ATOM   1320  C   ILE A 173       4.012  16.883  10.393  1.00 92.94           C  
ATOM   1321  CB  ILE A 173       5.057  15.587   8.476  1.00 92.94           C  
ATOM   1322  O   ILE A 173       2.944  16.505  10.868  1.00 92.94           O  
ATOM   1323  CG1 ILE A 173       5.002  15.318   6.957  1.00 92.94           C  
ATOM   1324  CG2 ILE A 173       4.675  14.313   9.253  1.00 92.94           C  
ATOM   1325  CD1 ILE A 173       3.624  14.961   6.383  1.00 92.94           C  
ATOM   1326  N   VAL A 174       4.989  17.399  11.146  1.00 95.21           N  
ATOM   1327  CA  VAL A 174       4.865  17.621  12.594  1.00 95.21           C  
ATOM   1328  C   VAL A 174       3.697  18.557  12.899  1.00 95.21           C  
ATOM   1329  CB  VAL A 174       6.184  18.152  13.190  1.00 95.21           C  
ATOM   1330  O   VAL A 174       2.865  18.215  13.735  1.00 95.21           O  
ATOM   1331  CG1 VAL A 174       6.038  18.646  14.634  1.00 95.21           C  
ATOM   1332  CG2 VAL A 174       7.243  17.049  13.201  1.00 95.21           C  
ATOM   1333  N   GLY A 175       3.572  19.686  12.198  1.00 95.43           N  
ATOM   1334  CA  GLY A 175       2.465  20.627  12.386  1.00 95.43           C  
ATOM   1335  C   GLY A 175       1.092  19.981  12.179  1.00 95.43           C  
ATOM   1336  O   GLY A 175       0.223  20.066  13.049  1.00 95.43           O  
ATOM   1337  N   ILE A 176       0.901  19.260  11.068  1.00 93.76           N  
ATOM   1338  CA  ILE A 176      -0.376  18.582  10.789  1.00 93.76           C  
ATOM   1339  C   ILE A 176      -0.604  17.426  11.780  1.00 93.76           C  
ATOM   1340  CB  ILE A 176      -0.471  18.099   9.321  1.00 93.76           C  
ATOM   1341  O   ILE A 176      -1.728  17.207  12.237  1.00 93.76           O  
ATOM   1342  CG1 ILE A 176      -0.108  19.189   8.282  1.00 93.76           C  
ATOM   1343  CG2 ILE A 176      -1.925  17.665   9.039  1.00 93.76           C  
ATOM   1344  CD1 ILE A 176       0.127  18.635   6.870  1.00 93.76           C  
ATOM   1345  N   ALA A 177       0.455  16.713  12.174  1.00 95.12           N  
ATOM   1346  CA  ALA A 177       0.382  15.639  13.158  1.00 95.12           C  
ATOM   1347  C   ALA A 177      -0.008  16.145  14.556  1.00 95.12           C  
ATOM   1348  CB  ALA A 177       1.714  14.877  13.182  1.00 95.12           C  
ATOM   1349  O   ALA A 177      -0.807  15.492  15.227  1.00 95.12           O  
ATOM   1350  N   ILE A 178       0.487  17.314  14.980  1.00 95.88           N  
ATOM   1351  CA  ILE A 178       0.073  17.974  16.227  1.00 95.88           C  
ATOM   1352  C   ILE A 178      -1.420  18.281  16.175  1.00 95.88           C  
ATOM   1353  CB  ILE A 178       0.900  19.257  16.492  1.00 95.88           C  
ATOM   1354  O   ILE A 178      -2.145  17.919  17.101  1.00 95.88           O  
ATOM   1355  CG1 ILE A 178       2.340  18.878  16.889  1.00 95.88           C  
ATOM   1356  CG2 ILE A 178       0.275  20.119  17.608  1.00 95.88           C  
ATOM   1357  CD1 ILE A 178       3.335  20.044  16.872  1.00 95.88           C  
ATOM   1358  N   LEU A 179      -1.903  18.886  15.084  1.00 94.74           N  
ATOM   1359  CA  LEU A 179      -3.326  19.189  14.926  1.00 94.74           C  
ATOM   1360  C   LEU A 179      -4.176  17.917  15.017  1.00 94.74           C  
ATOM   1361  CB  LEU A 179      -3.567  19.921  13.594  1.00 94.74           C  
ATOM   1362  O   LEU A 179      -5.114  17.855  15.808  1.00 94.74           O  
ATOM   1363  CG  LEU A 179      -2.981  21.342  13.524  1.00 94.74           C  
ATOM   1364  CD1 LEU A 179      -3.199  21.902  12.118  1.00 94.74           C  
ATOM   1365  CD2 LEU A 179      -3.639  22.288  14.530  1.00 94.74           C  
ATOM   1366  N   ALA A 180      -3.822  16.870  14.274  1.00 93.82           N  
ATOM   1367  CA  ALA A 180      -4.539  15.597  14.307  1.00 93.82           C  
ATOM   1368  C   ALA A 180      -4.470  14.894  15.679  1.00 93.82           C  
ATOM   1369  CB  ALA A 180      -3.990  14.735  13.172  1.00 93.82           C  
ATOM   1370  O   ALA A 180      -5.441  14.254  16.099  1.00 93.82           O  
ATOM   1371  N   PHE A 181      -3.368  15.036  16.419  1.00 94.09           N  
ATOM   1372  CA  PHE A 181      -3.251  14.545  17.792  1.00 94.09           C  
ATOM   1373  C   PHE A 181      -4.176  15.315  18.748  1.00 94.09           C  
ATOM   1374  CB  PHE A 181      -1.783  14.609  18.230  1.00 94.09           C  
ATOM   1375  O   PHE A 181      -4.964  14.697  19.466  1.00 94.09           O  
ATOM   1376  CG  PHE A 181      -1.533  13.999  19.593  1.00 94.09           C  
ATOM   1377  CD1 PHE A 181      -1.550  14.804  20.747  1.00 94.09           C  
ATOM   1378  CD2 PHE A 181      -1.271  12.623  19.706  1.00 94.09           C  
ATOM   1379  CE1 PHE A 181      -1.305  14.233  22.009  1.00 94.09           C  
ATOM   1380  CE2 PHE A 181      -1.029  12.057  20.969  1.00 94.09           C  
ATOM   1381  CZ  PHE A 181      -1.051  12.857  22.121  1.00 94.09           C  
ATOM   1382  N   VAL A 182      -4.153  16.653  18.705  1.00 94.26           N  
ATOM   1383  CA  VAL A 182      -4.990  17.534  19.539  1.00 94.26           C  
ATOM   1384  C   VAL A 182      -6.476  17.335  19.241  1.00 94.26           C  
ATOM   1385  CB  VAL A 182      -4.578  19.011  19.365  1.00 94.26           C  
ATOM   1386  O   VAL A 182      -7.266  17.108  20.158  1.00 94.26           O  
ATOM   1387  CG1 VAL A 182      -5.543  19.974  20.071  1.00 94.26           C  
ATOM   1388  CG2 VAL A 182      -3.183  19.257  19.956  1.00 94.26           C  
ATOM   1389  N   PHE A 183      -6.877  17.325  17.969  1.00 91.98           N  
ATOM   1390  CA  PHE A 183      -8.261  17.023  17.604  1.00 91.98           C  
ATOM   1391  C   PHE A 183      -8.654  15.602  18.013  1.00 91.98           C  
ATOM   1392  CB  PHE A 183      -8.491  17.245  16.104  1.00 91.98           C  
ATOM   1393  O   PHE A 183      -9.777  15.383  18.470  1.00 91.98           O  
ATOM   1394  CG  PHE A 183      -8.582  18.703  15.701  1.00 91.98           C  
ATOM   1395  CD1 PHE A 183      -9.617  19.503  16.221  1.00 91.98           C  
ATOM   1396  CD2 PHE A 183      -7.664  19.261  14.792  1.00 91.98           C  
ATOM   1397  CE1 PHE A 183      -9.712  20.859  15.862  1.00 91.98           C  
ATOM   1398  CE2 PHE A 183      -7.749  20.620  14.444  1.00 91.98           C  
ATOM   1399  CZ  PHE A 183      -8.771  21.419  14.981  1.00 91.98           C  
ATOM   1400  N   GLY A 184      -7.738  14.637  17.930  1.00 89.71           N  
ATOM   1401  CA  GLY A 184      -7.960  13.279  18.420  1.00 89.71           C  
ATOM   1402  C   GLY A 184      -8.221  13.199  19.924  1.00 89.71           C  
ATOM   1403  O   GLY A 184      -9.102  12.440  20.336  1.00 89.71           O  
ATOM   1404  N   LEU A 185      -7.533  14.014  20.734  1.00 89.05           N  
ATOM   1405  CA  LEU A 185      -7.760  14.096  22.183  1.00 89.05           C  
ATOM   1406  C   LEU A 185      -9.197  14.503  22.509  1.00 89.05           C  
ATOM   1407  CB  LEU A 185      -6.787  15.101  22.838  1.00 89.05           C  
ATOM   1408  O   LEU A 185      -9.799  13.921  23.413  1.00 89.05           O  
ATOM   1409  CG  LEU A 185      -5.332  14.627  22.972  1.00 89.05           C  
ATOM   1410  CD1 LEU A 185      -4.443  15.796  23.391  1.00 89.05           C  
ATOM   1411  CD2 LEU A 185      -5.206  13.558  24.058  1.00 89.05           C  
ATOM   1412  N   VAL A 186      -9.745  15.463  21.764  1.00 86.04           N  
ATOM   1413  CA  VAL A 186     -11.087  16.016  21.998  1.00 86.04           C  
ATOM   1414  C   VAL A 186     -12.188  15.134  21.395  1.00 86.04           C  
ATOM   1415  CB  VAL A 186     -11.155  17.459  21.453  1.00 86.04           C  
ATOM   1416  O   VAL A 186     -13.273  15.017  21.960  1.00 86.04           O  
ATOM   1417  CG1 VAL A 186     -12.518  18.113  21.713  1.00 86.04           C  
ATOM   1418  CG2 VAL A 186     -10.088  18.351  22.106  1.00 86.04           C  
ATOM   1419  N   SER A 187     -11.921  14.493  20.255  1.00 79.44           N  
ATOM   1420  CA  SER A 187     -12.982  13.944  19.392  1.00 79.44           C  
ATOM   1421  C   SER A 187     -13.187  12.446  19.522  1.00 79.44           C  
ATOM   1422  CB  SER A 187     -12.654  14.215  17.927  1.00 79.44           C  
ATOM   1423  O   SER A 187     -14.314  11.951  19.437  1.00 79.44           O  
ATOM   1424  OG  SER A 187     -12.299  15.561  17.782  1.00 79.44           O  
ATOM   1425  N   ILE A 188     -12.095  11.694  19.659  1.00 81.06           N  
ATOM   1426  CA  ILE A 188     -12.165  10.240  19.582  1.00 81.06           C  
ATOM   1427  C   ILE A 188     -12.667   9.733  20.921  1.00 81.06           C  
ATOM   1428  CB  ILE A 188     -10.829   9.623  19.133  1.00 81.06           C  
ATOM   1429  O   ILE A 188     -12.020   9.905  21.948  1.00 81.06           O  
ATOM   1430  CG1 ILE A 188     -10.542  10.118  17.697  1.00 81.06           C  
ATOM   1431  CG2 ILE A 188     -10.909   8.083  19.150  1.00 81.06           C  
ATOM   1432  CD1 ILE A 188      -9.163   9.727  17.198  1.00 81.06           C  
ATOM   1433  N   SER A 189     -13.825   9.081  20.910  1.00 76.18           N  
ATOM   1434  CA  SER A 189     -14.301   8.322  22.065  1.00 76.18           C  
ATOM   1435  C   SER A 189     -14.084   6.829  21.837  1.00 76.18           C  
ATOM   1436  CB  SER A 189     -15.739   8.676  22.443  1.00 76.18           C  
ATOM   1437  O   SER A 189     -13.798   6.371  20.731  1.00 76.18           O  
ATOM   1438  OG  SER A 189     -15.904  10.075  22.544  1.00 76.18           O  
ATOM   1439  N   SER A 190     -14.131   6.063  22.920  1.00 70.78           N  
ATOM   1440  CA  SER A 190     -13.891   4.623  22.875  1.00 70.78           C  
ATOM   1441  C   SER A 190     -15.199   3.877  22.658  1.00 70.78           C  
ATOM   1442  CB  SER A 190     -13.265   4.186  24.186  1.00 70.78           C  
ATOM   1443  O   SER A 190     -16.056   3.921  23.535  1.00 70.78           O  
ATOM   1444  OG  SER A 190     -11.996   4.797  24.322  1.00 70.78           O  
ATOM   1445  N   TYR A 191     -15.336   3.197  21.520  1.00 62.97           N  
ATOM   1446  CA  TYR A 191     -16.583   2.516  21.138  1.00 62.97           C  
ATOM   1447  C   TYR A 191     -16.462   0.995  21.031  1.00 62.97           C  
ATOM   1448  CB  TYR A 191     -17.068   3.080  19.800  1.00 62.97           C  
ATOM   1449  O   TYR A 191     -17.479   0.310  20.974  1.00 62.97           O  
ATOM   1450  CG  TYR A 191     -17.215   4.583  19.789  1.00 62.97           C  
ATOM   1451  CD1 TYR A 191     -18.259   5.186  20.510  1.00 62.97           C  
ATOM   1452  CD2 TYR A 191     -16.283   5.374  19.094  1.00 62.97           C  
ATOM   1453  CE1 TYR A 191     -18.391   6.583  20.510  1.00 62.97           C  
ATOM   1454  CE2 TYR A 191     -16.423   6.772  19.078  1.00 62.97           C  
ATOM   1455  OH  TYR A 191     -17.663   8.724  19.726  1.00 62.97           O  
ATOM   1456  CZ  TYR A 191     -17.503   7.376  19.753  1.00 62.97           C  
ATOM   1457  N   ASN A 192     -15.239   0.466  20.972  1.00 66.05           N  
ATOM   1458  CA  ASN A 192     -14.991  -0.968  20.916  1.00 66.05           C  
ATOM   1459  C   ASN A 192     -15.071  -1.595  22.313  1.00 66.05           C  
ATOM   1460  CB  ASN A 192     -13.661  -1.277  20.195  1.00 66.05           C  
ATOM   1461  O   ASN A 192     -14.568  -1.039  23.295  1.00 66.05           O  
ATOM   1462  CG  ASN A 192     -12.422  -0.659  20.826  1.00 66.05           C  
ATOM   1463  ND2 ASN A 192     -11.279  -1.297  20.725  1.00 66.05           N  
ATOM   1464  OD1 ASN A 192     -12.448   0.462  21.329  1.00 66.05           O  
ATOM   1465  N   GLU A 193     -15.682  -2.777  22.379  1.00 63.40           N  
ATOM   1466  CA  GLU A 193     -15.589  -3.649  23.545  1.00 63.40           C  
ATOM   1467  C   GLU A 193     -14.172  -4.220  23.614  1.00 63.40           C  
ATOM   1468  CB  GLU A 193     -16.648  -4.761  23.491  1.00 63.40           C  
ATOM   1469  O   GLU A 193     -13.658  -4.768  22.638  1.00 63.40           O  
ATOM   1470  CG  GLU A 193     -18.063  -4.190  23.688  1.00 63.40           C  
ATOM   1471  CD  GLU A 193     -19.168  -5.258  23.733  1.00 63.40           C  
ATOM   1472  OE1 GLU A 193     -20.330  -4.858  23.985  1.00 63.40           O  
ATOM   1473  OE2 GLU A 193     -18.863  -6.441  23.472  1.00 63.40           O  
ATOM   1474  N   VAL A 194     -13.523  -4.043  24.765  1.00 72.14           N  
ATOM   1475  CA  VAL A 194     -12.190  -4.593  25.006  1.00 72.14           C  
ATOM   1476  C   VAL A 194     -12.329  -6.082  25.274  1.00 72.14           C  
ATOM   1477  CB  VAL A 194     -11.490  -3.895  26.182  1.00 72.14           C  
ATOM   1478  O   VAL A 194     -13.054  -6.485  26.182  1.00 72.14           O  
ATOM   1479  CG1 VAL A 194     -10.154  -4.566  26.510  1.00 72.14           C  
ATOM   1480  CG2 VAL A 194     -11.230  -2.422  25.855  1.00 72.14           C  
ATOM   1481  N   LYS A 195     -11.598  -6.897  24.520  1.00 67.68           N  
ATOM   1482  CA  LYS A 195     -11.506  -8.335  24.749  1.00 67.68           C  
ATOM   1483  C   LYS A 195     -10.304  -8.654  25.633  1.00 67.68           C  
ATOM   1484  CB  LYS A 195     -11.447  -9.087  23.417  1.00 67.68           C  
ATOM   1485  O   LYS A 195      -9.222  -8.085  25.481  1.00 67.68           O  
ATOM   1486  CG  LYS A 195     -12.649  -8.798  22.499  1.00 67.68           C  
ATOM   1487  CD  LYS A 195     -12.570  -9.741  21.297  1.00 67.68           C  
ATOM   1488  CE  LYS A 195     -13.366  -9.251  20.087  1.00 67.68           C  
ATOM   1489  NZ  LYS A 195     -12.732  -9.794  18.862  1.00 67.68           N  
ATOM   1490  N   TYR A 196     -10.473  -9.620  26.534  1.00 66.06           N  
ATOM   1491  CA  TYR A 196      -9.367 -10.186  27.307  1.00 66.06           C  
ATOM   1492  C   TYR A 196      -8.534 -11.137  26.438  1.00 66.06           C  
ATOM   1493  CB  TYR A 196      -9.881 -10.856  28.591  1.00 66.06           C  
ATOM   1494  O   TYR A 196      -8.655 -12.355  26.519  1.00 66.06           O  
ATOM   1495  CG  TYR A 196     -10.002  -9.906  29.763  1.00 66.06           C  
ATOM   1496  CD1 TYR A 196      -8.856  -9.585  30.520  1.00 66.06           C  
ATOM   1497  CD2 TYR A 196     -11.251  -9.362  30.112  1.00 66.06           C  
ATOM   1498  CE1 TYR A 196      -8.959  -8.732  31.635  1.00 66.06           C  
ATOM   1499  CE2 TYR A 196     -11.357  -8.505  31.224  1.00 66.06           C  
ATOM   1500  OH  TYR A 196     -10.335  -7.376  33.067  1.00 66.06           O  
ATOM   1501  CZ  TYR A 196     -10.216  -8.193  31.990  1.00 66.06           C  
ATOM   1502  N   THR A 197      -7.654 -10.580  25.613  1.00 66.72           N  
ATOM   1503  CA  THR A 197      -6.666 -11.339  24.838  1.00 66.72           C  
ATOM   1504  C   THR A 197      -5.298 -11.279  25.515  1.00 66.72           C  
ATOM   1505  CB  THR A 197      -6.612 -10.877  23.368  1.00 66.72           C  
ATOM   1506  O   THR A 197      -4.733 -10.211  25.763  1.00 66.72           O  
ATOM   1507  CG2 THR A 197      -7.507 -11.747  22.490  1.00 66.72           C  
ATOM   1508  OG1 THR A 197      -7.057  -9.546  23.229  1.00 66.72           O  
ATOM   1509  N   LYS A 198      -4.721 -12.444  25.834  1.00 72.65           N  
ATOM   1510  CA  LYS A 198      -3.315 -12.534  26.263  1.00 72.65           C  
ATOM   1511  C   LYS A 198      -2.417 -12.442  25.028  1.00 72.65           C  
ATOM   1512  CB  LYS A 198      -3.052 -13.815  27.077  1.00 72.65           C  
ATOM   1513  O   LYS A 198      -2.640 -13.163  24.062  1.00 72.65           O  
ATOM   1514  CG  LYS A 198      -3.692 -13.766  28.478  1.00 72.65           C  
ATOM   1515  CD  LYS A 198      -3.318 -14.994  29.329  1.00 72.65           C  
ATOM   1516  CE  LYS A 198      -3.966 -14.906  30.722  1.00 72.65           C  
ATOM   1517  NZ  LYS A 198      -3.644 -16.077  31.584  1.00 72.65           N  
ATOM   1518  N   LEU A 199      -1.404 -11.571  25.066  1.00 75.12           N  
ATOM   1519  CA  LEU A 199      -0.419 -11.473  23.987  1.00 75.12           C  
ATOM   1520  C   LEU A 199       0.434 -12.736  23.966  1.00 75.12           C  
ATOM   1521  CB  LEU A 199       0.489 -10.246  24.171  1.00 75.12           C  
ATOM   1522  O   LEU A 199       1.217 -12.979  24.887  1.00 75.12           O  
ATOM   1523  CG  LEU A 199       1.391  -9.968  22.946  1.00 75.12           C  
ATOM   1524  CD1 LEU A 199       1.108  -8.605  22.325  1.00 75.12           C  
ATOM   1525  CD2 LEU A 199       2.858  -9.999  23.358  1.00 75.12           C  
ATOM   1526  N   ASP A 200       0.327 -13.512  22.897  1.00 81.66           N  
ATOM   1527  CA  ASP A 200       1.265 -14.594  22.659  1.00 81.66           C  
ATOM   1528  C   ASP A 200       2.583 -14.030  22.109  1.00 81.66           C  
ATOM   1529  CB  ASP A 200       0.635 -15.655  21.759  1.00 81.66           C  
ATOM   1530  O   ASP A 200       2.747 -13.844  20.902  1.00 81.66           O  
ATOM   1531  CG  ASP A 200       1.610 -16.809  21.529  1.00 81.66           C  
ATOM   1532  OD1 ASP A 200       2.573 -17.012  22.303  1.00 81.66           O  
ATOM   1533  OD2 ASP A 200       1.463 -17.535  20.532  1.00 81.66           O  
ATOM   1534  N   LYS A 201       3.536 -13.765  23.013  1.00 84.06           N  
ATOM   1535  CA  LYS A 201       4.867 -13.220  22.684  1.00 84.06           C  
ATOM   1536  C   LYS A 201       5.573 -14.023  21.585  1.00 84.06           C  
ATOM   1537  CB  LYS A 201       5.760 -13.180  23.941  1.00 84.06           C  
ATOM   1538  O   LYS A 201       6.245 -13.437  20.744  1.00 84.06           O  
ATOM   1539  CG  LYS A 201       5.277 -12.205  25.030  1.00 84.06           C  
ATOM   1540  CD  LYS A 201       6.238 -12.194  26.231  1.00 84.06           C  
ATOM   1541  CE  LYS A 201       5.745 -11.241  27.330  1.00 84.06           C  
ATOM   1542  NZ  LYS A 201       6.703 -11.161  28.466  1.00 84.06           N  
ATOM   1543  N   ARG A 202       5.385 -15.350  21.552  1.00 85.58           N  
ATOM   1544  CA  ARG A 202       5.981 -16.216  20.519  1.00 85.58           C  
ATOM   1545  C   ARG A 202       5.350 -15.978  19.149  1.00 85.58           C  
ATOM   1546  CB  ARG A 202       5.868 -17.696  20.907  1.00 85.58           C  
ATOM   1547  O   ARG A 202       6.072 -15.888  18.167  1.00 85.58           O  
ATOM   1548  CG  ARG A 202       6.673 -18.054  22.165  1.00 85.58           C  
ATOM   1549  CD  ARG A 202       6.612 -19.567  22.412  1.00 85.58           C  
ATOM   1550  NE  ARG A 202       7.266 -19.948  23.680  1.00 85.58           N  
ATOM   1551  NH1 ARG A 202       6.725 -22.182  23.645  1.00 85.58           N  
ATOM   1552  NH2 ARG A 202       7.848 -21.355  25.382  1.00 85.58           N  
ATOM   1553  CZ  ARG A 202       7.275 -21.153  24.230  1.00 85.58           C  
ATOM   1554  N   SER A 203       4.025 -15.824  19.086  1.00 85.37           N  
ATOM   1555  CA  SER A 203       3.332 -15.473  17.839  1.00 85.37           C  
ATOM   1556  C   SER A 203       3.752 -14.105  17.318  1.00 85.37           C  
ATOM   1557  CB  SER A 203       1.817 -15.466  18.022  1.00 85.37           C  
ATOM   1558  O   SER A 203       3.941 -13.961  16.116  1.00 85.37           O  
ATOM   1559  OG  SER A 203       1.347 -16.789  18.137  1.00 85.37           O  
ATOM   1560  N   VAL A 204       3.946 -13.125  18.208  1.00 86.09           N  
ATOM   1561  CA  VAL A 204       4.490 -11.817  17.819  1.00 86.09           C  
ATOM   1562  C   VAL A 204       5.891 -11.983  17.244  1.00 86.09           C  
ATOM   1563  CB  VAL A 204       4.479 -10.817  18.988  1.00 86.09           C  
ATOM   1564  O   VAL A 204       6.139 -11.509  16.147  1.00 86.09           O  
ATOM   1565  CG1 VAL A 204       5.104  -9.471  18.601  1.00 86.09           C  
ATOM   1566  CG2 VAL A 204       3.037 -10.553  19.432  1.00 86.09           C  
ATOM   1567  N   MET A 205       6.774 -12.730  17.909  1.00 87.30           N  
ATOM   1568  CA  MET A 205       8.134 -12.962  17.417  1.00 87.30           C  
ATOM   1569  C   MET A 205       8.153 -13.645  16.040  1.00 87.30           C  
ATOM   1570  CB  MET A 205       8.908 -13.770  18.465  1.00 87.30           C  
ATOM   1571  O   MET A 205       8.846 -13.177  15.141  1.00 87.30           O  
ATOM   1572  CG  MET A 205      10.412 -13.762  18.196  1.00 87.30           C  
ATOM   1573  SD  MET A 205      11.367 -14.605  19.483  1.00 87.30           S  
ATOM   1574  CE  MET A 205      11.251 -16.316  18.901  1.00 87.30           C  
ATOM   1575  N   TYR A 206       7.359 -14.703  15.837  1.00 89.20           N  
ATOM   1576  CA  TYR A 206       7.272 -15.371  14.534  1.00 89.20           C  
ATOM   1577  C   TYR A 206       6.665 -14.474  13.454  1.00 89.20           C  
ATOM   1578  CB  TYR A 206       6.465 -16.670  14.638  1.00 89.20           C  
ATOM   1579  O   TYR A 206       7.173 -14.446  12.341  1.00 89.20           O  
ATOM   1580  CG  TYR A 206       7.001 -17.749  15.557  1.00 89.20           C  
ATOM   1581  CD1 TYR A 206       8.388 -17.916  15.748  1.00 89.20           C  
ATOM   1582  CD2 TYR A 206       6.097 -18.645  16.163  1.00 89.20           C  
ATOM   1583  CE1 TYR A 206       8.873 -18.958  16.556  1.00 89.20           C  
ATOM   1584  CE2 TYR A 206       6.580 -19.689  16.973  1.00 89.20           C  
ATOM   1585  OH  TYR A 206       8.422 -20.860  17.951  1.00 89.20           O  
ATOM   1586  CZ  TYR A 206       7.967 -19.846  17.171  1.00 89.20           C  
ATOM   1587  N   SER A 207       5.619 -13.711  13.779  1.00 87.38           N  
ATOM   1588  CA  SER A 207       5.020 -12.743  12.857  1.00 87.38           C  
ATOM   1589  C   SER A 207       6.033 -11.672  12.452  1.00 87.38           C  
ATOM   1590  CB  SER A 207       3.807 -12.102  13.535  1.00 87.38           C  
ATOM   1591  O   SER A 207       6.215 -11.406  11.269  1.00 87.38           O  
ATOM   1592  OG  SER A 207       3.197 -11.133  12.716  1.00 87.38           O  
ATOM   1593  N   THR A 208       6.722 -11.082  13.430  1.00 86.91           N  
ATOM   1594  CA  THR A 208       7.716 -10.031  13.214  1.00 86.91           C  
ATOM   1595  C   THR A 208       8.858 -10.517  12.334  1.00 86.91           C  
ATOM   1596  CB  THR A 208       8.267  -9.529  14.557  1.00 86.91           C  
ATOM   1597  O   THR A 208       9.160  -9.901  11.317  1.00 86.91           O  
ATOM   1598  CG2 THR A 208       9.406  -8.520  14.407  1.00 86.91           C  
ATOM   1599  OG1 THR A 208       7.243  -8.914  15.302  1.00 86.91           O  
ATOM   1600  N   ILE A 209       9.482 -11.637  12.704  1.00 88.66           N  
ATOM   1601  CA  ILE A 209      10.657 -12.142  11.994  1.00 88.66           C  
ATOM   1602  C   ILE A 209      10.247 -12.720  10.637  1.00 88.66           C  
ATOM   1603  CB  ILE A 209      11.427 -13.156  12.868  1.00 88.66           C  
ATOM   1604  O   ILE A 209      10.867 -12.400   9.630  1.00 88.66           O  
ATOM   1605  CG1 ILE A 209      11.909 -12.502  14.186  1.00 88.66           C  
ATOM   1606  CG2 ILE A 209      12.642 -13.701  12.098  1.00 88.66           C  
ATOM   1607  CD1 ILE A 209      12.508 -13.502  15.183  1.00 88.66           C  
ATOM   1608  N   GLY A 210       9.185 -13.527  10.585  1.00 91.51           N  
ATOM   1609  CA  GLY A 210       8.738 -14.181   9.357  1.00 91.51           C  
ATOM   1610  C   GLY A 210       8.302 -13.179   8.294  1.00 91.51           C  
ATOM   1611  O   GLY A 210       8.829 -13.187   7.185  1.00 91.51           O  
ATOM   1612  N   PHE A 211       7.383 -12.273   8.632  1.00 87.03           N  
ATOM   1613  CA  PHE A 211       6.889 -11.295   7.664  1.00 87.03           C  
ATOM   1614  C   PHE A 211       7.888 -10.169   7.387  1.00 87.03           C  
ATOM   1615  CB  PHE A 211       5.545 -10.733   8.124  1.00 87.03           C  
ATOM   1616  O   PHE A 211       7.955  -9.696   6.255  1.00 87.03           O  
ATOM   1617  CG  PHE A 211       4.452 -11.767   8.344  1.00 87.03           C  
ATOM   1618  CD1 PHE A 211       4.197 -12.761   7.381  1.00 87.03           C  
ATOM   1619  CD2 PHE A 211       3.652 -11.709   9.497  1.00 87.03           C  
ATOM   1620  CE1 PHE A 211       3.132 -13.663   7.554  1.00 87.03           C  
ATOM   1621  CE2 PHE A 211       2.610 -12.632   9.693  1.00 87.03           C  
ATOM   1622  CZ  PHE A 211       2.343 -13.605   8.715  1.00 87.03           C  
ATOM   1623  N   GLY A 212       8.695  -9.774   8.377  1.00 88.00           N  
ATOM   1624  CA  GLY A 212       9.790  -8.827   8.171  1.00 88.00           C  
ATOM   1625  C   GLY A 212      10.821  -9.363   7.176  1.00 88.00           C  
ATOM   1626  O   GLY A 212      11.146  -8.685   6.207  1.00 88.00           O  
ATOM   1627  N   LEU A 213      11.270 -10.611   7.343  1.00 89.68           N  
ATOM   1628  CA  LEU A 213      12.185 -11.248   6.392  1.00 89.68           C  
ATOM   1629  C   LEU A 213      11.564 -11.415   5.003  1.00 89.68           C  
ATOM   1630  CB  LEU A 213      12.626 -12.619   6.921  1.00 89.68           C  
ATOM   1631  O   LEU A 213      12.263 -11.227   4.015  1.00 89.68           O  
ATOM   1632  CG  LEU A 213      13.671 -12.569   8.043  1.00 89.68           C  
ATOM   1633  CD1 LEU A 213      13.835 -13.983   8.596  1.00 89.68           C  
ATOM   1634  CD2 LEU A 213      15.034 -12.094   7.536  1.00 89.68           C  
ATOM   1635  N   MET A 214      10.268 -11.726   4.916  1.00 90.15           N  
ATOM   1636  CA  MET A 214       9.573 -11.837   3.630  1.00 90.15           C  
ATOM   1637  C   MET A 214       9.550 -10.495   2.885  1.00 90.15           C  
ATOM   1638  CB  MET A 214       8.146 -12.353   3.862  1.00 90.15           C  
ATOM   1639  O   MET A 214       9.891 -10.428   1.707  1.00 90.15           O  
ATOM   1640  CG  MET A 214       7.420 -12.646   2.548  1.00 90.15           C  
ATOM   1641  SD  MET A 214       8.148 -13.977   1.559  1.00 90.15           S  
ATOM   1642  CE  MET A 214       7.594 -15.431   2.472  1.00 90.15           C  
ATOM   1643  N   LEU A 215       9.194  -9.411   3.582  1.00 85.17           N  
ATOM   1644  CA  LEU A 215       9.230  -8.059   3.023  1.00 85.17           C  
ATOM   1645  C   LEU A 215      10.631  -7.657   2.585  1.00 85.17           C  
ATOM   1646  CB  LEU A 215       8.750  -7.050   4.075  1.00 85.17           C  
ATOM   1647  O   LEU A 215      10.790  -7.101   1.501  1.00 85.17           O  
ATOM   1648  CG  LEU A 215       7.240  -6.840   4.097  1.00 85.17           C  
ATOM   1649  CD1 LEU A 215       6.916  -5.872   5.235  1.00 85.17           C  
ATOM   1650  CD2 LEU A 215       6.735  -6.243   2.778  1.00 85.17           C  
ATOM   1651  N   TYR A 216      11.632  -7.947   3.418  1.00 86.49           N  
ATOM   1652  CA  TYR A 216      13.027  -7.695   3.086  1.00 86.49           C  
ATOM   1653  C   TYR A 216      13.416  -8.448   1.815  1.00 86.49           C  
ATOM   1654  CB  TYR A 216      13.922  -8.104   4.261  1.00 86.49           C  
ATOM   1655  O   TYR A 216      13.931  -7.844   0.882  1.00 86.49           O  
ATOM   1656  CG  TYR A 216      15.393  -7.957   3.949  1.00 86.49           C  
ATOM   1657  CD1 TYR A 216      16.175  -9.099   3.684  1.00 86.49           C  
ATOM   1658  CD2 TYR A 216      15.963  -6.672   3.866  1.00 86.49           C  
ATOM   1659  CE1 TYR A 216      17.532  -8.953   3.344  1.00 86.49           C  
ATOM   1660  CE2 TYR A 216      17.318  -6.524   3.519  1.00 86.49           C  
ATOM   1661  OH  TYR A 216      19.412  -7.535   2.918  1.00 86.49           O  
ATOM   1662  CZ  TYR A 216      18.103  -7.667   3.255  1.00 86.49           C  
ATOM   1663  N   ALA A 217      13.085  -9.736   1.735  1.00 88.92           N  
ATOM   1664  CA  ALA A 217      13.402 -10.559   0.584  1.00 88.92           C  
ATOM   1665  C   ALA A 217      12.742 -10.045  -0.700  1.00 88.92           C  
ATOM   1666  CB  ALA A 217      12.986 -11.993   0.887  1.00 88.92           C  
ATOM   1667  O   ALA A 217      13.418  -9.943  -1.715  1.00 88.92           O  
ATOM   1668  N   PHE A 218      11.459  -9.670  -0.666  1.00 84.25           N  
ATOM   1669  CA  PHE A 218      10.787  -9.088  -1.832  1.00 84.25           C  
ATOM   1670  C   PHE A 218      11.366  -7.728  -2.215  1.00 84.25           C  
ATOM   1671  CB  PHE A 218       9.275  -8.985  -1.585  1.00 84.25           C  
ATOM   1672  O   PHE A 218      11.607  -7.487  -3.392  1.00 84.25           O  
ATOM   1673  CG  PHE A 218       8.523 -10.297  -1.433  1.00 84.25           C  
ATOM   1674  CD1 PHE A 218       9.015 -11.503  -1.976  1.00 84.25           C  
ATOM   1675  CD2 PHE A 218       7.282 -10.297  -0.769  1.00 84.25           C  
ATOM   1676  CE1 PHE A 218       8.280 -12.692  -1.843  1.00 84.25           C  
ATOM   1677  CE2 PHE A 218       6.539 -11.484  -0.651  1.00 84.25           C  
ATOM   1678  CZ  PHE A 218       7.037 -12.681  -1.192  1.00 84.25           C  
ATOM   1679  N   SER A 219      11.651  -6.861  -1.243  1.00 79.01           N  
ATOM   1680  CA  SER A 219      12.290  -5.573  -1.515  1.00 79.01           C  
ATOM   1681  C   SER A 219      13.663  -5.764  -2.164  1.00 79.01           C  
ATOM   1682  CB  SER A 219      12.426  -4.775  -0.220  1.00 79.01           C  
ATOM   1683  O   SER A 219      13.946  -5.161  -3.191  1.00 79.01           O  
ATOM   1684  OG  SER A 219      12.737  -3.426  -0.498  1.00 79.01           O  
ATOM   1685  N   SER A 220      14.496  -6.646  -1.608  1.00 81.73           N  
ATOM   1686  CA  SER A 220      15.833  -6.939  -2.126  1.00 81.73           C  
ATOM   1687  C   SER A 220      15.814  -7.728  -3.432  1.00 81.73           C  
ATOM   1688  CB  SER A 220      16.637  -7.714  -1.082  1.00 81.73           C  
ATOM   1689  O   SER A 220      16.763  -7.626  -4.201  1.00 81.73           O  
ATOM   1690  OG  SER A 220      16.828  -6.924   0.074  1.00 81.73           O  
ATOM   1691  N   ALA A 221      14.759  -8.495  -3.716  1.00 83.13           N  
ATOM   1692  CA  ALA A 221      14.603  -9.199  -4.986  1.00 83.13           C  
ATOM   1693  C   ALA A 221      14.435  -8.239  -6.170  1.00 83.13           C  
ATOM   1694  CB  ALA A 221      13.403 -10.146  -4.897  1.00 83.13           C  
ATOM   1695  O   ALA A 221      14.832  -8.594  -7.275  1.00 83.13           O  
ATOM   1696  N   GLY A 222      13.882  -7.040  -5.946  1.00 72.58           N  
ATOM   1697  CA  GLY A 222      13.816  -5.996  -6.971  1.00 72.58           C  
ATOM   1698  C   GLY A 222      15.204  -5.558  -7.447  1.00 72.58           C  
ATOM   1699  O   GLY A 222      15.425  -5.459  -8.649  1.00 72.58           O  
ATOM   1700  N   ASP A 223      16.146  -5.386  -6.516  1.00 72.91           N  
ATOM   1701  CA  ASP A 223      17.486  -4.865  -6.819  1.00 72.91           C  
ATOM   1702  C   ASP A 223      18.503  -5.974  -7.134  1.00 72.91           C  
ATOM   1703  CB  ASP A 223      17.987  -4.027  -5.630  1.00 72.91           C  
ATOM   1704  O   ASP A 223      19.268  -5.888  -8.091  1.00 72.91           O  
ATOM   1705  CG  ASP A 223      17.114  -2.812  -5.292  1.00 72.91           C  
ATOM   1706  OD1 ASP A 223      16.401  -2.316  -6.191  1.00 72.91           O  
ATOM   1707  OD2 ASP A 223      17.156  -2.415  -4.105  1.00 72.91           O  
ATOM   1708  N   LEU A 224      18.528  -7.037  -6.322  1.00 77.81           N  
ATOM   1709  CA  LEU A 224      19.510  -8.128  -6.409  1.00 77.81           C  
ATOM   1710  C   LEU A 224      19.043  -9.291  -7.297  1.00 77.81           C  
ATOM   1711  CB  LEU A 224      19.831  -8.647  -4.993  1.00 77.81           C  
ATOM   1712  O   LEU A 224      19.839 -10.170  -7.635  1.00 77.81           O  
ATOM   1713  CG  LEU A 224      20.382  -7.605  -4.004  1.00 77.81           C  
ATOM   1714  CD1 LEU A 224      20.532  -8.249  -2.622  1.00 77.81           C  
ATOM   1715  CD2 LEU A 224      21.756  -7.088  -4.432  1.00 77.81           C  
ATOM   1716  N   GLY A 225      17.755  -9.332  -7.642  1.00 80.85           N  
ATOM   1717  CA  GLY A 225      17.124 -10.453  -8.329  1.00 80.85           C  
ATOM   1718  C   GLY A 225      16.826 -11.650  -7.418  1.00 80.85           C  
ATOM   1719  O   GLY A 225      17.441 -11.866  -6.371  1.00 80.85           O  
ATOM   1720  N   PHE A 226      15.889 -12.492  -7.856  1.00 81.97           N  
ATOM   1721  CA  PHE A 226      15.482 -13.705  -7.131  1.00 81.97           C  
ATOM   1722  C   PHE A 226      16.551 -14.808  -7.082  1.00 81.97           C  
ATOM   1723  CB  PHE A 226      14.179 -14.243  -7.735  1.00 81.97           C  
ATOM   1724  O   PHE A 226      16.410 -15.753  -6.313  1.00 81.97           O  
ATOM   1725  CG  PHE A 226      12.955 -13.451  -7.324  1.00 81.97           C  
ATOM   1726  CD1 PHE A 226      12.273 -13.776  -6.137  1.00 81.97           C  
ATOM   1727  CD2 PHE A 226      12.504 -12.380  -8.111  1.00 81.97           C  
ATOM   1728  CE1 PHE A 226      11.136 -13.043  -5.752  1.00 81.97           C  
ATOM   1729  CE2 PHE A 226      11.363 -11.652  -7.734  1.00 81.97           C  
ATOM   1730  CZ  PHE A 226      10.676 -11.984  -6.555  1.00 81.97           C  
ATOM   1731  N   THR A 227      17.622 -14.700  -7.872  1.00 84.42           N  
ATOM   1732  CA  THR A 227      18.742 -15.654  -7.874  1.00 84.42           C  
ATOM   1733  C   THR A 227      19.810 -15.331  -6.830  1.00 84.42           C  
ATOM   1734  CB  THR A 227      19.389 -15.731  -9.264  1.00 84.42           C  
ATOM   1735  O   THR A 227      20.729 -16.123  -6.636  1.00 84.42           O  
ATOM   1736  CG2 THR A 227      18.422 -16.302 -10.300  1.00 84.42           C  
ATOM   1737  OG1 THR A 227      19.757 -14.440  -9.700  1.00 84.42           O  
ATOM   1738  N   SER A 228      19.725 -14.173  -6.165  1.00 86.01           N  
ATOM   1739  CA  SER A 228      20.688 -13.792  -5.133  1.00 86.01           C  
ATOM   1740  C   SER A 228      20.592 -14.735  -3.923  1.00 86.01           C  
ATOM   1741  CB  SER A 228      20.461 -12.343  -4.707  1.00 86.01           C  
ATOM   1742  O   SER A 228      19.497 -14.907  -3.378  1.00 86.01           O  
ATOM   1743  OG  SER A 228      21.311 -12.011  -3.620  1.00 86.01           O  
ATOM   1744  N   PRO A 229      21.714 -15.300  -3.432  1.00 90.12           N  
ATOM   1745  CA  PRO A 229      21.721 -16.157  -2.244  1.00 90.12           C  
ATOM   1746  C   PRO A 229      21.099 -15.496  -1.009  1.00 90.12           C  
ATOM   1747  CB  PRO A 229      23.197 -16.492  -1.997  1.00 90.12           C  
ATOM   1748  O   PRO A 229      20.456 -16.170  -0.207  1.00 90.12           O  
ATOM   1749  CG  PRO A 229      23.825 -16.391  -3.385  1.00 90.12           C  
ATOM   1750  CD  PRO A 229      23.039 -15.258  -4.036  1.00 90.12           C  
ATOM   1751  N   ILE A 230      21.240 -14.170  -0.877  1.00 89.58           N  
ATOM   1752  CA  ILE A 230      20.657 -13.386   0.223  1.00 89.58           C  
ATOM   1753  C   ILE A 230      19.127 -13.411   0.140  1.00 89.58           C  
ATOM   1754  CB  ILE A 230      21.196 -11.933   0.195  1.00 89.58           C  
ATOM   1755  O   ILE A 230      18.452 -13.658   1.140  1.00 89.58           O  
ATOM   1756  CG1 ILE A 230      22.733 -11.918   0.377  1.00 89.58           C  
ATOM   1757  CG2 ILE A 230      20.514 -11.073   1.278  1.00 89.58           C  
ATOM   1758  CD1 ILE A 230      23.376 -10.546   0.139  1.00 89.58           C  
ATOM   1759  N   VAL A 231      18.581 -13.200  -1.061  1.00 88.83           N  
ATOM   1760  CA  VAL A 231      17.134 -13.206  -1.312  1.00 88.83           C  
ATOM   1761  C   VAL A 231      16.570 -14.608  -1.099  1.00 88.83           C  
ATOM   1762  CB  VAL A 231      16.825 -12.686  -2.729  1.00 88.83           C  
ATOM   1763  O   VAL A 231      15.591 -14.766  -0.375  1.00 88.83           O  
ATOM   1764  CG1 VAL A 231      15.338 -12.805  -3.077  1.00 88.83           C  
ATOM   1765  CG2 VAL A 231      17.227 -11.210  -2.854  1.00 88.83           C  
ATOM   1766  N   ILE A 232      17.217 -15.635  -1.655  1.00 92.62           N  
ATOM   1767  CA  ILE A 232      16.798 -17.034  -1.499  1.00 92.62           C  
ATOM   1768  C   ILE A 232      16.826 -17.445  -0.022  1.00 92.62           C  
ATOM   1769  CB  ILE A 232      17.678 -17.958  -2.372  1.00 92.62           C  
ATOM   1770  O   ILE A 232      15.846 -17.997   0.479  1.00 92.62           O  
ATOM   1771  CG1 ILE A 232      17.455 -17.646  -3.870  1.00 92.62           C  
ATOM   1772  CG2 ILE A 232      17.370 -19.440  -2.085  1.00 92.62           C  
ATOM   1773  CD1 ILE A 232      18.442 -18.352  -4.807  1.00 92.62           C  
ATOM   1774  N   GLY A 233      17.906 -17.133   0.701  1.00 93.31           N  
ATOM   1775  CA  GLY A 233      18.026 -17.426   2.129  1.00 93.31           C  
ATOM   1776  C   GLY A 233      16.937 -16.744   2.960  1.00 93.31           C  
ATOM   1777  O   GLY A 233      16.299 -17.390   3.794  1.00 93.31           O  
ATOM   1778  N   ALA A 234      16.661 -15.464   2.690  1.00 91.67           N  
ATOM   1779  CA  ALA A 234      15.601 -14.718   3.362  1.00 91.67           C  
ATOM   1780  C   ALA A 234      14.193 -15.253   3.025  1.00 91.67           C  
ATOM   1781  CB  ALA A 234      15.761 -13.234   3.016  1.00 91.67           C  
ATOM   1782  O   ALA A 234      13.349 -15.355   3.920  1.00 91.67           O  
ATOM   1783  N   LEU A 235      13.935 -15.661   1.775  1.00 92.11           N  
ATOM   1784  CA  LEU A 235      12.672 -16.291   1.366  1.00 92.11           C  
ATOM   1785  C   LEU A 235      12.464 -17.649   2.037  1.00 92.11           C  
ATOM   1786  CB  LEU A 235      12.598 -16.456  -0.165  1.00 92.11           C  
ATOM   1787  O   LEU A 235      11.399 -17.899   2.593  1.00 92.11           O  
ATOM   1788  CG  LEU A 235      12.335 -15.164  -0.950  1.00 92.11           C  
ATOM   1789  CD1 LEU A 235      12.349 -15.436  -2.452  1.00 92.11           C  
ATOM   1790  CD2 LEU A 235      10.994 -14.515  -0.604  1.00 92.11           C  
ATOM   1791  N   ILE A 236      13.471 -18.523   2.038  1.00 94.48           N  
ATOM   1792  CA  ILE A 236      13.358 -19.845   2.669  1.00 94.48           C  
ATOM   1793  C   ILE A 236      13.116 -19.687   4.173  1.00 94.48           C  
ATOM   1794  CB  ILE A 236      14.605 -20.703   2.358  1.00 94.48           C  
ATOM   1795  O   ILE A 236      12.180 -20.278   4.718  1.00 94.48           O  
ATOM   1796  CG1 ILE A 236      14.632 -21.059   0.853  1.00 94.48           C  
ATOM   1797  CG2 ILE A 236      14.615 -21.992   3.206  1.00 94.48           C  
ATOM   1798  CD1 ILE A 236      15.938 -21.721   0.399  1.00 94.48           C  
ATOM   1799  N   LEU A 237      13.908 -18.847   4.845  1.00 94.78           N  
ATOM   1800  CA  LEU A 237      13.778 -18.630   6.284  1.00 94.78           C  
ATOM   1801  C   LEU A 237      12.424 -18.004   6.647  1.00 94.78           C  
ATOM   1802  CB  LEU A 237      14.965 -17.776   6.760  1.00 94.78           C  
ATOM   1803  O   LEU A 237      11.771 -18.451   7.593  1.00 94.78           O  
ATOM   1804  CG  LEU A 237      15.012 -17.554   8.281  1.00 94.78           C  
ATOM   1805  CD1 LEU A 237      15.092 -18.867   9.066  1.00 94.78           C  
ATOM   1806  CD2 LEU A 237      16.238 -16.715   8.640  1.00 94.78           C  
ATOM   1807  N   SER A 238      11.962 -17.012   5.880  1.00 93.45           N  
ATOM   1808  CA  SER A 238      10.641 -16.412   6.094  1.00 93.45           C  
ATOM   1809  C   SER A 238       9.510 -17.414   5.872  1.00 93.45           C  
ATOM   1810  CB  SER A 238      10.423 -15.169   5.234  1.00 93.45           C  
ATOM   1811  O   SER A 238       8.618 -17.494   6.715  1.00 93.45           O  
ATOM   1812  OG  SER A 238      10.575 -15.437   3.867  1.00 93.45           O  
ATOM   1813  N   MET A 239       9.563 -18.241   4.823  1.00 94.00           N  
ATOM   1814  CA  MET A 239       8.568 -19.291   4.568  1.00 94.00           C  
ATOM   1815  C   MET A 239       8.480 -20.294   5.724  1.00 94.00           C  
ATOM   1816  CB  MET A 239       8.890 -20.019   3.252  1.00 94.00           C  
ATOM   1817  O   MET A 239       7.377 -20.621   6.167  1.00 94.00           O  
ATOM   1818  CG  MET A 239       8.551 -19.163   2.027  1.00 94.00           C  
ATOM   1819  SD  MET A 239       6.776 -18.890   1.753  1.00 94.00           S  
ATOM   1820  CE  MET A 239       6.342 -20.449   0.939  1.00 94.00           C  
ATOM   1821  N   VAL A 240       9.620 -20.729   6.274  1.00 95.78           N  
ATOM   1822  CA  VAL A 240       9.658 -21.632   7.438  1.00 95.78           C  
ATOM   1823  C   VAL A 240       9.016 -20.978   8.665  1.00 95.78           C  
ATOM   1824  CB  VAL A 240      11.103 -22.084   7.734  1.00 95.78           C  
ATOM   1825  O   VAL A 240       8.158 -21.580   9.314  1.00 95.78           O  
ATOM   1826  CG1 VAL A 240      11.213 -22.871   9.049  1.00 95.78           C  
ATOM   1827  CG2 VAL A 240      11.627 -22.999   6.620  1.00 95.78           C  
ATOM   1828  N   ILE A 241       9.377 -19.732   8.982  1.00 94.33           N  
ATOM   1829  CA  ILE A 241       8.853 -19.033  10.166  1.00 94.33           C  
ATOM   1830  C   ILE A 241       7.359 -18.724  10.016  1.00 94.33           C  
ATOM   1831  CB  ILE A 241       9.685 -17.766  10.454  1.00 94.33           C  
ATOM   1832  O   ILE A 241       6.598 -18.894  10.971  1.00 94.33           O  
ATOM   1833  CG1 ILE A 241      11.132 -18.163  10.827  1.00 94.33           C  
ATOM   1834  CG2 ILE A 241       9.058 -16.955  11.604  1.00 94.33           C  
ATOM   1835  CD1 ILE A 241      12.085 -16.971  10.927  1.00 94.33           C  
ATOM   1836  N   ILE A 242       6.913 -18.321   8.825  1.00 91.87           N  
ATOM   1837  CA  ILE A 242       5.497 -18.076   8.529  1.00 91.87           C  
ATOM   1838  C   ILE A 242       4.701 -19.379   8.630  1.00 91.87           C  
ATOM   1839  CB  ILE A 242       5.339 -17.399   7.151  1.00 91.87           C  
ATOM   1840  O   ILE A 242       3.623 -19.386   9.222  1.00 91.87           O  
ATOM   1841  CG1 ILE A 242       5.900 -15.960   7.214  1.00 91.87           C  
ATOM   1842  CG2 ILE A 242       3.862 -17.371   6.711  1.00 91.87           C  
ATOM   1843  CD1 ILE A 242       6.053 -15.310   5.834  1.00 91.87           C  
ATOM   1844  N   TYR A 243       5.231 -20.501   8.138  1.00 93.06           N  
ATOM   1845  CA  TYR A 243       4.593 -21.806   8.302  1.00 93.06           C  
ATOM   1846  C   TYR A 243       4.426 -22.180   9.786  1.00 93.06           C  
ATOM   1847  CB  TYR A 243       5.402 -22.861   7.541  1.00 93.06           C  
ATOM   1848  O   TYR A 243       3.334 -22.571  10.214  1.00 93.06           O  
ATOM   1849  CG  TYR A 243       4.879 -24.265   7.747  1.00 93.06           C  
ATOM   1850  CD1 TYR A 243       5.589 -25.172   8.557  1.00 93.06           C  
ATOM   1851  CD2 TYR A 243       3.667 -24.651   7.146  1.00 93.06           C  
ATOM   1852  CE1 TYR A 243       5.097 -26.478   8.750  1.00 93.06           C  
ATOM   1853  CE2 TYR A 243       3.159 -25.946   7.356  1.00 93.06           C  
ATOM   1854  OH  TYR A 243       3.398 -28.121   8.322  1.00 93.06           O  
ATOM   1855  CZ  TYR A 243       3.879 -26.863   8.148  1.00 93.06           C  
ATOM   1856  N   LEU A 244       5.467 -21.980  10.603  1.00 92.27           N  
ATOM   1857  CA  LEU A 244       5.399 -22.181  12.056  1.00 92.27           C  
ATOM   1858  C   LEU A 244       4.385 -21.240  12.724  1.00 92.27           C  
ATOM   1859  CB  LEU A 244       6.796 -21.989  12.674  1.00 92.27           C  
ATOM   1860  O   LEU A 244       3.630 -21.672  13.601  1.00 92.27           O  
ATOM   1861  CG  LEU A 244       7.830 -23.067  12.299  1.00 92.27           C  
ATOM   1862  CD1 LEU A 244       9.193 -22.672  12.867  1.00 92.27           C  
ATOM   1863  CD2 LEU A 244       7.452 -24.444  12.850  1.00 92.27           C  
ATOM   1864  N   PHE A 245       4.323 -19.978  12.292  1.00 90.57           N  
ATOM   1865  CA  PHE A 245       3.334 -19.005  12.753  1.00 90.57           C  
ATOM   1866  C   PHE A 245       1.906 -19.464  12.440  1.00 90.57           C  
ATOM   1867  CB  PHE A 245       3.616 -17.629  12.133  1.00 90.57           C  
ATOM   1868  O   PHE A 245       1.076 -19.505  13.347  1.00 90.57           O  
ATOM   1869  CG  PHE A 245       2.547 -16.598  12.427  1.00 90.57           C  
ATOM   1870  CD1 PHE A 245       1.575 -16.295  11.454  1.00 90.57           C  
ATOM   1871  CD2 PHE A 245       2.507 -15.957  13.678  1.00 90.57           C  
ATOM   1872  CE1 PHE A 245       0.567 -15.355  11.733  1.00 90.57           C  
ATOM   1873  CE2 PHE A 245       1.502 -15.013  13.952  1.00 90.57           C  
ATOM   1874  CZ  PHE A 245       0.532 -14.713  12.982  1.00 90.57           C  
ATOM   1875  N   ILE A 246       1.628 -19.860  11.194  1.00 90.64           N  
ATOM   1876  CA  ILE A 246       0.306 -20.317  10.744  1.00 90.64           C  
ATOM   1877  C   ILE A 246      -0.126 -21.557  11.530  1.00 90.64           C  
ATOM   1878  CB  ILE A 246       0.317 -20.569   9.216  1.00 90.64           C  
ATOM   1879  O   ILE A 246      -1.215 -21.567  12.110  1.00 90.64           O  
ATOM   1880  CG1 ILE A 246       0.448 -19.232   8.450  1.00 90.64           C  
ATOM   1881  CG2 ILE A 246      -0.967 -21.289   8.766  1.00 90.64           C  
ATOM   1882  CD1 ILE A 246       0.748 -19.405   6.955  1.00 90.64           C  
ATOM   1883  N   ARG A 247       0.741 -22.576  11.631  1.00 90.41           N  
ATOM   1884  CA  ARG A 247       0.466 -23.796  12.411  1.00 90.41           C  
ATOM   1885  C   ARG A 247       0.142 -23.462  13.868  1.00 90.41           C  
ATOM   1886  CB  ARG A 247       1.671 -24.745  12.295  1.00 90.41           C  
ATOM   1887  O   ARG A 247      -0.773 -24.036  14.455  1.00 90.41           O  
ATOM   1888  CG  ARG A 247       1.423 -26.090  12.998  1.00 90.41           C  
ATOM   1889  CD  ARG A 247       2.628 -27.025  12.843  1.00 90.41           C  
ATOM   1890  NE  ARG A 247       2.446 -28.271  13.616  1.00 90.41           N  
ATOM   1891  NH1 ARG A 247       4.482 -29.227  13.146  1.00 90.41           N  
ATOM   1892  NH2 ARG A 247       3.041 -30.309  14.456  1.00 90.41           N  
ATOM   1893  CZ  ARG A 247       3.320 -29.258  13.736  1.00 90.41           C  
ATOM   1894  N   ARG A 248       0.866 -22.505  14.452  1.00 89.14           N  
ATOM   1895  CA  ARG A 248       0.629 -22.038  15.819  1.00 89.14           C  
ATOM   1896  C   ARG A 248      -0.699 -21.288  15.960  1.00 89.14           C  
ATOM   1897  CB  ARG A 248       1.845 -21.217  16.268  1.00 89.14           C  
ATOM   1898  O   ARG A 248      -1.407 -21.548  16.928  1.00 89.14           O  
ATOM   1899  CG  ARG A 248       1.717 -20.771  17.723  1.00 89.14           C  
ATOM   1900  CD  ARG A 248       3.011 -20.118  18.214  1.00 89.14           C  
ATOM   1901  NE  ARG A 248       2.898 -19.673  19.614  1.00 89.14           N  
ATOM   1902  NH1 ARG A 248       3.368 -21.644  20.690  1.00 89.14           N  
ATOM   1903  NH2 ARG A 248       2.835 -19.821  21.872  1.00 89.14           N  
ATOM   1904  CZ  ARG A 248       3.042 -20.380  20.715  1.00 89.14           C  
ATOM   1905  N   GLN A 249      -1.063 -20.417  15.014  1.00 85.62           N  
ATOM   1906  CA  GLN A 249      -2.339 -19.685  15.055  1.00 85.62           C  
ATOM   1907  C   GLN A 249      -3.551 -20.625  15.034  1.00 85.62           C  
ATOM   1908  CB  GLN A 249      -2.479 -18.695  13.880  1.00 85.62           C  
ATOM   1909  O   GLN A 249      -4.545 -20.342  15.696  1.00 85.62           O  
ATOM   1910  CG  GLN A 249      -1.568 -17.460  13.876  1.00 85.62           C  
ATOM   1911  CD  GLN A 249      -1.430 -16.811  15.241  1.00 85.62           C  
ATOM   1912  NE2 GLN A 249      -0.281 -16.948  15.851  1.00 85.62           N  
ATOM   1913  OE1 GLN A 249      -2.337 -16.206  15.782  1.00 85.62           O  
ATOM   1914  N   PHE A 250      -3.482 -21.752  14.319  1.00 87.31           N  
ATOM   1915  CA  PHE A 250      -4.585 -22.719  14.297  1.00 87.31           C  
ATOM   1916  C   PHE A 250      -4.725 -23.528  15.595  1.00 87.31           C  
ATOM   1917  CB  PHE A 250      -4.452 -23.625  13.066  1.00 87.31           C  
ATOM   1918  O   PHE A 250      -5.847 -23.899  15.954  1.00 87.31           O  
ATOM   1919  CG  PHE A 250      -4.897 -22.947  11.783  1.00 87.31           C  
ATOM   1920  CD1 PHE A 250      -6.252 -22.597  11.618  1.00 87.31           C  
ATOM   1921  CD2 PHE A 250      -3.979 -22.672  10.753  1.00 87.31           C  
ATOM   1922  CE1 PHE A 250      -6.683 -21.958  10.442  1.00 87.31           C  
ATOM   1923  CE2 PHE A 250      -4.415 -22.048   9.571  1.00 87.31           C  
ATOM   1924  CZ  PHE A 250      -5.763 -21.682   9.418  1.00 87.31           C  
ATOM   1925  N   ASN A 251      -3.620 -23.745  16.315  1.00 84.61           N  
ATOM   1926  CA  ASN A 251      -3.568 -24.577  17.523  1.00 84.61           C  
ATOM   1927  C   ASN A 251      -3.800 -23.807  18.833  1.00 84.61           C  
ATOM   1928  CB  ASN A 251      -2.214 -25.308  17.543  1.00 84.61           C  
ATOM   1929  O   ASN A 251      -3.945 -24.426  19.885  1.00 84.61           O  
ATOM   1930  CG  ASN A 251      -2.098 -26.377  16.471  1.00 84.61           C  
ATOM   1931  ND2 ASN A 251      -0.926 -26.932  16.280  1.00 84.61           N  
ATOM   1932  OD1 ASN A 251      -3.042 -26.766  15.812  1.00 84.61           O  
ATOM   1933  N   ILE A 252      -3.808 -22.473  18.803  1.00 82.78           N  
ATOM   1934  CA  ILE A 252      -3.959 -21.636  19.999  1.00 82.78           C  
ATOM   1935  C   ILE A 252      -5.362 -21.030  20.055  1.00 82.78           C  
ATOM   1936  CB  ILE A 252      -2.822 -20.593  20.072  1.00 82.78           C  
ATOM   1937  O   ILE A 252      -5.931 -20.628  19.045  1.00 82.78           O  
ATOM   1938  CG1 ILE A 252      -1.495 -21.339  20.306  1.00 82.78           C  
ATOM   1939  CG2 ILE A 252      -3.051 -19.558  21.187  1.00 82.78           C  
ATOM   1940  CD1 ILE A 252      -0.286 -20.418  20.411  1.00 82.78           C  
ATOM   1941  N   THR A 253      -5.915 -20.934  21.265  1.00 73.86           N  
ATOM   1942  CA  THR A 253      -7.214 -20.296  21.528  1.00 73.86           C  
ATOM   1943  C   THR A 253      -7.164 -18.772  21.385  1.00 73.86           C  
ATOM   1944  CB  THR A 253      -7.710 -20.677  22.931  1.00 73.86           C  
ATOM   1945  O   THR A 253      -8.060 -18.183  20.792  1.00 73.86           O  
ATOM   1946  CG2 THR A 253      -8.215 -22.119  22.969  1.00 73.86           C  
ATOM   1947  OG1 THR A 253      -6.657 -20.589  23.873  1.00 73.86           O  
ATOM   1948  N   ASN A 254      -6.092 -18.135  21.866  1.00 73.79           N  
ATOM   1949  CA  ASN A 254      -5.832 -16.695  21.749  1.00 73.79           C  
ATOM   1950  C   ASN A 254      -4.877 -16.383  20.585  1.00 73.79           C  
ATOM   1951  CB  ASN A 254      -5.303 -16.173  23.095  1.00 73.79           C  
ATOM   1952  O   ASN A 254      -3.724 -16.003  20.798  1.00 73.79           O  
ATOM   1953  CG  ASN A 254      -6.329 -16.295  24.199  1.00 73.79           C  
ATOM   1954  ND2 ASN A 254      -5.945 -16.775  25.358  1.00 73.79           N  
ATOM   1955  OD1 ASN A 254      -7.483 -15.952  24.053  1.00 73.79           O  
ATOM   1956  N   ALA A 255      -5.337 -16.603  19.356  1.00 79.39           N  
ATOM   1957  CA  ALA A 255      -4.573 -16.280  18.156  1.00 79.39           C  
ATOM   1958  C   ALA A 255      -4.321 -14.758  18.051  1.00 79.39           C  
ATOM   1959  CB  ALA A 255      -5.331 -16.846  16.948  1.00 79.39           C  
ATOM   1960  O   ALA A 255      -5.226 -13.954  18.272  1.00 79.39           O  
ATOM   1961  N   LEU A 256      -3.098 -14.362  17.682  1.00 80.18           N  
ATOM   1962  CA  LEU A 256      -2.759 -12.976  17.333  1.00 80.18           C  
ATOM   1963  C   LEU A 256      -3.585 -12.521  16.120  1.00 80.18           C  
ATOM   1964  CB  LEU A 256      -1.247 -12.905  17.016  1.00 80.18           C  
ATOM   1965  O   LEU A 256      -4.163 -11.435  16.102  1.00 80.18           O  
ATOM   1966  CG  LEU A 256      -0.736 -11.482  16.710  1.00 80.18           C  
ATOM   1967  CD1 LEU A 256      -0.601 -10.673  17.998  1.00 80.18           C  
ATOM   1968  CD2 LEU A 256       0.639 -11.534  16.045  1.00 80.18           C  
ATOM   1969  N   LEU A 257      -3.663 -13.400  15.121  1.00 82.24           N  
ATOM   1970  CA  LEU A 257      -4.495 -13.249  13.939  1.00 82.24           C  
ATOM   1971  C   LEU A 257      -5.390 -14.474  13.836  1.00 82.24           C  
ATOM   1972  CB  LEU A 257      -3.613 -13.093  12.688  1.00 82.24           C  
ATOM   1973  O   LEU A 257      -4.910 -15.586  13.619  1.00 82.24           O  
ATOM   1974  CG  LEU A 257      -2.884 -11.742  12.572  1.00 82.24           C  
ATOM   1975  CD1 LEU A 257      -1.961 -11.794  11.356  1.00 82.24           C  
ATOM   1976  CD2 LEU A 257      -3.865 -10.584  12.381  1.00 82.24           C  
ATOM   1977  N   ASN A 258      -6.699 -14.274  13.974  1.00 85.00           N  
ATOM   1978  CA  ASN A 258      -7.650 -15.355  13.790  1.00 85.00           C  
ATOM   1979  C   ASN A 258      -7.719 -15.749  12.305  1.00 85.00           C  
ATOM   1980  CB  ASN A 258      -9.014 -14.941  14.367  1.00 85.00           C  
ATOM   1981  O   ASN A 258      -8.524 -15.212  11.554  1.00 85.00           O  
ATOM   1982  CG  ASN A 258     -10.031 -16.064  14.249  1.00 85.00           C  
ATOM   1983  ND2 ASN A 258     -11.277 -15.787  14.549  1.00 85.00           N  
ATOM   1984  OD1 ASN A 258      -9.717 -17.188  13.878  1.00 85.00           O  
ATOM   1985  N   LEU A 259      -6.897 -16.714  11.882  1.00 87.37           N  
ATOM   1986  CA  LEU A 259      -6.875 -17.214  10.501  1.00 87.37           C  
ATOM   1987  C   LEU A 259      -8.140 -18.002  10.125  1.00 87.37           C  
ATOM   1988  CB  LEU A 259      -5.608 -18.060  10.267  1.00 87.37           C  
ATOM   1989  O   LEU A 259      -8.359 -18.292   8.950  1.00 87.37           O  
ATOM   1990  CG  LEU A 259      -4.271 -17.327  10.485  1.00 87.37           C  
ATOM   1991  CD1 LEU A 259      -3.115 -18.273  10.168  1.00 87.37           C  
ATOM   1992  CD2 LEU A 259      -4.128 -16.081   9.606  1.00 87.37           C  
ATOM   1993  N   ARG A 260      -9.022 -18.312  11.087  1.00 88.08           N  
ATOM   1994  CA  ARG A 260     -10.295 -18.997  10.812  1.00 88.08           C  
ATOM   1995  C   ARG A 260     -11.266 -18.125  10.016  1.00 88.08           C  
ATOM   1996  CB  ARG A 260     -10.953 -19.507  12.102  1.00 88.08           C  
ATOM   1997  O   ARG A 260     -12.184 -18.678   9.418  1.00 88.08           O  
ATOM   1998  CG  ARG A 260     -10.028 -20.417  12.926  1.00 88.08           C  
ATOM   1999  CD  ARG A 260     -10.703 -20.833  14.236  1.00 88.08           C  
ATOM   2000  NE  ARG A 260      -9.840 -21.742  15.016  1.00 88.08           N  
ATOM   2001  NH1 ARG A 260     -11.220 -21.999  16.831  1.00 88.08           N  
ATOM   2002  NH2 ARG A 260      -9.253 -23.064  16.774  1.00 88.08           N  
ATOM   2003  CZ  ARG A 260     -10.108 -22.263  16.200  1.00 88.08           C  
ATOM   2004  N   VAL A 261     -11.031 -16.811   9.917  1.00 89.47           N  
ATOM   2005  CA  VAL A 261     -11.799 -15.921   9.026  1.00 89.47           C  
ATOM   2006  C   VAL A 261     -11.724 -16.356   7.556  1.00 89.47           C  
ATOM   2007  CB  VAL A 261     -11.371 -14.447   9.163  1.00 89.47           C  
ATOM   2008  O   VAL A 261     -12.676 -16.141   6.812  1.00 89.47           O  
ATOM   2009  CG1 VAL A 261     -11.592 -13.931  10.590  1.00 89.47           C  
ATOM   2010  CG2 VAL A 261      -9.922 -14.201   8.731  1.00 89.47           C  
ATOM   2011  N   PHE A 262     -10.659 -17.060   7.142  1.00 91.36           N  
ATOM   2012  CA  PHE A 262     -10.547 -17.646   5.799  1.00 91.36           C  
ATOM   2013  C   PHE A 262     -11.535 -18.792   5.538  1.00 91.36           C  
ATOM   2014  CB  PHE A 262      -9.107 -18.112   5.546  1.00 91.36           C  
ATOM   2015  O   PHE A 262     -11.755 -19.152   4.384  1.00 91.36           O  
ATOM   2016  CG  PHE A 262      -8.147 -16.985   5.228  1.00 91.36           C  
ATOM   2017  CD1 PHE A 262      -8.168 -16.405   3.946  1.00 91.36           C  
ATOM   2018  CD2 PHE A 262      -7.224 -16.527   6.186  1.00 91.36           C  
ATOM   2019  CE1 PHE A 262      -7.275 -15.370   3.621  1.00 91.36           C  
ATOM   2020  CE2 PHE A 262      -6.325 -15.496   5.860  1.00 91.36           C  
ATOM   2021  CZ  PHE A 262      -6.350 -14.919   4.578  1.00 91.36           C  
ATOM   2022  N   LYS A 263     -12.187 -19.339   6.576  1.00 90.52           N  
ATOM   2023  CA  LYS A 263     -13.308 -20.278   6.405  1.00 90.52           C  
ATOM   2024  C   LYS A 263     -14.505 -19.599   5.730  1.00 90.52           C  
ATOM   2025  CB  LYS A 263     -13.681 -20.882   7.770  1.00 90.52           C  
ATOM   2026  O   LYS A 263     -15.299 -20.269   5.071  1.00 90.52           O  
ATOM   2027  CG  LYS A 263     -14.634 -22.080   7.638  1.00 90.52           C  
ATOM   2028  CD  LYS A 263     -14.923 -22.725   9.000  1.00 90.52           C  
ATOM   2029  CE  LYS A 263     -15.874 -23.914   8.805  1.00 90.52           C  
ATOM   2030  NZ  LYS A 263     -16.204 -24.592  10.085  1.00 90.52           N  
ATOM   2031  N   ASN A 264     -14.638 -18.277   5.864  1.00 92.13           N  
ATOM   2032  CA  ASN A 264     -15.604 -17.514   5.092  1.00 92.13           C  
ATOM   2033  C   ASN A 264     -15.100 -17.355   3.651  1.00 92.13           C  
ATOM   2034  CB  ASN A 264     -15.891 -16.178   5.789  1.00 92.13           C  
ATOM   2035  O   ASN A 264     -14.162 -16.605   3.374  1.00 92.13           O  
ATOM   2036  CG  ASN A 264     -17.041 -15.444   5.127  1.00 92.13           C  
ATOM   2037  ND2 ASN A 264     -17.961 -14.946   5.911  1.00 92.13           N  
ATOM   2038  OD1 ASN A 264     -17.153 -15.357   3.911  1.00 92.13           O  
ATOM   2039  N   ARG A 265     -15.758 -18.057   2.723  1.00 93.04           N  
ATOM   2040  CA  ARG A 265     -15.389 -18.065   1.303  1.00 93.04           C  
ATOM   2041  C   ARG A 265     -15.380 -16.661   0.692  1.00 93.04           C  
ATOM   2042  CB  ARG A 265     -16.323 -19.027   0.553  1.00 93.04           C  
ATOM   2043  O   ARG A 265     -14.472 -16.358  -0.071  1.00 93.04           O  
ATOM   2044  CG  ARG A 265     -15.873 -19.273  -0.894  1.00 93.04           C  
ATOM   2045  CD  ARG A 265     -16.767 -20.325  -1.560  1.00 93.04           C  
ATOM   2046  NE  ARG A 265     -16.360 -20.578  -2.955  1.00 93.04           N  
ATOM   2047  NH1 ARG A 265     -17.889 -22.229  -3.429  1.00 93.04           N  
ATOM   2048  NH2 ARG A 265     -16.438 -21.591  -4.997  1.00 93.04           N  
ATOM   2049  CZ  ARG A 265     -16.895 -21.460  -3.784  1.00 93.04           C  
ATOM   2050  N   THR A 266     -16.333 -15.795   1.040  1.00 92.96           N  
ATOM   2051  CA  THR A 266     -16.373 -14.416   0.527  1.00 92.96           C  
ATOM   2052  C   THR A 266     -15.165 -13.619   1.014  1.00 92.96           C  
ATOM   2053  CB  THR A 266     -17.683 -13.709   0.911  1.00 92.96           C  
ATOM   2054  O   THR A 266     -14.499 -12.980   0.203  1.00 92.96           O  
ATOM   2055  CG2 THR A 266     -17.769 -12.282   0.375  1.00 92.96           C  
ATOM   2056  OG1 THR A 266     -18.772 -14.409   0.351  1.00 92.96           O  
ATOM   2057  N   PHE A 267     -14.820 -13.711   2.302  1.00 93.93           N  
ATOM   2058  CA  PHE A 267     -13.626 -13.054   2.842  1.00 93.93           C  
ATOM   2059  C   PHE A 267     -12.341 -13.541   2.157  1.00 93.93           C  
ATOM   2060  CB  PHE A 267     -13.538 -13.278   4.356  1.00 93.93           C  
ATOM   2061  O   PHE A 267     -11.510 -12.722   1.762  1.00 93.93           O  
ATOM   2062  CG  PHE A 267     -12.313 -12.630   4.965  1.00 93.93           C  
ATOM   2063  CD1 PHE A 267     -11.152 -13.392   5.199  1.00 93.93           C  
ATOM   2064  CD2 PHE A 267     -12.301 -11.248   5.218  1.00 93.93           C  
ATOM   2065  CE1 PHE A 267      -9.984 -12.767   5.667  1.00 93.93           C  
ATOM   2066  CE2 PHE A 267     -11.139 -10.629   5.707  1.00 93.93           C  
ATOM   2067  CZ  PHE A 267      -9.980 -11.389   5.930  1.00 93.93           C  
ATOM   2068  N   ALA A 268     -12.190 -14.856   1.969  1.00 95.19           N  
ATOM   2069  CA  ALA A 268     -11.020 -15.438   1.314  1.00 95.19           C  
ATOM   2070  C   ALA A 268     -10.867 -14.947  -0.136  1.00 95.19           C  
ATOM   2071  CB  ALA A 268     -11.129 -16.966   1.390  1.00 95.19           C  
ATOM   2072  O   ALA A 268      -9.798 -14.464  -0.513  1.00 95.19           O  
ATOM   2073  N   LEU A 269     -11.948 -14.993  -0.925  1.00 95.17           N  
ATOM   2074  CA  LEU A 269     -11.956 -14.523  -2.314  1.00 95.17           C  
ATOM   2075  C   LEU A 269     -11.663 -13.020  -2.407  1.00 95.17           C  
ATOM   2076  CB  LEU A 269     -13.316 -14.838  -2.963  1.00 95.17           C  
ATOM   2077  O   LEU A 269     -10.856 -12.608  -3.240  1.00 95.17           O  
ATOM   2078  CG  LEU A 269     -13.639 -16.332  -3.152  1.00 95.17           C  
ATOM   2079  CD1 LEU A 269     -15.093 -16.466  -3.607  1.00 95.17           C  
ATOM   2080  CD2 LEU A 269     -12.765 -17.017  -4.193  1.00 95.17           C  
ATOM   2081  N   CYS A 270     -12.264 -12.202  -1.536  1.00 95.13           N  
ATOM   2082  CA  CYS A 270     -12.001 -10.764  -1.492  1.00 95.13           C  
ATOM   2083  C   CYS A 270     -10.553 -10.456  -1.099  1.00 95.13           C  
ATOM   2084  CB  CYS A 270     -12.958 -10.081  -0.508  1.00 95.13           C  
ATOM   2085  O   CYS A 270      -9.931  -9.579  -1.691  1.00 95.13           O  
ATOM   2086  SG  CYS A 270     -14.637 -10.008  -1.188  1.00 95.13           S  
ATOM   2087  N   THR A 271      -9.998 -11.190  -0.133  1.00 95.08           N  
ATOM   2088  CA  THR A 271      -8.608 -11.015   0.300  1.00 95.08           C  
ATOM   2089  C   THR A 271      -7.654 -11.305  -0.855  1.00 95.08           C  
ATOM   2090  CB  THR A 271      -8.282 -11.885   1.521  1.00 95.08           C  
ATOM   2091  O   THR A 271      -6.879 -10.423  -1.220  1.00 95.08           O  
ATOM   2092  CG2 THR A 271      -6.862 -11.646   2.034  1.00 95.08           C  
ATOM   2093  OG1 THR A 271      -9.146 -11.551   2.579  1.00 95.08           O  
ATOM   2094  N   ILE A 272      -7.777 -12.470  -1.502  1.00 95.21           N  
ATOM   2095  CA  ILE A 272      -6.940 -12.857  -2.650  1.00 95.21           C  
ATOM   2096  C   ILE A 272      -7.090 -11.853  -3.801  1.00 95.21           C  
ATOM   2097  CB  ILE A 272      -7.287 -14.295  -3.103  1.00 95.21           C  
ATOM   2098  O   ILE A 272      -6.094 -11.371  -4.335  1.00 95.21           O  
ATOM   2099  CG1 ILE A 272      -6.916 -15.314  -1.999  1.00 95.21           C  
ATOM   2100  CG2 ILE A 272      -6.559 -14.652  -4.414  1.00 95.21           C  
ATOM   2101  CD1 ILE A 272      -7.531 -16.703  -2.213  1.00 95.21           C  
ATOM   2102  N   SER A 273      -8.323 -11.466  -4.136  1.00 94.81           N  
ATOM   2103  CA  SER A 273      -8.574 -10.484  -5.198  1.00 94.81           C  
ATOM   2104  C   SER A 273      -7.928  -9.135  -4.874  1.00 94.81           C  
ATOM   2105  CB  SER A 273     -10.075 -10.291  -5.431  1.00 94.81           C  
ATOM   2106  O   SER A 273      -7.270  -8.548  -5.725  1.00 94.81           O  
ATOM   2107  OG  SER A 273     -10.703 -11.521  -5.727  1.00 94.81           O  
ATOM   2108  N   SER A 274      -8.046  -8.659  -3.629  1.00 94.21           N  
ATOM   2109  CA  SER A 274      -7.439  -7.393  -3.198  1.00 94.21           C  
ATOM   2110  C   SER A 274      -5.910  -7.418  -3.247  1.00 94.21           C  
ATOM   2111  CB  SER A 274      -7.925  -7.009  -1.796  1.00 94.21           C  
ATOM   2112  O   SER A 274      -5.297  -6.405  -3.579  1.00 94.21           O  
ATOM   2113  OG  SER A 274      -7.299  -7.754  -0.766  1.00 94.21           O  
ATOM   2114  N   MET A 275      -5.295  -8.573  -2.966  1.00 94.44           N  
ATOM   2115  CA  MET A 275      -3.852  -8.778  -3.092  1.00 94.44           C  
ATOM   2116  C   MET A 275      -3.417  -8.664  -4.551  1.00 94.44           C  
ATOM   2117  CB  MET A 275      -3.462 -10.151  -2.523  1.00 94.44           C  
ATOM   2118  O   MET A 275      -2.505  -7.900  -4.858  1.00 94.44           O  
ATOM   2119  CG  MET A 275      -3.591 -10.183  -1.001  1.00 94.44           C  
ATOM   2120  SD  MET A 275      -3.277 -11.791  -0.223  1.00 94.44           S  
ATOM   2121  CE  MET A 275      -1.499 -11.967  -0.547  1.00 94.44           C  
ATOM   2122  N   ILE A 276      -4.112  -9.348  -5.461  1.00 94.52           N  
ATOM   2123  CA  ILE A 276      -3.792  -9.301  -6.892  1.00 94.52           C  
ATOM   2124  C   ILE A 276      -4.011  -7.894  -7.463  1.00 94.52           C  
ATOM   2125  CB  ILE A 276      -4.599 -10.360  -7.667  1.00 94.52           C  
ATOM   2126  O   ILE A 276      -3.172  -7.395  -8.209  1.00 94.52           O  
ATOM   2127  CG1 ILE A 276      -4.230 -11.791  -7.209  1.00 94.52           C  
ATOM   2128  CG2 ILE A 276      -4.301 -10.179  -9.165  1.00 94.52           C  
ATOM   2129  CD1 ILE A 276      -5.204 -12.876  -7.689  1.00 94.52           C  
ATOM   2130  N   ILE A 277      -5.089  -7.210  -7.070  1.00 94.21           N  
ATOM   2131  CA  ILE A 277      -5.325  -5.822  -7.487  1.00 94.21           C  
ATOM   2132  C   ILE A 277      -4.198  -4.917  -6.986  1.00 94.21           C  
ATOM   2133  CB  ILE A 277      -6.703  -5.324  -7.018  1.00 94.21           C  
ATOM   2134  O   ILE A 277      -3.697  -4.101  -7.755  1.00 94.21           O  
ATOM   2135  CG1 ILE A 277      -7.818  -6.101  -7.745  1.00 94.21           C  
ATOM   2136  CG2 ILE A 277      -6.878  -3.820  -7.317  1.00 94.21           C  
ATOM   2137  CD1 ILE A 277      -9.118  -6.073  -6.950  1.00 94.21           C  
ATOM   2138  N   MET A 278      -3.750  -5.086  -5.739  1.00 92.03           N  
ATOM   2139  CA  MET A 278      -2.625  -4.323  -5.195  1.00 92.03           C  
ATOM   2140  C   MET A 278      -1.322  -4.586  -5.963  1.00 92.03           C  
ATOM   2141  CB  MET A 278      -2.475  -4.635  -3.703  1.00 92.03           C  
ATOM   2142  O   MET A 278      -0.653  -3.628  -6.345  1.00 92.03           O  
ATOM   2143  CG  MET A 278      -1.516  -3.680  -2.994  1.00 92.03           C  
ATOM   2144  SD  MET A 278      -1.980  -1.931  -3.005  1.00 92.03           S  
ATOM   2145  CE  MET A 278      -1.361  -1.445  -1.374  1.00 92.03           C  
ATOM   2146  N   MET A 279      -1.003  -5.848  -6.278  1.00 91.01           N  
ATOM   2147  CA  MET A 279       0.121  -6.206  -7.163  1.00 91.01           C  
ATOM   2148  C   MET A 279       0.018  -5.501  -8.515  1.00 91.01           C  
ATOM   2149  CB  MET A 279       0.155  -7.725  -7.417  1.00 91.01           C  
ATOM   2150  O   MET A 279       0.976  -4.883  -8.974  1.00 91.01           O  
ATOM   2151  CG  MET A 279       0.766  -8.449  -6.234  1.00 91.01           C  
ATOM   2152  SD  MET A 279       0.669 -10.252  -6.231  1.00 91.01           S  
ATOM   2153  CE  MET A 279       2.091 -10.579  -7.307  1.00 91.01           C  
ATOM   2154  N   SER A 280      -1.171  -5.547  -9.123  1.00 90.98           N  
ATOM   2155  CA  SER A 280      -1.447  -4.939 -10.424  1.00 90.98           C  
ATOM   2156  C   SER A 280      -1.432  -3.406 -10.403  1.00 90.98           C  
ATOM   2157  CB  SER A 280      -2.794  -5.451 -10.952  1.00 90.98           C  
ATOM   2158  O   SER A 280      -1.401  -2.787 -11.464  1.00 90.98           O  
ATOM   2159  OG  SER A 280      -3.884  -4.744 -10.389  1.00 90.98           O  
ATOM   2160  N   MET A 281      -1.487  -2.782  -9.224  1.00 88.61           N  
ATOM   2161  CA  MET A 281      -1.492  -1.330  -9.062  1.00 88.61           C  
ATOM   2162  C   MET A 281      -0.079  -0.789  -8.834  1.00 88.61           C  
ATOM   2163  CB  MET A 281      -2.430  -0.956  -7.905  1.00 88.61           C  
ATOM   2164  O   MET A 281       0.319   0.164  -9.501  1.00 88.61           O  
ATOM   2165  CG  MET A 281      -2.628   0.559  -7.780  1.00 88.61           C  
ATOM   2166  SD  MET A 281      -3.506   1.054  -6.272  1.00 88.61           S  
ATOM   2167  CE  MET A 281      -2.120   1.066  -5.102  1.00 88.61           C  
ATOM   2168  N   VAL A 282       0.675  -1.389  -7.905  1.00 84.32           N  
ATOM   2169  CA  VAL A 282       1.988  -0.869  -7.487  1.00 84.32           C  
ATOM   2170  C   VAL A 282       3.031  -1.044  -8.589  1.00 84.32           C  
ATOM   2171  CB  VAL A 282       2.462  -1.524  -6.173  1.00 84.32           C  
ATOM   2172  O   VAL A 282       3.762  -0.105  -8.891  1.00 84.32           O  
ATOM   2173  CG1 VAL A 282       3.806  -0.952  -5.711  1.00 84.32           C  
ATOM   2174  CG2 VAL A 282       1.473  -1.263  -5.026  1.00 84.32           C  
ATOM   2175  N   GLY A 283       3.073  -2.211  -9.231  1.00 80.42           N  
ATOM   2176  CA  GLY A 283       4.088  -2.496 -10.241  1.00 80.42           C  
ATOM   2177  C   GLY A 283       4.027  -1.556 -11.463  1.00 80.42           C  
ATOM   2178  O   GLY A 283       5.037  -0.929 -11.783  1.00 80.42           O  
ATOM   2179  N   PRO A 284       2.856  -1.331 -12.095  1.00 84.65           N  
ATOM   2180  CA  PRO A 284       2.724  -0.347 -13.173  1.00 84.65           C  
ATOM   2181  C   PRO A 284       3.029   1.093 -12.754  1.00 84.65           C  
ATOM   2182  CB  PRO A 284       1.281  -0.476 -13.662  1.00 84.65           C  
ATOM   2183  O   PRO A 284       3.512   1.867 -13.573  1.00 84.65           O  
ATOM   2184  CG  PRO A 284       1.002  -1.952 -13.404  1.00 84.65           C  
ATOM   2185  CD  PRO A 284       1.654  -2.149 -12.036  1.00 84.65           C  
ATOM   2186  N   ALA A 285       2.778   1.468 -11.495  1.00 82.00           N  
ATOM   2187  CA  ALA A 285       3.149   2.791 -10.991  1.00 82.00           C  
ATOM   2188  C   ALA A 285       4.674   3.011 -10.961  1.00 82.00           C  
ATOM   2189  CB  ALA A 285       2.513   2.995  -9.611  1.00 82.00           C  
ATOM   2190  O   ALA A 285       5.110   4.156 -11.027  1.00 82.00           O  
ATOM   2191  N   LEU A 286       5.472   1.937 -10.910  1.00 81.63           N  
ATOM   2192  CA  LEU A 286       6.927   1.987 -11.068  1.00 81.63           C  
ATOM   2193  C   LEU A 286       7.351   1.892 -12.542  1.00 81.63           C  
ATOM   2194  CB  LEU A 286       7.554   0.854 -10.231  1.00 81.63           C  
ATOM   2195  O   LEU A 286       8.165   2.688 -13.004  1.00 81.63           O  
ATOM   2196  CG  LEU A 286       9.091   0.804 -10.328  1.00 81.63           C  
ATOM   2197  CD1 LEU A 286       9.741   2.004  -9.640  1.00 81.63           C  
ATOM   2198  CD2 LEU A 286       9.629  -0.463  -9.678  1.00 81.63           C  
ATOM   2199  N   LEU A 287       6.817   0.919 -13.287  1.00 85.31           N  
ATOM   2200  CA  LEU A 287       7.295   0.641 -14.644  1.00 85.31           C  
ATOM   2201  C   LEU A 287       6.911   1.713 -15.666  1.00 85.31           C  
ATOM   2202  CB  LEU A 287       6.803  -0.725 -15.139  1.00 85.31           C  
ATOM   2203  O   LEU A 287       7.705   1.998 -16.552  1.00 85.31           O  
ATOM   2204  CG  LEU A 287       7.390  -1.973 -14.457  1.00 85.31           C  
ATOM   2205  CD1 LEU A 287       7.199  -3.138 -15.424  1.00 85.31           C  
ATOM   2206  CD2 LEU A 287       8.885  -1.891 -14.152  1.00 85.31           C  
ATOM   2207  N   ILE A 288       5.729   2.325 -15.556  1.00 87.84           N  
ATOM   2208  CA  ILE A 288       5.296   3.369 -16.499  1.00 87.84           C  
ATOM   2209  C   ILE A 288       6.244   4.578 -16.494  1.00 87.84           C  
ATOM   2210  CB  ILE A 288       3.823   3.764 -16.253  1.00 87.84           C  
ATOM   2211  O   ILE A 288       6.703   4.961 -17.571  1.00 87.84           O  
ATOM   2212  CG1 ILE A 288       2.859   2.610 -16.614  1.00 87.84           C  
ATOM   2213  CG2 ILE A 288       3.428   5.049 -17.004  1.00 87.84           C  
ATOM   2214  CD1 ILE A 288       2.726   2.291 -18.110  1.00 87.84           C  
ATOM   2215  N   PRO A 289       6.607   5.183 -15.346  1.00 81.57           N  
ATOM   2216  CA  PRO A 289       7.562   6.285 -15.369  1.00 81.57           C  
ATOM   2217  C   PRO A 289       8.961   5.840 -15.816  1.00 81.57           C  
ATOM   2218  CB  PRO A 289       7.535   6.913 -13.975  1.00 81.57           C  
ATOM   2219  O   PRO A 289       9.620   6.594 -16.530  1.00 81.57           O  
ATOM   2220  CG  PRO A 289       6.949   5.824 -13.082  1.00 81.57           C  
ATOM   2221  CD  PRO A 289       6.059   4.998 -14.011  1.00 81.57           C  
ATOM   2222  N   LEU A 290       9.392   4.612 -15.494  1.00 83.52           N  
ATOM   2223  CA  LEU A 290      10.648   4.057 -16.017  1.00 83.52           C  
ATOM   2224  C   LEU A 290      10.632   3.918 -17.544  1.00 83.52           C  
ATOM   2225  CB  LEU A 290      10.937   2.688 -15.375  1.00 83.52           C  
ATOM   2226  O   LEU A 290      11.621   4.259 -18.191  1.00 83.52           O  
ATOM   2227  CG  LEU A 290      11.458   2.749 -13.931  1.00 83.52           C  
ATOM   2228  CD1 LEU A 290      11.545   1.327 -13.375  1.00 83.52           C  
ATOM   2229  CD2 LEU A 290      12.853   3.376 -13.856  1.00 83.52           C  
ATOM   2230  N   TYR A 291       9.518   3.465 -18.115  1.00 87.13           N  
ATOM   2231  CA  TYR A 291       9.303   3.366 -19.554  1.00 87.13           C  
ATOM   2232  C   TYR A 291       9.343   4.747 -20.222  1.00 87.13           C  
ATOM   2233  CB  TYR A 291       7.958   2.669 -19.789  1.00 87.13           C  
ATOM   2234  O   TYR A 291      10.084   4.957 -21.179  1.00 87.13           O  
ATOM   2235  CG  TYR A 291       7.601   2.573 -21.247  1.00 87.13           C  
ATOM   2236  CD1 TYR A 291       6.764   3.544 -21.837  1.00 87.13           C  
ATOM   2237  CD2 TYR A 291       8.157   1.538 -22.017  1.00 87.13           C  
ATOM   2238  CE1 TYR A 291       6.490   3.479 -23.215  1.00 87.13           C  
ATOM   2239  CE2 TYR A 291       7.872   1.471 -23.386  1.00 87.13           C  
ATOM   2240  OH  TYR A 291       6.788   2.325 -25.286  1.00 87.13           O  
ATOM   2241  CZ  TYR A 291       7.048   2.438 -23.976  1.00 87.13           C  
ATOM   2242  N   VAL A 292       8.620   5.725 -19.671  1.00 86.04           N  
ATOM   2243  CA  VAL A 292       8.583   7.098 -20.201  1.00 86.04           C  
ATOM   2244  C   VAL A 292       9.967   7.753 -20.168  1.00 86.04           C  
ATOM   2245  CB  VAL A 292       7.552   7.936 -19.421  1.00 86.04           C  
ATOM   2246  O   VAL A 292      10.368   8.390 -21.138  1.00 86.04           O  
ATOM   2247  CG1 VAL A 292       7.577   9.418 -19.806  1.00 86.04           C  
ATOM   2248  CG2 VAL A 292       6.127   7.433 -19.679  1.00 86.04           C  
ATOM   2249  N   GLN A 293      10.723   7.579 -19.082  1.00 79.94           N  
ATOM   2250  CA  GLN A 293      12.047   8.194 -18.958  1.00 79.94           C  
ATOM   2251  C   GLN A 293      13.109   7.492 -19.804  1.00 79.94           C  
ATOM   2252  CB  GLN A 293      12.489   8.225 -17.490  1.00 79.94           C  
ATOM   2253  O   GLN A 293      13.922   8.150 -20.445  1.00 79.94           O  
ATOM   2254  CG  GLN A 293      11.651   9.205 -16.661  1.00 79.94           C  
ATOM   2255  CD  GLN A 293      12.100   9.242 -15.206  1.00 79.94           C  
ATOM   2256  NE2 GLN A 293      11.201   9.171 -14.252  1.00 79.94           N  
ATOM   2257  OE1 GLN A 293      13.267   9.366 -14.886  1.00 79.94           O  
ATOM   2258  N   ASN A 294      13.128   6.157 -19.808  1.00 83.10           N  
ATOM   2259  CA  ASN A 294      14.235   5.413 -20.405  1.00 83.10           C  
ATOM   2260  C   ASN A 294      13.951   4.912 -21.821  1.00 83.10           C  
ATOM   2261  CB  ASN A 294      14.636   4.248 -19.501  1.00 83.10           C  
ATOM   2262  O   ASN A 294      14.878   4.882 -22.623  1.00 83.10           O  
ATOM   2263  CG  ASN A 294      15.144   4.682 -18.146  1.00 83.10           C  
ATOM   2264  ND2 ASN A 294      14.354   4.514 -17.114  1.00 83.10           N  
ATOM   2265  OD1 ASN A 294      16.262   5.151 -18.009  1.00 83.10           O  
ATOM   2266  N   SER A 295      12.711   4.514 -22.125  1.00 83.19           N  
ATOM   2267  CA  SER A 295      12.328   4.004 -23.448  1.00 83.19           C  
ATOM   2268  C   SER A 295      11.906   5.125 -24.394  1.00 83.19           C  
ATOM   2269  CB  SER A 295      11.206   2.969 -23.339  1.00 83.19           C  
ATOM   2270  O   SER A 295      12.305   5.106 -25.551  1.00 83.19           O  
ATOM   2271  OG  SER A 295      11.032   2.326 -24.577  1.00 83.19           O  
ATOM   2272  N   LEU A 296      11.130   6.104 -23.914  1.00 85.37           N  
ATOM   2273  CA  LEU A 296      10.729   7.273 -24.716  1.00 85.37           C  
ATOM   2274  C   LEU A 296      11.726   8.441 -24.614  1.00 85.37           C  
ATOM   2275  CB  LEU A 296       9.304   7.728 -24.342  1.00 85.37           C  
ATOM   2276  O   LEU A 296      11.550   9.457 -25.281  1.00 85.37           O  
ATOM   2277  CG  LEU A 296       8.191   6.676 -24.479  1.00 85.37           C  
ATOM   2278  CD1 LEU A 296       6.860   7.299 -24.048  1.00 85.37           C  
ATOM   2279  CD2 LEU A 296       8.041   6.179 -25.914  1.00 85.37           C  
ATOM   2280  N   SER A 297      12.750   8.324 -23.759  1.00 83.92           N  
ATOM   2281  CA  SER A 297      13.750   9.375 -23.502  1.00 83.92           C  
ATOM   2282  C   SER A 297      13.148  10.734 -23.119  1.00 83.92           C  
ATOM   2283  CB  SER A 297      14.755   9.454 -24.655  1.00 83.92           C  
ATOM   2284  O   SER A 297      13.702  11.787 -23.434  1.00 83.92           O  
ATOM   2285  OG  SER A 297      15.499   8.248 -24.675  1.00 83.92           O  
ATOM   2286  N   LEU A 298      12.010  10.715 -22.419  1.00 85.21           N  
ATOM   2287  CA  LEU A 298      11.333  11.913 -21.929  1.00 85.21           C  
ATOM   2288  C   LEU A 298      11.812  12.294 -20.524  1.00 85.21           C  
ATOM   2289  CB  LEU A 298       9.808  11.716 -22.003  1.00 85.21           C  
ATOM   2290  O   LEU A 298      12.420  11.511 -19.796  1.00 85.21           O  
ATOM   2291  CG  LEU A 298       9.257  11.529 -23.430  1.00 85.21           C  
ATOM   2292  CD1 LEU A 298       7.750  11.279 -23.378  1.00 85.21           C  
ATOM   2293  CD2 LEU A 298       9.500  12.752 -24.316  1.00 85.21           C  
ATOM   2294  N   SER A 299      11.521  13.528 -20.118  1.00 80.33           N  
ATOM   2295  CA  SER A 299      11.936  14.036 -18.811  1.00 80.33           C  
ATOM   2296  C   SER A 299      11.175  13.382 -17.649  1.00 80.33           C  
ATOM   2297  CB  SER A 299      11.811  15.562 -18.776  1.00 80.33           C  
ATOM   2298  O   SER A 299      10.038  12.917 -17.786  1.00 80.33           O  
ATOM   2299  OG  SER A 299      10.453  15.963 -18.762  1.00 80.33           O  
ATOM   2300  N   ALA A 300      11.771  13.421 -16.453  1.00 68.40           N  
ATOM   2301  CA  ALA A 300      11.123  12.965 -15.224  1.00 68.40           C  
ATOM   2302  C   ALA A 300       9.798  13.704 -14.945  1.00 68.40           C  
ATOM   2303  CB  ALA A 300      12.113  13.129 -14.065  1.00 68.40           C  
ATOM   2304  O   ALA A 300       8.833  13.081 -14.501  1.00 68.40           O  
ATOM   2305  N   LEU A 301       9.714  14.999 -15.281  1.00 73.34           N  
ATOM   2306  CA  LEU A 301       8.489  15.796 -15.156  1.00 73.34           C  
ATOM   2307  C   LEU A 301       7.351  15.197 -15.990  1.00 73.34           C  
ATOM   2308  CB  LEU A 301       8.810  17.256 -15.536  1.00 73.34           C  
ATOM   2309  O   LEU A 301       6.255  14.984 -15.471  1.00 73.34           O  
ATOM   2310  CG  LEU A 301       7.641  18.250 -15.352  1.00 73.34           C  
ATOM   2311  CD1 LEU A 301       8.196  19.663 -15.173  1.00 73.34           C  
ATOM   2312  CD2 LEU A 301       6.696  18.301 -16.557  1.00 73.34           C  
ATOM   2313  N   LEU A 302       7.618  14.865 -17.256  1.00 78.66           N  
ATOM   2314  CA  LEU A 302       6.629  14.225 -18.122  1.00 78.66           C  
ATOM   2315  C   LEU A 302       6.241  12.842 -17.579  1.00 78.66           C  
ATOM   2316  CB  LEU A 302       7.168  14.162 -19.563  1.00 78.66           C  
ATOM   2317  O   LEU A 302       5.063  12.519 -17.488  1.00 78.66           O  
ATOM   2318  CG  LEU A 302       7.311  15.534 -20.251  1.00 78.66           C  
ATOM   2319  CD1 LEU A 302       7.967  15.357 -21.619  1.00 78.66           C  
ATOM   2320  CD2 LEU A 302       5.968  16.234 -20.465  1.00 78.66           C  
ATOM   2321  N   SER A 303       7.195  12.052 -17.088  1.00 73.92           N  
ATOM   2322  CA  SER A 303       6.876  10.751 -16.481  1.00 73.92           C  
ATOM   2323  C   SER A 303       5.911  10.843 -15.287  1.00 73.92           C  
ATOM   2324  CB  SER A 303       8.172  10.035 -16.116  1.00 73.92           C  
ATOM   2325  O   SER A 303       5.021  10.005 -15.146  1.00 73.92           O  
ATOM   2326  OG  SER A 303       8.700  10.445 -14.871  1.00 73.92           O  
ATOM   2327  N   GLY A 304       6.024  11.899 -14.471  1.00 68.58           N  
ATOM   2328  CA  GLY A 304       5.091  12.171 -13.377  1.00 68.58           C  
ATOM   2329  C   GLY A 304       3.707  12.603 -13.872  1.00 68.58           C  
ATOM   2330  O   GLY A 304       2.687  12.144 -13.350  1.00 68.58           O  
ATOM   2331  N   LEU A 305       3.656  13.429 -14.923  1.00 81.43           N  
ATOM   2332  CA  LEU A 305       2.403  13.876 -15.537  1.00 81.43           C  
ATOM   2333  C   LEU A 305       1.600  12.733 -16.175  1.00 81.43           C  
ATOM   2334  CB  LEU A 305       2.685  14.978 -16.573  1.00 81.43           C  
ATOM   2335  O   LEU A 305       0.378  12.840 -16.241  1.00 81.43           O  
ATOM   2336  CG  LEU A 305       3.080  16.349 -15.999  1.00 81.43           C  
ATOM   2337  CD1 LEU A 305       3.334  17.308 -17.162  1.00 81.43           C  
ATOM   2338  CD2 LEU A 305       1.986  16.963 -15.123  1.00 81.43           C  
ATOM   2339  N   VAL A 306       2.235  11.624 -16.576  1.00 85.88           N  
ATOM   2340  CA  VAL A 306       1.517  10.430 -17.070  1.00 85.88           C  
ATOM   2341  C   VAL A 306       0.630   9.797 -15.999  1.00 85.88           C  
ATOM   2342  CB  VAL A 306       2.478   9.392 -17.682  1.00 85.88           C  
ATOM   2343  O   VAL A 306      -0.484   9.354 -16.277  1.00 85.88           O  
ATOM   2344  CG1 VAL A 306       1.780   8.095 -18.105  1.00 85.88           C  
ATOM   2345  CG2 VAL A 306       3.119   9.972 -18.940  1.00 85.88           C  
ATOM   2346  N   ILE A 307       1.106   9.776 -14.757  1.00 84.00           N  
ATOM   2347  CA  ILE A 307       0.458   9.078 -13.641  1.00 84.00           C  
ATOM   2348  C   ILE A 307      -0.593   9.968 -12.964  1.00 84.00           C  
ATOM   2349  CB  ILE A 307       1.555   8.622 -12.657  1.00 84.00           C  
ATOM   2350  O   ILE A 307      -1.600   9.471 -12.448  1.00 84.00           O  
ATOM   2351  CG1 ILE A 307       2.548   7.670 -13.362  1.00 84.00           C  
ATOM   2352  CG2 ILE A 307       0.999   7.960 -11.383  1.00 84.00           C  
ATOM   2353  CD1 ILE A 307       3.787   7.402 -12.510  1.00 84.00           C  
ATOM   2354  N   MET A 308      -0.373  11.287 -12.976  1.00 82.47           N  
ATOM   2355  CA  MET A 308      -1.157  12.268 -12.223  1.00 82.47           C  
ATOM   2356  C   MET A 308      -2.672  12.217 -12.518  1.00 82.47           C  
ATOM   2357  CB  MET A 308      -0.539  13.666 -12.414  1.00 82.47           C  
ATOM   2358  O   MET A 308      -3.437  12.106 -11.554  1.00 82.47           O  
ATOM   2359  CG  MET A 308      -1.294  14.762 -11.653  1.00 82.47           C  
ATOM   2360  SD  MET A 308      -0.828  16.446 -12.128  1.00 82.47           S  
ATOM   2361  CE  MET A 308      -1.780  16.628 -13.661  1.00 82.47           C  
ATOM   2362  N   PRO A 309      -3.155  12.226 -13.781  1.00 86.85           N  
ATOM   2363  CA  PRO A 309      -4.589  12.131 -14.060  1.00 86.85           C  
ATOM   2364  C   PRO A 309      -5.211  10.852 -13.494  1.00 86.85           C  
ATOM   2365  CB  PRO A 309      -4.724  12.188 -15.586  1.00 86.85           C  
ATOM   2366  O   PRO A 309      -6.307  10.890 -12.936  1.00 86.85           O  
ATOM   2367  CG  PRO A 309      -3.478  12.958 -16.011  1.00 86.85           C  
ATOM   2368  CD  PRO A 309      -2.433  12.447 -15.027  1.00 86.85           C  
ATOM   2369  N   GLY A 310      -4.488   9.729 -13.567  1.00 88.43           N  
ATOM   2370  CA  GLY A 310      -4.928   8.461 -12.996  1.00 88.43           C  
ATOM   2371  C   GLY A 310      -5.078   8.520 -11.478  1.00 88.43           C  
ATOM   2372  O   GLY A 310      -6.100   8.081 -10.955  1.00 88.43           O  
ATOM   2373  N   ALA A 311      -4.120   9.116 -10.765  1.00 83.56           N  
ATOM   2374  CA  ALA A 311      -4.214   9.290  -9.315  1.00 83.56           C  
ATOM   2375  C   ALA A 311      -5.426  10.154  -8.909  1.00 83.56           C  
ATOM   2376  CB  ALA A 311      -2.894   9.881  -8.807  1.00 83.56           C  
ATOM   2377  O   ALA A 311      -6.175   9.776  -8.004  1.00 83.56           O  
ATOM   2378  N   ILE A 312      -5.665  11.264  -9.620  1.00 85.78           N  
ATOM   2379  CA  ILE A 312      -6.811  12.161  -9.388  1.00 85.78           C  
ATOM   2380  C   ILE A 312      -8.130  11.418  -9.620  1.00 85.78           C  
ATOM   2381  CB  ILE A 312      -6.707  13.417 -10.286  1.00 85.78           C  
ATOM   2382  O   ILE A 312      -9.009  11.428  -8.755  1.00 85.78           O  
ATOM   2383  CG1 ILE A 312      -5.486  14.273  -9.879  1.00 85.78           C  
ATOM   2384  CG2 ILE A 312      -7.994  14.265 -10.208  1.00 85.78           C  
ATOM   2385  CD1 ILE A 312      -5.141  15.379 -10.885  1.00 85.78           C  
ATOM   2386  N   ILE A 313      -8.255  10.731 -10.761  1.00 90.92           N  
ATOM   2387  CA  ILE A 313      -9.447   9.948 -11.099  1.00 90.92           C  
ATOM   2388  C   ILE A 313      -9.680   8.867 -10.049  1.00 90.92           C  
ATOM   2389  CB  ILE A 313      -9.324   9.355 -12.519  1.00 90.92           C  
ATOM   2390  O   ILE A 313     -10.795   8.743  -9.557  1.00 90.92           O  
ATOM   2391  CG1 ILE A 313      -9.467  10.484 -13.563  1.00 90.92           C  
ATOM   2392  CG2 ILE A 313     -10.394   8.279 -12.779  1.00 90.92           C  
ATOM   2393  CD1 ILE A 313      -8.984  10.076 -14.956  1.00 90.92           C  
ATOM   2394  N   ASN A 314      -8.649   8.119  -9.654  1.00 89.98           N  
ATOM   2395  CA  ASN A 314      -8.775   7.068  -8.650  1.00 89.98           C  
ATOM   2396  C   ASN A 314      -9.264   7.613  -7.299  1.00 89.98           C  
ATOM   2397  CB  ASN A 314      -7.418   6.371  -8.513  1.00 89.98           C  
ATOM   2398  O   ASN A 314     -10.177   7.041  -6.700  1.00 89.98           O  
ATOM   2399  CG  ASN A 314      -7.486   5.136  -7.649  1.00 89.98           C  
ATOM   2400  ND2 ASN A 314      -7.921   4.018  -8.170  1.00 89.98           N  
ATOM   2401  OD1 ASN A 314      -7.132   5.147  -6.491  1.00 89.98           O  
ATOM   2402  N   GLY A 315      -8.703   8.742  -6.853  1.00 86.90           N  
ATOM   2403  CA  GLY A 315      -9.100   9.409  -5.616  1.00 86.90           C  
ATOM   2404  C   GLY A 315     -10.548   9.892  -5.655  1.00 86.90           C  
ATOM   2405  O   GLY A 315     -11.342   9.515  -4.795  1.00 86.90           O  
ATOM   2406  N   ILE A 316     -10.928  10.664  -6.675  1.00 90.14           N  
ATOM   2407  CA  ILE A 316     -12.296  11.186  -6.825  1.00 90.14           C  
ATOM   2408  C   ILE A 316     -13.297  10.036  -6.964  1.00 90.14           C  
ATOM   2409  CB  ILE A 316     -12.358  12.161  -8.025  1.00 90.14           C  
ATOM   2410  O   ILE A 316     -14.300   9.982  -6.246  1.00 90.14           O  
ATOM   2411  CG1 ILE A 316     -11.526  13.427  -7.716  1.00 90.14           C  
ATOM   2412  CG2 ILE A 316     -13.809  12.551  -8.351  1.00 90.14           C  
ATOM   2413  CD1 ILE A 316     -11.413  14.401  -8.894  1.00 90.14           C  
ATOM   2414  N   MET A 317     -13.006   9.081  -7.849  1.00 92.65           N  
ATOM   2415  CA  MET A 317     -13.904   7.970  -8.131  1.00 92.65           C  
ATOM   2416  C   MET A 317     -14.090   7.053  -6.941  1.00 92.65           C  
ATOM   2417  CB  MET A 317     -13.447   7.167  -9.345  1.00 92.65           C  
ATOM   2418  O   MET A 317     -15.196   6.561  -6.782  1.00 92.65           O  
ATOM   2419  CG  MET A 317     -13.687   7.955 -10.631  1.00 92.65           C  
ATOM   2420  SD  MET A 317     -15.418   8.376 -11.009  1.00 92.65           S  
ATOM   2421  CE  MET A 317     -16.253   6.782 -10.765  1.00 92.65           C  
ATOM   2422  N   SER A 318     -13.108   6.884  -6.054  1.00 89.88           N  
ATOM   2423  CA  SER A 318     -13.296   6.065  -4.850  1.00 89.88           C  
ATOM   2424  C   SER A 318     -14.510   6.498  -4.005  1.00 89.88           C  
ATOM   2425  CB  SER A 318     -12.016   6.052  -4.019  1.00 89.88           C  
ATOM   2426  O   SER A 318     -15.234   5.661  -3.471  1.00 89.88           O  
ATOM   2427  OG  SER A 318     -11.781   7.300  -3.414  1.00 89.88           O  
ATOM   2428  N   VAL A 319     -14.844   7.792  -3.949  1.00 91.13           N  
ATOM   2429  CA  VAL A 319     -16.063   8.258  -3.261  1.00 91.13           C  
ATOM   2430  C   VAL A 319     -17.323   7.853  -4.025  1.00 91.13           C  
ATOM   2431  CB  VAL A 319     -16.040   9.781  -3.051  1.00 91.13           C  
ATOM   2432  O   VAL A 319     -18.294   7.380  -3.426  1.00 91.13           O  
ATOM   2433  CG1 VAL A 319     -17.265  10.252  -2.255  1.00 91.13           C  
ATOM   2434  CG2 VAL A 319     -14.797  10.204  -2.269  1.00 91.13           C  
ATOM   2435  N   PHE A 320     -17.317   8.031  -5.347  1.00 92.89           N  
ATOM   2436  CA  PHE A 320     -18.444   7.686  -6.213  1.00 92.89           C  
ATOM   2437  C   PHE A 320     -18.696   6.178  -6.245  1.00 92.89           C  
ATOM   2438  CB  PHE A 320     -18.205   8.229  -7.627  1.00 92.89           C  
ATOM   2439  O   PHE A 320     -19.838   5.754  -6.071  1.00 92.89           O  
ATOM   2440  CG  PHE A 320     -18.322   9.736  -7.724  1.00 92.89           C  
ATOM   2441  CD1 PHE A 320     -19.595  10.337  -7.750  1.00 92.89           C  
ATOM   2442  CD2 PHE A 320     -17.173  10.541  -7.805  1.00 92.89           C  
ATOM   2443  CE1 PHE A 320     -19.717  11.734  -7.853  1.00 92.89           C  
ATOM   2444  CE2 PHE A 320     -17.298  11.937  -7.898  1.00 92.89           C  
ATOM   2445  CZ  PHE A 320     -18.566  12.535  -7.925  1.00 92.89           C  
ATOM   2446  N   THR A 321     -17.648   5.365  -6.387  1.00 91.35           N  
ATOM   2447  CA  THR A 321     -17.730   3.901  -6.354  1.00 91.35           C  
ATOM   2448  C   THR A 321     -18.178   3.409  -4.987  1.00 91.35           C  
ATOM   2449  CB  THR A 321     -16.408   3.227  -6.757  1.00 91.35           C  
ATOM   2450  O   THR A 321     -18.921   2.435  -4.906  1.00 91.35           O  
ATOM   2451  CG2 THR A 321     -15.962   3.670  -8.148  1.00 91.35           C  
ATOM   2452  OG1 THR A 321     -15.366   3.511  -5.861  1.00 91.35           O  
ATOM   2453  N   GLY A 322     -17.852   4.138  -3.919  1.00 89.38           N  
ATOM   2454  CA  GLY A 322     -18.394   3.899  -2.591  1.00 89.38           C  
ATOM   2455  C   GLY A 322     -19.886   4.076  -2.452  1.00 89.38           C  
ATOM   2456  O   GLY A 322     -20.569   3.176  -1.968  1.00 89.38           O  
ATOM   2457  N   LYS A 323     -20.400   5.217  -2.909  1.00 90.10           N  
ATOM   2458  CA  LYS A 323     -21.848   5.458  -2.938  1.00 90.10           C  
ATOM   2459  C   LYS A 323     -22.554   4.458  -3.850  1.00 90.10           C  
ATOM   2460  CB  LYS A 323     -22.136   6.883  -3.416  1.00 90.10           C  
ATOM   2461  O   LYS A 323     -23.641   3.984  -3.531  1.00 90.10           O  
ATOM   2462  CG  LYS A 323     -21.650   7.943  -2.424  1.00 90.10           C  
ATOM   2463  CD  LYS A 323     -22.031   9.339  -2.924  1.00 90.10           C  
ATOM   2464  CE  LYS A 323     -21.557  10.407  -1.936  1.00 90.10           C  
ATOM   2465  NZ  LYS A 323     -21.936  11.769  -2.388  1.00 90.10           N  
ATOM   2466  N   PHE A 324     -21.930   4.123  -4.978  1.00 90.14           N  
ATOM   2467  CA  PHE A 324     -22.458   3.135  -5.907  1.00 90.14           C  
ATOM   2468  C   PHE A 324     -22.514   1.744  -5.269  1.00 90.14           C  
ATOM   2469  CB  PHE A 324     -21.620   3.136  -7.189  1.00 90.14           C  
ATOM   2470  O   PHE A 324     -23.521   1.057  -5.409  1.00 90.14           O  
ATOM   2471  CG  PHE A 324     -22.305   2.434  -8.342  1.00 90.14           C  
ATOM   2472  CD1 PHE A 324     -22.362   1.029  -8.393  1.00 90.14           C  
ATOM   2473  CD2 PHE A 324     -22.930   3.191  -9.350  1.00 90.14           C  
ATOM   2474  CE1 PHE A 324     -23.018   0.384  -9.452  1.00 90.14           C  
ATOM   2475  CE2 PHE A 324     -23.596   2.545 -10.406  1.00 90.14           C  
ATOM   2476  CZ  PHE A 324     -23.637   1.141 -10.460  1.00 90.14           C  
ATOM   2477  N   TYR A 325     -21.476   1.347  -4.529  1.00 88.90           N  
ATOM   2478  CA  TYR A 325     -21.440   0.087  -3.786  1.00 88.90           C  
ATOM   2479  C   TYR A 325     -22.564   0.023  -2.752  1.00 88.90           C  
ATOM   2480  CB  TYR A 325     -20.074  -0.070  -3.099  1.00 88.90           C  
ATOM   2481  O   TYR A 325     -23.276  -0.976  -2.673  1.00 88.90           O  
ATOM   2482  CG  TYR A 325     -20.035  -1.226  -2.122  1.00 88.90           C  
ATOM   2483  CD1 TYR A 325     -20.307  -1.008  -0.758  1.00 88.90           C  
ATOM   2484  CD2 TYR A 325     -19.860  -2.536  -2.597  1.00 88.90           C  
ATOM   2485  CE1 TYR A 325     -20.389  -2.092   0.133  1.00 88.90           C  
ATOM   2486  CE2 TYR A 325     -19.962  -3.622  -1.707  1.00 88.90           C  
ATOM   2487  OH  TYR A 325     -20.381  -4.457   0.513  1.00 88.90           O  
ATOM   2488  CZ  TYR A 325     -20.214  -3.407  -0.338  1.00 88.90           C  
ATOM   2489  N   ASP A 326     -22.757   1.104  -1.998  1.00 87.77           N  
ATOM   2490  CA  ASP A 326     -23.804   1.186  -0.982  1.00 87.77           C  
ATOM   2491  C   ASP A 326     -25.211   1.026  -1.583  1.00 87.77           C  
ATOM   2492  CB  ASP A 326     -23.662   2.521  -0.238  1.00 87.77           C  
ATOM   2493  O   ASP A 326     -26.068   0.405  -0.955  1.00 87.77           O  
ATOM   2494  CG  ASP A 326     -22.500   2.549   0.768  1.00 87.77           C  
ATOM   2495  OD1 ASP A 326     -22.000   1.480   1.197  1.00 87.77           O  
ATOM   2496  OD2 ASP A 326     -22.060   3.668   1.117  1.00 87.77           O  
ATOM   2497  N   LYS A 327     -25.434   1.516  -2.814  1.00 88.28           N  
ATOM   2498  CA  LYS A 327     -26.734   1.464  -3.506  1.00 88.28           C  
ATOM   2499  C   LYS A 327     -26.968   0.189  -4.325  1.00 88.28           C  
ATOM   2500  CB  LYS A 327     -26.890   2.733  -4.360  1.00 88.28           C  
ATOM   2501  O   LYS A 327     -28.032  -0.411  -4.232  1.00 88.28           O  
ATOM   2502  CG  LYS A 327     -28.307   2.831  -4.945  1.00 88.28           C  
ATOM   2503  CD  LYS A 327     -28.551   4.150  -5.685  1.00 88.28           C  
ATOM   2504  CE  LYS A 327     -29.994   4.130  -6.206  1.00 88.28           C  
ATOM   2505  NZ  LYS A 327     -30.276   5.224  -7.165  1.00 88.28           N  
ATOM   2506  N   TYR A 328     -25.997  -0.236  -5.129  1.00 87.21           N  
ATOM   2507  CA  TYR A 328     -26.161  -1.317  -6.116  1.00 87.21           C  
ATOM   2508  C   TYR A 328     -25.372  -2.587  -5.775  1.00 87.21           C  
ATOM   2509  CB  TYR A 328     -25.776  -0.794  -7.503  1.00 87.21           C  
ATOM   2510  O   TYR A 328     -25.502  -3.608  -6.451  1.00 87.21           O  
ATOM   2511  CG  TYR A 328     -26.558   0.424  -7.960  1.00 87.21           C  
ATOM   2512  CD1 TYR A 328     -27.911   0.304  -8.334  1.00 87.21           C  
ATOM   2513  CD2 TYR A 328     -25.926   1.678  -8.027  1.00 87.21           C  
ATOM   2514  CE1 TYR A 328     -28.624   1.434  -8.783  1.00 87.21           C  
ATOM   2515  CE2 TYR A 328     -26.617   2.800  -8.518  1.00 87.21           C  
ATOM   2516  OH  TYR A 328     -28.638   3.779  -9.340  1.00 87.21           O  
ATOM   2517  CZ  TYR A 328     -27.971   2.680  -8.894  1.00 87.21           C  
ATOM   2518  N   GLY A 329     -24.563  -2.549  -4.717  1.00 86.69           N  
ATOM   2519  CA  GLY A 329     -23.726  -3.664  -4.301  1.00 86.69           C  
ATOM   2520  C   GLY A 329     -22.444  -3.849  -5.108  1.00 86.69           C  
ATOM   2521  O   GLY A 329     -22.114  -3.056  -5.992  1.00 86.69           O  
ATOM   2522  N   PRO A 330     -21.686  -4.915  -4.801  1.00 89.30           N  
ATOM   2523  CA  PRO A 330     -20.359  -5.124  -5.364  1.00 89.30           C  
ATOM   2524  C   PRO A 330     -20.368  -5.623  -6.805  1.00 89.30           C  
ATOM   2525  CB  PRO A 330     -19.687  -6.153  -4.454  1.00 89.30           C  
ATOM   2526  O   PRO A 330     -19.433  -5.334  -7.540  1.00 89.30           O  
ATOM   2527  CG  PRO A 330     -20.841  -6.901  -3.782  1.00 89.30           C  
ATOM   2528  CD  PRO A 330     -21.977  -5.886  -3.756  1.00 89.30           C  
ATOM   2529  N   ARG A 331     -21.377  -6.396  -7.223  1.00 90.78           N  
ATOM   2530  CA  ARG A 331     -21.311  -7.159  -8.482  1.00 90.78           C  
ATOM   2531  C   ARG A 331     -21.109  -6.297  -9.731  1.00 90.78           C  
ATOM   2532  CB  ARG A 331     -22.528  -8.072  -8.650  1.00 90.78           C  
ATOM   2533  O   ARG A 331     -20.166  -6.592 -10.463  1.00 90.78           O  
ATOM   2534  CG  ARG A 331     -22.408  -9.329  -7.795  1.00 90.78           C  
ATOM   2535  CD  ARG A 331     -23.637 -10.190  -8.073  1.00 90.78           C  
ATOM   2536  NE  ARG A 331     -23.498 -11.519  -7.469  1.00 90.78           N  
ATOM   2537  NH1 ARG A 331     -25.561 -12.293  -8.118  1.00 90.78           N  
ATOM   2538  NH2 ARG A 331     -24.157 -13.640  -7.026  1.00 90.78           N  
ATOM   2539  CZ  ARG A 331     -24.407 -12.471  -7.538  1.00 90.78           C  
ATOM   2540  N   PRO A 332     -21.906  -5.237  -9.978  1.00 91.48           N  
ATOM   2541  CA  PRO A 332     -21.708  -4.419 -11.172  1.00 91.48           C  
ATOM   2542  C   PRO A 332     -20.323  -3.764 -11.191  1.00 91.48           C  
ATOM   2543  CB  PRO A 332     -22.826  -3.371 -11.154  1.00 91.48           C  
ATOM   2544  O   PRO A 332     -19.684  -3.711 -12.238  1.00 91.48           O  
ATOM   2545  CG  PRO A 332     -23.891  -3.967 -10.235  1.00 91.48           C  
ATOM   2546  CD  PRO A 332     -23.059  -4.750  -9.226  1.00 91.48           C  
ATOM   2547  N   LEU A 333     -19.834  -3.327 -10.024  1.00 92.48           N  
ATOM   2548  CA  LEU A 333     -18.520  -2.700  -9.858  1.00 92.48           C  
ATOM   2549  C   LEU A 333     -17.369  -3.683 -10.096  1.00 92.48           C  
ATOM   2550  CB  LEU A 333     -18.419  -2.108  -8.442  1.00 92.48           C  
ATOM   2551  O   LEU A 333     -16.409  -3.349 -10.781  1.00 92.48           O  
ATOM   2552  CG  LEU A 333     -19.393  -0.955  -8.160  1.00 92.48           C  
ATOM   2553  CD1 LEU A 333     -19.348  -0.600  -6.678  1.00 92.48           C  
ATOM   2554  CD2 LEU A 333     -19.013   0.297  -8.949  1.00 92.48           C  
ATOM   2555  N   ILE A 334     -17.483  -4.908  -9.579  1.00 93.23           N  
ATOM   2556  CA  ILE A 334     -16.489  -5.967  -9.776  1.00 93.23           C  
ATOM   2557  C   ILE A 334     -16.395  -6.346 -11.255  1.00 93.23           C  
ATOM   2558  CB  ILE A 334     -16.795  -7.169  -8.853  1.00 93.23           C  
ATOM   2559  O   ILE A 334     -15.293  -6.413 -11.791  1.00 93.23           O  
ATOM   2560  CG1 ILE A 334     -16.458  -6.787  -7.391  1.00 93.23           C  
ATOM   2561  CG2 ILE A 334     -16.000  -8.425  -9.250  1.00 93.23           C  
ATOM   2562  CD1 ILE A 334     -16.814  -7.866  -6.360  1.00 93.23           C  
ATOM   2563  N   TYR A 335     -17.528  -6.567 -11.929  1.00 93.04           N  
ATOM   2564  CA  TYR A 335     -17.520  -6.965 -13.338  1.00 93.04           C  
ATOM   2565  C   TYR A 335     -16.957  -5.862 -14.229  1.00 93.04           C  
ATOM   2566  CB  TYR A 335     -18.931  -7.385 -13.777  1.00 93.04           C  
ATOM   2567  O   TYR A 335     -16.016  -6.103 -14.975  1.00 93.04           O  
ATOM   2568  CG  TYR A 335     -19.549  -8.550 -13.019  1.00 93.04           C  
ATOM   2569  CD1 TYR A 335     -18.745  -9.529 -12.395  1.00 93.04           C  
ATOM   2570  CD2 TYR A 335     -20.952  -8.660 -12.946  1.00 93.04           C  
ATOM   2571  CE1 TYR A 335     -19.337 -10.593 -11.694  1.00 93.04           C  
ATOM   2572  CE2 TYR A 335     -21.548  -9.733 -12.252  1.00 93.04           C  
ATOM   2573  OH  TYR A 335     -21.296 -11.741 -10.949  1.00 93.04           O  
ATOM   2574  CZ  TYR A 335     -20.738 -10.704 -11.629  1.00 93.04           C  
ATOM   2575  N   THR A 336     -17.474  -4.639 -14.104  1.00 95.45           N  
ATOM   2576  CA  THR A 336     -16.988  -3.501 -14.900  1.00 95.45           C  
ATOM   2577  C   THR A 336     -15.529  -3.173 -14.596  1.00 95.45           C  
ATOM   2578  CB  THR A 336     -17.853  -2.250 -14.697  1.00 95.45           C  
ATOM   2579  O   THR A 336     -14.736  -2.999 -15.519  1.00 95.45           O  
ATOM   2580  CG2 THR A 336     -19.248  -2.446 -15.285  1.00 95.45           C  
ATOM   2581  OG1 THR A 336     -18.011  -1.940 -13.333  1.00 95.45           O  
ATOM   2582  N   GLY A 337     -15.149  -3.161 -13.318  1.00 96.23           N  
ATOM   2583  CA  GLY A 337     -13.786  -2.893 -12.882  1.00 96.23           C  
ATOM   2584  C   GLY A 337     -12.781  -3.894 -13.443  1.00 96.23           C  
ATOM   2585  O   GLY A 337     -11.780  -3.483 -14.020  1.00 96.23           O  
ATOM   2586  N   PHE A 338     -13.043  -5.201 -13.347  1.00 96.20           N  
ATOM   2587  CA  PHE A 338     -12.113  -6.204 -13.872  1.00 96.20           C  
ATOM   2588  C   PHE A 338     -12.070  -6.239 -15.399  1.00 96.20           C  
ATOM   2589  CB  PHE A 338     -12.425  -7.594 -13.325  1.00 96.20           C  
ATOM   2590  O   PHE A 338     -10.985  -6.425 -15.949  1.00 96.20           O  
ATOM   2591  CG  PHE A 338     -11.769  -7.907 -11.999  1.00 96.20           C  
ATOM   2592  CD1 PHE A 338     -10.370  -8.042 -11.929  1.00 96.20           C  
ATOM   2593  CD2 PHE A 338     -12.542  -8.090 -10.842  1.00 96.20           C  
ATOM   2594  CE1 PHE A 338      -9.749  -8.336 -10.705  1.00 96.20           C  
ATOM   2595  CE2 PHE A 338     -11.921  -8.381  -9.616  1.00 96.20           C  
ATOM   2596  CZ  PHE A 338     -10.525  -8.514  -9.548  1.00 96.20           C  
ATOM   2597  N   THR A 339     -13.190  -6.016 -16.092  1.00 96.75           N  
ATOM   2598  CA  THR A 339     -13.196  -5.920 -17.560  1.00 96.75           C  
ATOM   2599  C   THR A 339     -12.305  -4.775 -18.031  1.00 96.75           C  
ATOM   2600  CB  THR A 339     -14.623  -5.743 -18.097  1.00 96.75           C  
ATOM   2601  O   THR A 339     -11.403  -4.988 -18.839  1.00 96.75           O  
ATOM   2602  CG2 THR A 339     -14.685  -5.650 -19.620  1.00 96.75           C  
ATOM   2603  OG1 THR A 339     -15.378  -6.869 -17.747  1.00 96.75           O  
ATOM   2604  N   ILE A 340     -12.487  -3.574 -17.473  1.00 97.21           N  
ATOM   2605  CA  ILE A 340     -11.680  -2.402 -17.838  1.00 97.21           C  
ATOM   2606  C   ILE A 340     -10.215  -2.608 -17.428  1.00 97.21           C  
ATOM   2607  CB  ILE A 340     -12.278  -1.118 -17.221  1.00 97.21           C  
ATOM   2608  O   ILE A 340      -9.310  -2.291 -18.202  1.00 97.21           O  
ATOM   2609  CG1 ILE A 340     -13.717  -0.858 -17.728  1.00 97.21           C  
ATOM   2610  CG2 ILE A 340     -11.406   0.102 -17.574  1.00 97.21           C  
ATOM   2611  CD1 ILE A 340     -14.464   0.206 -16.913  1.00 97.21           C  
ATOM   2612  N   LEU A 341      -9.956  -3.181 -16.247  1.00 96.39           N  
ATOM   2613  CA  LEU A 341      -8.594  -3.464 -15.792  1.00 96.39           C  
ATOM   2614  C   LEU A 341      -7.896  -4.457 -16.724  1.00 96.39           C  
ATOM   2615  CB  LEU A 341      -8.613  -3.975 -14.338  1.00 96.39           C  
ATOM   2616  O   LEU A 341      -6.742  -4.247 -17.079  1.00 96.39           O  
ATOM   2617  CG  LEU A 341      -7.215  -4.155 -13.712  1.00 96.39           C  
ATOM   2618  CD1 LEU A 341      -6.424  -2.852 -13.626  1.00 96.39           C  
ATOM   2619  CD2 LEU A 341      -7.341  -4.702 -12.291  1.00 96.39           C  
ATOM   2620  N   THR A 342      -8.585  -5.509 -17.164  1.00 95.97           N  
ATOM   2621  CA  THR A 342      -8.034  -6.511 -18.088  1.00 95.97           C  
ATOM   2622  C   THR A 342      -7.696  -5.873 -19.432  1.00 95.97           C  
ATOM   2623  CB  THR A 342      -9.001  -7.689 -18.281  1.00 95.97           C  
ATOM   2624  O   THR A 342      -6.553  -5.969 -19.869  1.00 95.97           O  
ATOM   2625  CG2 THR A 342      -8.396  -8.797 -19.139  1.00 95.97           C  
ATOM   2626  OG1 THR A 342      -9.314  -8.263 -17.035  1.00 95.97           O  
ATOM   2627  N   ILE A 343      -8.641  -5.141 -20.036  1.00 96.48           N  
ATOM   2628  CA  ILE A 343      -8.443  -4.459 -21.325  1.00 96.48           C  
ATOM   2629  C   ILE A 343      -7.265  -3.485 -21.244  1.00 96.48           C  
ATOM   2630  CB  ILE A 343      -9.743  -3.744 -21.762  1.00 96.48           C  
ATOM   2631  O   ILE A 343      -6.343  -3.564 -22.048  1.00 96.48           O  
ATOM   2632  CG1 ILE A 343     -10.844  -4.781 -22.084  1.00 96.48           C  
ATOM   2633  CG2 ILE A 343      -9.501  -2.841 -22.988  1.00 96.48           C  
ATOM   2634  CD1 ILE A 343     -12.246  -4.169 -22.202  1.00 96.48           C  
ATOM   2635  N   THR A 344      -7.244  -2.612 -20.233  1.00 96.12           N  
ATOM   2636  CA  THR A 344      -6.153  -1.637 -20.068  1.00 96.12           C  
ATOM   2637  C   THR A 344      -4.815  -2.289 -19.730  1.00 96.12           C  
ATOM   2638  CB  THR A 344      -6.460  -0.578 -19.004  1.00 96.12           C  
ATOM   2639  O   THR A 344      -3.779  -1.734 -20.073  1.00 96.12           O  
ATOM   2640  CG2 THR A 344      -7.614   0.333 -19.410  1.00 96.12           C  
ATOM   2641  OG1 THR A 344      -6.792  -1.170 -17.766  1.00 96.12           O  
ATOM   2642  N   THR A 345      -4.796  -3.463 -19.084  1.00 94.38           N  
ATOM   2643  CA  THR A 345      -3.548  -4.222 -18.885  1.00 94.38           C  
ATOM   2644  C   THR A 345      -3.038  -4.782 -20.208  1.00 94.38           C  
ATOM   2645  CB  THR A 345      -3.681  -5.396 -17.898  1.00 94.38           C  
ATOM   2646  O   THR A 345      -1.859  -4.635 -20.501  1.00 94.38           O  
ATOM   2647  CG2 THR A 345      -2.307  -5.870 -17.437  1.00 94.38           C  
ATOM   2648  OG1 THR A 345      -4.330  -5.044 -16.700  1.00 94.38           O  
ATOM   2649  N   ILE A 346      -3.919  -5.378 -21.019  1.00 94.22           N  
ATOM   2650  CA  ILE A 346      -3.570  -5.937 -22.334  1.00 94.22           C  
ATOM   2651  C   ILE A 346      -3.059  -4.834 -23.267  1.00 94.22           C  
ATOM   2652  CB  ILE A 346      -4.778  -6.699 -22.925  1.00 94.22           C  
ATOM   2653  O   ILE A 346      -2.050  -5.016 -23.933  1.00 94.22           O  
ATOM   2654  CG1 ILE A 346      -5.063  -7.966 -22.085  1.00 94.22           C  
ATOM   2655  CG2 ILE A 346      -4.529  -7.096 -24.392  1.00 94.22           C  
ATOM   2656  CD1 ILE A 346      -6.403  -8.637 -22.413  1.00 94.22           C  
ATOM   2657  N   MET A 347      -3.688  -3.659 -23.251  1.00 93.12           N  
ATOM   2658  CA  MET A 347      -3.237  -2.475 -23.994  1.00 93.12           C  
ATOM   2659  C   MET A 347      -1.811  -2.022 -23.635  1.00 93.12           C  
ATOM   2660  CB  MET A 347      -4.222  -1.333 -23.711  1.00 93.12           C  
ATOM   2661  O   MET A 347      -1.140  -1.421 -24.470  1.00 93.12           O  
ATOM   2662  CG  MET A 347      -5.526  -1.493 -24.497  1.00 93.12           C  
ATOM   2663  SD  MET A 347      -6.704  -0.137 -24.247  1.00 93.12           S  
ATOM   2664  CE  MET A 347      -6.030   1.042 -25.446  1.00 93.12           C  
ATOM   2665  N   LEU A 348      -1.350  -2.297 -22.410  1.00 91.62           N  
ATOM   2666  CA  LEU A 348       0.008  -1.994 -21.939  1.00 91.62           C  
ATOM   2667  C   LEU A 348       0.988  -3.168 -22.128  1.00 91.62           C  
ATOM   2668  CB  LEU A 348      -0.048  -1.539 -20.466  1.00 91.62           C  
ATOM   2669  O   LEU A 348       2.126  -3.061 -21.693  1.00 91.62           O  
ATOM   2670  CG  LEU A 348      -0.790  -0.215 -20.216  1.00 91.62           C  
ATOM   2671  CD1 LEU A 348      -0.930   0.027 -18.709  1.00 91.62           C  
ATOM   2672  CD2 LEU A 348      -0.074   0.989 -20.831  1.00 91.62           C  
ATOM   2673  N   CYS A 349       0.560  -4.275 -22.745  1.00 90.57           N  
ATOM   2674  CA  CYS A 349       1.439  -5.388 -23.134  1.00 90.57           C  
ATOM   2675  C   CYS A 349       2.070  -5.199 -24.525  1.00 90.57           C  
ATOM   2676  CB  CYS A 349       0.642  -6.705 -23.125  1.00 90.57           C  
ATOM   2677  O   CYS A 349       2.770  -6.095 -24.987  1.00 90.57           O  
ATOM   2678  SG  CYS A 349      -0.098  -7.060 -21.506  1.00 90.57           S  
ATOM   2679  N   PHE A 350       1.744  -4.103 -25.214  1.00 88.95           N  
ATOM   2680  CA  PHE A 350       2.171  -3.806 -26.583  1.00 88.95           C  
ATOM   2681  C   PHE A 350       2.750  -2.387 -26.654  1.00 88.95           C  
ATOM   2682  CB  PHE A 350       0.994  -4.004 -27.554  1.00 88.95           C  
ATOM   2683  O   PHE A 350       2.250  -1.527 -27.381  1.00 88.95           O  
ATOM   2684  CG  PHE A 350       0.350  -5.377 -27.519  1.00 88.95           C  
ATOM   2685  CD1 PHE A 350       0.988  -6.471 -28.129  1.00 88.95           C  
ATOM   2686  CD2 PHE A 350      -0.892  -5.558 -26.885  1.00 88.95           C  
ATOM   2687  CE1 PHE A 350       0.384  -7.741 -28.108  1.00 88.95           C  
ATOM   2688  CE2 PHE A 350      -1.495  -6.828 -26.861  1.00 88.95           C  
ATOM   2689  CZ  PHE A 350      -0.858  -7.920 -27.474  1.00 88.95           C  
ATOM   2690  N   LEU A 351       3.738  -2.102 -25.808  1.00 85.31           N  
ATOM   2691  CA  LEU A 351       4.412  -0.816 -25.745  1.00 85.31           C  
ATOM   2692  C   LEU A 351       5.647  -0.824 -26.649  1.00 85.31           C  
ATOM   2693  CB  LEU A 351       4.758  -0.483 -24.286  1.00 85.31           C  
ATOM   2694  O   LEU A 351       6.616  -1.544 -26.436  1.00 85.31           O  
ATOM   2695  CG  LEU A 351       3.545  -0.239 -23.374  1.00 85.31           C  
ATOM   2696  CD1 LEU A 351       4.025   0.042 -21.950  1.00 85.31           C  
ATOM   2697  CD2 LEU A 351       2.719   0.969 -23.826  1.00 85.31           C  
ATOM   2698  N   HIS A 352       5.627   0.042 -27.654  1.00 84.20           N  
ATOM   2699  CA  HIS A 352       6.727   0.256 -28.593  1.00 84.20           C  
ATOM   2700  C   HIS A 352       7.417   1.602 -28.360  1.00 84.20           C  
ATOM   2701  CB  HIS A 352       6.172   0.165 -30.012  1.00 84.20           C  
ATOM   2702  O   HIS A 352       6.791   2.546 -27.883  1.00 84.20           O  
ATOM   2703  CG  HIS A 352       5.525  -1.155 -30.320  1.00 84.20           C  
ATOM   2704  CD2 HIS A 352       4.228  -1.356 -30.705  1.00 84.20           C  
ATOM   2705  ND1 HIS A 352       6.125  -2.389 -30.240  1.00 84.20           N  
ATOM   2706  CE1 HIS A 352       5.211  -3.312 -30.575  1.00 84.20           C  
ATOM   2707  NE2 HIS A 352       4.038  -2.733 -30.873  1.00 84.20           N  
ATOM   2708  N   THR A 353       8.684   1.746 -28.747  1.00 79.98           N  
ATOM   2709  CA  THR A 353       9.471   2.980 -28.537  1.00 79.98           C  
ATOM   2710  C   THR A 353       8.875   4.242 -29.183  1.00 79.98           C  
ATOM   2711  CB  THR A 353      10.912   2.784 -29.036  1.00 79.98           C  
ATOM   2712  O   THR A 353       9.254   5.347 -28.815  1.00 79.98           O  
ATOM   2713  CG2 THR A 353      11.684   1.811 -28.144  1.00 79.98           C  
ATOM   2714  OG1 THR A 353      10.917   2.220 -30.330  1.00 79.98           O  
ATOM   2715  N   ASP A 354       7.925   4.099 -30.106  1.00 82.22           N  
ATOM   2716  CA  ASP A 354       7.146   5.155 -30.765  1.00 82.22           C  
ATOM   2717  C   ASP A 354       5.731   5.350 -30.175  1.00 82.22           C  
ATOM   2718  CB  ASP A 354       7.086   4.840 -32.270  1.00 82.22           C  
ATOM   2719  O   ASP A 354       4.947   6.167 -30.664  1.00 82.22           O  
ATOM   2720  CG  ASP A 354       6.320   3.548 -32.594  1.00 82.22           C  
ATOM   2721  OD1 ASP A 354       6.357   2.620 -31.753  1.00 82.22           O  
ATOM   2722  OD2 ASP A 354       5.720   3.491 -33.687  1.00 82.22           O  
ATOM   2723  N   THR A 355       5.389   4.630 -29.101  1.00 86.41           N  
ATOM   2724  CA  THR A 355       4.084   4.729 -28.433  1.00 86.41           C  
ATOM   2725  C   THR A 355       3.801   6.167 -28.026  1.00 86.41           C  
ATOM   2726  CB  THR A 355       3.978   3.856 -27.175  1.00 86.41           C  
ATOM   2727  O   THR A 355       4.575   6.800 -27.305  1.00 86.41           O  
ATOM   2728  CG2 THR A 355       2.599   3.919 -26.512  1.00 86.41           C  
ATOM   2729  OG1 THR A 355       4.172   2.513 -27.501  1.00 86.41           O  
ATOM   2730  N   SER A 356       2.631   6.665 -28.425  1.00 90.60           N  
ATOM   2731  CA  SER A 356       2.202   8.020 -28.094  1.00 90.60           C  
ATOM   2732  C   SER A 356       2.181   8.259 -26.580  1.00 90.60           C  
ATOM   2733  CB  SER A 356       0.821   8.294 -28.690  1.00 90.60           C  
ATOM   2734  O   SER A 356       1.551   7.532 -25.810  1.00 90.60           O  
ATOM   2735  OG  SER A 356       0.405   9.613 -28.381  1.00 90.60           O  
ATOM   2736  N   TYR A 357       2.797   9.355 -26.148  1.00 87.99           N  
ATOM   2737  CA  TYR A 357       2.749   9.808 -24.759  1.00 87.99           C  
ATOM   2738  C   TYR A 357       1.304  10.015 -24.256  1.00 87.99           C  
ATOM   2739  CB  TYR A 357       3.567  11.098 -24.694  1.00 87.99           C  
ATOM   2740  O   TYR A 357       0.962   9.650 -23.130  1.00 87.99           O  
ATOM   2741  CG  TYR A 357       3.583  11.739 -23.331  1.00 87.99           C  
ATOM   2742  CD1 TYR A 357       2.768  12.857 -23.082  1.00 87.99           C  
ATOM   2743  CD2 TYR A 357       4.421  11.224 -22.325  1.00 87.99           C  
ATOM   2744  CE1 TYR A 357       2.791  13.470 -21.822  1.00 87.99           C  
ATOM   2745  CE2 TYR A 357       4.451  11.844 -21.065  1.00 87.99           C  
ATOM   2746  OH  TYR A 357       3.592  13.542 -19.594  1.00 87.99           O  
ATOM   2747  CZ  TYR A 357       3.614  12.950 -20.808  1.00 87.99           C  
ATOM   2748  N   THR A 358       0.417  10.521 -25.119  1.00 90.63           N  
ATOM   2749  CA  THR A 358      -1.009  10.711 -24.810  1.00 90.63           C  
ATOM   2750  C   THR A 358      -1.733   9.381 -24.607  1.00 90.63           C  
ATOM   2751  CB  THR A 358      -1.700  11.503 -25.929  1.00 90.63           C  
ATOM   2752  O   THR A 358      -2.598   9.283 -23.737  1.00 90.63           O  
ATOM   2753  CG2 THR A 358      -3.112  11.952 -25.551  1.00 90.63           C  
ATOM   2754  OG1 THR A 358      -0.962  12.671 -26.205  1.00 90.63           O  
ATOM   2755  N   TYR A 359      -1.358   8.339 -25.357  1.00 93.17           N  
ATOM   2756  CA  TYR A 359      -1.911   6.995 -25.181  1.00 93.17           C  
ATOM   2757  C   TYR A 359      -1.633   6.466 -23.770  1.00 93.17           C  
ATOM   2758  CB  TYR A 359      -1.352   6.062 -26.263  1.00 93.17           C  
ATOM   2759  O   TYR A 359      -2.557   6.002 -23.102  1.00 93.17           O  
ATOM   2760  CG  TYR A 359      -1.711   4.605 -26.091  1.00 93.17           C  
ATOM   2761  CD1 TYR A 359      -0.833   3.735 -25.412  1.00 93.17           C  
ATOM   2762  CD2 TYR A 359      -2.897   4.112 -26.661  1.00 93.17           C  
ATOM   2763  CE1 TYR A 359      -1.126   2.361 -25.327  1.00 93.17           C  
ATOM   2764  CE2 TYR A 359      -3.189   2.740 -26.582  1.00 93.17           C  
ATOM   2765  OH  TYR A 359      -2.577   0.534 -25.899  1.00 93.17           O  
ATOM   2766  CZ  TYR A 359      -2.299   1.861 -25.928  1.00 93.17           C  
ATOM   2767  N   LEU A 360      -0.403   6.628 -23.267  1.00 91.08           N  
ATOM   2768  CA  LEU A 360      -0.051   6.226 -21.901  1.00 91.08           C  
ATOM   2769  C   LEU A 360      -0.888   6.956 -20.847  1.00 91.08           C  
ATOM   2770  CB  LEU A 360       1.437   6.484 -21.635  1.00 91.08           C  
ATOM   2771  O   LEU A 360      -1.408   6.307 -19.942  1.00 91.08           O  
ATOM   2772  CG  LEU A 360       2.403   5.608 -22.441  1.00 91.08           C  
ATOM   2773  CD1 LEU A 360       3.819   6.061 -22.104  1.00 91.08           C  
ATOM   2774  CD2 LEU A 360       2.268   4.127 -22.081  1.00 91.08           C  
ATOM   2775  N   ILE A 361      -1.061   8.278 -20.980  1.00 91.16           N  
ATOM   2776  CA  ILE A 361      -1.891   9.074 -20.059  1.00 91.16           C  
ATOM   2777  C   ILE A 361      -3.319   8.527 -20.017  1.00 91.16           C  
ATOM   2778  CB  ILE A 361      -1.910  10.570 -20.461  1.00 91.16           C  
ATOM   2779  O   ILE A 361      -3.857   8.264 -18.941  1.00 91.16           O  
ATOM   2780  CG1 ILE A 361      -0.537  11.217 -20.223  1.00 91.16           C  
ATOM   2781  CG2 ILE A 361      -2.961  11.331 -19.624  1.00 91.16           C  
ATOM   2782  CD1 ILE A 361      -0.330  12.566 -20.913  1.00 91.16           C  
ATOM   2783  N   VAL A 362      -3.939   8.359 -21.187  1.00 94.62           N  
ATOM   2784  CA  VAL A 362      -5.346   7.960 -21.297  1.00 94.62           C  
ATOM   2785  C   VAL A 362      -5.548   6.536 -20.782  1.00 94.62           C  
ATOM   2786  CB  VAL A 362      -5.838   8.124 -22.747  1.00 94.62           C  
ATOM   2787  O   VAL A 362      -6.425   6.302 -19.949  1.00 94.62           O  
ATOM   2788  CG1 VAL A 362      -7.251   7.561 -22.946  1.00 94.62           C  
ATOM   2789  CG2 VAL A 362      -5.881   9.610 -23.135  1.00 94.62           C  
ATOM   2790  N   VAL A 363      -4.713   5.586 -21.209  1.00 95.44           N  
ATOM   2791  CA  VAL A 363      -4.821   4.185 -20.778  1.00 95.44           C  
ATOM   2792  C   VAL A 363      -4.563   4.055 -19.278  1.00 95.44           C  
ATOM   2793  CB  VAL A 363      -3.878   3.283 -21.595  1.00 95.44           C  
ATOM   2794  O   VAL A 363      -5.314   3.364 -18.588  1.00 95.44           O  
ATOM   2795  CG1 VAL A 363      -3.879   1.834 -21.088  1.00 95.44           C  
ATOM   2796  CG2 VAL A 363      -4.328   3.239 -23.060  1.00 95.44           C  
ATOM   2797  N   TYR A 364      -3.564   4.758 -18.737  1.00 91.94           N  
ATOM   2798  CA  TYR A 364      -3.277   4.739 -17.304  1.00 91.94           C  
ATOM   2799  C   TYR A 364      -4.395   5.389 -16.475  1.00 91.94           C  
ATOM   2800  CB  TYR A 364      -1.930   5.415 -17.040  1.00 91.94           C  
ATOM   2801  O   TYR A 364      -4.772   4.872 -15.421  1.00 91.94           O  
ATOM   2802  CG  TYR A 364      -1.439   5.188 -15.631  1.00 91.94           C  
ATOM   2803  CD1 TYR A 364      -1.729   6.120 -14.618  1.00 91.94           C  
ATOM   2804  CD2 TYR A 364      -0.705   4.024 -15.337  1.00 91.94           C  
ATOM   2805  CE1 TYR A 364      -1.278   5.889 -13.307  1.00 91.94           C  
ATOM   2806  CE2 TYR A 364      -0.216   3.809 -14.037  1.00 91.94           C  
ATOM   2807  OH  TYR A 364       0.026   4.558 -11.784  1.00 91.94           O  
ATOM   2808  CZ  TYR A 364      -0.491   4.750 -13.024  1.00 91.94           C  
ATOM   2809  N   ALA A 365      -4.988   6.479 -16.968  1.00 93.08           N  
ATOM   2810  CA  ALA A 365      -6.146   7.118 -16.353  1.00 93.08           C  
ATOM   2811  C   ALA A 365      -7.357   6.171 -16.277  1.00 93.08           C  
ATOM   2812  CB  ALA A 365      -6.456   8.396 -17.139  1.00 93.08           C  
ATOM   2813  O   ALA A 365      -7.944   5.993 -15.205  1.00 93.08           O  
ATOM   2814  N   ILE A 366      -7.688   5.499 -17.385  1.00 96.43           N  
ATOM   2815  CA  ILE A 366      -8.776   4.509 -17.451  1.00 96.43           C  
ATOM   2816  C   ILE A 366      -8.460   3.289 -16.569  1.00 96.43           C  
ATOM   2817  CB  ILE A 366      -9.033   4.105 -18.923  1.00 96.43           C  
ATOM   2818  O   ILE A 366      -9.333   2.762 -15.873  1.00 96.43           O  
ATOM   2819  CG1 ILE A 366      -9.526   5.311 -19.758  1.00 96.43           C  
ATOM   2820  CG2 ILE A 366     -10.088   2.987 -19.007  1.00 96.43           C  
ATOM   2821  CD1 ILE A 366      -9.501   5.055 -21.271  1.00 96.43           C  
ATOM   2822  N   ARG A 367      -7.196   2.858 -16.516  1.00 94.83           N  
ATOM   2823  CA  ARG A 367      -6.751   1.794 -15.610  1.00 94.83           C  
ATOM   2824  C   ARG A 367      -6.998   2.183 -14.156  1.00 94.83           C  
ATOM   2825  CB  ARG A 367      -5.266   1.504 -15.859  1.00 94.83           C  
ATOM   2826  O   ARG A 367      -7.566   1.408 -13.392  1.00 94.83           O  
ATOM   2827  CG  ARG A 367      -4.792   0.334 -15.001  1.00 94.83           C  
ATOM   2828  CD  ARG A 367      -3.279   0.132 -15.125  1.00 94.83           C  
ATOM   2829  NE  ARG A 367      -2.841  -1.026 -14.321  1.00 94.83           N  
ATOM   2830  NH1 ARG A 367      -3.676  -2.592 -15.739  1.00 94.83           N  
ATOM   2831  NH2 ARG A 367      -2.681  -3.263 -13.882  1.00 94.83           N  
ATOM   2832  CZ  ARG A 367      -3.062  -2.284 -14.642  1.00 94.83           C  
ATOM   2833  N   MET A 368      -6.620   3.387 -13.756  1.00 92.96           N  
ATOM   2834  CA  MET A 368      -6.804   3.857 -12.387  1.00 92.96           C  
ATOM   2835  C   MET A 368      -8.279   4.055 -12.012  1.00 92.96           C  
ATOM   2836  CB  MET A 368      -5.988   5.136 -12.219  1.00 92.96           C  
ATOM   2837  O   MET A 368      -8.670   3.760 -10.877  1.00 92.96           O  
ATOM   2838  CG  MET A 368      -4.518   4.838 -11.918  1.00 92.96           C  
ATOM   2839  SD  MET A 368      -4.287   3.919 -10.368  1.00 92.96           S  
ATOM   2840  CE  MET A 368      -2.510   4.126 -10.139  1.00 92.96           C  
ATOM   2841  N   PHE A 369      -9.122   4.441 -12.971  1.00 94.51           N  
ATOM   2842  CA  PHE A 369     -10.576   4.362 -12.835  1.00 94.51           C  
ATOM   2843  C   PHE A 369     -11.023   2.931 -12.502  1.00 94.51           C  
ATOM   2844  CB  PHE A 369     -11.225   4.869 -14.129  1.00 94.51           C  
ATOM   2845  O   PHE A 369     -11.719   2.720 -11.508  1.00 94.51           O  
ATOM   2846  CG  PHE A 369     -12.724   4.709 -14.179  1.00 94.51           C  
ATOM   2847  CD1 PHE A 369     -13.303   3.596 -14.812  1.00 94.51           C  
ATOM   2848  CD2 PHE A 369     -13.542   5.713 -13.644  1.00 94.51           C  
ATOM   2849  CE1 PHE A 369     -14.701   3.480 -14.878  1.00 94.51           C  
ATOM   2850  CE2 PHE A 369     -14.938   5.589 -13.696  1.00 94.51           C  
ATOM   2851  CZ  PHE A 369     -15.521   4.461 -14.296  1.00 94.51           C  
ATOM   2852  N   SER A 370     -10.548   1.929 -13.246  1.00 96.01           N  
ATOM   2853  CA  SER A 370     -10.890   0.522 -12.998  1.00 96.01           C  
ATOM   2854  C   SER A 370     -10.446   0.015 -11.619  1.00 96.01           C  
ATOM   2855  CB  SER A 370     -10.350  -0.352 -14.127  1.00 96.01           C  
ATOM   2856  O   SER A 370     -11.216  -0.645 -10.924  1.00 96.01           O  
ATOM   2857  OG  SER A 370      -8.981  -0.648 -13.989  1.00 96.01           O  
ATOM   2858  N   VAL A 371      -9.259   0.411 -11.145  1.00 94.01           N  
ATOM   2859  CA  VAL A 371      -8.778   0.064  -9.798  1.00 94.01           C  
ATOM   2860  C   VAL A 371      -9.693   0.650  -8.717  1.00 94.01           C  
ATOM   2861  CB  VAL A 371      -7.315   0.516  -9.609  1.00 94.01           C  
ATOM   2862  O   VAL A 371      -9.963  -0.022  -7.719  1.00 94.01           O  
ATOM   2863  CG1 VAL A 371      -6.815   0.285  -8.177  1.00 94.01           C  
ATOM   2864  CG2 VAL A 371      -6.371  -0.255 -10.542  1.00 94.01           C  
ATOM   2865  N   SER A 372     -10.230   1.861  -8.917  1.00 92.49           N  
ATOM   2866  CA  SER A 372     -11.164   2.498  -7.970  1.00 92.49           C  
ATOM   2867  C   SER A 372     -12.514   1.773  -7.875  1.00 92.49           C  
ATOM   2868  CB  SER A 372     -11.383   3.975  -8.323  1.00 92.49           C  
ATOM   2869  O   SER A 372     -13.131   1.755  -6.805  1.00 92.49           O  
ATOM   2870  OG  SER A 372     -12.307   4.145  -9.378  1.00 92.49           O  
ATOM   2871  N   LEU A 373     -12.948   1.125  -8.966  1.00 94.27           N  
ATOM   2872  CA  LEU A 373     -14.144   0.276  -9.009  1.00 94.27           C  
ATOM   2873  C   LEU A 373     -13.950  -1.041  -8.248  1.00 94.27           C  
ATOM   2874  CB  LEU A 373     -14.527  -0.032 -10.473  1.00 94.27           C  
ATOM   2875  O   LEU A 373     -14.928  -1.673  -7.864  1.00 94.27           O  
ATOM   2876  CG  LEU A 373     -14.958   1.164 -11.339  1.00 94.27           C  
ATOM   2877  CD1 LEU A 373     -15.092   0.721 -12.794  1.00 94.27           C  
ATOM   2878  CD2 LEU A 373     -16.330   1.692 -10.933  1.00 94.27           C  
ATOM   2879  N   LEU A 374     -12.706  -1.463  -8.013  1.00 94.73           N  
ATOM   2880  CA  LEU A 374     -12.397  -2.771  -7.442  1.00 94.73           C  
ATOM   2881  C   LEU A 374     -11.936  -2.702  -5.989  1.00 94.73           C  
ATOM   2882  CB  LEU A 374     -11.331  -3.450  -8.312  1.00 94.73           C  
ATOM   2883  O   LEU A 374     -12.528  -3.350  -5.124  1.00 94.73           O  
ATOM   2884  CG  LEU A 374     -11.771  -3.814  -9.735  1.00 94.73           C  
ATOM   2885  CD1 LEU A 374     -10.580  -4.422 -10.470  1.00 94.73           C  
ATOM   2886  CD2 LEU A 374     -12.922  -4.813  -9.703  1.00 94.73           C  
ATOM   2887  N   MET A 375     -10.881  -1.925  -5.718  1.00 90.40           N  
ATOM   2888  CA  MET A 375     -10.153  -1.933  -4.440  1.00 90.40           C  
ATOM   2889  C   MET A 375     -11.084  -1.785  -3.246  1.00 90.40           C  
ATOM   2890  CB  MET A 375      -9.151  -0.759  -4.411  1.00 90.40           C  
ATOM   2891  O   MET A 375     -11.010  -2.518  -2.259  1.00 90.40           O  
ATOM   2892  CG  MET A 375      -7.724  -1.208  -4.693  1.00 90.40           C  
ATOM   2893  SD  MET A 375      -7.041  -2.276  -3.393  1.00 90.40           S  
ATOM   2894  CE  MET A 375      -5.289  -2.074  -3.791  1.00 90.40           C  
ATOM   2895  N   MET A 376     -11.969  -0.809  -3.354  1.00 87.14           N  
ATOM   2896  CA  MET A 376     -12.830  -0.422  -2.271  1.00 87.14           C  
ATOM   2897  C   MET A 376     -14.032  -1.373  -2.119  1.00 87.14           C  
ATOM   2898  CB  MET A 376     -13.129   1.046  -2.491  1.00 87.14           C  
ATOM   2899  O   MET A 376     -14.185  -1.914  -1.023  1.00 87.14           O  
ATOM   2900  CG  MET A 376     -14.201   1.484  -1.542  1.00 87.14           C  
ATOM   2901  SD  MET A 376     -14.908   2.971  -2.172  1.00 87.14           S  
ATOM   2902  CE  MET A 376     -16.099   2.920  -0.897  1.00 87.14           C  
ATOM   2903  N   PRO A 377     -14.840  -1.666  -3.160  1.00 90.30           N  
ATOM   2904  CA  PRO A 377     -15.930  -2.640  -3.051  1.00 90.30           C  
ATOM   2905  C   PRO A 377     -15.481  -4.021  -2.573  1.00 90.30           C  
ATOM   2906  CB  PRO A 377     -16.542  -2.723  -4.450  1.00 90.30           C  
ATOM   2907  O   PRO A 377     -16.167  -4.635  -1.756  1.00 90.30           O  
ATOM   2908  CG  PRO A 377     -16.335  -1.302  -4.949  1.00 90.30           C  
ATOM   2909  CD  PRO A 377     -14.938  -0.977  -4.443  1.00 90.30           C  
ATOM   2910  N   ILE A 378     -14.322  -4.506  -3.028  1.00 93.48           N  
ATOM   2911  CA  ILE A 378     -13.778  -5.803  -2.604  1.00 93.48           C  
ATOM   2912  C   ILE A 378     -13.397  -5.776  -1.125  1.00 93.48           C  
ATOM   2913  CB  ILE A 378     -12.596  -6.196  -3.514  1.00 93.48           C  
ATOM   2914  O   ILE A 378     -13.735  -6.708  -0.392  1.00 93.48           O  
ATOM   2915  CG1 ILE A 378     -13.179  -6.601  -4.887  1.00 93.48           C  
ATOM   2916  CG2 ILE A 378     -11.770  -7.351  -2.928  1.00 93.48           C  
ATOM   2917  CD1 ILE A 378     -12.125  -6.766  -5.973  1.00 93.48           C  
ATOM   2918  N   ASN A 379     -12.753  -4.698  -0.666  1.00 91.11           N  
ATOM   2919  CA  ASN A 379     -12.419  -4.533   0.746  1.00 91.11           C  
ATOM   2920  C   ASN A 379     -13.685  -4.498   1.614  1.00 91.11           C  
ATOM   2921  CB  ASN A 379     -11.532  -3.289   0.915  1.00 91.11           C  
ATOM   2922  O   ASN A 379     -13.850  -5.305   2.529  1.00 91.11           O  
ATOM   2923  CG  ASN A 379     -10.933  -3.179   2.307  1.00 91.11           C  
ATOM   2924  ND2 ASN A 379     -10.212  -2.120   2.585  1.00 91.11           N  
ATOM   2925  OD1 ASN A 379     -11.074  -4.035   3.158  1.00 91.11           O  
ATOM   2926  N   THR A 380     -14.635  -3.631   1.264  1.00 90.33           N  
ATOM   2927  CA  THR A 380     -15.888  -3.484   2.004  1.00 90.33           C  
ATOM   2928  C   THR A 380     -16.697  -4.780   2.023  1.00 90.33           C  
ATOM   2929  CB  THR A 380     -16.698  -2.308   1.444  1.00 90.33           C  
ATOM   2930  O   THR A 380     -17.159  -5.182   3.088  1.00 90.33           O  
ATOM   2931  CG2 THR A 380     -17.942  -2.015   2.270  1.00 90.33           C  
ATOM   2932  OG1 THR A 380     -15.916  -1.139   1.521  1.00 90.33           O  
ATOM   2933  N   THR A 381     -16.802  -5.493   0.898  1.00 92.11           N  
ATOM   2934  CA  THR A 381     -17.500  -6.791   0.819  1.00 92.11           C  
ATOM   2935  C   THR A 381     -16.810  -7.861   1.660  1.00 92.11           C  
ATOM   2936  CB  THR A 381     -17.591  -7.294  -0.628  1.00 92.11           C  
ATOM   2937  O   THR A 381     -17.480  -8.608   2.376  1.00 92.11           O  
ATOM   2938  CG2 THR A 381     -18.433  -8.561  -0.772  1.00 92.11           C  
ATOM   2939  OG1 THR A 381     -18.213  -6.326  -1.423  1.00 92.11           O  
ATOM   2940  N   GLY A 382     -15.474  -7.925   1.606  1.00 92.95           N  
ATOM   2941  CA  GLY A 382     -14.681  -8.867   2.393  1.00 92.95           C  
ATOM   2942  C   GLY A 382     -14.945  -8.697   3.884  1.00 92.95           C  
ATOM   2943  O   GLY A 382     -15.368  -9.642   4.549  1.00 92.95           O  
ATOM   2944  N   ILE A 383     -14.808  -7.475   4.396  1.00 90.71           N  
ATOM   2945  CA  ILE A 383     -15.022  -7.181   5.817  1.00 90.71           C  
ATOM   2946  C   ILE A 383     -16.500  -7.294   6.222  1.00 90.71           C  
ATOM   2947  CB  ILE A 383     -14.425  -5.798   6.152  1.00 90.71           C  
ATOM   2948  O   ILE A 383     -16.802  -7.790   7.306  1.00 90.71           O  
ATOM   2949  CG1 ILE A 383     -12.912  -5.709   5.841  1.00 90.71           C  
ATOM   2950  CG2 ILE A 383     -14.676  -5.445   7.626  1.00 90.71           C  
ATOM   2951  CD1 ILE A 383     -12.026  -6.701   6.602  1.00 90.71           C  
ATOM   2952  N   ASN A 384     -17.443  -6.909   5.355  1.00 90.16           N  
ATOM   2953  CA  ASN A 384     -18.882  -7.044   5.618  1.00 90.16           C  
ATOM   2954  C   ASN A 384     -19.351  -8.498   5.761  1.00 90.16           C  
ATOM   2955  CB  ASN A 384     -19.683  -6.345   4.501  1.00 90.16           C  
ATOM   2956  O   ASN A 384     -20.395  -8.735   6.378  1.00 90.16           O  
ATOM   2957  CG  ASN A 384     -19.804  -4.845   4.679  1.00 90.16           C  
ATOM   2958  ND2 ASN A 384     -20.387  -4.152   3.730  1.00 90.16           N  
ATOM   2959  OD1 ASN A 384     -19.460  -4.292   5.712  1.00 90.16           O  
ATOM   2960  N   SER A 385     -18.601  -9.450   5.199  1.00 89.62           N  
ATOM   2961  CA  SER A 385     -18.886 -10.881   5.319  1.00 89.62           C  
ATOM   2962  C   SER A 385     -18.522 -11.467   6.689  1.00 89.62           C  
ATOM   2963  CB  SER A 385     -18.204 -11.650   4.181  1.00 89.62           C  
ATOM   2964  O   SER A 385     -18.994 -12.551   7.026  1.00 89.62           O  
ATOM   2965  OG  SER A 385     -16.823 -11.845   4.401  1.00 89.62           O  
ATOM   2966  N   LEU A 386     -17.720 -10.757   7.488  1.00 90.11           N  
ATOM   2967  CA  LEU A 386     -17.273 -11.200   8.804  1.00 90.11           C  
ATOM   2968  C   LEU A 386     -18.234 -10.780   9.920  1.00 90.11           C  
ATOM   2969  CB  LEU A 386     -15.857 -10.669   9.071  1.00 90.11           C  
ATOM   2970  O   LEU A 386     -18.998  -9.815   9.801  1.00 90.11           O  
ATOM   2971  CG  LEU A 386     -14.778 -11.156   8.089  1.00 90.11           C  
ATOM   2972  CD1 LEU A 386     -13.434 -10.596   8.551  1.00 90.11           C  
ATOM   2973  CD2 LEU A 386     -14.683 -12.682   8.029  1.00 90.11           C  
ATOM   2974  N   ARG A 387     -18.162 -11.489  11.051  1.00 86.63           N  
ATOM   2975  CA  ARG A 387     -18.837 -11.060  12.281  1.00 86.63           C  
ATOM   2976  C   ARG A 387     -18.126  -9.829  12.844  1.00 86.63           C  
ATOM   2977  CB  ARG A 387     -18.877 -12.218  13.290  1.00 86.63           C  
ATOM   2978  O   ARG A 387     -16.927  -9.657  12.652  1.00 86.63           O  
ATOM   2979  CG  ARG A 387     -19.664 -13.423  12.744  1.00 86.63           C  
ATOM   2980  CD  ARG A 387     -19.666 -14.602  13.722  1.00 86.63           C  
ATOM   2981  NE  ARG A 387     -20.413 -14.305  14.962  1.00 86.63           N  
ATOM   2982  NH1 ARG A 387     -19.844 -16.206  16.112  1.00 86.63           N  
ATOM   2983  NH2 ARG A 387     -21.019 -14.613  17.138  1.00 86.63           N  
ATOM   2984  CZ  ARG A 387     -20.431 -15.043  16.059  1.00 86.63           C  
ATOM   2985  N   ASN A 388     -18.845  -8.984  13.587  1.00 81.61           N  
ATOM   2986  CA  ASN A 388     -18.276  -7.744  14.144  1.00 81.61           C  
ATOM   2987  C   ASN A 388     -17.016  -7.991  14.992  1.00 81.61           C  
ATOM   2988  CB  ASN A 388     -19.340  -7.019  14.982  1.00 81.61           C  
ATOM   2989  O   ASN A 388     -16.083  -7.197  14.953  1.00 81.61           O  
ATOM   2990  CG  ASN A 388     -20.454  -6.404  14.157  1.00 81.61           C  
ATOM   2991  ND2 ASN A 388     -21.626  -6.268  14.734  1.00 81.61           N  
ATOM   2992  OD1 ASN A 388     -20.311  -6.044  13.000  1.00 81.61           O  
ATOM   2993  N   GLU A 389     -16.979  -9.112  15.711  1.00 83.92           N  
ATOM   2994  CA  GLU A 389     -15.844  -9.533  16.536  1.00 83.92           C  
ATOM   2995  C   GLU A 389     -14.592  -9.872  15.712  1.00 83.92           C  
ATOM   2996  CB  GLU A 389     -16.259 -10.783  17.323  1.00 83.92           C  
ATOM   2997  O   GLU A 389     -13.489  -9.851  16.246  1.00 83.92           O  
ATOM   2998  CG  GLU A 389     -17.407 -10.545  18.317  1.00 83.92           C  
ATOM   2999  CD  GLU A 389     -18.066 -11.875  18.711  1.00 83.92           C  
ATOM   3000  OE1 GLU A 389     -19.318 -11.928  18.697  1.00 83.92           O  
ATOM   3001  OE2 GLU A 389     -17.321 -12.860  18.898  1.00 83.92           O  
ATOM   3002  N   GLU A 390     -14.747 -10.186  14.428  1.00 87.30           N  
ATOM   3003  CA  GLU A 390     -13.670 -10.613  13.534  1.00 87.30           C  
ATOM   3004  C   GLU A 390     -13.158  -9.471  12.645  1.00 87.30           C  
ATOM   3005  CB  GLU A 390     -14.172 -11.783  12.676  1.00 87.30           C  
ATOM   3006  O   GLU A 390     -12.143  -9.638  11.972  1.00 87.30           O  
ATOM   3007  CG  GLU A 390     -14.553 -13.027  13.492  1.00 87.30           C  
ATOM   3008  CD  GLU A 390     -15.161 -14.121  12.605  1.00 87.30           C  
ATOM   3009  OE1 GLU A 390     -14.706 -15.281  12.730  1.00 87.30           O  
ATOM   3010  OE2 GLU A 390     -16.101 -13.796  11.834  1.00 87.30           O  
ATOM   3011  N   ILE A 391     -13.819  -8.303  12.643  1.00 87.74           N  
ATOM   3012  CA  ILE A 391     -13.468  -7.161  11.779  1.00 87.74           C  
ATOM   3013  C   ILE A 391     -12.034  -6.684  12.036  1.00 87.74           C  
ATOM   3014  CB  ILE A 391     -14.488  -6.004  11.947  1.00 87.74           C  
ATOM   3015  O   ILE A 391     -11.337  -6.353  11.078  1.00 87.74           O  
ATOM   3016  CG1 ILE A 391     -15.856  -6.435  11.370  1.00 87.74           C  
ATOM   3017  CG2 ILE A 391     -14.021  -4.697  11.268  1.00 87.74           C  
ATOM   3018  CD1 ILE A 391     -16.970  -5.385  11.490  1.00 87.74           C  
ATOM   3019  N   SER A 392     -11.573  -6.671  13.292  1.00 85.86           N  
ATOM   3020  CA  SER A 392     -10.201  -6.280  13.650  1.00 85.86           C  
ATOM   3021  C   SER A 392      -9.168  -7.194  12.984  1.00 85.86           C  
ATOM   3022  CB  SER A 392     -10.030  -6.293  15.178  1.00 85.86           C  
ATOM   3023  O   SER A 392      -8.266  -6.717  12.292  1.00 85.86           O  
ATOM   3024  OG  SER A 392     -10.427  -7.544  15.703  1.00 85.86           O  
ATOM   3025  N   HIS A 393      -9.349  -8.511  13.109  1.00 89.19           N  
ATOM   3026  CA  HIS A 393      -8.494  -9.512  12.473  1.00 89.19           C  
ATOM   3027  C   HIS A 393      -8.599  -9.477  10.946  1.00 89.19           C  
ATOM   3028  CB  HIS A 393      -8.843 -10.911  12.991  1.00 89.19           C  
ATOM   3029  O   HIS A 393      -7.574  -9.474  10.272  1.00 89.19           O  
ATOM   3030  CG  HIS A 393      -8.640 -11.086  14.473  1.00 89.19           C  
ATOM   3031  CD2 HIS A 393      -9.628 -11.230  15.409  1.00 89.19           C  
ATOM   3032  ND1 HIS A 393      -7.433 -11.185  15.137  1.00 89.19           N  
ATOM   3033  CE1 HIS A 393      -7.694 -11.391  16.438  1.00 89.19           C  
ATOM   3034  NE2 HIS A 393      -9.016 -11.460  16.640  1.00 89.19           N  
ATOM   3035  N   GLY A 394      -9.812  -9.408  10.392  1.00 91.16           N  
ATOM   3036  CA  GLY A 394     -10.033  -9.350   8.948  1.00 91.16           C  
ATOM   3037  C   GLY A 394      -9.392  -8.120   8.309  1.00 91.16           C  
ATOM   3038  O   GLY A 394      -8.697  -8.239   7.304  1.00 91.16           O  
ATOM   3039  N   THR A 395      -9.544  -6.952   8.938  1.00 88.14           N  
ATOM   3040  CA  THR A 395      -8.934  -5.693   8.483  1.00 88.14           C  
ATOM   3041  C   THR A 395      -7.412  -5.789   8.514  1.00 88.14           C  
ATOM   3042  CB  THR A 395      -9.400  -4.510   9.347  1.00 88.14           C  
ATOM   3043  O   THR A 395      -6.754  -5.406   7.546  1.00 88.14           O  
ATOM   3044  CG2 THR A 395      -8.850  -3.168   8.878  1.00 88.14           C  
ATOM   3045  OG1 THR A 395     -10.802  -4.400   9.304  1.00 88.14           O  
ATOM   3046  N   ALA A 396      -6.833  -6.333   9.588  1.00 89.09           N  
ATOM   3047  CA  ALA A 396      -5.389  -6.533   9.675  1.00 89.09           C  
ATOM   3048  C   ALA A 396      -4.882  -7.507   8.598  1.00 89.09           C  
ATOM   3049  CB  ALA A 396      -5.044  -7.012  11.084  1.00 89.09           C  
ATOM   3050  O   ALA A 396      -3.921  -7.190   7.905  1.00 89.09           O  
ATOM   3051  N   ILE A 397      -5.558  -8.645   8.397  1.00 91.27           N  
ATOM   3052  CA  ILE A 397      -5.198  -9.655   7.389  1.00 91.27           C  
ATOM   3053  C   ILE A 397      -5.281  -9.079   5.972  1.00 91.27           C  
ATOM   3054  CB  ILE A 397      -6.084 -10.915   7.548  1.00 91.27           C  
ATOM   3055  O   ILE A 397      -4.349  -9.257   5.192  1.00 91.27           O  
ATOM   3056  CG1 ILE A 397      -5.698 -11.674   8.837  1.00 91.27           C  
ATOM   3057  CG2 ILE A 397      -5.965 -11.865   6.341  1.00 91.27           C  
ATOM   3058  CD1 ILE A 397      -6.728 -12.715   9.292  1.00 91.27           C  
ATOM   3059  N   MET A 398      -6.358  -8.364   5.631  1.00 91.70           N  
ATOM   3060  CA  MET A 398      -6.513  -7.770   4.299  1.00 91.70           C  
ATOM   3061  C   MET A 398      -5.488  -6.660   4.042  1.00 91.70           C  
ATOM   3062  CB  MET A 398      -7.937  -7.232   4.099  1.00 91.70           C  
ATOM   3063  O   MET A 398      -4.917  -6.599   2.954  1.00 91.70           O  
ATOM   3064  CG  MET A 398      -8.956  -8.366   3.957  1.00 91.70           C  
ATOM   3065  SD  MET A 398     -10.631  -7.842   3.494  1.00 91.70           S  
ATOM   3066  CE  MET A 398     -10.342  -7.414   1.759  1.00 91.70           C  
ATOM   3067  N   ASN A 399      -5.210  -5.791   5.022  1.00 87.85           N  
ATOM   3068  CA  ASN A 399      -4.146  -4.791   4.876  1.00 87.85           C  
ATOM   3069  C   ASN A 399      -2.776  -5.447   4.735  1.00 87.85           C  
ATOM   3070  CB  ASN A 399      -4.150  -3.793   6.042  1.00 87.85           C  
ATOM   3071  O   ASN A 399      -2.029  -5.084   3.833  1.00 87.85           O  
ATOM   3072  CG  ASN A 399      -5.240  -2.765   5.866  1.00 87.85           C  
ATOM   3073  ND2 ASN A 399      -6.246  -2.808   6.693  1.00 87.85           N  
ATOM   3074  OD1 ASN A 399      -5.247  -1.974   4.933  1.00 87.85           O  
ATOM   3075  N   PHE A 400      -2.479  -6.441   5.570  1.00 87.33           N  
ATOM   3076  CA  PHE A 400      -1.234  -7.193   5.507  1.00 87.33           C  
ATOM   3077  C   PHE A 400      -1.043  -7.841   4.134  1.00 87.33           C  
ATOM   3078  CB  PHE A 400      -1.241  -8.257   6.610  1.00 87.33           C  
ATOM   3079  O   PHE A 400      -0.023  -7.621   3.485  1.00 87.33           O  
ATOM   3080  CG  PHE A 400      -0.047  -9.163   6.508  1.00 87.33           C  
ATOM   3081  CD1 PHE A 400      -0.159 -10.406   5.857  1.00 87.33           C  
ATOM   3082  CD2 PHE A 400       1.200  -8.700   6.957  1.00 87.33           C  
ATOM   3083  CE1 PHE A 400       0.992 -11.171   5.615  1.00 87.33           C  
ATOM   3084  CE2 PHE A 400       2.346  -9.467   6.718  1.00 87.33           C  
ATOM   3085  CZ  PHE A 400       2.243 -10.682   6.023  1.00 87.33           C  
ATOM   3086  N   GLY A 401      -2.055  -8.578   3.665  1.00 90.13           N  
ATOM   3087  CA  GLY A 401      -2.041  -9.221   2.358  1.00 90.13           C  
ATOM   3088  C   GLY A 401      -1.760  -8.215   1.249  1.00 90.13           C  
ATOM   3089  O   GLY A 401      -0.892  -8.461   0.420  1.00 90.13           O  
ATOM   3090  N   ARG A 402      -2.425  -7.052   1.263  1.00 90.04           N  
ATOM   3091  CA  ARG A 402      -2.173  -5.984   0.286  1.00 90.04           C  
ATOM   3092  C   ARG A 402      -0.749  -5.438   0.366  1.00 90.04           C  
ATOM   3093  CB  ARG A 402      -3.203  -4.858   0.438  1.00 90.04           C  
ATOM   3094  O   ARG A 402      -0.128  -5.287  -0.675  1.00 90.04           O  
ATOM   3095  CG  ARG A 402      -4.579  -5.268  -0.106  1.00 90.04           C  
ATOM   3096  CD  ARG A 402      -5.530  -4.070  -0.192  1.00 90.04           C  
ATOM   3097  NE  ARG A 402      -5.810  -3.460   1.124  1.00 90.04           N  
ATOM   3098  NH1 ARG A 402      -6.958  -1.645   0.317  1.00 90.04           N  
ATOM   3099  NH2 ARG A 402      -6.624  -1.835   2.509  1.00 90.04           N  
ATOM   3100  CZ  ARG A 402      -6.460  -2.325   1.314  1.00 90.04           C  
ATOM   3101  N   VAL A 403      -0.208  -5.173   1.553  1.00 85.02           N  
ATOM   3102  CA  VAL A 403       1.176  -4.681   1.688  1.00 85.02           C  
ATOM   3103  C   VAL A 403       2.179  -5.706   1.152  1.00 85.02           C  
ATOM   3104  CB  VAL A 403       1.485  -4.266   3.140  1.00 85.02           C  
ATOM   3105  O   VAL A 403       3.021  -5.343   0.335  1.00 85.02           O  
ATOM   3106  CG1 VAL A 403       2.958  -3.896   3.347  1.00 85.02           C  
ATOM   3107  CG2 VAL A 403       0.662  -3.024   3.510  1.00 85.02           C  
ATOM   3108  N   MET A 404       2.041  -6.988   1.518  1.00 85.82           N  
ATOM   3109  CA  MET A 404       2.896  -8.057   0.976  1.00 85.82           C  
ATOM   3110  C   MET A 404       2.782  -8.156  -0.542  1.00 85.82           C  
ATOM   3111  CB  MET A 404       2.508  -9.434   1.537  1.00 85.82           C  
ATOM   3112  O   MET A 404       3.787  -8.253  -1.242  1.00 85.82           O  
ATOM   3113  CG  MET A 404       2.736  -9.633   3.028  1.00 85.82           C  
ATOM   3114  SD  MET A 404       4.399  -9.271   3.636  1.00 85.82           S  
ATOM   3115  CE  MET A 404       4.036  -7.658   4.368  1.00 85.82           C  
ATOM   3116  N   ALA A 405       1.550  -8.128  -1.048  1.00 90.60           N  
ATOM   3117  CA  ALA A 405       1.271  -8.239  -2.465  1.00 90.60           C  
ATOM   3118  C   ALA A 405       1.840  -7.032  -3.227  1.00 90.60           C  
ATOM   3119  CB  ALA A 405      -0.240  -8.428  -2.623  1.00 90.60           C  
ATOM   3120  O   ALA A 405       2.474  -7.216  -4.253  1.00 90.60           O  
ATOM   3121  N   GLY A 406       1.722  -5.811  -2.703  1.00 88.36           N  
ATOM   3122  CA  GLY A 406       2.343  -4.623  -3.291  1.00 88.36           C  
ATOM   3123  C   GLY A 406       3.858  -4.775  -3.457  1.00 88.36           C  
ATOM   3124  O   GLY A 406       4.363  -4.602  -4.562  1.00 88.36           O  
ATOM   3125  N   SER A 407       4.567  -5.177  -2.396  1.00 84.45           N  
ATOM   3126  CA  SER A 407       6.020  -5.406  -2.444  1.00 84.45           C  
ATOM   3127  C   SER A 407       6.414  -6.530  -3.407  1.00 84.45           C  
ATOM   3128  CB  SER A 407       6.548  -5.734  -1.045  1.00 84.45           C  
ATOM   3129  O   SER A 407       7.334  -6.361  -4.204  1.00 84.45           O  
ATOM   3130  OG  SER A 407       6.410  -4.610  -0.199  1.00 84.45           O  
ATOM   3131  N   LEU A 408       5.697  -7.658  -3.376  1.00 88.44           N  
ATOM   3132  CA  LEU A 408       5.922  -8.768  -4.304  1.00 88.44           C  
ATOM   3133  C   LEU A 408       5.661  -8.355  -5.761  1.00 88.44           C  
ATOM   3134  CB  LEU A 408       5.019  -9.942  -3.888  1.00 88.44           C  
ATOM   3135  O   LEU A 408       6.416  -8.732  -6.652  1.00 88.44           O  
ATOM   3136  CG  LEU A 408       5.111 -11.170  -4.812  1.00 88.44           C  
ATOM   3137  CD1 LEU A 408       6.518 -11.759  -4.878  1.00 88.44           C  
ATOM   3138  CD2 LEU A 408       4.150 -12.252  -4.318  1.00 88.44           C  
ATOM   3139  N   GLY A 409       4.605  -7.576  -6.005  1.00 89.55           N  
ATOM   3140  CA  GLY A 409       4.235  -7.085  -7.330  1.00 89.55           C  
ATOM   3141  C   GLY A 409       5.340  -6.239  -7.952  1.00 89.55           C  
ATOM   3142  O   GLY A 409       5.712  -6.475  -9.099  1.00 89.55           O  
ATOM   3143  N   THR A 410       5.920  -5.319  -7.179  1.00 85.04           N  
ATOM   3144  CA  THR A 410       7.079  -4.529  -7.615  1.00 85.04           C  
ATOM   3145  C   THR A 410       8.275  -5.417  -7.946  1.00 85.04           C  
ATOM   3146  CB  THR A 410       7.488  -3.521  -6.536  1.00 85.04           C  
ATOM   3147  O   THR A 410       8.835  -5.302  -9.033  1.00 85.04           O  
ATOM   3148  CG2 THR A 410       8.516  -2.522  -7.045  1.00 85.04           C  
ATOM   3149  OG1 THR A 410       6.374  -2.759  -6.157  1.00 85.04           O  
ATOM   3150  N   ALA A 411       8.635  -6.340  -7.050  1.00 87.26           N  
ATOM   3151  CA  ALA A 411       9.790  -7.218  -7.229  1.00 87.26           C  
ATOM   3152  C   ALA A 411       9.679  -8.099  -8.483  1.00 87.26           C  
ATOM   3153  CB  ALA A 411       9.907  -8.081  -5.973  1.00 87.26           C  
ATOM   3154  O   ALA A 411      10.626  -8.210  -9.264  1.00 87.26           O  
ATOM   3155  N   LEU A 412       8.503  -8.702  -8.697  1.00 88.83           N  
ATOM   3156  CA  LEU A 412       8.230  -9.531  -9.869  1.00 88.83           C  
ATOM   3157  C   LEU A 412       8.261  -8.706 -11.154  1.00 88.83           C  
ATOM   3158  CB  LEU A 412       6.873 -10.238  -9.720  1.00 88.83           C  
ATOM   3159  O   LEU A 412       8.871  -9.145 -12.122  1.00 88.83           O  
ATOM   3160  CG  LEU A 412       6.860 -11.373  -8.683  1.00 88.83           C  
ATOM   3161  CD1 LEU A 412       5.433 -11.901  -8.545  1.00 88.83           C  
ATOM   3162  CD2 LEU A 412       7.757 -12.546  -9.082  1.00 88.83           C  
ATOM   3163  N   MET A 413       7.666  -7.510 -11.167  1.00 88.83           N  
ATOM   3164  CA  MET A 413       7.691  -6.653 -12.355  1.00 88.83           C  
ATOM   3165  C   MET A 413       9.106  -6.184 -12.706  1.00 88.83           C  
ATOM   3166  CB  MET A 413       6.728  -5.471 -12.193  1.00 88.83           C  
ATOM   3167  O   MET A 413       9.490  -6.257 -13.866  1.00 88.83           O  
ATOM   3168  CG  MET A 413       5.276  -5.916 -12.404  1.00 88.83           C  
ATOM   3169  SD  MET A 413       4.133  -4.571 -12.811  1.00 88.83           S  
ATOM   3170  CE  MET A 413       4.079  -4.642 -14.614  1.00 88.83           C  
ATOM   3171  N   VAL A 414       9.925  -5.781 -11.730  1.00 86.44           N  
ATOM   3172  CA  VAL A 414      11.327  -5.399 -11.993  1.00 86.44           C  
ATOM   3173  C   VAL A 414      12.148  -6.592 -12.496  1.00 86.44           C  
ATOM   3174  CB  VAL A 414      11.970  -4.775 -10.740  1.00 86.44           C  
ATOM   3175  O   VAL A 414      12.942  -6.459 -13.432  1.00 86.44           O  
ATOM   3176  CG1 VAL A 414      13.454  -4.467 -10.957  1.00 86.44           C  
ATOM   3177  CG2 VAL A 414      11.284  -3.449 -10.389  1.00 86.44           C  
ATOM   3178  N   THR A 415      11.921  -7.779 -11.927  1.00 88.32           N  
ATOM   3179  CA  THR A 415      12.600  -9.009 -12.357  1.00 88.32           C  
ATOM   3180  C   THR A 415      12.210  -9.394 -13.781  1.00 88.32           C  
ATOM   3181  CB  THR A 415      12.288 -10.173 -11.411  1.00 88.32           C  
ATOM   3182  O   THR A 415      13.085  -9.687 -14.592  1.00 88.32           O  
ATOM   3183  CG2 THR A 415      12.993 -11.471 -11.818  1.00 88.32           C  
ATOM   3184  OG1 THR A 415      12.745  -9.853 -10.120  1.00 88.32           O  
ATOM   3185  N   LEU A 416      10.914  -9.376 -14.101  1.00 89.66           N  
ATOM   3186  CA  LEU A 416      10.407  -9.696 -15.436  1.00 89.66           C  
ATOM   3187  C   LEU A 416      10.856  -8.666 -16.474  1.00 89.66           C  
ATOM   3188  CB  LEU A 416       8.876  -9.801 -15.390  1.00 89.66           C  
ATOM   3189  O   LEU A 416      11.239  -9.053 -17.576  1.00 89.66           O  
ATOM   3190  CG  LEU A 416       8.359 -11.067 -14.684  1.00 89.66           C  
ATOM   3191  CD1 LEU A 416       6.847 -10.952 -14.523  1.00 89.66           C  
ATOM   3192  CD2 LEU A 416       8.661 -12.345 -15.471  1.00 89.66           C  
ATOM   3193  N   MET A 417      10.917  -7.386 -16.100  1.00 89.05           N  
ATOM   3194  CA  MET A 417      11.475  -6.339 -16.951  1.00 89.05           C  
ATOM   3195  C   MET A 417      12.947  -6.600 -17.261  1.00 89.05           C  
ATOM   3196  CB  MET A 417      11.256  -4.962 -16.310  1.00 89.05           C  
ATOM   3197  O   MET A 417      13.348  -6.596 -18.423  1.00 89.05           O  
ATOM   3198  CG  MET A 417      11.744  -3.823 -17.216  1.00 89.05           C  
ATOM   3199  SD  MET A 417      11.789  -2.193 -16.424  1.00 89.05           S  
ATOM   3200  CE  MET A 417      13.218  -2.398 -15.326  1.00 89.05           C  
ATOM   3201  N   SER A 418      13.747  -6.896 -16.236  1.00 87.18           N  
ATOM   3202  CA  SER A 418      15.167  -7.217 -16.405  1.00 87.18           C  
ATOM   3203  C   SER A 418      15.377  -8.494 -17.224  1.00 87.18           C  
ATOM   3204  CB  SER A 418      15.832  -7.383 -15.039  1.00 87.18           C  
ATOM   3205  O   SER A 418      16.323  -8.586 -18.003  1.00 87.18           O  
ATOM   3206  OG  SER A 418      15.677  -6.212 -14.267  1.00 87.18           O  
ATOM   3207  N   PHE A 419      14.497  -9.483 -17.061  1.00 87.74           N  
ATOM   3208  CA  PHE A 419      14.513 -10.721 -17.834  1.00 87.74           C  
ATOM   3209  C   PHE A 419      14.209 -10.469 -19.316  1.00 87.74           C  
ATOM   3210  CB  PHE A 419      13.526 -11.707 -17.200  1.00 87.74           C  
ATOM   3211  O   PHE A 419      14.976 -10.908 -20.170  1.00 87.74           O  
ATOM   3212  CG  PHE A 419      13.417 -13.025 -17.933  1.00 87.74           C  
ATOM   3213  CD1 PHE A 419      12.282 -13.303 -18.717  1.00 87.74           C  
ATOM   3214  CD2 PHE A 419      14.450 -13.974 -17.830  1.00 87.74           C  
ATOM   3215  CE1 PHE A 419      12.168 -14.543 -19.368  1.00 87.74           C  
ATOM   3216  CE2 PHE A 419      14.344 -15.206 -18.497  1.00 87.74           C  
ATOM   3217  CZ  PHE A 419      13.197 -15.494 -19.256  1.00 87.74           C  
ATOM   3218  N   GLY A 420      13.159  -9.704 -19.626  1.00 86.58           N  
ATOM   3219  CA  GLY A 420      12.824  -9.336 -21.003  1.00 86.58           C  
ATOM   3220  C   GLY A 420      13.900  -8.498 -21.682  1.00 86.58           C  
ATOM   3221  O   GLY A 420      14.285  -8.795 -22.812  1.00 86.58           O  
ATOM   3222  N   ALA A 421      14.472  -7.532 -20.960  1.00 85.70           N  
ATOM   3223  CA  ALA A 421      15.598  -6.742 -21.445  1.00 85.70           C  
ATOM   3224  C   ALA A 421      16.807  -7.622 -21.808  1.00 85.70           C  
ATOM   3225  CB  ALA A 421      15.948  -5.701 -20.374  1.00 85.70           C  
ATOM   3226  O   ALA A 421      17.422  -7.426 -22.853  1.00 85.70           O  
ATOM   3227  N   LYS A 422      17.127  -8.635 -20.989  1.00 86.15           N  
ATOM   3228  CA  LYS A 422      18.213  -9.590 -21.275  1.00 86.15           C  
ATOM   3229  C   LYS A 422      17.944 -10.453 -22.510  1.00 86.15           C  
ATOM   3230  CB  LYS A 422      18.478 -10.482 -20.056  1.00 86.15           C  
ATOM   3231  O   LYS A 422      18.876 -10.679 -23.275  1.00 86.15           O  
ATOM   3232  CG  LYS A 422      19.271  -9.751 -18.967  1.00 86.15           C  
ATOM   3233  CD  LYS A 422      19.418 -10.652 -17.736  1.00 86.15           C  
ATOM   3234  CE  LYS A 422      20.161  -9.898 -16.630  1.00 86.15           C  
ATOM   3235  NZ  LYS A 422      20.353 -10.745 -15.427  1.00 86.15           N  
ATOM   3236  N   ILE A 423      16.707 -10.917 -22.709  1.00 85.44           N  
ATOM   3237  CA  ILE A 423      16.322 -11.696 -23.902  1.00 85.44           C  
ATOM   3238  C   ILE A 423      16.510 -10.865 -25.171  1.00 85.44           C  
ATOM   3239  CB  ILE A 423      14.863 -12.198 -23.792  1.00 85.44           C  
ATOM   3240  O   ILE A 423      17.052 -11.360 -26.161  1.00 85.44           O  
ATOM   3241  CG1 ILE A 423      14.785 -13.306 -22.723  1.00 85.44           C  
ATOM   3242  CG2 ILE A 423      14.340 -12.733 -25.144  1.00 85.44           C  
ATOM   3243  CD1 ILE A 423      13.355 -13.729 -22.373  1.00 85.44           C  
ATOM   3244  N   PHE A 424      16.079  -9.602 -25.143  1.00 84.00           N  
ATOM   3245  CA  PHE A 424      16.265  -8.724 -26.289  1.00 84.00           C  
ATOM   3246  C   PHE A 424      17.751  -8.484 -26.550  1.00 84.00           C  
ATOM   3247  CB  PHE A 424      15.503  -7.417 -26.105  1.00 84.00           C  
ATOM   3248  O   PHE A 424      18.202  -8.725 -27.657  1.00 84.00           O  
ATOM   3249  CG  PHE A 424      15.594  -6.566 -27.352  1.00 84.00           C  
ATOM   3250  CD1 PHE A 424      16.487  -5.484 -27.406  1.00 84.00           C  
ATOM   3251  CD2 PHE A 424      14.857  -6.913 -28.499  1.00 84.00           C  
ATOM   3252  CE1 PHE A 424      16.606  -4.723 -28.577  1.00 84.00           C  
ATOM   3253  CE2 PHE A 424      14.958  -6.140 -29.666  1.00 84.00           C  
ATOM   3254  CZ  PHE A 424      15.844  -5.053 -29.706  1.00 84.00           C  
ATOM   3255  N   LEU A 425      18.542  -8.153 -25.523  1.00 83.14           N  
ATOM   3256  CA  LEU A 425      19.990  -7.958 -25.658  1.00 83.14           C  
ATOM   3257  C   LEU A 425      20.718  -9.144 -26.312  1.00 83.14           C  
ATOM   3258  CB  LEU A 425      20.598  -7.670 -24.274  1.00 83.14           C  
ATOM   3259  O   LEU A 425      21.655  -8.921 -27.074  1.00 83.14           O  
ATOM   3260  CG  LEU A 425      20.326  -6.249 -23.757  1.00 83.14           C  
ATOM   3261  CD1 LEU A 425      20.638  -6.163 -22.261  1.00 83.14           C  
ATOM   3262  CD2 LEU A 425      21.207  -5.222 -24.466  1.00 83.14           C  
ATOM   3263  N   SER A 426      20.300 -10.388 -26.050  1.00 82.04           N  
ATOM   3264  CA  SER A 426      20.904 -11.572 -26.678  1.00 82.04           C  
ATOM   3265  C   SER A 426      20.418 -11.845 -28.106  1.00 82.04           C  
ATOM   3266  CB  SER A 426      20.714 -12.811 -25.796  1.00 82.04           C  
ATOM   3267  O   SER A 426      20.999 -12.681 -28.790  1.00 82.04           O  
ATOM   3268  OG  SER A 426      19.357 -13.185 -25.650  1.00 82.04           O  
ATOM   3269  N   THR A 427      19.351 -11.178 -28.548  1.00 83.48           N  
ATOM   3270  CA  THR A 427      18.749 -11.319 -29.886  1.00 83.48           C  
ATOM   3271  C   THR A 427      18.786 -10.023 -30.705  1.00 83.48           C  
ATOM   3272  CB  THR A 427      17.316 -11.872 -29.794  1.00 83.48           C  
ATOM   3273  O   THR A 427      18.324 -10.012 -31.846  1.00 83.48           O  
ATOM   3274  CG2 THR A 427      17.296 -13.313 -29.284  1.00 83.48           C  
ATOM   3275  OG1 THR A 427      16.511 -11.125 -28.910  1.00 83.48           O  
ATOM   3276  N   SER A 428      19.359  -8.950 -30.149  1.00 76.22           N  
ATOM   3277  CA  SER A 428      19.412  -7.619 -30.747  1.00 76.22           C  
ATOM   3278  C   SER A 428      20.055  -7.655 -32.134  1.00 76.22           C  
ATOM   3279  CB  SER A 428      20.235  -6.657 -29.891  1.00 76.22           C  
ATOM   3280  O   SER A 428      21.192  -8.118 -32.274  1.00 76.22           O  
ATOM   3281  OG  SER A 428      19.569  -6.337 -28.690  1.00 76.22           O  
ATOM   3282  N   PRO A 429      19.382  -7.116 -33.160  1.00 76.60           N  
ATOM   3283  CA  PRO A 429      19.980  -6.940 -34.471  1.00 76.60           C  
ATOM   3284  C   PRO A 429      21.241  -6.066 -34.414  1.00 76.60           C  
ATOM   3285  CB  PRO A 429      18.887  -6.293 -35.318  1.00 76.60           C  
ATOM   3286  O   PRO A 429      21.253  -5.017 -33.773  1.00 76.60           O  
ATOM   3287  CG  PRO A 429      17.578  -6.662 -34.626  1.00 76.60           C  
ATOM   3288  CD  PRO A 429      17.978  -6.735 -33.161  1.00 76.60           C  
ATOM   3289  N   SER A 430      22.289  -6.457 -35.142  1.00 75.56           N  
ATOM   3290  CA  SER A 430      23.591  -5.766 -35.150  1.00 75.56           C  
ATOM   3291  C   SER A 430      23.568  -4.345 -35.730  1.00 75.56           C  
ATOM   3292  CB  SER A 430      24.611  -6.612 -35.921  1.00 75.56           C  
ATOM   3293  O   SER A 430      24.545  -3.618 -35.579  1.00 75.56           O  
ATOM   3294  OG  SER A 430      24.095  -6.990 -37.188  1.00 75.56           O  
ATOM   3295  N   HIS A 431      22.480  -3.943 -36.392  1.00 81.29           N  
ATOM   3296  CA  HIS A 431      22.327  -2.616 -36.994  1.00 81.29           C  
ATOM   3297  C   HIS A 431      21.784  -1.553 -36.029  1.00 81.29           C  
ATOM   3298  CB  HIS A 431      21.432  -2.727 -38.236  1.00 81.29           C  
ATOM   3299  O   HIS A 431      21.814  -0.373 -36.368  1.00 81.29           O  
ATOM   3300  CG  HIS A 431      20.012  -3.142 -37.931  1.00 81.29           C  
ATOM   3301  CD2 HIS A 431      18.967  -2.317 -37.607  1.00 81.29           C  
ATOM   3302  ND1 HIS A 431      19.519  -4.425 -37.966  1.00 81.29           N  
ATOM   3303  CE1 HIS A 431      18.205  -4.370 -37.688  1.00 81.29           C  
ATOM   3304  NE2 HIS A 431      17.828  -3.112 -37.445  1.00 81.29           N  
ATOM   3305  N   LEU A 432      21.265  -1.948 -34.862  1.00 80.70           N  
ATOM   3306  CA  LEU A 432      20.731  -1.002 -33.887  1.00 80.70           C  
ATOM   3307  C   LEU A 432      21.864  -0.313 -33.125  1.00 80.70           C  
ATOM   3308  CB  LEU A 432      19.772  -1.709 -32.919  1.00 80.70           C  
ATOM   3309  O   LEU A 432      22.852  -0.932 -32.724  1.00 80.70           O  
ATOM   3310  CG  LEU A 432      18.489  -2.272 -33.550  1.00 80.70           C  
ATOM   3311  CD1 LEU A 432      17.698  -3.004 -32.467  1.00 80.70           C  
ATOM   3312  CD2 LEU A 432      17.590  -1.182 -34.135  1.00 80.70           C  
ATOM   3313  N   THR A 433      21.696   0.978 -32.867  1.00 82.66           N  
ATOM   3314  CA  THR A 433      22.592   1.736 -31.992  1.00 82.66           C  
ATOM   3315  C   THR A 433      22.459   1.269 -30.540  1.00 82.66           C  
ATOM   3316  CB  THR A 433      22.321   3.244 -32.081  1.00 82.66           C  
ATOM   3317  O   THR A 433      21.420   0.762 -30.114  1.00 82.66           O  
ATOM   3318  CG2 THR A 433      22.532   3.822 -33.479  1.00 82.66           C  
ATOM   3319  OG1 THR A 433      21.012   3.528 -31.665  1.00 82.66           O  
ATOM   3320  N   ALA A 434      23.492   1.495 -29.721  1.00 82.11           N  
ATOM   3321  CA  ALA A 434      23.448   1.153 -28.295  1.00 82.11           C  
ATOM   3322  C   ALA A 434      22.260   1.811 -27.557  1.00 82.11           C  
ATOM   3323  CB  ALA A 434      24.785   1.562 -27.666  1.00 82.11           C  
ATOM   3324  O   ALA A 434      21.697   1.225 -26.629  1.00 82.11           O  
ATOM   3325  N   THR A 435      21.857   3.011 -27.987  1.00 82.01           N  
ATOM   3326  CA  THR A 435      20.703   3.735 -27.439  1.00 82.01           C  
ATOM   3327  C   THR A 435      19.384   3.058 -27.808  1.00 82.01           C  
ATOM   3328  CB  THR A 435      20.694   5.193 -27.918  1.00 82.01           C  
ATOM   3329  O   THR A 435      18.570   2.815 -26.918  1.00 82.01           O  
ATOM   3330  CG2 THR A 435      19.659   6.040 -27.177  1.00 82.01           C  
ATOM   3331  OG1 THR A 435      21.952   5.784 -27.673  1.00 82.01           O  
ATOM   3332  N   GLU A 436      19.189   2.696 -29.079  1.00 82.52           N  
ATOM   3333  CA  GLU A 436      17.985   1.986 -29.543  1.00 82.52           C  
ATOM   3334  C   GLU A 436      17.861   0.615 -28.878  1.00 82.52           C  
ATOM   3335  CB  GLU A 436      18.044   1.794 -31.061  1.00 82.52           C  
ATOM   3336  O   GLU A 436      16.784   0.253 -28.406  1.00 82.52           O  
ATOM   3337  CG  GLU A 436      17.824   3.110 -31.823  1.00 82.52           C  
ATOM   3338  CD  GLU A 436      18.299   3.021 -33.278  1.00 82.52           C  
ATOM   3339  OE1 GLU A 436      17.649   3.633 -34.147  1.00 82.52           O  
ATOM   3340  OE2 GLU A 436      19.373   2.405 -33.489  1.00 82.52           O  
ATOM   3341  N   ILE A 437      18.979  -0.110 -28.746  1.00 84.16           N  
ATOM   3342  CA  ILE A 437      19.015  -1.391 -28.036  1.00 84.16           C  
ATOM   3343  C   ILE A 437      18.528  -1.211 -26.597  1.00 84.16           C  
ATOM   3344  CB  ILE A 437      20.426  -2.019 -28.090  1.00 84.16           C  
ATOM   3345  O   ILE A 437      17.688  -1.982 -26.130  1.00 84.16           O  
ATOM   3346  CG1 ILE A 437      20.764  -2.460 -29.529  1.00 84.16           C  
ATOM   3347  CG2 ILE A 437      20.518  -3.224 -27.139  1.00 84.16           C  
ATOM   3348  CD1 ILE A 437      22.219  -2.902 -29.736  1.00 84.16           C  
ATOM   3349  N   LYS A 438      19.016  -0.187 -25.885  1.00 82.91           N  
ATOM   3350  CA  LYS A 438      18.603   0.090 -24.503  1.00 82.91           C  
ATOM   3351  C   LYS A 438      17.110   0.421 -24.410  1.00 82.91           C  
ATOM   3352  CB  LYS A 438      19.472   1.218 -23.926  1.00 82.91           C  
ATOM   3353  O   LYS A 438      16.434  -0.119 -23.536  1.00 82.91           O  
ATOM   3354  CG  LYS A 438      19.180   1.457 -22.436  1.00 82.91           C  
ATOM   3355  CD  LYS A 438      19.950   2.671 -21.906  1.00 82.91           C  
ATOM   3356  CE  LYS A 438      19.548   2.924 -20.448  1.00 82.91           C  
ATOM   3357  NZ  LYS A 438      20.120   4.190 -19.928  1.00 82.91           N  
ATOM   3358  N   GLN A 439      16.601   1.286 -25.287  1.00 85.40           N  
ATOM   3359  CA  GLN A 439      15.189   1.681 -25.297  1.00 85.40           C  
ATOM   3360  C   GLN A 439      14.275   0.477 -25.570  1.00 85.40           C  
ATOM   3361  CB  GLN A 439      14.966   2.776 -26.348  1.00 85.40           C  
ATOM   3362  O   GLN A 439      13.379   0.194 -24.775  1.00 85.40           O  
ATOM   3363  CG  GLN A 439      15.541   4.148 -25.956  1.00 85.40           C  
ATOM   3364  CD  GLN A 439      15.418   5.161 -27.090  1.00 85.40           C  
ATOM   3365  NE2 GLN A 439      15.532   6.443 -26.842  1.00 85.40           N  
ATOM   3366  OE1 GLN A 439      15.247   4.829 -28.248  1.00 85.40           O  
ATOM   3367  N   GLN A 440      14.555  -0.292 -26.626  1.00 85.01           N  
ATOM   3368  CA  GLN A 440      13.756  -1.464 -27.001  1.00 85.01           C  
ATOM   3369  C   GLN A 440      13.828  -2.587 -25.958  1.00 85.01           C  
ATOM   3370  CB  GLN A 440      14.198  -1.978 -28.378  1.00 85.01           C  
ATOM   3371  O   GLN A 440      12.811  -3.212 -25.658  1.00 85.01           O  
ATOM   3372  CG  GLN A 440      13.824  -1.000 -29.506  1.00 85.01           C  
ATOM   3373  CD  GLN A 440      14.163  -1.523 -30.898  1.00 85.01           C  
ATOM   3374  NE2 GLN A 440      14.016  -0.716 -31.923  1.00 85.01           N  
ATOM   3375  OE1 GLN A 440      14.546  -2.658 -31.107  1.00 85.01           O  
ATOM   3376  N   SER A 441      14.990  -2.791 -25.325  1.00 85.15           N  
ATOM   3377  CA  SER A 441      15.140  -3.752 -24.220  1.00 85.15           C  
ATOM   3378  C   SER A 441      14.179  -3.451 -23.069  1.00 85.15           C  
ATOM   3379  CB  SER A 441      16.554  -3.706 -23.631  1.00 85.15           C  
ATOM   3380  O   SER A 441      13.566  -4.357 -22.504  1.00 85.15           O  
ATOM   3381  OG  SER A 441      17.545  -4.065 -24.558  1.00 85.15           O  
ATOM   3382  N   ILE A 442      14.048  -2.171 -22.709  1.00 85.30           N  
ATOM   3383  CA  ILE A 442      13.165  -1.738 -21.624  1.00 85.30           C  
ATOM   3384  C   ILE A 442      11.705  -1.891 -22.042  1.00 85.30           C  
ATOM   3385  CB  ILE A 442      13.518  -0.305 -21.174  1.00 85.30           C  
ATOM   3386  O   ILE A 442      10.924  -2.410 -21.250  1.00 85.30           O  
ATOM   3387  CG1 ILE A 442      14.918  -0.335 -20.519  1.00 85.30           C  
ATOM   3388  CG2 ILE A 442      12.470   0.258 -20.191  1.00 85.30           C  
ATOM   3389  CD1 ILE A 442      15.488   1.047 -20.209  1.00 85.30           C  
ATOM   3390  N   ALA A 443      11.348  -1.506 -23.271  1.00 87.32           N  
ATOM   3391  CA  ALA A 443       9.996  -1.677 -23.801  1.00 87.32           C  
ATOM   3392  C   ALA A 443       9.529  -3.141 -23.722  1.00 87.32           C  
ATOM   3393  CB  ALA A 443       9.971  -1.136 -25.236  1.00 87.32           C  
ATOM   3394  O   ALA A 443       8.533  -3.439 -23.066  1.00 87.32           O  
ATOM   3395  N   ILE A 444      10.330  -4.071 -24.249  1.00 88.49           N  
ATOM   3396  CA  ILE A 444      10.028  -5.511 -24.230  1.00 88.49           C  
ATOM   3397  C   ILE A 444       9.982  -6.058 -22.798  1.00 88.49           C  
ATOM   3398  CB  ILE A 444      11.068  -6.254 -25.094  1.00 88.49           C  
ATOM   3399  O   ILE A 444       9.123  -6.871 -22.457  1.00 88.49           O  
ATOM   3400  CG1 ILE A 444      10.857  -5.861 -26.574  1.00 88.49           C  
ATOM   3401  CG2 ILE A 444      10.973  -7.784 -24.925  1.00 88.49           C  
ATOM   3402  CD1 ILE A 444      12.039  -6.228 -27.463  1.00 88.49           C  
ATOM   3403  N   GLY A 445      10.884  -5.603 -21.925  1.00 89.53           N  
ATOM   3404  CA  GLY A 445      10.838  -5.954 -20.507  1.00 89.53           C  
ATOM   3405  C   GLY A 445       9.528  -5.529 -19.839  1.00 89.53           C  
ATOM   3406  O   GLY A 445       8.918  -6.297 -19.083  1.00 89.53           O  
ATOM   3407  N   VAL A 446       9.080  -4.309 -20.122  1.00 89.25           N  
ATOM   3408  CA  VAL A 446       7.829  -3.765 -19.597  1.00 89.25           C  
ATOM   3409  C   VAL A 446       6.634  -4.557 -20.139  1.00 89.25           C  
ATOM   3410  CB  VAL A 446       7.758  -2.251 -19.878  1.00 89.25           C  
ATOM   3411  O   VAL A 446       5.781  -4.948 -19.341  1.00 89.25           O  
ATOM   3412  CG1 VAL A 446       6.396  -1.666 -19.523  1.00 89.25           C  
ATOM   3413  CG2 VAL A 446       8.783  -1.490 -19.020  1.00 89.25           C  
ATOM   3414  N   ASP A 447       6.621  -4.909 -21.425  1.00 90.57           N  
ATOM   3415  CA  ASP A 447       5.571  -5.729 -22.045  1.00 90.57           C  
ATOM   3416  C   ASP A 447       5.431  -7.107 -21.391  1.00 90.57           C  
ATOM   3417  CB  ASP A 447       5.854  -5.908 -23.544  1.00 90.57           C  
ATOM   3418  O   ASP A 447       4.330  -7.498 -20.997  1.00 90.57           O  
ATOM   3419  CG  ASP A 447       5.531  -4.670 -24.377  1.00 90.57           C  
ATOM   3420  OD1 ASP A 447       4.815  -3.784 -23.856  1.00 90.57           O  
ATOM   3421  OD2 ASP A 447       5.950  -4.649 -25.552  1.00 90.57           O  
ATOM   3422  N   ILE A 448       6.539  -7.829 -21.181  1.00 90.90           N  
ATOM   3423  CA  ILE A 448       6.524  -9.135 -20.492  1.00 90.90           C  
ATOM   3424  C   ILE A 448       5.974  -8.992 -19.068  1.00 90.90           C  
ATOM   3425  CB  ILE A 448       7.937  -9.764 -20.490  1.00 90.90           C  
ATOM   3426  O   ILE A 448       5.203  -9.831 -18.588  1.00 90.90           O  
ATOM   3427  CG1 ILE A 448       8.318 -10.148 -21.938  1.00 90.90           C  
ATOM   3428  CG2 ILE A 448       8.018 -11.000 -19.567  1.00 90.90           C  
ATOM   3429  CD1 ILE A 448       9.715 -10.759 -22.070  1.00 90.90           C  
ATOM   3430  N   SER A 449       6.339  -7.907 -18.389  1.00 90.94           N  
ATOM   3431  CA  SER A 449       5.848  -7.619 -17.042  1.00 90.94           C  
ATOM   3432  C   SER A 449       4.340  -7.357 -17.038  1.00 90.94           C  
ATOM   3433  CB  SER A 449       6.599  -6.432 -16.451  1.00 90.94           C  
ATOM   3434  O   SER A 449       3.627  -7.870 -16.172  1.00 90.94           O  
ATOM   3435  OG  SER A 449       7.984  -6.662 -16.518  1.00 90.94           O  
ATOM   3436  N   PHE A 450       3.827  -6.603 -18.014  1.00 92.62           N  
ATOM   3437  CA  PHE A 450       2.391  -6.372 -18.166  1.00 92.62           C  
ATOM   3438  C   PHE A 450       1.634  -7.629 -18.590  1.00 92.62           C  
ATOM   3439  CB  PHE A 450       2.126  -5.210 -19.128  1.00 92.62           C  
ATOM   3440  O   PHE A 450       0.542  -7.853 -18.068  1.00 92.62           O  
ATOM   3441  CG  PHE A 450       2.178  -3.862 -18.445  1.00 92.62           C  
ATOM   3442  CD1 PHE A 450       1.155  -3.492 -17.554  1.00 92.62           C  
ATOM   3443  CD2 PHE A 450       3.220  -2.964 -18.719  1.00 92.62           C  
ATOM   3444  CE1 PHE A 450       1.184  -2.234 -16.929  1.00 92.62           C  
ATOM   3445  CE2 PHE A 450       3.256  -1.709 -18.089  1.00 92.62           C  
ATOM   3446  CZ  PHE A 450       2.245  -1.349 -17.186  1.00 92.62           C  
ATOM   3447  N   ALA A 451       2.216  -8.492 -19.424  1.00 93.62           N  
ATOM   3448  CA  ALA A 451       1.622  -9.773 -19.796  1.00 93.62           C  
ATOM   3449  C   ALA A 451       1.424 -10.673 -18.565  1.00 93.62           C  
ATOM   3450  CB  ALA A 451       2.508 -10.435 -20.857  1.00 93.62           C  
ATOM   3451  O   ALA A 451       0.348 -11.240 -18.363  1.00 93.62           O  
ATOM   3452  N   PHE A 452       2.416 -10.732 -17.672  1.00 92.44           N  
ATOM   3453  CA  PHE A 452       2.280 -11.428 -16.391  1.00 92.44           C  
ATOM   3454  C   PHE A 452       1.169 -10.825 -15.517  1.00 92.44           C  
ATOM   3455  CB  PHE A 452       3.626 -11.396 -15.666  1.00 92.44           C  
ATOM   3456  O   PHE A 452       0.333 -11.551 -14.971  1.00 92.44           O  
ATOM   3457  CG  PHE A 452       3.566 -11.975 -14.269  1.00 92.44           C  
ATOM   3458  CD1 PHE A 452       3.540 -11.124 -13.149  1.00 92.44           C  
ATOM   3459  CD2 PHE A 452       3.518 -13.369 -14.092  1.00 92.44           C  
ATOM   3460  CE1 PHE A 452       3.477 -11.668 -11.855  1.00 92.44           C  
ATOM   3461  CE2 PHE A 452       3.441 -13.913 -12.799  1.00 92.44           C  
ATOM   3462  CZ  PHE A 452       3.419 -13.063 -11.681  1.00 92.44           C  
ATOM   3463  N   VAL A 453       1.106  -9.493 -15.416  1.00 93.16           N  
ATOM   3464  CA  VAL A 453       0.026  -8.817 -14.681  1.00 93.16           C  
ATOM   3465  C   VAL A 453      -1.336  -9.084 -15.323  1.00 93.16           C  
ATOM   3466  CB  VAL A 453       0.300  -7.308 -14.531  1.00 93.16           C  
ATOM   3467  O   VAL A 453      -2.307  -9.256 -14.590  1.00 93.16           O  
ATOM   3468  CG1 VAL A 453      -0.870  -6.548 -13.887  1.00 93.16           C  
ATOM   3469  CG2 VAL A 453       1.504  -7.082 -13.610  1.00 93.16           C  
ATOM   3470  N   ALA A 454      -1.432  -9.181 -16.650  1.00 94.19           N  
ATOM   3471  CA  ALA A 454      -2.676  -9.498 -17.346  1.00 94.19           C  
ATOM   3472  C   ALA A 454      -3.184 -10.890 -16.955  1.00 94.19           C  
ATOM   3473  CB  ALA A 454      -2.469  -9.367 -18.861  1.00 94.19           C  
ATOM   3474  O   ALA A 454      -4.362 -11.039 -16.632  1.00 94.19           O  
ATOM   3475  N   VAL A 455      -2.295 -11.886 -16.879  1.00 94.49           N  
ATOM   3476  CA  VAL A 455      -2.635 -13.236 -16.396  1.00 94.49           C  
ATOM   3477  C   VAL A 455      -3.144 -13.196 -14.956  1.00 94.49           C  
ATOM   3478  CB  VAL A 455      -1.437 -14.194 -16.537  1.00 94.49           C  
ATOM   3479  O   VAL A 455      -4.185 -13.782 -14.655  1.00 94.49           O  
ATOM   3480  CG1 VAL A 455      -1.726 -15.573 -15.929  1.00 94.49           C  
ATOM   3481  CG2 VAL A 455      -1.091 -14.410 -18.015  1.00 94.49           C  
ATOM   3482  N   LEU A 456      -2.465 -12.463 -14.069  1.00 93.29           N  
ATOM   3483  CA  LEU A 456      -2.913 -12.310 -12.684  1.00 93.29           C  
ATOM   3484  C   LEU A 456      -4.280 -11.620 -12.592  1.00 93.29           C  
ATOM   3485  CB  LEU A 456      -1.870 -11.525 -11.873  1.00 93.29           C  
ATOM   3486  O   LEU A 456      -5.148 -12.080 -11.852  1.00 93.29           O  
ATOM   3487  CG  LEU A 456      -0.550 -12.254 -11.578  1.00 93.29           C  
ATOM   3488  CD1 LEU A 456       0.305 -11.331 -10.706  1.00 93.29           C  
ATOM   3489  CD2 LEU A 456      -0.764 -13.562 -10.811  1.00 93.29           C  
ATOM   3490  N   VAL A 457      -4.496 -10.543 -13.350  1.00 94.69           N  
ATOM   3491  CA  VAL A 457      -5.768  -9.809 -13.383  1.00 94.69           C  
ATOM   3492  C   VAL A 457      -6.895 -10.695 -13.911  1.00 94.69           C  
ATOM   3493  CB  VAL A 457      -5.630  -8.512 -14.204  1.00 94.69           C  
ATOM   3494  O   VAL A 457      -7.972 -10.696 -13.320  1.00 94.69           O  
ATOM   3495  CG1 VAL A 457      -6.980  -7.854 -14.513  1.00 94.69           C  
ATOM   3496  CG2 VAL A 457      -4.798  -7.474 -13.434  1.00 94.69           C  
ATOM   3497  N   MET A 458      -6.657 -11.496 -14.952  1.00 94.64           N  
ATOM   3498  CA  MET A 458      -7.639 -12.461 -15.454  1.00 94.64           C  
ATOM   3499  C   MET A 458      -7.958 -13.538 -14.412  1.00 94.64           C  
ATOM   3500  CB  MET A 458      -7.138 -13.112 -16.750  1.00 94.64           C  
ATOM   3501  O   MET A 458      -9.128 -13.839 -14.178  1.00 94.64           O  
ATOM   3502  CG  MET A 458      -7.216 -12.150 -17.938  1.00 94.64           C  
ATOM   3503  SD  MET A 458      -6.824 -12.904 -19.540  1.00 94.64           S  
ATOM   3504  CE  MET A 458      -5.046 -13.210 -19.363  1.00 94.64           C  
ATOM   3505  N   ALA A 459      -6.947 -14.071 -13.719  1.00 93.62           N  
ATOM   3506  CA  ALA A 459      -7.161 -15.017 -12.626  1.00 93.62           C  
ATOM   3507  C   ALA A 459      -7.985 -14.387 -11.489  1.00 93.62           C  
ATOM   3508  CB  ALA A 459      -5.801 -15.526 -12.136  1.00 93.62           C  
ATOM   3509  O   ALA A 459      -8.949 -14.988 -11.012  1.00 93.62           O  
ATOM   3510  N   ALA A 460      -7.667 -13.150 -11.095  1.00 93.46           N  
ATOM   3511  CA  ALA A 460      -8.441 -12.400 -10.111  1.00 93.46           C  
ATOM   3512  C   ALA A 460      -9.871 -12.134 -10.582  1.00 93.46           C  
ATOM   3513  CB  ALA A 460      -7.727 -11.087  -9.798  1.00 93.46           C  
ATOM   3514  O   ALA A 460     -10.790 -12.234  -9.775  1.00 93.46           O  
ATOM   3515  N   TYR A 461     -10.076 -11.858 -11.872  1.00 95.04           N  
ATOM   3516  CA  TYR A 461     -11.406 -11.667 -12.431  1.00 95.04           C  
ATOM   3517  C   TYR A 461     -12.238 -12.946 -12.288  1.00 95.04           C  
ATOM   3518  CB  TYR A 461     -11.316 -11.199 -13.891  1.00 95.04           C  
ATOM   3519  O   TYR A 461     -13.330 -12.899 -11.722  1.00 95.04           O  
ATOM   3520  CG  TYR A 461     -12.628 -10.787 -14.543  1.00 95.04           C  
ATOM   3521  CD1 TYR A 461     -12.660 -10.588 -15.938  1.00 95.04           C  
ATOM   3522  CD2 TYR A 461     -13.791 -10.530 -13.781  1.00 95.04           C  
ATOM   3523  CE1 TYR A 461     -13.845 -10.162 -16.567  1.00 95.04           C  
ATOM   3524  CE2 TYR A 461     -14.973 -10.104 -14.407  1.00 95.04           C  
ATOM   3525  OH  TYR A 461     -16.158  -9.543 -16.406  1.00 95.04           O  
ATOM   3526  CZ  TYR A 461     -15.005  -9.925 -15.803  1.00 95.04           C  
ATOM   3527  N   VAL A 462     -11.692 -14.102 -12.681  1.00 94.44           N  
ATOM   3528  CA  VAL A 462     -12.357 -15.409 -12.530  1.00 94.44           C  
ATOM   3529  C   VAL A 462     -12.679 -15.704 -11.062  1.00 94.44           C  
ATOM   3530  CB  VAL A 462     -11.498 -16.534 -13.142  1.00 94.44           C  
ATOM   3531  O   VAL A 462     -13.804 -16.086 -10.744  1.00 94.44           O  
ATOM   3532  CG1 VAL A 462     -12.095 -17.925 -12.884  1.00 94.44           C  
ATOM   3533  CG2 VAL A 462     -11.383 -16.367 -14.662  1.00 94.44           C  
ATOM   3534  N   ILE A 463     -11.732 -15.472 -10.148  1.00 91.87           N  
ATOM   3535  CA  ILE A 463     -11.938 -15.618  -8.696  1.00 91.87           C  
ATOM   3536  C   ILE A 463     -13.067 -14.693  -8.217  1.00 91.87           C  
ATOM   3537  CB  ILE A 463     -10.602 -15.333  -7.965  1.00 91.87           C  
ATOM   3538  O   ILE A 463     -13.933 -15.107  -7.437  1.00 91.87           O  
ATOM   3539  CG1 ILE A 463      -9.594 -16.473  -8.248  1.00 91.87           C  
ATOM   3540  CG2 ILE A 463     -10.748 -15.179  -6.439  1.00 91.87           C  
ATOM   3541  CD1 ILE A 463      -8.160 -16.148  -7.810  1.00 91.87           C  
ATOM   3542  N   ALA A 464     -13.093 -13.455  -8.707  1.00 89.62           N  
ATOM   3543  CA  ALA A 464     -14.053 -12.444  -8.304  1.00 89.62           C  
ATOM   3544  C   ALA A 464     -15.483 -12.725  -8.791  1.00 89.62           C  
ATOM   3545  CB  ALA A 464     -13.544 -11.077  -8.750  1.00 89.62           C  
ATOM   3546  O   ALA A 464     -16.433 -12.298  -8.133  1.00 89.62           O  
ATOM   3547  N   LEU A 465     -15.671 -13.515  -9.858  1.00 90.19           N  
ATOM   3548  CA  LEU A 465     -17.001 -13.979 -10.287  1.00 90.19           C  
ATOM   3549  C   LEU A 465     -17.721 -14.791  -9.196  1.00 90.19           C  
ATOM   3550  CB  LEU A 465     -16.897 -14.822 -11.573  1.00 90.19           C  
ATOM   3551  O   LEU A 465     -18.954 -14.811  -9.140  1.00 90.19           O  
ATOM   3552  CG  LEU A 465     -16.354 -14.101 -12.820  1.00 90.19           C  
ATOM   3553  CD1 LEU A 465     -16.331 -15.061 -14.006  1.00 90.19           C  
ATOM   3554  CD2 LEU A 465     -17.179 -12.870 -13.196  1.00 90.19           C  
ATOM   3555  N   PHE A 466     -16.968 -15.425  -8.293  1.00 90.80           N  
ATOM   3556  CA  PHE A 466     -17.510 -16.203  -7.178  1.00 90.80           C  
ATOM   3557  C   PHE A 466     -17.778 -15.373  -5.918  1.00 90.80           C  
ATOM   3558  CB  PHE A 466     -16.587 -17.389  -6.884  1.00 90.80           C  
ATOM   3559  O   PHE A 466     -18.331 -15.907  -4.951  1.00 90.80           O  
ATOM   3560  CG  PHE A 466     -16.436 -18.330  -8.058  1.00 90.80           C  
ATOM   3561  CD1 PHE A 466     -17.434 -19.285  -8.333  1.00 90.80           C  
ATOM   3562  CD2 PHE A 466     -15.318 -18.222  -8.903  1.00 90.80           C  
ATOM   3563  CE1 PHE A 466     -17.307 -20.133  -9.448  1.00 90.80           C  
ATOM   3564  CE2 PHE A 466     -15.196 -19.063 -10.020  1.00 90.80           C  
ATOM   3565  CZ  PHE A 466     -16.188 -20.021 -10.292  1.00 90.80           C  
ATOM   3566  N   ILE A 467     -17.429 -14.081  -5.907  1.00 87.46           N  
ATOM   3567  CA  ILE A 467     -17.728 -13.193  -4.783  1.00 87.46           C  
ATOM   3568  C   ILE A 467     -19.245 -12.986  -4.723  1.00 87.46           C  
ATOM   3569  CB  ILE A 467     -16.920 -11.876  -4.854  1.00 87.46           C  
ATOM   3570  O   ILE A 467     -19.885 -12.453  -5.633  1.00 87.46           O  
ATOM   3571  CG1 ILE A 467     -15.414 -12.189  -4.681  1.00 87.46           C  
ATOM   3572  CG2 ILE A 467     -17.377 -10.889  -3.762  1.00 87.46           C  
ATOM   3573  CD1 ILE A 467     -14.480 -10.996  -4.927  1.00 87.46           C  
ATOM   3574  N   ARG A 468     -19.840 -13.441  -3.619  1.00 78.68           N  
ATOM   3575  CA  ARG A 468     -21.257 -13.251  -3.308  1.00 78.68           C  
ATOM   3576  C   ARG A 468     -21.384 -12.431  -2.042  1.00 78.68           C  
ATOM   3577  CB  ARG A 468     -21.990 -14.592  -3.182  1.00 78.68           C  
ATOM   3578  O   ARG A 468     -20.686 -12.680  -1.058  1.00 78.68           O  
ATOM   3579  CG  ARG A 468     -21.990 -15.377  -4.501  1.00 78.68           C  
ATOM   3580  CD  ARG A 468     -22.883 -16.617  -4.391  1.00 78.68           C  
ATOM   3581  NE  ARG A 468     -22.910 -17.383  -5.654  1.00 78.68           N  
ATOM   3582  NH1 ARG A 468     -24.367 -19.029  -4.981  1.00 78.68           N  
ATOM   3583  NH2 ARG A 468     -23.562 -19.059  -7.058  1.00 78.68           N  
ATOM   3584  CZ  ARG A 468     -23.610 -18.481  -5.891  1.00 78.68           C  
ATOM   3585  N   GLU A 469     -22.296 -11.475  -2.079  1.00 73.37           N  
ATOM   3586  CA  GLU A 469     -22.647 -10.710  -0.898  1.00 73.37           C  
ATOM   3587  C   GLU A 469     -23.571 -11.538   0.015  1.00 73.37           C  
ATOM   3588  CB  GLU A 469     -23.257  -9.379  -1.337  1.00 73.37           C  
ATOM   3589  O   GLU A 469     -24.360 -12.347  -0.486  1.00 73.37           O  
ATOM   3590  CG  GLU A 469     -23.193  -8.352  -0.208  1.00 73.37           C  
ATOM   3591  CD  GLU A 469     -23.306  -6.938  -0.750  1.00 73.37           C  
ATOM   3592  OE1 GLU A 469     -22.600  -6.049  -0.227  1.00 73.37           O  
ATOM   3593  OE2 GLU A 469     -24.062  -6.712  -1.716  1.00 73.37           O  
ATOM   3594  N   PRO A 470     -23.478 -11.395   1.348  1.00 67.02           N  
ATOM   3595  CA  PRO A 470     -24.423 -12.029   2.259  1.00 67.02           C  
ATOM   3596  C   PRO A 470     -25.866 -11.592   1.952  1.00 67.02           C  
ATOM   3597  CB  PRO A 470     -23.978 -11.614   3.668  1.00 67.02           C  
ATOM   3598  O   PRO A 470     -26.144 -10.394   1.892  1.00 67.02           O  
ATOM   3599  CG  PRO A 470     -22.502 -11.251   3.503  1.00 67.02           C  
ATOM   3600  CD  PRO A 470     -22.434 -10.701   2.085  1.00 67.02           C  
ATOM   3601  N   LYS A 471     -26.791 -12.557   1.810  1.00 61.01           N  
ATOM   3602  CA  LYS A 471     -28.206 -12.319   1.437  1.00 61.01           C  
ATOM   3603  C   LYS A 471     -28.905 -11.262   2.300  1.00 61.01           C  
ATOM   3604  CB  LYS A 471     -29.017 -13.624   1.539  1.00 61.01           C  
ATOM   3605  O   LYS A 471     -29.718 -10.503   1.795  1.00 61.01           O  
ATOM   3606  CG  LYS A 471     -28.713 -14.653   0.439  1.00 61.01           C  
ATOM   3607  CD  LYS A 471     -29.681 -15.840   0.568  1.00 61.01           C  
ATOM   3608  CE  LYS A 471     -29.486 -16.864  -0.557  1.00 61.01           C  
ATOM   3609  NZ  LYS A 471     -30.483 -17.965  -0.460  1.00 61.01           N  
ATOM   3610  N   GLU A 472     -28.561 -11.211   3.583  1.00 58.87           N  
ATOM   3611  CA  GLU A 472     -29.113 -10.278   4.575  1.00 58.87           C  
ATOM   3612  C   GLU A 472     -28.832  -8.803   4.223  1.00 58.87           C  
ATOM   3613  CB  GLU A 472     -28.460 -10.650   5.917  1.00 58.87           C  
ATOM   3614  O   GLU A 472     -29.652  -7.918   4.455  1.00 58.87           O  
ATOM   3615  CG  GLU A 472     -29.383 -10.500   7.130  1.00 58.87           C  
ATOM   3616  CD  GLU A 472     -28.685 -10.950   8.427  1.00 58.87           C  
ATOM   3617  OE1 GLU A 472     -29.406 -11.191   9.416  1.00 58.87           O  
ATOM   3618  OE2 GLU A 472     -27.430 -11.034   8.431  1.00 58.87           O  
ATOM   3619  N   ILE A 473     -27.675  -8.538   3.607  1.00 62.84           N  
ATOM   3620  CA  ILE A 473     -27.279  -7.197   3.156  1.00 62.84           C  
ATOM   3621  C   ILE A 473     -27.993  -6.864   1.843  1.00 62.84           C  
ATOM   3622  CB  ILE A 473     -25.741  -7.111   3.011  1.00 62.84           C  
ATOM   3623  O   ILE A 473     -28.476  -5.748   1.659  1.00 62.84           O  
ATOM   3624  CG1 ILE A 473     -25.039  -7.531   4.326  1.00 62.84           C  
ATOM   3625  CG2 ILE A 473     -25.313  -5.691   2.597  1.00 62.84           C  
ATOM   3626  CD1 ILE A 473     -23.509  -7.498   4.261  1.00 62.84           C  
ATOM   3627  N   GLU A 474     -28.105  -7.848   0.948  1.00 59.33           N  
ATOM   3628  CA  GLU A 474     -28.823  -7.695  -0.318  1.00 59.33           C  
ATOM   3629  C   GLU A 474     -30.316  -7.392  -0.090  1.00 59.33           C  
ATOM   3630  CB  GLU A 474     -28.607  -8.958  -1.174  1.00 59.33           C  
ATOM   3631  O   GLU A 474     -30.880  -6.543  -0.780  1.00 59.33           O  
ATOM   3632  CG  GLU A 474     -28.979  -8.719  -2.645  1.00 59.33           C  
ATOM   3633  CD  GLU A 474     -28.842  -9.962  -3.543  1.00 59.33           C  
ATOM   3634  OE1 GLU A 474     -29.448  -9.923  -4.645  1.00 59.33           O  
ATOM   3635  OE2 GLU A 474     -28.174 -10.946  -3.148  1.00 59.33           O  
ATOM   3636  N   SER A 475     -30.953  -8.017   0.911  1.00 54.28           N  
ATOM   3637  CA  SER A 475     -32.368  -7.785   1.231  1.00 54.28           C  
ATOM   3638  C   SER A 475     -32.655  -6.397   1.799  1.00 54.28           C  
ATOM   3639  CB  SER A 475     -32.914  -8.849   2.190  1.00 54.28           C  
ATOM   3640  O   SER A 475     -33.686  -5.821   1.463  1.00 54.28           O  
ATOM   3641  OG  SER A 475     -32.195  -8.941   3.406  1.00 54.28           O  
ATOM   3642  N   ASN A 476     -31.764  -5.841   2.629  1.00 59.46           N  
ATOM   3643  CA  ASN A 476     -31.941  -4.483   3.158  1.00 59.46           C  
ATOM   3644  C   ASN A 476     -31.855  -3.428   2.054  1.00 59.46           C  
ATOM   3645  CB  ASN A 476     -30.893  -4.198   4.242  1.00 59.46           C  
ATOM   3646  O   ASN A 476     -32.596  -2.451   2.080  1.00 59.46           O  
ATOM   3647  CG  ASN A 476     -31.298  -4.666   5.622  1.00 59.46           C  
ATOM   3648  ND2 ASN A 476     -30.534  -4.268   6.608  1.00 59.46           N  
ATOM   3649  OD1 ASN A 476     -32.298  -5.338   5.835  1.00 59.46           O  
ATOM   3650  N   ARG A 477     -31.001  -3.658   1.052  1.00 60.58           N  
ATOM   3651  CA  ARG A 477     -30.848  -2.750  -0.085  1.00 60.58           C  
ATOM   3652  C   ARG A 477     -32.087  -2.685  -0.976  1.00 60.58           C  
ATOM   3653  CB  ARG A 477     -29.595  -3.137  -0.883  1.00 60.58           C  
ATOM   3654  O   ARG A 477     -32.418  -1.606  -1.431  1.00 60.58           O  
ATOM   3655  CG  ARG A 477     -28.567  -2.007  -0.822  1.00 60.58           C  
ATOM   3656  CD  ARG A 477     -27.346  -2.346  -1.677  1.00 60.58           C  
ATOM   3657  NE  ARG A 477     -26.211  -2.803  -0.864  1.00 60.58           N  
ATOM   3658  NH1 ARG A 477     -25.581  -4.561  -2.159  1.00 60.58           N  
ATOM   3659  NH2 ARG A 477     -24.364  -4.010  -0.393  1.00 60.58           N  
ATOM   3660  CZ  ARG A 477     -25.392  -3.785  -1.144  1.00 60.58           C  
ATOM   3661  N   ARG A 478     -32.790  -3.808  -1.188  1.00 55.36           N  
ATOM   3662  CA  ARG A 478     -34.015  -3.863  -2.020  1.00 55.36           C  
ATOM   3663  C   ARG A 478     -35.242  -3.191  -1.390  1.00 55.36           C  
ATOM   3664  CB  ARG A 478     -34.358  -5.316  -2.387  1.00 55.36           C  
ATOM   3665  O   ARG A 478     -36.274  -3.111  -2.045  1.00 55.36           O  
ATOM   3666  CG  ARG A 478     -33.342  -5.966  -3.333  1.00 55.36           C  
ATOM   3667  CD  ARG A 478     -33.863  -7.343  -3.760  1.00 55.36           C  
ATOM   3668  NE  ARG A 478     -32.842  -8.123  -4.485  1.00 55.36           N  
ATOM   3669  NH1 ARG A 478     -34.248  -9.703  -5.368  1.00 55.36           N  
ATOM   3670  NH2 ARG A 478     -32.046  -9.871  -5.708  1.00 55.36           N  
ATOM   3671  CZ  ARG A 478     -33.048  -9.221  -5.187  1.00 55.36           C  
ATOM   3672  N   LYS A 479     -35.167  -2.780  -0.120  1.00 53.30           N  
ATOM   3673  CA  LYS A 479     -36.243  -2.027   0.546  1.00 53.30           C  
ATOM   3674  C   LYS A 479     -36.188  -0.519   0.263  1.00 53.30           C  
ATOM   3675  CB  LYS A 479     -36.238  -2.313   2.054  1.00 53.30           C  
ATOM   3676  O   LYS A 479     -37.140   0.170   0.616  1.00 53.30           O  
ATOM   3677  CG  LYS A 479     -36.745  -3.724   2.382  1.00 53.30           C  
ATOM   3678  CD  LYS A 479     -36.826  -3.903   3.902  1.00 53.30           C  
ATOM   3679  CE  LYS A 479     -37.415  -5.270   4.253  1.00 53.30           C  
ATOM   3680  NZ  LYS A 479     -37.518  -5.440   5.723  1.00 53.30           N  
ATOM   3681  N   PHE A 480     -35.107  -0.036  -0.348  1.00 43.41           N  
ATOM   3682  CA  PHE A 480     -34.936   1.325  -0.859  1.00 43.41           C  
ATOM   3683  C   PHE A 480     -34.941   1.304  -2.388  1.00 43.41           C  
ATOM   3684  CB  PHE A 480     -33.611   1.899  -0.340  1.00 43.41           C  
ATOM   3685  O   PHE A 480     -35.295   2.352  -2.971  1.00 43.41           O  
ATOM   3686  CG  PHE A 480     -33.576   2.178   1.147  1.00 43.41           C  
ATOM   3687  CD1 PHE A 480     -34.098   3.388   1.637  1.00 43.41           C  
ATOM   3688  CD2 PHE A 480     -33.003   1.251   2.036  1.00 43.41           C  
ATOM   3689  CE1 PHE A 480     -34.036   3.679   3.012  1.00 43.41           C  
ATOM   3690  CE2 PHE A 480     -32.936   1.542   3.411  1.00 43.41           C  
ATOM   3691  CZ  PHE A 480     -33.450   2.758   3.897  1.00 43.41           C  
ATOM   3692  OXT PHE A 480     -34.530   0.249  -2.926  1.00 43.41           O  
TER    3693      PHE A 480                                                      
ENDMDL                                                                          
END                                                                             
