# Supplementary material for: Cryo‐EM structure of antibacterial efflux transporter QacA from Staphylococcus aureus reveals a novel extracellular loop with allosteric role
Source: EMBO J. 2023 Jul 17;42(16):e113418. doi: 10.15252/embj.2023113418 (PMC10425836; doi:10.15252/embj.2023113418)
Supplement: Supplementary file 4 — Source Data for Expanded View [file EMBJ-42-e113418-s008.zip › Expanded view source data/Figure EV2/AF2 models/AF-Q53903-ActVA.pdb]

HEADER                                            01-JUN-22                     
TITLE     ALPHAFOLD MONOMER V2.0 PREDICTION FOR ACTVA 1 PROTEIN (Q53903)        
COMPND    MOL_ID: 1;                                                            
COMPND   2 MOLECULE: ACTVA 1 PROTEIN;                                           
COMPND   3 CHAIN: A                                                             
SOURCE    MOL_ID: 1;                                                            
SOURCE   2 ORGANISM_SCIENTIFIC: STREPTOMYCES COELICOLOR;                        
SOURCE   3 ORGANISM_TAXID: 1902                                                 
REMARK   1                                                                      
REMARK   1 REFERENCE 1                                                          
REMARK   1  AUTH   JOHN JUMPER, RICHARD EVANS, ALEXANDER PRITZEL, TIM GREEN,    
REMARK   1  AUTH 2 MICHAEL FIGURNOV, OLAF RONNEBERGER, KATHRYN TUNYASUVUNAKOOL, 
REMARK   1  AUTH 3 RUSS BATES, AUGUSTIN ZIDEK, ANNA POTAPENKO, ALEX BRIDGLAND,  
REMARK   1  AUTH 4 CLEMENS MEYER, SIMON A A KOHL, ANDREW J BALLARD,             
REMARK   1  AUTH 5 ANDREW COWIE, BERNARDINO ROMERA-PAREDES, STANISLAV NIKOLOV,  
REMARK   1  AUTH 6 RISHUB JAIN, JONAS ADLER, TREVOR BACK, STIG PETERSEN,        
REMARK   1  AUTH 7 DAVID REIMAN, ELLEN CLANCY, MICHAL ZIELINSKI,                
REMARK   1  AUTH 8 MARTIN STEINEGGER, MICHALINA PACHOLSKA, TAMAS BERGHAMMER,    
REMARK   1  AUTH 9 DAVID SILVER, ORIOL VINYALS, ANDREW W SENIOR,                
REMARK   1  AUTH10 KORAY KAVUKCUOGLU, PUSHMEET KOHLI, DEMIS HASSABIS            
REMARK   1  TITL   HIGHLY ACCURATE PROTEIN STRUCTURE PREDICTION WITH ALPHAFOLD  
REMARK   1  REF    NATURE                        V. 596   583 2021              
REMARK   1  REFN                   ISSN 0028-0836                               
REMARK   1  PMID   34265844                                                     
REMARK   1  DOI    10.1038/s41586-021-03819-2                                   
REMARK   1                                                                      
REMARK   1 DISCLAIMERS                                                          
REMARK   1 ALPHAFOLD DATA, COPYRIGHT (2021) DEEPMIND TECHNOLOGIES LIMITED. THE  
REMARK   1 INFORMATION PROVIDED IS THEORETICAL MODELLING ONLY AND CAUTION SHOULD
REMARK   1 BE EXERCISED IN ITS USE. IT IS PROVIDED "AS-IS" WITHOUT ANY WARRANTY 
REMARK   1 OF ANY KIND, WHETHER EXPRESSED OR IMPLIED. NO WARRANTY IS GIVEN THAT 
REMARK   1 USE OF THE INFORMATION SHALL NOT INFRINGE THE RIGHTS OF ANY THIRD    
REMARK   1 PARTY. THE INFORMATION IS NOT INTENDED TO BE A SUBSTITUTE FOR        
REMARK   1 PROFESSIONAL MEDICAL ADVICE, DIAGNOSIS, OR TREATMENT, AND DOES NOT   
REMARK   1 CONSTITUTE MEDICAL OR OTHER PROFESSIONAL ADVICE. IT IS AVAILABLE FOR 
REMARK   1 ACADEMIC AND COMMERCIAL PURPOSES, UNDER CC-BY 4.0 LICENCE.           
DBREF  XXXX A    1   533  UNP    Q53903   Q53903_STRCH     1    533             
SEQRES   1 A  533  MET THR ALA ASN PRO GLY ARG PRO GLY GLY PRO ALA ASP          
SEQRES   2 A  533  GLN GLY HIS PRO ARG ARG TRP ALA ILE LEU GLY VAL LEU          
SEQRES   3 A  533  VAL LEU SER LEU VAL GLY ILE ILE LEU ASP ASN THR VAL          
SEQRES   4 A  533  LEU ASN VAL THR LEU ARG THR LEU THR ASP PRO GLU GLN          
SEQRES   5 A  533  GLY LEU GLY ALA SER HIS SER GLN VAL GLU TRP VAL LEU          
SEQRES   6 A  533  SER ALA TYR THR LEU ALA PHE ALA ALA THR LEU PHE THR          
SEQRES   7 A  533  TRP GLY VAL LEU GLY ASP ARG LEU GLY ARG ARG ARG VAL          
SEQRES   8 A  533  LEU LEU LEU GLY LEU GLY LEU PHE GLY LEU SER SER LEU          
SEQRES   9 A  533  ALA GLY ALA TYR ALA GLY SER PRO GLU GLN LEU ILE ALA          
SEQRES  10 A  533  ALA ARG ALA CYS MET GLY VAL SER GLY ALA ALA VAL LEU          
SEQRES  11 A  533  PRO SER THR LEU ALA THR ILE ALA ALA VAL PHE PRO LEU          
SEQRES  12 A  533  ARG GLU ARG PRO LYS ALA LEU GLY ILE TRP ALA ALA SER          
SEQRES  13 A  533  VAL GLY PHE ALA LEU GLY ILE GLY PRO VAL THR GLY GLY          
SEQRES  14 A  533  ILE LEU LEU ALA HIS PHE TRP TRP GLY SER VAL LEU LEU          
SEQRES  15 A  533  VAL ASN VAL PRO LEU MET ALA GLY CYS LEU VAL ALA VAL          
SEQRES  16 A  533  VAL LEU VAL VAL PRO GLU THR ARG GLY THR ALA GLY ARG          
SEQRES  17 A  533  ARG VAL ASP ALA ALA GLY LEU LEU LEU SER ILE ALA GLY          
SEQRES  18 A  533  VAL VAL PRO LEU VAL TYR ALA ILE ILE GLU ALA GLY ARG          
SEQRES  19 A  533  SER GLY GLY VAL THR ARG PRO ALA VAL TRP ALA ALA GLY          
SEQRES  20 A  533  LEU ALA GLY LEU GLY LEU LEU LEU VAL PHE LEU TRP HIS          
SEQRES  21 A  533  GLU ARG ARG THR PRO GLU PRO SER LEU GLU LEU GLY PHE          
SEQRES  22 A  533  PHE ARG MET LYS ALA PHE SER THR ALA VAL ALA ALA VAL          
SEQRES  23 A  533  GLY PHE VAL SER PHE ALA MET MET GLY PHE LEU PHE PHE          
SEQRES  24 A  533  SER ALA PHE TYR LEU GLN SER VAL ARG GLY TYR THR PRO          
SEQRES  25 A  533  LEU GLN ALA GLY GLY CYS THR VAL ALA LEU ALA VAL ALA          
SEQRES  26 A  533  ASN VAL VAL CYS GLY PRO LEU SER THR VAL LEU VAL ARG          
SEQRES  27 A  533  SER ILE GLY PRO ARG ASN VAL CYS ALA ALA GLY MET LEU          
SEQRES  28 A  533  ALA VAL THR ALA SER LEU CYS GLY VAL THR PHE VAL THR          
SEQRES  29 A  533  GLN HIS ALA PRO VAL TRP LEU ILE LEU VAL LEU PHE ALA          
SEQRES  30 A  533  ALA LEU GLY ALA GLY VAL ALA CYS VAL MET PRO THR ALA          
SEQRES  31 A  533  ALA VAL SER ILE MET ASN ALA ILE PRO ARG GLU LYS ALA          
SEQRES  32 A  533  GLY VAL ALA SER ALA MET ASN ASN THR VAL ARG GLN LEU          
SEQRES  33 A  533  GLY GLY ALA LEU GLY VAL ALA VAL LEU GLY SER LEU MET          
SEQRES  34 A  533  GLY ALA ALA TYR ARG ARG GLY ILE GLU ASP GLU LEU ALA          
SEQRES  35 A  533  VAL LEU PRO PRO SER ALA ARG HIS GLN ALA GLY GLU SER          
SEQRES  36 A  533  LEU ASP ALA THR LEU LEU ALA ALA THR ARG LEU GLY GLU          
SEQRES  37 A  533  SER GLY LEU VAL GLY PRO ALA ARG GLN ALA PHE LEU ASP          
SEQRES  38 A  533  ALA MET HIS LEU ALA ALA GLY ALA ALA ALA ALA VAL ALA          
SEQRES  39 A  533  LEU VAL GLY ALA LEU ALA VAL LEU ARG TRP LEU PRO SER          
SEQRES  40 A  533  SER VAL THR THR PRO THR PRO PRO ALA GLY ALA VAL PRO          
SEQRES  41 A  533  GLY ARG GLU HIS SER ASP HIS LEU LYS VAL GLN GLY SER          
CRYST1    1.000    1.000    1.000  90.00  90.00  90.00 P 1           1          
ORIGX1      1.000000  0.000000  0.000000        0.00000                         
ORIGX2      0.000000  1.000000  0.000000        0.00000                         
ORIGX3      0.000000  0.000000  1.000000        0.00000                         
SCALE1      1.000000  0.000000  0.000000        0.00000                         
SCALE2      0.000000  1.000000  0.000000        0.00000                         
SCALE3      0.000000  0.000000  1.000000        0.00000                         
MODEL        1                                                                  
ATOM      1  N   MET A   1     -41.332  -7.371  27.269  1.00 36.44           N  
ATOM      2  CA  MET A   1     -40.545  -8.421  26.584  1.00 36.44           C  
ATOM      3  C   MET A   1     -39.085  -7.998  26.566  1.00 36.44           C  
ATOM      4  CB  MET A   1     -41.075  -8.676  25.166  1.00 36.44           C  
ATOM      5  O   MET A   1     -38.689  -7.171  25.759  1.00 36.44           O  
ATOM      6  CG  MET A   1     -42.203  -9.710  25.170  1.00 36.44           C  
ATOM      7  SD  MET A   1     -43.031  -9.825  23.567  1.00 36.44           S  
ATOM      8  CE  MET A   1     -43.607 -11.544  23.601  1.00 36.44           C  
ATOM      9  N   THR A   2     -38.324  -8.472  27.546  1.00 34.31           N  
ATOM     10  CA  THR A   2     -36.931  -8.104  27.816  1.00 34.31           C  
ATOM     11  C   THR A   2     -35.989  -9.050  27.071  1.00 34.31           C  
ATOM     12  CB  THR A   2     -36.683  -8.153  29.338  1.00 34.31           C  
ATOM     13  O   THR A   2     -36.066 -10.268  27.221  1.00 34.31           O  
ATOM     14  CG2 THR A   2     -37.244  -6.909  30.028  1.00 34.31           C  
ATOM     15  OG1 THR A   2     -37.370  -9.248  29.907  1.00 34.31           O  
ATOM     16  N   ALA A   3     -35.113  -8.501  26.227  1.00 32.88           N  
ATOM     17  CA  ALA A   3     -34.101  -9.278  25.520  1.00 32.88           C  
ATOM     18  C   ALA A   3     -32.924  -9.594  26.461  1.00 32.88           C  
ATOM     19  CB  ALA A   3     -33.675  -8.531  24.252  1.00 32.88           C  
ATOM     20  O   ALA A   3     -32.292  -8.701  27.019  1.00 32.88           O  
ATOM     21  N   ASN A   4     -32.661 -10.887  26.628  1.00 31.22           N  
ATOM     22  CA  ASN A   4     -31.596 -11.478  27.433  1.00 31.22           C  
ATOM     23  C   ASN A   4     -30.216 -11.327  26.730  1.00 31.22           C  
ATOM     24  CB  ASN A   4     -32.022 -12.950  27.616  1.00 31.22           C  
ATOM     25  O   ASN A   4     -30.094 -11.782  25.590  1.00 31.22           O  
ATOM     26  CG  ASN A   4     -31.120 -13.768  28.515  1.00 31.22           C  
ATOM     27  ND2 ASN A   4     -31.456 -15.014  28.748  1.00 31.22           N  
ATOM     28  OD1 ASN A   4     -30.099 -13.315  28.997  1.00 31.22           O  
ATOM     29  N   PRO A   5     -29.166 -10.749  27.356  1.00 40.69           N  
ATOM     30  CA  PRO A   5     -27.865 -10.518  26.713  1.00 40.69           C  
ATOM     31  C   PRO A   5     -26.884 -11.717  26.738  1.00 40.69           C  
ATOM     32  CB  PRO A   5     -27.315  -9.240  27.362  1.00 40.69           C  
ATOM     33  O   PRO A   5     -25.694 -11.542  26.494  1.00 40.69           O  
ATOM     34  CG  PRO A   5     -28.002  -9.149  28.725  1.00 40.69           C  
ATOM     35  CD  PRO A   5     -29.211 -10.082  28.651  1.00 40.69           C  
ATOM     36  N   GLY A   6     -27.348 -12.945  27.001  1.00 32.41           N  
ATOM     37  CA  GLY A   6     -26.490 -14.121  27.231  1.00 32.41           C  
ATOM     38  C   GLY A   6     -26.207 -15.083  26.060  1.00 32.41           C  
ATOM     39  O   GLY A   6     -25.684 -16.163  26.316  1.00 32.41           O  
ATOM     40  N   ARG A   7     -26.542 -14.779  24.795  1.00 34.09           N  
ATOM     41  CA  ARG A   7     -26.263 -15.693  23.657  1.00 34.09           C  
ATOM     42  C   ARG A   7     -25.077 -15.220  22.798  1.00 34.09           C  
ATOM     43  CB  ARG A   7     -27.520 -15.935  22.800  1.00 34.09           C  
ATOM     44  O   ARG A   7     -25.190 -14.172  22.161  1.00 34.09           O  
ATOM     45  CG  ARG A   7     -28.359 -17.106  23.338  1.00 34.09           C  
ATOM     46  CD  ARG A   7     -29.567 -17.382  22.432  1.00 34.09           C  
ATOM     47  NE  ARG A   7     -30.201 -18.680  22.747  1.00 34.09           N  
ATOM     48  NH1 ARG A   7     -32.205 -18.339  21.670  1.00 34.09           N  
ATOM     49  NH2 ARG A   7     -31.808 -20.296  22.659  1.00 34.09           N  
ATOM     50  CZ  ARG A   7     -31.396 -19.096  22.359  1.00 34.09           C  
ATOM     51  N   PRO A   8     -23.980 -15.995  22.682  1.00 38.78           N  
ATOM     52  CA  PRO A   8     -22.970 -15.762  21.658  1.00 38.78           C  
ATOM     53  C   PRO A   8     -23.547 -16.214  20.309  1.00 38.78           C  
ATOM     54  CB  PRO A   8     -21.742 -16.557  22.114  1.00 38.78           C  
ATOM     55  O   PRO A   8     -23.541 -17.396  19.980  1.00 38.78           O  
ATOM     56  CG  PRO A   8     -22.327 -17.723  22.912  1.00 38.78           C  
ATOM     57  CD  PRO A   8     -23.666 -17.203  23.438  1.00 38.78           C  
ATOM     58  N   GLY A   9     -24.141 -15.278  19.567  1.00 36.44           N  
ATOM     59  CA  GLY A   9     -24.751 -15.568  18.265  1.00 36.44           C  
ATOM     60  C   GLY A   9     -25.740 -14.513  17.776  1.00 36.44           C  
ATOM     61  O   GLY A   9     -26.788 -14.858  17.238  1.00 36.44           O  
ATOM     62  N   GLY A  10     -25.453 -13.226  17.992  1.00 32.34           N  
ATOM     63  CA  GLY A  10     -26.256 -12.157  17.395  1.00 32.34           C  
ATOM     64  C   GLY A  10     -26.094 -12.111  15.862  1.00 32.34           C  
ATOM     65  O   GLY A  10     -25.043 -12.511  15.356  1.00 32.34           O  
ATOM     66  N   PRO A  11     -27.070 -11.559  15.111  1.00 44.97           N  
ATOM     67  CA  PRO A  11     -27.039 -11.461  13.640  1.00 44.97           C  
ATOM     68  C   PRO A  11     -25.768 -10.814  13.058  1.00 44.97           C  
ATOM     69  CB  PRO A  11     -28.267 -10.620  13.268  1.00 44.97           C  
ATOM     70  O   PRO A  11     -25.426 -11.037  11.901  1.00 44.97           O  
ATOM     71  CG  PRO A  11     -29.229 -10.812  14.436  1.00 44.97           C  
ATOM     72  CD  PRO A  11     -28.310 -11.009  15.635  1.00 44.97           C  
ATOM     73  N   ALA A  12     -25.048 -10.026  13.863  1.00 48.00           N  
ATOM     74  CA  ALA A  12     -23.813  -9.350  13.481  1.00 48.00           C  
ATOM     75  C   ALA A  12     -22.608 -10.292  13.255  1.00 48.00           C  
ATOM     76  CB  ALA A  12     -23.513  -8.300  14.559  1.00 48.00           C  
ATOM     77  O   ALA A  12     -21.653  -9.882  12.599  1.00 48.00           O  
ATOM     78  N   ASP A  13     -22.637 -11.534  13.757  1.00 55.19           N  
ATOM     79  CA  ASP A  13     -21.490 -12.461  13.679  1.00 55.19           C  
ATOM     80  C   ASP A  13     -21.525 -13.393  12.445  1.00 55.19           C  
ATOM     81  CB  ASP A  13     -21.375 -13.233  15.009  1.00 55.19           C  
ATOM     82  O   ASP A  13     -20.550 -14.077  12.141  1.00 55.19           O  
ATOM     83  CG  ASP A  13     -19.952 -13.723  15.337  1.00 55.19           C  
ATOM     84  OD1 ASP A  13     -18.972 -13.132  14.823  1.00 55.19           O  
ATOM     85  OD2 ASP A  13     -19.850 -14.653  16.168  1.00 55.19           O  
ATOM     86  N   GLN A  14     -22.627 -13.406  11.679  1.00 61.56           N  
ATOM     87  CA  GLN A  14     -22.796 -14.302  10.519  1.00 61.56           C  
ATOM     88  C   GLN A  14     -22.296 -13.709   9.184  1.00 61.56           C  
ATOM     89  CB  GLN A  14     -24.257 -14.776  10.429  1.00 61.56           C  
ATOM     90  O   GLN A  14     -22.148 -14.436   8.196  1.00 61.56           O  
ATOM     91  CG  GLN A  14     -24.675 -15.601  11.662  1.00 61.56           C  
ATOM     92  CD  GLN A  14     -26.056 -16.240  11.527  1.00 61.56           C  
ATOM     93  NE2 GLN A  14     -26.611 -16.761  12.599  1.00 61.56           N  
ATOM     94  OE1 GLN A  14     -26.661 -16.295  10.471  1.00 61.56           O  
ATOM     95  N   GLY A  15     -21.986 -12.406   9.148  1.00 68.31           N  
ATOM     96  CA  GLY A  15     -21.584 -11.688   7.933  1.00 68.31           C  
ATOM     97  C   GLY A  15     -22.709 -11.534   6.902  1.00 68.31           C  
ATOM     98  O   GLY A  15     -23.795 -12.088   7.039  1.00 68.31           O  
ATOM     99  N   HIS A  16     -22.464 -10.774   5.835  1.00 84.31           N  
ATOM    100  CA  HIS A  16     -23.477 -10.553   4.796  1.00 84.31           C  
ATOM    101  C   HIS A  16     -23.742 -11.843   3.986  1.00 84.31           C  
ATOM    102  CB  HIS A  16     -23.010  -9.423   3.878  1.00 84.31           C  
ATOM    103  O   HIS A  16     -22.784 -12.542   3.634  1.00 84.31           O  
ATOM    104  CG  HIS A  16     -24.086  -8.836   3.003  1.00 84.31           C  
ATOM    105  CD2 HIS A  16     -24.941  -7.818   3.332  1.00 84.31           C  
ATOM    106  ND1 HIS A  16     -24.372  -9.203   1.707  1.00 84.31           N  
ATOM    107  CE1 HIS A  16     -25.380  -8.429   1.269  1.00 84.31           C  
ATOM    108  NE2 HIS A  16     -25.757  -7.574   2.225  1.00 84.31           N  
ATOM    109  N   PRO A  17     -24.995 -12.150   3.594  1.00 84.44           N  
ATOM    110  CA  PRO A  17     -25.320 -13.367   2.838  1.00 84.44           C  
ATOM    111  C   PRO A  17     -24.652 -13.413   1.454  1.00 84.44           C  
ATOM    112  CB  PRO A  17     -26.852 -13.389   2.744  1.00 84.44           C  
ATOM    113  O   PRO A  17     -24.254 -14.472   0.985  1.00 84.44           O  
ATOM    114  CG  PRO A  17     -27.268 -11.933   2.954  1.00 84.44           C  
ATOM    115  CD  PRO A  17     -26.209 -11.415   3.920  1.00 84.44           C  
ATOM    116  N   ARG A  18     -24.450 -12.253   0.814  1.00 87.88           N  
ATOM    117  CA  ARG A  18     -23.790 -12.130  -0.506  1.00 87.88           C  
ATOM    118  C   ARG A  18     -22.286 -11.827  -0.440  1.00 87.88           C  
ATOM    119  CB  ARG A  18     -24.551 -11.141  -1.411  1.00 87.88           C  
ATOM    120  O   ARG A  18     -21.720 -11.351  -1.418  1.00 87.88           O  
ATOM    121  CG  ARG A  18     -26.006 -11.559  -1.672  1.00 87.88           C  
ATOM    122  CD  ARG A  18     -26.664 -10.578  -2.650  1.00 87.88           C  
ATOM    123  NE  ARG A  18     -28.059 -10.956  -2.939  1.00 87.88           N  
ATOM    124  NH1 ARG A  18     -28.599  -9.138  -4.246  1.00 87.88           N  
ATOM    125  NH2 ARG A  18     -30.121 -10.729  -3.881  1.00 87.88           N  
ATOM    126  CZ  ARG A  18     -28.916 -10.274  -3.684  1.00 87.88           C  
ATOM    127  N   ARG A  19     -21.624 -12.049   0.702  1.00 90.00           N  
ATOM    128  CA  ARG A  19     -20.230 -11.617   0.950  1.00 90.00           C  
ATOM    129  C   ARG A  19     -19.214 -12.065  -0.105  1.00 90.00           C  
ATOM    130  CB  ARG A  19     -19.798 -12.027   2.364  1.00 90.00           C  
ATOM    131  O   ARG A  19     -18.359 -11.276  -0.488  1.00 90.00           O  
ATOM    132  CG  ARG A  19     -19.828 -13.539   2.628  1.00 90.00           C  
ATOM    133  CD  ARG A  19     -19.632 -13.776   4.122  1.00 90.00           C  
ATOM    134  NE  ARG A  19     -19.710 -15.202   4.457  1.00 90.00           N  
ATOM    135  NH1 ARG A  19     -21.848 -15.280   5.276  1.00 90.00           N  
ATOM    136  NH2 ARG A  19     -20.483 -17.034   5.532  1.00 90.00           N  
ATOM    137  CZ  ARG A  19     -20.686 -15.835   5.074  1.00 90.00           C  
ATOM    138  N   TRP A  20     -19.344 -13.278  -0.635  1.00 91.44           N  
ATOM    139  CA  TRP A  20     -18.444 -13.799  -1.671  1.00 91.44           C  
ATOM    140  C   TRP A  20     -18.667 -13.156  -3.044  1.00 91.44           C  
ATOM    141  CB  TRP A  20     -18.583 -15.323  -1.717  1.00 91.44           C  
ATOM    142  O   TRP A  20     -17.699 -12.835  -3.726  1.00 91.44           O  
ATOM    143  CG  TRP A  20     -18.070 -15.982  -0.475  1.00 91.44           C  
ATOM    144  CD1 TRP A  20     -18.805 -16.495   0.540  1.00 91.44           C  
ATOM    145  CD2 TRP A  20     -16.679 -16.155  -0.084  1.00 91.44           C  
ATOM    146  CE2 TRP A  20     -16.638 -16.754   1.209  1.00 91.44           C  
ATOM    147  CE3 TRP A  20     -15.448 -15.838  -0.690  1.00 91.44           C  
ATOM    148  NE1 TRP A  20     -17.961 -16.942   1.541  1.00 91.44           N  
ATOM    149  CH2 TRP A  20     -14.228 -16.640   1.270  1.00 91.44           C  
ATOM    150  CZ2 TRP A  20     -15.437 -16.999   1.888  1.00 91.44           C  
ATOM    151  CZ3 TRP A  20     -14.240 -16.078  -0.017  1.00 91.44           C  
ATOM    152  N   ALA A  21     -19.921 -12.875  -3.413  1.00 91.88           N  
ATOM    153  CA  ALA A  21     -20.227 -12.101  -4.615  1.00 91.88           C  
ATOM    154  C   ALA A  21     -19.718 -10.656  -4.482  1.00 91.88           C  
ATOM    155  CB  ALA A  21     -21.738 -12.155  -4.868  1.00 91.88           C  
ATOM    156  O   ALA A  21     -19.114 -10.129  -5.410  1.00 91.88           O  
ATOM    157  N   ILE A  22     -19.882 -10.049  -3.299  1.00 92.31           N  
ATOM    158  CA  ILE A  22     -19.315  -8.732  -2.978  1.00 92.31           C  
ATOM    159  C   ILE A  22     -17.796  -8.762  -3.162  1.00 92.31           C  
ATOM    160  CB  ILE A  22     -19.718  -8.287  -1.553  1.00 92.31           C  
ATOM    161  O   ILE A  22     -17.267  -7.920  -3.873  1.00 92.31           O  
ATOM    162  CG1 ILE A  22     -21.238  -8.036  -1.485  1.00 92.31           C  
ATOM    163  CG2 ILE A  22     -18.942  -7.032  -1.109  1.00 92.31           C  
ATOM    164  CD1 ILE A  22     -21.804  -7.997  -0.064  1.00 92.31           C  
ATOM    165  N   LEU A  23     -17.098  -9.749  -2.590  1.00 90.38           N  
ATOM    166  CA  LEU A  23     -15.651  -9.896  -2.761  1.00 90.38           C  
ATOM    167  C   LEU A  23     -15.252 -10.004  -4.234  1.00 90.38           C  
ATOM    168  CB  LEU A  23     -15.161 -11.112  -1.966  1.00 90.38           C  
ATOM    169  O   LEU A  23     -14.305  -9.335  -4.625  1.00 90.38           O  
ATOM    170  CG  LEU A  23     -13.647 -11.382  -2.062  1.00 90.38           C  
ATOM    171  CD1 LEU A  23     -12.830 -10.256  -1.427  1.00 90.38           C  
ATOM    172  CD2 LEU A  23     -13.332 -12.689  -1.337  1.00 90.38           C  
ATOM    173  N   GLY A  24     -15.982 -10.775  -5.044  1.00 92.19           N  
ATOM    174  CA  GLY A  24     -15.740 -10.865  -6.486  1.00 92.19           C  
ATOM    175  C   GLY A  24     -15.800  -9.501  -7.177  1.00 92.19           C  
ATOM    176  O   GLY A  24     -14.893  -9.154  -7.926  1.00 92.19           O  
ATOM    177  N   VAL A  25     -16.806  -8.682  -6.855  1.00 94.06           N  
ATOM    178  CA  VAL A  25     -16.933  -7.313  -7.388  1.00 94.06           C  
ATOM    179  C   VAL A  25     -15.797  -6.403  -6.910  1.00 94.06           C  
ATOM    180  CB  VAL A  25     -18.305  -6.714  -7.019  1.00 94.06           C  
ATOM    181  O   VAL A  25     -15.237  -5.647  -7.704  1.00 94.06           O  
ATOM    182  CG1 VAL A  25     -18.449  -5.269  -7.501  1.00 94.06           C  
ATOM    183  CG2 VAL A  25     -19.440  -7.524  -7.654  1.00 94.06           C  
ATOM    184  N   LEU A  26     -15.430  -6.476  -5.627  1.00 92.38           N  
ATOM    185  CA  LEU A  26     -14.337  -5.677  -5.058  1.00 92.38           C  
ATOM    186  C   LEU A  26     -12.978  -6.058  -5.661  1.00 92.38           C  
ATOM    187  CB  LEU A  26     -14.303  -5.852  -3.528  1.00 92.38           C  
ATOM    188  O   LEU A  26     -12.166  -5.184  -5.945  1.00 92.38           O  
ATOM    189  CG  LEU A  26     -15.548  -5.360  -2.766  1.00 92.38           C  
ATOM    190  CD1 LEU A  26     -15.356  -5.628  -1.276  1.00 92.38           C  
ATOM    191  CD2 LEU A  26     -15.882  -3.884  -2.960  1.00 92.38           C  
ATOM    192  N   VAL A  27     -12.752  -7.353  -5.878  1.00 90.56           N  
ATOM    193  CA  VAL A  27     -11.562  -7.894  -6.539  1.00 90.56           C  
ATOM    194  C   VAL A  27     -11.514  -7.462  -7.999  1.00 90.56           C  
ATOM    195  CB  VAL A  27     -11.534  -9.428  -6.399  1.00 90.56           C  
ATOM    196  O   VAL A  27     -10.487  -6.961  -8.435  1.00 90.56           O  
ATOM    197  CG1 VAL A  27     -10.589 -10.095  -7.399  1.00 90.56           C  
ATOM    198  CG2 VAL A  27     -11.095  -9.806  -4.980  1.00 90.56           C  
ATOM    199  N   LEU A  28     -12.616  -7.576  -8.743  1.00 92.62           N  
ATOM    200  CA  LEU A  28     -12.670  -7.142 -10.141  1.00 92.62           C  
ATOM    201  C   LEU A  28     -12.378  -5.640 -10.281  1.00 92.62           C  
ATOM    202  CB  LEU A  28     -14.055  -7.503 -10.701  1.00 92.62           C  
ATOM    203  O   LEU A  28     -11.615  -5.228 -11.152  1.00 92.62           O  
ATOM    204  CG  LEU A  28     -14.191  -7.277 -12.217  1.00 92.62           C  
ATOM    205  CD1 LEU A  28     -13.296  -8.230 -13.012  1.00 92.62           C  
ATOM    206  CD2 LEU A  28     -15.644  -7.510 -12.632  1.00 92.62           C  
ATOM    207  N   SER A  29     -12.929  -4.837  -9.366  1.00 92.31           N  
ATOM    208  CA  SER A  29     -12.665  -3.397  -9.272  1.00 92.31           C  
ATOM    209  C   SER A  29     -11.178  -3.106  -9.043  1.00 92.31           C  
ATOM    210  CB  SER A  29     -13.470  -2.798  -8.114  1.00 92.31           C  
ATOM    211  O   SER A  29     -10.608  -2.234  -9.692  1.00 92.31           O  
ATOM    212  OG  SER A  29     -14.863  -2.973  -8.297  1.00 92.31           O  
ATOM    213  N   LEU A  30     -10.541  -3.854  -8.136  1.00 86.94           N  
ATOM    214  CA  LEU A  30      -9.117  -3.723  -7.834  1.00 86.94           C  
ATOM    215  C   LEU A  30      -8.237  -4.143  -9.018  1.00 86.94           C  
ATOM    216  CB  LEU A  30      -8.813  -4.577  -6.592  1.00 86.94           C  
ATOM    217  O   LEU A  30      -7.305  -3.426  -9.374  1.00 86.94           O  
ATOM    218  CG  LEU A  30      -7.360  -4.464  -6.106  1.00 86.94           C  
ATOM    219  CD1 LEU A  30      -7.089  -3.093  -5.498  1.00 86.94           C  
ATOM    220  CD2 LEU A  30      -7.090  -5.540  -5.063  1.00 86.94           C  
ATOM    221  N   VAL A  31      -8.549  -5.285  -9.636  1.00 86.81           N  
ATOM    222  CA  VAL A  31      -7.823  -5.819 -10.794  1.00 86.81           C  
ATOM    223  C   VAL A  31      -7.834  -4.814 -11.935  1.00 86.81           C  
ATOM    224  CB  VAL A  31      -8.413  -7.172 -11.245  1.00 86.81           C  
ATOM    225  O   VAL A  31      -6.782  -4.565 -12.506  1.00 86.81           O  
ATOM    226  CG1 VAL A  31      -7.906  -7.638 -12.618  1.00 86.81           C  
ATOM    227  CG2 VAL A  31      -8.075  -8.277 -10.235  1.00 86.81           C  
ATOM    228  N   GLY A  32      -8.976  -4.186 -12.228  1.00 87.12           N  
ATOM    229  CA  GLY A  32      -9.059  -3.199 -13.305  1.00 87.12           C  
ATOM    230  C   GLY A  32      -8.183  -1.963 -13.096  1.00 87.12           C  
ATOM    231  O   GLY A  32      -7.608  -1.451 -14.048  1.00 87.12           O  
ATOM    232  N   ILE A  33      -8.019  -1.515 -11.852  1.00 87.69           N  
ATOM    233  CA  ILE A  33      -7.161  -0.362 -11.534  1.00 87.69           C  
ATOM    234  C   ILE A  33      -5.679  -0.717 -11.636  1.00 87.69           C  
ATOM    235  CB  ILE A  33      -7.522   0.168 -10.138  1.00 87.69           C  
ATOM    236  O   ILE A  33      -4.865   0.107 -12.038  1.00 87.69           O  
ATOM    237  CG1 ILE A  33      -8.924   0.788 -10.246  1.00 87.69           C  
ATOM    238  CG2 ILE A  33      -6.520   1.208  -9.602  1.00 87.69           C  
ATOM    239  CD1 ILE A  33      -9.510   1.093  -8.888  1.00 87.69           C  
ATOM    240  N   ILE A  34      -5.311  -1.942 -11.265  1.00 81.06           N  
ATOM    241  CA  ILE A  34      -3.919  -2.399 -11.349  1.00 81.06           C  
ATOM    242  C   ILE A  34      -3.549  -2.726 -12.797  1.00 81.06           C  
ATOM    243  CB  ILE A  34      -3.703  -3.581 -10.390  1.00 81.06           C  
ATOM    244  O   ILE A  34      -2.445  -2.396 -13.225  1.00 81.06           O  
ATOM    245  CG1 ILE A  34      -3.908  -3.091  -8.941  1.00 81.06           C  
ATOM    246  CG2 ILE A  34      -2.298  -4.194 -10.569  1.00 81.06           C  
ATOM    247  CD1 ILE A  34      -4.020  -4.233  -7.941  1.00 81.06           C  
ATOM    248  N   LEU A  35      -4.485  -3.319 -13.547  1.00 82.62           N  
ATOM    249  CA  LEU A  35      -4.365  -3.603 -14.975  1.00 82.62           C  
ATOM    250  C   LEU A  35      -3.979  -2.342 -15.751  1.00 82.62           C  
ATOM    251  CB  LEU A  35      -5.711  -4.164 -15.478  1.00 82.62           C  
ATOM    252  O   LEU A  35      -3.034  -2.355 -16.525  1.00 82.62           O  
ATOM    253  CG  LEU A  35      -5.736  -4.471 -16.985  1.00 82.62           C  
ATOM    254  CD1 LEU A  35      -4.947  -5.739 -17.282  1.00 82.62           C  
ATOM    255  CD2 LEU A  35      -7.169  -4.697 -17.466  1.00 82.62           C  
ATOM    256  N   ASP A  36      -4.669  -1.236 -15.509  1.00 83.75           N  
ATOM    257  CA  ASP A  36      -4.375   0.039 -16.155  1.00 83.75           C  
ATOM    258  C   ASP A  36      -2.893   0.454 -16.049  1.00 83.75           C  
ATOM    259  CB  ASP A  36      -5.269   1.061 -15.470  1.00 83.75           C  
ATOM    260  O   ASP A  36      -2.263   0.834 -17.038  1.00 83.75           O  
ATOM    261  CG  ASP A  36      -4.872   2.465 -15.866  1.00 83.75           C  
ATOM    262  OD1 ASP A  36      -5.057   2.823 -17.044  1.00 83.75           O  
ATOM    263  OD2 ASP A  36      -4.355   3.169 -14.969  1.00 83.75           O  
ATOM    264  N   ASN A  37      -2.303   0.324 -14.857  1.00 74.69           N  
ATOM    265  CA  ASN A  37      -0.905   0.684 -14.643  1.00 74.69           C  
ATOM    266  C   ASN A  37       0.050  -0.270 -15.383  1.00 74.69           C  
ATOM    267  CB  ASN A  37      -0.644   0.722 -13.129  1.00 74.69           C  
ATOM    268  O   ASN A  37       1.068   0.153 -15.930  1.00 74.69           O  
ATOM    269  CG  ASN A  37       0.631   1.476 -12.801  1.00 74.69           C  
ATOM    270  ND2 ASN A  37       0.527   2.685 -12.298  1.00 74.69           N  
ATOM    271  OD1 ASN A  37       1.736   1.005 -12.988  1.00 74.69           O  
ATOM    272  N   THR A  38      -0.283  -1.558 -15.443  1.00 69.88           N  
ATOM    273  CA  THR A  38       0.584  -2.573 -16.049  1.00 69.88           C  
ATOM    274  C   THR A  38       0.502  -2.616 -17.570  1.00 69.88           C  
ATOM    275  CB  THR A  38       0.308  -3.949 -15.442  1.00 69.88           C  
ATOM    276  O   THR A  38       1.527  -2.804 -18.222  1.00 69.88           O  
ATOM    277  CG2 THR A  38       0.705  -3.975 -13.970  1.00 69.88           C  
ATOM    278  OG1 THR A  38      -1.056  -4.283 -15.511  1.00 69.88           O  
ATOM    279  N   VAL A  39      -0.673  -2.384 -18.154  1.00 75.62           N  
ATOM    280  CA  VAL A  39      -0.874  -2.358 -19.611  1.00 75.62           C  
ATOM    281  C   VAL A  39      -0.153  -1.152 -20.239  1.00 75.62           C  
ATOM    282  CB  VAL A  39      -2.385  -2.361 -19.920  1.00 75.62           C  
ATOM    283  O   VAL A  39       0.491  -1.298 -21.279  1.00 75.62           O  
ATOM    284  CG1 VAL A  39      -2.706  -2.365 -21.411  1.00 75.62           C  
ATOM    285  CG2 VAL A  39      -3.098  -3.621 -19.406  1.00 75.62           C  
ATOM    286  N   LEU A  40      -0.156   0.012 -19.576  1.00 76.19           N  
ATOM    287  CA  LEU A  40       0.517   1.229 -20.058  1.00 76.19           C  
ATOM    288  C   LEU A  40       2.045   1.077 -20.175  1.00 76.19           C  
ATOM    289  CB  LEU A  40       0.158   2.369 -19.094  1.00 76.19           C  
ATOM    290  O   LEU A  40       2.676   1.687 -21.037  1.00 76.19           O  
ATOM    291  CG  LEU A  40       0.541   3.778 -19.583  1.00 76.19           C  
ATOM    292  CD1 LEU A  40      -0.338   4.255 -20.741  1.00 76.19           C  
ATOM    293  CD2 LEU A  40       0.320   4.745 -18.422  1.00 76.19           C  
ATOM    294  N   ASN A  41       2.661   0.226 -19.350  1.00 66.31           N  
ATOM    295  CA  ASN A  41       4.098  -0.052 -19.453  1.00 66.31           C  
ATOM    296  C   ASN A  41       4.475  -0.709 -20.792  1.00 66.31           C  
ATOM    297  CB  ASN A  41       4.542  -0.916 -18.264  1.00 66.31           C  
ATOM    298  O   ASN A  41       5.596  -0.543 -21.277  1.00 66.31           O  
ATOM    299  CG  ASN A  41       4.739  -0.085 -17.013  1.00 66.31           C  
ATOM    300  ND2 ASN A  41       4.018  -0.354 -15.953  1.00 66.31           N  
ATOM    301  OD1 ASN A  41       5.546   0.826 -16.984  1.00 66.31           O  
ATOM    302  N   VAL A  42       3.539  -1.424 -21.425  1.00 68.50           N  
ATOM    303  CA  VAL A  42       3.751  -2.033 -22.746  1.00 68.50           C  
ATOM    304  C   VAL A  42       3.721  -0.978 -23.853  1.00 68.50           C  
ATOM    305  CB  VAL A  42       2.714  -3.135 -23.029  1.00 68.50           C  
ATOM    306  O   VAL A  42       4.401  -1.136 -24.864  1.00 68.50           O  
ATOM    307  CG1 VAL A  42       3.113  -3.990 -24.240  1.00 68.50           C  
ATOM    308  CG2 VAL A  42       2.576  -4.110 -21.859  1.00 68.50           C  
ATOM    309  N   THR A  43       3.001   0.128 -23.648  1.00 71.25           N  
ATOM    310  CA  THR A  43       2.740   1.142 -24.680  1.00 71.25           C  
ATOM    311  C   THR A  43       3.765   2.264 -24.733  1.00 71.25           C  
ATOM    312  CB  THR A  43       1.329   1.725 -24.532  1.00 71.25           C  
ATOM    313  O   THR A  43       3.702   3.095 -25.631  1.00 71.25           O  
ATOM    314  CG2 THR A  43       0.259   0.636 -24.538  1.00 71.25           C  
ATOM    315  OG1 THR A  43       1.183   2.400 -23.308  1.00 71.25           O  
ATOM    316  N   LEU A  44       4.727   2.304 -23.805  1.00 70.56           N  
ATOM    317  CA  LEU A  44       5.678   3.417 -23.680  1.00 70.56           C  
ATOM    318  C   LEU A  44       6.463   3.689 -24.971  1.00 70.56           C  
ATOM    319  CB  LEU A  44       6.645   3.154 -22.511  1.00 70.56           C  
ATOM    320  O   LEU A  44       6.656   4.846 -25.320  1.00 70.56           O  
ATOM    321  CG  LEU A  44       5.969   2.983 -21.139  1.00 70.56           C  
ATOM    322  CD1 LEU A  44       7.009   2.543 -20.111  1.00 70.56           C  
ATOM    323  CD2 LEU A  44       5.285   4.246 -20.618  1.00 70.56           C  
ATOM    324  N   ARG A  45       6.863   2.642 -25.710  1.00 66.38           N  
ATOM    325  CA  ARG A  45       7.562   2.803 -27.001  1.00 66.38           C  
ATOM    326  C   ARG A  45       6.650   3.337 -28.102  1.00 66.38           C  
ATOM    327  CB  ARG A  45       8.195   1.487 -27.468  1.00 66.38           C  
ATOM    328  O   ARG A  45       7.088   4.130 -28.923  1.00 66.38           O  
ATOM    329  CG  ARG A  45       9.373   1.056 -26.590  1.00 66.38           C  
ATOM    330  CD  ARG A  45      10.103  -0.119 -27.251  1.00 66.38           C  
ATOM    331  NE  ARG A  45      11.123  -0.688 -26.347  1.00 66.38           N  
ATOM    332  NH1 ARG A  45      13.005  -0.284 -27.612  1.00 66.38           N  
ATOM    333  NH2 ARG A  45      13.202  -1.287 -25.638  1.00 66.38           N  
ATOM    334  CZ  ARG A  45      12.430  -0.751 -26.542  1.00 66.38           C  
ATOM    335  N   THR A  46       5.388   2.922 -28.108  1.00 74.00           N  
ATOM    336  CA  THR A  46       4.396   3.424 -29.062  1.00 74.00           C  
ATOM    337  C   THR A  46       4.053   4.882 -28.768  1.00 74.00           C  
ATOM    338  CB  THR A  46       3.128   2.561 -29.030  1.00 74.00           C  
ATOM    339  O   THR A  46       3.866   5.649 -29.693  1.00 74.00           O  
ATOM    340  CG2 THR A  46       2.230   2.798 -30.240  1.00 74.00           C  
ATOM    341  OG1 THR A  46       3.469   1.191 -29.034  1.00 74.00           O  
ATOM    342  N   LEU A  47       4.040   5.308 -27.498  1.00 75.75           N  
ATOM    343  CA  LEU A  47       3.771   6.704 -27.120  1.00 75.75           C  
ATOM    344  C   LEU A  47       4.849   7.687 -27.604  1.00 75.75           C  
ATOM    345  CB  LEU A  47       3.631   6.802 -25.590  1.00 75.75           C  
ATOM    346  O   LEU A  47       4.522   8.832 -27.918  1.00 75.75           O  
ATOM    347  CG  LEU A  47       2.336   6.193 -25.026  1.00 75.75           C  
ATOM    348  CD1 LEU A  47       2.402   6.174 -23.497  1.00 75.75           C  
ATOM    349  CD2 LEU A  47       1.104   7.000 -25.428  1.00 75.75           C  
ATOM    350  N   THR A  48       6.111   7.250 -27.665  1.00 71.06           N  
ATOM    351  CA  THR A  48       7.231   8.057 -28.183  1.00 71.06           C  
ATOM    352  C   THR A  48       7.246   8.168 -29.708  1.00 71.06           C  
ATOM    353  CB  THR A  48       8.591   7.510 -27.713  1.00 71.06           C  
ATOM    354  O   THR A  48       7.966   9.005 -30.244  1.00 71.06           O  
ATOM    355  CG2 THR A  48       8.779   7.629 -26.204  1.00 71.06           C  
ATOM    356  OG1 THR A  48       8.743   6.130 -27.971  1.00 71.06           O  
ATOM    357  N   ASP A  49       6.473   7.337 -30.409  1.00 75.38           N  
ATOM    358  CA  ASP A  49       6.380   7.360 -31.867  1.00 75.38           C  
ATOM    359  C   ASP A  49       5.602   8.616 -32.332  1.00 75.38           C  
ATOM    360  CB  ASP A  49       5.730   6.054 -32.343  1.00 75.38           C  
ATOM    361  O   ASP A  49       4.484   8.838 -31.853  1.00 75.38           O  
ATOM    362  CG  ASP A  49       5.894   5.839 -33.845  1.00 75.38           C  
ATOM    363  OD1 ASP A  49       5.605   6.797 -34.593  1.00 75.38           O  
ATOM    364  OD2 ASP A  49       6.275   4.712 -34.221  1.00 75.38           O  
ATOM    365  N   PRO A  50       6.161   9.468 -33.214  1.00 68.88           N  
ATOM    366  CA  PRO A  50       5.475  10.657 -33.728  1.00 68.88           C  
ATOM    367  C   PRO A  50       4.339  10.355 -34.713  1.00 68.88           C  
ATOM    368  CB  PRO A  50       6.554  11.495 -34.428  1.00 68.88           C  
ATOM    369  O   PRO A  50       3.443  11.181 -34.864  1.00 68.88           O  
ATOM    370  CG  PRO A  50       7.877  10.921 -33.932  1.00 68.88           C  
ATOM    371  CD  PRO A  50       7.542   9.462 -33.663  1.00 68.88           C  
ATOM    372  N   GLU A  51       4.382   9.214 -35.404  1.00 69.56           N  
ATOM    373  CA  GLU A  51       3.421   8.856 -36.453  1.00 69.56           C  
ATOM    374  C   GLU A  51       2.293   7.975 -35.912  1.00 69.56           C  
ATOM    375  CB  GLU A  51       4.130   8.128 -37.606  1.00 69.56           C  
ATOM    376  O   GLU A  51       1.129   8.162 -36.265  1.00 69.56           O  
ATOM    377  CG  GLU A  51       5.171   8.996 -38.331  1.00 69.56           C  
ATOM    378  CD  GLU A  51       5.714   8.348 -39.619  1.00 69.56           C  
ATOM    379  OE1 GLU A  51       6.443   9.061 -40.346  1.00 69.56           O  
ATOM    380  OE2 GLU A  51       5.396   7.165 -39.890  1.00 69.56           O  
ATOM    381  N   GLN A  52       2.627   7.018 -35.041  1.00 70.94           N  
ATOM    382  CA  GLN A  52       1.657   6.071 -34.471  1.00 70.94           C  
ATOM    383  C   GLN A  52       1.237   6.403 -33.032  1.00 70.94           C  
ATOM    384  CB  GLN A  52       2.207   4.642 -34.559  1.00 70.94           C  
ATOM    385  O   GLN A  52       0.290   5.806 -32.511  1.00 70.94           O  
ATOM    386  CG  GLN A  52       2.520   4.233 -36.005  1.00 70.94           C  
ATOM    387  CD  GLN A  52       2.728   2.733 -36.179  1.00 70.94           C  
ATOM    388  NE2 GLN A  52       3.076   2.301 -37.371  1.00 70.94           N  
ATOM    389  OE1 GLN A  52       2.551   1.914 -35.288  1.00 70.94           O  
ATOM    390  N   GLY A  53       1.941   7.328 -32.381  1.00 77.69           N  
ATOM    391  CA  GLY A  53       1.766   7.693 -30.980  1.00 77.69           C  
ATOM    392  C   GLY A  53       1.485   9.173 -30.768  1.00 77.69           C  
ATOM    393  O   GLY A  53       0.713   9.792 -31.494  1.00 77.69           O  
ATOM    394  N   LEU A  54       2.089   9.728 -29.716  1.00 79.56           N  
ATOM    395  CA  LEU A  54       1.963  11.139 -29.339  1.00 79.56           C  
ATOM    396  C   LEU A  54       3.251  11.933 -29.595  1.00 79.56           C  
ATOM    397  CB  LEU A  54       1.539  11.222 -27.857  1.00 79.56           C  
ATOM    398  O   LEU A  54       3.307  13.111 -29.249  1.00 79.56           O  
ATOM    399  CG  LEU A  54       0.101  10.762 -27.575  1.00 79.56           C  
ATOM    400  CD1 LEU A  54      -0.152  10.751 -26.066  1.00 79.56           C  
ATOM    401  CD2 LEU A  54      -0.915  11.711 -28.205  1.00 79.56           C  
ATOM    402  N   GLY A  55       4.305  11.290 -30.115  1.00 76.75           N  
ATOM    403  CA  GLY A  55       5.640  11.887 -30.196  1.00 76.75           C  
ATOM    404  C   GLY A  55       6.172  12.335 -28.831  1.00 76.75           C  
ATOM    405  O   GLY A  55       6.872  13.342 -28.736  1.00 76.75           O  
ATOM    406  N   ALA A  56       5.788  11.639 -27.754  1.00 77.12           N  
ATOM    407  CA  ALA A  56       6.118  12.053 -26.398  1.00 77.12           C  
ATOM    408  C   ALA A  56       7.635  12.008 -26.162  1.00 77.12           C  
ATOM    409  CB  ALA A  56       5.351  11.178 -25.398  1.00 77.12           C  
ATOM    410  O   ALA A  56       8.300  11.015 -26.452  1.00 77.12           O  
ATOM    411  N   SER A  57       8.186  13.067 -25.573  1.00 73.31           N  
ATOM    412  CA  SER A  57       9.565  13.068 -25.082  1.00 73.31           C  
ATOM    413  C   SER A  57       9.740  12.072 -23.931  1.00 73.31           C  
ATOM    414  CB  SER A  57       9.986  14.473 -24.642  1.00 73.31           C  
ATOM    415  O   SER A  57       8.795  11.765 -23.201  1.00 73.31           O  
ATOM    416  OG  SER A  57       9.259  14.874 -23.497  1.00 73.31           O  
ATOM    417  N   HIS A  58      10.975  11.619 -23.701  1.00 64.12           N  
ATOM    418  CA  HIS A  58      11.298  10.728 -22.580  1.00 64.12           C  
ATOM    419  C   HIS A  58      10.802  11.262 -21.224  1.00 64.12           C  
ATOM    420  CB  HIS A  58      12.815  10.493 -22.549  1.00 64.12           C  
ATOM    421  O   HIS A  58      10.199  10.517 -20.456  1.00 64.12           O  
ATOM    422  CG  HIS A  58      13.247   9.401 -23.490  1.00 64.12           C  
ATOM    423  CD2 HIS A  58      13.808   9.531 -24.732  1.00 64.12           C  
ATOM    424  ND1 HIS A  58      13.146   8.055 -23.228  1.00 64.12           N  
ATOM    425  CE1 HIS A  58      13.635   7.388 -24.285  1.00 64.12           C  
ATOM    426  NE2 HIS A  58      14.056   8.245 -25.226  1.00 64.12           N  
ATOM    427  N   SER A  59      10.964  12.565 -20.974  1.00 65.12           N  
ATOM    428  CA  SER A  59      10.470  13.219 -19.753  1.00 65.12           C  
ATOM    429  C   SER A  59       8.941  13.149 -19.634  1.00 65.12           C  
ATOM    430  CB  SER A  59      10.941  14.676 -19.750  1.00 65.12           C  
ATOM    431  O   SER A  59       8.407  12.837 -18.572  1.00 65.12           O  
ATOM    432  OG  SER A  59      10.480  15.372 -18.610  1.00 65.12           O  
ATOM    433  N   GLN A  60       8.206  13.376 -20.728  1.00 71.06           N  
ATOM    434  CA  GLN A  60       6.743  13.272 -20.714  1.00 71.06           C  
ATOM    435  C   GLN A  60       6.279  11.834 -20.455  1.00 71.06           C  
ATOM    436  CB  GLN A  60       6.161  13.784 -22.035  1.00 71.06           C  
ATOM    437  O   GLN A  60       5.338  11.633 -19.693  1.00 71.06           O  
ATOM    438  CG  GLN A  60       6.175  15.322 -22.154  1.00 71.06           C  
ATOM    439  CD  GLN A  60       6.101  15.777 -23.608  1.00 71.06           C  
ATOM    440  NE2 GLN A  60       5.457  16.856 -23.962  1.00 71.06           N  
ATOM    441  OE1 GLN A  60       6.693  15.168 -24.481  1.00 71.06           O  
ATOM    442  N   VAL A  61       6.950  10.830 -21.023  1.00 68.19           N  
ATOM    443  CA  VAL A  61       6.642   9.413 -20.768  1.00 68.19           C  
ATOM    444  C   VAL A  61       6.866   9.043 -19.296  1.00 68.19           C  
ATOM    445  CB  VAL A  61       7.466   8.518 -21.710  1.00 68.19           C  
ATOM    446  O   VAL A  61       6.033   8.364 -18.692  1.00 68.19           O  
ATOM    447  CG1 VAL A  61       7.274   7.029 -21.422  1.00 68.19           C  
ATOM    448  CG2 VAL A  61       7.025   8.740 -23.160  1.00 68.19           C  
ATOM    449  N   GLU A  62       7.935   9.544 -18.677  1.00 59.16           N  
ATOM    450  CA  GLU A  62       8.162   9.388 -17.235  1.00 59.16           C  
ATOM    451  C   GLU A  62       7.064  10.061 -16.402  1.00 59.16           C  
ATOM    452  CB  GLU A  62       9.517   9.986 -16.848  1.00 59.16           C  
ATOM    453  O   GLU A  62       6.597   9.498 -15.404  1.00 59.16           O  
ATOM    454  CG  GLU A  62      10.692   9.117 -17.312  1.00 59.16           C  
ATOM    455  CD  GLU A  62      12.055   9.759 -17.013  1.00 59.16           C  
ATOM    456  OE1 GLU A  62      13.063   9.148 -17.435  1.00 59.16           O  
ATOM    457  OE2 GLU A  62      12.090  10.844 -16.385  1.00 59.16           O  
ATOM    458  N   TRP A  63       6.605  11.244 -16.818  1.00 74.06           N  
ATOM    459  CA  TRP A  63       5.495  11.944 -16.174  1.00 74.06           C  
ATOM    460  C   TRP A  63       4.158  11.218 -16.331  1.00 74.06           C  
ATOM    461  CB  TRP A  63       5.411  13.386 -16.681  1.00 74.06           C  
ATOM    462  O   TRP A  63       3.382  11.188 -15.378  1.00 74.06           O  
ATOM    463  CG  TRP A  63       6.226  14.342 -15.876  1.00 74.06           C  
ATOM    464  CD1 TRP A  63       7.395  14.913 -16.241  1.00 74.06           C  
ATOM    465  CD2 TRP A  63       5.955  14.810 -14.522  1.00 74.06           C  
ATOM    466  CE2 TRP A  63       7.013  15.680 -14.125  1.00 74.06           C  
ATOM    467  CE3 TRP A  63       4.926  14.568 -13.586  1.00 74.06           C  
ATOM    468  NE1 TRP A  63       7.861  15.708 -15.212  1.00 74.06           N  
ATOM    469  CH2 TRP A  63       6.005  16.030 -11.953  1.00 74.06           C  
ATOM    470  CZ2 TRP A  63       7.046  16.287 -12.862  1.00 74.06           C  
ATOM    471  CZ3 TRP A  63       4.949  15.173 -12.314  1.00 74.06           C  
ATOM    472  N   VAL A  64       3.897  10.571 -17.467  1.00 75.06           N  
ATOM    473  CA  VAL A  64       2.701   9.738 -17.693  1.00 75.06           C  
ATOM    474  C   VAL A  64       2.617   8.595 -16.667  1.00 75.06           C  
ATOM    475  CB  VAL A  64       2.718   9.218 -19.150  1.00 75.06           C  
ATOM    476  O   VAL A  64       1.537   8.293 -16.147  1.00 75.06           O  
ATOM    477  CG1 VAL A  64       1.796   8.030 -19.424  1.00 75.06           C  
ATOM    478  CG2 VAL A  64       2.321  10.321 -20.133  1.00 75.06           C  
ATOM    479  N   LEU A  65       3.754   7.986 -16.321  1.00 67.56           N  
ATOM    480  CA  LEU A  65       3.834   6.950 -15.285  1.00 67.56           C  
ATOM    481  C   LEU A  65       3.757   7.544 -13.872  1.00 67.56           C  
ATOM    482  CB  LEU A  65       5.143   6.164 -15.471  1.00 67.56           C  
ATOM    483  O   LEU A  65       3.006   7.064 -13.018  1.00 67.56           O  
ATOM    484  CG  LEU A  65       5.208   5.324 -16.759  1.00 67.56           C  
ATOM    485  CD1 LEU A  65       6.621   4.769 -16.916  1.00 67.56           C  
ATOM    486  CD2 LEU A  65       4.217   4.157 -16.717  1.00 67.56           C  
ATOM    487  N   SER A  66       4.515   8.611 -13.631  1.00 59.34           N  
ATOM    488  CA  SER A  66       4.704   9.185 -12.297  1.00 59.34           C  
ATOM    489  C   SER A  66       3.477   9.946 -11.794  1.00 59.34           C  
ATOM    490  CB  SER A  66       5.921  10.113 -12.292  1.00 59.34           C  
ATOM    491  O   SER A  66       3.149   9.854 -10.611  1.00 59.34           O  
ATOM    492  OG  SER A  66       7.088   9.417 -12.696  1.00 59.34           O  
ATOM    493  N   ALA A  67       2.767  10.666 -12.670  1.00 74.25           N  
ATOM    494  CA  ALA A  67       1.609  11.483 -12.305  1.00 74.25           C  
ATOM    495  C   ALA A  67       0.479  10.648 -11.693  1.00 74.25           C  
ATOM    496  CB  ALA A  67       1.118  12.232 -13.547  1.00 74.25           C  
ATOM    497  O   ALA A  67      -0.139  11.073 -10.717  1.00 74.25           O  
ATOM    498  N   TYR A  68       0.256   9.438 -12.214  1.00 81.81           N  
ATOM    499  CA  TYR A  68      -0.696   8.490 -11.641  1.00 81.81           C  
ATOM    500  C   TYR A  68      -0.319   8.115 -10.209  1.00 81.81           C  
ATOM    501  CB  TYR A  68      -0.761   7.232 -12.510  1.00 81.81           C  
ATOM    502  O   TYR A  68      -1.111   8.308  -9.290  1.00 81.81           O  
ATOM    503  CG  TYR A  68      -1.611   6.134 -11.899  1.00 81.81           C  
ATOM    504  CD1 TYR A  68      -1.043   5.179 -11.030  1.00 81.81           C  
ATOM    505  CD2 TYR A  68      -2.986   6.096 -12.177  1.00 81.81           C  
ATOM    506  CE1 TYR A  68      -1.856   4.207 -10.417  1.00 81.81           C  
ATOM    507  CE2 TYR A  68      -3.800   5.125 -11.571  1.00 81.81           C  
ATOM    508  OH  TYR A  68      -4.039   3.272 -10.075  1.00 81.81           O  
ATOM    509  CZ  TYR A  68      -3.242   4.186 -10.681  1.00 81.81           C  
ATOM    510  N   THR A  69       0.896   7.597 -10.012  1.00 62.84           N  
ATOM    511  CA  THR A  69       1.360   7.104  -8.708  1.00 62.84           C  
ATOM    512  C   THR A  69       1.372   8.223  -7.679  1.00 62.84           C  
ATOM    513  CB  THR A  69       2.765   6.505  -8.848  1.00 62.84           C  
ATOM    514  O   THR A  69       0.963   8.024  -6.534  1.00 62.84           O  
ATOM    515  CG2 THR A  69       3.283   5.886  -7.551  1.00 62.84           C  
ATOM    516  OG1 THR A  69       2.712   5.479  -9.812  1.00 62.84           O  
ATOM    517  N   LEU A  70       1.774   9.420  -8.105  1.00 62.75           N  
ATOM    518  CA  LEU A  70       1.779  10.602  -7.269  1.00 62.75           C  
ATOM    519  C   LEU A  70       0.363  11.003  -6.847  1.00 62.75           C  
ATOM    520  CB  LEU A  70       2.493  11.728  -8.030  1.00 62.75           C  
ATOM    521  O   LEU A  70       0.090  11.112  -5.653  1.00 62.75           O  
ATOM    522  CG  LEU A  70       2.514  13.044  -7.244  1.00 62.75           C  
ATOM    523  CD1 LEU A  70       3.253  12.872  -5.915  1.00 62.75           C  
ATOM    524  CD2 LEU A  70       3.154  14.133  -8.102  1.00 62.75           C  
ATOM    525  N   ALA A  71      -0.545  11.194  -7.805  1.00 73.81           N  
ATOM    526  CA  ALA A  71      -1.922  11.587  -7.520  1.00 73.81           C  
ATOM    527  C   ALA A  71      -2.656  10.526  -6.686  1.00 73.81           C  
ATOM    528  CB  ALA A  71      -2.624  11.838  -8.853  1.00 73.81           C  
ATOM    529  O   ALA A  71      -3.417  10.858  -5.773  1.00 73.81           O  
ATOM    530  N   PHE A  72      -2.374   9.250  -6.952  1.00 71.62           N  
ATOM    531  CA  PHE A  72      -2.870   8.126  -6.176  1.00 71.62           C  
ATOM    532  C   PHE A  72      -2.407   8.207  -4.720  1.00 71.62           C  
ATOM    533  CB  PHE A  72      -2.432   6.816  -6.846  1.00 71.62           C  
ATOM    534  O   PHE A  72      -3.233   8.260  -3.810  1.00 71.62           O  
ATOM    535  CG  PHE A  72      -2.952   5.576  -6.156  1.00 71.62           C  
ATOM    536  CD1 PHE A  72      -2.297   5.071  -5.016  1.00 71.62           C  
ATOM    537  CD2 PHE A  72      -4.094   4.927  -6.656  1.00 71.62           C  
ATOM    538  CE1 PHE A  72      -2.809   3.946  -4.351  1.00 71.62           C  
ATOM    539  CE2 PHE A  72      -4.588   3.783  -6.008  1.00 71.62           C  
ATOM    540  CZ  PHE A  72      -3.960   3.313  -4.845  1.00 71.62           C  
ATOM    541  N   ALA A  73      -1.095   8.277  -4.483  1.00 56.25           N  
ATOM    542  CA  ALA A  73      -0.533   8.332  -3.136  1.00 56.25           C  
ATOM    543  C   ALA A  73      -1.036   9.558  -2.357  1.00 56.25           C  
ATOM    544  CB  ALA A  73       0.995   8.331  -3.259  1.00 56.25           C  
ATOM    545  O   ALA A  73      -1.347   9.469  -1.169  1.00 56.25           O  
ATOM    546  N   ALA A  74      -1.174  10.685  -3.051  1.00 60.28           N  
ATOM    547  CA  ALA A  74      -1.582  11.954  -2.480  1.00 60.28           C  
ATOM    548  C   ALA A  74      -3.060  11.991  -2.045  1.00 60.28           C  
ATOM    549  CB  ALA A  74      -1.255  12.994  -3.547  1.00 60.28           C  
ATOM    550  O   ALA A  74      -3.407  12.673  -1.082  1.00 60.28           O  
ATOM    551  N   THR A  75      -3.934  11.240  -2.721  1.00 69.50           N  
ATOM    552  CA  THR A  75      -5.389  11.250  -2.468  1.00 69.50           C  
ATOM    553  C   THR A  75      -5.911   9.990  -1.779  1.00 69.50           C  
ATOM    554  CB  THR A  75      -6.169  11.503  -3.757  1.00 69.50           C  
ATOM    555  O   THR A  75      -7.067   9.954  -1.351  1.00 69.50           O  
ATOM    556  CG2 THR A  75      -5.821  12.858  -4.374  1.00 69.50           C  
ATOM    557  OG1 THR A  75      -5.885  10.485  -4.678  1.00 69.50           O  
ATOM    558  N   LEU A  76      -5.062   8.972  -1.596  1.00 68.12           N  
ATOM    559  CA  LEU A  76      -5.407   7.710  -0.936  1.00 68.12           C  
ATOM    560  C   LEU A  76      -6.028   7.931   0.448  1.00 68.12           C  
ATOM    561  CB  LEU A  76      -4.121   6.863  -0.840  1.00 68.12           C  
ATOM    562  O   LEU A  76      -7.065   7.355   0.779  1.00 68.12           O  
ATOM    563  CG  LEU A  76      -4.333   5.442  -0.293  1.00 68.12           C  
ATOM    564  CD1 LEU A  76      -5.129   4.579  -1.270  1.00 68.12           C  
ATOM    565  CD2 LEU A  76      -2.985   4.759  -0.067  1.00 68.12           C  
ATOM    566  N   PHE A  77      -5.415   8.806   1.248  1.00 63.22           N  
ATOM    567  CA  PHE A  77      -5.925   9.137   2.574  1.00 63.22           C  
ATOM    568  C   PHE A  77      -7.280   9.854   2.510  1.00 63.22           C  
ATOM    569  CB  PHE A  77      -4.895   9.992   3.320  1.00 63.22           C  
ATOM    570  O   PHE A  77      -8.217   9.502   3.231  1.00 63.22           O  
ATOM    571  CG  PHE A  77      -5.461  10.513   4.621  1.00 63.22           C  
ATOM    572  CD1 PHE A  77      -5.645  11.892   4.823  1.00 63.22           C  
ATOM    573  CD2 PHE A  77      -5.942   9.600   5.576  1.00 63.22           C  
ATOM    574  CE1 PHE A  77      -6.268  12.349   5.996  1.00 63.22           C  
ATOM    575  CE2 PHE A  77      -6.593  10.067   6.728  1.00 63.22           C  
ATOM    576  CZ  PHE A  77      -6.719  11.442   6.964  1.00 63.22           C  
ATOM    577  N   THR A  78      -7.393  10.836   1.618  1.00 68.94           N  
ATOM    578  CA  THR A  78      -8.593  11.650   1.412  1.00 68.94           C  
ATOM    579  C   THR A  78      -9.813  10.792   1.146  1.00 68.94           C  
ATOM    580  CB  THR A  78      -8.396  12.537   0.183  1.00 68.94           C  
ATOM    581  O   THR A  78     -10.849  10.949   1.794  1.00 68.94           O  
ATOM    582  CG2 THR A  78      -9.516  13.562   0.059  1.00 68.94           C  
ATOM    583  OG1 THR A  78      -7.131  13.143   0.259  1.00 68.94           O  
ATOM    584  N   TRP A  79      -9.680   9.854   0.213  1.00 73.25           N  
ATOM    585  CA  TRP A  79     -10.770   8.965  -0.134  1.00 73.25           C  
ATOM    586  C   TRP A  79     -11.092   7.962   0.965  1.00 73.25           C  
ATOM    587  CB  TRP A  79     -10.436   8.236  -1.414  1.00 73.25           C  
ATOM    588  O   TRP A  79     -12.255   7.600   1.121  1.00 73.25           O  
ATOM    589  CG  TRP A  79     -10.530   9.078  -2.638  1.00 73.25           C  
ATOM    590  CD1 TRP A  79      -9.513   9.434  -3.446  1.00 73.25           C  
ATOM    591  CD2 TRP A  79     -11.733   9.629  -3.246  1.00 73.25           C  
ATOM    592  CE2 TRP A  79     -11.375  10.262  -4.470  1.00 73.25           C  
ATOM    593  CE3 TRP A  79     -13.099   9.613  -2.900  1.00 73.25           C  
ATOM    594  NE1 TRP A  79     -10.007  10.125  -4.529  1.00 73.25           N  
ATOM    595  CH2 TRP A  79     -13.688  10.760  -4.973  1.00 73.25           C  
ATOM    596  CZ2 TRP A  79     -12.330  10.821  -5.330  1.00 73.25           C  
ATOM    597  CZ3 TRP A  79     -14.071  10.152  -3.764  1.00 73.25           C  
ATOM    598  N   GLY A  80     -10.102   7.564   1.763  1.00 64.44           N  
ATOM    599  CA  GLY A  80     -10.321   6.772   2.967  1.00 64.44           C  
ATOM    600  C   GLY A  80     -11.264   7.450   3.966  1.00 64.44           C  
ATOM    601  O   GLY A  80     -12.253   6.855   4.405  1.00 64.44           O  
ATOM    602  N   VAL A  81     -11.015   8.732   4.259  1.00 64.50           N  
ATOM    603  CA  VAL A  81     -11.875   9.558   5.131  1.00 64.50           C  
ATOM    604  C   VAL A  81     -13.247   9.785   4.502  1.00 64.50           C  
ATOM    605  CB  VAL A  81     -11.210  10.918   5.425  1.00 64.50           C  
ATOM    606  O   VAL A  81     -14.281   9.665   5.167  1.00 64.50           O  
ATOM    607  CG1 VAL A  81     -12.107  11.845   6.260  1.00 64.50           C  
ATOM    608  CG2 VAL A  81      -9.910  10.720   6.206  1.00 64.50           C  
ATOM    609  N   LEU A  82     -13.271  10.103   3.207  1.00 68.19           N  
ATOM    610  CA  LEU A  82     -14.509  10.372   2.489  1.00 68.19           C  
ATOM    611  C   LEU A  82     -15.390   9.115   2.397  1.00 68.19           C  
ATOM    612  CB  LEU A  82     -14.147  10.972   1.119  1.00 68.19           C  
ATOM    613  O   LEU A  82     -16.612   9.213   2.514  1.00 68.19           O  
ATOM    614  CG  LEU A  82     -15.284  11.790   0.494  1.00 68.19           C  
ATOM    615  CD1 LEU A  82     -15.607  13.059   1.292  1.00 68.19           C  
ATOM    616  CD2 LEU A  82     -14.905  12.223  -0.918  1.00 68.19           C  
ATOM    617  N   GLY A  83     -14.778   7.933   2.272  1.00 69.69           N  
ATOM    618  CA  GLY A  83     -15.445   6.630   2.236  1.00 69.69           C  
ATOM    619  C   GLY A  83     -16.128   6.272   3.547  1.00 69.69           C  
ATOM    620  O   GLY A  83     -17.249   5.762   3.538  1.00 69.69           O  
ATOM    621  N   ASP A  84     -15.519   6.602   4.684  1.00 66.38           N  
ATOM    622  CA  ASP A  84     -16.156   6.379   5.982  1.00 66.38           C  
ATOM    623  C   ASP A  84     -17.379   7.281   6.213  1.00 66.38           C  
ATOM    624  CB  ASP A  84     -15.134   6.557   7.104  1.00 66.38           C  
ATOM    625  O   ASP A  84     -18.315   6.855   6.896  1.00 66.38           O  
ATOM    626  CG  ASP A  84     -14.181   5.370   7.242  1.00 66.38           C  
ATOM    627  OD1 ASP A  84     -14.595   4.192   7.032  1.00 66.38           O  
ATOM    628  OD2 ASP A  84     -13.048   5.623   7.701  1.00 66.38           O  
ATOM    629  N   ARG A  85     -17.405   8.488   5.627  1.00 67.81           N  
ATOM    630  CA  ARG A  85     -18.508   9.455   5.783  1.00 67.81           C  
ATOM    631  C   ARG A  85     -19.609   9.332   4.735  1.00 67.81           C  
ATOM    632  CB  ARG A  85     -17.972  10.893   5.812  1.00 67.81           C  
ATOM    633  O   ARG A  85     -20.773   9.161   5.092  1.00 67.81           O  
ATOM    634  CG  ARG A  85     -17.362  11.253   7.171  1.00 67.81           C  
ATOM    635  CD  ARG A  85     -17.176  12.771   7.262  1.00 67.81           C  
ATOM    636  NE  ARG A  85     -16.822  13.198   8.628  1.00 67.81           N  
ATOM    637  NH1 ARG A  85     -16.277  15.373   8.124  1.00 67.81           N  
ATOM    638  NH2 ARG A  85     -16.219  14.696  10.239  1.00 67.81           N  
ATOM    639  CZ  ARG A  85     -16.449  14.414   8.989  1.00 67.81           C  
ATOM    640  N   LEU A  86     -19.273   9.448   3.447  1.00 73.12           N  
ATOM    641  CA  LEU A  86     -20.267   9.399   2.366  1.00 73.12           C  
ATOM    642  C   LEU A  86     -20.884   8.004   2.246  1.00 73.12           C  
ATOM    643  CB  LEU A  86     -19.632   9.823   1.028  1.00 73.12           C  
ATOM    644  O   LEU A  86     -22.053   7.868   1.866  1.00 73.12           O  
ATOM    645  CG  LEU A  86     -19.122  11.274   0.959  1.00 73.12           C  
ATOM    646  CD1 LEU A  86     -18.664  11.574  -0.468  1.00 73.12           C  
ATOM    647  CD2 LEU A  86     -20.203  12.297   1.317  1.00 73.12           C  
ATOM    648  N   GLY A  87     -20.107   6.991   2.626  1.00 76.25           N  
ATOM    649  CA  GLY A  87     -20.414   5.588   2.455  1.00 76.25           C  
ATOM    650  C   GLY A  87     -19.442   4.938   1.485  1.00 76.25           C  
ATOM    651  O   GLY A  87     -19.113   5.488   0.428  1.00 76.25           O  
ATOM    652  N   ARG A  88     -18.970   3.752   1.868  1.00 81.56           N  
ATOM    653  CA  ARG A  88     -17.906   3.024   1.170  1.00 81.56           C  
ATOM    654  C   ARG A  88     -18.338   2.622  -0.233  1.00 81.56           C  
ATOM    655  CB  ARG A  88     -17.509   1.795   2.000  1.00 81.56           C  
ATOM    656  O   ARG A  88     -17.528   2.658  -1.153  1.00 81.56           O  
ATOM    657  CG  ARG A  88     -16.890   2.220   3.336  1.00 81.56           C  
ATOM    658  CD  ARG A  88     -16.712   1.033   4.277  1.00 81.56           C  
ATOM    659  NE  ARG A  88     -16.162   1.521   5.550  1.00 81.56           N  
ATOM    660  NH1 ARG A  88     -16.307  -0.399   6.794  1.00 81.56           N  
ATOM    661  NH2 ARG A  88     -15.581   1.513   7.714  1.00 81.56           N  
ATOM    662  CZ  ARG A  88     -16.036   0.868   6.680  1.00 81.56           C  
ATOM    663  N   ARG A  89     -19.628   2.317  -0.421  1.00 89.06           N  
ATOM    664  CA  ARG A  89     -20.190   1.996  -1.739  1.00 89.06           C  
ATOM    665  C   ARG A  89     -20.219   3.231  -2.633  1.00 89.06           C  
ATOM    666  CB  ARG A  89     -21.586   1.394  -1.557  1.00 89.06           C  
ATOM    667  O   ARG A  89     -19.837   3.137  -3.791  1.00 89.06           O  
ATOM    668  CG  ARG A  89     -22.278   1.038  -2.881  1.00 89.06           C  
ATOM    669  CD  ARG A  89     -23.768   0.833  -2.615  1.00 89.06           C  
ATOM    670  NE  ARG A  89     -24.545   0.848  -3.866  1.00 89.06           N  
ATOM    671  NH1 ARG A  89     -26.077  -0.781  -3.355  1.00 89.06           N  
ATOM    672  NH2 ARG A  89     -26.404   0.500  -5.123  1.00 89.06           N  
ATOM    673  CZ  ARG A  89     -25.663   0.192  -4.103  1.00 89.06           C  
ATOM    674  N   ARG A  90     -20.649   4.389  -2.124  1.00 88.06           N  
ATOM    675  CA  ARG A  90     -20.679   5.636  -2.911  1.00 88.06           C  
ATOM    676  C   ARG A  90     -19.294   6.085  -3.338  1.00 88.06           C  
ATOM    677  CB  ARG A  90     -21.343   6.759  -2.119  1.00 88.06           C  
ATOM    678  O   ARG A  90     -19.127   6.465  -4.488  1.00 88.06           O  
ATOM    679  CG  ARG A  90     -22.865   6.624  -2.143  1.00 88.06           C  
ATOM    680  CD  ARG A  90     -23.418   7.628  -1.140  1.00 88.06           C  
ATOM    681  NE  ARG A  90     -24.869   7.512  -0.943  1.00 88.06           N  
ATOM    682  NH1 ARG A  90     -24.958   8.941   0.848  1.00 88.06           N  
ATOM    683  NH2 ARG A  90     -26.857   8.176  -0.062  1.00 88.06           N  
ATOM    684  CZ  ARG A  90     -25.553   8.214  -0.060  1.00 88.06           C  
ATOM    685  N   VAL A  91     -18.312   6.015  -2.443  1.00 87.88           N  
ATOM    686  CA  VAL A  91     -16.930   6.359  -2.794  1.00 87.88           C  
ATOM    687  C   VAL A  91     -16.345   5.370  -3.794  1.00 87.88           C  
ATOM    688  CB  VAL A  91     -16.065   6.518  -1.537  1.00 87.88           C  
ATOM    689  O   VAL A  91     -15.709   5.800  -4.749  1.00 87.88           O  
ATOM    690  CG1 VAL A  91     -14.578   6.614  -1.870  1.00 87.88           C  
ATOM    691  CG2 VAL A  91     -16.505   7.818  -0.852  1.00 87.88           C  
ATOM    692  N   LEU A  92     -16.640   4.075  -3.655  1.00 91.25           N  
ATOM    693  CA  LEU A  92     -16.278   3.084  -4.665  1.00 91.25           C  
ATOM    694  C   LEU A  92     -16.905   3.405  -6.034  1.00 91.25           C  
ATOM    695  CB  LEU A  92     -16.673   1.692  -4.144  1.00 91.25           C  
ATOM    696  O   LEU A  92     -16.203   3.377  -7.037  1.00 91.25           O  
ATOM    697  CG  LEU A  92     -16.319   0.534  -5.088  1.00 91.25           C  
ATOM    698  CD1 LEU A  92     -14.816   0.427  -5.323  1.00 91.25           C  
ATOM    699  CD2 LEU A  92     -16.798  -0.779  -4.473  1.00 91.25           C  
ATOM    700  N   LEU A  93     -18.194   3.759  -6.086  1.00 94.38           N  
ATOM    701  CA  LEU A  93     -18.873   4.143  -7.332  1.00 94.38           C  
ATOM    702  C   LEU A  93     -18.290   5.420  -7.949  1.00 94.38           C  
ATOM    703  CB  LEU A  93     -20.381   4.329  -7.078  1.00 94.38           C  
ATOM    704  O   LEU A  93     -18.044   5.456  -9.150  1.00 94.38           O  
ATOM    705  CG  LEU A  93     -21.158   3.028  -6.822  1.00 94.38           C  
ATOM    706  CD1 LEU A  93     -22.591   3.345  -6.385  1.00 94.38           C  
ATOM    707  CD2 LEU A  93     -21.220   2.145  -8.065  1.00 94.38           C  
ATOM    708  N   LEU A  94     -18.043   6.453  -7.141  1.00 93.44           N  
ATOM    709  CA  LEU A  94     -17.417   7.695  -7.603  1.00 93.44           C  
ATOM    710  C   LEU A  94     -16.012   7.435  -8.148  1.00 93.44           C  
ATOM    711  CB  LEU A  94     -17.357   8.712  -6.451  1.00 93.44           C  
ATOM    712  O   LEU A  94     -15.683   7.919  -9.226  1.00 93.44           O  
ATOM    713  CG  LEU A  94     -18.707   9.364  -6.108  1.00 93.44           C  
ATOM    714  CD1 LEU A  94     -18.569  10.146  -4.799  1.00 93.44           C  
ATOM    715  CD2 LEU A  94     -19.175  10.327  -7.200  1.00 93.44           C  
ATOM    716  N   GLY A  95     -15.218   6.635  -7.433  1.00 91.94           N  
ATOM    717  CA  GLY A  95     -13.890   6.210  -7.858  1.00 91.94           C  
ATOM    718  C   GLY A  95     -13.924   5.495  -9.201  1.00 91.94           C  
ATOM    719  O   GLY A  95     -13.282   5.939 -10.142  1.00 91.94           O  
ATOM    720  N   LEU A  96     -14.730   4.439  -9.329  1.00 94.75           N  
ATOM    721  CA  LEU A  96     -14.839   3.661 -10.569  1.00 94.75           C  
ATOM    722  C   LEU A  96     -15.363   4.491 -11.749  1.00 94.75           C  
ATOM    723  CB  LEU A  96     -15.760   2.456 -10.323  1.00 94.75           C  
ATOM    724  O   LEU A  96     -14.855   4.368 -12.861  1.00 94.75           O  
ATOM    725  CG  LEU A  96     -15.189   1.398  -9.364  1.00 94.75           C  
ATOM    726  CD1 LEU A  96     -16.295   0.400  -9.020  1.00 94.75           C  
ATOM    727  CD2 LEU A  96     -14.016   0.639  -9.973  1.00 94.75           C  
ATOM    728  N   GLY A  97     -16.353   5.355 -11.514  1.00 95.62           N  
ATOM    729  CA  GLY A  97     -16.904   6.239 -12.542  1.00 95.62           C  
ATOM    730  C   GLY A  97     -15.891   7.263 -13.027  1.00 95.62           C  
ATOM    731  O   GLY A  97     -15.663   7.384 -14.230  1.00 95.62           O  
ATOM    732  N   LEU A  98     -15.233   7.956 -12.096  1.00 94.94           N  
ATOM    733  CA  LEU A  98     -14.213   8.940 -12.437  1.00 94.94           C  
ATOM    734  C   LEU A  98     -12.997   8.277 -13.093  1.00 94.94           C  
ATOM    735  CB  LEU A  98     -13.850   9.731 -11.170  1.00 94.94           C  
ATOM    736  O   LEU A  98     -12.430   8.848 -14.022  1.00 94.94           O  
ATOM    737  CG  LEU A  98     -12.952  10.954 -11.431  1.00 94.94           C  
ATOM    738  CD1 LEU A  98     -13.660  12.001 -12.295  1.00 94.94           C  
ATOM    739  CD2 LEU A  98     -12.586  11.613 -10.099  1.00 94.94           C  
ATOM    740  N   PHE A  99     -12.642   7.060 -12.673  1.00 94.75           N  
ATOM    741  CA  PHE A  99     -11.573   6.276 -13.285  1.00 94.75           C  
ATOM    742  C   PHE A  99     -11.911   5.913 -14.728  1.00 94.75           C  
ATOM    743  CB  PHE A  99     -11.298   5.020 -12.453  1.00 94.75           C  
ATOM    744  O   PHE A  99     -11.115   6.183 -15.619  1.00 94.75           O  
ATOM    745  CG  PHE A  99     -10.023   4.312 -12.849  1.00 94.75           C  
ATOM    746  CD1 PHE A  99      -9.999   3.394 -13.917  1.00 94.75           C  
ATOM    747  CD2 PHE A  99      -8.842   4.589 -12.140  1.00 94.75           C  
ATOM    748  CE1 PHE A  99      -8.803   2.741 -14.258  1.00 94.75           C  
ATOM    749  CE2 PHE A  99      -7.653   3.928 -12.473  1.00 94.75           C  
ATOM    750  CZ  PHE A  99      -7.634   3.005 -13.527  1.00 94.75           C  
ATOM    751  N   GLY A 100     -13.109   5.376 -14.982  1.00 94.94           N  
ATOM    752  CA  GLY A 100     -13.568   5.049 -16.333  1.00 94.94           C  
ATOM    753  C   GLY A 100     -13.594   6.269 -17.258  1.00 94.94           C  
ATOM    754  O   GLY A 100     -13.098   6.197 -18.378  1.00 94.94           O  
ATOM    755  N   LEU A 101     -14.093   7.412 -16.776  1.00 95.75           N  
ATOM    756  CA  LEU A 101     -14.105   8.669 -17.534  1.00 95.75           C  
ATOM    757  C   LEU A 101     -12.695   9.203 -17.811  1.00 95.75           C  
ATOM    758  CB  LEU A 101     -14.916   9.721 -16.759  1.00 95.75           C  
ATOM    759  O   LEU A 101     -12.411   9.642 -18.922  1.00 95.75           O  
ATOM    760  CG  LEU A 101     -16.431   9.458 -16.720  1.00 95.75           C  
ATOM    761  CD1 LEU A 101     -17.090  10.447 -15.757  1.00 95.75           C  
ATOM    762  CD2 LEU A 101     -17.079   9.616 -18.096  1.00 95.75           C  
ATOM    763  N   SER A 102     -11.803   9.137 -16.822  1.00 94.81           N  
ATOM    764  CA  SER A 102     -10.411   9.574 -16.983  1.00 94.81           C  
ATOM    765  C   SER A 102      -9.651   8.651 -17.939  1.00 94.81           C  
ATOM    766  CB  SER A 102      -9.695   9.633 -15.631  1.00 94.81           C  
ATOM    767  O   SER A 102      -8.879   9.128 -18.763  1.00 94.81           O  
ATOM    768  OG  SER A 102     -10.394  10.450 -14.713  1.00 94.81           O  
ATOM    769  N   SER A 103      -9.930   7.345 -17.891  1.00 93.62           N  
ATOM    770  CA  SER A 103      -9.385   6.354 -18.825  1.00 93.62           C  
ATOM    771  C   SER A 103      -9.853   6.610 -20.254  1.00 93.62           C  
ATOM    772  CB  SER A 103      -9.806   4.944 -18.406  1.00 93.62           C  
ATOM    773  O   SER A 103      -9.054   6.561 -21.185  1.00 93.62           O  
ATOM    774  OG  SER A 103      -8.832   4.023 -18.831  1.00 93.62           O  
ATOM    775  N   LEU A 104     -11.135   6.943 -20.432  1.00 94.56           N  
ATOM    776  CA  LEU A 104     -11.693   7.326 -21.726  1.00 94.56           C  
ATOM    777  C   LEU A 104     -11.029   8.602 -22.261  1.00 94.56           C  
ATOM    778  CB  LEU A 104     -13.214   7.496 -21.567  1.00 94.56           C  
ATOM    779  O   LEU A 104     -10.633   8.643 -23.421  1.00 94.56           O  
ATOM    780  CG  LEU A 104     -13.957   7.809 -22.876  1.00 94.56           C  
ATOM    781  CD1 LEU A 104     -13.869   6.650 -23.867  1.00 94.56           C  
ATOM    782  CD2 LEU A 104     -15.434   8.058 -22.572  1.00 94.56           C  
ATOM    783  N   ALA A 105     -10.861   9.620 -21.413  1.00 93.69           N  
ATOM    784  CA  ALA A 105     -10.175  10.855 -21.787  1.00 93.69           C  
ATOM    785  C   ALA A 105      -8.702  10.614 -22.157  1.00 93.69           C  
ATOM    786  CB  ALA A 105     -10.308  11.858 -20.635  1.00 93.69           C  
ATOM    787  O   ALA A 105      -8.208  11.209 -23.110  1.00 93.69           O  
ATOM    788  N   GLY A 106      -8.015   9.719 -21.440  1.00 90.69           N  
ATOM    789  CA  GLY A 106      -6.641   9.322 -21.743  1.00 90.69           C  
ATOM    790  C   GLY A 106      -6.515   8.535 -23.050  1.00 90.69           C  
ATOM    791  O   GLY A 106      -5.577   8.768 -23.804  1.00 90.69           O  
ATOM    792  N   ALA A 107      -7.474   7.654 -23.357  1.00 91.31           N  
ATOM    793  CA  ALA A 107      -7.498   6.864 -24.594  1.00 91.31           C  
ATOM    794  C   ALA A 107      -7.585   7.724 -25.869  1.00 91.31           C  
ATOM    795  CB  ALA A 107      -8.695   5.906 -24.528  1.00 91.31           C  
ATOM    796  O   ALA A 107      -7.119   7.303 -26.927  1.00 91.31           O  
ATOM    797  N   TYR A 108      -8.182   8.913 -25.754  1.00 92.38           N  
ATOM    798  CA  TYR A 108      -8.332   9.897 -26.829  1.00 92.38           C  
ATOM    799  C   TYR A 108      -7.494  11.160 -26.591  1.00 92.38           C  
ATOM    800  CB  TYR A 108      -9.821  10.221 -27.025  1.00 92.38           C  
ATOM    801  O   TYR A 108      -7.816  12.224 -27.122  1.00 92.38           O  
ATOM    802  CG  TYR A 108     -10.649   9.049 -27.507  1.00 92.38           C  
ATOM    803  CD1 TYR A 108     -10.508   8.595 -28.832  1.00 92.38           C  
ATOM    804  CD2 TYR A 108     -11.567   8.425 -26.643  1.00 92.38           C  
ATOM    805  CE1 TYR A 108     -11.281   7.514 -29.295  1.00 92.38           C  
ATOM    806  CE2 TYR A 108     -12.340   7.343 -27.103  1.00 92.38           C  
ATOM    807  OH  TYR A 108     -12.949   5.844 -28.867  1.00 92.38           O  
ATOM    808  CZ  TYR A 108     -12.198   6.887 -28.429  1.00 92.38           C  
ATOM    809  N   ALA A 109      -6.441  11.076 -25.773  1.00 90.38           N  
ATOM    810  CA  ALA A 109      -5.546  12.207 -25.584  1.00 90.38           C  
ATOM    811  C   ALA A 109      -4.846  12.544 -26.910  1.00 90.38           C  
ATOM    812  CB  ALA A 109      -4.562  11.914 -24.448  1.00 90.38           C  
ATOM    813  O   ALA A 109      -4.299  11.659 -27.560  1.00 90.38           O  
ATOM    814  N   GLY A 110      -4.876  13.821 -27.301  1.00 86.06           N  
ATOM    815  CA  GLY A 110      -4.217  14.326 -28.509  1.00 86.06           C  
ATOM    816  C   GLY A 110      -2.811  14.871 -28.259  1.00 86.06           C  
ATOM    817  O   GLY A 110      -2.110  15.204 -29.209  1.00 86.06           O  
ATOM    818  N   SER A 111      -2.393  14.980 -26.993  1.00 88.56           N  
ATOM    819  CA  SER A 111      -1.048  15.414 -26.613  1.00 88.56           C  
ATOM    820  C   SER A 111      -0.528  14.667 -25.375  1.00 88.56           C  
ATOM    821  CB  SER A 111      -0.998  16.937 -26.411  1.00 88.56           C  
ATOM    822  O   SER A 111      -1.329  14.170 -24.567  1.00 88.56           O  
ATOM    823  OG  SER A 111      -1.231  17.331 -25.069  1.00 88.56           O  
ATOM    824  N   PRO A 112       0.803  14.605 -25.174  1.00 84.44           N  
ATOM    825  CA  PRO A 112       1.397  14.018 -23.974  1.00 84.44           C  
ATOM    826  C   PRO A 112       0.920  14.683 -22.674  1.00 84.44           C  
ATOM    827  CB  PRO A 112       2.911  14.173 -24.151  1.00 84.44           C  
ATOM    828  O   PRO A 112       0.679  13.996 -21.686  1.00 84.44           O  
ATOM    829  CG  PRO A 112       3.106  14.298 -25.660  1.00 84.44           C  
ATOM    830  CD  PRO A 112       1.844  15.023 -26.107  1.00 84.44           C  
ATOM    831  N   GLU A 113       0.722  16.002 -22.659  1.00 88.19           N  
ATOM    832  CA  GLU A 113       0.243  16.752 -21.488  1.00 88.19           C  
ATOM    833  C   GLU A 113      -1.180  16.350 -21.110  1.00 88.19           C  
ATOM    834  CB  GLU A 113       0.244  18.272 -21.731  1.00 88.19           C  
ATOM    835  O   GLU A 113      -1.484  16.158 -19.931  1.00 88.19           O  
ATOM    836  CG  GLU A 113       1.611  18.879 -22.062  1.00 88.19           C  
ATOM    837  CD  GLU A 113       2.123  18.503 -23.456  1.00 88.19           C  
ATOM    838  OE1 GLU A 113       3.361  18.505 -23.603  1.00 88.19           O  
ATOM    839  OE2 GLU A 113       1.294  18.129 -24.325  1.00 88.19           O  
ATOM    840  N   GLN A 114      -2.050  16.182 -22.110  1.00 91.56           N  
ATOM    841  CA  GLN A 114      -3.416  15.721 -21.891  1.00 91.56           C  
ATOM    842  C   GLN A 114      -3.424  14.302 -21.310  1.00 91.56           C  
ATOM    843  CB  GLN A 114      -4.185  15.806 -23.214  1.00 91.56           C  
ATOM    844  O   GLN A 114      -4.201  14.016 -20.396  1.00 91.56           O  
ATOM    845  CG  GLN A 114      -5.682  15.515 -23.025  1.00 91.56           C  
ATOM    846  CD  GLN A 114      -6.457  15.558 -24.337  1.00 91.56           C  
ATOM    847  NE2 GLN A 114      -7.747  15.319 -24.311  1.00 91.56           N  
ATOM    848  OE1 GLN A 114      -5.923  15.749 -25.416  1.00 91.56           O  
ATOM    849  N   LEU A 115      -2.524  13.432 -21.781  1.00 89.19           N  
ATOM    850  CA  LEU A 115      -2.359  12.093 -21.226  1.00 89.19           C  
ATOM    851  C   LEU A 115      -1.853  12.145 -19.776  1.00 89.19           C  
ATOM    852  CB  LEU A 115      -1.445  11.269 -22.151  1.00 89.19           C  
ATOM    853  O   LEU A 115      -2.415  11.469 -18.920  1.00 89.19           O  
ATOM    854  CG  LEU A 115      -1.230   9.818 -21.687  1.00 89.19           C  
ATOM    855  CD1 LEU A 115      -2.536   9.031 -21.573  1.00 89.19           C  
ATOM    856  CD2 LEU A 115      -0.320   9.088 -22.672  1.00 89.19           C  
ATOM    857  N   ILE A 116      -0.860  12.982 -19.462  1.00 86.69           N  
ATOM    858  CA  ILE A 116      -0.364  13.184 -18.087  1.00 86.69           C  
ATOM    859  C   ILE A 116      -1.497  13.647 -17.160  1.00 86.69           C  
ATOM    860  CB  ILE A 116       0.816  14.188 -18.074  1.00 86.69           C  
ATOM    861  O   ILE A 116      -1.660  13.108 -16.062  1.00 86.69           O  
ATOM    862  CG1 ILE A 116       2.050  13.595 -18.785  1.00 86.69           C  
ATOM    863  CG2 ILE A 116       1.217  14.569 -16.635  1.00 86.69           C  
ATOM    864  CD1 ILE A 116       3.099  14.633 -19.204  1.00 86.69           C  
ATOM    865  N   ALA A 117      -2.316  14.606 -17.602  1.00 90.00           N  
ATOM    866  CA  ALA A 117      -3.461  15.089 -16.836  1.00 90.00           C  
ATOM    867  C   ALA A 117      -4.503  13.982 -16.606  1.00 90.00           C  
ATOM    868  CB  ALA A 117      -4.062  16.297 -17.562  1.00 90.00           C  
ATOM    869  O   ALA A 117      -4.942  13.772 -15.472  1.00 90.00           O  
ATOM    870  N   ALA A 118      -4.842  13.215 -17.647  1.00 93.19           N  
ATOM    871  CA  ALA A 118      -5.739  12.069 -17.529  1.00 93.19           C  
ATOM    872  C   ALA A 118      -5.196  11.033 -16.531  1.00 93.19           C  
ATOM    873  CB  ALA A 118      -5.960  11.463 -18.920  1.00 93.19           C  
ATOM    874  O   ALA A 118      -5.932  10.576 -15.658  1.00 93.19           O  
ATOM    875  N   ARG A 119      -3.893  10.728 -16.578  1.00 90.44           N  
ATOM    876  CA  ARG A 119      -3.218   9.823 -15.633  1.00 90.44           C  
ATOM    877  C   ARG A 119      -3.273  10.325 -14.197  1.00 90.44           C  
ATOM    878  CB  ARG A 119      -1.754   9.628 -16.051  1.00 90.44           C  
ATOM    879  O   ARG A 119      -3.533   9.530 -13.296  1.00 90.44           O  
ATOM    880  CG  ARG A 119      -1.576   8.809 -17.335  1.00 90.44           C  
ATOM    881  CD  ARG A 119      -2.038   7.363 -17.229  1.00 90.44           C  
ATOM    882  NE  ARG A 119      -1.301   6.614 -16.193  1.00 90.44           N  
ATOM    883  NH1 ARG A 119      -3.092   5.396 -15.518  1.00 90.44           N  
ATOM    884  NH2 ARG A 119      -1.089   4.844 -14.751  1.00 90.44           N  
ATOM    885  CZ  ARG A 119      -1.819   5.627 -15.489  1.00 90.44           C  
ATOM    886  N   ALA A 120      -3.085  11.623 -13.972  1.00 84.94           N  
ATOM    887  CA  ALA A 120      -3.262  12.214 -12.650  1.00 84.94           C  
ATOM    888  C   ALA A 120      -4.703  12.008 -12.147  1.00 84.94           C  
ATOM    889  CB  ALA A 120      -2.869  13.694 -12.701  1.00 84.94           C  
ATOM    890  O   ALA A 120      -4.901  11.526 -11.032  1.00 84.94           O  
ATOM    891  N   CYS A 121      -5.717  12.270 -12.980  1.00 91.44           N  
ATOM    892  CA  CYS A 121      -7.124  12.029 -12.636  1.00 91.44           C  
ATOM    893  C   CYS A 121      -7.434  10.540 -12.374  1.00 91.44           C  
ATOM    894  CB  CYS A 121      -8.017  12.583 -13.753  1.00 91.44           C  
ATOM    895  O   CYS A 121      -8.184  10.214 -11.447  1.00 91.44           O  
ATOM    896  SG  CYS A 121      -7.897  14.393 -13.840  1.00 91.44           S  
ATOM    897  N   MET A 122      -6.822   9.623 -13.128  1.00 90.25           N  
ATOM    898  CA  MET A 122      -6.895   8.176 -12.879  1.00 90.25           C  
ATOM    899  C   MET A 122      -6.256   7.801 -11.541  1.00 90.25           C  
ATOM    900  CB  MET A 122      -6.225   7.390 -14.009  1.00 90.25           C  
ATOM    901  O   MET A 122      -6.820   7.005 -10.798  1.00 90.25           O  
ATOM    902  CG  MET A 122      -7.013   7.517 -15.309  1.00 90.25           C  
ATOM    903  SD  MET A 122      -6.229   6.720 -16.720  1.00 90.25           S  
ATOM    904  CE  MET A 122      -6.936   5.077 -16.470  1.00 90.25           C  
ATOM    905  N   GLY A 123      -5.127   8.416 -11.186  1.00 81.88           N  
ATOM    906  CA  GLY A 123      -4.500   8.243  -9.878  1.00 81.88           C  
ATOM    907  C   GLY A 123      -5.431   8.686  -8.752  1.00 81.88           C  
ATOM    908  O   GLY A 123      -5.694   7.911  -7.832  1.00 81.88           O  
ATOM    909  N   VAL A 124      -6.011   9.889  -8.871  1.00 85.25           N  
ATOM    910  CA  VAL A 124      -6.989  10.412  -7.902  1.00 85.25           C  
ATOM    911  C   VAL A 124      -8.165   9.458  -7.725  1.00 85.25           C  
ATOM    912  CB  VAL A 124      -7.505  11.820  -8.278  1.00 85.25           C  
ATOM    913  O   VAL A 124      -8.539   9.130  -6.605  1.00 85.25           O  
ATOM    914  CG1 VAL A 124      -8.622  12.294  -7.333  1.00 85.25           C  
ATOM    915  CG2 VAL A 124      -6.382  12.861  -8.231  1.00 85.25           C  
ATOM    916  N   SER A 125      -8.767   9.008  -8.820  1.00 89.62           N  
ATOM    917  CA  SER A 125      -9.947   8.141  -8.783  1.00 89.62           C  
ATOM    918  C   SER A 125      -9.633   6.715  -8.320  1.00 89.62           C  
ATOM    919  CB  SER A 125     -10.619   8.143 -10.152  1.00 89.62           C  
ATOM    920  O   SER A 125     -10.384   6.147  -7.525  1.00 89.62           O  
ATOM    921  OG  SER A 125      -9.702   7.868 -11.181  1.00 89.62           O  
ATOM    922  N   GLY A 126      -8.496   6.153  -8.734  1.00 85.50           N  
ATOM    923  CA  GLY A 126      -8.041   4.822  -8.336  1.00 85.50           C  
ATOM    924  C   GLY A 126      -7.778   4.718  -6.833  1.00 85.50           C  
ATOM    925  O   GLY A 126      -8.089   3.696  -6.211  1.00 85.50           O  
ATOM    926  N   ALA A 127      -7.299   5.801  -6.215  1.00 80.06           N  
ATOM    927  CA  ALA A 127      -7.051   5.856  -4.776  1.00 80.06           C  
ATOM    928  C   ALA A 127      -8.333   5.729  -3.939  1.00 80.06           C  
ATOM    929  CB  ALA A 127      -6.288   7.138  -4.449  1.00 80.06           C  
ATOM    930  O   ALA A 127      -8.270   5.374  -2.764  1.00 80.06           O  
ATOM    931  N   ALA A 128      -9.508   5.945  -4.539  1.00 85.62           N  
ATOM    932  CA  ALA A 128     -10.785   5.718  -3.878  1.00 85.62           C  
ATOM    933  C   ALA A 128     -11.109   4.238  -3.662  1.00 85.62           C  
ATOM    934  CB  ALA A 128     -11.882   6.418  -4.681  1.00 85.62           C  
ATOM    935  O   ALA A 128     -11.840   3.888  -2.732  1.00 85.62           O  
ATOM    936  N   VAL A 129     -10.569   3.352  -4.497  1.00 86.62           N  
ATOM    937  CA  VAL A 129     -10.995   1.951  -4.557  1.00 86.62           C  
ATOM    938  C   VAL A 129     -10.256   1.074  -3.556  1.00 86.62           C  
ATOM    939  CB  VAL A 129     -10.876   1.438  -5.997  1.00 86.62           C  
ATOM    940  O   VAL A 129     -10.893   0.264  -2.882  1.00 86.62           O  
ATOM    941  CG1 VAL A 129     -11.253  -0.045  -6.114  1.00 86.62           C  
ATOM    942  CG2 VAL A 129     -11.782   2.305  -6.894  1.00 86.62           C  
ATOM    943  N   LEU A 130      -8.946   1.255  -3.372  1.00 78.25           N  
ATOM    944  CA  LEU A 130      -8.168   0.480  -2.393  1.00 78.25           C  
ATOM    945  C   LEU A 130      -8.735   0.551  -0.958  1.00 78.25           C  
ATOM    946  CB  LEU A 130      -6.681   0.899  -2.411  1.00 78.25           C  
ATOM    947  O   LEU A 130      -9.081  -0.494  -0.399  1.00 78.25           O  
ATOM    948  CG  LEU A 130      -5.767  -0.192  -2.988  1.00 78.25           C  
ATOM    949  CD1 LEU A 130      -5.848  -0.213  -4.511  1.00 78.25           C  
ATOM    950  CD2 LEU A 130      -4.325   0.015  -2.529  1.00 78.25           C  
ATOM    951  N   PRO A 131      -8.882   1.739  -0.342  1.00 67.94           N  
ATOM    952  CA  PRO A 131      -9.377   1.842   1.026  1.00 67.94           C  
ATOM    953  C   PRO A 131     -10.849   1.427   1.115  1.00 67.94           C  
ATOM    954  CB  PRO A 131      -9.138   3.298   1.439  1.00 67.94           C  
ATOM    955  O   PRO A 131     -11.236   0.746   2.066  1.00 67.94           O  
ATOM    956  CG  PRO A 131      -9.142   4.067   0.120  1.00 67.94           C  
ATOM    957  CD  PRO A 131      -8.575   3.057  -0.873  1.00 67.94           C  
ATOM    958  N   SER A 132     -11.661   1.744   0.100  1.00 79.06           N  
ATOM    959  CA  SER A 132     -13.081   1.372   0.068  1.00 79.06           C  
ATOM    960  C   SER A 132     -13.286  -0.138  -0.027  1.00 79.06           C  
ATOM    961  CB  SER A 132     -13.805   2.055  -1.091  1.00 79.06           C  
ATOM    962  O   SER A 132     -14.145  -0.676   0.672  1.00 79.06           O  
ATOM    963  OG  SER A 132     -13.732   3.451  -0.927  1.00 79.06           O  
ATOM    964  N   THR A 133     -12.493  -0.851  -0.832  1.00 83.31           N  
ATOM    965  CA  THR A 133     -12.581  -2.316  -0.960  1.00 83.31           C  
ATOM    966  C   THR A 133     -12.159  -3.007   0.334  1.00 83.31           C  
ATOM    967  CB  THR A 133     -11.778  -2.869  -2.152  1.00 83.31           C  
ATOM    968  O   THR A 133     -12.928  -3.811   0.862  1.00 83.31           O  
ATOM    969  CG2 THR A 133     -12.329  -2.450  -3.516  1.00 83.31           C  
ATOM    970  OG1 THR A 133     -10.434  -2.470  -2.099  1.00 83.31           O  
ATOM    971  N   LEU A 134     -11.019  -2.626   0.922  1.00 76.00           N  
ATOM    972  CA  LEU A 134     -10.555  -3.161   2.209  1.00 76.00           C  
ATOM    973  C   LEU A 134     -11.555  -2.899   3.340  1.00 76.00           C  
ATOM    974  CB  LEU A 134      -9.196  -2.526   2.558  1.00 76.00           C  
ATOM    975  O   LEU A 134     -11.883  -3.797   4.120  1.00 76.00           O  
ATOM    976  CG  LEU A 134      -8.010  -3.071   1.744  1.00 76.00           C  
ATOM    977  CD1 LEU A 134      -6.771  -2.230   2.044  1.00 76.00           C  
ATOM    978  CD2 LEU A 134      -7.704  -4.523   2.119  1.00 76.00           C  
ATOM    979  N   ALA A 135     -12.084  -1.678   3.418  1.00 70.25           N  
ATOM    980  CA  ALA A 135     -13.054  -1.309   4.438  1.00 70.25           C  
ATOM    981  C   ALA A 135     -14.409  -2.013   4.231  1.00 70.25           C  
ATOM    982  CB  ALA A 135     -13.168   0.217   4.451  1.00 70.25           C  
ATOM    983  O   ALA A 135     -15.078  -2.363   5.206  1.00 70.25           O  
ATOM    984  N   THR A 136     -14.811  -2.268   2.984  1.00 80.25           N  
ATOM    985  CA  THR A 136     -16.024  -3.040   2.672  1.00 80.25           C  
ATOM    986  C   THR A 136     -15.843  -4.511   3.040  1.00 80.25           C  
ATOM    987  CB  THR A 136     -16.436  -2.887   1.202  1.00 80.25           C  
ATOM    988  O   THR A 136     -16.713  -5.066   3.705  1.00 80.25           O  
ATOM    989  CG2 THR A 136     -17.767  -3.573   0.900  1.00 80.25           C  
ATOM    990  OG1 THR A 136     -16.631  -1.525   0.918  1.00 80.25           O  
ATOM    991  N   ILE A 137     -14.694  -5.127   2.730  1.00 79.25           N  
ATOM    992  CA  ILE A 137     -14.366  -6.497   3.172  1.00 79.25           C  
ATOM    993  C   ILE A 137     -14.450  -6.588   4.697  1.00 79.25           C  
ATOM    994  CB  ILE A 137     -12.968  -6.934   2.664  1.00 79.25           C  
ATOM    995  O   ILE A 137     -15.112  -7.478   5.232  1.00 79.25           O  
ATOM    996  CG1 ILE A 137     -12.993  -7.117   1.133  1.00 79.25           C  
ATOM    997  CG2 ILE A 137     -12.509  -8.248   3.331  1.00 79.25           C  
ATOM    998  CD1 ILE A 137     -11.605  -7.234   0.490  1.00 79.25           C  
ATOM    999  N   ALA A 138     -13.846  -5.630   5.403  1.00 73.00           N  
ATOM   1000  CA  ALA A 138     -13.882  -5.584   6.858  1.00 73.00           C  
ATOM   1001  C   ALA A 138     -15.303  -5.419   7.428  1.00 73.00           C  
ATOM   1002  CB  ALA A 138     -12.953  -4.461   7.331  1.00 73.00           C  
ATOM   1003  O   ALA A 138     -15.558  -5.886   8.531  1.00 73.00           O  
ATOM   1004  N   ALA A 139     -16.235  -4.781   6.717  1.00 76.31           N  
ATOM   1005  CA  ALA A 139     -17.617  -4.639   7.183  1.00 76.31           C  
ATOM   1006  C   ALA A 139     -18.508  -5.841   6.843  1.00 76.31           C  
ATOM   1007  CB  ALA A 139     -18.200  -3.356   6.598  1.00 76.31           C  
ATOM   1008  O   ALA A 139     -19.388  -6.198   7.618  1.00 76.31           O  
ATOM   1009  N   VAL A 140     -18.294  -6.449   5.679  1.00 83.88           N  
ATOM   1010  CA  VAL A 140     -19.181  -7.461   5.091  1.00 83.88           C  
ATOM   1011  C   VAL A 140     -18.829  -8.875   5.560  1.00 83.88           C  
ATOM   1012  CB  VAL A 140     -19.101  -7.307   3.559  1.00 83.88           C  
ATOM   1013  O   VAL A 140     -19.719  -9.721   5.687  1.00 83.88           O  
ATOM   1014  CG1 VAL A 140     -19.749  -8.424   2.751  1.00 83.88           C  
ATOM   1015  CG2 VAL A 140     -19.786  -6.001   3.122  1.00 83.88           C  
ATOM   1016  N   PHE A 141     -17.547  -9.142   5.825  1.00 80.06           N  
ATOM   1017  CA  PHE A 141     -17.084 -10.455   6.265  1.00 80.06           C  
ATOM   1018  C   PHE A 141     -17.032 -10.564   7.796  1.00 80.06           C  
ATOM   1019  CB  PHE A 141     -15.733 -10.798   5.631  1.00 80.06           C  
ATOM   1020  O   PHE A 141     -16.616  -9.613   8.471  1.00 80.06           O  
ATOM   1021  CG  PHE A 141     -15.846 -11.213   4.183  1.00 80.06           C  
ATOM   1022  CD1 PHE A 141     -15.874 -12.581   3.856  1.00 80.06           C  
ATOM   1023  CD2 PHE A 141     -15.961 -10.245   3.168  1.00 80.06           C  
ATOM   1024  CE1 PHE A 141     -16.003 -12.983   2.519  1.00 80.06           C  
ATOM   1025  CE2 PHE A 141     -16.093 -10.647   1.828  1.00 80.06           C  
ATOM   1026  CZ  PHE A 141     -16.108 -12.018   1.508  1.00 80.06           C  
ATOM   1027  N   PRO A 142     -17.382 -11.733   8.359  1.00 76.94           N  
ATOM   1028  CA  PRO A 142     -17.184 -12.017   9.774  1.00 76.94           C  
ATOM   1029  C   PRO A 142     -15.690 -12.180  10.081  1.00 76.94           C  
ATOM   1030  CB  PRO A 142     -17.987 -13.292  10.034  1.00 76.94           C  
ATOM   1031  O   PRO A 142     -14.899 -12.536   9.204  1.00 76.94           O  
ATOM   1032  CG  PRO A 142     -17.907 -14.042   8.706  1.00 76.94           C  
ATOM   1033  CD  PRO A 142     -17.866 -12.923   7.667  1.00 76.94           C  
ATOM   1034  N   LEU A 143     -15.292 -11.950  11.337  1.00 68.69           N  
ATOM   1035  CA  LEU A 143     -13.884 -11.965  11.774  1.00 68.69           C  
ATOM   1036  C   LEU A 143     -13.128 -13.239  11.359  1.00 68.69           C  
ATOM   1037  CB  LEU A 143     -13.841 -11.795  13.306  1.00 68.69           C  
ATOM   1038  O   LEU A 143     -11.954 -13.155  11.016  1.00 68.69           O  
ATOM   1039  CG  LEU A 143     -14.023 -10.338  13.768  1.00 68.69           C  
ATOM   1040  CD1 LEU A 143     -14.491 -10.293  15.219  1.00 68.69           C  
ATOM   1041  CD2 LEU A 143     -12.709  -9.557  13.664  1.00 68.69           C  
ATOM   1042  N   ARG A 144     -13.812 -14.390  11.328  1.00 71.06           N  
ATOM   1043  CA  ARG A 144     -13.240 -15.687  10.933  1.00 71.06           C  
ATOM   1044  C   ARG A 144     -12.933 -15.801   9.437  1.00 71.06           C  
ATOM   1045  CB  ARG A 144     -14.188 -16.821  11.358  1.00 71.06           C  
ATOM   1046  O   ARG A 144     -11.967 -16.455   9.067  1.00 71.06           O  
ATOM   1047  CG  ARG A 144     -14.368 -16.917  12.882  1.00 71.06           C  
ATOM   1048  CD  ARG A 144     -15.273 -18.104  13.230  1.00 71.06           C  
ATOM   1049  NE  ARG A 144     -15.505 -18.208  14.683  1.00 71.06           N  
ATOM   1050  NH1 ARG A 144     -16.644 -20.206  14.666  1.00 71.06           N  
ATOM   1051  NH2 ARG A 144     -16.293 -19.155  16.599  1.00 71.06           N  
ATOM   1052  CZ  ARG A 144     -16.143 -19.185  15.306  1.00 71.06           C  
ATOM   1053  N   GLU A 145     -13.737 -15.178   8.574  1.00 74.44           N  
ATOM   1054  CA  GLU A 145     -13.592 -15.290   7.113  1.00 74.44           C  
ATOM   1055  C   GLU A 145     -12.866 -14.095   6.477  1.00 74.44           C  
ATOM   1056  CB  GLU A 145     -14.958 -15.452   6.441  1.00 74.44           C  
ATOM   1057  O   GLU A 145     -12.316 -14.232   5.383  1.00 74.44           O  
ATOM   1058  CG  GLU A 145     -15.726 -16.736   6.795  1.00 74.44           C  
ATOM   1059  CD  GLU A 145     -17.040 -16.835   5.999  1.00 74.44           C  
ATOM   1060  OE1 GLU A 145     -17.898 -17.689   6.303  1.00 74.44           O  
ATOM   1061  OE2 GLU A 145     -17.238 -16.038   5.056  1.00 74.44           O  
ATOM   1062  N   ARG A 146     -12.817 -12.936   7.155  1.00 71.81           N  
ATOM   1063  CA  ARG A 146     -12.085 -11.736   6.696  1.00 71.81           C  
ATOM   1064  C   ARG A 146     -10.680 -12.040   6.188  1.00 71.81           C  
ATOM   1065  CB  ARG A 146     -11.955 -10.687   7.813  1.00 71.81           C  
ATOM   1066  O   ARG A 146     -10.332 -11.525   5.132  1.00 71.81           O  
ATOM   1067  CG  ARG A 146     -13.213  -9.849   7.973  1.00 71.81           C  
ATOM   1068  CD  ARG A 146     -13.058  -8.928   9.181  1.00 71.81           C  
ATOM   1069  NE  ARG A 146     -14.369  -8.424   9.587  1.00 71.81           N  
ATOM   1070  NH1 ARG A 146     -13.751  -7.222  11.437  1.00 71.81           N  
ATOM   1071  NH2 ARG A 146     -15.917  -7.440  10.898  1.00 71.81           N  
ATOM   1072  CZ  ARG A 146     -14.668  -7.691  10.637  1.00 71.81           C  
ATOM   1073  N   PRO A 147      -9.867 -12.853   6.875  1.00 58.97           N  
ATOM   1074  CA  PRO A 147      -8.499 -13.046   6.436  1.00 58.97           C  
ATOM   1075  C   PRO A 147      -8.401 -13.864   5.141  1.00 58.97           C  
ATOM   1076  CB  PRO A 147      -7.829 -13.713   7.620  1.00 58.97           C  
ATOM   1077  O   PRO A 147      -7.559 -13.570   4.301  1.00 58.97           O  
ATOM   1078  CG  PRO A 147      -8.721 -13.505   8.817  1.00 58.97           C  
ATOM   1079  CD  PRO A 147     -10.081 -13.492   8.167  1.00 58.97           C  
ATOM   1080  N   LYS A 148      -9.320 -14.817   4.920  1.00 71.06           N  
ATOM   1081  CA  LYS A 148      -9.453 -15.530   3.638  1.00 71.06           C  
ATOM   1082  C   LYS A 148      -9.854 -14.570   2.514  1.00 71.06           C  
ATOM   1083  CB  LYS A 148     -10.454 -16.690   3.801  1.00 71.06           C  
ATOM   1084  O   LYS A 148      -9.285 -14.625   1.429  1.00 71.06           O  
ATOM   1085  CG  LYS A 148     -10.573 -17.552   2.534  1.00 71.06           C  
ATOM   1086  CD  LYS A 148     -11.519 -18.744   2.752  1.00 71.06           C  
ATOM   1087  CE  LYS A 148     -11.726 -19.495   1.430  1.00 71.06           C  
ATOM   1088  NZ  LYS A 148     -12.677 -20.629   1.570  1.00 71.06           N  
ATOM   1089  N   ALA A 149     -10.796 -13.666   2.784  1.00 72.44           N  
ATOM   1090  CA  ALA A 149     -11.205 -12.637   1.830  1.00 72.44           C  
ATOM   1091  C   ALA A 149     -10.062 -11.661   1.496  1.00 72.44           C  
ATOM   1092  CB  ALA A 149     -12.433 -11.917   2.396  1.00 72.44           C  
ATOM   1093  O   ALA A 149      -9.848 -11.349   0.328  1.00 72.44           O  
ATOM   1094  N   LEU A 150      -9.289 -11.232   2.500  1.00 69.44           N  
ATOM   1095  CA  LEU A 150      -8.099 -10.396   2.314  1.00 69.44           C  
ATOM   1096  C   LEU A 150      -6.988 -11.124   1.546  1.00 69.44           C  
ATOM   1097  CB  LEU A 150      -7.573  -9.917   3.678  1.00 69.44           C  
ATOM   1098  O   LEU A 150      -6.322 -10.500   0.728  1.00 69.44           O  
ATOM   1099  CG  LEU A 150      -8.461  -8.881   4.389  1.00 69.44           C  
ATOM   1100  CD1 LEU A 150      -7.901  -8.608   5.787  1.00 69.44           C  
ATOM   1101  CD2 LEU A 150      -8.534  -7.554   3.633  1.00 69.44           C  
ATOM   1102  N   GLY A 151      -6.815 -12.432   1.756  1.00 61.00           N  
ATOM   1103  CA  GLY A 151      -5.865 -13.241   0.991  1.00 61.00           C  
ATOM   1104  C   GLY A 151      -6.228 -13.334  -0.493  1.00 61.00           C  
ATOM   1105  O   GLY A 151      -5.360 -13.171  -1.345  1.00 61.00           O  
ATOM   1106  N   ILE A 152      -7.515 -13.508  -0.821  1.00 75.50           N  
ATOM   1107  CA  ILE A 152      -8.006 -13.472  -2.214  1.00 75.50           C  
ATOM   1108  C   ILE A 152      -7.839 -12.073  -2.814  1.00 75.50           C  
ATOM   1109  CB  ILE A 152      -9.476 -13.938  -2.272  1.00 75.50           C  
ATOM   1110  O   ILE A 152      -7.394 -11.936  -3.951  1.00 75.50           O  
ATOM   1111  CG1 ILE A 152      -9.554 -15.445  -1.946  1.00 75.50           C  
ATOM   1112  CG2 ILE A 152     -10.118 -13.672  -3.649  1.00 75.50           C  
ATOM   1113  CD1 ILE A 152     -10.958 -15.888  -1.542  1.00 75.50           C  
ATOM   1114  N   TRP A 153      -8.151 -11.033  -2.040  1.00 80.94           N  
ATOM   1115  CA  TRP A 153      -7.924  -9.646  -2.437  1.00 80.94           C  
ATOM   1116  C   TRP A 153      -6.440  -9.391  -2.754  1.00 80.94           C  
ATOM   1117  CB  TRP A 153      -8.485  -8.739  -1.336  1.00 80.94           C  
ATOM   1118  O   TRP A 153      -6.128  -8.880  -3.825  1.00 80.94           O  
ATOM   1119  CG  TRP A 153      -8.319  -7.269  -1.538  1.00 80.94           C  
ATOM   1120  CD1 TRP A 153      -9.231  -6.432  -2.082  1.00 80.94           C  
ATOM   1121  CD2 TRP A 153      -7.160  -6.445  -1.208  1.00 80.94           C  
ATOM   1122  CE2 TRP A 153      -7.441  -5.105  -1.606  1.00 80.94           C  
ATOM   1123  CE3 TRP A 153      -5.898  -6.692  -0.623  1.00 80.94           C  
ATOM   1124  NE1 TRP A 153      -8.737  -5.141  -2.072  1.00 80.94           N  
ATOM   1125  CH2 TRP A 153      -5.242  -4.358  -0.931  1.00 80.94           C  
ATOM   1126  CZ2 TRP A 153      -6.505  -4.074  -1.477  1.00 80.94           C  
ATOM   1127  CZ3 TRP A 153      -4.946  -5.662  -0.495  1.00 80.94           C  
ATOM   1128  N   ALA A 154      -5.511  -9.847  -1.911  1.00 62.38           N  
ATOM   1129  CA  ALA A 154      -4.074  -9.712  -2.151  1.00 62.38           C  
ATOM   1130  C   ALA A 154      -3.592 -10.549  -3.351  1.00 62.38           C  
ATOM   1131  CB  ALA A 154      -3.331 -10.090  -0.864  1.00 62.38           C  
ATOM   1132  O   ALA A 154      -2.825 -10.057  -4.174  1.00 62.38           O  
ATOM   1133  N   ALA A 155      -4.076 -11.786  -3.504  1.00 66.62           N  
ATOM   1134  CA  ALA A 155      -3.757 -12.634  -4.656  1.00 66.62           C  
ATOM   1135  C   ALA A 155      -4.189 -11.986  -5.981  1.00 66.62           C  
ATOM   1136  CB  ALA A 155      -4.444 -13.992  -4.473  1.00 66.62           C  
ATOM   1137  O   ALA A 155      -3.496 -12.099  -6.991  1.00 66.62           O  
ATOM   1138  N   SER A 156      -5.314 -11.266  -5.973  1.00 76.00           N  
ATOM   1139  CA  SER A 156      -5.806 -10.583  -7.166  1.00 76.00           C  
ATOM   1140  C   SER A 156      -4.906  -9.440  -7.638  1.00 76.00           C  
ATOM   1141  CB  SER A 156      -7.236 -10.108  -6.955  1.00 76.00           C  
ATOM   1142  O   SER A 156      -4.820  -9.207  -8.840  1.00 76.00           O  
ATOM   1143  OG  SER A 156      -7.351  -8.957  -6.142  1.00 76.00           O  
ATOM   1144  N   VAL A 157      -4.168  -8.792  -6.726  1.00 67.12           N  
ATOM   1145  CA  VAL A 157      -3.151  -7.784  -7.074  1.00 67.12           C  
ATOM   1146  C   VAL A 157      -2.050  -8.414  -7.920  1.00 67.12           C  
ATOM   1147  CB  VAL A 157      -2.544  -7.138  -5.810  1.00 67.12           C  
ATOM   1148  O   VAL A 157      -1.738  -7.912  -8.995  1.00 67.12           O  
ATOM   1149  CG1 VAL A 157      -1.343  -6.226  -6.112  1.00 67.12           C  
ATOM   1150  CG2 VAL A 157      -3.610  -6.385  -5.005  1.00 67.12           C  
ATOM   1151  N   GLY A 158      -1.509  -9.552  -7.477  1.00 58.94           N  
ATOM   1152  CA  GLY A 158      -0.494 -10.283  -8.234  1.00 58.94           C  
ATOM   1153  C   GLY A 158      -1.000 -10.770  -9.592  1.00 58.94           C  
ATOM   1154  O   GLY A 158      -0.313 -10.660 -10.604  1.00 58.94           O  
ATOM   1155  N   PHE A 159      -2.244 -11.253  -9.640  1.00 73.06           N  
ATOM   1156  CA  PHE A 159      -2.878 -11.659 -10.894  1.00 73.06           C  
ATOM   1157  C   PHE A 159      -3.002 -10.487 -11.877  1.00 73.06           C  
ATOM   1158  CB  PHE A 159      -4.238 -12.285 -10.577  1.00 73.06           C  
ATOM   1159  O   PHE A 159      -2.665 -10.630 -13.052  1.00 73.06           O  
ATOM   1160  CG  PHE A 159      -5.014 -12.676 -11.815  1.00 73.06           C  
ATOM   1161  CD1 PHE A 159      -6.026 -11.831 -12.309  1.00 73.06           C  
ATOM   1162  CD2 PHE A 159      -4.693 -13.863 -12.498  1.00 73.06           C  
ATOM   1163  CE1 PHE A 159      -6.730 -12.186 -13.473  1.00 73.06           C  
ATOM   1164  CE2 PHE A 159      -5.398 -14.217 -13.661  1.00 73.06           C  
ATOM   1165  CZ  PHE A 159      -6.423 -13.384 -14.141  1.00 73.06           C  
ATOM   1166  N   ALA A 160      -3.420  -9.318 -11.390  1.00 72.88           N  
ATOM   1167  CA  ALA A 160      -3.533  -8.107 -12.195  1.00 72.88           C  
ATOM   1168  C   ALA A 160      -2.176  -7.611 -12.728  1.00 72.88           C  
ATOM   1169  CB  ALA A 160      -4.220  -7.041 -11.347  1.00 72.88           C  
ATOM   1170  O   ALA A 160      -2.103  -7.100 -13.847  1.00 72.88           O  
ATOM   1171  N   LEU A 161      -1.094  -7.800 -11.962  1.00 62.84           N  
ATOM   1172  CA  LEU A 161       0.261  -7.486 -12.421  1.00 62.84           C  
ATOM   1173  C   LEU A 161       0.678  -8.367 -13.609  1.00 62.84           C  
ATOM   1174  CB  LEU A 161       1.268  -7.609 -11.261  1.00 62.84           C  
ATOM   1175  O   LEU A 161       1.223  -7.860 -14.586  1.00 62.84           O  
ATOM   1176  CG  LEU A 161       1.167  -6.516 -10.180  1.00 62.84           C  
ATOM   1177  CD1 LEU A 161       2.089  -6.861  -9.009  1.00 62.84           C  
ATOM   1178  CD2 LEU A 161       1.562  -5.136 -10.701  1.00 62.84           C  
ATOM   1179  N   GLY A 162       0.378  -9.668 -13.554  1.00 62.69           N  
ATOM   1180  CA  GLY A 162       0.747 -10.619 -14.607  1.00 62.69           C  
ATOM   1181  C   GLY A 162      -0.092 -10.512 -15.885  1.00 62.69           C  
ATOM   1182  O   GLY A 162       0.433 -10.682 -16.984  1.00 62.69           O  
ATOM   1183  N   ILE A 163      -1.389 -10.215 -15.770  1.00 75.38           N  
ATOM   1184  CA  ILE A 163      -2.289 -10.160 -16.936  1.00 75.38           C  
ATOM   1185  C   ILE A 163      -2.116  -8.879 -17.771  1.00 75.38           C  
ATOM   1186  CB  ILE A 163      -3.743 -10.403 -16.478  1.00 75.38           C  
ATOM   1187  O   ILE A 163      -2.465  -8.858 -18.954  1.00 75.38           O  
ATOM   1188  CG1 ILE A 163      -4.618 -10.871 -17.659  1.00 75.38           C  
ATOM   1189  CG2 ILE A 163      -4.330  -9.155 -15.809  1.00 75.38           C  
ATOM   1190  CD1 ILE A 163      -6.002 -11.368 -17.235  1.00 75.38           C  
ATOM   1191  N   GLY A 164      -1.546  -7.824 -17.183  1.00 73.44           N  
ATOM   1192  CA  GLY A 164      -1.330  -6.533 -17.835  1.00 73.44           C  
ATOM   1193  C   GLY A 164      -0.509  -6.602 -19.116  1.00 73.44           C  
ATOM   1194  O   GLY A 164      -1.029  -6.243 -20.172  1.00 73.44           O  
ATOM   1195  N   PRO A 165       0.739  -7.105 -19.075  1.00 70.19           N  
ATOM   1196  CA  PRO A 165       1.582  -7.170 -20.262  1.00 70.19           C  
ATOM   1197  C   PRO A 165       0.975  -7.979 -21.412  1.00 70.19           C  
ATOM   1198  CB  PRO A 165       2.919  -7.744 -19.791  1.00 70.19           C  
ATOM   1199  O   PRO A 165       1.079  -7.583 -22.571  1.00 70.19           O  
ATOM   1200  CG  PRO A 165       2.980  -7.293 -18.333  1.00 70.19           C  
ATOM   1201  CD  PRO A 165       1.525  -7.397 -17.886  1.00 70.19           C  
ATOM   1202  N   VAL A 166       0.294  -9.082 -21.087  1.00 76.31           N  
ATOM   1203  CA  VAL A 166      -0.391  -9.936 -22.069  1.00 76.31           C  
ATOM   1204  C   VAL A 166      -1.536  -9.174 -22.732  1.00 76.31           C  
ATOM   1205  CB  VAL A 166      -0.916 -11.221 -21.398  1.00 76.31           C  
ATOM   1206  O   VAL A 166      -1.621  -9.122 -23.957  1.00 76.31           O  
ATOM   1207  CG1 VAL A 166      -1.623 -12.139 -22.402  1.00 76.31           C  
ATOM   1208  CG2 VAL A 166       0.229 -12.013 -20.749  1.00 76.31           C  
ATOM   1209  N   THR A 167      -2.383  -8.535 -21.924  1.00 78.44           N  
ATOM   1210  CA  THR A 167      -3.529  -7.763 -22.420  1.00 78.44           C  
ATOM   1211  C   THR A 167      -3.059  -6.578 -23.264  1.00 78.44           C  
ATOM   1212  CB  THR A 167      -4.411  -7.283 -21.257  1.00 78.44           C  
ATOM   1213  O   THR A 167      -3.567  -6.372 -24.361  1.00 78.44           O  
ATOM   1214  CG2 THR A 167      -5.727  -6.677 -21.738  1.00 78.44           C  
ATOM   1215  OG1 THR A 167      -4.747  -8.365 -20.418  1.00 78.44           O  
ATOM   1216  N   GLY A 168      -2.043  -5.840 -22.806  1.00 76.38           N  
ATOM   1217  CA  GLY A 168      -1.476  -4.706 -23.541  1.00 76.38           C  
ATOM   1218  C   GLY A 168      -0.810  -5.098 -24.850  1.00 76.38           C  
ATOM   1219  O   GLY A 168      -1.003  -4.412 -25.847  1.00 76.38           O  
ATOM   1220  N   GLY A 169      -0.090  -6.221 -24.874  1.00 73.25           N  
ATOM   1221  CA  GLY A 169       0.518  -6.745 -26.095  1.00 73.25           C  
ATOM   1222  C   GLY A 169      -0.520  -7.135 -27.148  1.00 73.25           C  
ATOM   1223  O   GLY A 169      -0.388  -6.742 -28.302  1.00 73.25           O  
ATOM   1224  N   ILE A 170      -1.579  -7.850 -26.749  1.00 84.12           N  
ATOM   1225  CA  ILE A 170      -2.677  -8.230 -27.656  1.00 84.12           C  
ATOM   1226  C   ILE A 170      -3.393  -6.985 -28.185  1.00 84.12           C  
ATOM   1227  CB  ILE A 170      -3.667  -9.181 -26.942  1.00 84.12           C  
ATOM   1228  O   ILE A 170      -3.654  -6.886 -29.382  1.00 84.12           O  
ATOM   1229  CG1 ILE A 170      -2.988 -10.536 -26.641  1.00 84.12           C  
ATOM   1230  CG2 ILE A 170      -4.938  -9.413 -27.786  1.00 84.12           C  
ATOM   1231  CD1 ILE A 170      -3.779 -11.413 -25.660  1.00 84.12           C  
ATOM   1232  N   LEU A 171      -3.699  -6.027 -27.307  1.00 86.00           N  
ATOM   1233  CA  LEU A 171      -4.381  -4.799 -27.704  1.00 86.00           C  
ATOM   1234  C   LEU A 171      -3.545  -3.994 -28.699  1.00 86.00           C  
ATOM   1235  CB  LEU A 171      -4.732  -3.972 -26.460  1.00 86.00           C  
ATOM   1236  O   LEU A 171      -4.068  -3.617 -29.737  1.00 86.00           O  
ATOM   1237  CG  LEU A 171      -5.899  -4.547 -25.640  1.00 86.00           C  
ATOM   1238  CD1 LEU A 171      -6.017  -3.769 -24.331  1.00 86.00           C  
ATOM   1239  CD2 LEU A 171      -7.240  -4.447 -26.370  1.00 86.00           C  
ATOM   1240  N   LEU A 172      -2.249  -3.811 -28.445  1.00 83.19           N  
ATOM   1241  CA  LEU A 172      -1.359  -3.105 -29.369  1.00 83.19           C  
ATOM   1242  C   LEU A 172      -1.117  -3.840 -30.691  1.00 83.19           C  
ATOM   1243  CB  LEU A 172      -0.011  -2.872 -28.681  1.00 83.19           C  
ATOM   1244  O   LEU A 172      -0.821  -3.198 -31.692  1.00 83.19           O  
ATOM   1245  CG  LEU A 172       0.007  -1.734 -27.655  1.00 83.19           C  
ATOM   1246  CD1 LEU A 172       1.409  -1.716 -27.050  1.00 83.19           C  
ATOM   1247  CD2 LEU A 172      -0.269  -0.376 -28.299  1.00 83.19           C  
ATOM   1248  N   ALA A 173      -1.218  -5.170 -30.713  1.00 83.06           N  
ATOM   1249  CA  ALA A 173      -1.052  -5.943 -31.941  1.00 83.06           C  
ATOM   1250  C   ALA A 173      -2.234  -5.780 -32.914  1.00 83.06           C  
ATOM   1251  CB  ALA A 173      -0.840  -7.414 -31.564  1.00 83.06           C  
ATOM   1252  O   ALA A 173      -2.061  -5.951 -34.119  1.00 83.06           O  
ATOM   1253  N   HIS A 174      -3.431  -5.471 -32.403  1.00 86.38           N  
ATOM   1254  CA  HIS A 174      -4.667  -5.424 -33.193  1.00 86.38           C  
ATOM   1255  C   HIS A 174      -5.339  -4.045 -33.233  1.00 86.38           C  
ATOM   1256  CB  HIS A 174      -5.630  -6.484 -32.643  1.00 86.38           C  
ATOM   1257  O   HIS A 174      -6.173  -3.798 -34.103  1.00 86.38           O  
ATOM   1258  CG  HIS A 174      -5.138  -7.895 -32.842  1.00 86.38           C  
ATOM   1259  CD2 HIS A 174      -4.711  -8.765 -31.875  1.00 86.38           C  
ATOM   1260  ND1 HIS A 174      -5.024  -8.546 -34.048  1.00 86.38           N  
ATOM   1261  CE1 HIS A 174      -4.541  -9.777 -33.812  1.00 86.38           C  
ATOM   1262  NE2 HIS A 174      -4.343  -9.963 -32.498  1.00 86.38           N  
ATOM   1263  N   PHE A 175      -5.004  -3.153 -32.303  1.00 88.31           N  
ATOM   1264  CA  PHE A 175      -5.636  -1.852 -32.111  1.00 88.31           C  
ATOM   1265  C   PHE A 175      -4.587  -0.759 -31.846  1.00 88.31           C  
ATOM   1266  CB  PHE A 175      -6.647  -1.938 -30.952  1.00 88.31           C  
ATOM   1267  O   PHE A 175      -3.425  -1.034 -31.556  1.00 88.31           O  
ATOM   1268  CG  PHE A 175      -7.725  -2.999 -31.094  1.00 88.31           C  
ATOM   1269  CD1 PHE A 175      -8.864  -2.742 -31.879  1.00 88.31           C  
ATOM   1270  CD2 PHE A 175      -7.595  -4.240 -30.443  1.00 88.31           C  
ATOM   1271  CE1 PHE A 175      -9.867  -3.718 -32.010  1.00 88.31           C  
ATOM   1272  CE2 PHE A 175      -8.597  -5.218 -30.574  1.00 88.31           C  
ATOM   1273  CZ  PHE A 175      -9.734  -4.957 -31.357  1.00 88.31           C  
ATOM   1274  N   TRP A 176      -5.001   0.510 -31.929  1.00 88.56           N  
ATOM   1275  CA  TRP A 176      -4.130   1.664 -31.670  1.00 88.56           C  
ATOM   1276  C   TRP A 176      -3.758   1.785 -30.184  1.00 88.56           C  
ATOM   1277  CB  TRP A 176      -4.797   2.955 -32.172  1.00 88.56           C  
ATOM   1278  O   TRP A 176      -4.409   1.196 -29.318  1.00 88.56           O  
ATOM   1279  CG  TRP A 176      -5.835   3.540 -31.257  1.00 88.56           C  
ATOM   1280  CD1 TRP A 176      -5.666   4.636 -30.480  1.00 88.56           C  
ATOM   1281  CD2 TRP A 176      -7.207   3.094 -31.019  1.00 88.56           C  
ATOM   1282  CE2 TRP A 176      -7.796   3.953 -30.042  1.00 88.56           C  
ATOM   1283  CE3 TRP A 176      -8.025   2.073 -31.555  1.00 88.56           C  
ATOM   1284  NE1 TRP A 176      -6.813   4.875 -29.748  1.00 88.56           N  
ATOM   1285  CH2 TRP A 176      -9.901   2.766 -30.152  1.00 88.56           C  
ATOM   1286  CZ2 TRP A 176      -9.118   3.796 -29.603  1.00 88.56           C  
ATOM   1287  CZ3 TRP A 176      -9.355   1.908 -31.123  1.00 88.56           C  
ATOM   1288  N   TRP A 177      -2.755   2.606 -29.862  1.00 86.31           N  
ATOM   1289  CA  TRP A 177      -2.218   2.736 -28.501  1.00 86.31           C  
ATOM   1290  C   TRP A 177      -3.273   3.054 -27.433  1.00 86.31           C  
ATOM   1291  CB  TRP A 177      -1.102   3.786 -28.493  1.00 86.31           C  
ATOM   1292  O   TRP A 177      -3.215   2.487 -26.351  1.00 86.31           O  
ATOM   1293  CG  TRP A 177      -1.572   5.198 -28.647  1.00 86.31           C  
ATOM   1294  CD1 TRP A 177      -1.659   5.888 -29.806  1.00 86.31           C  
ATOM   1295  CD2 TRP A 177      -2.050   6.105 -27.606  1.00 86.31           C  
ATOM   1296  CE2 TRP A 177      -2.446   7.328 -28.223  1.00 86.31           C  
ATOM   1297  CE3 TRP A 177      -2.213   5.999 -26.205  1.00 86.31           C  
ATOM   1298  NE1 TRP A 177      -2.162   7.149 -29.559  1.00 86.31           N  
ATOM   1299  CH2 TRP A 177      -3.146   8.250 -26.103  1.00 86.31           C  
ATOM   1300  CZ2 TRP A 177      -2.986   8.391 -27.490  1.00 86.31           C  
ATOM   1301  CZ3 TRP A 177      -2.755   7.063 -25.460  1.00 86.31           C  
ATOM   1302  N   GLY A 178      -4.269   3.895 -27.727  1.00 86.75           N  
ATOM   1303  CA  GLY A 178      -5.297   4.303 -26.764  1.00 86.75           C  
ATOM   1304  C   GLY A 178      -6.240   3.171 -26.343  1.00 86.75           C  
ATOM   1305  O   GLY A 178      -6.885   3.263 -25.298  1.00 86.75           O  
ATOM   1306  N   SER A 179      -6.277   2.062 -27.092  1.00 89.69           N  
ATOM   1307  CA  SER A 179      -7.061   0.865 -26.752  1.00 89.69           C  
ATOM   1308  C   SER A 179      -6.703   0.282 -25.379  1.00 89.69           C  
ATOM   1309  CB  SER A 179      -6.870  -0.207 -27.826  1.00 89.69           C  
ATOM   1310  O   SER A 179      -7.573  -0.246 -24.682  1.00 89.69           O  
ATOM   1311  OG  SER A 179      -5.533  -0.660 -27.843  1.00 89.69           O  
ATOM   1312  N   VAL A 180      -5.454   0.461 -24.941  1.00 86.44           N  
ATOM   1313  CA  VAL A 180      -4.952   0.023 -23.630  1.00 86.44           C  
ATOM   1314  C   VAL A 180      -5.591   0.742 -22.450  1.00 86.44           C  
ATOM   1315  CB  VAL A 180      -3.434   0.204 -23.559  1.00 86.44           C  
ATOM   1316  O   VAL A 180      -5.697   0.174 -21.369  1.00 86.44           O  
ATOM   1317  CG1 VAL A 180      -2.785  -0.681 -24.636  1.00 86.44           C  
ATOM   1318  CG2 VAL A 180      -2.990   1.674 -23.555  1.00 86.44           C  
ATOM   1319  N   LEU A 181      -6.043   1.977 -22.662  1.00 89.44           N  
ATOM   1320  CA  LEU A 181      -6.806   2.754 -21.690  1.00 89.44           C  
ATOM   1321  C   LEU A 181      -8.305   2.551 -21.919  1.00 89.44           C  
ATOM   1322  CB  LEU A 181      -6.409   4.233 -21.822  1.00 89.44           C  
ATOM   1323  O   LEU A 181      -9.094   2.548 -20.973  1.00 89.44           O  
ATOM   1324  CG  LEU A 181      -4.940   4.531 -21.477  1.00 89.44           C  
ATOM   1325  CD1 LEU A 181      -4.612   5.978 -21.825  1.00 89.44           C  
ATOM   1326  CD2 LEU A 181      -4.648   4.323 -19.991  1.00 89.44           C  
ATOM   1327  N   LEU A 182      -8.717   2.330 -23.169  1.00 92.25           N  
ATOM   1328  CA  LEU A 182     -10.111   2.084 -23.511  1.00 92.25           C  
ATOM   1329  C   LEU A 182     -10.639   0.785 -22.886  1.00 92.25           C  
ATOM   1330  CB  LEU A 182     -10.266   2.058 -25.038  1.00 92.25           C  
ATOM   1331  O   LEU A 182     -11.791   0.761 -22.469  1.00 92.25           O  
ATOM   1332  CG  LEU A 182     -11.696   2.427 -25.468  1.00 92.25           C  
ATOM   1333  CD1 LEU A 182     -11.836   3.942 -25.631  1.00 92.25           C  
ATOM   1334  CD2 LEU A 182     -12.049   1.759 -26.792  1.00 92.25           C  
ATOM   1335  N   VAL A 183      -9.816  -0.265 -22.756  1.00 90.50           N  
ATOM   1336  CA  VAL A 183     -10.214  -1.558 -22.157  1.00 90.50           C  
ATOM   1337  C   VAL A 183     -10.701  -1.426 -20.709  1.00 90.50           C  
ATOM   1338  CB  VAL A 183      -9.059  -2.576 -22.255  1.00 90.50           C  
ATOM   1339  O   VAL A 183     -11.563  -2.186 -20.262  1.00 90.50           O  
ATOM   1340  CG1 VAL A 183      -7.938  -2.314 -21.244  1.00 90.50           C  
ATOM   1341  CG2 VAL A 183      -9.555  -4.015 -22.073  1.00 90.50           C  
ATOM   1342  N   ASN A 184     -10.218  -0.416 -19.981  1.00 90.06           N  
ATOM   1343  CA  ASN A 184     -10.664  -0.150 -18.619  1.00 90.06           C  
ATOM   1344  C   ASN A 184     -12.098   0.384 -18.586  1.00 90.06           C  
ATOM   1345  CB  ASN A 184      -9.726   0.863 -17.961  1.00 90.06           C  
ATOM   1346  O   ASN A 184     -12.804   0.155 -17.613  1.00 90.06           O  
ATOM   1347  CG  ASN A 184      -8.290   0.394 -17.876  1.00 90.06           C  
ATOM   1348  ND2 ASN A 184      -7.368   1.295 -18.111  1.00 90.06           N  
ATOM   1349  OD1 ASN A 184      -8.017  -0.760 -17.585  1.00 90.06           O  
ATOM   1350  N   VAL A 185     -12.561   1.078 -19.627  1.00 93.00           N  
ATOM   1351  CA  VAL A 185     -13.893   1.702 -19.667  1.00 93.00           C  
ATOM   1352  C   VAL A 185     -15.029   0.673 -19.549  1.00 93.00           C  
ATOM   1353  CB  VAL A 185     -14.060   2.602 -20.908  1.00 93.00           C  
ATOM   1354  O   VAL A 185     -15.836   0.811 -18.624  1.00 93.00           O  
ATOM   1355  CG1 VAL A 185     -15.422   3.305 -20.909  1.00 93.00           C  
ATOM   1356  CG2 VAL A 185     -12.966   3.677 -20.960  1.00 93.00           C  
ATOM   1357  N   PRO A 186     -15.118  -0.380 -20.393  1.00 92.69           N  
ATOM   1358  CA  PRO A 186     -16.155  -1.399 -20.244  1.00 92.69           C  
ATOM   1359  C   PRO A 186     -16.001  -2.182 -18.935  1.00 92.69           C  
ATOM   1360  CB  PRO A 186     -16.028  -2.301 -21.476  1.00 92.69           C  
ATOM   1361  O   PRO A 186     -17.004  -2.538 -18.316  1.00 92.69           O  
ATOM   1362  CG  PRO A 186     -14.566  -2.161 -21.887  1.00 92.69           C  
ATOM   1363  CD  PRO A 186     -14.262  -0.713 -21.524  1.00 92.69           C  
ATOM   1364  N   LEU A 187     -14.767  -2.391 -18.463  1.00 92.31           N  
ATOM   1365  CA  LEU A 187     -14.505  -3.038 -17.179  1.00 92.31           C  
ATOM   1366  C   LEU A 187     -15.050  -2.207 -16.005  1.00 92.31           C  
ATOM   1367  CB  LEU A 187     -12.993  -3.292 -17.066  1.00 92.31           C  
ATOM   1368  O   LEU A 187     -15.768  -2.737 -15.158  1.00 92.31           O  
ATOM   1369  CG  LEU A 187     -12.571  -4.038 -15.790  1.00 92.31           C  
ATOM   1370  CD1 LEU A 187     -13.143  -5.454 -15.723  1.00 92.31           C  
ATOM   1371  CD2 LEU A 187     -11.051  -4.141 -15.760  1.00 92.31           C  
ATOM   1372  N   MET A 188     -14.774  -0.900 -15.975  1.00 94.31           N  
ATOM   1373  CA  MET A 188     -15.291   0.020 -14.960  1.00 94.31           C  
ATOM   1374  C   MET A 188     -16.812   0.138 -15.035  1.00 94.31           C  
ATOM   1375  CB  MET A 188     -14.671   1.420 -15.094  1.00 94.31           C  
ATOM   1376  O   MET A 188     -17.464   0.137 -13.994  1.00 94.31           O  
ATOM   1377  CG  MET A 188     -13.188   1.514 -14.722  1.00 94.31           C  
ATOM   1378  SD  MET A 188     -12.708   0.787 -13.135  1.00 94.31           S  
ATOM   1379  CE  MET A 188     -11.620  -0.542 -13.713  1.00 94.31           C  
ATOM   1380  N   ALA A 189     -17.394   0.180 -16.237  1.00 94.62           N  
ATOM   1381  CA  ALA A 189     -18.844   0.177 -16.421  1.00 94.62           C  
ATOM   1382  C   ALA A 189     -19.487  -1.095 -15.841  1.00 94.62           C  
ATOM   1383  CB  ALA A 189     -19.153   0.354 -17.911  1.00 94.62           C  
ATOM   1384  O   ALA A 189     -20.455  -1.012 -15.082  1.00 94.62           O  
ATOM   1385  N   GLY A 190     -18.905  -2.267 -16.116  1.00 95.50           N  
ATOM   1386  CA  GLY A 190     -19.334  -3.536 -15.527  1.00 95.50           C  
ATOM   1387  C   GLY A 190     -19.218  -3.542 -14.001  1.00 95.50           C  
ATOM   1388  O   GLY A 190     -20.170  -3.907 -13.308  1.00 95.50           O  
ATOM   1389  N   CYS A 191     -18.093  -3.065 -13.460  1.00 93.44           N  
ATOM   1390  CA  CYS A 191     -17.891  -2.919 -12.019  1.00 93.44           C  
ATOM   1391  C   CYS A 191     -18.902  -1.956 -11.389  1.00 93.44           C  
ATOM   1392  CB  CYS A 191     -16.455  -2.460 -11.738  1.00 93.44           C  
ATOM   1393  O   CYS A 191     -19.455  -2.278 -10.345  1.00 93.44           O  
ATOM   1394  SG  CYS A 191     -15.312  -3.833 -12.026  1.00 93.44           S  
ATOM   1395  N   LEU A 192     -19.203  -0.814 -12.012  1.00 95.25           N  
ATOM   1396  CA  LEU A 192     -20.212   0.135 -11.529  1.00 95.25           C  
ATOM   1397  C   LEU A 192     -21.579  -0.532 -11.388  1.00 95.25           C  
ATOM   1398  CB  LEU A 192     -20.320   1.320 -12.502  1.00 95.25           C  
ATOM   1399  O   LEU A 192     -22.188  -0.465 -10.319  1.00 95.25           O  
ATOM   1400  CG  LEU A 192     -19.212   2.367 -12.344  1.00 95.25           C  
ATOM   1401  CD1 LEU A 192     -19.215   3.289 -13.557  1.00 95.25           C  
ATOM   1402  CD2 LEU A 192     -19.441   3.215 -11.095  1.00 95.25           C  
ATOM   1403  N   VAL A 193     -22.034  -1.222 -12.437  1.00 95.88           N  
ATOM   1404  CA  VAL A 193     -23.303  -1.960 -12.418  1.00 95.88           C  
ATOM   1405  C   VAL A 193     -23.276  -3.024 -11.320  1.00 95.88           C  
ATOM   1406  CB  VAL A 193     -23.596  -2.571 -13.803  1.00 95.88           C  
ATOM   1407  O   VAL A 193     -24.179  -3.083 -10.485  1.00 95.88           O  
ATOM   1408  CG1 VAL A 193     -24.844  -3.460 -13.783  1.00 95.88           C  
ATOM   1409  CG2 VAL A 193     -23.836  -1.470 -14.844  1.00 95.88           C  
ATOM   1410  N   ALA A 194     -22.207  -3.816 -11.241  1.00 93.50           N  
ATOM   1411  CA  ALA A 194     -22.075  -4.865 -10.239  1.00 93.50           C  
ATOM   1412  C   ALA A 194     -22.035  -4.314  -8.800  1.00 93.50           C  
ATOM   1413  CB  ALA A 194     -20.833  -5.690 -10.578  1.00 93.50           C  
ATOM   1414  O   ALA A 194     -22.669  -4.875  -7.905  1.00 93.50           O  
ATOM   1415  N   VAL A 195     -21.364  -3.183  -8.563  1.00 93.38           N  
ATOM   1416  CA  VAL A 195     -21.346  -2.497  -7.263  1.00 93.38           C  
ATOM   1417  C   VAL A 195     -22.746  -2.010  -6.903  1.00 93.38           C  
ATOM   1418  CB  VAL A 195     -20.321  -1.342  -7.239  1.00 93.38           C  
ATOM   1419  O   VAL A 195     -23.179  -2.199  -5.765  1.00 93.38           O  
ATOM   1420  CG1 VAL A 195     -20.428  -0.472  -5.976  1.00 93.38           C  
ATOM   1421  CG2 VAL A 195     -18.881  -1.867  -7.240  1.00 93.38           C  
ATOM   1422  N   VAL A 196     -23.488  -1.438  -7.856  1.00 92.94           N  
ATOM   1423  CA  VAL A 196     -24.864  -0.985  -7.614  1.00 92.94           C  
ATOM   1424  C   VAL A 196     -25.786  -2.147  -7.222  1.00 92.94           C  
ATOM   1425  CB  VAL A 196     -25.425  -0.195  -8.818  1.00 92.94           C  
ATOM   1426  O   VAL A 196     -26.613  -1.993  -6.318  1.00 92.94           O  
ATOM   1427  CG1 VAL A 196     -26.931   0.085  -8.711  1.00 92.94           C  
ATOM   1428  CG2 VAL A 196     -24.746   1.176  -8.926  1.00 92.94           C  
ATOM   1429  N   LEU A 197     -25.632  -3.302  -7.869  1.00 92.44           N  
ATOM   1430  CA  LEU A 197     -26.508  -4.461  -7.683  1.00 92.44           C  
ATOM   1431  C   LEU A 197     -26.146  -5.323  -6.463  1.00 92.44           C  
ATOM   1432  CB  LEU A 197     -26.462  -5.306  -8.969  1.00 92.44           C  
ATOM   1433  O   LEU A 197     -27.031  -5.898  -5.823  1.00 92.44           O  
ATOM   1434  CG  LEU A 197     -27.045  -4.625 -10.223  1.00 92.44           C  
ATOM   1435  CD1 LEU A 197     -26.817  -5.532 -11.430  1.00 92.44           C  
ATOM   1436  CD2 LEU A 197     -28.542  -4.346 -10.093  1.00 92.44           C  
ATOM   1437  N   VAL A 198     -24.855  -5.450  -6.147  1.00 89.50           N  
ATOM   1438  CA  VAL A 198     -24.351  -6.475  -5.216  1.00 89.50           C  
ATOM   1439  C   VAL A 198     -23.799  -5.881  -3.924  1.00 89.50           C  
ATOM   1440  CB  VAL A 198     -23.292  -7.359  -5.911  1.00 89.50           C  
ATOM   1441  O   VAL A 198     -23.963  -6.489  -2.864  1.00 89.50           O  
ATOM   1442  CG1 VAL A 198     -22.811  -8.506  -5.013  1.00 89.50           C  
ATOM   1443  CG2 VAL A 198     -23.841  -7.998  -7.195  1.00 89.50           C  
ATOM   1444  N   VAL A 199     -23.145  -4.717  -3.982  1.00 88.06           N  
ATOM   1445  CA  VAL A 199     -22.423  -4.158  -2.832  1.00 88.06           C  
ATOM   1446  C   VAL A 199     -23.389  -3.363  -1.948  1.00 88.06           C  
ATOM   1447  CB  VAL A 199     -21.201  -3.328  -3.263  1.00 88.06           C  
ATOM   1448  O   VAL A 199     -23.993  -2.393  -2.411  1.00 88.06           O  
ATOM   1449  CG1 VAL A 199     -20.432  -2.774  -2.057  1.00 88.06           C  
ATOM   1450  CG2 VAL A 199     -20.220  -4.191  -4.073  1.00 88.06           C  
ATOM   1451  N   PRO A 200     -23.566  -3.735  -0.669  1.00 85.50           N  
ATOM   1452  CA  PRO A 200     -24.395  -2.976   0.254  1.00 85.50           C  
ATOM   1453  C   PRO A 200     -23.707  -1.663   0.626  1.00 85.50           C  
ATOM   1454  CB  PRO A 200     -24.607  -3.889   1.464  1.00 85.50           C  
ATOM   1455  O   PRO A 200     -22.480  -1.579   0.717  1.00 85.50           O  
ATOM   1456  CG  PRO A 200     -23.328  -4.723   1.486  1.00 85.50           C  
ATOM   1457  CD  PRO A 200     -23.002  -4.891   0.005  1.00 85.50           C  
ATOM   1458  N   GLU A 201     -24.502  -0.629   0.885  1.00 81.44           N  
ATOM   1459  CA  GLU A 201     -23.961   0.589   1.472  1.00 81.44           C  
ATOM   1460  C   GLU A 201     -23.509   0.310   2.907  1.00 81.44           C  
ATOM   1461  CB  GLU A 201     -24.996   1.716   1.412  1.00 81.44           C  
ATOM   1462  O   GLU A 201     -24.277  -0.181   3.733  1.00 81.44           O  
ATOM   1463  CG  GLU A 201     -24.419   3.048   1.901  1.00 81.44           C  
ATOM   1464  CD  GLU A 201     -23.313   3.547   0.972  1.00 81.44           C  
ATOM   1465  OE1 GLU A 201     -22.122   3.328   1.282  1.00 81.44           O  
ATOM   1466  OE2 GLU A 201     -23.676   4.131  -0.067  1.00 81.44           O  
ATOM   1467  N   THR A 202     -22.261   0.652   3.210  1.00 69.94           N  
ATOM   1468  CA  THR A 202     -21.709   0.582   4.563  1.00 69.94           C  
ATOM   1469  C   THR A 202     -21.125   1.939   4.908  1.00 69.94           C  
ATOM   1470  CB  THR A 202     -20.683  -0.553   4.743  1.00 69.94           C  
ATOM   1471  O   THR A 202     -20.261   2.461   4.203  1.00 69.94           O  
ATOM   1472  CG2 THR A 202     -21.346  -1.789   5.343  1.00 69.94           C  
ATOM   1473  OG1 THR A 202     -20.082  -0.959   3.534  1.00 69.94           O  
ATOM   1474  N   ARG A 203     -21.628   2.530   5.992  1.00 65.56           N  
ATOM   1475  CA  ARG A 203     -21.194   3.834   6.500  1.00 65.56           C  
ATOM   1476  C   ARG A 203     -20.549   3.660   7.864  1.00 65.56           C  
ATOM   1477  CB  ARG A 203     -22.374   4.821   6.563  1.00 65.56           C  
ATOM   1478  O   ARG A 203     -20.972   2.802   8.639  1.00 65.56           O  
ATOM   1479  CG  ARG A 203     -22.970   5.079   5.175  1.00 65.56           C  
ATOM   1480  CD  ARG A 203     -24.007   6.203   5.191  1.00 65.56           C  
ATOM   1481  NE  ARG A 203     -24.555   6.391   3.835  1.00 65.56           N  
ATOM   1482  NH1 ARG A 203     -26.799   6.127   4.305  1.00 65.56           N  
ATOM   1483  NH2 ARG A 203     -26.103   6.208   2.195  1.00 65.56           N  
ATOM   1484  CZ  ARG A 203     -25.813   6.251   3.460  1.00 65.56           C  
ATOM   1485  N   GLY A 204     -19.550   4.483   8.165  1.00 56.38           N  
ATOM   1486  CA  GLY A 204     -19.145   4.692   9.548  1.00 56.38           C  
ATOM   1487  C   GLY A 204     -20.282   5.352  10.333  1.00 56.38           C  
ATOM   1488  O   GLY A 204     -21.111   6.074   9.777  1.00 56.38           O  
ATOM   1489  N   THR A 205     -20.337   5.116  11.640  1.00 50.69           N  
ATOM   1490  CA  THR A 205     -21.253   5.811  12.552  1.00 50.69           C  
ATOM   1491  C   THR A 205     -20.816   7.270  12.720  1.00 50.69           C  
ATOM   1492  CB  THR A 205     -21.276   5.106  13.922  1.00 50.69           C  
ATOM   1493  O   THR A 205     -20.106   7.589  13.669  1.00 50.69           O  
ATOM   1494  CG2 THR A 205     -22.049   3.790  13.891  1.00 50.69           C  
ATOM   1495  OG1 THR A 205     -19.953   4.821  14.327  1.00 50.69           O  
ATOM   1496  N   ALA A 206     -21.182   8.165  11.800  1.00 47.50           N  
ATOM   1497  CA  ALA A 206     -20.951   9.601  11.974  1.00 47.50           C  
ATOM   1498  C   ALA A 206     -21.971  10.449  11.196  1.00 47.50           C  
ATOM   1499  CB  ALA A 206     -19.502   9.937  11.583  1.00 47.50           C  
ATOM   1500  O   ALA A 206     -21.738  10.842  10.058  1.00 47.50           O  
ATOM   1501  N   GLY A 207     -23.091  10.784  11.840  1.00 45.38           N  
ATOM   1502  CA  GLY A 207     -24.042  11.803  11.377  1.00 45.38           C  
ATOM   1503  C   GLY A 207     -23.584  13.243  11.658  1.00 45.38           C  
ATOM   1504  O   GLY A 207     -24.392  14.049  12.101  1.00 45.38           O  
ATOM   1505  N   ARG A 208     -22.294  13.567  11.473  1.00 54.41           N  
ATOM   1506  CA  ARG A 208     -21.712  14.883  11.822  1.00 54.41           C  
ATOM   1507  C   ARG A 208     -21.449  15.726  10.563  1.00 54.41           C  
ATOM   1508  CB  ARG A 208     -20.468  14.690  12.722  1.00 54.41           C  
ATOM   1509  O   ARG A 208     -21.088  15.168   9.526  1.00 54.41           O  
ATOM   1510  CG  ARG A 208     -20.474  15.611  13.957  1.00 54.41           C  
ATOM   1511  CD  ARG A 208     -19.318  15.283  14.922  1.00 54.41           C  
ATOM   1512  NE  ARG A 208     -19.205  16.295  15.993  1.00 54.41           N  
ATOM   1513  NH1 ARG A 208     -17.979  15.120  17.584  1.00 54.41           N  
ATOM   1514  NH2 ARG A 208     -18.520  17.218  17.967  1.00 54.41           N  
ATOM   1515  CZ  ARG A 208     -18.576  16.200  17.160  1.00 54.41           C  
ATOM   1516  N   ARG A 209     -21.639  17.052  10.647  1.00 53.38           N  
ATOM   1517  CA  ARG A 209     -21.448  18.001   9.528  1.00 53.38           C  
ATOM   1518  C   ARG A 209     -19.991  17.980   9.030  1.00 53.38           C  
ATOM   1519  CB  ARG A 209     -21.899  19.418   9.950  1.00 53.38           C  
ATOM   1520  O   ARG A 209     -19.064  17.730   9.799  1.00 53.38           O  
ATOM   1521  CG  ARG A 209     -23.423  19.528  10.157  1.00 53.38           C  
ATOM   1522  CD  ARG A 209     -23.844  20.952  10.556  1.00 53.38           C  
ATOM   1523  NE  ARG A 209     -25.316  21.098  10.610  1.00 53.38           N  
ATOM   1524  NH1 ARG A 209     -25.397  23.397  10.665  1.00 53.38           N  
ATOM   1525  NH2 ARG A 209     -27.298  22.235  10.681  1.00 53.38           N  
ATOM   1526  CZ  ARG A 209     -25.993  22.237  10.652  1.00 53.38           C  
ATOM   1527  N   VAL A 210     -19.787  18.184   7.725  1.00 54.81           N  
ATOM   1528  CA  VAL A 210     -18.455  18.126   7.099  1.00 54.81           C  
ATOM   1529  C   VAL A 210     -17.709  19.433   7.351  1.00 54.81           C  
ATOM   1530  CB  VAL A 210     -18.540  17.811   5.586  1.00 54.81           C  
ATOM   1531  O   VAL A 210     -18.090  20.467   6.810  1.00 54.81           O  
ATOM   1532  CG1 VAL A 210     -17.162  17.781   4.908  1.00 54.81           C  
ATOM   1533  CG2 VAL A 210     -19.180  16.436   5.346  1.00 54.81           C  
ATOM   1534  N   ASP A 211     -16.615  19.374   8.113  1.00 65.81           N  
ATOM   1535  CA  ASP A 211     -15.579  20.409   8.080  1.00 65.81           C  
ATOM   1536  C   ASP A 211     -14.826  20.323   6.742  1.00 65.81           C  
ATOM   1537  CB  ASP A 211     -14.647  20.296   9.296  1.00 65.81           C  
ATOM   1538  O   ASP A 211     -13.809  19.641   6.603  1.00 65.81           O  
ATOM   1539  CG  ASP A 211     -13.582  21.402   9.296  1.00 65.81           C  
ATOM   1540  OD1 ASP A 211     -13.724  22.388   8.531  1.00 65.81           O  
ATOM   1541  OD2 ASP A 211     -12.584  21.255  10.018  1.00 65.81           O  
ATOM   1542  N   ALA A 212     -15.406  20.943   5.711  1.00 66.69           N  
ATOM   1543  CA  ALA A 212     -14.839  20.967   4.365  1.00 66.69           C  
ATOM   1544  C   ALA A 212     -13.482  21.684   4.345  1.00 66.69           C  
ATOM   1545  CB  ALA A 212     -15.849  21.636   3.424  1.00 66.69           C  
ATOM   1546  O   ALA A 212     -12.589  21.272   3.607  1.00 66.69           O  
ATOM   1547  N   ALA A 213     -13.311  22.703   5.192  1.00 71.56           N  
ATOM   1548  CA  ALA A 213     -12.050  23.414   5.337  1.00 71.56           C  
ATOM   1549  C   ALA A 213     -10.973  22.497   5.933  1.00 71.56           C  
ATOM   1550  CB  ALA A 213     -12.291  24.674   6.173  1.00 71.56           C  
ATOM   1551  O   ALA A 213      -9.909  22.359   5.336  1.00 71.56           O  
ATOM   1552  N   GLY A 214     -11.266  21.795   7.032  1.00 66.94           N  
ATOM   1553  CA  GLY A 214     -10.348  20.824   7.632  1.00 66.94           C  
ATOM   1554  C   GLY A 214      -9.977  19.687   6.679  1.00 66.94           C  
ATOM   1555  O   GLY A 214      -8.806  19.326   6.568  1.00 66.94           O  
ATOM   1556  N   LEU A 215     -10.942  19.167   5.913  1.00 64.06           N  
ATOM   1557  CA  LEU A 215     -10.666  18.160   4.888  1.00 64.06           C  
ATOM   1558  C   LEU A 215      -9.704  18.697   3.816  1.00 64.06           C  
ATOM   1559  CB  LEU A 215     -11.993  17.667   4.284  1.00 64.06           C  
ATOM   1560  O   LEU A 215      -8.699  18.050   3.535  1.00 64.06           O  
ATOM   1561  CG  LEU A 215     -11.820  16.556   3.231  1.00 64.06           C  
ATOM   1562  CD1 LEU A 215     -11.256  15.261   3.825  1.00 64.06           C  
ATOM   1563  CD2 LEU A 215     -13.170  16.236   2.589  1.00 64.06           C  
ATOM   1564  N   LEU A 216      -9.973  19.878   3.250  1.00 69.81           N  
ATOM   1565  CA  LEU A 216      -9.113  20.501   2.236  1.00 69.81           C  
ATOM   1566  C   LEU A 216      -7.710  20.799   2.767  1.00 69.81           C  
ATOM   1567  CB  LEU A 216      -9.775  21.787   1.716  1.00 69.81           C  
ATOM   1568  O   LEU A 216      -6.734  20.515   2.082  1.00 69.81           O  
ATOM   1569  CG  LEU A 216     -10.971  21.547   0.778  1.00 69.81           C  
ATOM   1570  CD1 LEU A 216     -11.691  22.873   0.531  1.00 69.81           C  
ATOM   1571  CD2 LEU A 216     -10.539  20.978  -0.577  1.00 69.81           C  
ATOM   1572  N   LEU A 217      -7.598  21.303   3.995  1.00 72.31           N  
ATOM   1573  CA  LEU A 217      -6.326  21.554   4.673  1.00 72.31           C  
ATOM   1574  C   LEU A 217      -5.530  20.265   4.906  1.00 72.31           C  
ATOM   1575  CB  LEU A 217      -6.641  22.270   5.998  1.00 72.31           C  
ATOM   1576  O   LEU A 217      -4.320  20.235   4.690  1.00 72.31           O  
ATOM   1577  CG  LEU A 217      -6.606  23.799   5.853  1.00 72.31           C  
ATOM   1578  CD1 LEU A 217      -7.627  24.480   6.761  1.00 72.31           C  
ATOM   1579  CD2 LEU A 217      -5.216  24.297   6.242  1.00 72.31           C  
ATOM   1580  N   SER A 218      -6.204  19.180   5.290  1.00 63.72           N  
ATOM   1581  CA  SER A 218      -5.570  17.874   5.452  1.00 63.72           C  
ATOM   1582  C   SER A 218      -5.066  17.314   4.118  1.00 63.72           C  
ATOM   1583  CB  SER A 218      -6.549  16.911   6.117  1.00 63.72           C  
ATOM   1584  O   SER A 218      -3.929  16.852   4.047  1.00 63.72           O  
ATOM   1585  OG  SER A 218      -5.886  15.696   6.376  1.00 63.72           O  
ATOM   1586  N   ILE A 219      -5.860  17.423   3.046  1.00 61.31           N  
ATOM   1587  CA  ILE A 219      -5.450  17.049   1.682  1.00 61.31           C  
ATOM   1588  C   ILE A 219      -4.237  17.874   1.258  1.00 61.31           C  
ATOM   1589  CB  ILE A 219      -6.606  17.272   0.679  1.00 61.31           C  
ATOM   1590  O   ILE A 219      -3.198  17.319   0.906  1.00 61.31           O  
ATOM   1591  CG1 ILE A 219      -7.814  16.379   0.998  1.00 61.31           C  
ATOM   1592  CG2 ILE A 219      -6.141  16.988  -0.764  1.00 61.31           C  
ATOM   1593  CD1 ILE A 219      -9.107  16.830   0.308  1.00 61.31           C  
ATOM   1594  N   ALA A 220      -4.359  19.197   1.337  1.00 71.94           N  
ATOM   1595  CA  ALA A 220      -3.328  20.136   0.930  1.00 71.94           C  
ATOM   1596  C   ALA A 220      -2.039  19.970   1.746  1.00 71.94           C  
ATOM   1597  CB  ALA A 220      -3.906  21.552   1.039  1.00 71.94           C  
ATOM   1598  O   ALA A 220      -0.975  20.320   1.258  1.00 71.94           O  
ATOM   1599  N   GLY A 221      -2.109  19.404   2.954  1.00 72.62           N  
ATOM   1600  CA  GLY A 221      -0.944  19.045   3.754  1.00 72.62           C  
ATOM   1601  C   GLY A 221      -0.319  17.692   3.400  1.00 72.62           C  
ATOM   1602  O   GLY A 221       0.892  17.605   3.198  1.00 72.62           O  
ATOM   1603  N   VAL A 222      -1.125  16.628   3.298  1.00 61.56           N  
ATOM   1604  CA  VAL A 222      -0.624  15.269   3.018  1.00 61.56           C  
ATOM   1605  C   VAL A 222      -0.053  15.161   1.604  1.00 61.56           C  
ATOM   1606  CB  VAL A 222      -1.712  14.196   3.257  1.00 61.56           C  
ATOM   1607  O   VAL A 222       1.005  14.564   1.433  1.00 61.56           O  
ATOM   1608  CG1 VAL A 222      -1.257  12.786   2.850  1.00 61.56           C  
ATOM   1609  CG2 VAL A 222      -2.089  14.109   4.743  1.00 61.56           C  
ATOM   1610  N   VAL A 223      -0.708  15.758   0.604  1.00 63.34           N  
ATOM   1611  CA  VAL A 223      -0.321  15.681  -0.817  1.00 63.34           C  
ATOM   1612  C   VAL A 223       1.135  16.127  -1.056  1.00 63.34           C  
ATOM   1613  CB  VAL A 223      -1.325  16.474  -1.689  1.00 63.34           C  
ATOM   1614  O   VAL A 223       1.929  15.309  -1.523  1.00 63.34           O  
ATOM   1615  CG1 VAL A 223      -0.830  16.729  -3.122  1.00 63.34           C  
ATOM   1616  CG2 VAL A 223      -2.736  15.863  -1.719  1.00 63.34           C  
ATOM   1617  N   PRO A 224       1.542  17.370  -0.728  1.00 70.75           N  
ATOM   1618  CA  PRO A 224       2.906  17.836  -0.962  1.00 70.75           C  
ATOM   1619  C   PRO A 224       3.929  17.196  -0.011  1.00 70.75           C  
ATOM   1620  CB  PRO A 224       2.843  19.357  -0.838  1.00 70.75           C  
ATOM   1621  O   PRO A 224       5.091  17.052  -0.387  1.00 70.75           O  
ATOM   1622  CG  PRO A 224       1.704  19.565   0.142  1.00 70.75           C  
ATOM   1623  CD  PRO A 224       0.727  18.467  -0.239  1.00 70.75           C  
ATOM   1624  N   LEU A 225       3.514  16.736   1.177  1.00 68.75           N  
ATOM   1625  CA  LEU A 225       4.391  15.977   2.073  1.00 68.75           C  
ATOM   1626  C   LEU A 225       4.734  14.600   1.485  1.00 68.75           C  
ATOM   1627  CB  LEU A 225       3.724  15.855   3.454  1.00 68.75           C  
ATOM   1628  O   LEU A 225       5.898  14.211   1.448  1.00 68.75           O  
ATOM   1629  CG  LEU A 225       4.622  15.180   4.508  1.00 68.75           C  
ATOM   1630  CD1 LEU A 225       5.827  16.051   4.871  1.00 68.75           C  
ATOM   1631  CD2 LEU A 225       3.824  14.921   5.784  1.00 68.75           C  
ATOM   1632  N   VAL A 226       3.731  13.872   0.991  1.00 59.12           N  
ATOM   1633  CA  VAL A 226       3.922  12.580   0.319  1.00 59.12           C  
ATOM   1634  C   VAL A 226       4.686  12.765  -0.992  1.00 59.12           C  
ATOM   1635  CB  VAL A 226       2.571  11.872   0.104  1.00 59.12           C  
ATOM   1636  O   VAL A 226       5.601  11.990  -1.256  1.00 59.12           O  
ATOM   1637  CG1 VAL A 226       2.694  10.617  -0.767  1.00 59.12           C  
ATOM   1638  CG2 VAL A 226       1.981  11.423   1.449  1.00 59.12           C  
ATOM   1639  N   TYR A 227       4.387  13.815  -1.767  1.00 65.19           N  
ATOM   1640  CA  TYR A 227       5.178  14.196  -2.944  1.00 65.19           C  
ATOM   1641  C   TYR A 227       6.654  14.358  -2.591  1.00 65.19           C  
ATOM   1642  CB  TYR A 227       4.663  15.516  -3.533  1.00 65.19           C  
ATOM   1643  O   TYR A 227       7.502  13.747  -3.230  1.00 65.19           O  
ATOM   1644  CG  TYR A 227       5.555  16.107  -4.613  1.00 65.19           C  
ATOM   1645  CD1 TYR A 227       6.463  17.133  -4.292  1.00 65.19           C  
ATOM   1646  CD2 TYR A 227       5.523  15.609  -5.925  1.00 65.19           C  
ATOM   1647  CE1 TYR A 227       7.301  17.681  -5.283  1.00 65.19           C  
ATOM   1648  CE2 TYR A 227       6.347  16.150  -6.924  1.00 65.19           C  
ATOM   1649  OH  TYR A 227       8.023  17.715  -7.578  1.00 65.19           O  
ATOM   1650  CZ  TYR A 227       7.234  17.193  -6.607  1.00 65.19           C  
ATOM   1651  N   ALA A 228       6.962  15.126  -1.543  1.00 70.31           N  
ATOM   1652  CA  ALA A 228       8.336  15.339  -1.119  1.00 70.31           C  
ATOM   1653  C   ALA A 228       9.022  14.028  -0.713  1.00 70.31           C  
ATOM   1654  CB  ALA A 228       8.338  16.356   0.020  1.00 70.31           C  
ATOM   1655  O   ALA A 228      10.174  13.814  -1.065  1.00 70.31           O  
ATOM   1656  N   ILE A 229       8.317  13.123  -0.027  1.00 61.84           N  
ATOM   1657  CA  ILE A 229       8.852  11.812   0.376  1.00 61.84           C  
ATOM   1658  C   ILE A 229       9.134  10.909  -0.834  1.00 61.84           C  
ATOM   1659  CB  ILE A 229       7.879  11.136   1.368  1.00 61.84           C  
ATOM   1660  O   ILE A 229      10.139  10.199  -0.852  1.00 61.84           O  
ATOM   1661  CG1 ILE A 229       7.872  11.900   2.713  1.00 61.84           C  
ATOM   1662  CG2 ILE A 229       8.239   9.656   1.614  1.00 61.84           C  
ATOM   1663  CD1 ILE A 229       6.685  11.546   3.617  1.00 61.84           C  
ATOM   1664  N   ILE A 230       8.251  10.904  -1.834  1.00 55.56           N  
ATOM   1665  CA  ILE A 230       8.433  10.114  -3.059  1.00 55.56           C  
ATOM   1666  C   ILE A 230       9.574  10.703  -3.892  1.00 55.56           C  
ATOM   1667  CB  ILE A 230       7.108  10.027  -3.851  1.00 55.56           C  
ATOM   1668  O   ILE A 230      10.486   9.983  -4.289  1.00 55.56           O  
ATOM   1669  CG1 ILE A 230       6.063   9.209  -3.056  1.00 55.56           C  
ATOM   1670  CG2 ILE A 230       7.334   9.383  -5.234  1.00 55.56           C  
ATOM   1671  CD1 ILE A 230       4.646   9.276  -3.641  1.00 55.56           C  
ATOM   1672  N   GLU A 231       9.555  12.016  -4.119  1.00 64.25           N  
ATOM   1673  CA  GLU A 231      10.526  12.697  -4.972  1.00 64.25           C  
ATOM   1674  C   GLU A 231      11.921  12.720  -4.337  1.00 64.25           C  
ATOM   1675  CB  GLU A 231      10.006  14.104  -5.301  1.00 64.25           C  
ATOM   1676  O   GLU A 231      12.907  12.540  -5.044  1.00 64.25           O  
ATOM   1677  CG  GLU A 231      10.794  14.802  -6.420  1.00 64.25           C  
ATOM   1678  CD  GLU A 231      10.783  14.059  -7.762  1.00 64.25           C  
ATOM   1679  OE1 GLU A 231      11.741  14.300  -8.535  1.00 64.25           O  
ATOM   1680  OE2 GLU A 231       9.862  13.248  -8.014  1.00 64.25           O  
ATOM   1681  N   ALA A 232      12.021  12.818  -3.006  1.00 63.41           N  
ATOM   1682  CA  ALA A 232      13.280  12.640  -2.278  1.00 63.41           C  
ATOM   1683  C   ALA A 232      13.924  11.265  -2.527  1.00 63.41           C  
ATOM   1684  CB  ALA A 232      13.028  12.829  -0.776  1.00 63.41           C  
ATOM   1685  O   ALA A 232      15.145  11.148  -2.446  1.00 63.41           O  
ATOM   1686  N   GLY A 233      13.122  10.240  -2.836  1.00 53.38           N  
ATOM   1687  CA  GLY A 233      13.592   8.896  -3.171  1.00 53.38           C  
ATOM   1688  C   GLY A 233      14.103   8.732  -4.611  1.00 53.38           C  
ATOM   1689  O   GLY A 233      14.675   7.688  -4.929  1.00 53.38           O  
ATOM   1690  N   ARG A 234      13.925   9.725  -5.495  1.00 62.69           N  
ATOM   1691  CA  ARG A 234      14.425   9.687  -6.884  1.00 62.69           C  
ATOM   1692  C   ARG A 234      15.871  10.187  -6.972  1.00 62.69           C  
ATOM   1693  CB  ARG A 234      13.495  10.474  -7.827  1.00 62.69           C  
ATOM   1694  O   ARG A 234      16.341  10.922  -6.102  1.00 62.69           O  
ATOM   1695  CG  ARG A 234      12.044   9.972  -7.785  1.00 62.69           C  
ATOM   1696  CD  ARG A 234      11.180  10.610  -8.881  1.00 62.69           C  
ATOM   1697  NE  ARG A 234      11.138   9.788 -10.114  1.00 62.69           N  
ATOM   1698  NH1 ARG A 234       8.951  10.189 -10.643  1.00 62.69           N  
ATOM   1699  NH2 ARG A 234      10.098   8.716 -11.852  1.00 62.69           N  
ATOM   1700  CZ  ARG A 234      10.074   9.570 -10.866  1.00 62.69           C  
ATOM   1701  N   SER A 235      16.587   9.822  -8.040  1.00 48.28           N  
ATOM   1702  CA  SER A 235      17.958  10.304  -8.284  1.00 48.28           C  
ATOM   1703  C   SER A 235      18.004  11.838  -8.310  1.00 48.28           C  
ATOM   1704  CB  SER A 235      18.525   9.745  -9.595  1.00 48.28           C  
ATOM   1705  O   SER A 235      17.309  12.476  -9.100  1.00 48.28           O  
ATOM   1706  OG  SER A 235      18.606   8.335  -9.523  1.00 48.28           O  
ATOM   1707  N   GLY A 236      18.807  12.436  -7.421  1.00 56.16           N  
ATOM   1708  CA  GLY A 236      18.898  13.895  -7.260  1.00 56.16           C  
ATOM   1709  C   GLY A 236      17.690  14.548  -6.572  1.00 56.16           C  
ATOM   1710  O   GLY A 236      17.577  15.768  -6.565  1.00 56.16           O  
ATOM   1711  N   GLY A 237      16.778  13.773  -5.982  1.00 60.81           N  
ATOM   1712  CA  GLY A 237      15.581  14.292  -5.316  1.00 60.81           C  
ATOM   1713  C   GLY A 237      15.888  15.184  -4.114  1.00 60.81           C  
ATOM   1714  O   GLY A 237      15.386  16.298  -4.008  1.00 60.81           O  
ATOM   1715  N   VAL A 238      16.777  14.731  -3.228  1.00 67.00           N  
ATOM   1716  CA  VAL A 238      17.142  15.460  -1.996  1.00 67.00           C  
ATOM   1717  C   VAL A 238      17.891  16.768  -2.287  1.00 67.00           C  
ATOM   1718  CB  VAL A 238      17.974  14.562  -1.056  1.00 67.00           C  
ATOM   1719  O   VAL A 238      17.847  17.696  -1.481  1.00 67.00           O  
ATOM   1720  CG1 VAL A 238      18.175  15.200   0.325  1.00 67.00           C  
ATOM   1721  CG2 VAL A 238      17.297  13.203  -0.824  1.00 67.00           C  
ATOM   1722  N   THR A 239      18.554  16.871  -3.443  1.00 71.00           N  
ATOM   1723  CA  THR A 239      19.270  18.084  -3.862  1.00 71.00           C  
ATOM   1724  C   THR A 239      18.356  19.112  -4.530  1.00 71.00           C  
ATOM   1725  CB  THR A 239      20.462  17.755  -4.775  1.00 71.00           C  
ATOM   1726  O   THR A 239      18.766  20.258  -4.703  1.00 71.00           O  
ATOM   1727  CG2 THR A 239      21.507  16.888  -4.074  1.00 71.00           C  
ATOM   1728  OG1 THR A 239      20.051  17.030  -5.905  1.00 71.00           O  
ATOM   1729  N   ARG A 240      17.108  18.754  -4.873  1.00 76.69           N  
ATOM   1730  CA  ARG A 240      16.129  19.674  -5.468  1.00 76.69           C  
ATOM   1731  C   ARG A 240      15.458  20.526  -4.380  1.00 76.69           C  
ATOM   1732  CB  ARG A 240      15.093  18.887  -6.289  1.00 76.69           C  
ATOM   1733  O   ARG A 240      14.713  19.985  -3.560  1.00 76.69           O  
ATOM   1734  CG  ARG A 240      15.678  18.369  -7.610  1.00 76.69           C  
ATOM   1735  CD  ARG A 240      14.719  17.390  -8.302  1.00 76.69           C  
ATOM   1736  NE  ARG A 240      15.316  16.871  -9.543  1.00 76.69           N  
ATOM   1737  NH1 ARG A 240      13.970  15.002  -9.867  1.00 76.69           N  
ATOM   1738  NH2 ARG A 240      15.656  15.393 -11.233  1.00 76.69           N  
ATOM   1739  CZ  ARG A 240      14.971  15.769 -10.191  1.00 76.69           C  
ATOM   1740  N   PRO A 241      15.595  21.868  -4.405  1.00 80.06           N  
ATOM   1741  CA  PRO A 241      14.933  22.750  -3.436  1.00 80.06           C  
ATOM   1742  C   PRO A 241      13.405  22.604  -3.432  1.00 80.06           C  
ATOM   1743  CB  PRO A 241      15.344  24.174  -3.829  1.00 80.06           C  
ATOM   1744  O   PRO A 241      12.769  22.749  -2.391  1.00 80.06           O  
ATOM   1745  CG  PRO A 241      16.667  23.979  -4.566  1.00 80.06           C  
ATOM   1746  CD  PRO A 241      16.464  22.647  -5.277  1.00 80.06           C  
ATOM   1747  N   ALA A 242      12.819  22.255  -4.582  1.00 74.69           N  
ATOM   1748  CA  ALA A 242      11.385  22.022  -4.735  1.00 74.69           C  
ATOM   1749  C   ALA A 242      10.853  20.884  -3.842  1.00 74.69           C  
ATOM   1750  CB  ALA A 242      11.113  21.734  -6.216  1.00 74.69           C  
ATOM   1751  O   ALA A 242       9.716  20.954  -3.382  1.00 74.69           O  
ATOM   1752  N   VAL A 243      11.671  19.864  -3.556  1.00 79.44           N  
ATOM   1753  CA  VAL A 243      11.298  18.736  -2.685  1.00 79.44           C  
ATOM   1754  C   VAL A 243      11.184  19.198  -1.237  1.00 79.44           C  
ATOM   1755  CB  VAL A 243      12.318  17.592  -2.835  1.00 79.44           C  
ATOM   1756  O   VAL A 243      10.177  18.942  -0.579  1.00 79.44           O  
ATOM   1757  CG1 VAL A 243      12.056  16.428  -1.881  1.00 79.44           C  
ATOM   1758  CG2 VAL A 243      12.240  17.051  -4.264  1.00 79.44           C  
ATOM   1759  N   TRP A 244      12.168  19.960  -0.759  1.00 80.00           N  
ATOM   1760  CA  TRP A 244      12.137  20.560   0.574  1.00 80.00           C  
ATOM   1761  C   TRP A 244      11.016  21.584   0.717  1.00 80.00           C  
ATOM   1762  CB  TRP A 244      13.494  21.194   0.873  1.00 80.00           C  
ATOM   1763  O   TRP A 244      10.309  21.574   1.721  1.00 80.00           O  
ATOM   1764  CG  TRP A 244      14.576  20.187   1.073  1.00 80.00           C  
ATOM   1765  CD1 TRP A 244      15.511  19.823   0.167  1.00 80.00           C  
ATOM   1766  CD2 TRP A 244      14.806  19.354   2.248  1.00 80.00           C  
ATOM   1767  CE2 TRP A 244      15.930  18.514   1.990  1.00 80.00           C  
ATOM   1768  CE3 TRP A 244      14.164  19.219   3.499  1.00 80.00           C  
ATOM   1769  NE1 TRP A 244      16.315  18.838   0.704  1.00 80.00           N  
ATOM   1770  CH2 TRP A 244      15.752  17.492   4.178  1.00 80.00           C  
ATOM   1771  CZ2 TRP A 244      16.406  17.597   2.938  1.00 80.00           C  
ATOM   1772  CZ3 TRP A 244      14.631  18.297   4.455  1.00 80.00           C  
ATOM   1773  N   ALA A 245      10.804  22.422  -0.300  1.00 82.94           N  
ATOM   1774  CA  ALA A 245       9.712  23.387  -0.321  1.00 82.94           C  
ATOM   1775  C   ALA A 245       8.346  22.693  -0.226  1.00 82.94           C  
ATOM   1776  CB  ALA A 245       9.831  24.241  -1.587  1.00 82.94           C  
ATOM   1777  O   ALA A 245       7.522  23.087   0.597  1.00 82.94           O  
ATOM   1778  N   ALA A 246       8.122  21.623  -0.995  1.00 77.94           N  
ATOM   1779  CA  ALA A 246       6.891  20.842  -0.923  1.00 77.94           C  
ATOM   1780  C   ALA A 246       6.730  20.134   0.434  1.00 77.94           C  
ATOM   1781  CB  ALA A 246       6.874  19.851  -2.086  1.00 77.94           C  
ATOM   1782  O   ALA A 246       5.650  20.172   1.022  1.00 77.94           O  
ATOM   1783  N   GLY A 247       7.803  19.556   0.983  1.00 79.31           N  
ATOM   1784  CA  GLY A 247       7.771  18.892   2.287  1.00 79.31           C  
ATOM   1785  C   GLY A 247       7.445  19.858   3.427  1.00 79.31           C  
ATOM   1786  O   GLY A 247       6.571  19.582   4.249  1.00 79.31           O  
ATOM   1787  N   LEU A 248       8.094  21.026   3.444  1.00 85.00           N  
ATOM   1788  CA  LEU A 248       7.851  22.084   4.425  1.00 85.00           C  
ATOM   1789  C   LEU A 248       6.464  22.713   4.259  1.00 85.00           C  
ATOM   1790  CB  LEU A 248       8.949  23.156   4.305  1.00 85.00           C  
ATOM   1791  O   LEU A 248       5.792  22.954   5.259  1.00 85.00           O  
ATOM   1792  CG  LEU A 248      10.342  22.703   4.781  1.00 85.00           C  
ATOM   1793  CD1 LEU A 248      11.376  23.766   4.410  1.00 85.00           C  
ATOM   1794  CD2 LEU A 248      10.390  22.496   6.298  1.00 85.00           C  
ATOM   1795  N   ALA A 249       6.005  22.930   3.023  1.00 84.25           N  
ATOM   1796  CA  ALA A 249       4.658  23.425   2.748  1.00 84.25           C  
ATOM   1797  C   ALA A 249       3.588  22.429   3.216  1.00 84.25           C  
ATOM   1798  CB  ALA A 249       4.523  23.723   1.251  1.00 84.25           C  
ATOM   1799  O   ALA A 249       2.628  22.826   3.875  1.00 84.25           O  
ATOM   1800  N   GLY A 250       3.777  21.134   2.947  1.00 79.00           N  
ATOM   1801  CA  GLY A 250       2.879  20.081   3.412  1.00 79.00           C  
ATOM   1802  C   GLY A 250       2.827  19.972   4.925  1.00 79.00           C  
ATOM   1803  O   GLY A 250       1.746  19.952   5.513  1.00 79.00           O  
ATOM   1804  N   LEU A 251       3.991  19.998   5.576  1.00 79.88           N  
ATOM   1805  CA  LEU A 251       4.071  20.035   7.032  1.00 79.88           C  
ATOM   1806  C   LEU A 251       3.385  21.286   7.600  1.00 79.88           C  
ATOM   1807  CB  LEU A 251       5.549  19.949   7.444  1.00 79.88           C  
ATOM   1808  O   LEU A 251       2.599  21.179   8.538  1.00 79.88           O  
ATOM   1809  CG  LEU A 251       5.758  19.842   8.965  1.00 79.88           C  
ATOM   1810  CD1 LEU A 251       5.155  18.555   9.538  1.00 79.88           C  
ATOM   1811  CD2 LEU A 251       7.253  19.853   9.274  1.00 79.88           C  
ATOM   1812  N   GLY A 252       3.624  22.456   7.005  1.00 82.75           N  
ATOM   1813  CA  GLY A 252       2.974  23.710   7.377  1.00 82.75           C  
ATOM   1814  C   GLY A 252       1.452  23.630   7.266  1.00 82.75           C  
ATOM   1815  O   GLY A 252       0.749  23.967   8.214  1.00 82.75           O  
ATOM   1816  N   LEU A 253       0.928  23.102   6.161  1.00 81.94           N  
ATOM   1817  CA  LEU A 253      -0.511  22.927   5.945  1.00 81.94           C  
ATOM   1818  C   LEU A 253      -1.132  21.909   6.910  1.00 81.94           C  
ATOM   1819  CB  LEU A 253      -0.739  22.543   4.476  1.00 81.94           C  
ATOM   1820  O   LEU A 253      -2.241  22.135   7.389  1.00 81.94           O  
ATOM   1821  CG  LEU A 253      -0.602  23.741   3.521  1.00 81.94           C  
ATOM   1822  CD1 LEU A 253      -0.430  23.273   2.081  1.00 81.94           C  
ATOM   1823  CD2 LEU A 253      -1.840  24.641   3.576  1.00 81.94           C  
ATOM   1824  N   LEU A 254      -0.410  20.849   7.290  1.00 74.31           N  
ATOM   1825  CA  LEU A 254      -0.842  19.940   8.359  1.00 74.31           C  
ATOM   1826  C   LEU A 254      -0.862  20.621   9.736  1.00 74.31           C  
ATOM   1827  CB  LEU A 254       0.057  18.693   8.400  1.00 74.31           C  
ATOM   1828  O   LEU A 254      -1.748  20.348  10.545  1.00 74.31           O  
ATOM   1829  CG  LEU A 254      -0.130  17.734   7.215  1.00 74.31           C  
ATOM   1830  CD1 LEU A 254       0.916  16.626   7.277  1.00 74.31           C  
ATOM   1831  CD2 LEU A 254      -1.517  17.088   7.201  1.00 74.31           C  
ATOM   1832  N   LEU A 255       0.073  21.532  10.016  1.00 80.50           N  
ATOM   1833  CA  LEU A 255       0.050  22.336  11.242  1.00 80.50           C  
ATOM   1834  C   LEU A 255      -1.126  23.323  11.245  1.00 80.50           C  
ATOM   1835  CB  LEU A 255       1.393  23.065  11.426  1.00 80.50           C  
ATOM   1836  O   LEU A 255      -1.787  23.475  12.275  1.00 80.50           O  
ATOM   1837  CG  LEU A 255       2.593  22.147  11.722  1.00 80.50           C  
ATOM   1838  CD1 LEU A 255       3.882  22.967  11.673  1.00 80.50           C  
ATOM   1839  CD2 LEU A 255       2.491  21.490  13.100  1.00 80.50           C  
ATOM   1840  N   VAL A 256      -1.439  23.940  10.100  1.00 82.06           N  
ATOM   1841  CA  VAL A 256      -2.628  24.794   9.944  1.00 82.06           C  
ATOM   1842  C   VAL A 256      -3.909  23.969  10.075  1.00 82.06           C  
ATOM   1843  CB  VAL A 256      -2.607  25.586   8.621  1.00 82.06           C  
ATOM   1844  O   VAL A 256      -4.833  24.406  10.754  1.00 82.06           O  
ATOM   1845  CG1 VAL A 256      -3.841  26.491   8.484  1.00 82.06           C  
ATOM   1846  CG2 VAL A 256      -1.402  26.534   8.545  1.00 82.06           C  
ATOM   1847  N   PHE A 257      -3.956  22.750   9.528  1.00 76.44           N  
ATOM   1848  CA  PHE A 257      -5.060  21.807   9.731  1.00 76.44           C  
ATOM   1849  C   PHE A 257      -5.285  21.523  11.222  1.00 76.44           C  
ATOM   1850  CB  PHE A 257      -4.767  20.494   8.985  1.00 76.44           C  
ATOM   1851  O   PHE A 257      -6.402  21.653  11.719  1.00 76.44           O  
ATOM   1852  CG  PHE A 257      -5.708  19.367   9.352  1.00 76.44           C  
ATOM   1853  CD1 PHE A 257      -5.223  18.238  10.039  1.00 76.44           C  
ATOM   1854  CD2 PHE A 257      -7.081  19.482   9.079  1.00 76.44           C  
ATOM   1855  CE1 PHE A 257      -6.109  17.221  10.436  1.00 76.44           C  
ATOM   1856  CE2 PHE A 257      -7.967  18.468   9.482  1.00 76.44           C  
ATOM   1857  CZ  PHE A 257      -7.482  17.335  10.153  1.00 76.44           C  
ATOM   1858  N   LEU A 258      -4.218  21.201  11.960  1.00 75.44           N  
ATOM   1859  CA  LEU A 258      -4.290  20.959  13.404  1.00 75.44           C  
ATOM   1860  C   LEU A 258      -4.749  22.203  14.176  1.00 75.44           C  
ATOM   1861  CB  LEU A 258      -2.910  20.497  13.905  1.00 75.44           C  
ATOM   1862  O   LEU A 258      -5.465  22.085  15.169  1.00 75.44           O  
ATOM   1863  CG  LEU A 258      -2.539  19.064  13.488  1.00 75.44           C  
ATOM   1864  CD1 LEU A 258      -1.046  18.833  13.726  1.00 75.44           C  
ATOM   1865  CD2 LEU A 258      -3.321  18.025  14.296  1.00 75.44           C  
ATOM   1866  N   TRP A 259      -4.347  23.397  13.743  1.00 80.50           N  
ATOM   1867  CA  TRP A 259      -4.798  24.657  14.331  1.00 80.50           C  
ATOM   1868  C   TRP A 259      -6.278  24.951  14.036  1.00 80.50           C  
ATOM   1869  CB  TRP A 259      -3.883  25.775  13.836  1.00 80.50           C  
ATOM   1870  O   TRP A 259      -7.004  25.364  14.942  1.00 80.50           O  
ATOM   1871  CG  TRP A 259      -4.231  27.136  14.339  1.00 80.50           C  
ATOM   1872  CD1 TRP A 259      -3.762  27.707  15.471  1.00 80.50           C  
ATOM   1873  CD2 TRP A 259      -5.076  28.137  13.698  1.00 80.50           C  
ATOM   1874  CE2 TRP A 259      -5.016  29.329  14.477  1.00 80.50           C  
ATOM   1875  CE3 TRP A 259      -5.836  28.180  12.510  1.00 80.50           C  
ATOM   1876  NE1 TRP A 259      -4.225  29.004  15.559  1.00 80.50           N  
ATOM   1877  CH2 TRP A 259      -6.388  30.529  12.885  1.00 80.50           C  
ATOM   1878  CZ2 TRP A 259      -5.624  30.521  14.063  1.00 80.50           C  
ATOM   1879  CZ3 TRP A 259      -6.500  29.357  12.118  1.00 80.50           C  
ATOM   1880  N   HIS A 260      -6.736  24.683  12.811  1.00 79.19           N  
ATOM   1881  CA  HIS A 260      -8.131  24.824  12.380  1.00 79.19           C  
ATOM   1882  C   HIS A 260      -9.059  23.870  13.143  1.00 79.19           C  
ATOM   1883  CB  HIS A 260      -8.200  24.596  10.863  1.00 79.19           C  
ATOM   1884  O   HIS A 260     -10.061  24.297  13.718  1.00 79.19           O  
ATOM   1885  CG  HIS A 260      -9.600  24.684  10.321  1.00 79.19           C  
ATOM   1886  CD2 HIS A 260     -10.422  23.625  10.079  1.00 79.19           C  
ATOM   1887  ND1 HIS A 260     -10.295  25.868  10.076  1.00 79.19           N  
ATOM   1888  CE1 HIS A 260     -11.525  25.487   9.691  1.00 79.19           C  
ATOM   1889  NE2 HIS A 260     -11.625  24.147   9.679  1.00 79.19           N  
ATOM   1890  N   GLU A 261      -8.671  22.600  13.269  1.00 70.94           N  
ATOM   1891  CA  GLU A 261      -9.383  21.606  14.085  1.00 70.94           C  
ATOM   1892  C   GLU A 261      -9.468  22.027  15.560  1.00 70.94           C  
ATOM   1893  CB  GLU A 261      -8.674  20.248  13.958  1.00 70.94           C  
ATOM   1894  O   GLU A 261     -10.503  21.860  16.196  1.00 70.94           O  
ATOM   1895  CG  GLU A 261      -9.202  19.413  12.781  1.00 70.94           C  
ATOM   1896  CD  GLU A 261     -10.582  18.795  13.056  1.00 70.94           C  
ATOM   1897  OE1 GLU A 261     -11.319  18.474  12.104  1.00 70.94           O  
ATOM   1898  OE2 GLU A 261     -10.920  18.529  14.225  1.00 70.94           O  
ATOM   1899  N   ARG A 262      -8.426  22.662  16.118  1.00 73.88           N  
ATOM   1900  CA  ARG A 262      -8.470  23.178  17.501  1.00 73.88           C  
ATOM   1901  C   ARG A 262      -9.482  24.303  17.719  1.00 73.88           C  
ATOM   1902  CB  ARG A 262      -7.084  23.660  17.951  1.00 73.88           C  
ATOM   1903  O   ARG A 262      -9.883  24.507  18.863  1.00 73.88           O  
ATOM   1904  CG  ARG A 262      -6.199  22.491  18.369  1.00 73.88           C  
ATOM   1905  CD  ARG A 262      -4.831  22.979  18.836  1.00 73.88           C  
ATOM   1906  NE  ARG A 262      -4.070  21.869  19.437  1.00 73.88           N  
ATOM   1907  NH1 ARG A 262      -1.995  22.842  19.345  1.00 73.88           N  
ATOM   1908  NH2 ARG A 262      -2.220  20.801  20.218  1.00 73.88           N  
ATOM   1909  CZ  ARG A 262      -2.771  21.844  19.664  1.00 73.88           C  
ATOM   1910  N   ARG A 263      -9.844  25.058  16.679  1.00 72.00           N  
ATOM   1911  CA  ARG A 263     -10.745  26.223  16.769  1.00 72.00           C  
ATOM   1912  C   ARG A 263     -12.164  25.948  16.270  1.00 72.00           C  
ATOM   1913  CB  ARG A 263     -10.121  27.419  16.033  1.00 72.00           C  
ATOM   1914  O   ARG A 263     -13.032  26.801  16.441  1.00 72.00           O  
ATOM   1915  CG  ARG A 263      -8.934  28.009  16.806  1.00 72.00           C  
ATOM   1916  CD  ARG A 263      -8.507  29.337  16.173  1.00 72.00           C  
ATOM   1917  NE  ARG A 263      -7.514  30.043  17.007  1.00 72.00           N  
ATOM   1918  NH1 ARG A 263      -7.606  32.052  15.901  1.00 72.00           N  
ATOM   1919  NH2 ARG A 263      -6.244  31.826  17.652  1.00 72.00           N  
ATOM   1920  CZ  ARG A 263      -7.128  31.297  16.851  1.00 72.00           C  
ATOM   1921  N   THR A 264     -12.411  24.785  15.675  1.00 71.88           N  
ATOM   1922  CA  THR A 264     -13.719  24.444  15.106  1.00 71.88           C  
ATOM   1923  C   THR A 264     -14.698  24.011  16.214  1.00 71.88           C  
ATOM   1924  CB  THR A 264     -13.561  23.394  14.000  1.00 71.88           C  
ATOM   1925  O   THR A 264     -14.325  23.179  17.039  1.00 71.88           O  
ATOM   1926  CG2 THR A 264     -14.890  23.027  13.339  1.00 71.88           C  
ATOM   1927  OG1 THR A 264     -12.780  23.965  12.978  1.00 71.88           O  
ATOM   1928  N   PRO A 265     -15.946  24.532  16.264  1.00 54.41           N  
ATOM   1929  CA  PRO A 265     -16.926  24.207  17.317  1.00 54.41           C  
ATOM   1930  C   PRO A 265     -17.376  22.735  17.337  1.00 54.41           C  
ATOM   1931  CB  PRO A 265     -18.126  25.129  17.062  1.00 54.41           C  
ATOM   1932  O   PRO A 265     -17.678  22.186  18.396  1.00 54.41           O  
ATOM   1933  CG  PRO A 265     -17.546  26.289  16.261  1.00 54.41           C  
ATOM   1934  CD  PRO A 265     -16.439  25.632  15.448  1.00 54.41           C  
ATOM   1935  N   GLU A 266     -17.393  22.079  16.172  1.00 56.41           N  
ATOM   1936  CA  GLU A 266     -17.620  20.637  16.010  1.00 56.41           C  
ATOM   1937  C   GLU A 266     -16.415  19.986  15.303  1.00 56.41           C  
ATOM   1938  CB  GLU A 266     -18.918  20.359  15.232  1.00 56.41           C  
ATOM   1939  O   GLU A 266     -16.500  19.663  14.116  1.00 56.41           O  
ATOM   1940  CG  GLU A 266     -20.204  20.655  16.011  1.00 56.41           C  
ATOM   1941  CD  GLU A 266     -21.467  20.241  15.228  1.00 56.41           C  
ATOM   1942  OE1 GLU A 266     -22.569  20.612  15.679  1.00 56.41           O  
ATOM   1943  OE2 GLU A 266     -21.347  19.497  14.222  1.00 56.41           O  
ATOM   1944  N   PRO A 267     -15.277  19.810  15.996  1.00 57.81           N  
ATOM   1945  CA  PRO A 267     -14.055  19.324  15.366  1.00 57.81           C  
ATOM   1946  C   PRO A 267     -14.223  17.869  14.907  1.00 57.81           C  
ATOM   1947  CB  PRO A 267     -12.967  19.531  16.418  1.00 57.81           C  
ATOM   1948  O   PRO A 267     -14.865  17.055  15.586  1.00 57.81           O  
ATOM   1949  CG  PRO A 267     -13.704  19.418  17.745  1.00 57.81           C  
ATOM   1950  CD  PRO A 267     -15.087  19.982  17.431  1.00 57.81           C  
ATOM   1951  N   SER A 268     -13.672  17.528  13.738  1.00 53.03           N  
ATOM   1952  CA  SER A 268     -13.706  16.152  13.235  1.00 53.03           C  
ATOM   1953  C   SER A 268     -12.731  15.245  13.993  1.00 53.03           C  
ATOM   1954  CB  SER A 268     -13.494  16.118  11.719  1.00 53.03           C  
ATOM   1955  O   SER A 268     -12.978  14.041  14.112  1.00 53.03           O  
ATOM   1956  OG  SER A 268     -12.164  16.272  11.309  1.00 53.03           O  
ATOM   1957  N   LEU A 269     -11.692  15.839  14.588  1.00 58.97           N  
ATOM   1958  CA  LEU A 269     -10.768  15.250  15.545  1.00 58.97           C  
ATOM   1959  C   LEU A 269     -10.927  15.992  16.877  1.00 58.97           C  
ATOM   1960  CB  LEU A 269      -9.329  15.384  15.001  1.00 58.97           C  
ATOM   1961  O   LEU A 269     -10.440  17.105  17.046  1.00 58.97           O  
ATOM   1962  CG  LEU A 269      -9.053  14.645  13.679  1.00 58.97           C  
ATOM   1963  CD1 LEU A 269      -7.678  15.042  13.142  1.00 58.97           C  
ATOM   1964  CD2 LEU A 269      -9.044  13.126  13.854  1.00 58.97           C  
ATOM   1965  N   GLU A 270     -11.565  15.377  17.877  1.00 65.38           N  
ATOM   1966  CA  GLU A 270     -11.598  15.946  19.233  1.00 65.38           C  
ATOM   1967  C   GLU A 270     -10.189  15.872  19.861  1.00 65.38           C  
ATOM   1968  CB  GLU A 270     -12.709  15.302  20.097  1.00 65.38           C  
ATOM   1969  O   GLU A 270      -9.870  14.980  20.647  1.00 65.38           O  
ATOM   1970  CG  GLU A 270     -14.103  15.853  19.734  1.00 65.38           C  
ATOM   1971  CD  GLU A 270     -15.270  15.385  20.630  1.00 65.38           C  
ATOM   1972  OE1 GLU A 270     -16.415  15.308  20.114  1.00 65.38           O  
ATOM   1973  OE2 GLU A 270     -15.092  15.182  21.856  1.00 65.38           O  
ATOM   1974  N   LEU A 271      -9.323  16.831  19.502  1.00 66.19           N  
ATOM   1975  CA  LEU A 271      -7.908  16.901  19.885  1.00 66.19           C  
ATOM   1976  C   LEU A 271      -7.705  16.948  21.407  1.00 66.19           C  
ATOM   1977  CB  LEU A 271      -7.243  18.111  19.199  1.00 66.19           C  
ATOM   1978  O   LEU A 271      -6.635  16.599  21.906  1.00 66.19           O  
ATOM   1979  CG  LEU A 271      -7.069  17.971  17.672  1.00 66.19           C  
ATOM   1980  CD1 LEU A 271      -6.619  19.304  17.091  1.00 66.19           C  
ATOM   1981  CD2 LEU A 271      -6.020  16.924  17.292  1.00 66.19           C  
ATOM   1982  N   GLY A 272      -8.747  17.317  22.158  1.00 65.94           N  
ATOM   1983  CA  GLY A 272      -8.783  17.213  23.614  1.00 65.94           C  
ATOM   1984  C   GLY A 272      -8.517  15.792  24.120  1.00 65.94           C  
ATOM   1985  O   GLY A 272      -7.833  15.637  25.131  1.00 65.94           O  
ATOM   1986  N   PHE A 273      -8.945  14.755  23.389  1.00 70.44           N  
ATOM   1987  CA  PHE A 273      -8.677  13.368  23.771  1.00 70.44           C  
ATOM   1988  C   PHE A 273      -7.203  12.991  23.657  1.00 70.44           C  
ATOM   1989  CB  PHE A 273      -9.535  12.402  22.948  1.00 70.44           C  
ATOM   1990  O   PHE A 273      -6.738  12.154  24.429  1.00 70.44           O  
ATOM   1991  CG  PHE A 273     -11.031  12.541  23.115  1.00 70.44           C  
ATOM   1992  CD1 PHE A 273     -11.598  12.748  24.390  1.00 70.44           C  
ATOM   1993  CD2 PHE A 273     -11.865  12.413  21.990  1.00 70.44           C  
ATOM   1994  CE1 PHE A 273     -12.989  12.830  24.538  1.00 70.44           C  
ATOM   1995  CE2 PHE A 273     -13.258  12.493  22.139  1.00 70.44           C  
ATOM   1996  CZ  PHE A 273     -13.812  12.700  23.411  1.00 70.44           C  
ATOM   1997  N   PHE A 274      -6.429  13.662  22.795  1.00 72.81           N  
ATOM   1998  CA  PHE A 274      -4.985  13.434  22.711  1.00 72.81           C  
ATOM   1999  C   PHE A 274      -4.208  13.946  23.939  1.00 72.81           C  
ATOM   2000  CB  PHE A 274      -4.398  14.001  21.414  1.00 72.81           C  
ATOM   2001  O   PHE A 274      -3.025  13.637  24.110  1.00 72.81           O  
ATOM   2002  CG  PHE A 274      -4.685  13.172  20.181  1.00 72.81           C  
ATOM   2003  CD1 PHE A 274      -3.813  12.134  19.805  1.00 72.81           C  
ATOM   2004  CD2 PHE A 274      -5.798  13.467  19.379  1.00 72.81           C  
ATOM   2005  CE1 PHE A 274      -4.041  11.415  18.618  1.00 72.81           C  
ATOM   2006  CE2 PHE A 274      -6.006  12.778  18.174  1.00 72.81           C  
ATOM   2007  CZ  PHE A 274      -5.129  11.749  17.793  1.00 72.81           C  
ATOM   2008  N   ARG A 275      -4.854  14.698  24.842  1.00 75.88           N  
ATOM   2009  CA  ARG A 275      -4.275  15.011  26.160  1.00 75.88           C  
ATOM   2010  C   ARG A 275      -4.277  13.785  27.081  1.00 75.88           C  
ATOM   2011  CB  ARG A 275      -5.004  16.198  26.812  1.00 75.88           C  
ATOM   2012  O   ARG A 275      -3.471  13.717  28.007  1.00 75.88           O  
ATOM   2013  CG  ARG A 275      -4.925  17.478  25.964  1.00 75.88           C  
ATOM   2014  CD  ARG A 275      -5.670  18.656  26.609  1.00 75.88           C  
ATOM   2015  NE  ARG A 275      -4.910  19.297  27.704  1.00 75.88           N  
ATOM   2016  NH1 ARG A 275      -6.457  20.922  28.214  1.00 75.88           N  
ATOM   2017  NH2 ARG A 275      -4.510  20.890  29.294  1.00 75.88           N  
ATOM   2018  CZ  ARG A 275      -5.293  20.360  28.396  1.00 75.88           C  
ATOM   2019  N   MET A 276      -5.148  12.804  26.826  1.00 77.25           N  
ATOM   2020  CA  MET A 276      -5.209  11.561  27.589  1.00 77.25           C  
ATOM   2021  C   MET A 276      -4.158  10.585  27.063  1.00 77.25           C  
ATOM   2022  CB  MET A 276      -6.613  10.943  27.533  1.00 77.25           C  
ATOM   2023  O   MET A 276      -4.298  10.015  25.982  1.00 77.25           O  
ATOM   2024  CG  MET A 276      -7.697  11.907  28.021  1.00 77.25           C  
ATOM   2025  SD  MET A 276      -9.354  11.187  28.120  1.00 77.25           S  
ATOM   2026  CE  MET A 276      -9.611  10.637  26.410  1.00 77.25           C  
ATOM   2027  N   LYS A 277      -3.109  10.347  27.860  1.00 78.50           N  
ATOM   2028  CA  LYS A 277      -1.989   9.461  27.491  1.00 78.50           C  
ATOM   2029  C   LYS A 277      -2.455   8.074  27.038  1.00 78.50           C  
ATOM   2030  CB  LYS A 277      -1.004   9.330  28.664  1.00 78.50           C  
ATOM   2031  O   LYS A 277      -1.940   7.562  26.050  1.00 78.50           O  
ATOM   2032  CG  LYS A 277      -0.308  10.659  28.996  1.00 78.50           C  
ATOM   2033  CD  LYS A 277       0.686  10.486  30.153  1.00 78.50           C  
ATOM   2034  CE  LYS A 277       1.332  11.839  30.479  1.00 78.50           C  
ATOM   2035  NZ  LYS A 277       2.223  11.765  31.666  1.00 78.50           N  
ATOM   2036  N   ALA A 278      -3.460   7.504  27.707  1.00 77.75           N  
ATOM   2037  CA  ALA A 278      -4.038   6.203  27.366  1.00 77.75           C  
ATOM   2038  C   ALA A 278      -4.574   6.155  25.931  1.00 77.75           C  
ATOM   2039  CB  ALA A 278      -5.173   5.922  28.360  1.00 77.75           C  
ATOM   2040  O   ALA A 278      -4.297   5.224  25.178  1.00 77.75           O  
ATOM   2041  N   PHE A 279      -5.301   7.199  25.550  1.00 81.19           N  
ATOM   2042  CA  PHE A 279      -5.930   7.306  24.252  1.00 81.19           C  
ATOM   2043  C   PHE A 279      -4.908   7.600  23.150  1.00 81.19           C  
ATOM   2044  CB  PHE A 279      -6.992   8.384  24.376  1.00 81.19           C  
ATOM   2045  O   PHE A 279      -4.856   6.870  22.165  1.00 81.19           O  
ATOM   2046  CG  PHE A 279      -7.700   8.625  23.085  1.00 81.19           C  
ATOM   2047  CD1 PHE A 279      -7.273   9.682  22.274  1.00 81.19           C  
ATOM   2048  CD2 PHE A 279      -8.776   7.807  22.708  1.00 81.19           C  
ATOM   2049  CE1 PHE A 279      -8.024  10.018  21.153  1.00 81.19           C  
ATOM   2050  CE2 PHE A 279      -9.477   8.106  21.538  1.00 81.19           C  
ATOM   2051  CZ  PHE A 279      -9.162   9.255  20.819  1.00 81.19           C  
ATOM   2052  N   SER A 280      -4.030   8.589  23.347  1.00 83.44           N  
ATOM   2053  CA  SER A 280      -2.974   8.927  22.378  1.00 83.44           C  
ATOM   2054  C   SER A 280      -2.056   7.753  22.087  1.00 83.44           C  
ATOM   2055  CB  SER A 280      -2.102  10.064  22.907  1.00 83.44           C  
ATOM   2056  O   SER A 280      -1.728   7.497  20.933  1.00 83.44           O  
ATOM   2057  OG  SER A 280      -2.948  11.155  23.126  1.00 83.44           O  
ATOM   2058  N   THR A 281      -1.664   7.016  23.127  1.00 85.19           N  
ATOM   2059  CA  THR A 281      -0.757   5.872  22.987  1.00 85.19           C  
ATOM   2060  C   THR A 281      -1.437   4.714  22.262  1.00 85.19           C  
ATOM   2061  CB  THR A 281      -0.238   5.410  24.354  1.00 85.19           C  
ATOM   2062  O   THR A 281      -0.825   4.096  21.398  1.00 85.19           O  
ATOM   2063  CG2 THR A 281       0.902   4.412  24.225  1.00 85.19           C  
ATOM   2064  OG1 THR A 281       0.266   6.501  25.085  1.00 85.19           O  
ATOM   2065  N   ALA A 282      -2.714   4.444  22.555  1.00 85.44           N  
ATOM   2066  CA  ALA A 282      -3.477   3.411  21.860  1.00 85.44           C  
ATOM   2067  C   ALA A 282      -3.704   3.757  20.378  1.00 85.44           C  
ATOM   2068  CB  ALA A 282      -4.796   3.209  22.607  1.00 85.44           C  
ATOM   2069  O   ALA A 282      -3.492   2.914  19.510  1.00 85.44           O  
ATOM   2070  N   VAL A 283      -4.066   5.008  20.077  1.00 83.06           N  
ATOM   2071  CA  VAL A 283      -4.223   5.496  18.699  1.00 83.06           C  
ATOM   2072  C   VAL A 283      -2.888   5.440  17.944  1.00 83.06           C  
ATOM   2073  CB  VAL A 283      -4.829   6.915  18.709  1.00 83.06           C  
ATOM   2074  O   VAL A 283      -2.846   4.953  16.815  1.00 83.06           O  
ATOM   2075  CG1 VAL A 283      -4.841   7.555  17.323  1.00 83.06           C  
ATOM   2076  CG2 VAL A 283      -6.287   6.891  19.188  1.00 83.06           C  
ATOM   2077  N   ALA A 284      -1.783   5.859  18.569  1.00 86.44           N  
ATOM   2078  CA  ALA A 284      -0.448   5.763  17.978  1.00 86.44           C  
ATOM   2079  C   ALA A 284      -0.042   4.307  17.696  1.00 86.44           C  
ATOM   2080  CB  ALA A 284       0.560   6.453  18.904  1.00 86.44           C  
ATOM   2081  O   ALA A 284       0.457   4.017  16.611  1.00 86.44           O  
ATOM   2082  N   ALA A 285      -0.321   3.381  18.620  1.00 90.31           N  
ATOM   2083  CA  ALA A 285      -0.062   1.955  18.425  1.00 90.31           C  
ATOM   2084  C   ALA A 285      -0.816   1.396  17.208  1.00 90.31           C  
ATOM   2085  CB  ALA A 285      -0.430   1.201  19.708  1.00 90.31           C  
ATOM   2086  O   ALA A 285      -0.226   0.670  16.408  1.00 90.31           O  
ATOM   2087  N   VAL A 286      -2.083   1.789  17.011  1.00 85.62           N  
ATOM   2088  CA  VAL A 286      -2.841   1.443  15.797  1.00 85.62           C  
ATOM   2089  C   VAL A 286      -2.176   2.011  14.544  1.00 85.62           C  
ATOM   2090  CB  VAL A 286      -4.315   1.885  15.884  1.00 85.62           C  
ATOM   2091  O   VAL A 286      -2.050   1.300  13.548  1.00 85.62           O  
ATOM   2092  CG1 VAL A 286      -5.060   1.638  14.564  1.00 85.62           C  
ATOM   2093  CG2 VAL A 286      -5.017   1.112  17.010  1.00 85.62           C  
ATOM   2094  N   GLY A 287      -1.718   3.262  14.576  1.00 84.25           N  
ATOM   2095  CA  GLY A 287      -0.999   3.872  13.457  1.00 84.25           C  
ATOM   2096  C   GLY A 287       0.272   3.102  13.090  1.00 84.25           C  
ATOM   2097  O   GLY A 287       0.426   2.678  11.945  1.00 84.25           O  
ATOM   2098  N   PHE A 288       1.144   2.850  14.069  1.00 93.00           N  
ATOM   2099  CA  PHE A 288       2.421   2.160  13.862  1.00 93.00           C  
ATOM   2100  C   PHE A 288       2.254   0.711  13.413  1.00 93.00           C  
ATOM   2101  CB  PHE A 288       3.255   2.216  15.148  1.00 93.00           C  
ATOM   2102  O   PHE A 288       2.931   0.280  12.481  1.00 93.00           O  
ATOM   2103  CG  PHE A 288       3.667   3.604  15.604  1.00 93.00           C  
ATOM   2104  CD1 PHE A 288       4.082   4.581  14.677  1.00 93.00           C  
ATOM   2105  CD2 PHE A 288       3.681   3.907  16.977  1.00 93.00           C  
ATOM   2106  CE1 PHE A 288       4.514   5.841  15.121  1.00 93.00           C  
ATOM   2107  CE2 PHE A 288       4.135   5.159  17.425  1.00 93.00           C  
ATOM   2108  CZ  PHE A 288       4.551   6.127  16.495  1.00 93.00           C  
ATOM   2109  N   VAL A 289       1.323  -0.041  14.010  1.00 92.00           N  
ATOM   2110  CA  VAL A 289       1.082  -1.427  13.589  1.00 92.00           C  
ATOM   2111  C   VAL A 289       0.495  -1.490  12.175  1.00 92.00           C  
ATOM   2112  CB  VAL A 289       0.229  -2.183  14.625  1.00 92.00           C  
ATOM   2113  O   VAL A 289       0.808  -2.404  11.418  1.00 92.00           O  
ATOM   2114  CG1 VAL A 289      -1.266  -1.880  14.528  1.00 92.00           C  
ATOM   2115  CG2 VAL A 289       0.418  -3.689  14.475  1.00 92.00           C  
ATOM   2116  N   SER A 290      -0.310  -0.499  11.779  1.00 80.19           N  
ATOM   2117  CA  SER A 290      -0.877  -0.424  10.424  1.00 80.19           C  
ATOM   2118  C   SER A 290       0.170  -0.060   9.385  1.00 80.19           C  
ATOM   2119  CB  SER A 290      -1.995   0.606  10.351  1.00 80.19           C  
ATOM   2120  O   SER A 290       0.180  -0.654   8.308  1.00 80.19           O  
ATOM   2121  OG  SER A 290      -2.936   0.284  11.335  1.00 80.19           O  
ATOM   2122  N   PHE A 291       1.060   0.874   9.728  1.00 86.38           N  
ATOM   2123  CA  PHE A 291       2.237   1.223   8.938  1.00 86.38           C  
ATOM   2124  C   PHE A 291       3.103  -0.008   8.679  1.00 86.38           C  
ATOM   2125  CB  PHE A 291       3.002   2.335   9.679  1.00 86.38           C  
ATOM   2126  O   PHE A 291       3.364  -0.351   7.528  1.00 86.38           O  
ATOM   2127  CG  PHE A 291       4.282   2.779   9.004  1.00 86.38           C  
ATOM   2128  CD1 PHE A 291       5.461   2.017   9.135  1.00 86.38           C  
ATOM   2129  CD2 PHE A 291       4.297   3.960   8.242  1.00 86.38           C  
ATOM   2130  CE1 PHE A 291       6.629   2.406   8.460  1.00 86.38           C  
ATOM   2131  CE2 PHE A 291       5.471   4.354   7.575  1.00 86.38           C  
ATOM   2132  CZ  PHE A 291       6.632   3.568   7.672  1.00 86.38           C  
ATOM   2133  N   ALA A 292       3.462  -0.721   9.748  1.00 91.06           N  
ATOM   2134  CA  ALA A 292       4.243  -1.948   9.686  1.00 91.06           C  
ATOM   2135  C   ALA A 292       3.559  -3.031   8.838  1.00 91.06           C  
ATOM   2136  CB  ALA A 292       4.455  -2.416  11.130  1.00 91.06           C  
ATOM   2137  O   ALA A 292       4.182  -3.604   7.949  1.00 91.06           O  
ATOM   2138  N   MET A 293       2.271  -3.291   9.083  1.00 85.81           N  
ATOM   2139  CA  MET A 293       1.527  -4.350   8.401  1.00 85.81           C  
ATOM   2140  C   MET A 293       1.368  -4.079   6.903  1.00 85.81           C  
ATOM   2141  CB  MET A 293       0.159  -4.525   9.075  1.00 85.81           C  
ATOM   2142  O   MET A 293       1.643  -4.964   6.096  1.00 85.81           O  
ATOM   2143  CG  MET A 293      -0.631  -5.706   8.498  1.00 85.81           C  
ATOM   2144  SD  MET A 293      -2.322  -5.856   9.142  1.00 85.81           S  
ATOM   2145  CE  MET A 293      -3.132  -4.566   8.166  1.00 85.81           C  
ATOM   2146  N   MET A 294       0.924  -2.880   6.513  1.00 73.94           N  
ATOM   2147  CA  MET A 294       0.722  -2.568   5.093  1.00 73.94           C  
ATOM   2148  C   MET A 294       2.042  -2.438   4.346  1.00 73.94           C  
ATOM   2149  CB  MET A 294      -0.109  -1.294   4.917  1.00 73.94           C  
ATOM   2150  O   MET A 294       2.156  -2.931   3.228  1.00 73.94           O  
ATOM   2151  CG  MET A 294      -1.576  -1.513   5.285  1.00 73.94           C  
ATOM   2152  SD  MET A 294      -2.374  -2.819   4.305  1.00 73.94           S  
ATOM   2153  CE  MET A 294      -4.015  -2.836   5.052  1.00 73.94           C  
ATOM   2154  N   GLY A 295       3.048  -1.851   4.990  1.00 74.94           N  
ATOM   2155  CA  GLY A 295       4.407  -1.815   4.478  1.00 74.94           C  
ATOM   2156  C   GLY A 295       4.978  -3.212   4.213  1.00 74.94           C  
ATOM   2157  O   GLY A 295       5.465  -3.483   3.118  1.00 74.94           O  
ATOM   2158  N   PHE A 296       4.835  -4.126   5.178  1.00 85.94           N  
ATOM   2159  CA  PHE A 296       5.243  -5.524   5.034  1.00 85.94           C  
ATOM   2160  C   PHE A 296       4.533  -6.242   3.895  1.00 85.94           C  
ATOM   2161  CB  PHE A 296       5.012  -6.270   6.348  1.00 85.94           C  
ATOM   2162  O   PHE A 296       5.184  -6.885   3.074  1.00 85.94           O  
ATOM   2163  CG  PHE A 296       5.280  -7.759   6.264  1.00 85.94           C  
ATOM   2164  CD1 PHE A 296       4.231  -8.642   5.941  1.00 85.94           C  
ATOM   2165  CD2 PHE A 296       6.560  -8.273   6.531  1.00 85.94           C  
ATOM   2166  CE1 PHE A 296       4.448 -10.029   5.947  1.00 85.94           C  
ATOM   2167  CE2 PHE A 296       6.775  -9.661   6.527  1.00 85.94           C  
ATOM   2168  CZ  PHE A 296       5.720 -10.538   6.247  1.00 85.94           C  
ATOM   2169  N   LEU A 297       3.202  -6.144   3.837  1.00 77.31           N  
ATOM   2170  CA  LEU A 297       2.421  -6.790   2.784  1.00 77.31           C  
ATOM   2171  C   LEU A 297       2.803  -6.256   1.401  1.00 77.31           C  
ATOM   2172  CB  LEU A 297       0.921  -6.591   3.053  1.00 77.31           C  
ATOM   2173  O   LEU A 297       2.854  -7.035   0.451  1.00 77.31           O  
ATOM   2174  CG  LEU A 297       0.367  -7.419   4.227  1.00 77.31           C  
ATOM   2175  CD1 LEU A 297      -1.097  -7.043   4.464  1.00 77.31           C  
ATOM   2176  CD2 LEU A 297       0.439  -8.925   3.958  1.00 77.31           C  
ATOM   2177  N   PHE A 298       3.116  -4.961   1.306  1.00 73.31           N  
ATOM   2178  CA  PHE A 298       3.564  -4.326   0.074  1.00 73.31           C  
ATOM   2179  C   PHE A 298       4.870  -4.938  -0.446  1.00 73.31           C  
ATOM   2180  CB  PHE A 298       3.663  -2.812   0.290  1.00 73.31           C  
ATOM   2181  O   PHE A 298       4.859  -5.545  -1.515  1.00 73.31           O  
ATOM   2182  CG  PHE A 298       4.209  -2.068  -0.906  1.00 73.31           C  
ATOM   2183  CD1 PHE A 298       5.576  -1.740  -0.974  1.00 73.31           C  
ATOM   2184  CD2 PHE A 298       3.351  -1.727  -1.966  1.00 73.31           C  
ATOM   2185  CE1 PHE A 298       6.079  -1.075  -2.104  1.00 73.31           C  
ATOM   2186  CE2 PHE A 298       3.850  -1.031  -3.079  1.00 73.31           C  
ATOM   2187  CZ  PHE A 298       5.217  -0.711  -3.151  1.00 73.31           C  
ATOM   2188  N   PHE A 299       5.982  -4.855   0.296  1.00 77.31           N  
ATOM   2189  CA  PHE A 299       7.256  -5.388  -0.212  1.00 77.31           C  
ATOM   2190  C   PHE A 299       7.261  -6.921  -0.305  1.00 77.31           C  
ATOM   2191  CB  PHE A 299       8.446  -4.850   0.595  1.00 77.31           C  
ATOM   2192  O   PHE A 299       7.906  -7.484  -1.189  1.00 77.31           O  
ATOM   2193  CG  PHE A 299       8.494  -5.214   2.068  1.00 77.31           C  
ATOM   2194  CD1 PHE A 299       8.386  -4.205   3.042  1.00 77.31           C  
ATOM   2195  CD2 PHE A 299       8.726  -6.543   2.473  1.00 77.31           C  
ATOM   2196  CE1 PHE A 299       8.519  -4.519   4.406  1.00 77.31           C  
ATOM   2197  CE2 PHE A 299       8.801  -6.868   3.836  1.00 77.31           C  
ATOM   2198  CZ  PHE A 299       8.729  -5.851   4.803  1.00 77.31           C  
ATOM   2199  N   SER A 300       6.501  -7.615   0.553  1.00 81.31           N  
ATOM   2200  CA  SER A 300       6.417  -9.080   0.516  1.00 81.31           C  
ATOM   2201  C   SER A 300       5.728  -9.582  -0.751  1.00 81.31           C  
ATOM   2202  CB  SER A 300       5.673  -9.640   1.727  1.00 81.31           C  
ATOM   2203  O   SER A 300       6.094 -10.640  -1.260  1.00 81.31           O  
ATOM   2204  OG  SER A 300       6.343  -9.323   2.924  1.00 81.31           O  
ATOM   2205  N   ALA A 301       4.759  -8.832  -1.290  1.00 73.50           N  
ATOM   2206  CA  ALA A 301       4.111  -9.176  -2.553  1.00 73.50           C  
ATOM   2207  C   ALA A 301       5.109  -9.184  -3.722  1.00 73.50           C  
ATOM   2208  CB  ALA A 301       2.957  -8.200  -2.805  1.00 73.50           C  
ATOM   2209  O   ALA A 301       5.062 -10.100  -4.546  1.00 73.50           O  
ATOM   2210  N   PHE A 302       6.028  -8.215  -3.756  1.00 73.25           N  
ATOM   2211  CA  PHE A 302       7.104  -8.140  -4.748  1.00 73.25           C  
ATOM   2212  C   PHE A 302       8.183  -9.202  -4.511  1.00 73.25           C  
ATOM   2213  CB  PHE A 302       7.712  -6.737  -4.733  1.00 73.25           C  
ATOM   2214  O   PHE A 302       8.602  -9.865  -5.452  1.00 73.25           O  
ATOM   2215  CG  PHE A 302       6.829  -5.666  -5.325  1.00 73.25           C  
ATOM   2216  CD1 PHE A 302       6.713  -5.546  -6.722  1.00 73.25           C  
ATOM   2217  CD2 PHE A 302       6.128  -4.782  -4.486  1.00 73.25           C  
ATOM   2218  CE1 PHE A 302       5.893  -4.550  -7.276  1.00 73.25           C  
ATOM   2219  CE2 PHE A 302       5.293  -3.798  -5.040  1.00 73.25           C  
ATOM   2220  CZ  PHE A 302       5.179  -3.678  -6.436  1.00 73.25           C  
ATOM   2221  N   TYR A 303       8.585  -9.455  -3.262  1.00 84.06           N  
ATOM   2222  CA  TYR A 303       9.531 -10.533  -2.955  1.00 84.06           C  
ATOM   2223  C   TYR A 303       9.012 -11.907  -3.414  1.00 84.06           C  
ATOM   2224  CB  TYR A 303       9.823 -10.544  -1.450  1.00 84.06           C  
ATOM   2225  O   TYR A 303       9.712 -12.648  -4.106  1.00 84.06           O  
ATOM   2226  CG  TYR A 303      10.601 -11.766  -0.998  1.00 84.06           C  
ATOM   2227  CD1 TYR A 303       9.924 -12.824  -0.360  1.00 84.06           C  
ATOM   2228  CD2 TYR A 303      11.977 -11.880  -1.272  1.00 84.06           C  
ATOM   2229  CE1 TYR A 303      10.617 -13.995  -0.004  1.00 84.06           C  
ATOM   2230  CE2 TYR A 303      12.669 -13.055  -0.914  1.00 84.06           C  
ATOM   2231  OH  TYR A 303      12.664 -15.249   0.052  1.00 84.06           O  
ATOM   2232  CZ  TYR A 303      11.993 -14.112  -0.282  1.00 84.06           C  
ATOM   2233  N   LEU A 304       7.767 -12.251  -3.067  1.00 82.31           N  
ATOM   2234  CA  LEU A 304       7.195 -13.557  -3.404  1.00 82.31           C  
ATOM   2235  C   LEU A 304       7.035 -13.751  -4.916  1.00 82.31           C  
ATOM   2236  CB  LEU A 304       5.849 -13.741  -2.680  1.00 82.31           C  
ATOM   2237  O   LEU A 304       7.189 -14.863  -5.406  1.00 82.31           O  
ATOM   2238  CG  LEU A 304       5.982 -13.907  -1.156  1.00 82.31           C  
ATOM   2239  CD1 LEU A 304       4.607 -13.872  -0.489  1.00 82.31           C  
ATOM   2240  CD2 LEU A 304       6.653 -15.227  -0.778  1.00 82.31           C  
ATOM   2241  N   GLN A 305       6.753 -12.695  -5.671  1.00 75.06           N  
ATOM   2242  CA  GLN A 305       6.496 -12.822  -7.105  1.00 75.06           C  
ATOM   2243  C   GLN A 305       7.750 -12.546  -7.935  1.00 75.06           C  
ATOM   2244  CB  GLN A 305       5.313 -11.932  -7.484  1.00 75.06           C  
ATOM   2245  O   GLN A 305       8.199 -13.421  -8.668  1.00 75.06           O  
ATOM   2246  CG  GLN A 305       4.025 -12.468  -6.843  1.00 75.06           C  
ATOM   2247  CD  GLN A 305       2.861 -11.541  -7.111  1.00 75.06           C  
ATOM   2248  NE2 GLN A 305       2.594 -10.611  -6.222  1.00 75.06           N  
ATOM   2249  OE1 GLN A 305       2.176 -11.631  -8.111  1.00 75.06           O  
ATOM   2250  N   SER A 306       8.369 -11.381  -7.776  1.00 74.19           N  
ATOM   2251  CA  SER A 306       9.477 -10.928  -8.623  1.00 74.19           C  
ATOM   2252  C   SER A 306      10.822 -11.570  -8.255  1.00 74.19           C  
ATOM   2253  CB  SER A 306       9.568  -9.400  -8.560  1.00 74.19           C  
ATOM   2254  O   SER A 306      11.638 -11.854  -9.134  1.00 74.19           O  
ATOM   2255  OG  SER A 306       8.321  -8.802  -8.851  1.00 74.19           O  
ATOM   2256  N   VAL A 307      11.066 -11.864  -6.969  1.00 85.00           N  
ATOM   2257  CA  VAL A 307      12.303 -12.551  -6.535  1.00 85.00           C  
ATOM   2258  C   VAL A 307      12.123 -14.066  -6.522  1.00 85.00           C  
ATOM   2259  CB  VAL A 307      12.811 -12.041  -5.171  1.00 85.00           C  
ATOM   2260  O   VAL A 307      12.959 -14.796  -7.057  1.00 85.00           O  
ATOM   2261  CG1 VAL A 307      14.102 -12.743  -4.734  1.00 85.00           C  
ATOM   2262  CG2 VAL A 307      13.086 -10.540  -5.215  1.00 85.00           C  
ATOM   2263  N   ARG A 308      11.034 -14.551  -5.917  1.00 84.69           N  
ATOM   2264  CA  ARG A 308      10.780 -15.989  -5.731  1.00 84.69           C  
ATOM   2265  C   ARG A 308      10.086 -16.669  -6.904  1.00 84.69           C  
ATOM   2266  CB  ARG A 308       9.999 -16.200  -4.426  1.00 84.69           C  
ATOM   2267  O   ARG A 308      10.084 -17.898  -6.947  1.00 84.69           O  
ATOM   2268  CG  ARG A 308      10.797 -15.851  -3.172  1.00 84.69           C  
ATOM   2269  CD  ARG A 308      11.930 -16.849  -2.983  1.00 84.69           C  
ATOM   2270  NE  ARG A 308      11.403 -18.190  -2.669  1.00 84.69           N  
ATOM   2271  NH1 ARG A 308      11.813 -18.042  -0.443  1.00 84.69           N  
ATOM   2272  NH2 ARG A 308      11.072 -19.958  -1.256  1.00 84.69           N  
ATOM   2273  CZ  ARG A 308      11.422 -18.725  -1.471  1.00 84.69           C  
ATOM   2274  N   GLY A 309       9.518 -15.907  -7.836  1.00 79.38           N  
ATOM   2275  CA  GLY A 309       8.812 -16.455  -8.992  1.00 79.38           C  
ATOM   2276  C   GLY A 309       7.499 -17.151  -8.636  1.00 79.38           C  
ATOM   2277  O   GLY A 309       7.039 -17.993  -9.404  1.00 79.38           O  
ATOM   2278  N   TYR A 310       6.908 -16.879  -7.467  1.00 79.00           N  
ATOM   2279  CA  TYR A 310       5.648 -17.516  -7.094  1.00 79.00           C  
ATOM   2280  C   TYR A 310       4.510 -16.987  -7.945  1.00 79.00           C  
ATOM   2281  CB  TYR A 310       5.310 -17.365  -5.604  1.00 79.00           C  
ATOM   2282  O   TYR A 310       4.419 -15.799  -8.248  1.00 79.00           O  
ATOM   2283  CG  TYR A 310       6.151 -18.175  -4.638  1.00 79.00           C  
ATOM   2284  CD1 TYR A 310       7.237 -18.959  -5.084  1.00 79.00           C  
ATOM   2285  CD2 TYR A 310       5.781 -18.199  -3.278  1.00 79.00           C  
ATOM   2286  CE1 TYR A 310       7.942 -19.768  -4.187  1.00 79.00           C  
ATOM   2287  CE2 TYR A 310       6.484 -19.012  -2.371  1.00 79.00           C  
ATOM   2288  OH  TYR A 310       8.236 -20.606  -1.996  1.00 79.00           O  
ATOM   2289  CZ  TYR A 310       7.559 -19.798  -2.838  1.00 79.00           C  
ATOM   2290  N   THR A 311       3.579 -17.883  -8.250  1.00 72.38           N  
ATOM   2291  CA  THR A 311       2.297 -17.477  -8.815  1.00 72.38           C  
ATOM   2292  C   THR A 311       1.534 -16.594  -7.817  1.00 72.38           C  
ATOM   2293  CB  THR A 311       1.435 -18.679  -9.214  1.00 72.38           C  
ATOM   2294  O   THR A 311       1.691 -16.751  -6.598  1.00 72.38           O  
ATOM   2295  CG2 THR A 311       2.131 -19.592 -10.221  1.00 72.38           C  
ATOM   2296  OG1 THR A 311       1.129 -19.450  -8.079  1.00 72.38           O  
ATOM   2297  N   PRO A 312       0.632 -15.718  -8.288  1.00 62.06           N  
ATOM   2298  CA  PRO A 312      -0.193 -14.889  -7.409  1.00 62.06           C  
ATOM   2299  C   PRO A 312      -0.989 -15.693  -6.373  1.00 62.06           C  
ATOM   2300  CB  PRO A 312      -1.129 -14.138  -8.354  1.00 62.06           C  
ATOM   2301  O   PRO A 312      -1.147 -15.264  -5.230  1.00 62.06           O  
ATOM   2302  CG  PRO A 312      -0.323 -14.038  -9.647  1.00 62.06           C  
ATOM   2303  CD  PRO A 312       0.436 -15.354  -9.683  1.00 62.06           C  
ATOM   2304  N   LEU A 313      -1.445 -16.896  -6.746  1.00 66.88           N  
ATOM   2305  CA  LEU A 313      -2.151 -17.802  -5.841  1.00 66.88           C  
ATOM   2306  C   LEU A 313      -1.235 -18.330  -4.728  1.00 66.88           C  
ATOM   2307  CB  LEU A 313      -2.763 -18.950  -6.663  1.00 66.88           C  
ATOM   2308  O   LEU A 313      -1.645 -18.367  -3.571  1.00 66.88           O  
ATOM   2309  CG  LEU A 313      -3.625 -19.922  -5.833  1.00 66.88           C  
ATOM   2310  CD1 LEU A 313      -4.853 -19.234  -5.230  1.00 66.88           C  
ATOM   2311  CD2 LEU A 313      -4.104 -21.069  -6.720  1.00 66.88           C  
ATOM   2312  N   GLN A 314       0.005 -18.705  -5.052  1.00 75.50           N  
ATOM   2313  CA  GLN A 314       0.998 -19.142  -4.064  1.00 75.50           C  
ATOM   2314  C   GLN A 314       1.410 -17.994  -3.133  1.00 75.50           C  
ATOM   2315  CB  GLN A 314       2.230 -19.689  -4.791  1.00 75.50           C  
ATOM   2316  O   GLN A 314       1.460 -18.185  -1.918  1.00 75.50           O  
ATOM   2317  CG  GLN A 314       2.011 -21.079  -5.409  1.00 75.50           C  
ATOM   2318  CD  GLN A 314       3.096 -21.426  -6.426  1.00 75.50           C  
ATOM   2319  NE2 GLN A 314       3.383 -22.687  -6.652  1.00 75.50           N  
ATOM   2320  OE1 GLN A 314       3.658 -20.565  -7.084  1.00 75.50           O  
ATOM   2321  N   ALA A 315       1.637 -16.794  -3.677  1.00 71.56           N  
ATOM   2322  CA  ALA A 315       1.939 -15.603  -2.885  1.00 71.56           C  
ATOM   2323  C   ALA A 315       0.778 -15.249  -1.934  1.00 71.56           C  
ATOM   2324  CB  ALA A 315       2.280 -14.453  -3.840  1.00 71.56           C  
ATOM   2325  O   ALA A 315       0.987 -15.039  -0.738  1.00 71.56           O  
ATOM   2326  N   GLY A 316      -0.462 -15.285  -2.435  1.00 64.62           N  
ATOM   2327  CA  GLY A 316      -1.673 -15.169  -1.623  1.00 64.62           C  
ATOM   2328  C   GLY A 316      -1.787 -16.276  -0.569  1.00 64.62           C  
ATOM   2329  O   GLY A 316      -2.176 -16.005   0.565  1.00 64.62           O  
ATOM   2330  N   GLY A 317      -1.368 -17.500  -0.893  1.00 76.06           N  
ATOM   2331  CA  GLY A 317      -1.281 -18.624   0.039  1.00 76.06           C  
ATOM   2332  C   GLY A 317      -0.411 -18.328   1.263  1.00 76.06           C  
ATOM   2333  O   GLY A 317      -0.807 -18.648   2.380  1.00 76.06           O  
ATOM   2334  N   CYS A 318       0.717 -17.629   1.105  1.00 80.38           N  
ATOM   2335  CA  CYS A 318       1.544 -17.207   2.243  1.00 80.38           C  
ATOM   2336  C   CYS A 318       0.809 -16.228   3.175  1.00 80.38           C  
ATOM   2337  CB  CYS A 318       2.857 -16.600   1.731  1.00 80.38           C  
ATOM   2338  O   CYS A 318       0.946 -16.314   4.396  1.00 80.38           O  
ATOM   2339  SG  CYS A 318       3.857 -17.863   0.891  1.00 80.38           S  
ATOM   2340  N   THR A 319      -0.042 -15.349   2.629  1.00 75.56           N  
ATOM   2341  CA  THR A 319      -0.856 -14.424   3.441  1.00 75.56           C  
ATOM   2342  C   THR A 319      -1.876 -15.150   4.326  1.00 75.56           C  
ATOM   2343  CB  THR A 319      -1.567 -13.345   2.606  1.00 75.56           C  
ATOM   2344  O   THR A 319      -2.281 -14.615   5.361  1.00 75.56           O  
ATOM   2345  CG2 THR A 319      -0.694 -12.679   1.545  1.00 75.56           C  
ATOM   2346  OG1 THR A 319      -2.698 -13.855   1.950  1.00 75.56           O  
ATOM   2347  N   VAL A 320      -2.234 -16.399   3.987  1.00 77.69           N  
ATOM   2348  CA  VAL A 320      -3.115 -17.245   4.806  1.00 77.69           C  
ATOM   2349  C   VAL A 320      -2.500 -17.519   6.182  1.00 77.69           C  
ATOM   2350  CB  VAL A 320      -3.494 -18.564   4.105  1.00 77.69           C  
ATOM   2351  O   VAL A 320      -3.233 -17.576   7.164  1.00 77.69           O  
ATOM   2352  CG1 VAL A 320      -4.444 -19.416   4.958  1.00 77.69           C  
ATOM   2353  CG2 VAL A 320      -4.208 -18.285   2.774  1.00 77.69           C  
ATOM   2354  N   ALA A 321      -1.173 -17.617   6.305  1.00 85.12           N  
ATOM   2355  CA  ALA A 321      -0.524 -17.817   7.604  1.00 85.12           C  
ATOM   2356  C   ALA A 321      -0.736 -16.622   8.549  1.00 85.12           C  
ATOM   2357  CB  ALA A 321       0.963 -18.099   7.376  1.00 85.12           C  
ATOM   2358  O   ALA A 321      -1.120 -16.802   9.705  1.00 85.12           O  
ATOM   2359  N   LEU A 322      -0.581 -15.397   8.033  1.00 84.88           N  
ATOM   2360  CA  LEU A 322      -0.887 -14.158   8.761  1.00 84.88           C  
ATOM   2361  C   LEU A 322      -2.349 -14.118   9.201  1.00 84.88           C  
ATOM   2362  CB  LEU A 322      -0.520 -12.976   7.844  1.00 84.88           C  
ATOM   2363  O   LEU A 322      -2.682 -13.776  10.334  1.00 84.88           O  
ATOM   2364  CG  LEU A 322      -0.819 -11.578   8.416  1.00 84.88           C  
ATOM   2365  CD1 LEU A 322       0.227 -10.597   7.902  1.00 84.88           C  
ATOM   2366  CD2 LEU A 322      -2.196 -11.041   8.007  1.00 84.88           C  
ATOM   2367  N   ALA A 323      -3.222 -14.511   8.286  1.00 73.44           N  
ATOM   2368  CA  ALA A 323      -4.653 -14.616   8.470  1.00 73.44           C  
ATOM   2369  C   ALA A 323      -5.057 -15.590   9.592  1.00 73.44           C  
ATOM   2370  CB  ALA A 323      -5.183 -15.051   7.097  1.00 73.44           C  
ATOM   2371  O   ALA A 323      -5.829 -15.228  10.483  1.00 73.44           O  
ATOM   2372  N   VAL A 324      -4.519 -16.810   9.554  1.00 78.81           N  
ATOM   2373  CA  VAL A 324      -4.754 -17.862  10.551  1.00 78.81           C  
ATOM   2374  C   VAL A 324      -4.252 -17.414  11.915  1.00 78.81           C  
ATOM   2375  CB  VAL A 324      -4.082 -19.179  10.110  1.00 78.81           C  
ATOM   2376  O   VAL A 324      -5.004 -17.479  12.886  1.00 78.81           O  
ATOM   2377  CG1 VAL A 324      -4.030 -20.229  11.228  1.00 78.81           C  
ATOM   2378  CG2 VAL A 324      -4.856 -19.800   8.940  1.00 78.81           C  
ATOM   2379  N   ALA A 325      -3.030 -16.885  11.988  1.00 85.88           N  
ATOM   2380  CA  ALA A 325      -2.477 -16.374  13.236  1.00 85.88           C  
ATOM   2381  C   ALA A 325      -3.348 -15.260  13.831  1.00 85.88           C  
ATOM   2382  CB  ALA A 325      -1.053 -15.895  12.968  1.00 85.88           C  
ATOM   2383  O   ALA A 325      -3.639 -15.279  15.022  1.00 85.88           O  
ATOM   2384  N   ASN A 326      -3.854 -14.341  13.004  1.00 78.38           N  
ATOM   2385  CA  ASN A 326      -4.733 -13.268  13.464  1.00 78.38           C  
ATOM   2386  C   ASN A 326      -6.059 -13.806  14.058  1.00 78.38           C  
ATOM   2387  CB  ASN A 326      -4.942 -12.305  12.284  1.00 78.38           C  
ATOM   2388  O   ASN A 326      -6.524 -13.335  15.096  1.00 78.38           O  
ATOM   2389  CG  ASN A 326      -5.573 -10.973  12.650  1.00 78.38           C  
ATOM   2390  ND2 ASN A 326      -6.078 -10.258  11.675  1.00 78.38           N  
ATOM   2391  OD1 ASN A 326      -5.609 -10.513  13.773  1.00 78.38           O  
ATOM   2392  N   VAL A 327      -6.658 -14.837  13.447  1.00 74.00           N  
ATOM   2393  CA  VAL A 327      -7.906 -15.463  13.941  1.00 74.00           C  
ATOM   2394  C   VAL A 327      -7.685 -16.254  15.222  1.00 74.00           C  
ATOM   2395  CB  VAL A 327      -8.539 -16.370  12.868  1.00 74.00           C  
ATOM   2396  O   VAL A 327      -8.525 -16.197  16.117  1.00 74.00           O  
ATOM   2397  CG1 VAL A 327      -9.703 -17.238  13.366  1.00 74.00           C  
ATOM   2398  CG2 VAL A 327      -9.100 -15.483  11.764  1.00 74.00           C  
ATOM   2399  N   VAL A 328      -6.576 -16.984  15.318  1.00 81.19           N  
ATOM   2400  CA  VAL A 328      -6.256 -17.816  16.486  1.00 81.19           C  
ATOM   2401  C   VAL A 328      -5.828 -16.948  17.671  1.00 81.19           C  
ATOM   2402  CB  VAL A 328      -5.179 -18.854  16.113  1.00 81.19           C  
ATOM   2403  O   VAL A 328      -6.308 -17.138  18.788  1.00 81.19           O  
ATOM   2404  CG1 VAL A 328      -4.698 -19.653  17.330  1.00 81.19           C  
ATOM   2405  CG2 VAL A 328      -5.727 -19.863  15.092  1.00 81.19           C  
ATOM   2406  N   CYS A 329      -4.968 -15.956  17.437  1.00 83.38           N  
ATOM   2407  CA  CYS A 329      -4.451 -15.084  18.489  1.00 83.38           C  
ATOM   2408  C   CYS A 329      -5.451 -14.002  18.921  1.00 83.38           C  
ATOM   2409  CB  CYS A 329      -3.119 -14.472  18.038  1.00 83.38           C  
ATOM   2410  O   CYS A 329      -5.331 -13.494  20.032  1.00 83.38           O  
ATOM   2411  SG  CYS A 329      -1.870 -15.776  17.835  1.00 83.38           S  
ATOM   2412  N   GLY A 330      -6.453 -13.662  18.102  1.00 75.31           N  
ATOM   2413  CA  GLY A 330      -7.462 -12.649  18.434  1.00 75.31           C  
ATOM   2414  C   GLY A 330      -8.234 -12.941  19.733  1.00 75.31           C  
ATOM   2415  O   GLY A 330      -8.224 -12.112  20.639  1.00 75.31           O  
ATOM   2416  N   PRO A 331      -8.883 -14.111  19.890  1.00 76.31           N  
ATOM   2417  CA  PRO A 331      -9.521 -14.495  21.149  1.00 76.31           C  
ATOM   2418  C   PRO A 331      -8.511 -14.635  22.289  1.00 76.31           C  
ATOM   2419  CB  PRO A 331     -10.226 -15.828  20.870  1.00 76.31           C  
ATOM   2420  O   PRO A 331      -8.778 -14.200  23.410  1.00 76.31           O  
ATOM   2421  CG  PRO A 331     -10.430 -15.817  19.356  1.00 76.31           C  
ATOM   2422  CD  PRO A 331      -9.201 -15.069  18.849  1.00 76.31           C  
ATOM   2423  N   LEU A 332      -7.333 -15.194  21.999  1.00 81.56           N  
ATOM   2424  CA  LEU A 332      -6.287 -15.397  22.996  1.00 81.56           C  
ATOM   2425  C   LEU A 332      -5.834 -14.065  23.606  1.00 81.56           C  
ATOM   2426  CB  LEU A 332      -5.126 -16.161  22.338  1.00 81.56           C  
ATOM   2427  O   LEU A 332      -5.670 -13.978  24.822  1.00 81.56           O  
ATOM   2428  CG  LEU A 332      -4.137 -16.784  23.338  1.00 81.56           C  
ATOM   2429  CD1 LEU A 332      -4.771 -17.895  24.175  1.00 81.56           C  
ATOM   2430  CD2 LEU A 332      -2.945 -17.360  22.575  1.00 81.56           C  
ATOM   2431  N   SER A 333      -5.727 -13.007  22.796  1.00 79.44           N  
ATOM   2432  CA  SER A 333      -5.353 -11.676  23.272  1.00 79.44           C  
ATOM   2433  C   SER A 333      -6.345 -11.148  24.307  1.00 79.44           C  
ATOM   2434  CB  SER A 333      -5.151 -10.696  22.108  1.00 79.44           C  
ATOM   2435  O   SER A 333      -5.923 -10.595  25.315  1.00 79.44           O  
ATOM   2436  OG  SER A 333      -6.358 -10.194  21.577  1.00 79.44           O  
ATOM   2437  N   THR A 334      -7.648 -11.410  24.161  1.00 76.56           N  
ATOM   2438  CA  THR A 334      -8.649 -11.002  25.166  1.00 76.56           C  
ATOM   2439  C   THR A 334      -8.496 -11.728  26.504  1.00 76.56           C  
ATOM   2440  CB  THR A 334     -10.091 -11.162  24.667  1.00 76.56           C  
ATOM   2441  O   THR A 334      -8.746 -11.130  27.552  1.00 76.56           O  
ATOM   2442  CG2 THR A 334     -10.347 -10.446  23.343  1.00 76.56           C  
ATOM   2443  OG1 THR A 334     -10.483 -12.506  24.524  1.00 76.56           O  
ATOM   2444  N   VAL A 335      -8.049 -12.989  26.490  1.00 81.44           N  
ATOM   2445  CA  VAL A 335      -7.748 -13.762  27.706  1.00 81.44           C  
ATOM   2446  C   VAL A 335      -6.465 -13.243  28.354  1.00 81.44           C  
ATOM   2447  CB  VAL A 335      -7.647 -15.270  27.400  1.00 81.44           C  
ATOM   2448  O   VAL A 335      -6.460 -12.950  29.547  1.00 81.44           O  
ATOM   2449  CG1 VAL A 335      -7.319 -16.082  28.659  1.00 81.44           C  
ATOM   2450  CG2 VAL A 335      -8.968 -15.805  26.829  1.00 81.44           C  
ATOM   2451  N   LEU A 336      -5.410 -13.039  27.560  1.00 83.50           N  
ATOM   2452  CA  LEU A 336      -4.140 -12.462  28.010  1.00 83.50           C  
ATOM   2453  C   LEU A 336      -4.321 -11.062  28.613  1.00 83.50           C  
ATOM   2454  CB  LEU A 336      -3.171 -12.414  26.817  1.00 83.50           C  
ATOM   2455  O   LEU A 336      -3.676 -10.719  29.597  1.00 83.50           O  
ATOM   2456  CG  LEU A 336      -2.431 -13.740  26.561  1.00 83.50           C  
ATOM   2457  CD1 LEU A 336      -2.270 -14.005  25.068  1.00 83.50           C  
ATOM   2458  CD2 LEU A 336      -1.015 -13.681  27.140  1.00 83.50           C  
ATOM   2459  N   VAL A 337      -5.234 -10.247  28.080  1.00 84.19           N  
ATOM   2460  CA  VAL A 337      -5.520  -8.913  28.634  1.00 84.19           C  
ATOM   2461  C   VAL A 337      -6.048  -9.003  30.060  1.00 84.19           C  
ATOM   2462  CB  VAL A 337      -6.528  -8.168  27.748  1.00 84.19           C  
ATOM   2463  O   VAL A 337      -5.735  -8.133  30.870  1.00 84.19           O  
ATOM   2464  CG1 VAL A 337      -7.110  -6.892  28.373  1.00 84.19           C  
ATOM   2465  CG2 VAL A 337      -5.850  -7.723  26.461  1.00 84.19           C  
ATOM   2466  N   ARG A 338      -6.823 -10.044  30.385  1.00 81.75           N  
ATOM   2467  CA  ARG A 338      -7.341 -10.253  31.744  1.00 81.75           C  
ATOM   2468  C   ARG A 338      -6.252 -10.694  32.717  1.00 81.75           C  
ATOM   2469  CB  ARG A 338      -8.478 -11.282  31.743  1.00 81.75           C  
ATOM   2470  O   ARG A 338      -6.351 -10.356  33.889  1.00 81.75           O  
ATOM   2471  CG  ARG A 338      -9.709 -10.808  30.963  1.00 81.75           C  
ATOM   2472  CD  ARG A 338     -10.766 -11.915  30.971  1.00 81.75           C  
ATOM   2473  NE  ARG A 338     -11.950 -11.542  30.176  1.00 81.75           N  
ATOM   2474  NH1 ARG A 338     -13.296 -13.284  30.832  1.00 81.75           N  
ATOM   2475  NH2 ARG A 338     -14.076 -11.771  29.392  1.00 81.75           N  
ATOM   2476  CZ  ARG A 338     -13.097 -12.198  30.138  1.00 81.75           C  
ATOM   2477  N   SER A 339      -5.245 -11.432  32.250  1.00 84.56           N  
ATOM   2478  CA  SER A 339      -4.182 -11.958  33.112  1.00 84.56           C  
ATOM   2479  C   SER A 339      -3.009 -10.992  33.283  1.00 84.56           C  
ATOM   2480  CB  SER A 339      -3.702 -13.321  32.607  1.00 84.56           C  
ATOM   2481  O   SER A 339      -2.587 -10.751  34.409  1.00 84.56           O  
ATOM   2482  OG  SER A 339      -3.175 -13.240  31.296  1.00 84.56           O  
ATOM   2483  N   ILE A 340      -2.488 -10.421  32.192  1.00 84.94           N  
ATOM   2484  CA  ILE A 340      -1.271  -9.586  32.204  1.00 84.94           C  
ATOM   2485  C   ILE A 340      -1.527  -8.110  31.869  1.00 84.94           C  
ATOM   2486  CB  ILE A 340      -0.146 -10.207  31.344  1.00 84.94           C  
ATOM   2487  O   ILE A 340      -0.589  -7.313  31.861  1.00 84.94           O  
ATOM   2488  CG1 ILE A 340      -0.528 -10.319  29.854  1.00 84.94           C  
ATOM   2489  CG2 ILE A 340       0.260 -11.578  31.914  1.00 84.94           C  
ATOM   2490  CD1 ILE A 340       0.663 -10.606  28.933  1.00 84.94           C  
ATOM   2491  N   GLY A 341      -2.781  -7.725  31.624  1.00 85.06           N  
ATOM   2492  CA  GLY A 341      -3.189  -6.341  31.380  1.00 85.06           C  
ATOM   2493  C   GLY A 341      -3.003  -5.867  29.927  1.00 85.06           C  
ATOM   2494  O   GLY A 341      -2.154  -6.375  29.190  1.00 85.06           O  
ATOM   2495  N   PRO A 342      -3.769  -4.849  29.487  1.00 84.50           N  
ATOM   2496  CA  PRO A 342      -3.780  -4.383  28.095  1.00 84.50           C  
ATOM   2497  C   PRO A 342      -2.437  -3.809  27.628  1.00 84.50           C  
ATOM   2498  CB  PRO A 342      -4.901  -3.337  28.033  1.00 84.50           C  
ATOM   2499  O   PRO A 342      -2.058  -4.004  26.475  1.00 84.50           O  
ATOM   2500  CG  PRO A 342      -5.012  -2.829  29.472  1.00 84.50           C  
ATOM   2501  CD  PRO A 342      -4.699  -4.074  30.297  1.00 84.50           C  
ATOM   2502  N   ARG A 343      -1.688  -3.154  28.526  1.00 88.12           N  
ATOM   2503  CA  ARG A 343      -0.344  -2.617  28.254  1.00 88.12           C  
ATOM   2504  C   ARG A 343       0.629  -3.701  27.816  1.00 88.12           C  
ATOM   2505  CB  ARG A 343       0.147  -1.876  29.505  1.00 88.12           C  
ATOM   2506  O   ARG A 343       1.268  -3.552  26.779  1.00 88.12           O  
ATOM   2507  CG  ARG A 343       1.559  -1.278  29.376  1.00 88.12           C  
ATOM   2508  CD  ARG A 343       1.969  -0.773  30.760  1.00 88.12           C  
ATOM   2509  NE  ARG A 343       3.307  -0.157  30.790  1.00 88.12           N  
ATOM   2510  NH1 ARG A 343       3.407   0.026  33.067  1.00 88.12           N  
ATOM   2511  NH2 ARG A 343       5.235   0.414  31.900  1.00 88.12           N  
ATOM   2512  CZ  ARG A 343       3.977   0.094  31.901  1.00 88.12           C  
ATOM   2513  N   ASN A 344       0.719  -4.787  28.579  1.00 89.88           N  
ATOM   2514  CA  ASN A 344       1.694  -5.839  28.315  1.00 89.88           C  
ATOM   2515  C   ASN A 344       1.323  -6.640  27.067  1.00 89.88           C  
ATOM   2516  CB  ASN A 344       1.825  -6.724  29.559  1.00 89.88           C  
ATOM   2517  O   ASN A 344       2.202  -6.949  26.270  1.00 89.88           O  
ATOM   2518  CG  ASN A 344       2.408  -5.982  30.750  1.00 89.88           C  
ATOM   2519  ND2 ASN A 344       2.095  -6.408  31.947  1.00 89.88           N  
ATOM   2520  OD1 ASN A 344       3.120  -4.998  30.626  1.00 89.88           O  
ATOM   2521  N   VAL A 345       0.031  -6.903  26.837  1.00 91.06           N  
ATOM   2522  CA  VAL A 345      -0.424  -7.581  25.610  1.00 91.06           C  
ATOM   2523  C   VAL A 345      -0.167  -6.734  24.366  1.00 91.06           C  
ATOM   2524  CB  VAL A 345      -1.912  -7.955  25.692  1.00 91.06           C  
ATOM   2525  O   VAL A 345       0.327  -7.250  23.367  1.00 91.06           O  
ATOM   2526  CG1 VAL A 345      -2.403  -8.665  24.421  1.00 91.06           C  
ATOM   2527  CG2 VAL A 345      -2.136  -8.911  26.857  1.00 91.06           C  
ATOM   2528  N   CYS A 346      -0.465  -5.434  24.420  1.00 91.44           N  
ATOM   2529  CA  CYS A 346      -0.219  -4.529  23.301  1.00 91.44           C  
ATOM   2530  C   CYS A 346       1.286  -4.396  23.010  1.00 91.44           C  
ATOM   2531  CB  CYS A 346      -0.889  -3.188  23.623  1.00 91.44           C  
ATOM   2532  O   CYS A 346       1.705  -4.507  21.858  1.00 91.44           O  
ATOM   2533  SG  CYS A 346      -0.803  -2.092  22.180  1.00 91.44           S  
ATOM   2534  N   ALA A 347       2.115  -4.249  24.050  1.00 93.31           N  
ATOM   2535  CA  ALA A 347       3.568  -4.201  23.911  1.00 93.31           C  
ATOM   2536  C   ALA A 347       4.140  -5.505  23.340  1.00 93.31           C  
ATOM   2537  CB  ALA A 347       4.184  -3.894  25.275  1.00 93.31           C  
ATOM   2538  O   ALA A 347       4.918  -5.460  22.394  1.00 93.31           O  
ATOM   2539  N   ALA A 348       3.717  -6.662  23.860  1.00 93.88           N  
ATOM   2540  CA  ALA A 348       4.126  -7.967  23.345  1.00 93.88           C  
ATOM   2541  C   ALA A 348       3.710  -8.152  21.878  1.00 93.88           C  
ATOM   2542  CB  ALA A 348       3.522  -9.059  24.235  1.00 93.88           C  
ATOM   2543  O   ALA A 348       4.491  -8.654  21.075  1.00 93.88           O  
ATOM   2544  N   GLY A 349       2.514  -7.687  21.507  1.00 93.94           N  
ATOM   2545  CA  GLY A 349       2.055  -7.682  20.122  1.00 93.94           C  
ATOM   2546  C   GLY A 349       2.926  -6.816  19.210  1.00 93.94           C  
ATOM   2547  O   GLY A 349       3.346  -7.279  18.153  1.00 93.94           O  
ATOM   2548  N   MET A 350       3.259  -5.589  19.628  1.00 94.94           N  
ATOM   2549  CA  MET A 350       4.177  -4.722  18.876  1.00 94.94           C  
ATOM   2550  C   MET A 350       5.574  -5.338  18.762  1.00 94.94           C  
ATOM   2551  CB  MET A 350       4.283  -3.330  19.516  1.00 94.94           C  
ATOM   2552  O   MET A 350       6.144  -5.319  17.678  1.00 94.94           O  
ATOM   2553  CG  MET A 350       3.126  -2.384  19.179  1.00 94.94           C  
ATOM   2554  SD  MET A 350       3.441  -1.197  17.834  1.00 94.94           S  
ATOM   2555  CE  MET A 350       3.707  -2.292  16.414  1.00 94.94           C  
ATOM   2556  N   LEU A 351       6.098  -5.942  19.832  1.00 96.50           N  
ATOM   2557  CA  LEU A 351       7.384  -6.639  19.804  1.00 96.50           C  
ATOM   2558  C   LEU A 351       7.363  -7.857  18.874  1.00 96.50           C  
ATOM   2559  CB  LEU A 351       7.785  -7.061  21.228  1.00 96.50           C  
ATOM   2560  O   LEU A 351       8.349  -8.093  18.186  1.00 96.50           O  
ATOM   2561  CG  LEU A 351       8.202  -5.900  22.147  1.00 96.50           C  
ATOM   2562  CD1 LEU A 351       8.391  -6.426  23.571  1.00 96.50           C  
ATOM   2563  CD2 LEU A 351       9.505  -5.236  21.697  1.00 96.50           C  
ATOM   2564  N   ALA A 352       6.253  -8.596  18.794  1.00 96.25           N  
ATOM   2565  CA  ALA A 352       6.095  -9.685  17.830  1.00 96.25           C  
ATOM   2566  C   ALA A 352       6.104  -9.169  16.379  1.00 96.25           C  
ATOM   2567  CB  ALA A 352       4.811 -10.457  18.154  1.00 96.25           C  
ATOM   2568  O   ALA A 352       6.750  -9.766  15.518  1.00 96.25           O  
ATOM   2569  N   VAL A 353       5.459  -8.024  16.114  1.00 97.06           N  
ATOM   2570  CA  VAL A 353       5.545  -7.335  14.814  1.00 97.06           C  
ATOM   2571  C   VAL A 353       6.981  -6.895  14.517  1.00 97.06           C  
ATOM   2572  CB  VAL A 353       4.562  -6.147  14.738  1.00 97.06           C  
ATOM   2573  O   VAL A 353       7.483  -7.165  13.428  1.00 97.06           O  
ATOM   2574  CG1 VAL A 353       4.779  -5.284  13.488  1.00 97.06           C  
ATOM   2575  CG2 VAL A 353       3.111  -6.655  14.763  1.00 97.06           C  
ATOM   2576  N   THR A 354       7.672  -6.278  15.480  1.00 97.62           N  
ATOM   2577  CA  THR A 354       9.087  -5.900  15.348  1.00 97.62           C  
ATOM   2578  C   THR A 354       9.958  -7.117  15.053  1.00 97.62           C  
ATOM   2579  CB  THR A 354       9.600  -5.213  16.623  1.00 97.62           C  
ATOM   2580  O   THR A 354      10.737  -7.082  14.110  1.00 97.62           O  
ATOM   2581  CG2 THR A 354      11.052  -4.756  16.513  1.00 97.62           C  
ATOM   2582  OG1 THR A 354       8.858  -4.051  16.894  1.00 97.62           O  
ATOM   2583  N   ALA A 355       9.804  -8.209  15.805  1.00 97.06           N  
ATOM   2584  CA  ALA A 355      10.571  -9.436  15.620  1.00 97.06           C  
ATOM   2585  C   ALA A 355      10.323 -10.060  14.242  1.00 97.06           C  
ATOM   2586  CB  ALA A 355      10.215 -10.414  16.744  1.00 97.06           C  
ATOM   2587  O   ALA A 355      11.269 -10.489  13.590  1.00 97.06           O  
ATOM   2588  N   SER A 356       9.075 -10.050  13.764  1.00 97.00           N  
ATOM   2589  CA  SER A 356       8.752 -10.476  12.403  1.00 97.00           C  
ATOM   2590  C   SER A 356       9.467  -9.625  11.354  1.00 97.00           C  
ATOM   2591  CB  SER A 356       7.247 -10.381  12.165  1.00 97.00           C  
ATOM   2592  O   SER A 356       9.980 -10.168  10.382  1.00 97.00           O  
ATOM   2593  OG  SER A 356       6.961 -10.788  10.846  1.00 97.00           O  
ATOM   2594  N   LEU A 357       9.493  -8.303  11.518  1.00 97.12           N  
ATOM   2595  CA  LEU A 357      10.129  -7.393  10.564  1.00 97.12           C  
ATOM   2596  C   LEU A 357      11.657  -7.488  10.606  1.00 97.12           C  
ATOM   2597  CB  LEU A 357       9.648  -5.967  10.843  1.00 97.12           C  
ATOM   2598  O   LEU A 357      12.284  -7.521   9.554  1.00 97.12           O  
ATOM   2599  CG  LEU A 357       8.187  -5.732  10.446  1.00 97.12           C  
ATOM   2600  CD1 LEU A 357       7.717  -4.410  11.031  1.00 97.12           C  
ATOM   2601  CD2 LEU A 357       8.032  -5.659   8.930  1.00 97.12           C  
ATOM   2602  N   CYS A 358      12.255  -7.635  11.789  1.00 96.62           N  
ATOM   2603  CA  CYS A 358      13.669  -7.989  11.914  1.00 96.62           C  
ATOM   2604  C   CYS A 358      13.948  -9.356  11.277  1.00 96.62           C  
ATOM   2605  CB  CYS A 358      14.080  -8.002  13.392  1.00 96.62           C  
ATOM   2606  O   CYS A 358      14.950  -9.533  10.607  1.00 96.62           O  
ATOM   2607  SG  CYS A 358      14.014  -6.332  14.101  1.00 96.62           S  
ATOM   2608  N   GLY A 359      13.043 -10.325  11.411  1.00 95.00           N  
ATOM   2609  CA  GLY A 359      13.171 -11.628  10.762  1.00 95.00           C  
ATOM   2610  C   GLY A 359      13.260 -11.544   9.233  1.00 95.00           C  
ATOM   2611  O   GLY A 359      13.968 -12.338   8.617  1.00 95.00           O  
ATOM   2612  N   VAL A 360      12.611 -10.548   8.614  1.00 94.75           N  
ATOM   2613  CA  VAL A 360      12.705 -10.301   7.163  1.00 94.75           C  
ATOM   2614  C   VAL A 360      14.125  -9.939   6.736  1.00 94.75           C  
ATOM   2615  CB  VAL A 360      11.729  -9.206   6.699  1.00 94.75           C  
ATOM   2616  O   VAL A 360      14.511 -10.288   5.624  1.00 94.75           O  
ATOM   2617  CG1 VAL A 360      11.849  -8.862   5.209  1.00 94.75           C  
ATOM   2618  CG2 VAL A 360      10.277  -9.621   6.927  1.00 94.75           C  
ATOM   2619  N   THR A 361      14.939  -9.316   7.595  1.00 92.38           N  
ATOM   2620  CA  THR A 361      16.329  -8.969   7.239  1.00 92.38           C  
ATOM   2621  C   THR A 361      17.221 -10.199   7.059  1.00 92.38           C  
ATOM   2622  CB  THR A 361      16.976  -7.984   8.226  1.00 92.38           C  
ATOM   2623  O   THR A 361      18.315 -10.092   6.523  1.00 92.38           O  
ATOM   2624  CG2 THR A 361      16.077  -6.779   8.519  1.00 92.38           C  
ATOM   2625  OG1 THR A 361      17.286  -8.590   9.457  1.00 92.38           O  
ATOM   2626  N   PHE A 362      16.761 -11.379   7.484  1.00 90.19           N  
ATOM   2627  CA  PHE A 362      17.441 -12.659   7.266  1.00 90.19           C  
ATOM   2628  C   PHE A 362      16.884 -13.434   6.062  1.00 90.19           C  
ATOM   2629  CB  PHE A 362      17.359 -13.487   8.552  1.00 90.19           C  
ATOM   2630  O   PHE A 362      17.358 -14.526   5.745  1.00 90.19           O  
ATOM   2631  CG  PHE A 362      17.979 -12.807   9.757  1.00 90.19           C  
ATOM   2632  CD1 PHE A 362      19.372 -12.843   9.946  1.00 90.19           C  
ATOM   2633  CD2 PHE A 362      17.169 -12.112  10.673  1.00 90.19           C  
ATOM   2634  CE1 PHE A 362      19.949 -12.204  11.057  1.00 90.19           C  
ATOM   2635  CE2 PHE A 362      17.744 -11.473  11.784  1.00 90.19           C  
ATOM   2636  CZ  PHE A 362      19.135 -11.523  11.979  1.00 90.19           C  
ATOM   2637  N   VAL A 363      15.856 -12.909   5.389  1.00 92.81           N  
ATOM   2638  CA  VAL A 363      15.230 -13.567   4.240  1.00 92.81           C  
ATOM   2639  C   VAL A 363      16.101 -13.367   3.008  1.00 92.81           C  
ATOM   2640  CB  VAL A 363      13.795 -13.058   4.016  1.00 92.81           C  
ATOM   2641  O   VAL A 363      16.258 -12.256   2.511  1.00 92.81           O  
ATOM   2642  CG1 VAL A 363      13.170 -13.599   2.729  1.00 92.81           C  
ATOM   2643  CG2 VAL A 363      12.893 -13.507   5.173  1.00 92.81           C  
ATOM   2644  N   THR A 364      16.630 -14.468   2.485  1.00 91.62           N  
ATOM   2645  CA  THR A 364      17.412 -14.501   1.245  1.00 91.62           C  
ATOM   2646  C   THR A 364      16.543 -14.883   0.041  1.00 91.62           C  
ATOM   2647  CB  THR A 364      18.596 -15.470   1.392  1.00 91.62           C  
ATOM   2648  O   THR A 364      15.370 -15.255   0.181  1.00 91.62           O  
ATOM   2649  CG2 THR A 364      19.476 -15.155   2.602  1.00 91.62           C  
ATOM   2650  OG1 THR A 364      18.127 -16.793   1.535  1.00 91.62           O  
ATOM   2651  N   GLN A 365      17.123 -14.865  -1.164  1.00 87.81           N  
ATOM   2652  CA  GLN A 365      16.467 -15.341  -2.391  1.00 87.81           C  
ATOM   2653  C   GLN A 365      15.952 -16.786  -2.264  1.00 87.81           C  
ATOM   2654  CB  GLN A 365      17.466 -15.243  -3.558  1.00 87.81           C  
ATOM   2655  O   GLN A 365      14.915 -17.126  -2.829  1.00 87.81           O  
ATOM   2656  CG  GLN A 365      16.830 -15.620  -4.907  1.00 87.81           C  
ATOM   2657  CD  GLN A 365      17.759 -15.343  -6.083  1.00 87.81           C  
ATOM   2658  NE2 GLN A 365      17.915 -16.257  -7.013  1.00 87.81           N  
ATOM   2659  OE1 GLN A 365      18.344 -14.290  -6.217  1.00 87.81           O  
ATOM   2660  N   HIS A 366      16.641 -17.628  -1.492  1.00 88.38           N  
ATOM   2661  CA  HIS A 366      16.338 -19.054  -1.339  1.00 88.38           C  
ATOM   2662  C   HIS A 366      15.777 -19.403   0.042  1.00 88.38           C  
ATOM   2663  CB  HIS A 366      17.575 -19.878  -1.714  1.00 88.38           C  
ATOM   2664  O   HIS A 366      15.825 -20.561   0.453  1.00 88.38           O  
ATOM   2665  CG  HIS A 366      18.026 -19.603  -3.122  1.00 88.38           C  
ATOM   2666  CD2 HIS A 366      19.164 -18.946  -3.509  1.00 88.38           C  
ATOM   2667  ND1 HIS A 366      17.332 -19.924  -4.267  1.00 88.38           N  
ATOM   2668  CE1 HIS A 366      18.043 -19.491  -5.318  1.00 88.38           C  
ATOM   2669  NE2 HIS A 366      19.150 -18.863  -4.904  1.00 88.38           N  
ATOM   2670  N   ALA A 367      15.237 -18.418   0.767  1.00 90.06           N  
ATOM   2671  CA  ALA A 367      14.693 -18.646   2.099  1.00 90.06           C  
ATOM   2672  C   ALA A 367      13.662 -19.794   2.095  1.00 90.06           C  
ATOM   2673  CB  ALA A 367      14.078 -17.350   2.630  1.00 90.06           C  
ATOM   2674  O   ALA A 367      12.796 -19.868   1.213  1.00 90.06           O  
ATOM   2675  N   PRO A 368      13.694 -20.701   3.074  1.00 92.44           N  
ATOM   2676  CA  PRO A 368      12.737 -21.790   3.098  1.00 92.44           C  
ATOM   2677  C   PRO A 368      11.321 -21.251   3.346  1.00 92.44           C  
ATOM   2678  CB  PRO A 368      13.245 -22.723   4.186  1.00 92.44           C  
ATOM   2679  O   PRO A 368      11.117 -20.277   4.070  1.00 92.44           O  
ATOM   2680  CG  PRO A 368      13.958 -21.781   5.160  1.00 92.44           C  
ATOM   2681  CD  PRO A 368      14.574 -20.739   4.231  1.00 92.44           C  
ATOM   2682  N   VAL A 369      10.315 -21.889   2.742  1.00 90.75           N  
ATOM   2683  CA  VAL A 369       8.920 -21.406   2.794  1.00 90.75           C  
ATOM   2684  C   VAL A 369       8.391 -21.335   4.220  1.00 90.75           C  
ATOM   2685  CB  VAL A 369       7.993 -22.287   1.936  1.00 90.75           C  
ATOM   2686  O   VAL A 369       7.678 -20.394   4.556  1.00 90.75           O  
ATOM   2687  CG1 VAL A 369       6.548 -21.772   1.923  1.00 90.75           C  
ATOM   2688  CG2 VAL A 369       8.526 -22.298   0.504  1.00 90.75           C  
ATOM   2689  N   TRP A 370       8.777 -22.282   5.077  1.00 93.38           N  
ATOM   2690  CA  TRP A 370       8.365 -22.284   6.479  1.00 93.38           C  
ATOM   2691  C   TRP A 370       8.785 -20.998   7.202  1.00 93.38           C  
ATOM   2692  CB  TRP A 370       8.911 -23.532   7.183  1.00 93.38           C  
ATOM   2693  O   TRP A 370       8.008 -20.492   8.004  1.00 93.38           O  
ATOM   2694  CG  TRP A 370      10.395 -23.563   7.389  1.00 93.38           C  
ATOM   2695  CD1 TRP A 370      11.286 -24.287   6.676  1.00 93.38           C  
ATOM   2696  CD2 TRP A 370      11.176 -22.873   8.415  1.00 93.38           C  
ATOM   2697  CE2 TRP A 370      12.556 -23.159   8.201  1.00 93.38           C  
ATOM   2698  CE3 TRP A 370      10.855 -22.035   9.505  1.00 93.38           C  
ATOM   2699  NE1 TRP A 370      12.563 -24.048   7.150  1.00 93.38           N  
ATOM   2700  CH2 TRP A 370      13.219 -21.764  10.060  1.00 93.38           C  
ATOM   2701  CZ2 TRP A 370      13.571 -22.611   8.996  1.00 93.38           C  
ATOM   2702  CZ3 TRP A 370      11.865 -21.484  10.316  1.00 93.38           C  
ATOM   2703  N   LEU A 371       9.951 -20.421   6.875  1.00 94.00           N  
ATOM   2704  CA  LEU A 371      10.411 -19.170   7.479  1.00 94.00           C  
ATOM   2705  C   LEU A 371       9.476 -18.025   7.090  1.00 94.00           C  
ATOM   2706  CB  LEU A 371      11.871 -18.897   7.071  1.00 94.00           C  
ATOM   2707  O   LEU A 371       9.012 -17.294   7.955  1.00 94.00           O  
ATOM   2708  CG  LEU A 371      12.441 -17.567   7.604  1.00 94.00           C  
ATOM   2709  CD1 LEU A 371      12.477 -17.528   9.132  1.00 94.00           C  
ATOM   2710  CD2 LEU A 371      13.861 -17.371   7.075  1.00 94.00           C  
ATOM   2711  N   ILE A 372       9.121 -17.922   5.806  1.00 93.00           N  
ATOM   2712  CA  ILE A 372       8.158 -16.924   5.318  1.00 93.00           C  
ATOM   2713  C   ILE A 372       6.825 -17.073   6.056  1.00 93.00           C  
ATOM   2714  CB  ILE A 372       7.957 -17.057   3.793  1.00 93.00           C  
ATOM   2715  O   ILE A 372       6.284 -16.087   6.551  1.00 93.00           O  
ATOM   2716  CG1 ILE A 372       9.295 -16.840   3.054  1.00 93.00           C  
ATOM   2717  CG2 ILE A 372       6.890 -16.068   3.283  1.00 93.00           C  
ATOM   2718  CD1 ILE A 372       9.226 -17.175   1.564  1.00 93.00           C  
ATOM   2719  N   LEU A 373       6.307 -18.299   6.174  1.00 93.81           N  
ATOM   2720  CA  LEU A 373       5.044 -18.553   6.871  1.00 93.81           C  
ATOM   2721  C   LEU A 373       5.119 -18.170   8.354  1.00 93.81           C  
ATOM   2722  CB  LEU A 373       4.634 -20.027   6.713  1.00 93.81           C  
ATOM   2723  O   LEU A 373       4.161 -17.601   8.870  1.00 93.81           O  
ATOM   2724  CG  LEU A 373       4.359 -20.482   5.268  1.00 93.81           C  
ATOM   2725  CD1 LEU A 373       4.015 -21.971   5.266  1.00 93.81           C  
ATOM   2726  CD2 LEU A 373       3.216 -19.724   4.593  1.00 93.81           C  
ATOM   2727  N   VAL A 374       6.250 -18.424   9.021  1.00 95.81           N  
ATOM   2728  CA  VAL A 374       6.486 -18.020  10.414  1.00 95.81           C  
ATOM   2729  C   VAL A 374       6.505 -16.500  10.554  1.00 95.81           C  
ATOM   2730  CB  VAL A 374       7.779 -18.654  10.967  1.00 95.81           C  
ATOM   2731  O   VAL A 374       5.868 -15.987  11.467  1.00 95.81           O  
ATOM   2732  CG1 VAL A 374       8.237 -18.035  12.295  1.00 95.81           C  
ATOM   2733  CG2 VAL A 374       7.561 -20.151  11.227  1.00 95.81           C  
ATOM   2734  N   LEU A 375       7.159 -15.767   9.648  1.00 95.75           N  
ATOM   2735  CA  LEU A 375       7.163 -14.299   9.676  1.00 95.75           C  
ATOM   2736  C   LEU A 375       5.750 -13.740   9.457  1.00 95.75           C  
ATOM   2737  CB  LEU A 375       8.162 -13.748   8.640  1.00 95.75           C  
ATOM   2738  O   LEU A 375       5.259 -12.946  10.253  1.00 95.75           O  
ATOM   2739  CG  LEU A 375       9.632 -14.149   8.871  1.00 95.75           C  
ATOM   2740  CD1 LEU A 375      10.503 -13.573   7.757  1.00 95.75           C  
ATOM   2741  CD2 LEU A 375      10.180 -13.694  10.218  1.00 95.75           C  
ATOM   2742  N   PHE A 376       5.029 -14.230   8.445  1.00 91.19           N  
ATOM   2743  CA  PHE A 376       3.633 -13.844   8.218  1.00 91.19           C  
ATOM   2744  C   PHE A 376       2.750 -14.143   9.440  1.00 91.19           C  
ATOM   2745  CB  PHE A 376       3.107 -14.549   6.960  1.00 91.19           C  
ATOM   2746  O   PHE A 376       1.971 -13.286   9.862  1.00 91.19           O  
ATOM   2747  CG  PHE A 376       3.318 -13.759   5.684  1.00 91.19           C  
ATOM   2748  CD1 PHE A 376       2.233 -13.090   5.090  1.00 91.19           C  
ATOM   2749  CD2 PHE A 376       4.593 -13.652   5.099  1.00 91.19           C  
ATOM   2750  CE1 PHE A 376       2.418 -12.343   3.917  1.00 91.19           C  
ATOM   2751  CE2 PHE A 376       4.777 -12.917   3.916  1.00 91.19           C  
ATOM   2752  CZ  PHE A 376       3.684 -12.272   3.317  1.00 91.19           C  
ATOM   2753  N   ALA A 377       2.887 -15.328  10.038  1.00 92.69           N  
ATOM   2754  CA  ALA A 377       2.152 -15.710  11.238  1.00 92.69           C  
ATOM   2755  C   ALA A 377       2.518 -14.836  12.449  1.00 92.69           C  
ATOM   2756  CB  ALA A 377       2.400 -17.196  11.520  1.00 92.69           C  
ATOM   2757  O   ALA A 377       1.623 -14.388  13.160  1.00 92.69           O  
ATOM   2758  N   ALA A 378       3.801 -14.539  12.667  1.00 95.38           N  
ATOM   2759  CA  ALA A 378       4.268 -13.682  13.755  1.00 95.38           C  
ATOM   2760  C   ALA A 378       3.723 -12.252  13.624  1.00 95.38           C  
ATOM   2761  CB  ALA A 378       5.801 -13.701  13.776  1.00 95.38           C  
ATOM   2762  O   ALA A 378       3.210 -11.696  14.598  1.00 95.38           O  
ATOM   2763  N   LEU A 379       3.742 -11.690  12.410  1.00 93.38           N  
ATOM   2764  CA  LEU A 379       3.104 -10.408  12.116  1.00 93.38           C  
ATOM   2765  C   LEU A 379       1.599 -10.456  12.416  1.00 93.38           C  
ATOM   2766  CB  LEU A 379       3.375 -10.040  10.647  1.00 93.38           C  
ATOM   2767  O   LEU A 379       1.078  -9.579  13.104  1.00 93.38           O  
ATOM   2768  CG  LEU A 379       2.778  -8.684  10.231  1.00 93.38           C  
ATOM   2769  CD1 LEU A 379       3.436  -7.518  10.961  1.00 93.38           C  
ATOM   2770  CD2 LEU A 379       3.012  -8.442   8.753  1.00 93.38           C  
ATOM   2771  N   GLY A 380       0.903 -11.494  11.942  1.00 85.88           N  
ATOM   2772  CA  GLY A 380      -0.532 -11.683  12.174  1.00 85.88           C  
ATOM   2773  C   GLY A 380      -0.898 -11.807  13.652  1.00 85.88           C  
ATOM   2774  O   GLY A 380      -1.843 -11.163  14.107  1.00 85.88           O  
ATOM   2775  N   ALA A 381      -0.121 -12.577  14.415  1.00 90.88           N  
ATOM   2776  CA  ALA A 381      -0.272 -12.726  15.858  1.00 90.88           C  
ATOM   2777  C   ALA A 381      -0.048 -11.393  16.590  1.00 90.88           C  
ATOM   2778  CB  ALA A 381       0.717 -13.794  16.341  1.00 90.88           C  
ATOM   2779  O   ALA A 381      -0.840 -11.017  17.455  1.00 90.88           O  
ATOM   2780  N   GLY A 382       0.989 -10.642  16.206  1.00 92.75           N  
ATOM   2781  CA  GLY A 382       1.268  -9.322  16.764  1.00 92.75           C  
ATOM   2782  C   GLY A 382       0.125  -8.334  16.524  1.00 92.75           C  
ATOM   2783  O   GLY A 382      -0.367  -7.706  17.465  1.00 92.75           O  
ATOM   2784  N   VAL A 383      -0.379  -8.262  15.288  1.00 88.88           N  
ATOM   2785  CA  VAL A 383      -1.541  -7.434  14.918  1.00 88.88           C  
ATOM   2786  C   VAL A 383      -2.796  -7.836  15.710  1.00 88.88           C  
ATOM   2787  CB  VAL A 383      -1.795  -7.515  13.397  1.00 88.88           C  
ATOM   2788  O   VAL A 383      -3.504  -6.954  16.206  1.00 88.88           O  
ATOM   2789  CG1 VAL A 383      -3.081  -6.787  12.980  1.00 88.88           C  
ATOM   2790  CG2 VAL A 383      -0.654  -6.883  12.585  1.00 88.88           C  
ATOM   2791  N   ALA A 384      -3.048  -9.140  15.887  1.00 85.31           N  
ATOM   2792  CA  ALA A 384      -4.157  -9.678  16.689  1.00 85.31           C  
ATOM   2793  C   ALA A 384      -4.101  -9.285  18.170  1.00 85.31           C  
ATOM   2794  CB  ALA A 384      -4.159 -11.208  16.601  1.00 85.31           C  
ATOM   2795  O   ALA A 384      -5.138  -9.217  18.832  1.00 85.31           O  
ATOM   2796  N   CYS A 385      -2.907  -9.036  18.701  1.00 87.94           N  
ATOM   2797  CA  CYS A 385      -2.727  -8.554  20.063  1.00 87.94           C  
ATOM   2798  C   CYS A 385      -2.895  -7.036  20.158  1.00 87.94           C  
ATOM   2799  CB  CYS A 385      -1.363  -9.022  20.573  1.00 87.94           C  
ATOM   2800  O   CYS A 385      -3.538  -6.559  21.090  1.00 87.94           O  
ATOM   2801  SG  CYS A 385      -1.424 -10.813  20.858  1.00 87.94           S  
ATOM   2802  N   VAL A 386      -2.366  -6.265  19.204  1.00 89.88           N  
ATOM   2803  CA  VAL A 386      -2.383  -4.789  19.247  1.00 89.88           C  
ATOM   2804  C   VAL A 386      -3.765  -4.215  18.936  1.00 89.88           C  
ATOM   2805  CB  VAL A 386      -1.337  -4.197  18.281  1.00 89.88           C  
ATOM   2806  O   VAL A 386      -4.259  -3.358  19.665  1.00 89.88           O  
ATOM   2807  CG1 VAL A 386      -1.365  -2.662  18.261  1.00 89.88           C  
ATOM   2808  CG2 VAL A 386       0.082  -4.610  18.676  1.00 89.88           C  
ATOM   2809  N   MET A 387      -4.417  -4.667  17.861  1.00 83.62           N  
ATOM   2810  CA  MET A 387      -5.640  -4.014  17.374  1.00 83.62           C  
ATOM   2811  C   MET A 387      -6.805  -4.085  18.378  1.00 83.62           C  
ATOM   2812  CB  MET A 387      -6.046  -4.562  15.996  1.00 83.62           C  
ATOM   2813  O   MET A 387      -7.404  -3.042  18.661  1.00 83.62           O  
ATOM   2814  CG  MET A 387      -5.131  -4.082  14.875  1.00 83.62           C  
ATOM   2815  SD  MET A 387      -5.341  -2.333  14.463  1.00 83.62           S  
ATOM   2816  CE  MET A 387      -4.501  -2.349  12.863  1.00 83.62           C  
ATOM   2817  N   PRO A 388      -7.137  -5.253  18.965  1.00 77.31           N  
ATOM   2818  CA  PRO A 388      -8.223  -5.342  19.939  1.00 77.31           C  
ATOM   2819  C   PRO A 388      -7.901  -4.608  21.245  1.00 77.31           C  
ATOM   2820  CB  PRO A 388      -8.451  -6.841  20.177  1.00 77.31           C  
ATOM   2821  O   PRO A 388      -8.770  -3.948  21.810  1.00 77.31           O  
ATOM   2822  CG  PRO A 388      -7.848  -7.499  18.941  1.00 77.31           C  
ATOM   2823  CD  PRO A 388      -6.653  -6.594  18.672  1.00 77.31           C  
ATOM   2824  N   THR A 389      -6.652  -4.678  21.717  1.00 81.75           N  
ATOM   2825  CA  THR A 389      -6.237  -4.032  22.975  1.00 81.75           C  
ATOM   2826  C   THR A 389      -6.242  -2.516  22.878  1.00 81.75           C  
ATOM   2827  CB  THR A 389      -4.843  -4.485  23.421  1.00 81.75           C  
ATOM   2828  O   THR A 389      -6.724  -1.838  23.792  1.00 81.75           O  
ATOM   2829  CG2 THR A 389      -4.868  -5.946  23.813  1.00 81.75           C  
ATOM   2830  OG1 THR A 389      -3.883  -4.323  22.419  1.00 81.75           O  
ATOM   2831  N   ALA A 390      -5.778  -1.981  21.749  1.00 83.62           N  
ATOM   2832  CA  ALA A 390      -5.858  -0.564  21.450  1.00 83.62           C  
ATOM   2833  C   ALA A 390      -7.318  -0.109  21.335  1.00 83.62           C  
ATOM   2834  CB  ALA A 390      -5.066  -0.287  20.173  1.00 83.62           C  
ATOM   2835  O   ALA A 390      -7.684   0.895  21.940  1.00 83.62           O  
ATOM   2836  N   ALA A 391      -8.179  -0.876  20.653  1.00 77.12           N  
ATOM   2837  CA  ALA A 391      -9.601  -0.553  20.534  1.00 77.12           C  
ATOM   2838  C   ALA A 391     -10.309  -0.492  21.900  1.00 77.12           C  
ATOM   2839  CB  ALA A 391     -10.270  -1.569  19.601  1.00 77.12           C  
ATOM   2840  O   ALA A 391     -11.038   0.460  22.170  1.00 77.12           O  
ATOM   2841  N   VAL A 392     -10.059  -1.460  22.789  1.00 75.94           N  
ATOM   2842  CA  VAL A 392     -10.616  -1.456  24.153  1.00 75.94           C  
ATOM   2843  C   VAL A 392     -10.091  -0.268  24.961  1.00 75.94           C  
ATOM   2844  CB  VAL A 392     -10.325  -2.794  24.862  1.00 75.94           C  
ATOM   2845  O   VAL A 392     -10.869   0.416  25.621  1.00 75.94           O  
ATOM   2846  CG1 VAL A 392     -10.699  -2.771  26.350  1.00 75.94           C  
ATOM   2847  CG2 VAL A 392     -11.126  -3.930  24.212  1.00 75.94           C  
ATOM   2848  N   SER A 393      -8.793   0.029  24.875  1.00 77.81           N  
ATOM   2849  CA  SER A 393      -8.184   1.179  25.563  1.00 77.81           C  
ATOM   2850  C   SER A 393      -8.766   2.513  25.086  1.00 77.81           C  
ATOM   2851  CB  SER A 393      -6.670   1.183  25.344  1.00 77.81           C  
ATOM   2852  O   SER A 393      -9.051   3.391  25.897  1.00 77.81           O  
ATOM   2853  OG  SER A 393      -6.111  -0.024  25.831  1.00 77.81           O  
ATOM   2854  N   ILE A 394      -8.993   2.644  23.778  1.00 76.31           N  
ATOM   2855  CA  ILE A 394      -9.623   3.809  23.149  1.00 76.31           C  
ATOM   2856  C   ILE A 394     -11.059   3.990  23.648  1.00 76.31           C  
ATOM   2857  CB  ILE A 394      -9.544   3.648  21.610  1.00 76.31           C  
ATOM   2858  O   ILE A 394     -11.437   5.091  24.044  1.00 76.31           O  
ATOM   2859  CG1 ILE A 394      -8.114   3.983  21.142  1.00 76.31           C  
ATOM   2860  CG2 ILE A 394     -10.576   4.512  20.876  1.00 76.31           C  
ATOM   2861  CD1 ILE A 394      -7.806   3.555  19.703  1.00 76.31           C  
ATOM   2862  N   MET A 395     -11.840   2.909  23.660  1.00 74.19           N  
ATOM   2863  CA  MET A 395     -13.242   2.926  24.080  1.00 74.19           C  
ATOM   2864  C   MET A 395     -13.406   3.200  25.576  1.00 74.19           C  
ATOM   2865  CB  MET A 395     -13.886   1.584  23.715  1.00 74.19           C  
ATOM   2866  O   MET A 395     -14.339   3.891  25.965  1.00 74.19           O  
ATOM   2867  CG  MET A 395     -14.117   1.455  22.204  1.00 74.19           C  
ATOM   2868  SD  MET A 395     -15.435   2.497  21.516  1.00 74.19           S  
ATOM   2869  CE  MET A 395     -16.854   1.791  22.399  1.00 74.19           C  
ATOM   2870  N   ASN A 396     -12.497   2.699  26.414  1.00 74.69           N  
ATOM   2871  CA  ASN A 396     -12.543   2.923  27.860  1.00 74.69           C  
ATOM   2872  C   ASN A 396     -12.103   4.337  28.264  1.00 74.69           C  
ATOM   2873  CB  ASN A 396     -11.665   1.869  28.550  1.00 74.69           C  
ATOM   2874  O   ASN A 396     -12.471   4.806  29.336  1.00 74.69           O  
ATOM   2875  CG  ASN A 396     -12.261   0.473  28.528  1.00 74.69           C  
ATOM   2876  ND2 ASN A 396     -11.466  -0.523  28.839  1.00 74.69           N  
ATOM   2877  OD1 ASN A 396     -13.432   0.244  28.273  1.00 74.69           O  
ATOM   2878  N   ALA A 397     -11.309   5.015  27.431  1.00 74.31           N  
ATOM   2879  CA  ALA A 397     -10.829   6.364  27.714  1.00 74.31           C  
ATOM   2880  C   ALA A 397     -11.864   7.461  27.405  1.00 74.31           C  
ATOM   2881  CB  ALA A 397      -9.525   6.575  26.935  1.00 74.31           C  
ATOM   2882  O   ALA A 397     -11.640   8.615  27.762  1.00 74.31           O  
ATOM   2883  N   ILE A 398     -12.966   7.135  26.720  1.00 73.31           N  
ATOM   2884  CA  ILE A 398     -13.931   8.115  26.206  1.00 73.31           C  
ATOM   2885  C   ILE A 398     -15.339   7.827  26.759  1.00 73.31           C  
ATOM   2886  CB  ILE A 398     -13.855   8.156  24.660  1.00 73.31           C  
ATOM   2887  O   ILE A 398     -15.727   6.661  26.843  1.00 73.31           O  
ATOM   2888  CG1 ILE A 398     -12.491   8.762  24.266  1.00 73.31           C  
ATOM   2889  CG2 ILE A 398     -14.977   8.997  24.027  1.00 73.31           C  
ATOM   2890  CD1 ILE A 398     -12.245   8.894  22.769  1.00 73.31           C  
ATOM   2891  N   PRO A 399     -16.134   8.863  27.111  1.00 73.00           N  
ATOM   2892  CA  PRO A 399     -17.538   8.698  27.491  1.00 73.00           C  
ATOM   2893  C   PRO A 399     -18.335   7.919  26.437  1.00 73.00           C  
ATOM   2894  CB  PRO A 399     -18.095  10.113  27.677  1.00 73.00           C  
ATOM   2895  O   PRO A 399     -18.126   8.093  25.233  1.00 73.00           O  
ATOM   2896  CG  PRO A 399     -16.858  10.936  28.024  1.00 73.00           C  
ATOM   2897  CD  PRO A 399     -15.758  10.268  27.206  1.00 73.00           C  
ATOM   2898  N   ARG A 400     -19.269   7.066  26.873  1.00 66.50           N  
ATOM   2899  CA  ARG A 400     -20.004   6.141  25.988  1.00 66.50           C  
ATOM   2900  C   ARG A 400     -20.745   6.860  24.861  1.00 66.50           C  
ATOM   2901  CB  ARG A 400     -20.992   5.312  26.819  1.00 66.50           C  
ATOM   2902  O   ARG A 400     -20.828   6.341  23.751  1.00 66.50           O  
ATOM   2903  CG  ARG A 400     -20.282   4.222  27.631  1.00 66.50           C  
ATOM   2904  CD  ARG A 400     -21.316   3.370  28.375  1.00 66.50           C  
ATOM   2905  NE  ARG A 400     -20.739   2.089  28.826  1.00 66.50           N  
ATOM   2906  NH1 ARG A 400     -22.712   1.102  29.459  1.00 66.50           N  
ATOM   2907  NH2 ARG A 400     -20.808  -0.056  29.591  1.00 66.50           N  
ATOM   2908  CZ  ARG A 400     -21.420   1.055  29.287  1.00 66.50           C  
ATOM   2909  N   GLU A 401     -21.199   8.079  25.117  1.00 58.81           N  
ATOM   2910  CA  GLU A 401     -21.918   8.946  24.181  1.00 58.81           C  
ATOM   2911  C   GLU A 401     -21.029   9.397  23.006  1.00 58.81           C  
ATOM   2912  CB  GLU A 401     -22.463  10.177  24.934  1.00 58.81           C  
ATOM   2913  O   GLU A 401     -21.528   9.748  21.940  1.00 58.81           O  
ATOM   2914  CG  GLU A 401     -23.343   9.875  26.169  1.00 58.81           C  
ATOM   2915  CD  GLU A 401     -22.568   9.309  27.376  1.00 58.81           C  
ATOM   2916  OE1 GLU A 401     -23.154   8.500  28.123  1.00 58.81           O  
ATOM   2917  OE2 GLU A 401     -21.342   9.566  27.470  1.00 58.81           O  
ATOM   2918  N   LYS A 402     -19.699   9.348  23.172  1.00 63.97           N  
ATOM   2919  CA  LYS A 402     -18.694   9.755  22.177  1.00 63.97           C  
ATOM   2920  C   LYS A 402     -17.909   8.582  21.574  1.00 63.97           C  
ATOM   2921  CB  LYS A 402     -17.775  10.816  22.791  1.00 63.97           C  
ATOM   2922  O   LYS A 402     -16.979   8.796  20.793  1.00 63.97           O  
ATOM   2923  CG  LYS A 402     -18.520  12.113  23.146  1.00 63.97           C  
ATOM   2924  CD  LYS A 402     -17.486  13.178  23.511  1.00 63.97           C  
ATOM   2925  CE  LYS A 402     -18.089  14.555  23.765  1.00 63.97           C  
ATOM   2926  NZ  LYS A 402     -17.008  15.570  23.783  1.00 63.97           N  
ATOM   2927  N   ALA A 403     -18.309   7.341  21.855  1.00 59.44           N  
ATOM   2928  CA  ALA A 403     -17.681   6.130  21.320  1.00 59.44           C  
ATOM   2929  C   ALA A 403     -17.601   6.102  19.778  1.00 59.44           C  
ATOM   2930  CB  ALA A 403     -18.490   4.938  21.834  1.00 59.44           C  
ATOM   2931  O   ALA A 403     -16.620   5.622  19.208  1.00 59.44           O  
ATOM   2932  N   GLY A 404     -18.597   6.671  19.088  1.00 57.97           N  
ATOM   2933  CA  GLY A 404     -18.592   6.785  17.624  1.00 57.97           C  
ATOM   2934  C   GLY A 404     -17.430   7.631  17.086  1.00 57.97           C  
ATOM   2935  O   GLY A 404     -16.809   7.258  16.092  1.00 57.97           O  
ATOM   2936  N   VAL A 405     -17.075   8.720  17.779  1.00 61.94           N  
ATOM   2937  CA  VAL A 405     -15.941   9.597  17.427  1.00 61.94           C  
ATOM   2938  C   VAL A 405     -14.615   8.869  17.649  1.00 61.94           C  
ATOM   2939  CB  VAL A 405     -15.981  10.909  18.243  1.00 61.94           C  
ATOM   2940  O   VAL A 405     -13.734   8.903  16.792  1.00 61.94           O  
ATOM   2941  CG1 VAL A 405     -14.826  11.853  17.885  1.00 61.94           C  
ATOM   2942  CG2 VAL A 405     -17.294  11.672  18.012  1.00 61.94           C  
ATOM   2943  N   ALA A 406     -14.501   8.141  18.763  1.00 62.22           N  
ATOM   2944  CA  ALA A 406     -13.338   7.319  19.089  1.00 62.22           C  
ATOM   2945  C   ALA A 406     -13.069   6.246  18.019  1.00 62.22           C  
ATOM   2946  CB  ALA A 406     -13.609   6.674  20.453  1.00 62.22           C  
ATOM   2947  O   ALA A 406     -11.946   6.098  17.533  1.00 62.22           O  
ATOM   2948  N   SER A 407     -14.122   5.533  17.607  1.00 60.81           N  
ATOM   2949  CA  SER A 407     -14.049   4.510  16.562  1.00 60.81           C  
ATOM   2950  C   SER A 407     -13.700   5.105  15.198  1.00 60.81           C  
ATOM   2951  CB  SER A 407     -15.380   3.759  16.480  1.00 60.81           C  
ATOM   2952  O   SER A 407     -12.878   4.534  14.480  1.00 60.81           O  
ATOM   2953  OG  SER A 407     -15.288   2.717  15.525  1.00 60.81           O  
ATOM   2954  N   ALA A 408     -14.300   6.243  14.833  1.00 57.81           N  
ATOM   2955  CA  ALA A 408     -13.991   6.933  13.583  1.00 57.81           C  
ATOM   2956  C   ALA A 408     -12.518   7.353  13.539  1.00 57.81           C  
ATOM   2957  CB  ALA A 408     -14.932   8.134  13.429  1.00 57.81           C  
ATOM   2958  O   ALA A 408     -11.825   7.059  12.570  1.00 57.81           O  
ATOM   2959  N   MET A 409     -12.003   7.940  14.619  1.00 66.56           N  
ATOM   2960  CA  MET A 409     -10.612   8.372  14.666  1.00 66.56           C  
ATOM   2961  C   MET A 409      -9.625   7.204  14.646  1.00 66.56           C  
ATOM   2962  CB  MET A 409     -10.406   9.253  15.889  1.00 66.56           C  
ATOM   2963  O   MET A 409      -8.626   7.259  13.932  1.00 66.56           O  
ATOM   2964  CG  MET A 409      -9.087  10.004  15.724  1.00 66.56           C  
ATOM   2965  SD  MET A 409      -9.015  11.444  16.787  1.00 66.56           S  
ATOM   2966  CE  MET A 409      -8.532  10.584  18.248  1.00 66.56           C  
ATOM   2967  N   ASN A 410      -9.930   6.114  15.353  1.00 68.31           N  
ATOM   2968  CA  ASN A 410      -9.153   4.881  15.262  1.00 68.31           C  
ATOM   2969  C   ASN A 410      -9.100   4.347  13.818  1.00 68.31           C  
ATOM   2970  CB  ASN A 410      -9.786   3.853  16.210  1.00 68.31           C  
ATOM   2971  O   ASN A 410      -8.069   3.862  13.355  1.00 68.31           O  
ATOM   2972  CG  ASN A 410      -8.919   2.619  16.330  1.00 68.31           C  
ATOM   2973  ND2 ASN A 410      -9.475   1.436  16.210  1.00 68.31           N  
ATOM   2974  OD1 ASN A 410      -7.728   2.703  16.536  1.00 68.31           O  
ATOM   2975  N   ASN A 411     -10.207   4.464  13.080  1.00 59.16           N  
ATOM   2976  CA  ASN A 411     -10.275   4.081  11.674  1.00 59.16           C  
ATOM   2977  C   ASN A 411      -9.404   4.976  10.786  1.00 59.16           C  
ATOM   2978  CB  ASN A 411     -11.745   4.080  11.227  1.00 59.16           C  
ATOM   2979  O   ASN A 411      -8.632   4.460   9.980  1.00 59.16           O  
ATOM   2980  CG  ASN A 411     -11.976   3.062  10.143  1.00 59.16           C  
ATOM   2981  ND2 ASN A 411     -12.218   3.438   8.925  1.00 59.16           N  
ATOM   2982  OD1 ASN A 411     -11.928   1.874  10.392  1.00 59.16           O  
ATOM   2983  N   THR A 412      -9.483   6.291  10.982  1.00 63.44           N  
ATOM   2984  CA  THR A 412      -8.674   7.285  10.271  1.00 63.44           C  
ATOM   2985  C   THR A 412      -7.184   7.054  10.496  1.00 63.44           C  
ATOM   2986  CB  THR A 412      -9.058   8.698  10.730  1.00 63.44           C  
ATOM   2987  O   THR A 412      -6.427   6.973   9.534  1.00 63.44           O  
ATOM   2988  CG2 THR A 412      -8.357   9.801   9.946  1.00 63.44           C  
ATOM   2989  OG1 THR A 412     -10.435   8.893  10.532  1.00 63.44           O  
ATOM   2990  N   VAL A 413      -6.752   6.875  11.750  1.00 70.31           N  
ATOM   2991  CA  VAL A 413      -5.336   6.634  12.071  1.00 70.31           C  
ATOM   2992  C   VAL A 413      -4.847   5.302  11.514  1.00 70.31           C  
ATOM   2993  CB  VAL A 413      -5.077   6.742  13.583  1.00 70.31           C  
ATOM   2994  O   VAL A 413      -3.734   5.233  10.996  1.00 70.31           O  
ATOM   2995  CG1 VAL A 413      -3.628   6.371  13.919  1.00 70.31           C  
ATOM   2996  CG2 VAL A 413      -5.354   8.184  14.045  1.00 70.31           C  
ATOM   2997  N   ARG A 414      -5.682   4.259  11.541  1.00 71.62           N  
ATOM   2998  CA  ARG A 414      -5.365   2.976  10.902  1.00 71.62           C  
ATOM   2999  C   ARG A 414      -5.103   3.142   9.403  1.00 71.62           C  
ATOM   3000  CB  ARG A 414      -6.507   1.984  11.174  1.00 71.62           C  
ATOM   3001  O   ARG A 414      -4.123   2.609   8.887  1.00 71.62           O  
ATOM   3002  CG  ARG A 414      -6.131   0.580  10.697  1.00 71.62           C  
ATOM   3003  CD  ARG A 414      -7.113  -0.509  11.101  1.00 71.62           C  
ATOM   3004  NE  ARG A 414      -8.278  -0.514  10.215  1.00 71.62           N  
ATOM   3005  NH1 ARG A 414      -9.783   0.528  11.610  1.00 71.62           N  
ATOM   3006  NH2 ARG A 414     -10.367  -0.080   9.543  1.00 71.62           N  
ATOM   3007  CZ  ARG A 414      -9.465  -0.022  10.472  1.00 71.62           C  
ATOM   3008  N   GLN A 415      -5.970   3.880   8.710  1.00 59.12           N  
ATOM   3009  CA  GLN A 415      -5.836   4.129   7.273  1.00 59.12           C  
ATOM   3010  C   GLN A 415      -4.624   5.011   6.953  1.00 59.12           C  
ATOM   3011  CB  GLN A 415      -7.126   4.746   6.718  1.00 59.12           C  
ATOM   3012  O   GLN A 415      -3.871   4.675   6.044  1.00 59.12           O  
ATOM   3013  CG  GLN A 415      -8.280   3.731   6.683  1.00 59.12           C  
ATOM   3014  CD  GLN A 415      -9.492   4.291   5.953  1.00 59.12           C  
ATOM   3015  NE2 GLN A 415     -10.655   4.329   6.558  1.00 59.12           N  
ATOM   3016  OE1 GLN A 415      -9.409   4.681   4.809  1.00 59.12           O  
ATOM   3017  N   LEU A 416      -4.387   6.072   7.735  1.00 64.62           N  
ATOM   3018  CA  LEU A 416      -3.185   6.909   7.628  1.00 64.62           C  
ATOM   3019  C   LEU A 416      -1.916   6.091   7.793  1.00 64.62           C  
ATOM   3020  CB  LEU A 416      -3.184   8.000   8.715  1.00 64.62           C  
ATOM   3021  O   LEU A 416      -1.041   6.146   6.937  1.00 64.62           O  
ATOM   3022  CG  LEU A 416      -4.032   9.204   8.333  1.00 64.62           C  
ATOM   3023  CD1 LEU A 416      -4.310  10.095   9.542  1.00 64.62           C  
ATOM   3024  CD2 LEU A 416      -3.335  10.044   7.256  1.00 64.62           C  
ATOM   3025  N   GLY A 417      -1.832   5.319   8.878  1.00 68.81           N  
ATOM   3026  CA  GLY A 417      -0.684   4.468   9.158  1.00 68.81           C  
ATOM   3027  C   GLY A 417      -0.420   3.518   7.997  1.00 68.81           C  
ATOM   3028  O   GLY A 417       0.693   3.483   7.488  1.00 68.81           O  
ATOM   3029  N   GLY A 418      -1.453   2.819   7.517  1.00 65.69           N  
ATOM   3030  CA  GLY A 418      -1.330   1.904   6.382  1.00 65.69           C  
ATOM   3031  C   GLY A 418      -0.862   2.577   5.087  1.00 65.69           C  
ATOM   3032  O   GLY A 418       0.067   2.089   4.449  1.00 65.69           O  
ATOM   3033  N   ALA A 419      -1.464   3.712   4.723  1.00 61.91           N  
ATOM   3034  CA  ALA A 419      -1.098   4.481   3.534  1.00 61.91           C  
ATOM   3035  C   ALA A 419       0.347   5.001   3.603  1.00 61.91           C  
ATOM   3036  CB  ALA A 419      -2.095   5.639   3.393  1.00 61.91           C  
ATOM   3037  O   ALA A 419       1.114   4.827   2.657  1.00 61.91           O  
ATOM   3038  N   LEU A 420       0.735   5.582   4.743  1.00 68.69           N  
ATOM   3039  CA  LEU A 420       2.104   6.036   4.987  1.00 68.69           C  
ATOM   3040  C   LEU A 420       3.094   4.869   4.964  1.00 68.69           C  
ATOM   3041  CB  LEU A 420       2.175   6.777   6.334  1.00 68.69           C  
ATOM   3042  O   LEU A 420       4.188   5.031   4.442  1.00 68.69           O  
ATOM   3043  CG  LEU A 420       1.481   8.152   6.347  1.00 68.69           C  
ATOM   3044  CD1 LEU A 420       1.456   8.688   7.780  1.00 68.69           C  
ATOM   3045  CD2 LEU A 420       2.203   9.173   5.464  1.00 68.69           C  
ATOM   3046  N   GLY A 421       2.707   3.695   5.470  1.00 70.12           N  
ATOM   3047  CA  GLY A 421       3.519   2.478   5.414  1.00 70.12           C  
ATOM   3048  C   GLY A 421       3.888   2.101   3.987  1.00 70.12           C  
ATOM   3049  O   GLY A 421       5.061   1.906   3.684  1.00 70.12           O  
ATOM   3050  N   VAL A 422       2.899   2.071   3.093  1.00 66.75           N  
ATOM   3051  CA  VAL A 422       3.126   1.784   1.670  1.00 66.75           C  
ATOM   3052  C   VAL A 422       3.966   2.879   1.011  1.00 66.75           C  
ATOM   3053  CB  VAL A 422       1.788   1.595   0.932  1.00 66.75           C  
ATOM   3054  O   VAL A 422       4.940   2.572   0.331  1.00 66.75           O  
ATOM   3055  CG1 VAL A 422       1.988   1.362  -0.568  1.00 66.75           C  
ATOM   3056  CG2 VAL A 422       1.029   0.389   1.499  1.00 66.75           C  
ATOM   3057  N   ALA A 423       3.626   4.152   1.227  1.00 65.12           N  
ATOM   3058  CA  ALA A 423       4.293   5.270   0.561  1.00 65.12           C  
ATOM   3059  C   ALA A 423       5.755   5.443   1.007  1.00 65.12           C  
ATOM   3060  CB  ALA A 423       3.470   6.540   0.810  1.00 65.12           C  
ATOM   3061  O   ALA A 423       6.651   5.545   0.171  1.00 65.12           O  
ATOM   3062  N   VAL A 424       6.008   5.454   2.319  1.00 73.94           N  
ATOM   3063  CA  VAL A 424       7.345   5.676   2.887  1.00 73.94           C  
ATOM   3064  C   VAL A 424       8.249   4.483   2.612  1.00 73.94           C  
ATOM   3065  CB  VAL A 424       7.276   5.961   4.401  1.00 73.94           C  
ATOM   3066  O   VAL A 424       9.354   4.668   2.108  1.00 73.94           O  
ATOM   3067  CG1 VAL A 424       8.666   6.081   5.041  1.00 73.94           C  
ATOM   3068  CG2 VAL A 424       6.529   7.271   4.693  1.00 73.94           C  
ATOM   3069  N   LEU A 425       7.797   3.259   2.909  1.00 78.50           N  
ATOM   3070  CA  LEU A 425       8.634   2.078   2.694  1.00 78.50           C  
ATOM   3071  C   LEU A 425       8.804   1.762   1.210  1.00 78.50           C  
ATOM   3072  CB  LEU A 425       8.073   0.855   3.420  1.00 78.50           C  
ATOM   3073  O   LEU A 425       9.883   1.337   0.815  1.00 78.50           O  
ATOM   3074  CG  LEU A 425       7.936   0.986   4.944  1.00 78.50           C  
ATOM   3075  CD1 LEU A 425       7.531  -0.386   5.465  1.00 78.50           C  
ATOM   3076  CD2 LEU A 425       9.234   1.397   5.640  1.00 78.50           C  
ATOM   3077  N   GLY A 426       7.782   2.002   0.384  1.00 67.81           N  
ATOM   3078  CA  GLY A 426       7.887   1.859  -1.065  1.00 67.81           C  
ATOM   3079  C   GLY A 426       8.882   2.846  -1.674  1.00 67.81           C  
ATOM   3080  O   GLY A 426       9.728   2.433  -2.463  1.00 67.81           O  
ATOM   3081  N   SER A 427       8.848   4.118  -1.253  1.00 70.12           N  
ATOM   3082  CA  SER A 427       9.842   5.122  -1.664  1.00 70.12           C  
ATOM   3083  C   SER A 427      11.252   4.731  -1.212  1.00 70.12           C  
ATOM   3084  CB  SER A 427       9.473   6.510  -1.119  1.00 70.12           C  
ATOM   3085  O   SER A 427      12.180   4.704  -2.020  1.00 70.12           O  
ATOM   3086  OG  SER A 427      10.427   7.455  -1.562  1.00 70.12           O  
ATOM   3087  N   LEU A 428      11.409   4.336   0.058  1.00 80.19           N  
ATOM   3088  CA  LEU A 428      12.689   3.889   0.610  1.00 80.19           C  
ATOM   3089  C   LEU A 428      13.255   2.687  -0.158  1.00 80.19           C  
ATOM   3090  CB  LEU A 428      12.492   3.562   2.101  1.00 80.19           C  
ATOM   3091  O   LEU A 428      14.437   2.675  -0.494  1.00 80.19           O  
ATOM   3092  CG  LEU A 428      13.765   3.099   2.832  1.00 80.19           C  
ATOM   3093  CD1 LEU A 428      14.863   4.164   2.798  1.00 80.19           C  
ATOM   3094  CD2 LEU A 428      13.421   2.809   4.293  1.00 80.19           C  
ATOM   3095  N   MET A 429      12.407   1.705  -0.466  1.00 80.50           N  
ATOM   3096  CA  MET A 429      12.780   0.514  -1.222  1.00 80.50           C  
ATOM   3097  C   MET A 429      13.169   0.866  -2.662  1.00 80.50           C  
ATOM   3098  CB  MET A 429      11.622  -0.490  -1.169  1.00 80.50           C  
ATOM   3099  O   MET A 429      14.208   0.418  -3.129  1.00 80.50           O  
ATOM   3100  CG  MET A 429      11.995  -1.867  -1.725  1.00 80.50           C  
ATOM   3101  SD  MET A 429      10.679  -3.102  -1.539  1.00 80.50           S  
ATOM   3102  CE  MET A 429       9.519  -2.543  -2.814  1.00 80.50           C  
ATOM   3103  N   GLY A 430      12.404   1.716  -3.354  1.00 75.44           N  
ATOM   3104  CA  GLY A 430      12.748   2.164  -4.708  1.00 75.44           C  
ATOM   3105  C   GLY A 430      14.068   2.944  -4.760  1.00 75.44           C  
ATOM   3106  O   GLY A 430      14.891   2.721  -5.646  1.00 75.44           O  
ATOM   3107  N   ALA A 431      14.308   3.818  -3.781  1.00 76.44           N  
ATOM   3108  CA  ALA A 431      15.544   4.592  -3.666  1.00 76.44           C  
ATOM   3109  C   ALA A 431      16.766   3.722  -3.332  1.00 76.44           C  
ATOM   3110  CB  ALA A 431      15.336   5.645  -2.574  1.00 76.44           C  
ATOM   3111  O   ALA A 431      17.879   4.004  -3.780  1.00 76.44           O  
ATOM   3112  N   ALA A 432      16.585   2.696  -2.497  1.00 85.44           N  
ATOM   3113  CA  ALA A 432      17.637   1.745  -2.153  1.00 85.44           C  
ATOM   3114  C   ALA A 432      17.936   0.791  -3.315  1.00 85.44           C  
ATOM   3115  CB  ALA A 432      17.220   1.003  -0.884  1.00 85.44           C  
ATOM   3116  O   ALA A 432      19.100   0.581  -3.634  1.00 85.44           O  
ATOM   3117  N   TYR A 433      16.896   0.300  -3.996  1.00 85.19           N  
ATOM   3118  CA  TYR A 433      17.022  -0.556  -5.172  1.00 85.19           C  
ATOM   3119  C   TYR A 433      17.832   0.122  -6.275  1.00 85.19           C  
ATOM   3120  CB  TYR A 433      15.623  -0.903  -5.700  1.00 85.19           C  
ATOM   3121  O   TYR A 433      18.819  -0.429  -6.748  1.00 85.19           O  
ATOM   3122  CG  TYR A 433      15.689  -1.745  -6.951  1.00 85.19           C  
ATOM   3123  CD1 TYR A 433      15.488  -1.189  -8.232  1.00 85.19           C  
ATOM   3124  CD2 TYR A 433      16.072  -3.085  -6.816  1.00 85.19           C  
ATOM   3125  CE1 TYR A 433      15.683  -1.985  -9.378  1.00 85.19           C  
ATOM   3126  CE2 TYR A 433      16.265  -3.875  -7.953  1.00 85.19           C  
ATOM   3127  OH  TYR A 433      16.338  -4.105 -10.309  1.00 85.19           O  
ATOM   3128  CZ  TYR A 433      16.090  -3.327  -9.233  1.00 85.19           C  
ATOM   3129  N   ARG A 434      17.445   1.354  -6.632  1.00 83.62           N  
ATOM   3130  CA  ARG A 434      18.087   2.131  -7.695  1.00 83.62           C  
ATOM   3131  C   ARG A 434      19.573   2.338  -7.425  1.00 83.62           C  
ATOM   3132  CB  ARG A 434      17.335   3.454  -7.846  1.00 83.62           C  
ATOM   3133  O   ARG A 434      20.373   2.117  -8.320  1.00 83.62           O  
ATOM   3134  CG  ARG A 434      17.630   4.176  -9.170  1.00 83.62           C  
ATOM   3135  CD  ARG A 434      16.890   5.522  -9.254  1.00 83.62           C  
ATOM   3136  NE  ARG A 434      15.476   5.426  -8.819  1.00 83.62           N  
ATOM   3137  NH1 ARG A 434      14.369   6.144 -10.724  1.00 83.62           N  
ATOM   3138  NH2 ARG A 434      13.209   5.489  -8.967  1.00 83.62           N  
ATOM   3139  CZ  ARG A 434      14.376   5.688  -9.504  1.00 83.62           C  
ATOM   3140  N   ARG A 435      19.930   2.686  -6.182  1.00 86.25           N  
ATOM   3141  CA  ARG A 435      21.330   2.803  -5.745  1.00 86.25           C  
ATOM   3142  C   ARG A 435      22.080   1.474  -5.799  1.00 86.25           C  
ATOM   3143  CB  ARG A 435      21.399   3.373  -4.322  1.00 86.25           C  
ATOM   3144  O   ARG A 435      23.246   1.467  -6.152  1.00 86.25           O  
ATOM   3145  CG  ARG A 435      21.268   4.899  -4.327  1.00 86.25           C  
ATOM   3146  CD  ARG A 435      21.431   5.466  -2.913  1.00 86.25           C  
ATOM   3147  NE  ARG A 435      20.217   5.259  -2.101  1.00 86.25           N  
ATOM   3148  NH1 ARG A 435      21.182   5.547  -0.037  1.00 86.25           N  
ATOM   3149  NH2 ARG A 435      18.970   5.271  -0.199  1.00 86.25           N  
ATOM   3150  CZ  ARG A 435      20.130   5.361  -0.787  1.00 86.25           C  
ATOM   3151  N   GLY A 436      21.430   0.369  -5.437  1.00 87.19           N  
ATOM   3152  CA  GLY A 436      22.058  -0.954  -5.436  1.00 87.19           C  
ATOM   3153  C   GLY A 436      22.299  -1.532  -6.831  1.00 87.19           C  
ATOM   3154  O   GLY A 436      23.190  -2.356  -6.989  1.00 87.19           O  
ATOM   3155  N   ILE A 437      21.519  -1.119  -7.835  1.00 89.81           N  
ATOM   3156  CA  ILE A 437      21.618  -1.641  -9.206  1.00 89.81           C  
ATOM   3157  C   ILE A 437      22.345  -0.689 -10.171  1.00 89.81           C  
ATOM   3158  CB  ILE A 437      20.206  -2.065  -9.684  1.00 89.81           C  
ATOM   3159  O   ILE A 437      22.677  -1.094 -11.277  1.00 89.81           O  
ATOM   3160  CG1 ILE A 437      20.198  -3.115 -10.814  1.00 89.81           C  
ATOM   3161  CG2 ILE A 437      19.358  -0.855 -10.099  1.00 89.81           C  
ATOM   3162  CD1 ILE A 437      20.843  -4.442 -10.404  1.00 89.81           C  
ATOM   3163  N   GLU A 438      22.590   0.566  -9.781  1.00 87.81           N  
ATOM   3164  CA  GLU A 438      23.114   1.630 -10.655  1.00 87.81           C  
ATOM   3165  C   GLU A 438      24.398   1.231 -11.397  1.00 87.81           C  
ATOM   3166  CB  GLU A 438      23.318   2.907  -9.817  1.00 87.81           C  
ATOM   3167  O   GLU A 438      24.470   1.395 -12.618  1.00 87.81           O  
ATOM   3168  CG  GLU A 438      23.704   4.139 -10.650  1.00 87.81           C  
ATOM   3169  CD  GLU A 438      23.549   5.475  -9.891  1.00 87.81           C  
ATOM   3170  OE1 GLU A 438      23.628   6.529 -10.568  1.00 87.81           O  
ATOM   3171  OE2 GLU A 438      23.238   5.477  -8.674  1.00 87.81           O  
ATOM   3172  N   ASP A 439      25.359   0.643 -10.684  1.00 87.88           N  
ATOM   3173  CA  ASP A 439      26.646   0.222 -11.247  1.00 87.88           C  
ATOM   3174  C   ASP A 439      26.494  -0.965 -12.214  1.00 87.88           C  
ATOM   3175  CB  ASP A 439      27.608  -0.128 -10.098  1.00 87.88           C  
ATOM   3176  O   ASP A 439      27.114  -1.009 -13.277  1.00 87.88           O  
ATOM   3177  CG  ASP A 439      27.998   1.079  -9.232  1.00 87.88           C  
ATOM   3178  OD1 ASP A 439      28.017   2.210  -9.769  1.00 87.88           O  
ATOM   3179  OD2 ASP A 439      28.302   0.861  -8.038  1.00 87.88           O  
ATOM   3180  N   GLU A 440      25.599  -1.899 -11.895  1.00 88.38           N  
ATOM   3181  CA  GLU A 440      25.338  -3.108 -12.686  1.00 88.38           C  
ATOM   3182  C   GLU A 440      24.641  -2.777 -14.013  1.00 88.38           C  
ATOM   3183  CB  GLU A 440      24.464  -4.051 -11.851  1.00 88.38           C  
ATOM   3184  O   GLU A 440      24.872  -3.415 -15.042  1.00 88.38           O  
ATOM   3185  CG  GLU A 440      25.135  -4.486 -10.536  1.00 88.38           C  
ATOM   3186  CD  GLU A 440      26.343  -5.417 -10.739  1.00 88.38           C  
ATOM   3187  OE1 GLU A 440      27.138  -5.551  -9.783  1.00 88.38           O  
ATOM   3188  OE2 GLU A 440      26.434  -6.041 -11.821  1.00 88.38           O  
ATOM   3189  N   LEU A 441      23.832  -1.713 -14.037  1.00 87.19           N  
ATOM   3190  CA  LEU A 441      23.170  -1.234 -15.252  1.00 87.19           C  
ATOM   3191  C   LEU A 441      24.151  -0.667 -16.287  1.00 87.19           C  
ATOM   3192  CB  LEU A 441      22.104  -0.190 -14.892  1.00 87.19           C  
ATOM   3193  O   LEU A 441      23.731  -0.387 -17.411  1.00 87.19           O  
ATOM   3194  CG  LEU A 441      20.943  -0.748 -14.059  1.00 87.19           C  
ATOM   3195  CD1 LEU A 441      20.106   0.420 -13.557  1.00 87.19           C  
ATOM   3196  CD2 LEU A 441      20.025  -1.694 -14.829  1.00 87.19           C  
ATOM   3197  N   ALA A 442      25.442  -0.515 -15.971  1.00 87.69           N  
ATOM   3198  CA  ALA A 442      26.454  -0.072 -16.928  1.00 87.69           C  
ATOM   3199  C   ALA A 442      26.538  -0.972 -18.176  1.00 87.69           C  
ATOM   3200  CB  ALA A 442      27.805   0.010 -16.215  1.00 87.69           C  
ATOM   3201  O   ALA A 442      26.852  -0.474 -19.260  1.00 87.69           O  
ATOM   3202  N   VAL A 443      26.187  -2.256 -18.043  1.00 87.12           N  
ATOM   3203  CA  VAL A 443      26.114  -3.220 -19.155  1.00 87.12           C  
ATOM   3204  C   VAL A 443      25.024  -2.842 -20.169  1.00 87.12           C  
ATOM   3205  CB  VAL A 443      25.879  -4.643 -18.600  1.00 87.12           C  
ATOM   3206  O   VAL A 443      25.147  -3.120 -21.360  1.00 87.12           O  
ATOM   3207  CG1 VAL A 443      25.902  -5.696 -19.710  1.00 87.12           C  
ATOM   3208  CG2 VAL A 443      26.961  -5.033 -17.582  1.00 87.12           C  
ATOM   3209  N   LEU A 444      23.973  -2.142 -19.732  1.00 84.50           N  
ATOM   3210  CA  LEU A 444      22.900  -1.693 -20.613  1.00 84.50           C  
ATOM   3211  C   LEU A 444      23.288  -0.430 -21.403  1.00 84.50           C  
ATOM   3212  CB  LEU A 444      21.611  -1.450 -19.810  1.00 84.50           C  
ATOM   3213  O   LEU A 444      24.058   0.408 -20.916  1.00 84.50           O  
ATOM   3214  CG  LEU A 444      21.059  -2.679 -19.074  1.00 84.50           C  
ATOM   3215  CD1 LEU A 444      19.768  -2.276 -18.366  1.00 84.50           C  
ATOM   3216  CD2 LEU A 444      20.732  -3.809 -20.046  1.00 84.50           C  
ATOM   3217  N   PRO A 445      22.676  -0.210 -22.583  1.00 83.62           N  
ATOM   3218  CA  PRO A 445      22.772   1.058 -23.300  1.00 83.62           C  
ATOM   3219  C   PRO A 445      22.339   2.240 -22.415  1.00 83.62           C  
ATOM   3220  CB  PRO A 445      21.846   0.924 -24.514  1.00 83.62           C  
ATOM   3221  O   PRO A 445      21.342   2.108 -21.699  1.00 83.62           O  
ATOM   3222  CG  PRO A 445      21.757  -0.584 -24.736  1.00 83.62           C  
ATOM   3223  CD  PRO A 445      21.851  -1.152 -23.324  1.00 83.62           C  
ATOM   3224  N   PRO A 446      22.999   3.415 -22.490  1.00 81.44           N  
ATOM   3225  CA  PRO A 446      22.694   4.571 -21.639  1.00 81.44           C  
ATOM   3226  C   PRO A 446      21.213   4.975 -21.618  1.00 81.44           C  
ATOM   3227  CB  PRO A 446      23.563   5.709 -22.184  1.00 81.44           C  
ATOM   3228  O   PRO A 446      20.689   5.345 -20.571  1.00 81.44           O  
ATOM   3229  CG  PRO A 446      24.772   4.980 -22.763  1.00 81.44           C  
ATOM   3230  CD  PRO A 446      24.172   3.687 -23.310  1.00 81.44           C  
ATOM   3231  N   SER A 447      20.520   4.834 -22.752  1.00 74.12           N  
ATOM   3232  CA  SER A 447      19.092   5.138 -22.900  1.00 74.12           C  
ATOM   3233  C   SER A 447      18.165   4.193 -22.126  1.00 74.12           C  
ATOM   3234  CB  SER A 447      18.725   5.103 -24.388  1.00 74.12           C  
ATOM   3235  O   SER A 447      17.044   4.576 -21.802  1.00 74.12           O  
ATOM   3236  OG  SER A 447      19.126   3.876 -24.978  1.00 74.12           O  
ATOM   3237  N   ALA A 448      18.612   2.975 -21.810  1.00 73.69           N  
ATOM   3238  CA  ALA A 448      17.828   1.975 -21.087  1.00 73.69           C  
ATOM   3239  C   ALA A 448      18.123   1.949 -19.577  1.00 73.69           C  
ATOM   3240  CB  ALA A 448      18.081   0.610 -21.739  1.00 73.69           C  
ATOM   3241  O   ALA A 448      17.291   1.459 -18.814  1.00 73.69           O  
ATOM   3242  N   ARG A 449      19.271   2.486 -19.133  1.00 81.06           N  
ATOM   3243  CA  ARG A 449      19.726   2.411 -17.729  1.00 81.06           C  
ATOM   3244  C   ARG A 449      18.727   3.028 -16.761  1.00 81.06           C  
ATOM   3245  CB  ARG A 449      21.096   3.087 -17.547  1.00 81.06           C  
ATOM   3246  O   ARG A 449      18.340   2.389 -15.790  1.00 81.06           O  
ATOM   3247  CG  ARG A 449      22.186   2.401 -18.369  1.00 81.06           C  
ATOM   3248  CD  ARG A 449      23.575   2.951 -18.050  1.00 81.06           C  
ATOM   3249  NE  ARG A 449      24.572   2.392 -18.976  1.00 81.06           N  
ATOM   3250  NH1 ARG A 449      26.246   3.922 -18.645  1.00 81.06           N  
ATOM   3251  NH2 ARG A 449      26.559   2.201 -20.037  1.00 81.06           N  
ATOM   3252  CZ  ARG A 449      25.783   2.847 -19.220  1.00 81.06           C  
ATOM   3253  N   HIS A 450      18.271   4.247 -17.049  1.00 72.00           N  
ATOM   3254  CA  HIS A 450      17.373   4.962 -16.142  1.00 72.00           C  
ATOM   3255  C   HIS A 450      16.048   4.213 -15.942  1.00 72.00           C  
ATOM   3256  CB  HIS A 450      17.136   6.389 -16.654  1.00 72.00           C  
ATOM   3257  O   HIS A 450      15.618   4.007 -14.810  1.00 72.00           O  
ATOM   3258  CG  HIS A 450      16.542   7.258 -15.577  1.00 72.00           C  
ATOM   3259  CD2 HIS A 450      15.248   7.701 -15.466  1.00 72.00           C  
ATOM   3260  ND1 HIS A 450      17.220   7.697 -14.463  1.00 72.00           N  
ATOM   3261  CE1 HIS A 450      16.362   8.389 -13.701  1.00 72.00           C  
ATOM   3262  NE2 HIS A 450      15.146   8.401 -14.254  1.00 72.00           N  
ATOM   3263  N   GLN A 451      15.452   3.737 -17.041  1.00 67.62           N  
ATOM   3264  CA  GLN A 451      14.190   3.002 -17.013  1.00 67.62           C  
ATOM   3265  C   GLN A 451      14.336   1.631 -16.344  1.00 67.62           C  
ATOM   3266  CB  GLN A 451      13.665   2.863 -18.450  1.00 67.62           C  
ATOM   3267  O   GLN A 451      13.478   1.237 -15.556  1.00 67.62           O  
ATOM   3268  CG  GLN A 451      12.239   2.295 -18.465  1.00 67.62           C  
ATOM   3269  CD  GLN A 451      11.649   2.172 -19.865  1.00 67.62           C  
ATOM   3270  NE2 GLN A 451      10.341   2.119 -19.975  1.00 67.62           N  
ATOM   3271  OE1 GLN A 451      12.323   2.085 -20.880  1.00 67.62           O  
ATOM   3272  N   ALA A 452      15.415   0.902 -16.638  1.00 74.12           N  
ATOM   3273  CA  ALA A 452      15.674  -0.397 -16.032  1.00 74.12           C  
ATOM   3274  C   ALA A 452      15.822  -0.273 -14.506  1.00 74.12           C  
ATOM   3275  CB  ALA A 452      16.906  -1.005 -16.708  1.00 74.12           C  
ATOM   3276  O   ALA A 452      15.187  -1.028 -13.775  1.00 74.12           O  
ATOM   3277  N   GLY A 453      16.553   0.736 -14.021  1.00 77.31           N  
ATOM   3278  CA  GLY A 453      16.791   0.955 -12.590  1.00 77.31           C  
ATOM   3279  C   GLY A 453      15.594   1.442 -11.769  1.00 77.31           C  
ATOM   3280  O   GLY A 453      15.707   1.553 -10.549  1.00 77.31           O  
ATOM   3281  N   GLU A 454      14.444   1.738 -12.385  1.00 69.00           N  
ATOM   3282  CA  GLU A 454      13.262   2.214 -11.653  1.00 69.00           C  
ATOM   3283  C   GLU A 454      12.614   1.129 -10.779  1.00 69.00           C  
ATOM   3284  CB  GLU A 454      12.215   2.785 -12.624  1.00 69.00           C  
ATOM   3285  O   GLU A 454      12.037   1.446  -9.738  1.00 69.00           O  
ATOM   3286  CG  GLU A 454      12.599   4.150 -13.227  1.00 69.00           C  
ATOM   3287  CD  GLU A 454      11.560   5.234 -12.890  1.00 69.00           C  
ATOM   3288  OE1 GLU A 454      11.917   6.189 -12.142  1.00 69.00           O  
ATOM   3289  OE2 GLU A 454      10.387   5.073 -13.288  1.00 69.00           O  
ATOM   3290  N   SER A 455      12.690  -0.144 -11.183  1.00 70.75           N  
ATOM   3291  CA  SER A 455      12.121  -1.265 -10.426  1.00 70.75           C  
ATOM   3292  C   SER A 455      12.749  -2.605 -10.808  1.00 70.75           C  
ATOM   3293  CB  SER A 455      10.602  -1.339 -10.638  1.00 70.75           C  
ATOM   3294  O   SER A 455      13.296  -2.757 -11.901  1.00 70.75           O  
ATOM   3295  OG  SER A 455      10.289  -1.665 -11.977  1.00 70.75           O  
ATOM   3296  N   LEU A 456      12.597  -3.603  -9.929  1.00 76.31           N  
ATOM   3297  CA  LEU A 456      13.025  -4.977 -10.202  1.00 76.31           C  
ATOM   3298  C   LEU A 456      12.409  -5.512 -11.497  1.00 76.31           C  
ATOM   3299  CB  LEU A 456      12.698  -5.863  -8.987  1.00 76.31           C  
ATOM   3300  O   LEU A 456      13.130  -6.013 -12.353  1.00 76.31           O  
ATOM   3301  CG  LEU A 456      12.988  -7.362  -9.197  1.00 76.31           C  
ATOM   3302  CD1 LEU A 456      14.455  -7.634  -9.520  1.00 76.31           C  
ATOM   3303  CD2 LEU A 456      12.653  -8.145  -7.930  1.00 76.31           C  
ATOM   3304  N   ASP A 457      11.098  -5.363 -11.673  1.00 71.44           N  
ATOM   3305  CA  ASP A 457      10.411  -5.879 -12.858  1.00 71.44           C  
ATOM   3306  C   ASP A 457      10.880  -5.175 -14.142  1.00 71.44           C  
ATOM   3307  CB  ASP A 457       8.892  -5.748 -12.677  1.00 71.44           C  
ATOM   3308  O   ASP A 457      11.048  -5.827 -15.174  1.00 71.44           O  
ATOM   3309  CG  ASP A 457       8.344  -6.564 -11.498  1.00 71.44           C  
ATOM   3310  OD1 ASP A 457       8.915  -7.631 -11.171  1.00 71.44           O  
ATOM   3311  OD2 ASP A 457       7.357  -6.105 -10.888  1.00 71.44           O  
ATOM   3312  N   ALA A 458      11.172  -3.870 -14.079  1.00 69.81           N  
ATOM   3313  CA  ALA A 458      11.745  -3.135 -15.206  1.00 69.81           C  
ATOM   3314  C   ALA A 458      13.154  -3.635 -15.561  1.00 69.81           C  
ATOM   3315  CB  ALA A 458      11.741  -1.634 -14.896  1.00 69.81           C  
ATOM   3316  O   ALA A 458      13.450  -3.829 -16.743  1.00 69.81           O  
ATOM   3317  N   THR A 459      13.998  -3.916 -14.562  1.00 77.62           N  
ATOM   3318  CA  THR A 459      15.325  -4.505 -14.792  1.00 77.62           C  
ATOM   3319  C   THR A 459      15.220  -5.916 -15.368  1.00 77.62           C  
ATOM   3320  CB  THR A 459      16.177  -4.523 -13.517  1.00 77.62           C  
ATOM   3321  O   THR A 459      15.899  -6.223 -16.344  1.00 77.62           O  
ATOM   3322  CG2 THR A 459      17.570  -5.101 -13.767  1.00 77.62           C  
ATOM   3323  OG1 THR A 459      16.442  -3.221 -13.075  1.00 77.62           O  
ATOM   3324  N   LEU A 460      14.336  -6.770 -14.839  1.00 79.38           N  
ATOM   3325  CA  LEU A 460      14.128  -8.132 -15.351  1.00 79.38           C  
ATOM   3326  C   LEU A 460      13.602  -8.133 -16.793  1.00 79.38           C  
ATOM   3327  CB  LEU A 460      13.148  -8.886 -14.433  1.00 79.38           C  
ATOM   3328  O   LEU A 460      14.031  -8.942 -17.621  1.00 79.38           O  
ATOM   3329  CG  LEU A 460      13.670  -9.202 -13.019  1.00 79.38           C  
ATOM   3330  CD1 LEU A 460      12.582  -9.922 -12.222  1.00 79.38           C  
ATOM   3331  CD2 LEU A 460      14.918 -10.080 -13.037  1.00 79.38           C  
ATOM   3332  N   LEU A 461      12.703  -7.204 -17.119  1.00 78.31           N  
ATOM   3333  CA  LEU A 461      12.202  -7.025 -18.476  1.00 78.31           C  
ATOM   3334  C   LEU A 461      13.311  -6.556 -19.427  1.00 78.31           C  
ATOM   3335  CB  LEU A 461      11.031  -6.031 -18.434  1.00 78.31           C  
ATOM   3336  O   LEU A 461      13.413  -7.074 -20.539  1.00 78.31           O  
ATOM   3337  CG  LEU A 461      10.347  -5.813 -19.794  1.00 78.31           C  
ATOM   3338  CD1 LEU A 461       9.642  -7.078 -20.292  1.00 78.31           C  
ATOM   3339  CD2 LEU A 461       9.313  -4.695 -19.674  1.00 78.31           C  
ATOM   3340  N   ALA A 462      14.145  -5.602 -19.002  1.00 77.44           N  
ATOM   3341  CA  ALA A 462      15.283  -5.125 -19.785  1.00 77.44           C  
ATOM   3342  C   ALA A 462      16.313  -6.240 -20.019  1.00 77.44           C  
ATOM   3343  CB  ALA A 462      15.900  -3.911 -19.081  1.00 77.44           C  
ATOM   3344  O   ALA A 462      16.710  -6.460 -21.162  1.00 77.44           O  
ATOM   3345  N   ALA A 463      16.655  -6.995 -18.972  1.00 83.12           N  
ATOM   3346  CA  ALA A 463      17.537  -8.157 -19.035  1.00 83.12           C  
ATOM   3347  C   ALA A 463      17.038  -9.191 -20.055  1.00 83.12           C  
ATOM   3348  CB  ALA A 463      17.621  -8.761 -17.627  1.00 83.12           C  
ATOM   3349  O   ALA A 463      17.788  -9.639 -20.917  1.00 83.12           O  
ATOM   3350  N   THR A 464      15.741  -9.512 -20.018  1.00 82.94           N  
ATOM   3351  CA  THR A 464      15.134 -10.475 -20.949  1.00 82.94           C  
ATOM   3352  C   THR A 464      15.138  -9.957 -22.389  1.00 82.94           C  
ATOM   3353  CB  THR A 464      13.695 -10.811 -20.531  1.00 82.94           C  
ATOM   3354  O   THR A 464      15.446 -10.701 -23.314  1.00 82.94           O  
ATOM   3355  CG2 THR A 464      13.118 -11.976 -21.338  1.00 82.94           C  
ATOM   3356  OG1 THR A 464      13.637 -11.197 -19.176  1.00 82.94           O  
ATOM   3357  N   ARG A 465      14.805  -8.677 -22.598  1.00 81.00           N  
ATOM   3358  CA  ARG A 465      14.723  -8.073 -23.940  1.00 81.00           C  
ATOM   3359  C   ARG A 465      16.082  -7.890 -24.608  1.00 81.00           C  
ATOM   3360  CB  ARG A 465      14.011  -6.717 -23.860  1.00 81.00           C  
ATOM   3361  O   ARG A 465      16.149  -7.939 -25.830  1.00 81.00           O  
ATOM   3362  CG  ARG A 465      12.494  -6.871 -23.713  1.00 81.00           C  
ATOM   3363  CD  ARG A 465      11.849  -5.485 -23.632  1.00 81.00           C  
ATOM   3364  NE  ARG A 465      10.378  -5.575 -23.587  1.00 81.00           N  
ATOM   3365  NH1 ARG A 465       9.929  -3.328 -23.483  1.00 81.00           N  
ATOM   3366  NH2 ARG A 465       8.241  -4.776 -23.551  1.00 81.00           N  
ATOM   3367  CZ  ARG A 465       9.526  -4.566 -23.549  1.00 81.00           C  
ATOM   3368  N   LEU A 466      17.122  -7.623 -23.824  1.00 83.19           N  
ATOM   3369  CA  LEU A 466      18.462  -7.308 -24.323  1.00 83.19           C  
ATOM   3370  C   LEU A 466      19.423  -8.502 -24.251  1.00 83.19           C  
ATOM   3371  CB  LEU A 466      18.985  -6.056 -23.592  1.00 83.19           C  
ATOM   3372  O   LEU A 466      20.563  -8.376 -24.673  1.00 83.19           O  
ATOM   3373  CG  LEU A 466      18.143  -4.794 -23.876  1.00 83.19           C  
ATOM   3374  CD1 LEU A 466      18.542  -3.653 -22.948  1.00 83.19           C  
ATOM   3375  CD2 LEU A 466      18.304  -4.294 -25.314  1.00 83.19           C  
ATOM   3376  N   GLY A 467      18.966  -9.658 -23.757  1.00 82.69           N  
ATOM   3377  CA  GLY A 467      19.793 -10.861 -23.627  1.00 82.69           C  
ATOM   3378  C   GLY A 467      20.767 -10.828 -22.444  1.00 82.69           C  
ATOM   3379  O   GLY A 467      21.609 -11.710 -22.322  1.00 82.69           O  
ATOM   3380  N   GLU A 468      20.626  -9.858 -21.540  1.00 86.19           N  
ATOM   3381  CA  GLU A 468      21.516  -9.631 -20.399  1.00 86.19           C  
ATOM   3382  C   GLU A 468      21.055 -10.403 -19.158  1.00 86.19           C  
ATOM   3383  CB  GLU A 468      21.663  -8.121 -20.138  1.00 86.19           C  
ATOM   3384  O   GLU A 468      20.738  -9.833 -18.111  1.00 86.19           O  
ATOM   3385  CG  GLU A 468      22.416  -7.384 -21.255  1.00 86.19           C  
ATOM   3386  CD  GLU A 468      23.835  -7.929 -21.481  1.00 86.19           C  
ATOM   3387  OE1 GLU A 468      24.337  -7.766 -22.612  1.00 86.19           O  
ATOM   3388  OE2 GLU A 468      24.394  -8.513 -20.522  1.00 86.19           O  
ATOM   3389  N   SER A 469      21.008 -11.736 -19.247  1.00 82.62           N  
ATOM   3390  CA  SER A 469      20.602 -12.591 -18.118  1.00 82.62           C  
ATOM   3391  C   SER A 469      21.490 -12.422 -16.878  1.00 82.62           C  
ATOM   3392  CB  SER A 469      20.563 -14.063 -18.539  1.00 82.62           C  
ATOM   3393  O   SER A 469      21.046 -12.719 -15.767  1.00 82.62           O  
ATOM   3394  OG  SER A 469      21.800 -14.495 -19.073  1.00 82.62           O  
ATOM   3395  N   GLY A 470      22.715 -11.909 -17.055  1.00 86.44           N  
ATOM   3396  CA  GLY A 470      23.634 -11.558 -15.971  1.00 86.44           C  
ATOM   3397  C   GLY A 470      23.065 -10.530 -14.989  1.00 86.44           C  
ATOM   3398  O   GLY A 470      23.379 -10.605 -13.807  1.00 86.44           O  
ATOM   3399  N   LEU A 471      22.146  -9.656 -15.425  1.00 87.44           N  
ATOM   3400  CA  LEU A 471      21.517  -8.633 -14.577  1.00 87.44           C  
ATOM   3401  C   LEU A 471      20.469  -9.188 -13.607  1.00 87.44           C  
ATOM   3402  CB  LEU A 471      20.860  -7.573 -15.475  1.00 87.44           C  
ATOM   3403  O   LEU A 471      20.130  -8.531 -12.626  1.00 87.44           O  
ATOM   3404  CG  LEU A 471      21.860  -6.677 -16.217  1.00 87.44           C  
ATOM   3405  CD1 LEU A 471      21.109  -5.826 -17.235  1.00 87.44           C  
ATOM   3406  CD2 LEU A 471      22.584  -5.730 -15.264  1.00 87.44           C  
ATOM   3407  N   VAL A 472      19.945 -10.395 -13.842  1.00 88.12           N  
ATOM   3408  CA  VAL A 472      18.850 -10.960 -13.033  1.00 88.12           C  
ATOM   3409  C   VAL A 472      19.286 -11.210 -11.586  1.00 88.12           C  
ATOM   3410  CB  VAL A 472      18.320 -12.255 -13.678  1.00 88.12           C  
ATOM   3411  O   VAL A 472      18.518 -10.947 -10.659  1.00 88.12           O  
ATOM   3412  CG1 VAL A 472      17.267 -12.964 -12.811  1.00 88.12           C  
ATOM   3413  CG2 VAL A 472      17.698 -11.963 -15.052  1.00 88.12           C  
ATOM   3414  N   GLY A 473      20.506 -11.714 -11.386  1.00 89.06           N  
ATOM   3415  CA  GLY A 473      21.075 -11.966 -10.058  1.00 89.06           C  
ATOM   3416  C   GLY A 473      21.274 -10.674  -9.257  1.00 89.06           C  
ATOM   3417  O   GLY A 473      20.649 -10.534  -8.203  1.00 89.06           O  
ATOM   3418  N   PRO A 474      22.058  -9.707  -9.769  1.00 91.56           N  
ATOM   3419  CA  PRO A 474      22.252  -8.410  -9.130  1.00 91.56           C  
ATOM   3420  C   PRO A 474      20.940  -7.658  -8.893  1.00 91.56           C  
ATOM   3421  CB  PRO A 474      23.198  -7.630 -10.045  1.00 91.56           C  
ATOM   3422  O   PRO A 474      20.741  -7.109  -7.814  1.00 91.56           O  
ATOM   3423  CG  PRO A 474      23.958  -8.710 -10.808  1.00 91.56           C  
ATOM   3424  CD  PRO A 474      22.919  -9.817 -10.937  1.00 91.56           C  
ATOM   3425  N   ALA A 475      19.984  -7.715  -9.828  1.00 88.12           N  
ATOM   3426  CA  ALA A 475      18.662  -7.121  -9.638  1.00 88.12           C  
ATOM   3427  C   ALA A 475      17.919  -7.738  -8.447  1.00 88.12           C  
ATOM   3428  CB  ALA A 475      17.864  -7.267 -10.935  1.00 88.12           C  
ATOM   3429  O   ALA A 475      17.378  -7.021  -7.607  1.00 88.12           O  
ATOM   3430  N   ARG A 476      17.899  -9.069  -8.326  1.00 91.19           N  
ATOM   3431  CA  ARG A 476      17.274  -9.727  -7.171  1.00 91.19           C  
ATOM   3432  C   ARG A 476      17.995  -9.393  -5.869  1.00 91.19           C  
ATOM   3433  CB  ARG A 476      17.221 -11.238  -7.390  1.00 91.19           C  
ATOM   3434  O   ARG A 476      17.316  -9.170  -4.870  1.00 91.19           O  
ATOM   3435  CG  ARG A 476      16.138 -11.602  -8.409  1.00 91.19           C  
ATOM   3436  CD  ARG A 476      16.187 -13.105  -8.659  1.00 91.19           C  
ATOM   3437  NE  ARG A 476      15.125 -13.527  -9.585  1.00 91.19           N  
ATOM   3438  NH1 ARG A 476      15.955 -15.624  -9.987  1.00 91.19           N  
ATOM   3439  NH2 ARG A 476      14.107 -14.931 -11.048  1.00 91.19           N  
ATOM   3440  CZ  ARG A 476      15.066 -14.691 -10.200  1.00 91.19           C  
ATOM   3441  N   GLN A 477      19.323  -9.311  -5.881  1.00 92.94           N  
ATOM   3442  CA  GLN A 477      20.108  -8.954  -4.700  1.00 92.94           C  
ATOM   3443  C   GLN A 477      19.853  -7.506  -4.262  1.00 92.94           C  
ATOM   3444  CB  GLN A 477      21.594  -9.234  -4.968  1.00 92.94           C  
ATOM   3445  O   GLN A 477      19.475  -7.284  -3.116  1.00 92.94           O  
ATOM   3446  CG  GLN A 477      22.454  -9.041  -3.710  1.00 92.94           C  
ATOM   3447  CD  GLN A 477      22.039  -9.938  -2.545  1.00 92.94           C  
ATOM   3448  NE2 GLN A 477      22.115  -9.449  -1.328  1.00 92.94           N  
ATOM   3449  OE1 GLN A 477      21.614 -11.078  -2.707  1.00 92.94           O  
ATOM   3450  N   ALA A 478      19.919  -6.541  -5.183  1.00 91.50           N  
ATOM   3451  CA  ALA A 478      19.602  -5.141  -4.909  1.00 91.50           C  
ATOM   3452  C   ALA A 478      18.169  -4.974  -4.373  1.00 91.50           C  
ATOM   3453  CB  ALA A 478      19.802  -4.339  -6.202  1.00 91.50           C  
ATOM   3454  O   ALA A 478      17.911  -4.149  -3.495  1.00 91.50           O  
ATOM   3455  N   PHE A 479      17.221  -5.784  -4.862  1.00 91.06           N  
ATOM   3456  CA  PHE A 479      15.864  -5.811  -4.319  1.00 91.06           C  
ATOM   3457  C   PHE A 479      15.821  -6.361  -2.888  1.00 91.06           C  
ATOM   3458  CB  PHE A 479      14.934  -6.593  -5.253  1.00 91.06           C  
ATOM   3459  O   PHE A 479      15.111  -5.804  -2.051  1.00 91.06           O  
ATOM   3460  CG  PHE A 479      13.500  -6.600  -4.762  1.00 91.06           C  
ATOM   3461  CD1 PHE A 479      13.104  -7.529  -3.783  1.00 91.06           C  
ATOM   3462  CD2 PHE A 479      12.592  -5.623  -5.207  1.00 91.06           C  
ATOM   3463  CE1 PHE A 479      11.817  -7.468  -3.229  1.00 91.06           C  
ATOM   3464  CE2 PHE A 479      11.298  -5.567  -4.660  1.00 91.06           C  
ATOM   3465  CZ  PHE A 479      10.924  -6.475  -3.654  1.00 91.06           C  
ATOM   3466  N   LEU A 480      16.559  -7.434  -2.584  1.00 94.44           N  
ATOM   3467  CA  LEU A 480      16.640  -7.986  -1.228  1.00 94.44           C  
ATOM   3468  C   LEU A 480      17.226  -6.975  -0.244  1.00 94.44           C  
ATOM   3469  CB  LEU A 480      17.485  -9.268  -1.212  1.00 94.44           C  
ATOM   3470  O   LEU A 480      16.635  -6.768   0.812  1.00 94.44           O  
ATOM   3471  CG  LEU A 480      16.797 -10.468  -1.862  1.00 94.44           C  
ATOM   3472  CD1 LEU A 480      17.790 -11.616  -2.011  1.00 94.44           C  
ATOM   3473  CD2 LEU A 480      15.626 -10.978  -1.027  1.00 94.44           C  
ATOM   3474  N   ASP A 481      18.310  -6.298  -0.613  1.00 93.31           N  
ATOM   3475  CA  ASP A 481      18.954  -5.297   0.239  1.00 93.31           C  
ATOM   3476  C   ASP A 481      18.009  -4.109   0.498  1.00 93.31           C  
ATOM   3477  CB  ASP A 481      20.262  -4.832  -0.423  1.00 93.31           C  
ATOM   3478  O   ASP A 481      17.840  -3.650   1.633  1.00 93.31           O  
ATOM   3479  CG  ASP A 481      21.292  -5.958  -0.618  1.00 93.31           C  
ATOM   3480  OD1 ASP A 481      21.275  -6.943   0.154  1.00 93.31           O  
ATOM   3481  OD2 ASP A 481      22.106  -5.841  -1.555  1.00 93.31           O  
ATOM   3482  N   ALA A 482      17.298  -3.659  -0.542  1.00 88.94           N  
ATOM   3483  CA  ALA A 482      16.264  -2.636  -0.425  1.00 88.94           C  
ATOM   3484  C   ALA A 482      15.089  -3.079   0.465  1.00 88.94           C  
ATOM   3485  CB  ALA A 482      15.790  -2.289  -1.837  1.00 88.94           C  
ATOM   3486  O   ALA A 482      14.591  -2.299   1.283  1.00 88.94           O  
ATOM   3487  N   MET A 483      14.658  -4.337   0.338  1.00 94.00           N  
ATOM   3488  CA  MET A 483      13.626  -4.941   1.178  1.00 94.00           C  
ATOM   3489  C   MET A 483      14.084  -5.035   2.637  1.00 94.00           C  
ATOM   3490  CB  MET A 483      13.260  -6.328   0.623  1.00 94.00           C  
ATOM   3491  O   MET A 483      13.300  -4.727   3.534  1.00 94.00           O  
ATOM   3492  CG  MET A 483      12.182  -7.036   1.455  1.00 94.00           C  
ATOM   3493  SD  MET A 483      11.923  -8.783   1.041  1.00 94.00           S  
ATOM   3494  CE  MET A 483      13.426  -9.523   1.749  1.00 94.00           C  
ATOM   3495  N   HIS A 484      15.334  -5.422   2.903  1.00 96.19           N  
ATOM   3496  CA  HIS A 484      15.893  -5.485   4.256  1.00 96.19           C  
ATOM   3497  C   HIS A 484      15.948  -4.104   4.901  1.00 96.19           C  
ATOM   3498  CB  HIS A 484      17.298  -6.098   4.226  1.00 96.19           C  
ATOM   3499  O   HIS A 484      15.562  -3.963   6.062  1.00 96.19           O  
ATOM   3500  CG  HIS A 484      17.379  -7.540   3.804  1.00 96.19           C  
ATOM   3501  CD2 HIS A 484      16.356  -8.439   3.685  1.00 96.19           C  
ATOM   3502  ND1 HIS A 484      18.574  -8.180   3.504  1.00 96.19           N  
ATOM   3503  CE1 HIS A 484      18.257  -9.437   3.185  1.00 96.19           C  
ATOM   3504  NE2 HIS A 484      16.933  -9.627   3.294  1.00 96.19           N  
ATOM   3505  N   LEU A 485      16.338  -3.074   4.146  1.00 93.56           N  
ATOM   3506  CA  LEU A 485      16.319  -1.691   4.620  1.00 93.56           C  
ATOM   3507  C   LEU A 485      14.893  -1.232   4.966  1.00 93.56           C  
ATOM   3508  CB  LEU A 485      16.955  -0.792   3.547  1.00 93.56           C  
ATOM   3509  O   LEU A 485      14.663  -0.668   6.038  1.00 93.56           O  
ATOM   3510  CG  LEU A 485      17.100   0.675   3.990  1.00 93.56           C  
ATOM   3511  CD1 LEU A 485      18.146   0.846   5.092  1.00 93.56           C  
ATOM   3512  CD2 LEU A 485      17.503   1.536   2.797  1.00 93.56           C  
ATOM   3513  N   ALA A 486      13.924  -1.506   4.087  1.00 89.19           N  
ATOM   3514  CA  ALA A 486      12.519  -1.184   4.323  1.00 89.19           C  
ATOM   3515  C   ALA A 486      11.950  -1.937   5.539  1.00 89.19           C  
ATOM   3516  CB  ALA A 486      11.731  -1.480   3.043  1.00 89.19           C  
ATOM   3517  O   ALA A 486      11.251  -1.347   6.368  1.00 89.19           O  
ATOM   3518  N   ALA A 487      12.287  -3.219   5.690  1.00 95.19           N  
ATOM   3519  CA  ALA A 487      11.890  -4.029   6.834  1.00 95.19           C  
ATOM   3520  C   ALA A 487      12.516  -3.525   8.142  1.00 95.19           C  
ATOM   3521  CB  ALA A 487      12.259  -5.485   6.557  1.00 95.19           C  
ATOM   3522  O   ALA A 487      11.812  -3.416   9.144  1.00 95.19           O  
ATOM   3523  N   GLY A 488      13.795  -3.139   8.131  1.00 96.06           N  
ATOM   3524  CA  GLY A 488      14.477  -2.531   9.275  1.00 96.06           C  
ATOM   3525  C   GLY A 488      13.854  -1.196   9.690  1.00 96.06           C  
ATOM   3526  O   GLY A 488      13.596  -0.973  10.874  1.00 96.06           O  
ATOM   3527  N   ALA A 489      13.515  -0.334   8.726  1.00 93.31           N  
ATOM   3528  CA  ALA A 489      12.806   0.918   8.992  1.00 93.31           C  
ATOM   3529  C   ALA A 489      11.412   0.670   9.598  1.00 93.31           C  
ATOM   3530  CB  ALA A 489      12.725   1.722   7.690  1.00 93.31           C  
ATOM   3531  O   ALA A 489      11.036   1.299  10.590  1.00 93.31           O  
ATOM   3532  N   ALA A 490      10.659  -0.293   9.060  1.00 93.25           N  
ATOM   3533  CA  ALA A 490       9.373  -0.698   9.620  1.00 93.25           C  
ATOM   3534  C   ALA A 490       9.512  -1.282  11.036  1.00 93.25           C  
ATOM   3535  CB  ALA A 490       8.731  -1.707   8.668  1.00 93.25           C  
ATOM   3536  O   ALA A 490       8.697  -0.977  11.909  1.00 93.25           O  
ATOM   3537  N   ALA A 491      10.548  -2.093  11.278  1.00 96.44           N  
ATOM   3538  CA  ALA A 491      10.840  -2.676  12.582  1.00 96.44           C  
ATOM   3539  C   ALA A 491      11.149  -1.589  13.616  1.00 96.44           C  
ATOM   3540  CB  ALA A 491      12.013  -3.656  12.459  1.00 96.44           C  
ATOM   3541  O   ALA A 491      10.637  -1.652  14.733  1.00 96.44           O  
ATOM   3542  N   ALA A 492      11.916  -0.561  13.235  1.00 95.12           N  
ATOM   3543  CA  ALA A 492      12.202   0.590  14.085  1.00 95.12           C  
ATOM   3544  C   ALA A 492      10.920   1.350  14.461  1.00 95.12           C  
ATOM   3545  CB  ALA A 492      13.214   1.493  13.370  1.00 95.12           C  
ATOM   3546  O   ALA A 492      10.705   1.643  15.636  1.00 95.12           O  
ATOM   3547  N   VAL A 493      10.022   1.598  13.500  1.00 93.25           N  
ATOM   3548  CA  VAL A 493       8.717   2.234  13.766  1.00 93.25           C  
ATOM   3549  C   VAL A 493       7.862   1.380  14.710  1.00 93.25           C  
ATOM   3550  CB  VAL A 493       7.972   2.528  12.448  1.00 93.25           C  
ATOM   3551  O   VAL A 493       7.299   1.897  15.677  1.00 93.25           O  
ATOM   3552  CG1 VAL A 493       6.547   3.046  12.687  1.00 93.25           C  
ATOM   3553  CG2 VAL A 493       8.709   3.598  11.633  1.00 93.25           C  
ATOM   3554  N   ALA A 494       7.798   0.065  14.482  1.00 94.00           N  
ATOM   3555  CA  ALA A 494       7.084  -0.862  15.358  1.00 94.00           C  
ATOM   3556  C   ALA A 494       7.691  -0.910  16.774  1.00 94.00           C  
ATOM   3557  CB  ALA A 494       7.076  -2.244  14.692  1.00 94.00           C  
ATOM   3558  O   ALA A 494       6.954  -0.924  17.761  1.00 94.00           O  
ATOM   3559  N   LEU A 495       9.023  -0.863  16.888  1.00 95.19           N  
ATOM   3560  CA  LEU A 495       9.737  -0.841  18.165  1.00 95.19           C  
ATOM   3561  C   LEU A 495       9.471   0.454  18.936  1.00 95.19           C  
ATOM   3562  CB  LEU A 495      11.242  -1.034  17.907  1.00 95.19           C  
ATOM   3563  O   LEU A 495       9.188   0.407  20.130  1.00 95.19           O  
ATOM   3564  CG  LEU A 495      12.101  -1.080  19.185  1.00 95.19           C  
ATOM   3565  CD1 LEU A 495      11.721  -2.245  20.103  1.00 95.19           C  
ATOM   3566  CD2 LEU A 495      13.573  -1.223  18.803  1.00 95.19           C  
ATOM   3567  N   VAL A 496       9.493   1.606  18.261  1.00 93.06           N  
ATOM   3568  CA  VAL A 496       9.087   2.890  18.856  1.00 93.06           C  
ATOM   3569  C   VAL A 496       7.648   2.807  19.367  1.00 93.06           C  
ATOM   3570  CB  VAL A 496       9.264   4.040  17.845  1.00 93.06           C  
ATOM   3571  O   VAL A 496       7.368   3.258  20.478  1.00 93.06           O  
ATOM   3572  CG1 VAL A 496       8.627   5.351  18.328  1.00 93.06           C  
ATOM   3573  CG2 VAL A 496      10.754   4.322  17.611  1.00 93.06           C  
ATOM   3574  N   GLY A 497       6.751   2.160  18.617  1.00 89.38           N  
ATOM   3575  CA  GLY A 497       5.393   1.861  19.067  1.00 89.38           C  
ATOM   3576  C   GLY A 497       5.351   0.996  20.329  1.00 89.38           C  
ATOM   3577  O   GLY A 497       4.657   1.350  21.283  1.00 89.38           O  
ATOM   3578  N   ALA A 498       6.139  -0.081  20.386  1.00 92.31           N  
ATOM   3579  CA  ALA A 498       6.258  -0.931  21.572  1.00 92.31           C  
ATOM   3580  C   ALA A 498       6.737  -0.139  22.799  1.00 92.31           C  
ATOM   3581  CB  ALA A 498       7.222  -2.092  21.284  1.00 92.31           C  
ATOM   3582  O   ALA A 498       6.140  -0.231  23.872  1.00 92.31           O  
ATOM   3583  N   LEU A 499       7.780   0.680  22.636  1.00 92.00           N  
ATOM   3584  CA  LEU A 499       8.339   1.513  23.700  1.00 92.00           C  
ATOM   3585  C   LEU A 499       7.344   2.580  24.168  1.00 92.00           C  
ATOM   3586  CB  LEU A 499       9.642   2.167  23.206  1.00 92.00           C  
ATOM   3587  O   LEU A 499       7.200   2.795  25.371  1.00 92.00           O  
ATOM   3588  CG  LEU A 499      10.803   1.187  22.949  1.00 92.00           C  
ATOM   3589  CD1 LEU A 499      11.975   1.953  22.335  1.00 92.00           C  
ATOM   3590  CD2 LEU A 499      11.283   0.503  24.230  1.00 92.00           C  
ATOM   3591  N   ALA A 500       6.610   3.207  23.247  1.00 87.94           N  
ATOM   3592  CA  ALA A 500       5.565   4.172  23.576  1.00 87.94           C  
ATOM   3593  C   ALA A 500       4.430   3.519  24.381  1.00 87.94           C  
ATOM   3594  CB  ALA A 500       5.051   4.799  22.274  1.00 87.94           C  
ATOM   3595  O   ALA A 500       4.016   4.050  25.415  1.00 87.94           O  
ATOM   3596  N   VAL A 501       3.975   2.335  23.957  1.00 89.00           N  
ATOM   3597  CA  VAL A 501       2.974   1.532  24.675  1.00 89.00           C  
ATOM   3598  C   VAL A 501       3.471   1.168  26.068  1.00 89.00           C  
ATOM   3599  CB  VAL A 501       2.595   0.280  23.866  1.00 89.00           C  
ATOM   3600  O   VAL A 501       2.770   1.403  27.054  1.00 89.00           O  
ATOM   3601  CG1 VAL A 501       1.755  -0.708  24.681  1.00 89.00           C  
ATOM   3602  CG2 VAL A 501       1.762   0.672  22.640  1.00 89.00           C  
ATOM   3603  N   LEU A 502       4.701   0.665  26.174  1.00 89.06           N  
ATOM   3604  CA  LEU A 502       5.314   0.354  27.458  1.00 89.06           C  
ATOM   3605  C   LEU A 502       5.450   1.597  28.327  1.00 89.06           C  
ATOM   3606  CB  LEU A 502       6.692  -0.297  27.255  1.00 89.06           C  
ATOM   3607  O   LEU A 502       5.260   1.491  29.527  1.00 89.06           O  
ATOM   3608  CG  LEU A 502       6.628  -1.762  26.801  1.00 89.06           C  
ATOM   3609  CD1 LEU A 502       8.029  -2.241  26.427  1.00 89.06           C  
ATOM   3610  CD2 LEU A 502       6.076  -2.680  27.898  1.00 89.06           C  
ATOM   3611  N   ARG A 503       5.752   2.775  27.791  1.00 88.38           N  
ATOM   3612  CA  ARG A 503       6.005   3.958  28.619  1.00 88.38           C  
ATOM   3613  C   ARG A 503       4.735   4.667  29.090  1.00 88.38           C  
ATOM   3614  CB  ARG A 503       6.941   4.893  27.840  1.00 88.38           C  
ATOM   3615  O   ARG A 503       4.762   5.264  30.175  1.00 88.38           O  
ATOM   3616  CG  ARG A 503       7.402   6.117  28.639  1.00 88.38           C  
ATOM   3617  CD  ARG A 503       8.176   5.744  29.909  1.00 88.38           C  
ATOM   3618  NE  ARG A 503       8.558   6.942  30.675  1.00 88.38           N  
ATOM   3619  NH1 ARG A 503       6.585   7.209  31.832  1.00 88.38           N  
ATOM   3620  NH2 ARG A 503       8.334   8.545  32.265  1.00 88.38           N  
ATOM   3621  CZ  ARG A 503       7.822   7.557  31.583  1.00 88.38           C  
ATOM   3622  N   TRP A 504       3.670   4.648  28.286  1.00 84.56           N  
ATOM   3623  CA  TRP A 504       2.530   5.557  28.454  1.00 84.56           C  
ATOM   3624  C   TRP A 504       1.144   4.905  28.439  1.00 84.56           C  
ATOM   3625  CB  TRP A 504       2.612   6.655  27.388  1.00 84.56           C  
ATOM   3626  O   TRP A 504       0.189   5.577  28.843  1.00 84.56           O  
ATOM   3627  CG  TRP A 504       3.809   7.554  27.451  1.00 84.56           C  
ATOM   3628  CD1 TRP A 504       4.223   8.256  28.532  1.00 84.56           C  
ATOM   3629  CD2 TRP A 504       4.758   7.864  26.386  1.00 84.56           C  
ATOM   3630  CE2 TRP A 504       5.727   8.778  26.897  1.00 84.56           C  
ATOM   3631  CE3 TRP A 504       4.900   7.461  25.042  1.00 84.56           C  
ATOM   3632  NE1 TRP A 504       5.346   8.993  28.204  1.00 84.56           N  
ATOM   3633  CH2 TRP A 504       6.904   8.838  24.788  1.00 84.56           C  
ATOM   3634  CZ2 TRP A 504       6.788   9.263  26.122  1.00 84.56           C  
ATOM   3635  CZ3 TRP A 504       5.962   7.942  24.252  1.00 84.56           C  
ATOM   3636  N   LEU A 505       0.996   3.633  28.043  1.00 81.12           N  
ATOM   3637  CA  LEU A 505      -0.297   2.953  28.153  1.00 81.12           C  
ATOM   3638  C   LEU A 505      -0.545   2.538  29.621  1.00 81.12           C  
ATOM   3639  CB  LEU A 505      -0.390   1.755  27.185  1.00 81.12           C  
ATOM   3640  O   LEU A 505       0.326   1.901  30.215  1.00 81.12           O  
ATOM   3641  CG  LEU A 505      -1.852   1.428  26.822  1.00 81.12           C  
ATOM   3642  CD1 LEU A 505      -2.363   2.360  25.723  1.00 81.12           C  
ATOM   3643  CD2 LEU A 505      -2.034  -0.005  26.333  1.00 81.12           C  
ATOM   3644  N   PRO A 506      -1.696   2.873  30.236  1.00 76.88           N  
ATOM   3645  CA  PRO A 506      -2.001   2.462  31.605  1.00 76.88           C  
ATOM   3646  C   PRO A 506      -2.093   0.939  31.754  1.00 76.88           C  
ATOM   3647  CB  PRO A 506      -3.330   3.123  31.976  1.00 76.88           C  
ATOM   3648  O   PRO A 506      -2.603   0.242  30.877  1.00 76.88           O  
ATOM   3649  CG  PRO A 506      -3.466   4.265  30.980  1.00 76.88           C  
ATOM   3650  CD  PRO A 506      -2.723   3.771  29.742  1.00 76.88           C  
ATOM   3651  N   SER A 507      -1.624   0.426  32.892  1.00 67.38           N  
ATOM   3652  CA  SER A 507      -1.580  -1.014  33.181  1.00 67.38           C  
ATOM   3653  C   SER A 507      -2.942  -1.615  33.565  1.00 67.38           C  
ATOM   3654  CB  SER A 507      -0.585  -1.289  34.316  1.00 67.38           C  
ATOM   3655  O   SER A 507      -3.115  -2.823  33.444  1.00 67.38           O  
ATOM   3656  OG  SER A 507       0.632  -0.563  34.178  1.00 67.38           O  
ATOM   3657  N   SER A 508      -3.901  -0.805  34.024  1.00 59.53           N  
ATOM   3658  CA  SER A 508      -5.177  -1.262  34.586  1.00 59.53           C  
ATOM   3659  C   SER A 508      -6.385  -0.719  33.819  1.00 59.53           C  
ATOM   3660  CB  SER A 508      -5.264  -0.919  36.083  1.00 59.53           C  
ATOM   3661  O   SER A 508      -6.457   0.459  33.473  1.00 59.53           O  
ATOM   3662  OG  SER A 508      -4.723   0.362  36.364  1.00 59.53           O  
ATOM   3663  N   VAL A 509      -7.361  -1.600  33.581  1.00 55.09           N  
ATOM   3664  CA  VAL A 509      -8.729  -1.212  33.228  1.00 55.09           C  
ATOM   3665  C   VAL A 509      -9.385  -0.778  34.531  1.00 55.09           C  
ATOM   3666  CB  VAL A 509      -9.502  -2.384  32.578  1.00 55.09           C  
ATOM   3667  O   VAL A 509      -9.721  -1.624  35.355  1.00 55.09           O  
ATOM   3668  CG1 VAL A 509     -10.936  -1.980  32.206  1.00 55.09           C  
ATOM   3669  CG2 VAL A 509      -8.803  -2.875  31.301  1.00 55.09           C  
ATOM   3670  N   THR A 510      -9.521   0.523  34.771  1.00 41.88           N  
ATOM   3671  CA  THR A 510     -10.317   1.003  35.902  1.00 41.88           C  
ATOM   3672  C   THR A 510     -11.767   0.627  35.618  1.00 41.88           C  
ATOM   3673  CB  THR A 510     -10.173   2.523  36.138  1.00 41.88           C  
ATOM   3674  O   THR A 510     -12.428   1.251  34.789  1.00 41.88           O  
ATOM   3675  CG2 THR A 510     -10.034   2.838  37.627  1.00 41.88           C  
ATOM   3676  OG1 THR A 510      -9.024   3.049  35.508  1.00 41.88           O  
ATOM   3677  N   THR A 511     -12.264  -0.434  36.251  1.00 38.44           N  
ATOM   3678  CA  THR A 511     -13.705  -0.668  36.352  1.00 38.44           C  
ATOM   3679  C   THR A 511     -14.312   0.595  36.959  1.00 38.44           C  
ATOM   3680  CB  THR A 511     -14.053  -1.882  37.240  1.00 38.44           C  
ATOM   3681  O   THR A 511     -13.834   1.015  38.016  1.00 38.44           O  
ATOM   3682  CG2 THR A 511     -14.720  -2.982  36.418  1.00 38.44           C  
ATOM   3683  OG1 THR A 511     -12.910  -2.453  37.841  1.00 38.44           O  
ATOM   3684  N   PRO A 512     -15.298   1.243  36.314  1.00 35.22           N  
ATOM   3685  CA  PRO A 512     -15.945   2.394  36.914  1.00 35.22           C  
ATOM   3686  C   PRO A 512     -16.532   1.956  38.253  1.00 35.22           C  
ATOM   3687  CB  PRO A 512     -17.001   2.886  35.919  1.00 35.22           C  
ATOM   3688  O   PRO A 512     -17.364   1.048  38.297  1.00 35.22           O  
ATOM   3689  CG  PRO A 512     -17.046   1.849  34.793  1.00 35.22           C  
ATOM   3690  CD  PRO A 512     -15.889   0.884  35.039  1.00 35.22           C  
ATOM   3691  N   THR A 513     -16.057   2.562  39.341  1.00 31.81           N  
ATOM   3692  CA  THR A 513     -16.652   2.403  40.665  1.00 31.81           C  
ATOM   3693  C   THR A 513     -18.132   2.767  40.531  1.00 31.81           C  
ATOM   3694  CB  THR A 513     -15.974   3.326  41.693  1.00 31.81           C  
ATOM   3695  O   THR A 513     -18.424   3.855  40.020  1.00 31.81           O  
ATOM   3696  CG2 THR A 513     -16.225   2.877  43.130  1.00 31.81           C  
ATOM   3697  OG1 THR A 513     -14.574   3.321  41.509  1.00 31.81           O  
ATOM   3698  N   PRO A 514     -19.076   1.893  40.927  1.00 35.81           N  
ATOM   3699  CA  PRO A 514     -20.475   2.282  41.012  1.00 35.81           C  
ATOM   3700  C   PRO A 514     -20.564   3.569  41.840  1.00 35.81           C  
ATOM   3701  CB  PRO A 514     -21.206   1.119  41.693  1.00 35.81           C  
ATOM   3702  O   PRO A 514     -19.826   3.683  42.825  1.00 35.81           O  
ATOM   3703  CG  PRO A 514     -20.266  -0.070  41.498  1.00 35.81           C  
ATOM   3704  CD  PRO A 514     -18.877   0.559  41.458  1.00 35.81           C  
ATOM   3705  N   PRO A 515     -21.401   4.551  41.460  1.00 40.88           N  
ATOM   3706  CA  PRO A 515     -21.558   5.760  42.255  1.00 40.88           C  
ATOM   3707  C   PRO A 515     -21.853   5.365  43.705  1.00 40.88           C  
ATOM   3708  CB  PRO A 515     -22.688   6.559  41.594  1.00 40.88           C  
ATOM   3709  O   PRO A 515     -22.764   4.575  43.969  1.00 40.88           O  
ATOM   3710  CG  PRO A 515     -23.436   5.525  40.750  1.00 40.88           C  
ATOM   3711  CD  PRO A 515     -22.355   4.518  40.368  1.00 40.88           C  
ATOM   3712  N   ALA A 516     -21.033   5.873  44.629  1.00 44.91           N  
ATOM   3713  CA  ALA A 516     -21.212   5.689  46.061  1.00 44.91           C  
ATOM   3714  C   ALA A 516     -22.587   6.258  46.440  1.00 44.91           C  
ATOM   3715  CB  ALA A 516     -20.049   6.378  46.791  1.00 44.91           C  
ATOM   3716  O   ALA A 516     -22.769   7.469  46.509  1.00 44.91           O  
ATOM   3717  N   GLY A 517     -23.577   5.376  46.567  1.00 44.09           N  
ATOM   3718  CA  GLY A 517     -24.978   5.760  46.740  1.00 44.09           C  
ATOM   3719  C   GLY A 517     -25.988   4.669  46.381  1.00 44.09           C  
ATOM   3720  O   GLY A 517     -27.106   4.706  46.883  1.00 44.09           O  
ATOM   3721  N   ALA A 518     -25.616   3.657  45.590  1.00 43.47           N  
ATOM   3722  CA  ALA A 518     -26.467   2.481  45.401  1.00 43.47           C  
ATOM   3723  C   ALA A 518     -26.336   1.530  46.604  1.00 43.47           C  
ATOM   3724  CB  ALA A 518     -26.162   1.833  44.046  1.00 43.47           C  
ATOM   3725  O   ALA A 518     -25.602   0.543  46.570  1.00 43.47           O  
ATOM   3726  N   VAL A 519     -27.027   1.869  47.694  1.00 42.81           N  
ATOM   3727  CA  VAL A 519     -27.318   0.941  48.793  1.00 42.81           C  
ATOM   3728  C   VAL A 519     -27.987  -0.298  48.179  1.00 42.81           C  
ATOM   3729  CB  VAL A 519     -28.253   1.604  49.829  1.00 42.81           C  
ATOM   3730  O   VAL A 519     -28.971  -0.135  47.453  1.00 42.81           O  
ATOM   3731  CG1 VAL A 519     -28.603   0.663  50.989  1.00 42.81           C  
ATOM   3732  CG2 VAL A 519     -27.604   2.860  50.430  1.00 42.81           C  
ATOM   3733  N   PRO A 520     -27.500  -1.528  48.426  1.00 41.81           N  
ATOM   3734  CA  PRO A 520     -28.239  -2.722  48.049  1.00 41.81           C  
ATOM   3735  C   PRO A 520     -29.556  -2.688  48.819  1.00 41.81           C  
ATOM   3736  CB  PRO A 520     -27.366  -3.927  48.430  1.00 41.81           C  
ATOM   3737  O   PRO A 520     -29.551  -2.699  50.053  1.00 41.81           O  
ATOM   3738  CG  PRO A 520     -26.000  -3.322  48.755  1.00 41.81           C  
ATOM   3739  CD  PRO A 520     -26.305  -1.884  49.163  1.00 41.81           C  
ATOM   3740  N   GLY A 521     -30.674  -2.582  48.101  1.00 39.97           N  
ATOM   3741  CA  GLY A 521     -31.993  -2.701  48.700  1.00 39.97           C  
ATOM   3742  C   GLY A 521     -32.041  -3.994  49.504  1.00 39.97           C  
ATOM   3743  O   GLY A 521     -31.879  -5.078  48.947  1.00 39.97           O  
ATOM   3744  N   ARG A 522     -32.212  -3.870  50.823  1.00 37.34           N  
ATOM   3745  CA  ARG A 522     -32.653  -4.978  51.663  1.00 37.34           C  
ATOM   3746  C   ARG A 522     -34.020  -5.383  51.126  1.00 37.34           C  
ATOM   3747  CB  ARG A 522     -32.746  -4.542  53.137  1.00 37.34           C  
ATOM   3748  O   ARG A 522     -34.996  -4.676  51.363  1.00 37.34           O  
ATOM   3749  CG  ARG A 522     -31.387  -4.487  53.848  1.00 37.34           C  
ATOM   3750  CD  ARG A 522     -31.593  -4.056  55.307  1.00 37.34           C  
ATOM   3751  NE  ARG A 522     -30.354  -4.170  56.102  1.00 37.34           N  
ATOM   3752  NH1 ARG A 522     -31.130  -3.139  58.005  1.00 37.34           N  
ATOM   3753  NH2 ARG A 522     -29.063  -3.973  57.972  1.00 37.34           N  
ATOM   3754  CZ  ARG A 522     -30.188  -3.760  57.349  1.00 37.34           C  
ATOM   3755  N   GLU A 523     -34.070  -6.470  50.365  1.00 41.12           N  
ATOM   3756  CA  GLU A 523     -35.331  -7.128  50.057  1.00 41.12           C  
ATOM   3757  C   GLU A 523     -35.965  -7.550  51.381  1.00 41.12           C  
ATOM   3758  CB  GLU A 523     -35.152  -8.298  49.079  1.00 41.12           C  
ATOM   3759  O   GLU A 523     -35.442  -8.358  52.147  1.00 41.12           O  
ATOM   3760  CG  GLU A 523     -35.080  -7.781  47.632  1.00 41.12           C  
ATOM   3761  CD  GLU A 523     -34.983  -8.903  46.586  1.00 41.12           C  
ATOM   3762  OE1 GLU A 523     -35.453  -8.668  45.449  1.00 41.12           O  
ATOM   3763  OE2 GLU A 523     -34.404  -9.964  46.908  1.00 41.12           O  
ATOM   3764  N   HIS A 524     -37.070  -6.878  51.670  1.00 41.56           N  
ATOM   3765  CA  HIS A 524     -37.979  -7.137  52.762  1.00 41.56           C  
ATOM   3766  C   HIS A 524     -38.756  -8.406  52.395  1.00 41.56           C  
ATOM   3767  CB  HIS A 524     -38.858  -5.877  52.905  1.00 41.56           C  
ATOM   3768  O   HIS A 524     -39.773  -8.345  51.711  1.00 41.56           O  
ATOM   3769  CG  HIS A 524     -39.288  -5.552  54.306  1.00 41.56           C  
ATOM   3770  CD2 HIS A 524     -40.546  -5.667  54.834  1.00 41.56           C  
ATOM   3771  ND1 HIS A 524     -38.504  -4.928  55.248  1.00 41.56           N  
ATOM   3772  CE1 HIS A 524     -39.267  -4.678  56.324  1.00 41.56           C  
ATOM   3773  NE2 HIS A 524     -40.520  -5.095  56.110  1.00 41.56           N  
ATOM   3774  N   SER A 525     -38.246  -9.568  52.792  1.00 39.34           N  
ATOM   3775  CA  SER A 525     -38.986 -10.831  52.747  1.00 39.34           C  
ATOM   3776  C   SER A 525     -39.358 -11.263  54.165  1.00 39.34           C  
ATOM   3777  CB  SER A 525     -38.244 -11.889  51.924  1.00 39.34           C  
ATOM   3778  O   SER A 525     -38.990 -12.345  54.610  1.00 39.34           O  
ATOM   3779  OG  SER A 525     -36.962 -12.130  52.458  1.00 39.34           O  
ATOM   3780  N   ASP A 526     -40.085 -10.389  54.862  1.00 39.97           N  
ATOM   3781  CA  ASP A 526     -40.951 -10.732  55.992  1.00 39.97           C  
ATOM   3782  C   ASP A 526     -42.389 -10.724  55.468  1.00 39.97           C  
ATOM   3783  CB  ASP A 526     -40.771  -9.743  57.172  1.00 39.97           C  
ATOM   3784  O   ASP A 526     -43.081  -9.724  55.564  1.00 39.97           O  
ATOM   3785  CG  ASP A 526     -39.932 -10.276  58.336  1.00 39.97           C  
ATOM   3786  OD1 ASP A 526     -39.774 -11.514  58.443  1.00 39.97           O  
ATOM   3787  OD2 ASP A 526     -39.484  -9.433  59.144  1.00 39.97           O  
ATOM   3788  N   HIS A 527     -42.811 -11.811  54.823  1.00 41.75           N  
ATOM   3789  CA  HIS A 527     -44.220 -12.184  54.653  1.00 41.75           C  
ATOM   3790  C   HIS A 527     -44.273 -13.612  54.114  1.00 41.75           C  
ATOM   3791  CB  HIS A 527     -45.010 -11.227  53.726  1.00 41.75           C  
ATOM   3792  O   HIS A 527     -44.381 -13.821  52.913  1.00 41.75           O  
ATOM   3793  CG  HIS A 527     -45.638 -10.046  54.430  1.00 41.75           C  
ATOM   3794  CD2 HIS A 527     -45.421  -8.724  54.144  1.00 41.75           C  
ATOM   3795  ND1 HIS A 527     -46.479 -10.085  55.523  1.00 41.75           N  
ATOM   3796  CE1 HIS A 527     -46.742  -8.820  55.889  1.00 41.75           C  
ATOM   3797  NE2 HIS A 527     -46.142  -7.954  55.062  1.00 41.75           N  
ATOM   3798  N   LEU A 528     -44.151 -14.596  55.009  1.00 43.88           N  
ATOM   3799  CA  LEU A 528     -44.757 -15.928  54.875  1.00 43.88           C  
ATOM   3800  C   LEU A 528     -44.525 -16.708  56.173  1.00 43.88           C  
ATOM   3801  CB  LEU A 528     -44.258 -16.687  53.618  1.00 43.88           C  
ATOM   3802  O   LEU A 528     -43.689 -17.603  56.251  1.00 43.88           O  
ATOM   3803  CG  LEU A 528     -45.275 -16.653  52.453  1.00 43.88           C  
ATOM   3804  CD1 LEU A 528     -44.557 -16.934  51.134  1.00 43.88           C  
ATOM   3805  CD2 LEU A 528     -46.391 -17.682  52.638  1.00 43.88           C  
ATOM   3806  N   LYS A 529     -45.274 -16.336  57.213  1.00 37.44           N  
ATOM   3807  CA  LYS A 529     -45.725 -17.241  58.274  1.00 37.44           C  
ATOM   3808  C   LYS A 529     -46.868 -16.569  59.039  1.00 37.44           C  
ATOM   3809  CB  LYS A 529     -44.560 -17.669  59.201  1.00 37.44           C  
ATOM   3810  O   LYS A 529     -46.740 -15.433  59.476  1.00 37.44           O  
ATOM   3811  CG  LYS A 529     -44.144 -19.132  58.939  1.00 37.44           C  
ATOM   3812  CD  LYS A 529     -42.838 -19.496  59.654  1.00 37.44           C  
ATOM   3813  CE  LYS A 529     -42.333 -20.856  59.154  1.00 37.44           C  
ATOM   3814  NZ  LYS A 529     -41.133 -21.300  59.903  1.00 37.44           N  
ATOM   3815  N   VAL A 530     -47.937 -17.344  59.220  1.00 37.50           N  
ATOM   3816  CA  VAL A 530     -49.116 -17.117  60.075  1.00 37.50           C  
ATOM   3817  C   VAL A 530     -50.302 -16.362  59.446  1.00 37.50           C  
ATOM   3818  CB  VAL A 530     -48.756 -16.614  61.496  1.00 37.50           C  
ATOM   3819  O   VAL A 530     -50.559 -15.202  59.734  1.00 37.50           O  
ATOM   3820  CG1 VAL A 530     -49.915 -16.916  62.456  1.00 37.50           C  
ATOM   3821  CG2 VAL A 530     -47.526 -17.318  62.099  1.00 37.50           C  
ATOM   3822  N   GLN A 531     -51.131 -17.102  58.706  1.00 34.50           N  
ATOM   3823  CA  GLN A 531     -52.549 -17.237  59.057  1.00 34.50           C  
ATOM   3824  C   GLN A 531     -52.929 -18.712  58.884  1.00 34.50           C  
ATOM   3825  CB  GLN A 531     -53.450 -16.296  58.238  1.00 34.50           C  
ATOM   3826  O   GLN A 531     -52.659 -19.303  57.842  1.00 34.50           O  
ATOM   3827  CG  GLN A 531     -53.965 -15.137  59.108  1.00 34.50           C  
ATOM   3828  CD  GLN A 531     -54.887 -14.182  58.354  1.00 34.50           C  
ATOM   3829  NE2 GLN A 531     -55.520 -13.250  59.033  1.00 34.50           N  
ATOM   3830  OE1 GLN A 531     -55.061 -14.237  57.150  1.00 34.50           O  
ATOM   3831  N   GLY A 532     -53.438 -19.316  59.957  1.00 43.69           N  
ATOM   3832  CA  GLY A 532     -53.869 -20.710  60.010  1.00 43.69           C  
ATOM   3833  C   GLY A 532     -55.387 -20.851  59.957  1.00 43.69           C  
ATOM   3834  O   GLY A 532     -56.105 -19.943  60.368  1.00 43.69           O  
ATOM   3835  N   SER A 533     -55.853 -21.986  59.444  1.00 36.75           N  
ATOM   3836  CA  SER A 533     -56.970 -22.827  59.924  1.00 36.75           C  
ATOM   3837  C   SER A 533     -57.137 -24.013  58.982  1.00 36.75           C  
ATOM   3838  CB  SER A 533     -58.313 -22.112  60.122  1.00 36.75           C  
ATOM   3839  O   SER A 533     -56.967 -23.814  57.758  1.00 36.75           O  
ATOM   3840  OG  SER A 533     -58.468 -21.039  59.226  1.00 36.75           O  
ATOM   3841  OXT SER A 533     -57.313 -25.109  59.553  1.00 36.75           O  
TER    3842      SER A 533                                                      
ENDMDL                                                                          
END                                                                             
