# Supplementary material for: Cryo‐EM structure of antibacterial efflux transporter QacA from Staphylococcus aureus reveals a novel extracellular loop with allosteric role
Source: EMBO J. 2023 Jul 17;42(16):e113418. doi: 10.15252/embj.2023113418 (PMC10425836; doi:10.15252/embj.2023113418)
Supplement: Supplementary file 4 — Source Data for Expanded View [file EMBJ-42-e113418-s008.zip › Expanded view source data/Figure EV2/AF2 models/AF-Q54806-Ptr.pdb]

HEADER                                            01-JUN-22                     
TITLE     ALPHAFOLD MONOMER V2.0 PREDICTION FOR INTEGRAL MEMBRANE PROTEIN       
TITLE    2 (Q54806)                                                             
COMPND    MOL_ID: 1;                                                            
COMPND   2 MOLECULE: INTEGRAL MEMBRANE PROTEIN;                                 
COMPND   3 CHAIN: A                                                             
SOURCE    MOL_ID: 1;                                                            
SOURCE   2 ORGANISM_SCIENTIFIC: STREPTOMYCES PRISTINAESPIRALIS;                 
SOURCE   3 ORGANISM_TAXID: 38300                                                
REMARK   1                                                                      
REMARK   1 REFERENCE 1                                                          
REMARK   1  AUTH   JOHN JUMPER, RICHARD EVANS, ALEXANDER PRITZEL, TIM GREEN,    
REMARK   1  AUTH 2 MICHAEL FIGURNOV, OLAF RONNEBERGER, KATHRYN TUNYASUVUNAKOOL, 
REMARK   1  AUTH 3 RUSS BATES, AUGUSTIN ZIDEK, ANNA POTAPENKO, ALEX BRIDGLAND,  
REMARK   1  AUTH 4 CLEMENS MEYER, SIMON A A KOHL, ANDREW J BALLARD,             
REMARK   1  AUTH 5 ANDREW COWIE, BERNARDINO ROMERA-PAREDES, STANISLAV NIKOLOV,  
REMARK   1  AUTH 6 RISHUB JAIN, JONAS ADLER, TREVOR BACK, STIG PETERSEN,        
REMARK   1  AUTH 7 DAVID REIMAN, ELLEN CLANCY, MICHAL ZIELINSKI,                
REMARK   1  AUTH 8 MARTIN STEINEGGER, MICHALINA PACHOLSKA, TAMAS BERGHAMMER,    
REMARK   1  AUTH 9 DAVID SILVER, ORIOL VINYALS, ANDREW W SENIOR,                
REMARK   1  AUTH10 KORAY KAVUKCUOGLU, PUSHMEET KOHLI, DEMIS HASSABIS            
REMARK   1  TITL   HIGHLY ACCURATE PROTEIN STRUCTURE PREDICTION WITH ALPHAFOLD  
REMARK   1  REF    NATURE                        V. 596   583 2021              
REMARK   1  REFN                   ISSN 0028-0836                               
REMARK   1  PMID   34265844                                                     
REMARK   1  DOI    10.1038/s41586-021-03819-2                                   
REMARK   1                                                                      
REMARK   1 DISCLAIMERS                                                          
REMARK   1 ALPHAFOLD DATA, COPYRIGHT (2021) DEEPMIND TECHNOLOGIES LIMITED. THE  
REMARK   1 INFORMATION PROVIDED IS THEORETICAL MODELLING ONLY AND CAUTION SHOULD
REMARK   1 BE EXERCISED IN ITS USE. IT IS PROVIDED "AS-IS" WITHOUT ANY WARRANTY 
REMARK   1 OF ANY KIND, WHETHER EXPRESSED OR IMPLIED. NO WARRANTY IS GIVEN THAT 
REMARK   1 USE OF THE INFORMATION SHALL NOT INFRINGE THE RIGHTS OF ANY THIRD    
REMARK   1 PARTY. THE INFORMATION IS NOT INTENDED TO BE A SUBSTITUTE FOR        
REMARK   1 PROFESSIONAL MEDICAL ADVICE, DIAGNOSIS, OR TREATMENT, AND DOES NOT   
REMARK   1 CONSTITUTE MEDICAL OR OTHER PROFESSIONAL ADVICE. IT IS AVAILABLE FOR 
REMARK   1 ACADEMIC AND COMMERCIAL PURPOSES, UNDER CC-BY 4.0 LICENCE.           
DBREF  XXXX A    1   501  UNP    Q54806   Q54806_STRPR     1    501             
SEQRES   1 A  501  MET THR ALA THR THR THR GLU THR SER LYS ALA PRO SER          
SEQRES   2 A  501  GLY GLY HIS PRO GLN ARG TRP LEU ILE LEU GLY VAL ILE          
SEQRES   3 A  501  CYS LEU ALA GLN LEU THR VAL LEU LEU ASP ASN THR VAL          
SEQRES   4 A  501  LEU SER VAL ALA ILE PRO SER LEU THR ARG GLU LEU HIS          
SEQRES   5 A  501  ALA SER THR ALA ASP ILE GLN TRP MET ILE ASN ALA TYR          
SEQRES   6 A  501  SER LEU VAL GLN SER GLY LEU LEU LEU THR ALA GLY ASN          
SEQRES   7 A  501  ALA ALA ASP ARG TYR GLY ARG ARG LYS MET LEU VAL ALA          
SEQRES   8 A  501  GLY LEU ALA LEU PHE GLY ILE GLY SER LEU ALA ALA GLY          
SEQRES   9 A  501  LEU ALA GLN THR SER GLY GLN LEU ILE ALA ALA ARG ALA          
SEQRES  10 A  501  GLY MET GLY VAL GLY GLY ALA LEU LEU MET THR THR THR          
SEQRES  11 A  501  LEU ALA VAL VAL VAL GLN VAL PHE ASP GLU THR GLU ARG          
SEQRES  12 A  501  VAL LYS ALA ILE ALA LEU TRP SER THR VAL SER SER LEU          
SEQRES  13 A  501  GLY PHE ALA ALA GLY PRO LEU ILE GLY GLY VAL MET LEU          
SEQRES  14 A  501  GLU HIS TYR TRP TRP GLY ALA ILE PHE LEU ILE ASN ILE          
SEQRES  15 A  501  PRO VAL ALA VAL ILE GLY LEU VAL ALA VAL VAL LEU LEU          
SEQRES  16 A  501  VAL PRO GLU SER LYS ASN PRO GLN GLY ASP ARG PRO ASP          
SEQRES  17 A  501  LEU LEU GLY ALA VAL LEU SER THR ILE GLY MET THR ALA          
SEQRES  18 A  501  VAL VAL TYR ALA ILE ILE SER GLY PRO ASP HIS GLY TRP          
SEQRES  19 A  501  THR SER THR GLN VAL LEU ALA SER ALA ALA LEU GLY ALA          
SEQRES  20 A  501  LEU PHE LEU GLY ALA PHE VAL PHE TRP GLU LEU ARG ILE          
SEQRES  21 A  501  PRO TYR PRO MET LEU ASP MET HIS PHE PHE ARG ASN GLN          
SEQRES  22 A  501  ARG PHE ILE GLY ALA VAL ALA GLY ALA ILE LEU VAL ALA          
SEQRES  23 A  501  PHE GLY MET THR GLY SER LEU PHE LEU LEU THR GLN HIS          
SEQRES  24 A  501  LEU GLN PHE VAL LEU GLY TYR GLY ALA LEU ASP ALA GLY          
SEQRES  25 A  501  LEU ARG THR ALA PRO LEU ALA LEU THR VAL VAL ALA LEU          
SEQRES  26 A  501  ASN LEU THR GLY MET GLY ALA ARG LEU LEU ARG ILE PHE          
SEQRES  27 A  501  GLY THR PRO VAL THR ILE ALA VAL GLY MET ALA LEU VAL          
SEQRES  28 A  501  SER GLY GLY LEU ALA ALA ILE ALA VAL LEU GLY ALA GLY          
SEQRES  29 A  501  GLY TYR ASN GLY MET LEU LEU GLY LEU VAL VAL MET GLY          
SEQRES  30 A  501  ALA GLY VAL ALA LEU SER MET PRO ALA MET ALA ASN ALA          
SEQRES  31 A  501  ILE MET SER ALA ILE PRO PRO GLU LYS ALA GLY VAL GLY          
SEQRES  32 A  501  ALA GLY ILE ASN GLY THR LEU ALA GLU PHE GLY ASN GLY          
SEQRES  33 A  501  LEU GLY VAL ALA VAL LEU GLY ALA VAL LEU ASN SER ARG          
SEQRES  34 A  501  PHE ALA ALA LEU VAL PRO ALA ALA VAL GLY ALA THR SER          
SEQRES  35 A  501  LEU PRO ALA ALA LEU ALA ALA ALA ASP ASP ALA GLY GLU          
SEQRES  36 A  501  ARG ALA ARG ILE SER ASP ALA PHE ALA SER GLY LEU GLU          
SEQRES  37 A  501  THR SER GLN LEU VAL GLY ALA VAL ALA VAL LEU ALA GLY          
SEQRES  38 A  501  GLY LEU LEU ALA ALA LEU LEU LEU ARG ARG ALA GLU ARG          
SEQRES  39 A  501  ALA ASP PRO PRO ALA LYS ALA                                  
CRYST1    1.000    1.000    1.000  90.00  90.00  90.00 P 1           1          
ORIGX1      1.000000  0.000000  0.000000        0.00000                         
ORIGX2      0.000000  1.000000  0.000000        0.00000                         
ORIGX3      0.000000  0.000000  1.000000        0.00000                         
SCALE1      1.000000  0.000000  0.000000        0.00000                         
SCALE2      0.000000  1.000000  0.000000        0.00000                         
SCALE3      0.000000  0.000000  1.000000        0.00000                         
MODEL        1                                                                  
ATOM      1  N   MET A   1     -39.748  13.292  45.544  1.00 36.53           N  
ATOM      2  CA  MET A   1     -38.459  13.524  44.859  1.00 36.53           C  
ATOM      3  C   MET A   1     -37.472  12.488  45.367  1.00 36.53           C  
ATOM      4  CB  MET A   1     -37.937  14.951  45.111  1.00 36.53           C  
ATOM      5  O   MET A   1     -36.885  12.676  46.419  1.00 36.53           O  
ATOM      6  CG  MET A   1     -38.566  15.988  44.177  1.00 36.53           C  
ATOM      7  SD  MET A   1     -38.102  17.679  44.627  1.00 36.53           S  
ATOM      8  CE  MET A   1     -37.942  18.447  42.991  1.00 36.53           C  
ATOM      9  N   THR A   2     -37.374  11.356  44.680  1.00 34.34           N  
ATOM     10  CA  THR A   2     -36.461  10.251  45.003  1.00 34.34           C  
ATOM     11  C   THR A   2     -35.429  10.197  43.886  1.00 34.34           C  
ATOM     12  CB  THR A   2     -37.215   8.909  45.146  1.00 34.34           C  
ATOM     13  O   THR A   2     -35.742   9.804  42.767  1.00 34.34           O  
ATOM     14  CG2 THR A   2     -37.452   8.569  46.616  1.00 34.34           C  
ATOM     15  OG1 THR A   2     -38.496   8.963  44.542  1.00 34.34           O  
ATOM     16  N   ALA A   3     -34.227  10.698  44.166  1.00 33.16           N  
ATOM     17  CA  ALA A   3     -33.109  10.651  43.238  1.00 33.16           C  
ATOM     18  C   ALA A   3     -32.510   9.242  43.267  1.00 33.16           C  
ATOM     19  CB  ALA A   3     -32.098  11.742  43.616  1.00 33.16           C  
ATOM     20  O   ALA A   3     -31.890   8.838  44.249  1.00 33.16           O  
ATOM     21  N   THR A   4     -32.738   8.486  42.199  1.00 34.44           N  
ATOM     22  CA  THR A   4     -32.090   7.202  41.944  1.00 34.44           C  
ATOM     23  C   THR A   4     -30.627   7.479  41.613  1.00 34.44           C  
ATOM     24  CB  THR A   4     -32.782   6.460  40.782  1.00 34.44           C  
ATOM     25  O   THR A   4     -30.312   8.034  40.563  1.00 34.44           O  
ATOM     26  CG2 THR A   4     -32.658   4.945  40.918  1.00 34.44           C  
ATOM     27  OG1 THR A   4     -34.163   6.751  40.746  1.00 34.44           O  
ATOM     28  N   THR A   5     -29.721   7.133  42.522  1.00 36.84           N  
ATOM     29  CA  THR A   5     -28.284   7.094  42.250  1.00 36.84           C  
ATOM     30  C   THR A   5     -28.017   5.993  41.229  1.00 36.84           C  
ATOM     31  CB  THR A   5     -27.494   6.835  43.545  1.00 36.84           C  
ATOM     32  O   THR A   5     -28.014   4.812  41.566  1.00 36.84           O  
ATOM     33  CG2 THR A   5     -27.359   8.109  44.379  1.00 36.84           C  
ATOM     34  OG1 THR A   5     -28.162   5.879  44.339  1.00 36.84           O  
ATOM     35  N   THR A   6     -27.833   6.373  39.967  1.00 36.03           N  
ATOM     36  CA  THR A   6     -27.257   5.510  38.932  1.00 36.03           C  
ATOM     37  C   THR A   6     -25.843   5.131  39.358  1.00 36.03           C  
ATOM     38  CB  THR A   6     -27.221   6.202  37.548  1.00 36.03           C  
ATOM     39  O   THR A   6     -24.936   5.961  39.310  1.00 36.03           O  
ATOM     40  CG2 THR A   6     -28.189   5.549  36.566  1.00 36.03           C  
ATOM     41  OG1 THR A   6     -27.568   7.571  37.622  1.00 36.03           O  
ATOM     42  N   GLU A   7     -25.659   3.885  39.793  1.00 32.25           N  
ATOM     43  CA  GLU A   7     -24.340   3.271  39.902  1.00 32.25           C  
ATOM     44  C   GLU A   7     -23.698   3.267  38.513  1.00 32.25           C  
ATOM     45  CB  GLU A   7     -24.436   1.841  40.459  1.00 32.25           C  
ATOM     46  O   GLU A   7     -24.096   2.537  37.604  1.00 32.25           O  
ATOM     47  CG  GLU A   7     -24.689   1.811  41.973  1.00 32.25           C  
ATOM     48  CD  GLU A   7     -24.679   0.382  42.543  1.00 32.25           C  
ATOM     49  OE1 GLU A   7     -24.332   0.245  43.737  1.00 32.25           O  
ATOM     50  OE2 GLU A   7     -25.017  -0.557  41.787  1.00 32.25           O  
ATOM     51  N   THR A   8     -22.704   4.129  38.329  1.00 33.12           N  
ATOM     52  CA  THR A   8     -21.791   4.091  37.194  1.00 33.12           C  
ATOM     53  C   THR A   8     -21.012   2.782  37.282  1.00 33.12           C  
ATOM     54  CB  THR A   8     -20.850   5.321  37.180  1.00 33.12           C  
ATOM     55  O   THR A   8     -20.012   2.681  37.992  1.00 33.12           O  
ATOM     56  CG2 THR A   8     -20.981   6.107  35.878  1.00 33.12           C  
ATOM     57  OG1 THR A   8     -21.137   6.232  38.222  1.00 33.12           O  
ATOM     58  N   SER A   9     -21.493   1.754  36.579  1.00 31.56           N  
ATOM     59  CA  SER A   9     -20.763   0.508  36.349  1.00 31.56           C  
ATOM     60  C   SER A   9     -19.400   0.846  35.745  1.00 31.56           C  
ATOM     61  CB  SER A   9     -21.574  -0.412  35.428  1.00 31.56           C  
ATOM     62  O   SER A   9     -19.291   1.159  34.559  1.00 31.56           O  
ATOM     63  OG  SER A   9     -20.833  -1.568  35.092  1.00 31.56           O  
ATOM     64  N   LYS A  10     -18.358   0.817  36.580  1.00 33.94           N  
ATOM     65  CA  LYS A  10     -16.953   0.940  36.185  1.00 33.94           C  
ATOM     66  C   LYS A  10     -16.667  -0.136  35.135  1.00 33.94           C  
ATOM     67  CB  LYS A  10     -16.058   0.778  37.438  1.00 33.94           C  
ATOM     68  O   LYS A  10     -16.608  -1.318  35.465  1.00 33.94           O  
ATOM     69  CG  LYS A  10     -15.212   2.018  37.755  1.00 33.94           C  
ATOM     70  CD  LYS A  10     -14.424   1.791  39.054  1.00 33.94           C  
ATOM     71  CE  LYS A  10     -13.526   2.992  39.368  1.00 33.94           C  
ATOM     72  NZ  LYS A  10     -12.806   2.811  40.654  1.00 33.94           N  
ATOM     73  N   ALA A  11     -16.516   0.266  33.874  1.00 36.00           N  
ATOM     74  CA  ALA A  11     -16.028  -0.622  32.828  1.00 36.00           C  
ATOM     75  C   ALA A  11     -14.665  -1.196  33.272  1.00 36.00           C  
ATOM     76  CB  ALA A  11     -15.931   0.156  31.509  1.00 36.00           C  
ATOM     77  O   ALA A  11     -13.818  -0.428  33.741  1.00 36.00           O  
ATOM     78  N   PRO A  12     -14.449  -2.520  33.201  1.00 38.22           N  
ATOM     79  CA  PRO A  12     -13.198  -3.120  33.641  1.00 38.22           C  
ATOM     80  C   PRO A  12     -12.036  -2.569  32.806  1.00 38.22           C  
ATOM     81  CB  PRO A  12     -13.391  -4.635  33.516  1.00 38.22           C  
ATOM     82  O   PRO A  12     -12.035  -2.637  31.580  1.00 38.22           O  
ATOM     83  CG  PRO A  12     -14.516  -4.783  32.491  1.00 38.22           C  
ATOM     84  CD  PRO A  12     -15.358  -3.525  32.684  1.00 38.22           C  
ATOM     85  N   SER A  13     -11.043  -2.011  33.496  1.00 46.41           N  
ATOM     86  CA  SER A  13      -9.847  -1.362  32.953  1.00 46.41           C  
ATOM     87  C   SER A  13      -8.787  -2.366  32.481  1.00 46.41           C  
ATOM     88  CB  SER A  13      -9.299  -0.408  34.022  1.00 46.41           C  
ATOM     89  O   SER A  13      -7.645  -2.344  32.941  1.00 46.41           O  
ATOM     90  OG  SER A  13      -9.036  -1.128  35.215  1.00 46.41           O  
ATOM     91  N   GLY A  14      -9.156  -3.280  31.589  1.00 43.88           N  
ATOM     92  CA  GLY A  14      -8.202  -4.185  30.959  1.00 43.88           C  
ATOM     93  C   GLY A  14      -8.739  -4.712  29.640  1.00 43.88           C  
ATOM     94  O   GLY A  14      -9.737  -5.431  29.637  1.00 43.88           O  
ATOM     95  N   GLY A  15      -8.071  -4.369  28.531  1.00 57.50           N  
ATOM     96  CA  GLY A  15      -8.411  -4.865  27.195  1.00 57.50           C  
ATOM     97  C   GLY A  15      -8.648  -6.383  27.145  1.00 57.50           C  
ATOM     98  O   GLY A  15      -8.090  -7.135  27.947  1.00 57.50           O  
ATOM     99  N   HIS A  16      -9.463  -6.832  26.185  1.00 63.25           N  
ATOM    100  CA  HIS A  16      -9.994  -8.201  26.077  1.00 63.25           C  
ATOM    101  C   HIS A  16      -8.954  -9.293  26.430  1.00 63.25           C  
ATOM    102  CB  HIS A  16     -10.512  -8.399  24.642  1.00 63.25           C  
ATOM    103  O   HIS A  16      -7.840  -9.257  25.899  1.00 63.25           O  
ATOM    104  CG  HIS A  16     -11.386  -9.614  24.449  1.00 63.25           C  
ATOM    105  CD2 HIS A  16     -12.746  -9.658  24.597  1.00 63.25           C  
ATOM    106  ND1 HIS A  16     -10.988 -10.860  24.013  1.00 63.25           N  
ATOM    107  CE1 HIS A  16     -12.082 -11.638  23.913  1.00 63.25           C  
ATOM    108  NE2 HIS A  16     -13.173 -10.944  24.266  1.00 63.25           N  
ATOM    109  N   PRO A  17      -9.281 -10.303  27.261  1.00 65.00           N  
ATOM    110  CA  PRO A  17      -8.312 -11.298  27.745  1.00 65.00           C  
ATOM    111  C   PRO A  17      -7.625 -12.102  26.624  1.00 65.00           C  
ATOM    112  CB  PRO A  17      -9.096 -12.194  28.715  1.00 65.00           C  
ATOM    113  O   PRO A  17      -6.518 -12.597  26.803  1.00 65.00           O  
ATOM    114  CG  PRO A  17     -10.564 -11.968  28.353  1.00 65.00           C  
ATOM    115  CD  PRO A  17     -10.586 -10.527  27.859  1.00 65.00           C  
ATOM    116  N   GLN A  18      -8.239 -12.179  25.438  1.00 72.25           N  
ATOM    117  CA  GLN A  18      -7.693 -12.849  24.247  1.00 72.25           C  
ATOM    118  C   GLN A  18      -7.131 -11.876  23.189  1.00 72.25           C  
ATOM    119  CB  GLN A  18      -8.756 -13.789  23.662  1.00 72.25           C  
ATOM    120  O   GLN A  18      -6.951 -12.258  22.034  1.00 72.25           O  
ATOM    121  CG  GLN A  18      -9.157 -14.911  24.634  1.00 72.25           C  
ATOM    122  CD  GLN A  18     -10.305 -15.748  24.083  1.00 72.25           C  
ATOM    123  NE2 GLN A  18     -10.404 -17.008  24.440  1.00 72.25           N  
ATOM    124  OE1 GLN A  18     -11.141 -15.275  23.337  1.00 72.25           O  
ATOM    125  N   ARG A  19      -6.849 -10.614  23.545  1.00 75.56           N  
ATOM    126  CA  ARG A  19      -6.438  -9.555  22.600  1.00 75.56           C  
ATOM    127  C   ARG A  19      -5.259  -9.918  21.694  1.00 75.56           C  
ATOM    128  CB  ARG A  19      -6.186  -8.240  23.360  1.00 75.56           C  
ATOM    129  O   ARG A  19      -5.282  -9.617  20.505  1.00 75.56           O  
ATOM    130  CG  ARG A  19      -5.123  -8.252  24.472  1.00 75.56           C  
ATOM    131  CD  ARG A  19      -5.270  -6.952  25.276  1.00 75.56           C  
ATOM    132  NE  ARG A  19      -4.159  -6.716  26.214  1.00 75.56           N  
ATOM    133  NH1 ARG A  19      -5.305  -6.808  28.220  1.00 75.56           N  
ATOM    134  NH2 ARG A  19      -3.162  -6.268  28.203  1.00 75.56           N  
ATOM    135  CZ  ARG A  19      -4.221  -6.611  27.529  1.00 75.56           C  
ATOM    136  N   TRP A  20      -4.268 -10.634  22.222  1.00 79.38           N  
ATOM    137  CA  TRP A  20      -3.100 -11.081  21.455  1.00 79.38           C  
ATOM    138  C   TRP A  20      -3.406 -12.226  20.482  1.00 79.38           C  
ATOM    139  CB  TRP A  20      -1.989 -11.461  22.436  1.00 79.38           C  
ATOM    140  O   TRP A  20      -2.838 -12.262  19.393  1.00 79.38           O  
ATOM    141  CG  TRP A  20      -1.444 -10.292  23.196  1.00 79.38           C  
ATOM    142  CD1 TRP A  20      -1.766  -9.933  24.460  1.00 79.38           C  
ATOM    143  CD2 TRP A  20      -0.483  -9.298  22.728  1.00 79.38           C  
ATOM    144  CE2 TRP A  20      -0.277  -8.346  23.771  1.00 79.38           C  
ATOM    145  CE3 TRP A  20       0.235  -9.109  21.528  1.00 79.38           C  
ATOM    146  NE1 TRP A  20      -1.088  -8.777  24.799  1.00 79.38           N  
ATOM    147  CH2 TRP A  20       1.293  -7.094  22.421  1.00 79.38           C  
ATOM    148  CZ2 TRP A  20       0.592  -7.255  23.629  1.00 79.38           C  
ATOM    149  CZ3 TRP A  20       1.115  -8.019  21.376  1.00 79.38           C  
ATOM    150  N   LEU A  21      -4.341 -13.118  20.825  1.00 77.81           N  
ATOM    151  CA  LEU A  21      -4.829 -14.149  19.902  1.00 77.81           C  
ATOM    152  C   LEU A  21      -5.636 -13.516  18.766  1.00 77.81           C  
ATOM    153  CB  LEU A  21      -5.680 -15.183  20.662  1.00 77.81           C  
ATOM    154  O   LEU A  21      -5.419 -13.848  17.605  1.00 77.81           O  
ATOM    155  CG  LEU A  21      -4.861 -16.172  21.508  1.00 77.81           C  
ATOM    156  CD1 LEU A  21      -5.789 -16.912  22.471  1.00 77.81           C  
ATOM    157  CD2 LEU A  21      -4.151 -17.206  20.631  1.00 77.81           C  
ATOM    158  N   ILE A  22      -6.503 -12.549  19.090  1.00 75.62           N  
ATOM    159  CA  ILE A  22      -7.254 -11.769  18.096  1.00 75.62           C  
ATOM    160  C   ILE A  22      -6.286 -11.055  17.142  1.00 75.62           C  
ATOM    161  CB  ILE A  22      -8.219 -10.787  18.802  1.00 75.62           C  
ATOM    162  O   ILE A  22      -6.463 -11.126  15.929  1.00 75.62           O  
ATOM    163  CG1 ILE A  22      -9.322 -11.560  19.563  1.00 75.62           C  
ATOM    164  CG2 ILE A  22      -8.847  -9.815  17.788  1.00 75.62           C  
ATOM    165  CD1 ILE A  22     -10.141 -10.688  20.524  1.00 75.62           C  
ATOM    166  N   LEU A  23      -5.222 -10.438  17.666  1.00 79.38           N  
ATOM    167  CA  LEU A  23      -4.178  -9.821  16.846  1.00 79.38           C  
ATOM    168  C   LEU A  23      -3.493 -10.838  15.924  1.00 79.38           C  
ATOM    169  CB  LEU A  23      -3.175  -9.114  17.768  1.00 79.38           C  
ATOM    170  O   LEU A  23      -3.306 -10.541  14.752  1.00 79.38           O  
ATOM    171  CG  LEU A  23      -2.067  -8.322  17.050  1.00 79.38           C  
ATOM    172  CD1 LEU A  23      -2.617  -7.182  16.194  1.00 79.38           C  
ATOM    173  CD2 LEU A  23      -1.153  -7.703  18.108  1.00 79.38           C  
ATOM    174  N   GLY A  24      -3.179 -12.042  16.411  1.00 79.81           N  
ATOM    175  CA  GLY A  24      -2.619 -13.116  15.585  1.00 79.81           C  
ATOM    176  C   GLY A  24      -3.516 -13.493  14.401  1.00 79.81           C  
ATOM    177  O   GLY A  24      -3.035 -13.611  13.277  1.00 79.81           O  
ATOM    178  N   VAL A  25      -4.827 -13.602  14.627  1.00 76.81           N  
ATOM    179  CA  VAL A  25      -5.820 -13.906  13.580  1.00 76.81           C  
ATOM    180  C   VAL A  25      -5.925 -12.777  12.555  1.00 76.81           C  
ATOM    181  CB  VAL A  25      -7.194 -14.165  14.219  1.00 76.81           C  
ATOM    182  O   VAL A  25      -5.945 -13.025  11.353  1.00 76.81           O  
ATOM    183  CG1 VAL A  25      -8.294 -14.398  13.178  1.00 76.81           C  
ATOM    184  CG2 VAL A  25      -7.140 -15.398  15.124  1.00 76.81           C  
ATOM    185  N   ILE A  26      -5.959 -11.530  13.024  1.00 80.69           N  
ATOM    186  CA  ILE A  26      -6.005 -10.329  12.179  1.00 80.69           C  
ATOM    187  C   ILE A  26      -4.742 -10.224  11.321  1.00 80.69           C  
ATOM    188  CB  ILE A  26      -6.182  -9.105  13.099  1.00 80.69           C  
ATOM    189  O   ILE A  26      -4.822  -9.963  10.123  1.00 80.69           O  
ATOM    190  CG1 ILE A  26      -7.608  -9.116  13.688  1.00 80.69           C  
ATOM    191  CG2 ILE A  26      -5.959  -7.760  12.402  1.00 80.69           C  
ATOM    192  CD1 ILE A  26      -7.795  -8.066  14.781  1.00 80.69           C  
ATOM    193  N   CYS A  27      -3.580 -10.471  11.923  1.00 82.56           N  
ATOM    194  CA  CYS A  27      -2.297 -10.527  11.238  1.00 82.56           C  
ATOM    195  C   CYS A  27      -2.276 -11.622  10.165  1.00 82.56           C  
ATOM    196  CB  CYS A  27      -1.221 -10.771  12.301  1.00 82.56           C  
ATOM    197  O   CYS A  27      -1.816 -11.381   9.054  1.00 82.56           O  
ATOM    198  SG  CYS A  27      -0.845  -9.217  13.169  1.00 82.56           S  
ATOM    199  N   LEU A  28      -2.811 -12.805  10.468  1.00 80.00           N  
ATOM    200  CA  LEU A  28      -2.910 -13.913   9.521  1.00 80.00           C  
ATOM    201  C   LEU A  28      -3.830 -13.566   8.339  1.00 80.00           C  
ATOM    202  CB  LEU A  28      -3.347 -15.149  10.320  1.00 80.00           C  
ATOM    203  O   LEU A  28      -3.443 -13.766   7.191  1.00 80.00           O  
ATOM    204  CG  LEU A  28      -3.411 -16.451   9.502  1.00 80.00           C  
ATOM    205  CD1 LEU A  28      -2.679 -17.578  10.233  1.00 80.00           C  
ATOM    206  CD2 LEU A  28      -4.869 -16.880   9.311  1.00 80.00           C  
ATOM    207  N   ALA A  29      -4.994 -12.962   8.601  1.00 78.31           N  
ATOM    208  CA  ALA A  29      -5.889 -12.465   7.555  1.00 78.31           C  
ATOM    209  C   ALA A  29      -5.199 -11.412   6.673  1.00 78.31           C  
ATOM    210  CB  ALA A  29      -7.157 -11.904   8.211  1.00 78.31           C  
ATOM    211  O   ALA A  29      -5.253 -11.490   5.451  1.00 78.31           O  
ATOM    212  N   GLN A  30      -4.479 -10.464   7.267  1.00 82.12           N  
ATOM    213  CA  GLN A  30      -3.730  -9.464   6.511  1.00 82.12           C  
ATOM    214  C   GLN A  30      -2.607 -10.063   5.661  1.00 82.12           C  
ATOM    215  CB  GLN A  30      -3.162  -8.462   7.503  1.00 82.12           C  
ATOM    216  O   GLN A  30      -2.396  -9.645   4.524  1.00 82.12           O  
ATOM    217  CG  GLN A  30      -2.320  -7.401   6.789  1.00 82.12           C  
ATOM    218  CD  GLN A  30      -2.393  -6.147   7.608  1.00 82.12           C  
ATOM    219  NE2 GLN A  30      -1.405  -5.843   8.411  1.00 82.12           N  
ATOM    220  OE1 GLN A  30      -3.413  -5.483   7.599  1.00 82.12           O  
ATOM    221  N   LEU A  31      -1.895 -11.050   6.201  1.00 81.12           N  
ATOM    222  CA  LEU A  31      -0.815 -11.720   5.496  1.00 81.12           C  
ATOM    223  C   LEU A  31      -1.329 -12.398   4.218  1.00 81.12           C  
ATOM    224  CB  LEU A  31      -0.117 -12.660   6.490  1.00 81.12           C  
ATOM    225  O   LEU A  31      -0.663 -12.292   3.196  1.00 81.12           O  
ATOM    226  CG  LEU A  31       1.148 -13.333   5.926  1.00 81.12           C  
ATOM    227  CD1 LEU A  31       2.284 -13.300   6.951  1.00 81.12           C  
ATOM    228  CD2 LEU A  31       0.868 -14.795   5.594  1.00 81.12           C  
ATOM    229  N   THR A  32      -2.536 -12.981   4.222  1.00 77.62           N  
ATOM    230  CA  THR A  32      -3.141 -13.531   2.986  1.00 77.62           C  
ATOM    231  C   THR A  32      -3.339 -12.485   1.898  1.00 77.62           C  
ATOM    232  CB  THR A  32      -4.495 -14.220   3.203  1.00 77.62           C  
ATOM    233  O   THR A  32      -2.984 -12.716   0.747  1.00 77.62           O  
ATOM    234  CG2 THR A  32      -4.388 -15.363   4.179  1.00 77.62           C  
ATOM    235  OG1 THR A  32      -5.530 -13.390   3.676  1.00 77.62           O  
ATOM    236  N   VAL A  33      -3.840 -11.305   2.265  1.00 80.38           N  
ATOM    237  CA  VAL A  33      -4.104 -10.207   1.325  1.00 80.38           C  
ATOM    238  C   VAL A  33      -2.811  -9.708   0.672  1.00 80.38           C  
ATOM    239  CB  VAL A  33      -4.831  -9.067   2.064  1.00 80.38           C  
ATOM    240  O   VAL A  33      -2.780  -9.354  -0.508  1.00 80.38           O  
ATOM    241  CG1 VAL A  33      -5.115  -7.889   1.138  1.00 80.38           C  
ATOM    242  CG2 VAL A  33      -6.189  -9.530   2.611  1.00 80.38           C  
ATOM    243  N   LEU A  34      -1.724  -9.688   1.440  1.00 77.69           N  
ATOM    244  CA  LEU A  34      -0.419  -9.223   0.977  1.00 77.69           C  
ATOM    245  C   LEU A  34       0.322 -10.269   0.149  1.00 77.69           C  
ATOM    246  CB  LEU A  34       0.399  -8.824   2.202  1.00 77.69           C  
ATOM    247  O   LEU A  34       0.915  -9.922  -0.875  1.00 77.69           O  
ATOM    248  CG  LEU A  34      -0.168  -7.564   2.869  1.00 77.69           C  
ATOM    249  CD1 LEU A  34       0.482  -7.445   4.224  1.00 77.69           C  
ATOM    250  CD2 LEU A  34       0.168  -6.304   2.074  1.00 77.69           C  
ATOM    251  N   LEU A  35       0.266 -11.539   0.561  1.00 76.75           N  
ATOM    252  CA  LEU A  35       0.802 -12.648  -0.225  1.00 76.75           C  
ATOM    253  C   LEU A  35       0.131 -12.705  -1.597  1.00 76.75           C  
ATOM    254  CB  LEU A  35       0.609 -13.981   0.515  1.00 76.75           C  
ATOM    255  O   LEU A  35       0.817 -12.772  -2.606  1.00 76.75           O  
ATOM    256  CG  LEU A  35       1.541 -14.225   1.714  1.00 76.75           C  
ATOM    257  CD1 LEU A  35       1.224 -15.605   2.287  1.00 76.75           C  
ATOM    258  CD2 LEU A  35       3.022 -14.214   1.348  1.00 76.75           C  
ATOM    259  N   ASP A  36      -1.192 -12.580  -1.656  1.00 80.56           N  
ATOM    260  CA  ASP A  36      -1.927 -12.624  -2.919  1.00 80.56           C  
ATOM    261  C   ASP A  36      -1.456 -11.565  -3.933  1.00 80.56           C  
ATOM    262  CB  ASP A  36      -3.404 -12.450  -2.583  1.00 80.56           C  
ATOM    263  O   ASP A  36      -1.226 -11.866  -5.104  1.00 80.56           O  
ATOM    264  CG  ASP A  36      -4.271 -12.700  -3.803  1.00 80.56           C  
ATOM    265  OD1 ASP A  36      -4.329 -13.867  -4.234  1.00 80.56           O  
ATOM    266  OD2 ASP A  36      -4.913 -11.737  -4.270  1.00 80.56           O  
ATOM    267  N   ASN A  37      -1.219 -10.330  -3.476  1.00 76.12           N  
ATOM    268  CA  ASN A  37      -0.717  -9.264  -4.348  1.00 76.12           C  
ATOM    269  C   ASN A  37       0.730  -9.468  -4.790  1.00 76.12           C  
ATOM    270  CB  ASN A  37      -0.866  -7.913  -3.640  1.00 76.12           C  
ATOM    271  O   ASN A  37       1.090  -9.149  -5.920  1.00 76.12           O  
ATOM    272  CG  ASN A  37      -2.275  -7.408  -3.801  1.00 76.12           C  
ATOM    273  ND2 ASN A  37      -3.037  -7.356  -2.739  1.00 76.12           N  
ATOM    274  OD1 ASN A  37      -2.733  -7.147  -4.904  1.00 76.12           O  
ATOM    275  N   THR A  38       1.575  -9.969  -3.897  1.00 72.31           N  
ATOM    276  CA  THR A  38       3.015 -10.091  -4.153  1.00 72.31           C  
ATOM    277  C   THR A  38       3.351 -11.319  -4.982  1.00 72.31           C  
ATOM    278  CB  THR A  38       3.792 -10.114  -2.837  1.00 72.31           C  
ATOM    279  O   THR A  38       4.244 -11.262  -5.828  1.00 72.31           O  
ATOM    280  CG2 THR A  38       3.796  -8.744  -2.162  1.00 72.31           C  
ATOM    281  OG1 THR A  38       3.217 -11.028  -1.939  1.00 72.31           O  
ATOM    282  N   VAL A  39       2.626 -12.420  -4.789  1.00 73.38           N  
ATOM    283  CA  VAL A  39       2.879 -13.658  -5.521  1.00 73.38           C  
ATOM    284  C   VAL A  39       2.423 -13.556  -6.980  1.00 73.38           C  
ATOM    285  CB  VAL A  39       2.240 -14.867  -4.825  1.00 73.38           C  
ATOM    286  O   VAL A  39       3.066 -14.142  -7.854  1.00 73.38           O  
ATOM    287  CG1 VAL A  39       2.699 -16.099  -5.599  1.00 73.38           C  
ATOM    288  CG2 VAL A  39       2.704 -15.094  -3.378  1.00 73.38           C  
ATOM    289  N   LEU A  40       1.384 -12.765  -7.280  1.00 76.12           N  
ATOM    290  CA  LEU A  40       0.931 -12.535  -8.657  1.00 76.12           C  
ATOM    291  C   LEU A  40       2.082 -12.073  -9.565  1.00 76.12           C  
ATOM    292  CB  LEU A  40      -0.217 -11.509  -8.640  1.00 76.12           C  
ATOM    293  O   LEU A  40       2.218 -12.572 -10.680  1.00 76.12           O  
ATOM    294  CG  LEU A  40      -0.782 -11.165 -10.034  1.00 76.12           C  
ATOM    295  CD1 LEU A  40      -1.464 -12.354 -10.706  1.00 76.12           C  
ATOM    296  CD2 LEU A  40      -1.835 -10.065  -9.910  1.00 76.12           C  
ATOM    297  N   SER A  41       2.954 -11.197  -9.060  1.00 68.06           N  
ATOM    298  CA  SER A  41       4.132 -10.704  -9.784  1.00 68.06           C  
ATOM    299  C   SER A  41       5.113 -11.815 -10.173  1.00 68.06           C  
ATOM    300  CB  SER A  41       4.861  -9.663  -8.933  1.00 68.06           C  
ATOM    301  O   SER A  41       5.753 -11.730 -11.218  1.00 68.06           O  
ATOM    302  OG  SER A  41       3.978  -8.605  -8.615  1.00 68.06           O  
ATOM    303  N   VAL A  42       5.215 -12.880  -9.370  1.00 67.56           N  
ATOM    304  CA  VAL A  42       6.062 -14.050  -9.665  1.00 67.56           C  
ATOM    305  C   VAL A  42       5.392 -14.983 -10.677  1.00 67.56           C  
ATOM    306  CB  VAL A  42       6.419 -14.820  -8.377  1.00 67.56           C  
ATOM    307  O   VAL A  42       6.072 -15.641 -11.460  1.00 67.56           O  
ATOM    308  CG1 VAL A  42       7.512 -15.870  -8.615  1.00 67.56           C  
ATOM    309  CG2 VAL A  42       6.965 -13.882  -7.295  1.00 67.56           C  
ATOM    310  N   ALA A  43       4.058 -15.009 -10.713  1.00 72.19           N  
ATOM    311  CA  ALA A  43       3.283 -15.854 -11.619  1.00 72.19           C  
ATOM    312  C   ALA A  43       3.178 -15.308 -13.054  1.00 72.19           C  
ATOM    313  CB  ALA A  43       1.903 -16.080 -10.996  1.00 72.19           C  
ATOM    314  O   ALA A  43       2.811 -16.066 -13.953  1.00 72.19           O  
ATOM    315  N   ILE A  44       3.522 -14.034 -13.294  1.00 74.38           N  
ATOM    316  CA  ILE A  44       3.416 -13.348 -14.600  1.00 74.38           C  
ATOM    317  C   ILE A  44       3.937 -14.194 -15.783  1.00 74.38           C  
ATOM    318  CB  ILE A  44       4.088 -11.946 -14.533  1.00 74.38           C  
ATOM    319  O   ILE A  44       3.198 -14.347 -16.763  1.00 74.38           O  
ATOM    320  CG1 ILE A  44       3.274 -11.016 -13.608  1.00 74.38           C  
ATOM    321  CG2 ILE A  44       4.272 -11.301 -15.919  1.00 74.38           C  
ATOM    322  CD1 ILE A  44       3.847  -9.602 -13.447  1.00 74.38           C  
ATOM    323  N   PRO A  45       5.146 -14.798 -15.740  1.00 67.62           N  
ATOM    324  CA  PRO A  45       5.662 -15.573 -16.873  1.00 67.62           C  
ATOM    325  C   PRO A  45       4.852 -16.845 -17.159  1.00 67.62           C  
ATOM    326  CB  PRO A  45       7.113 -15.920 -16.511  1.00 67.62           C  
ATOM    327  O   PRO A  45       4.711 -17.252 -18.313  1.00 67.62           O  
ATOM    328  CG  PRO A  45       7.492 -14.885 -15.454  1.00 67.62           C  
ATOM    329  CD  PRO A  45       6.176 -14.699 -14.712  1.00 67.62           C  
ATOM    330  N   SER A  46       4.309 -17.487 -16.124  1.00 71.69           N  
ATOM    331  CA  SER A  46       3.455 -18.671 -16.274  1.00 71.69           C  
ATOM    332  C   SER A  46       2.060 -18.289 -16.767  1.00 71.69           C  
ATOM    333  CB  SER A  46       3.396 -19.468 -14.969  1.00 71.69           C  
ATOM    334  O   SER A  46       1.568 -18.912 -17.702  1.00 71.69           O  
ATOM    335  OG  SER A  46       4.707 -19.905 -14.644  1.00 71.69           O  
ATOM    336  N   LEU A  47       1.478 -17.199 -16.252  1.00 75.25           N  
ATOM    337  CA  LEU A  47       0.201 -16.651 -16.728  1.00 75.25           C  
ATOM    338  C   LEU A  47       0.257 -16.275 -18.218  1.00 75.25           C  
ATOM    339  CB  LEU A  47      -0.171 -15.415 -15.886  1.00 75.25           C  
ATOM    340  O   LEU A  47      -0.671 -16.566 -18.968  1.00 75.25           O  
ATOM    341  CG  LEU A  47      -0.526 -15.708 -14.418  1.00 75.25           C  
ATOM    342  CD1 LEU A  47      -0.654 -14.397 -13.646  1.00 75.25           C  
ATOM    343  CD2 LEU A  47      -1.846 -16.458 -14.279  1.00 75.25           C  
ATOM    344  N   THR A  48       1.372 -15.690 -18.664  1.00 70.38           N  
ATOM    345  CA  THR A  48       1.589 -15.331 -20.076  1.00 70.38           C  
ATOM    346  C   THR A  48       1.618 -16.570 -20.975  1.00 70.38           C  
ATOM    347  CB  THR A  48       2.905 -14.556 -20.252  1.00 70.38           C  
ATOM    348  O   THR A  48       1.028 -16.564 -22.052  1.00 70.38           O  
ATOM    349  CG2 THR A  48       3.065 -13.993 -21.664  1.00 70.38           C  
ATOM    350  OG1 THR A  48       2.975 -13.459 -19.372  1.00 70.38           O  
ATOM    351  N   ARG A  49       2.280 -17.650 -20.538  1.00 75.56           N  
ATOM    352  CA  ARG A  49       2.408 -18.891 -21.322  1.00 75.56           C  
ATOM    353  C   ARG A  49       1.129 -19.723 -21.337  1.00 75.56           C  
ATOM    354  CB  ARG A  49       3.579 -19.735 -20.798  1.00 75.56           C  
ATOM    355  O   ARG A  49       0.778 -20.262 -22.378  1.00 75.56           O  
ATOM    356  CG  ARG A  49       4.937 -19.128 -21.176  1.00 75.56           C  
ATOM    357  CD  ARG A  49       6.103 -20.008 -20.707  1.00 75.56           C  
ATOM    358  NE  ARG A  49       6.184 -20.080 -19.235  1.00 75.56           N  
ATOM    359  NH1 ARG A  49       8.012 -21.460 -19.103  1.00 75.56           N  
ATOM    360  NH2 ARG A  49       6.970 -20.829 -17.228  1.00 75.56           N  
ATOM    361  CZ  ARG A  49       7.050 -20.786 -18.530  1.00 75.56           C  
ATOM    362  N   GLU A  50       0.454 -19.846 -20.199  1.00 77.81           N  
ATOM    363  CA  GLU A  50      -0.677 -20.768 -20.046  1.00 77.81           C  
ATOM    364  C   GLU A  50      -2.023 -20.131 -20.409  1.00 77.81           C  
ATOM    365  CB  GLU A  50      -0.699 -21.335 -18.621  1.00 77.81           C  
ATOM    366  O   GLU A  50      -2.839 -20.770 -21.069  1.00 77.81           O  
ATOM    367  CG  GLU A  50       0.504 -22.257 -18.348  1.00 77.81           C  
ATOM    368  CD  GLU A  50       0.444 -22.879 -16.947  1.00 77.81           C  
ATOM    369  OE1 GLU A  50       1.516 -22.999 -16.310  1.00 77.81           O  
ATOM    370  OE2 GLU A  50      -0.676 -23.212 -16.496  1.00 77.81           O  
ATOM    371  N   LEU A  51      -2.253 -18.862 -20.049  1.00 77.19           N  
ATOM    372  CA  LEU A  51      -3.494 -18.153 -20.393  1.00 77.19           C  
ATOM    373  C   LEU A  51      -3.391 -17.333 -21.681  1.00 77.19           C  
ATOM    374  CB  LEU A  51      -3.985 -17.282 -19.224  1.00 77.19           C  
ATOM    375  O   LEU A  51      -4.372 -16.699 -22.066  1.00 77.19           O  
ATOM    376  CG  LEU A  51      -4.509 -18.097 -18.028  1.00 77.19           C  
ATOM    377  CD1 LEU A  51      -3.464 -18.178 -16.925  1.00 77.19           C  
ATOM    378  CD2 LEU A  51      -5.757 -17.430 -17.456  1.00 77.19           C  
ATOM    379  N   HIS A  52      -2.226 -17.325 -22.341  1.00 75.69           N  
ATOM    380  CA  HIS A  52      -1.938 -16.432 -23.471  1.00 75.69           C  
ATOM    381  C   HIS A  52      -2.235 -14.964 -23.120  1.00 75.69           C  
ATOM    382  CB  HIS A  52      -2.648 -16.917 -24.745  1.00 75.69           C  
ATOM    383  O   HIS A  52      -2.703 -14.189 -23.955  1.00 75.69           O  
ATOM    384  CG  HIS A  52      -2.280 -18.324 -25.137  1.00 75.69           C  
ATOM    385  CD2 HIS A  52      -1.437 -18.690 -26.150  1.00 75.69           C  
ATOM    386  ND1 HIS A  52      -2.710 -19.482 -24.529  1.00 75.69           N  
ATOM    387  CE1 HIS A  52      -2.133 -20.517 -25.157  1.00 75.69           C  
ATOM    388  NE2 HIS A  52      -1.359 -20.086 -26.167  1.00 75.69           N  
ATOM    389  N   ALA A  53      -2.012 -14.602 -21.851  1.00 75.62           N  
ATOM    390  CA  ALA A  53      -2.347 -13.290 -21.331  1.00 75.62           C  
ATOM    391  C   ALA A  53      -1.514 -12.223 -22.042  1.00 75.62           C  
ATOM    392  CB  ALA A  53      -2.149 -13.279 -19.809  1.00 75.62           C  
ATOM    393  O   ALA A  53      -0.283 -12.291 -22.072  1.00 75.62           O  
ATOM    394  N   SER A  54      -2.191 -11.227 -22.609  1.00 77.81           N  
ATOM    395  CA  SER A  54      -1.518 -10.056 -23.153  1.00 77.81           C  
ATOM    396  C   SER A  54      -0.934  -9.208 -22.020  1.00 77.81           C  
ATOM    397  CB  SER A  54      -2.485  -9.248 -24.023  1.00 77.81           C  
ATOM    398  O   SER A  54      -1.369  -9.284 -20.870  1.00 77.81           O  
ATOM    399  OG  SER A  54      -3.492  -8.644 -23.238  1.00 77.81           O  
ATOM    400  N   THR A  55       0.018  -8.331 -22.335  1.00 69.75           N  
ATOM    401  CA  THR A  55       0.547  -7.365 -21.358  1.00 69.75           C  
ATOM    402  C   THR A  55      -0.572  -6.537 -20.718  1.00 69.75           C  
ATOM    403  CB  THR A  55       1.550  -6.422 -22.035  1.00 69.75           C  
ATOM    404  O   THR A  55      -0.553  -6.307 -19.510  1.00 69.75           O  
ATOM    405  CG2 THR A  55       2.370  -5.620 -21.028  1.00 69.75           C  
ATOM    406  OG1 THR A  55       2.455  -7.168 -22.817  1.00 69.75           O  
ATOM    407  N   ALA A  56      -1.584  -6.158 -21.506  1.00 72.81           N  
ATOM    408  CA  ALA A  56      -2.754  -5.434 -21.019  1.00 72.81           C  
ATOM    409  C   ALA A  56      -3.577  -6.270 -20.026  1.00 72.81           C  
ATOM    410  CB  ALA A  56      -3.600  -5.018 -22.228  1.00 72.81           C  
ATOM    411  O   ALA A  56      -4.026  -5.747 -19.007  1.00 72.81           O  
ATOM    412  N   ASP A  57      -3.737  -7.572 -20.275  1.00 77.62           N  
ATOM    413  CA  ASP A  57      -4.450  -8.461 -19.356  1.00 77.62           C  
ATOM    414  C   ASP A  57      -3.737  -8.561 -18.007  1.00 77.62           C  
ATOM    415  CB  ASP A  57      -4.583  -9.867 -19.943  1.00 77.62           C  
ATOM    416  O   ASP A  57      -4.379  -8.470 -16.965  1.00 77.62           O  
ATOM    417  CG  ASP A  57      -5.455  -9.924 -21.189  1.00 77.62           C  
ATOM    418  OD1 ASP A  57      -6.546  -9.322 -21.177  1.00 77.62           O  
ATOM    419  OD2 ASP A  57      -5.012 -10.598 -22.149  1.00 77.62           O  
ATOM    420  N   ILE A  58      -2.409  -8.691 -18.011  1.00 75.56           N  
ATOM    421  CA  ILE A  58      -1.604  -8.788 -16.785  1.00 75.56           C  
ATOM    422  C   ILE A  58      -1.703  -7.495 -15.971  1.00 75.56           C  
ATOM    423  CB  ILE A  58      -0.141  -9.130 -17.135  1.00 75.56           C  
ATOM    424  O   ILE A  58      -1.897  -7.534 -14.754  1.00 75.56           O  
ATOM    425  CG1 ILE A  58      -0.090 -10.500 -17.850  1.00 75.56           C  
ATOM    426  CG2 ILE A  58       0.735  -9.129 -15.868  1.00 75.56           C  
ATOM    427  CD1 ILE A  58       1.282 -10.884 -18.404  1.00 75.56           C  
ATOM    428  N   GLN A  59      -1.641  -6.343 -16.643  1.00 72.88           N  
ATOM    429  CA  GLN A  59      -1.868  -5.049 -16.003  1.00 72.88           C  
ATOM    430  C   GLN A  59      -3.261  -4.980 -15.373  1.00 72.88           C  
ATOM    431  CB  GLN A  59      -1.702  -3.926 -17.028  1.00 72.88           C  
ATOM    432  O   GLN A  59      -3.392  -4.569 -14.223  1.00 72.88           O  
ATOM    433  CG  GLN A  59      -0.238  -3.702 -17.429  1.00 72.88           C  
ATOM    434  CD  GLN A  59      -0.108  -2.580 -18.453  1.00 72.88           C  
ATOM    435  NE2 GLN A  59       1.018  -1.908 -18.481  1.00 72.88           N  
ATOM    436  OE1 GLN A  59      -1.023  -2.278 -19.206  1.00 72.88           O  
ATOM    437  N   TRP A  60      -4.301  -5.439 -16.073  1.00 83.88           N  
ATOM    438  CA  TRP A  60      -5.654  -5.487 -15.522  1.00 83.88           C  
ATOM    439  C   TRP A  60      -5.812  -6.486 -14.371  1.00 83.88           C  
ATOM    440  CB  TRP A  60      -6.669  -5.738 -16.639  1.00 83.88           C  
ATOM    441  O   TRP A  60      -6.553  -6.194 -13.436  1.00 83.88           O  
ATOM    442  CG  TRP A  60      -7.126  -4.486 -17.318  1.00 83.88           C  
ATOM    443  CD1 TRP A  60      -6.812  -4.090 -18.570  1.00 83.88           C  
ATOM    444  CD2 TRP A  60      -7.983  -3.440 -16.771  1.00 83.88           C  
ATOM    445  CE2 TRP A  60      -8.158  -2.432 -17.765  1.00 83.88           C  
ATOM    446  CE3 TRP A  60      -8.627  -3.246 -15.530  1.00 83.88           C  
ATOM    447  NE1 TRP A  60      -7.415  -2.876 -18.839  1.00 83.88           N  
ATOM    448  CH2 TRP A  60      -9.579  -1.130 -16.299  1.00 83.88           C  
ATOM    449  CZ2 TRP A  60      -8.944  -1.291 -17.544  1.00 83.88           C  
ATOM    450  CZ3 TRP A  60      -9.417  -2.103 -15.295  1.00 83.88           C  
ATOM    451  N   MET A  61      -5.100  -7.616 -14.365  1.00 82.38           N  
ATOM    452  CA  MET A  61      -5.116  -8.574 -13.245  1.00 82.38           C  
ATOM    453  C   MET A  61      -4.577  -7.956 -11.947  1.00 82.38           C  
ATOM    454  CB  MET A  61      -4.266  -9.804 -13.590  1.00 82.38           C  
ATOM    455  O   MET A  61      -5.073  -8.256 -10.854  1.00 82.38           O  
ATOM    456  CG  MET A  61      -4.878 -10.695 -14.669  1.00 82.38           C  
ATOM    457  SD  MET A  61      -3.690 -11.903 -15.308  1.00 82.38           S  
ATOM    458  CE  MET A  61      -4.669 -12.567 -16.671  1.00 82.38           C  
ATOM    459  N   ILE A  62      -3.571  -7.086 -12.058  1.00 79.19           N  
ATOM    460  CA  ILE A  62      -3.004  -6.342 -10.928  1.00 79.19           C  
ATOM    461  C   ILE A  62      -3.935  -5.180 -10.562  1.00 79.19           C  
ATOM    462  CB  ILE A  62      -1.566  -5.874 -11.260  1.00 79.19           C  
ATOM    463  O   ILE A  62      -4.397  -5.085  -9.424  1.00 79.19           O  
ATOM    464  CG1 ILE A  62      -0.634  -7.085 -11.515  1.00 79.19           C  
ATOM    465  CG2 ILE A  62      -1.004  -5.016 -10.111  1.00 79.19           C  
ATOM    466  CD1 ILE A  62       0.701  -6.722 -12.171  1.00 79.19           C  
ATOM    467  N   ASN A  63      -4.269  -4.343 -11.545  1.00 81.81           N  
ATOM    468  CA  ASN A  63      -4.968  -3.081 -11.333  1.00 81.81           C  
ATOM    469  C   ASN A  63      -6.424  -3.267 -10.905  1.00 81.81           C  
ATOM    470  CB  ASN A  63      -4.866  -2.225 -12.609  1.00 81.81           C  
ATOM    471  O   ASN A  63      -6.890  -2.503 -10.069  1.00 81.81           O  
ATOM    472  CG  ASN A  63      -3.451  -1.744 -12.884  1.00 81.81           C  
ATOM    473  ND2 ASN A  63      -3.152  -1.359 -14.102  1.00 81.81           N  
ATOM    474  OD1 ASN A  63      -2.614  -1.666 -12.002  1.00 81.81           O  
ATOM    475  N   ALA A  64      -7.155  -4.265 -11.417  1.00 86.19           N  
ATOM    476  CA  ALA A  64      -8.565  -4.465 -11.063  1.00 86.19           C  
ATOM    477  C   ALA A  64      -8.760  -4.699  -9.559  1.00 86.19           C  
ATOM    478  CB  ALA A  64      -9.131  -5.641 -11.864  1.00 86.19           C  
ATOM    479  O   ALA A  64      -9.703  -4.177  -8.968  1.00 86.19           O  
ATOM    480  N   TYR A  65      -7.842  -5.438  -8.934  1.00 87.50           N  
ATOM    481  CA  TYR A  65      -7.843  -5.645  -7.491  1.00 87.50           C  
ATOM    482  C   TYR A  65      -7.646  -4.323  -6.741  1.00 87.50           C  
ATOM    483  CB  TYR A  65      -6.752  -6.656  -7.138  1.00 87.50           C  
ATOM    484  O   TYR A  65      -8.487  -3.962  -5.918  1.00 87.50           O  
ATOM    485  CG  TYR A  65      -6.535  -6.799  -5.650  1.00 87.50           C  
ATOM    486  CD1 TYR A  65      -5.657  -5.918  -4.995  1.00 87.50           C  
ATOM    487  CD2 TYR A  65      -7.260  -7.755  -4.917  1.00 87.50           C  
ATOM    488  CE1 TYR A  65      -5.585  -5.918  -3.598  1.00 87.50           C  
ATOM    489  CE2 TYR A  65      -7.154  -7.790  -3.515  1.00 87.50           C  
ATOM    490  OH  TYR A  65      -6.327  -6.770  -1.511  1.00 87.50           O  
ATOM    491  CZ  TYR A  65      -6.351  -6.837  -2.859  1.00 87.50           C  
ATOM    492  N   SER A  66      -6.573  -3.585  -7.052  1.00 82.94           N  
ATOM    493  CA  SER A  66      -6.250  -2.327  -6.370  1.00 82.94           C  
ATOM    494  C   SER A  66      -7.333  -1.277  -6.595  1.00 82.94           C  
ATOM    495  CB  SER A  66      -4.895  -1.792  -6.837  1.00 82.94           C  
ATOM    496  O   SER A  66      -7.757  -0.638  -5.648  1.00 82.94           O  
ATOM    497  OG  SER A  66      -3.877  -2.697  -6.461  1.00 82.94           O  
ATOM    498  N   LEU A  67      -7.867  -1.158  -7.812  1.00 85.31           N  
ATOM    499  CA  LEU A  67      -8.943  -0.223  -8.152  1.00 85.31           C  
ATOM    500  C   LEU A  67     -10.203  -0.463  -7.321  1.00 85.31           C  
ATOM    501  CB  LEU A  67      -9.263  -0.367  -9.650  1.00 85.31           C  
ATOM    502  O   LEU A  67     -10.732   0.471  -6.717  1.00 85.31           O  
ATOM    503  CG  LEU A  67      -8.220   0.290 -10.565  1.00 85.31           C  
ATOM    504  CD1 LEU A  67      -8.458  -0.148 -12.011  1.00 85.31           C  
ATOM    505  CD2 LEU A  67      -8.290   1.813 -10.499  1.00 85.31           C  
ATOM    506  N   VAL A  68     -10.666  -1.715  -7.260  1.00 88.50           N  
ATOM    507  CA  VAL A  68     -11.840  -2.073  -6.457  1.00 88.50           C  
ATOM    508  C   VAL A  68     -11.549  -1.896  -4.971  1.00 88.50           C  
ATOM    509  CB  VAL A  68     -12.306  -3.504  -6.772  1.00 88.50           C  
ATOM    510  O   VAL A  68     -12.399  -1.379  -4.244  1.00 88.50           O  
ATOM    511  CG1 VAL A  68     -13.450  -3.933  -5.850  1.00 88.50           C  
ATOM    512  CG2 VAL A  68     -12.840  -3.588  -8.206  1.00 88.50           C  
ATOM    513  N   GLN A  69     -10.347  -2.272  -4.524  1.00 87.75           N  
ATOM    514  CA  GLN A  69      -9.929  -2.088  -3.143  1.00 87.75           C  
ATOM    515  C   GLN A  69      -9.960  -0.602  -2.767  1.00 87.75           C  
ATOM    516  CB  GLN A  69      -8.559  -2.741  -2.898  1.00 87.75           C  
ATOM    517  O   GLN A  69     -10.730  -0.232  -1.886  1.00 87.75           O  
ATOM    518  CG  GLN A  69      -8.185  -2.692  -1.409  1.00 87.75           C  
ATOM    519  CD  GLN A  69      -6.866  -3.390  -1.099  1.00 87.75           C  
ATOM    520  NE2 GLN A  69      -6.748  -4.055   0.030  1.00 87.75           N  
ATOM    521  OE1 GLN A  69      -5.903  -3.362  -1.837  1.00 87.75           O  
ATOM    522  N   SER A  70      -9.206   0.258  -3.460  1.00 84.50           N  
ATOM    523  CA  SER A  70      -9.118   1.696  -3.185  1.00 84.50           C  
ATOM    524  C   SER A  70     -10.479   2.385  -3.244  1.00 84.50           C  
ATOM    525  CB  SER A  70      -8.196   2.403  -4.185  1.00 84.50           C  
ATOM    526  O   SER A  70     -10.780   3.207  -2.381  1.00 84.50           O  
ATOM    527  OG  SER A  70      -6.945   1.770  -4.353  1.00 84.50           O  
ATOM    528  N   GLY A  71     -11.320   2.029  -4.222  1.00 85.06           N  
ATOM    529  CA  GLY A  71     -12.679   2.553  -4.342  1.00 85.06           C  
ATOM    530  C   GLY A  71     -13.546   2.234  -3.126  1.00 85.06           C  
ATOM    531  O   GLY A  71     -14.286   3.082  -2.632  1.00 85.06           O  
ATOM    532  N   LEU A  72     -13.438   1.014  -2.604  1.00 88.69           N  
ATOM    533  CA  LEU A  72     -14.311   0.537  -1.539  1.00 88.69           C  
ATOM    534  C   LEU A  72     -13.773   0.782  -0.131  1.00 88.69           C  
ATOM    535  CB  LEU A  72     -14.633  -0.944  -1.779  1.00 88.69           C  
ATOM    536  O   LEU A  72     -14.516   0.520   0.807  1.00 88.69           O  
ATOM    537  CG  LEU A  72     -15.577  -1.168  -2.973  1.00 88.69           C  
ATOM    538  CD1 LEU A  72     -15.622  -2.657  -3.285  1.00 88.69           C  
ATOM    539  CD2 LEU A  72     -17.012  -0.722  -2.666  1.00 88.69           C  
ATOM    540  N   LEU A  73     -12.551   1.288   0.070  1.00 86.50           N  
ATOM    541  CA  LEU A  73     -11.979   1.471   1.416  1.00 86.50           C  
ATOM    542  C   LEU A  73     -12.857   2.353   2.315  1.00 86.50           C  
ATOM    543  CB  LEU A  73     -10.555   2.050   1.315  1.00 86.50           C  
ATOM    544  O   LEU A  73     -13.170   1.967   3.440  1.00 86.50           O  
ATOM    545  CG  LEU A  73      -9.493   0.999   0.953  1.00 86.50           C  
ATOM    546  CD1 LEU A  73      -8.184   1.648   0.530  1.00 86.50           C  
ATOM    547  CD2 LEU A  73      -9.193   0.028   2.097  1.00 86.50           C  
ATOM    548  N   LEU A  74     -13.318   3.507   1.831  1.00 84.19           N  
ATOM    549  CA  LEU A  74     -14.170   4.386   2.638  1.00 84.19           C  
ATOM    550  C   LEU A  74     -15.536   3.740   2.940  1.00 84.19           C  
ATOM    551  CB  LEU A  74     -14.305   5.739   1.921  1.00 84.19           C  
ATOM    552  O   LEU A  74     -16.006   3.746   4.081  1.00 84.19           O  
ATOM    553  CG  LEU A  74     -14.930   6.833   2.804  1.00 84.19           C  
ATOM    554  CD1 LEU A  74     -14.034   7.203   3.990  1.00 84.19           C  
ATOM    555  CD2 LEU A  74     -15.163   8.089   1.970  1.00 84.19           C  
ATOM    556  N   THR A  75     -16.137   3.116   1.925  1.00 86.56           N  
ATOM    557  CA  THR A  75     -17.417   2.396   2.013  1.00 86.56           C  
ATOM    558  C   THR A  75     -17.350   1.203   2.964  1.00 86.56           C  
ATOM    559  CB  THR A  75     -17.848   1.947   0.608  1.00 86.56           C  
ATOM    560  O   THR A  75     -18.228   1.027   3.809  1.00 86.56           O  
ATOM    561  CG2 THR A  75     -19.214   1.262   0.616  1.00 86.56           C  
ATOM    562  OG1 THR A  75     -17.946   3.079  -0.224  1.00 86.56           O  
ATOM    563  N   ALA A  76     -16.290   0.405   2.871  1.00 85.88           N  
ATOM    564  CA  ALA A  76     -16.027  -0.750   3.715  1.00 85.88           C  
ATOM    565  C   ALA A  76     -15.825  -0.336   5.177  1.00 85.88           C  
ATOM    566  CB  ALA A  76     -14.793  -1.473   3.163  1.00 85.88           C  
ATOM    567  O   ALA A  76     -16.381  -0.972   6.072  1.00 85.88           O  
ATOM    568  N   GLY A  77     -15.114   0.771   5.416  1.00 83.38           N  
ATOM    569  CA  GLY A  77     -14.939   1.341   6.749  1.00 83.38           C  
ATOM    570  C   GLY A  77     -16.263   1.740   7.407  1.00 83.38           C  
ATOM    571  O   GLY A  77     -16.528   1.363   8.549  1.00 83.38           O  
ATOM    572  N   ASN A  78     -17.139   2.430   6.670  1.00 82.69           N  
ATOM    573  CA  ASN A  78     -18.475   2.781   7.162  1.00 82.69           C  
ATOM    574  C   ASN A  78     -19.354   1.537   7.395  1.00 82.69           C  
ATOM    575  CB  ASN A  78     -19.122   3.748   6.162  1.00 82.69           C  
ATOM    576  O   ASN A  78     -20.006   1.408   8.435  1.00 82.69           O  
ATOM    577  CG  ASN A  78     -20.426   4.307   6.700  1.00 82.69           C  
ATOM    578  ND2 ASN A  78     -20.403   5.510   7.222  1.00 82.69           N  
ATOM    579  OD1 ASN A  78     -21.464   3.662   6.697  1.00 82.69           O  
ATOM    580  N   ALA A  79     -19.328   0.582   6.460  1.00 83.25           N  
ATOM    581  CA  ALA A  79     -20.053  -0.678   6.584  1.00 83.25           C  
ATOM    582  C   ALA A  79     -19.605  -1.484   7.820  1.00 83.25           C  
ATOM    583  CB  ALA A  79     -19.873  -1.471   5.284  1.00 83.25           C  
ATOM    584  O   ALA A  79     -20.454  -2.051   8.514  1.00 83.25           O  
ATOM    585  N   ALA A  80     -18.304  -1.490   8.134  1.00 80.12           N  
ATOM    586  CA  ALA A  80     -17.731  -2.142   9.313  1.00 80.12           C  
ATOM    587  C   ALA A  80     -18.268  -1.576  10.631  1.00 80.12           C  
ATOM    588  CB  ALA A  80     -16.205  -2.040   9.234  1.00 80.12           C  
ATOM    589  O   ALA A  80     -18.645  -2.350  11.514  1.00 80.12           O  
ATOM    590  N   ASP A  81     -18.356  -0.252  10.758  1.00 78.00           N  
ATOM    591  CA  ASP A  81     -18.890   0.380  11.971  1.00 78.00           C  
ATOM    592  C   ASP A  81     -20.405   0.160  12.128  1.00 78.00           C  
ATOM    593  CB  ASP A  81     -18.527   1.874  11.976  1.00 78.00           C  
ATOM    594  O   ASP A  81     -20.906  -0.002  13.245  1.00 78.00           O  
ATOM    595  CG  ASP A  81     -17.057   2.131  12.329  1.00 78.00           C  
ATOM    596  OD1 ASP A  81     -16.448   1.327  13.085  1.00 78.00           O  
ATOM    597  OD2 ASP A  81     -16.520   3.168  11.886  1.00 78.00           O  
ATOM    598  N   ARG A  82     -21.141   0.092  11.012  1.00 77.31           N  
ATOM    599  CA  ARG A  82     -22.607  -0.013  10.993  1.00 77.31           C  
ATOM    600  C   ARG A  82     -23.134  -1.438  11.177  1.00 77.31           C  
ATOM    601  CB  ARG A  82     -23.081   0.572   9.659  1.00 77.31           C  
ATOM    602  O   ARG A  82     -24.032  -1.680  11.990  1.00 77.31           O  
ATOM    603  CG  ARG A  82     -24.607   0.677   9.568  1.00 77.31           C  
ATOM    604  CD  ARG A  82     -25.014   0.581   8.099  1.00 77.31           C  
ATOM    605  NE  ARG A  82     -26.467   0.741   7.948  1.00 77.31           N  
ATOM    606  NH1 ARG A  82     -26.361   2.977   7.688  1.00 77.31           N  
ATOM    607  NH2 ARG A  82     -28.317   2.018   8.221  1.00 77.31           N  
ATOM    608  CZ  ARG A  82     -27.057   1.907   7.923  1.00 77.31           C  
ATOM    609  N   TYR A  83     -22.655  -2.374  10.360  1.00 78.06           N  
ATOM    610  CA  TYR A  83     -23.186  -3.741  10.309  1.00 78.06           C  
ATOM    611  C   TYR A  83     -22.555  -4.663  11.351  1.00 78.06           C  
ATOM    612  CB  TYR A  83     -23.055  -4.309   8.892  1.00 78.06           C  
ATOM    613  O   TYR A  83     -23.113  -5.726  11.633  1.00 78.06           O  
ATOM    614  CG  TYR A  83     -23.915  -3.590   7.871  1.00 78.06           C  
ATOM    615  CD1 TYR A  83     -25.319  -3.680   7.946  1.00 78.06           C  
ATOM    616  CD2 TYR A  83     -23.315  -2.836   6.845  1.00 78.06           C  
ATOM    617  CE1 TYR A  83     -26.121  -3.004   7.006  1.00 78.06           C  
ATOM    618  CE2 TYR A  83     -24.111  -2.168   5.896  1.00 78.06           C  
ATOM    619  OH  TYR A  83     -26.300  -1.575   5.098  1.00 78.06           O  
ATOM    620  CZ  TYR A  83     -25.518  -2.248   5.980  1.00 78.06           C  
ATOM    621  N   GLY A  84     -21.454  -4.225  11.958  1.00 76.69           N  
ATOM    622  CA  GLY A  84     -20.696  -4.984  12.937  1.00 76.69           C  
ATOM    623  C   GLY A  84     -19.373  -5.462  12.354  1.00 76.69           C  
ATOM    624  O   GLY A  84     -19.307  -6.033  11.257  1.00 76.69           O  
ATOM    625  N   ARG A  85     -18.299  -5.219  13.107  1.00 76.44           N  
ATOM    626  CA  ARG A  85     -16.918  -5.433  12.650  1.00 76.44           C  
ATOM    627  C   ARG A  85     -16.622  -6.912  12.425  1.00 76.44           C  
ATOM    628  CB  ARG A  85     -15.944  -4.800  13.657  1.00 76.44           C  
ATOM    629  O   ARG A  85     -15.966  -7.263  11.449  1.00 76.44           O  
ATOM    630  CG  ARG A  85     -16.128  -3.274  13.727  1.00 76.44           C  
ATOM    631  CD  ARG A  85     -15.261  -2.632  14.814  1.00 76.44           C  
ATOM    632  NE  ARG A  85     -15.513  -1.179  14.869  1.00 76.44           N  
ATOM    633  NH1 ARG A  85     -14.325  -0.673  16.766  1.00 76.44           N  
ATOM    634  NH2 ARG A  85     -15.408   0.925  15.687  1.00 76.44           N  
ATOM    635  CZ  ARG A  85     -15.080  -0.327  15.775  1.00 76.44           C  
ATOM    636  N   ARG A  86     -17.177  -7.788  13.270  1.00 82.12           N  
ATOM    637  CA  ARG A  86     -17.050  -9.245  13.135  1.00 82.12           C  
ATOM    638  C   ARG A  86     -17.712  -9.731  11.847  1.00 82.12           C  
ATOM    639  CB  ARG A  86     -17.662  -9.912  14.372  1.00 82.12           C  
ATOM    640  O   ARG A  86     -17.089 -10.476  11.098  1.00 82.12           O  
ATOM    641  CG  ARG A  86     -17.583 -11.445  14.333  1.00 82.12           C  
ATOM    642  CD  ARG A  86     -18.506 -12.007  15.412  1.00 82.12           C  
ATOM    643  NE  ARG A  86     -18.694 -13.456  15.249  1.00 82.12           N  
ATOM    644  NH1 ARG A  86     -18.412 -14.093  17.434  1.00 82.12           N  
ATOM    645  NH2 ARG A  86     -19.155 -15.554  15.944  1.00 82.12           N  
ATOM    646  CZ  ARG A  86     -18.755 -14.350  16.211  1.00 82.12           C  
ATOM    647  N   LYS A  87     -18.943  -9.296  11.558  1.00 84.19           N  
ATOM    648  CA  LYS A  87     -19.663  -9.701  10.336  1.00 84.19           C  
ATOM    649  C   LYS A  87     -18.948  -9.255   9.073  1.00 84.19           C  
ATOM    650  CB  LYS A  87     -21.089  -9.148  10.325  1.00 84.19           C  
ATOM    651  O   LYS A  87     -18.853 -10.038   8.136  1.00 84.19           O  
ATOM    652  CG  LYS A  87     -21.920  -9.810  11.419  1.00 84.19           C  
ATOM    653  CD  LYS A  87     -23.358  -9.304  11.382  1.00 84.19           C  
ATOM    654  CE  LYS A  87     -24.090  -9.881  12.589  1.00 84.19           C  
ATOM    655  NZ  LYS A  87     -25.464  -9.342  12.669  1.00 84.19           N  
ATOM    656  N   MET A  88     -18.434  -8.027   9.052  1.00 86.94           N  
ATOM    657  CA  MET A  88     -17.691  -7.522   7.897  1.00 86.94           C  
ATOM    658  C   MET A  88     -16.331  -8.208   7.735  1.00 86.94           C  
ATOM    659  CB  MET A  88     -17.564  -5.998   7.980  1.00 86.94           C  
ATOM    660  O   MET A  88     -15.940  -8.485   6.607  1.00 86.94           O  
ATOM    661  CG  MET A  88     -18.908  -5.278   7.793  1.00 86.94           C  
ATOM    662  SD  MET A  88     -19.811  -5.596   6.253  1.00 86.94           S  
ATOM    663  CE  MET A  88     -21.018  -6.830   6.798  1.00 86.94           C  
ATOM    664  N   LEU A  89     -15.653  -8.571   8.829  1.00 83.50           N  
ATOM    665  CA  LEU A  89     -14.414  -9.355   8.778  1.00 83.50           C  
ATOM    666  C   LEU A  89     -14.665 -10.780   8.244  1.00 83.50           C  
ATOM    667  CB  LEU A  89     -13.782  -9.338  10.185  1.00 83.50           C  
ATOM    668  O   LEU A  89     -13.924 -11.257   7.389  1.00 83.50           O  
ATOM    669  CG  LEU A  89     -12.368  -9.937  10.284  1.00 83.50           C  
ATOM    670  CD1 LEU A  89     -11.310  -9.106   9.563  1.00 83.50           C  
ATOM    671  CD2 LEU A  89     -11.935  -9.973  11.751  1.00 83.50           C  
ATOM    672  N   VAL A  90     -15.751 -11.434   8.680  1.00 88.00           N  
ATOM    673  CA  VAL A  90     -16.203 -12.742   8.161  1.00 88.00           C  
ATOM    674  C   VAL A  90     -16.587 -12.647   6.683  1.00 88.00           C  
ATOM    675  CB  VAL A  90     -17.385 -13.275   9.002  1.00 88.00           C  
ATOM    676  O   VAL A  90     -16.158 -13.477   5.888  1.00 88.00           O  
ATOM    677  CG1 VAL A  90     -18.131 -14.487   8.427  1.00 88.00           C  
ATOM    678  CG2 VAL A  90     -16.903 -13.697  10.395  1.00 88.00           C  
ATOM    679  N   ALA A  91     -17.361 -11.628   6.301  1.00 89.75           N  
ATOM    680  CA  ALA A  91     -17.749 -11.400   4.911  1.00 89.75           C  
ATOM    681  C   ALA A  91     -16.529 -11.124   4.022  1.00 89.75           C  
ATOM    682  CB  ALA A  91     -18.755 -10.244   4.858  1.00 89.75           C  
ATOM    683  O   ALA A  91     -16.437 -11.680   2.933  1.00 89.75           O  
ATOM    684  N   GLY A  92     -15.570 -10.328   4.507  1.00 88.38           N  
ATOM    685  CA  GLY A  92     -14.310 -10.054   3.822  1.00 88.38           C  
ATOM    686  C   GLY A  92     -13.485 -11.320   3.601  1.00 88.38           C  
ATOM    687  O   GLY A  92     -13.072 -11.576   2.476  1.00 88.38           O  
ATOM    688  N   LEU A  93     -13.314 -12.151   4.637  1.00 87.81           N  
ATOM    689  CA  LEU A  93     -12.604 -13.434   4.541  1.00 87.81           C  
ATOM    690  C   LEU A  93     -13.302 -14.408   3.583  1.00 87.81           C  
ATOM    691  CB  LEU A  93     -12.494 -14.071   5.941  1.00 87.81           C  
ATOM    692  O   LEU A  93     -12.635 -15.064   2.787  1.00 87.81           O  
ATOM    693  CG  LEU A  93     -11.343 -13.538   6.811  1.00 87.81           C  
ATOM    694  CD1 LEU A  93     -11.534 -13.982   8.254  1.00 87.81           C  
ATOM    695  CD2 LEU A  93      -9.983 -14.041   6.321  1.00 87.81           C  
ATOM    696  N   ALA A  94     -14.633 -14.490   3.632  1.00 90.12           N  
ATOM    697  CA  ALA A  94     -15.409 -15.355   2.749  1.00 90.12           C  
ATOM    698  C   ALA A  94     -15.323 -14.901   1.284  1.00 90.12           C  
ATOM    699  CB  ALA A  94     -16.857 -15.400   3.249  1.00 90.12           C  
ATOM    700  O   ALA A  94     -15.038 -15.717   0.411  1.00 90.12           O  
ATOM    701  N   LEU A  95     -15.510 -13.604   1.013  1.00 90.62           N  
ATOM    702  CA  LEU A  95     -15.372 -13.031  -0.331  1.00 90.62           C  
ATOM    703  C   LEU A  95     -13.952 -13.204  -0.870  1.00 90.62           C  
ATOM    704  CB  LEU A  95     -15.740 -11.536  -0.305  1.00 90.62           C  
ATOM    705  O   LEU A  95     -13.784 -13.581  -2.026  1.00 90.62           O  
ATOM    706  CG  LEU A  95     -17.252 -11.261  -0.246  1.00 90.62           C  
ATOM    707  CD1 LEU A  95     -17.488  -9.779   0.049  1.00 90.62           C  
ATOM    708  CD2 LEU A  95     -17.943 -11.597  -1.570  1.00 90.62           C  
ATOM    709  N   PHE A  96     -12.941 -12.985  -0.028  1.00 88.62           N  
ATOM    710  CA  PHE A  96     -11.546 -13.179  -0.404  1.00 88.62           C  
ATOM    711  C   PHE A  96     -11.244 -14.651  -0.710  1.00 88.62           C  
ATOM    712  CB  PHE A  96     -10.643 -12.626   0.703  1.00 88.62           C  
ATOM    713  O   PHE A  96     -10.659 -14.946  -1.746  1.00 88.62           O  
ATOM    714  CG  PHE A  96      -9.200 -12.503   0.277  1.00 88.62           C  
ATOM    715  CD1 PHE A  96      -8.299 -13.564   0.491  1.00 88.62           C  
ATOM    716  CD2 PHE A  96      -8.765 -11.327  -0.365  1.00 88.62           C  
ATOM    717  CE1 PHE A  96      -6.965 -13.443   0.066  1.00 88.62           C  
ATOM    718  CE2 PHE A  96      -7.431 -11.209  -0.787  1.00 88.62           C  
ATOM    719  CZ  PHE A  96      -6.536 -12.269  -0.571  1.00 88.62           C  
ATOM    720  N   GLY A  97     -11.701 -15.586   0.129  1.00 88.12           N  
ATOM    721  CA  GLY A  97     -11.522 -17.025  -0.085  1.00 88.12           C  
ATOM    722  C   GLY A  97     -12.231 -17.545  -1.340  1.00 88.12           C  
ATOM    723  O   GLY A  97     -11.631 -18.284  -2.117  1.00 88.12           O  
ATOM    724  N   ILE A  98     -13.478 -17.120  -1.583  1.00 90.56           N  
ATOM    725  CA  ILE A  98     -14.228 -17.459  -2.806  1.00 90.56           C  
ATOM    726  C   ILE A  98     -13.546 -16.853  -4.035  1.00 90.56           C  
ATOM    727  CB  ILE A  98     -15.701 -16.993  -2.698  1.00 90.56           C  
ATOM    728  O   ILE A  98     -13.389 -17.534  -5.046  1.00 90.56           O  
ATOM    729  CG1 ILE A  98     -16.452 -17.806  -1.618  1.00 90.56           C  
ATOM    730  CG2 ILE A  98     -16.436 -17.137  -4.048  1.00 90.56           C  
ATOM    731  CD1 ILE A  98     -17.783 -17.171  -1.190  1.00 90.56           C  
ATOM    732  N   GLY A  99     -13.110 -15.593  -3.947  1.00 88.31           N  
ATOM    733  CA  GLY A  99     -12.373 -14.925  -5.016  1.00 88.31           C  
ATOM    734  C   GLY A  99     -11.054 -15.629  -5.332  1.00 88.31           C  
ATOM    735  O   GLY A  99     -10.746 -15.841  -6.499  1.00 88.31           O  
ATOM    736  N   SER A 100     -10.325 -16.083  -4.309  1.00 87.75           N  
ATOM    737  CA  SER A 100      -9.076 -16.827  -4.489  1.00 87.75           C  
ATOM    738  C   SER A 100      -9.312 -18.217  -5.090  1.00 87.75           C  
ATOM    739  CB  SER A 100      -8.314 -16.913  -3.163  1.00 87.75           C  
ATOM    740  O   SER A 100      -8.568 -18.644  -5.967  1.00 87.75           O  
ATOM    741  OG  SER A 100      -6.937 -16.732  -3.402  1.00 87.75           O  
ATOM    742  N   LEU A 101     -10.401 -18.899  -4.716  1.00 89.38           N  
ATOM    743  CA  LEU A 101     -10.814 -20.142  -5.375  1.00 89.38           C  
ATOM    744  C   LEU A 101     -11.154 -19.911  -6.855  1.00 89.38           C  
ATOM    745  CB  LEU A 101     -12.008 -20.745  -4.612  1.00 89.38           C  
ATOM    746  O   LEU A 101     -10.706 -20.667  -7.713  1.00 89.38           O  
ATOM    747  CG  LEU A 101     -12.509 -22.083  -5.187  1.00 89.38           C  
ATOM    748  CD1 LEU A 101     -11.462 -23.196  -5.110  1.00 89.38           C  
ATOM    749  CD2 LEU A 101     -13.746 -22.536  -4.412  1.00 89.38           C  
ATOM    750  N   ALA A 102     -11.913 -18.855  -7.159  1.00 89.50           N  
ATOM    751  CA  ALA A 102     -12.252 -18.489  -8.530  1.00 89.50           C  
ATOM    752  C   ALA A 102     -11.005 -18.116  -9.351  1.00 89.50           C  
ATOM    753  CB  ALA A 102     -13.277 -17.349  -8.494  1.00 89.50           C  
ATOM    754  O   ALA A 102     -10.913 -18.498 -10.514  1.00 89.50           O  
ATOM    755  N   ALA A 103     -10.032 -17.430  -8.743  1.00 85.44           N  
ATOM    756  CA  ALA A 103      -8.753 -17.096  -9.365  1.00 85.44           C  
ATOM    757  C   ALA A 103      -7.908 -18.349  -9.647  1.00 85.44           C  
ATOM    758  CB  ALA A 103      -8.009 -16.109  -8.456  1.00 85.44           C  
ATOM    759  O   ALA A 103      -7.389 -18.501 -10.749  1.00 85.44           O  
ATOM    760  N   GLY A 104      -7.820 -19.279  -8.690  1.00 85.00           N  
ATOM    761  CA  GLY A 104      -7.081 -20.535  -8.851  1.00 85.00           C  
ATOM    762  C   GLY A 104      -7.691 -21.502  -9.872  1.00 85.00           C  
ATOM    763  O   GLY A 104      -6.981 -22.360 -10.389  1.00 85.00           O  
ATOM    764  N   LEU A 105      -8.986 -21.358 -10.172  1.00 86.94           N  
ATOM    765  CA  LEU A 105      -9.717 -22.137 -11.180  1.00 86.94           C  
ATOM    766  C   LEU A 105      -9.912 -21.384 -12.508  1.00 86.94           C  
ATOM    767  CB  LEU A 105     -11.073 -22.570 -10.588  1.00 86.94           C  
ATOM    768  O   LEU A 105     -10.591 -21.892 -13.403  1.00 86.94           O  
ATOM    769  CG  LEU A 105     -10.986 -23.542  -9.398  1.00 86.94           C  
ATOM    770  CD1 LEU A 105     -12.388 -23.753  -8.824  1.00 86.94           C  
ATOM    771  CD2 LEU A 105     -10.426 -24.908  -9.804  1.00 86.94           C  
ATOM    772  N   ALA A 106      -9.362 -20.174 -12.644  1.00 86.81           N  
ATOM    773  CA  ALA A 106      -9.566 -19.358 -13.831  1.00 86.81           C  
ATOM    774  C   ALA A 106      -8.888 -19.988 -15.056  1.00 86.81           C  
ATOM    775  CB  ALA A 106      -9.081 -17.927 -13.568  1.00 86.81           C  
ATOM    776  O   ALA A 106      -7.714 -20.345 -15.019  1.00 86.81           O  
ATOM    777  N   GLN A 107      -9.625 -20.085 -16.165  1.00 83.50           N  
ATOM    778  CA  GLN A 107      -9.108 -20.620 -17.434  1.00 83.50           C  
ATOM    779  C   GLN A 107      -8.877 -19.542 -18.494  1.00 83.50           C  
ATOM    780  CB  GLN A 107     -10.041 -21.715 -17.961  1.00 83.50           C  
ATOM    781  O   GLN A 107      -8.341 -19.817 -19.562  1.00 83.50           O  
ATOM    782  CG  GLN A 107     -10.134 -22.886 -16.972  1.00 83.50           C  
ATOM    783  CD  GLN A 107     -10.364 -24.226 -17.660  1.00 83.50           C  
ATOM    784  NE2 GLN A 107      -9.964 -25.311 -17.036  1.00 83.50           N  
ATOM    785  OE1 GLN A 107     -10.892 -24.338 -18.754  1.00 83.50           O  
ATOM    786  N   THR A 108      -9.293 -18.307 -18.215  1.00 85.69           N  
ATOM    787  CA  THR A 108      -9.130 -17.166 -19.121  1.00 85.69           C  
ATOM    788  C   THR A 108      -8.694 -15.931 -18.347  1.00 85.69           C  
ATOM    789  CB  THR A 108     -10.420 -16.855 -19.894  1.00 85.69           C  
ATOM    790  O   THR A 108      -9.044 -15.764 -17.174  1.00 85.69           O  
ATOM    791  CG2 THR A 108     -10.917 -18.023 -20.745  1.00 85.69           C  
ATOM    792  OG1 THR A 108     -11.454 -16.537 -18.995  1.00 85.69           O  
ATOM    793  N   SER A 109      -7.971 -15.030 -19.016  1.00 83.62           N  
ATOM    794  CA  SER A 109      -7.522 -13.768 -18.425  1.00 83.62           C  
ATOM    795  C   SER A 109      -8.678 -12.957 -17.839  1.00 83.62           C  
ATOM    796  CB  SER A 109      -6.806 -12.929 -19.486  1.00 83.62           C  
ATOM    797  O   SER A 109      -8.588 -12.467 -16.717  1.00 83.62           O  
ATOM    798  OG  SER A 109      -5.717 -13.656 -20.012  1.00 83.62           O  
ATOM    799  N   GLY A 110      -9.810 -12.893 -18.550  1.00 85.56           N  
ATOM    800  CA  GLY A 110     -11.008 -12.185 -18.092  1.00 85.56           C  
ATOM    801  C   GLY A 110     -11.607 -12.761 -16.805  1.00 85.56           C  
ATOM    802  O   GLY A 110     -12.007 -12.000 -15.925  1.00 85.56           O  
ATOM    803  N   GLN A 111     -11.621 -14.091 -16.650  1.00 88.31           N  
ATOM    804  CA  GLN A 111     -12.067 -14.728 -15.405  1.00 88.31           C  
ATOM    805  C   GLN A 111     -11.145 -14.382 -14.235  1.00 88.31           C  
ATOM    806  CB  GLN A 111     -12.125 -16.251 -15.569  1.00 88.31           C  
ATOM    807  O   GLN A 111     -11.636 -14.076 -13.150  1.00 88.31           O  
ATOM    808  CG  GLN A 111     -13.355 -16.719 -16.357  1.00 88.31           C  
ATOM    809  CD  GLN A 111     -13.305 -18.214 -16.657  1.00 88.31           C  
ATOM    810  NE2 GLN A 111     -14.320 -18.763 -17.284  1.00 88.31           N  
ATOM    811  OE1 GLN A 111     -12.341 -18.911 -16.381  1.00 88.31           O  
ATOM    812  N   LEU A 112      -9.828 -14.376 -14.456  1.00 86.31           N  
ATOM    813  CA  LEU A 112      -8.862 -14.020 -13.419  1.00 86.31           C  
ATOM    814  C   LEU A 112      -8.979 -12.541 -13.019  1.00 86.31           C  
ATOM    815  CB  LEU A 112      -7.453 -14.399 -13.905  1.00 86.31           C  
ATOM    816  O   LEU A 112      -8.966 -12.227 -11.832  1.00 86.31           O  
ATOM    817  CG  LEU A 112      -6.341 -14.194 -12.859  1.00 86.31           C  
ATOM    818  CD1 LEU A 112      -6.604 -14.957 -11.562  1.00 86.31           C  
ATOM    819  CD2 LEU A 112      -5.014 -14.700 -13.417  1.00 86.31           C  
ATOM    820  N   ILE A 113      -9.182 -11.639 -13.985  1.00 88.56           N  
ATOM    821  CA  ILE A 113      -9.434 -10.211 -13.730  1.00 88.56           C  
ATOM    822  C   ILE A 113     -10.713 -10.027 -12.901  1.00 88.56           C  
ATOM    823  CB  ILE A 113      -9.500  -9.428 -15.064  1.00 88.56           C  
ATOM    824  O   ILE A 113     -10.706  -9.300 -11.907  1.00 88.56           O  
ATOM    825  CG1 ILE A 113      -8.124  -9.421 -15.769  1.00 88.56           C  
ATOM    826  CG2 ILE A 113      -9.944  -7.970 -14.832  1.00 88.56           C  
ATOM    827  CD1 ILE A 113      -8.188  -9.058 -17.258  1.00 88.56           C  
ATOM    828  N   ALA A 114     -11.802 -10.714 -13.259  1.00 90.00           N  
ATOM    829  CA  ALA A 114     -13.059 -10.651 -12.514  1.00 90.00           C  
ATOM    830  C   ALA A 114     -12.921 -11.222 -11.091  1.00 90.00           C  
ATOM    831  CB  ALA A 114     -14.137 -11.388 -13.314  1.00 90.00           C  
ATOM    832  O   ALA A 114     -13.423 -10.629 -10.133  1.00 90.00           O  
ATOM    833  N   ALA A 115     -12.198 -12.334 -10.932  1.00 90.62           N  
ATOM    834  CA  ALA A 115     -11.895 -12.908  -9.625  1.00 90.62           C  
ATOM    835  C   ALA A 115     -11.082 -11.928  -8.764  1.00 90.62           C  
ATOM    836  CB  ALA A 115     -11.167 -14.241  -9.826  1.00 90.62           C  
ATOM    837  O   ALA A 115     -11.439 -11.685  -7.613  1.00 90.62           O  
ATOM    838  N   ARG A 116     -10.060 -11.282  -9.339  1.00 90.00           N  
ATOM    839  CA  ARG A 116      -9.233 -10.260  -8.676  1.00 90.00           C  
ATOM    840  C   ARG A 116     -10.035  -9.023  -8.277  1.00 90.00           C  
ATOM    841  CB  ARG A 116      -8.057  -9.893  -9.598  1.00 90.00           C  
ATOM    842  O   ARG A 116      -9.869  -8.535  -7.161  1.00 90.00           O  
ATOM    843  CG  ARG A 116      -6.967 -10.981  -9.615  1.00 90.00           C  
ATOM    844  CD  ARG A 116      -6.101 -10.999  -8.345  1.00 90.00           C  
ATOM    845  NE  ARG A 116      -5.254  -9.796  -8.268  1.00 90.00           N  
ATOM    846  NH1 ARG A 116      -4.721  -9.820  -6.012  1.00 90.00           N  
ATOM    847  NH2 ARG A 116      -3.950  -8.218  -7.281  1.00 90.00           N  
ATOM    848  CZ  ARG A 116      -4.654  -9.307  -7.196  1.00 90.00           C  
ATOM    849  N   ALA A 117     -10.957  -8.567  -9.123  1.00 89.31           N  
ATOM    850  CA  ALA A 117     -11.904  -7.513  -8.765  1.00 89.31           C  
ATOM    851  C   ALA A 117     -12.754  -7.919  -7.543  1.00 89.31           C  
ATOM    852  CB  ALA A 117     -12.767  -7.198  -9.993  1.00 89.31           C  
ATOM    853  O   ALA A 117     -12.872  -7.155  -6.586  1.00 89.31           O  
ATOM    854  N   GLY A 118     -13.275  -9.152  -7.521  1.00 90.06           N  
ATOM    855  CA  GLY A 118     -14.002  -9.701  -6.370  1.00 90.06           C  
ATOM    856  C   GLY A 118     -13.148  -9.795  -5.098  1.00 90.06           C  
ATOM    857  O   GLY A 118     -13.602  -9.428  -4.013  1.00 90.06           O  
ATOM    858  N   MET A 119     -11.885 -10.207  -5.226  1.00 88.94           N  
ATOM    859  CA  MET A 119     -10.927 -10.226  -4.117  1.00 88.94           C  
ATOM    860  C   MET A 119     -10.635  -8.822  -3.583  1.00 88.94           C  
ATOM    861  CB  MET A 119      -9.620 -10.903  -4.540  1.00 88.94           C  
ATOM    862  O   MET A 119     -10.477  -8.673  -2.375  1.00 88.94           O  
ATOM    863  CG  MET A 119      -9.819 -12.396  -4.797  1.00 88.94           C  
ATOM    864  SD  MET A 119      -8.328 -13.257  -5.331  1.00 88.94           S  
ATOM    865  CE  MET A 119      -7.506 -13.330  -3.722  1.00 88.94           C  
ATOM    866  N   GLY A 120     -10.636  -7.793  -4.438  1.00 87.62           N  
ATOM    867  CA  GLY A 120     -10.494  -6.390  -4.031  1.00 87.62           C  
ATOM    868  C   GLY A 120     -11.594  -5.936  -3.065  1.00 87.62           C  
ATOM    869  O   GLY A 120     -11.309  -5.238  -2.091  1.00 87.62           O  
ATOM    870  N   VAL A 121     -12.833  -6.414  -3.253  1.00 91.31           N  
ATOM    871  CA  VAL A 121     -13.951  -6.175  -2.315  1.00 91.31           C  
ATOM    872  C   VAL A 121     -13.640  -6.776  -0.942  1.00 91.31           C  
ATOM    873  CB  VAL A 121     -15.282  -6.768  -2.831  1.00 91.31           C  
ATOM    874  O   VAL A 121     -13.780  -6.108   0.086  1.00 91.31           O  
ATOM    875  CG1 VAL A 121     -16.457  -6.404  -1.912  1.00 91.31           C  
ATOM    876  CG2 VAL A 121     -15.630  -6.304  -4.249  1.00 91.31           C  
ATOM    877  N   GLY A 122     -13.178  -8.031  -0.923  1.00 87.94           N  
ATOM    878  CA  GLY A 122     -12.735  -8.704   0.298  1.00 87.94           C  
ATOM    879  C   GLY A 122     -11.568  -7.967   0.958  1.00 87.94           C  
ATOM    880  O   GLY A 122     -11.618  -7.678   2.150  1.00 87.94           O  
ATOM    881  N   GLY A 123     -10.561  -7.574   0.177  1.00 87.25           N  
ATOM    882  CA  GLY A 123      -9.384  -6.837   0.633  1.00 87.25           C  
ATOM    883  C   GLY A 123      -9.716  -5.483   1.264  1.00 87.25           C  
ATOM    884  O   GLY A 123      -9.120  -5.126   2.280  1.00 87.25           O  
ATOM    885  N   ALA A 124     -10.695  -4.744   0.729  1.00 88.75           N  
ATOM    886  CA  ALA A 124     -11.164  -3.485   1.315  1.00 88.75           C  
ATOM    887  C   ALA A 124     -11.840  -3.702   2.679  1.00 88.75           C  
ATOM    888  CB  ALA A 124     -12.119  -2.805   0.329  1.00 88.75           C  
ATOM    889  O   ALA A 124     -11.561  -2.981   3.644  1.00 88.75           O  
ATOM    890  N   LEU A 125     -12.686  -4.733   2.792  1.00 89.12           N  
ATOM    891  CA  LEU A 125     -13.310  -5.113   4.062  1.00 89.12           C  
ATOM    892  C   LEU A 125     -12.255  -5.543   5.079  1.00 89.12           C  
ATOM    893  CB  LEU A 125     -14.342  -6.230   3.836  1.00 89.12           C  
ATOM    894  O   LEU A 125     -12.276  -5.067   6.211  1.00 89.12           O  
ATOM    895  CG  LEU A 125     -15.621  -5.770   3.116  1.00 89.12           C  
ATOM    896  CD1 LEU A 125     -16.435  -6.999   2.709  1.00 89.12           C  
ATOM    897  CD2 LEU A 125     -16.512  -4.902   4.010  1.00 89.12           C  
ATOM    898  N   LEU A 126     -11.302  -6.389   4.684  1.00 87.38           N  
ATOM    899  CA  LEU A 126     -10.242  -6.872   5.566  1.00 87.38           C  
ATOM    900  C   LEU A 126      -9.337  -5.731   6.037  1.00 87.38           C  
ATOM    901  CB  LEU A 126      -9.439  -7.985   4.868  1.00 87.38           C  
ATOM    902  O   LEU A 126      -9.134  -5.588   7.239  1.00 87.38           O  
ATOM    903  CG  LEU A 126     -10.236  -9.276   4.610  1.00 87.38           C  
ATOM    904  CD1 LEU A 126      -9.383 -10.297   3.861  1.00 87.38           C  
ATOM    905  CD2 LEU A 126     -10.740  -9.915   5.892  1.00 87.38           C  
ATOM    906  N   MET A 127      -8.844  -4.866   5.147  1.00 84.06           N  
ATOM    907  CA  MET A 127      -7.960  -3.761   5.550  1.00 84.06           C  
ATOM    908  C   MET A 127      -8.618  -2.803   6.543  1.00 84.06           C  
ATOM    909  CB  MET A 127      -7.492  -2.954   4.333  1.00 84.06           C  
ATOM    910  O   MET A 127      -7.988  -2.373   7.508  1.00 84.06           O  
ATOM    911  CG  MET A 127      -6.279  -3.594   3.657  1.00 84.06           C  
ATOM    912  SD  MET A 127      -5.228  -2.387   2.812  1.00 84.06           S  
ATOM    913  CE  MET A 127      -4.312  -1.702   4.223  1.00 84.06           C  
ATOM    914  N   THR A 128      -9.893  -2.484   6.338  1.00 83.94           N  
ATOM    915  CA  THR A 128     -10.592  -1.532   7.208  1.00 83.94           C  
ATOM    916  C   THR A 128     -11.007  -2.157   8.534  1.00 83.94           C  
ATOM    917  CB  THR A 128     -11.796  -0.923   6.496  1.00 83.94           C  
ATOM    918  O   THR A 128     -10.812  -1.561   9.594  1.00 83.94           O  
ATOM    919  CG2 THR A 128     -11.332  -0.071   5.326  1.00 83.94           C  
ATOM    920  OG1 THR A 128     -12.649  -1.928   5.999  1.00 83.94           O  
ATOM    921  N   THR A 129     -11.521  -3.387   8.509  1.00 83.44           N  
ATOM    922  CA  THR A 129     -11.951  -4.093   9.725  1.00 83.44           C  
ATOM    923  C   THR A 129     -10.776  -4.520  10.601  1.00 83.44           C  
ATOM    924  CB  THR A 129     -12.821  -5.317   9.416  1.00 83.44           C  
ATOM    925  O   THR A 129     -10.870  -4.398  11.819  1.00 83.44           O  
ATOM    926  CG2 THR A 129     -14.166  -4.956   8.793  1.00 83.44           C  
ATOM    927  OG1 THR A 129     -12.171  -6.197   8.543  1.00 83.44           O  
ATOM    928  N   THR A 130      -9.656  -4.966  10.023  1.00 84.19           N  
ATOM    929  CA  THR A 130      -8.463  -5.395  10.779  1.00 84.19           C  
ATOM    930  C   THR A 130      -7.921  -4.265  11.651  1.00 84.19           C  
ATOM    931  CB  THR A 130      -7.344  -5.911   9.850  1.00 84.19           C  
ATOM    932  O   THR A 130      -7.784  -4.429  12.865  1.00 84.19           O  
ATOM    933  CG2 THR A 130      -7.675  -7.255   9.183  1.00 84.19           C  
ATOM    934  OG1 THR A 130      -7.051  -4.977   8.850  1.00 84.19           O  
ATOM    935  N   LEU A 131      -7.697  -3.088  11.062  1.00 79.88           N  
ATOM    936  CA  LEU A 131      -7.197  -1.916  11.775  1.00 79.88           C  
ATOM    937  C   LEU A 131      -8.214  -1.395  12.806  1.00 79.88           C  
ATOM    938  CB  LEU A 131      -6.799  -0.869  10.723  1.00 79.88           C  
ATOM    939  O   LEU A 131      -7.834  -1.081  13.935  1.00 79.88           O  
ATOM    940  CG  LEU A 131      -6.106   0.386  11.277  1.00 79.88           C  
ATOM    941  CD1 LEU A 131      -4.809   0.066  12.024  1.00 79.88           C  
ATOM    942  CD2 LEU A 131      -5.759   1.307  10.104  1.00 79.88           C  
ATOM    943  N   ALA A 132      -9.509  -1.379  12.472  1.00 80.00           N  
ATOM    944  CA  ALA A 132     -10.566  -0.965  13.399  1.00 80.00           C  
ATOM    945  C   ALA A 132     -10.679  -1.882  14.630  1.00 80.00           C  
ATOM    946  CB  ALA A 132     -11.886  -0.918  12.628  1.00 80.00           C  
ATOM    947  O   ALA A 132     -10.863  -1.402  15.751  1.00 80.00           O  
ATOM    948  N   VAL A 133     -10.539  -3.201  14.448  1.00 78.44           N  
ATOM    949  CA  VAL A 133     -10.558  -4.164  15.559  1.00 78.44           C  
ATOM    950  C   VAL A 133      -9.320  -3.997  16.444  1.00 78.44           C  
ATOM    951  CB  VAL A 133     -10.715  -5.612  15.053  1.00 78.44           C  
ATOM    952  O   VAL A 133      -9.455  -4.003  17.667  1.00 78.44           O  
ATOM    953  CG1 VAL A 133     -10.625  -6.623  16.205  1.00 78.44           C  
ATOM    954  CG2 VAL A 133     -12.096  -5.833  14.416  1.00 78.44           C  
ATOM    955  N   VAL A 134      -8.134  -3.764  15.868  1.00 80.12           N  
ATOM    956  CA  VAL A 134      -6.911  -3.479  16.645  1.00 80.12           C  
ATOM    957  C   VAL A 134      -7.091  -2.247  17.536  1.00 80.12           C  
ATOM    958  CB  VAL A 134      -5.690  -3.313  15.715  1.00 80.12           C  
ATOM    959  O   VAL A 134      -6.761  -2.281  18.718  1.00 80.12           O  
ATOM    960  CG1 VAL A 134      -4.456  -2.779  16.455  1.00 80.12           C  
ATOM    961  CG2 VAL A 134      -5.304  -4.664  15.106  1.00 80.12           C  
ATOM    962  N   VAL A 135      -7.659  -1.168  16.999  1.00 73.75           N  
ATOM    963  CA  VAL A 135      -7.885   0.091  17.729  1.00 73.75           C  
ATOM    964  C   VAL A 135      -8.847  -0.082  18.907  1.00 73.75           C  
ATOM    965  CB  VAL A 135      -8.392   1.145  16.725  1.00 73.75           C  
ATOM    966  O   VAL A 135      -8.698   0.597  19.922  1.00 73.75           O  
ATOM    967  CG1 VAL A 135      -8.949   2.435  17.333  1.00 73.75           C  
ATOM    968  CG2 VAL A 135      -7.239   1.557  15.800  1.00 73.75           C  
ATOM    969  N   GLN A 136      -9.817  -0.986  18.786  1.00 74.50           N  
ATOM    970  CA  GLN A 136     -10.840  -1.212  19.804  1.00 74.50           C  
ATOM    971  C   GLN A 136     -10.424  -2.202  20.890  1.00 74.50           C  
ATOM    972  CB  GLN A 136     -12.084  -1.724  19.086  1.00 74.50           C  
ATOM    973  O   GLN A 136     -10.768  -2.026  22.054  1.00 74.50           O  
ATOM    974  CG  GLN A 136     -13.241  -1.925  20.068  1.00 74.50           C  
ATOM    975  CD  GLN A 136     -14.512  -2.370  19.384  1.00 74.50           C  
ATOM    976  NE2 GLN A 136     -15.627  -2.054  19.984  1.00 74.50           N  
ATOM    977  OE1 GLN A 136     -14.527  -2.954  18.307  1.00 74.50           O  
ATOM    978  N   VAL A 137      -9.752  -3.283  20.500  1.00 75.81           N  
ATOM    979  CA  VAL A 137      -9.403  -4.373  21.418  1.00 75.81           C  
ATOM    980  C   VAL A 137      -8.232  -3.983  22.327  1.00 75.81           C  
ATOM    981  CB  VAL A 137      -9.130  -5.649  20.600  1.00 75.81           C  
ATOM    982  O   VAL A 137      -8.113  -4.511  23.435  1.00 75.81           O  
ATOM    983  CG1 VAL A 137      -8.582  -6.789  21.452  1.00 75.81           C  
ATOM    984  CG2 VAL A 137     -10.417  -6.171  19.944  1.00 75.81           C  
ATOM    985  N   PHE A 138      -7.381  -3.061  21.867  1.00 77.06           N  
ATOM    986  CA  PHE A 138      -6.209  -2.589  22.595  1.00 77.06           C  
ATOM    987  C   PHE A 138      -6.400  -1.167  23.133  1.00 77.06           C  
ATOM    988  CB  PHE A 138      -4.969  -2.684  21.699  1.00 77.06           C  
ATOM    989  O   PHE A 138      -6.746  -0.243  22.393  1.00 77.06           O  
ATOM    990  CG  PHE A 138      -4.555  -4.106  21.366  1.00 77.06           C  
ATOM    991  CD1 PHE A 138      -3.628  -4.771  22.189  1.00 77.06           C  
ATOM    992  CD2 PHE A 138      -5.097  -4.774  20.251  1.00 77.06           C  
ATOM    993  CE1 PHE A 138      -3.218  -6.079  21.879  1.00 77.06           C  
ATOM    994  CE2 PHE A 138      -4.699  -6.087  19.946  1.00 77.06           C  
ATOM    995  CZ  PHE A 138      -3.751  -6.734  20.757  1.00 77.06           C  
ATOM    996  N   ASP A 139      -6.081  -0.995  24.416  1.00 75.50           N  
ATOM    997  CA  ASP A 139      -6.047   0.304  25.090  1.00 75.50           C  
ATOM    998  C   ASP A 139      -4.992   1.230  24.459  1.00 75.50           C  
ATOM    999  CB  ASP A 139      -5.754   0.095  26.588  1.00 75.50           C  
ATOM   1000  O   ASP A 139      -4.020   0.760  23.863  1.00 75.50           O  
ATOM   1001  CG  ASP A 139      -6.862  -0.682  27.312  1.00 75.50           C  
ATOM   1002  OD1 ASP A 139      -8.041  -0.396  27.027  1.00 75.50           O  
ATOM   1003  OD2 ASP A 139      -6.521  -1.570  28.130  1.00 75.50           O  
ATOM   1004  N   GLU A 140      -5.118   2.550  24.634  1.00 69.25           N  
ATOM   1005  CA  GLU A 140      -4.214   3.555  24.034  1.00 69.25           C  
ATOM   1006  C   GLU A 140      -2.724   3.262  24.270  1.00 69.25           C  
ATOM   1007  CB  GLU A 140      -4.512   4.941  24.620  1.00 69.25           C  
ATOM   1008  O   GLU A 140      -1.885   3.469  23.391  1.00 69.25           O  
ATOM   1009  CG  GLU A 140      -5.865   5.504  24.171  1.00 69.25           C  
ATOM   1010  CD  GLU A 140      -6.090   6.942  24.664  1.00 69.25           C  
ATOM   1011  OE1 GLU A 140      -7.019   7.573  24.119  1.00 69.25           O  
ATOM   1012  OE2 GLU A 140      -5.329   7.388  25.553  1.00 69.25           O  
ATOM   1013  N   THR A 141      -2.382   2.717  25.441  1.00 70.12           N  
ATOM   1014  CA  THR A 141      -0.993   2.397  25.789  1.00 70.12           C  
ATOM   1015  C   THR A 141      -0.446   1.177  25.037  1.00 70.12           C  
ATOM   1016  CB  THR A 141      -0.815   2.204  27.302  1.00 70.12           C  
ATOM   1017  O   THR A 141       0.768   1.097  24.813  1.00 70.12           O  
ATOM   1018  CG2 THR A 141      -1.303   3.384  28.137  1.00 70.12           C  
ATOM   1019  OG1 THR A 141      -1.456   1.040  27.757  1.00 70.12           O  
ATOM   1020  N   GLU A 142      -1.301   0.232  24.638  1.00 76.44           N  
ATOM   1021  CA  GLU A 142      -0.929  -1.000  23.930  1.00 76.44           C  
ATOM   1022  C   GLU A 142      -1.191  -0.922  22.421  1.00 76.44           C  
ATOM   1023  CB  GLU A 142      -1.663  -2.208  24.528  1.00 76.44           C  
ATOM   1024  O   GLU A 142      -0.519  -1.612  21.653  1.00 76.44           O  
ATOM   1025  CG  GLU A 142      -1.284  -2.498  25.988  1.00 76.44           C  
ATOM   1026  CD  GLU A 142      -1.824  -3.860  26.451  1.00 76.44           C  
ATOM   1027  OE1 GLU A 142      -1.169  -4.531  27.281  1.00 76.44           O  
ATOM   1028  OE2 GLU A 142      -2.860  -4.323  25.934  1.00 76.44           O  
ATOM   1029  N   ARG A 143      -2.093  -0.037  21.980  1.00 77.31           N  
ATOM   1030  CA  ARG A 143      -2.500   0.149  20.580  1.00 77.31           C  
ATOM   1031  C   ARG A 143      -1.312   0.348  19.648  1.00 77.31           C  
ATOM   1032  CB  ARG A 143      -3.464   1.346  20.527  1.00 77.31           C  
ATOM   1033  O   ARG A 143      -1.229  -0.291  18.608  1.00 77.31           O  
ATOM   1034  CG  ARG A 143      -4.018   1.594  19.118  1.00 77.31           C  
ATOM   1035  CD  ARG A 143      -4.917   2.832  19.083  1.00 77.31           C  
ATOM   1036  NE  ARG A 143      -6.151   2.651  19.870  1.00 77.31           N  
ATOM   1037  NH1 ARG A 143      -7.002   4.767  19.568  1.00 77.31           N  
ATOM   1038  NH2 ARG A 143      -8.139   3.259  20.762  1.00 77.31           N  
ATOM   1039  CZ  ARG A 143      -7.082   3.565  20.072  1.00 77.31           C  
ATOM   1040  N   VAL A 144      -0.345   1.168  20.049  1.00 73.94           N  
ATOM   1041  CA  VAL A 144       0.860   1.447  19.252  1.00 73.94           C  
ATOM   1042  C   VAL A 144       1.689   0.180  19.032  1.00 73.94           C  
ATOM   1043  CB  VAL A 144       1.711   2.520  19.947  1.00 73.94           C  
ATOM   1044  O   VAL A 144       2.200  -0.038  17.937  1.00 73.94           O  
ATOM   1045  CG1 VAL A 144       2.982   2.851  19.151  1.00 73.94           C  
ATOM   1046  CG2 VAL A 144       0.902   3.808  20.163  1.00 73.94           C  
ATOM   1047  N   LYS A 145       1.797  -0.689  20.049  1.00 78.19           N  
ATOM   1048  CA  LYS A 145       2.492  -1.980  19.916  1.00 78.19           C  
ATOM   1049  C   LYS A 145       1.726  -2.924  18.994  1.00 78.19           C  
ATOM   1050  CB  LYS A 145       2.682  -2.661  21.277  1.00 78.19           C  
ATOM   1051  O   LYS A 145       2.345  -3.608  18.185  1.00 78.19           O  
ATOM   1052  CG  LYS A 145       3.619  -1.911  22.230  1.00 78.19           C  
ATOM   1053  CD  LYS A 145       3.741  -2.732  23.518  1.00 78.19           C  
ATOM   1054  CE  LYS A 145       4.666  -2.068  24.538  1.00 78.19           C  
ATOM   1055  NZ  LYS A 145       4.736  -2.893  25.771  1.00 78.19           N  
ATOM   1056  N   ALA A 146       0.399  -2.945  19.093  1.00 80.31           N  
ATOM   1057  CA  ALA A 146      -0.436  -3.771  18.232  1.00 80.31           C  
ATOM   1058  C   ALA A 146      -0.360  -3.321  16.762  1.00 80.31           C  
ATOM   1059  CB  ALA A 146      -1.861  -3.763  18.787  1.00 80.31           C  
ATOM   1060  O   ALA A 146      -0.165  -4.155  15.884  1.00 80.31           O  
ATOM   1061  N   ILE A 147      -0.404  -2.011  16.494  1.00 79.69           N  
ATOM   1062  CA  ILE A 147      -0.215  -1.439  15.150  1.00 79.69           C  
ATOM   1063  C   ILE A 147       1.209  -1.702  14.631  1.00 79.69           C  
ATOM   1064  CB  ILE A 147      -0.550   0.071  15.151  1.00 79.69           C  
ATOM   1065  O   ILE A 147       1.394  -1.985  13.447  1.00 79.69           O  
ATOM   1066  CG1 ILE A 147      -2.047   0.314  15.461  1.00 79.69           C  
ATOM   1067  CG2 ILE A 147      -0.224   0.711  13.791  1.00 79.69           C  
ATOM   1068  CD1 ILE A 147      -2.408   1.792  15.677  1.00 79.69           C  
ATOM   1069  N   ALA A 148       2.225  -1.655  15.497  1.00 77.81           N  
ATOM   1070  CA  ALA A 148       3.592  -2.013  15.125  1.00 77.81           C  
ATOM   1071  C   ALA A 148       3.708  -3.493  14.720  1.00 77.81           C  
ATOM   1072  CB  ALA A 148       4.533  -1.652  16.279  1.00 77.81           C  
ATOM   1073  O   ALA A 148       4.324  -3.803  13.698  1.00 77.81           O  
ATOM   1074  N   LEU A 149       3.073  -4.413  15.457  1.00 82.06           N  
ATOM   1075  CA  LEU A 149       3.048  -5.834  15.093  1.00 82.06           C  
ATOM   1076  C   LEU A 149       2.250  -6.073  13.804  1.00 82.06           C  
ATOM   1077  CB  LEU A 149       2.486  -6.667  16.259  1.00 82.06           C  
ATOM   1078  O   LEU A 149       2.697  -6.810  12.933  1.00 82.06           O  
ATOM   1079  CG  LEU A 149       2.729  -8.181  16.084  1.00 82.06           C  
ATOM   1080  CD1 LEU A 149       4.213  -8.537  16.207  1.00 82.06           C  
ATOM   1081  CD2 LEU A 149       1.975  -8.974  17.150  1.00 82.06           C  
ATOM   1082  N   TRP A 150       1.118  -5.390  13.647  1.00 83.31           N  
ATOM   1083  CA  TRP A 150       0.322  -5.389  12.420  1.00 83.31           C  
ATOM   1084  C   TRP A 150       1.155  -4.935  11.209  1.00 83.31           C  
ATOM   1085  CB  TRP A 150      -0.895  -4.494  12.675  1.00 83.31           C  
ATOM   1086  O   TRP A 150       1.205  -5.629  10.198  1.00 83.31           O  
ATOM   1087  CG  TRP A 150      -1.814  -4.259  11.525  1.00 83.31           C  
ATOM   1088  CD1 TRP A 150      -2.884  -5.021  11.214  1.00 83.31           C  
ATOM   1089  CD2 TRP A 150      -1.758  -3.202  10.516  1.00 83.31           C  
ATOM   1090  CE2 TRP A 150      -2.844  -3.390   9.618  1.00 83.31           C  
ATOM   1091  CE3 TRP A 150      -0.884  -2.128  10.240  1.00 83.31           C  
ATOM   1092  NE1 TRP A 150      -3.524  -4.475  10.122  1.00 83.31           N  
ATOM   1093  CH2 TRP A 150      -2.107  -1.577   8.196  1.00 83.31           C  
ATOM   1094  CZ2 TRP A 150      -3.016  -2.612   8.466  1.00 83.31           C  
ATOM   1095  CZ3 TRP A 150      -1.053  -1.327   9.093  1.00 83.31           C  
ATOM   1096  N   SER A 151       1.910  -3.839  11.350  1.00 75.38           N  
ATOM   1097  CA  SER A 151       2.810  -3.322  10.304  1.00 75.38           C  
ATOM   1098  C   SER A 151       3.966  -4.284  10.013  1.00 75.38           C  
ATOM   1099  CB  SER A 151       3.405  -1.967  10.711  1.00 75.38           C  
ATOM   1100  O   SER A 151       4.373  -4.448   8.868  1.00 75.38           O  
ATOM   1101  OG  SER A 151       2.401  -1.030  11.048  1.00 75.38           O  
ATOM   1102  N   THR A 152       4.475  -4.958  11.046  1.00 77.56           N  
ATOM   1103  CA  THR A 152       5.532  -5.973  10.921  1.00 77.56           C  
ATOM   1104  C   THR A 152       5.087  -7.140  10.066  1.00 77.56           C  
ATOM   1105  CB  THR A 152       5.914  -6.528  12.294  1.00 77.56           C  
ATOM   1106  O   THR A 152       5.808  -7.558   9.164  1.00 77.56           O  
ATOM   1107  CG2 THR A 152       6.992  -7.598  12.231  1.00 77.56           C  
ATOM   1108  OG1 THR A 152       6.395  -5.472  13.065  1.00 77.56           O  
ATOM   1109  N   VAL A 153       3.888  -7.650  10.338  1.00 81.31           N  
ATOM   1110  CA  VAL A 153       3.300  -8.727   9.546  1.00 81.31           C  
ATOM   1111  C   VAL A 153       3.044  -8.254   8.122  1.00 81.31           C  
ATOM   1112  CB  VAL A 153       2.037  -9.265  10.230  1.00 81.31           C  
ATOM   1113  O   VAL A 153       3.260  -9.032   7.196  1.00 81.31           O  
ATOM   1114  CG1 VAL A 153       1.342 -10.312   9.358  1.00 81.31           C  
ATOM   1115  CG2 VAL A 153       2.449  -9.934  11.552  1.00 81.31           C  
ATOM   1116  N   SER A 154       2.705  -6.974   7.924  1.00 77.56           N  
ATOM   1117  CA  SER A 154       2.607  -6.423   6.575  1.00 77.56           C  
ATOM   1118  C   SER A 154       3.923  -6.493   5.812  1.00 77.56           C  
ATOM   1119  CB  SER A 154       2.090  -4.985   6.527  1.00 77.56           C  
ATOM   1120  O   SER A 154       3.981  -7.037   4.712  1.00 77.56           O  
ATOM   1121  OG  SER A 154       0.844  -4.899   7.163  1.00 77.56           O  
ATOM   1122  N   SER A 155       5.004  -5.984   6.406  1.00 73.94           N  
ATOM   1123  CA  SER A 155       6.334  -6.024   5.790  1.00 73.94           C  
ATOM   1124  C   SER A 155       6.832  -7.452   5.577  1.00 73.94           C  
ATOM   1125  CB  SER A 155       7.337  -5.264   6.657  1.00 73.94           C  
ATOM   1126  O   SER A 155       7.455  -7.736   4.555  1.00 73.94           O  
ATOM   1127  OG  SER A 155       6.930  -3.917   6.793  1.00 73.94           O  
ATOM   1128  N   LEU A 156       6.529  -8.362   6.507  1.00 76.62           N  
ATOM   1129  CA  LEU A 156       6.863  -9.774   6.366  1.00 76.62           C  
ATOM   1130  C   LEU A 156       6.090 -10.417   5.211  1.00 76.62           C  
ATOM   1131  CB  LEU A 156       6.605 -10.498   7.697  1.00 76.62           C  
ATOM   1132  O   LEU A 156       6.691 -11.155   4.443  1.00 76.62           O  
ATOM   1133  CG  LEU A 156       7.170 -11.931   7.732  1.00 76.62           C  
ATOM   1134  CD1 LEU A 156       8.702 -11.940   7.714  1.00 76.62           C  
ATOM   1135  CD2 LEU A 156       6.704 -12.628   9.010  1.00 76.62           C  
ATOM   1136  N   GLY A 157       4.802 -10.103   5.044  1.00 73.88           N  
ATOM   1137  CA  GLY A 157       3.996 -10.561   3.909  1.00 73.88           C  
ATOM   1138  C   GLY A 157       4.570 -10.101   2.568  1.00 73.88           C  
ATOM   1139  O   GLY A 157       4.701 -10.911   1.654  1.00 73.88           O  
ATOM   1140  N   PHE A 158       5.008  -8.840   2.478  1.00 69.81           N  
ATOM   1141  CA  PHE A 158       5.680  -8.316   1.283  1.00 69.81           C  
ATOM   1142  C   PHE A 158       6.979  -9.058   0.941  1.00 69.81           C  
ATOM   1143  CB  PHE A 158       5.944  -6.810   1.435  1.00 69.81           C  
ATOM   1144  O   PHE A 158       7.223  -9.349  -0.227  1.00 69.81           O  
ATOM   1145  CG  PHE A 158       4.776  -5.931   1.034  1.00 69.81           C  
ATOM   1146  CD1 PHE A 158       4.440  -5.805  -0.326  1.00 69.81           C  
ATOM   1147  CD2 PHE A 158       4.047  -5.209   1.998  1.00 69.81           C  
ATOM   1148  CE1 PHE A 158       3.365  -4.990  -0.720  1.00 69.81           C  
ATOM   1149  CE2 PHE A 158       2.981  -4.381   1.605  1.00 69.81           C  
ATOM   1150  CZ  PHE A 158       2.632  -4.280   0.246  1.00 69.81           C  
ATOM   1151  N   ALA A 159       7.804  -9.381   1.941  1.00 69.19           N  
ATOM   1152  CA  ALA A 159       9.072 -10.080   1.724  1.00 69.19           C  
ATOM   1153  C   ALA A 159       8.900 -11.594   1.501  1.00 69.19           C  
ATOM   1154  CB  ALA A 159       9.979  -9.793   2.923  1.00 69.19           C  
ATOM   1155  O   ALA A 159       9.619 -12.192   0.704  1.00 69.19           O  
ATOM   1156  N   ALA A 160       7.952 -12.219   2.201  1.00 72.62           N  
ATOM   1157  CA  ALA A 160       7.676 -13.649   2.109  1.00 72.62           C  
ATOM   1158  C   ALA A 160       6.928 -14.020   0.822  1.00 72.62           C  
ATOM   1159  CB  ALA A 160       6.891 -14.081   3.352  1.00 72.62           C  
ATOM   1160  O   ALA A 160       7.063 -15.149   0.359  1.00 72.62           O  
ATOM   1161  N   GLY A 161       6.183 -13.079   0.235  1.00 72.56           N  
ATOM   1162  CA  GLY A 161       5.427 -13.261  -1.002  1.00 72.56           C  
ATOM   1163  C   GLY A 161       6.232 -13.909  -2.121  1.00 72.56           C  
ATOM   1164  O   GLY A 161       5.924 -15.038  -2.500  1.00 72.56           O  
ATOM   1165  N   PRO A 162       7.306 -13.267  -2.613  1.00 68.12           N  
ATOM   1166  CA  PRO A 162       8.102 -13.832  -3.694  1.00 68.12           C  
ATOM   1167  C   PRO A 162       8.736 -15.192  -3.371  1.00 68.12           C  
ATOM   1168  CB  PRO A 162       9.156 -12.773  -4.026  1.00 68.12           C  
ATOM   1169  O   PRO A 162       8.830 -16.042  -4.252  1.00 68.12           O  
ATOM   1170  CG  PRO A 162       8.484 -11.467  -3.600  1.00 68.12           C  
ATOM   1171  CD  PRO A 162       7.691 -11.885  -2.364  1.00 68.12           C  
ATOM   1172  N   LEU A 163       9.130 -15.420  -2.114  1.00 72.62           N  
ATOM   1173  CA  LEU A 163       9.730 -16.681  -1.660  1.00 72.62           C  
ATOM   1174  C   LEU A 163       8.717 -17.831  -1.696  1.00 72.62           C  
ATOM   1175  CB  LEU A 163      10.283 -16.491  -0.235  1.00 72.62           C  
ATOM   1176  O   LEU A 163       8.977 -18.869  -2.299  1.00 72.62           O  
ATOM   1177  CG  LEU A 163      11.561 -15.638  -0.168  1.00 72.62           C  
ATOM   1178  CD1 LEU A 163      11.758 -15.097   1.248  1.00 72.62           C  
ATOM   1179  CD2 LEU A 163      12.795 -16.462  -0.540  1.00 72.62           C  
ATOM   1180  N   ILE A 164       7.547 -17.636  -1.081  1.00 76.19           N  
ATOM   1181  CA  ILE A 164       6.471 -18.637  -1.058  1.00 76.19           C  
ATOM   1182  C   ILE A 164       5.945 -18.864  -2.477  1.00 76.19           C  
ATOM   1183  CB  ILE A 164       5.353 -18.192  -0.085  1.00 76.19           C  
ATOM   1184  O   ILE A 164       5.734 -20.002  -2.888  1.00 76.19           O  
ATOM   1185  CG1 ILE A 164       5.895 -18.159   1.365  1.00 76.19           C  
ATOM   1186  CG2 ILE A 164       4.133 -19.132  -0.173  1.00 76.19           C  
ATOM   1187  CD1 ILE A 164       4.942 -17.510   2.377  1.00 76.19           C  
ATOM   1188  N   GLY A 165       5.787 -17.782  -3.239  1.00 70.50           N  
ATOM   1189  CA  GLY A 165       5.360 -17.807  -4.629  1.00 70.50           C  
ATOM   1190  C   GLY A 165       6.277 -18.597  -5.548  1.00 70.50           C  
ATOM   1191  O   GLY A 165       5.802 -19.437  -6.307  1.00 70.50           O  
ATOM   1192  N   GLY A 166       7.585 -18.354  -5.449  1.00 68.56           N  
ATOM   1193  CA  GLY A 166       8.598 -19.060  -6.230  1.00 68.56           C  
ATOM   1194  C   GLY A 166       8.603 -20.559  -5.942  1.00 68.56           C  
ATOM   1195  O   GLY A 166       8.495 -21.351  -6.872  1.00 68.56           O  
ATOM   1196  N   VAL A 167       8.622 -20.949  -4.661  1.00 76.44           N  
ATOM   1197  CA  VAL A 167       8.583 -22.367  -4.253  1.00 76.44           C  
ATOM   1198  C   VAL A 167       7.295 -23.048  -4.724  1.00 76.44           C  
ATOM   1199  CB  VAL A 167       8.733 -22.490  -2.723  1.00 76.44           C  
ATOM   1200  O   VAL A 167       7.325 -24.190  -5.180  1.00 76.44           O  
ATOM   1201  CG1 VAL A 167       8.564 -23.928  -2.213  1.00 76.44           C  
ATOM   1202  CG2 VAL A 167      10.122 -22.023  -2.268  1.00 76.44           C  
ATOM   1203  N   MET A 168       6.150 -22.361  -4.647  1.00 77.31           N  
ATOM   1204  CA  MET A 168       4.892 -22.922  -5.143  1.00 77.31           C  
ATOM   1205  C   MET A 168       4.901 -23.114  -6.657  1.00 77.31           C  
ATOM   1206  CB  MET A 168       3.687 -22.067  -4.726  1.00 77.31           C  
ATOM   1207  O   MET A 168       4.439 -24.149  -7.113  1.00 77.31           O  
ATOM   1208  CG  MET A 168       3.319 -22.261  -3.253  1.00 77.31           C  
ATOM   1209  SD  MET A 168       2.920 -23.969  -2.775  1.00 77.31           S  
ATOM   1210  CE  MET A 168       4.243 -24.262  -1.574  1.00 77.31           C  
ATOM   1211  N   LEU A 169       5.441 -22.170  -7.427  1.00 75.69           N  
ATOM   1212  CA  LEU A 169       5.526 -22.281  -8.888  1.00 75.69           C  
ATOM   1213  C   LEU A 169       6.554 -23.310  -9.368  1.00 75.69           C  
ATOM   1214  CB  LEU A 169       5.867 -20.899  -9.464  1.00 75.69           C  
ATOM   1215  O   LEU A 169       6.442 -23.799 -10.489  1.00 75.69           O  
ATOM   1216  CG  LEU A 169       4.661 -19.956  -9.479  1.00 75.69           C  
ATOM   1217  CD1 LEU A 169       5.128 -18.520  -9.695  1.00 75.69           C  
ATOM   1218  CD2 LEU A 169       3.694 -20.310 -10.609  1.00 75.69           C  
ATOM   1219  N   GLU A 170       7.555 -23.626  -8.547  1.00 75.38           N  
ATOM   1220  CA  GLU A 170       8.545 -24.661  -8.851  1.00 75.38           C  
ATOM   1221  C   GLU A 170       7.970 -26.077  -8.680  1.00 75.38           C  
ATOM   1222  CB  GLU A 170       9.780 -24.420  -7.968  1.00 75.38           C  
ATOM   1223  O   GLU A 170       8.309 -26.982  -9.442  1.00 75.38           O  
ATOM   1224  CG  GLU A 170      10.974 -25.297  -8.373  1.00 75.38           C  
ATOM   1225  CD  GLU A 170      12.275 -24.951  -7.627  1.00 75.38           C  
ATOM   1226  OE1 GLU A 170      13.303 -25.586  -7.963  1.00 75.38           O  
ATOM   1227  OE2 GLU A 170      12.258 -24.057  -6.748  1.00 75.38           O  
ATOM   1228  N   HIS A 171       7.070 -26.272  -7.709  1.00 76.06           N  
ATOM   1229  CA  HIS A 171       6.508 -27.589  -7.378  1.00 76.06           C  
ATOM   1230  C   HIS A 171       5.057 -27.809  -7.835  1.00 76.06           C  
ATOM   1231  CB  HIS A 171       6.638 -27.805  -5.866  1.00 76.06           C  
ATOM   1232  O   HIS A 171       4.630 -28.956  -7.969  1.00 76.06           O  
ATOM   1233  CG  HIS A 171       8.067 -27.906  -5.399  1.00 76.06           C  
ATOM   1234  CD2 HIS A 171       8.699 -27.079  -4.512  1.00 76.06           C  
ATOM   1235  ND1 HIS A 171       8.986 -28.850  -5.795  1.00 76.06           N  
ATOM   1236  CE1 HIS A 171      10.142 -28.595  -5.160  1.00 76.06           C  
ATOM   1237  NE2 HIS A 171      10.005 -27.546  -4.338  1.00 76.06           N  
ATOM   1238  N   TYR A 172       4.292 -26.742  -8.061  1.00 80.25           N  
ATOM   1239  CA  TYR A 172       2.861 -26.774  -8.366  1.00 80.25           C  
ATOM   1240  C   TYR A 172       2.512 -25.831  -9.530  1.00 80.25           C  
ATOM   1241  CB  TYR A 172       2.047 -26.418  -7.107  1.00 80.25           C  
ATOM   1242  O   TYR A 172       3.310 -24.998  -9.954  1.00 80.25           O  
ATOM   1243  CG  TYR A 172       2.263 -27.325  -5.907  1.00 80.25           C  
ATOM   1244  CD1 TYR A 172       1.523 -28.517  -5.789  1.00 80.25           C  
ATOM   1245  CD2 TYR A 172       3.192 -26.974  -4.909  1.00 80.25           C  
ATOM   1246  CE1 TYR A 172       1.711 -29.358  -4.676  1.00 80.25           C  
ATOM   1247  CE2 TYR A 172       3.390 -27.816  -3.797  1.00 80.25           C  
ATOM   1248  OH  TYR A 172       2.830 -29.829  -2.611  1.00 80.25           O  
ATOM   1249  CZ  TYR A 172       2.647 -29.011  -3.681  1.00 80.25           C  
ATOM   1250  N   TRP A 173       1.290 -25.952 -10.063  1.00 81.62           N  
ATOM   1251  CA  TRP A 173       0.786 -25.055 -11.111  1.00 81.62           C  
ATOM   1252  C   TRP A 173       0.596 -23.613 -10.584  1.00 81.62           C  
ATOM   1253  CB  TRP A 173      -0.489 -25.666 -11.740  1.00 81.62           C  
ATOM   1254  O   TRP A 173       0.483 -23.392  -9.376  1.00 81.62           O  
ATOM   1255  CG  TRP A 173      -1.750 -25.723 -10.910  1.00 81.62           C  
ATOM   1256  CD1 TRP A 173      -2.224 -24.719 -10.153  1.00 81.62           C  
ATOM   1257  CD2 TRP A 173      -2.773 -26.762 -10.790  1.00 81.62           C  
ATOM   1258  CE2 TRP A 173      -3.817 -26.283  -9.935  1.00 81.62           C  
ATOM   1259  CE3 TRP A 173      -2.946 -28.053 -11.325  1.00 81.62           C  
ATOM   1260  NE1 TRP A 173      -3.424 -25.029  -9.570  1.00 81.62           N  
ATOM   1261  CH2 TRP A 173      -5.093 -28.307 -10.170  1.00 81.62           C  
ATOM   1262  CZ2 TRP A 173      -4.958 -27.025  -9.622  1.00 81.62           C  
ATOM   1263  CZ3 TRP A 173      -4.090 -28.816 -11.016  1.00 81.62           C  
ATOM   1264  N   TRP A 174       0.430 -22.616 -11.462  1.00 80.12           N  
ATOM   1265  CA  TRP A 174       0.267 -21.203 -11.056  1.00 80.12           C  
ATOM   1266  C   TRP A 174      -0.958 -20.923 -10.169  1.00 80.12           C  
ATOM   1267  CB  TRP A 174       0.232 -20.310 -12.301  1.00 80.12           C  
ATOM   1268  O   TRP A 174      -0.856 -20.192  -9.189  1.00 80.12           O  
ATOM   1269  CG  TRP A 174      -0.969 -20.537 -13.161  1.00 80.12           C  
ATOM   1270  CD1 TRP A 174      -1.043 -21.438 -14.157  1.00 80.12           C  
ATOM   1271  CD2 TRP A 174      -2.303 -19.951 -13.056  1.00 80.12           C  
ATOM   1272  CE2 TRP A 174      -3.152 -20.588 -14.011  1.00 80.12           C  
ATOM   1273  CE3 TRP A 174      -2.886 -18.989 -12.202  1.00 80.12           C  
ATOM   1274  NE1 TRP A 174      -2.317 -21.460 -14.679  1.00 80.12           N  
ATOM   1275  CH2 TRP A 174      -5.066 -19.325 -13.242  1.00 80.12           C  
ATOM   1276  CZ2 TRP A 174      -4.517 -20.289 -14.103  1.00 80.12           C  
ATOM   1277  CZ3 TRP A 174      -4.254 -18.673 -12.298  1.00 80.12           C  
ATOM   1278  N   GLY A 175      -2.107 -21.543 -10.444  1.00 77.50           N  
ATOM   1279  CA  GLY A 175      -3.313 -21.456  -9.613  1.00 77.50           C  
ATOM   1280  C   GLY A 175      -3.140 -21.911  -8.151  1.00 77.50           C  
ATOM   1281  O   GLY A 175      -3.938 -21.523  -7.298  1.00 77.50           O  
ATOM   1282  N   ALA A 176      -2.100 -22.693  -7.822  1.00 82.19           N  
ATOM   1283  CA  ALA A 176      -1.837 -23.199  -6.473  1.00 82.19           C  
ATOM   1284  C   ALA A 176      -1.490 -22.062  -5.504  1.00 82.19           C  
ATOM   1285  CB  ALA A 176      -0.711 -24.234  -6.538  1.00 82.19           C  
ATOM   1286  O   ALA A 176      -1.801 -22.130  -4.316  1.00 82.19           O  
ATOM   1287  N   ILE A 177      -0.932 -20.978  -6.044  1.00 79.25           N  
ATOM   1288  CA  ILE A 177      -0.684 -19.728  -5.333  1.00 79.25           C  
ATOM   1289  C   ILE A 177      -1.975 -19.156  -4.756  1.00 79.25           C  
ATOM   1290  CB  ILE A 177      -0.071 -18.728  -6.323  1.00 79.25           C  
ATOM   1291  O   ILE A 177      -1.988 -18.713  -3.617  1.00 79.25           O  
ATOM   1292  CG1 ILE A 177       1.362 -19.184  -6.682  1.00 79.25           C  
ATOM   1293  CG2 ILE A 177      -0.161 -17.294  -5.769  1.00 79.25           C  
ATOM   1294  CD1 ILE A 177       1.896 -18.490  -7.934  1.00 79.25           C  
ATOM   1295  N   PHE A 178      -3.062 -19.152  -5.525  1.00 81.44           N  
ATOM   1296  CA  PHE A 178      -4.337 -18.623  -5.046  1.00 81.44           C  
ATOM   1297  C   PHE A 178      -5.000 -19.609  -4.078  1.00 81.44           C  
ATOM   1298  CB  PHE A 178      -5.225 -18.293  -6.247  1.00 81.44           C  
ATOM   1299  O   PHE A 178      -5.551 -19.226  -3.048  1.00 81.44           O  
ATOM   1300  CG  PHE A 178      -4.664 -17.207  -7.143  1.00 81.44           C  
ATOM   1301  CD1 PHE A 178      -4.711 -15.869  -6.718  1.00 81.44           C  
ATOM   1302  CD2 PHE A 178      -4.086 -17.523  -8.386  1.00 81.44           C  
ATOM   1303  CE1 PHE A 178      -4.182 -14.849  -7.523  1.00 81.44           C  
ATOM   1304  CE2 PHE A 178      -3.560 -16.503  -9.197  1.00 81.44           C  
ATOM   1305  CZ  PHE A 178      -3.611 -15.169  -8.766  1.00 81.44           C  
ATOM   1306  N   LEU A 179      -4.864 -20.912  -4.339  1.00 84.00           N  
ATOM   1307  CA  LEU A 179      -5.372 -21.961  -3.451  1.00 84.00           C  
ATOM   1308  C   LEU A 179      -4.725 -21.922  -2.054  1.00 84.00           C  
ATOM   1309  CB  LEU A 179      -5.179 -23.326  -4.132  1.00 84.00           C  
ATOM   1310  O   LEU A 179      -5.408 -22.247  -1.083  1.00 84.00           O  
ATOM   1311  CG  LEU A 179      -6.209 -23.590  -5.252  1.00 84.00           C  
ATOM   1312  CD1 LEU A 179      -5.610 -24.403  -6.397  1.00 84.00           C  
ATOM   1313  CD2 LEU A 179      -7.393 -24.396  -4.720  1.00 84.00           C  
ATOM   1314  N   ILE A 180      -3.469 -21.471  -1.912  1.00 82.12           N  
ATOM   1315  CA  ILE A 180      -2.798 -21.355  -0.601  1.00 82.12           C  
ATOM   1316  C   ILE A 180      -3.508 -20.376   0.341  1.00 82.12           C  
ATOM   1317  CB  ILE A 180      -1.303 -20.978  -0.762  1.00 82.12           C  
ATOM   1318  O   ILE A 180      -3.458 -20.533   1.563  1.00 82.12           O  
ATOM   1319  CG1 ILE A 180      -0.494 -21.648   0.370  1.00 82.12           C  
ATOM   1320  CG2 ILE A 180      -1.046 -19.458  -0.753  1.00 82.12           C  
ATOM   1321  CD1 ILE A 180       1.019 -21.405   0.304  1.00 82.12           C  
ATOM   1322  N   ASN A 181      -4.211 -19.386  -0.213  1.00 80.62           N  
ATOM   1323  CA  ASN A 181      -4.950 -18.413   0.576  1.00 80.62           C  
ATOM   1324  C   ASN A 181      -6.196 -19.035   1.210  1.00 80.62           C  
ATOM   1325  CB  ASN A 181      -5.325 -17.225  -0.315  1.00 80.62           C  
ATOM   1326  O   ASN A 181      -6.666 -18.534   2.228  1.00 80.62           O  
ATOM   1327  CG  ASN A 181      -4.122 -16.454  -0.822  1.00 80.62           C  
ATOM   1328  ND2 ASN A 181      -4.181 -16.022  -2.057  1.00 80.62           N  
ATOM   1329  OD1 ASN A 181      -3.167 -16.215  -0.099  1.00 80.62           O  
ATOM   1330  N   ILE A 182      -6.727 -20.134   0.657  1.00 82.69           N  
ATOM   1331  CA  ILE A 182      -7.973 -20.751   1.125  1.00 82.69           C  
ATOM   1332  C   ILE A 182      -7.813 -21.367   2.520  1.00 82.69           C  
ATOM   1333  CB  ILE A 182      -8.563 -21.744   0.100  1.00 82.69           C  
ATOM   1334  O   ILE A 182      -8.597 -20.992   3.392  1.00 82.69           O  
ATOM   1335  CG1 ILE A 182      -8.811 -21.045  -1.251  1.00 82.69           C  
ATOM   1336  CG2 ILE A 182      -9.851 -22.386   0.659  1.00 82.69           C  
ATOM   1337  CD1 ILE A 182      -9.356 -22.013  -2.300  1.00 82.69           C  
ATOM   1338  N   PRO A 183      -6.826 -22.248   2.804  1.00 81.50           N  
ATOM   1339  CA  PRO A 183      -6.611 -22.749   4.161  1.00 81.50           C  
ATOM   1340  C   PRO A 183      -6.475 -21.619   5.179  1.00 81.50           C  
ATOM   1341  CB  PRO A 183      -5.324 -23.579   4.105  1.00 81.50           C  
ATOM   1342  O   PRO A 183      -7.075 -21.665   6.250  1.00 81.50           O  
ATOM   1343  CG  PRO A 183      -5.260 -24.047   2.658  1.00 81.50           C  
ATOM   1344  CD  PRO A 183      -5.901 -22.901   1.886  1.00 81.50           C  
ATOM   1345  N   VAL A 184      -5.734 -20.570   4.826  1.00 79.38           N  
ATOM   1346  CA  VAL A 184      -5.485 -19.438   5.718  1.00 79.38           C  
ATOM   1347  C   VAL A 184      -6.760 -18.613   5.932  1.00 79.38           C  
ATOM   1348  CB  VAL A 184      -4.323 -18.590   5.177  1.00 79.38           C  
ATOM   1349  O   VAL A 184      -7.069 -18.252   7.067  1.00 79.38           O  
ATOM   1350  CG1 VAL A 184      -3.879 -17.585   6.237  1.00 79.38           C  
ATOM   1351  CG2 VAL A 184      -3.074 -19.423   4.859  1.00 79.38           C  
ATOM   1352  N   ALA A 185      -7.557 -18.394   4.883  1.00 81.12           N  
ATOM   1353  CA  ALA A 185      -8.858 -17.741   4.975  1.00 81.12           C  
ATOM   1354  C   ALA A 185      -9.850 -18.553   5.820  1.00 81.12           C  
ATOM   1355  CB  ALA A 185      -9.403 -17.488   3.563  1.00 81.12           C  
ATOM   1356  O   ALA A 185     -10.560 -17.973   6.635  1.00 81.12           O  
ATOM   1357  N   VAL A 186      -9.869 -19.885   5.688  1.00 84.50           N  
ATOM   1358  CA  VAL A 186     -10.720 -20.783   6.490  1.00 84.50           C  
ATOM   1359  C   VAL A 186     -10.313 -20.751   7.962  1.00 84.50           C  
ATOM   1360  CB  VAL A 186     -10.684 -22.222   5.934  1.00 84.50           C  
ATOM   1361  O   VAL A 186     -11.174 -20.589   8.826  1.00 84.50           O  
ATOM   1362  CG1 VAL A 186     -11.390 -23.228   6.857  1.00 84.50           C  
ATOM   1363  CG2 VAL A 186     -11.390 -22.298   4.573  1.00 84.50           C  
ATOM   1364  N   ILE A 187      -9.014 -20.842   8.263  1.00 82.38           N  
ATOM   1365  CA  ILE A 187      -8.498 -20.724   9.636  1.00 82.38           C  
ATOM   1366  C   ILE A 187      -8.863 -19.355  10.216  1.00 82.38           C  
ATOM   1367  CB  ILE A 187      -6.972 -20.963   9.665  1.00 82.38           C  
ATOM   1368  O   ILE A 187      -9.380 -19.280  11.331  1.00 82.38           O  
ATOM   1369  CG1 ILE A 187      -6.652 -22.437   9.325  1.00 82.38           C  
ATOM   1370  CG2 ILE A 187      -6.367 -20.609  11.038  1.00 82.38           C  
ATOM   1371  CD1 ILE A 187      -5.164 -22.678   9.036  1.00 82.38           C  
ATOM   1372  N   GLY A 188      -8.658 -18.283   9.446  1.00 78.44           N  
ATOM   1373  CA  GLY A 188      -9.066 -16.932   9.815  1.00 78.44           C  
ATOM   1374  C   GLY A 188     -10.565 -16.843  10.094  1.00 78.44           C  
ATOM   1375  O   GLY A 188     -10.962 -16.289  11.113  1.00 78.44           O  
ATOM   1376  N   LEU A 189     -11.403 -17.444   9.247  1.00 82.06           N  
ATOM   1377  CA  LEU A 189     -12.861 -17.417   9.371  1.00 82.06           C  
ATOM   1378  C   LEU A 189     -13.314 -18.096  10.664  1.00 82.06           C  
ATOM   1379  CB  LEU A 189     -13.471 -18.112   8.140  1.00 82.06           C  
ATOM   1380  O   LEU A 189     -14.066 -17.511  11.444  1.00 82.06           O  
ATOM   1381  CG  LEU A 189     -14.978 -17.874   7.969  1.00 82.06           C  
ATOM   1382  CD1 LEU A 189     -15.227 -16.467   7.427  1.00 82.06           C  
ATOM   1383  CD2 LEU A 189     -15.551 -18.879   6.972  1.00 82.06           C  
ATOM   1384  N   VAL A 190     -12.810 -19.307  10.914  1.00 82.69           N  
ATOM   1385  CA  VAL A 190     -13.091 -20.073  12.134  1.00 82.69           C  
ATOM   1386  C   VAL A 190     -12.633 -19.286  13.358  1.00 82.69           C  
ATOM   1387  CB  VAL A 190     -12.409 -21.454  12.066  1.00 82.69           C  
ATOM   1388  O   VAL A 190     -13.394 -19.113  14.309  1.00 82.69           O  
ATOM   1389  CG1 VAL A 190     -12.516 -22.223  13.389  1.00 82.69           C  
ATOM   1390  CG2 VAL A 190     -13.055 -22.325  10.982  1.00 82.69           C  
ATOM   1391  N   ALA A 191     -11.421 -18.742  13.321  1.00 78.06           N  
ATOM   1392  CA  ALA A 191     -10.863 -18.014  14.446  1.00 78.06           C  
ATOM   1393  C   ALA A 191     -11.610 -16.697  14.723  1.00 78.06           C  
ATOM   1394  CB  ALA A 191      -9.374 -17.824  14.178  1.00 78.06           C  
ATOM   1395  O   ALA A 191     -11.876 -16.387  15.881  1.00 78.06           O  
ATOM   1396  N   VAL A 192     -12.036 -15.958  13.694  1.00 77.94           N  
ATOM   1397  CA  VAL A 192     -12.862 -14.749  13.852  1.00 77.94           C  
ATOM   1398  C   VAL A 192     -14.218 -15.088  14.466  1.00 77.94           C  
ATOM   1399  CB  VAL A 192     -13.032 -14.012  12.509  1.00 77.94           C  
ATOM   1400  O   VAL A 192     -14.671 -14.406  15.384  1.00 77.94           O  
ATOM   1401  CG1 VAL A 192     -14.097 -12.907  12.570  1.00 77.94           C  
ATOM   1402  CG2 VAL A 192     -11.713 -13.343  12.110  1.00 77.94           C  
ATOM   1403  N   VAL A 193     -14.860 -16.160  14.000  1.00 79.56           N  
ATOM   1404  CA  VAL A 193     -16.157 -16.603  14.528  1.00 79.56           C  
ATOM   1405  C   VAL A 193     -16.045 -17.065  15.988  1.00 79.56           C  
ATOM   1406  CB  VAL A 193     -16.746 -17.693  13.608  1.00 79.56           C  
ATOM   1407  O   VAL A 193     -16.974 -16.852  16.770  1.00 79.56           O  
ATOM   1408  CG1 VAL A 193     -17.988 -18.389  14.180  1.00 79.56           C  
ATOM   1409  CG2 VAL A 193     -17.173 -17.077  12.266  1.00 79.56           C  
ATOM   1410  N   LEU A 194     -14.925 -17.660  16.389  1.00 77.94           N  
ATOM   1411  CA  LEU A 194     -14.743 -18.155  17.755  1.00 77.94           C  
ATOM   1412  C   LEU A 194     -14.248 -17.082  18.736  1.00 77.94           C  
ATOM   1413  CB  LEU A 194     -13.797 -19.364  17.717  1.00 77.94           C  
ATOM   1414  O   LEU A 194     -14.664 -17.093  19.891  1.00 77.94           O  
ATOM   1415  CG  LEU A 194     -14.383 -20.608  17.019  1.00 77.94           C  
ATOM   1416  CD1 LEU A 194     -13.295 -21.675  16.910  1.00 77.94           C  
ATOM   1417  CD2 LEU A 194     -15.568 -21.208  17.778  1.00 77.94           C  
ATOM   1418  N   LEU A 195     -13.372 -16.172  18.300  1.00 69.56           N  
ATOM   1419  CA  LEU A 195     -12.597 -15.302  19.197  1.00 69.56           C  
ATOM   1420  C   LEU A 195     -12.997 -13.826  19.145  1.00 69.56           C  
ATOM   1421  CB  LEU A 195     -11.099 -15.432  18.861  1.00 69.56           C  
ATOM   1422  O   LEU A 195     -12.723 -13.100  20.098  1.00 69.56           O  
ATOM   1423  CG  LEU A 195     -10.509 -16.836  19.084  1.00 69.56           C  
ATOM   1424  CD1 LEU A 195      -9.188 -16.972  18.331  1.00 69.56           C  
ATOM   1425  CD2 LEU A 195     -10.240 -17.092  20.568  1.00 69.56           C  
ATOM   1426  N   VAL A 196     -13.600 -13.347  18.049  1.00 67.50           N  
ATOM   1427  CA  VAL A 196     -13.918 -11.919  17.901  1.00 67.50           C  
ATOM   1428  C   VAL A 196     -15.329 -11.657  18.438  1.00 67.50           C  
ATOM   1429  CB  VAL A 196     -13.721 -11.410  16.462  1.00 67.50           C  
ATOM   1430  O   VAL A 196     -16.306 -12.159  17.866  1.00 67.50           O  
ATOM   1431  CG1 VAL A 196     -14.027  -9.912  16.337  1.00 67.50           C  
ATOM   1432  CG2 VAL A 196     -12.262 -11.605  16.023  1.00 67.50           C  
ATOM   1433  N   PRO A 197     -15.480 -10.880  19.527  1.00 67.19           N  
ATOM   1434  CA  PRO A 197     -16.794 -10.470  20.000  1.00 67.19           C  
ATOM   1435  C   PRO A 197     -17.454  -9.537  18.978  1.00 67.19           C  
ATOM   1436  CB  PRO A 197     -16.561  -9.811  21.363  1.00 67.19           C  
ATOM   1437  O   PRO A 197     -16.793  -8.729  18.322  1.00 67.19           O  
ATOM   1438  CG  PRO A 197     -15.125  -9.301  21.277  1.00 67.19           C  
ATOM   1439  CD  PRO A 197     -14.434 -10.315  20.372  1.00 67.19           C  
ATOM   1440  N   GLU A 198     -18.773  -9.646  18.822  1.00 69.75           N  
ATOM   1441  CA  GLU A 198     -19.517  -8.719  17.970  1.00 69.75           C  
ATOM   1442  C   GLU A 198     -19.509  -7.334  18.620  1.00 69.75           C  
ATOM   1443  CB  GLU A 198     -20.951  -9.223  17.738  1.00 69.75           C  
ATOM   1444  O   GLU A 198     -20.091  -7.135  19.686  1.00 69.75           O  
ATOM   1445  CG  GLU A 198     -21.711  -8.399  16.684  1.00 69.75           C  
ATOM   1446  CD  GLU A 198     -21.192  -8.668  15.267  1.00 69.75           C  
ATOM   1447  OE1 GLU A 198     -20.646  -7.738  14.634  1.00 69.75           O  
ATOM   1448  OE2 GLU A 198     -21.339  -9.819  14.805  1.00 69.75           O  
ATOM   1449  N   SER A 199     -18.865  -6.369  17.966  1.00 64.00           N  
ATOM   1450  CA  SER A 199     -19.031  -4.964  18.304  1.00 64.00           C  
ATOM   1451  C   SER A 199     -19.763  -4.260  17.177  1.00 64.00           C  
ATOM   1452  CB  SER A 199     -17.711  -4.285  18.628  1.00 64.00           C  
ATOM   1453  O   SER A 199     -19.274  -4.170  16.047  1.00 64.00           O  
ATOM   1454  OG  SER A 199     -18.060  -3.018  19.148  1.00 64.00           O  
ATOM   1455  N   LYS A 200     -20.964  -3.789  17.508  1.00 61.56           N  
ATOM   1456  CA  LYS A 200     -21.824  -3.001  16.638  1.00 61.56           C  
ATOM   1457  C   LYS A 200     -22.057  -1.651  17.296  1.00 61.56           C  
ATOM   1458  CB  LYS A 200     -23.130  -3.772  16.394  1.00 61.56           C  
ATOM   1459  O   LYS A 200     -22.333  -1.598  18.494  1.00 61.56           O  
ATOM   1460  CG  LYS A 200     -24.039  -3.012  15.424  1.00 61.56           C  
ATOM   1461  CD  LYS A 200     -25.391  -3.697  15.230  1.00 61.56           C  
ATOM   1462  CE  LYS A 200     -26.244  -2.767  14.363  1.00 61.56           C  
ATOM   1463  NZ  LYS A 200     -27.651  -3.227  14.273  1.00 61.56           N  
ATOM   1464  N   ASN A 201     -22.003  -0.580  16.510  1.00 56.66           N  
ATOM   1465  CA  ASN A 201     -22.425   0.726  16.986  1.00 56.66           C  
ATOM   1466  C   ASN A 201     -23.966   0.726  17.191  1.00 56.66           C  
ATOM   1467  CB  ASN A 201     -21.901   1.788  16.005  1.00 56.66           C  
ATOM   1468  O   ASN A 201     -24.695   0.418  16.240  1.00 56.66           O  
ATOM   1469  CG  ASN A 201     -21.767   3.144  16.665  1.00 56.66           C  
ATOM   1470  ND2 ASN A 201     -21.055   4.059  16.058  1.00 56.66           N  
ATOM   1471  OD1 ASN A 201     -22.282   3.387  17.742  1.00 56.66           O  
ATOM   1472  N   PRO A 202     -24.499   1.002  18.401  1.00 49.31           N  
ATOM   1473  CA  PRO A 202     -25.939   0.911  18.686  1.00 49.31           C  
ATOM   1474  C   PRO A 202     -26.809   1.887  17.877  1.00 49.31           C  
ATOM   1475  CB  PRO A 202     -26.082   1.168  20.192  1.00 49.31           C  
ATOM   1476  O   PRO A 202     -27.992   1.623  17.677  1.00 49.31           O  
ATOM   1477  CG  PRO A 202     -24.712   0.808  20.760  1.00 49.31           C  
ATOM   1478  CD  PRO A 202     -23.764   1.215  19.641  1.00 49.31           C  
ATOM   1479  N   GLN A 203     -26.230   2.982  17.375  1.00 52.22           N  
ATOM   1480  CA  GLN A 203     -26.916   4.029  16.603  1.00 52.22           C  
ATOM   1481  C   GLN A 203     -26.852   3.771  15.088  1.00 52.22           C  
ATOM   1482  CB  GLN A 203     -26.335   5.403  16.967  1.00 52.22           C  
ATOM   1483  O   GLN A 203     -26.295   4.554  14.324  1.00 52.22           O  
ATOM   1484  CG  GLN A 203     -26.594   5.801  18.425  1.00 52.22           C  
ATOM   1485  CD  GLN A 203     -26.100   7.212  18.732  1.00 52.22           C  
ATOM   1486  NE2 GLN A 203     -26.326   7.705  19.929  1.00 52.22           N  
ATOM   1487  OE1 GLN A 203     -25.491   7.898  17.931  1.00 52.22           O  
ATOM   1488  N   GLY A 204     -27.371   2.629  14.635  1.00 50.22           N  
ATOM   1489  CA  GLY A 204     -27.368   2.251  13.216  1.00 50.22           C  
ATOM   1490  C   GLY A 204     -28.336   3.067  12.344  1.00 50.22           C  
ATOM   1491  O   GLY A 204     -29.270   2.488  11.792  1.00 50.22           O  
ATOM   1492  N   ASP A 205     -28.116   4.374  12.195  1.00 62.09           N  
ATOM   1493  CA  ASP A 205     -28.913   5.275  11.343  1.00 62.09           C  
ATOM   1494  C   ASP A 205     -28.665   5.036   9.842  1.00 62.09           C  
ATOM   1495  CB  ASP A 205     -28.672   6.736  11.756  1.00 62.09           C  
ATOM   1496  O   ASP A 205     -27.712   4.358   9.481  1.00 62.09           O  
ATOM   1497  CG  ASP A 205     -29.350   7.074  13.090  1.00 62.09           C  
ATOM   1498  OD1 ASP A 205     -30.439   6.505  13.335  1.00 62.09           O  
ATOM   1499  OD2 ASP A 205     -28.809   7.918  13.833  1.00 62.09           O  
ATOM   1500  N   ARG A 206     -29.567   5.479   8.947  1.00 59.88           N  
ATOM   1501  CA  ARG A 206     -29.720   5.073   7.514  1.00 59.88           C  
ATOM   1502  C   ARG A 206     -28.419   5.043   6.671  1.00 59.88           C  
ATOM   1503  CB  ARG A 206     -30.715   6.024   6.831  1.00 59.88           C  
ATOM   1504  O   ARG A 206     -27.520   5.829   6.939  1.00 59.88           O  
ATOM   1505  CG  ARG A 206     -32.142   5.860   7.372  1.00 59.88           C  
ATOM   1506  CD  ARG A 206     -33.099   6.799   6.633  1.00 59.88           C  
ATOM   1507  NE  ARG A 206     -34.497   6.562   7.035  1.00 59.88           N  
ATOM   1508  NH1 ARG A 206     -35.457   8.203   5.748  1.00 59.88           N  
ATOM   1509  NH2 ARG A 206     -36.750   6.891   7.009  1.00 59.88           N  
ATOM   1510  CZ  ARG A 206     -35.557   7.217   6.597  1.00 59.88           C  
ATOM   1511  N   PRO A 207     -28.279   4.130   5.681  1.00 64.56           N  
ATOM   1512  CA  PRO A 207     -27.044   4.008   4.902  1.00 64.56           C  
ATOM   1513  C   PRO A 207     -26.944   5.112   3.858  1.00 64.56           C  
ATOM   1514  CB  PRO A 207     -27.072   2.603   4.290  1.00 64.56           C  
ATOM   1515  O   PRO A 207     -27.862   5.281   3.054  1.00 64.56           O  
ATOM   1516  CG  PRO A 207     -28.564   2.313   4.132  1.00 64.56           C  
ATOM   1517  CD  PRO A 207     -29.241   3.123   5.244  1.00 64.56           C  
ATOM   1518  N   ASP A 208     -25.816   5.820   3.841  1.00 74.12           N  
ATOM   1519  CA  ASP A 208     -25.488   6.751   2.765  1.00 74.12           C  
ATOM   1520  C   ASP A 208     -24.953   5.983   1.546  1.00 74.12           C  
ATOM   1521  CB  ASP A 208     -24.546   7.855   3.249  1.00 74.12           C  
ATOM   1522  O   ASP A 208     -23.761   5.941   1.246  1.00 74.12           O  
ATOM   1523  CG  ASP A 208     -24.340   8.917   2.160  1.00 74.12           C  
ATOM   1524  OD1 ASP A 208     -25.088   8.887   1.147  1.00 74.12           O  
ATOM   1525  OD2 ASP A 208     -23.480   9.796   2.339  1.00 74.12           O  
ATOM   1526  N   LEU A 209     -25.873   5.305   0.858  1.00 78.19           N  
ATOM   1527  CA  LEU A 209     -25.569   4.538  -0.350  1.00 78.19           C  
ATOM   1528  C   LEU A 209     -25.084   5.446  -1.486  1.00 78.19           C  
ATOM   1529  CB  LEU A 209     -26.822   3.762  -0.793  1.00 78.19           C  
ATOM   1530  O   LEU A 209     -24.264   5.023  -2.298  1.00 78.19           O  
ATOM   1531  CG  LEU A 209     -27.314   2.702   0.208  1.00 78.19           C  
ATOM   1532  CD1 LEU A 209     -28.637   2.110  -0.278  1.00 78.19           C  
ATOM   1533  CD2 LEU A 209     -26.311   1.560   0.386  1.00 78.19           C  
ATOM   1534  N   LEU A 210     -25.575   6.687  -1.544  1.00 81.19           N  
ATOM   1535  CA  LEU A 210     -25.184   7.632  -2.584  1.00 81.19           C  
ATOM   1536  C   LEU A 210     -23.749   8.123  -2.354  1.00 81.19           C  
ATOM   1537  CB  LEU A 210     -26.192   8.790  -2.643  1.00 81.19           C  
ATOM   1538  O   LEU A 210     -22.951   8.103  -3.287  1.00 81.19           O  
ATOM   1539  CG  LEU A 210     -26.143   9.505  -4.010  1.00 81.19           C  
ATOM   1540  CD1 LEU A 210     -27.365   9.136  -4.854  1.00 81.19           C  
ATOM   1541  CD2 LEU A 210     -26.117  11.020  -3.857  1.00 81.19           C  
ATOM   1542  N   GLY A 211     -23.395   8.477  -1.114  1.00 78.50           N  
ATOM   1543  CA  GLY A 211     -22.026   8.822  -0.729  1.00 78.50           C  
ATOM   1544  C   GLY A 211     -21.047   7.668  -0.956  1.00 78.50           C  
ATOM   1545  O   GLY A 211     -19.965   7.870  -1.512  1.00 78.50           O  
ATOM   1546  N   ALA A 212     -21.451   6.433  -0.645  1.00 82.44           N  
ATOM   1547  CA  ALA A 212     -20.661   5.238  -0.937  1.00 82.44           C  
ATOM   1548  C   ALA A 212     -20.384   5.074  -2.442  1.00 82.44           C  
ATOM   1549  CB  ALA A 212     -21.401   4.018  -0.382  1.00 82.44           C  
ATOM   1550  O   ALA A 212     -19.244   4.848  -2.842  1.00 82.44           O  
ATOM   1551  N   VAL A 213     -21.399   5.229  -3.297  1.00 84.62           N  
ATOM   1552  CA  VAL A 213     -21.230   5.115  -4.755  1.00 84.62           C  
ATOM   1553  C   VAL A 213     -20.367   6.253  -5.305  1.00 84.62           C  
ATOM   1554  CB  VAL A 213     -22.601   5.038  -5.456  1.00 84.62           C  
ATOM   1555  O   VAL A 213     -19.446   5.995  -6.079  1.00 84.62           O  
ATOM   1556  CG1 VAL A 213     -22.495   5.140  -6.983  1.00 84.62           C  
ATOM   1557  CG2 VAL A 213     -23.283   3.698  -5.150  1.00 84.62           C  
ATOM   1558  N   LEU A 214     -20.613   7.497  -4.882  1.00 85.19           N  
ATOM   1559  CA  LEU A 214     -19.850   8.666  -5.334  1.00 85.19           C  
ATOM   1560  C   LEU A 214     -18.371   8.576  -4.932  1.00 85.19           C  
ATOM   1561  CB  LEU A 214     -20.478   9.951  -4.766  1.00 85.19           C  
ATOM   1562  O   LEU A 214     -17.501   8.808  -5.772  1.00 85.19           O  
ATOM   1563  CG  LEU A 214     -21.832  10.362  -5.369  1.00 85.19           C  
ATOM   1564  CD1 LEU A 214     -22.415  11.518  -4.557  1.00 85.19           C  
ATOM   1565  CD2 LEU A 214     -21.698  10.818  -6.822  1.00 85.19           C  
ATOM   1566  N   SER A 215     -18.079   8.193  -3.684  1.00 84.19           N  
ATOM   1567  CA  SER A 215     -16.701   7.997  -3.213  1.00 84.19           C  
ATOM   1568  C   SER A 215     -16.016   6.832  -3.923  1.00 84.19           C  
ATOM   1569  CB  SER A 215     -16.635   7.793  -1.696  1.00 84.19           C  
ATOM   1570  O   SER A 215     -14.872   6.979  -4.348  1.00 84.19           O  
ATOM   1571  OG  SER A 215     -17.429   6.704  -1.277  1.00 84.19           O  
ATOM   1572  N   THR A 216     -16.726   5.720  -4.140  1.00 85.06           N  
ATOM   1573  CA  THR A 216     -16.178   4.554  -4.846  1.00 85.06           C  
ATOM   1574  C   THR A 216     -15.802   4.905  -6.279  1.00 85.06           C  
ATOM   1575  CB  THR A 216     -17.142   3.354  -4.817  1.00 85.06           C  
ATOM   1576  O   THR A 216     -14.672   4.646  -6.692  1.00 85.06           O  
ATOM   1577  CG2 THR A 216     -16.548   2.097  -5.454  1.00 85.06           C  
ATOM   1578  OG1 THR A 216     -17.487   3.008  -3.493  1.00 85.06           O  
ATOM   1579  N   ILE A 217     -16.703   5.544  -7.030  1.00 86.38           N  
ATOM   1580  CA  ILE A 217     -16.434   5.952  -8.416  1.00 86.38           C  
ATOM   1581  C   ILE A 217     -15.323   7.003  -8.456  1.00 86.38           C  
ATOM   1582  CB  ILE A 217     -17.725   6.461  -9.097  1.00 86.38           C  
ATOM   1583  O   ILE A 217     -14.387   6.870  -9.243  1.00 86.38           O  
ATOM   1584  CG1 ILE A 217     -18.745   5.306  -9.233  1.00 86.38           C  
ATOM   1585  CG2 ILE A 217     -17.413   7.053 -10.487  1.00 86.38           C  
ATOM   1586  CD1 ILE A 217     -20.140   5.768  -9.669  1.00 86.38           C  
ATOM   1587  N   GLY A 218     -15.396   8.018  -7.591  1.00 84.44           N  
ATOM   1588  CA  GLY A 218     -14.416   9.098  -7.538  1.00 84.44           C  
ATOM   1589  C   GLY A 218     -13.008   8.591  -7.241  1.00 84.44           C  
ATOM   1590  O   GLY A 218     -12.077   8.877  -7.991  1.00 84.44           O  
ATOM   1591  N   MET A 219     -12.855   7.779  -6.194  1.00 84.12           N  
ATOM   1592  CA  MET A 219     -11.559   7.232  -5.801  1.00 84.12           C  
ATOM   1593  C   MET A 219     -11.017   6.255  -6.848  1.00 84.12           C  
ATOM   1594  CB  MET A 219     -11.683   6.575  -4.420  1.00 84.12           C  
ATOM   1595  O   MET A 219      -9.850   6.355  -7.216  1.00 84.12           O  
ATOM   1596  CG  MET A 219     -10.313   6.279  -3.809  1.00 84.12           C  
ATOM   1597  SD  MET A 219      -9.429   7.796  -3.354  1.00 84.12           S  
ATOM   1598  CE  MET A 219      -7.877   7.577  -4.238  1.00 84.12           C  
ATOM   1599  N   THR A 220     -11.862   5.375  -7.396  1.00 84.69           N  
ATOM   1600  CA  THR A 220     -11.459   4.446  -8.466  1.00 84.69           C  
ATOM   1601  C   THR A 220     -10.961   5.204  -9.694  1.00 84.69           C  
ATOM   1602  CB  THR A 220     -12.615   3.526  -8.886  1.00 84.69           C  
ATOM   1603  O   THR A 220      -9.912   4.869 -10.235  1.00 84.69           O  
ATOM   1604  CG2 THR A 220     -12.176   2.461  -9.886  1.00 84.69           C  
ATOM   1605  OG1 THR A 220     -13.119   2.829  -7.776  1.00 84.69           O  
ATOM   1606  N   ALA A 221     -11.669   6.255 -10.118  1.00 84.75           N  
ATOM   1607  CA  ALA A 221     -11.290   7.056 -11.278  1.00 84.75           C  
ATOM   1608  C   ALA A 221      -9.971   7.816 -11.061  1.00 84.75           C  
ATOM   1609  CB  ALA A 221     -12.450   8.004 -11.597  1.00 84.75           C  
ATOM   1610  O   ALA A 221      -9.132   7.863 -11.959  1.00 84.75           O  
ATOM   1611  N   VAL A 222      -9.753   8.357  -9.858  1.00 83.38           N  
ATOM   1612  CA  VAL A 222      -8.497   9.031  -9.497  1.00 83.38           C  
ATOM   1613  C   VAL A 222      -7.323   8.052  -9.457  1.00 83.38           C  
ATOM   1614  CB  VAL A 222      -8.656   9.772  -8.159  1.00 83.38           C  
ATOM   1615  O   VAL A 222      -6.289   8.321 -10.066  1.00 83.38           O  
ATOM   1616  CG1 VAL A 222      -7.326  10.270  -7.605  1.00 83.38           C  
ATOM   1617  CG2 VAL A 222      -9.540  11.012  -8.324  1.00 83.38           C  
ATOM   1618  N   VAL A 223      -7.471   6.905  -8.786  1.00 80.38           N  
ATOM   1619  CA  VAL A 223      -6.424   5.868  -8.751  1.00 80.38           C  
ATOM   1620  C   VAL A 223      -6.140   5.352 -10.159  1.00 80.38           C  
ATOM   1621  CB  VAL A 223      -6.810   4.714  -7.804  1.00 80.38           C  
ATOM   1622  O   VAL A 223      -4.979   5.222 -10.537  1.00 80.38           O  
ATOM   1623  CG1 VAL A 223      -5.828   3.542  -7.845  1.00 80.38           C  
ATOM   1624  CG2 VAL A 223      -6.830   5.210  -6.360  1.00 80.38           C  
ATOM   1625  N   TYR A 224      -7.176   5.144 -10.973  1.00 81.38           N  
ATOM   1626  CA  TYR A 224      -7.022   4.737 -12.366  1.00 81.38           C  
ATOM   1627  C   TYR A 224      -6.227   5.750 -13.190  1.00 81.38           C  
ATOM   1628  CB  TYR A 224      -8.400   4.516 -12.995  1.00 81.38           C  
ATOM   1629  O   TYR A 224      -5.333   5.350 -13.934  1.00 81.38           O  
ATOM   1630  CG  TYR A 224      -8.305   4.036 -14.423  1.00 81.38           C  
ATOM   1631  CD1 TYR A 224      -8.471   4.942 -15.486  1.00 81.38           C  
ATOM   1632  CD2 TYR A 224      -7.981   2.693 -14.680  1.00 81.38           C  
ATOM   1633  CE1 TYR A 224      -8.343   4.496 -16.813  1.00 81.38           C  
ATOM   1634  CE2 TYR A 224      -7.835   2.243 -16.003  1.00 81.38           C  
ATOM   1635  OH  TYR A 224      -7.882   2.715 -18.347  1.00 81.38           O  
ATOM   1636  CZ  TYR A 224      -8.020   3.147 -17.069  1.00 81.38           C  
ATOM   1637  N   ALA A 225      -6.509   7.047 -13.043  1.00 80.75           N  
ATOM   1638  CA  ALA A 225      -5.774   8.103 -13.734  1.00 80.75           C  
ATOM   1639  C   ALA A 225      -4.284   8.098 -13.353  1.00 80.75           C  
ATOM   1640  CB  ALA A 225      -6.425   9.450 -13.397  1.00 80.75           C  
ATOM   1641  O   ALA A 225      -3.419   8.232 -14.216  1.00 80.75           O  
ATOM   1642  N   ILE A 226      -3.988   7.896 -12.066  1.00 73.56           N  
ATOM   1643  CA  ILE A 226      -2.623   7.855 -11.533  1.00 73.56           C  
ATOM   1644  C   ILE A 226      -1.861   6.628 -12.048  1.00 73.56           C  
ATOM   1645  CB  ILE A 226      -2.690   7.899  -9.994  1.00 73.56           C  
ATOM   1646  O   ILE A 226      -0.724   6.761 -12.495  1.00 73.56           O  
ATOM   1647  CG1 ILE A 226      -3.177   9.282  -9.505  1.00 73.56           C  
ATOM   1648  CG2 ILE A 226      -1.329   7.614  -9.361  1.00 73.56           C  
ATOM   1649  CD1 ILE A 226      -3.520   9.332  -8.010  1.00 73.56           C  
ATOM   1650  N   ILE A 227      -2.487   5.449 -12.016  1.00 69.31           N  
ATOM   1651  CA  ILE A 227      -1.881   4.196 -12.487  1.00 69.31           C  
ATOM   1652  C   ILE A 227      -1.692   4.211 -14.009  1.00 69.31           C  
ATOM   1653  CB  ILE A 227      -2.737   2.991 -12.033  1.00 69.31           C  
ATOM   1654  O   ILE A 227      -0.668   3.756 -14.504  1.00 69.31           O  
ATOM   1655  CG1 ILE A 227      -2.694   2.834 -10.494  1.00 69.31           C  
ATOM   1656  CG2 ILE A 227      -2.259   1.690 -12.699  1.00 69.31           C  
ATOM   1657  CD1 ILE A 227      -3.634   1.746  -9.955  1.00 69.31           C  
ATOM   1658  N   SER A 228      -2.660   4.747 -14.758  1.00 70.12           N  
ATOM   1659  CA  SER A 228      -2.631   4.742 -16.230  1.00 70.12           C  
ATOM   1660  C   SER A 228      -1.754   5.847 -16.823  1.00 70.12           C  
ATOM   1661  CB  SER A 228      -4.045   4.873 -16.804  1.00 70.12           C  
ATOM   1662  O   SER A 228      -1.403   5.775 -18.001  1.00 70.12           O  
ATOM   1663  OG  SER A 228      -4.906   3.893 -16.264  1.00 70.12           O  
ATOM   1664  N   GLY A 229      -1.409   6.869 -16.033  1.00 66.44           N  
ATOM   1665  CA  GLY A 229      -0.613   8.022 -16.459  1.00 66.44           C  
ATOM   1666  C   GLY A 229       0.735   7.649 -17.090  1.00 66.44           C  
ATOM   1667  O   GLY A 229       1.000   8.095 -18.209  1.00 66.44           O  
ATOM   1668  N   PRO A 230       1.573   6.825 -16.429  1.00 59.88           N  
ATOM   1669  CA  PRO A 230       2.850   6.373 -16.981  1.00 59.88           C  
ATOM   1670  C   PRO A 230       2.731   5.599 -18.302  1.00 59.88           C  
ATOM   1671  CB  PRO A 230       3.485   5.511 -15.883  1.00 59.88           C  
ATOM   1672  O   PRO A 230       3.564   5.799 -19.181  1.00 59.88           O  
ATOM   1673  CG  PRO A 230       2.887   6.076 -14.596  1.00 59.88           C  
ATOM   1674  CD  PRO A 230       1.471   6.442 -15.027  1.00 59.88           C  
ATOM   1675  N   ASP A 231       1.693   4.773 -18.461  1.00 61.09           N  
ATOM   1676  CA  ASP A 231       1.543   3.880 -19.620  1.00 61.09           C  
ATOM   1677  C   ASP A 231       0.926   4.572 -20.844  1.00 61.09           C  
ATOM   1678  CB  ASP A 231       0.671   2.676 -19.226  1.00 61.09           C  
ATOM   1679  O   ASP A 231       1.375   4.373 -21.970  1.00 61.09           O  
ATOM   1680  CG  ASP A 231       1.362   1.654 -18.317  1.00 61.09           C  
ATOM   1681  OD1 ASP A 231       2.604   1.683 -18.195  1.00 61.09           O  
ATOM   1682  OD2 ASP A 231       0.623   0.801 -17.780  1.00 61.09           O  
ATOM   1683  N   HIS A 232      -0.115   5.386 -20.639  1.00 61.59           N  
ATOM   1684  CA  HIS A 232      -0.895   5.996 -21.728  1.00 61.59           C  
ATOM   1685  C   HIS A 232      -0.498   7.452 -22.006  1.00 61.59           C  
ATOM   1686  CB  HIS A 232      -2.394   5.866 -21.420  1.00 61.59           C  
ATOM   1687  O   HIS A 232      -0.969   8.048 -22.975  1.00 61.59           O  
ATOM   1688  CG  HIS A 232      -2.874   4.436 -21.391  1.00 61.59           C  
ATOM   1689  CD2 HIS A 232      -3.627   3.801 -22.344  1.00 61.59           C  
ATOM   1690  ND1 HIS A 232      -2.598   3.508 -20.413  1.00 61.59           N  
ATOM   1691  CE1 HIS A 232      -3.152   2.340 -20.776  1.00 61.59           C  
ATOM   1692  NE2 HIS A 232      -3.809   2.475 -21.939  1.00 61.59           N  
ATOM   1693  N   GLY A 233       0.359   8.032 -21.163  1.00 62.22           N  
ATOM   1694  CA  GLY A 233       0.760   9.429 -21.222  1.00 62.22           C  
ATOM   1695  C   GLY A 233      -0.235  10.362 -20.526  1.00 62.22           C  
ATOM   1696  O   GLY A 233      -1.454  10.257 -20.664  1.00 62.22           O  
ATOM   1697  N   TRP A 234       0.304  11.342 -19.804  1.00 66.38           N  
ATOM   1698  CA  TRP A 234      -0.462  12.287 -18.982  1.00 66.38           C  
ATOM   1699  C   TRP A 234      -1.416  13.197 -19.772  1.00 66.38           C  
ATOM   1700  CB  TRP A 234       0.546  13.120 -18.185  1.00 66.38           C  
ATOM   1701  O   TRP A 234      -2.367  13.728 -19.205  1.00 66.38           O  
ATOM   1702  CG  TRP A 234       1.349  12.325 -17.202  1.00 66.38           C  
ATOM   1703  CD1 TRP A 234       2.542  11.726 -17.425  1.00 66.38           C  
ATOM   1704  CD2 TRP A 234       0.996  12.012 -15.823  1.00 66.38           C  
ATOM   1705  CE2 TRP A 234       2.042  11.226 -15.255  1.00 66.38           C  
ATOM   1706  CE3 TRP A 234      -0.106  12.322 -14.998  1.00 66.38           C  
ATOM   1707  NE1 TRP A 234       2.946  11.061 -16.282  1.00 66.38           N  
ATOM   1708  CH2 TRP A 234       0.912  11.139 -13.121  1.00 66.38           C  
ATOM   1709  CZ2 TRP A 234       2.013  10.792 -13.924  1.00 66.38           C  
ATOM   1710  CZ3 TRP A 234      -0.147  11.889 -13.660  1.00 66.38           C  
ATOM   1711  N   THR A 235      -1.180  13.378 -21.073  1.00 71.25           N  
ATOM   1712  CA  THR A 235      -2.021  14.182 -21.976  1.00 71.25           C  
ATOM   1713  C   THR A 235      -3.062  13.359 -22.732  1.00 71.25           C  
ATOM   1714  CB  THR A 235      -1.156  14.951 -22.983  1.00 71.25           C  
ATOM   1715  O   THR A 235      -3.848  13.925 -23.492  1.00 71.25           O  
ATOM   1716  CG2 THR A 235      -0.283  16.001 -22.297  1.00 71.25           C  
ATOM   1717  OG1 THR A 235      -0.295  14.056 -23.650  1.00 71.25           O  
ATOM   1718  N   SER A 236      -3.093  12.036 -22.541  1.00 73.81           N  
ATOM   1719  CA  SER A 236      -4.091  11.184 -23.180  1.00 73.81           C  
ATOM   1720  C   SER A 236      -5.494  11.545 -22.704  1.00 73.81           C  
ATOM   1721  CB  SER A 236      -3.788   9.708 -22.927  1.00 73.81           C  
ATOM   1722  O   SER A 236      -5.740  11.750 -21.510  1.00 73.81           O  
ATOM   1723  OG  SER A 236      -4.824   8.894 -23.448  1.00 73.81           O  
ATOM   1724  N   THR A 237      -6.443  11.568 -23.642  1.00 78.62           N  
ATOM   1725  CA  THR A 237      -7.862  11.812 -23.364  1.00 78.62           C  
ATOM   1726  C   THR A 237      -8.395  10.860 -22.295  1.00 78.62           C  
ATOM   1727  CB  THR A 237      -8.690  11.651 -24.649  1.00 78.62           C  
ATOM   1728  O   THR A 237      -9.224  11.266 -21.492  1.00 78.62           O  
ATOM   1729  CG2 THR A 237     -10.132  12.132 -24.502  1.00 78.62           C  
ATOM   1730  OG1 THR A 237      -8.108  12.399 -25.691  1.00 78.62           O  
ATOM   1731  N   GLN A 238      -7.888   9.627 -22.221  1.00 75.50           N  
ATOM   1732  CA  GLN A 238      -8.311   8.630 -21.235  1.00 75.50           C  
ATOM   1733  C   GLN A 238      -7.870   8.984 -19.803  1.00 75.50           C  
ATOM   1734  CB  GLN A 238      -7.760   7.281 -21.709  1.00 75.50           C  
ATOM   1735  O   GLN A 238      -8.661   8.873 -18.862  1.00 75.50           O  
ATOM   1736  CG  GLN A 238      -8.278   6.066 -20.925  1.00 75.50           C  
ATOM   1737  CD  GLN A 238      -7.920   4.756 -21.627  1.00 75.50           C  
ATOM   1738  NE2 GLN A 238      -8.203   3.615 -21.048  1.00 75.50           N  
ATOM   1739  OE1 GLN A 238      -7.388   4.725 -22.722  1.00 75.50           O  
ATOM   1740  N   VAL A 239      -6.641   9.476 -19.628  1.00 77.56           N  
ATOM   1741  CA  VAL A 239      -6.114   9.914 -18.322  1.00 77.56           C  
ATOM   1742  C   VAL A 239      -6.793  11.212 -17.881  1.00 77.56           C  
ATOM   1743  CB  VAL A 239      -4.581  10.073 -18.367  1.00 77.56           C  
ATOM   1744  O   VAL A 239      -7.263  11.316 -16.752  1.00 77.56           O  
ATOM   1745  CG1 VAL A 239      -4.024  10.555 -17.021  1.00 77.56           C  
ATOM   1746  CG2 VAL A 239      -3.909   8.735 -18.704  1.00 77.56           C  
ATOM   1747  N   LEU A 240      -6.934  12.181 -18.788  1.00 81.31           N  
ATOM   1748  CA  LEU A 240      -7.608  13.448 -18.489  1.00 81.31           C  
ATOM   1749  C   LEU A 240      -9.102  13.261 -18.202  1.00 81.31           C  
ATOM   1750  CB  LEU A 240      -7.389  14.424 -19.655  1.00 81.31           C  
ATOM   1751  O   LEU A 240      -9.618  13.863 -17.262  1.00 81.31           O  
ATOM   1752  CG  LEU A 240      -5.956  14.982 -19.734  1.00 81.31           C  
ATOM   1753  CD1 LEU A 240      -5.776  15.717 -21.061  1.00 81.31           C  
ATOM   1754  CD2 LEU A 240      -5.667  15.971 -18.600  1.00 81.31           C  
ATOM   1755  N   ALA A 241      -9.794  12.407 -18.963  1.00 83.50           N  
ATOM   1756  CA  ALA A 241     -11.202  12.102 -18.726  1.00 83.50           C  
ATOM   1757  C   ALA A 241     -11.401  11.394 -17.383  1.00 83.50           C  
ATOM   1758  CB  ALA A 241     -11.762  11.262 -19.879  1.00 83.50           C  
ATOM   1759  O   ALA A 241     -12.291  11.780 -16.632  1.00 83.50           O  
ATOM   1760  N   SER A 242     -10.565  10.406 -17.047  1.00 81.00           N  
ATOM   1761  CA  SER A 242     -10.648   9.711 -15.755  1.00 81.00           C  
ATOM   1762  C   SER A 242     -10.301  10.620 -14.571  1.00 81.00           C  
ATOM   1763  CB  SER A 242      -9.796   8.440 -15.753  1.00 81.00           C  
ATOM   1764  O   SER A 242     -11.009  10.592 -13.567  1.00 81.00           O  
ATOM   1765  OG  SER A 242      -8.452   8.701 -16.086  1.00 81.00           O  
ATOM   1766  N   ALA A 243      -9.310  11.507 -14.703  1.00 81.81           N  
ATOM   1767  CA  ALA A 243      -8.997  12.513 -13.687  1.00 81.81           C  
ATOM   1768  C   ALA A 243     -10.137  13.532 -13.503  1.00 81.81           C  
ATOM   1769  CB  ALA A 243      -7.686  13.207 -14.075  1.00 81.81           C  
ATOM   1770  O   ALA A 243     -10.516  13.836 -12.371  1.00 81.81           O  
ATOM   1771  N   ALA A 244     -10.723  14.025 -14.599  1.00 85.69           N  
ATOM   1772  CA  ALA A 244     -11.864  14.938 -14.559  1.00 85.69           C  
ATOM   1773  C   ALA A 244     -13.107  14.270 -13.953  1.00 85.69           C  
ATOM   1774  CB  ALA A 244     -12.140  15.447 -15.978  1.00 85.69           C  
ATOM   1775  O   ALA A 244     -13.792  14.876 -13.129  1.00 85.69           O  
ATOM   1776  N   LEU A 245     -13.367  13.007 -14.307  1.00 87.88           N  
ATOM   1777  CA  LEU A 245     -14.430  12.194 -13.722  1.00 87.88           C  
ATOM   1778  C   LEU A 245     -14.193  12.016 -12.217  1.00 87.88           C  
ATOM   1779  CB  LEU A 245     -14.478  10.839 -14.456  1.00 87.88           C  
ATOM   1780  O   LEU A 245     -15.085  12.277 -11.418  1.00 87.88           O  
ATOM   1781  CG  LEU A 245     -15.796  10.071 -14.281  1.00 87.88           C  
ATOM   1782  CD1 LEU A 245     -16.886  10.672 -15.176  1.00 87.88           C  
ATOM   1783  CD2 LEU A 245     -15.611   8.606 -14.668  1.00 87.88           C  
ATOM   1784  N   GLY A 246     -12.973  11.661 -11.817  1.00 82.88           N  
ATOM   1785  CA  GLY A 246     -12.580  11.543 -10.416  1.00 82.88           C  
ATOM   1786  C   GLY A 246     -12.825  12.828  -9.624  1.00 82.88           C  
ATOM   1787  O   GLY A 246     -13.486  12.795  -8.587  1.00 82.88           O  
ATOM   1788  N   ALA A 247     -12.376  13.973 -10.145  1.00 85.56           N  
ATOM   1789  CA  ALA A 247     -12.599  15.280  -9.531  1.00 85.56           C  
ATOM   1790  C   ALA A 247     -14.091  15.642  -9.438  1.00 85.56           C  
ATOM   1791  CB  ALA A 247     -11.821  16.330 -10.332  1.00 85.56           C  
ATOM   1792  O   ALA A 247     -14.537  16.155  -8.412  1.00 85.56           O  
ATOM   1793  N   LEU A 248     -14.875  15.338 -10.476  1.00 90.31           N  
ATOM   1794  CA  LEU A 248     -16.318  15.574 -10.498  1.00 90.31           C  
ATOM   1795  C   LEU A 248     -17.043  14.731  -9.440  1.00 90.31           C  
ATOM   1796  CB  LEU A 248     -16.844  15.275 -11.914  1.00 90.31           C  
ATOM   1797  O   LEU A 248     -17.839  15.268  -8.673  1.00 90.31           O  
ATOM   1798  CG  LEU A 248     -18.346  15.557 -12.098  1.00 90.31           C  
ATOM   1799  CD1 LEU A 248     -18.639  17.059 -12.107  1.00 90.31           C  
ATOM   1800  CD2 LEU A 248     -18.824  14.959 -13.420  1.00 90.31           C  
ATOM   1801  N   PHE A 249     -16.761  13.428  -9.373  1.00 87.44           N  
ATOM   1802  CA  PHE A 249     -17.420  12.508  -8.442  1.00 87.44           C  
ATOM   1803  C   PHE A 249     -16.987  12.730  -6.992  1.00 87.44           C  
ATOM   1804  CB  PHE A 249     -17.189  11.058  -8.883  1.00 87.44           C  
ATOM   1805  O   PHE A 249     -17.835  12.695  -6.104  1.00 87.44           O  
ATOM   1806  CG  PHE A 249     -18.203  10.574  -9.901  1.00 87.44           C  
ATOM   1807  CD1 PHE A 249     -19.390   9.967  -9.464  1.00 87.44           C  
ATOM   1808  CD2 PHE A 249     -17.990  10.739 -11.279  1.00 87.44           C  
ATOM   1809  CE1 PHE A 249     -20.352   9.528 -10.392  1.00 87.44           C  
ATOM   1810  CE2 PHE A 249     -18.939  10.290 -12.210  1.00 87.44           C  
ATOM   1811  CZ  PHE A 249     -20.122   9.682 -11.769  1.00 87.44           C  
ATOM   1812  N   LEU A 250     -15.710  13.036  -6.739  1.00 83.75           N  
ATOM   1813  CA  LEU A 250     -15.251  13.436  -5.405  1.00 83.75           C  
ATOM   1814  C   LEU A 250     -15.814  14.806  -5.001  1.00 83.75           C  
ATOM   1815  CB  LEU A 250     -13.715  13.437  -5.342  1.00 83.75           C  
ATOM   1816  O   LEU A 250     -16.212  14.986  -3.854  1.00 83.75           O  
ATOM   1817  CG  LEU A 250     -13.065  12.042  -5.392  1.00 83.75           C  
ATOM   1818  CD1 LEU A 250     -11.547  12.199  -5.408  1.00 83.75           C  
ATOM   1819  CD2 LEU A 250     -13.441  11.167  -4.192  1.00 83.75           C  
ATOM   1820  N   GLY A 251     -15.920  15.758  -5.932  1.00 83.38           N  
ATOM   1821  CA  GLY A 251     -16.583  17.041  -5.685  1.00 83.38           C  
ATOM   1822  C   GLY A 251     -18.068  16.869  -5.352  1.00 83.38           C  
ATOM   1823  O   GLY A 251     -18.564  17.464  -4.394  1.00 83.38           O  
ATOM   1824  N   ALA A 252     -18.765  16.001  -6.089  1.00 85.44           N  
ATOM   1825  CA  ALA A 252     -20.151  15.633  -5.817  1.00 85.44           C  
ATOM   1826  C   ALA A 252     -20.300  14.905  -4.473  1.00 85.44           C  
ATOM   1827  CB  ALA A 252     -20.672  14.778  -6.978  1.00 85.44           C  
ATOM   1828  O   ALA A 252     -21.236  15.197  -3.732  1.00 85.44           O  
ATOM   1829  N   PHE A 253     -19.364  14.014  -4.131  1.00 83.50           N  
ATOM   1830  CA  PHE A 253     -19.298  13.353  -2.828  1.00 83.50           C  
ATOM   1831  C   PHE A 253     -19.176  14.378  -1.696  1.00 83.50           C  
ATOM   1832  CB  PHE A 253     -18.123  12.363  -2.810  1.00 83.50           C  
ATOM   1833  O   PHE A 253     -19.992  14.370  -0.779  1.00 83.50           O  
ATOM   1834  CG  PHE A 253     -17.870  11.744  -1.456  1.00 83.50           C  
ATOM   1835  CD1 PHE A 253     -16.771  12.159  -0.679  1.00 83.50           C  
ATOM   1836  CD2 PHE A 253     -18.770  10.793  -0.949  1.00 83.50           C  
ATOM   1837  CE1 PHE A 253     -16.577  11.618   0.604  1.00 83.50           C  
ATOM   1838  CE2 PHE A 253     -18.576  10.253   0.333  1.00 83.50           C  
ATOM   1839  CZ  PHE A 253     -17.479  10.665   1.105  1.00 83.50           C  
ATOM   1840  N   VAL A 254     -18.237  15.325  -1.799  1.00 83.38           N  
ATOM   1841  CA  VAL A 254     -18.057  16.375  -0.785  1.00 83.38           C  
ATOM   1842  C   VAL A 254     -19.314  17.229  -0.639  1.00 83.38           C  
ATOM   1843  CB  VAL A 254     -16.823  17.246  -1.093  1.00 83.38           C  
ATOM   1844  O   VAL A 254     -19.774  17.492   0.469  1.00 83.38           O  
ATOM   1845  CG1 VAL A 254     -16.712  18.464  -0.162  1.00 83.38           C  
ATOM   1846  CG2 VAL A 254     -15.528  16.441  -0.926  1.00 83.38           C  
ATOM   1847  N   PHE A 255     -19.910  17.637  -1.756  1.00 84.88           N  
ATOM   1848  CA  PHE A 255     -21.146  18.412  -1.752  1.00 84.88           C  
ATOM   1849  C   PHE A 255     -22.330  17.659  -1.128  1.00 84.88           C  
ATOM   1850  CB  PHE A 255     -21.445  18.779  -3.200  1.00 84.88           C  
ATOM   1851  O   PHE A 255     -23.155  18.269  -0.444  1.00 84.88           O  
ATOM   1852  CG  PHE A 255     -22.727  19.547  -3.394  1.00 84.88           C  
ATOM   1853  CD1 PHE A 255     -23.898  18.867  -3.773  1.00 84.88           C  
ATOM   1854  CD2 PHE A 255     -22.717  20.947  -3.289  1.00 84.88           C  
ATOM   1855  CE1 PHE A 255     -25.030  19.596  -4.164  1.00 84.88           C  
ATOM   1856  CE2 PHE A 255     -23.842  21.678  -3.696  1.00 84.88           C  
ATOM   1857  CZ  PHE A 255     -24.968  20.998  -4.193  1.00 84.88           C  
ATOM   1858  N   TRP A 256     -22.418  16.350  -1.365  1.00 84.56           N  
ATOM   1859  CA  TRP A 256     -23.449  15.484  -0.806  1.00 84.56           C  
ATOM   1860  C   TRP A 256     -23.272  15.287   0.702  1.00 84.56           C  
ATOM   1861  CB  TRP A 256     -23.428  14.148  -1.552  1.00 84.56           C  
ATOM   1862  O   TRP A 256     -24.219  15.497   1.461  1.00 84.56           O  
ATOM   1863  CG  TRP A 256     -24.436  13.171  -1.054  1.00 84.56           C  
ATOM   1864  CD1 TRP A 256     -24.176  12.109  -0.260  1.00 84.56           C  
ATOM   1865  CD2 TRP A 256     -25.880  13.182  -1.254  1.00 84.56           C  
ATOM   1866  CE2 TRP A 256     -26.436  12.066  -0.563  1.00 84.56           C  
ATOM   1867  CE3 TRP A 256     -26.772  14.021  -1.961  1.00 84.56           C  
ATOM   1868  NE1 TRP A 256     -25.347  11.440   0.009  1.00 84.56           N  
ATOM   1869  CH2 TRP A 256     -28.675  12.645  -1.287  1.00 84.56           C  
ATOM   1870  CZ2 TRP A 256     -27.812  11.792  -0.576  1.00 84.56           C  
ATOM   1871  CZ3 TRP A 256     -28.156  13.756  -1.977  1.00 84.56           C  
ATOM   1872  N   GLU A 257     -22.054  14.984   1.153  1.00 82.62           N  
ATOM   1873  CA  GLU A 257     -21.758  14.775   2.574  1.00 82.62           C  
ATOM   1874  C   GLU A 257     -21.944  16.040   3.418  1.00 82.62           C  
ATOM   1875  CB  GLU A 257     -20.334  14.250   2.752  1.00 82.62           C  
ATOM   1876  O   GLU A 257     -22.333  15.958   4.578  1.00 82.62           O  
ATOM   1877  CG  GLU A 257     -20.189  12.804   2.260  1.00 82.62           C  
ATOM   1878  CD  GLU A 257     -19.370  11.970   3.242  1.00 82.62           C  
ATOM   1879  OE1 GLU A 257     -19.790  10.848   3.582  1.00 82.62           O  
ATOM   1880  OE2 GLU A 257     -18.311  12.436   3.688  1.00 82.62           O  
ATOM   1881  N   LEU A 258     -21.755  17.226   2.834  1.00 82.00           N  
ATOM   1882  CA  LEU A 258     -22.052  18.496   3.507  1.00 82.00           C  
ATOM   1883  C   LEU A 258     -23.556  18.749   3.714  1.00 82.00           C  
ATOM   1884  CB  LEU A 258     -21.425  19.644   2.698  1.00 82.00           C  
ATOM   1885  O   LEU A 258     -23.920  19.647   4.473  1.00 82.00           O  
ATOM   1886  CG  LEU A 258     -19.890  19.715   2.782  1.00 82.00           C  
ATOM   1887  CD1 LEU A 258     -19.384  20.731   1.756  1.00 82.00           C  
ATOM   1888  CD2 LEU A 258     -19.401  20.146   4.165  1.00 82.00           C  
ATOM   1889  N   ARG A 259     -24.432  18.015   3.016  1.00 80.38           N  
ATOM   1890  CA  ARG A 259     -25.891  18.228   3.021  1.00 80.38           C  
ATOM   1891  C   ARG A 259     -26.671  17.106   3.688  1.00 80.38           C  
ATOM   1892  CB  ARG A 259     -26.378  18.402   1.580  1.00 80.38           C  
ATOM   1893  O   ARG A 259     -27.810  17.334   4.096  1.00 80.38           O  
ATOM   1894  CG  ARG A 259     -25.908  19.729   0.982  1.00 80.38           C  
ATOM   1895  CD  ARG A 259     -26.391  19.821  -0.463  1.00 80.38           C  
ATOM   1896  NE  ARG A 259     -26.073  21.139  -1.029  1.00 80.38           N  
ATOM   1897  NH1 ARG A 259     -27.694  21.166  -2.650  1.00 80.38           N  
ATOM   1898  NH2 ARG A 259     -26.383  22.957  -2.353  1.00 80.38           N  
ATOM   1899  CZ  ARG A 259     -26.720  21.746  -2.002  1.00 80.38           C  
ATOM   1900  N   ILE A 260     -26.110  15.903   3.754  1.00 81.00           N  
ATOM   1901  CA  ILE A 260     -26.815  14.752   4.305  1.00 81.00           C  
ATOM   1902  C   ILE A 260     -26.808  14.791   5.848  1.00 81.00           C  
ATOM   1903  CB  ILE A 260     -26.290  13.437   3.692  1.00 81.00           C  
ATOM   1904  O   ILE A 260     -25.797  15.152   6.447  1.00 81.00           O  
ATOM   1905  CG1 ILE A 260     -27.344  12.326   3.889  1.00 81.00           C  
ATOM   1906  CG2 ILE A 260     -24.929  13.039   4.273  1.00 81.00           C  
ATOM   1907  CD1 ILE A 260     -27.046  11.031   3.137  1.00 81.00           C  
ATOM   1908  N   PRO A 261     -27.905  14.398   6.526  1.00 65.94           N  
ATOM   1909  CA  PRO A 261     -27.961  14.393   7.993  1.00 65.94           C  
ATOM   1910  C   PRO A 261     -26.991  13.408   8.667  1.00 65.94           C  
ATOM   1911  CB  PRO A 261     -29.412  14.042   8.340  1.00 65.94           C  
ATOM   1912  O   PRO A 261     -26.646  13.592   9.830  1.00 65.94           O  
ATOM   1913  CG  PRO A 261     -30.202  14.450   7.101  1.00 65.94           C  
ATOM   1914  CD  PRO A 261     -29.229  14.164   5.968  1.00 65.94           C  
ATOM   1915  N   TYR A 262     -26.569  12.362   7.948  1.00 67.25           N  
ATOM   1916  CA  TYR A 262     -25.710  11.285   8.449  1.00 67.25           C  
ATOM   1917  C   TYR A 262     -24.570  11.002   7.455  1.00 67.25           C  
ATOM   1918  CB  TYR A 262     -26.560  10.030   8.711  1.00 67.25           C  
ATOM   1919  O   TYR A 262     -24.650  10.018   6.717  1.00 67.25           O  
ATOM   1920  CG  TYR A 262     -27.665  10.217   9.728  1.00 67.25           C  
ATOM   1921  CD1 TYR A 262     -27.358  10.207  11.100  1.00 67.25           C  
ATOM   1922  CD2 TYR A 262     -28.997  10.392   9.302  1.00 67.25           C  
ATOM   1923  CE1 TYR A 262     -28.383  10.347  12.051  1.00 67.25           C  
ATOM   1924  CE2 TYR A 262     -30.024  10.550  10.253  1.00 67.25           C  
ATOM   1925  OH  TYR A 262     -30.714  10.563  12.547  1.00 67.25           O  
ATOM   1926  CZ  TYR A 262     -29.718  10.506  11.629  1.00 67.25           C  
ATOM   1927  N   PRO A 263     -23.546  11.873   7.372  1.00 69.44           N  
ATOM   1928  CA  PRO A 263     -22.447  11.698   6.423  1.00 69.44           C  
ATOM   1929  C   PRO A 263     -21.592  10.476   6.779  1.00 69.44           C  
ATOM   1930  CB  PRO A 263     -21.659  13.009   6.470  1.00 69.44           C  
ATOM   1931  O   PRO A 263     -21.402  10.171   7.964  1.00 69.44           O  
ATOM   1932  CG  PRO A 263     -21.923  13.545   7.878  1.00 69.44           C  
ATOM   1933  CD  PRO A 263     -23.353  13.084   8.163  1.00 69.44           C  
ATOM   1934  N   MET A 264     -21.054   9.779   5.770  1.00 67.56           N  
ATOM   1935  CA  MET A 264     -20.082   8.706   6.006  1.00 67.56           C  
ATOM   1936  C   MET A 264     -18.786   9.261   6.579  1.00 67.56           C  
ATOM   1937  CB  MET A 264     -19.719   7.904   4.744  1.00 67.56           C  
ATOM   1938  O   MET A 264     -18.196   8.621   7.452  1.00 67.56           O  
ATOM   1939  CG  MET A 264     -20.886   7.123   4.156  1.00 67.56           C  
ATOM   1940  SD  MET A 264     -20.551   6.172   2.642  1.00 67.56           S  
ATOM   1941  CE  MET A 264     -18.853   5.583   2.848  1.00 67.56           C  
ATOM   1942  N   LEU A 265     -18.358  10.432   6.112  1.00 71.62           N  
ATOM   1943  CA  LEU A 265     -17.182  11.131   6.591  1.00 71.62           C  
ATOM   1944  C   LEU A 265     -17.563  12.545   7.047  1.00 71.62           C  
ATOM   1945  CB  LEU A 265     -16.090  10.964   5.524  1.00 71.62           C  
ATOM   1946  O   LEU A 265     -18.054  13.401   6.320  1.00 71.62           O  
ATOM   1947  CG  LEU A 265     -14.836  11.841   5.652  1.00 71.62           C  
ATOM   1948  CD1 LEU A 265     -13.699  11.149   4.903  1.00 71.62           C  
ATOM   1949  CD2 LEU A 265     -15.055  13.218   5.031  1.00 71.62           C  
ATOM   1950  N   ASP A 266     -17.368  12.792   8.341  1.00 72.88           N  
ATOM   1951  CA  ASP A 266     -17.712  14.088   8.909  1.00 72.88           C  
ATOM   1952  C   ASP A 266     -16.688  15.131   8.447  1.00 72.88           C  
ATOM   1953  CB  ASP A 266     -17.841  13.993  10.430  1.00 72.88           C  
ATOM   1954  O   ASP A 266     -15.551  15.184   8.926  1.00 72.88           O  
ATOM   1955  CG  ASP A 266     -18.503  15.228  11.044  1.00 72.88           C  
ATOM   1956  OD1 ASP A 266     -18.567  16.290  10.373  1.00 72.88           O  
ATOM   1957  OD2 ASP A 266     -18.946  15.081  12.203  1.00 72.88           O  
ATOM   1958  N   MET A 267     -17.096  15.974   7.501  1.00 73.75           N  
ATOM   1959  CA  MET A 267     -16.259  17.031   6.931  1.00 73.75           C  
ATOM   1960  C   MET A 267     -15.768  18.034   7.987  1.00 73.75           C  
ATOM   1961  CB  MET A 267     -17.035  17.754   5.821  1.00 73.75           C  
ATOM   1962  O   MET A 267     -14.779  18.734   7.758  1.00 73.75           O  
ATOM   1963  CG  MET A 267     -17.344  16.834   4.637  1.00 73.75           C  
ATOM   1964  SD  MET A 267     -15.876  16.280   3.733  1.00 73.75           S  
ATOM   1965  CE  MET A 267     -16.729  15.118   2.649  1.00 73.75           C  
ATOM   1966  N   HIS A 268     -16.385  18.084   9.176  1.00 70.81           N  
ATOM   1967  CA  HIS A 268     -15.882  18.888  10.290  1.00 70.81           C  
ATOM   1968  C   HIS A 268     -14.505  18.426  10.777  1.00 70.81           C  
ATOM   1969  CB  HIS A 268     -16.889  18.904  11.445  1.00 70.81           C  
ATOM   1970  O   HIS A 268     -13.748  19.258  11.284  1.00 70.81           O  
ATOM   1971  CG  HIS A 268     -18.164  19.606  11.072  1.00 70.81           C  
ATOM   1972  CD2 HIS A 268     -18.449  20.930  11.243  1.00 70.81           C  
ATOM   1973  ND1 HIS A 268     -19.241  19.030  10.451  1.00 70.81           N  
ATOM   1974  CE1 HIS A 268     -20.153  19.993  10.232  1.00 70.81           C  
ATOM   1975  NE2 HIS A 268     -19.705  21.183  10.685  1.00 70.81           N  
ATOM   1976  N   PHE A 269     -14.118  17.161  10.555  1.00 70.44           N  
ATOM   1977  CA  PHE A 269     -12.759  16.697  10.842  1.00 70.44           C  
ATOM   1978  C   PHE A 269     -11.715  17.469  10.032  1.00 70.44           C  
ATOM   1979  CB  PHE A 269     -12.628  15.187  10.596  1.00 70.44           C  
ATOM   1980  O   PHE A 269     -10.686  17.847  10.584  1.00 70.44           O  
ATOM   1981  CG  PHE A 269     -13.413  14.303  11.550  1.00 70.44           C  
ATOM   1982  CD1 PHE A 269     -13.334  14.504  12.943  1.00 70.44           C  
ATOM   1983  CD2 PHE A 269     -14.187  13.238  11.051  1.00 70.44           C  
ATOM   1984  CE1 PHE A 269     -14.044  13.671  13.824  1.00 70.44           C  
ATOM   1985  CE2 PHE A 269     -14.887  12.395  11.933  1.00 70.44           C  
ATOM   1986  CZ  PHE A 269     -14.825  12.617  13.319  1.00 70.44           C  
ATOM   1987  N   PHE A 270     -12.004  17.827   8.778  1.00 70.62           N  
ATOM   1988  CA  PHE A 270     -11.100  18.627   7.944  1.00 70.62           C  
ATOM   1989  C   PHE A 270     -10.982  20.091   8.384  1.00 70.62           C  
ATOM   1990  CB  PHE A 270     -11.512  18.529   6.471  1.00 70.62           C  
ATOM   1991  O   PHE A 270     -10.085  20.782   7.918  1.00 70.62           O  
ATOM   1992  CG  PHE A 270     -11.156  17.208   5.825  1.00 70.62           C  
ATOM   1993  CD1 PHE A 270      -9.921  17.061   5.163  1.00 70.62           C  
ATOM   1994  CD2 PHE A 270     -12.051  16.126   5.880  1.00 70.62           C  
ATOM   1995  CE1 PHE A 270      -9.601  15.853   4.518  1.00 70.62           C  
ATOM   1996  CE2 PHE A 270     -11.714  14.913   5.258  1.00 70.62           C  
ATOM   1997  CZ  PHE A 270     -10.509  14.782   4.548  1.00 70.62           C  
ATOM   1998  N   ARG A 271     -11.818  20.584   9.311  1.00 70.44           N  
ATOM   1999  CA  ARG A 271     -11.594  21.896   9.954  1.00 70.44           C  
ATOM   2000  C   ARG A 271     -10.535  21.812  11.057  1.00 70.44           C  
ATOM   2001  CB  ARG A 271     -12.913  22.485  10.486  1.00 70.44           C  
ATOM   2002  O   ARG A 271      -9.966  22.835  11.436  1.00 70.44           O  
ATOM   2003  CG  ARG A 271     -13.929  22.739   9.360  1.00 70.44           C  
ATOM   2004  CD  ARG A 271     -15.286  23.232   9.881  1.00 70.44           C  
ATOM   2005  NE  ARG A 271     -15.361  24.700  10.037  1.00 70.44           N  
ATOM   2006  NH1 ARG A 271     -17.632  24.805  10.406  1.00 70.44           N  
ATOM   2007  NH2 ARG A 271     -16.450  26.692  10.290  1.00 70.44           N  
ATOM   2008  CZ  ARG A 271     -16.474  25.388  10.245  1.00 70.44           C  
ATOM   2009  N   ASN A 272     -10.251  20.612  11.567  1.00 68.38           N  
ATOM   2010  CA  ASN A 272      -9.247  20.395  12.596  1.00 68.38           C  
ATOM   2011  C   ASN A 272      -7.848  20.286  11.969  1.00 68.38           C  
ATOM   2012  CB  ASN A 272      -9.637  19.164  13.433  1.00 68.38           C  
ATOM   2013  O   ASN A 272      -7.553  19.363  11.210  1.00 68.38           O  
ATOM   2014  CG  ASN A 272      -8.809  19.035  14.698  1.00 68.38           C  
ATOM   2015  ND2 ASN A 272      -9.292  18.303  15.672  1.00 68.38           N  
ATOM   2016  OD1 ASN A 272      -7.722  19.583  14.826  1.00 68.38           O  
ATOM   2017  N   GLN A 273      -6.948  21.198  12.346  1.00 65.88           N  
ATOM   2018  CA  GLN A 273      -5.561  21.195  11.866  1.00 65.88           C  
ATOM   2019  C   GLN A 273      -4.808  19.894  12.201  1.00 65.88           C  
ATOM   2020  CB  GLN A 273      -4.806  22.408  12.431  1.00 65.88           C  
ATOM   2021  O   GLN A 273      -3.902  19.519  11.456  1.00 65.88           O  
ATOM   2022  CG  GLN A 273      -5.356  23.740  11.897  1.00 65.88           C  
ATOM   2023  CD  GLN A 273      -4.461  24.934  12.228  1.00 65.88           C  
ATOM   2024  NE2 GLN A 273      -4.626  26.038  11.534  1.00 65.88           N  
ATOM   2025  OE1 GLN A 273      -3.596  24.909  13.089  1.00 65.88           O  
ATOM   2026  N   ARG A 274      -5.209  19.172  13.265  1.00 65.38           N  
ATOM   2027  CA  ARG A 274      -4.704  17.819  13.587  1.00 65.38           C  
ATOM   2028  C   ARG A 274      -4.936  16.850  12.453  1.00 65.38           C  
ATOM   2029  CB  ARG A 274      -5.426  17.228  14.815  1.00 65.38           C  
ATOM   2030  O   ARG A 274      -4.021  16.156  12.023  1.00 65.38           O  
ATOM   2031  CG  ARG A 274      -4.882  17.871  16.067  1.00 65.38           C  
ATOM   2032  CD  ARG A 274      -5.482  17.401  17.384  1.00 65.38           C  
ATOM   2033  NE  ARG A 274      -4.877  18.134  18.512  1.00 65.38           N  
ATOM   2034  NH1 ARG A 274      -6.207  17.277  20.165  1.00 65.38           N  
ATOM   2035  NH2 ARG A 274      -4.807  18.897  20.646  1.00 65.38           N  
ATOM   2036  CZ  ARG A 274      -5.282  18.088  19.761  1.00 65.38           C  
ATOM   2037  N   PHE A 275      -6.177  16.824  11.993  1.00 69.81           N  
ATOM   2038  CA  PHE A 275      -6.631  15.884  10.996  1.00 69.81           C  
ATOM   2039  C   PHE A 275      -5.994  16.204   9.644  1.00 69.81           C  
ATOM   2040  CB  PHE A 275      -8.151  15.936  10.976  1.00 69.81           C  
ATOM   2041  O   PHE A 275      -5.425  15.311   9.034  1.00 69.81           O  
ATOM   2042  CG  PHE A 275      -8.754  14.877  10.096  1.00 69.81           C  
ATOM   2043  CD1 PHE A 275      -9.115  15.202   8.781  1.00 69.81           C  
ATOM   2044  CD2 PHE A 275      -8.912  13.562  10.573  1.00 69.81           C  
ATOM   2045  CE1 PHE A 275      -9.631  14.207   7.946  1.00 69.81           C  
ATOM   2046  CE2 PHE A 275      -9.436  12.570   9.727  1.00 69.81           C  
ATOM   2047  CZ  PHE A 275      -9.794  12.897   8.410  1.00 69.81           C  
ATOM   2048  N   ILE A 276      -5.947  17.481   9.237  1.00 73.88           N  
ATOM   2049  CA  ILE A 276      -5.239  17.896   8.010  1.00 73.88           C  
ATOM   2050  C   ILE A 276      -3.759  17.481   8.057  1.00 73.88           C  
ATOM   2051  CB  ILE A 276      -5.348  19.422   7.779  1.00 73.88           C  
ATOM   2052  O   ILE A 276      -3.240  16.942   7.083  1.00 73.88           O  
ATOM   2053  CG1 ILE A 276      -6.815  19.899   7.685  1.00 73.88           C  
ATOM   2054  CG2 ILE A 276      -4.575  19.829   6.505  1.00 73.88           C  
ATOM   2055  CD1 ILE A 276      -6.912  21.428   7.555  1.00 73.88           C  
ATOM   2056  N   GLY A 277      -3.075  17.712   9.184  1.00 66.94           N  
ATOM   2057  CA  GLY A 277      -1.665  17.351   9.339  1.00 66.94           C  
ATOM   2058  C   GLY A 277      -1.410  15.848   9.289  1.00 66.94           C  
ATOM   2059  O   GLY A 277      -0.468  15.414   8.628  1.00 66.94           O  
ATOM   2060  N   ALA A 278      -2.267  15.056   9.934  1.00 69.94           N  
ATOM   2061  CA  ALA A 278      -2.198  13.598   9.889  1.00 69.94           C  
ATOM   2062  C   ALA A 278      -2.500  13.055   8.481  1.00 69.94           C  
ATOM   2063  CB  ALA A 278      -3.163  13.048  10.945  1.00 69.94           C  
ATOM   2064  O   ALA A 278      -1.796  12.175   7.995  1.00 69.94           O  
ATOM   2065  N   VAL A 279      -3.490  13.633   7.794  1.00 75.94           N  
ATOM   2066  CA  VAL A 279      -3.871  13.288   6.417  1.00 75.94           C  
ATOM   2067  C   VAL A 279      -2.730  13.567   5.437  1.00 75.94           C  
ATOM   2068  CB  VAL A 279      -5.148  14.062   6.024  1.00 75.94           C  
ATOM   2069  O   VAL A 279      -2.306  12.672   4.708  1.00 75.94           O  
ATOM   2070  CG1 VAL A 279      -5.450  14.033   4.525  1.00 75.94           C  
ATOM   2071  CG2 VAL A 279      -6.390  13.525   6.748  1.00 75.94           C  
ATOM   2072  N   ALA A 280      -2.196  14.792   5.445  1.00 72.25           N  
ATOM   2073  CA  ALA A 280      -1.090  15.183   4.575  1.00 72.25           C  
ATOM   2074  C   ALA A 280       0.173  14.360   4.869  1.00 72.25           C  
ATOM   2075  CB  ALA A 280      -0.836  16.684   4.758  1.00 72.25           C  
ATOM   2076  O   ALA A 280       0.852  13.911   3.947  1.00 72.25           O  
ATOM   2077  N   GLY A 281       0.454  14.114   6.153  1.00 69.62           N  
ATOM   2078  CA  GLY A 281       1.546  13.251   6.583  1.00 69.62           C  
ATOM   2079  C   GLY A 281       1.411  11.829   6.051  1.00 69.62           C  
ATOM   2080  O   GLY A 281       2.366  11.314   5.482  1.00 69.62           O  
ATOM   2081  N   ALA A 282       0.239  11.206   6.182  1.00 73.12           N  
ATOM   2082  CA  ALA A 282       0.003   9.845   5.704  1.00 73.12           C  
ATOM   2083  C   ALA A 282       0.161   9.711   4.184  1.00 73.12           C  
ATOM   2084  CB  ALA A 282      -1.381   9.394   6.170  1.00 73.12           C  
ATOM   2085  O   ALA A 282       0.824   8.777   3.734  1.00 73.12           O  
ATOM   2086  N   ILE A 283      -0.365  10.667   3.404  1.00 79.38           N  
ATOM   2087  CA  ILE A 283      -0.173  10.693   1.943  1.00 79.38           C  
ATOM   2088  C   ILE A 283       1.318  10.778   1.606  1.00 79.38           C  
ATOM   2089  CB  ILE A 283      -0.954  11.859   1.289  1.00 79.38           C  
ATOM   2090  O   ILE A 283       1.796  10.018   0.771  1.00 79.38           O  
ATOM   2091  CG1 ILE A 283      -2.477  11.638   1.419  1.00 79.38           C  
ATOM   2092  CG2 ILE A 283      -0.582  12.016  -0.202  1.00 79.38           C  
ATOM   2093  CD1 ILE A 283      -3.310  12.863   1.007  1.00 79.38           C  
ATOM   2094  N   LEU A 284       2.068  11.673   2.257  1.00 72.81           N  
ATOM   2095  CA  LEU A 284       3.489  11.891   1.960  1.00 72.81           C  
ATOM   2096  C   LEU A 284       4.379  10.725   2.413  1.00 72.81           C  
ATOM   2097  CB  LEU A 284       3.934  13.231   2.571  1.00 72.81           C  
ATOM   2098  O   LEU A 284       5.356  10.402   1.738  1.00 72.81           O  
ATOM   2099  CG  LEU A 284       3.322  14.433   1.823  1.00 72.81           C  
ATOM   2100  CD1 LEU A 284       3.431  15.740   2.604  1.00 72.81           C  
ATOM   2101  CD2 LEU A 284       4.006  14.662   0.471  1.00 72.81           C  
ATOM   2102  N   VAL A 285       4.022  10.053   3.511  1.00 70.81           N  
ATOM   2103  CA  VAL A 285       4.675   8.810   3.950  1.00 70.81           C  
ATOM   2104  C   VAL A 285       4.456   7.709   2.919  1.00 70.81           C  
ATOM   2105  CB  VAL A 285       4.131   8.338   5.314  1.00 70.81           C  
ATOM   2106  O   VAL A 285       5.422   7.083   2.492  1.00 70.81           O  
ATOM   2107  CG1 VAL A 285       4.688   6.966   5.727  1.00 70.81           C  
ATOM   2108  CG2 VAL A 285       4.404   9.333   6.449  1.00 70.81           C  
ATOM   2109  N   ALA A 286       3.204   7.479   2.511  1.00 75.12           N  
ATOM   2110  CA  ALA A 286       2.850   6.456   1.529  1.00 75.12           C  
ATOM   2111  C   ALA A 286       3.493   6.740   0.159  1.00 75.12           C  
ATOM   2112  CB  ALA A 286       1.323   6.387   1.462  1.00 75.12           C  
ATOM   2113  O   ALA A 286       4.090   5.846  -0.441  1.00 75.12           O  
ATOM   2114  N   PHE A 287       3.478   8.006  -0.271  1.00 78.88           N  
ATOM   2115  CA  PHE A 287       4.194   8.511  -1.446  1.00 78.88           C  
ATOM   2116  C   PHE A 287       5.678   8.163  -1.400  1.00 78.88           C  
ATOM   2117  CB  PHE A 287       4.003  10.034  -1.514  1.00 78.88           C  
ATOM   2118  O   PHE A 287       6.217   7.560  -2.327  1.00 78.88           O  
ATOM   2119  CG  PHE A 287       4.792  10.719  -2.608  1.00 78.88           C  
ATOM   2120  CD1 PHE A 287       6.134  11.109  -2.415  1.00 78.88           C  
ATOM   2121  CD2 PHE A 287       4.174  10.952  -3.842  1.00 78.88           C  
ATOM   2122  CE1 PHE A 287       6.866  11.664  -3.480  1.00 78.88           C  
ATOM   2123  CE2 PHE A 287       4.897  11.526  -4.897  1.00 78.88           C  
ATOM   2124  CZ  PHE A 287       6.250  11.863  -4.728  1.00 78.88           C  
ATOM   2125  N   GLY A 288       6.324   8.517  -0.291  1.00 70.25           N  
ATOM   2126  CA  GLY A 288       7.724   8.238  -0.048  1.00 70.25           C  
ATOM   2127  C   GLY A 288       8.038   6.766  -0.099  1.00 70.25           C  
ATOM   2128  O   GLY A 288       8.860   6.335  -0.893  1.00 70.25           O  
ATOM   2129  N   MET A 289       7.374   5.993   0.751  1.00 71.31           N  
ATOM   2130  CA  MET A 289       7.630   4.573   0.938  1.00 71.31           C  
ATOM   2131  C   MET A 289       7.440   3.789  -0.361  1.00 71.31           C  
ATOM   2132  CB  MET A 289       6.704   4.073   2.053  1.00 71.31           C  
ATOM   2133  O   MET A 289       8.357   3.089  -0.791  1.00 71.31           O  
ATOM   2134  CG  MET A 289       6.844   2.572   2.299  1.00 71.31           C  
ATOM   2135  SD  MET A 289       5.845   1.994   3.693  1.00 71.31           S  
ATOM   2136  CE  MET A 289       5.740   0.243   3.246  1.00 71.31           C  
ATOM   2137  N   THR A 290       6.285   3.926  -1.007  1.00 71.50           N  
ATOM   2138  CA  THR A 290       5.969   3.144  -2.206  1.00 71.50           C  
ATOM   2139  C   THR A 290       6.757   3.631  -3.413  1.00 71.50           C  
ATOM   2140  CB  THR A 290       4.463   3.159  -2.459  1.00 71.50           C  
ATOM   2141  O   THR A 290       7.300   2.811  -4.150  1.00 71.50           O  
ATOM   2142  CG2 THR A 290       4.063   2.331  -3.676  1.00 71.50           C  
ATOM   2143  OG1 THR A 290       3.877   2.551  -1.333  1.00 71.50           O  
ATOM   2144  N   GLY A 291       6.925   4.948  -3.571  1.00 69.62           N  
ATOM   2145  CA  GLY A 291       7.792   5.504  -4.606  1.00 69.62           C  
ATOM   2146  C   GLY A 291       9.251   5.048  -4.456  1.00 69.62           C  
ATOM   2147  O   GLY A 291       9.891   4.677  -5.437  1.00 69.62           O  
ATOM   2148  N   SER A 292       9.764   4.982  -3.225  1.00 67.06           N  
ATOM   2149  CA  SER A 292      11.118   4.485  -2.930  1.00 67.06           C  
ATOM   2150  C   SER A 292      11.282   3.016  -3.270  1.00 67.06           C  
ATOM   2151  CB  SER A 292      11.449   4.603  -1.447  1.00 67.06           C  
ATOM   2152  O   SER A 292      12.253   2.647  -3.922  1.00 67.06           O  
ATOM   2153  OG  SER A 292      11.347   5.938  -1.064  1.00 67.06           O  
ATOM   2154  N   LEU A 293      10.339   2.175  -2.830  1.00 68.88           N  
ATOM   2155  CA  LEU A 293      10.359   0.741  -3.109  1.00 68.88           C  
ATOM   2156  C   LEU A 293      10.256   0.468  -4.611  1.00 68.88           C  
ATOM   2157  CB  LEU A 293       9.214   0.049  -2.350  1.00 68.88           C  
ATOM   2158  O   LEU A 293      10.954  -0.413  -5.113  1.00 68.88           O  
ATOM   2159  CG  LEU A 293       9.441  -0.086  -0.833  1.00 68.88           C  
ATOM   2160  CD1 LEU A 293       8.177  -0.644  -0.177  1.00 68.88           C  
ATOM   2161  CD2 LEU A 293      10.608  -1.022  -0.500  1.00 68.88           C  
ATOM   2162  N   PHE A 294       9.452   1.253  -5.331  1.00 72.56           N  
ATOM   2163  CA  PHE A 294       9.365   1.195  -6.786  1.00 72.56           C  
ATOM   2164  C   PHE A 294      10.721   1.490  -7.442  1.00 72.56           C  
ATOM   2165  CB  PHE A 294       8.266   2.155  -7.259  1.00 72.56           C  
ATOM   2166  O   PHE A 294      11.250   0.642  -8.160  1.00 72.56           O  
ATOM   2167  CG  PHE A 294       8.197   2.285  -8.764  1.00 72.56           C  
ATOM   2168  CD1 PHE A 294       8.753   3.408  -9.406  1.00 72.56           C  
ATOM   2169  CD2 PHE A 294       7.616   1.256  -9.526  1.00 72.56           C  
ATOM   2170  CE1 PHE A 294       8.727   3.500 -10.808  1.00 72.56           C  
ATOM   2171  CE2 PHE A 294       7.587   1.350 -10.927  1.00 72.56           C  
ATOM   2172  CZ  PHE A 294       8.143   2.471 -11.568  1.00 72.56           C  
ATOM   2173  N   LEU A 295      11.341   2.636  -7.135  1.00 67.94           N  
ATOM   2174  CA  LEU A 295      12.646   3.008  -7.701  1.00 67.94           C  
ATOM   2175  C   LEU A 295      13.756   2.019  -7.317  1.00 67.94           C  
ATOM   2176  CB  LEU A 295      13.036   4.414  -7.218  1.00 67.94           C  
ATOM   2177  O   LEU A 295      14.614   1.693  -8.132  1.00 67.94           O  
ATOM   2178  CG  LEU A 295      12.143   5.567  -7.707  1.00 67.94           C  
ATOM   2179  CD1 LEU A 295      12.612   6.832  -6.991  1.00 67.94           C  
ATOM   2180  CD2 LEU A 295      12.219   5.803  -9.215  1.00 67.94           C  
ATOM   2181  N   LEU A 296      13.745   1.527  -6.079  1.00 67.25           N  
ATOM   2182  CA  LEU A 296      14.692   0.535  -5.575  1.00 67.25           C  
ATOM   2183  C   LEU A 296      14.605  -0.786  -6.347  1.00 67.25           C  
ATOM   2184  CB  LEU A 296      14.347   0.300  -4.101  1.00 67.25           C  
ATOM   2185  O   LEU A 296      15.626  -1.341  -6.752  1.00 67.25           O  
ATOM   2186  CG  LEU A 296      15.276  -0.696  -3.402  1.00 67.25           C  
ATOM   2187  CD1 LEU A 296      16.605  -0.008  -3.120  1.00 67.25           C  
ATOM   2188  CD2 LEU A 296      14.618  -1.147  -2.103  1.00 67.25           C  
ATOM   2189  N   THR A 297      13.383  -1.278  -6.550  1.00 66.62           N  
ATOM   2190  CA  THR A 297      13.122  -2.498  -7.323  1.00 66.62           C  
ATOM   2191  C   THR A 297      13.611  -2.319  -8.754  1.00 66.62           C  
ATOM   2192  CB  THR A 297      11.625  -2.832  -7.311  1.00 66.62           C  
ATOM   2193  O   THR A 297      14.288  -3.194  -9.294  1.00 66.62           O  
ATOM   2194  CG2 THR A 297      11.322  -4.150  -8.012  1.00 66.62           C  
ATOM   2195  OG1 THR A 297      11.190  -2.975  -5.979  1.00 66.62           O  
ATOM   2196  N   GLN A 298      13.360  -1.142  -9.327  1.00 64.56           N  
ATOM   2197  CA  GLN A 298      13.815  -0.798 -10.661  1.00 64.56           C  
ATOM   2198  C   GLN A 298      15.347  -0.770 -10.763  1.00 64.56           C  
ATOM   2199  CB  GLN A 298      13.187   0.551 -11.044  1.00 64.56           C  
ATOM   2200  O   GLN A 298      15.917  -1.308 -11.706  1.00 64.56           O  
ATOM   2201  CG  GLN A 298      13.026   0.712 -12.555  1.00 64.56           C  
ATOM   2202  CD  GLN A 298      11.898  -0.146 -13.123  1.00 64.56           C  
ATOM   2203  NE2 GLN A 298      11.455   0.100 -14.335  1.00 64.56           N  
ATOM   2204  OE1 GLN A 298      11.396  -1.060 -12.495  1.00 64.56           O  
ATOM   2205  N   HIS A 299      16.033  -0.210  -9.768  1.00 65.69           N  
ATOM   2206  CA  HIS A 299      17.494  -0.199  -9.710  1.00 65.69           C  
ATOM   2207  C   HIS A 299      18.081  -1.621  -9.642  1.00 65.69           C  
ATOM   2208  CB  HIS A 299      17.917   0.660  -8.513  1.00 65.69           C  
ATOM   2209  O   HIS A 299      18.989  -1.959 -10.400  1.00 65.69           O  
ATOM   2210  CG  HIS A 299      19.404   0.873  -8.439  1.00 65.69           C  
ATOM   2211  CD2 HIS A 299      20.279   0.214  -7.619  1.00 65.69           C  
ATOM   2212  ND1 HIS A 299      20.141   1.766  -9.184  1.00 65.69           N  
ATOM   2213  CE1 HIS A 299      21.428   1.648  -8.819  1.00 65.69           C  
ATOM   2214  NE2 HIS A 299      21.558   0.714  -7.865  1.00 65.69           N  
ATOM   2215  N   LEU A 300      17.526  -2.491  -8.791  1.00 63.00           N  
ATOM   2216  CA  LEU A 300      17.994  -3.877  -8.646  1.00 63.00           C  
ATOM   2217  C   LEU A 300      17.832  -4.700  -9.921  1.00 63.00           C  
ATOM   2218  CB  LEU A 300      17.221  -4.569  -7.512  1.00 63.00           C  
ATOM   2219  O   LEU A 300      18.744  -5.433 -10.297  1.00 63.00           O  
ATOM   2220  CG  LEU A 300      17.693  -4.123  -6.131  1.00 63.00           C  
ATOM   2221  CD1 LEU A 300      16.709  -4.564  -5.050  1.00 63.00           C  
ATOM   2222  CD2 LEU A 300      19.064  -4.725  -5.791  1.00 63.00           C  
ATOM   2223  N   GLN A 301      16.670  -4.593 -10.559  1.00 57.88           N  
ATOM   2224  CA  GLN A 301      16.346  -5.422 -11.715  1.00 57.88           C  
ATOM   2225  C   GLN A 301      16.995  -4.892 -12.993  1.00 57.88           C  
ATOM   2226  CB  GLN A 301      14.824  -5.526 -11.862  1.00 57.88           C  
ATOM   2227  O   GLN A 301      17.531  -5.668 -13.778  1.00 57.88           O  
ATOM   2228  CG  GLN A 301      14.197  -6.299 -10.690  1.00 57.88           C  
ATOM   2229  CD  GLN A 301      12.699  -6.522 -10.866  1.00 57.88           C  
ATOM   2230  NE2 GLN A 301      11.965  -6.742  -9.799  1.00 57.88           N  
ATOM   2231  OE1 GLN A 301      12.149  -6.538 -11.952  1.00 57.88           O  
ATOM   2232  N   PHE A 302      16.984  -3.573 -13.194  1.00 59.34           N  
ATOM   2233  CA  PHE A 302      17.348  -2.979 -14.479  1.00 59.34           C  
ATOM   2234  C   PHE A 302      18.763  -2.393 -14.528  1.00 59.34           C  
ATOM   2235  CB  PHE A 302      16.276  -1.954 -14.864  1.00 59.34           C  
ATOM   2236  O   PHE A 302      19.372  -2.431 -15.591  1.00 59.34           O  
ATOM   2237  CG  PHE A 302      14.920  -2.555 -15.155  1.00 59.34           C  
ATOM   2238  CD1 PHE A 302      14.714  -3.295 -16.333  1.00 59.34           C  
ATOM   2239  CD2 PHE A 302      13.876  -2.432 -14.228  1.00 59.34           C  
ATOM   2240  CE1 PHE A 302      13.467  -3.896 -16.574  1.00 59.34           C  
ATOM   2241  CE2 PHE A 302      12.629  -3.029 -14.477  1.00 59.34           C  
ATOM   2242  CZ  PHE A 302      12.416  -3.744 -15.660  1.00 59.34           C  
ATOM   2243  N   VAL A 303      19.313  -1.893 -13.413  1.00 60.53           N  
ATOM   2244  CA  VAL A 303      20.706  -1.392 -13.374  1.00 60.53           C  
ATOM   2245  C   VAL A 303      21.671  -2.509 -12.995  1.00 60.53           C  
ATOM   2246  CB  VAL A 303      20.868  -0.183 -12.427  1.00 60.53           C  
ATOM   2247  O   VAL A 303      22.704  -2.681 -13.632  1.00 60.53           O  
ATOM   2248  CG1 VAL A 303      22.304   0.352 -12.402  1.00 60.53           C  
ATOM   2249  CG2 VAL A 303      19.955   0.970 -12.853  1.00 60.53           C  
ATOM   2250  N   LEU A 304      21.327  -3.291 -11.969  1.00 61.34           N  
ATOM   2251  CA  LEU A 304      22.204  -4.343 -11.445  1.00 61.34           C  
ATOM   2252  C   LEU A 304      21.967  -5.722 -12.088  1.00 61.34           C  
ATOM   2253  CB  LEU A 304      22.088  -4.364  -9.912  1.00 61.34           C  
ATOM   2254  O   LEU A 304      22.737  -6.647 -11.835  1.00 61.34           O  
ATOM   2255  CG  LEU A 304      22.629  -3.093  -9.227  1.00 61.34           C  
ATOM   2256  CD1 LEU A 304      22.124  -2.978  -7.788  1.00 61.34           C  
ATOM   2257  CD2 LEU A 304      24.158  -3.095  -9.187  1.00 61.34           C  
ATOM   2258  N   GLY A 305      20.932  -5.861 -12.926  1.00 59.94           N  
ATOM   2259  CA  GLY A 305      20.652  -7.074 -13.701  1.00 59.94           C  
ATOM   2260  C   GLY A 305      20.224  -8.283 -12.866  1.00 59.94           C  
ATOM   2261  O   GLY A 305      20.328  -9.417 -13.335  1.00 59.94           O  
ATOM   2262  N   TYR A 306      19.778  -8.076 -11.624  1.00 60.06           N  
ATOM   2263  CA  TYR A 306      19.344  -9.176 -10.768  1.00 60.06           C  
ATOM   2264  C   TYR A 306      17.981  -9.715 -11.200  1.00 60.06           C  
ATOM   2265  CB  TYR A 306      19.351  -8.759  -9.289  1.00 60.06           C  
ATOM   2266  O   TYR A 306      17.062  -8.956 -11.511  1.00 60.06           O  
ATOM   2267  CG  TYR A 306      20.731  -8.430  -8.749  1.00 60.06           C  
ATOM   2268  CD1 TYR A 306      21.794  -9.335  -8.944  1.00 60.06           C  
ATOM   2269  CD2 TYR A 306      20.965  -7.208  -8.091  1.00 60.06           C  
ATOM   2270  CE1 TYR A 306      23.104  -8.977  -8.585  1.00 60.06           C  
ATOM   2271  CE2 TYR A 306      22.262  -6.887  -7.649  1.00 60.06           C  
ATOM   2272  OH  TYR A 306      24.607  -7.412  -7.569  1.00 60.06           O  
ATOM   2273  CZ  TYR A 306      23.342  -7.740  -7.954  1.00 60.06           C  
ATOM   2274  N   GLY A 307      17.826 -11.042 -11.157  1.00 59.19           N  
ATOM   2275  CA  GLY A 307      16.522 -11.677 -11.335  1.00 59.19           C  
ATOM   2276  C   GLY A 307      15.528 -11.230 -10.256  1.00 59.19           C  
ATOM   2277  O   GLY A 307      15.921 -10.810  -9.168  1.00 59.19           O  
ATOM   2278  N   ALA A 308      14.225 -11.352 -10.528  1.00 54.72           N  
ATOM   2279  CA  ALA A 308      13.169 -10.917  -9.605  1.00 54.72           C  
ATOM   2280  C   ALA A 308      13.299 -11.532  -8.194  1.00 54.72           C  
ATOM   2281  CB  ALA A 308      11.815 -11.265 -10.237  1.00 54.72           C  
ATOM   2282  O   ALA A 308      13.050 -10.856  -7.195  1.00 54.72           O  
ATOM   2283  N   LEU A 309      13.747 -12.791  -8.111  1.00 57.31           N  
ATOM   2284  CA  LEU A 309      13.957 -13.500  -6.846  1.00 57.31           C  
ATOM   2285  C   LEU A 309      15.153 -12.932  -6.057  1.00 57.31           C  
ATOM   2286  CB  LEU A 309      14.125 -15.004  -7.148  1.00 57.31           C  
ATOM   2287  O   LEU A 309      15.039 -12.678  -4.859  1.00 57.31           O  
ATOM   2288  CG  LEU A 309      13.612 -15.899  -5.999  1.00 57.31           C  
ATOM   2289  CD1 LEU A 309      12.360 -16.664  -6.436  1.00 57.31           C  
ATOM   2290  CD2 LEU A 309      14.668 -16.908  -5.560  1.00 57.31           C  
ATOM   2291  N   ASP A 310      16.266 -12.653  -6.742  1.00 60.91           N  
ATOM   2292  CA  ASP A 310      17.464 -12.042  -6.151  1.00 60.91           C  
ATOM   2293  C   ASP A 310      17.218 -10.596  -5.720  1.00 60.91           C  
ATOM   2294  CB  ASP A 310      18.624 -12.057  -7.159  1.00 60.91           C  
ATOM   2295  O   ASP A 310      17.685 -10.177  -4.660  1.00 60.91           O  
ATOM   2296  CG  ASP A 310      19.420 -13.358  -7.175  1.00 60.91           C  
ATOM   2297  OD1 ASP A 310      19.494 -14.012  -6.113  1.00 60.91           O  
ATOM   2298  OD2 ASP A 310      20.027 -13.615  -8.234  1.00 60.91           O  
ATOM   2299  N   ALA A 311      16.461  -9.830  -6.510  1.00 60.59           N  
ATOM   2300  CA  ALA A 311      16.029  -8.491  -6.133  1.00 60.59           C  
ATOM   2301  C   ALA A 311      15.190  -8.543  -4.845  1.00 60.59           C  
ATOM   2302  CB  ALA A 311      15.272  -7.860  -7.309  1.00 60.59           C  
ATOM   2303  O   ALA A 311      15.481  -7.814  -3.899  1.00 60.59           O  
ATOM   2304  N   GLY A 312      14.229  -9.470  -4.755  1.00 61.78           N  
ATOM   2305  CA  GLY A 312      13.443  -9.706  -3.541  1.00 61.78           C  
ATOM   2306  C   GLY A 312      14.313 -10.037  -2.322  1.00 61.78           C  
ATOM   2307  O   GLY A 312      14.227  -9.355  -1.299  1.00 61.78           O  
ATOM   2308  N   LEU A 313      15.227 -11.004  -2.447  1.00 67.81           N  
ATOM   2309  CA  LEU A 313      16.187 -11.378  -1.395  1.00 67.81           C  
ATOM   2310  C   LEU A 313      17.062 -10.201  -0.944  1.00 67.81           C  
ATOM   2311  CB  LEU A 313      17.063 -12.527  -1.928  1.00 67.81           C  
ATOM   2312  O   LEU A 313      17.309 -10.022   0.247  1.00 67.81           O  
ATOM   2313  CG  LEU A 313      16.452 -13.909  -1.642  1.00 67.81           C  
ATOM   2314  CD1 LEU A 313      16.833 -14.913  -2.724  1.00 67.81           C  
ATOM   2315  CD2 LEU A 313      16.949 -14.440  -0.294  1.00 67.81           C  
ATOM   2316  N   ARG A 314      17.486  -9.350  -1.877  1.00 68.94           N  
ATOM   2317  CA  ARG A 314      18.296  -8.157  -1.592  1.00 68.94           C  
ATOM   2318  C   ARG A 314      17.503  -7.011  -0.973  1.00 68.94           C  
ATOM   2319  CB  ARG A 314      18.991  -7.733  -2.885  1.00 68.94           C  
ATOM   2320  O   ARG A 314      18.098  -6.151  -0.330  1.00 68.94           O  
ATOM   2321  CG  ARG A 314      20.129  -8.709  -3.212  1.00 68.94           C  
ATOM   2322  CD  ARG A 314      20.661  -8.417  -4.610  1.00 68.94           C  
ATOM   2323  NE  ARG A 314      21.653  -9.424  -5.013  1.00 68.94           N  
ATOM   2324  NH1 ARG A 314      23.509  -8.082  -5.001  1.00 68.94           N  
ATOM   2325  NH2 ARG A 314      23.657 -10.178  -5.762  1.00 68.94           N  
ATOM   2326  CZ  ARG A 314      22.932  -9.224  -5.252  1.00 68.94           C  
ATOM   2327  N   THR A 315      16.175  -7.011  -1.093  1.00 67.62           N  
ATOM   2328  CA  THR A 315      15.294  -6.112  -0.324  1.00 67.62           C  
ATOM   2329  C   THR A 315      14.947  -6.643   1.070  1.00 67.62           C  
ATOM   2330  CB  THR A 315      14.009  -5.743  -1.075  1.00 67.62           C  
ATOM   2331  O   THR A 315      14.498  -5.871   1.921  1.00 67.62           O  
ATOM   2332  CG2 THR A 315      14.275  -5.031  -2.400  1.00 67.62           C  
ATOM   2333  OG1 THR A 315      13.177  -6.855  -1.302  1.00 67.62           O  
ATOM   2334  N   ALA A 316      15.221  -7.920   1.363  1.00 70.94           N  
ATOM   2335  CA  ALA A 316      14.942  -8.530   2.663  1.00 70.94           C  
ATOM   2336  C   ALA A 316      15.540  -7.775   3.871  1.00 70.94           C  
ATOM   2337  CB  ALA A 316      15.388  -9.997   2.655  1.00 70.94           C  
ATOM   2338  O   ALA A 316      14.842  -7.683   4.881  1.00 70.94           O  
ATOM   2339  N   PRO A 317      16.750  -7.169   3.816  1.00 76.56           N  
ATOM   2340  CA  PRO A 317      17.289  -6.382   4.928  1.00 76.56           C  
ATOM   2341  C   PRO A 317      16.369  -5.248   5.388  1.00 76.56           C  
ATOM   2342  CB  PRO A 317      18.632  -5.829   4.436  1.00 76.56           C  
ATOM   2343  O   PRO A 317      16.297  -4.974   6.587  1.00 76.56           O  
ATOM   2344  CG  PRO A 317      19.073  -6.860   3.401  1.00 76.56           C  
ATOM   2345  CD  PRO A 317      17.749  -7.260   2.761  1.00 76.56           C  
ATOM   2346  N   LEU A 318      15.617  -4.626   4.473  1.00 75.06           N  
ATOM   2347  CA  LEU A 318      14.629  -3.613   4.834  1.00 75.06           C  
ATOM   2348  C   LEU A 318      13.499  -4.226   5.659  1.00 75.06           C  
ATOM   2349  CB  LEU A 318      14.118  -2.932   3.558  1.00 75.06           C  
ATOM   2350  O   LEU A 318      13.200  -3.738   6.749  1.00 75.06           O  
ATOM   2351  CG  LEU A 318      13.001  -1.910   3.830  1.00 75.06           C  
ATOM   2352  CD1 LEU A 318      13.147  -0.767   2.849  1.00 75.06           C  
ATOM   2353  CD2 LEU A 318      11.590  -2.481   3.652  1.00 75.06           C  
ATOM   2354  N   ALA A 319      12.901  -5.315   5.170  1.00 71.56           N  
ATOM   2355  CA  ALA A 319      11.809  -5.990   5.863  1.00 71.56           C  
ATOM   2356  C   ALA A 319      12.264  -6.535   7.225  1.00 71.56           C  
ATOM   2357  CB  ALA A 319      11.258  -7.093   4.957  1.00 71.56           C  
ATOM   2358  O   ALA A 319      11.582  -6.339   8.227  1.00 71.56           O  
ATOM   2359  N   LEU A 320      13.456  -7.136   7.286  1.00 79.38           N  
ATOM   2360  CA  LEU A 320      14.065  -7.640   8.518  1.00 79.38           C  
ATOM   2361  C   LEU A 320      14.324  -6.524   9.528  1.00 79.38           C  
ATOM   2362  CB  LEU A 320      15.387  -8.351   8.179  1.00 79.38           C  
ATOM   2363  O   LEU A 320      14.072  -6.707  10.717  1.00 79.38           O  
ATOM   2364  CG  LEU A 320      15.220  -9.698   7.455  1.00 79.38           C  
ATOM   2365  CD1 LEU A 320      16.595 -10.213   7.032  1.00 79.38           C  
ATOM   2366  CD2 LEU A 320      14.560 -10.745   8.353  1.00 79.38           C  
ATOM   2367  N   THR A 321      14.775  -5.356   9.069  1.00 80.12           N  
ATOM   2368  CA  THR A 321      14.983  -4.199   9.945  1.00 80.12           C  
ATOM   2369  C   THR A 321      13.658  -3.698  10.516  1.00 80.12           C  
ATOM   2370  CB  THR A 321      15.709  -3.072   9.206  1.00 80.12           C  
ATOM   2371  O   THR A 321      13.565  -3.456  11.721  1.00 80.12           O  
ATOM   2372  CG2 THR A 321      15.977  -1.885  10.126  1.00 80.12           C  
ATOM   2373  OG1 THR A 321      16.959  -3.527   8.750  1.00 80.12           O  
ATOM   2374  N   VAL A 322      12.612  -3.609   9.685  1.00 76.38           N  
ATOM   2375  CA  VAL A 322      11.263  -3.241  10.143  1.00 76.38           C  
ATOM   2376  C   VAL A 322      10.758  -4.232  11.190  1.00 76.38           C  
ATOM   2377  CB  VAL A 322      10.266  -3.129   8.969  1.00 76.38           C  
ATOM   2378  O   VAL A 322      10.278  -3.825  12.250  1.00 76.38           O  
ATOM   2379  CG1 VAL A 322       8.840  -2.861   9.468  1.00 76.38           C  
ATOM   2380  CG2 VAL A 322      10.619  -1.977   8.023  1.00 76.38           C  
ATOM   2381  N   VAL A 323      10.917  -5.529  10.923  1.00 76.62           N  
ATOM   2382  CA  VAL A 323      10.520  -6.612  11.829  1.00 76.62           C  
ATOM   2383  C   VAL A 323      11.273  -6.521  13.158  1.00 76.62           C  
ATOM   2384  CB  VAL A 323      10.714  -7.979  11.130  1.00 76.62           C  
ATOM   2385  O   VAL A 323      10.646  -6.495  14.216  1.00 76.62           O  
ATOM   2386  CG1 VAL A 323      10.499  -9.165  12.074  1.00 76.62           C  
ATOM   2387  CG2 VAL A 323       9.784  -8.189   9.920  1.00 76.62           C  
ATOM   2388  N   ALA A 324      12.601  -6.398  13.131  1.00 80.12           N  
ATOM   2389  CA  ALA A 324      13.430  -6.330  14.333  1.00 80.12           C  
ATOM   2390  C   ALA A 324      13.108  -5.101  15.206  1.00 80.12           C  
ATOM   2391  CB  ALA A 324      14.899  -6.341  13.893  1.00 80.12           C  
ATOM   2392  O   ALA A 324      12.976  -5.205  16.430  1.00 80.12           O  
ATOM   2393  N   LEU A 325      12.934  -3.927  14.596  1.00 78.62           N  
ATOM   2394  CA  LEU A 325      12.662  -2.683  15.325  1.00 78.62           C  
ATOM   2395  C   LEU A 325      11.250  -2.623  15.912  1.00 78.62           C  
ATOM   2396  CB  LEU A 325      12.910  -1.497  14.390  1.00 78.62           C  
ATOM   2397  O   LEU A 325      11.053  -2.100  17.013  1.00 78.62           O  
ATOM   2398  CG  LEU A 325      14.410  -1.244  14.174  1.00 78.62           C  
ATOM   2399  CD1 LEU A 325      14.592  -0.294  13.012  1.00 78.62           C  
ATOM   2400  CD2 LEU A 325      15.052  -0.585  15.395  1.00 78.62           C  
ATOM   2401  N   ASN A 326      10.266  -3.189  15.218  1.00 75.75           N  
ATOM   2402  CA  ASN A 326       8.915  -3.285  15.756  1.00 75.75           C  
ATOM   2403  C   ASN A 326       8.815  -4.337  16.868  1.00 75.75           C  
ATOM   2404  CB  ASN A 326       7.952  -3.580  14.614  1.00 75.75           C  
ATOM   2405  O   ASN A 326       8.191  -4.064  17.895  1.00 75.75           O  
ATOM   2406  CG  ASN A 326       7.578  -2.358  13.800  1.00 75.75           C  
ATOM   2407  ND2 ASN A 326       7.342  -2.519  12.522  1.00 75.75           N  
ATOM   2408  OD1 ASN A 326       7.442  -1.262  14.314  1.00 75.75           O  
ATOM   2409  N   LEU A 327       9.475  -5.494  16.725  1.00 71.44           N  
ATOM   2410  CA  LEU A 327       9.505  -6.543  17.757  1.00 71.44           C  
ATOM   2411  C   LEU A 327      10.184  -6.075  19.049  1.00 71.44           C  
ATOM   2412  CB  LEU A 327      10.230  -7.785  17.213  1.00 71.44           C  
ATOM   2413  O   LEU A 327       9.728  -6.400  20.144  1.00 71.44           O  
ATOM   2414  CG  LEU A 327       9.393  -8.639  16.244  1.00 71.44           C  
ATOM   2415  CD1 LEU A 327      10.300  -9.679  15.589  1.00 71.44           C  
ATOM   2416  CD2 LEU A 327       8.267  -9.386  16.965  1.00 71.44           C  
ATOM   2417  N   THR A 328      11.233  -5.257  18.943  1.00 73.00           N  
ATOM   2418  CA  THR A 328      11.887  -4.641  20.113  1.00 73.00           C  
ATOM   2419  C   THR A 328      11.022  -3.573  20.797  1.00 73.00           C  
ATOM   2420  CB  THR A 328      13.261  -4.054  19.754  1.00 73.00           C  
ATOM   2421  O   THR A 328      11.355  -3.110  21.891  1.00 73.00           O  
ATOM   2422  CG2 THR A 328      14.286  -5.132  19.409  1.00 73.00           C  
ATOM   2423  OG1 THR A 328      13.176  -3.190  18.654  1.00 73.00           O  
ATOM   2424  N   GLY A 329       9.897  -3.175  20.187  1.00 68.00           N  
ATOM   2425  CA  GLY A 329       8.983  -2.161  20.713  1.00 68.00           C  
ATOM   2426  C   GLY A 329       9.594  -0.760  20.755  1.00 68.00           C  
ATOM   2427  O   GLY A 329       9.109   0.101  21.496  1.00 68.00           O  
ATOM   2428  N   MET A 330      10.663  -0.524  19.988  1.00 73.75           N  
ATOM   2429  CA  MET A 330      11.421   0.725  20.024  1.00 73.75           C  
ATOM   2430  C   MET A 330      10.567   1.913  19.575  1.00 73.75           C  
ATOM   2431  CB  MET A 330      12.688   0.566  19.174  1.00 73.75           C  
ATOM   2432  O   MET A 330      10.569   2.945  20.243  1.00 73.75           O  
ATOM   2433  CG  MET A 330      13.665   1.730  19.391  1.00 73.75           C  
ATOM   2434  SD  MET A 330      15.322   1.237  19.934  1.00 73.75           S  
ATOM   2435  CE  MET A 330      15.888   0.341  18.465  1.00 73.75           C  
ATOM   2436  N   GLY A 331       9.749   1.737  18.531  1.00 67.31           N  
ATOM   2437  CA  GLY A 331       8.796   2.754  18.075  1.00 67.31           C  
ATOM   2438  C   GLY A 331       7.786   3.145  19.160  1.00 67.31           C  
ATOM   2439  O   GLY A 331       7.565   4.327  19.403  1.00 67.31           O  
ATOM   2440  N   ALA A 332       7.251   2.170  19.903  1.00 67.69           N  
ATOM   2441  CA  ALA A 332       6.328   2.437  21.007  1.00 67.69           C  
ATOM   2442  C   ALA A 332       7.007   3.137  22.201  1.00 67.69           C  
ATOM   2443  CB  ALA A 332       5.661   1.120  21.424  1.00 67.69           C  
ATOM   2444  O   ALA A 332       6.378   3.964  22.862  1.00 67.69           O  
ATOM   2445  N   ARG A 333       8.284   2.835  22.484  1.00 73.50           N  
ATOM   2446  CA  ARG A 333       9.070   3.553  23.505  1.00 73.50           C  
ATOM   2447  C   ARG A 333       9.348   4.994  23.090  1.00 73.50           C  
ATOM   2448  CB  ARG A 333      10.395   2.834  23.802  1.00 73.50           C  
ATOM   2449  O   ARG A 333       9.082   5.893  23.880  1.00 73.50           O  
ATOM   2450  CG  ARG A 333      10.239   1.699  24.820  1.00 73.50           C  
ATOM   2451  CD  ARG A 333      11.612   1.069  25.081  1.00 73.50           C  
ATOM   2452  NE  ARG A 333      11.549  -0.006  26.093  1.00 73.50           N  
ATOM   2453  NH1 ARG A 333      13.196  -1.355  25.213  1.00 73.50           N  
ATOM   2454  NH2 ARG A 333      12.172  -1.960  27.093  1.00 73.50           N  
ATOM   2455  CZ  ARG A 333      12.302  -1.096  26.125  1.00 73.50           C  
ATOM   2456  N   LEU A 334       9.839   5.215  21.871  1.00 73.12           N  
ATOM   2457  CA  LEU A 334      10.120   6.560  21.362  1.00 73.12           C  
ATOM   2458  C   LEU A 334       8.855   7.414  21.324  1.00 73.12           C  
ATOM   2459  CB  LEU A 334      10.762   6.496  19.965  1.00 73.12           C  
ATOM   2460  O   LEU A 334       8.894   8.556  21.768  1.00 73.12           O  
ATOM   2461  CG  LEU A 334      12.289   6.656  19.999  1.00 73.12           C  
ATOM   2462  CD1 LEU A 334      12.991   5.464  20.647  1.00 73.12           C  
ATOM   2463  CD2 LEU A 334      12.812   6.810  18.578  1.00 73.12           C  
ATOM   2464  N   LEU A 335       7.728   6.840  20.896  1.00 73.25           N  
ATOM   2465  CA  LEU A 335       6.452   7.543  20.870  1.00 73.25           C  
ATOM   2466  C   LEU A 335       6.014   8.011  22.263  1.00 73.25           C  
ATOM   2467  CB  LEU A 335       5.403   6.628  20.222  1.00 73.25           C  
ATOM   2468  O   LEU A 335       5.547   9.136  22.410  1.00 73.25           O  
ATOM   2469  CG  LEU A 335       4.105   7.371  19.875  1.00 73.25           C  
ATOM   2470  CD1 LEU A 335       4.299   8.294  18.685  1.00 73.25           C  
ATOM   2471  CD2 LEU A 335       3.029   6.375  19.487  1.00 73.25           C  
ATOM   2472  N   ARG A 336       6.209   7.181  23.297  1.00 74.50           N  
ATOM   2473  CA  ARG A 336       5.901   7.549  24.690  1.00 74.50           C  
ATOM   2474  C   ARG A 336       6.838   8.619  25.256  1.00 74.50           C  
ATOM   2475  CB  ARG A 336       5.942   6.307  25.590  1.00 74.50           C  
ATOM   2476  O   ARG A 336       6.406   9.388  26.103  1.00 74.50           O  
ATOM   2477  CG  ARG A 336       4.729   5.384  25.405  1.00 74.50           C  
ATOM   2478  CD  ARG A 336       4.886   4.192  26.355  1.00 74.50           C  
ATOM   2479  NE  ARG A 336       3.822   3.180  26.190  1.00 74.50           N  
ATOM   2480  NH1 ARG A 336       4.302   1.991  28.093  1.00 74.50           N  
ATOM   2481  NH2 ARG A 336       2.649   1.309  26.783  1.00 74.50           N  
ATOM   2482  CZ  ARG A 336       3.592   2.173  27.013  1.00 74.50           C  
ATOM   2483  N   ILE A 337       8.104   8.641  24.834  1.00 77.19           N  
ATOM   2484  CA  ILE A 337       9.124   9.557  25.373  1.00 77.19           C  
ATOM   2485  C   ILE A 337       9.091  10.913  24.657  1.00 77.19           C  
ATOM   2486  CB  ILE A 337      10.526   8.902  25.298  1.00 77.19           C  
ATOM   2487  O   ILE A 337       9.127  11.954  25.304  1.00 77.19           O  
ATOM   2488  CG1 ILE A 337      10.600   7.646  26.200  1.00 77.19           C  
ATOM   2489  CG2 ILE A 337      11.630   9.894  25.712  1.00 77.19           C  
ATOM   2490  CD1 ILE A 337      11.804   6.743  25.896  1.00 77.19           C  
ATOM   2491  N   PHE A 338       9.038  10.903  23.324  1.00 77.00           N  
ATOM   2492  CA  PHE A 338       9.200  12.094  22.485  1.00 77.00           C  
ATOM   2493  C   PHE A 338       7.883  12.631  21.908  1.00 77.00           C  
ATOM   2494  CB  PHE A 338      10.201  11.780  21.367  1.00 77.00           C  
ATOM   2495  O   PHE A 338       7.867  13.724  21.341  1.00 77.00           O  
ATOM   2496  CG  PHE A 338      11.595  11.437  21.852  1.00 77.00           C  
ATOM   2497  CD1 PHE A 338      12.432  12.454  22.348  1.00 77.00           C  
ATOM   2498  CD2 PHE A 338      12.061  10.112  21.805  1.00 77.00           C  
ATOM   2499  CE1 PHE A 338      13.730  12.146  22.790  1.00 77.00           C  
ATOM   2500  CE2 PHE A 338      13.360   9.802  22.248  1.00 77.00           C  
ATOM   2501  CZ  PHE A 338      14.195  10.821  22.739  1.00 77.00           C  
ATOM   2502  N   GLY A 339       6.787  11.881  22.041  1.00 77.69           N  
ATOM   2503  CA  GLY A 339       5.491  12.227  21.468  1.00 77.69           C  
ATOM   2504  C   GLY A 339       5.364  11.889  19.979  1.00 77.69           C  
ATOM   2505  O   GLY A 339       6.329  11.553  19.279  1.00 77.69           O  
ATOM   2506  N   THR A 340       4.131  11.988  19.485  1.00 75.88           N  
ATOM   2507  CA  THR A 340       3.738  11.666  18.103  1.00 75.88           C  
ATOM   2508  C   THR A 340       4.445  12.514  17.040  1.00 75.88           C  
ATOM   2509  CB  THR A 340       2.206  11.721  17.959  1.00 75.88           C  
ATOM   2510  O   THR A 340       4.979  11.934  16.090  1.00 75.88           O  
ATOM   2511  CG2 THR A 340       1.708  11.068  16.678  1.00 75.88           C  
ATOM   2512  OG1 THR A 340       1.591  11.031  19.024  1.00 75.88           O  
ATOM   2513  N   PRO A 341       4.554  13.851  17.183  1.00 77.38           N  
ATOM   2514  CA  PRO A 341       5.127  14.696  16.139  1.00 77.38           C  
ATOM   2515  C   PRO A 341       6.622  14.444  15.930  1.00 77.38           C  
ATOM   2516  CB  PRO A 341       4.868  16.141  16.579  1.00 77.38           C  
ATOM   2517  O   PRO A 341       7.089  14.378  14.796  1.00 77.38           O  
ATOM   2518  CG  PRO A 341       3.826  16.058  17.686  1.00 77.38           C  
ATOM   2519  CD  PRO A 341       4.027  14.668  18.263  1.00 77.38           C  
ATOM   2520  N   VAL A 342       7.381  14.278  17.019  1.00 81.62           N  
ATOM   2521  CA  VAL A 342       8.834  14.054  16.950  1.00 81.62           C  
ATOM   2522  C   VAL A 342       9.136  12.672  16.378  1.00 81.62           C  
ATOM   2523  CB  VAL A 342       9.490  14.228  18.331  1.00 81.62           C  
ATOM   2524  O   VAL A 342      10.019  12.542  15.537  1.00 81.62           O  
ATOM   2525  CG1 VAL A 342      11.009  14.010  18.272  1.00 81.62           C  
ATOM   2526  CG2 VAL A 342       9.241  15.637  18.888  1.00 81.62           C  
ATOM   2527  N   THR A 343       8.367  11.653  16.767  1.00 82.19           N  
ATOM   2528  CA  THR A 343       8.543  10.286  16.251  1.00 82.19           C  
ATOM   2529  C   THR A 343       8.307  10.220  14.740  1.00 82.19           C  
ATOM   2530  CB  THR A 343       7.617   9.309  16.988  1.00 82.19           C  
ATOM   2531  O   THR A 343       9.087   9.589  14.027  1.00 82.19           O  
ATOM   2532  CG2 THR A 343       7.880   7.851  16.605  1.00 82.19           C  
ATOM   2533  OG1 THR A 343       7.847   9.410  18.375  1.00 82.19           O  
ATOM   2534  N   ILE A 344       7.290  10.927  14.232  1.00 77.88           N  
ATOM   2535  CA  ILE A 344       7.024  11.029  12.789  1.00 77.88           C  
ATOM   2536  C   ILE A 344       8.152  11.781  12.072  1.00 77.88           C  
ATOM   2537  CB  ILE A 344       5.639  11.669  12.544  1.00 77.88           C  
ATOM   2538  O   ILE A 344       8.635  11.297  11.050  1.00 77.88           O  
ATOM   2539  CG1 ILE A 344       4.537  10.674  12.979  1.00 77.88           C  
ATOM   2540  CG2 ILE A 344       5.443  12.065  11.067  1.00 77.88           C  
ATOM   2541  CD1 ILE A 344       3.150  11.308  13.102  1.00 77.88           C  
ATOM   2542  N   ALA A 345       8.614  12.918  12.610  1.00 82.94           N  
ATOM   2543  CA  ALA A 345       9.716  13.680  12.017  1.00 82.94           C  
ATOM   2544  C   ALA A 345      11.000  12.847  11.907  1.00 82.94           C  
ATOM   2545  CB  ALA A 345       9.990  14.932  12.859  1.00 82.94           C  
ATOM   2546  O   ALA A 345      11.624  12.815  10.850  1.00 82.94           O  
ATOM   2547  N   VAL A 346      11.373  12.148  12.984  1.00 85.81           N  
ATOM   2548  CA  VAL A 346      12.560  11.282  13.018  1.00 85.81           C  
ATOM   2549  C   VAL A 346      12.401  10.113  12.051  1.00 85.81           C  
ATOM   2550  CB  VAL A 346      12.835  10.787  14.451  1.00 85.81           C  
ATOM   2551  O   VAL A 346      13.313   9.841  11.276  1.00 85.81           O  
ATOM   2552  CG1 VAL A 346      13.950   9.733  14.507  1.00 85.81           C  
ATOM   2553  CG2 VAL A 346      13.268  11.952  15.353  1.00 85.81           C  
ATOM   2554  N   GLY A 347      11.239   9.452  12.043  1.00 82.75           N  
ATOM   2555  CA  GLY A 347      10.967   8.356  11.115  1.00 82.75           C  
ATOM   2556  C   GLY A 347      11.089   8.795   9.654  1.00 82.75           C  
ATOM   2557  O   GLY A 347      11.762   8.140   8.867  1.00 82.75           O  
ATOM   2558  N   MET A 348      10.521   9.946   9.298  1.00 81.31           N  
ATOM   2559  CA  MET A 348      10.597  10.495   7.939  1.00 81.31           C  
ATOM   2560  C   MET A 348      11.995  10.993   7.567  1.00 81.31           C  
ATOM   2561  CB  MET A 348       9.557  11.608   7.796  1.00 81.31           C  
ATOM   2562  O   MET A 348      12.428  10.789   6.435  1.00 81.31           O  
ATOM   2563  CG  MET A 348       8.125  11.056   7.809  1.00 81.31           C  
ATOM   2564  SD  MET A 348       7.691  10.135   6.315  1.00 81.31           S  
ATOM   2565  CE  MET A 348       7.894   8.422   6.864  1.00 81.31           C  
ATOM   2566  N   ALA A 349      12.743  11.570   8.510  1.00 86.19           N  
ATOM   2567  CA  ALA A 349      14.144  11.922   8.292  1.00 86.19           C  
ATOM   2568  C   ALA A 349      15.007  10.679   8.028  1.00 86.19           C  
ATOM   2569  CB  ALA A 349      14.649  12.715   9.501  1.00 86.19           C  
ATOM   2570  O   ALA A 349      15.869  10.711   7.155  1.00 86.19           O  
ATOM   2571  N   LEU A 350      14.741   9.567   8.722  1.00 85.75           N  
ATOM   2572  CA  LEU A 350      15.402   8.287   8.464  1.00 85.75           C  
ATOM   2573  C   LEU A 350      15.006   7.702   7.103  1.00 85.75           C  
ATOM   2574  CB  LEU A 350      15.088   7.300   9.599  1.00 85.75           C  
ATOM   2575  O   LEU A 350      15.886   7.278   6.366  1.00 85.75           O  
ATOM   2576  CG  LEU A 350      15.772   7.604  10.942  1.00 85.75           C  
ATOM   2577  CD1 LEU A 350      15.205   6.663  12.009  1.00 85.75           C  
ATOM   2578  CD2 LEU A 350      17.287   7.405  10.884  1.00 85.75           C  
ATOM   2579  N   VAL A 351      13.726   7.733   6.710  1.00 81.12           N  
ATOM   2580  CA  VAL A 351      13.319   7.295   5.358  1.00 81.12           C  
ATOM   2581  C   VAL A 351      14.013   8.138   4.283  1.00 81.12           C  
ATOM   2582  CB  VAL A 351      11.788   7.311   5.167  1.00 81.12           C  
ATOM   2583  O   VAL A 351      14.606   7.585   3.360  1.00 81.12           O  
ATOM   2584  CG1 VAL A 351      11.378   6.945   3.733  1.00 81.12           C  
ATOM   2585  CG2 VAL A 351      11.099   6.290   6.079  1.00 81.12           C  
ATOM   2586  N   SER A 352      14.015   9.466   4.432  1.00 83.12           N  
ATOM   2587  CA  SER A 352      14.715  10.383   3.525  1.00 83.12           C  
ATOM   2588  C   SER A 352      16.226  10.137   3.494  1.00 83.12           C  
ATOM   2589  CB  SER A 352      14.446  11.827   3.950  1.00 83.12           C  
ATOM   2590  O   SER A 352      16.821  10.171   2.420  1.00 83.12           O  
ATOM   2591  OG  SER A 352      15.230  12.733   3.198  1.00 83.12           O  
ATOM   2592  N   GLY A 353      16.852   9.900   4.647  1.00 84.12           N  
ATOM   2593  CA  GLY A 353      18.278   9.598   4.742  1.00 84.12           C  
ATOM   2594  C   GLY A 353      18.625   8.255   4.104  1.00 84.12           C  
ATOM   2595  O   GLY A 353      19.632   8.154   3.414  1.00 84.12           O  
ATOM   2596  N   GLY A 354      17.765   7.247   4.270  1.00 80.81           N  
ATOM   2597  CA  GLY A 354      17.900   5.942   3.626  1.00 80.81           C  
ATOM   2598  C   GLY A 354      17.795   6.041   2.107  1.00 80.81           C  
ATOM   2599  O   GLY A 354      18.651   5.515   1.407  1.00 80.81           O  
ATOM   2600  N   LEU A 355      16.816   6.793   1.600  1.00 76.81           N  
ATOM   2601  CA  LEU A 355      16.680   7.114   0.176  1.00 76.81           C  
ATOM   2602  C   LEU A 355      17.911   7.818  -0.396  1.00 76.81           C  
ATOM   2603  CB  LEU A 355      15.472   8.039   0.003  1.00 76.81           C  
ATOM   2604  O   LEU A 355      18.436   7.397  -1.421  1.00 76.81           O  
ATOM   2605  CG  LEU A 355      14.156   7.291  -0.201  1.00 76.81           C  
ATOM   2606  CD1 LEU A 355      13.036   8.314   0.037  1.00 76.81           C  
ATOM   2607  CD2 LEU A 355      14.160   6.699  -1.625  1.00 76.81           C  
ATOM   2608  N   ALA A 356      18.385   8.870   0.274  1.00 82.44           N  
ATOM   2609  CA  ALA A 356      19.571   9.603  -0.154  1.00 82.44           C  
ATOM   2610  C   ALA A 356      20.830   8.721  -0.108  1.00 82.44           C  
ATOM   2611  CB  ALA A 356      19.713  10.848   0.728  1.00 82.44           C  
ATOM   2612  O   ALA A 356      21.669   8.791  -1.002  1.00 82.44           O  
ATOM   2613  N   ALA A 357      20.946   7.850   0.898  1.00 81.19           N  
ATOM   2614  CA  ALA A 357      22.028   6.877   0.988  1.00 81.19           C  
ATOM   2615  C   ALA A 357      21.963   5.845  -0.147  1.00 81.19           C  
ATOM   2616  CB  ALA A 357      21.984   6.207   2.366  1.00 81.19           C  
ATOM   2617  O   ALA A 357      22.998   5.536  -0.726  1.00 81.19           O  
ATOM   2618  N   ILE A 358      20.776   5.347  -0.509  1.00 74.56           N  
ATOM   2619  CA  ILE A 358      20.608   4.446  -1.661  1.00 74.56           C  
ATOM   2620  C   ILE A 358      21.012   5.167  -2.954  1.00 74.56           C  
ATOM   2621  CB  ILE A 358      19.167   3.885  -1.729  1.00 74.56           C  
ATOM   2622  O   ILE A 358      21.749   4.588  -3.746  1.00 74.56           O  
ATOM   2623  CG1 ILE A 358      18.882   2.955  -0.528  1.00 74.56           C  
ATOM   2624  CG2 ILE A 358      18.937   3.079  -3.021  1.00 74.56           C  
ATOM   2625  CD1 ILE A 358      17.396   2.751  -0.212  1.00 74.56           C  
ATOM   2626  N   ALA A 359      20.605   6.426  -3.126  1.00 74.12           N  
ATOM   2627  CA  ALA A 359      20.916   7.218  -4.314  1.00 74.12           C  
ATOM   2628  C   ALA A 359      22.426   7.453  -4.483  1.00 74.12           C  
ATOM   2629  CB  ALA A 359      20.132   8.536  -4.223  1.00 74.12           C  
ATOM   2630  O   ALA A 359      22.977   7.201  -5.548  1.00 74.12           O  
ATOM   2631  N   VAL A 360      23.106   7.883  -3.415  1.00 76.81           N  
ATOM   2632  CA  VAL A 360      24.516   8.305  -3.476  1.00 76.81           C  
ATOM   2633  C   VAL A 360      25.484   7.136  -3.287  1.00 76.81           C  
ATOM   2634  CB  VAL A 360      24.773   9.413  -2.435  1.00 76.81           C  
ATOM   2635  O   VAL A 360      26.498   7.040  -3.973  1.00 76.81           O  
ATOM   2636  CG1 VAL A 360      26.238   9.869  -2.409  1.00 76.81           C  
ATOM   2637  CG2 VAL A 360      23.911  10.653  -2.715  1.00 76.81           C  
ATOM   2638  N   LEU A 361      25.204   6.238  -2.337  1.00 70.38           N  
ATOM   2639  CA  LEU A 361      26.108   5.142  -1.967  1.00 70.38           C  
ATOM   2640  C   LEU A 361      25.784   3.836  -2.701  1.00 70.38           C  
ATOM   2641  CB  LEU A 361      26.108   4.923  -0.441  1.00 70.38           C  
ATOM   2642  O   LEU A 361      26.629   2.941  -2.725  1.00 70.38           O  
ATOM   2643  CG  LEU A 361      26.431   6.165   0.409  1.00 70.38           C  
ATOM   2644  CD1 LEU A 361      26.161   5.863   1.884  1.00 70.38           C  
ATOM   2645  CD2 LEU A 361      27.900   6.570   0.264  1.00 70.38           C  
ATOM   2646  N   GLY A 362      24.594   3.706  -3.300  1.00 63.28           N  
ATOM   2647  CA  GLY A 362      24.195   2.515  -4.058  1.00 63.28           C  
ATOM   2648  C   GLY A 362      25.068   2.270  -5.290  1.00 63.28           C  
ATOM   2649  O   GLY A 362      25.387   1.121  -5.591  1.00 63.28           O  
ATOM   2650  N   ALA A 363      25.557   3.339  -5.928  1.00 59.97           N  
ATOM   2651  CA  ALA A 363      26.478   3.257  -7.063  1.00 59.97           C  
ATOM   2652  C   ALA A 363      27.844   2.634  -6.701  1.00 59.97           C  
ATOM   2653  CB  ALA A 363      26.643   4.673  -7.629  1.00 59.97           C  
ATOM   2654  O   ALA A 363      28.505   2.051  -7.555  1.00 59.97           O  
ATOM   2655  N   GLY A 364      28.262   2.720  -5.430  1.00 59.31           N  
ATOM   2656  CA  GLY A 364      29.536   2.183  -4.935  1.00 59.31           C  
ATOM   2657  C   GLY A 364      29.507   0.699  -4.540  1.00 59.31           C  
ATOM   2658  O   GLY A 364      30.533   0.166  -4.117  1.00 59.31           O  
ATOM   2659  N   GLY A 365      28.352   0.029  -4.646  1.00 66.81           N  
ATOM   2660  CA  GLY A 365      28.183  -1.400  -4.367  1.00 66.81           C  
ATOM   2661  C   GLY A 365      27.133  -1.728  -3.297  1.00 66.81           C  
ATOM   2662  O   GLY A 365      26.573  -0.862  -2.623  1.00 66.81           O  
ATOM   2663  N   TYR A 366      26.881  -3.028  -3.104  1.00 70.00           N  
ATOM   2664  CA  TYR A 366      25.781  -3.534  -2.267  1.00 70.00           C  
ATOM   2665  C   TYR A 366      25.855  -3.103  -0.791  1.00 70.00           C  
ATOM   2666  CB  TYR A 366      25.732  -5.065  -2.384  1.00 70.00           C  
ATOM   2667  O   TYR A 366      24.823  -2.970  -0.143  1.00 70.00           O  
ATOM   2668  CG  TYR A 366      24.552  -5.709  -1.678  1.00 70.00           C  
ATOM   2669  CD1 TYR A 366      24.752  -6.484  -0.517  1.00 70.00           C  
ATOM   2670  CD2 TYR A 366      23.248  -5.507  -2.171  1.00 70.00           C  
ATOM   2671  CE1 TYR A 366      23.655  -7.082   0.133  1.00 70.00           C  
ATOM   2672  CE2 TYR A 366      22.150  -6.085  -1.508  1.00 70.00           C  
ATOM   2673  OH  TYR A 366      21.287  -7.467   0.248  1.00 70.00           O  
ATOM   2674  CZ  TYR A 366      22.349  -6.886  -0.366  1.00 70.00           C  
ATOM   2675  N   ASN A 367      27.045  -2.820  -0.254  1.00 74.50           N  
ATOM   2676  CA  ASN A 367      27.192  -2.376   1.137  1.00 74.50           C  
ATOM   2677  C   ASN A 367      26.581  -0.985   1.383  1.00 74.50           C  
ATOM   2678  CB  ASN A 367      28.680  -2.406   1.527  1.00 74.50           C  
ATOM   2679  O   ASN A 367      25.947  -0.774   2.417  1.00 74.50           O  
ATOM   2680  CG  ASN A 367      29.230  -3.812   1.696  1.00 74.50           C  
ATOM   2681  ND2 ASN A 367      30.528  -3.946   1.824  1.00 74.50           N  
ATOM   2682  OD1 ASN A 367      28.519  -4.801   1.720  1.00 74.50           O  
ATOM   2683  N   GLY A 368      26.730  -0.054   0.432  1.00 70.56           N  
ATOM   2684  CA  GLY A 368      26.101   1.269   0.508  1.00 70.56           C  
ATOM   2685  C   GLY A 368      24.580   1.171   0.403  1.00 70.56           C  
ATOM   2686  O   GLY A 368      23.846   1.788   1.177  1.00 70.56           O  
ATOM   2687  N   MET A 369      24.113   0.289  -0.481  1.00 72.31           N  
ATOM   2688  CA  MET A 369      22.701  -0.041  -0.629  1.00 72.31           C  
ATOM   2689  C   MET A 369      22.106  -0.673   0.640  1.00 72.31           C  
ATOM   2690  CB  MET A 369      22.571  -0.976  -1.831  1.00 72.31           C  
ATOM   2691  O   MET A 369      21.023  -0.284   1.071  1.00 72.31           O  
ATOM   2692  CG  MET A 369      21.111  -1.178  -2.180  1.00 72.31           C  
ATOM   2693  SD  MET A 369      20.877  -2.288  -3.574  1.00 72.31           S  
ATOM   2694  CE  MET A 369      19.126  -1.937  -3.674  1.00 72.31           C  
ATOM   2695  N   LEU A 370      22.819  -1.608   1.273  1.00 80.31           N  
ATOM   2696  CA  LEU A 370      22.394  -2.272   2.507  1.00 80.31           C  
ATOM   2697  C   LEU A 370      22.237  -1.267   3.648  1.00 80.31           C  
ATOM   2698  CB  LEU A 370      23.395  -3.398   2.827  1.00 80.31           C  
ATOM   2699  O   LEU A 370      21.229  -1.297   4.351  1.00 80.31           O  
ATOM   2700  CG  LEU A 370      22.977  -4.322   3.989  1.00 80.31           C  
ATOM   2701  CD1 LEU A 370      23.632  -5.692   3.805  1.00 80.31           C  
ATOM   2702  CD2 LEU A 370      23.402  -3.805   5.368  1.00 80.31           C  
ATOM   2703  N   LEU A 371      23.188  -0.341   3.802  1.00 82.75           N  
ATOM   2704  CA  LEU A 371      23.098   0.712   4.812  1.00 82.75           C  
ATOM   2705  C   LEU A 371      21.862   1.591   4.583  1.00 82.75           C  
ATOM   2706  CB  LEU A 371      24.418   1.500   4.816  1.00 82.75           C  
ATOM   2707  O   LEU A 371      21.104   1.844   5.519  1.00 82.75           O  
ATOM   2708  CG  LEU A 371      24.528   2.495   5.989  1.00 82.75           C  
ATOM   2709  CD1 LEU A 371      25.970   2.552   6.493  1.00 82.75           C  
ATOM   2710  CD2 LEU A 371      24.111   3.913   5.590  1.00 82.75           C  
ATOM   2711  N   GLY A 372      21.606   1.986   3.336  1.00 80.56           N  
ATOM   2712  CA  GLY A 372      20.410   2.745   2.983  1.00 80.56           C  
ATOM   2713  C   GLY A 372      19.101   1.981   3.230  1.00 80.56           C  
ATOM   2714  O   GLY A 372      18.154   2.556   3.766  1.00 80.56           O  
ATOM   2715  N   LEU A 373      19.060   0.673   2.948  1.00 78.69           N  
ATOM   2716  CA  LEU A 373      17.909  -0.199   3.228  1.00 78.69           C  
ATOM   2717  C   LEU A 373      17.612  -0.330   4.723  1.00 78.69           C  
ATOM   2718  CB  LEU A 373      18.166  -1.603   2.650  1.00 78.69           C  
ATOM   2719  O   LEU A 373      16.447  -0.287   5.121  1.00 78.69           O  
ATOM   2720  CG  LEU A 373      18.038  -1.681   1.127  1.00 78.69           C  
ATOM   2721  CD1 LEU A 373      18.583  -3.016   0.623  1.00 78.69           C  
ATOM   2722  CD2 LEU A 373      16.586  -1.579   0.686  1.00 78.69           C  
ATOM   2723  N   VAL A 374      18.649  -0.473   5.550  1.00 85.12           N  
ATOM   2724  CA  VAL A 374      18.514  -0.553   7.012  1.00 85.12           C  
ATOM   2725  C   VAL A 374      18.008   0.778   7.568  1.00 85.12           C  
ATOM   2726  CB  VAL A 374      19.855  -0.966   7.651  1.00 85.12           C  
ATOM   2727  O   VAL A 374      17.051   0.805   8.341  1.00 85.12           O  
ATOM   2728  CG1 VAL A 374      19.841  -0.876   9.183  1.00 85.12           C  
ATOM   2729  CG2 VAL A 374      20.205  -2.418   7.294  1.00 85.12           C  
ATOM   2730  N   VAL A 375      18.590   1.899   7.137  1.00 86.19           N  
ATOM   2731  CA  VAL A 375      18.166   3.238   7.576  1.00 86.19           C  
ATOM   2732  C   VAL A 375      16.724   3.530   7.137  1.00 86.19           C  
ATOM   2733  CB  VAL A 375      19.165   4.297   7.071  1.00 86.19           C  
ATOM   2734  O   VAL A 375      15.915   3.998   7.943  1.00 86.19           O  
ATOM   2735  CG1 VAL A 375      18.704   5.723   7.372  1.00 86.19           C  
ATOM   2736  CG2 VAL A 375      20.530   4.137   7.753  1.00 86.19           C  
ATOM   2737  N   MET A 376      16.363   3.168   5.902  1.00 80.75           N  
ATOM   2738  CA  MET A 376      14.996   3.296   5.395  1.00 80.75           C  
ATOM   2739  C   MET A 376      14.014   2.422   6.185  1.00 80.75           C  
ATOM   2740  CB  MET A 376      14.968   2.972   3.892  1.00 80.75           C  
ATOM   2741  O   MET A 376      12.979   2.916   6.634  1.00 80.75           O  
ATOM   2742  CG  MET A 376      13.581   3.215   3.288  1.00 80.75           C  
ATOM   2743  SD  MET A 376      13.555   3.343   1.478  1.00 80.75           S  
ATOM   2744  CE  MET A 376      13.628   1.622   0.941  1.00 80.75           C  
ATOM   2745  N   GLY A 377      14.351   1.150   6.422  1.00 79.44           N  
ATOM   2746  CA  GLY A 377      13.540   0.236   7.228  1.00 79.44           C  
ATOM   2747  C   GLY A 377      13.326   0.743   8.656  1.00 79.44           C  
ATOM   2748  O   GLY A 377      12.218   0.653   9.186  1.00 79.44           O  
ATOM   2749  N   ALA A 378      14.342   1.363   9.260  1.00 84.94           N  
ATOM   2750  CA  ALA A 378      14.210   1.987  10.571  1.00 84.94           C  
ATOM   2751  C   ALA A 378      13.230   3.164  10.569  1.00 84.94           C  
ATOM   2752  CB  ALA A 378      15.600   2.388  11.081  1.00 84.94           C  
ATOM   2753  O   ALA A 378      12.376   3.265  11.454  1.00 84.94           O  
ATOM   2754  N   GLY A 379      13.295   4.015   9.547  1.00 82.62           N  
ATOM   2755  CA  GLY A 379      12.346   5.108   9.377  1.00 82.62           C  
ATOM   2756  C   GLY A 379      10.902   4.631   9.203  1.00 82.62           C  
ATOM   2757  O   GLY A 379       9.990   5.168   9.840  1.00 82.62           O  
ATOM   2758  N   VAL A 380      10.691   3.581   8.404  1.00 77.56           N  
ATOM   2759  CA  VAL A 380       9.370   2.962   8.185  1.00 77.56           C  
ATOM   2760  C   VAL A 380       8.812   2.376   9.486  1.00 77.56           C  
ATOM   2761  CB  VAL A 380       9.450   1.897   7.068  1.00 77.56           C  
ATOM   2762  O   VAL A 380       7.659   2.640   9.827  1.00 77.56           O  
ATOM   2763  CG1 VAL A 380       8.158   1.084   6.918  1.00 77.56           C  
ATOM   2764  CG2 VAL A 380       9.716   2.558   5.709  1.00 77.56           C  
ATOM   2765  N   ALA A 381       9.633   1.656  10.257  1.00 81.19           N  
ATOM   2766  CA  ALA A 381       9.223   1.052  11.527  1.00 81.19           C  
ATOM   2767  C   ALA A 381       8.766   2.082  12.574  1.00 81.19           C  
ATOM   2768  CB  ALA A 381      10.398   0.234  12.066  1.00 81.19           C  
ATOM   2769  O   ALA A 381       7.864   1.810  13.363  1.00 81.19           O  
ATOM   2770  N   LEU A 382       9.371   3.274  12.587  1.00 80.88           N  
ATOM   2771  CA  LEU A 382       8.981   4.353  13.499  1.00 80.88           C  
ATOM   2772  C   LEU A 382       7.747   5.120  13.007  1.00 80.88           C  
ATOM   2773  CB  LEU A 382      10.161   5.323  13.692  1.00 80.88           C  
ATOM   2774  O   LEU A 382       6.863   5.449  13.798  1.00 80.88           O  
ATOM   2775  CG  LEU A 382      11.061   4.993  14.894  1.00 80.88           C  
ATOM   2776  CD1 LEU A 382      11.895   3.723  14.724  1.00 80.88           C  
ATOM   2777  CD2 LEU A 382      12.016   6.167  15.103  1.00 80.88           C  
ATOM   2778  N   SER A 383       7.703   5.442  11.715  1.00 77.19           N  
ATOM   2779  CA  SER A 383       6.723   6.383  11.164  1.00 77.19           C  
ATOM   2780  C   SER A 383       5.343   5.772  10.930  1.00 77.19           C  
ATOM   2781  CB  SER A 383       7.244   7.009   9.874  1.00 77.19           C  
ATOM   2782  O   SER A 383       4.348   6.402  11.289  1.00 77.19           O  
ATOM   2783  OG  SER A 383       7.592   6.017   8.930  1.00 77.19           O  
ATOM   2784  N   MET A 384       5.263   4.553  10.382  1.00 76.31           N  
ATOM   2785  CA  MET A 384       3.983   3.912  10.050  1.00 76.31           C  
ATOM   2786  C   MET A 384       3.076   3.737  11.278  1.00 76.31           C  
ATOM   2787  CB  MET A 384       4.203   2.569   9.329  1.00 76.31           C  
ATOM   2788  O   MET A 384       1.940   4.221  11.244  1.00 76.31           O  
ATOM   2789  CG  MET A 384       4.358   2.700   7.814  1.00 76.31           C  
ATOM   2790  SD  MET A 384       3.066   1.824   6.891  1.00 76.31           S  
ATOM   2791  CE  MET A 384       2.085   3.227   6.299  1.00 76.31           C  
ATOM   2792  N   PRO A 385       3.543   3.140  12.395  1.00 76.25           N  
ATOM   2793  CA  PRO A 385       2.685   2.951  13.559  1.00 76.25           C  
ATOM   2794  C   PRO A 385       2.303   4.271  14.228  1.00 76.25           C  
ATOM   2795  CB  PRO A 385       3.459   2.032  14.514  1.00 76.25           C  
ATOM   2796  O   PRO A 385       1.177   4.415  14.701  1.00 76.25           O  
ATOM   2797  CG  PRO A 385       4.487   1.355  13.613  1.00 76.25           C  
ATOM   2798  CD  PRO A 385       4.811   2.457  12.615  1.00 76.25           C  
ATOM   2799  N   ALA A 386       3.220   5.245  14.249  1.00 78.19           N  
ATOM   2800  CA  ALA A 386       2.965   6.564  14.818  1.00 78.19           C  
ATOM   2801  C   ALA A 386       1.883   7.321  14.033  1.00 78.19           C  
ATOM   2802  CB  ALA A 386       4.284   7.343  14.862  1.00 78.19           C  
ATOM   2803  O   ALA A 386       0.991   7.908  14.642  1.00 78.19           O  
ATOM   2804  N   MET A 387       1.922   7.264  12.698  1.00 74.00           N  
ATOM   2805  CA  MET A 387       0.945   7.931  11.836  1.00 74.00           C  
ATOM   2806  C   MET A 387      -0.438   7.283  11.929  1.00 74.00           C  
ATOM   2807  CB  MET A 387       1.450   7.920  10.386  1.00 74.00           C  
ATOM   2808  O   MET A 387      -1.431   7.976  12.144  1.00 74.00           O  
ATOM   2809  CG  MET A 387       0.624   8.859   9.499  1.00 74.00           C  
ATOM   2810  SD  MET A 387       0.738  10.615   9.949  1.00 74.00           S  
ATOM   2811  CE  MET A 387       2.425  10.975   9.400  1.00 74.00           C  
ATOM   2812  N   ALA A 388      -0.501   5.951  11.843  1.00 75.12           N  
ATOM   2813  CA  ALA A 388      -1.755   5.222  12.009  1.00 75.12           C  
ATOM   2814  C   ALA A 388      -2.371   5.499  13.390  1.00 75.12           C  
ATOM   2815  CB  ALA A 388      -1.476   3.733  11.790  1.00 75.12           C  
ATOM   2816  O   ALA A 388      -3.571   5.741  13.497  1.00 75.12           O  
ATOM   2817  N   ASN A 389      -1.551   5.554  14.445  1.00 77.19           N  
ATOM   2818  CA  ASN A 389      -2.022   5.940  15.771  1.00 77.19           C  
ATOM   2819  C   ASN A 389      -2.515   7.397  15.824  1.00 77.19           C  
ATOM   2820  CB  ASN A 389      -0.916   5.669  16.797  1.00 77.19           C  
ATOM   2821  O   ASN A 389      -3.528   7.645  16.464  1.00 77.19           O  
ATOM   2822  CG  ASN A 389      -1.430   5.865  18.209  1.00 77.19           C  
ATOM   2823  ND2 ASN A 389      -1.017   6.909  18.888  1.00 77.19           N  
ATOM   2824  OD1 ASN A 389      -2.210   5.072  18.713  1.00 77.19           O  
ATOM   2825  N   ALA A 390      -1.847   8.338  15.147  1.00 75.06           N  
ATOM   2826  CA  ALA A 390      -2.237   9.751  15.105  1.00 75.06           C  
ATOM   2827  C   ALA A 390      -3.596   9.979  14.423  1.00 75.06           C  
ATOM   2828  CB  ALA A 390      -1.145  10.543  14.371  1.00 75.06           C  
ATOM   2829  O   ALA A 390      -4.400  10.782  14.891  1.00 75.06           O  
ATOM   2830  N   ILE A 391      -3.865   9.266  13.325  1.00 73.50           N  
ATOM   2831  CA  ILE A 391      -5.164   9.321  12.639  1.00 73.50           C  
ATOM   2832  C   ILE A 391      -6.244   8.708  13.532  1.00 73.50           C  
ATOM   2833  CB  ILE A 391      -5.080   8.625  11.260  1.00 73.50           C  
ATOM   2834  O   ILE A 391      -7.313   9.288  13.708  1.00 73.50           O  
ATOM   2835  CG1 ILE A 391      -4.169   9.461  10.336  1.00 73.50           C  
ATOM   2836  CG2 ILE A 391      -6.481   8.468  10.631  1.00 73.50           C  
ATOM   2837  CD1 ILE A 391      -3.792   8.787   9.017  1.00 73.50           C  
ATOM   2838  N   MET A 392      -5.948   7.558  14.138  1.00 74.06           N  
ATOM   2839  CA  MET A 392      -6.912   6.831  14.964  1.00 74.06           C  
ATOM   2840  C   MET A 392      -7.192   7.490  16.311  1.00 74.06           C  
ATOM   2841  CB  MET A 392      -6.421   5.397  15.183  1.00 74.06           C  
ATOM   2842  O   MET A 392      -8.274   7.301  16.851  1.00 74.06           O  
ATOM   2843  CG  MET A 392      -6.457   4.616  13.874  1.00 74.06           C  
ATOM   2844  SD  MET A 392      -8.120   4.372  13.213  1.00 74.06           S  
ATOM   2845  CE  MET A 392      -7.595   3.635  11.665  1.00 74.06           C  
ATOM   2846  N   SER A 393      -6.254   8.252  16.874  1.00 72.75           N  
ATOM   2847  CA  SER A 393      -6.482   9.006  18.111  1.00 72.75           C  
ATOM   2848  C   SER A 393      -7.309  10.272  17.891  1.00 72.75           C  
ATOM   2849  CB  SER A 393      -5.154   9.359  18.783  1.00 72.75           C  
ATOM   2850  O   SER A 393      -7.905  10.782  18.834  1.00 72.75           O  
ATOM   2851  OG  SER A 393      -4.390  10.239  17.980  1.00 72.75           O  
ATOM   2852  N   ALA A 394      -7.377  10.777  16.655  1.00 69.44           N  
ATOM   2853  CA  ALA A 394      -8.194  11.934  16.303  1.00 69.44           C  
ATOM   2854  C   ALA A 394      -9.674  11.584  16.056  1.00 69.44           C  
ATOM   2855  CB  ALA A 394      -7.556  12.608  15.081  1.00 69.44           C  
ATOM   2856  O   ALA A 394     -10.499  12.493  15.944  1.00 69.44           O  
ATOM   2857  N   ILE A 395     -10.011  10.294  15.951  1.00 70.44           N  
ATOM   2858  CA  ILE A 395     -11.348   9.807  15.596  1.00 70.44           C  
ATOM   2859  C   ILE A 395     -11.958   9.069  16.800  1.00 70.44           C  
ATOM   2860  CB  ILE A 395     -11.289   8.934  14.321  1.00 70.44           C  
ATOM   2861  O   ILE A 395     -11.267   8.268  17.431  1.00 70.44           O  
ATOM   2862  CG1 ILE A 395     -10.744   9.778  13.142  1.00 70.44           C  
ATOM   2863  CG2 ILE A 395     -12.677   8.367  13.958  1.00 70.44           C  
ATOM   2864  CD1 ILE A 395     -10.503   8.976  11.864  1.00 70.44           C  
ATOM   2865  N   PRO A 396     -13.247   9.296  17.123  1.00 69.88           N  
ATOM   2866  CA  PRO A 396     -13.924   8.565  18.190  1.00 69.88           C  
ATOM   2867  C   PRO A 396     -13.844   7.035  17.992  1.00 69.88           C  
ATOM   2868  CB  PRO A 396     -15.372   9.063  18.180  1.00 69.88           C  
ATOM   2869  O   PRO A 396     -14.020   6.570  16.858  1.00 69.88           O  
ATOM   2870  CG  PRO A 396     -15.266  10.457  17.567  1.00 69.88           C  
ATOM   2871  CD  PRO A 396     -14.130  10.308  16.562  1.00 69.88           C  
ATOM   2872  N   PRO A 397     -13.626   6.227  19.051  1.00 68.00           N  
ATOM   2873  CA  PRO A 397     -13.516   4.762  18.954  1.00 68.00           C  
ATOM   2874  C   PRO A 397     -14.715   4.079  18.270  1.00 68.00           C  
ATOM   2875  CB  PRO A 397     -13.389   4.280  20.405  1.00 68.00           C  
ATOM   2876  O   PRO A 397     -14.584   3.020  17.640  1.00 68.00           O  
ATOM   2877  CG  PRO A 397     -12.807   5.478  21.151  1.00 68.00           C  
ATOM   2878  CD  PRO A 397     -13.416   6.668  20.423  1.00 68.00           C  
ATOM   2879  N   GLU A 398     -15.891   4.700  18.357  1.00 67.69           N  
ATOM   2880  CA  GLU A 398     -17.148   4.250  17.756  1.00 67.69           C  
ATOM   2881  C   GLU A 398     -17.141   4.355  16.222  1.00 67.69           C  
ATOM   2882  CB  GLU A 398     -18.327   5.071  18.315  1.00 67.69           C  
ATOM   2883  O   GLU A 398     -17.922   3.672  15.560  1.00 67.69           O  
ATOM   2884  CG  GLU A 398     -18.483   5.066  19.847  1.00 67.69           C  
ATOM   2885  CD  GLU A 398     -17.436   5.913  20.590  1.00 67.69           C  
ATOM   2886  OE1 GLU A 398     -17.191   5.616  21.776  1.00 67.69           O  
ATOM   2887  OE2 GLU A 398     -16.826   6.798  19.943  1.00 67.69           O  
ATOM   2888  N   LYS A 399     -16.248   5.182  15.659  1.00 72.56           N  
ATOM   2889  CA  LYS A 399     -16.054   5.414  14.217  1.00 72.56           C  
ATOM   2890  C   LYS A 399     -14.688   4.910  13.713  1.00 72.56           C  
ATOM   2891  CB  LYS A 399     -16.291   6.899  13.878  1.00 72.56           C  
ATOM   2892  O   LYS A 399     -14.151   5.415  12.725  1.00 72.56           O  
ATOM   2893  CG  LYS A 399     -17.718   7.392  14.179  1.00 72.56           C  
ATOM   2894  CD  LYS A 399     -17.910   8.823  13.646  1.00 72.56           C  
ATOM   2895  CE  LYS A 399     -19.329   9.346  13.917  1.00 72.56           C  
ATOM   2896  NZ  LYS A 399     -19.560  10.683  13.299  1.00 72.56           N  
ATOM   2897  N   ALA A 400     -14.085   3.941  14.410  1.00 73.19           N  
ATOM   2898  CA  ALA A 400     -12.761   3.419  14.060  1.00 73.19           C  
ATOM   2899  C   ALA A 400     -12.710   2.754  12.669  1.00 73.19           C  
ATOM   2900  CB  ALA A 400     -12.283   2.452  15.150  1.00 73.19           C  
ATOM   2901  O   ALA A 400     -11.664   2.790  12.024  1.00 73.19           O  
ATOM   2902  N   GLY A 401     -13.814   2.177  12.180  1.00 74.25           N  
ATOM   2903  CA  GLY A 401     -13.933   1.643  10.820  1.00 74.25           C  
ATOM   2904  C   GLY A 401     -13.837   2.735   9.760  1.00 74.25           C  
ATOM   2905  O   GLY A 401     -13.050   2.604   8.824  1.00 74.25           O  
ATOM   2906  N   VAL A 402     -14.549   3.851   9.936  1.00 76.12           N  
ATOM   2907  CA  VAL A 402     -14.416   5.033   9.066  1.00 76.12           C  
ATOM   2908  C   VAL A 402     -12.984   5.570   9.100  1.00 76.12           C  
ATOM   2909  CB  VAL A 402     -15.423   6.135   9.450  1.00 76.12           C  
ATOM   2910  O   VAL A 402     -12.406   5.839   8.049  1.00 76.12           O  
ATOM   2911  CG1 VAL A 402     -15.232   7.390   8.587  1.00 76.12           C  
ATOM   2912  CG2 VAL A 402     -16.867   5.651   9.270  1.00 76.12           C  
ATOM   2913  N   GLY A 403     -12.369   5.652  10.285  1.00 77.38           N  
ATOM   2914  CA  GLY A 403     -10.964   6.047  10.424  1.00 77.38           C  
ATOM   2915  C   GLY A 403      -9.990   5.125   9.691  1.00 77.38           C  
ATOM   2916  O   GLY A 403      -9.064   5.599   9.033  1.00 77.38           O  
ATOM   2917  N   ALA A 404     -10.227   3.812   9.736  1.00 79.56           N  
ATOM   2918  CA  ALA A 404      -9.448   2.833   8.985  1.00 79.56           C  
ATOM   2919  C   ALA A 404      -9.653   2.965   7.472  1.00 79.56           C  
ATOM   2920  CB  ALA A 404      -9.805   1.430   9.485  1.00 79.56           C  
ATOM   2921  O   ALA A 404      -8.680   2.887   6.723  1.00 79.56           O  
ATOM   2922  N   GLY A 405     -10.889   3.224   7.034  1.00 81.25           N  
ATOM   2923  CA  GLY A 405     -11.222   3.524   5.641  1.00 81.25           C  
ATOM   2924  C   GLY A 405     -10.489   4.757   5.124  1.00 81.25           C  
ATOM   2925  O   GLY A 405      -9.874   4.702   4.061  1.00 81.25           O  
ATOM   2926  N   ILE A 406     -10.465   5.840   5.905  1.00 81.81           N  
ATOM   2927  CA  ILE A 406      -9.703   7.054   5.586  1.00 81.81           C  
ATOM   2928  C   ILE A 406      -8.209   6.738   5.509  1.00 81.81           C  
ATOM   2929  CB  ILE A 406     -10.002   8.168   6.614  1.00 81.81           C  
ATOM   2930  O   ILE A 406      -7.583   7.031   4.497  1.00 81.81           O  
ATOM   2931  CG1 ILE A 406     -11.466   8.634   6.472  1.00 81.81           C  
ATOM   2932  CG2 ILE A 406      -9.050   9.367   6.435  1.00 81.81           C  
ATOM   2933  CD1 ILE A 406     -11.971   9.458   7.663  1.00 81.81           C  
ATOM   2934  N   ASN A 407      -7.638   6.096   6.533  1.00 82.38           N  
ATOM   2935  CA  ASN A 407      -6.214   5.755   6.558  1.00 82.38           C  
ATOM   2936  C   ASN A 407      -5.801   4.904   5.346  1.00 82.38           C  
ATOM   2937  CB  ASN A 407      -5.901   5.047   7.885  1.00 82.38           C  
ATOM   2938  O   ASN A 407      -4.790   5.193   4.712  1.00 82.38           O  
ATOM   2939  CG  ASN A 407      -4.424   4.716   7.999  1.00 82.38           C  
ATOM   2940  ND2 ASN A 407      -4.047   3.467   7.859  1.00 82.38           N  
ATOM   2941  OD1 ASN A 407      -3.589   5.573   8.213  1.00 82.38           O  
ATOM   2942  N   GLY A 408      -6.601   3.894   4.994  1.00 79.06           N  
ATOM   2943  CA  GLY A 408      -6.372   3.080   3.802  1.00 79.06           C  
ATOM   2944  C   GLY A 408      -6.470   3.896   2.513  1.00 79.06           C  
ATOM   2945  O   GLY A 408      -5.595   3.799   1.663  1.00 79.06           O  
ATOM   2946  N   THR A 409      -7.500   4.734   2.377  1.00 82.56           N  
ATOM   2947  CA  THR A 409      -7.710   5.556   1.171  1.00 82.56           C  
ATOM   2948  C   THR A 409      -6.543   6.520   0.942  1.00 82.56           C  
ATOM   2949  CB  THR A 409      -9.020   6.353   1.280  1.00 82.56           C  
ATOM   2950  O   THR A 409      -6.060   6.674  -0.177  1.00 82.56           O  
ATOM   2951  CG2 THR A 409      -9.355   7.095  -0.007  1.00 82.56           C  
ATOM   2952  OG1 THR A 409     -10.111   5.495   1.530  1.00 82.56           O  
ATOM   2953  N   LEU A 410      -6.048   7.141   2.016  1.00 82.19           N  
ATOM   2954  CA  LEU A 410      -4.889   8.033   1.971  1.00 82.19           C  
ATOM   2955  C   LEU A 410      -3.601   7.291   1.625  1.00 82.19           C  
ATOM   2956  CB  LEU A 410      -4.729   8.708   3.336  1.00 82.19           C  
ATOM   2957  O   LEU A 410      -2.781   7.822   0.876  1.00 82.19           O  
ATOM   2958  CG  LEU A 410      -5.891   9.638   3.702  1.00 82.19           C  
ATOM   2959  CD1 LEU A 410      -5.686  10.086   5.142  1.00 82.19           C  
ATOM   2960  CD2 LEU A 410      -5.972  10.849   2.782  1.00 82.19           C  
ATOM   2961  N   ALA A 411      -3.436   6.076   2.153  1.00 80.56           N  
ATOM   2962  CA  ALA A 411      -2.313   5.221   1.809  1.00 80.56           C  
ATOM   2963  C   ALA A 411      -2.344   4.846   0.321  1.00 80.56           C  
ATOM   2964  CB  ALA A 411      -2.302   3.994   2.727  1.00 80.56           C  
ATOM   2965  O   ALA A 411      -1.340   5.028  -0.351  1.00 80.56           O  
ATOM   2966  N   GLU A 412      -3.488   4.420  -0.222  1.00 81.81           N  
ATOM   2967  CA  GLU A 412      -3.629   4.086  -1.648  1.00 81.81           C  
ATOM   2968  C   GLU A 412      -3.371   5.284  -2.564  1.00 81.81           C  
ATOM   2969  CB  GLU A 412      -5.038   3.530  -1.918  1.00 81.81           C  
ATOM   2970  O   GLU A 412      -2.624   5.191  -3.540  1.00 81.81           O  
ATOM   2971  CG  GLU A 412      -5.217   2.085  -1.432  1.00 81.81           C  
ATOM   2972  CD  GLU A 412      -4.190   1.122  -2.043  1.00 81.81           C  
ATOM   2973  OE1 GLU A 412      -3.788   0.179  -1.332  1.00 81.81           O  
ATOM   2974  OE2 GLU A 412      -3.778   1.373  -3.195  1.00 81.81           O  
ATOM   2975  N   PHE A 413      -3.926   6.446  -2.219  1.00 81.75           N  
ATOM   2976  CA  PHE A 413      -3.685   7.669  -2.976  1.00 81.75           C  
ATOM   2977  C   PHE A 413      -2.205   8.078  -2.945  1.00 81.75           C  
ATOM   2978  CB  PHE A 413      -4.583   8.773  -2.418  1.00 81.75           C  
ATOM   2979  O   PHE A 413      -1.627   8.398  -3.985  1.00 81.75           O  
ATOM   2980  CG  PHE A 413      -4.551  10.039  -3.244  1.00 81.75           C  
ATOM   2981  CD1 PHE A 413      -3.940  11.197  -2.732  1.00 81.75           C  
ATOM   2982  CD2 PHE A 413      -5.102  10.059  -4.539  1.00 81.75           C  
ATOM   2983  CE1 PHE A 413      -3.927  12.382  -3.486  1.00 81.75           C  
ATOM   2984  CE2 PHE A 413      -5.059  11.241  -5.298  1.00 81.75           C  
ATOM   2985  CZ  PHE A 413      -4.490  12.405  -4.771  1.00 81.75           C  
ATOM   2986  N   GLY A 414      -1.570   8.025  -1.769  1.00 81.25           N  
ATOM   2987  CA  GLY A 414      -0.142   8.293  -1.620  1.00 81.25           C  
ATOM   2988  C   GLY A 414       0.721   7.285  -2.378  1.00 81.25           C  
ATOM   2989  O   GLY A 414       1.626   7.693  -3.098  1.00 81.25           O  
ATOM   2990  N   ASN A 415       0.400   5.992  -2.294  1.00 81.31           N  
ATOM   2991  CA  ASN A 415       1.084   4.916  -3.012  1.00 81.31           C  
ATOM   2992  C   ASN A 415       1.078   5.164  -4.521  1.00 81.31           C  
ATOM   2993  CB  ASN A 415       0.405   3.569  -2.695  1.00 81.31           C  
ATOM   2994  O   ASN A 415       2.138   5.163  -5.149  1.00 81.31           O  
ATOM   2995  CG  ASN A 415       0.666   3.049  -1.297  1.00 81.31           C  
ATOM   2996  ND2 ASN A 415      -0.057   2.037  -0.880  1.00 81.31           N  
ATOM   2997  OD1 ASN A 415       1.546   3.509  -0.582  1.00 81.31           O  
ATOM   2998  N   GLY A 416      -0.101   5.439  -5.085  1.00 76.69           N  
ATOM   2999  CA  GLY A 416      -0.247   5.747  -6.502  1.00 76.69           C  
ATOM   3000  C   GLY A 416       0.552   6.988  -6.903  1.00 76.69           C  
ATOM   3001  O   GLY A 416       1.326   6.938  -7.859  1.00 76.69           O  
ATOM   3002  N   LEU A 417       0.406   8.097  -6.166  1.00 79.25           N  
ATOM   3003  CA  LEU A 417       1.148   9.329  -6.454  1.00 79.25           C  
ATOM   3004  C   LEU A 417       2.666   9.114  -6.389  1.00 79.25           C  
ATOM   3005  CB  LEU A 417       0.743  10.437  -5.469  1.00 79.25           C  
ATOM   3006  O   LEU A 417       3.387   9.662  -7.219  1.00 79.25           O  
ATOM   3007  CG  LEU A 417      -0.613  11.111  -5.725  1.00 79.25           C  
ATOM   3008  CD1 LEU A 417      -0.838  12.137  -4.615  1.00 79.25           C  
ATOM   3009  CD2 LEU A 417      -0.652  11.853  -7.065  1.00 79.25           C  
ATOM   3010  N   GLY A 418       3.143   8.312  -5.433  1.00 76.94           N  
ATOM   3011  CA  GLY A 418       4.557   7.974  -5.268  1.00 76.94           C  
ATOM   3012  C   GLY A 418       5.136   7.312  -6.509  1.00 76.94           C  
ATOM   3013  O   GLY A 418       6.152   7.764  -7.034  1.00 76.94           O  
ATOM   3014  N   VAL A 419       4.455   6.284  -7.019  1.00 72.81           N  
ATOM   3015  CA  VAL A 419       4.866   5.587  -8.247  1.00 72.81           C  
ATOM   3016  C   VAL A 419       4.783   6.518  -9.455  1.00 72.81           C  
ATOM   3017  CB  VAL A 419       4.013   4.324  -8.474  1.00 72.81           C  
ATOM   3018  O   VAL A 419       5.730   6.601 -10.234  1.00 72.81           O  
ATOM   3019  CG1 VAL A 419       4.395   3.598  -9.769  1.00 72.81           C  
ATOM   3020  CG2 VAL A 419       4.201   3.336  -7.319  1.00 72.81           C  
ATOM   3021  N   ALA A 420       3.683   7.256  -9.600  1.00 72.88           N  
ATOM   3022  CA  ALA A 420       3.434   8.045 -10.799  1.00 72.88           C  
ATOM   3023  C   ALA A 420       4.356   9.270 -10.914  1.00 72.88           C  
ATOM   3024  CB  ALA A 420       1.953   8.417 -10.819  1.00 72.88           C  
ATOM   3025  O   ALA A 420       4.924   9.512 -11.977  1.00 72.88           O  
ATOM   3026  N   VAL A 421       4.551  10.029  -9.829  1.00 74.94           N  
ATOM   3027  CA  VAL A 421       5.406  11.228  -9.839  1.00 74.94           C  
ATOM   3028  C   VAL A 421       6.875  10.843  -9.928  1.00 74.94           C  
ATOM   3029  CB  VAL A 421       5.162  12.112  -8.605  1.00 74.94           C  
ATOM   3030  O   VAL A 421       7.584  11.374 -10.780  1.00 74.94           O  
ATOM   3031  CG1 VAL A 421       6.110  13.319  -8.536  1.00 74.94           C  
ATOM   3032  CG2 VAL A 421       3.726  12.656  -8.585  1.00 74.94           C  
ATOM   3033  N   LEU A 422       7.352   9.913  -9.093  1.00 74.44           N  
ATOM   3034  CA  LEU A 422       8.761   9.519  -9.138  1.00 74.44           C  
ATOM   3035  C   LEU A 422       9.097   8.761 -10.428  1.00 74.44           C  
ATOM   3036  CB  LEU A 422       9.145   8.710  -7.894  1.00 74.44           C  
ATOM   3037  O   LEU A 422      10.169   8.971 -10.991  1.00 74.44           O  
ATOM   3038  CG  LEU A 422       8.986   9.436  -6.543  1.00 74.44           C  
ATOM   3039  CD1 LEU A 422       9.590   8.582  -5.429  1.00 74.44           C  
ATOM   3040  CD2 LEU A 422       9.685  10.797  -6.507  1.00 74.44           C  
ATOM   3041  N   GLY A 423       8.167   7.958 -10.953  1.00 69.75           N  
ATOM   3042  CA  GLY A 423       8.285   7.346 -12.276  1.00 69.75           C  
ATOM   3043  C   GLY A 423       8.322   8.376 -13.410  1.00 69.75           C  
ATOM   3044  O   GLY A 423       9.127   8.245 -14.330  1.00 69.75           O  
ATOM   3045  N   ALA A 424       7.521   9.445 -13.336  1.00 71.56           N  
ATOM   3046  CA  ALA A 424       7.563  10.534 -14.313  1.00 71.56           C  
ATOM   3047  C   ALA A 424       8.879  11.332 -14.246  1.00 71.56           C  
ATOM   3048  CB  ALA A 424       6.341  11.438 -14.111  1.00 71.56           C  
ATOM   3049  O   ALA A 424       9.423  11.710 -15.286  1.00 71.56           O  
ATOM   3050  N   VAL A 425       9.432  11.556 -13.048  1.00 72.75           N  
ATOM   3051  CA  VAL A 425      10.759  12.180 -12.877  1.00 72.75           C  
ATOM   3052  C   VAL A 425      11.848  11.296 -13.489  1.00 72.75           C  
ATOM   3053  CB  VAL A 425      11.054  12.495 -11.398  1.00 72.75           C  
ATOM   3054  O   VAL A 425      12.676  11.797 -14.250  1.00 72.75           O  
ATOM   3055  CG1 VAL A 425      12.480  13.027 -11.186  1.00 72.75           C  
ATOM   3056  CG2 VAL A 425      10.106  13.584 -10.875  1.00 72.75           C  
ATOM   3057  N   LEU A 426      11.797   9.983 -13.245  1.00 70.31           N  
ATOM   3058  CA  LEU A 426      12.710   9.008 -13.842  1.00 70.31           C  
ATOM   3059  C   LEU A 426      12.639   9.058 -15.371  1.00 70.31           C  
ATOM   3060  CB  LEU A 426      12.371   7.607 -13.289  1.00 70.31           C  
ATOM   3061  O   LEU A 426      13.662   9.225 -16.032  1.00 70.31           O  
ATOM   3062  CG  LEU A 426      13.129   6.443 -13.953  1.00 70.31           C  
ATOM   3063  CD1 LEU A 426      14.632   6.564 -13.749  1.00 70.31           C  
ATOM   3064  CD2 LEU A 426      12.671   5.115 -13.353  1.00 70.31           C  
ATOM   3065  N   ASN A 427      11.429   8.967 -15.928  1.00 67.88           N  
ATOM   3066  CA  ASN A 427      11.217   8.936 -17.371  1.00 67.88           C  
ATOM   3067  C   ASN A 427      11.607  10.261 -18.048  1.00 67.88           C  
ATOM   3068  CB  ASN A 427       9.750   8.556 -17.641  1.00 67.88           C  
ATOM   3069  O   ASN A 427      12.260  10.265 -19.086  1.00 67.88           O  
ATOM   3070  CG  ASN A 427       9.515   8.190 -19.096  1.00 67.88           C  
ATOM   3071  ND2 ASN A 427       8.292   8.243 -19.565  1.00 67.88           N  
ATOM   3072  OD1 ASN A 427      10.416   7.828 -19.826  1.00 67.88           O  
ATOM   3073  N   SER A 428      11.275  11.405 -17.442  1.00 69.12           N  
ATOM   3074  CA  SER A 428      11.639  12.723 -17.986  1.00 69.12           C  
ATOM   3075  C   SER A 428      13.151  12.953 -18.006  1.00 69.12           C  
ATOM   3076  CB  SER A 428      10.940  13.852 -17.226  1.00 69.12           C  
ATOM   3077  O   SER A 428      13.677  13.480 -18.986  1.00 69.12           O  
ATOM   3078  OG  SER A 428      11.291  13.851 -15.859  1.00 69.12           O  
ATOM   3079  N   ARG A 429      13.874  12.514 -16.966  1.00 70.38           N  
ATOM   3080  CA  ARG A 429      15.343  12.538 -16.957  1.00 70.38           C  
ATOM   3081  C   ARG A 429      15.942  11.585 -17.979  1.00 70.38           C  
ATOM   3082  CB  ARG A 429      15.875  12.216 -15.551  1.00 70.38           C  
ATOM   3083  O   ARG A 429      16.866  11.979 -18.684  1.00 70.38           O  
ATOM   3084  CG  ARG A 429      15.980  13.449 -14.648  1.00 70.38           C  
ATOM   3085  CD  ARG A 429      17.035  14.422 -15.195  1.00 70.38           C  
ATOM   3086  NE  ARG A 429      17.413  15.440 -14.202  1.00 70.38           N  
ATOM   3087  NH1 ARG A 429      18.337  16.945 -15.671  1.00 70.38           N  
ATOM   3088  NH2 ARG A 429      18.324  17.393 -13.483  1.00 70.38           N  
ATOM   3089  CZ  ARG A 429      18.017  16.586 -14.458  1.00 70.38           C  
ATOM   3090  N   PHE A 430      15.399  10.377 -18.086  1.00 65.25           N  
ATOM   3091  CA  PHE A 430      15.839   9.392 -19.067  1.00 65.25           C  
ATOM   3092  C   PHE A 430      15.669   9.909 -20.506  1.00 65.25           C  
ATOM   3093  CB  PHE A 430      15.074   8.090 -18.814  1.00 65.25           C  
ATOM   3094  O   PHE A 430      16.627   9.901 -21.276  1.00 65.25           O  
ATOM   3095  CG  PHE A 430      15.513   6.962 -19.713  1.00 65.25           C  
ATOM   3096  CD1 PHE A 430      14.696   6.546 -20.780  1.00 65.25           C  
ATOM   3097  CD2 PHE A 430      16.758   6.345 -19.496  1.00 65.25           C  
ATOM   3098  CE1 PHE A 430      15.122   5.508 -21.626  1.00 65.25           C  
ATOM   3099  CE2 PHE A 430      17.180   5.305 -20.338  1.00 65.25           C  
ATOM   3100  CZ  PHE A 430      16.362   4.888 -21.401  1.00 65.25           C  
ATOM   3101  N   ALA A 431      14.504  10.475 -20.835  1.00 66.56           N  
ATOM   3102  CA  ALA A 431      14.226  11.074 -22.141  1.00 66.56           C  
ATOM   3103  C   ALA A 431      15.114  12.295 -22.450  1.00 66.56           C  
ATOM   3104  CB  ALA A 431      12.740  11.449 -22.181  1.00 66.56           C  
ATOM   3105  O   ALA A 431      15.491  12.510 -23.600  1.00 66.56           O  
ATOM   3106  N   ALA A 432      15.477  13.086 -21.434  1.00 67.56           N  
ATOM   3107  CA  ALA A 432      16.378  14.228 -21.601  1.00 67.56           C  
ATOM   3108  C   ALA A 432      17.833  13.810 -21.883  1.00 67.56           C  
ATOM   3109  CB  ALA A 432      16.290  15.103 -20.344  1.00 67.56           C  
ATOM   3110  O   ALA A 432      18.544  14.518 -22.594  1.00 67.56           O  
ATOM   3111  N   LEU A 433      18.280  12.684 -21.318  1.00 67.38           N  
ATOM   3112  CA  LEU A 433      19.648  12.177 -21.463  1.00 67.38           C  
ATOM   3113  C   LEU A 433      19.823  11.277 -22.693  1.00 67.38           C  
ATOM   3114  CB  LEU A 433      20.040  11.442 -20.172  1.00 67.38           C  
ATOM   3115  O   LEU A 433      20.920  11.222 -23.248  1.00 67.38           O  
ATOM   3116  CG  LEU A 433      20.230  12.357 -18.948  1.00 67.38           C  
ATOM   3117  CD1 LEU A 433      20.416  11.507 -17.691  1.00 67.38           C  
ATOM   3118  CD2 LEU A 433      21.452  13.269 -19.088  1.00 67.38           C  
ATOM   3119  N   VAL A 434      18.756  10.616 -23.153  1.00 64.94           N  
ATOM   3120  CA  VAL A 434      18.768   9.785 -24.366  1.00 64.94           C  
ATOM   3121  C   VAL A 434      17.614  10.180 -25.301  1.00 64.94           C  
ATOM   3122  CB  VAL A 434      18.765   8.278 -24.026  1.00 64.94           C  
ATOM   3123  O   VAL A 434      16.610   9.473 -25.387  1.00 64.94           O  
ATOM   3124  CG1 VAL A 434      19.134   7.464 -25.275  1.00 64.94           C  
ATOM   3125  CG2 VAL A 434      19.784   7.914 -22.940  1.00 64.94           C  
ATOM   3126  N   PRO A 435      17.749  11.284 -26.064  1.00 62.16           N  
ATOM   3127  CA  PRO A 435      16.718  11.733 -27.004  1.00 62.16           C  
ATOM   3128  C   PRO A 435      16.403  10.713 -28.112  1.00 62.16           C  
ATOM   3129  CB  PRO A 435      17.243  13.042 -27.602  1.00 62.16           C  
ATOM   3130  O   PRO A 435      15.300  10.698 -28.644  1.00 62.16           O  
ATOM   3131  CG  PRO A 435      18.226  13.551 -26.552  1.00 62.16           C  
ATOM   3132  CD  PRO A 435      18.821  12.265 -25.992  1.00 62.16           C  
ATOM   3133  N   ALA A 436      17.356   9.838 -28.454  1.00 53.91           N  
ATOM   3134  CA  ALA A 436      17.159   8.753 -29.420  1.00 53.91           C  
ATOM   3135  C   ALA A 436      16.278   7.607 -28.878  1.00 53.91           C  
ATOM   3136  CB  ALA A 436      18.539   8.245 -29.853  1.00 53.91           C  
ATOM   3137  O   ALA A 436      15.690   6.867 -29.657  1.00 53.91           O  
ATOM   3138  N   ALA A 437      16.131   7.492 -27.552  1.00 50.59           N  
ATOM   3139  CA  ALA A 437      15.234   6.538 -26.899  1.00 50.59           C  
ATOM   3140  C   ALA A 437      13.826   7.120 -26.662  1.00 50.59           C  
ATOM   3141  CB  ALA A 437      15.891   6.036 -25.607  1.00 50.59           C  
ATOM   3142  O   ALA A 437      13.009   6.498 -25.980  1.00 50.59           O  
ATOM   3143  N   VAL A 438      13.522   8.305 -27.210  1.00 45.53           N  
ATOM   3144  CA  VAL A 438      12.193   8.933 -27.148  1.00 45.53           C  
ATOM   3145  C   VAL A 438      11.207   8.061 -27.932  1.00 45.53           C  
ATOM   3146  CB  VAL A 438      12.252  10.393 -27.648  1.00 45.53           C  
ATOM   3147  O   VAL A 438      11.112   8.130 -29.153  1.00 45.53           O  
ATOM   3148  CG1 VAL A 438      10.871  11.059 -27.726  1.00 45.53           C  
ATOM   3149  CG2 VAL A 438      13.079  11.246 -26.673  1.00 45.53           C  
ATOM   3150  N   GLY A 439      10.513   7.185 -27.203  1.00 44.47           N  
ATOM   3151  CA  GLY A 439       9.618   6.151 -27.735  1.00 44.47           C  
ATOM   3152  C   GLY A 439       9.747   4.802 -27.017  1.00 44.47           C  
ATOM   3153  O   GLY A 439       8.808   4.010 -27.032  1.00 44.47           O  
ATOM   3154  N   ALA A 440      10.868   4.550 -26.334  1.00 45.88           N  
ATOM   3155  CA  ALA A 440      11.037   3.375 -25.490  1.00 45.88           C  
ATOM   3156  C   ALA A 440      10.276   3.565 -24.168  1.00 45.88           C  
ATOM   3157  CB  ALA A 440      12.534   3.119 -25.282  1.00 45.88           C  
ATOM   3158  O   ALA A 440      10.667   4.355 -23.313  1.00 45.88           O  
ATOM   3159  N   THR A 441       9.190   2.815 -23.981  1.00 50.00           N  
ATOM   3160  CA  THR A 441       8.370   2.817 -22.754  1.00 50.00           C  
ATOM   3161  C   THR A 441       9.066   2.170 -21.551  1.00 50.00           C  
ATOM   3162  CB  THR A 441       7.025   2.115 -23.014  1.00 50.00           C  
ATOM   3163  O   THR A 441       8.565   2.247 -20.433  1.00 50.00           O  
ATOM   3164  CG2 THR A 441       6.044   3.030 -23.744  1.00 50.00           C  
ATOM   3165  OG1 THR A 441       7.211   0.977 -23.834  1.00 50.00           O  
ATOM   3166  N   SER A 442      10.223   1.526 -21.745  1.00 55.16           N  
ATOM   3167  CA  SER A 442      10.973   0.848 -20.683  1.00 55.16           C  
ATOM   3168  C   SER A 442      12.465   0.706 -21.022  1.00 55.16           C  
ATOM   3169  CB  SER A 442      10.335  -0.523 -20.423  1.00 55.16           C  
ATOM   3170  O   SER A 442      12.843   0.684 -22.196  1.00 55.16           O  
ATOM   3171  OG  SER A 442      10.428  -1.344 -21.574  1.00 55.16           O  
ATOM   3172  N   LEU A 443      13.323   0.565 -20.000  1.00 58.25           N  
ATOM   3173  CA  LEU A 443      14.768   0.356 -20.184  1.00 58.25           C  
ATOM   3174  C   LEU A 443      15.104  -0.844 -21.096  1.00 58.25           C  
ATOM   3175  CB  LEU A 443      15.485   0.233 -18.819  1.00 58.25           C  
ATOM   3176  O   LEU A 443      15.972  -0.689 -21.951  1.00 58.25           O  
ATOM   3177  CG  LEU A 443      17.023   0.249 -18.962  1.00 58.25           C  
ATOM   3178  CD1 LEU A 443      17.504   1.631 -19.382  1.00 58.25           C  
ATOM   3179  CD2 LEU A 443      17.720  -0.159 -17.675  1.00 58.25           C  
ATOM   3180  N   PRO A 444      14.425  -2.007 -21.004  1.00 55.72           N  
ATOM   3181  CA  PRO A 444      14.660  -3.124 -21.919  1.00 55.72           C  
ATOM   3182  C   PRO A 444      14.389  -2.778 -23.381  1.00 55.72           C  
ATOM   3183  CB  PRO A 444      13.727  -4.250 -21.467  1.00 55.72           C  
ATOM   3184  O   PRO A 444      15.137  -3.216 -24.246  1.00 55.72           O  
ATOM   3185  CG  PRO A 444      13.513  -3.943 -19.996  1.00 55.72           C  
ATOM   3186  CD  PRO A 444      13.490  -2.423 -19.972  1.00 55.72           C  
ATOM   3187  N   ALA A 445      13.362  -1.971 -23.663  1.00 56.66           N  
ATOM   3188  CA  ALA A 445      13.070  -1.525 -25.022  1.00 56.66           C  
ATOM   3189  C   ALA A 445      14.170  -0.591 -25.552  1.00 56.66           C  
ATOM   3190  CB  ALA A 445      11.684  -0.868 -25.042  1.00 56.66           C  
ATOM   3191  O   ALA A 445      14.582  -0.725 -26.700  1.00 56.66           O  
ATOM   3192  N   ALA A 446      14.703   0.293 -24.702  1.00 59.06           N  
ATOM   3193  CA  ALA A 446      15.832   1.151 -25.057  1.00 59.06           C  
ATOM   3194  C   ALA A 446      17.127   0.342 -25.269  1.00 59.06           C  
ATOM   3195  CB  ALA A 446      15.990   2.222 -23.973  1.00 59.06           C  
ATOM   3196  O   ALA A 446      17.829   0.546 -26.252  1.00 59.06           O  
ATOM   3197  N   LEU A 447      17.424  -0.626 -24.395  1.00 62.47           N  
ATOM   3198  CA  LEU A 447      18.598  -1.505 -24.509  1.00 62.47           C  
ATOM   3199  C   LEU A 447      18.515  -2.477 -25.698  1.00 62.47           C  
ATOM   3200  CB  LEU A 447      18.756  -2.304 -23.202  1.00 62.47           C  
ATOM   3201  O   LEU A 447      19.550  -2.861 -26.251  1.00 62.47           O  
ATOM   3202  CG  LEU A 447      19.246  -1.490 -21.992  1.00 62.47           C  
ATOM   3203  CD1 LEU A 447      19.169  -2.363 -20.739  1.00 62.47           C  
ATOM   3204  CD2 LEU A 447      20.693  -1.030 -22.168  1.00 62.47           C  
ATOM   3205  N   ALA A 448      17.302  -2.886 -26.079  1.00 60.34           N  
ATOM   3206  CA  ALA A 448      17.042  -3.703 -27.262  1.00 60.34           C  
ATOM   3207  C   ALA A 448      17.166  -2.896 -28.561  1.00 60.34           C  
ATOM   3208  CB  ALA A 448      15.650  -4.330 -27.135  1.00 60.34           C  
ATOM   3209  O   ALA A 448      17.608  -3.447 -29.564  1.00 60.34           O  
ATOM   3210  N   ALA A 449      16.817  -1.607 -28.529  1.00 62.38           N  
ATOM   3211  CA  ALA A 449      16.974  -0.683 -29.650  1.00 62.38           C  
ATOM   3212  C   ALA A 449      18.408  -0.145 -29.813  1.00 62.38           C  
ATOM   3213  CB  ALA A 449      15.967   0.458 -29.463  1.00 62.38           C  
ATOM   3214  O   ALA A 449      18.690   0.518 -30.802  1.00 62.38           O  
ATOM   3215  N   ALA A 450      19.299  -0.407 -28.853  1.00 65.06           N  
ATOM   3216  CA  ALA A 450      20.682   0.049 -28.901  1.00 65.06           C  
ATOM   3217  C   ALA A 450      21.501  -0.732 -29.941  1.00 65.06           C  
ATOM   3218  CB  ALA A 450      21.275  -0.096 -27.500  1.00 65.06           C  
ATOM   3219  O   ALA A 450      21.586  -1.966 -29.872  1.00 65.06           O  
ATOM   3220  N   ASP A 451      22.167  -0.008 -30.838  1.00 68.06           N  
ATOM   3221  CA  ASP A 451      22.924  -0.592 -31.950  1.00 68.06           C  
ATOM   3222  C   ASP A 451      24.284  -1.152 -31.501  1.00 68.06           C  
ATOM   3223  CB  ASP A 451      23.102   0.463 -33.059  1.00 68.06           C  
ATOM   3224  O   ASP A 451      24.777  -2.132 -32.062  1.00 68.06           O  
ATOM   3225  CG  ASP A 451      21.887   0.605 -33.989  1.00 68.06           C  
ATOM   3226  OD1 ASP A 451      21.208  -0.420 -34.231  1.00 68.06           O  
ATOM   3227  OD2 ASP A 451      21.714   1.713 -34.547  1.00 68.06           O  
ATOM   3228  N   ASP A 452      24.881  -0.587 -30.445  1.00 76.81           N  
ATOM   3229  CA  ASP A 452      26.205  -0.986 -29.953  1.00 76.81           C  
ATOM   3230  C   ASP A 452      26.305  -1.052 -28.414  1.00 76.81           C  
ATOM   3231  CB  ASP A 452      27.277  -0.068 -30.569  1.00 76.81           C  
ATOM   3232  O   ASP A 452      25.508  -0.474 -27.668  1.00 76.81           O  
ATOM   3233  CG  ASP A 452      28.682  -0.493 -30.136  1.00 76.81           C  
ATOM   3234  OD1 ASP A 452      28.976  -1.706 -30.223  1.00 76.81           O  
ATOM   3235  OD2 ASP A 452      29.370   0.344 -29.509  1.00 76.81           O  
ATOM   3236  N   ALA A 453      27.324  -1.760 -27.918  1.00 72.19           N  
ATOM   3237  CA  ALA A 453      27.670  -1.843 -26.502  1.00 72.19           C  
ATOM   3238  C   ALA A 453      27.906  -0.460 -25.863  1.00 72.19           C  
ATOM   3239  CB  ALA A 453      28.910  -2.736 -26.371  1.00 72.19           C  
ATOM   3240  O   ALA A 453      27.510  -0.250 -24.714  1.00 72.19           O  
ATOM   3241  N   GLY A 454      28.478   0.501 -26.600  1.00 71.12           N  
ATOM   3242  CA  GLY A 454      28.657   1.872 -26.113  1.00 71.12           C  
ATOM   3243  C   GLY A 454      27.339   2.632 -25.925  1.00 71.12           C  
ATOM   3244  O   GLY A 454      27.212   3.453 -25.017  1.00 71.12           O  
ATOM   3245  N   GLU A 455      26.327   2.342 -26.740  1.00 70.56           N  
ATOM   3246  CA  GLU A 455      24.994   2.930 -26.600  1.00 70.56           C  
ATOM   3247  C   GLU A 455      24.209   2.289 -25.455  1.00 70.56           C  
ATOM   3248  CB  GLU A 455      24.269   2.827 -27.939  1.00 70.56           C  
ATOM   3249  O   GLU A 455      23.603   3.006 -24.659  1.00 70.56           O  
ATOM   3250  CG  GLU A 455      22.957   3.616 -27.925  1.00 70.56           C  
ATOM   3251  CD  GLU A 455      22.343   3.703 -29.322  1.00 70.56           C  
ATOM   3252  OE1 GLU A 455      21.647   4.715 -29.550  1.00 70.56           O  
ATOM   3253  OE2 GLU A 455      22.636   2.797 -30.131  1.00 70.56           O  
ATOM   3254  N   ARG A 456      24.323   0.964 -25.284  1.00 69.31           N  
ATOM   3255  CA  ARG A 456      23.780   0.265 -24.108  1.00 69.31           C  
ATOM   3256  C   ARG A 456      24.342   0.820 -22.802  1.00 69.31           C  
ATOM   3257  CB  ARG A 456      24.036  -1.246 -24.196  1.00 69.31           C  
ATOM   3258  O   ARG A 456      23.576   1.047 -21.872  1.00 69.31           O  
ATOM   3259  CG  ARG A 456      23.166  -1.888 -25.277  1.00 69.31           C  
ATOM   3260  CD  ARG A 456      23.253  -3.415 -25.258  1.00 69.31           C  
ATOM   3261  NE  ARG A 456      22.413  -3.973 -26.330  1.00 69.31           N  
ATOM   3262  NH1 ARG A 456      24.049  -4.303 -27.927  1.00 69.31           N  
ATOM   3263  NH2 ARG A 456      21.902  -4.572 -28.450  1.00 69.31           N  
ATOM   3264  CZ  ARG A 456      22.798  -4.295 -27.553  1.00 69.31           C  
ATOM   3265  N   ALA A 457      25.647   1.091 -22.744  1.00 71.38           N  
ATOM   3266  CA  ALA A 457      26.274   1.695 -21.569  1.00 71.38           C  
ATOM   3267  C   ALA A 457      25.713   3.098 -21.271  1.00 71.38           C  
ATOM   3268  CB  ALA A 457      27.792   1.712 -21.775  1.00 71.38           C  
ATOM   3269  O   ALA A 457      25.332   3.372 -20.137  1.00 71.38           O  
ATOM   3270  N   ARG A 458      25.571   3.959 -22.293  1.00 73.81           N  
ATOM   3271  CA  ARG A 458      24.968   5.299 -22.138  1.00 73.81           C  
ATOM   3272  C   ARG A 458      23.513   5.246 -21.676  1.00 73.81           C  
ATOM   3273  CB  ARG A 458      25.056   6.083 -23.455  1.00 73.81           C  
ATOM   3274  O   ARG A 458      23.107   6.065 -20.858  1.00 73.81           O  
ATOM   3275  CG  ARG A 458      26.482   6.559 -23.756  1.00 73.81           C  
ATOM   3276  CD  ARG A 458      26.527   7.463 -24.994  1.00 73.81           C  
ATOM   3277  NE  ARG A 458      26.153   6.751 -26.237  1.00 73.81           N  
ATOM   3278  NH1 ARG A 458      28.053   7.155 -27.470  1.00 73.81           N  
ATOM   3279  NH2 ARG A 458      26.374   6.002 -28.380  1.00 73.81           N  
ATOM   3280  CZ  ARG A 458      26.860   6.638 -27.350  1.00 73.81           C  
ATOM   3281  N   ILE A 459      22.737   4.290 -22.186  1.00 71.31           N  
ATOM   3282  CA  ILE A 459      21.341   4.069 -21.790  1.00 71.31           C  
ATOM   3283  C   ILE A 459      21.255   3.634 -20.323  1.00 71.31           C  
ATOM   3284  CB  ILE A 459      20.693   3.066 -22.770  1.00 71.31           C  
ATOM   3285  O   ILE A 459      20.462   4.195 -19.566  1.00 71.31           O  
ATOM   3286  CG1 ILE A 459      20.426   3.779 -24.112  1.00 71.31           C  
ATOM   3287  CG2 ILE A 459      19.391   2.473 -22.213  1.00 71.31           C  
ATOM   3288  CD1 ILE A 459      20.123   2.814 -25.258  1.00 71.31           C  
ATOM   3289  N   SER A 460      22.095   2.690 -19.896  1.00 68.62           N  
ATOM   3290  CA  SER A 460      22.156   2.248 -18.499  1.00 68.62           C  
ATOM   3291  C   SER A 460      22.598   3.366 -17.547  1.00 68.62           C  
ATOM   3292  CB  SER A 460      23.094   1.049 -18.368  1.00 68.62           C  
ATOM   3293  O   SER A 460      21.968   3.547 -16.505  1.00 68.62           O  
ATOM   3294  OG  SER A 460      22.561  -0.056 -19.074  1.00 68.62           O  
ATOM   3295  N   ASP A 461      23.605   4.163 -17.916  1.00 74.38           N  
ATOM   3296  CA  ASP A 461      24.065   5.315 -17.122  1.00 74.38           C  
ATOM   3297  C   ASP A 461      22.994   6.408 -17.020  1.00 74.38           C  
ATOM   3298  CB  ASP A 461      25.345   5.915 -17.738  1.00 74.38           C  
ATOM   3299  O   ASP A 461      22.732   6.938 -15.937  1.00 74.38           O  
ATOM   3300  CG  ASP A 461      26.654   5.365 -17.161  1.00 74.38           C  
ATOM   3301  OD1 ASP A 461      26.603   4.443 -16.316  1.00 74.38           O  
ATOM   3302  OD2 ASP A 461      27.706   5.908 -17.565  1.00 74.38           O  
ATOM   3303  N   ALA A 462      22.318   6.725 -18.127  1.00 72.56           N  
ATOM   3304  CA  ALA A 462      21.220   7.688 -18.136  1.00 72.56           C  
ATOM   3305  C   ALA A 462      20.057   7.238 -17.241  1.00 72.56           C  
ATOM   3306  CB  ALA A 462      20.753   7.878 -19.579  1.00 72.56           C  
ATOM   3307  O   ALA A 462      19.456   8.048 -16.530  1.00 72.56           O  
ATOM   3308  N   PHE A 463      19.754   5.939 -17.241  1.00 69.06           N  
ATOM   3309  CA  PHE A 463      18.735   5.360 -16.374  1.00 69.06           C  
ATOM   3310  C   PHE A 463      19.149   5.373 -14.901  1.00 69.06           C  
ATOM   3311  CB  PHE A 463      18.441   3.943 -16.851  1.00 69.06           C  
ATOM   3312  O   PHE A 463      18.343   5.735 -14.044  1.00 69.06           O  
ATOM   3313  CG  PHE A 463      17.206   3.357 -16.212  1.00 69.06           C  
ATOM   3314  CD1 PHE A 463      17.317   2.440 -15.153  1.00 69.06           C  
ATOM   3315  CD2 PHE A 463      15.938   3.725 -16.696  1.00 69.06           C  
ATOM   3316  CE1 PHE A 463      16.161   1.851 -14.613  1.00 69.06           C  
ATOM   3317  CE2 PHE A 463      14.783   3.150 -16.149  1.00 69.06           C  
ATOM   3318  CZ  PHE A 463      14.899   2.204 -15.122  1.00 69.06           C  
ATOM   3319  N   ALA A 464      20.409   5.048 -14.600  1.00 70.50           N  
ATOM   3320  CA  ALA A 464      20.959   5.129 -13.251  1.00 70.50           C  
ATOM   3321  C   ALA A 464      20.925   6.570 -12.708  1.00 70.50           C  
ATOM   3322  CB  ALA A 464      22.376   4.545 -13.265  1.00 70.50           C  
ATOM   3323  O   ALA A 464      20.476   6.788 -11.584  1.00 70.50           O  
ATOM   3324  N   SER A 465      21.284   7.563 -13.526  1.00 74.69           N  
ATOM   3325  CA  SER A 465      21.199   8.986 -13.163  1.00 74.69           C  
ATOM   3326  C   SER A 465      19.751   9.465 -12.971  1.00 74.69           C  
ATOM   3327  CB  SER A 465      21.885   9.813 -14.252  1.00 74.69           C  
ATOM   3328  O   SER A 465      19.441  10.232 -12.049  1.00 74.69           O  
ATOM   3329  OG  SER A 465      21.896  11.179 -13.886  1.00 74.69           O  
ATOM   3330  N   GLY A 466      18.824   8.984 -13.806  1.00 69.31           N  
ATOM   3331  CA  GLY A 466      17.392   9.234 -13.638  1.00 69.31           C  
ATOM   3332  C   GLY A 466      16.845   8.639 -12.336  1.00 69.31           C  
ATOM   3333  O   GLY A 466      16.051   9.287 -11.647  1.00 69.31           O  
ATOM   3334  N   LEU A 467      17.305   7.440 -11.964  1.00 71.69           N  
ATOM   3335  CA  LEU A 467      16.964   6.782 -10.702  1.00 71.69           C  
ATOM   3336  C   LEU A 467      17.495   7.562  -9.503  1.00 71.69           C  
ATOM   3337  CB  LEU A 467      17.514   5.345 -10.691  1.00 71.69           C  
ATOM   3338  O   LEU A 467      16.721   7.841  -8.590  1.00 71.69           O  
ATOM   3339  CG  LEU A 467      16.621   4.322 -11.403  1.00 71.69           C  
ATOM   3340  CD1 LEU A 467      17.407   3.034 -11.608  1.00 71.69           C  
ATOM   3341  CD2 LEU A 467      15.388   3.989 -10.566  1.00 71.69           C  
ATOM   3342  N   GLU A 468      18.765   7.968  -9.530  1.00 77.62           N  
ATOM   3343  CA  GLU A 468      19.380   8.787  -8.482  1.00 77.62           C  
ATOM   3344  C   GLU A 468      18.592  10.088  -8.272  1.00 77.62           C  
ATOM   3345  CB  GLU A 468      20.834   9.086  -8.879  1.00 77.62           C  
ATOM   3346  O   GLU A 468      18.167  10.402  -7.159  1.00 77.62           O  
ATOM   3347  CG  GLU A 468      21.594   9.832  -7.772  1.00 77.62           C  
ATOM   3348  CD  GLU A 468      22.992  10.306  -8.196  1.00 77.62           C  
ATOM   3349  OE1 GLU A 468      23.603  11.033  -7.379  1.00 77.62           O  
ATOM   3350  OE2 GLU A 468      23.406  10.012  -9.341  1.00 77.62           O  
ATOM   3351  N   THR A 469      18.296  10.805  -9.362  1.00 77.75           N  
ATOM   3352  CA  THR A 469      17.515  12.049  -9.310  1.00 77.75           C  
ATOM   3353  C   THR A 469      16.128  11.810  -8.712  1.00 77.75           C  
ATOM   3354  CB  THR A 469      17.349  12.667 -10.707  1.00 77.75           C  
ATOM   3355  O   THR A 469      15.669  12.579  -7.867  1.00 77.75           O  
ATOM   3356  CG2 THR A 469      16.682  14.044 -10.633  1.00 77.75           C  
ATOM   3357  OG1 THR A 469      18.586  12.879 -11.348  1.00 77.75           O  
ATOM   3358  N   SER A 470      15.457  10.731  -9.118  1.00 75.25           N  
ATOM   3359  CA  SER A 470      14.114  10.397  -8.631  1.00 75.25           C  
ATOM   3360  C   SER A 470      14.124  10.013  -7.153  1.00 75.25           C  
ATOM   3361  CB  SER A 470      13.514   9.264  -9.461  1.00 75.25           C  
ATOM   3362  O   SER A 470      13.235  10.420  -6.408  1.00 75.25           O  
ATOM   3363  OG  SER A 470      13.504   9.648 -10.813  1.00 75.25           O  
ATOM   3364  N   GLN A 471      15.152   9.292  -6.698  1.00 76.38           N  
ATOM   3365  CA  GLN A 471      15.325   8.938  -5.290  1.00 76.38           C  
ATOM   3366  C   GLN A 471      15.613  10.173  -4.427  1.00 76.38           C  
ATOM   3367  CB  GLN A 471      16.445   7.900  -5.145  1.00 76.38           C  
ATOM   3368  O   GLN A 471      15.056  10.285  -3.337  1.00 76.38           O  
ATOM   3369  CG  GLN A 471      16.018   6.503  -5.624  1.00 76.38           C  
ATOM   3370  CD  GLN A 471      17.128   5.468  -5.501  1.00 76.38           C  
ATOM   3371  NE2 GLN A 471      16.825   4.196  -5.632  1.00 76.38           N  
ATOM   3372  OE1 GLN A 471      18.287   5.763  -5.290  1.00 76.38           O  
ATOM   3373  N   LEU A 472      16.402  11.135  -4.919  1.00 81.69           N  
ATOM   3374  CA  LEU A 472      16.650  12.404  -4.225  1.00 81.69           C  
ATOM   3375  C   LEU A 472      15.397  13.289  -4.157  1.00 81.69           C  
ATOM   3376  CB  LEU A 472      17.807  13.153  -4.910  1.00 81.69           C  
ATOM   3377  O   LEU A 472      15.098  13.846  -3.101  1.00 81.69           O  
ATOM   3378  CG  LEU A 472      19.195  12.511  -4.720  1.00 81.69           C  
ATOM   3379  CD1 LEU A 472      20.216  13.278  -5.558  1.00 81.69           C  
ATOM   3380  CD2 LEU A 472      19.651  12.539  -3.257  1.00 81.69           C  
ATOM   3381  N   VAL A 473      14.624  13.385  -5.244  1.00 79.81           N  
ATOM   3382  CA  VAL A 473      13.330  14.094  -5.241  1.00 79.81           C  
ATOM   3383  C   VAL A 473      12.359  13.431  -4.262  1.00 79.81           C  
ATOM   3384  CB  VAL A 473      12.737  14.169  -6.662  1.00 79.81           C  
ATOM   3385  O   VAL A 473      11.717  14.125  -3.471  1.00 79.81           O  
ATOM   3386  CG1 VAL A 473      11.298  14.706  -6.671  1.00 79.81           C  
ATOM   3387  CG2 VAL A 473      13.570  15.113  -7.540  1.00 79.81           C  
ATOM   3388  N   GLY A 474      12.305  12.096  -4.253  1.00 75.19           N  
ATOM   3389  CA  GLY A 474      11.555  11.322  -3.267  1.00 75.19           C  
ATOM   3390  C   GLY A 474      12.004  11.619  -1.836  1.00 75.19           C  
ATOM   3391  O   GLY A 474      11.165  11.900  -0.983  1.00 75.19           O  
ATOM   3392  N   ALA A 475      13.314  11.647  -1.574  1.00 80.69           N  
ATOM   3393  CA  ALA A 475      13.874  11.954  -0.259  1.00 80.69           C  
ATOM   3394  C   ALA A 475      13.440  13.342   0.235  1.00 80.69           C  
ATOM   3395  CB  ALA A 475      15.404  11.843  -0.330  1.00 80.69           C  
ATOM   3396  O   ALA A 475      12.941  13.476   1.352  1.00 80.69           O  
ATOM   3397  N   VAL A 476      13.553  14.364  -0.618  1.00 83.06           N  
ATOM   3398  CA  VAL A 476      13.135  15.734  -0.289  1.00 83.06           C  
ATOM   3399  C   VAL A 476      11.631  15.807  -0.022  1.00 83.06           C  
ATOM   3400  CB  VAL A 476      13.549  16.714  -1.404  1.00 83.06           C  
ATOM   3401  O   VAL A 476      11.221  16.425   0.961  1.00 83.06           O  
ATOM   3402  CG1 VAL A 476      12.996  18.128  -1.173  1.00 83.06           C  
ATOM   3403  CG2 VAL A 476      15.077  16.835  -1.475  1.00 83.06           C  
ATOM   3404  N   ALA A 477      10.806  15.153  -0.846  1.00 76.44           N  
ATOM   3405  CA  ALA A 477       9.357  15.120  -0.657  1.00 76.44           C  
ATOM   3406  C   ALA A 477       8.966  14.459   0.678  1.00 76.44           C  
ATOM   3407  CB  ALA A 477       8.729  14.396  -1.852  1.00 76.44           C  
ATOM   3408  O   ALA A 477       8.125  14.985   1.410  1.00 76.44           O  
ATOM   3409  N   VAL A 478       9.626  13.352   1.033  1.00 75.88           N  
ATOM   3410  CA  VAL A 478       9.432  12.649   2.310  1.00 75.88           C  
ATOM   3411  C   VAL A 478       9.838  13.511   3.494  1.00 75.88           C  
ATOM   3412  CB  VAL A 478      10.232  11.335   2.320  1.00 75.88           C  
ATOM   3413  O   VAL A 478       9.093  13.614   4.469  1.00 75.88           O  
ATOM   3414  CG1 VAL A 478      10.257  10.648   3.688  1.00 75.88           C  
ATOM   3415  CG2 VAL A 478       9.547  10.364   1.375  1.00 75.88           C  
ATOM   3416  N   LEU A 479      10.998  14.162   3.413  1.00 83.06           N  
ATOM   3417  CA  LEU A 479      11.490  15.030   4.475  1.00 83.06           C  
ATOM   3418  C   LEU A 479      10.561  16.232   4.680  1.00 83.06           C  
ATOM   3419  CB  LEU A 479      12.919  15.462   4.124  1.00 83.06           C  
ATOM   3420  O   LEU A 479      10.166  16.523   5.809  1.00 83.06           O  
ATOM   3421  CG  LEU A 479      13.626  16.161   5.301  1.00 83.06           C  
ATOM   3422  CD1 LEU A 479      14.873  15.386   5.722  1.00 83.06           C  
ATOM   3423  CD2 LEU A 479      14.033  17.585   4.926  1.00 83.06           C  
ATOM   3424  N   ALA A 480      10.156  16.892   3.591  1.00 79.81           N  
ATOM   3425  CA  ALA A 480       9.213  18.003   3.631  1.00 79.81           C  
ATOM   3426  C   ALA A 480       7.867  17.571   4.230  1.00 79.81           C  
ATOM   3427  CB  ALA A 480       9.050  18.561   2.213  1.00 79.81           C  
ATOM   3428  O   ALA A 480       7.332  18.258   5.101  1.00 79.81           O  
ATOM   3429  N   GLY A 481       7.352  16.406   3.831  1.00 71.38           N  
ATOM   3430  CA  GLY A 481       6.107  15.866   4.364  1.00 71.38           C  
ATOM   3431  C   GLY A 481       6.173  15.484   5.833  1.00 71.38           C  
ATOM   3432  O   GLY A 481       5.264  15.820   6.593  1.00 71.38           O  
ATOM   3433  N   GLY A 482       7.272  14.868   6.264  1.00 73.00           N  
ATOM   3434  CA  GLY A 482       7.513  14.559   7.669  1.00 73.00           C  
ATOM   3435  C   GLY A 482       7.608  15.803   8.544  1.00 73.00           C  
ATOM   3436  O   GLY A 482       7.004  15.849   9.616  1.00 73.00           O  
ATOM   3437  N   LEU A 483       8.309  16.838   8.073  1.00 80.88           N  
ATOM   3438  CA  LEU A 483       8.410  18.120   8.771  1.00 80.88           C  
ATOM   3439  C   LEU A 483       7.058  18.834   8.840  1.00 80.88           C  
ATOM   3440  CB  LEU A 483       9.460  19.006   8.080  1.00 80.88           C  
ATOM   3441  O   LEU A 483       6.688  19.322   9.907  1.00 80.88           O  
ATOM   3442  CG  LEU A 483      10.915  18.538   8.268  1.00 80.88           C  
ATOM   3443  CD1 LEU A 483      11.831  19.399   7.397  1.00 80.88           C  
ATOM   3444  CD2 LEU A 483      11.381  18.659   9.721  1.00 80.88           C  
ATOM   3445  N   LEU A 484       6.295  18.864   7.744  1.00 76.62           N  
ATOM   3446  CA  LEU A 484       4.950  19.444   7.716  1.00 76.62           C  
ATOM   3447  C   LEU A 484       4.003  18.715   8.675  1.00 76.62           C  
ATOM   3448  CB  LEU A 484       4.401  19.416   6.278  1.00 76.62           C  
ATOM   3449  O   LEU A 484       3.353  19.365   9.495  1.00 76.62           O  
ATOM   3450  CG  LEU A 484       4.981  20.510   5.364  1.00 76.62           C  
ATOM   3451  CD1 LEU A 484       4.611  20.214   3.912  1.00 76.62           C  
ATOM   3452  CD2 LEU A 484       4.430  21.895   5.724  1.00 76.62           C  
ATOM   3453  N   ALA A 485       3.970  17.381   8.633  1.00 71.50           N  
ATOM   3454  CA  ALA A 485       3.151  16.573   9.532  1.00 71.50           C  
ATOM   3455  C   ALA A 485       3.524  16.819  11.000  1.00 71.50           C  
ATOM   3456  CB  ALA A 485       3.319  15.100   9.151  1.00 71.50           C  
ATOM   3457  O   ALA A 485       2.654  17.075  11.831  1.00 71.50           O  
ATOM   3458  N   ALA A 486       4.821  16.830  11.317  1.00 75.56           N  
ATOM   3459  CA  ALA A 486       5.306  17.089  12.666  1.00 75.56           C  
ATOM   3460  C   ALA A 486       4.994  18.513  13.148  1.00 75.56           C  
ATOM   3461  CB  ALA A 486       6.806  16.817  12.685  1.00 75.56           C  
ATOM   3462  O   ALA A 486       4.590  18.706  14.293  1.00 75.56           O  
ATOM   3463  N   LEU A 487       5.140  19.527  12.292  1.00 79.38           N  
ATOM   3464  CA  LEU A 487       4.805  20.912  12.629  1.00 79.38           C  
ATOM   3465  C   LEU A 487       3.310  21.077  12.909  1.00 79.38           C  
ATOM   3466  CB  LEU A 487       5.242  21.838  11.480  1.00 79.38           C  
ATOM   3467  O   LEU A 487       2.940  21.729  13.889  1.00 79.38           O  
ATOM   3468  CG  LEU A 487       6.757  22.105  11.432  1.00 79.38           C  
ATOM   3469  CD1 LEU A 487       7.120  22.750  10.095  1.00 79.38           C  
ATOM   3470  CD2 LEU A 487       7.194  23.053  12.554  1.00 79.38           C  
ATOM   3471  N   LEU A 488       2.458  20.476  12.077  1.00 71.50           N  
ATOM   3472  CA  LEU A 488       1.006  20.541  12.227  1.00 71.50           C  
ATOM   3473  C   LEU A 488       0.541  19.789  13.478  1.00 71.50           C  
ATOM   3474  CB  LEU A 488       0.339  20.020  10.942  1.00 71.50           C  
ATOM   3475  O   LEU A 488      -0.207  20.356  14.273  1.00 71.50           O  
ATOM   3476  CG  LEU A 488       0.530  20.949   9.726  1.00 71.50           C  
ATOM   3477  CD1 LEU A 488       0.039  20.270   8.451  1.00 71.50           C  
ATOM   3478  CD2 LEU A 488      -0.236  22.266   9.882  1.00 71.50           C  
ATOM   3479  N   LEU A 489       1.058  18.580  13.720  1.00 70.69           N  
ATOM   3480  CA  LEU A 489       0.756  17.799  14.924  1.00 70.69           C  
ATOM   3481  C   LEU A 489       1.263  18.486  16.203  1.00 70.69           C  
ATOM   3482  CB  LEU A 489       1.342  16.385  14.779  1.00 70.69           C  
ATOM   3483  O   LEU A 489       0.552  18.526  17.203  1.00 70.69           O  
ATOM   3484  CG  LEU A 489       0.603  15.491  13.768  1.00 70.69           C  
ATOM   3485  CD1 LEU A 489       1.447  14.251  13.487  1.00 70.69           C  
ATOM   3486  CD2 LEU A 489      -0.750  15.025  14.310  1.00 70.69           C  
ATOM   3487  N   ARG A 490       2.443  19.116  16.174  1.00 77.56           N  
ATOM   3488  CA  ARG A 490       2.983  19.856  17.328  1.00 77.56           C  
ATOM   3489  C   ARG A 490       2.189  21.125  17.640  1.00 77.56           C  
ATOM   3490  CB  ARG A 490       4.461  20.167  17.066  1.00 77.56           C  
ATOM   3491  O   ARG A 490       2.015  21.470  18.807  1.00 77.56           O  
ATOM   3492  CG  ARG A 490       5.167  20.739  18.300  1.00 77.56           C  
ATOM   3493  CD  ARG A 490       6.635  21.012  17.962  1.00 77.56           C  
ATOM   3494  NE  ARG A 490       7.391  21.449  19.150  1.00 77.56           N  
ATOM   3495  NH1 ARG A 490       9.290  22.127  18.048  1.00 77.56           N  
ATOM   3496  NH2 ARG A 490       9.222  22.217  20.274  1.00 77.56           N  
ATOM   3497  CZ  ARG A 490       8.622  21.933  19.151  1.00 77.56           C  
ATOM   3498  N   ARG A 491       1.721  21.852  16.618  1.00 72.00           N  
ATOM   3499  CA  ARG A 491       0.825  23.013  16.805  1.00 72.00           C  
ATOM   3500  C   ARG A 491      -0.491  22.591  17.438  1.00 72.00           C  
ATOM   3501  CB  ARG A 491       0.541  23.694  15.462  1.00 72.00           C  
ATOM   3502  O   ARG A 491      -0.988  23.252  18.340  1.00 72.00           O  
ATOM   3503  CG  ARG A 491       1.689  24.619  15.059  1.00 72.00           C  
ATOM   3504  CD  ARG A 491       1.357  25.279  13.721  1.00 72.00           C  
ATOM   3505  NE  ARG A 491       2.388  26.261  13.340  1.00 72.00           N  
ATOM   3506  NH1 ARG A 491       1.460  26.864  11.331  1.00 72.00           N  
ATOM   3507  NH2 ARG A 491       3.370  27.812  11.990  1.00 72.00           N  
ATOM   3508  CZ  ARG A 491       2.401  26.972  12.227  1.00 72.00           C  
ATOM   3509  N   ALA A 492      -0.997  21.460  16.986  1.00 64.00           N  
ATOM   3510  CA  ALA A 492      -2.186  20.838  17.504  1.00 64.00           C  
ATOM   3511  C   ALA A 492      -2.070  20.403  18.972  1.00 64.00           C  
ATOM   3512  CB  ALA A 492      -2.429  19.651  16.598  1.00 64.00           C  
ATOM   3513  O   ALA A 492      -2.962  20.716  19.751  1.00 64.00           O  
ATOM   3514  N   GLU A 493      -1.005  19.703  19.366  1.00 69.25           N  
ATOM   3515  CA  GLU A 493      -0.783  19.289  20.765  1.00 69.25           C  
ATOM   3516  C   GLU A 493      -0.669  20.487  21.716  1.00 69.25           C  
ATOM   3517  CB  GLU A 493       0.498  18.447  20.863  1.00 69.25           C  
ATOM   3518  O   GLU A 493      -1.042  20.394  22.877  1.00 69.25           O  
ATOM   3519  CG  GLU A 493       0.305  17.009  20.356  1.00 69.25           C  
ATOM   3520  CD  GLU A 493       1.596  16.175  20.419  1.00 69.25           C  
ATOM   3521  OE1 GLU A 493       1.501  14.939  20.233  1.00 69.25           O  
ATOM   3522  OE2 GLU A 493       2.689  16.769  20.587  1.00 69.25           O  
ATOM   3523  N   ARG A 494      -0.208  21.644  21.227  1.00 63.53           N  
ATOM   3524  CA  ARG A 494      -0.173  22.888  22.012  1.00 63.53           C  
ATOM   3525  C   ARG A 494      -1.538  23.563  22.172  1.00 63.53           C  
ATOM   3526  CB  ARG A 494       0.822  23.862  21.376  1.00 63.53           C  
ATOM   3527  O   ARG A 494      -1.673  24.400  23.057  1.00 63.53           O  
ATOM   3528  CG  ARG A 494       2.269  23.419  21.598  1.00 63.53           C  
ATOM   3529  CD  ARG A 494       3.195  24.390  20.866  1.00 63.53           C  
ATOM   3530  NE  ARG A 494       4.608  24.093  21.151  1.00 63.53           N  
ATOM   3531  NH1 ARG A 494       5.499  25.938  20.117  1.00 63.53           N  
ATOM   3532  NH2 ARG A 494       6.839  24.528  21.213  1.00 63.53           N  
ATOM   3533  CZ  ARG A 494       5.639  24.848  20.819  1.00 63.53           C  
ATOM   3534  N   ALA A 495      -2.505  23.250  21.310  1.00 57.22           N  
ATOM   3535  CA  ALA A 495      -3.824  23.880  21.310  1.00 57.22           C  
ATOM   3536  C   ALA A 495      -4.812  23.235  22.303  1.00 57.22           C  
ATOM   3537  CB  ALA A 495      -4.360  23.894  19.873  1.00 57.22           C  
ATOM   3538  O   ALA A 495      -5.711  23.935  22.756  1.00 57.22           O  
ATOM   3539  N   ASP A 496      -4.612  21.966  22.694  1.00 48.12           N  
ATOM   3540  CA  ASP A 496      -5.308  21.365  23.843  1.00 48.12           C  
ATOM   3541  C   ASP A 496      -4.311  21.183  24.993  1.00 48.12           C  
ATOM   3542  CB  ASP A 496      -5.932  19.994  23.545  1.00 48.12           C  
ATOM   3543  O   ASP A 496      -3.479  20.273  24.940  1.00 48.12           O  
ATOM   3544  CG  ASP A 496      -7.157  20.014  22.639  1.00 48.12           C  
ATOM   3545  OD1 ASP A 496      -7.929  20.989  22.669  1.00 48.12           O  
ATOM   3546  OD2 ASP A 496      -7.283  19.017  21.889  1.00 48.12           O  
ATOM   3547  N   PRO A 497      -4.365  22.002  26.054  1.00 37.56           N  
ATOM   3548  CA  PRO A 497      -3.685  21.638  27.281  1.00 37.56           C  
ATOM   3549  C   PRO A 497      -4.321  20.354  27.841  1.00 37.56           C  
ATOM   3550  CB  PRO A 497      -3.823  22.839  28.217  1.00 37.56           C  
ATOM   3551  O   PRO A 497      -5.535  20.172  27.713  1.00 37.56           O  
ATOM   3552  CG  PRO A 497      -4.958  23.689  27.636  1.00 37.56           C  
ATOM   3553  CD  PRO A 497      -5.238  23.145  26.235  1.00 37.56           C  
ATOM   3554  N   PRO A 498      -3.541  19.466  28.485  1.00 40.50           N  
ATOM   3555  CA  PRO A 498      -4.108  18.308  29.161  1.00 40.50           C  
ATOM   3556  C   PRO A 498      -5.169  18.788  30.154  1.00 40.50           C  
ATOM   3557  CB  PRO A 498      -2.930  17.599  29.842  1.00 40.50           C  
ATOM   3558  O   PRO A 498      -4.921  19.720  30.928  1.00 40.50           O  
ATOM   3559  CG  PRO A 498      -1.881  18.702  29.997  1.00 40.50           C  
ATOM   3560  CD  PRO A 498      -2.127  19.599  28.786  1.00 40.50           C  
ATOM   3561  N   ALA A 499      -6.351  18.164  30.118  1.00 39.03           N  
ATOM   3562  CA  ALA A 499      -7.346  18.335  31.165  1.00 39.03           C  
ATOM   3563  C   ALA A 499      -6.642  18.063  32.499  1.00 39.03           C  
ATOM   3564  CB  ALA A 499      -8.527  17.388  30.914  1.00 39.03           C  
ATOM   3565  O   ALA A 499      -6.103  16.975  32.710  1.00 39.03           O  
ATOM   3566  N   LYS A 500      -6.547  19.094  33.346  1.00 34.41           N  
ATOM   3567  CA  LYS A 500      -5.980  18.957  34.686  1.00 34.41           C  
ATOM   3568  C   LYS A 500      -6.776  17.867  35.406  1.00 34.41           C  
ATOM   3569  CB  LYS A 500      -6.036  20.289  35.447  1.00 34.41           C  
ATOM   3570  O   LYS A 500      -8.001  17.959  35.454  1.00 34.41           O  
ATOM   3571  CG  LYS A 500      -4.974  21.288  34.963  1.00 34.41           C  
ATOM   3572  CD  LYS A 500      -5.072  22.587  35.773  1.00 34.41           C  
ATOM   3573  CE  LYS A 500      -3.953  23.557  35.383  1.00 34.41           C  
ATOM   3574  NZ  LYS A 500      -4.045  24.817  36.162  1.00 34.41           N  
ATOM   3575  N   ALA A 501      -6.049  16.844  35.853  1.00 34.47           N  
ATOM   3576  CA  ALA A 501      -6.554  15.735  36.652  1.00 34.47           C  
ATOM   3577  C   ALA A 501      -7.231  16.214  37.940  1.00 34.47           C  
ATOM   3578  CB  ALA A 501      -5.383  14.787  36.950  1.00 34.47           C  
ATOM   3579  O   ALA A 501      -6.798  17.269  38.468  1.00 34.47           O  
ATOM   3580  OXT ALA A 501      -8.132  15.461  38.367  1.00 34.47           O  
TER    3581      ALA A 501                                                      
ENDMDL                                                                          
END                                                                             
