# Supplementary material for: Cryo‐EM structure of antibacterial efflux transporter QacA from Staphylococcus aureus reveals a novel extracellular loop with allosteric role
Source: EMBO J. 2023 Jul 17;42(16):e113418. doi: 10.15252/embj.2023113418 (PMC10425836; doi:10.15252/embj.2023113418)
Supplement: Supplementary file 4 — Source Data for Expanded View [file EMBJ-42-e113418-s008.zip › Expanded view source data/Figure EV2/AF2 models/AF-Q5PU79-Tet38.pdb]

HEADER                                            01-JUN-22                     
TITLE     ALPHAFOLD MONOMER V2.0 PREDICTION FOR TETRACYCLINE EFFLUX MFS         
TITLE    2 TRANSPORTER TET(38) (Q5PU79)                                         
COMPND    MOL_ID: 1;                                                            
COMPND   2 MOLECULE: TETRACYCLINE EFFLUX MFS TRANSPORTER TET(38);               
COMPND   3 CHAIN: A                                                             
SOURCE    MOL_ID: 1;                                                            
SOURCE   2 ORGANISM_SCIENTIFIC: STAPHYLOCOCCUS AUREUS;                          
SOURCE   3 ORGANISM_TAXID: 1280                                                 
REMARK   1                                                                      
REMARK   1 REFERENCE 1                                                          
REMARK   1  AUTH   JOHN JUMPER, RICHARD EVANS, ALEXANDER PRITZEL, TIM GREEN,    
REMARK   1  AUTH 2 MICHAEL FIGURNOV, OLAF RONNEBERGER, KATHRYN TUNYASUVUNAKOOL, 
REMARK   1  AUTH 3 RUSS BATES, AUGUSTIN ZIDEK, ANNA POTAPENKO, ALEX BRIDGLAND,  
REMARK   1  AUTH 4 CLEMENS MEYER, SIMON A A KOHL, ANDREW J BALLARD,             
REMARK   1  AUTH 5 ANDREW COWIE, BERNARDINO ROMERA-PAREDES, STANISLAV NIKOLOV,  
REMARK   1  AUTH 6 RISHUB JAIN, JONAS ADLER, TREVOR BACK, STIG PETERSEN,        
REMARK   1  AUTH 7 DAVID REIMAN, ELLEN CLANCY, MICHAL ZIELINSKI,                
REMARK   1  AUTH 8 MARTIN STEINEGGER, MICHALINA PACHOLSKA, TAMAS BERGHAMMER,    
REMARK   1  AUTH 9 DAVID SILVER, ORIOL VINYALS, ANDREW W SENIOR,                
REMARK   1  AUTH10 KORAY KAVUKCUOGLU, PUSHMEET KOHLI, DEMIS HASSABIS            
REMARK   1  TITL   HIGHLY ACCURATE PROTEIN STRUCTURE PREDICTION WITH ALPHAFOLD  
REMARK   1  REF    NATURE                        V. 596   583 2021              
REMARK   1  REFN                   ISSN 0028-0836                               
REMARK   1  PMID   34265844                                                     
REMARK   1  DOI    10.1038/s41586-021-03819-2                                   
REMARK   1                                                                      
REMARK   1 DISCLAIMERS                                                          
REMARK   1 ALPHAFOLD DATA, COPYRIGHT (2021) DEEPMIND TECHNOLOGIES LIMITED. THE  
REMARK   1 INFORMATION PROVIDED IS THEORETICAL MODELLING ONLY AND CAUTION SHOULD
REMARK   1 BE EXERCISED IN ITS USE. IT IS PROVIDED "AS-IS" WITHOUT ANY WARRANTY 
REMARK   1 OF ANY KIND, WHETHER EXPRESSED OR IMPLIED. NO WARRANTY IS GIVEN THAT 
REMARK   1 USE OF THE INFORMATION SHALL NOT INFRINGE THE RIGHTS OF ANY THIRD    
REMARK   1 PARTY. THE INFORMATION IS NOT INTENDED TO BE A SUBSTITUTE FOR        
REMARK   1 PROFESSIONAL MEDICAL ADVICE, DIAGNOSIS, OR TREATMENT, AND DOES NOT   
REMARK   1 CONSTITUTE MEDICAL OR OTHER PROFESSIONAL ADVICE. IT IS AVAILABLE FOR 
REMARK   1 ACADEMIC AND COMMERCIAL PURPOSES, UNDER CC-BY 4.0 LICENCE.           
DBREF  XXXX A    1   450  UNP    Q5PU79   Q5PU79_STAAU     1    450             
SEQRES   1 A  450  MET ASN VAL GLU TYR SER LYS ILE LYS LYS ALA VAL PRO          
SEQRES   2 A  450  ILE LEU LEU PHE LEU PHE VAL PHE SER LEU VAL ILE ASP          
SEQRES   3 A  450  ASN SER PHE LYS LEU ILE SER VAL ALA ILE ALA ASP ASP          
SEQRES   4 A  450  LEU ASN ILE SER VAL THR THR VAL SER TRP GLN ALA THR          
SEQRES   5 A  450  LEU ALA GLY LEU VAL ILE GLY ILE GLY ALA VAL VAL TYR          
SEQRES   6 A  450  ALA SER LEU SER ASP ALA ILE SER ILE ARG THR LEU PHE          
SEQRES   7 A  450  ILE TYR GLY VAL ILE LEU ILE ILE ILE GLY SER ILE ILE          
SEQRES   8 A  450  GLY TYR ILE PHE GLN HIS GLN PHE PRO LEU LEU LEU VAL          
SEQRES   9 A  450  GLY ARG ILE ILE GLN THR ALA GLY LEU ALA ALA ALA GLU          
SEQRES  10 A  450  THR LEU TYR VAL ILE TYR VAL ALA LYS TYR LEU SER LYS          
SEQRES  11 A  450  GLU ASP GLN LYS THR TYR LEU GLY LEU SER THR SER SER          
SEQRES  12 A  450  TYR SER LEU SER LEU VAL ILE GLY THR LEU SER GLY GLY          
SEQRES  13 A  450  PHE ILE SER THR TYR LEU HIS TRP THR ASN MET PHE LEU          
SEQRES  14 A  450  ILE ALA LEU ILE VAL VAL PHE THR LEU PRO PHE LEU PHE          
SEQRES  15 A  450  LYS LEU LEU PRO LYS GLU ASN ASN THR ASN LYS ALA HIS          
SEQRES  16 A  450  LEU ASP PHE VAL GLY LEU ILE LEU VAL ALA THR ILE ALA          
SEQRES  17 A  450  THR THR VAL MET LEU PHE ILE THR ASN PHE ASN TRP LEU          
SEQRES  18 A  450  TYR MET ILE GLY ALA LEU ILE ALA ILE ILE VAL PHE ALA          
SEQRES  19 A  450  LEU TYR ILE LYS ASN ALA GLN ARG PRO LEU VAL ASN LYS          
SEQRES  20 A  450  SER PHE PHE GLN ASN LYS ARG TYR ALA SER PHE LEU PHE          
SEQRES  21 A  450  ILE VAL PHE VAL MET TYR ALA ILE GLN LEU GLY TYR ILE          
SEQRES  22 A  450  PHE THR PHE PRO PHE ILE MET GLU GLN ILE TYR HIS LEU          
SEQRES  23 A  450  GLN LEU ASP THR THR SER LEU LEU LEU VAL PRO GLY TYR          
SEQRES  24 A  450  ILE VAL ALA VAL ILE VAL GLY ALA LEU SER GLY LYS ILE          
SEQRES  25 A  450  GLY GLU TYR LEU ASN SER LYS GLN ALA ILE ILE THR ALA          
SEQRES  26 A  450  ILE ILE LEU ILE ALA LEU SER LEU ILE LEU PRO ALA PHE          
SEQRES  27 A  450  ALA VAL GLY ASN HIS ILE SER ILE PHE VAL ILE SER MET          
SEQRES  28 A  450  ILE PHE PHE ALA GLY SER PHE ALA LEU MET TYR ALA PRO          
SEQRES  29 A  450  LEU LEU ASN GLU ALA ILE LYS THR ILE ASP LEU ASN MET          
SEQRES  30 A  450  THR GLY VAL ALA ILE GLY PHE TYR ASN LEU ILE ILE ASN          
SEQRES  31 A  450  VAL ALA VAL SER VAL GLY ILE ALA ILE ALA ALA ALA LEU          
SEQRES  32 A  450  ILE ASP PHE LYS ALA LEU ASN PHE PRO GLY ASN ASP ALA          
SEQRES  33 A  450  LEU SER SER HIS PHE GLY ILE ILE LEU ILE ILE LEU GLY          
SEQRES  34 A  450  LEU MET SER ILE VAL GLY LEU VAL LEU PHE VAL ILE LEU          
SEQRES  35 A  450  ASN ARG TRP THR GLN SER GLU LYS                              
CRYST1    1.000    1.000    1.000  90.00  90.00  90.00 P 1           1          
ORIGX1      1.000000  0.000000  0.000000        0.00000                         
ORIGX2      0.000000  1.000000  0.000000        0.00000                         
ORIGX3      0.000000  0.000000  1.000000        0.00000                         
SCALE1      1.000000  0.000000  0.000000        0.00000                         
SCALE2      0.000000  1.000000  0.000000        0.00000                         
SCALE3      0.000000  0.000000  1.000000        0.00000                         
MODEL        1                                                                  
ATOM      1  N   MET A   1     -13.025  -0.297  38.460  1.00 52.97           N  
ATOM      2  CA  MET A   1     -12.412   0.622  37.473  1.00 52.97           C  
ATOM      3  C   MET A   1     -10.916   0.379  37.247  1.00 52.97           C  
ATOM      4  CB  MET A   1     -12.762   2.084  37.766  1.00 52.97           C  
ATOM      5  O   MET A   1     -10.561   0.074  36.118  1.00 52.97           O  
ATOM      6  CG  MET A   1     -13.973   2.484  36.914  1.00 52.97           C  
ATOM      7  SD  MET A   1     -14.819   3.991  37.443  1.00 52.97           S  
ATOM      8  CE  MET A   1     -13.438   5.150  37.641  1.00 52.97           C  
ATOM      9  N   ASN A   2     -10.037   0.412  38.263  1.00 61.12           N  
ATOM     10  CA  ASN A   2      -8.575   0.315  38.038  1.00 61.12           C  
ATOM     11  C   ASN A   2      -8.066  -1.028  37.465  1.00 61.12           C  
ATOM     12  CB  ASN A   2      -7.831   0.679  39.344  1.00 61.12           C  
ATOM     13  O   ASN A   2      -7.128  -1.033  36.672  1.00 61.12           O  
ATOM     14  CG  ASN A   2      -7.839   2.172  39.631  1.00 61.12           C  
ATOM     15  ND2 ASN A   2      -7.367   2.597  40.778  1.00 61.12           N  
ATOM     16  OD1 ASN A   2      -8.303   2.965  38.835  1.00 61.12           O  
ATOM     17  N   VAL A   3      -8.673  -2.167  37.821  1.00 63.84           N  
ATOM     18  CA  VAL A   3      -8.205  -3.497  37.363  1.00 63.84           C  
ATOM     19  C   VAL A   3      -8.559  -3.763  35.895  1.00 63.84           C  
ATOM     20  CB  VAL A   3      -8.758  -4.620  38.267  1.00 63.84           C  
ATOM     21  O   VAL A   3      -7.754  -4.320  35.150  1.00 63.84           O  
ATOM     22  CG1 VAL A   3      -8.260  -6.009  37.843  1.00 63.84           C  
ATOM     23  CG2 VAL A   3      -8.341  -4.403  39.728  1.00 63.84           C  
ATOM     24  N   GLU A   4      -9.747  -3.344  35.466  1.00 74.62           N  
ATOM     25  CA  GLU A   4     -10.228  -3.526  34.094  1.00 74.62           C  
ATOM     26  C   GLU A   4      -9.512  -2.579  33.126  1.00 74.62           C  
ATOM     27  CB  GLU A   4     -11.745  -3.343  34.108  1.00 74.62           C  
ATOM     28  O   GLU A   4      -8.997  -3.029  32.106  1.00 74.62           O  
ATOM     29  CG  GLU A   4     -12.429  -3.841  32.830  1.00 74.62           C  
ATOM     30  CD  GLU A   4     -13.950  -3.941  33.018  1.00 74.62           C  
ATOM     31  OE1 GLU A   4     -14.564  -4.675  32.218  1.00 74.62           O  
ATOM     32  OE2 GLU A   4     -14.451  -3.342  34.001  1.00 74.62           O  
ATOM     33  N   TYR A   5      -9.322  -1.314  33.521  1.00 80.00           N  
ATOM     34  CA  TYR A   5      -8.499  -0.366  32.766  1.00 80.00           C  
ATOM     35  C   TYR A   5      -7.030  -0.818  32.668  1.00 80.00           C  
ATOM     36  CB  TYR A   5      -8.616   1.024  33.404  1.00 80.00           C  
ATOM     37  O   TYR A   5      -6.411  -0.729  31.609  1.00 80.00           O  
ATOM     38  CG  TYR A   5      -8.041   2.115  32.522  1.00 80.00           C  
ATOM     39  CD1 TYR A   5      -6.762   2.652  32.776  1.00 80.00           C  
ATOM     40  CD2 TYR A   5      -8.780   2.558  31.409  1.00 80.00           C  
ATOM     41  CE1 TYR A   5      -6.212   3.611  31.899  1.00 80.00           C  
ATOM     42  CE2 TYR A   5      -8.239   3.526  30.543  1.00 80.00           C  
ATOM     43  OH  TYR A   5      -6.419   4.923  29.881  1.00 80.00           O  
ATOM     44  CZ  TYR A   5      -6.947   4.042  30.773  1.00 80.00           C  
ATOM     45  N   SER A   6      -6.473  -1.399  33.741  1.00 81.75           N  
ATOM     46  CA  SER A   6      -5.125  -1.984  33.709  1.00 81.75           C  
ATOM     47  C   SER A   6      -5.016  -3.145  32.713  1.00 81.75           C  
ATOM     48  CB  SER A   6      -4.714  -2.452  35.109  1.00 81.75           C  
ATOM     49  O   SER A   6      -4.032  -3.224  31.978  1.00 81.75           O  
ATOM     50  OG  SER A   6      -3.385  -2.951  35.104  1.00 81.75           O  
ATOM     51  N   LYS A   7      -6.021  -4.031  32.637  1.00 82.31           N  
ATOM     52  CA  LYS A   7      -6.064  -5.103  31.624  1.00 82.31           C  
ATOM     53  C   LYS A   7      -6.167  -4.544  30.206  1.00 82.31           C  
ATOM     54  CB  LYS A   7      -7.232  -6.062  31.881  1.00 82.31           C  
ATOM     55  O   LYS A   7      -5.417  -4.988  29.340  1.00 82.31           O  
ATOM     56  CG  LYS A   7      -6.961  -7.044  33.027  1.00 82.31           C  
ATOM     57  CD  LYS A   7      -8.162  -7.988  33.161  1.00 82.31           C  
ATOM     58  CE  LYS A   7      -7.950  -9.017  34.274  1.00 82.31           C  
ATOM     59  NZ  LYS A   7      -9.122  -9.923  34.380  1.00 82.31           N  
ATOM     60  N   ILE A   8      -7.023  -3.543  30.000  1.00 86.12           N  
ATOM     61  CA  ILE A   8      -7.191  -2.859  28.713  1.00 86.12           C  
ATOM     62  C   ILE A   8      -5.855  -2.285  28.229  1.00 86.12           C  
ATOM     63  CB  ILE A   8      -8.284  -1.773  28.842  1.00 86.12           C  
ATOM     64  O   ILE A   8      -5.468  -2.516  27.083  1.00 86.12           O  
ATOM     65  CG1 ILE A   8      -9.679  -2.434  28.890  1.00 86.12           C  
ATOM     66  CG2 ILE A   8      -8.232  -0.730  27.717  1.00 86.12           C  
ATOM     67  CD1 ILE A   8     -10.803  -1.480  29.316  1.00 86.12           C  
ATOM     68  N   LYS A   9      -5.118  -1.600  29.112  1.00 88.81           N  
ATOM     69  CA  LYS A   9      -3.803  -1.024  28.802  1.00 88.81           C  
ATOM     70  C   LYS A   9      -2.741  -2.099  28.542  1.00 88.81           C  
ATOM     71  CB  LYS A   9      -3.419  -0.048  29.926  1.00 88.81           C  
ATOM     72  O   LYS A   9      -1.927  -1.951  27.636  1.00 88.81           O  
ATOM     73  CG  LYS A   9      -2.258   0.879  29.527  1.00 88.81           C  
ATOM     74  CD  LYS A   9      -2.112   2.041  30.523  1.00 88.81           C  
ATOM     75  CE  LYS A   9      -1.055   3.044  30.039  1.00 88.81           C  
ATOM     76  NZ  LYS A   9      -1.264   4.396  30.614  1.00 88.81           N  
ATOM     77  N   LYS A  10      -2.786  -3.225  29.267  1.00 91.69           N  
ATOM     78  CA  LYS A  10      -1.912  -4.392  29.032  1.00 91.69           C  
ATOM     79  C   LYS A  10      -2.162  -5.087  27.689  1.00 91.69           C  
ATOM     80  CB  LYS A  10      -2.053  -5.408  30.177  1.00 91.69           C  
ATOM     81  O   LYS A  10      -1.273  -5.793  27.226  1.00 91.69           O  
ATOM     82  CG  LYS A  10      -1.332  -4.951  31.452  1.00 91.69           C  
ATOM     83  CD  LYS A  10      -1.597  -5.928  32.605  1.00 91.69           C  
ATOM     84  CE  LYS A  10      -0.949  -5.379  33.879  1.00 91.69           C  
ATOM     85  NZ  LYS A  10      -1.065  -6.317  35.022  1.00 91.69           N  
ATOM     86  N   ALA A  11      -3.326  -4.900  27.064  1.00 92.19           N  
ATOM     87  CA  ALA A  11      -3.597  -5.420  25.724  1.00 92.19           C  
ATOM     88  C   ALA A  11      -2.906  -4.602  24.619  1.00 92.19           C  
ATOM     89  CB  ALA A  11      -5.110  -5.461  25.497  1.00 92.19           C  
ATOM     90  O   ALA A  11      -2.618  -5.129  23.552  1.00 92.19           O  
ATOM     91  N   VAL A  12      -2.605  -3.323  24.854  1.00 92.38           N  
ATOM     92  CA  VAL A  12      -2.111  -2.429  23.796  1.00 92.38           C  
ATOM     93  C   VAL A  12      -0.811  -2.916  23.142  1.00 92.38           C  
ATOM     94  CB  VAL A  12      -1.980  -0.978  24.283  1.00 92.38           C  
ATOM     95  O   VAL A  12      -0.761  -2.904  21.917  1.00 92.38           O  
ATOM     96  CG1 VAL A  12      -1.596  -0.067  23.118  1.00 92.38           C  
ATOM     97  CG2 VAL A  12      -3.306  -0.462  24.855  1.00 92.38           C  
ATOM     98  N   PRO A  13       0.206  -3.420  23.873  1.00 92.94           N  
ATOM     99  CA  PRO A  13       1.425  -3.928  23.244  1.00 92.94           C  
ATOM    100  C   PRO A  13       1.185  -5.094  22.278  1.00 92.94           C  
ATOM    101  CB  PRO A  13       2.344  -4.345  24.397  1.00 92.94           C  
ATOM    102  O   PRO A  13       1.792  -5.127  21.213  1.00 92.94           O  
ATOM    103  CG  PRO A  13       1.872  -3.473  25.557  1.00 92.94           C  
ATOM    104  CD  PRO A  13       0.369  -3.401  25.319  1.00 92.94           C  
ATOM    105  N   ILE A  14       0.284  -6.031  22.611  1.00 95.00           N  
ATOM    106  CA  ILE A  14      -0.011  -7.168  21.725  1.00 95.00           C  
ATOM    107  C   ILE A  14      -0.802  -6.726  20.488  1.00 95.00           C  
ATOM    108  CB  ILE A  14      -0.678  -8.339  22.490  1.00 95.00           C  
ATOM    109  O   ILE A  14      -0.561  -7.227  19.393  1.00 95.00           O  
ATOM    110  CG1 ILE A  14      -0.759  -9.626  21.648  1.00 95.00           C  
ATOM    111  CG2 ILE A  14      -2.073  -8.040  23.058  1.00 95.00           C  
ATOM    112  CD1 ILE A  14       0.626 -10.201  21.343  1.00 95.00           C  
ATOM    113  N   LEU A  15      -1.701  -5.749  20.640  1.00 95.38           N  
ATOM    114  CA  LEU A  15      -2.431  -5.179  19.508  1.00 95.38           C  
ATOM    115  C   LEU A  15      -1.518  -4.341  18.610  1.00 95.38           C  
ATOM    116  CB  LEU A  15      -3.607  -4.327  20.001  1.00 95.38           C  
ATOM    117  O   LEU A  15      -1.636  -4.415  17.393  1.00 95.38           O  
ATOM    118  CG  LEU A  15      -4.666  -5.040  20.849  1.00 95.38           C  
ATOM    119  CD1 LEU A  15      -5.784  -4.040  21.131  1.00 95.38           C  
ATOM    120  CD2 LEU A  15      -5.222  -6.276  20.152  1.00 95.38           C  
ATOM    121  N   LEU A  16      -0.593  -3.580  19.198  1.00 94.19           N  
ATOM    122  CA  LEU A  16       0.404  -2.814  18.455  1.00 94.19           C  
ATOM    123  C   LEU A  16       1.360  -3.747  17.705  1.00 94.19           C  
ATOM    124  CB  LEU A  16       1.161  -1.886  19.420  1.00 94.19           C  
ATOM    125  O   LEU A  16       1.690  -3.476  16.558  1.00 94.19           O  
ATOM    126  CG  LEU A  16       2.148  -0.934  18.716  1.00 94.19           C  
ATOM    127  CD1 LEU A  16       1.445   0.035  17.764  1.00 94.19           C  
ATOM    128  CD2 LEU A  16       2.891  -0.110  19.768  1.00 94.19           C  
ATOM    129  N   PHE A  17       1.754  -4.870  18.316  1.00 95.94           N  
ATOM    130  CA  PHE A  17       2.500  -5.918  17.622  1.00 95.94           C  
ATOM    131  C   PHE A  17       1.721  -6.450  16.415  1.00 95.94           C  
ATOM    132  CB  PHE A  17       2.867  -7.050  18.593  1.00 95.94           C  
ATOM    133  O   PHE A  17       2.271  -6.465  15.322  1.00 95.94           O  
ATOM    134  CG  PHE A  17       3.412  -8.279  17.889  1.00 95.94           C  
ATOM    135  CD1 PHE A  17       2.563  -9.370  17.614  1.00 95.94           C  
ATOM    136  CD2 PHE A  17       4.745  -8.302  17.441  1.00 95.94           C  
ATOM    137  CE1 PHE A  17       3.047 -10.477  16.892  1.00 95.94           C  
ATOM    138  CE2 PHE A  17       5.228  -9.410  16.722  1.00 95.94           C  
ATOM    139  CZ  PHE A  17       4.379 -10.495  16.445  1.00 95.94           C  
ATOM    140  N   LEU A  18       0.445  -6.825  16.575  1.00 96.56           N  
ATOM    141  CA  LEU A  18      -0.388  -7.288  15.455  1.00 96.56           C  
ATOM    142  C   LEU A  18      -0.527  -6.232  14.354  1.00 96.56           C  
ATOM    143  CB  LEU A  18      -1.783  -7.690  15.966  1.00 96.56           C  
ATOM    144  O   LEU A  18      -0.433  -6.575  13.178  1.00 96.56           O  
ATOM    145  CG  LEU A  18      -1.837  -9.072  16.630  1.00 96.56           C  
ATOM    146  CD1 LEU A  18      -3.213  -9.276  17.264  1.00 96.56           C  
ATOM    147  CD2 LEU A  18      -1.607 -10.193  15.611  1.00 96.56           C  
ATOM    148  N   PHE A  19      -0.717  -4.967  14.730  1.00 95.75           N  
ATOM    149  CA  PHE A  19      -0.776  -3.828  13.815  1.00 95.75           C  
ATOM    150  C   PHE A  19       0.520  -3.697  12.998  1.00 95.75           C  
ATOM    151  CB  PHE A  19      -1.065  -2.563  14.643  1.00 95.75           C  
ATOM    152  O   PHE A  19       0.487  -3.755  11.772  1.00 95.75           O  
ATOM    153  CG  PHE A  19      -1.046  -1.277  13.845  1.00 95.75           C  
ATOM    154  CD1 PHE A  19       0.146  -0.547  13.680  1.00 95.75           C  
ATOM    155  CD2 PHE A  19      -2.228  -0.820  13.247  1.00 95.75           C  
ATOM    156  CE1 PHE A  19       0.159   0.608  12.878  1.00 95.75           C  
ATOM    157  CE2 PHE A  19      -2.214   0.316  12.421  1.00 95.75           C  
ATOM    158  CZ  PHE A  19      -1.018   1.029  12.234  1.00 95.75           C  
ATOM    159  N   VAL A  20       1.671  -3.587  13.673  1.00 95.88           N  
ATOM    160  CA  VAL A  20       2.991  -3.455  13.030  1.00 95.88           C  
ATOM    161  C   VAL A  20       3.282  -4.666  12.155  1.00 95.88           C  
ATOM    162  CB  VAL A  20       4.118  -3.347  14.080  1.00 95.88           C  
ATOM    163  O   VAL A  20       3.700  -4.519  11.013  1.00 95.88           O  
ATOM    164  CG1 VAL A  20       5.518  -3.343  13.442  1.00 95.88           C  
ATOM    165  CG2 VAL A  20       4.037  -2.088  14.944  1.00 95.88           C  
ATOM    166  N   PHE A  21       3.080  -5.866  12.695  1.00 97.06           N  
ATOM    167  CA  PHE A  21       3.417  -7.109  12.019  1.00 97.06           C  
ATOM    168  C   PHE A  21       2.570  -7.311  10.764  1.00 97.06           C  
ATOM    169  CB  PHE A  21       3.258  -8.268  13.005  1.00 97.06           C  
ATOM    170  O   PHE A  21       3.093  -7.746   9.744  1.00 97.06           O  
ATOM    171  CG  PHE A  21       3.844  -9.562  12.498  1.00 97.06           C  
ATOM    172  CD1 PHE A  21       3.009 -10.608  12.069  1.00 97.06           C  
ATOM    173  CD2 PHE A  21       5.242  -9.708  12.451  1.00 97.06           C  
ATOM    174  CE1 PHE A  21       3.576 -11.813  11.622  1.00 97.06           C  
ATOM    175  CE2 PHE A  21       5.808 -10.904  11.985  1.00 97.06           C  
ATOM    176  CZ  PHE A  21       4.973 -11.955  11.581  1.00 97.06           C  
ATOM    177  N   SER A  22       1.291  -6.926  10.803  1.00 97.06           N  
ATOM    178  CA  SER A  22       0.421  -7.015   9.629  1.00 97.06           C  
ATOM    179  C   SER A  22       0.889  -6.093   8.503  1.00 97.06           C  
ATOM    180  CB  SER A  22      -1.036  -6.719   9.988  1.00 97.06           C  
ATOM    181  O   SER A  22       1.000  -6.534   7.360  1.00 97.06           O  
ATOM    182  OG  SER A  22      -1.476  -7.659  10.951  1.00 97.06           O  
ATOM    183  N   LEU A  23       1.276  -4.861   8.846  1.00 95.38           N  
ATOM    184  CA  LEU A  23       1.865  -3.921   7.894  1.00 95.38           C  
ATOM    185  C   LEU A  23       3.217  -4.403   7.354  1.00 95.38           C  
ATOM    186  CB  LEU A  23       2.056  -2.566   8.580  1.00 95.38           C  
ATOM    187  O   LEU A  23       3.517  -4.203   6.179  1.00 95.38           O  
ATOM    188  CG  LEU A  23       0.768  -1.797   8.897  1.00 95.38           C  
ATOM    189  CD1 LEU A  23       1.117  -0.650   9.844  1.00 95.38           C  
ATOM    190  CD2 LEU A  23       0.168  -1.194   7.628  1.00 95.38           C  
ATOM    191  N   VAL A  24       4.048  -5.036   8.189  1.00 97.12           N  
ATOM    192  CA  VAL A  24       5.319  -5.638   7.752  1.00 97.12           C  
ATOM    193  C   VAL A  24       5.047  -6.693   6.685  1.00 97.12           C  
ATOM    194  CB  VAL A  24       6.112  -6.216   8.942  1.00 97.12           C  
ATOM    195  O   VAL A  24       5.621  -6.593   5.605  1.00 97.12           O  
ATOM    196  CG1 VAL A  24       7.254  -7.164   8.552  1.00 97.12           C  
ATOM    197  CG2 VAL A  24       6.746  -5.076   9.748  1.00 97.12           C  
ATOM    198  N   ILE A  25       4.136  -7.638   6.948  1.00 97.75           N  
ATOM    199  CA  ILE A  25       3.771  -8.688   5.989  1.00 97.75           C  
ATOM    200  C   ILE A  25       3.259  -8.077   4.680  1.00 97.75           C  
ATOM    201  CB  ILE A  25       2.750  -9.668   6.619  1.00 97.75           C  
ATOM    202  O   ILE A  25       3.757  -8.436   3.614  1.00 97.75           O  
ATOM    203  CG1 ILE A  25       3.347 -10.479   7.795  1.00 97.75           C  
ATOM    204  CG2 ILE A  25       2.155 -10.640   5.583  1.00 97.75           C  
ATOM    205  CD1 ILE A  25       4.540 -11.385   7.459  1.00 97.75           C  
ATOM    206  N   ASP A  26       2.317  -7.134   4.732  1.00 95.75           N  
ATOM    207  CA  ASP A  26       1.772  -6.499   3.525  1.00 95.75           C  
ATOM    208  C   ASP A  26       2.864  -5.820   2.674  1.00 95.75           C  
ATOM    209  CB  ASP A  26       0.679  -5.504   3.935  1.00 95.75           C  
ATOM    210  O   ASP A  26       2.959  -6.038   1.463  1.00 95.75           O  
ATOM    211  CG  ASP A  26       0.060  -4.836   2.708  1.00 95.75           C  
ATOM    212  OD1 ASP A  26      -0.522  -5.557   1.869  1.00 95.75           O  
ATOM    213  OD2 ASP A  26       0.240  -3.604   2.560  1.00 95.75           O  
ATOM    214  N   ASN A  27       3.761  -5.060   3.309  1.00 94.62           N  
ATOM    215  CA  ASN A  27       4.858  -4.391   2.611  1.00 94.62           C  
ATOM    216  C   ASN A  27       5.907  -5.368   2.058  1.00 94.62           C  
ATOM    217  CB  ASN A  27       5.472  -3.328   3.528  1.00 94.62           C  
ATOM    218  O   ASN A  27       6.412  -5.150   0.955  1.00 94.62           O  
ATOM    219  CG  ASN A  27       4.548  -2.135   3.671  1.00 94.62           C  
ATOM    220  ND2 ASN A  27       4.115  -1.823   4.867  1.00 94.62           N  
ATOM    221  OD1 ASN A  27       4.205  -1.466   2.707  1.00 94.62           O  
ATOM    222  N   SER A  28       6.206  -6.465   2.763  1.00 96.69           N  
ATOM    223  CA  SER A  28       7.086  -7.520   2.246  1.00 96.69           C  
ATOM    224  C   SER A  28       6.535  -8.127   0.962  1.00 96.69           C  
ATOM    225  CB  SER A  28       7.263  -8.650   3.262  1.00 96.69           C  
ATOM    226  O   SER A  28       7.276  -8.294  -0.005  1.00 96.69           O  
ATOM    227  OG  SER A  28       7.808  -8.174   4.467  1.00 96.69           O  
ATOM    228  N   PHE A  29       5.232  -8.417   0.916  1.00 96.62           N  
ATOM    229  CA  PHE A  29       4.625  -9.033  -0.261  1.00 96.62           C  
ATOM    230  C   PHE A  29       4.610  -8.124  -1.482  1.00 96.62           C  
ATOM    231  CB  PHE A  29       3.245  -9.594   0.064  1.00 96.62           C  
ATOM    232  O   PHE A  29       4.775  -8.611  -2.598  1.00 96.62           O  
ATOM    233  CG  PHE A  29       3.389 -11.013   0.555  1.00 96.62           C  
ATOM    234  CD1 PHE A  29       3.532 -12.063  -0.372  1.00 96.62           C  
ATOM    235  CD2 PHE A  29       3.471 -11.280   1.930  1.00 96.62           C  
ATOM    236  CE1 PHE A  29       3.765 -13.377   0.079  1.00 96.62           C  
ATOM    237  CE2 PHE A  29       3.725 -12.581   2.385  1.00 96.62           C  
ATOM    238  CZ  PHE A  29       3.897 -13.630   1.456  1.00 96.62           C  
ATOM    239  N   LYS A  30       4.480  -6.808  -1.298  1.00 94.62           N  
ATOM    240  CA  LYS A  30       4.630  -5.846  -2.399  1.00 94.62           C  
ATOM    241  C   LYS A  30       6.021  -5.948  -3.033  1.00 94.62           C  
ATOM    242  CB  LYS A  30       4.334  -4.427  -1.895  1.00 94.62           C  
ATOM    243  O   LYS A  30       6.103  -6.057  -4.256  1.00 94.62           O  
ATOM    244  CG  LYS A  30       2.840  -4.241  -1.590  1.00 94.62           C  
ATOM    245  CD  LYS A  30       2.594  -2.971  -0.770  1.00 94.62           C  
ATOM    246  CE  LYS A  30       1.096  -2.811  -0.505  1.00 94.62           C  
ATOM    247  NZ  LYS A  30       0.841  -1.908   0.638  1.00 94.62           N  
ATOM    248  N   LEU A  31       7.081  -5.994  -2.219  1.00 95.38           N  
ATOM    249  CA  LEU A  31       8.467  -6.079  -2.694  1.00 95.38           C  
ATOM    250  C   LEU A  31       8.765  -7.391  -3.436  1.00 95.38           C  
ATOM    251  CB  LEU A  31       9.427  -5.911  -1.501  1.00 95.38           C  
ATOM    252  O   LEU A  31       9.352  -7.362  -4.513  1.00 95.38           O  
ATOM    253  CG  LEU A  31      10.912  -5.920  -1.924  1.00 95.38           C  
ATOM    254  CD1 LEU A  31      11.323  -4.595  -2.555  1.00 95.38           C  
ATOM    255  CD2 LEU A  31      11.803  -6.141  -0.721  1.00 95.38           C  
ATOM    256  N   ILE A  32       8.363  -8.539  -2.881  1.00 96.88           N  
ATOM    257  CA  ILE A  32       8.718  -9.856  -3.443  1.00 96.88           C  
ATOM    258  C   ILE A  32       7.919 -10.222  -4.704  1.00 96.88           C  
ATOM    259  CB  ILE A  32       8.664 -10.978  -2.383  1.00 96.88           C  
ATOM    260  O   ILE A  32       8.076 -11.324  -5.219  1.00 96.88           O  
ATOM    261  CG1 ILE A  32       7.200 -11.326  -2.054  1.00 96.88           C  
ATOM    262  CG2 ILE A  32       9.523 -10.624  -1.155  1.00 96.88           C  
ATOM    263  CD1 ILE A  32       7.012 -12.254  -0.853  1.00 96.88           C  
ATOM    264  N   SER A  33       7.069  -9.323  -5.218  1.00 96.88           N  
ATOM    265  CA  SER A  33       6.298  -9.555  -6.448  1.00 96.88           C  
ATOM    266  C   SER A  33       7.186  -9.949  -7.627  1.00 96.88           C  
ATOM    267  CB  SER A  33       5.517  -8.307  -6.865  1.00 96.88           C  
ATOM    268  O   SER A  33       6.777 -10.790  -8.417  1.00 96.88           O  
ATOM    269  OG  SER A  33       4.653  -7.881  -5.832  1.00 96.88           O  
ATOM    270  N   VAL A  34       8.393  -9.382  -7.721  1.00 96.19           N  
ATOM    271  CA  VAL A  34       9.368  -9.761  -8.754  1.00 96.19           C  
ATOM    272  C   VAL A  34       9.789 -11.227  -8.608  1.00 96.19           C  
ATOM    273  CB  VAL A  34      10.541  -8.764  -8.791  1.00 96.19           C  
ATOM    274  O   VAL A  34       9.588 -12.002  -9.531  1.00 96.19           O  
ATOM    275  CG1 VAL A  34      11.389  -8.759  -7.520  1.00 96.19           C  
ATOM    276  CG2 VAL A  34      11.459  -8.996  -9.984  1.00 96.19           C  
ATOM    277  N   ALA A  35      10.164 -11.669  -7.402  1.00 96.94           N  
ATOM    278  CA  ALA A  35      10.528 -13.066  -7.153  1.00 96.94           C  
ATOM    279  C   ALA A  35       9.375 -14.051  -7.417  1.00 96.94           C  
ATOM    280  CB  ALA A  35      11.034 -13.195  -5.712  1.00 96.94           C  
ATOM    281  O   ALA A  35       9.617 -15.155  -7.891  1.00 96.94           O  
ATOM    282  N   ILE A  36       8.124 -13.665  -7.134  1.00 97.62           N  
ATOM    283  CA  ILE A  36       6.949 -14.491  -7.461  1.00 97.62           C  
ATOM    284  C   ILE A  36       6.748 -14.575  -8.982  1.00 97.62           C  
ATOM    285  CB  ILE A  36       5.675 -13.953  -6.766  1.00 97.62           C  
ATOM    286  O   ILE A  36       6.401 -15.642  -9.489  1.00 97.62           O  
ATOM    287  CG1 ILE A  36       5.807 -13.982  -5.231  1.00 97.62           C  
ATOM    288  CG2 ILE A  36       4.431 -14.774  -7.179  1.00 97.62           C  
ATOM    289  CD1 ILE A  36       4.683 -13.254  -4.477  1.00 97.62           C  
ATOM    290  N   ALA A  37       6.926 -13.461  -9.704  1.00 97.12           N  
ATOM    291  CA  ALA A  37       6.808 -13.440 -11.162  1.00 97.12           C  
ATOM    292  C   ALA A  37       7.843 -14.356 -11.816  1.00 97.12           C  
ATOM    293  CB  ALA A  37       6.946 -12.009 -11.689  1.00 97.12           C  
ATOM    294  O   ALA A  37       7.477 -15.158 -12.676  1.00 97.12           O  
ATOM    295  N   ASP A  38       9.089 -14.276 -11.350  1.00 95.38           N  
ATOM    296  CA  ASP A  38      10.208 -15.050 -11.879  1.00 95.38           C  
ATOM    297  C   ASP A  38      10.054 -16.546 -11.572  1.00 95.38           C  
ATOM    298  CB  ASP A  38      11.528 -14.508 -11.306  1.00 95.38           C  
ATOM    299  O   ASP A  38      10.151 -17.376 -12.474  1.00 95.38           O  
ATOM    300  CG  ASP A  38      11.784 -13.032 -11.632  1.00 95.38           C  
ATOM    301  OD1 ASP A  38      11.242 -12.554 -12.657  1.00 95.38           O  
ATOM    302  OD2 ASP A  38      12.483 -12.407 -10.802  1.00 95.38           O  
ATOM    303  N   ASP A  39       9.739 -16.901 -10.320  1.00 96.62           N  
ATOM    304  CA  ASP A  39       9.606 -18.297  -9.873  1.00 96.62           C  
ATOM    305  C   ASP A  39       8.431 -19.028 -10.546  1.00 96.62           C  
ATOM    306  CB  ASP A  39       9.454 -18.299  -8.344  1.00 96.62           C  
ATOM    307  O   ASP A  39       8.523 -20.206 -10.890  1.00 96.62           O  
ATOM    308  CG  ASP A  39       9.446 -19.697  -7.720  1.00 96.62           C  
ATOM    309  OD1 ASP A  39      10.348 -20.499  -8.041  1.00 96.62           O  
ATOM    310  OD2 ASP A  39       8.572 -19.921  -6.846  1.00 96.62           O  
ATOM    311  N   LEU A  40       7.318 -18.325 -10.785  1.00 96.94           N  
ATOM    312  CA  LEU A  40       6.139 -18.894 -11.451  1.00 96.94           C  
ATOM    313  C   LEU A  40       6.134 -18.680 -12.968  1.00 96.94           C  
ATOM    314  CB  LEU A  40       4.858 -18.375 -10.775  1.00 96.94           C  
ATOM    315  O   LEU A  40       5.222 -19.171 -13.638  1.00 96.94           O  
ATOM    316  CG  LEU A  40       4.769 -18.700  -9.274  1.00 96.94           C  
ATOM    317  CD1 LEU A  40       3.444 -18.181  -8.712  1.00 96.94           C  
ATOM    318  CD2 LEU A  40       4.836 -20.204  -9.003  1.00 96.94           C  
ATOM    319  N   ASN A  41       7.129 -17.967 -13.505  1.00 95.44           N  
ATOM    320  CA  ASN A  41       7.224 -17.567 -14.908  1.00 95.44           C  
ATOM    321  C   ASN A  41       5.913 -16.939 -15.429  1.00 95.44           C  
ATOM    322  CB  ASN A  41       7.741 -18.760 -15.722  1.00 95.44           C  
ATOM    323  O   ASN A  41       5.363 -17.333 -16.462  1.00 95.44           O  
ATOM    324  CG  ASN A  41       8.096 -18.382 -17.145  1.00 95.44           C  
ATOM    325  ND2 ASN A  41       7.820 -19.249 -18.091  1.00 95.44           N  
ATOM    326  OD1 ASN A  41       8.643 -17.336 -17.447  1.00 95.44           O  
ATOM    327  N   ILE A  42       5.378 -15.984 -14.666  1.00 95.94           N  
ATOM    328  CA  ILE A  42       4.150 -15.247 -14.984  1.00 95.94           C  
ATOM    329  C   ILE A  42       4.461 -13.782 -15.280  1.00 95.94           C  
ATOM    330  CB  ILE A  42       3.073 -15.390 -13.885  1.00 95.94           C  
ATOM    331  O   ILE A  42       5.478 -13.240 -14.861  1.00 95.94           O  
ATOM    332  CG1 ILE A  42       3.567 -14.849 -12.527  1.00 95.94           C  
ATOM    333  CG2 ILE A  42       2.587 -16.846 -13.795  1.00 95.94           C  
ATOM    334  CD1 ILE A  42       2.522 -14.884 -11.409  1.00 95.94           C  
ATOM    335  N   SER A  43       3.555 -13.117 -15.993  1.00 94.38           N  
ATOM    336  CA  SER A  43       3.734 -11.707 -16.343  1.00 94.38           C  
ATOM    337  C   SER A  43       3.673 -10.792 -15.111  1.00 94.38           C  
ATOM    338  CB  SER A  43       2.732 -11.314 -17.432  1.00 94.38           C  
ATOM    339  O   SER A  43       3.016 -11.117 -14.111  1.00 94.38           O  
ATOM    340  OG  SER A  43       1.570 -10.691 -16.914  1.00 94.38           O  
ATOM    341  N   VAL A  44       4.279  -9.605 -15.200  1.00 94.38           N  
ATOM    342  CA  VAL A  44       4.274  -8.627 -14.102  1.00 94.38           C  
ATOM    343  C   VAL A  44       2.852  -8.150 -13.803  1.00 94.38           C  
ATOM    344  CB  VAL A  44       5.211  -7.445 -14.408  1.00 94.38           C  
ATOM    345  O   VAL A  44       2.444  -8.017 -12.648  1.00 94.38           O  
ATOM    346  CG1 VAL A  44       5.221  -6.454 -13.240  1.00 94.38           C  
ATOM    347  CG2 VAL A  44       6.635  -7.970 -14.631  1.00 94.38           C  
ATOM    348  N   THR A  45       2.038  -7.982 -14.842  1.00 93.00           N  
ATOM    349  CA  THR A  45       0.611  -7.676 -14.722  1.00 93.00           C  
ATOM    350  C   THR A  45      -0.128  -8.766 -13.962  1.00 93.00           C  
ATOM    351  CB  THR A  45      -0.041  -7.486 -16.093  1.00 93.00           C  
ATOM    352  O   THR A  45      -0.930  -8.451 -13.084  1.00 93.00           O  
ATOM    353  CG2 THR A  45      -1.431  -6.884 -15.961  1.00 93.00           C  
ATOM    354  OG1 THR A  45       0.690  -6.579 -16.866  1.00 93.00           O  
ATOM    355  N   THR A  46       0.168 -10.039 -14.237  1.00 94.25           N  
ATOM    356  CA  THR A  46      -0.452 -11.176 -13.546  1.00 94.25           C  
ATOM    357  C   THR A  46      -0.077 -11.178 -12.069  1.00 94.25           C  
ATOM    358  CB  THR A  46      -0.071 -12.512 -14.199  1.00 94.25           C  
ATOM    359  O   THR A  46      -0.972 -11.182 -11.225  1.00 94.25           O  
ATOM    360  CG2 THR A  46      -0.835 -13.686 -13.584  1.00 94.25           C  
ATOM    361  OG1 THR A  46      -0.400 -12.480 -15.570  1.00 94.25           O  
ATOM    362  N   VAL A  47       1.218 -11.086 -11.736  1.00 96.50           N  
ATOM    363  CA  VAL A  47       1.650 -11.096 -10.331  1.00 96.50           C  
ATOM    364  C   VAL A  47       1.113  -9.893  -9.557  1.00 96.50           C  
ATOM    365  CB  VAL A  47       3.177 -11.225 -10.187  1.00 96.50           C  
ATOM    366  O   VAL A  47       0.764 -10.027  -8.388  1.00 96.50           O  
ATOM    367  CG1 VAL A  47       3.935  -9.906 -10.368  1.00 96.50           C  
ATOM    368  CG2 VAL A  47       3.522 -11.774  -8.806  1.00 96.50           C  
ATOM    369  N   SER A  48       0.970  -8.730 -10.206  1.00 95.12           N  
ATOM    370  CA  SER A  48       0.529  -7.487  -9.560  1.00 95.12           C  
ATOM    371  C   SER A  48      -0.843  -7.597  -8.889  1.00 95.12           C  
ATOM    372  CB  SER A  48       0.520  -6.339 -10.570  1.00 95.12           C  
ATOM    373  O   SER A  48      -1.111  -6.882  -7.920  1.00 95.12           O  
ATOM    374  OG  SER A  48      -0.627  -6.363 -11.400  1.00 95.12           O  
ATOM    375  N   TRP A  49      -1.693  -8.535  -9.328  1.00 94.00           N  
ATOM    376  CA  TRP A  49      -2.997  -8.813  -8.717  1.00 94.00           C  
ATOM    377  C   TRP A  49      -2.907  -9.093  -7.216  1.00 94.00           C  
ATOM    378  CB  TRP A  49      -3.701  -9.950  -9.457  1.00 94.00           C  
ATOM    379  O   TRP A  49      -3.804  -8.706  -6.470  1.00 94.00           O  
ATOM    380  CG  TRP A  49      -4.360  -9.486 -10.717  1.00 94.00           C  
ATOM    381  CD1 TRP A  49      -3.775  -9.377 -11.927  1.00 94.00           C  
ATOM    382  CD2 TRP A  49      -5.712  -8.971 -10.888  1.00 94.00           C  
ATOM    383  CE2 TRP A  49      -5.870  -8.538 -12.236  1.00 94.00           C  
ATOM    384  CE3 TRP A  49      -6.812  -8.802 -10.026  1.00 94.00           C  
ATOM    385  NE1 TRP A  49      -4.655  -8.807 -12.825  1.00 94.00           N  
ATOM    386  CH2 TRP A  49      -8.137  -7.808 -11.812  1.00 94.00           C  
ATOM    387  CZ2 TRP A  49      -7.055  -7.951 -12.699  1.00 94.00           C  
ATOM    388  CZ3 TRP A  49      -8.018  -8.239 -10.481  1.00 94.00           C  
ATOM    389  N   GLN A  50      -1.808  -9.691  -6.746  1.00 95.19           N  
ATOM    390  CA  GLN A  50      -1.625  -9.968  -5.320  1.00 95.19           C  
ATOM    391  C   GLN A  50      -1.493  -8.686  -4.482  1.00 95.19           C  
ATOM    392  CB  GLN A  50      -0.462 -10.959  -5.138  1.00 95.19           C  
ATOM    393  O   GLN A  50      -2.075  -8.602  -3.405  1.00 95.19           O  
ATOM    394  CG  GLN A  50       0.940 -10.349  -5.318  1.00 95.19           C  
ATOM    395  CD  GLN A  50       1.522  -9.689  -4.079  1.00 95.19           C  
ATOM    396  NE2 GLN A  50       2.543  -8.890  -4.246  1.00 95.19           N  
ATOM    397  OE1 GLN A  50       1.087  -9.883  -2.956  1.00 95.19           O  
ATOM    398  N   ALA A  51      -0.802  -7.664  -4.997  1.00 93.94           N  
ATOM    399  CA  ALA A  51      -0.590  -6.402  -4.293  1.00 93.94           C  
ATOM    400  C   ALA A  51      -1.765  -5.429  -4.486  1.00 93.94           C  
ATOM    401  CB  ALA A  51       0.725  -5.796  -4.792  1.00 93.94           C  
ATOM    402  O   ALA A  51      -2.158  -4.719  -3.560  1.00 93.94           O  
ATOM    403  N   THR A  52      -2.348  -5.409  -5.685  1.00 92.31           N  
ATOM    404  CA  THR A  52      -3.479  -4.533  -6.025  1.00 92.31           C  
ATOM    405  C   THR A  52      -4.757  -4.943  -5.294  1.00 92.31           C  
ATOM    406  CB  THR A  52      -3.745  -4.525  -7.535  1.00 92.31           C  
ATOM    407  O   THR A  52      -5.422  -4.099  -4.693  1.00 92.31           O  
ATOM    408  CG2 THR A  52      -2.590  -3.984  -8.357  1.00 92.31           C  
ATOM    409  OG1 THR A  52      -3.948  -5.819  -8.007  1.00 92.31           O  
ATOM    410  N   LEU A  53      -5.090  -6.239  -5.267  1.00 91.50           N  
ATOM    411  CA  LEU A  53      -6.240  -6.718  -4.503  1.00 91.50           C  
ATOM    412  C   LEU A  53      -6.016  -6.576  -3.000  1.00 91.50           C  
ATOM    413  CB  LEU A  53      -6.578  -8.172  -4.859  1.00 91.50           C  
ATOM    414  O   LEU A  53      -6.971  -6.280  -2.288  1.00 91.50           O  
ATOM    415  CG  LEU A  53      -7.114  -8.375  -6.286  1.00 91.50           C  
ATOM    416  CD1 LEU A  53      -7.477  -9.850  -6.455  1.00 91.50           C  
ATOM    417  CD2 LEU A  53      -8.383  -7.560  -6.556  1.00 91.50           C  
ATOM    418  N   ALA A  54      -4.779  -6.724  -2.517  1.00 92.00           N  
ATOM    419  CA  ALA A  54      -4.470  -6.513  -1.109  1.00 92.00           C  
ATOM    420  C   ALA A  54      -4.821  -5.084  -0.655  1.00 92.00           C  
ATOM    421  CB  ALA A  54      -2.999  -6.859  -0.847  1.00 92.00           C  
ATOM    422  O   ALA A  54      -5.572  -4.917   0.306  1.00 92.00           O  
ATOM    423  N   GLY A  55      -4.377  -4.057  -1.390  1.00 88.81           N  
ATOM    424  CA  GLY A  55      -4.716  -2.663  -1.077  1.00 88.81           C  
ATOM    425  C   GLY A  55      -6.227  -2.395  -1.092  1.00 88.81           C  
ATOM    426  O   GLY A  55      -6.757  -1.730  -0.199  1.00 88.81           O  
ATOM    427  N   LEU A  56      -6.952  -2.979  -2.053  1.00 87.38           N  
ATOM    428  CA  LEU A  56      -8.411  -2.869  -2.121  1.00 87.38           C  
ATOM    429  C   LEU A  56      -9.102  -3.541  -0.923  1.00 87.38           C  
ATOM    430  CB  LEU A  56      -8.885  -3.454  -3.463  1.00 87.38           C  
ATOM    431  O   LEU A  56     -10.003  -2.952  -0.321  1.00 87.38           O  
ATOM    432  CG  LEU A  56     -10.395  -3.295  -3.717  1.00 87.38           C  
ATOM    433  CD1 LEU A  56     -10.817  -1.823  -3.768  1.00 87.38           C  
ATOM    434  CD2 LEU A  56     -10.765  -3.966  -5.039  1.00 87.38           C  
ATOM    435  N   VAL A  57      -8.668  -4.750  -0.553  1.00 90.56           N  
ATOM    436  CA  VAL A  57      -9.190  -5.496   0.601  1.00 90.56           C  
ATOM    437  C   VAL A  57      -8.917  -4.749   1.906  1.00 90.56           C  
ATOM    438  CB  VAL A  57      -8.611  -6.924   0.642  1.00 90.56           C  
ATOM    439  O   VAL A  57      -9.812  -4.694   2.745  1.00 90.56           O  
ATOM    440  CG1 VAL A  57      -8.941  -7.674   1.940  1.00 90.56           C  
ATOM    441  CG2 VAL A  57      -9.178  -7.774  -0.504  1.00 90.56           C  
ATOM    442  N   ILE A  58      -7.749  -4.118   2.069  1.00 90.31           N  
ATOM    443  CA  ILE A  58      -7.438  -3.286   3.245  1.00 90.31           C  
ATOM    444  C   ILE A  58      -8.360  -2.066   3.309  1.00 90.31           C  
ATOM    445  CB  ILE A  58      -5.938  -2.902   3.286  1.00 90.31           C  
ATOM    446  O   ILE A  58      -8.977  -1.817   4.346  1.00 90.31           O  
ATOM    447  CG1 ILE A  58      -5.086  -4.161   3.551  1.00 90.31           C  
ATOM    448  CG2 ILE A  58      -5.657  -1.854   4.378  1.00 90.31           C  
ATOM    449  CD1 ILE A  58      -3.579  -3.977   3.331  1.00 90.31           C  
ATOM    450  N   GLY A  59      -8.529  -1.342   2.198  1.00 84.44           N  
ATOM    451  CA  GLY A  59      -9.402  -0.165   2.142  1.00 84.44           C  
ATOM    452  C   GLY A  59     -10.869  -0.485   2.457  1.00 84.44           C  
ATOM    453  O   GLY A  59     -11.495   0.184   3.281  1.00 84.44           O  
ATOM    454  N   ILE A  60     -11.415  -1.538   1.842  1.00 83.69           N  
ATOM    455  CA  ILE A  60     -12.776  -2.035   2.112  1.00 83.69           C  
ATOM    456  C   ILE A  60     -12.874  -2.558   3.549  1.00 83.69           C  
ATOM    457  CB  ILE A  60     -13.132  -3.125   1.074  1.00 83.69           C  
ATOM    458  O   ILE A  60     -13.824  -2.241   4.268  1.00 83.69           O  
ATOM    459  CG1 ILE A  60     -13.295  -2.469  -0.316  1.00 83.69           C  
ATOM    460  CG2 ILE A  60     -14.402  -3.932   1.418  1.00 83.69           C  
ATOM    461  CD1 ILE A  60     -13.500  -3.482  -1.445  1.00 83.69           C  
ATOM    462  N   GLY A  61     -11.873  -3.328   3.977  1.00 87.38           N  
ATOM    463  CA  GLY A  61     -11.756  -3.898   5.313  1.00 87.38           C  
ATOM    464  C   GLY A  61     -11.826  -2.831   6.397  1.00 87.38           C  
ATOM    465  O   GLY A  61     -12.549  -3.020   7.368  1.00 87.38           O  
ATOM    466  N   ALA A  62     -11.185  -1.677   6.206  1.00 85.06           N  
ATOM    467  CA  ALA A  62     -11.245  -0.575   7.162  1.00 85.06           C  
ATOM    468  C   ALA A  62     -12.680  -0.106   7.442  1.00 85.06           C  
ATOM    469  CB  ALA A  62     -10.349   0.563   6.663  1.00 85.06           C  
ATOM    470  O   ALA A  62     -13.063   0.088   8.597  1.00 85.06           O  
ATOM    471  N   VAL A  63     -13.514   0.007   6.406  1.00 80.88           N  
ATOM    472  CA  VAL A  63     -14.925   0.381   6.575  1.00 80.88           C  
ATOM    473  C   VAL A  63     -15.737  -0.762   7.185  1.00 80.88           C  
ATOM    474  CB  VAL A  63     -15.544   0.822   5.241  1.00 80.88           C  
ATOM    475  O   VAL A  63     -16.541  -0.545   8.095  1.00 80.88           O  
ATOM    476  CG1 VAL A  63     -16.994   1.254   5.484  1.00 80.88           C  
ATOM    477  CG2 VAL A  63     -14.773   1.991   4.612  1.00 80.88           C  
ATOM    478  N   VAL A  64     -15.519  -1.988   6.701  1.00 86.19           N  
ATOM    479  CA  VAL A  64     -16.215  -3.190   7.177  1.00 86.19           C  
ATOM    480  C   VAL A  64     -15.946  -3.418   8.663  1.00 86.19           C  
ATOM    481  CB  VAL A  64     -15.802  -4.415   6.337  1.00 86.19           C  
ATOM    482  O   VAL A  64     -16.889  -3.537   9.439  1.00 86.19           O  
ATOM    483  CG1 VAL A  64     -16.266  -5.747   6.942  1.00 86.19           C  
ATOM    484  CG2 VAL A  64     -16.374  -4.322   4.918  1.00 86.19           C  
ATOM    485  N   TYR A  65     -14.682  -3.436   9.086  1.00 88.56           N  
ATOM    486  CA  TYR A  65     -14.299  -3.671  10.476  1.00 88.56           C  
ATOM    487  C   TYR A  65     -14.707  -2.525  11.398  1.00 88.56           C  
ATOM    488  CB  TYR A  65     -12.795  -3.962  10.582  1.00 88.56           C  
ATOM    489  O   TYR A  65     -15.100  -2.803  12.530  1.00 88.56           O  
ATOM    490  CG  TYR A  65     -12.405  -5.315  10.020  1.00 88.56           C  
ATOM    491  CD1 TYR A  65     -12.976  -6.485  10.562  1.00 88.56           C  
ATOM    492  CD2 TYR A  65     -11.489  -5.412   8.956  1.00 88.56           C  
ATOM    493  CE1 TYR A  65     -12.670  -7.743  10.012  1.00 88.56           C  
ATOM    494  CE2 TYR A  65     -11.200  -6.667   8.389  1.00 88.56           C  
ATOM    495  OH  TYR A  65     -11.515  -9.045   8.368  1.00 88.56           O  
ATOM    496  CZ  TYR A  65     -11.793  -7.833   8.910  1.00 88.56           C  
ATOM    497  N   ALA A  66     -14.697  -1.274  10.924  1.00 84.31           N  
ATOM    498  CA  ALA A  66     -15.253  -0.156  11.682  1.00 84.31           C  
ATOM    499  C   ALA A  66     -16.741  -0.370  11.989  1.00 84.31           C  
ATOM    500  CB  ALA A  66     -14.983   1.156  10.938  1.00 84.31           C  
ATOM    501  O   ALA A  66     -17.127  -0.369  13.156  1.00 84.31           O  
ATOM    502  N   SER A  67     -17.550  -0.669  10.970  1.00 82.12           N  
ATOM    503  CA  SER A  67     -18.986  -0.939  11.133  1.00 82.12           C  
ATOM    504  C   SER A  67     -19.266  -2.191  11.974  1.00 82.12           C  
ATOM    505  CB  SER A  67     -19.609  -1.087   9.744  1.00 82.12           C  
ATOM    506  O   SER A  67     -20.117  -2.184  12.864  1.00 82.12           O  
ATOM    507  OG  SER A  67     -20.971  -1.445   9.840  1.00 82.12           O  
ATOM    508  N   LEU A  68     -18.526  -3.280  11.741  1.00 85.38           N  
ATOM    509  CA  LEU A  68     -18.684  -4.507  12.518  1.00 85.38           C  
ATOM    510  C   LEU A  68     -18.305  -4.305  13.987  1.00 85.38           C  
ATOM    511  CB  LEU A  68     -17.861  -5.649  11.900  1.00 85.38           C  
ATOM    512  O   LEU A  68     -18.918  -4.940  14.841  1.00 85.38           O  
ATOM    513  CG  LEU A  68     -18.396  -6.209  10.569  1.00 85.38           C  
ATOM    514  CD1 LEU A  68     -17.438  -7.296  10.077  1.00 85.38           C  
ATOM    515  CD2 LEU A  68     -19.792  -6.823  10.699  1.00 85.38           C  
ATOM    516  N   SER A  69     -17.350  -3.423  14.302  1.00 86.12           N  
ATOM    517  CA  SER A  69     -16.926  -3.156  15.685  1.00 86.12           C  
ATOM    518  C   SER A  69     -18.004  -2.496  16.555  1.00 86.12           C  
ATOM    519  CB  SER A  69     -15.631  -2.342  15.707  1.00 86.12           C  
ATOM    520  O   SER A  69     -17.932  -2.579  17.787  1.00 86.12           O  
ATOM    521  OG  SER A  69     -15.831  -0.970  15.443  1.00 86.12           O  
ATOM    522  N   ASP A  70     -19.040  -1.924  15.932  1.00 83.25           N  
ATOM    523  CA  ASP A  70     -20.202  -1.377  16.634  1.00 83.25           C  
ATOM    524  C   ASP A  70     -21.124  -2.478  17.180  1.00 83.25           C  
ATOM    525  CB  ASP A  70     -21.001  -0.444  15.708  1.00 83.25           C  
ATOM    526  O   ASP A  70     -21.795  -2.260  18.185  1.00 83.25           O  
ATOM    527  CG  ASP A  70     -20.276   0.857  15.345  1.00 83.25           C  
ATOM    528  OD1 ASP A  70     -19.427   1.296  16.153  1.00 83.25           O  
ATOM    529  OD2 ASP A  70     -20.658   1.444  14.307  1.00 83.25           O  
ATOM    530  N   ALA A  71     -21.146  -3.671  16.567  1.00 83.12           N  
ATOM    531  CA  ALA A  71     -22.076  -4.761  16.916  1.00 83.12           C  
ATOM    532  C   ALA A  71     -21.405  -6.062  17.349  1.00 83.12           C  
ATOM    533  CB  ALA A  71     -22.936  -5.046  15.702  1.00 83.12           C  
ATOM    534  O   ALA A  71     -21.985  -6.867  18.072  1.00 83.12           O  
ATOM    535  N   ILE A  72     -20.171  -6.277  16.916  1.00 87.69           N  
ATOM    536  CA  ILE A  72     -19.356  -7.434  17.254  1.00 87.69           C  
ATOM    537  C   ILE A  72     -18.215  -6.933  18.129  1.00 87.69           C  
ATOM    538  CB  ILE A  72     -18.868  -8.158  15.980  1.00 87.69           C  
ATOM    539  O   ILE A  72     -17.603  -5.906  17.843  1.00 87.69           O  
ATOM    540  CG1 ILE A  72     -20.059  -8.527  15.062  1.00 87.69           C  
ATOM    541  CG2 ILE A  72     -18.066  -9.411  16.377  1.00 87.69           C  
ATOM    542  CD1 ILE A  72     -19.670  -9.274  13.782  1.00 87.69           C  
ATOM    543  N   SER A  73     -17.921  -7.652  19.213  1.00 90.31           N  
ATOM    544  CA  SER A  73     -16.826  -7.260  20.100  1.00 90.31           C  
ATOM    545  C   SER A  73     -15.497  -7.190  19.341  1.00 90.31           C  
ATOM    546  CB  SER A  73     -16.727  -8.187  21.317  1.00 90.31           C  
ATOM    547  O   SER A  73     -15.182  -8.070  18.532  1.00 90.31           O  
ATOM    548  OG  SER A  73     -16.020  -9.387  21.057  1.00 90.31           O  
ATOM    549  N   ILE A  74     -14.681  -6.178  19.654  1.00 90.88           N  
ATOM    550  CA  ILE A  74     -13.353  -5.997  19.047  1.00 90.88           C  
ATOM    551  C   ILE A  74     -12.481  -7.244  19.251  1.00 90.88           C  
ATOM    552  CB  ILE A  74     -12.690  -4.709  19.598  1.00 90.88           C  
ATOM    553  O   ILE A  74     -11.764  -7.660  18.344  1.00 90.88           O  
ATOM    554  CG1 ILE A  74     -13.542  -3.487  19.184  1.00 90.88           C  
ATOM    555  CG2 ILE A  74     -11.235  -4.609  19.119  1.00 90.88           C  
ATOM    556  CD1 ILE A  74     -12.894  -2.113  19.384  1.00 90.88           C  
ATOM    557  N   ARG A  75     -12.617  -7.913  20.404  1.00 93.12           N  
ATOM    558  CA  ARG A  75     -11.993  -9.212  20.683  1.00 93.12           C  
ATOM    559  C   ARG A  75     -12.319 -10.263  19.628  1.00 93.12           C  
ATOM    560  CB  ARG A  75     -12.452  -9.683  22.065  1.00 93.12           C  
ATOM    561  O   ARG A  75     -11.412 -10.909  19.114  1.00 93.12           O  
ATOM    562  CG  ARG A  75     -11.962 -11.099  22.383  1.00 93.12           C  
ATOM    563  CD  ARG A  75     -12.354 -11.423  23.814  1.00 93.12           C  
ATOM    564  NE  ARG A  75     -12.234 -12.858  24.104  1.00 93.12           N  
ATOM    565  NH1 ARG A  75     -12.154 -12.592  26.376  1.00 93.12           N  
ATOM    566  NH2 ARG A  75     -12.129 -14.632  25.529  1.00 93.12           N  
ATOM    567  CZ  ARG A  75     -12.174 -13.352  25.323  1.00 93.12           C  
ATOM    568  N   THR A  76     -13.604 -10.464  19.349  1.00 92.62           N  
ATOM    569  CA  THR A  76     -14.064 -11.465  18.382  1.00 92.62           C  
ATOM    570  C   THR A  76     -13.527 -11.148  16.990  1.00 92.62           C  
ATOM    571  CB  THR A  76     -15.597 -11.526  18.369  1.00 92.62           C  
ATOM    572  O   THR A  76     -13.038 -12.048  16.312  1.00 92.62           O  
ATOM    573  CG2 THR A  76     -16.158 -12.539  17.382  1.00 92.62           C  
ATOM    574  OG1 THR A  76     -16.088 -11.921  19.630  1.00 92.62           O  
ATOM    575  N   LEU A  77     -13.552  -9.874  16.592  1.00 94.25           N  
ATOM    576  CA  LEU A  77     -13.044  -9.444  15.290  1.00 94.25           C  
ATOM    577  C   LEU A  77     -11.529  -9.655  15.154  1.00 94.25           C  
ATOM    578  CB  LEU A  77     -13.441  -7.981  15.044  1.00 94.25           C  
ATOM    579  O   LEU A  77     -11.099 -10.187  14.136  1.00 94.25           O  
ATOM    580  CG  LEU A  77     -14.951  -7.725  14.942  1.00 94.25           C  
ATOM    581  CD1 LEU A  77     -15.218  -6.226  14.874  1.00 94.25           C  
ATOM    582  CD2 LEU A  77     -15.554  -8.381  13.697  1.00 94.25           C  
ATOM    583  N   PHE A  78     -10.728  -9.345  16.183  1.00 95.31           N  
ATOM    584  CA  PHE A  78      -9.289  -9.644  16.178  1.00 95.31           C  
ATOM    585  C   PHE A  78      -9.006 -11.144  16.067  1.00 95.31           C  
ATOM    586  CB  PHE A  78      -8.609  -9.100  17.443  1.00 95.31           C  
ATOM    587  O   PHE A  78      -8.131 -11.540  15.304  1.00 95.31           O  
ATOM    588  CG  PHE A  78      -8.014  -7.718  17.289  1.00 95.31           C  
ATOM    589  CD1 PHE A  78      -6.871  -7.532  16.490  1.00 95.31           C  
ATOM    590  CD2 PHE A  78      -8.557  -6.631  17.992  1.00 95.31           C  
ATOM    591  CE1 PHE A  78      -6.279  -6.261  16.399  1.00 95.31           C  
ATOM    592  CE2 PHE A  78      -7.977  -5.355  17.886  1.00 95.31           C  
ATOM    593  CZ  PHE A  78      -6.840  -5.171  17.082  1.00 95.31           C  
ATOM    594  N   ILE A  79      -9.740 -11.985  16.803  1.00 96.25           N  
ATOM    595  CA  ILE A  79      -9.555 -13.443  16.752  1.00 96.25           C  
ATOM    596  C   ILE A  79      -9.840 -13.967  15.342  1.00 96.25           C  
ATOM    597  CB  ILE A  79     -10.427 -14.141  17.818  1.00 96.25           C  
ATOM    598  O   ILE A  79      -9.021 -14.703  14.797  1.00 96.25           O  
ATOM    599  CG1 ILE A  79      -9.881 -13.843  19.233  1.00 96.25           C  
ATOM    600  CG2 ILE A  79     -10.481 -15.666  17.591  1.00 96.25           C  
ATOM    601  CD1 ILE A  79     -10.919 -14.093  20.333  1.00 96.25           C  
ATOM    602  N   TYR A  80     -10.957 -13.563  14.730  1.00 96.62           N  
ATOM    603  CA  TYR A  80     -11.249 -13.942  13.346  1.00 96.62           C  
ATOM    604  C   TYR A  80     -10.220 -13.379  12.365  1.00 96.62           C  
ATOM    605  CB  TYR A  80     -12.668 -13.521  12.952  1.00 96.62           C  
ATOM    606  O   TYR A  80      -9.804 -14.103  11.469  1.00 96.62           O  
ATOM    607  CG  TYR A  80     -13.749 -14.437  13.491  1.00 96.62           C  
ATOM    608  CD1 TYR A  80     -13.792 -15.785  13.084  1.00 96.62           C  
ATOM    609  CD2 TYR A  80     -14.736 -13.937  14.358  1.00 96.62           C  
ATOM    610  CE1 TYR A  80     -14.803 -16.637  13.565  1.00 96.62           C  
ATOM    611  CE2 TYR A  80     -15.760 -14.783  14.829  1.00 96.62           C  
ATOM    612  OH  TYR A  80     -16.773 -16.956  14.892  1.00 96.62           O  
ATOM    613  CZ  TYR A  80     -15.787 -16.138  14.440  1.00 96.62           C  
ATOM    614  N   GLY A  81      -9.752 -12.143  12.560  1.00 97.25           N  
ATOM    615  CA  GLY A  81      -8.674 -11.562  11.760  1.00 97.25           C  
ATOM    616  C   GLY A  81      -7.398 -12.407  11.806  1.00 97.25           C  
ATOM    617  O   GLY A  81      -6.870 -12.783  10.766  1.00 97.25           O  
ATOM    618  N   VAL A  82      -6.958 -12.809  13.001  1.00 98.12           N  
ATOM    619  CA  VAL A  82      -5.795 -13.694  13.183  1.00 98.12           C  
ATOM    620  C   VAL A  82      -6.014 -15.062  12.527  1.00 98.12           C  
ATOM    621  CB  VAL A  82      -5.460 -13.827  14.682  1.00 98.12           C  
ATOM    622  O   VAL A  82      -5.109 -15.579  11.876  1.00 98.12           O  
ATOM    623  CG1 VAL A  82      -4.401 -14.897  14.960  1.00 98.12           C  
ATOM    624  CG2 VAL A  82      -4.899 -12.507  15.228  1.00 98.12           C  
ATOM    625  N   ILE A  83      -7.215 -15.638  12.639  1.00 98.25           N  
ATOM    626  CA  ILE A  83      -7.564 -16.899  11.967  1.00 98.25           C  
ATOM    627  C   ILE A  83      -7.490 -16.750  10.440  1.00 98.25           C  
ATOM    628  CB  ILE A  83      -8.951 -17.395  12.441  1.00 98.25           C  
ATOM    629  O   ILE A  83      -6.944 -17.629   9.778  1.00 98.25           O  
ATOM    630  CG1 ILE A  83      -8.877 -17.861  13.914  1.00 98.25           C  
ATOM    631  CG2 ILE A  83      -9.475 -18.543  11.560  1.00 98.25           C  
ATOM    632  CD1 ILE A  83     -10.253 -18.056  14.567  1.00 98.25           C  
ATOM    633  N   LEU A  84      -7.984 -15.644   9.878  1.00 98.44           N  
ATOM    634  CA  LEU A  84      -7.900 -15.359   8.442  1.00 98.44           C  
ATOM    635  C   LEU A  84      -6.445 -15.217   7.977  1.00 98.44           C  
ATOM    636  CB  LEU A  84      -8.702 -14.089   8.110  1.00 98.44           C  
ATOM    637  O   LEU A  84      -6.088 -15.806   6.958  1.00 98.44           O  
ATOM    638  CG  LEU A  84     -10.230 -14.231   8.199  1.00 98.44           C  
ATOM    639  CD1 LEU A  84     -10.872 -12.851   8.044  1.00 98.44           C  
ATOM    640  CD2 LEU A  84     -10.800 -15.148   7.116  1.00 98.44           C  
ATOM    641  N   ILE A  85      -5.588 -14.533   8.751  1.00 98.62           N  
ATOM    642  CA  ILE A  85      -4.144 -14.473   8.466  1.00 98.62           C  
ATOM    643  C   ILE A  85      -3.576 -15.892   8.401  1.00 98.62           C  
ATOM    644  CB  ILE A  85      -3.362 -13.609   9.488  1.00 98.62           C  
ATOM    645  O   ILE A  85      -2.916 -16.231   7.424  1.00 98.62           O  
ATOM    646  CG1 ILE A  85      -3.807 -12.134   9.427  1.00 98.62           C  
ATOM    647  CG2 ILE A  85      -1.843 -13.688   9.223  1.00 98.62           C  
ATOM    648  CD1 ILE A  85      -3.285 -11.259  10.575  1.00 98.62           C  
ATOM    649  N   ILE A  86      -3.857 -16.742   9.392  1.00 98.56           N  
ATOM    650  CA  ILE A  86      -3.337 -18.116   9.452  1.00 98.56           C  
ATOM    651  C   ILE A  86      -3.819 -18.949   8.258  1.00 98.56           C  
ATOM    652  CB  ILE A  86      -3.709 -18.766  10.805  1.00 98.56           C  
ATOM    653  O   ILE A  86      -3.001 -19.532   7.551  1.00 98.56           O  
ATOM    654  CG1 ILE A  86      -2.922 -18.085  11.948  1.00 98.56           C  
ATOM    655  CG2 ILE A  86      -3.449 -20.285  10.811  1.00 98.56           C  
ATOM    656  CD1 ILE A  86      -3.487 -18.392  13.340  1.00 98.56           C  
ATOM    657  N   ILE A  87      -5.128 -18.981   8.001  1.00 98.56           N  
ATOM    658  CA  ILE A  87      -5.717 -19.775   6.915  1.00 98.56           C  
ATOM    659  C   ILE A  87      -5.194 -19.301   5.558  1.00 98.56           C  
ATOM    660  CB  ILE A  87      -7.262 -19.729   6.984  1.00 98.56           C  
ATOM    661  O   ILE A  87      -4.728 -20.116   4.765  1.00 98.56           O  
ATOM    662  CG1 ILE A  87      -7.755 -20.489   8.237  1.00 98.56           C  
ATOM    663  CG2 ILE A  87      -7.897 -20.332   5.715  1.00 98.56           C  
ATOM    664  CD1 ILE A  87      -9.261 -20.349   8.493  1.00 98.56           C  
ATOM    665  N   GLY A  88      -5.222 -17.991   5.301  1.00 98.44           N  
ATOM    666  CA  GLY A  88      -4.720 -17.422   4.052  1.00 98.44           C  
ATOM    667  C   GLY A  88      -3.231 -17.694   3.844  1.00 98.44           C  
ATOM    668  O   GLY A  88      -2.810 -18.014   2.733  1.00 98.44           O  
ATOM    669  N   SER A  89      -2.445 -17.663   4.925  1.00 98.38           N  
ATOM    670  CA  SER A  89      -1.022 -18.013   4.893  1.00 98.38           C  
ATOM    671  C   SER A  89      -0.780 -19.473   4.528  1.00 98.38           C  
ATOM    672  CB  SER A  89      -0.348 -17.752   6.237  1.00 98.38           C  
ATOM    673  O   SER A  89       0.054 -19.762   3.677  1.00 98.38           O  
ATOM    674  OG  SER A  89      -0.486 -16.407   6.625  1.00 98.38           O  
ATOM    675  N   ILE A  90      -1.528 -20.394   5.141  1.00 98.56           N  
ATOM    676  CA  ILE A  90      -1.421 -21.830   4.859  1.00 98.56           C  
ATOM    677  C   ILE A  90      -1.809 -22.117   3.406  1.00 98.56           C  
ATOM    678  CB  ILE A  90      -2.273 -22.635   5.867  1.00 98.56           C  
ATOM    679  O   ILE A  90      -1.083 -22.829   2.719  1.00 98.56           O  
ATOM    680  CG1 ILE A  90      -1.642 -22.555   7.275  1.00 98.56           C  
ATOM    681  CG2 ILE A  90      -2.405 -24.107   5.440  1.00 98.56           C  
ATOM    682  CD1 ILE A  90      -2.554 -23.070   8.397  1.00 98.56           C  
ATOM    683  N   ILE A  91      -2.909 -21.531   2.917  1.00 98.38           N  
ATOM    684  CA  ILE A  91      -3.340 -21.669   1.517  1.00 98.38           C  
ATOM    685  C   ILE A  91      -2.251 -21.141   0.577  1.00 98.38           C  
ATOM    686  CB  ILE A  91      -4.695 -20.954   1.294  1.00 98.38           C  
ATOM    687  O   ILE A  91      -1.842 -21.849  -0.339  1.00 98.38           O  
ATOM    688  CG1 ILE A  91      -5.819 -21.683   2.066  1.00 98.38           C  
ATOM    689  CG2 ILE A  91      -5.079 -20.873  -0.199  1.00 98.38           C  
ATOM    690  CD1 ILE A  91      -7.137 -20.899   2.117  1.00 98.38           C  
ATOM    691  N   GLY A  92      -1.744 -19.930   0.822  1.00 97.50           N  
ATOM    692  CA  GLY A  92      -0.706 -19.323  -0.010  1.00 97.50           C  
ATOM    693  C   GLY A  92       0.599 -20.123  -0.048  1.00 97.50           C  
ATOM    694  O   GLY A  92       1.219 -20.216  -1.102  1.00 97.50           O  
ATOM    695  N   TYR A  93       0.979 -20.746   1.071  1.00 98.06           N  
ATOM    696  CA  TYR A  93       2.160 -21.605   1.153  1.00 98.06           C  
ATOM    697  C   TYR A  93       1.961 -22.959   0.453  1.00 98.06           C  
ATOM    698  CB  TYR A  93       2.532 -21.796   2.628  1.00 98.06           C  
ATOM    699  O   TYR A  93       2.787 -23.362  -0.358  1.00 98.06           O  
ATOM    700  CG  TYR A  93       3.818 -22.570   2.818  1.00 98.06           C  
ATOM    701  CD1 TYR A  93       3.781 -23.935   3.161  1.00 98.06           C  
ATOM    702  CD2 TYR A  93       5.052 -21.928   2.604  1.00 98.06           C  
ATOM    703  CE1 TYR A  93       4.983 -24.655   3.298  1.00 98.06           C  
ATOM    704  CE2 TYR A  93       6.255 -22.646   2.734  1.00 98.06           C  
ATOM    705  OH  TYR A  93       7.375 -24.712   3.230  1.00 98.06           O  
ATOM    706  CZ  TYR A  93       6.220 -24.013   3.082  1.00 98.06           C  
ATOM    707  N   ILE A  94       0.851 -23.658   0.722  1.00 98.06           N  
ATOM    708  CA  ILE A  94       0.566 -24.976   0.124  1.00 98.06           C  
ATOM    709  C   ILE A  94       0.431 -24.868  -1.397  1.00 98.06           C  
ATOM    710  CB  ILE A  94      -0.704 -25.595   0.759  1.00 98.06           C  
ATOM    711  O   ILE A  94       0.954 -25.704  -2.132  1.00 98.06           O  
ATOM    712  CG1 ILE A  94      -0.394 -26.023   2.212  1.00 98.06           C  
ATOM    713  CG2 ILE A  94      -1.232 -26.799  -0.049  1.00 98.06           C  
ATOM    714  CD1 ILE A  94      -1.616 -26.530   2.989  1.00 98.06           C  
ATOM    715  N   PHE A  95      -0.254 -23.830  -1.877  1.00 97.25           N  
ATOM    716  CA  PHE A  95      -0.503 -23.616  -3.300  1.00 97.25           C  
ATOM    717  C   PHE A  95       0.489 -22.638  -3.937  1.00 97.25           C  
ATOM    718  CB  PHE A  95      -1.970 -23.236  -3.522  1.00 97.25           C  
ATOM    719  O   PHE A  95       0.160 -21.994  -4.932  1.00 97.25           O  
ATOM    720  CG  PHE A  95      -2.952 -24.294  -3.059  1.00 97.25           C  
ATOM    721  CD1 PHE A  95      -3.111 -25.478  -3.801  1.00 97.25           C  
ATOM    722  CD2 PHE A  95      -3.708 -24.101  -1.890  1.00 97.25           C  
ATOM    723  CE1 PHE A  95      -4.032 -26.454  -3.383  1.00 97.25           C  
ATOM    724  CE2 PHE A  95      -4.621 -25.080  -1.463  1.00 97.25           C  
ATOM    725  CZ  PHE A  95      -4.787 -26.256  -2.214  1.00 97.25           C  
ATOM    726  N   GLN A  96       1.711 -22.546  -3.400  1.00 95.69           N  
ATOM    727  CA  GLN A  96       2.737 -21.604  -3.860  1.00 95.69           C  
ATOM    728  C   GLN A  96       3.031 -21.682  -5.368  1.00 95.69           C  
ATOM    729  CB  GLN A  96       4.015 -21.761  -3.016  1.00 95.69           C  
ATOM    730  O   GLN A  96       3.305 -20.658  -5.977  1.00 95.69           O  
ATOM    731  CG  GLN A  96       4.664 -23.151  -3.132  1.00 95.69           C  
ATOM    732  CD  GLN A  96       5.818 -23.423  -2.165  1.00 95.69           C  
ATOM    733  NE2 GLN A  96       6.435 -24.574  -2.278  1.00 95.69           N  
ATOM    734  OE1 GLN A  96       6.206 -22.646  -1.307  1.00 95.69           O  
ATOM    735  N   HIS A  97       2.887 -22.861  -5.984  1.00 95.31           N  
ATOM    736  CA  HIS A  97       3.128 -23.088  -7.416  1.00 95.31           C  
ATOM    737  C   HIS A  97       1.918 -22.787  -8.323  1.00 95.31           C  
ATOM    738  CB  HIS A  97       3.617 -24.530  -7.613  1.00 95.31           C  
ATOM    739  O   HIS A  97       2.013 -22.908  -9.541  1.00 95.31           O  
ATOM    740  CG  HIS A  97       4.834 -24.856  -6.786  1.00 95.31           C  
ATOM    741  CD2 HIS A  97       4.902 -25.750  -5.751  1.00 95.31           C  
ATOM    742  ND1 HIS A  97       6.071 -24.258  -6.886  1.00 95.31           N  
ATOM    743  CE1 HIS A  97       6.864 -24.781  -5.939  1.00 95.31           C  
ATOM    744  NE2 HIS A  97       6.188 -25.687  -5.205  1.00 95.31           N  
ATOM    745  N   GLN A  98       0.757 -22.439  -7.758  1.00 96.12           N  
ATOM    746  CA  GLN A  98      -0.469 -22.154  -8.509  1.00 96.12           C  
ATOM    747  C   GLN A  98      -0.952 -20.743  -8.188  1.00 96.12           C  
ATOM    748  CB  GLN A  98      -1.552 -23.204  -8.211  1.00 96.12           C  
ATOM    749  O   GLN A  98      -1.728 -20.539  -7.252  1.00 96.12           O  
ATOM    750  CG  GLN A  98      -1.163 -24.601  -8.715  1.00 96.12           C  
ATOM    751  CD  GLN A  98      -2.291 -25.621  -8.584  1.00 96.12           C  
ATOM    752  NE2 GLN A  98      -2.044 -26.872  -8.894  1.00 96.12           N  
ATOM    753  OE1 GLN A  98      -3.416 -25.330  -8.223  1.00 96.12           O  
ATOM    754  N   PHE A  99      -0.523 -19.768  -8.997  1.00 96.69           N  
ATOM    755  CA  PHE A  99      -0.787 -18.349  -8.744  1.00 96.69           C  
ATOM    756  C   PHE A  99      -2.258 -18.020  -8.413  1.00 96.69           C  
ATOM    757  CB  PHE A  99      -0.265 -17.480  -9.898  1.00 96.69           C  
ATOM    758  O   PHE A  99      -2.476 -17.306  -7.437  1.00 96.69           O  
ATOM    759  CG  PHE A  99      -0.451 -16.004  -9.617  1.00 96.69           C  
ATOM    760  CD1 PHE A  99      -1.495 -15.286 -10.231  1.00 96.69           C  
ATOM    761  CD2 PHE A  99       0.389 -15.364  -8.687  1.00 96.69           C  
ATOM    762  CE1 PHE A  99      -1.699 -13.933  -9.908  1.00 96.69           C  
ATOM    763  CE2 PHE A  99       0.181 -14.013  -8.363  1.00 96.69           C  
ATOM    764  CZ  PHE A  99      -0.866 -13.301  -8.970  1.00 96.69           C  
ATOM    765  N   PRO A 100      -3.286 -18.557  -9.107  1.00 96.19           N  
ATOM    766  CA  PRO A 100      -4.678 -18.263  -8.755  1.00 96.19           C  
ATOM    767  C   PRO A 100      -5.068 -18.706  -7.336  1.00 96.19           C  
ATOM    768  CB  PRO A 100      -5.529 -18.973  -9.813  1.00 96.19           C  
ATOM    769  O   PRO A 100      -5.762 -17.976  -6.633  1.00 96.19           O  
ATOM    770  CG  PRO A 100      -4.590 -19.081 -11.013  1.00 96.19           C  
ATOM    771  CD  PRO A 100      -3.239 -19.321 -10.348  1.00 96.19           C  
ATOM    772  N   LEU A 101      -4.609 -19.877  -6.883  1.00 97.12           N  
ATOM    773  CA  LEU A 101      -4.896 -20.370  -5.531  1.00 97.12           C  
ATOM    774  C   LEU A 101      -4.059 -19.645  -4.475  1.00 97.12           C  
ATOM    775  CB  LEU A 101      -4.653 -21.883  -5.463  1.00 97.12           C  
ATOM    776  O   LEU A 101      -4.574 -19.308  -3.407  1.00 97.12           O  
ATOM    777  CG  LEU A 101      -5.637 -22.751  -6.262  1.00 97.12           C  
ATOM    778  CD1 LEU A 101      -5.305 -24.216  -6.012  1.00 97.12           C  
ATOM    779  CD2 LEU A 101      -7.095 -22.542  -5.846  1.00 97.12           C  
ATOM    780  N   LEU A 102      -2.801 -19.328  -4.793  1.00 97.69           N  
ATOM    781  CA  LEU A 102      -1.976 -18.446  -3.973  1.00 97.69           C  
ATOM    782  C   LEU A 102      -2.646 -17.079  -3.785  1.00 97.69           C  
ATOM    783  CB  LEU A 102      -0.584 -18.342  -4.615  1.00 97.69           C  
ATOM    784  O   LEU A 102      -2.671 -16.556  -2.671  1.00 97.69           O  
ATOM    785  CG  LEU A 102       0.350 -17.333  -3.923  1.00 97.69           C  
ATOM    786  CD1 LEU A 102       1.793 -17.762  -4.117  1.00 97.69           C  
ATOM    787  CD2 LEU A 102       0.252 -15.905  -4.481  1.00 97.69           C  
ATOM    788  N   LEU A 103      -3.225 -16.518  -4.850  1.00 97.19           N  
ATOM    789  CA  LEU A 103      -3.931 -15.240  -4.827  1.00 97.19           C  
ATOM    790  C   LEU A 103      -5.187 -15.301  -3.947  1.00 97.19           C  
ATOM    791  CB  LEU A 103      -4.259 -14.827  -6.272  1.00 97.19           C  
ATOM    792  O   LEU A 103      -5.460 -14.365  -3.198  1.00 97.19           O  
ATOM    793  CG  LEU A 103      -4.970 -13.469  -6.390  1.00 97.19           C  
ATOM    794  CD1 LEU A 103      -4.097 -12.339  -5.850  1.00 97.19           C  
ATOM    795  CD2 LEU A 103      -5.290 -13.180  -7.855  1.00 97.19           C  
ATOM    796  N   VAL A 104      -5.923 -16.415  -3.960  1.00 97.75           N  
ATOM    797  CA  VAL A 104      -7.026 -16.637  -3.010  1.00 97.75           C  
ATOM    798  C   VAL A 104      -6.504 -16.637  -1.569  1.00 97.75           C  
ATOM    799  CB  VAL A 104      -7.791 -17.933  -3.338  1.00 97.75           C  
ATOM    800  O   VAL A 104      -7.067 -15.952  -0.713  1.00 97.75           O  
ATOM    801  CG1 VAL A 104      -8.811 -18.301  -2.252  1.00 97.75           C  
ATOM    802  CG2 VAL A 104      -8.564 -17.785  -4.654  1.00 97.75           C  
ATOM    803  N   GLY A 105      -5.395 -17.337  -1.302  1.00 98.12           N  
ATOM    804  CA  GLY A 105      -4.729 -17.319   0.004  1.00 98.12           C  
ATOM    805  C   GLY A 105      -4.321 -15.908   0.438  1.00 98.12           C  
ATOM    806  O   GLY A 105      -4.589 -15.509   1.571  1.00 98.12           O  
ATOM    807  N   ARG A 106      -3.763 -15.117  -0.486  1.00 97.25           N  
ATOM    808  CA  ARG A 106      -3.422 -13.695  -0.305  1.00 97.25           C  
ATOM    809  C   ARG A 106      -4.631 -12.860   0.099  1.00 97.25           C  
ATOM    810  CB  ARG A 106      -2.817 -13.142  -1.606  1.00 97.25           C  
ATOM    811  O   ARG A 106      -4.566 -12.182   1.113  1.00 97.25           O  
ATOM    812  CG  ARG A 106      -1.341 -13.495  -1.782  1.00 97.25           C  
ATOM    813  CD  ARG A 106      -0.472 -12.390  -1.186  1.00 97.25           C  
ATOM    814  NE  ARG A 106       0.586 -12.943  -0.353  1.00 97.25           N  
ATOM    815  NH1 ARG A 106       0.414 -11.392   1.340  1.00 97.25           N  
ATOM    816  NH2 ARG A 106       1.162 -13.417   1.732  1.00 97.25           N  
ATOM    817  CZ  ARG A 106       0.747 -12.561   0.882  1.00 97.25           C  
ATOM    818  N   ILE A 107      -5.740 -12.944  -0.633  1.00 97.06           N  
ATOM    819  CA  ILE A 107      -6.961 -12.173  -0.341  1.00 97.06           C  
ATOM    820  C   ILE A 107      -7.497 -12.504   1.059  1.00 97.06           C  
ATOM    821  CB  ILE A 107      -8.015 -12.439  -1.439  1.00 97.06           C  
ATOM    822  O   ILE A 107      -7.839 -11.599   1.822  1.00 97.06           O  
ATOM    823  CG1 ILE A 107      -7.555 -11.838  -2.787  1.00 97.06           C  
ATOM    824  CG2 ILE A 107      -9.401 -11.879  -1.063  1.00 97.06           C  
ATOM    825  CD1 ILE A 107      -8.337 -12.406  -3.977  1.00 97.06           C  
ATOM    826  N   ILE A 108      -7.529 -13.793   1.420  1.00 98.25           N  
ATOM    827  CA  ILE A 108      -7.951 -14.247   2.754  1.00 98.25           C  
ATOM    828  C   ILE A 108      -6.991 -13.720   3.827  1.00 98.25           C  
ATOM    829  CB  ILE A 108      -8.060 -15.790   2.787  1.00 98.25           C  
ATOM    830  O   ILE A 108      -7.442 -13.197   4.846  1.00 98.25           O  
ATOM    831  CG1 ILE A 108      -9.189 -16.275   1.848  1.00 98.25           C  
ATOM    832  CG2 ILE A 108      -8.330 -16.306   4.215  1.00 98.25           C  
ATOM    833  CD1 ILE A 108      -9.179 -17.790   1.604  1.00 98.25           C  
ATOM    834  N   GLN A 109      -5.677 -13.814   3.590  1.00 98.31           N  
ATOM    835  CA  GLN A 109      -4.662 -13.314   4.515  1.00 98.31           C  
ATOM    836  C   GLN A 109      -4.840 -11.808   4.734  1.00 98.31           C  
ATOM    837  CB  GLN A 109      -3.244 -13.644   4.003  1.00 98.31           C  
ATOM    838  O   GLN A 109      -4.932 -11.364   5.877  1.00 98.31           O  
ATOM    839  CG  GLN A 109      -2.174 -13.306   5.055  1.00 98.31           C  
ATOM    840  CD  GLN A 109      -0.749 -13.376   4.516  1.00 98.31           C  
ATOM    841  NE2 GLN A 109       0.012 -14.410   4.781  1.00 98.31           N  
ATOM    842  OE1 GLN A 109      -0.256 -12.473   3.865  1.00 98.31           O  
ATOM    843  N   THR A 110      -4.955 -11.034   3.653  1.00 97.50           N  
ATOM    844  CA  THR A 110      -5.077  -9.577   3.703  1.00 97.50           C  
ATOM    845  C   THR A 110      -6.363  -9.110   4.377  1.00 97.50           C  
ATOM    846  CB  THR A 110      -4.962  -8.968   2.302  1.00 97.50           C  
ATOM    847  O   THR A 110      -6.332  -8.111   5.092  1.00 97.50           O  
ATOM    848  CG2 THR A 110      -4.975  -7.452   2.403  1.00 97.50           C  
ATOM    849  OG1 THR A 110      -3.735  -9.316   1.709  1.00 97.50           O  
ATOM    850  N   ALA A 111      -7.473  -9.844   4.250  1.00 96.75           N  
ATOM    851  CA  ALA A 111      -8.674  -9.552   5.033  1.00 96.75           C  
ATOM    852  C   ALA A 111      -8.376  -9.592   6.545  1.00 96.75           C  
ATOM    853  CB  ALA A 111      -9.775 -10.542   4.637  1.00 96.75           C  
ATOM    854  O   ALA A 111      -8.802  -8.716   7.295  1.00 96.75           O  
ATOM    855  N   GLY A 112      -7.568 -10.556   6.989  1.00 97.38           N  
ATOM    856  CA  GLY A 112      -7.098 -10.620   8.368  1.00 97.38           C  
ATOM    857  C   GLY A 112      -6.115  -9.504   8.756  1.00 97.38           C  
ATOM    858  O   GLY A 112      -6.236  -8.958   9.854  1.00 97.38           O  
ATOM    859  N   LEU A 113      -5.196  -9.116   7.859  1.00 97.31           N  
ATOM    860  CA  LEU A 113      -4.278  -7.979   8.069  1.00 97.31           C  
ATOM    861  C   LEU A 113      -5.059  -6.669   8.276  1.00 97.31           C  
ATOM    862  CB  LEU A 113      -3.296  -7.830   6.882  1.00 97.31           C  
ATOM    863  O   LEU A 113      -4.829  -5.945   9.247  1.00 97.31           O  
ATOM    864  CG  LEU A 113      -2.418  -9.055   6.557  1.00 97.31           C  
ATOM    865  CD1 LEU A 113      -1.522  -8.777   5.349  1.00 97.31           C  
ATOM    866  CD2 LEU A 113      -1.504  -9.491   7.695  1.00 97.31           C  
ATOM    867  N   ALA A 114      -6.070  -6.430   7.436  1.00 94.62           N  
ATOM    868  CA  ALA A 114      -6.943  -5.260   7.507  1.00 94.62           C  
ATOM    869  C   ALA A 114      -7.684  -5.149   8.852  1.00 94.62           C  
ATOM    870  CB  ALA A 114      -7.935  -5.360   6.346  1.00 94.62           C  
ATOM    871  O   ALA A 114      -7.913  -4.043   9.357  1.00 94.62           O  
ATOM    872  N   ALA A 115      -8.036  -6.291   9.458  1.00 95.19           N  
ATOM    873  CA  ALA A 115      -8.631  -6.332  10.789  1.00 95.19           C  
ATOM    874  C   ALA A 115      -7.661  -5.779  11.838  1.00 95.19           C  
ATOM    875  CB  ALA A 115      -9.048  -7.770  11.127  1.00 95.19           C  
ATOM    876  O   ALA A 115      -8.045  -4.929  12.638  1.00 95.19           O  
ATOM    877  N   ALA A 116      -6.403  -6.228  11.825  1.00 94.12           N  
ATOM    878  CA  ALA A 116      -5.407  -5.794  12.798  1.00 94.12           C  
ATOM    879  C   ALA A 116      -5.100  -4.293  12.690  1.00 94.12           C  
ATOM    880  CB  ALA A 116      -4.144  -6.641  12.626  1.00 94.12           C  
ATOM    881  O   ALA A 116      -5.046  -3.602  13.710  1.00 94.12           O  
ATOM    882  N   GLU A 117      -4.966  -3.792  11.461  1.00 91.38           N  
ATOM    883  CA  GLU A 117      -4.700  -2.380  11.178  1.00 91.38           C  
ATOM    884  C   GLU A 117      -5.820  -1.467  11.690  1.00 91.38           C  
ATOM    885  CB  GLU A 117      -4.497  -2.186   9.675  1.00 91.38           C  
ATOM    886  O   GLU A 117      -5.586  -0.488  12.404  1.00 91.38           O  
ATOM    887  CG  GLU A 117      -3.151  -2.774   9.232  1.00 91.38           C  
ATOM    888  CD  GLU A 117      -2.932  -2.621   7.726  1.00 91.38           C  
ATOM    889  OE1 GLU A 117      -2.327  -3.549   7.148  1.00 91.38           O  
ATOM    890  OE2 GLU A 117      -3.359  -1.577   7.182  1.00 91.38           O  
ATOM    891  N   THR A 118      -7.062  -1.832  11.377  1.00 91.06           N  
ATOM    892  CA  THR A 118      -8.238  -1.007  11.668  1.00 91.06           C  
ATOM    893  C   THR A 118      -8.636  -1.085  13.138  1.00 91.06           C  
ATOM    894  CB  THR A 118      -9.406  -1.451  10.781  1.00 91.06           C  
ATOM    895  O   THR A 118      -8.859  -0.067  13.800  1.00 91.06           O  
ATOM    896  CG2 THR A 118     -10.615  -0.529  10.913  1.00 91.06           C  
ATOM    897  OG1 THR A 118      -8.997  -1.438   9.438  1.00 91.06           O  
ATOM    898  N   LEU A 119      -8.722  -2.300  13.682  1.00 93.12           N  
ATOM    899  CA  LEU A 119      -9.247  -2.527  15.025  1.00 93.12           C  
ATOM    900  C   LEU A 119      -8.304  -2.013  16.115  1.00 93.12           C  
ATOM    901  CB  LEU A 119      -9.535  -4.017  15.234  1.00 93.12           C  
ATOM    902  O   LEU A 119      -8.785  -1.694  17.200  1.00 93.12           O  
ATOM    903  CG  LEU A 119     -10.626  -4.606  14.328  1.00 93.12           C  
ATOM    904  CD1 LEU A 119     -10.583  -6.128  14.445  1.00 93.12           C  
ATOM    905  CD2 LEU A 119     -12.024  -4.119  14.722  1.00 93.12           C  
ATOM    906  N   TYR A 120      -6.997  -1.889  15.852  1.00 94.38           N  
ATOM    907  CA  TYR A 120      -6.057  -1.276  16.798  1.00 94.38           C  
ATOM    908  C   TYR A 120      -6.449   0.173  17.104  1.00 94.38           C  
ATOM    909  CB  TYR A 120      -4.625  -1.331  16.240  1.00 94.38           C  
ATOM    910  O   TYR A 120      -6.606   0.550  18.268  1.00 94.38           O  
ATOM    911  CG  TYR A 120      -3.643  -0.529  17.077  1.00 94.38           C  
ATOM    912  CD1 TYR A 120      -3.361   0.814  16.758  1.00 94.38           C  
ATOM    913  CD2 TYR A 120      -3.087  -1.093  18.236  1.00 94.38           C  
ATOM    914  CE1 TYR A 120      -2.564   1.591  17.620  1.00 94.38           C  
ATOM    915  CE2 TYR A 120      -2.255  -0.334  19.079  1.00 94.38           C  
ATOM    916  OH  TYR A 120      -1.186   1.757  19.576  1.00 94.38           O  
ATOM    917  CZ  TYR A 120      -1.989   1.014  18.768  1.00 94.38           C  
ATOM    918  N   VAL A 121      -6.656   0.974  16.055  1.00 90.38           N  
ATOM    919  CA  VAL A 121      -6.998   2.397  16.181  1.00 90.38           C  
ATOM    920  C   VAL A 121      -8.348   2.558  16.878  1.00 90.38           C  
ATOM    921  CB  VAL A 121      -6.997   3.071  14.794  1.00 90.38           C  
ATOM    922  O   VAL A 121      -8.478   3.365  17.800  1.00 90.38           O  
ATOM    923  CG1 VAL A 121      -7.396   4.549  14.877  1.00 90.38           C  
ATOM    924  CG2 VAL A 121      -5.606   2.991  14.148  1.00 90.38           C  
ATOM    925  N   ILE A 122      -9.333   1.734  16.503  1.00 89.94           N  
ATOM    926  CA  ILE A 122     -10.660   1.723  17.133  1.00 89.94           C  
ATOM    927  C   ILE A 122     -10.557   1.336  18.610  1.00 89.94           C  
ATOM    928  CB  ILE A 122     -11.612   0.775  16.375  1.00 89.94           C  
ATOM    929  O   ILE A 122     -11.174   1.978  19.457  1.00 89.94           O  
ATOM    930  CG1 ILE A 122     -11.806   1.270  14.925  1.00 89.94           C  
ATOM    931  CG2 ILE A 122     -12.981   0.682  17.079  1.00 89.94           C  
ATOM    932  CD1 ILE A 122     -12.592   0.291  14.056  1.00 89.94           C  
ATOM    933  N   TYR A 123      -9.761   0.320  18.945  1.00 92.25           N  
ATOM    934  CA  TYR A 123      -9.572  -0.117  20.325  1.00 92.25           C  
ATOM    935  C   TYR A 123      -8.982   0.999  21.194  1.00 92.25           C  
ATOM    936  CB  TYR A 123      -8.675  -1.359  20.348  1.00 92.25           C  
ATOM    937  O   TYR A 123      -9.502   1.284  22.274  1.00 92.25           O  
ATOM    938  CG  TYR A 123      -8.462  -1.907  21.739  1.00 92.25           C  
ATOM    939  CD1 TYR A 123      -7.385  -1.445  22.522  1.00 92.25           C  
ATOM    940  CD2 TYR A 123      -9.366  -2.850  22.261  1.00 92.25           C  
ATOM    941  CE1 TYR A 123      -7.195  -1.948  23.822  1.00 92.25           C  
ATOM    942  CE2 TYR A 123      -9.194  -3.334  23.569  1.00 92.25           C  
ATOM    943  OH  TYR A 123      -7.890  -3.418  25.574  1.00 92.25           O  
ATOM    944  CZ  TYR A 123      -8.097  -2.901  24.338  1.00 92.25           C  
ATOM    945  N   VAL A 124      -7.931   1.666  20.708  1.00 90.62           N  
ATOM    946  CA  VAL A 124      -7.309   2.803  21.400  1.00 90.62           C  
ATOM    947  C   VAL A 124      -8.325   3.927  21.611  1.00 90.62           C  
ATOM    948  CB  VAL A 124      -6.069   3.285  20.619  1.00 90.62           C  
ATOM    949  O   VAL A 124      -8.454   4.428  22.727  1.00 90.62           O  
ATOM    950  CG1 VAL A 124      -5.548   4.645  21.099  1.00 90.62           C  
ATOM    951  CG2 VAL A 124      -4.931   2.264  20.747  1.00 90.62           C  
ATOM    952  N   ALA A 125      -9.089   4.283  20.577  1.00 88.06           N  
ATOM    953  CA  ALA A 125     -10.091   5.343  20.652  1.00 88.06           C  
ATOM    954  C   ALA A 125     -11.272   5.007  21.584  1.00 88.06           C  
ATOM    955  CB  ALA A 125     -10.570   5.639  19.227  1.00 88.06           C  
ATOM    956  O   ALA A 125     -11.782   5.897  22.266  1.00 88.06           O  
ATOM    957  N   LYS A 126     -11.703   3.738  21.628  1.00 87.75           N  
ATOM    958  CA  LYS A 126     -12.866   3.284  22.409  1.00 87.75           C  
ATOM    959  C   LYS A 126     -12.547   3.085  23.892  1.00 87.75           C  
ATOM    960  CB  LYS A 126     -13.448   2.005  21.765  1.00 87.75           C  
ATOM    961  O   LYS A 126     -13.373   3.426  24.733  1.00 87.75           O  
ATOM    962  CG  LYS A 126     -14.776   1.553  22.408  1.00 87.75           C  
ATOM    963  CD  LYS A 126     -15.388   0.310  21.731  1.00 87.75           C  
ATOM    964  CE  LYS A 126     -16.740  -0.042  22.385  1.00 87.75           C  
ATOM    965  NZ  LYS A 126     -17.305  -1.346  21.936  1.00 87.75           N  
ATOM    966  N   TYR A 127     -11.383   2.521  24.219  1.00 88.94           N  
ATOM    967  CA  TYR A 127     -11.113   2.013  25.570  1.00 88.94           C  
ATOM    968  C   TYR A 127     -10.090   2.799  26.386  1.00 88.94           C  
ATOM    969  CB  TYR A 127     -10.659   0.560  25.478  1.00 88.94           C  
ATOM    970  O   TYR A 127     -10.061   2.654  27.610  1.00 88.94           O  
ATOM    971  CG  TYR A 127     -11.726  -0.380  25.002  1.00 88.94           C  
ATOM    972  CD1 TYR A 127     -12.782  -0.700  25.867  1.00 88.94           C  
ATOM    973  CD2 TYR A 127     -11.654  -0.938  23.717  1.00 88.94           C  
ATOM    974  CE1 TYR A 127     -13.787  -1.573  25.438  1.00 88.94           C  
ATOM    975  CE2 TYR A 127     -12.648  -1.831  23.296  1.00 88.94           C  
ATOM    976  OH  TYR A 127     -14.677  -2.958  23.676  1.00 88.94           O  
ATOM    977  CZ  TYR A 127     -13.721  -2.134  24.144  1.00 88.94           C  
ATOM    978  N   LEU A 128      -9.227   3.591  25.748  1.00 89.81           N  
ATOM    979  CA  LEU A 128      -8.177   4.325  26.455  1.00 89.81           C  
ATOM    980  C   LEU A 128      -8.598   5.761  26.760  1.00 89.81           C  
ATOM    981  CB  LEU A 128      -6.847   4.246  25.691  1.00 89.81           C  
ATOM    982  O   LEU A 128      -9.405   6.361  26.049  1.00 89.81           O  
ATOM    983  CG  LEU A 128      -6.337   2.808  25.490  1.00 89.81           C  
ATOM    984  CD1 LEU A 128      -5.015   2.827  24.737  1.00 89.81           C  
ATOM    985  CD2 LEU A 128      -6.071   2.093  26.818  1.00 89.81           C  
ATOM    986  N   SER A 129      -8.025   6.322  27.826  1.00 90.88           N  
ATOM    987  CA  SER A 129      -8.210   7.726  28.192  1.00 90.88           C  
ATOM    988  C   SER A 129      -7.678   8.654  27.095  1.00 90.88           C  
ATOM    989  CB  SER A 129      -7.525   8.027  29.534  1.00 90.88           C  
ATOM    990  O   SER A 129      -6.762   8.300  26.355  1.00 90.88           O  
ATOM    991  OG  SER A 129      -6.119   8.092  29.384  1.00 90.88           O  
ATOM    992  N   LYS A 130      -8.203   9.883  27.010  1.00 84.50           N  
ATOM    993  CA  LYS A 130      -7.746  10.882  26.021  1.00 84.50           C  
ATOM    994  C   LYS A 130      -6.240  11.172  26.095  1.00 84.50           C  
ATOM    995  CB  LYS A 130      -8.513  12.201  26.199  1.00 84.50           C  
ATOM    996  O   LYS A 130      -5.636  11.528  25.088  1.00 84.50           O  
ATOM    997  CG  LYS A 130      -9.998  12.094  25.827  1.00 84.50           C  
ATOM    998  CD  LYS A 130     -10.650  13.485  25.846  1.00 84.50           C  
ATOM    999  CE  LYS A 130     -12.121  13.388  25.429  1.00 84.50           C  
ATOM   1000  NZ  LYS A 130     -12.774  14.722  25.390  1.00 84.50           N  
ATOM   1001  N   GLU A 131      -5.651  11.049  27.282  1.00 86.44           N  
ATOM   1002  CA  GLU A 131      -4.212  11.211  27.499  1.00 86.44           C  
ATOM   1003  C   GLU A 131      -3.427  10.043  26.887  1.00 86.44           C  
ATOM   1004  CB  GLU A 131      -3.973  11.346  29.006  1.00 86.44           C  
ATOM   1005  O   GLU A 131      -2.520  10.264  26.085  1.00 86.44           O  
ATOM   1006  CG  GLU A 131      -2.523  11.715  29.343  1.00 86.44           C  
ATOM   1007  CD  GLU A 131      -2.299  11.883  30.854  1.00 86.44           C  
ATOM   1008  OE1 GLU A 131      -1.161  12.245  31.217  1.00 86.44           O  
ATOM   1009  OE2 GLU A 131      -3.262  11.653  31.623  1.00 86.44           O  
ATOM   1010  N   ASP A 132      -3.844   8.805  27.169  1.00 89.00           N  
ATOM   1011  CA  ASP A 132      -3.229   7.596  26.614  1.00 89.00           C  
ATOM   1012  C   ASP A 132      -3.426   7.503  25.086  1.00 89.00           C  
ATOM   1013  CB  ASP A 132      -3.804   6.358  27.337  1.00 89.00           C  
ATOM   1014  O   ASP A 132      -2.521   7.074  24.369  1.00 89.00           O  
ATOM   1015  CG  ASP A 132      -3.181   6.059  28.713  1.00 89.00           C  
ATOM   1016  OD1 ASP A 132      -2.004   6.398  28.952  1.00 89.00           O  
ATOM   1017  OD2 ASP A 132      -3.788   5.318  29.530  1.00 89.00           O  
ATOM   1018  N   GLN A 133      -4.573   7.953  24.559  1.00 85.56           N  
ATOM   1019  CA  GLN A 133      -4.867   7.957  23.120  1.00 85.56           C  
ATOM   1020  C   GLN A 133      -3.805   8.701  22.308  1.00 85.56           C  
ATOM   1021  CB  GLN A 133      -6.235   8.599  22.848  1.00 85.56           C  
ATOM   1022  O   GLN A 133      -3.353   8.182  21.291  1.00 85.56           O  
ATOM   1023  CG  GLN A 133      -7.405   7.666  23.177  1.00 85.56           C  
ATOM   1024  CD  GLN A 133      -8.763   8.330  22.975  1.00 85.56           C  
ATOM   1025  NE2 GLN A 133      -9.799   7.818  23.596  1.00 85.56           N  
ATOM   1026  OE1 GLN A 133      -8.920   9.308  22.259  1.00 85.56           O  
ATOM   1027  N   LYS A 134      -3.363   9.885  22.757  1.00 78.44           N  
ATOM   1028  CA  LYS A 134      -2.321  10.654  22.053  1.00 78.44           C  
ATOM   1029  C   LYS A 134      -1.035   9.841  21.906  1.00 78.44           C  
ATOM   1030  CB  LYS A 134      -2.026  11.963  22.795  1.00 78.44           C  
ATOM   1031  O   LYS A 134      -0.465   9.786  20.819  1.00 78.44           O  
ATOM   1032  CG  LYS A 134      -3.174  12.974  22.688  1.00 78.44           C  
ATOM   1033  CD  LYS A 134      -2.786  14.259  23.426  1.00 78.44           C  
ATOM   1034  CE  LYS A 134      -3.904  15.298  23.335  1.00 78.44           C  
ATOM   1035  NZ  LYS A 134      -3.521  16.547  24.041  1.00 78.44           N  
ATOM   1036  N   THR A 135      -0.622   9.170  22.977  1.00 86.94           N  
ATOM   1037  CA  THR A 135       0.583   8.336  23.000  1.00 86.94           C  
ATOM   1038  C   THR A 135       0.445   7.134  22.070  1.00 86.94           C  
ATOM   1039  CB  THR A 135       0.876   7.879  24.436  1.00 86.94           C  
ATOM   1040  O   THR A 135       1.296   6.917  21.212  1.00 86.94           O  
ATOM   1041  CG2 THR A 135       2.198   7.123  24.556  1.00 86.94           C  
ATOM   1042  OG1 THR A 135       0.964   9.017  25.260  1.00 86.94           O  
ATOM   1043  N   TYR A 136      -0.636   6.361  22.189  1.00 88.00           N  
ATOM   1044  CA  TYR A 136      -0.781   5.105  21.447  1.00 88.00           C  
ATOM   1045  C   TYR A 136      -1.154   5.290  19.969  1.00 88.00           C  
ATOM   1046  CB  TYR A 136      -1.758   4.189  22.188  1.00 88.00           C  
ATOM   1047  O   TYR A 136      -0.741   4.475  19.142  1.00 88.00           O  
ATOM   1048  CG  TYR A 136      -1.222   3.688  23.517  1.00 88.00           C  
ATOM   1049  CD1 TYR A 136      -0.100   2.838  23.554  1.00 88.00           C  
ATOM   1050  CD2 TYR A 136      -1.855   4.050  24.718  1.00 88.00           C  
ATOM   1051  CE1 TYR A 136       0.368   2.332  24.783  1.00 88.00           C  
ATOM   1052  CE2 TYR A 136      -1.391   3.557  25.951  1.00 88.00           C  
ATOM   1053  OH  TYR A 136       0.154   2.188  27.172  1.00 88.00           O  
ATOM   1054  CZ  TYR A 136      -0.283   2.688  25.985  1.00 88.00           C  
ATOM   1055  N   LEU A 137      -1.861   6.368  19.612  1.00 85.06           N  
ATOM   1056  CA  LEU A 137      -2.081   6.755  18.210  1.00 85.06           C  
ATOM   1057  C   LEU A 137      -0.809   7.344  17.574  1.00 85.06           C  
ATOM   1058  CB  LEU A 137      -3.248   7.753  18.110  1.00 85.06           C  
ATOM   1059  O   LEU A 137      -0.518   7.104  16.397  1.00 85.06           O  
ATOM   1060  CG  LEU A 137      -4.623   7.194  18.523  1.00 85.06           C  
ATOM   1061  CD1 LEU A 137      -5.673   8.303  18.459  1.00 85.06           C  
ATOM   1062  CD2 LEU A 137      -5.075   6.042  17.626  1.00 85.06           C  
ATOM   1063  N   GLY A 138      -0.005   8.069  18.359  1.00 80.44           N  
ATOM   1064  CA  GLY A 138       1.340   8.475  17.952  1.00 80.44           C  
ATOM   1065  C   GLY A 138       2.224   7.260  17.657  1.00 80.44           C  
ATOM   1066  O   GLY A 138       2.836   7.185  16.593  1.00 80.44           O  
ATOM   1067  N   LEU A 139       2.205   6.256  18.542  1.00 84.69           N  
ATOM   1068  CA  LEU A 139       2.935   5.001  18.349  1.00 84.69           C  
ATOM   1069  C   LEU A 139       2.497   4.243  17.093  1.00 84.69           C  
ATOM   1070  CB  LEU A 139       2.811   4.098  19.588  1.00 84.69           C  
ATOM   1071  O   LEU A 139       3.377   3.730  16.405  1.00 84.69           O  
ATOM   1072  CG  LEU A 139       3.651   4.545  20.798  1.00 84.69           C  
ATOM   1073  CD1 LEU A 139       3.297   3.678  22.007  1.00 84.69           C  
ATOM   1074  CD2 LEU A 139       5.154   4.414  20.545  1.00 84.69           C  
ATOM   1075  N   SER A 140       1.204   4.193  16.740  1.00 83.38           N  
ATOM   1076  CA  SER A 140       0.787   3.575  15.466  1.00 83.38           C  
ATOM   1077  C   SER A 140       1.324   4.312  14.246  1.00 83.38           C  
ATOM   1078  CB  SER A 140      -0.727   3.443  15.307  1.00 83.38           C  
ATOM   1079  O   SER A 140       1.705   3.672  13.272  1.00 83.38           O  
ATOM   1080  OG  SER A 140      -1.441   4.576  15.760  1.00 83.38           O  
ATOM   1081  N   THR A 141       1.412   5.641  14.299  1.00 78.88           N  
ATOM   1082  CA  THR A 141       1.942   6.432  13.178  1.00 78.88           C  
ATOM   1083  C   THR A 141       3.433   6.149  12.975  1.00 78.88           C  
ATOM   1084  CB  THR A 141       1.695   7.931  13.397  1.00 78.88           C  
ATOM   1085  O   THR A 141       3.865   5.853  11.865  1.00 78.88           O  
ATOM   1086  CG2 THR A 141       2.054   8.748  12.157  1.00 78.88           C  
ATOM   1087  OG1 THR A 141       0.329   8.173  13.669  1.00 78.88           O  
ATOM   1088  N   SER A 142       4.220   6.141  14.056  1.00 83.38           N  
ATOM   1089  CA  SER A 142       5.641   5.761  13.999  1.00 83.38           C  
ATOM   1090  C   SER A 142       5.835   4.298  13.589  1.00 83.38           C  
ATOM   1091  CB  SER A 142       6.295   5.982  15.364  1.00 83.38           C  
ATOM   1092  O   SER A 142       6.753   3.969  12.841  1.00 83.38           O  
ATOM   1093  OG  SER A 142       6.159   7.334  15.754  1.00 83.38           O  
ATOM   1094  N   SER A 143       4.945   3.423  14.056  1.00 87.44           N  
ATOM   1095  CA  SER A 143       4.921   1.999  13.720  1.00 87.44           C  
ATOM   1096  C   SER A 143       4.674   1.750  12.239  1.00 87.44           C  
ATOM   1097  CB  SER A 143       3.814   1.319  14.513  1.00 87.44           C  
ATOM   1098  O   SER A 143       5.314   0.875  11.665  1.00 87.44           O  
ATOM   1099  OG  SER A 143       4.202   1.223  15.867  1.00 87.44           O  
ATOM   1100  N   TYR A 144       3.803   2.540  11.606  1.00 86.75           N  
ATOM   1101  CA  TYR A 144       3.578   2.475  10.165  1.00 86.75           C  
ATOM   1102  C   TYR A 144       4.872   2.756   9.394  1.00 86.75           C  
ATOM   1103  CB  TYR A 144       2.457   3.449   9.783  1.00 86.75           C  
ATOM   1104  O   TYR A 144       5.302   1.941   8.580  1.00 86.75           O  
ATOM   1105  CG  TYR A 144       2.152   3.451   8.302  1.00 86.75           C  
ATOM   1106  CD1 TYR A 144       2.794   4.369   7.447  1.00 86.75           C  
ATOM   1107  CD2 TYR A 144       1.245   2.512   7.775  1.00 86.75           C  
ATOM   1108  CE1 TYR A 144       2.532   4.344   6.063  1.00 86.75           C  
ATOM   1109  CE2 TYR A 144       0.983   2.484   6.394  1.00 86.75           C  
ATOM   1110  OH  TYR A 144       1.370   3.365   4.203  1.00 86.75           O  
ATOM   1111  CZ  TYR A 144       1.626   3.397   5.536  1.00 86.75           C  
ATOM   1112  N   SER A 145       5.571   3.840   9.729  1.00 85.19           N  
ATOM   1113  CA  SER A 145       6.861   4.164   9.114  1.00 85.19           C  
ATOM   1114  C   SER A 145       7.921   3.080   9.333  1.00 85.19           C  
ATOM   1115  CB  SER A 145       7.376   5.476   9.689  1.00 85.19           C  
ATOM   1116  O   SER A 145       8.645   2.719   8.407  1.00 85.19           O  
ATOM   1117  OG  SER A 145       6.491   6.529   9.364  1.00 85.19           O  
ATOM   1118  N   LEU A 146       7.996   2.525  10.546  1.00 89.50           N  
ATOM   1119  CA  LEU A 146       8.915   1.433  10.863  1.00 89.50           C  
ATOM   1120  C   LEU A 146       8.588   0.161  10.064  1.00 89.50           C  
ATOM   1121  CB  LEU A 146       8.861   1.192  12.382  1.00 89.50           C  
ATOM   1122  O   LEU A 146       9.494  -0.516   9.579  1.00 89.50           O  
ATOM   1123  CG  LEU A 146       9.820   0.096  12.874  1.00 89.50           C  
ATOM   1124  CD1 LEU A 146      11.286   0.445  12.607  1.00 89.50           C  
ATOM   1125  CD2 LEU A 146       9.632  -0.118  14.376  1.00 89.50           C  
ATOM   1126  N   SER A 147       7.300  -0.141   9.892  1.00 92.69           N  
ATOM   1127  CA  SER A 147       6.839  -1.317   9.154  1.00 92.69           C  
ATOM   1128  C   SER A 147       7.210  -1.280   7.672  1.00 92.69           C  
ATOM   1129  CB  SER A 147       5.330  -1.499   9.314  1.00 92.69           C  
ATOM   1130  O   SER A 147       7.488  -2.333   7.111  1.00 92.69           O  
ATOM   1131  OG  SER A 147       4.605  -0.584   8.520  1.00 92.69           O  
ATOM   1132  N   LEU A 148       7.304  -0.094   7.052  1.00 88.94           N  
ATOM   1133  CA  LEU A 148       7.772   0.046   5.668  1.00 88.94           C  
ATOM   1134  C   LEU A 148       9.217  -0.441   5.526  1.00 88.94           C  
ATOM   1135  CB  LEU A 148       7.673   1.518   5.220  1.00 88.94           C  
ATOM   1136  O   LEU A 148       9.527  -1.221   4.626  1.00 88.94           O  
ATOM   1137  CG  LEU A 148       6.241   2.048   5.035  1.00 88.94           C  
ATOM   1138  CD1 LEU A 148       6.273   3.563   4.834  1.00 88.94           C  
ATOM   1139  CD2 LEU A 148       5.574   1.440   3.805  1.00 88.94           C  
ATOM   1140  N   VAL A 149      10.091  -0.023   6.447  1.00 92.25           N  
ATOM   1141  CA  VAL A 149      11.510  -0.407   6.448  1.00 92.25           C  
ATOM   1142  C   VAL A 149      11.664  -1.889   6.759  1.00 92.25           C  
ATOM   1143  CB  VAL A 149      12.328   0.445   7.439  1.00 92.25           C  
ATOM   1144  O   VAL A 149      12.304  -2.611   5.999  1.00 92.25           O  
ATOM   1145  CG1 VAL A 149      13.819   0.097   7.373  1.00 92.25           C  
ATOM   1146  CG2 VAL A 149      12.177   1.936   7.125  1.00 92.25           C  
ATOM   1147  N   ILE A 150      11.045  -2.363   7.845  1.00 95.75           N  
ATOM   1148  CA  ILE A 150      11.139  -3.770   8.253  1.00 95.75           C  
ATOM   1149  C   ILE A 150      10.494  -4.678   7.204  1.00 95.75           C  
ATOM   1150  CB  ILE A 150      10.529  -3.989   9.656  1.00 95.75           C  
ATOM   1151  O   ILE A 150      11.075  -5.701   6.863  1.00 95.75           O  
ATOM   1152  CG1 ILE A 150      11.322  -3.197  10.721  1.00 95.75           C  
ATOM   1153  CG2 ILE A 150      10.510  -5.490  10.018  1.00 95.75           C  
ATOM   1154  CD1 ILE A 150      10.753  -3.329  12.140  1.00 95.75           C  
ATOM   1155  N   GLY A 151       9.332  -4.316   6.662  1.00 95.38           N  
ATOM   1156  CA  GLY A 151       8.634  -5.064   5.614  1.00 95.38           C  
ATOM   1157  C   GLY A 151       9.471  -5.191   4.349  1.00 95.38           C  
ATOM   1158  O   GLY A 151       9.666  -6.297   3.851  1.00 95.38           O  
ATOM   1159  N   THR A 152      10.058  -4.087   3.890  1.00 93.69           N  
ATOM   1160  CA  THR A 152      10.941  -4.087   2.716  1.00 93.69           C  
ATOM   1161  C   THR A 152      12.197  -4.932   2.965  1.00 93.69           C  
ATOM   1162  CB  THR A 152      11.303  -2.647   2.327  1.00 93.69           C  
ATOM   1163  O   THR A 152      12.508  -5.820   2.178  1.00 93.69           O  
ATOM   1164  CG2 THR A 152      12.110  -2.551   1.042  1.00 93.69           C  
ATOM   1165  OG1 THR A 152      10.130  -1.899   2.092  1.00 93.69           O  
ATOM   1166  N   LEU A 153      12.893  -4.736   4.088  1.00 96.62           N  
ATOM   1167  CA  LEU A 153      14.098  -5.510   4.408  1.00 96.62           C  
ATOM   1168  C   LEU A 153      13.804  -7.000   4.589  1.00 96.62           C  
ATOM   1169  CB  LEU A 153      14.743  -4.947   5.683  1.00 96.62           C  
ATOM   1170  O   LEU A 153      14.479  -7.844   4.010  1.00 96.62           O  
ATOM   1171  CG  LEU A 153      15.450  -3.599   5.482  1.00 96.62           C  
ATOM   1172  CD1 LEU A 153      15.939  -3.093   6.840  1.00 96.62           C  
ATOM   1173  CD2 LEU A 153      16.655  -3.738   4.553  1.00 96.62           C  
ATOM   1174  N   SER A 154      12.776  -7.339   5.364  1.00 96.75           N  
ATOM   1175  CA  SER A 154      12.388  -8.734   5.565  1.00 96.75           C  
ATOM   1176  C   SER A 154      11.989  -9.382   4.238  1.00 96.75           C  
ATOM   1177  CB  SER A 154      11.302  -8.857   6.638  1.00 96.75           C  
ATOM   1178  O   SER A 154      12.483 -10.466   3.946  1.00 96.75           O  
ATOM   1179  OG  SER A 154      10.154  -8.124   6.295  1.00 96.75           O  
ATOM   1180  N   GLY A 155      11.208  -8.692   3.395  1.00 96.19           N  
ATOM   1181  CA  GLY A 155      10.911  -9.074   2.008  1.00 96.19           C  
ATOM   1182  C   GLY A 155      12.164  -9.472   1.236  1.00 96.19           C  
ATOM   1183  O   GLY A 155      12.261 -10.591   0.733  1.00 96.19           O  
ATOM   1184  N   GLY A 156      13.144  -8.568   1.203  1.00 96.81           N  
ATOM   1185  CA  GLY A 156      14.361  -8.743   0.424  1.00 96.81           C  
ATOM   1186  C   GLY A 156      15.237  -9.890   0.912  1.00 96.81           C  
ATOM   1187  O   GLY A 156      15.600 -10.779   0.141  1.00 96.81           O  
ATOM   1188  N   PHE A 157      15.533  -9.908   2.210  1.00 98.00           N  
ATOM   1189  CA  PHE A 157      16.413 -10.911   2.807  1.00 98.00           C  
ATOM   1190  C   PHE A 157      15.788 -12.308   2.795  1.00 98.00           C  
ATOM   1191  CB  PHE A 157      16.793 -10.478   4.229  1.00 98.00           C  
ATOM   1192  O   PHE A 157      16.445 -13.275   2.423  1.00 98.00           O  
ATOM   1193  CG  PHE A 157      17.943  -9.488   4.273  1.00 98.00           C  
ATOM   1194  CD1 PHE A 157      19.236  -9.940   4.596  1.00 98.00           C  
ATOM   1195  CD2 PHE A 157      17.749  -8.130   3.950  1.00 98.00           C  
ATOM   1196  CE1 PHE A 157      20.318  -9.043   4.603  1.00 98.00           C  
ATOM   1197  CE2 PHE A 157      18.826  -7.231   3.969  1.00 98.00           C  
ATOM   1198  CZ  PHE A 157      20.113  -7.687   4.297  1.00 98.00           C  
ATOM   1199  N   ILE A 158      14.512 -12.448   3.154  1.00 97.81           N  
ATOM   1200  CA  ILE A 158      13.877 -13.774   3.196  1.00 97.81           C  
ATOM   1201  C   ILE A 158      13.699 -14.336   1.789  1.00 97.81           C  
ATOM   1202  CB  ILE A 158      12.567 -13.691   3.987  1.00 97.81           C  
ATOM   1203  O   ILE A 158      13.954 -15.522   1.586  1.00 97.81           O  
ATOM   1204  CG1 ILE A 158      12.933 -13.526   5.484  1.00 97.81           C  
ATOM   1205  CG2 ILE A 158      11.648 -14.912   3.796  1.00 97.81           C  
ATOM   1206  CD1 ILE A 158      11.923 -12.776   6.344  1.00 97.81           C  
ATOM   1207  N   SER A 159      13.352 -13.495   0.808  1.00 96.81           N  
ATOM   1208  CA  SER A 159      13.303 -13.932  -0.588  1.00 96.81           C  
ATOM   1209  C   SER A 159      14.664 -14.413  -1.090  1.00 96.81           C  
ATOM   1210  CB  SER A 159      12.795 -12.808  -1.486  1.00 96.81           C  
ATOM   1211  O   SER A 159      14.717 -15.409  -1.802  1.00 96.81           O  
ATOM   1212  OG  SER A 159      12.505 -13.336  -2.759  1.00 96.81           O  
ATOM   1213  N   THR A 160      15.750 -13.740  -0.698  1.00 96.81           N  
ATOM   1214  CA  THR A 160      17.109 -14.048  -1.171  1.00 96.81           C  
ATOM   1215  C   THR A 160      17.702 -15.291  -0.498  1.00 96.81           C  
ATOM   1216  CB  THR A 160      18.029 -12.829  -0.979  1.00 96.81           C  
ATOM   1217  O   THR A 160      18.300 -16.121  -1.175  1.00 96.81           O  
ATOM   1218  CG2 THR A 160      19.417 -13.039  -1.573  1.00 96.81           C  
ATOM   1219  OG1 THR A 160      17.456 -11.704  -1.617  1.00 96.81           O  
ATOM   1220  N   TYR A 161      17.528 -15.453   0.820  1.00 97.31           N  
ATOM   1221  CA  TYR A 161      18.233 -16.490   1.592  1.00 97.31           C  
ATOM   1222  C   TYR A 161      17.388 -17.714   1.966  1.00 97.31           C  
ATOM   1223  CB  TYR A 161      18.843 -15.862   2.855  1.00 97.31           C  
ATOM   1224  O   TYR A 161      17.956 -18.768   2.244  1.00 97.31           O  
ATOM   1225  CG  TYR A 161      19.899 -14.808   2.572  1.00 97.31           C  
ATOM   1226  CD1 TYR A 161      21.159 -15.194   2.074  1.00 97.31           C  
ATOM   1227  CD2 TYR A 161      19.616 -13.442   2.765  1.00 97.31           C  
ATOM   1228  CE1 TYR A 161      22.118 -14.213   1.750  1.00 97.31           C  
ATOM   1229  CE2 TYR A 161      20.549 -12.459   2.383  1.00 97.31           C  
ATOM   1230  OH  TYR A 161      22.699 -11.904   1.471  1.00 97.31           O  
ATOM   1231  CZ  TYR A 161      21.804 -12.843   1.872  1.00 97.31           C  
ATOM   1232  N   LEU A 162      16.056 -17.599   2.028  1.00 94.19           N  
ATOM   1233  CA  LEU A 162      15.184 -18.681   2.509  1.00 94.19           C  
ATOM   1234  C   LEU A 162      14.146 -19.147   1.486  1.00 94.19           C  
ATOM   1235  CB  LEU A 162      14.518 -18.262   3.835  1.00 94.19           C  
ATOM   1236  O   LEU A 162      13.603 -20.227   1.692  1.00 94.19           O  
ATOM   1237  CG  LEU A 162      15.488 -18.096   5.021  1.00 94.19           C  
ATOM   1238  CD1 LEU A 162      14.720 -17.565   6.233  1.00 94.19           C  
ATOM   1239  CD2 LEU A 162      16.154 -19.413   5.429  1.00 94.19           C  
ATOM   1240  N   HIS A 163      13.919 -18.396   0.400  1.00 96.12           N  
ATOM   1241  CA  HIS A 163      12.792 -18.473  -0.549  1.00 96.12           C  
ATOM   1242  C   HIS A 163      11.598 -17.595  -0.141  1.00 96.12           C  
ATOM   1243  CB  HIS A 163      12.375 -19.927  -0.841  1.00 96.12           C  
ATOM   1244  O   HIS A 163      11.197 -17.560   1.029  1.00 96.12           O  
ATOM   1245  CG  HIS A 163      11.586 -20.099  -2.102  1.00 96.12           C  
ATOM   1246  CD2 HIS A 163      12.117 -20.367  -3.331  1.00 96.12           C  
ATOM   1247  ND1 HIS A 163      10.214 -20.086  -2.237  1.00 96.12           N  
ATOM   1248  CE1 HIS A 163       9.931 -20.310  -3.535  1.00 96.12           C  
ATOM   1249  NE2 HIS A 163      11.061 -20.496  -4.221  1.00 96.12           N  
ATOM   1250  N   TRP A 164      10.987 -16.911  -1.116  1.00 96.50           N  
ATOM   1251  CA  TRP A 164       9.923 -15.916  -0.909  1.00 96.50           C  
ATOM   1252  C   TRP A 164       8.679 -16.491  -0.216  1.00 96.50           C  
ATOM   1253  CB  TRP A 164       9.567 -15.296  -2.271  1.00 96.50           C  
ATOM   1254  O   TRP A 164       7.996 -15.797   0.538  1.00 96.50           O  
ATOM   1255  CG  TRP A 164       9.005 -16.235  -3.294  1.00 96.50           C  
ATOM   1256  CD1 TRP A 164       9.694 -16.856  -4.281  1.00 96.50           C  
ATOM   1257  CD2 TRP A 164       7.621 -16.669  -3.453  1.00 96.50           C  
ATOM   1258  CE2 TRP A 164       7.554 -17.573  -4.552  1.00 96.50           C  
ATOM   1259  CE3 TRP A 164       6.417 -16.399  -2.765  1.00 96.50           C  
ATOM   1260  NE1 TRP A 164       8.841 -17.664  -5.005  1.00 96.50           N  
ATOM   1261  CH2 TRP A 164       5.189 -17.909  -4.255  1.00 96.50           C  
ATOM   1262  CZ2 TRP A 164       6.371 -18.199  -4.947  1.00 96.50           C  
ATOM   1263  CZ3 TRP A 164       5.214 -17.000  -3.179  1.00 96.50           C  
ATOM   1264  N   THR A 165       8.412 -17.784  -0.393  1.00 97.00           N  
ATOM   1265  CA  THR A 165       7.237 -18.469   0.171  1.00 97.00           C  
ATOM   1266  C   THR A 165       7.260 -18.539   1.697  1.00 97.00           C  
ATOM   1267  CB  THR A 165       7.076 -19.875  -0.419  1.00 97.00           C  
ATOM   1268  O   THR A 165       6.203 -18.577   2.329  1.00 97.00           O  
ATOM   1269  CG2 THR A 165       6.875 -19.791  -1.928  1.00 97.00           C  
ATOM   1270  OG1 THR A 165       8.206 -20.679  -0.186  1.00 97.00           O  
ATOM   1271  N   ASN A 166       8.437 -18.436   2.323  1.00 97.44           N  
ATOM   1272  CA  ASN A 166       8.565 -18.380   3.782  1.00 97.44           C  
ATOM   1273  C   ASN A 166       7.916 -17.140   4.394  1.00 97.44           C  
ATOM   1274  CB  ASN A 166      10.035 -18.447   4.192  1.00 97.44           C  
ATOM   1275  O   ASN A 166       7.590 -17.157   5.580  1.00 97.44           O  
ATOM   1276  CG  ASN A 166      10.601 -19.805   3.886  1.00 97.44           C  
ATOM   1277  ND2 ASN A 166      11.186 -19.933   2.733  1.00 97.44           N  
ATOM   1278  OD1 ASN A 166      10.470 -20.744   4.650  1.00 97.44           O  
ATOM   1279  N   MET A 167       7.648 -16.094   3.609  1.00 97.25           N  
ATOM   1280  CA  MET A 167       6.850 -14.965   4.080  1.00 97.25           C  
ATOM   1281  C   MET A 167       5.442 -15.378   4.523  1.00 97.25           C  
ATOM   1282  CB  MET A 167       6.761 -13.908   2.979  1.00 97.25           C  
ATOM   1283  O   MET A 167       4.900 -14.807   5.470  1.00 97.25           O  
ATOM   1284  CG  MET A 167       7.988 -13.026   2.963  1.00 97.25           C  
ATOM   1285  SD  MET A 167       7.959 -11.981   4.438  1.00 97.25           S  
ATOM   1286  CE  MET A 167       9.681 -11.571   4.389  1.00 97.25           C  
ATOM   1287  N   PHE A 168       4.859 -16.410   3.905  1.00 97.81           N  
ATOM   1288  CA  PHE A 168       3.604 -16.984   4.387  1.00 97.81           C  
ATOM   1289  C   PHE A 168       3.782 -17.684   5.739  1.00 97.81           C  
ATOM   1290  CB  PHE A 168       3.042 -17.962   3.357  1.00 97.81           C  
ATOM   1291  O   PHE A 168       2.950 -17.518   6.625  1.00 97.81           O  
ATOM   1292  CG  PHE A 168       2.503 -17.333   2.089  1.00 97.81           C  
ATOM   1293  CD1 PHE A 168       1.302 -16.603   2.127  1.00 97.81           C  
ATOM   1294  CD2 PHE A 168       3.131 -17.561   0.854  1.00 97.81           C  
ATOM   1295  CE1 PHE A 168       0.702 -16.144   0.943  1.00 97.81           C  
ATOM   1296  CE2 PHE A 168       2.549 -17.068  -0.325  1.00 97.81           C  
ATOM   1297  CZ  PHE A 168       1.345 -16.349  -0.286  1.00 97.81           C  
ATOM   1298  N   LEU A 169       4.874 -18.426   5.937  1.00 97.56           N  
ATOM   1299  CA  LEU A 169       5.138 -19.109   7.208  1.00 97.56           C  
ATOM   1300  C   LEU A 169       5.413 -18.125   8.346  1.00 97.56           C  
ATOM   1301  CB  LEU A 169       6.321 -20.075   7.058  1.00 97.56           C  
ATOM   1302  O   LEU A 169       4.924 -18.314   9.456  1.00 97.56           O  
ATOM   1303  CG  LEU A 169       6.105 -21.218   6.055  1.00 97.56           C  
ATOM   1304  CD1 LEU A 169       7.332 -22.126   6.101  1.00 97.56           C  
ATOM   1305  CD2 LEU A 169       4.863 -22.051   6.380  1.00 97.56           C  
ATOM   1306  N   ILE A 170       6.144 -17.047   8.071  1.00 97.62           N  
ATOM   1307  CA  ILE A 170       6.427 -15.995   9.052  1.00 97.62           C  
ATOM   1308  C   ILE A 170       5.131 -15.341   9.518  1.00 97.62           C  
ATOM   1309  CB  ILE A 170       7.424 -14.988   8.452  1.00 97.62           C  
ATOM   1310  O   ILE A 170       4.957 -15.125  10.717  1.00 97.62           O  
ATOM   1311  CG1 ILE A 170       8.791 -15.701   8.380  1.00 97.62           C  
ATOM   1312  CG2 ILE A 170       7.528 -13.689   9.274  1.00 97.62           C  
ATOM   1313  CD1 ILE A 170       9.807 -14.936   7.552  1.00 97.62           C  
ATOM   1314  N   ALA A 171       4.175 -15.123   8.612  1.00 97.31           N  
ATOM   1315  CA  ALA A 171       2.865 -14.604   8.981  1.00 97.31           C  
ATOM   1316  C   ALA A 171       2.152 -15.471  10.040  1.00 97.31           C  
ATOM   1317  CB  ALA A 171       2.022 -14.421   7.718  1.00 97.31           C  
ATOM   1318  O   ALA A 171       1.380 -14.928  10.822  1.00 97.31           O  
ATOM   1319  N   LEU A 172       2.449 -16.775  10.157  1.00 97.81           N  
ATOM   1320  CA  LEU A 172       1.848 -17.668  11.161  1.00 97.81           C  
ATOM   1321  C   LEU A 172       2.250 -17.349  12.606  1.00 97.81           C  
ATOM   1322  CB  LEU A 172       2.177 -19.142  10.855  1.00 97.81           C  
ATOM   1323  O   LEU A 172       1.557 -17.784  13.526  1.00 97.81           O  
ATOM   1324  CG  LEU A 172       1.740 -19.631   9.465  1.00 97.81           C  
ATOM   1325  CD1 LEU A 172       2.126 -21.097   9.279  1.00 97.81           C  
ATOM   1326  CD2 LEU A 172       0.227 -19.510   9.304  1.00 97.81           C  
ATOM   1327  N   ILE A 173       3.298 -16.549  12.834  1.00 97.25           N  
ATOM   1328  CA  ILE A 173       3.715 -16.104  14.178  1.00 97.25           C  
ATOM   1329  C   ILE A 173       2.564 -15.399  14.919  1.00 97.25           C  
ATOM   1330  CB  ILE A 173       4.979 -15.214  14.067  1.00 97.25           C  
ATOM   1331  O   ILE A 173       2.493 -15.446  16.150  1.00 97.25           O  
ATOM   1332  CG1 ILE A 173       6.176 -16.064  13.573  1.00 97.25           C  
ATOM   1333  CG2 ILE A 173       5.341 -14.535  15.404  1.00 97.25           C  
ATOM   1334  CD1 ILE A 173       7.425 -15.244  13.224  1.00 97.25           C  
ATOM   1335  N   VAL A 174       1.590 -14.828  14.197  1.00 97.19           N  
ATOM   1336  CA  VAL A 174       0.381 -14.239  14.796  1.00 97.19           C  
ATOM   1337  C   VAL A 174      -0.420 -15.219  15.661  1.00 97.19           C  
ATOM   1338  CB  VAL A 174      -0.558 -13.628  13.742  1.00 97.19           C  
ATOM   1339  O   VAL A 174      -1.152 -14.775  16.545  1.00 97.19           O  
ATOM   1340  CG1 VAL A 174       0.141 -12.517  12.957  1.00 97.19           C  
ATOM   1341  CG2 VAL A 174      -1.146 -14.686  12.798  1.00 97.19           C  
ATOM   1342  N   VAL A 175      -0.272 -16.539  15.482  1.00 96.88           N  
ATOM   1343  CA  VAL A 175      -0.963 -17.553  16.299  1.00 96.88           C  
ATOM   1344  C   VAL A 175      -0.646 -17.405  17.787  1.00 96.88           C  
ATOM   1345  CB  VAL A 175      -0.626 -18.974  15.799  1.00 96.88           C  
ATOM   1346  O   VAL A 175      -1.530 -17.561  18.632  1.00 96.88           O  
ATOM   1347  CG1 VAL A 175       0.789 -19.449  16.163  1.00 96.88           C  
ATOM   1348  CG2 VAL A 175      -1.632 -19.994  16.344  1.00 96.88           C  
ATOM   1349  N   PHE A 176       0.584 -17.000  18.120  1.00 96.44           N  
ATOM   1350  CA  PHE A 176       1.021 -16.809  19.502  1.00 96.44           C  
ATOM   1351  C   PHE A 176       0.318 -15.637  20.191  1.00 96.44           C  
ATOM   1352  CB  PHE A 176       2.544 -16.639  19.537  1.00 96.44           C  
ATOM   1353  O   PHE A 176       0.352 -15.534  21.415  1.00 96.44           O  
ATOM   1354  CG  PHE A 176       3.298 -17.861  19.054  1.00 96.44           C  
ATOM   1355  CD1 PHE A 176       3.221 -19.066  19.779  1.00 96.44           C  
ATOM   1356  CD2 PHE A 176       4.069 -17.805  17.878  1.00 96.44           C  
ATOM   1357  CE1 PHE A 176       3.903 -20.208  19.325  1.00 96.44           C  
ATOM   1358  CE2 PHE A 176       4.748 -18.947  17.423  1.00 96.44           C  
ATOM   1359  CZ  PHE A 176       4.665 -20.149  18.146  1.00 96.44           C  
ATOM   1360  N   THR A 177      -0.370 -14.779  19.436  1.00 96.50           N  
ATOM   1361  CA  THR A 177      -1.155 -13.673  19.992  1.00 96.50           C  
ATOM   1362  C   THR A 177      -2.521 -14.127  20.516  1.00 96.50           C  
ATOM   1363  CB  THR A 177      -1.311 -12.525  18.986  1.00 96.50           C  
ATOM   1364  O   THR A 177      -3.047 -13.508  21.445  1.00 96.50           O  
ATOM   1365  CG2 THR A 177       0.012 -12.146  18.312  1.00 96.50           C  
ATOM   1366  OG1 THR A 177      -2.247 -12.864  17.995  1.00 96.50           O  
ATOM   1367  N   LEU A 178      -3.078 -15.239  20.008  1.00 95.50           N  
ATOM   1368  CA  LEU A 178      -4.431 -15.704  20.344  1.00 95.50           C  
ATOM   1369  C   LEU A 178      -4.672 -15.848  21.857  1.00 95.50           C  
ATOM   1370  CB  LEU A 178      -4.769 -17.018  19.604  1.00 95.50           C  
ATOM   1371  O   LEU A 178      -5.657 -15.280  22.339  1.00 95.50           O  
ATOM   1372  CG  LEU A 178      -5.013 -16.882  18.093  1.00 95.50           C  
ATOM   1373  CD1 LEU A 178      -5.151 -18.272  17.472  1.00 95.50           C  
ATOM   1374  CD2 LEU A 178      -6.299 -16.104  17.797  1.00 95.50           C  
ATOM   1375  N   PRO A 179      -3.805 -16.514  22.654  1.00 95.44           N  
ATOM   1376  CA  PRO A 179      -4.030 -16.655  24.095  1.00 95.44           C  
ATOM   1377  C   PRO A 179      -4.141 -15.303  24.814  1.00 95.44           C  
ATOM   1378  CB  PRO A 179      -2.836 -17.462  24.623  1.00 95.44           C  
ATOM   1379  O   PRO A 179      -4.956 -15.137  25.726  1.00 95.44           O  
ATOM   1380  CG  PRO A 179      -2.333 -18.221  23.397  1.00 95.44           C  
ATOM   1381  CD  PRO A 179      -2.587 -17.223  22.275  1.00 95.44           C  
ATOM   1382  N   PHE A 180      -3.358 -14.313  24.379  1.00 94.25           N  
ATOM   1383  CA  PHE A 180      -3.382 -12.964  24.936  1.00 94.25           C  
ATOM   1384  C   PHE A 180      -4.657 -12.219  24.545  1.00 94.25           C  
ATOM   1385  CB  PHE A 180      -2.137 -12.192  24.496  1.00 94.25           C  
ATOM   1386  O   PHE A 180      -5.252 -11.571  25.404  1.00 94.25           O  
ATOM   1387  CG  PHE A 180      -0.838 -12.839  24.927  1.00 94.25           C  
ATOM   1388  CD1 PHE A 180      -0.334 -12.630  26.224  1.00 94.25           C  
ATOM   1389  CD2 PHE A 180      -0.137 -13.664  24.031  1.00 94.25           C  
ATOM   1390  CE1 PHE A 180       0.870 -13.242  26.619  1.00 94.25           C  
ATOM   1391  CE2 PHE A 180       1.065 -14.274  24.423  1.00 94.25           C  
ATOM   1392  CZ  PHE A 180       1.570 -14.063  25.717  1.00 94.25           C  
ATOM   1393  N   LEU A 181      -5.134 -12.368  23.305  1.00 93.62           N  
ATOM   1394  CA  LEU A 181      -6.413 -11.798  22.868  1.00 93.62           C  
ATOM   1395  C   LEU A 181      -7.585 -12.363  23.686  1.00 93.62           C  
ATOM   1396  CB  LEU A 181      -6.623 -12.057  21.364  1.00 93.62           C  
ATOM   1397  O   LEU A 181      -8.432 -11.604  24.159  1.00 93.62           O  
ATOM   1398  CG  LEU A 181      -5.580 -11.422  20.425  1.00 93.62           C  
ATOM   1399  CD1 LEU A 181      -5.871 -11.867  18.994  1.00 93.62           C  
ATOM   1400  CD2 LEU A 181      -5.586  -9.897  20.462  1.00 93.62           C  
ATOM   1401  N   PHE A 182      -7.606 -13.679  23.938  1.00 92.00           N  
ATOM   1402  CA  PHE A 182      -8.628 -14.312  24.779  1.00 92.00           C  
ATOM   1403  C   PHE A 182      -8.575 -13.851  26.247  1.00 92.00           C  
ATOM   1404  CB  PHE A 182      -8.511 -15.847  24.704  1.00 92.00           C  
ATOM   1405  O   PHE A 182      -9.615 -13.795  26.911  1.00 92.00           O  
ATOM   1406  CG  PHE A 182      -9.073 -16.471  23.436  1.00 92.00           C  
ATOM   1407  CD1 PHE A 182     -10.462 -16.553  23.243  1.00 92.00           C  
ATOM   1408  CD2 PHE A 182      -8.225 -17.038  22.470  1.00 92.00           C  
ATOM   1409  CE1 PHE A 182     -11.005 -17.113  22.075  1.00 92.00           C  
ATOM   1410  CE2 PHE A 182      -8.757 -17.593  21.294  1.00 92.00           C  
ATOM   1411  CZ  PHE A 182     -10.145 -17.620  21.089  1.00 92.00           C  
ATOM   1412  N   LYS A 183      -7.385 -13.536  26.769  1.00 91.31           N  
ATOM   1413  CA  LYS A 183      -7.179 -13.199  28.185  1.00 91.31           C  
ATOM   1414  C   LYS A 183      -7.322 -11.707  28.496  1.00 91.31           C  
ATOM   1415  CB  LYS A 183      -5.805 -13.744  28.601  1.00 91.31           C  
ATOM   1416  O   LYS A 183      -7.802 -11.364  29.577  1.00 91.31           O  
ATOM   1417  CG  LYS A 183      -5.535 -13.614  30.108  1.00 91.31           C  
ATOM   1418  CD  LYS A 183      -4.207 -14.292  30.466  1.00 91.31           C  
ATOM   1419  CE  LYS A 183      -3.924 -14.198  31.970  1.00 91.31           C  
ATOM   1420  NZ  LYS A 183      -2.676 -14.922  32.330  1.00 91.31           N  
ATOM   1421  N   LEU A 184      -6.857 -10.837  27.600  1.00 90.94           N  
ATOM   1422  CA  LEU A 184      -6.709  -9.400  27.852  1.00 90.94           C  
ATOM   1423  C   LEU A 184      -7.861  -8.568  27.289  1.00 90.94           C  
ATOM   1424  CB  LEU A 184      -5.363  -8.904  27.291  1.00 90.94           C  
ATOM   1425  O   LEU A 184      -8.190  -7.546  27.888  1.00 90.94           O  
ATOM   1426  CG  LEU A 184      -4.115  -9.556  27.910  1.00 90.94           C  
ATOM   1427  CD1 LEU A 184      -2.862  -9.076  27.182  1.00 90.94           C  
ATOM   1428  CD2 LEU A 184      -3.968  -9.204  29.395  1.00 90.94           C  
ATOM   1429  N   LEU A 185      -8.483  -8.993  26.183  1.00 89.94           N  
ATOM   1430  CA  LEU A 185      -9.559  -8.218  25.571  1.00 89.94           C  
ATOM   1431  C   LEU A 185     -10.918  -8.501  26.229  1.00 89.94           C  
ATOM   1432  CB  LEU A 185      -9.620  -8.430  24.054  1.00 89.94           C  
ATOM   1433  O   LEU A 185     -11.257  -9.670  26.484  1.00 89.94           O  
ATOM   1434  CG  LEU A 185      -8.358  -8.024  23.283  1.00 89.94           C  
ATOM   1435  CD1 LEU A 185      -8.563  -8.340  21.805  1.00 89.94           C  
ATOM   1436  CD2 LEU A 185      -8.075  -6.529  23.389  1.00 89.94           C  
ATOM   1437  N   PRO A 186     -11.727  -7.453  26.467  1.00 83.81           N  
ATOM   1438  CA  PRO A 186     -13.060  -7.609  27.024  1.00 83.81           C  
ATOM   1439  C   PRO A 186     -13.960  -8.373  26.047  1.00 83.81           C  
ATOM   1440  CB  PRO A 186     -13.555  -6.190  27.322  1.00 83.81           C  
ATOM   1441  O   PRO A 186     -13.898  -8.194  24.828  1.00 83.81           O  
ATOM   1442  CG  PRO A 186     -12.804  -5.324  26.312  1.00 83.81           C  
ATOM   1443  CD  PRO A 186     -11.469  -6.048  26.158  1.00 83.81           C  
ATOM   1444  N   LYS A 187     -14.795  -9.264  26.589  1.00 80.12           N  
ATOM   1445  CA  LYS A 187     -15.845  -9.943  25.827  1.00 80.12           C  
ATOM   1446  C   LYS A 187     -17.120  -9.121  25.982  1.00 80.12           C  
ATOM   1447  CB  LYS A 187     -15.976 -11.404  26.293  1.00 80.12           C  
ATOM   1448  O   LYS A 187     -17.858  -9.303  26.943  1.00 80.12           O  
ATOM   1449  CG  LYS A 187     -16.840 -12.227  25.325  1.00 80.12           C  
ATOM   1450  CD  LYS A 187     -16.976 -13.682  25.795  1.00 80.12           C  
ATOM   1451  CE  LYS A 187     -17.815 -14.478  24.787  1.00 80.12           C  
ATOM   1452  NZ  LYS A 187     -18.073 -15.869  25.242  1.00 80.12           N  
ATOM   1453  N   GLU A 188     -17.323  -8.175  25.078  1.00 74.19           N  
ATOM   1454  CA  GLU A 188     -18.529  -7.348  25.076  1.00 74.19           C  
ATOM   1455  C   GLU A 188     -19.663  -8.014  24.309  1.00 74.19           C  
ATOM   1456  CB  GLU A 188     -18.252  -5.972  24.474  1.00 74.19           C  
ATOM   1457  O   GLU A 188     -19.453  -8.591  23.242  1.00 74.19           O  
ATOM   1458  CG  GLU A 188     -17.409  -5.137  25.432  1.00 74.19           C  
ATOM   1459  CD  GLU A 188     -17.142  -3.739  24.887  1.00 74.19           C  
ATOM   1460  OE1 GLU A 188     -16.458  -2.989  25.601  1.00 74.19           O  
ATOM   1461  OE2 GLU A 188     -17.426  -3.426  23.709  1.00 74.19           O  
ATOM   1462  N   ASN A 189     -20.879  -7.849  24.819  1.00 63.88           N  
ATOM   1463  CA  ASN A 189     -22.085  -7.990  24.022  1.00 63.88           C  
ATOM   1464  C   ASN A 189     -22.496  -6.578  23.605  1.00 63.88           C  
ATOM   1465  CB  ASN A 189     -23.158  -8.725  24.838  1.00 63.88           C  
ATOM   1466  O   ASN A 189     -23.200  -5.891  24.345  1.00 63.88           O  
ATOM   1467  CG  ASN A 189     -22.841 -10.190  25.088  1.00 63.88           C  
ATOM   1468  ND2 ASN A 189     -23.546 -10.801  26.010  1.00 63.88           N  
ATOM   1469  OD1 ASN A 189     -21.992 -10.817  24.474  1.00 63.88           O  
ATOM   1470  N   ASN A 190     -22.003  -6.119  22.455  1.00 67.12           N  
ATOM   1471  CA  ASN A 190     -22.500  -4.883  21.865  1.00 67.12           C  
ATOM   1472  C   ASN A 190     -24.001  -5.068  21.576  1.00 67.12           C  
ATOM   1473  CB  ASN A 190     -21.720  -4.574  20.580  1.00 67.12           C  
ATOM   1474  O   ASN A 190     -24.399  -6.001  20.883  1.00 67.12           O  
ATOM   1475  CG  ASN A 190     -20.379  -3.877  20.749  1.00 67.12           C  
ATOM   1476  ND2 ASN A 190     -19.521  -4.020  19.765  1.00 67.12           N  
ATOM   1477  OD1 ASN A 190     -20.099  -3.187  21.719  1.00 67.12           O  
ATOM   1478  N   THR A 191     -24.842  -4.195  22.127  1.00 58.88           N  
ATOM   1479  CA  THR A 191     -26.298  -4.200  21.895  1.00 58.88           C  
ATOM   1480  C   THR A 191     -26.694  -3.419  20.641  1.00 58.88           C  
ATOM   1481  CB  THR A 191     -27.034  -3.628  23.113  1.00 58.88           C  
ATOM   1482  O   THR A 191     -27.851  -3.457  20.220  1.00 58.88           O  
ATOM   1483  CG2 THR A 191     -26.933  -4.557  24.323  1.00 58.88           C  
ATOM   1484  OG1 THR A 191     -26.456  -2.396  23.481  1.00 58.88           O  
ATOM   1485  N   ASN A 192     -25.738  -2.718  20.028  1.00 67.12           N  
ATOM   1486  CA  ASN A 192     -25.954  -1.949  18.813  1.00 67.12           C  
ATOM   1487  C   ASN A 192     -26.009  -2.861  17.584  1.00 67.12           C  
ATOM   1488  CB  ASN A 192     -24.868  -0.870  18.694  1.00 67.12           C  
ATOM   1489  O   ASN A 192     -25.299  -3.858  17.480  1.00 67.12           O  
ATOM   1490  CG  ASN A 192     -25.059   0.285  19.658  1.00 67.12           C  
ATOM   1491  ND2 ASN A 192     -24.020   1.045  19.905  1.00 67.12           N  
ATOM   1492  OD1 ASN A 192     -26.136   0.538  20.171  1.00 67.12           O  
ATOM   1493  N   LYS A 193     -26.857  -2.493  16.620  1.00 68.44           N  
ATOM   1494  CA  LYS A 193     -26.911  -3.156  15.314  1.00 68.44           C  
ATOM   1495  C   LYS A 193     -25.819  -2.583  14.416  1.00 68.44           C  
ATOM   1496  CB  LYS A 193     -28.298  -2.992  14.673  1.00 68.44           C  
ATOM   1497  O   LYS A 193     -25.765  -1.367  14.241  1.00 68.44           O  
ATOM   1498  CG  LYS A 193     -29.395  -3.725  15.460  1.00 68.44           C  
ATOM   1499  CD  LYS A 193     -30.742  -3.642  14.730  1.00 68.44           C  
ATOM   1500  CE  LYS A 193     -31.810  -4.411  15.516  1.00 68.44           C  
ATOM   1501  NZ  LYS A 193     -33.125  -4.396  14.826  1.00 68.44           N  
ATOM   1502  N   ALA A 194     -25.005  -3.449  13.814  1.00 66.56           N  
ATOM   1503  CA  ALA A 194     -24.035  -3.027  12.809  1.00 66.56           C  
ATOM   1504  C   ALA A 194     -24.817  -2.524  11.603  1.00 66.56           C  
ATOM   1505  CB  ALA A 194     -23.080  -4.163  12.411  1.00 66.56           C  
ATOM   1506  O   ALA A 194     -25.775  -3.165  11.161  1.00 66.56           O  
ATOM   1507  N   HIS A 195     -24.415  -1.373  11.081  1.00 70.06           N  
ATOM   1508  CA  HIS A 195     -24.954  -0.866   9.835  1.00 70.06           C  
ATOM   1509  C   HIS A 195     -23.846  -0.866   8.798  1.00 70.06           C  
ATOM   1510  CB  HIS A 195     -25.601   0.502  10.035  1.00 70.06           C  
ATOM   1511  O   HIS A 195     -22.976   0.005   8.803  1.00 70.06           O  
ATOM   1512  CG  HIS A 195     -26.391   0.862   8.809  1.00 70.06           C  
ATOM   1513  CD2 HIS A 195     -25.957   1.604   7.744  1.00 70.06           C  
ATOM   1514  ND1 HIS A 195     -27.613   0.325   8.466  1.00 70.06           N  
ATOM   1515  CE1 HIS A 195     -27.918   0.742   7.228  1.00 70.06           C  
ATOM   1516  NE2 HIS A 195     -26.946   1.529   6.761  1.00 70.06           N  
ATOM   1517  N   LEU A 196     -23.859  -1.887   7.950  1.00 72.19           N  
ATOM   1518  CA  LEU A 196     -22.870  -2.066   6.905  1.00 72.19           C  
ATOM   1519  C   LEU A 196     -23.516  -1.722   5.568  1.00 72.19           C  
ATOM   1520  CB  LEU A 196     -22.312  -3.492   7.014  1.00 72.19           C  
ATOM   1521  O   LEU A 196     -24.492  -2.355   5.163  1.00 72.19           O  
ATOM   1522  CG  LEU A 196     -21.022  -3.697   6.199  1.00 72.19           C  
ATOM   1523  CD1 LEU A 196     -19.983  -4.429   7.042  1.00 72.19           C  
ATOM   1524  CD2 LEU A 196     -21.291  -4.535   4.953  1.00 72.19           C  
ATOM   1525  N   ASP A 197     -22.970  -0.713   4.894  1.00 77.31           N  
ATOM   1526  CA  ASP A 197     -23.383  -0.333   3.547  1.00 77.31           C  
ATOM   1527  C   ASP A 197     -22.851  -1.358   2.530  1.00 77.31           C  
ATOM   1528  CB  ASP A 197     -22.944   1.110   3.248  1.00 77.31           C  
ATOM   1529  O   ASP A 197     -21.884  -1.123   1.807  1.00 77.31           O  
ATOM   1530  CG  ASP A 197     -23.422   1.575   1.872  1.00 77.31           C  
ATOM   1531  OD1 ASP A 197     -24.171   0.817   1.218  1.00 77.31           O  
ATOM   1532  OD2 ASP A 197     -23.058   2.695   1.454  1.00 77.31           O  
ATOM   1533  N   PHE A 198     -23.457  -2.548   2.527  1.00 77.62           N  
ATOM   1534  CA  PHE A 198     -23.007  -3.683   1.721  1.00 77.62           C  
ATOM   1535  C   PHE A 198     -23.074  -3.381   0.222  1.00 77.62           C  
ATOM   1536  CB  PHE A 198     -23.860  -4.905   2.083  1.00 77.62           C  
ATOM   1537  O   PHE A 198     -22.165  -3.733  -0.526  1.00 77.62           O  
ATOM   1538  CG  PHE A 198     -23.360  -6.204   1.486  1.00 77.62           C  
ATOM   1539  CD1 PHE A 198     -24.076  -6.840   0.455  1.00 77.62           C  
ATOM   1540  CD2 PHE A 198     -22.181  -6.793   1.982  1.00 77.62           C  
ATOM   1541  CE1 PHE A 198     -23.629  -8.071  -0.054  1.00 77.62           C  
ATOM   1542  CE2 PHE A 198     -21.719  -8.010   1.452  1.00 77.62           C  
ATOM   1543  CZ  PHE A 198     -22.445  -8.650   0.435  1.00 77.62           C  
ATOM   1544  N   VAL A 199     -24.118  -2.666  -0.205  1.00 80.50           N  
ATOM   1545  CA  VAL A 199     -24.288  -2.247  -1.600  1.00 80.50           C  
ATOM   1546  C   VAL A 199     -23.206  -1.239  -1.986  1.00 80.50           C  
ATOM   1547  CB  VAL A 199     -25.699  -1.678  -1.832  1.00 80.50           C  
ATOM   1548  O   VAL A 199     -22.565  -1.410  -3.020  1.00 80.50           O  
ATOM   1549  CG1 VAL A 199     -25.896  -1.219  -3.281  1.00 80.50           C  
ATOM   1550  CG2 VAL A 199     -26.784  -2.716  -1.510  1.00 80.50           C  
ATOM   1551  N   GLY A 200     -22.935  -0.237  -1.144  1.00 77.81           N  
ATOM   1552  CA  GLY A 200     -21.865   0.732  -1.376  1.00 77.81           C  
ATOM   1553  C   GLY A 200     -20.485   0.077  -1.460  1.00 77.81           C  
ATOM   1554  O   GLY A 200     -19.715   0.394  -2.364  1.00 77.81           O  
ATOM   1555  N   LEU A 201     -20.190  -0.885  -0.581  1.00 79.38           N  
ATOM   1556  CA  LEU A 201     -18.924  -1.628  -0.588  1.00 79.38           C  
ATOM   1557  C   LEU A 201     -18.756  -2.484  -1.847  1.00 79.38           C  
ATOM   1558  CB  LEU A 201     -18.840  -2.507   0.668  1.00 79.38           C  
ATOM   1559  O   LEU A 201     -17.689  -2.450  -2.459  1.00 79.38           O  
ATOM   1560  CG  LEU A 201     -18.638  -1.708   1.965  1.00 79.38           C  
ATOM   1561  CD1 LEU A 201     -18.958  -2.602   3.156  1.00 79.38           C  
ATOM   1562  CD2 LEU A 201     -17.206  -1.207   2.135  1.00 79.38           C  
ATOM   1563  N   ILE A 202     -19.802  -3.205  -2.271  1.00 83.06           N  
ATOM   1564  CA  ILE A 202     -19.778  -3.973  -3.526  1.00 83.06           C  
ATOM   1565  C   ILE A 202     -19.552  -3.047  -4.715  1.00 83.06           C  
ATOM   1566  CB  ILE A 202     -21.072  -4.799  -3.706  1.00 83.06           C  
ATOM   1567  O   ILE A 202     -18.776  -3.384  -5.606  1.00 83.06           O  
ATOM   1568  CG1 ILE A 202     -21.014  -6.004  -2.748  1.00 83.06           C  
ATOM   1569  CG2 ILE A 202     -21.243  -5.291  -5.163  1.00 83.06           C  
ATOM   1570  CD1 ILE A 202     -22.310  -6.813  -2.692  1.00 83.06           C  
ATOM   1571  N   LEU A 203     -20.198  -1.883  -4.744  1.00 82.75           N  
ATOM   1572  CA  LEU A 203     -20.031  -0.929  -5.836  1.00 82.75           C  
ATOM   1573  C   LEU A 203     -18.607  -0.367  -5.881  1.00 82.75           C  
ATOM   1574  CB  LEU A 203     -21.086   0.178  -5.714  1.00 82.75           C  
ATOM   1575  O   LEU A 203     -18.018  -0.342  -6.955  1.00 82.75           O  
ATOM   1576  CG  LEU A 203     -22.503  -0.292  -6.085  1.00 82.75           C  
ATOM   1577  CD1 LEU A 203     -23.531   0.761  -5.674  1.00 82.75           C  
ATOM   1578  CD2 LEU A 203     -22.648  -0.527  -7.591  1.00 82.75           C  
ATOM   1579  N   VAL A 204     -18.016  -0.002  -4.738  1.00 78.69           N  
ATOM   1580  CA  VAL A 204     -16.608   0.432  -4.671  1.00 78.69           C  
ATOM   1581  C   VAL A 204     -15.666  -0.678  -5.141  1.00 78.69           C  
ATOM   1582  CB  VAL A 204     -16.236   0.906  -3.251  1.00 78.69           C  
ATOM   1583  O   VAL A 204     -14.789  -0.416  -5.965  1.00 78.69           O  
ATOM   1584  CG1 VAL A 204     -14.731   1.164  -3.082  1.00 78.69           C  
ATOM   1585  CG2 VAL A 204     -16.953   2.221  -2.918  1.00 78.69           C  
ATOM   1586  N   ALA A 205     -15.873  -1.916  -4.682  1.00 80.69           N  
ATOM   1587  CA  ALA A 205     -15.098  -3.070  -5.133  1.00 80.69           C  
ATOM   1588  C   ALA A 205     -15.232  -3.272  -6.649  1.00 80.69           C  
ATOM   1589  CB  ALA A 205     -15.565  -4.315  -4.369  1.00 80.69           C  
ATOM   1590  O   ALA A 205     -14.235  -3.407  -7.348  1.00 80.69           O  
ATOM   1591  N   THR A 206     -16.459  -3.203  -7.169  1.00 84.25           N  
ATOM   1592  CA  THR A 206     -16.759  -3.367  -8.597  1.00 84.25           C  
ATOM   1593  C   THR A 206     -16.084  -2.283  -9.432  1.00 84.25           C  
ATOM   1594  CB  THR A 206     -18.274  -3.355  -8.853  1.00 84.25           C  
ATOM   1595  O   THR A 206     -15.467  -2.600 -10.447  1.00 84.25           O  
ATOM   1596  CG2 THR A 206     -18.623  -3.623 -10.317  1.00 84.25           C  
ATOM   1597  OG1 THR A 206     -18.908  -4.364  -8.103  1.00 84.25           O  
ATOM   1598  N   ILE A 207     -16.144  -1.016  -9.007  1.00 83.75           N  
ATOM   1599  CA  ILE A 207     -15.461   0.095  -9.684  1.00 83.75           C  
ATOM   1600  C   ILE A 207     -13.955  -0.165  -9.714  1.00 83.75           C  
ATOM   1601  CB  ILE A 207     -15.786   1.447  -9.008  1.00 83.75           C  
ATOM   1602  O   ILE A 207     -13.352  -0.133 -10.781  1.00 83.75           O  
ATOM   1603  CG1 ILE A 207     -17.269   1.816  -9.220  1.00 83.75           C  
ATOM   1604  CG2 ILE A 207     -14.899   2.575  -9.574  1.00 83.75           C  
ATOM   1605  CD1 ILE A 207     -17.769   2.921  -8.283  1.00 83.75           C  
ATOM   1606  N   ALA A 208     -13.346  -0.472  -8.567  1.00 76.19           N  
ATOM   1607  CA  ALA A 208     -11.908  -0.705  -8.492  1.00 76.19           C  
ATOM   1608  C   ALA A 208     -11.470  -1.898  -9.361  1.00 76.19           C  
ATOM   1609  CB  ALA A 208     -11.524  -0.884  -7.023  1.00 76.19           C  
ATOM   1610  O   ALA A 208     -10.546  -1.763 -10.160  1.00 76.19           O  
ATOM   1611  N   THR A 209     -12.166  -3.036  -9.275  1.00 81.62           N  
ATOM   1612  CA  THR A 209     -11.857  -4.236 -10.065  1.00 81.62           C  
ATOM   1613  C   THR A 209     -12.055  -4.012 -11.564  1.00 81.62           C  
ATOM   1614  CB  THR A 209     -12.704  -5.431  -9.600  1.00 81.62           C  
ATOM   1615  O   THR A 209     -11.216  -4.433 -12.351  1.00 81.62           O  
ATOM   1616  CG2 THR A 209     -12.345  -6.731 -10.319  1.00 81.62           C  
ATOM   1617  OG1 THR A 209     -12.495  -5.674  -8.229  1.00 81.62           O  
ATOM   1618  N   THR A 210     -13.121  -3.331 -11.993  1.00 83.12           N  
ATOM   1619  CA  THR A 210     -13.347  -3.051 -13.426  1.00 83.12           C  
ATOM   1620  C   THR A 210     -12.336  -2.055 -13.990  1.00 83.12           C  
ATOM   1621  CB  THR A 210     -14.769  -2.561 -13.722  1.00 83.12           C  
ATOM   1622  O   THR A 210     -11.855  -2.255 -15.104  1.00 83.12           O  
ATOM   1623  CG2 THR A 210     -15.804  -3.673 -13.564  1.00 83.12           C  
ATOM   1624  OG1 THR A 210     -15.133  -1.505 -12.871  1.00 83.12           O  
ATOM   1625  N   VAL A 211     -11.938  -1.042 -13.211  1.00 79.69           N  
ATOM   1626  CA  VAL A 211     -10.835  -0.136 -13.572  1.00 79.69           C  
ATOM   1627  C   VAL A 211      -9.521  -0.908 -13.703  1.00 79.69           C  
ATOM   1628  CB  VAL A 211     -10.715   1.021 -12.559  1.00 79.69           C  
ATOM   1629  O   VAL A 211      -8.823  -0.742 -14.700  1.00 79.69           O  
ATOM   1630  CG1 VAL A 211      -9.432   1.844 -12.738  1.00 79.69           C  
ATOM   1631  CG2 VAL A 211     -11.893   1.992 -12.712  1.00 79.69           C  
ATOM   1632  N   MET A 212      -9.201  -1.795 -12.757  1.00 77.94           N  
ATOM   1633  CA  MET A 212      -8.014  -2.653 -12.852  1.00 77.94           C  
ATOM   1634  C   MET A 212      -8.056  -3.558 -14.082  1.00 77.94           C  
ATOM   1635  CB  MET A 212      -7.874  -3.523 -11.603  1.00 77.94           C  
ATOM   1636  O   MET A 212      -7.094  -3.589 -14.838  1.00 77.94           O  
ATOM   1637  CG  MET A 212      -7.407  -2.719 -10.399  1.00 77.94           C  
ATOM   1638  SD  MET A 212      -7.436  -3.728  -8.908  1.00 77.94           S  
ATOM   1639  CE  MET A 212      -6.769  -2.495  -7.795  1.00 77.94           C  
ATOM   1640  N   LEU A 213      -9.177  -4.241 -14.339  1.00 82.25           N  
ATOM   1641  CA  LEU A 213      -9.336  -5.109 -15.511  1.00 82.25           C  
ATOM   1642  C   LEU A 213      -9.182  -4.346 -16.827  1.00 82.25           C  
ATOM   1643  CB  LEU A 213     -10.718  -5.783 -15.486  1.00 82.25           C  
ATOM   1644  O   LEU A 213      -8.609  -4.889 -17.776  1.00 82.25           O  
ATOM   1645  CG  LEU A 213     -10.861  -6.924 -14.470  1.00 82.25           C  
ATOM   1646  CD1 LEU A 213     -12.326  -7.353 -14.394  1.00 82.25           C  
ATOM   1647  CD2 LEU A 213     -10.033  -8.149 -14.862  1.00 82.25           C  
ATOM   1648  N   PHE A 214      -9.676  -3.106 -16.887  1.00 82.94           N  
ATOM   1649  CA  PHE A 214      -9.456  -2.223 -18.026  1.00 82.94           C  
ATOM   1650  C   PHE A 214      -7.973  -1.911 -18.208  1.00 82.94           C  
ATOM   1651  CB  PHE A 214     -10.263  -0.927 -17.873  1.00 82.94           C  
ATOM   1652  O   PHE A 214      -7.469  -2.085 -19.308  1.00 82.94           O  
ATOM   1653  CG  PHE A 214      -9.913   0.108 -18.927  1.00 82.94           C  
ATOM   1654  CD1 PHE A 214      -9.302   1.321 -18.559  1.00 82.94           C  
ATOM   1655  CD2 PHE A 214     -10.129  -0.175 -20.287  1.00 82.94           C  
ATOM   1656  CE1 PHE A 214      -8.946   2.256 -19.546  1.00 82.94           C  
ATOM   1657  CE2 PHE A 214      -9.780   0.761 -21.276  1.00 82.94           C  
ATOM   1658  CZ  PHE A 214      -9.194   1.981 -20.903  1.00 82.94           C  
ATOM   1659  N   ILE A 215      -7.269  -1.511 -17.148  1.00 77.44           N  
ATOM   1660  CA  ILE A 215      -5.834  -1.190 -17.209  1.00 77.44           C  
ATOM   1661  C   ILE A 215      -5.010  -2.422 -17.607  1.00 77.44           C  
ATOM   1662  CB  ILE A 215      -5.383  -0.604 -15.853  1.00 77.44           C  
ATOM   1663  O   ILE A 215      -4.107  -2.321 -18.427  1.00 77.44           O  
ATOM   1664  CG1 ILE A 215      -6.042   0.777 -15.627  1.00 77.44           C  
ATOM   1665  CG2 ILE A 215      -3.853  -0.467 -15.770  1.00 77.44           C  
ATOM   1666  CD1 ILE A 215      -6.033   1.210 -14.159  1.00 77.44           C  
ATOM   1667  N   THR A 216      -5.350  -3.595 -17.071  1.00 75.25           N  
ATOM   1668  CA  THR A 216      -4.662  -4.859 -17.353  1.00 75.25           C  
ATOM   1669  C   THR A 216      -4.853  -5.332 -18.793  1.00 75.25           C  
ATOM   1670  CB  THR A 216      -5.167  -5.930 -16.373  1.00 75.25           C  
ATOM   1671  O   THR A 216      -3.900  -5.784 -19.415  1.00 75.25           O  
ATOM   1672  CG2 THR A 216      -4.721  -7.360 -16.676  1.00 75.25           C  
ATOM   1673  OG1 THR A 216      -4.761  -5.621 -15.061  1.00 75.25           O  
ATOM   1674  N   ASN A 217      -6.074  -5.261 -19.334  1.00 78.00           N  
ATOM   1675  CA  ASN A 217      -6.394  -5.865 -20.635  1.00 78.00           C  
ATOM   1676  C   ASN A 217      -6.577  -4.846 -21.769  1.00 78.00           C  
ATOM   1677  CB  ASN A 217      -7.644  -6.746 -20.488  1.00 78.00           C  
ATOM   1678  O   ASN A 217      -6.831  -5.248 -22.902  1.00 78.00           O  
ATOM   1679  CG  ASN A 217      -7.446  -7.890 -19.516  1.00 78.00           C  
ATOM   1680  ND2 ASN A 217      -8.018  -7.797 -18.338  1.00 78.00           N  
ATOM   1681  OD1 ASN A 217      -6.808  -8.881 -19.806  1.00 78.00           O  
ATOM   1682  N   PHE A 218      -6.567  -3.545 -21.465  1.00 78.31           N  
ATOM   1683  CA  PHE A 218      -6.952  -2.449 -22.367  1.00 78.31           C  
ATOM   1684  C   PHE A 218      -8.271  -2.690 -23.127  1.00 78.31           C  
ATOM   1685  CB  PHE A 218      -5.760  -2.045 -23.243  1.00 78.31           C  
ATOM   1686  O   PHE A 218      -8.495  -2.180 -24.225  1.00 78.31           O  
ATOM   1687  CG  PHE A 218      -4.747  -1.208 -22.491  1.00 78.31           C  
ATOM   1688  CD1 PHE A 218      -4.925   0.187 -22.408  1.00 78.31           C  
ATOM   1689  CD2 PHE A 218      -3.644  -1.809 -21.857  1.00 78.31           C  
ATOM   1690  CE1 PHE A 218      -3.994   0.980 -21.714  1.00 78.31           C  
ATOM   1691  CE2 PHE A 218      -2.713  -1.016 -21.164  1.00 78.31           C  
ATOM   1692  CZ  PHE A 218      -2.885   0.377 -21.095  1.00 78.31           C  
ATOM   1693  N   ASN A 219      -9.183  -3.467 -22.536  1.00 81.06           N  
ATOM   1694  CA  ASN A 219     -10.455  -3.809 -23.156  1.00 81.06           C  
ATOM   1695  C   ASN A 219     -11.525  -2.785 -22.762  1.00 81.06           C  
ATOM   1696  CB  ASN A 219     -10.817  -5.263 -22.822  1.00 81.06           C  
ATOM   1697  O   ASN A 219     -11.964  -2.730 -21.611  1.00 81.06           O  
ATOM   1698  CG  ASN A 219     -12.101  -5.731 -23.485  1.00 81.06           C  
ATOM   1699  ND2 ASN A 219     -12.291  -7.023 -23.587  1.00 81.06           N  
ATOM   1700  OD1 ASN A 219     -12.951  -4.962 -23.908  1.00 81.06           O  
ATOM   1701  N   TRP A 220     -11.980  -2.012 -23.747  1.00 82.94           N  
ATOM   1702  CA  TRP A 220     -12.988  -0.962 -23.595  1.00 82.94           C  
ATOM   1703  C   TRP A 220     -14.296  -1.424 -22.933  1.00 82.94           C  
ATOM   1704  CB  TRP A 220     -13.262  -0.366 -24.980  1.00 82.94           C  
ATOM   1705  O   TRP A 220     -14.961  -0.610 -22.295  1.00 82.94           O  
ATOM   1706  CG  TRP A 220     -12.096   0.366 -25.574  1.00 82.94           C  
ATOM   1707  CD1 TRP A 220     -11.217  -0.121 -26.480  1.00 82.94           C  
ATOM   1708  CD2 TRP A 220     -11.651   1.726 -25.286  1.00 82.94           C  
ATOM   1709  CE2 TRP A 220     -10.489   2.002 -26.063  1.00 82.94           C  
ATOM   1710  CE3 TRP A 220     -12.110   2.752 -24.438  1.00 82.94           C  
ATOM   1711  NE1 TRP A 220     -10.266   0.839 -26.766  1.00 82.94           N  
ATOM   1712  CH2 TRP A 220     -10.308   4.237 -25.163  1.00 82.94           C  
ATOM   1713  CZ2 TRP A 220      -9.819   3.232 -26.010  1.00 82.94           C  
ATOM   1714  CZ3 TRP A 220     -11.449   3.996 -24.382  1.00 82.94           C  
ATOM   1715  N   LEU A 221     -14.646  -2.715 -22.994  1.00 85.19           N  
ATOM   1716  CA  LEU A 221     -15.800  -3.263 -22.271  1.00 85.19           C  
ATOM   1717  C   LEU A 221     -15.667  -3.090 -20.753  1.00 85.19           C  
ATOM   1718  CB  LEU A 221     -15.973  -4.755 -22.605  1.00 85.19           C  
ATOM   1719  O   LEU A 221     -16.643  -2.748 -20.088  1.00 85.19           O  
ATOM   1720  CG  LEU A 221     -16.369  -5.047 -24.063  1.00 85.19           C  
ATOM   1721  CD1 LEU A 221     -16.336  -6.556 -24.305  1.00 85.19           C  
ATOM   1722  CD2 LEU A 221     -17.779  -4.540 -24.382  1.00 85.19           C  
ATOM   1723  N   TYR A 222     -14.462  -3.257 -20.201  1.00 84.94           N  
ATOM   1724  CA  TYR A 222     -14.216  -3.033 -18.776  1.00 84.94           C  
ATOM   1725  C   TYR A 222     -14.283  -1.549 -18.413  1.00 84.94           C  
ATOM   1726  CB  TYR A 222     -12.865  -3.628 -18.370  1.00 84.94           C  
ATOM   1727  O   TYR A 222     -14.763  -1.217 -17.332  1.00 84.94           O  
ATOM   1728  CG  TYR A 222     -12.731  -5.123 -18.575  1.00 84.94           C  
ATOM   1729  CD1 TYR A 222     -13.703  -6.005 -18.063  1.00 84.94           C  
ATOM   1730  CD2 TYR A 222     -11.606  -5.636 -19.245  1.00 84.94           C  
ATOM   1731  CE1 TYR A 222     -13.568  -7.392 -18.257  1.00 84.94           C  
ATOM   1732  CE2 TYR A 222     -11.468  -7.023 -19.445  1.00 84.94           C  
ATOM   1733  OH  TYR A 222     -12.327  -9.244 -19.121  1.00 84.94           O  
ATOM   1734  CZ  TYR A 222     -12.454  -7.903 -18.952  1.00 84.94           C  
ATOM   1735  N   MET A 223     -13.894  -0.648 -19.324  1.00 82.56           N  
ATOM   1736  CA  MET A 223     -14.068   0.795 -19.124  1.00 82.56           C  
ATOM   1737  C   MET A 223     -15.549   1.178 -19.087  1.00 82.56           C  
ATOM   1738  CB  MET A 223     -13.360   1.583 -20.232  1.00 82.56           C  
ATOM   1739  O   MET A 223     -15.969   1.947 -18.225  1.00 82.56           O  
ATOM   1740  CG  MET A 223     -13.235   3.058 -19.843  1.00 82.56           C  
ATOM   1741  SD  MET A 223     -12.563   4.113 -21.145  1.00 82.56           S  
ATOM   1742  CE  MET A 223     -14.059   4.342 -22.148  1.00 82.56           C  
ATOM   1743  N   ILE A 224     -16.356   0.613 -19.989  1.00 84.31           N  
ATOM   1744  CA  ILE A 224     -17.812   0.797 -19.981  1.00 84.31           C  
ATOM   1745  C   ILE A 224     -18.397   0.243 -18.676  1.00 84.31           C  
ATOM   1746  CB  ILE A 224     -18.442   0.153 -21.237  1.00 84.31           C  
ATOM   1747  O   ILE A 224     -19.184   0.927 -18.027  1.00 84.31           O  
ATOM   1748  CG1 ILE A 224     -17.988   0.898 -22.513  1.00 84.31           C  
ATOM   1749  CG2 ILE A 224     -19.979   0.165 -21.142  1.00 84.31           C  
ATOM   1750  CD1 ILE A 224     -18.270   0.124 -23.807  1.00 84.31           C  
ATOM   1751  N   GLY A 225     -17.963  -0.944 -18.243  1.00 82.81           N  
ATOM   1752  CA  GLY A 225     -18.345  -1.527 -16.955  1.00 82.81           C  
ATOM   1753  C   GLY A 225     -18.000  -0.627 -15.763  1.00 82.81           C  
ATOM   1754  O   GLY A 225     -18.850  -0.408 -14.901  1.00 82.81           O  
ATOM   1755  N   ALA A 226     -16.802  -0.037 -15.751  1.00 82.81           N  
ATOM   1756  CA  ALA A 226     -16.374   0.911 -14.726  1.00 82.81           C  
ATOM   1757  C   ALA A 226     -17.229   2.185 -14.728  1.00 82.81           C  
ATOM   1758  CB  ALA A 226     -14.890   1.234 -14.934  1.00 82.81           C  
ATOM   1759  O   ALA A 226     -17.695   2.614 -13.674  1.00 82.81           O  
ATOM   1760  N   LEU A 227     -17.498   2.765 -15.902  1.00 83.06           N  
ATOM   1761  CA  LEU A 227     -18.359   3.944 -16.037  1.00 83.06           C  
ATOM   1762  C   LEU A 227     -19.782   3.662 -15.547  1.00 83.06           C  
ATOM   1763  CB  LEU A 227     -18.375   4.408 -17.503  1.00 83.06           C  
ATOM   1764  O   LEU A 227     -20.341   4.462 -14.799  1.00 83.06           O  
ATOM   1765  CG  LEU A 227     -17.081   5.103 -17.961  1.00 83.06           C  
ATOM   1766  CD1 LEU A 227     -17.118   5.292 -19.478  1.00 83.06           C  
ATOM   1767  CD2 LEU A 227     -16.915   6.480 -17.312  1.00 83.06           C  
ATOM   1768  N   ILE A 228     -20.350   2.508 -15.905  1.00 84.81           N  
ATOM   1769  CA  ILE A 228     -21.664   2.077 -15.418  1.00 84.81           C  
ATOM   1770  C   ILE A 228     -21.637   1.926 -13.896  1.00 84.81           C  
ATOM   1771  CB  ILE A 228     -22.111   0.776 -16.123  1.00 84.81           C  
ATOM   1772  O   ILE A 228     -22.510   2.468 -13.222  1.00 84.81           O  
ATOM   1773  CG1 ILE A 228     -22.408   1.056 -17.615  1.00 84.81           C  
ATOM   1774  CG2 ILE A 228     -23.365   0.182 -15.449  1.00 84.81           C  
ATOM   1775  CD1 ILE A 228     -22.545  -0.218 -18.457  1.00 84.81           C  
ATOM   1776  N   ALA A 229     -20.629   1.255 -13.335  1.00 83.12           N  
ATOM   1777  CA  ALA A 229     -20.506   1.069 -11.892  1.00 83.12           C  
ATOM   1778  C   ALA A 229     -20.374   2.411 -11.146  1.00 83.12           C  
ATOM   1779  CB  ALA A 229     -19.329   0.125 -11.622  1.00 83.12           C  
ATOM   1780  O   ALA A 229     -21.017   2.601 -10.113  1.00 83.12           O  
ATOM   1781  N   ILE A 230     -19.626   3.373 -11.700  1.00 82.19           N  
ATOM   1782  CA  ILE A 230     -19.514   4.743 -11.174  1.00 82.19           C  
ATOM   1783  C   ILE A 230     -20.871   5.454 -11.204  1.00 82.19           C  
ATOM   1784  CB  ILE A 230     -18.437   5.539 -11.951  1.00 82.19           C  
ATOM   1785  O   ILE A 230     -21.260   6.071 -10.212  1.00 82.19           O  
ATOM   1786  CG1 ILE A 230     -17.026   5.003 -11.620  1.00 82.19           C  
ATOM   1787  CG2 ILE A 230     -18.501   7.046 -11.626  1.00 82.19           C  
ATOM   1788  CD1 ILE A 230     -15.940   5.469 -12.598  1.00 82.19           C  
ATOM   1789  N   ILE A 231     -21.615   5.359 -12.310  1.00 83.12           N  
ATOM   1790  CA  ILE A 231     -22.949   5.966 -12.431  1.00 83.12           C  
ATOM   1791  C   ILE A 231     -23.910   5.341 -11.413  1.00 83.12           C  
ATOM   1792  CB  ILE A 231     -23.474   5.848 -13.881  1.00 83.12           C  
ATOM   1793  O   ILE A 231     -24.596   6.067 -10.694  1.00 83.12           O  
ATOM   1794  CG1 ILE A 231     -22.645   6.747 -14.827  1.00 83.12           C  
ATOM   1795  CG2 ILE A 231     -24.962   6.248 -13.967  1.00 83.12           C  
ATOM   1796  CD1 ILE A 231     -22.829   6.407 -16.313  1.00 83.12           C  
ATOM   1797  N   VAL A 232     -23.931   4.011 -11.300  1.00 84.50           N  
ATOM   1798  CA  VAL A 232     -24.769   3.288 -10.331  1.00 84.50           C  
ATOM   1799  C   VAL A 232     -24.407   3.686  -8.901  1.00 84.50           C  
ATOM   1800  CB  VAL A 232     -24.662   1.764 -10.535  1.00 84.50           C  
ATOM   1801  O   VAL A 232     -25.302   3.954  -8.105  1.00 84.50           O  
ATOM   1802  CG1 VAL A 232     -25.403   0.979  -9.444  1.00 84.50           C  
ATOM   1803  CG2 VAL A 232     -25.290   1.348 -11.873  1.00 84.50           C  
ATOM   1804  N   PHE A 233     -23.120   3.816  -8.579  1.00 82.00           N  
ATOM   1805  CA  PHE A 233     -22.660   4.293  -7.275  1.00 82.00           C  
ATOM   1806  C   PHE A 233     -23.087   5.735  -6.987  1.00 82.00           C  
ATOM   1807  CB  PHE A 233     -21.143   4.121  -7.209  1.00 82.00           C  
ATOM   1808  O   PHE A 233     -23.599   6.027  -5.905  1.00 82.00           O  
ATOM   1809  CG  PHE A 233     -20.531   4.473  -5.872  1.00 82.00           C  
ATOM   1810  CD1 PHE A 233     -19.652   5.566  -5.761  1.00 82.00           C  
ATOM   1811  CD2 PHE A 233     -20.813   3.683  -4.743  1.00 82.00           C  
ATOM   1812  CE1 PHE A 233     -19.034   5.844  -4.529  1.00 82.00           C  
ATOM   1813  CE2 PHE A 233     -20.203   3.967  -3.511  1.00 82.00           C  
ATOM   1814  CZ  PHE A 233     -19.304   5.040  -3.407  1.00 82.00           C  
ATOM   1815  N   ALA A 234     -22.971   6.629  -7.970  1.00 79.00           N  
ATOM   1816  CA  ALA A 234     -23.415   8.013  -7.840  1.00 79.00           C  
ATOM   1817  C   ALA A 234     -24.937   8.121  -7.630  1.00 79.00           C  
ATOM   1818  CB  ALA A 234     -22.962   8.785  -9.084  1.00 79.00           C  
ATOM   1819  O   ALA A 234     -25.397   8.967  -6.861  1.00 79.00           O  
ATOM   1820  N   LEU A 235     -25.728   7.269  -8.288  1.00 81.44           N  
ATOM   1821  CA  LEU A 235     -27.177   7.183  -8.084  1.00 81.44           C  
ATOM   1822  C   LEU A 235     -27.526   6.561  -6.725  1.00 81.44           C  
ATOM   1823  CB  LEU A 235     -27.810   6.383  -9.236  1.00 81.44           C  
ATOM   1824  O   LEU A 235     -28.426   7.047  -6.042  1.00 81.44           O  
ATOM   1825  CG  LEU A 235     -27.756   7.072 -10.612  1.00 81.44           C  
ATOM   1826  CD1 LEU A 235     -28.283   6.115 -11.680  1.00 81.44           C  
ATOM   1827  CD2 LEU A 235     -28.592   8.356 -10.652  1.00 81.44           C  
ATOM   1828  N   TYR A 236     -26.788   5.534  -6.306  1.00 82.94           N  
ATOM   1829  CA  TYR A 236     -26.966   4.857  -5.025  1.00 82.94           C  
ATOM   1830  C   TYR A 236     -26.746   5.804  -3.836  1.00 82.94           C  
ATOM   1831  CB  TYR A 236     -26.019   3.652  -4.966  1.00 82.94           C  
ATOM   1832  O   TYR A 236     -27.621   5.935  -2.978  1.00 82.94           O  
ATOM   1833  CG  TYR A 236     -26.045   2.969  -3.622  1.00 82.94           C  
ATOM   1834  CD1 TYR A 236     -24.969   3.115  -2.722  1.00 82.94           C  
ATOM   1835  CD2 TYR A 236     -27.200   2.262  -3.244  1.00 82.94           C  
ATOM   1836  CE1 TYR A 236     -25.060   2.558  -1.433  1.00 82.94           C  
ATOM   1837  CE2 TYR A 236     -27.299   1.727  -1.951  1.00 82.94           C  
ATOM   1838  OH  TYR A 236     -26.383   1.349   0.190  1.00 82.94           O  
ATOM   1839  CZ  TYR A 236     -26.235   1.878  -1.046  1.00 82.94           C  
ATOM   1840  N   ILE A 237     -25.632   6.548  -3.829  1.00 78.75           N  
ATOM   1841  CA  ILE A 237     -25.302   7.506  -2.759  1.00 78.75           C  
ATOM   1842  C   ILE A 237     -26.384   8.587  -2.596  1.00 78.75           C  
ATOM   1843  CB  ILE A 237     -23.916   8.143  -3.024  1.00 78.75           C  
ATOM   1844  O   ILE A 237     -26.592   9.093  -1.492  1.00 78.75           O  
ATOM   1845  CG1 ILE A 237     -22.783   7.123  -2.803  1.00 78.75           C  
ATOM   1846  CG2 ILE A 237     -23.669   9.354  -2.097  1.00 78.75           C  
ATOM   1847  CD1 ILE A 237     -21.467   7.590  -3.434  1.00 78.75           C  
ATOM   1848  N   LYS A 238     -27.102   8.954  -3.668  1.00 74.19           N  
ATOM   1849  CA  LYS A 238     -28.176   9.959  -3.589  1.00 74.19           C  
ATOM   1850  C   LYS A 238     -29.367   9.496  -2.745  1.00 74.19           C  
ATOM   1851  CB  LYS A 238     -28.645  10.361  -4.995  1.00 74.19           C  
ATOM   1852  O   LYS A 238     -29.985  10.345  -2.100  1.00 74.19           O  
ATOM   1853  CG  LYS A 238     -27.637  11.277  -5.700  1.00 74.19           C  
ATOM   1854  CD  LYS A 238     -28.104  11.586  -7.128  1.00 74.19           C  
ATOM   1855  CE  LYS A 238     -27.100  12.504  -7.832  1.00 74.19           C  
ATOM   1856  NZ  LYS A 238     -27.564  12.867  -9.196  1.00 74.19           N  
ATOM   1857  N   ASN A 239     -29.659   8.193  -2.746  1.00 69.44           N  
ATOM   1858  CA  ASN A 239     -30.883   7.613  -2.183  1.00 69.44           C  
ATOM   1859  C   ASN A 239     -30.653   6.788  -0.907  1.00 69.44           C  
ATOM   1860  CB  ASN A 239     -31.551   6.765  -3.280  1.00 69.44           C  
ATOM   1861  O   ASN A 239     -31.609   6.485  -0.193  1.00 69.44           O  
ATOM   1862  CG  ASN A 239     -32.047   7.586  -4.459  1.00 69.44           C  
ATOM   1863  ND2 ASN A 239     -32.241   6.965  -5.598  1.00 69.44           N  
ATOM   1864  OD1 ASN A 239     -32.273   8.783  -4.386  1.00 69.44           O  
ATOM   1865  N   ALA A 240     -29.410   6.411  -0.610  1.00 70.31           N  
ATOM   1866  CA  ALA A 240     -29.079   5.634   0.578  1.00 70.31           C  
ATOM   1867  C   ALA A 240     -29.325   6.433   1.874  1.00 70.31           C  
ATOM   1868  CB  ALA A 240     -27.631   5.162   0.441  1.00 70.31           C  
ATOM   1869  O   ALA A 240     -28.946   7.599   1.987  1.00 70.31           O  
ATOM   1870  N   GLN A 241     -29.936   5.795   2.881  1.00 60.78           N  
ATOM   1871  CA  GLN A 241     -30.240   6.436   4.171  1.00 60.78           C  
ATOM   1872  C   GLN A 241     -29.000   6.618   5.065  1.00 60.78           C  
ATOM   1873  CB  GLN A 241     -31.308   5.625   4.924  1.00 60.78           C  
ATOM   1874  O   GLN A 241     -28.951   7.549   5.866  1.00 60.78           O  
ATOM   1875  CG  GLN A 241     -32.698   5.688   4.269  1.00 60.78           C  
ATOM   1876  CD  GLN A 241     -33.780   5.016   5.116  1.00 60.78           C  
ATOM   1877  NE2 GLN A 241     -35.029   5.098   4.715  1.00 60.78           N  
ATOM   1878  OE1 GLN A 241     -33.533   4.413   6.148  1.00 60.78           O  
ATOM   1879  N   ARG A 242     -28.003   5.731   4.943  1.00 66.56           N  
ATOM   1880  CA  ARG A 242     -26.731   5.756   5.690  1.00 66.56           C  
ATOM   1881  C   ARG A 242     -25.578   5.268   4.792  1.00 66.56           C  
ATOM   1882  CB  ARG A 242     -26.858   4.890   6.951  1.00 66.56           C  
ATOM   1883  O   ARG A 242     -25.058   4.177   5.011  1.00 66.56           O  
ATOM   1884  CG  ARG A 242     -27.774   5.453   8.038  1.00 66.56           C  
ATOM   1885  CD  ARG A 242     -27.747   4.515   9.247  1.00 66.56           C  
ATOM   1886  NE  ARG A 242     -28.629   5.009  10.319  1.00 66.56           N  
ATOM   1887  NH1 ARG A 242     -27.980   3.517  11.937  1.00 66.56           N  
ATOM   1888  NH2 ARG A 242     -29.505   5.079  12.417  1.00 66.56           N  
ATOM   1889  CZ  ARG A 242     -28.701   4.533  11.548  1.00 66.56           C  
ATOM   1890  N   PRO A 243     -25.229   6.028   3.740  1.00 67.50           N  
ATOM   1891  CA  PRO A 243     -24.191   5.618   2.803  1.00 67.50           C  
ATOM   1892  C   PRO A 243     -22.808   5.619   3.458  1.00 67.50           C  
ATOM   1893  CB  PRO A 243     -24.256   6.621   1.651  1.00 67.50           C  
ATOM   1894  O   PRO A 243     -22.530   6.436   4.338  1.00 67.50           O  
ATOM   1895  CG  PRO A 243     -24.795   7.890   2.316  1.00 67.50           C  
ATOM   1896  CD  PRO A 243     -25.731   7.353   3.397  1.00 67.50           C  
ATOM   1897  N   LEU A 244     -21.921   4.768   2.940  1.00 65.88           N  
ATOM   1898  CA  LEU A 244     -20.490   4.733   3.255  1.00 65.88           C  
ATOM   1899  C   LEU A 244     -19.835   6.111   3.103  1.00 65.88           C  
ATOM   1900  CB  LEU A 244     -19.859   3.701   2.303  1.00 65.88           C  
ATOM   1901  O   LEU A 244     -18.965   6.488   3.885  1.00 65.88           O  
ATOM   1902  CG  LEU A 244     -18.376   3.382   2.565  1.00 65.88           C  
ATOM   1903  CD1 LEU A 244     -18.114   1.951   2.111  1.00 65.88           C  
ATOM   1904  CD2 LEU A 244     -17.389   4.253   1.790  1.00 65.88           C  
ATOM   1905  N   VAL A 245     -20.286   6.875   2.105  1.00 68.12           N  
ATOM   1906  CA  VAL A 245     -19.842   8.243   1.839  1.00 68.12           C  
ATOM   1907  C   VAL A 245     -21.046   9.166   1.845  1.00 68.12           C  
ATOM   1908  CB  VAL A 245     -19.114   8.368   0.490  1.00 68.12           C  
ATOM   1909  O   VAL A 245     -21.987   8.978   1.073  1.00 68.12           O  
ATOM   1910  CG1 VAL A 245     -18.353   9.697   0.434  1.00 68.12           C  
ATOM   1911  CG2 VAL A 245     -18.110   7.247   0.250  1.00 68.12           C  
ATOM   1912  N   ASN A 246     -21.010  10.207   2.674  1.00 70.00           N  
ATOM   1913  CA  ASN A 246     -22.053  11.221   2.636  1.00 70.00           C  
ATOM   1914  C   ASN A 246     -21.978  11.994   1.310  1.00 70.00           C  
ATOM   1915  CB  ASN A 246     -21.956  12.123   3.876  1.00 70.00           C  
ATOM   1916  O   ASN A 246     -20.925  12.516   0.940  1.00 70.00           O  
ATOM   1917  CG  ASN A 246     -23.204  12.973   4.063  1.00 70.00           C  
ATOM   1918  ND2 ASN A 246     -23.590  13.239   5.288  1.00 70.00           N  
ATOM   1919  OD1 ASN A 246     -23.870  13.382   3.122  1.00 70.00           O  
ATOM   1920  N   LYS A 247     -23.113  12.118   0.611  1.00 72.00           N  
ATOM   1921  CA  LYS A 247     -23.236  12.894  -0.634  1.00 72.00           C  
ATOM   1922  C   LYS A 247     -22.723  14.334  -0.510  1.00 72.00           C  
ATOM   1923  CB  LYS A 247     -24.696  12.869  -1.115  1.00 72.00           C  
ATOM   1924  O   LYS A 247     -22.275  14.898  -1.506  1.00 72.00           O  
ATOM   1925  CG  LYS A 247     -25.670  13.644  -0.210  1.00 72.00           C  
ATOM   1926  CD  LYS A 247     -27.098  13.534  -0.753  1.00 72.00           C  
ATOM   1927  CE  LYS A 247     -28.074  14.253   0.184  1.00 72.00           C  
ATOM   1928  NZ  LYS A 247     -29.479  14.060  -0.257  1.00 72.00           N  
ATOM   1929  N   SER A 248     -22.761  14.916   0.694  1.00 72.00           N  
ATOM   1930  CA  SER A 248     -22.258  16.268   0.966  1.00 72.00           C  
ATOM   1931  C   SER A 248     -20.771  16.429   0.631  1.00 72.00           C  
ATOM   1932  CB  SER A 248     -22.496  16.637   2.433  1.00 72.00           C  
ATOM   1933  O   SER A 248     -20.346  17.508   0.225  1.00 72.00           O  
ATOM   1934  OG  SER A 248     -21.813  15.751   3.302  1.00 72.00           O  
ATOM   1935  N   PHE A 249     -19.986  15.352   0.710  1.00 73.62           N  
ATOM   1936  CA  PHE A 249     -18.567  15.375   0.364  1.00 73.62           C  
ATOM   1937  C   PHE A 249     -18.320  15.569  -1.131  1.00 73.62           C  
ATOM   1938  CB  PHE A 249     -17.919  14.084   0.867  1.00 73.62           C  
ATOM   1939  O   PHE A 249     -17.417  16.312  -1.502  1.00 73.62           O  
ATOM   1940  CG  PHE A 249     -17.862  13.906   2.375  1.00 73.62           C  
ATOM   1941  CD1 PHE A 249     -17.944  14.997   3.268  1.00 73.62           C  
ATOM   1942  CD2 PHE A 249     -17.668  12.613   2.891  1.00 73.62           C  
ATOM   1943  CE1 PHE A 249     -17.830  14.793   4.652  1.00 73.62           C  
ATOM   1944  CE2 PHE A 249     -17.559  12.409   4.274  1.00 73.62           C  
ATOM   1945  CZ  PHE A 249     -17.633  13.498   5.157  1.00 73.62           C  
ATOM   1946  N   PHE A 250     -19.149  14.974  -1.991  1.00 73.00           N  
ATOM   1947  CA  PHE A 250     -19.047  15.162  -3.442  1.00 73.00           C  
ATOM   1948  C   PHE A 250     -19.654  16.489  -3.913  1.00 73.00           C  
ATOM   1949  CB  PHE A 250     -19.700  13.979  -4.157  1.00 73.00           C  
ATOM   1950  O   PHE A 250     -19.294  16.989  -4.974  1.00 73.00           O  
ATOM   1951  CG  PHE A 250     -19.016  12.654  -3.893  1.00 73.00           C  
ATOM   1952  CD1 PHE A 250     -17.785  12.362  -4.513  1.00 73.00           C  
ATOM   1953  CD2 PHE A 250     -19.614  11.707  -3.043  1.00 73.00           C  
ATOM   1954  CE1 PHE A 250     -17.164  11.120  -4.296  1.00 73.00           C  
ATOM   1955  CE2 PHE A 250     -19.001  10.461  -2.841  1.00 73.00           C  
ATOM   1956  CZ  PHE A 250     -17.779  10.166  -3.468  1.00 73.00           C  
ATOM   1957  N   GLN A 251     -20.560  17.079  -3.127  1.00 77.62           N  
ATOM   1958  CA  GLN A 251     -21.077  18.429  -3.376  1.00 77.62           C  
ATOM   1959  C   GLN A 251     -20.037  19.506  -3.048  1.00 77.62           C  
ATOM   1960  CB  GLN A 251     -22.349  18.649  -2.551  1.00 77.62           C  
ATOM   1961  O   GLN A 251     -19.999  20.550  -3.701  1.00 77.62           O  
ATOM   1962  CG  GLN A 251     -23.510  17.783  -3.057  1.00 77.62           C  
ATOM   1963  CD  GLN A 251     -24.757  17.901  -2.190  1.00 77.62           C  
ATOM   1964  NE2 GLN A 251     -25.903  17.489  -2.686  1.00 77.62           N  
ATOM   1965  OE1 GLN A 251     -24.753  18.349  -1.058  1.00 77.62           O  
ATOM   1966  N   ASN A 252     -19.158  19.243  -2.077  1.00 81.69           N  
ATOM   1967  CA  ASN A 252     -18.009  20.090  -1.808  1.00 81.69           C  
ATOM   1968  C   ASN A 252     -16.949  19.897  -2.907  1.00 81.69           C  
ATOM   1969  CB  ASN A 252     -17.504  19.826  -0.380  1.00 81.69           C  
ATOM   1970  O   ASN A 252     -16.056  19.052  -2.806  1.00 81.69           O  
ATOM   1971  CG  ASN A 252     -16.435  20.826   0.024  1.00 81.69           C  
ATOM   1972  ND2 ASN A 252     -16.356  21.192   1.279  1.00 81.69           N  
ATOM   1973  OD1 ASN A 252     -15.663  21.317  -0.786  1.00 81.69           O  
ATOM   1974  N   LYS A 253     -17.040  20.722  -3.960  1.00 82.44           N  
ATOM   1975  CA  LYS A 253     -16.119  20.702  -5.108  1.00 82.44           C  
ATOM   1976  C   LYS A 253     -14.651  20.769  -4.686  1.00 82.44           C  
ATOM   1977  CB  LYS A 253     -16.401  21.884  -6.044  1.00 82.44           C  
ATOM   1978  O   LYS A 253     -13.821  20.110  -5.308  1.00 82.44           O  
ATOM   1979  CG  LYS A 253     -17.773  21.848  -6.733  1.00 82.44           C  
ATOM   1980  CD  LYS A 253     -17.864  23.083  -7.639  1.00 82.44           C  
ATOM   1981  CE  LYS A 253     -19.239  23.274  -8.279  1.00 82.44           C  
ATOM   1982  NZ  LYS A 253     -19.300  24.621  -8.903  1.00 82.44           N  
ATOM   1983  N   ARG A 254     -14.322  21.525  -3.629  1.00 83.62           N  
ATOM   1984  CA  ARG A 254     -12.954  21.619  -3.100  1.00 83.62           C  
ATOM   1985  C   ARG A 254     -12.494  20.266  -2.576  1.00 83.62           C  
ATOM   1986  CB  ARG A 254     -12.871  22.705  -2.017  1.00 83.62           C  
ATOM   1987  O   ARG A 254     -11.465  19.775  -3.023  1.00 83.62           O  
ATOM   1988  CG  ARG A 254     -11.447  22.886  -1.469  1.00 83.62           C  
ATOM   1989  CD  ARG A 254     -11.485  23.894  -0.323  1.00 83.62           C  
ATOM   1990  NE  ARG A 254     -10.134  24.261   0.148  1.00 83.62           N  
ATOM   1991  NH1 ARG A 254     -10.351  26.531  -0.111  1.00 83.62           N  
ATOM   1992  NH2 ARG A 254      -8.410  25.701   0.577  1.00 83.62           N  
ATOM   1993  CZ  ARG A 254      -9.638  25.483   0.207  1.00 83.62           C  
ATOM   1994  N   TYR A 255     -13.259  19.651  -1.680  1.00 85.44           N  
ATOM   1995  CA  TYR A 255     -12.898  18.353  -1.113  1.00 85.44           C  
ATOM   1996  C   TYR A 255     -12.776  17.276  -2.201  1.00 85.44           C  
ATOM   1997  CB  TYR A 255     -13.911  17.972  -0.033  1.00 85.44           C  
ATOM   1998  O   TYR A 255     -11.749  16.606  -2.277  1.00 85.44           O  
ATOM   1999  CG  TYR A 255     -13.608  16.649   0.639  1.00 85.44           C  
ATOM   2000  CD1 TYR A 255     -14.464  15.556   0.438  1.00 85.44           C  
ATOM   2001  CD2 TYR A 255     -12.466  16.505   1.451  1.00 85.44           C  
ATOM   2002  CE1 TYR A 255     -14.187  14.331   1.065  1.00 85.44           C  
ATOM   2003  CE2 TYR A 255     -12.176  15.275   2.073  1.00 85.44           C  
ATOM   2004  OH  TYR A 255     -12.808  12.960   2.400  1.00 85.44           O  
ATOM   2005  CZ  TYR A 255     -13.043  14.182   1.867  1.00 85.44           C  
ATOM   2006  N   ALA A 256     -13.746  17.189  -3.119  1.00 85.56           N  
ATOM   2007  CA  ALA A 256     -13.694  16.260  -4.252  1.00 85.56           C  
ATOM   2008  C   ALA A 256     -12.451  16.465  -5.144  1.00 85.56           C  
ATOM   2009  CB  ALA A 256     -14.990  16.421  -5.054  1.00 85.56           C  
ATOM   2010  O   ALA A 256     -11.813  15.501  -5.563  1.00 85.56           O  
ATOM   2011  N   SER A 257     -12.063  17.720  -5.384  1.00 85.69           N  
ATOM   2012  CA  SER A 257     -10.862  18.069  -6.151  1.00 85.69           C  
ATOM   2013  C   SER A 257      -9.576  17.620  -5.455  1.00 85.69           C  
ATOM   2014  CB  SER A 257     -10.816  19.582  -6.360  1.00 85.69           C  
ATOM   2015  O   SER A 257      -8.690  17.052  -6.091  1.00 85.69           O  
ATOM   2016  OG  SER A 257     -11.910  20.001  -7.143  1.00 85.69           O  
ATOM   2017  N   PHE A 258      -9.478  17.824  -4.138  1.00 88.62           N  
ATOM   2018  CA  PHE A 258      -8.341  17.343  -3.352  1.00 88.62           C  
ATOM   2019  C   PHE A 258      -8.260  15.817  -3.340  1.00 88.62           C  
ATOM   2020  CB  PHE A 258      -8.397  17.909  -1.929  1.00 88.62           C  
ATOM   2021  O   PHE A 258      -7.168  15.278  -3.489  1.00 88.62           O  
ATOM   2022  CG  PHE A 258      -7.686  19.240  -1.804  1.00 88.62           C  
ATOM   2023  CD1 PHE A 258      -6.301  19.262  -1.579  1.00 88.62           C  
ATOM   2024  CD2 PHE A 258      -8.384  20.453  -1.937  1.00 88.62           C  
ATOM   2025  CE1 PHE A 258      -5.618  20.486  -1.504  1.00 88.62           C  
ATOM   2026  CE2 PHE A 258      -7.702  21.680  -1.883  1.00 88.62           C  
ATOM   2027  CZ  PHE A 258      -6.314  21.695  -1.679  1.00 88.62           C  
ATOM   2028  N   LEU A 259      -9.391  15.114  -3.243  1.00 88.75           N  
ATOM   2029  CA  LEU A 259      -9.413  13.654  -3.352  1.00 88.75           C  
ATOM   2030  C   LEU A 259      -8.905  13.158  -4.707  1.00 88.75           C  
ATOM   2031  CB  LEU A 259     -10.833  13.132  -3.132  1.00 88.75           C  
ATOM   2032  O   LEU A 259      -8.213  12.147  -4.757  1.00 88.75           O  
ATOM   2033  CG  LEU A 259     -11.372  13.288  -1.706  1.00 88.75           C  
ATOM   2034  CD1 LEU A 259     -12.790  12.740  -1.727  1.00 88.75           C  
ATOM   2035  CD2 LEU A 259     -10.546  12.526  -0.668  1.00 88.75           C  
ATOM   2036  N   PHE A 260      -9.195  13.867  -5.798  1.00 89.19           N  
ATOM   2037  CA  PHE A 260      -8.648  13.513  -7.107  1.00 89.19           C  
ATOM   2038  C   PHE A 260      -7.124  13.686  -7.164  1.00 89.19           C  
ATOM   2039  CB  PHE A 260      -9.342  14.338  -8.192  1.00 89.19           C  
ATOM   2040  O   PHE A 260      -6.419  12.828  -7.687  1.00 89.19           O  
ATOM   2041  CG  PHE A 260      -8.937  13.917  -9.589  1.00 89.19           C  
ATOM   2042  CD1 PHE A 260      -8.217  14.792 -10.424  1.00 89.19           C  
ATOM   2043  CD2 PHE A 260      -9.281  12.633 -10.053  1.00 89.19           C  
ATOM   2044  CE1 PHE A 260      -7.873  14.383 -11.725  1.00 89.19           C  
ATOM   2045  CE2 PHE A 260      -8.901  12.219 -11.340  1.00 89.19           C  
ATOM   2046  CZ  PHE A 260      -8.196  13.096 -12.178  1.00 89.19           C  
ATOM   2047  N   ILE A 261      -6.594  14.756  -6.567  1.00 91.19           N  
ATOM   2048  CA  ILE A 261      -5.143  14.977  -6.473  1.00 91.19           C  
ATOM   2049  C   ILE A 261      -4.490  13.883  -5.627  1.00 91.19           C  
ATOM   2050  CB  ILE A 261      -4.852  16.383  -5.916  1.00 91.19           C  
ATOM   2051  O   ILE A 261      -3.476  13.322  -6.030  1.00 91.19           O  
ATOM   2052  CG1 ILE A 261      -5.385  17.432  -6.917  1.00 91.19           C  
ATOM   2053  CG2 ILE A 261      -3.346  16.590  -5.651  1.00 91.19           C  
ATOM   2054  CD1 ILE A 261      -5.428  18.836  -6.330  1.00 91.19           C  
ATOM   2055  N   VAL A 262      -5.093  13.532  -4.490  1.00 92.50           N  
ATOM   2056  CA  VAL A 262      -4.670  12.397  -3.656  1.00 92.50           C  
ATOM   2057  C   VAL A 262      -4.651  11.126  -4.494  1.00 92.50           C  
ATOM   2058  CB  VAL A 262      -5.618  12.243  -2.456  1.00 92.50           C  
ATOM   2059  O   VAL A 262      -3.646  10.427  -4.522  1.00 92.50           O  
ATOM   2060  CG1 VAL A 262      -5.381  10.986  -1.611  1.00 92.50           C  
ATOM   2061  CG2 VAL A 262      -5.497  13.451  -1.529  1.00 92.50           C  
ATOM   2062  N   PHE A 263      -5.713  10.862  -5.250  1.00 92.31           N  
ATOM   2063  CA  PHE A 263      -5.772   9.688  -6.104  1.00 92.31           C  
ATOM   2064  C   PHE A 263      -4.607   9.628  -7.105  1.00 92.31           C  
ATOM   2065  CB  PHE A 263      -7.137   9.628  -6.791  1.00 92.31           C  
ATOM   2066  O   PHE A 263      -3.900   8.628  -7.173  1.00 92.31           O  
ATOM   2067  CG  PHE A 263      -7.290   8.425  -7.691  1.00 92.31           C  
ATOM   2068  CD1 PHE A 263      -6.895   8.504  -9.040  1.00 92.31           C  
ATOM   2069  CD2 PHE A 263      -7.798   7.220  -7.175  1.00 92.31           C  
ATOM   2070  CE1 PHE A 263      -7.010   7.380  -9.873  1.00 92.31           C  
ATOM   2071  CE2 PHE A 263      -7.923   6.102  -8.014  1.00 92.31           C  
ATOM   2072  CZ  PHE A 263      -7.532   6.182  -9.360  1.00 92.31           C  
ATOM   2073  N   VAL A 264      -4.344  10.713  -7.837  1.00 92.81           N  
ATOM   2074  CA  VAL A 264      -3.237  10.759  -8.806  1.00 92.81           C  
ATOM   2075  C   VAL A 264      -1.885  10.576  -8.112  1.00 92.81           C  
ATOM   2076  CB  VAL A 264      -3.280  12.071  -9.613  1.00 92.81           C  
ATOM   2077  O   VAL A 264      -1.073   9.757  -8.540  1.00 92.81           O  
ATOM   2078  CG1 VAL A 264      -2.064  12.234 -10.535  1.00 92.81           C  
ATOM   2079  CG2 VAL A 264      -4.535  12.120 -10.497  1.00 92.81           C  
ATOM   2080  N   MET A 265      -1.644  11.297  -7.017  1.00 94.88           N  
ATOM   2081  CA  MET A 265      -0.348  11.280  -6.343  1.00 94.88           C  
ATOM   2082  C   MET A 265      -0.040   9.931  -5.683  1.00 94.88           C  
ATOM   2083  CB  MET A 265      -0.269  12.422  -5.323  1.00 94.88           C  
ATOM   2084  O   MET A 265       1.078   9.439  -5.807  1.00 94.88           O  
ATOM   2085  CG  MET A 265      -0.265  13.825  -5.954  1.00 94.88           C  
ATOM   2086  SD  MET A 265       0.975  14.154  -7.241  1.00 94.88           S  
ATOM   2087  CE  MET A 265       2.505  13.844  -6.326  1.00 94.88           C  
ATOM   2088  N   TYR A 266      -1.006   9.295  -5.017  1.00 94.00           N  
ATOM   2089  CA  TYR A 266      -0.778   7.998  -4.365  1.00 94.00           C  
ATOM   2090  C   TYR A 266      -0.741   6.826  -5.354  1.00 94.00           C  
ATOM   2091  CB  TYR A 266      -1.789   7.780  -3.236  1.00 94.00           C  
ATOM   2092  O   TYR A 266      -0.068   5.831  -5.082  1.00 94.00           O  
ATOM   2093  CG  TYR A 266      -1.433   8.573  -1.995  1.00 94.00           C  
ATOM   2094  CD1 TYR A 266      -0.604   8.007  -1.010  1.00 94.00           C  
ATOM   2095  CD2 TYR A 266      -1.881   9.896  -1.843  1.00 94.00           C  
ATOM   2096  CE1 TYR A 266      -0.217   8.767   0.109  1.00 94.00           C  
ATOM   2097  CE2 TYR A 266      -1.516  10.659  -0.732  1.00 94.00           C  
ATOM   2098  OH  TYR A 266      -0.259  10.888   1.240  1.00 94.00           O  
ATOM   2099  CZ  TYR A 266      -0.668  10.096   0.232  1.00 94.00           C  
ATOM   2100  N   ALA A 267      -1.365   6.962  -6.530  1.00 93.94           N  
ATOM   2101  CA  ALA A 267      -1.142   6.033  -7.635  1.00 93.94           C  
ATOM   2102  C   ALA A 267       0.317   6.088  -8.121  1.00 93.94           C  
ATOM   2103  CB  ALA A 267      -2.143   6.336  -8.757  1.00 93.94           C  
ATOM   2104  O   ALA A 267       0.955   5.050  -8.285  1.00 93.94           O  
ATOM   2105  N   ILE A 268       0.889   7.288  -8.264  1.00 95.50           N  
ATOM   2106  CA  ILE A 268       2.308   7.458  -8.621  1.00 95.50           C  
ATOM   2107  C   ILE A 268       3.219   6.886  -7.529  1.00 95.50           C  
ATOM   2108  CB  ILE A 268       2.617   8.946  -8.888  1.00 95.50           C  
ATOM   2109  O   ILE A 268       4.207   6.224  -7.848  1.00 95.50           O  
ATOM   2110  CG1 ILE A 268       1.816   9.449 -10.109  1.00 95.50           C  
ATOM   2111  CG2 ILE A 268       4.121   9.188  -9.111  1.00 95.50           C  
ATOM   2112  CD1 ILE A 268       1.682  10.971 -10.111  1.00 95.50           C  
ATOM   2113  N   GLN A 269       2.870   7.102  -6.253  1.00 95.12           N  
ATOM   2114  CA  GLN A 269       3.658   6.630  -5.112  1.00 95.12           C  
ATOM   2115  C   GLN A 269       3.955   5.134  -5.202  1.00 95.12           C  
ATOM   2116  CB  GLN A 269       2.963   6.935  -3.781  1.00 95.12           C  
ATOM   2117  O   GLN A 269       5.115   4.719  -5.211  1.00 95.12           O  
ATOM   2118  CG  GLN A 269       3.985   6.796  -2.641  1.00 95.12           C  
ATOM   2119  CD  GLN A 269       3.382   6.986  -1.260  1.00 95.12           C  
ATOM   2120  NE2 GLN A 269       4.185   7.304  -0.270  1.00 95.12           N  
ATOM   2121  OE1 GLN A 269       2.199   6.831  -1.023  1.00 95.12           O  
ATOM   2122  N   LEU A 270       2.896   4.327  -5.262  1.00 91.62           N  
ATOM   2123  CA  LEU A 270       3.038   2.878  -5.247  1.00 91.62           C  
ATOM   2124  C   LEU A 270       3.352   2.313  -6.630  1.00 91.62           C  
ATOM   2125  CB  LEU A 270       1.826   2.238  -4.553  1.00 91.62           C  
ATOM   2126  O   LEU A 270       3.988   1.270  -6.698  1.00 91.62           O  
ATOM   2127  CG  LEU A 270       2.008   2.067  -3.028  1.00 91.62           C  
ATOM   2128  CD1 LEU A 270       2.991   0.944  -2.694  1.00 91.62           C  
ATOM   2129  CD2 LEU A 270       2.418   3.339  -2.291  1.00 91.62           C  
ATOM   2130  N   GLY A 271       3.030   3.029  -7.712  1.00 94.50           N  
ATOM   2131  CA  GLY A 271       3.518   2.698  -9.050  1.00 94.50           C  
ATOM   2132  C   GLY A 271       5.049   2.688  -9.124  1.00 94.50           C  
ATOM   2133  O   GLY A 271       5.632   1.709  -9.588  1.00 94.50           O  
ATOM   2134  N   TYR A 272       5.724   3.719  -8.598  1.00 95.50           N  
ATOM   2135  CA  TYR A 272       7.192   3.747  -8.575  1.00 95.50           C  
ATOM   2136  C   TYR A 272       7.786   2.727  -7.598  1.00 95.50           C  
ATOM   2137  CB  TYR A 272       7.710   5.151  -8.253  1.00 95.50           C  
ATOM   2138  O   TYR A 272       8.672   1.971  -7.987  1.00 95.50           O  
ATOM   2139  CG  TYR A 272       9.230   5.251  -8.210  1.00 95.50           C  
ATOM   2140  CD1 TYR A 272       9.880   5.790  -7.082  1.00 95.50           C  
ATOM   2141  CD2 TYR A 272      10.001   4.794  -9.297  1.00 95.50           C  
ATOM   2142  CE1 TYR A 272      11.283   5.914  -7.050  1.00 95.50           C  
ATOM   2143  CE2 TYR A 272      11.406   4.872  -9.249  1.00 95.50           C  
ATOM   2144  OH  TYR A 272      13.401   5.559  -8.146  1.00 95.50           O  
ATOM   2145  CZ  TYR A 272      12.048   5.450  -8.140  1.00 95.50           C  
ATOM   2146  N   ILE A 273       7.272   2.649  -6.362  1.00 93.50           N  
ATOM   2147  CA  ILE A 273       7.765   1.687  -5.356  1.00 93.50           C  
ATOM   2148  C   ILE A 273       7.624   0.240  -5.850  1.00 93.50           C  
ATOM   2149  CB  ILE A 273       7.055   1.903  -3.997  1.00 93.50           C  
ATOM   2150  O   ILE A 273       8.499  -0.576  -5.582  1.00 93.50           O  
ATOM   2151  CG1 ILE A 273       7.517   3.244  -3.383  1.00 93.50           C  
ATOM   2152  CG2 ILE A 273       7.320   0.750  -3.007  1.00 93.50           C  
ATOM   2153  CD1 ILE A 273       6.768   3.652  -2.107  1.00 93.50           C  
ATOM   2154  N   PHE A 274       6.560  -0.075  -6.591  1.00 94.62           N  
ATOM   2155  CA  PHE A 274       6.373  -1.389  -7.203  1.00 94.62           C  
ATOM   2156  C   PHE A 274       7.280  -1.617  -8.416  1.00 94.62           C  
ATOM   2157  CB  PHE A 274       4.902  -1.546  -7.590  1.00 94.62           C  
ATOM   2158  O   PHE A 274       7.746  -2.730  -8.604  1.00 94.62           O  
ATOM   2159  CG  PHE A 274       4.560  -2.903  -8.164  1.00 94.62           C  
ATOM   2160  CD1 PHE A 274       4.576  -3.109  -9.557  1.00 94.62           C  
ATOM   2161  CD2 PHE A 274       4.230  -3.965  -7.303  1.00 94.62           C  
ATOM   2162  CE1 PHE A 274       4.266  -4.374 -10.084  1.00 94.62           C  
ATOM   2163  CE2 PHE A 274       3.895  -5.222  -7.835  1.00 94.62           C  
ATOM   2164  CZ  PHE A 274       3.922  -5.431  -9.225  1.00 94.62           C  
ATOM   2165  N   THR A 275       7.555  -0.588  -9.224  1.00 95.25           N  
ATOM   2166  CA  THR A 275       8.448  -0.689 -10.397  1.00 95.25           C  
ATOM   2167  C   THR A 275       9.916  -0.836  -9.991  1.00 95.25           C  
ATOM   2168  CB  THR A 275       8.298   0.545 -11.305  1.00 95.25           C  
ATOM   2169  O   THR A 275      10.684  -1.505 -10.677  1.00 95.25           O  
ATOM   2170  CG2 THR A 275       9.093   0.464 -12.606  1.00 95.25           C  
ATOM   2171  OG1 THR A 275       6.960   0.715 -11.697  1.00 95.25           O  
ATOM   2172  N   PHE A 276      10.322  -0.226  -8.873  1.00 95.69           N  
ATOM   2173  CA  PHE A 276      11.720  -0.145  -8.449  1.00 95.69           C  
ATOM   2174  C   PHE A 276      12.433  -1.513  -8.376  1.00 95.69           C  
ATOM   2175  CB  PHE A 276      11.803   0.663  -7.141  1.00 95.69           C  
ATOM   2176  O   PHE A 276      13.516  -1.622  -8.952  1.00 95.69           O  
ATOM   2177  CG  PHE A 276      13.210   0.958  -6.666  1.00 95.69           C  
ATOM   2178  CD1 PHE A 276      13.981  -0.029  -6.020  1.00 95.69           C  
ATOM   2179  CD2 PHE A 276      13.738   2.247  -6.845  1.00 95.69           C  
ATOM   2180  CE1 PHE A 276      15.280   0.273  -5.571  1.00 95.69           C  
ATOM   2181  CE2 PHE A 276      15.025   2.556  -6.379  1.00 95.69           C  
ATOM   2182  CZ  PHE A 276      15.802   1.567  -5.751  1.00 95.69           C  
ATOM   2183  N   PRO A 277      11.867  -2.574  -7.760  1.00 95.75           N  
ATOM   2184  CA  PRO A 277      12.515  -3.884  -7.711  1.00 95.75           C  
ATOM   2185  C   PRO A 277      12.694  -4.531  -9.083  1.00 95.75           C  
ATOM   2186  CB  PRO A 277      11.654  -4.758  -6.792  1.00 95.75           C  
ATOM   2187  O   PRO A 277      13.735  -5.132  -9.316  1.00 95.75           O  
ATOM   2188  CG  PRO A 277      10.907  -3.734  -5.949  1.00 95.75           C  
ATOM   2189  CD  PRO A 277      10.673  -2.610  -6.940  1.00 95.75           C  
ATOM   2190  N   PHE A 278      11.743  -4.345 -10.005  1.00 95.31           N  
ATOM   2191  CA  PHE A 278      11.874  -4.834 -11.381  1.00 95.31           C  
ATOM   2192  C   PHE A 278      13.008  -4.127 -12.131  1.00 95.31           C  
ATOM   2193  CB  PHE A 278      10.547  -4.668 -12.137  1.00 95.31           C  
ATOM   2194  O   PHE A 278      13.723  -4.767 -12.889  1.00 95.31           O  
ATOM   2195  CG  PHE A 278       9.435  -5.566 -11.636  1.00 95.31           C  
ATOM   2196  CD1 PHE A 278       9.344  -6.890 -12.094  1.00 95.31           C  
ATOM   2197  CD2 PHE A 278       8.507  -5.091 -10.696  1.00 95.31           C  
ATOM   2198  CE1 PHE A 278       8.337  -7.739 -11.603  1.00 95.31           C  
ATOM   2199  CE2 PHE A 278       7.503  -5.938 -10.195  1.00 95.31           C  
ATOM   2200  CZ  PHE A 278       7.422  -7.268 -10.646  1.00 95.31           C  
ATOM   2201  N   ILE A 279      13.238  -2.828 -11.890  1.00 94.31           N  
ATOM   2202  CA  ILE A 279      14.406  -2.132 -12.459  1.00 94.31           C  
ATOM   2203  C   ILE A 279      15.700  -2.741 -11.906  1.00 94.31           C  
ATOM   2204  CB  ILE A 279      14.360  -0.607 -12.193  1.00 94.31           C  
ATOM   2205  O   ILE A 279      16.625  -3.023 -12.665  1.00 94.31           O  
ATOM   2206  CG1 ILE A 279      13.121   0.028 -12.855  1.00 94.31           C  
ATOM   2207  CG2 ILE A 279      15.630   0.081 -12.735  1.00 94.31           C  
ATOM   2208  CD1 ILE A 279      12.880   1.500 -12.495  1.00 94.31           C  
ATOM   2209  N   MET A 280      15.786  -2.935 -10.587  1.00 95.56           N  
ATOM   2210  CA  MET A 280      17.004  -3.456  -9.954  1.00 95.56           C  
ATOM   2211  C   MET A 280      17.326  -4.893 -10.383  1.00 95.56           C  
ATOM   2212  CB  MET A 280      16.902  -3.368  -8.427  1.00 95.56           C  
ATOM   2213  O   MET A 280      18.493  -5.231 -10.558  1.00 95.56           O  
ATOM   2214  CG  MET A 280      16.783  -1.935  -7.893  1.00 95.56           C  
ATOM   2215  SD  MET A 280      18.085  -0.786  -8.411  1.00 95.56           S  
ATOM   2216  CE  MET A 280      17.067   0.483  -9.198  1.00 95.56           C  
ATOM   2217  N   GLU A 281      16.311  -5.725 -10.589  1.00 94.06           N  
ATOM   2218  CA  GLU A 281      16.471  -7.119 -11.005  1.00 94.06           C  
ATOM   2219  C   GLU A 281      16.740  -7.231 -12.520  1.00 94.06           C  
ATOM   2220  CB  GLU A 281      15.240  -7.875 -10.478  1.00 94.06           C  
ATOM   2221  O   GLU A 281      17.766  -7.783 -12.920  1.00 94.06           O  
ATOM   2222  CG  GLU A 281      15.203  -9.391 -10.730  1.00 94.06           C  
ATOM   2223  CD  GLU A 281      14.559  -9.763 -12.074  1.00 94.06           C  
ATOM   2224  OE1 GLU A 281      15.119 -10.662 -12.738  1.00 94.06           O  
ATOM   2225  OE2 GLU A 281      13.599  -9.059 -12.475  1.00 94.06           O  
ATOM   2226  N   GLN A 282      15.926  -6.600 -13.374  1.00 91.62           N  
ATOM   2227  CA  GLN A 282      16.028  -6.779 -14.831  1.00 91.62           C  
ATOM   2228  C   GLN A 282      17.160  -5.979 -15.491  1.00 91.62           C  
ATOM   2229  CB  GLN A 282      14.695  -6.437 -15.514  1.00 91.62           C  
ATOM   2230  O   GLN A 282      17.711  -6.431 -16.493  1.00 91.62           O  
ATOM   2231  CG  GLN A 282      13.556  -7.319 -14.998  1.00 91.62           C  
ATOM   2232  CD  GLN A 282      12.235  -7.141 -15.726  1.00 91.62           C  
ATOM   2233  NE2 GLN A 282      11.212  -7.807 -15.242  1.00 91.62           N  
ATOM   2234  OE1 GLN A 282      12.088  -6.432 -16.715  1.00 91.62           O  
ATOM   2235  N   ILE A 283      17.503  -4.794 -14.967  1.00 91.62           N  
ATOM   2236  CA  ILE A 283      18.555  -3.924 -15.536  1.00 91.62           C  
ATOM   2237  C   ILE A 283      19.879  -4.100 -14.800  1.00 91.62           C  
ATOM   2238  CB  ILE A 283      18.124  -2.435 -15.514  1.00 91.62           C  
ATOM   2239  O   ILE A 283      20.937  -4.153 -15.421  1.00 91.62           O  
ATOM   2240  CG1 ILE A 283      16.815  -2.183 -16.294  1.00 91.62           C  
ATOM   2241  CG2 ILE A 283      19.241  -1.496 -16.012  1.00 91.62           C  
ATOM   2242  CD1 ILE A 283      16.981  -2.296 -17.811  1.00 91.62           C  
ATOM   2243  N   TYR A 284      19.826  -4.144 -13.468  1.00 92.81           N  
ATOM   2244  CA  TYR A 284      21.024  -4.163 -12.627  1.00 92.81           C  
ATOM   2245  C   TYR A 284      21.407  -5.558 -12.132  1.00 92.81           C  
ATOM   2246  CB  TYR A 284      20.867  -3.152 -11.484  1.00 92.81           C  
ATOM   2247  O   TYR A 284      22.462  -5.696 -11.512  1.00 92.81           O  
ATOM   2248  CG  TYR A 284      20.849  -1.727 -11.966  1.00 92.81           C  
ATOM   2249  CD1 TYR A 284      22.067  -1.171 -12.368  1.00 92.81           C  
ATOM   2250  CD2 TYR A 284      19.654  -0.986 -12.076  1.00 92.81           C  
ATOM   2251  CE1 TYR A 284      22.101   0.123 -12.884  1.00 92.81           C  
ATOM   2252  CE2 TYR A 284      19.690   0.335 -12.570  1.00 92.81           C  
ATOM   2253  OH  TYR A 284      21.002   2.153 -13.471  1.00 92.81           O  
ATOM   2254  CZ  TYR A 284      20.923   0.892 -12.975  1.00 92.81           C  
ATOM   2255  N   HIS A 285      20.585  -6.577 -12.408  1.00 92.75           N  
ATOM   2256  CA  HIS A 285      20.811  -7.968 -12.006  1.00 92.75           C  
ATOM   2257  C   HIS A 285      21.085  -8.124 -10.507  1.00 92.75           C  
ATOM   2258  CB  HIS A 285      21.857  -8.610 -12.924  1.00 92.75           C  
ATOM   2259  O   HIS A 285      21.877  -8.967 -10.079  1.00 92.75           O  
ATOM   2260  CG  HIS A 285      21.491  -8.490 -14.381  1.00 92.75           C  
ATOM   2261  CD2 HIS A 285      22.272  -7.975 -15.379  1.00 92.75           C  
ATOM   2262  ND1 HIS A 285      20.278  -8.820 -14.943  1.00 92.75           N  
ATOM   2263  CE1 HIS A 285      20.337  -8.523 -16.251  1.00 92.75           C  
ATOM   2264  NE2 HIS A 285      21.543  -8.027 -16.570  1.00 92.75           N  
ATOM   2265  N   LEU A 286      20.442  -7.278  -9.699  1.00 95.44           N  
ATOM   2266  CA  LEU A 286      20.578  -7.311  -8.255  1.00 95.44           C  
ATOM   2267  C   LEU A 286      19.578  -8.252  -7.609  1.00 95.44           C  
ATOM   2268  CB  LEU A 286      20.428  -5.917  -7.652  1.00 95.44           C  
ATOM   2269  O   LEU A 286      18.410  -8.325  -7.982  1.00 95.44           O  
ATOM   2270  CG  LEU A 286      21.542  -4.938  -8.026  1.00 95.44           C  
ATOM   2271  CD1 LEU A 286      21.344  -3.722  -7.138  1.00 95.44           C  
ATOM   2272  CD2 LEU A 286      22.960  -5.459  -7.775  1.00 95.44           C  
ATOM   2273  N   GLN A 287      20.040  -8.888  -6.539  1.00 95.56           N  
ATOM   2274  CA  GLN A 287      19.184  -9.634  -5.633  1.00 95.56           C  
ATOM   2275  C   GLN A 287      18.276  -8.698  -4.821  1.00 95.56           C  
ATOM   2276  CB  GLN A 287      20.052 -10.536  -4.745  1.00 95.56           C  
ATOM   2277  O   GLN A 287      18.511  -7.487  -4.674  1.00 95.56           O  
ATOM   2278  CG  GLN A 287      20.703 -11.662  -5.563  1.00 95.56           C  
ATOM   2279  CD  GLN A 287      21.524 -12.626  -4.713  1.00 95.56           C  
ATOM   2280  NE2 GLN A 287      21.829 -13.797  -5.224  1.00 95.56           N  
ATOM   2281  OE1 GLN A 287      21.925 -12.364  -3.595  1.00 95.56           O  
ATOM   2282  N   LEU A 288      17.201  -9.272  -4.283  1.00 95.81           N  
ATOM   2283  CA  LEU A 288      16.183  -8.524  -3.557  1.00 95.81           C  
ATOM   2284  C   LEU A 288      16.664  -7.992  -2.200  1.00 95.81           C  
ATOM   2285  CB  LEU A 288      14.928  -9.395  -3.401  1.00 95.81           C  
ATOM   2286  O   LEU A 288      16.158  -6.969  -1.742  1.00 95.81           O  
ATOM   2287  CG  LEU A 288      13.964  -9.361  -4.595  1.00 95.81           C  
ATOM   2288  CD1 LEU A 288      12.745 -10.209  -4.238  1.00 95.81           C  
ATOM   2289  CD2 LEU A 288      13.501  -7.925  -4.864  1.00 95.81           C  
ATOM   2290  N   ASP A 289      17.646  -8.629  -1.563  1.00 96.88           N  
ATOM   2291  CA  ASP A 289      18.273  -8.127  -0.338  1.00 96.88           C  
ATOM   2292  C   ASP A 289      18.968  -6.776  -0.580  1.00 96.88           C  
ATOM   2293  CB  ASP A 289      19.221  -9.192   0.245  1.00 96.88           C  
ATOM   2294  O   ASP A 289      18.688  -5.793   0.109  1.00 96.88           O  
ATOM   2295  CG  ASP A 289      20.466  -9.509  -0.598  1.00 96.88           C  
ATOM   2296  OD1 ASP A 289      20.427  -9.282  -1.830  1.00 96.88           O  
ATOM   2297  OD2 ASP A 289      21.459  -9.934   0.033  1.00 96.88           O  
ATOM   2298  N   THR A 290      19.769  -6.678  -1.636  1.00 96.19           N  
ATOM   2299  CA  THR A 290      20.467  -5.457  -2.037  1.00 96.19           C  
ATOM   2300  C   THR A 290      19.464  -4.406  -2.496  1.00 96.19           C  
ATOM   2301  CB  THR A 290      21.498  -5.756  -3.132  1.00 96.19           C  
ATOM   2302  O   THR A 290      19.506  -3.270  -2.030  1.00 96.19           O  
ATOM   2303  CG2 THR A 290      22.359  -4.526  -3.430  1.00 96.19           C  
ATOM   2304  OG1 THR A 290      22.385  -6.764  -2.704  1.00 96.19           O  
ATOM   2305  N   THR A 291      18.487  -4.794  -3.318  1.00 95.75           N  
ATOM   2306  CA  THR A 291      17.374  -3.925  -3.737  1.00 95.75           C  
ATOM   2307  C   THR A 291      16.634  -3.325  -2.540  1.00 95.75           C  
ATOM   2308  CB  THR A 291      16.393  -4.734  -4.590  1.00 95.75           C  
ATOM   2309  O   THR A 291      16.352  -2.127  -2.517  1.00 95.75           O  
ATOM   2310  CG2 THR A 291      15.153  -3.958  -5.027  1.00 95.75           C  
ATOM   2311  OG1 THR A 291      17.052  -5.169  -5.753  1.00 95.75           O  
ATOM   2312  N   SER A 292      16.365  -4.132  -1.509  1.00 96.00           N  
ATOM   2313  CA  SER A 292      15.689  -3.670  -0.296  1.00 96.00           C  
ATOM   2314  C   SER A 292      16.519  -2.643   0.480  1.00 96.00           C  
ATOM   2315  CB  SER A 292      15.289  -4.861   0.583  1.00 96.00           C  
ATOM   2316  O   SER A 292      15.963  -1.660   0.971  1.00 96.00           O  
ATOM   2317  OG  SER A 292      16.361  -5.440   1.296  1.00 96.00           O  
ATOM   2318  N   LEU A 293      17.848  -2.806   0.526  1.00 95.94           N  
ATOM   2319  CA  LEU A 293      18.765  -1.860   1.168  1.00 95.94           C  
ATOM   2320  C   LEU A 293      18.801  -0.505   0.452  1.00 95.94           C  
ATOM   2321  CB  LEU A 293      20.179  -2.467   1.237  1.00 95.94           C  
ATOM   2322  O   LEU A 293      18.907   0.525   1.116  1.00 95.94           O  
ATOM   2323  CG  LEU A 293      20.333  -3.619   2.245  1.00 95.94           C  
ATOM   2324  CD1 LEU A 293      21.670  -4.324   2.024  1.00 95.94           C  
ATOM   2325  CD2 LEU A 293      20.314  -3.110   3.689  1.00 95.94           C  
ATOM   2326  N   LEU A 294      18.655  -0.480  -0.876  1.00 95.44           N  
ATOM   2327  CA  LEU A 294      18.632   0.763  -1.660  1.00 95.44           C  
ATOM   2328  C   LEU A 294      17.389   1.624  -1.379  1.00 95.44           C  
ATOM   2329  CB  LEU A 294      18.727   0.431  -3.159  1.00 95.44           C  
ATOM   2330  O   LEU A 294      17.440   2.843  -1.545  1.00 95.44           O  
ATOM   2331  CG  LEU A 294      20.011  -0.305  -3.577  1.00 95.44           C  
ATOM   2332  CD1 LEU A 294      19.882  -0.759  -5.024  1.00 95.44           C  
ATOM   2333  CD2 LEU A 294      21.282   0.535  -3.451  1.00 95.44           C  
ATOM   2334  N   LEU A 295      16.294   1.015  -0.912  1.00 93.75           N  
ATOM   2335  CA  LEU A 295      15.060   1.717  -0.543  1.00 93.75           C  
ATOM   2336  C   LEU A 295      15.135   2.363   0.854  1.00 93.75           C  
ATOM   2337  CB  LEU A 295      13.879   0.729  -0.645  1.00 93.75           C  
ATOM   2338  O   LEU A 295      14.475   3.374   1.110  1.00 93.75           O  
ATOM   2339  CG  LEU A 295      13.567   0.256  -2.082  1.00 93.75           C  
ATOM   2340  CD1 LEU A 295      12.544  -0.879  -2.056  1.00 93.75           C  
ATOM   2341  CD2 LEU A 295      13.021   1.394  -2.949  1.00 93.75           C  
ATOM   2342  N   VAL A 296      15.958   1.814   1.759  1.00 92.69           N  
ATOM   2343  CA  VAL A 296      16.036   2.236   3.171  1.00 92.69           C  
ATOM   2344  C   VAL A 296      16.389   3.717   3.353  1.00 92.69           C  
ATOM   2345  CB  VAL A 296      16.988   1.339   3.990  1.00 92.69           C  
ATOM   2346  O   VAL A 296      15.688   4.376   4.127  1.00 92.69           O  
ATOM   2347  CG1 VAL A 296      17.174   1.837   5.430  1.00 92.69           C  
ATOM   2348  CG2 VAL A 296      16.453  -0.087   4.070  1.00 92.69           C  
ATOM   2349  N   PRO A 297      17.405   4.292   2.671  1.00 94.00           N  
ATOM   2350  CA  PRO A 297      17.726   5.710   2.817  1.00 94.00           C  
ATOM   2351  C   PRO A 297      16.530   6.622   2.534  1.00 94.00           C  
ATOM   2352  CB  PRO A 297      18.870   5.976   1.833  1.00 94.00           C  
ATOM   2353  O   PRO A 297      16.306   7.588   3.264  1.00 94.00           O  
ATOM   2354  CG  PRO A 297      19.562   4.621   1.724  1.00 94.00           C  
ATOM   2355  CD  PRO A 297      18.393   3.648   1.813  1.00 94.00           C  
ATOM   2356  N   GLY A 298      15.720   6.286   1.525  1.00 93.50           N  
ATOM   2357  CA  GLY A 298      14.522   7.053   1.203  1.00 93.50           C  
ATOM   2358  C   GLY A 298      13.471   6.996   2.300  1.00 93.50           C  
ATOM   2359  O   GLY A 298      12.941   8.035   2.695  1.00 93.50           O  
ATOM   2360  N   TYR A 299      13.225   5.819   2.872  1.00 91.69           N  
ATOM   2361  CA  TYR A 299      12.305   5.704   4.000  1.00 91.69           C  
ATOM   2362  C   TYR A 299      12.799   6.444   5.243  1.00 91.69           C  
ATOM   2363  CB  TYR A 299      12.033   4.234   4.313  1.00 91.69           C  
ATOM   2364  O   TYR A 299      12.002   7.125   5.882  1.00 91.69           O  
ATOM   2365  CG  TYR A 299      11.358   3.441   3.210  1.00 91.69           C  
ATOM   2366  CD1 TYR A 299      10.370   4.026   2.388  1.00 91.69           C  
ATOM   2367  CD2 TYR A 299      11.700   2.087   3.032  1.00 91.69           C  
ATOM   2368  CE1 TYR A 299       9.733   3.263   1.394  1.00 91.69           C  
ATOM   2369  CE2 TYR A 299      11.056   1.322   2.044  1.00 91.69           C  
ATOM   2370  OH  TYR A 299       9.433   1.167   0.281  1.00 91.69           O  
ATOM   2371  CZ  TYR A 299      10.070   1.906   1.224  1.00 91.69           C  
ATOM   2372  N   ILE A 300      14.098   6.394   5.560  1.00 91.62           N  
ATOM   2373  CA  ILE A 300      14.671   7.158   6.681  1.00 91.62           C  
ATOM   2374  C   ILE A 300      14.424   8.658   6.487  1.00 91.62           C  
ATOM   2375  CB  ILE A 300      16.175   6.841   6.851  1.00 91.62           C  
ATOM   2376  O   ILE A 300      13.950   9.329   7.404  1.00 91.62           O  
ATOM   2377  CG1 ILE A 300      16.350   5.389   7.350  1.00 91.62           C  
ATOM   2378  CG2 ILE A 300      16.844   7.827   7.832  1.00 91.62           C  
ATOM   2379  CD1 ILE A 300      17.807   4.910   7.371  1.00 91.62           C  
ATOM   2380  N   VAL A 301      14.685   9.184   5.287  1.00 92.88           N  
ATOM   2381  CA  VAL A 301      14.428  10.596   4.975  1.00 92.88           C  
ATOM   2382  C   VAL A 301      12.938  10.920   5.067  1.00 92.88           C  
ATOM   2383  CB  VAL A 301      15.030  10.975   3.611  1.00 92.88           C  
ATOM   2384  O   VAL A 301      12.585  11.937   5.659  1.00 92.88           O  
ATOM   2385  CG1 VAL A 301      14.611  12.381   3.159  1.00 92.88           C  
ATOM   2386  CG2 VAL A 301      16.561  10.955   3.732  1.00 92.88           C  
ATOM   2387  N   ALA A 302      12.053  10.048   4.580  1.00 91.06           N  
ATOM   2388  CA  ALA A 302      10.609  10.218   4.731  1.00 91.06           C  
ATOM   2389  C   ALA A 302      10.180  10.297   6.207  1.00 91.06           C  
ATOM   2390  CB  ALA A 302       9.900   9.076   3.999  1.00 91.06           C  
ATOM   2391  O   ALA A 302       9.380  11.161   6.565  1.00 91.06           O  
ATOM   2392  N   VAL A 303      10.748   9.459   7.085  1.00 88.75           N  
ATOM   2393  CA  VAL A 303      10.490   9.523   8.534  1.00 88.75           C  
ATOM   2394  C   VAL A 303      10.960  10.849   9.119  1.00 88.75           C  
ATOM   2395  CB  VAL A 303      11.140   8.349   9.296  1.00 88.75           C  
ATOM   2396  O   VAL A 303      10.208  11.490   9.851  1.00 88.75           O  
ATOM   2397  CG1 VAL A 303      10.908   8.457  10.811  1.00 88.75           C  
ATOM   2398  CG2 VAL A 303      10.557   7.011   8.829  1.00 88.75           C  
ATOM   2399  N   ILE A 304      12.180  11.279   8.789  1.00 90.38           N  
ATOM   2400  CA  ILE A 304      12.751  12.532   9.295  1.00 90.38           C  
ATOM   2401  C   ILE A 304      11.906  13.727   8.837  1.00 90.38           C  
ATOM   2402  CB  ILE A 304      14.233  12.654   8.868  1.00 90.38           C  
ATOM   2403  O   ILE A 304      11.515  14.553   9.660  1.00 90.38           O  
ATOM   2404  CG1 ILE A 304      15.089  11.576   9.573  1.00 90.38           C  
ATOM   2405  CG2 ILE A 304      14.788  14.055   9.194  1.00 90.38           C  
ATOM   2406  CD1 ILE A 304      16.494  11.419   8.978  1.00 90.38           C  
ATOM   2407  N   VAL A 305      11.568  13.805   7.547  1.00 90.00           N  
ATOM   2408  CA  VAL A 305      10.744  14.886   6.985  1.00 90.00           C  
ATOM   2409  C   VAL A 305       9.341  14.880   7.592  1.00 90.00           C  
ATOM   2410  CB  VAL A 305      10.689  14.782   5.448  1.00 90.00           C  
ATOM   2411  O   VAL A 305       8.845  15.933   7.990  1.00 90.00           O  
ATOM   2412  CG1 VAL A 305       9.711  15.793   4.839  1.00 90.00           C  
ATOM   2413  CG2 VAL A 305      12.065  15.064   4.828  1.00 90.00           C  
ATOM   2414  N   GLY A 306       8.720  13.706   7.736  1.00 84.88           N  
ATOM   2415  CA  GLY A 306       7.412  13.565   8.374  1.00 84.88           C  
ATOM   2416  C   GLY A 306       7.423  14.017   9.837  1.00 84.88           C  
ATOM   2417  O   GLY A 306       6.551  14.780  10.254  1.00 84.88           O  
ATOM   2418  N   ALA A 307       8.441  13.626  10.607  1.00 84.06           N  
ATOM   2419  CA  ALA A 307       8.603  14.033  12.004  1.00 84.06           C  
ATOM   2420  C   ALA A 307       8.853  15.543  12.155  1.00 84.06           C  
ATOM   2421  CB  ALA A 307       9.756  13.223  12.607  1.00 84.06           C  
ATOM   2422  O   ALA A 307       8.406  16.158  13.123  1.00 84.06           O  
ATOM   2423  N   LEU A 308       9.533  16.156  11.184  1.00 85.50           N  
ATOM   2424  CA  LEU A 308       9.818  17.591  11.155  1.00 85.50           C  
ATOM   2425  C   LEU A 308       8.724  18.422  10.469  1.00 85.50           C  
ATOM   2426  CB  LEU A 308      11.200  17.816  10.519  1.00 85.50           C  
ATOM   2427  O   LEU A 308       8.870  19.640  10.370  1.00 85.50           O  
ATOM   2428  CG  LEU A 308      12.375  17.213  11.314  1.00 85.50           C  
ATOM   2429  CD1 LEU A 308      13.666  17.419  10.525  1.00 85.50           C  
ATOM   2430  CD2 LEU A 308      12.550  17.864  12.689  1.00 85.50           C  
ATOM   2431  N   SER A 309       7.616  17.810  10.044  1.00 78.75           N  
ATOM   2432  CA  SER A 309       6.552  18.479   9.282  1.00 78.75           C  
ATOM   2433  C   SER A 309       5.967  19.712   9.982  1.00 78.75           C  
ATOM   2434  CB  SER A 309       5.434  17.486   8.960  1.00 78.75           C  
ATOM   2435  O   SER A 309       5.680  20.705   9.319  1.00 78.75           O  
ATOM   2436  OG  SER A 309       4.918  16.917  10.150  1.00 78.75           O  
ATOM   2437  N   GLY A 310       5.860  19.699  11.317  1.00 76.69           N  
ATOM   2438  CA  GLY A 310       5.423  20.860  12.102  1.00 76.69           C  
ATOM   2439  C   GLY A 310       6.374  22.056  11.988  1.00 76.69           C  
ATOM   2440  O   GLY A 310       5.922  23.159  11.700  1.00 76.69           O  
ATOM   2441  N   LYS A 311       7.690  21.825  12.122  1.00 82.00           N  
ATOM   2442  CA  LYS A 311       8.716  22.872  11.954  1.00 82.00           C  
ATOM   2443  C   LYS A 311       8.778  23.369  10.515  1.00 82.00           C  
ATOM   2444  CB  LYS A 311      10.107  22.360  12.353  1.00 82.00           C  
ATOM   2445  O   LYS A 311       8.918  24.558  10.273  1.00 82.00           O  
ATOM   2446  CG  LYS A 311      10.253  22.123  13.859  1.00 82.00           C  
ATOM   2447  CD  LYS A 311      11.711  21.773  14.180  1.00 82.00           C  
ATOM   2448  CE  LYS A 311      11.881  21.536  15.681  1.00 82.00           C  
ATOM   2449  NZ  LYS A 311      13.290  21.216  16.016  1.00 82.00           N  
ATOM   2450  N   ILE A 312       8.650  22.463   9.547  1.00 80.62           N  
ATOM   2451  CA  ILE A 312       8.610  22.830   8.127  1.00 80.62           C  
ATOM   2452  C   ILE A 312       7.399  23.733   7.841  1.00 80.62           C  
ATOM   2453  CB  ILE A 312       8.624  21.561   7.250  1.00 80.62           C  
ATOM   2454  O   ILE A 312       7.518  24.690   7.078  1.00 80.62           O  
ATOM   2455  CG1 ILE A 312       9.952  20.784   7.418  1.00 80.62           C  
ATOM   2456  CG2 ILE A 312       8.444  21.958   5.778  1.00 80.62           C  
ATOM   2457  CD1 ILE A 312       9.911  19.354   6.859  1.00 80.62           C  
ATOM   2458  N   GLY A 313       6.266  23.480   8.503  1.00 79.19           N  
ATOM   2459  CA  GLY A 313       5.059  24.304   8.422  1.00 79.19           C  
ATOM   2460  C   GLY A 313       5.213  25.742   8.938  1.00 79.19           C  
ATOM   2461  O   GLY A 313       4.385  26.583   8.598  1.00 79.19           O  
ATOM   2462  N   GLU A 314       6.263  26.052   9.709  1.00 86.50           N  
ATOM   2463  CA  GLU A 314       6.583  27.428  10.129  1.00 86.50           C  
ATOM   2464  C   GLU A 314       7.198  28.252   8.984  1.00 86.50           C  
ATOM   2465  CB  GLU A 314       7.539  27.419  11.340  1.00 86.50           C  
ATOM   2466  O   GLU A 314       7.033  29.470   8.941  1.00 86.50           O  
ATOM   2467  CG  GLU A 314       6.944  26.727  12.581  1.00 86.50           C  
ATOM   2468  CD  GLU A 314       7.911  26.637  13.777  1.00 86.50           C  
ATOM   2469  OE1 GLU A 314       7.503  26.030  14.795  1.00 86.50           O  
ATOM   2470  OE2 GLU A 314       9.061  27.120  13.679  1.00 86.50           O  
ATOM   2471  N   TYR A 315       7.867  27.592   8.030  1.00 86.31           N  
ATOM   2472  CA  TYR A 315       8.554  28.234   6.902  1.00 86.31           C  
ATOM   2473  C   TYR A 315       7.807  28.093   5.572  1.00 86.31           C  
ATOM   2474  CB  TYR A 315       9.959  27.639   6.762  1.00 86.31           C  
ATOM   2475  O   TYR A 315       7.918  28.958   4.704  1.00 86.31           O  
ATOM   2476  CG  TYR A 315      10.847  27.855   7.969  1.00 86.31           C  
ATOM   2477  CD1 TYR A 315      11.496  29.092   8.150  1.00 86.31           C  
ATOM   2478  CD2 TYR A 315      11.009  26.829   8.918  1.00 86.31           C  
ATOM   2479  CE1 TYR A 315      12.317  29.300   9.276  1.00 86.31           C  
ATOM   2480  CE2 TYR A 315      11.827  27.033  10.044  1.00 86.31           C  
ATOM   2481  OH  TYR A 315      13.287  28.454  11.304  1.00 86.31           O  
ATOM   2482  CZ  TYR A 315      12.485  28.266  10.223  1.00 86.31           C  
ATOM   2483  N   LEU A 316       7.059  27.001   5.394  1.00 86.31           N  
ATOM   2484  CA  LEU A 316       6.277  26.719   4.194  1.00 86.31           C  
ATOM   2485  C   LEU A 316       4.797  26.669   4.543  1.00 86.31           C  
ATOM   2486  CB  LEU A 316       6.725  25.389   3.561  1.00 86.31           C  
ATOM   2487  O   LEU A 316       4.352  25.828   5.324  1.00 86.31           O  
ATOM   2488  CG  LEU A 316       8.139  25.405   2.959  1.00 86.31           C  
ATOM   2489  CD1 LEU A 316       8.527  23.990   2.527  1.00 86.31           C  
ATOM   2490  CD2 LEU A 316       8.224  26.287   1.711  1.00 86.31           C  
ATOM   2491  N   ASN A 317       3.999  27.511   3.888  1.00 87.44           N  
ATOM   2492  CA  ASN A 317       2.552  27.339   3.958  1.00 87.44           C  
ATOM   2493  C   ASN A 317       2.123  26.050   3.226  1.00 87.44           C  
ATOM   2494  CB  ASN A 317       1.848  28.621   3.484  1.00 87.44           C  
ATOM   2495  O   ASN A 317       2.844  25.536   2.365  1.00 87.44           O  
ATOM   2496  CG  ASN A 317       2.006  28.932   2.005  1.00 87.44           C  
ATOM   2497  ND2 ASN A 317       2.107  30.190   1.655  1.00 87.44           N  
ATOM   2498  OD1 ASN A 317       1.941  28.078   1.138  1.00 87.44           O  
ATOM   2499  N   SER A 318       0.918  25.542   3.514  1.00 86.12           N  
ATOM   2500  CA  SER A 318       0.454  24.264   2.951  1.00 86.12           C  
ATOM   2501  C   SER A 318       0.536  24.202   1.422  1.00 86.12           C  
ATOM   2502  CB  SER A 318      -0.995  23.968   3.356  1.00 86.12           C  
ATOM   2503  O   SER A 318       0.862  23.162   0.861  1.00 86.12           O  
ATOM   2504  OG  SER A 318      -1.153  24.042   4.756  1.00 86.12           O  
ATOM   2505  N   LYS A 319       0.283  25.320   0.730  1.00 86.38           N  
ATOM   2506  CA  LYS A 319       0.327  25.382  -0.738  1.00 86.38           C  
ATOM   2507  C   LYS A 319       1.751  25.260  -1.272  1.00 86.38           C  
ATOM   2508  CB  LYS A 319      -0.296  26.689  -1.241  1.00 86.38           C  
ATOM   2509  O   LYS A 319       1.976  24.504  -2.211  1.00 86.38           O  
ATOM   2510  CG  LYS A 319      -1.792  26.806  -0.931  1.00 86.38           C  
ATOM   2511  CD  LYS A 319      -2.314  28.149  -1.456  1.00 86.38           C  
ATOM   2512  CE  LYS A 319      -3.824  28.260  -1.227  1.00 86.38           C  
ATOM   2513  NZ  LYS A 319      -4.465  29.160  -2.216  1.00 86.38           N  
ATOM   2514  N   GLN A 320       2.689  26.000  -0.686  1.00 89.81           N  
ATOM   2515  CA  GLN A 320       4.102  25.945  -1.049  1.00 89.81           C  
ATOM   2516  C   GLN A 320       4.664  24.549  -0.786  1.00 89.81           C  
ATOM   2517  CB  GLN A 320       4.884  26.987  -0.244  1.00 89.81           C  
ATOM   2518  O   GLN A 320       5.333  24.005  -1.654  1.00 89.81           O  
ATOM   2519  CG  GLN A 320       4.620  28.429  -0.700  1.00 89.81           C  
ATOM   2520  CD  GLN A 320       5.146  29.453   0.302  1.00 89.81           C  
ATOM   2521  NE2 GLN A 320       5.432  30.663  -0.123  1.00 89.81           N  
ATOM   2522  OE1 GLN A 320       5.252  29.210   1.492  1.00 89.81           O  
ATOM   2523  N   ALA A 321       4.328  23.937   0.354  1.00 90.62           N  
ATOM   2524  CA  ALA A 321       4.759  22.579   0.672  1.00 90.62           C  
ATOM   2525  C   ALA A 321       4.260  21.553  -0.363  1.00 90.62           C  
ATOM   2526  CB  ALA A 321       4.295  22.241   2.092  1.00 90.62           C  
ATOM   2527  O   ALA A 321       5.056  20.754  -0.852  1.00 90.62           O  
ATOM   2528  N   ILE A 322       2.979  21.614  -0.757  1.00 91.44           N  
ATOM   2529  CA  ILE A 322       2.409  20.718  -1.780  1.00 91.44           C  
ATOM   2530  C   ILE A 322       3.083  20.932  -3.143  1.00 91.44           C  
ATOM   2531  CB  ILE A 322       0.872  20.886  -1.874  1.00 91.44           C  
ATOM   2532  O   ILE A 322       3.498  19.963  -3.770  1.00 91.44           O  
ATOM   2533  CG1 ILE A 322       0.181  20.415  -0.575  1.00 91.44           C  
ATOM   2534  CG2 ILE A 322       0.290  20.094  -3.059  1.00 91.44           C  
ATOM   2535  CD1 ILE A 322      -1.256  20.937  -0.430  1.00 91.44           C  
ATOM   2536  N   ILE A 323       3.229  22.180  -3.601  1.00 93.12           N  
ATOM   2537  CA  ILE A 323       3.849  22.482  -4.905  1.00 93.12           C  
ATOM   2538  C   ILE A 323       5.302  22.002  -4.939  1.00 93.12           C  
ATOM   2539  CB  ILE A 323       3.736  23.991  -5.227  1.00 93.12           C  
ATOM   2540  O   ILE A 323       5.693  21.309  -5.877  1.00 93.12           O  
ATOM   2541  CG1 ILE A 323       2.264  24.331  -5.539  1.00 93.12           C  
ATOM   2542  CG2 ILE A 323       4.645  24.402  -6.403  1.00 93.12           C  
ATOM   2543  CD1 ILE A 323       1.962  25.835  -5.599  1.00 93.12           C  
ATOM   2544  N   THR A 324       6.085  22.330  -3.908  1.00 93.38           N  
ATOM   2545  CA  THR A 324       7.485  21.908  -3.800  1.00 93.38           C  
ATOM   2546  C   THR A 324       7.603  20.389  -3.793  1.00 93.38           C  
ATOM   2547  CB  THR A 324       8.127  22.501  -2.539  1.00 93.38           C  
ATOM   2548  O   THR A 324       8.427  19.842  -4.521  1.00 93.38           O  
ATOM   2549  CG2 THR A 324       9.581  22.072  -2.346  1.00 93.38           C  
ATOM   2550  OG1 THR A 324       8.116  23.906  -2.633  1.00 93.38           O  
ATOM   2551  N   ALA A 325       6.745  19.698  -3.040  1.00 94.44           N  
ATOM   2552  CA  ALA A 325       6.737  18.244  -3.013  1.00 94.44           C  
ATOM   2553  C   ALA A 325       6.412  17.632  -4.383  1.00 94.44           C  
ATOM   2554  CB  ALA A 325       5.747  17.775  -1.953  1.00 94.44           C  
ATOM   2555  O   ALA A 325       7.128  16.739  -4.823  1.00 94.44           O  
ATOM   2556  N   ILE A 326       5.385  18.116  -5.092  1.00 94.56           N  
ATOM   2557  CA  ILE A 326       5.018  17.559  -6.405  1.00 94.56           C  
ATOM   2558  C   ILE A 326       6.128  17.802  -7.442  1.00 94.56           C  
ATOM   2559  CB  ILE A 326       3.649  18.087  -6.887  1.00 94.56           C  
ATOM   2560  O   ILE A 326       6.436  16.902  -8.221  1.00 94.56           O  
ATOM   2561  CG1 ILE A 326       2.497  17.699  -5.931  1.00 94.56           C  
ATOM   2562  CG2 ILE A 326       3.346  17.492  -8.274  1.00 94.56           C  
ATOM   2563  CD1 ILE A 326       1.184  18.449  -6.204  1.00 94.56           C  
ATOM   2564  N   ILE A 327       6.776  18.974  -7.430  1.00 95.81           N  
ATOM   2565  CA  ILE A 327       7.920  19.259  -8.315  1.00 95.81           C  
ATOM   2566  C   ILE A 327       9.082  18.305  -8.022  1.00 95.81           C  
ATOM   2567  CB  ILE A 327       8.355  20.738  -8.187  1.00 95.81           C  
ATOM   2568  O   ILE A 327       9.664  17.742  -8.947  1.00 95.81           O  
ATOM   2569  CG1 ILE A 327       7.266  21.658  -8.785  1.00 95.81           C  
ATOM   2570  CG2 ILE A 327       9.705  20.994  -8.891  1.00 95.81           C  
ATOM   2571  CD1 ILE A 327       7.470  23.145  -8.469  1.00 95.81           C  
ATOM   2572  N   LEU A 328       9.411  18.090  -6.746  1.00 95.88           N  
ATOM   2573  CA  LEU A 328      10.473  17.162  -6.362  1.00 95.88           C  
ATOM   2574  C   LEU A 328      10.128  15.709  -6.712  1.00 95.88           C  
ATOM   2575  CB  LEU A 328      10.767  17.309  -4.866  1.00 95.88           C  
ATOM   2576  O   LEU A 328      11.011  14.985  -7.163  1.00 95.88           O  
ATOM   2577  CG  LEU A 328      11.502  18.593  -4.455  1.00 95.88           C  
ATOM   2578  CD1 LEU A 328      11.554  18.674  -2.928  1.00 95.88           C  
ATOM   2579  CD2 LEU A 328      12.938  18.625  -4.985  1.00 95.88           C  
ATOM   2580  N   ILE A 329       8.859  15.297  -6.592  1.00 96.50           N  
ATOM   2581  CA  ILE A 329       8.384  13.986  -7.063  1.00 96.50           C  
ATOM   2582  C   ILE A 329       8.615  13.859  -8.573  1.00 96.50           C  
ATOM   2583  CB  ILE A 329       6.907  13.739  -6.665  1.00 96.50           C  
ATOM   2584  O   ILE A 329       9.237  12.890  -9.006  1.00 96.50           O  
ATOM   2585  CG1 ILE A 329       6.810  13.536  -5.138  1.00 96.50           C  
ATOM   2586  CG2 ILE A 329       6.323  12.506  -7.382  1.00 96.50           C  
ATOM   2587  CD1 ILE A 329       5.403  13.699  -4.552  1.00 96.50           C  
ATOM   2588  N   ALA A 330       8.210  14.856  -9.367  1.00 95.88           N  
ATOM   2589  CA  ALA A 330       8.425  14.860 -10.815  1.00 95.88           C  
ATOM   2590  C   ALA A 330       9.911  14.721 -11.173  1.00 95.88           C  
ATOM   2591  CB  ALA A 330       7.842  16.151 -11.410  1.00 95.88           C  
ATOM   2592  O   ALA A 330      10.281  13.864 -11.972  1.00 95.88           O  
ATOM   2593  N   LEU A 331      10.777  15.519 -10.540  1.00 95.44           N  
ATOM   2594  CA  LEU A 331      12.225  15.474 -10.762  1.00 95.44           C  
ATOM   2595  C   LEU A 331      12.830  14.133 -10.341  1.00 95.44           C  
ATOM   2596  CB  LEU A 331      12.894  16.625  -9.994  1.00 95.44           C  
ATOM   2597  O   LEU A 331      13.655  13.582 -11.066  1.00 95.44           O  
ATOM   2598  CG  LEU A 331      12.602  18.025 -10.562  1.00 95.44           C  
ATOM   2599  CD1 LEU A 331      13.187  19.080  -9.622  1.00 95.44           C  
ATOM   2600  CD2 LEU A 331      13.213  18.223 -11.951  1.00 95.44           C  
ATOM   2601  N   SER A 332      12.388  13.579  -9.210  1.00 95.88           N  
ATOM   2602  CA  SER A 332      12.869  12.289  -8.714  1.00 95.88           C  
ATOM   2603  C   SER A 332      12.523  11.120  -9.637  1.00 95.88           C  
ATOM   2604  CB  SER A 332      12.360  12.028  -7.296  1.00 95.88           C  
ATOM   2605  O   SER A 332      13.191  10.099  -9.554  1.00 95.88           O  
ATOM   2606  OG  SER A 332      10.975  11.765  -7.268  1.00 95.88           O  
ATOM   2607  N   LEU A 333      11.544  11.265 -10.535  1.00 95.31           N  
ATOM   2608  CA  LEU A 333      11.180  10.255 -11.532  1.00 95.31           C  
ATOM   2609  C   LEU A 333      11.783  10.554 -12.912  1.00 95.31           C  
ATOM   2610  CB  LEU A 333       9.648  10.175 -11.607  1.00 95.31           C  
ATOM   2611  O   LEU A 333      12.322   9.664 -13.558  1.00 95.31           O  
ATOM   2612  CG  LEU A 333       8.963   9.681 -10.320  1.00 95.31           C  
ATOM   2613  CD1 LEU A 333       7.453   9.819 -10.508  1.00 95.31           C  
ATOM   2614  CD2 LEU A 333       9.292   8.220 -10.017  1.00 95.31           C  
ATOM   2615  N   ILE A 334      11.745  11.811 -13.359  1.00 94.31           N  
ATOM   2616  CA  ILE A 334      12.188  12.200 -14.707  1.00 94.31           C  
ATOM   2617  C   ILE A 334      13.716  12.166 -14.833  1.00 94.31           C  
ATOM   2618  CB  ILE A 334      11.602  13.584 -15.079  1.00 94.31           C  
ATOM   2619  O   ILE A 334      14.230  11.750 -15.864  1.00 94.31           O  
ATOM   2620  CG1 ILE A 334      10.065  13.486 -15.212  1.00 94.31           C  
ATOM   2621  CG2 ILE A 334      12.203  14.128 -16.388  1.00 94.31           C  
ATOM   2622  CD1 ILE A 334       9.351  14.840 -15.315  1.00 94.31           C  
ATOM   2623  N   LEU A 335      14.463  12.579 -13.805  1.00 91.19           N  
ATOM   2624  CA  LEU A 335      15.929  12.580 -13.860  1.00 91.19           C  
ATOM   2625  C   LEU A 335      16.537  11.170 -13.990  1.00 91.19           C  
ATOM   2626  CB  LEU A 335      16.518  13.348 -12.665  1.00 91.19           C  
ATOM   2627  O   LEU A 335      17.337  10.975 -14.908  1.00 91.19           O  
ATOM   2628  CG  LEU A 335      16.203  14.856 -12.651  1.00 91.19           C  
ATOM   2629  CD1 LEU A 335      16.760  15.472 -11.367  1.00 91.19           C  
ATOM   2630  CD2 LEU A 335      16.816  15.596 -13.842  1.00 91.19           C  
ATOM   2631  N   PRO A 336      16.182  10.169 -13.153  1.00 91.38           N  
ATOM   2632  CA  PRO A 336      16.705   8.812 -13.323  1.00 91.38           C  
ATOM   2633  C   PRO A 336      16.244   8.148 -14.625  1.00 91.38           C  
ATOM   2634  CB  PRO A 336      16.224   8.013 -12.110  1.00 91.38           C  
ATOM   2635  O   PRO A 336      16.930   7.253 -15.107  1.00 91.38           O  
ATOM   2636  CG  PRO A 336      14.960   8.747 -11.702  1.00 91.38           C  
ATOM   2637  CD  PRO A 336      15.306  10.207 -11.986  1.00 91.38           C  
ATOM   2638  N   ALA A 337      15.139   8.597 -15.232  1.00 89.94           N  
ATOM   2639  CA  ALA A 337      14.640   8.035 -16.485  1.00 89.94           C  
ATOM   2640  C   ALA A 337      15.636   8.126 -17.651  1.00 89.94           C  
ATOM   2641  CB  ALA A 337      13.362   8.767 -16.870  1.00 89.94           C  
ATOM   2642  O   ALA A 337      15.676   7.240 -18.500  1.00 89.94           O  
ATOM   2643  N   PHE A 338      16.462   9.174 -17.682  1.00 86.94           N  
ATOM   2644  CA  PHE A 338      17.509   9.339 -18.695  1.00 86.94           C  
ATOM   2645  C   PHE A 338      18.805   8.602 -18.348  1.00 86.94           C  
ATOM   2646  CB  PHE A 338      17.771  10.831 -18.908  1.00 86.94           C  
ATOM   2647  O   PHE A 338      19.736   8.581 -19.149  1.00 86.94           O  
ATOM   2648  CG  PHE A 338      16.560  11.568 -19.432  1.00 86.94           C  
ATOM   2649  CD1 PHE A 338      16.169  11.409 -20.774  1.00 86.94           C  
ATOM   2650  CD2 PHE A 338      15.804  12.385 -18.574  1.00 86.94           C  
ATOM   2651  CE1 PHE A 338      15.026  12.067 -21.259  1.00 86.94           C  
ATOM   2652  CE2 PHE A 338      14.664  13.046 -19.061  1.00 86.94           C  
ATOM   2653  CZ  PHE A 338      14.273  12.887 -20.401  1.00 86.94           C  
ATOM   2654  N   ALA A 339      18.881   8.017 -17.153  1.00 87.12           N  
ATOM   2655  CA  ALA A 339      20.076   7.371 -16.641  1.00 87.12           C  
ATOM   2656  C   ALA A 339      19.856   5.906 -16.234  1.00 87.12           C  
ATOM   2657  CB  ALA A 339      20.652   8.243 -15.526  1.00 87.12           C  
ATOM   2658  O   ALA A 339      20.697   5.331 -15.541  1.00 87.12           O  
ATOM   2659  N   VAL A 340      18.759   5.291 -16.681  1.00 84.81           N  
ATOM   2660  CA  VAL A 340      18.533   3.849 -16.531  1.00 84.81           C  
ATOM   2661  C   VAL A 340      19.666   3.091 -17.232  1.00 84.81           C  
ATOM   2662  CB  VAL A 340      17.170   3.424 -17.109  1.00 84.81           C  
ATOM   2663  O   VAL A 340      19.967   3.369 -18.392  1.00 84.81           O  
ATOM   2664  CG1 VAL A 340      16.886   1.957 -16.768  1.00 84.81           C  
ATOM   2665  CG2 VAL A 340      16.012   4.273 -16.568  1.00 84.81           C  
ATOM   2666  N   GLY A 341      20.313   2.168 -16.518  1.00 80.69           N  
ATOM   2667  CA  GLY A 341      21.484   1.424 -16.999  1.00 80.69           C  
ATOM   2668  C   GLY A 341      22.840   2.073 -16.676  1.00 80.69           C  
ATOM   2669  O   GLY A 341      23.869   1.430 -16.843  1.00 80.69           O  
ATOM   2670  N   ASN A 342      22.865   3.310 -16.153  1.00 86.62           N  
ATOM   2671  CA  ASN A 342      24.084   3.938 -15.611  1.00 86.62           C  
ATOM   2672  C   ASN A 342      24.291   3.552 -14.134  1.00 86.62           C  
ATOM   2673  CB  ASN A 342      24.016   5.463 -15.816  1.00 86.62           C  
ATOM   2674  O   ASN A 342      23.807   2.527 -13.682  1.00 86.62           O  
ATOM   2675  CG  ASN A 342      24.082   5.856 -17.273  1.00 86.62           C  
ATOM   2676  ND2 ASN A 342      23.245   6.763 -17.707  1.00 86.62           N  
ATOM   2677  OD1 ASN A 342      24.933   5.414 -18.018  1.00 86.62           O  
ATOM   2678  N   HIS A 343      24.984   4.361 -13.328  1.00 88.25           N  
ATOM   2679  CA  HIS A 343      25.229   4.039 -11.921  1.00 88.25           C  
ATOM   2680  C   HIS A 343      23.960   3.973 -11.055  1.00 88.25           C  
ATOM   2681  CB  HIS A 343      26.230   5.026 -11.316  1.00 88.25           C  
ATOM   2682  O   HIS A 343      23.128   4.879 -11.043  1.00 88.25           O  
ATOM   2683  CG  HIS A 343      27.650   4.702 -11.687  1.00 88.25           C  
ATOM   2684  CD2 HIS A 343      28.469   5.419 -12.515  1.00 88.25           C  
ATOM   2685  ND1 HIS A 343      28.372   3.614 -11.242  1.00 88.25           N  
ATOM   2686  CE1 HIS A 343      29.595   3.677 -11.790  1.00 88.25           C  
ATOM   2687  NE2 HIS A 343      29.703   4.767 -12.563  1.00 88.25           N  
ATOM   2688  N   ILE A 344      23.897   2.941 -10.213  1.00 90.75           N  
ATOM   2689  CA  ILE A 344      22.774   2.674  -9.307  1.00 90.75           C  
ATOM   2690  C   ILE A 344      22.529   3.758  -8.248  1.00 90.75           C  
ATOM   2691  CB  ILE A 344      23.017   1.310  -8.646  1.00 90.75           C  
ATOM   2692  O   ILE A 344      21.419   3.908  -7.738  1.00 90.75           O  
ATOM   2693  CG1 ILE A 344      21.674   0.780  -8.133  1.00 90.75           C  
ATOM   2694  CG2 ILE A 344      24.095   1.356  -7.539  1.00 90.75           C  
ATOM   2695  CD1 ILE A 344      21.772  -0.703  -7.856  1.00 90.75           C  
ATOM   2696  N   SER A 345      23.549   4.560  -7.931  1.00 90.06           N  
ATOM   2697  CA  SER A 345      23.450   5.668  -6.975  1.00 90.06           C  
ATOM   2698  C   SER A 345      22.373   6.684  -7.362  1.00 90.06           C  
ATOM   2699  CB  SER A 345      24.806   6.372  -6.860  1.00 90.06           C  
ATOM   2700  O   SER A 345      21.759   7.291  -6.485  1.00 90.06           O  
ATOM   2701  OG  SER A 345      25.281   6.746  -8.142  1.00 90.06           O  
ATOM   2702  N   ILE A 346      22.084   6.820  -8.659  1.00 91.75           N  
ATOM   2703  CA  ILE A 346      21.040   7.704  -9.183  1.00 91.75           C  
ATOM   2704  C   ILE A 346      19.659   7.279  -8.661  1.00 91.75           C  
ATOM   2705  CB  ILE A 346      21.104   7.718 -10.728  1.00 91.75           C  
ATOM   2706  O   ILE A 346      18.856   8.131  -8.282  1.00 91.75           O  
ATOM   2707  CG1 ILE A 346      22.507   8.170 -11.206  1.00 91.75           C  
ATOM   2708  CG2 ILE A 346      20.026   8.654 -11.298  1.00 91.75           C  
ATOM   2709  CD1 ILE A 346      22.713   8.071 -12.718  1.00 91.75           C  
ATOM   2710  N   PHE A 347      19.405   5.973  -8.551  1.00 92.25           N  
ATOM   2711  CA  PHE A 347      18.150   5.432  -8.025  1.00 92.25           C  
ATOM   2712  C   PHE A 347      18.028   5.580  -6.509  1.00 92.25           C  
ATOM   2713  CB  PHE A 347      18.007   3.974  -8.458  1.00 92.25           C  
ATOM   2714  O   PHE A 347      16.937   5.850  -6.011  1.00 92.25           O  
ATOM   2715  CG  PHE A 347      17.625   3.861  -9.912  1.00 92.25           C  
ATOM   2716  CD1 PHE A 347      16.268   3.934 -10.274  1.00 92.25           C  
ATOM   2717  CD2 PHE A 347      18.615   3.716 -10.901  1.00 92.25           C  
ATOM   2718  CE1 PHE A 347      15.900   3.833 -11.622  1.00 92.25           C  
ATOM   2719  CE2 PHE A 347      18.242   3.635 -12.251  1.00 92.25           C  
ATOM   2720  CZ  PHE A 347      16.886   3.671 -12.607  1.00 92.25           C  
ATOM   2721  N   VAL A 348      19.139   5.500  -5.771  1.00 93.62           N  
ATOM   2722  CA  VAL A 348      19.154   5.793  -4.326  1.00 93.62           C  
ATOM   2723  C   VAL A 348      18.808   7.260  -4.075  1.00 93.62           C  
ATOM   2724  CB  VAL A 348      20.517   5.454  -3.695  1.00 93.62           C  
ATOM   2725  O   VAL A 348      17.949   7.566  -3.250  1.00 93.62           O  
ATOM   2726  CG1 VAL A 348      20.532   5.741  -2.188  1.00 93.62           C  
ATOM   2727  CG2 VAL A 348      20.856   3.976  -3.892  1.00 93.62           C  
ATOM   2728  N   ILE A 349      19.434   8.175  -4.822  1.00 94.75           N  
ATOM   2729  CA  ILE A 349      19.157   9.614  -4.732  1.00 94.75           C  
ATOM   2730  C   ILE A 349      17.705   9.900  -5.132  1.00 94.75           C  
ATOM   2731  CB  ILE A 349      20.170  10.405  -5.591  1.00 94.75           C  
ATOM   2732  O   ILE A 349      16.999  10.609  -4.416  1.00 94.75           O  
ATOM   2733  CG1 ILE A 349      21.595  10.274  -5.003  1.00 94.75           C  
ATOM   2734  CG2 ILE A 349      19.779  11.891  -5.662  1.00 94.75           C  
ATOM   2735  CD1 ILE A 349      22.698  10.753  -5.956  1.00 94.75           C  
ATOM   2736  N   SER A 350      17.234   9.305  -6.231  1.00 94.44           N  
ATOM   2737  CA  SER A 350      15.835   9.375  -6.656  1.00 94.44           C  
ATOM   2738  C   SER A 350      14.888   8.936  -5.538  1.00 94.44           C  
ATOM   2739  CB  SER A 350      15.631   8.507  -7.897  1.00 94.44           C  
ATOM   2740  O   SER A 350      13.983   9.688  -5.186  1.00 94.44           O  
ATOM   2741  OG  SER A 350      14.261   8.244  -8.093  1.00 94.44           O  
ATOM   2742  N   MET A 351      15.128   7.780  -4.914  1.00 94.56           N  
ATOM   2743  CA  MET A 351      14.276   7.266  -3.843  1.00 94.56           C  
ATOM   2744  C   MET A 351      14.289   8.166  -2.599  1.00 94.56           C  
ATOM   2745  CB  MET A 351      14.695   5.826  -3.512  1.00 94.56           C  
ATOM   2746  O   MET A 351      13.249   8.352  -1.965  1.00 94.56           O  
ATOM   2747  CG  MET A 351      13.706   5.149  -2.558  1.00 94.56           C  
ATOM   2748  SD  MET A 351      12.004   5.034  -3.189  1.00 94.56           S  
ATOM   2749  CE  MET A 351      11.133   4.401  -1.727  1.00 94.56           C  
ATOM   2750  N   ILE A 352      15.434   8.780  -2.275  1.00 95.81           N  
ATOM   2751  CA  ILE A 352      15.551   9.779  -1.202  1.00 95.81           C  
ATOM   2752  C   ILE A 352      14.635  10.975  -1.454  1.00 95.81           C  
ATOM   2753  CB  ILE A 352      17.027  10.188  -0.984  1.00 95.81           C  
ATOM   2754  O   ILE A 352      13.823  11.325  -0.591  1.00 95.81           O  
ATOM   2755  CG1 ILE A 352      17.793   9.040  -0.289  1.00 95.81           C  
ATOM   2756  CG2 ILE A 352      17.120  11.482  -0.154  1.00 95.81           C  
ATOM   2757  CD1 ILE A 352      19.318   9.199  -0.353  1.00 95.81           C  
ATOM   2758  N   PHE A 353      14.733  11.584  -2.636  1.00 95.88           N  
ATOM   2759  CA  PHE A 353      13.888  12.722  -2.985  1.00 95.88           C  
ATOM   2760  C   PHE A 353      12.419  12.323  -3.092  1.00 95.88           C  
ATOM   2761  CB  PHE A 353      14.385  13.375  -4.279  1.00 95.88           C  
ATOM   2762  O   PHE A 353      11.561  13.043  -2.584  1.00 95.88           O  
ATOM   2763  CG  PHE A 353      15.583  14.275  -4.062  1.00 95.88           C  
ATOM   2764  CD1 PHE A 353      15.411  15.522  -3.433  1.00 95.88           C  
ATOM   2765  CD2 PHE A 353      16.865  13.881  -4.482  1.00 95.88           C  
ATOM   2766  CE1 PHE A 353      16.516  16.363  -3.215  1.00 95.88           C  
ATOM   2767  CE2 PHE A 353      17.972  14.718  -4.258  1.00 95.88           C  
ATOM   2768  CZ  PHE A 353      17.799  15.958  -3.621  1.00 95.88           C  
ATOM   2769  N   PHE A 354      12.121  11.169  -3.686  1.00 96.06           N  
ATOM   2770  CA  PHE A 354      10.762  10.675  -3.869  1.00 96.06           C  
ATOM   2771  C   PHE A 354      10.053  10.473  -2.525  1.00 96.06           C  
ATOM   2772  CB  PHE A 354      10.817   9.373  -4.672  1.00 96.06           C  
ATOM   2773  O   PHE A 354       9.038  11.114  -2.245  1.00 96.06           O  
ATOM   2774  CG  PHE A 354       9.455   8.842  -5.047  1.00 96.06           C  
ATOM   2775  CD1 PHE A 354       8.823   7.856  -4.264  1.00 96.06           C  
ATOM   2776  CD2 PHE A 354       8.836   9.315  -6.214  1.00 96.06           C  
ATOM   2777  CE1 PHE A 354       7.599   7.307  -4.688  1.00 96.06           C  
ATOM   2778  CE2 PHE A 354       7.622   8.766  -6.638  1.00 96.06           C  
ATOM   2779  CZ  PHE A 354       7.025   7.741  -5.896  1.00 96.06           C  
ATOM   2780  N   ALA A 355      10.615   9.634  -1.652  1.00 94.00           N  
ATOM   2781  CA  ALA A 355      10.008   9.297  -0.370  1.00 94.00           C  
ATOM   2782  C   ALA A 355       9.936  10.514   0.572  1.00 94.00           C  
ATOM   2783  CB  ALA A 355      10.801   8.129   0.221  1.00 94.00           C  
ATOM   2784  O   ALA A 355       8.899  10.749   1.200  1.00 94.00           O  
ATOM   2785  N   GLY A 356      10.992  11.336   0.615  1.00 93.19           N  
ATOM   2786  CA  GLY A 356      11.004  12.587   1.378  1.00 93.19           C  
ATOM   2787  C   GLY A 356       9.926  13.574   0.922  1.00 93.19           C  
ATOM   2788  O   GLY A 356       9.252  14.188   1.749  1.00 93.19           O  
ATOM   2789  N   SER A 357       9.695  13.682  -0.386  1.00 94.81           N  
ATOM   2790  CA  SER A 357       8.682  14.587  -0.942  1.00 94.81           C  
ATOM   2791  C   SER A 357       7.258  14.125  -0.642  1.00 94.81           C  
ATOM   2792  CB  SER A 357       8.870  14.735  -2.445  1.00 94.81           C  
ATOM   2793  O   SER A 357       6.412  14.945  -0.286  1.00 94.81           O  
ATOM   2794  OG  SER A 357      10.157  15.243  -2.695  1.00 94.81           O  
ATOM   2795  N   PHE A 358       6.982  12.818  -0.694  1.00 93.44           N  
ATOM   2796  CA  PHE A 358       5.683  12.286  -0.264  1.00 93.44           C  
ATOM   2797  C   PHE A 358       5.410  12.551   1.222  1.00 93.44           C  
ATOM   2798  CB  PHE A 358       5.583  10.790  -0.592  1.00 93.44           C  
ATOM   2799  O   PHE A 358       4.296  12.941   1.578  1.00 93.44           O  
ATOM   2800  CG  PHE A 358       4.993  10.546  -1.962  1.00 93.44           C  
ATOM   2801  CD1 PHE A 358       3.596  10.584  -2.132  1.00 93.44           C  
ATOM   2802  CD2 PHE A 358       5.825  10.337  -3.075  1.00 93.44           C  
ATOM   2803  CE1 PHE A 358       3.039  10.438  -3.412  1.00 93.44           C  
ATOM   2804  CE2 PHE A 358       5.265  10.193  -4.353  1.00 93.44           C  
ATOM   2805  CZ  PHE A 358       3.875  10.243  -4.525  1.00 93.44           C  
ATOM   2806  N   ALA A 359       6.427  12.418   2.080  1.00 91.38           N  
ATOM   2807  CA  ALA A 359       6.307  12.755   3.497  1.00 91.38           C  
ATOM   2808  C   ALA A 359       6.027  14.251   3.726  1.00 91.38           C  
ATOM   2809  CB  ALA A 359       7.578  12.307   4.218  1.00 91.38           C  
ATOM   2810  O   ALA A 359       5.180  14.596   4.551  1.00 91.38           O  
ATOM   2811  N   LEU A 360       6.680  15.135   2.961  1.00 91.62           N  
ATOM   2812  CA  LEU A 360       6.424  16.580   2.989  1.00 91.62           C  
ATOM   2813  C   LEU A 360       4.989  16.922   2.556  1.00 91.62           C  
ATOM   2814  CB  LEU A 360       7.453  17.282   2.080  1.00 91.62           C  
ATOM   2815  O   LEU A 360       4.377  17.834   3.107  1.00 91.62           O  
ATOM   2816  CG  LEU A 360       7.288  18.810   1.979  1.00 91.62           C  
ATOM   2817  CD1 LEU A 360       7.458  19.490   3.335  1.00 91.62           C  
ATOM   2818  CD2 LEU A 360       8.331  19.388   1.022  1.00 91.62           C  
ATOM   2819  N   MET A 361       4.449  16.200   1.573  1.00 92.38           N  
ATOM   2820  CA  MET A 361       3.132  16.467   0.994  1.00 92.38           C  
ATOM   2821  C   MET A 361       1.968  16.011   1.882  1.00 92.38           C  
ATOM   2822  CB  MET A 361       3.060  15.761  -0.361  1.00 92.38           C  
ATOM   2823  O   MET A 361       0.941  16.689   1.909  1.00 92.38           O  
ATOM   2824  CG  MET A 361       1.792  16.100  -1.151  1.00 92.38           C  
ATOM   2825  SD  MET A 361       1.773  15.407  -2.823  1.00 92.38           S  
ATOM   2826  CE  MET A 361       1.723  13.630  -2.455  1.00 92.38           C  
ATOM   2827  N   TYR A 362       2.105  14.880   2.589  1.00 89.62           N  
ATOM   2828  CA  TYR A 362       0.997  14.197   3.274  1.00 89.62           C  
ATOM   2829  C   TYR A 362       0.170  15.128   4.176  1.00 89.62           C  
ATOM   2830  CB  TYR A 362       1.542  13.000   4.082  1.00 89.62           C  
ATOM   2831  O   TYR A 362      -1.036  15.286   3.975  1.00 89.62           O  
ATOM   2832  CG  TYR A 362       0.468  12.235   4.849  1.00 89.62           C  
ATOM   2833  CD1 TYR A 362       0.050  12.654   6.127  1.00 89.62           C  
ATOM   2834  CD2 TYR A 362      -0.123  11.093   4.286  1.00 89.62           C  
ATOM   2835  CE1 TYR A 362      -1.004  11.989   6.784  1.00 89.62           C  
ATOM   2836  CE2 TYR A 362      -1.215  10.457   4.901  1.00 89.62           C  
ATOM   2837  OH  TYR A 362      -2.686  10.273   6.777  1.00 89.62           O  
ATOM   2838  CZ  TYR A 362      -1.659  10.908   6.157  1.00 89.62           C  
ATOM   2839  N   ALA A 363       0.812  15.763   5.163  1.00 87.06           N  
ATOM   2840  CA  ALA A 363       0.112  16.561   6.168  1.00 87.06           C  
ATOM   2841  C   ALA A 363      -0.489  17.862   5.591  1.00 87.06           C  
ATOM   2842  CB  ALA A 363       1.023  16.771   7.389  1.00 87.06           C  
ATOM   2843  O   ALA A 363      -1.674  18.115   5.823  1.00 87.06           O  
ATOM   2844  N   PRO A 364       0.245  18.667   4.794  1.00 89.00           N  
ATOM   2845  CA  PRO A 364      -0.323  19.818   4.093  1.00 89.00           C  
ATOM   2846  C   PRO A 364      -1.521  19.483   3.202  1.00 89.00           C  
ATOM   2847  CB  PRO A 364       0.827  20.360   3.244  1.00 89.00           C  
ATOM   2848  O   PRO A 364      -2.508  20.222   3.205  1.00 89.00           O  
ATOM   2849  CG  PRO A 364       2.057  20.027   4.073  1.00 89.00           C  
ATOM   2850  CD  PRO A 364       1.693  18.650   4.612  1.00 89.00           C  
ATOM   2851  N   LEU A 365      -1.446  18.376   2.454  1.00 89.81           N  
ATOM   2852  CA  LEU A 365      -2.501  17.952   1.537  1.00 89.81           C  
ATOM   2853  C   LEU A 365      -3.764  17.535   2.294  1.00 89.81           C  
ATOM   2854  CB  LEU A 365      -1.948  16.825   0.645  1.00 89.81           C  
ATOM   2855  O   LEU A 365      -4.858  17.982   1.946  1.00 89.81           O  
ATOM   2856  CG  LEU A 365      -2.880  16.388  -0.499  1.00 89.81           C  
ATOM   2857  CD1 LEU A 365      -3.073  17.509  -1.522  1.00 89.81           C  
ATOM   2858  CD2 LEU A 365      -2.265  15.196  -1.233  1.00 89.81           C  
ATOM   2859  N   LEU A 366      -3.610  16.755   3.369  1.00 89.38           N  
ATOM   2860  CA  LEU A 366      -4.717  16.372   4.243  1.00 89.38           C  
ATOM   2861  C   LEU A 366      -5.380  17.602   4.876  1.00 89.38           C  
ATOM   2862  CB  LEU A 366      -4.191  15.400   5.315  1.00 89.38           C  
ATOM   2863  O   LEU A 366      -6.602  17.737   4.823  1.00 89.38           O  
ATOM   2864  CG  LEU A 366      -5.275  14.916   6.296  1.00 89.38           C  
ATOM   2865  CD1 LEU A 366      -6.387  14.165   5.563  1.00 89.38           C  
ATOM   2866  CD2 LEU A 366      -4.651  13.984   7.334  1.00 89.38           C  
ATOM   2867  N   ASN A 367      -4.575  18.520   5.422  1.00 87.25           N  
ATOM   2868  CA  ASN A 367      -5.058  19.747   6.055  1.00 87.25           C  
ATOM   2869  C   ASN A 367      -5.869  20.618   5.087  1.00 87.25           C  
ATOM   2870  CB  ASN A 367      -3.859  20.537   6.614  1.00 87.25           C  
ATOM   2871  O   ASN A 367      -6.913  21.144   5.463  1.00 87.25           O  
ATOM   2872  CG  ASN A 367      -3.301  19.962   7.904  1.00 87.25           C  
ATOM   2873  ND2 ASN A 367      -2.114  20.365   8.294  1.00 87.25           N  
ATOM   2874  OD1 ASN A 367      -3.928  19.188   8.606  1.00 87.25           O  
ATOM   2875  N   GLU A 368      -5.417  20.774   3.840  1.00 87.69           N  
ATOM   2876  CA  GLU A 368      -6.150  21.550   2.835  1.00 87.69           C  
ATOM   2877  C   GLU A 368      -7.417  20.844   2.332  1.00 87.69           C  
ATOM   2878  CB  GLU A 368      -5.222  21.924   1.672  1.00 87.69           C  
ATOM   2879  O   GLU A 368      -8.407  21.527   2.048  1.00 87.69           O  
ATOM   2880  CG  GLU A 368      -4.309  23.121   1.994  1.00 87.69           C  
ATOM   2881  CD  GLU A 368      -5.088  24.438   2.209  1.00 87.69           C  
ATOM   2882  OE1 GLU A 368      -4.710  25.269   3.074  1.00 87.69           O  
ATOM   2883  OE2 GLU A 368      -6.102  24.687   1.515  1.00 87.69           O  
ATOM   2884  N   ALA A 369      -7.426  19.507   2.286  1.00 87.25           N  
ATOM   2885  CA  ALA A 369      -8.607  18.729   1.925  1.00 87.25           C  
ATOM   2886  C   ALA A 369      -9.734  18.907   2.957  1.00 87.25           C  
ATOM   2887  CB  ALA A 369      -8.207  17.255   1.761  1.00 87.25           C  
ATOM   2888  O   ALA A 369     -10.865  19.232   2.595  1.00 87.25           O  
ATOM   2889  N   ILE A 370      -9.435  18.753   4.250  1.00 87.44           N  
ATOM   2890  CA  ILE A 370     -10.455  18.795   5.316  1.00 87.44           C  
ATOM   2891  C   ILE A 370     -10.819  20.213   5.773  1.00 87.44           C  
ATOM   2892  CB  ILE A 370     -10.069  17.890   6.503  1.00 87.44           C  
ATOM   2893  O   ILE A 370     -11.731  20.386   6.574  1.00 87.44           O  
ATOM   2894  CG1 ILE A 370      -8.856  18.464   7.270  1.00 87.44           C  
ATOM   2895  CG2 ILE A 370      -9.869  16.445   6.005  1.00 87.44           C  
ATOM   2896  CD1 ILE A 370      -8.327  17.579   8.402  1.00 87.44           C  
ATOM   2897  N   LYS A 371     -10.145  21.244   5.255  1.00 86.31           N  
ATOM   2898  CA  LYS A 371     -10.289  22.644   5.690  1.00 86.31           C  
ATOM   2899  C   LYS A 371     -11.717  23.193   5.629  1.00 86.31           C  
ATOM   2900  CB  LYS A 371      -9.375  23.483   4.797  1.00 86.31           C  
ATOM   2901  O   LYS A 371     -12.066  24.074   6.405  1.00 86.31           O  
ATOM   2902  CG  LYS A 371      -9.149  24.902   5.329  1.00 86.31           C  
ATOM   2903  CD  LYS A 371      -8.105  25.558   4.429  1.00 86.31           C  
ATOM   2904  CE  LYS A 371      -7.558  26.850   5.022  1.00 86.31           C  
ATOM   2905  NZ  LYS A 371      -6.332  27.223   4.276  1.00 86.31           N  
ATOM   2906  N   THR A 372     -12.510  22.723   4.670  1.00 81.69           N  
ATOM   2907  CA  THR A 372     -13.903  23.155   4.443  1.00 81.69           C  
ATOM   2908  C   THR A 372     -14.929  22.129   4.914  1.00 81.69           C  
ATOM   2909  CB  THR A 372     -14.140  23.484   2.963  1.00 81.69           C  
ATOM   2910  O   THR A 372     -16.095  22.220   4.543  1.00 81.69           O  
ATOM   2911  CG2 THR A 372     -13.326  24.699   2.520  1.00 81.69           C  
ATOM   2912  OG1 THR A 372     -13.758  22.394   2.147  1.00 81.69           O  
ATOM   2913  N   ILE A 373     -14.490  21.104   5.641  1.00 84.31           N  
ATOM   2914  CA  ILE A 373     -15.366  20.084   6.206  1.00 84.31           C  
ATOM   2915  C   ILE A 373     -15.741  20.507   7.625  1.00 84.31           C  
ATOM   2916  CB  ILE A 373     -14.687  18.698   6.144  1.00 84.31           C  
ATOM   2917  O   ILE A 373     -14.887  20.949   8.393  1.00 84.31           O  
ATOM   2918  CG1 ILE A 373     -14.338  18.272   4.696  1.00 84.31           C  
ATOM   2919  CG2 ILE A 373     -15.551  17.623   6.823  1.00 84.31           C  
ATOM   2920  CD1 ILE A 373     -15.532  18.147   3.738  1.00 84.31           C  
ATOM   2921  N   ASP A 374     -17.019  20.363   7.972  1.00 82.94           N  
ATOM   2922  CA  ASP A 374     -17.499  20.626   9.327  1.00 82.94           C  
ATOM   2923  C   ASP A 374     -16.746  19.770  10.350  1.00 82.94           C  
ATOM   2924  CB  ASP A 374     -19.001  20.332   9.435  1.00 82.94           C  
ATOM   2925  O   ASP A 374     -16.530  18.576  10.135  1.00 82.94           O  
ATOM   2926  CG  ASP A 374     -19.849  21.290   8.603  1.00 82.94           C  
ATOM   2927  OD1 ASP A 374     -19.548  22.501   8.643  1.00 82.94           O  
ATOM   2928  OD2 ASP A 374     -20.784  20.783   7.945  1.00 82.94           O  
ATOM   2929  N   LEU A 375     -16.424  20.354  11.508  1.00 79.38           N  
ATOM   2930  CA  LEU A 375     -15.653  19.690  12.571  1.00 79.38           C  
ATOM   2931  C   LEU A 375     -16.258  18.347  13.013  1.00 79.38           C  
ATOM   2932  CB  LEU A 375     -15.545  20.640  13.778  1.00 79.38           C  
ATOM   2933  O   LEU A 375     -15.530  17.419  13.359  1.00 79.38           O  
ATOM   2934  CG  LEU A 375     -14.652  21.873  13.546  1.00 79.38           C  
ATOM   2935  CD1 LEU A 375     -14.784  22.829  14.731  1.00 79.38           C  
ATOM   2936  CD2 LEU A 375     -13.177  21.491  13.403  1.00 79.38           C  
ATOM   2937  N   ASN A 376     -17.586  18.224  12.951  1.00 75.44           N  
ATOM   2938  CA  ASN A 376     -18.312  17.004  13.311  1.00 75.44           C  
ATOM   2939  C   ASN A 376     -18.149  15.873  12.275  1.00 75.44           C  
ATOM   2940  CB  ASN A 376     -19.793  17.372  13.509  1.00 75.44           C  
ATOM   2941  O   ASN A 376     -18.412  14.715  12.582  1.00 75.44           O  
ATOM   2942  CG  ASN A 376     -20.025  18.352  14.649  1.00 75.44           C  
ATOM   2943  ND2 ASN A 376     -21.136  19.049  14.640  1.00 75.44           N  
ATOM   2944  OD1 ASN A 376     -19.224  18.516  15.552  1.00 75.44           O  
ATOM   2945  N   MET A 377     -17.721  16.200  11.053  1.00 75.88           N  
ATOM   2946  CA  MET A 377     -17.595  15.289   9.910  1.00 75.88           C  
ATOM   2947  C   MET A 377     -16.132  14.991   9.543  1.00 75.88           C  
ATOM   2948  CB  MET A 377     -18.343  15.898   8.714  1.00 75.88           C  
ATOM   2949  O   MET A 377     -15.877  14.119   8.710  1.00 75.88           O  
ATOM   2950  CG  MET A 377     -19.863  15.976   8.923  1.00 75.88           C  
ATOM   2951  SD  MET A 377     -20.761  14.413   8.700  1.00 75.88           S  
ATOM   2952  CE  MET A 377     -20.740  14.306   6.892  1.00 75.88           C  
ATOM   2953  N   THR A 378     -15.163  15.668  10.171  1.00 75.94           N  
ATOM   2954  CA  THR A 378     -13.728  15.546   9.866  1.00 75.94           C  
ATOM   2955  C   THR A 378     -13.222  14.107   9.943  1.00 75.94           C  
ATOM   2956  CB  THR A 378     -12.908  16.430  10.817  1.00 75.94           C  
ATOM   2957  O   THR A 378     -12.491  13.673   9.059  1.00 75.94           O  
ATOM   2958  CG2 THR A 378     -11.424  16.461  10.465  1.00 75.94           C  
ATOM   2959  OG1 THR A 378     -13.370  17.750  10.717  1.00 75.94           O  
ATOM   2960  N   GLY A 379     -13.646  13.331  10.946  1.00 71.44           N  
ATOM   2961  CA  GLY A 379     -13.241  11.925  11.072  1.00 71.44           C  
ATOM   2962  C   GLY A 379     -13.685  11.066   9.883  1.00 71.44           C  
ATOM   2963  O   GLY A 379     -12.892  10.298   9.341  1.00 71.44           O  
ATOM   2964  N   VAL A 380     -14.924  11.256   9.417  1.00 74.50           N  
ATOM   2965  CA  VAL A 380     -15.467  10.542   8.249  1.00 74.50           C  
ATOM   2966  C   VAL A 380     -14.734  10.967   6.972  1.00 74.50           C  
ATOM   2967  CB  VAL A 380     -16.986  10.774   8.106  1.00 74.50           C  
ATOM   2968  O   VAL A 380     -14.392  10.122   6.147  1.00 74.50           O  
ATOM   2969  CG1 VAL A 380     -17.596   9.855   7.040  1.00 74.50           C  
ATOM   2970  CG2 VAL A 380     -17.749  10.506   9.412  1.00 74.50           C  
ATOM   2971  N   ALA A 381     -14.422  12.259   6.829  1.00 80.31           N  
ATOM   2972  CA  ALA A 381     -13.656  12.770   5.694  1.00 80.31           C  
ATOM   2973  C   ALA A 381     -12.212  12.234   5.661  1.00 80.31           C  
ATOM   2974  CB  ALA A 381     -13.692  14.300   5.732  1.00 80.31           C  
ATOM   2975  O   ALA A 381     -11.703  11.909   4.589  1.00 80.31           O  
ATOM   2976  N   ILE A 382     -11.545  12.088   6.809  1.00 82.12           N  
ATOM   2977  CA  ILE A 382     -10.214  11.462   6.877  1.00 82.12           C  
ATOM   2978  C   ILE A 382     -10.303   9.971   6.516  1.00 82.12           C  
ATOM   2979  CB  ILE A 382      -9.574  11.683   8.267  1.00 82.12           C  
ATOM   2980  O   ILE A 382      -9.469   9.466   5.766  1.00 82.12           O  
ATOM   2981  CG1 ILE A 382      -9.288  13.185   8.501  1.00 82.12           C  
ATOM   2982  CG2 ILE A 382      -8.264  10.879   8.397  1.00 82.12           C  
ATOM   2983  CD1 ILE A 382      -8.918  13.537   9.946  1.00 82.12           C  
ATOM   2984  N   GLY A 383     -11.335   9.266   6.991  1.00 77.62           N  
ATOM   2985  CA  GLY A 383     -11.575   7.868   6.623  1.00 77.62           C  
ATOM   2986  C   GLY A 383     -11.743   7.684   5.113  1.00 77.62           C  
ATOM   2987  O   GLY A 383     -11.085   6.834   4.513  1.00 77.62           O  
ATOM   2988  N   PHE A 384     -12.555   8.531   4.475  1.00 79.38           N  
ATOM   2989  CA  PHE A 384     -12.746   8.489   3.026  1.00 79.38           C  
ATOM   2990  C   PHE A 384     -11.482   8.887   2.248  1.00 79.38           C  
ATOM   2991  CB  PHE A 384     -13.947   9.361   2.644  1.00 79.38           C  
ATOM   2992  O   PHE A 384     -11.155   8.266   1.241  1.00 79.38           O  
ATOM   2993  CG  PHE A 384     -14.364   9.186   1.197  1.00 79.38           C  
ATOM   2994  CD1 PHE A 384     -14.361  10.273   0.308  1.00 79.38           C  
ATOM   2995  CD2 PHE A 384     -14.739   7.913   0.734  1.00 79.38           C  
ATOM   2996  CE1 PHE A 384     -14.738  10.087  -1.035  1.00 79.38           C  
ATOM   2997  CE2 PHE A 384     -15.056   7.717  -0.620  1.00 79.38           C  
ATOM   2998  CZ  PHE A 384     -15.057   8.805  -1.505  1.00 79.38           C  
ATOM   2999  N   TYR A 385     -10.718   9.860   2.747  1.00 85.88           N  
ATOM   3000  CA  TYR A 385      -9.409  10.219   2.198  1.00 85.88           C  
ATOM   3001  C   TYR A 385      -8.451   9.014   2.175  1.00 85.88           C  
ATOM   3002  CB  TYR A 385      -8.862  11.391   3.022  1.00 85.88           C  
ATOM   3003  O   TYR A 385      -7.849   8.722   1.143  1.00 85.88           O  
ATOM   3004  CG  TYR A 385      -7.492  11.888   2.629  1.00 85.88           C  
ATOM   3005  CD1 TYR A 385      -6.342  11.226   3.101  1.00 85.88           C  
ATOM   3006  CD2 TYR A 385      -7.365  13.066   1.870  1.00 85.88           C  
ATOM   3007  CE1 TYR A 385      -5.066  11.725   2.790  1.00 85.88           C  
ATOM   3008  CE2 TYR A 385      -6.087  13.572   1.572  1.00 85.88           C  
ATOM   3009  OH  TYR A 385      -3.700  13.342   1.670  1.00 85.88           O  
ATOM   3010  CZ  TYR A 385      -4.935  12.877   1.992  1.00 85.88           C  
ATOM   3011  N   ASN A 386      -8.370   8.254   3.270  1.00 84.06           N  
ATOM   3012  CA  ASN A 386      -7.538   7.048   3.343  1.00 84.06           C  
ATOM   3013  C   ASN A 386      -8.059   5.907   2.458  1.00 84.06           C  
ATOM   3014  CB  ASN A 386      -7.441   6.600   4.808  1.00 84.06           C  
ATOM   3015  O   ASN A 386      -7.264   5.155   1.892  1.00 84.06           O  
ATOM   3016  CG  ASN A 386      -6.571   7.517   5.646  1.00 84.06           C  
ATOM   3017  ND2 ASN A 386      -6.762   7.522   6.943  1.00 84.06           N  
ATOM   3018  OD1 ASN A 386      -5.703   8.223   5.166  1.00 84.06           O  
ATOM   3019  N   LEU A 387      -9.379   5.777   2.294  1.00 81.50           N  
ATOM   3020  CA  LEU A 387      -9.952   4.842   1.324  1.00 81.50           C  
ATOM   3021  C   LEU A 387      -9.477   5.179  -0.096  1.00 81.50           C  
ATOM   3022  CB  LEU A 387     -11.487   4.858   1.431  1.00 81.50           C  
ATOM   3023  O   LEU A 387      -9.019   4.293  -0.814  1.00 81.50           O  
ATOM   3024  CG  LEU A 387     -12.193   3.930   0.424  1.00 81.50           C  
ATOM   3025  CD1 LEU A 387     -11.882   2.457   0.682  1.00 81.50           C  
ATOM   3026  CD2 LEU A 387     -13.703   4.124   0.525  1.00 81.50           C  
ATOM   3027  N   ILE A 388      -9.522   6.460  -0.477  1.00 85.88           N  
ATOM   3028  CA  ILE A 388      -9.051   6.921  -1.788  1.00 85.88           C  
ATOM   3029  C   ILE A 388      -7.559   6.642  -1.973  1.00 85.88           C  
ATOM   3030  CB  ILE A 388      -9.414   8.409  -2.008  1.00 85.88           C  
ATOM   3031  O   ILE A 388      -7.180   6.193  -3.051  1.00 85.88           O  
ATOM   3032  CG1 ILE A 388     -10.947   8.596  -2.099  1.00 85.88           C  
ATOM   3033  CG2 ILE A 388      -8.731   9.005  -3.251  1.00 85.88           C  
ATOM   3034  CD1 ILE A 388     -11.626   8.033  -3.355  1.00 85.88           C  
ATOM   3035  N   ILE A 389      -6.730   6.811  -0.936  1.00 89.81           N  
ATOM   3036  CA  ILE A 389      -5.311   6.413  -0.977  1.00 89.81           C  
ATOM   3037  C   ILE A 389      -5.160   4.925  -1.308  1.00 89.81           C  
ATOM   3038  CB  ILE A 389      -4.586   6.772   0.343  1.00 89.81           C  
ATOM   3039  O   ILE A 389      -4.404   4.581  -2.210  1.00 89.81           O  
ATOM   3040  CG1 ILE A 389      -4.418   8.302   0.407  1.00 89.81           C  
ATOM   3041  CG2 ILE A 389      -3.221   6.058   0.440  1.00 89.81           C  
ATOM   3042  CD1 ILE A 389      -3.774   8.841   1.686  1.00 89.81           C  
ATOM   3043  N   ASN A 390      -5.883   4.038  -0.623  1.00 87.06           N  
ATOM   3044  CA  ASN A 390      -5.757   2.593  -0.843  1.00 87.06           C  
ATOM   3045  C   ASN A 390      -6.214   2.172  -2.249  1.00 87.06           C  
ATOM   3046  CB  ASN A 390      -6.532   1.850   0.251  1.00 87.06           C  
ATOM   3047  O   ASN A 390      -5.561   1.354  -2.902  1.00 87.06           O  
ATOM   3048  CG  ASN A 390      -5.746   1.808   1.544  1.00 87.06           C  
ATOM   3049  ND2 ASN A 390      -6.092   2.606   2.524  1.00 87.06           N  
ATOM   3050  OD1 ASN A 390      -4.774   1.091   1.672  1.00 87.06           O  
ATOM   3051  N   VAL A 391      -7.294   2.773  -2.757  1.00 85.56           N  
ATOM   3052  CA  VAL A 391      -7.739   2.553  -4.142  1.00 85.56           C  
ATOM   3053  C   VAL A 391      -6.691   3.071  -5.130  1.00 85.56           C  
ATOM   3054  CB  VAL A 391      -9.116   3.197  -4.395  1.00 85.56           C  
ATOM   3055  O   VAL A 391      -6.333   2.366  -6.071  1.00 85.56           O  
ATOM   3056  CG1 VAL A 391      -9.582   3.003  -5.843  1.00 85.56           C  
ATOM   3057  CG2 VAL A 391     -10.199   2.569  -3.506  1.00 85.56           C  
ATOM   3058  N   ALA A 392      -6.156   4.270  -4.898  1.00 90.38           N  
ATOM   3059  CA  ALA A 392      -5.144   4.898  -5.739  1.00 90.38           C  
ATOM   3060  C   ALA A 392      -3.861   4.075  -5.831  1.00 90.38           C  
ATOM   3061  CB  ALA A 392      -4.846   6.267  -5.147  1.00 90.38           C  
ATOM   3062  O   ALA A 392      -3.392   3.802  -6.929  1.00 90.38           O  
ATOM   3063  N   VAL A 393      -3.341   3.625  -4.690  1.00 90.94           N  
ATOM   3064  CA  VAL A 393      -2.191   2.719  -4.597  1.00 90.94           C  
ATOM   3065  C   VAL A 393      -2.397   1.486  -5.465  1.00 90.94           C  
ATOM   3066  CB  VAL A 393      -1.997   2.314  -3.121  1.00 90.94           C  
ATOM   3067  O   VAL A 393      -1.523   1.112  -6.245  1.00 90.94           O  
ATOM   3068  CG1 VAL A 393      -1.299   0.957  -2.937  1.00 90.94           C  
ATOM   3069  CG2 VAL A 393      -1.266   3.446  -2.392  1.00 90.94           C  
ATOM   3070  N   SER A 394      -3.574   0.879  -5.356  1.00 90.00           N  
ATOM   3071  CA  SER A 394      -3.888  -0.347  -6.074  1.00 90.00           C  
ATOM   3072  C   SER A 394      -3.988  -0.102  -7.585  1.00 90.00           C  
ATOM   3073  CB  SER A 394      -5.173  -0.948  -5.513  1.00 90.00           C  
ATOM   3074  O   SER A 394      -3.480  -0.885  -8.380  1.00 90.00           O  
ATOM   3075  OG  SER A 394      -5.159  -1.040  -4.102  1.00 90.00           O  
ATOM   3076  N   VAL A 395      -4.573   1.020  -8.006  1.00 89.19           N  
ATOM   3077  CA  VAL A 395      -4.581   1.431  -9.420  1.00 89.19           C  
ATOM   3078  C   VAL A 395      -3.165   1.740  -9.919  1.00 89.19           C  
ATOM   3079  CB  VAL A 395      -5.533   2.626  -9.619  1.00 89.19           C  
ATOM   3080  O   VAL A 395      -2.802   1.334 -11.018  1.00 89.19           O  
ATOM   3081  CG1 VAL A 395      -5.411   3.241 -11.017  1.00 89.19           C  
ATOM   3082  CG2 VAL A 395      -6.988   2.172  -9.429  1.00 89.19           C  
ATOM   3083  N   GLY A 396      -2.344   2.406  -9.109  1.00 92.81           N  
ATOM   3084  CA  GLY A 396      -0.960   2.749  -9.430  1.00 92.81           C  
ATOM   3085  C   GLY A 396      -0.081   1.534  -9.708  1.00 92.81           C  
ATOM   3086  O   GLY A 396       0.644   1.514 -10.701  1.00 92.81           O  
ATOM   3087  N   ILE A 397      -0.202   0.496  -8.877  1.00 93.19           N  
ATOM   3088  CA  ILE A 397       0.485  -0.785  -9.083  1.00 93.19           C  
ATOM   3089  C   ILE A 397       0.015  -1.447 -10.386  1.00 93.19           C  
ATOM   3090  CB  ILE A 397       0.272  -1.702  -7.859  1.00 93.19           C  
ATOM   3091  O   ILE A 397       0.849  -1.908 -11.158  1.00 93.19           O  
ATOM   3092  CG1 ILE A 397       0.957  -1.135  -6.601  1.00 93.19           C  
ATOM   3093  CG2 ILE A 397       0.777  -3.127  -8.146  1.00 93.19           C  
ATOM   3094  CD1 ILE A 397       0.531  -1.835  -5.303  1.00 93.19           C  
ATOM   3095  N   ALA A 398      -1.294  -1.459 -10.667  1.00 91.38           N  
ATOM   3096  CA  ALA A 398      -1.827  -2.042 -11.902  1.00 91.38           C  
ATOM   3097  C   ALA A 398      -1.310  -1.318 -13.159  1.00 91.38           C  
ATOM   3098  CB  ALA A 398      -3.361  -2.024 -11.847  1.00 91.38           C  
ATOM   3099  O   ALA A 398      -0.933  -1.972 -14.129  1.00 91.38           O  
ATOM   3100  N   ILE A 399      -1.256   0.022 -13.134  1.00 91.38           N  
ATOM   3101  CA  ILE A 399      -0.702   0.833 -14.231  1.00 91.38           C  
ATOM   3102  C   ILE A 399       0.781   0.519 -14.419  1.00 91.38           C  
ATOM   3103  CB  ILE A 399      -0.927   2.346 -13.986  1.00 91.38           C  
ATOM   3104  O   ILE A 399       1.202   0.241 -15.537  1.00 91.38           O  
ATOM   3105  CG1 ILE A 399      -2.431   2.681 -14.069  1.00 91.38           C  
ATOM   3106  CG2 ILE A 399      -0.146   3.206 -15.002  1.00 91.38           C  
ATOM   3107  CD1 ILE A 399      -2.795   4.098 -13.607  1.00 91.38           C  
ATOM   3108  N   ALA A 400       1.564   0.534 -13.338  1.00 93.56           N  
ATOM   3109  CA  ALA A 400       2.986   0.218 -13.392  1.00 93.56           C  
ATOM   3110  C   ALA A 400       3.232  -1.182 -13.969  1.00 93.56           C  
ATOM   3111  CB  ALA A 400       3.560   0.353 -11.981  1.00 93.56           C  
ATOM   3112  O   ALA A 400       4.022  -1.333 -14.893  1.00 93.56           O  
ATOM   3113  N   ALA A 401       2.505  -2.189 -13.488  1.00 93.31           N  
ATOM   3114  CA  ALA A 401       2.642  -3.563 -13.948  1.00 93.31           C  
ATOM   3115  C   ALA A 401       2.285  -3.738 -15.433  1.00 93.31           C  
ATOM   3116  CB  ALA A 401       1.769  -4.432 -13.047  1.00 93.31           C  
ATOM   3117  O   ALA A 401       3.039  -4.370 -16.173  1.00 93.31           O  
ATOM   3118  N   ALA A 402       1.185  -3.122 -15.879  1.00 90.94           N  
ATOM   3119  CA  ALA A 402       0.789  -3.124 -17.284  1.00 90.94           C  
ATOM   3120  C   ALA A 402       1.840  -2.439 -18.170  1.00 90.94           C  
ATOM   3121  CB  ALA A 402      -0.583  -2.449 -17.409  1.00 90.94           C  
ATOM   3122  O   ALA A 402       2.165  -2.947 -19.240  1.00 90.94           O  
ATOM   3123  N   LEU A 403       2.408  -1.316 -17.716  1.00 90.69           N  
ATOM   3124  CA  LEU A 403       3.484  -0.632 -18.430  1.00 90.69           C  
ATOM   3125  C   LEU A 403       4.761  -1.481 -18.501  1.00 90.69           C  
ATOM   3126  CB  LEU A 403       3.777   0.726 -17.775  1.00 90.69           C  
ATOM   3127  O   LEU A 403       5.399  -1.485 -19.547  1.00 90.69           O  
ATOM   3128  CG  LEU A 403       2.711   1.818 -17.958  1.00 90.69           C  
ATOM   3129  CD1 LEU A 403       3.097   3.040 -17.118  1.00 90.69           C  
ATOM   3130  CD2 LEU A 403       2.586   2.265 -19.416  1.00 90.69           C  
ATOM   3131  N   ILE A 404       5.116  -2.224 -17.446  1.00 91.38           N  
ATOM   3132  CA  ILE A 404       6.288  -3.116 -17.442  1.00 91.38           C  
ATOM   3133  C   ILE A 404       6.135  -4.230 -18.488  1.00 91.38           C  
ATOM   3134  CB  ILE A 404       6.572  -3.672 -16.025  1.00 91.38           C  
ATOM   3135  O   ILE A 404       7.060  -4.450 -19.267  1.00 91.38           O  
ATOM   3136  CG1 ILE A 404       7.020  -2.544 -15.067  1.00 91.38           C  
ATOM   3137  CG2 ILE A 404       7.681  -4.739 -16.075  1.00 91.38           C  
ATOM   3138  CD1 ILE A 404       6.929  -2.918 -13.581  1.00 91.38           C  
ATOM   3139  N   ASP A 405       4.969  -4.875 -18.580  1.00 88.69           N  
ATOM   3140  CA  ASP A 405       4.723  -5.931 -19.577  1.00 88.69           C  
ATOM   3141  C   ASP A 405       4.570  -5.391 -21.019  1.00 88.69           C  
ATOM   3142  CB  ASP A 405       3.469  -6.736 -19.188  1.00 88.69           C  
ATOM   3143  O   ASP A 405       4.737  -6.138 -21.991  1.00 88.69           O  
ATOM   3144  CG  ASP A 405       3.658  -7.781 -18.079  1.00 88.69           C  
ATOM   3145  OD1 ASP A 405       4.790  -8.205 -17.776  1.00 88.69           O  
ATOM   3146  OD2 ASP A 405       2.617  -8.240 -17.543  1.00 88.69           O  
ATOM   3147  N   PHE A 406       4.247  -4.105 -21.198  1.00 83.12           N  
ATOM   3148  CA  PHE A 406       3.956  -3.508 -22.506  1.00 83.12           C  
ATOM   3149  C   PHE A 406       5.230  -3.199 -23.320  1.00 83.12           C  
ATOM   3150  CB  PHE A 406       3.038  -2.289 -22.322  1.00 83.12           C  
ATOM   3151  O   PHE A 406       5.686  -2.063 -23.402  1.00 83.12           O  
ATOM   3152  CG  PHE A 406       2.412  -1.794 -23.609  1.00 83.12           C  
ATOM   3153  CD1 PHE A 406       2.939  -0.676 -24.274  1.00 83.12           C  
ATOM   3154  CD2 PHE A 406       1.284  -2.450 -24.136  1.00 83.12           C  
ATOM   3155  CE1 PHE A 406       2.348  -0.214 -25.463  1.00 83.12           C  
ATOM   3156  CE2 PHE A 406       0.695  -1.996 -25.329  1.00 83.12           C  
ATOM   3157  CZ  PHE A 406       1.230  -0.880 -25.996  1.00 83.12           C  
ATOM   3158  N   LYS A 407       5.787  -4.211 -23.997  1.00 65.81           N  
ATOM   3159  CA  LYS A 407       7.084  -4.183 -24.723  1.00 65.81           C  
ATOM   3160  C   LYS A 407       7.228  -3.208 -25.914  1.00 65.81           C  
ATOM   3161  CB  LYS A 407       7.431  -5.616 -25.178  1.00 65.81           C  
ATOM   3162  O   LYS A 407       8.242  -3.252 -26.607  1.00 65.81           O  
ATOM   3163  CG  LYS A 407       7.684  -6.566 -24.001  1.00 65.81           C  
ATOM   3164  CD  LYS A 407       8.128  -7.953 -24.481  1.00 65.81           C  
ATOM   3165  CE  LYS A 407       8.392  -8.822 -23.245  1.00 65.81           C  
ATOM   3166  NZ  LYS A 407       8.894 -10.174 -23.596  1.00 65.81           N  
ATOM   3167  N   ALA A 408       6.243  -2.359 -26.214  1.00 59.09           N  
ATOM   3168  CA  ALA A 408       6.276  -1.477 -27.390  1.00 59.09           C  
ATOM   3169  C   ALA A 408       6.970  -0.117 -27.152  1.00 59.09           C  
ATOM   3170  CB  ALA A 408       4.850  -1.319 -27.928  1.00 59.09           C  
ATOM   3171  O   ALA A 408       7.075   0.686 -28.079  1.00 59.09           O  
ATOM   3172  N   LEU A 409       7.431   0.168 -25.931  1.00 60.66           N  
ATOM   3173  CA  LEU A 409       7.987   1.467 -25.546  1.00 60.66           C  
ATOM   3174  C   LEU A 409       9.524   1.443 -25.646  1.00 60.66           C  
ATOM   3175  CB  LEU A 409       7.476   1.821 -24.132  1.00 60.66           C  
ATOM   3176  O   LEU A 409      10.212   1.305 -24.644  1.00 60.66           O  
ATOM   3177  CG  LEU A 409       5.950   1.906 -23.967  1.00 60.66           C  
ATOM   3178  CD1 LEU A 409       5.574   1.944 -22.485  1.00 60.66           C  
ATOM   3179  CD2 LEU A 409       5.352   3.135 -24.655  1.00 60.66           C  
ATOM   3180  N   ASN A 410      10.080   1.582 -26.855  1.00 57.34           N  
ATOM   3181  CA  ASN A 410      11.535   1.683 -27.056  1.00 57.34           C  
ATOM   3182  C   ASN A 410      11.929   3.068 -27.594  1.00 57.34           C  
ATOM   3183  CB  ASN A 410      12.024   0.547 -27.973  1.00 57.34           C  
ATOM   3184  O   ASN A 410      11.352   3.544 -28.572  1.00 57.34           O  
ATOM   3185  CG  ASN A 410      11.950  -0.825 -27.321  1.00 57.34           C  
ATOM   3186  ND2 ASN A 410      11.736  -1.868 -28.086  1.00 57.34           N  
ATOM   3187  OD1 ASN A 410      12.109  -0.998 -26.132  1.00 57.34           O  
ATOM   3188  N   PHE A 411      12.949   3.692 -26.995  1.00 52.22           N  
ATOM   3189  CA  PHE A 411      13.646   4.838 -27.589  1.00 52.22           C  
ATOM   3190  C   PHE A 411      14.713   4.353 -28.587  1.00 52.22           C  
ATOM   3191  CB  PHE A 411      14.317   5.717 -26.519  1.00 52.22           C  
ATOM   3192  O   PHE A 411      15.331   3.312 -28.361  1.00 52.22           O  
ATOM   3193  CG  PHE A 411      13.435   6.781 -25.899  1.00 52.22           C  
ATOM   3194  CD1 PHE A 411      13.195   7.976 -26.604  1.00 52.22           C  
ATOM   3195  CD2 PHE A 411      12.916   6.624 -24.601  1.00 52.22           C  
ATOM   3196  CE1 PHE A 411      12.422   8.999 -26.028  1.00 52.22           C  
ATOM   3197  CE2 PHE A 411      12.167   7.662 -24.016  1.00 52.22           C  
ATOM   3198  CZ  PHE A 411      11.904   8.840 -24.732  1.00 52.22           C  
ATOM   3199  N   PRO A 412      15.012   5.112 -29.654  1.00 47.50           N  
ATOM   3200  CA  PRO A 412      16.198   4.864 -30.466  1.00 47.50           C  
ATOM   3201  C   PRO A 412      17.470   5.239 -29.680  1.00 47.50           C  
ATOM   3202  CB  PRO A 412      16.021   5.722 -31.732  1.00 47.50           C  
ATOM   3203  O   PRO A 412      17.619   6.397 -29.294  1.00 47.50           O  
ATOM   3204  CG  PRO A 412      14.589   6.261 -31.664  1.00 47.50           C  
ATOM   3205  CD  PRO A 412      14.254   6.232 -30.179  1.00 47.50           C  
ATOM   3206  N   GLY A 413      18.399   4.295 -29.478  1.00 52.47           N  
ATOM   3207  CA  GLY A 413      19.795   4.594 -29.104  1.00 52.47           C  
ATOM   3208  C   GLY A 413      20.314   4.108 -27.740  1.00 52.47           C  
ATOM   3209  O   GLY A 413      21.508   4.251 -27.507  1.00 52.47           O  
ATOM   3210  N   ASN A 414      19.483   3.510 -26.876  1.00 55.09           N  
ATOM   3211  CA  ASN A 414      19.907   2.814 -25.645  1.00 55.09           C  
ATOM   3212  C   ASN A 414      19.470   1.337 -25.701  1.00 55.09           C  
ATOM   3213  CB  ASN A 414      19.329   3.544 -24.403  1.00 55.09           C  
ATOM   3214  O   ASN A 414      18.631   0.987 -26.536  1.00 55.09           O  
ATOM   3215  CG  ASN A 414      20.372   4.110 -23.450  1.00 55.09           C  
ATOM   3216  ND2 ASN A 414      19.959   4.579 -22.295  1.00 55.09           N  
ATOM   3217  OD1 ASN A 414      21.560   4.149 -23.707  1.00 55.09           O  
ATOM   3218  N   ASP A 415      19.996   0.477 -24.817  1.00 70.81           N  
ATOM   3219  CA  ASP A 415      19.464  -0.884 -24.643  1.00 70.81           C  
ATOM   3220  C   ASP A 415      17.939  -0.823 -24.460  1.00 70.81           C  
ATOM   3221  CB  ASP A 415      20.105  -1.595 -23.435  1.00 70.81           C  
ATOM   3222  O   ASP A 415      17.438  -0.076 -23.613  1.00 70.81           O  
ATOM   3223  CG  ASP A 415      21.495  -2.174 -23.722  1.00 70.81           C  
ATOM   3224  OD1 ASP A 415      21.735  -2.551 -24.890  1.00 70.81           O  
ATOM   3225  OD2 ASP A 415      22.287  -2.242 -22.760  1.00 70.81           O  
ATOM   3226  N   ALA A 416      17.196  -1.592 -25.266  1.00 76.62           N  
ATOM   3227  CA  ALA A 416      15.734  -1.492 -25.370  1.00 76.62           C  
ATOM   3228  C   ALA A 416      15.031  -1.579 -23.999  1.00 76.62           C  
ATOM   3229  CB  ALA A 416      15.232  -2.574 -26.348  1.00 76.62           C  
ATOM   3230  O   ALA A 416      14.101  -0.825 -23.722  1.00 76.62           O  
ATOM   3231  N   LEU A 417      15.536  -2.431 -23.101  1.00 81.81           N  
ATOM   3232  CA  LEU A 417      15.011  -2.597 -21.743  1.00 81.81           C  
ATOM   3233  C   LEU A 417      15.214  -1.341 -20.870  1.00 81.81           C  
ATOM   3234  CB  LEU A 417      15.700  -3.821 -21.111  1.00 81.81           C  
ATOM   3235  O   LEU A 417      14.299  -0.912 -20.168  1.00 81.81           O  
ATOM   3236  CG  LEU A 417      14.878  -4.446 -19.965  1.00 81.81           C  
ATOM   3237  CD1 LEU A 417      13.848  -5.430 -20.525  1.00 81.81           C  
ATOM   3238  CD2 LEU A 417      15.762  -5.191 -18.963  1.00 81.81           C  
ATOM   3239  N   SER A 418      16.393  -0.715 -20.937  1.00 83.38           N  
ATOM   3240  CA  SER A 418      16.710   0.508 -20.186  1.00 83.38           C  
ATOM   3241  C   SER A 418      15.841   1.676 -20.644  1.00 83.38           C  
ATOM   3242  CB  SER A 418      18.190   0.874 -20.364  1.00 83.38           C  
ATOM   3243  O   SER A 418      15.311   2.430 -19.826  1.00 83.38           O  
ATOM   3244  OG  SER A 418      19.006  -0.156 -19.850  1.00 83.38           O  
ATOM   3245  N   SER A 419      15.640   1.802 -21.958  1.00 84.31           N  
ATOM   3246  CA  SER A 419      14.727   2.791 -22.531  1.00 84.31           C  
ATOM   3247  C   SER A 419      13.277   2.566 -22.110  1.00 84.31           C  
ATOM   3248  CB  SER A 419      14.816   2.755 -24.052  1.00 84.31           C  
ATOM   3249  O   SER A 419      12.588   3.539 -21.805  1.00 84.31           O  
ATOM   3250  OG  SER A 419      16.069   3.254 -24.467  1.00 84.31           O  
ATOM   3251  N   HIS A 420      12.833   1.309 -22.044  1.00 88.12           N  
ATOM   3252  CA  HIS A 420      11.488   0.943 -21.604  1.00 88.12           C  
ATOM   3253  C   HIS A 420      11.209   1.411 -20.173  1.00 88.12           C  
ATOM   3254  CB  HIS A 420      11.313  -0.570 -21.767  1.00 88.12           C  
ATOM   3255  O   HIS A 420      10.289   2.197 -19.946  1.00 88.12           O  
ATOM   3256  CG  HIS A 420       9.955  -1.045 -21.347  1.00 88.12           C  
ATOM   3257  CD2 HIS A 420       9.678  -1.886 -20.310  1.00 88.12           C  
ATOM   3258  ND1 HIS A 420       8.771  -0.688 -21.977  1.00 88.12           N  
ATOM   3259  CE1 HIS A 420       7.800  -1.318 -21.309  1.00 88.12           C  
ATOM   3260  NE2 HIS A 420       8.315  -2.065 -20.324  1.00 88.12           N  
ATOM   3261  N   PHE A 421      12.063   1.046 -19.211  1.00 90.25           N  
ATOM   3262  CA  PHE A 421      11.918   1.523 -17.831  1.00 90.25           C  
ATOM   3263  C   PHE A 421      12.068   3.045 -17.709  1.00 90.25           C  
ATOM   3264  CB  PHE A 421      12.910   0.799 -16.920  1.00 90.25           C  
ATOM   3265  O   PHE A 421      11.360   3.666 -16.915  1.00 90.25           O  
ATOM   3266  CG  PHE A 421      12.470  -0.598 -16.537  1.00 90.25           C  
ATOM   3267  CD1 PHE A 421      11.400  -0.777 -15.638  1.00 90.25           C  
ATOM   3268  CD2 PHE A 421      13.146  -1.719 -17.048  1.00 90.25           C  
ATOM   3269  CE1 PHE A 421      11.031  -2.071 -15.230  1.00 90.25           C  
ATOM   3270  CE2 PHE A 421      12.766  -3.013 -16.653  1.00 90.25           C  
ATOM   3271  CZ  PHE A 421      11.714  -3.188 -15.740  1.00 90.25           C  
ATOM   3272  N   GLY A 422      12.917   3.671 -18.530  1.00 90.19           N  
ATOM   3273  CA  GLY A 422      12.998   5.129 -18.621  1.00 90.19           C  
ATOM   3274  C   GLY A 422      11.657   5.760 -19.008  1.00 90.19           C  
ATOM   3275  O   GLY A 422      11.204   6.709 -18.367  1.00 90.19           O  
ATOM   3276  N   ILE A 423      10.955   5.195 -19.994  1.00 89.94           N  
ATOM   3277  CA  ILE A 423       9.628   5.674 -20.406  1.00 89.94           C  
ATOM   3278  C   ILE A 423       8.605   5.517 -19.280  1.00 89.94           C  
ATOM   3279  CB  ILE A 423       9.167   4.981 -21.707  1.00 89.94           C  
ATOM   3280  O   ILE A 423       7.823   6.438 -19.052  1.00 89.94           O  
ATOM   3281  CG1 ILE A 423      10.044   5.471 -22.874  1.00 89.94           C  
ATOM   3282  CG2 ILE A 423       7.693   5.308 -22.009  1.00 89.94           C  
ATOM   3283  CD1 ILE A 423       9.971   4.609 -24.133  1.00 89.94           C  
ATOM   3284  N   ILE A 424       8.632   4.411 -18.534  1.00 92.44           N  
ATOM   3285  CA  ILE A 424       7.739   4.207 -17.380  1.00 92.44           C  
ATOM   3286  C   ILE A 424       7.930   5.327 -16.352  1.00 92.44           C  
ATOM   3287  CB  ILE A 424       7.961   2.813 -16.749  1.00 92.44           C  
ATOM   3288  O   ILE A 424       6.957   5.943 -15.911  1.00 92.44           O  
ATOM   3289  CG1 ILE A 424       7.649   1.725 -17.796  1.00 92.44           C  
ATOM   3290  CG2 ILE A 424       7.082   2.638 -15.494  1.00 92.44           C  
ATOM   3291  CD1 ILE A 424       7.902   0.289 -17.334  1.00 92.44           C  
ATOM   3292  N   LEU A 425       9.181   5.651 -16.015  1.00 93.81           N  
ATOM   3293  CA  LEU A 425       9.499   6.731 -15.082  1.00 93.81           C  
ATOM   3294  C   LEU A 425       9.083   8.109 -15.616  1.00 93.81           C  
ATOM   3295  CB  LEU A 425      10.999   6.696 -14.763  1.00 93.81           C  
ATOM   3296  O   LEU A 425       8.565   8.925 -14.853  1.00 93.81           O  
ATOM   3297  CG  LEU A 425      11.491   5.444 -14.023  1.00 93.81           C  
ATOM   3298  CD1 LEU A 425      12.998   5.552 -13.801  1.00 93.81           C  
ATOM   3299  CD2 LEU A 425      10.812   5.254 -12.669  1.00 93.81           C  
ATOM   3300  N   ILE A 426       9.227   8.359 -16.923  1.00 93.88           N  
ATOM   3301  CA  ILE A 426       8.728   9.585 -17.565  1.00 93.88           C  
ATOM   3302  C   ILE A 426       7.205   9.655 -17.486  1.00 93.88           C  
ATOM   3303  CB  ILE A 426       9.219   9.705 -19.027  1.00 93.88           C  
ATOM   3304  O   ILE A 426       6.683  10.708 -17.139  1.00 93.88           O  
ATOM   3305  CG1 ILE A 426      10.732   9.997 -19.040  1.00 93.88           C  
ATOM   3306  CG2 ILE A 426       8.483  10.821 -19.796  1.00 93.88           C  
ATOM   3307  CD1 ILE A 426      11.409   9.805 -20.404  1.00 93.88           C  
ATOM   3308  N   ILE A 427       6.481   8.568 -17.763  1.00 92.69           N  
ATOM   3309  CA  ILE A 427       5.014   8.531 -17.678  1.00 92.69           C  
ATOM   3310  C   ILE A 427       4.565   8.858 -16.251  1.00 92.69           C  
ATOM   3311  CB  ILE A 427       4.466   7.170 -18.174  1.00 92.69           C  
ATOM   3312  O   ILE A 427       3.746   9.758 -16.063  1.00 92.69           O  
ATOM   3313  CG1 ILE A 427       4.645   7.052 -19.706  1.00 92.69           C  
ATOM   3314  CG2 ILE A 427       2.976   7.005 -17.813  1.00 92.69           C  
ATOM   3315  CD1 ILE A 427       4.411   5.637 -20.251  1.00 92.69           C  
ATOM   3316  N   LEU A 428       5.148   8.207 -15.240  1.00 93.19           N  
ATOM   3317  CA  LEU A 428       4.858   8.495 -13.831  1.00 93.19           C  
ATOM   3318  C   LEU A 428       5.228   9.945 -13.454  1.00 93.19           C  
ATOM   3319  CB  LEU A 428       5.604   7.475 -12.948  1.00 93.19           C  
ATOM   3320  O   LEU A 428       4.479  10.625 -12.747  1.00 93.19           O  
ATOM   3321  CG  LEU A 428       5.134   6.011 -13.066  1.00 93.19           C  
ATOM   3322  CD1 LEU A 428       6.027   5.121 -12.198  1.00 93.19           C  
ATOM   3323  CD2 LEU A 428       3.688   5.826 -12.602  1.00 93.19           C  
ATOM   3324  N   GLY A 429       6.346  10.456 -13.975  1.00 93.31           N  
ATOM   3325  CA  GLY A 429       6.777  11.845 -13.818  1.00 93.31           C  
ATOM   3326  C   GLY A 429       5.800  12.845 -14.438  1.00 93.31           C  
ATOM   3327  O   GLY A 429       5.388  13.803 -13.786  1.00 93.31           O  
ATOM   3328  N   LEU A 430       5.346  12.605 -15.664  1.00 92.50           N  
ATOM   3329  CA  LEU A 430       4.350  13.429 -16.347  1.00 92.50           C  
ATOM   3330  C   LEU A 430       2.999  13.391 -15.627  1.00 92.50           C  
ATOM   3331  CB  LEU A 430       4.200  12.955 -17.802  1.00 92.50           C  
ATOM   3332  O   LEU A 430       2.362  14.434 -15.488  1.00 92.50           O  
ATOM   3333  CG  LEU A 430       5.384  13.295 -18.726  1.00 92.50           C  
ATOM   3334  CD1 LEU A 430       5.153  12.646 -20.090  1.00 92.50           C  
ATOM   3335  CD2 LEU A 430       5.534  14.801 -18.952  1.00 92.50           C  
ATOM   3336  N   MET A 431       2.587  12.236 -15.095  1.00 91.69           N  
ATOM   3337  CA  MET A 431       1.387  12.135 -14.257  1.00 91.69           C  
ATOM   3338  C   MET A 431       1.477  13.039 -13.019  1.00 91.69           C  
ATOM   3339  CB  MET A 431       1.140  10.682 -13.827  1.00 91.69           C  
ATOM   3340  O   MET A 431       0.484  13.666 -12.648  1.00 91.69           O  
ATOM   3341  CG  MET A 431       0.645   9.792 -14.969  1.00 91.69           C  
ATOM   3342  SD  MET A 431       0.475   8.042 -14.518  1.00 91.69           S  
ATOM   3343  CE  MET A 431      -0.891   8.121 -13.327  1.00 91.69           C  
ATOM   3344  N   SER A 432       2.660  13.179 -12.408  1.00 91.31           N  
ATOM   3345  CA  SER A 432       2.848  14.102 -11.277  1.00 91.31           C  
ATOM   3346  C   SER A 432       2.731  15.571 -11.702  1.00 91.31           C  
ATOM   3347  CB  SER A 432       4.171  13.832 -10.553  1.00 91.31           C  
ATOM   3348  O   SER A 432       2.119  16.370 -10.995  1.00 91.31           O  
ATOM   3349  OG  SER A 432       5.281  14.324 -11.256  1.00 91.31           O  
ATOM   3350  N   ILE A 433       3.217  15.923 -12.899  1.00 90.81           N  
ATOM   3351  CA  ILE A 433       3.065  17.269 -13.472  1.00 90.81           C  
ATOM   3352  C   ILE A 433       1.588  17.559 -13.763  1.00 90.81           C  
ATOM   3353  CB  ILE A 433       3.947  17.435 -14.732  1.00 90.81           C  
ATOM   3354  O   ILE A 433       1.109  18.653 -13.470  1.00 90.81           O  
ATOM   3355  CG1 ILE A 433       5.443  17.379 -14.345  1.00 90.81           C  
ATOM   3356  CG2 ILE A 433       3.630  18.764 -15.450  1.00 90.81           C  
ATOM   3357  CD1 ILE A 433       6.395  17.232 -15.538  1.00 90.81           C  
ATOM   3358  N   VAL A 434       0.835  16.580 -14.271  1.00 89.38           N  
ATOM   3359  CA  VAL A 434      -0.623  16.698 -14.420  1.00 89.38           C  
ATOM   3360  C   VAL A 434      -1.276  16.944 -13.056  1.00 89.38           C  
ATOM   3361  CB  VAL A 434      -1.212  15.462 -15.129  1.00 89.38           C  
ATOM   3362  O   VAL A 434      -2.086  17.862 -12.929  1.00 89.38           O  
ATOM   3363  CG1 VAL A 434      -2.745  15.480 -15.139  1.00 89.38           C  
ATOM   3364  CG2 VAL A 434      -0.749  15.401 -16.590  1.00 89.38           C  
ATOM   3365  N   GLY A 435      -0.868  16.210 -12.016  1.00 85.81           N  
ATOM   3366  CA  GLY A 435      -1.288  16.453 -10.632  1.00 85.81           C  
ATOM   3367  C   GLY A 435      -0.997  17.880 -10.150  1.00 85.81           C  
ATOM   3368  O   GLY A 435      -1.860  18.513  -9.538  1.00 85.81           O  
ATOM   3369  N   LEU A 436       0.175  18.431 -10.488  1.00 88.38           N  
ATOM   3370  CA  LEU A 436       0.546  19.814 -10.177  1.00 88.38           C  
ATOM   3371  C   LEU A 436      -0.355  20.826 -10.890  1.00 88.38           C  
ATOM   3372  CB  LEU A 436       2.016  20.061 -10.569  1.00 88.38           C  
ATOM   3373  O   LEU A 436      -0.857  21.757 -10.260  1.00 88.38           O  
ATOM   3374  CG  LEU A 436       2.541  21.463 -10.222  1.00 88.38           C  
ATOM   3375  CD1 LEU A 436       2.538  21.739  -8.718  1.00 88.38           C  
ATOM   3376  CD2 LEU A 436       3.971  21.608 -10.739  1.00 88.38           C  
ATOM   3377  N   VAL A 437      -0.565  20.654 -12.196  1.00 87.38           N  
ATOM   3378  CA  VAL A 437      -1.413  21.539 -13.006  1.00 87.38           C  
ATOM   3379  C   VAL A 437      -2.837  21.545 -12.456  1.00 87.38           C  
ATOM   3380  CB  VAL A 437      -1.379  21.114 -14.488  1.00 87.38           C  
ATOM   3381  O   VAL A 437      -3.409  22.614 -12.236  1.00 87.38           O  
ATOM   3382  CG1 VAL A 437      -2.421  21.854 -15.334  1.00 87.38           C  
ATOM   3383  CG2 VAL A 437      -0.004  21.411 -15.100  1.00 87.38           C  
ATOM   3384  N   LEU A 438      -3.376  20.365 -12.145  1.00 83.81           N  
ATOM   3385  CA  LEU A 438      -4.679  20.215 -11.505  1.00 83.81           C  
ATOM   3386  C   LEU A 438      -4.729  20.937 -10.159  1.00 83.81           C  
ATOM   3387  CB  LEU A 438      -4.973  18.720 -11.328  1.00 83.81           C  
ATOM   3388  O   LEU A 438      -5.650  21.718  -9.927  1.00 83.81           O  
ATOM   3389  CG  LEU A 438      -5.288  17.994 -12.645  1.00 83.81           C  
ATOM   3390  CD1 LEU A 438      -5.190  16.497 -12.380  1.00 83.81           C  
ATOM   3391  CD2 LEU A 438      -6.687  18.337 -13.160  1.00 83.81           C  
ATOM   3392  N   PHE A 439      -3.723  20.752  -9.299  1.00 84.94           N  
ATOM   3393  CA  PHE A 439      -3.647  21.459  -8.020  1.00 84.94           C  
ATOM   3394  C   PHE A 439      -3.665  22.979  -8.207  1.00 84.94           C  
ATOM   3395  CB  PHE A 439      -2.404  21.011  -7.235  1.00 84.94           C  
ATOM   3396  O   PHE A 439      -4.434  23.670  -7.541  1.00 84.94           O  
ATOM   3397  CG  PHE A 439      -2.252  21.726  -5.904  1.00 84.94           C  
ATOM   3398  CD1 PHE A 439      -1.331  22.783  -5.772  1.00 84.94           C  
ATOM   3399  CD2 PHE A 439      -3.054  21.373  -4.801  1.00 84.94           C  
ATOM   3400  CE1 PHE A 439      -1.215  23.472  -4.550  1.00 84.94           C  
ATOM   3401  CE2 PHE A 439      -2.934  22.059  -3.584  1.00 84.94           C  
ATOM   3402  CZ  PHE A 439      -2.011  23.105  -3.454  1.00 84.94           C  
ATOM   3403  N   VAL A 440      -2.872  23.519  -9.135  1.00 85.50           N  
ATOM   3404  CA  VAL A 440      -2.804  24.966  -9.387  1.00 85.50           C  
ATOM   3405  C   VAL A 440      -4.134  25.509  -9.917  1.00 85.50           C  
ATOM   3406  CB  VAL A 440      -1.632  25.299 -10.331  1.00 85.50           C  
ATOM   3407  O   VAL A 440      -4.601  26.542  -9.430  1.00 85.50           O  
ATOM   3408  CG1 VAL A 440      -1.623  26.779 -10.745  1.00 85.50           C  
ATOM   3409  CG2 VAL A 440      -0.288  25.020  -9.642  1.00 85.50           C  
ATOM   3410  N   ILE A 441      -4.769  24.822 -10.871  1.00 82.62           N  
ATOM   3411  CA  ILE A 441      -6.058  25.234 -11.450  1.00 82.62           C  
ATOM   3412  C   ILE A 441      -7.158  25.223 -10.382  1.00 82.62           C  
ATOM   3413  CB  ILE A 441      -6.420  24.334 -12.657  1.00 82.62           C  
ATOM   3414  O   ILE A 441      -7.851  26.224 -10.189  1.00 82.62           O  
ATOM   3415  CG1 ILE A 441      -5.446  24.597 -13.830  1.00 82.62           C  
ATOM   3416  CG2 ILE A 441      -7.871  24.577 -13.121  1.00 82.62           C  
ATOM   3417  CD1 ILE A 441      -5.564  23.570 -14.964  1.00 82.62           C  
ATOM   3418  N   LEU A 442      -7.285  24.120  -9.644  1.00 76.38           N  
ATOM   3419  CA  LEU A 442      -8.338  23.927  -8.644  1.00 76.38           C  
ATOM   3420  C   LEU A 442      -8.176  24.876  -7.451  1.00 76.38           C  
ATOM   3421  CB  LEU A 442      -8.308  22.456  -8.197  1.00 76.38           C  
ATOM   3422  O   LEU A 442      -9.154  25.372  -6.886  1.00 76.38           O  
ATOM   3423  CG  LEU A 442      -8.708  21.464  -9.311  1.00 76.38           C  
ATOM   3424  CD1 LEU A 442      -8.373  20.023  -8.904  1.00 76.38           C  
ATOM   3425  CD2 LEU A 442     -10.188  21.606  -9.670  1.00 76.38           C  
ATOM   3426  N   ASN A 443      -6.935  25.192  -7.093  1.00 71.81           N  
ATOM   3427  CA  ASN A 443      -6.631  26.151  -6.042  1.00 71.81           C  
ATOM   3428  C   ASN A 443      -6.948  27.600  -6.453  1.00 71.81           C  
ATOM   3429  CB  ASN A 443      -5.162  25.949  -5.683  1.00 71.81           C  
ATOM   3430  O   ASN A 443      -7.342  28.396  -5.604  1.00 71.81           O  
ATOM   3431  CG  ASN A 443      -4.718  26.644  -4.426  1.00 71.81           C  
ATOM   3432  ND2 ASN A 443      -3.430  26.858  -4.316  1.00 71.81           N  
ATOM   3433  OD1 ASN A 443      -5.456  26.954  -3.504  1.00 71.81           O  
ATOM   3434  N   ARG A 444      -6.818  27.949  -7.743  1.00 69.12           N  
ATOM   3435  CA  ARG A 444      -7.276  29.250  -8.268  1.00 69.12           C  
ATOM   3436  C   ARG A 444      -8.803  29.348  -8.254  1.00 69.12           C  
ATOM   3437  CB  ARG A 444      -6.716  29.499  -9.679  1.00 69.12           C  
ATOM   3438  O   ARG A 444      -9.336  30.344  -7.778  1.00 69.12           O  
ATOM   3439  CG  ARG A 444      -5.226  29.873  -9.664  1.00 69.12           C  
ATOM   3440  CD  ARG A 444      -4.726  30.107 -11.095  1.00 69.12           C  
ATOM   3441  NE  ARG A 444      -3.300  30.489 -11.126  1.00 69.12           N  
ATOM   3442  NH1 ARG A 444      -3.203  31.132 -13.333  1.00 69.12           N  
ATOM   3443  NH2 ARG A 444      -1.366  31.239 -12.079  1.00 69.12           N  
ATOM   3444  CZ  ARG A 444      -2.634  30.950 -12.174  1.00 69.12           C  
ATOM   3445  N   TRP A 445      -9.495  28.292  -8.682  1.00 56.03           N  
ATOM   3446  CA  TRP A 445     -10.964  28.222  -8.695  1.00 56.03           C  
ATOM   3447  C   TRP A 445     -11.593  28.329  -7.301  1.00 56.03           C  
ATOM   3448  CB  TRP A 445     -11.379  26.901  -9.351  1.00 56.03           C  
ATOM   3449  O   TRP A 445     -12.596  29.003  -7.102  1.00 56.03           O  
ATOM   3450  CG  TRP A 445     -11.541  26.957 -10.833  1.00 56.03           C  
ATOM   3451  CD1 TRP A 445     -10.633  27.406 -11.731  1.00 56.03           C  
ATOM   3452  CD2 TRP A 445     -12.716  26.574 -11.605  1.00 56.03           C  
ATOM   3453  CE2 TRP A 445     -12.455  26.837 -12.982  1.00 56.03           C  
ATOM   3454  CE3 TRP A 445     -13.978  26.034 -11.275  1.00 56.03           C  
ATOM   3455  NE1 TRP A 445     -11.175  27.345 -13.001  1.00 56.03           N  
ATOM   3456  CH2 TRP A 445     -14.644  26.038 -13.626  1.00 56.03           C  
ATOM   3457  CZ2 TRP A 445     -13.398  26.578 -13.985  1.00 56.03           C  
ATOM   3458  CZ3 TRP A 445     -14.931  25.766 -12.276  1.00 56.03           C  
ATOM   3459  N   THR A 446     -10.981  27.704  -6.299  1.00 55.34           N  
ATOM   3460  CA  THR A 446     -11.495  27.739  -4.919  1.00 55.34           C  
ATOM   3461  C   THR A 446     -11.160  29.029  -4.167  1.00 55.34           C  
ATOM   3462  CB  THR A 446     -11.028  26.515  -4.126  1.00 55.34           C  
ATOM   3463  O   THR A 446     -11.668  29.240  -3.066  1.00 55.34           O  
ATOM   3464  CG2 THR A 446     -11.767  25.259  -4.576  1.00 55.34           C  
ATOM   3465  OG1 THR A 446      -9.651  26.273  -4.298  1.00 55.34           O  
ATOM   3466  N   GLN A 447     -10.315  29.900  -4.730  1.00 54.47           N  
ATOM   3467  CA  GLN A 447     -10.110  31.261  -4.228  1.00 54.47           C  
ATOM   3468  C   GLN A 447     -11.083  32.276  -4.837  1.00 54.47           C  
ATOM   3469  CB  GLN A 447      -8.654  31.701  -4.441  1.00 54.47           C  
ATOM   3470  O   GLN A 447     -11.314  33.292  -4.196  1.00 54.47           O  
ATOM   3471  CG  GLN A 447      -7.717  31.044  -3.420  1.00 54.47           C  
ATOM   3472  CD  GLN A 447      -6.309  31.625  -3.464  1.00 54.47           C  
ATOM   3473  NE2 GLN A 447      -5.653  31.799  -2.336  1.00 54.47           N  
ATOM   3474  OE1 GLN A 447      -5.717  31.916  -4.479  1.00 54.47           O  
ATOM   3475  N   SER A 448     -11.663  32.004  -6.012  1.00 42.16           N  
ATOM   3476  CA  SER A 448     -12.667  32.875  -6.645  1.00 42.16           C  
ATOM   3477  C   SER A 448     -14.103  32.657  -6.151  1.00 42.16           C  
ATOM   3478  CB  SER A 448     -12.609  32.737  -8.170  1.00 42.16           C  
ATOM   3479  O   SER A 448     -14.972  33.449  -6.481  1.00 42.16           O  
ATOM   3480  OG  SER A 448     -12.804  31.401  -8.595  1.00 42.16           O  
ATOM   3481  N   GLU A 449     -14.367  31.585  -5.391  1.00 43.91           N  
ATOM   3482  CA  GLU A 449     -15.663  31.326  -4.727  1.00 43.91           C  
ATOM   3483  C   GLU A 449     -15.731  31.903  -3.288  1.00 43.91           C  
ATOM   3484  CB  GLU A 449     -15.997  29.812  -4.760  1.00 43.91           C  
ATOM   3485  O   GLU A 449     -16.671  31.609  -2.550  1.00 43.91           O  
ATOM   3486  CG  GLU A 449     -16.433  29.266  -6.139  1.00 43.91           C  
ATOM   3487  CD  GLU A 449     -16.835  27.765  -6.123  1.00 43.91           C  
ATOM   3488  OE1 GLU A 449     -17.518  27.294  -7.075  1.00 43.91           O  
ATOM   3489  OE2 GLU A 449     -16.432  27.041  -5.182  1.00 43.91           O  
ATOM   3490  N   LYS A 450     -14.737  32.702  -2.873  1.00 39.38           N  
ATOM   3491  CA  LYS A 450     -14.804  33.565  -1.682  1.00 39.38           C  
ATOM   3492  C   LYS A 450     -15.164  34.977  -2.102  1.00 39.38           C  
ATOM   3493  CB  LYS A 450     -13.454  33.639  -0.966  1.00 39.38           C  
ATOM   3494  O   LYS A 450     -15.904  35.620  -1.328  1.00 39.38           O  
ATOM   3495  CG  LYS A 450     -13.143  32.412  -0.117  1.00 39.38           C  
ATOM   3496  CD  LYS A 450     -11.903  32.741   0.715  1.00 39.38           C  
ATOM   3497  CE  LYS A 450     -11.627  31.628   1.720  1.00 39.38           C  
ATOM   3498  NZ  LYS A 450     -10.677  32.107   2.751  1.00 39.38           N  
ATOM   3499  OXT LYS A 450     -14.559  35.383  -3.117  1.00 39.38           O  
TER    3500      LYS A 450                                                      
ENDMDL                                                                          
END                                                                             
