# Supplementary material for: Cryo‐EM structure of antibacterial efflux transporter QacA from Staphylococcus aureus reveals a novel extracellular loop with allosteric role
Source: EMBO J. 2023 Jul 17;42(16):e113418. doi: 10.15252/embj.2023113418 (PMC10425836; doi:10.15252/embj.2023113418)
Supplement: Supplementary file 4 — Source Data for Expanded View [file EMBJ-42-e113418-s008.zip › Expanded view source data/Figure EV2/AF2 models/AF-Q6UEH3-AflT.pdb]

HEADER                                            01-JUN-22                     
TITLE     ALPHAFOLD MONOMER V2.0 PREDICTION FOR EFFLUX PUMP AFLT (Q6UEH3)       
COMPND    MOL_ID: 1;                                                            
COMPND   2 MOLECULE: EFFLUX PUMP AFLT;                                          
COMPND   3 CHAIN: A                                                             
SOURCE    MOL_ID: 1;                                                            
SOURCE   2 ORGANISM_SCIENTIFIC: ASPERGILLUS PARASITICUS (STRAIN ATCC 56775 /    
SOURCE   3 NRRL 5862 / SRRC 143 / SU-1);                                        
SOURCE   4 ORGANISM_TAXID: 1403190                                              
REMARK   1                                                                      
REMARK   1 REFERENCE 1                                                          
REMARK   1  AUTH   JOHN JUMPER, RICHARD EVANS, ALEXANDER PRITZEL, TIM GREEN,    
REMARK   1  AUTH 2 MICHAEL FIGURNOV, OLAF RONNEBERGER, KATHRYN TUNYASUVUNAKOOL, 
REMARK   1  AUTH 3 RUSS BATES, AUGUSTIN ZIDEK, ANNA POTAPENKO, ALEX BRIDGLAND,  
REMARK   1  AUTH 4 CLEMENS MEYER, SIMON A A KOHL, ANDREW J BALLARD,             
REMARK   1  AUTH 5 ANDREW COWIE, BERNARDINO ROMERA-PAREDES, STANISLAV NIKOLOV,  
REMARK   1  AUTH 6 RISHUB JAIN, JONAS ADLER, TREVOR BACK, STIG PETERSEN,        
REMARK   1  AUTH 7 DAVID REIMAN, ELLEN CLANCY, MICHAL ZIELINSKI,                
REMARK   1  AUTH 8 MARTIN STEINEGGER, MICHALINA PACHOLSKA, TAMAS BERGHAMMER,    
REMARK   1  AUTH 9 DAVID SILVER, ORIOL VINYALS, ANDREW W SENIOR,                
REMARK   1  AUTH10 KORAY KAVUKCUOGLU, PUSHMEET KOHLI, DEMIS HASSABIS            
REMARK   1  TITL   HIGHLY ACCURATE PROTEIN STRUCTURE PREDICTION WITH ALPHAFOLD  
REMARK   1  REF    NATURE                        V. 596   583 2021              
REMARK   1  REFN                   ISSN 0028-0836                               
REMARK   1  PMID   34265844                                                     
REMARK   1  DOI    10.1038/s41586-021-03819-2                                   
REMARK   1                                                                      
REMARK   1 DISCLAIMERS                                                          
REMARK   1 ALPHAFOLD DATA, COPYRIGHT (2021) DEEPMIND TECHNOLOGIES LIMITED. THE  
REMARK   1 INFORMATION PROVIDED IS THEORETICAL MODELLING ONLY AND CAUTION SHOULD
REMARK   1 BE EXERCISED IN ITS USE. IT IS PROVIDED "AS-IS" WITHOUT ANY WARRANTY 
REMARK   1 OF ANY KIND, WHETHER EXPRESSED OR IMPLIED. NO WARRANTY IS GIVEN THAT 
REMARK   1 USE OF THE INFORMATION SHALL NOT INFRINGE THE RIGHTS OF ANY THIRD    
REMARK   1 PARTY. THE INFORMATION IS NOT INTENDED TO BE A SUBSTITUTE FOR        
REMARK   1 PROFESSIONAL MEDICAL ADVICE, DIAGNOSIS, OR TREATMENT, AND DOES NOT   
REMARK   1 CONSTITUTE MEDICAL OR OTHER PROFESSIONAL ADVICE. IT IS AVAILABLE FOR 
REMARK   1 ACADEMIC AND COMMERCIAL PURPOSES, UNDER CC-BY 4.0 LICENCE.           
DBREF  XXXX A    1   514  UNP    Q6UEH3   AFLT_ASPPU       1    514             
SEQRES   1 A  514  MET LEU ILE ASP GLU ALA ALA GLU ALA SER SER HIS ILE          
SEQRES   2 A  514  SER GLY MET LYS LEU TYR LEU ILE VAL LEU SER LEU LEU          
SEQRES   3 A  514  LEU ALA VAL PHE CYS VAL ALA LEU ASP ASN THR ILE LEU          
SEQRES   4 A  514  SER VAL ALA ILE PRO ARG ILE THR ASP GLU PHE HIS ARG          
SEQRES   5 A  514  LEU ASN ASP ILE GLY TRP TYR ALA SER ALA TYR LEU LEU          
SEQRES   6 A  514  THR THR CYS ALA PHE GLN LEU LEU TYR GLY LYS LEU TYR          
SEQRES   7 A  514  ALA LEU PHE SER THR LYS TRP VAL PHE LEU VAL ALA LEU          
SEQRES   8 A  514  CYS ILE PHE GLU VAL GLY SER LEU ILE CYS GLY VAL ALA          
SEQRES   9 A  514  PRO SER SER VAL VAL LEU ILE VAL GLY ARG ALA ILE ALA          
SEQRES  10 A  514  GLY VAL GLY SER SER GLY ILE PHE THR GLY ALA LEU VAL          
SEQRES  11 A  514  THR ILE ALA HIS ILE VAL PRO LEU ALA LYS ARG PRO VAL          
SEQRES  12 A  514  TYR MET GLY LEU LEU GLY GLY MET TYR GLY ILE ALA SER          
SEQRES  13 A  514  VAL ALA GLY PRO LEU LEU GLY GLY ALA PHE THR ASN GLU          
SEQRES  14 A  514  VAL THR TRP ARG TRP CYS PHE TYR ILE ASN LEU PRO VAL          
SEQRES  15 A  514  GLY GLY VAL THR ALA VAL VAL ILE LEU PHE LEU LEU ARG          
SEQRES  16 A  514  ILE PRO LYS SER ALA ASP LEU ARG THR HIS GLY ALA TRP          
SEQRES  17 A  514  GLU MET LEU LYS GLY LEU ASP PRO LEU GLY THR ILE VAL          
SEQRES  18 A  514  PHE THR PRO SER ILE ILE CYS VAL LEU LEU ALA LEU GLN          
SEQRES  19 A  514  TRP GLY GLY VAL ASP TYR ALA TRP SER ASN GLY ARG ILE          
SEQRES  20 A  514  ILE ALA LEU PHE VAL LEU PHE GLY VAL LEU LEU ILE THR          
SEQRES  21 A  514  PHE ILE ILE ILE GLN VAL LEU MET LYS ASP LYS ALA THR          
SEQRES  22 A  514  VAL PRO ILE LYS VAL ALA SER GLN ARG SER VAL ALA CYS          
SEQRES  23 A  514  ALA SER VAL PHE VAL PHE PHE ILE GLY ALA SER MET PHE          
SEQRES  24 A  514  VAL MET ILE TYR TYR VAL PRO ILE TRP PHE GLN ALA ILE          
SEQRES  25 A  514  ARG ASN GLN SER PRO VAL GLN ALA GLY ILE ASP SER ILE          
SEQRES  26 A  514  ALA LEU ILE LEU ALA ASN THR ALA GLY ALA ILE ILE SER          
SEQRES  27 A  514  GLY ALA VAL THR ASN LYS THR GLY HIS TYR ALA PRO TRP          
SEQRES  28 A  514  PHE ILE VAL SER SER VAL ILE MET SER ILE GLY ALA GLY          
SEQRES  29 A  514  CYS LEU THR LEU PHE THR VAL ASP ILE ALA GLN SER LYS          
SEQRES  30 A  514  TRP ILE GLY PHE LEU PHE LEU TYR GLY ILE GLY VAL GLY          
SEQRES  31 A  514  PHE GLY PHE GLN GLN GLY ALA VAL ALA VAL GLN ALA VAL          
SEQRES  32 A  514  LEU PRO MET ALA GLN VAL PRO ILE GLY THR ALA LEU ILE          
SEQRES  33 A  514  TRP PHE VAL GLN MET LEU GLY GLY ALA LEU PHE THR SER          
SEQRES  34 A  514  VAL ALA GLN ASN ILE PHE SER THR HIS LEU ALA GLU ASN          
SEQRES  35 A  514  LEU ALA ASN LEU GLN LEU PRO GLY LEU ASP PRO GLU ALA          
SEQRES  36 A  514  ILE VAL GLY ALA GLY ALA THR GLY PHE ARG GLN LEU VAL          
SEQRES  37 A  514  GLN PRO GLU TYR MET ASP GLN VAL LEU VAL ALA TYR ASN          
SEQRES  38 A  514  ALA ALA LEU LEU ASP VAL PHE GLN VAL ALA LEU ILE CYS          
SEQRES  39 A  514  SER CYS LEU SER ILE LEU GLY ALA VAL GLY ILE GLU TRP          
SEQRES  40 A  514  ARG SER VAL LYS GLN ASN ARG                                  
CRYST1    1.000    1.000    1.000  90.00  90.00  90.00 P 1           1          
ORIGX1      1.000000  0.000000  0.000000        0.00000                         
ORIGX2      0.000000  1.000000  0.000000        0.00000                         
ORIGX3      0.000000  0.000000  1.000000        0.00000                         
SCALE1      1.000000  0.000000  0.000000        0.00000                         
SCALE2      0.000000  1.000000  0.000000        0.00000                         
SCALE3      0.000000  0.000000  1.000000        0.00000                         
MODEL        1                                                                  
ATOM      1  N   MET A   1      30.073   1.801 -28.534  1.00 41.41           N  
ATOM      2  CA  MET A   1      29.663   3.103 -27.966  1.00 41.41           C  
ATOM      3  C   MET A   1      28.729   3.855 -28.906  1.00 41.41           C  
ATOM      4  CB  MET A   1      30.822   3.921 -27.379  1.00 41.41           C  
ATOM      5  O   MET A   1      27.553   3.852 -28.601  1.00 41.41           O  
ATOM      6  CG  MET A   1      31.008   3.477 -25.921  1.00 41.41           C  
ATOM      7  SD  MET A   1      32.369   4.275 -25.040  1.00 41.41           S  
ATOM      8  CE  MET A   1      32.195   3.470 -23.423  1.00 41.41           C  
ATOM      9  N   LEU A   2      29.142   4.345 -30.084  1.00 35.25           N  
ATOM     10  CA  LEU A   2      28.209   5.053 -30.998  1.00 35.25           C  
ATOM     11  C   LEU A   2      27.073   4.190 -31.603  1.00 35.25           C  
ATOM     12  CB  LEU A   2      29.021   5.731 -32.121  1.00 35.25           C  
ATOM     13  O   LEU A   2      26.068   4.726 -32.052  1.00 35.25           O  
ATOM     14  CG  LEU A   2      29.783   6.996 -31.677  1.00 35.25           C  
ATOM     15  CD1 LEU A   2      30.751   7.429 -32.779  1.00 35.25           C  
ATOM     16  CD2 LEU A   2      28.843   8.166 -31.399  1.00 35.25           C  
ATOM     17  N   ILE A   3      27.206   2.856 -31.618  1.00 37.58           N  
ATOM     18  CA  ILE A   3      26.165   1.942 -32.137  1.00 37.58           C  
ATOM     19  C   ILE A   3      25.094   1.622 -31.070  1.00 37.58           C  
ATOM     20  CB  ILE A   3      26.817   0.687 -32.780  1.00 37.58           C  
ATOM     21  O   ILE A   3      23.951   1.350 -31.428  1.00 37.58           O  
ATOM     22  CG1 ILE A   3      27.758   1.115 -33.938  1.00 37.58           C  
ATOM     23  CG2 ILE A   3      25.760  -0.307 -33.299  1.00 37.58           C  
ATOM     24  CD1 ILE A   3      28.516  -0.029 -34.626  1.00 37.58           C  
ATOM     25  N   ASP A   4      25.415   1.737 -29.775  1.00 36.60           N  
ATOM     26  CA  ASP A   4      24.445   1.523 -28.685  1.00 36.60           C  
ATOM     27  C   ASP A   4      23.569   2.764 -28.441  1.00 36.60           C  
ATOM     28  CB  ASP A   4      25.165   1.095 -27.397  1.00 36.60           C  
ATOM     29  O   ASP A   4      22.371   2.633 -28.194  1.00 36.60           O  
ATOM     30  CG  ASP A   4      25.658  -0.353 -27.454  1.00 36.60           C  
ATOM     31  OD1 ASP A   4      24.852  -1.237 -27.818  1.00 36.60           O  
ATOM     32  OD2 ASP A   4      26.869  -0.545 -27.183  1.00 36.60           O  
ATOM     33  N   GLU A   5      24.114   3.972 -28.623  1.00 32.71           N  
ATOM     34  CA  GLU A   5      23.353   5.228 -28.481  1.00 32.71           C  
ATOM     35  C   GLU A   5      22.232   5.362 -29.530  1.00 32.71           C  
ATOM     36  CB  GLU A   5      24.316   6.421 -28.590  1.00 32.71           C  
ATOM     37  O   GLU A   5      21.138   5.849 -29.233  1.00 32.71           O  
ATOM     38  CG  GLU A   5      25.165   6.617 -27.323  1.00 32.71           C  
ATOM     39  CD  GLU A   5      26.183   7.761 -27.467  1.00 32.71           C  
ATOM     40  OE1 GLU A   5      26.592   8.333 -26.436  1.00 32.71           O  
ATOM     41  OE2 GLU A   5      26.611   8.025 -28.616  1.00 32.71           O  
ATOM     42  N   ALA A   6      22.455   4.869 -30.755  1.00 31.24           N  
ATOM     43  CA  ALA A   6      21.427   4.839 -31.798  1.00 31.24           C  
ATOM     44  C   ALA A   6      20.341   3.776 -31.531  1.00 31.24           C  
ATOM     45  CB  ALA A   6      22.116   4.631 -33.151  1.00 31.24           C  
ATOM     46  O   ALA A   6      19.192   3.947 -31.947  1.00 31.24           O  
ATOM     47  N   ALA A   7      20.675   2.700 -30.810  1.00 34.45           N  
ATOM     48  CA  ALA A   7      19.716   1.671 -30.420  1.00 34.45           C  
ATOM     49  C   ALA A   7      18.825   2.138 -29.254  1.00 34.45           C  
ATOM     50  CB  ALA A   7      20.475   0.376 -30.110  1.00 34.45           C  
ATOM     51  O   ALA A   7      17.609   1.918 -29.303  1.00 34.45           O  
ATOM     52  N   GLU A   8      19.373   2.855 -28.267  1.00 36.91           N  
ATOM     53  CA  GLU A   8      18.596   3.398 -27.140  1.00 36.91           C  
ATOM     54  C   GLU A   8      17.634   4.519 -27.564  1.00 36.91           C  
ATOM     55  CB  GLU A   8      19.521   3.858 -25.999  1.00 36.91           C  
ATOM     56  O   GLU A   8      16.480   4.533 -27.124  1.00 36.91           O  
ATOM     57  CG  GLU A   8      19.909   2.676 -25.093  1.00 36.91           C  
ATOM     58  CD  GLU A   8      20.638   3.104 -23.809  1.00 36.91           C  
ATOM     59  OE1 GLU A   8      20.419   2.432 -22.770  1.00 36.91           O  
ATOM     60  OE2 GLU A   8      21.373   4.110 -23.856  1.00 36.91           O  
ATOM     61  N   ALA A   9      18.031   5.385 -28.503  1.00 35.88           N  
ATOM     62  CA  ALA A   9      17.156   6.439 -29.027  1.00 35.88           C  
ATOM     63  C   ALA A   9      15.952   5.904 -29.840  1.00 35.88           C  
ATOM     64  CB  ALA A   9      18.018   7.403 -29.851  1.00 35.88           C  
ATOM     65  O   ALA A   9      14.958   6.613 -30.018  1.00 35.88           O  
ATOM     66  N   SER A  10      16.004   4.651 -30.314  1.00 38.84           N  
ATOM     67  CA  SER A  10      15.042   4.095 -31.281  1.00 38.84           C  
ATOM     68  C   SER A  10      13.813   3.387 -30.685  1.00 38.84           C  
ATOM     69  CB  SER A  10      15.770   3.193 -32.284  1.00 38.84           C  
ATOM     70  O   SER A  10      12.916   2.998 -31.433  1.00 38.84           O  
ATOM     71  OG  SER A  10      16.115   1.945 -31.709  1.00 38.84           O  
ATOM     72  N   SER A  11      13.712   3.233 -29.357  1.00 54.61           N  
ATOM     73  CA  SER A  11      12.602   2.480 -28.731  1.00 54.61           C  
ATOM     74  C   SER A  11      11.560   3.329 -27.992  1.00 54.61           C  
ATOM     75  CB  SER A  11      13.140   1.353 -27.851  1.00 54.61           C  
ATOM     76  O   SER A  11      10.566   2.797 -27.490  1.00 54.61           O  
ATOM     77  OG  SER A  11      13.614   1.844 -26.616  1.00 54.61           O  
ATOM     78  N   HIS A  12      11.738   4.652 -27.944  1.00 65.97           N  
ATOM     79  CA  HIS A  12      10.794   5.535 -27.266  1.00 65.97           C  
ATOM     80  C   HIS A  12       9.507   5.705 -28.077  1.00 65.97           C  
ATOM     81  CB  HIS A  12      11.466   6.859 -26.902  1.00 65.97           C  
ATOM     82  O   HIS A  12       9.471   6.315 -29.146  1.00 65.97           O  
ATOM     83  CG  HIS A  12      12.516   6.689 -25.833  1.00 65.97           C  
ATOM     84  CD2 HIS A  12      13.761   7.257 -25.812  1.00 65.97           C  
ATOM     85  ND1 HIS A  12      12.408   5.908 -24.700  1.00 65.97           N  
ATOM     86  CE1 HIS A  12      13.559   6.004 -24.019  1.00 65.97           C  
ATOM     87  NE2 HIS A  12      14.390   6.857 -24.631  1.00 65.97           N  
ATOM     88  N   ILE A  13       8.425   5.148 -27.537  1.00 72.62           N  
ATOM     89  CA  ILE A  13       7.094   5.197 -28.133  1.00 72.62           C  
ATOM     90  C   ILE A  13       6.571   6.631 -28.001  1.00 72.62           C  
ATOM     91  CB  ILE A  13       6.157   4.157 -27.470  1.00 72.62           C  
ATOM     92  O   ILE A  13       6.576   7.203 -26.914  1.00 72.62           O  
ATOM     93  CG1 ILE A  13       6.807   2.748 -27.442  1.00 72.62           C  
ATOM     94  CG2 ILE A  13       4.806   4.122 -28.210  1.00 72.62           C  
ATOM     95  CD1 ILE A  13       5.959   1.663 -26.768  1.00 72.62           C  
ATOM     96  N   SER A  14       6.102   7.219 -29.101  1.00 74.57           N  
ATOM     97  CA  SER A  14       5.546   8.574 -29.131  1.00 74.57           C  
ATOM     98  C   SER A  14       4.125   8.594 -29.710  1.00 74.57           C  
ATOM     99  CB  SER A  14       6.512   9.510 -29.868  1.00 74.57           C  
ATOM    100  O   SER A  14       3.638   7.611 -30.279  1.00 74.57           O  
ATOM    101  OG  SER A  14       6.580   9.176 -31.238  1.00 74.57           O  
ATOM    102  N   GLY A  15       3.422   9.712 -29.511  1.00 85.20           N  
ATOM    103  CA  GLY A  15       2.067   9.924 -30.023  1.00 85.20           C  
ATOM    104  C   GLY A  15       0.991   9.097 -29.311  1.00 85.20           C  
ATOM    105  O   GLY A  15       1.122   8.748 -28.139  1.00 85.20           O  
ATOM    106  N   MET A  16      -0.089   8.778 -30.032  1.00 86.76           N  
ATOM    107  CA  MET A  16      -1.287   8.118 -29.488  1.00 86.76           C  
ATOM    108  C   MET A  16      -0.981   6.788 -28.783  1.00 86.76           C  
ATOM    109  CB  MET A  16      -2.288   7.898 -30.637  1.00 86.76           C  
ATOM    110  O   MET A  16      -1.577   6.475 -27.758  1.00 86.76           O  
ATOM    111  CG  MET A  16      -3.661   7.427 -30.146  1.00 86.76           C  
ATOM    112  SD  MET A  16      -4.516   8.590 -29.050  1.00 86.76           S  
ATOM    113  CE  MET A  16      -5.003   9.878 -30.234  1.00 86.76           C  
ATOM    114  N   LYS A  17      -0.007   6.019 -29.289  1.00 88.68           N  
ATOM    115  CA  LYS A  17       0.391   4.741 -28.679  1.00 88.68           C  
ATOM    116  C   LYS A  17       0.919   4.925 -27.257  1.00 88.68           C  
ATOM    117  CB  LYS A  17       1.443   4.032 -29.540  1.00 88.68           C  
ATOM    118  O   LYS A  17       0.567   4.136 -26.387  1.00 88.68           O  
ATOM    119  CG  LYS A  17       0.874   3.541 -30.877  1.00 88.68           C  
ATOM    120  CD  LYS A  17       1.947   2.770 -31.655  1.00 88.68           C  
ATOM    121  CE  LYS A  17       1.381   2.307 -33.003  1.00 88.68           C  
ATOM    122  NZ  LYS A  17       2.421   1.650 -33.834  1.00 88.68           N  
ATOM    123  N   LEU A  18       1.722   5.965 -27.014  1.00 89.59           N  
ATOM    124  CA  LEU A  18       2.227   6.267 -25.674  1.00 89.59           C  
ATOM    125  C   LEU A  18       1.074   6.623 -24.734  1.00 89.59           C  
ATOM    126  CB  LEU A  18       3.261   7.404 -25.747  1.00 89.59           C  
ATOM    127  O   LEU A  18       1.000   6.070 -23.642  1.00 89.59           O  
ATOM    128  CG  LEU A  18       3.825   7.819 -24.372  1.00 89.59           C  
ATOM    129  CD1 LEU A  18       4.619   6.695 -23.708  1.00 89.59           C  
ATOM    130  CD2 LEU A  18       4.734   9.039 -24.520  1.00 89.59           C  
ATOM    131  N   TYR A  19       0.158   7.491 -25.173  1.00 91.07           N  
ATOM    132  CA  TYR A  19      -0.999   7.886 -24.368  1.00 91.07           C  
ATOM    133  C   TYR A  19      -1.879   6.694 -23.995  1.00 91.07           C  
ATOM    134  CB  TYR A  19      -1.820   8.952 -25.102  1.00 91.07           C  
ATOM    135  O   TYR A  19      -2.235   6.558 -22.830  1.00 91.07           O  
ATOM    136  CG  TYR A  19      -1.145  10.306 -25.143  1.00 91.07           C  
ATOM    137  CD1 TYR A  19      -1.034  11.060 -23.959  1.00 91.07           C  
ATOM    138  CD2 TYR A  19      -0.645  10.820 -26.353  1.00 91.07           C  
ATOM    139  CE1 TYR A  19      -0.422  12.327 -23.982  1.00 91.07           C  
ATOM    140  CE2 TYR A  19      -0.023  12.082 -26.381  1.00 91.07           C  
ATOM    141  OH  TYR A  19       0.672  14.063 -25.229  1.00 91.07           O  
ATOM    142  CZ  TYR A  19       0.085  12.838 -25.196  1.00 91.07           C  
ATOM    143  N   LEU A  20      -2.171   5.798 -24.942  1.00 93.51           N  
ATOM    144  CA  LEU A  20      -2.971   4.599 -24.680  1.00 93.51           C  
ATOM    145  C   LEU A  20      -2.285   3.644 -23.696  1.00 93.51           C  
ATOM    146  CB  LEU A  20      -3.268   3.886 -26.011  1.00 93.51           C  
ATOM    147  O   LEU A  20      -2.938   3.129 -22.788  1.00 93.51           O  
ATOM    148  CG  LEU A  20      -4.252   4.637 -26.927  1.00 93.51           C  
ATOM    149  CD1 LEU A  20      -4.323   3.929 -28.280  1.00 93.51           C  
ATOM    150  CD2 LEU A  20      -5.662   4.694 -26.339  1.00 93.51           C  
ATOM    151  N   ILE A  21      -0.972   3.431 -23.833  1.00 93.39           N  
ATOM    152  CA  ILE A  21      -0.210   2.590 -22.899  1.00 93.39           C  
ATOM    153  C   ILE A  21      -0.206   3.222 -21.505  1.00 93.39           C  
ATOM    154  CB  ILE A  21       1.221   2.336 -23.422  1.00 93.39           C  
ATOM    155  O   ILE A  21      -0.538   2.548 -20.537  1.00 93.39           O  
ATOM    156  CG1 ILE A  21       1.178   1.441 -24.683  1.00 93.39           C  
ATOM    157  CG2 ILE A  21       2.097   1.668 -22.343  1.00 93.39           C  
ATOM    158  CD1 ILE A  21       2.500   1.418 -25.460  1.00 93.39           C  
ATOM    159  N   VAL A  22       0.124   4.510 -21.393  1.00 93.24           N  
ATOM    160  CA  VAL A  22       0.150   5.228 -20.109  1.00 93.24           C  
ATOM    161  C   VAL A  22      -1.227   5.216 -19.450  1.00 93.24           C  
ATOM    162  CB  VAL A  22       0.644   6.671 -20.311  1.00 93.24           C  
ATOM    163  O   VAL A  22      -1.316   4.917 -18.264  1.00 93.24           O  
ATOM    164  CG1 VAL A  22       0.463   7.547 -19.065  1.00 93.24           C  
ATOM    165  CG2 VAL A  22       2.136   6.682 -20.675  1.00 93.24           C  
ATOM    166  N   LEU A  23      -2.294   5.480 -20.206  1.00 94.32           N  
ATOM    167  CA  LEU A  23      -3.664   5.411 -19.702  1.00 94.32           C  
ATOM    168  C   LEU A  23      -3.994   4.010 -19.182  1.00 94.32           C  
ATOM    169  CB  LEU A  23      -4.631   5.844 -20.817  1.00 94.32           C  
ATOM    170  O   LEU A  23      -4.569   3.887 -18.112  1.00 94.32           O  
ATOM    171  CG  LEU A  23      -6.114   5.838 -20.400  1.00 94.32           C  
ATOM    172  CD1 LEU A  23      -6.398   6.825 -19.266  1.00 94.32           C  
ATOM    173  CD2 LEU A  23      -6.974   6.219 -21.604  1.00 94.32           C  
ATOM    174  N   SER A  24      -3.569   2.960 -19.884  1.00 95.02           N  
ATOM    175  CA  SER A  24      -3.771   1.575 -19.435  1.00 95.02           C  
ATOM    176  C   SER A  24      -3.017   1.277 -18.140  1.00 95.02           C  
ATOM    177  CB  SER A  24      -3.336   0.592 -20.519  1.00 95.02           C  
ATOM    178  O   SER A  24      -3.560   0.652 -17.238  1.00 95.02           O  
ATOM    179  OG  SER A  24      -4.023   0.877 -21.714  1.00 95.02           O  
ATOM    180  N   LEU A  25      -1.781   1.765 -17.999  1.00 94.65           N  
ATOM    181  CA  LEU A  25      -1.029   1.633 -16.746  1.00 94.65           C  
ATOM    182  C   LEU A  25      -1.708   2.386 -15.595  1.00 94.65           C  
ATOM    183  CB  LEU A  25       0.407   2.147 -16.934  1.00 94.65           C  
ATOM    184  O   LEU A  25      -1.769   1.867 -14.483  1.00 94.65           O  
ATOM    185  CG  LEU A  25       1.265   1.358 -17.935  1.00 94.65           C  
ATOM    186  CD1 LEU A  25       2.636   2.026 -18.037  1.00 94.65           C  
ATOM    187  CD2 LEU A  25       1.433  -0.110 -17.549  1.00 94.65           C  
ATOM    188  N   LEU A  26      -2.237   3.584 -15.862  1.00 93.94           N  
ATOM    189  CA  LEU A  26      -3.007   4.351 -14.884  1.00 93.94           C  
ATOM    190  C   LEU A  26      -4.281   3.606 -14.482  1.00 93.94           C  
ATOM    191  CB  LEU A  26      -3.342   5.747 -15.441  1.00 93.94           C  
ATOM    192  O   LEU A  26      -4.565   3.526 -13.295  1.00 93.94           O  
ATOM    193  CG  LEU A  26      -2.139   6.692 -15.580  1.00 93.94           C  
ATOM    194  CD1 LEU A  26      -2.518   7.921 -16.408  1.00 93.94           C  
ATOM    195  CD2 LEU A  26      -1.652   7.196 -14.226  1.00 93.94           C  
ATOM    196  N   LEU A  27      -5.003   3.013 -15.434  1.00 94.71           N  
ATOM    197  CA  LEU A  27      -6.189   2.197 -15.164  1.00 94.71           C  
ATOM    198  C   LEU A  27      -5.858   0.954 -14.326  1.00 94.71           C  
ATOM    199  CB  LEU A  27      -6.848   1.804 -16.495  1.00 94.71           C  
ATOM    200  O   LEU A  27      -6.582   0.648 -13.386  1.00 94.71           O  
ATOM    201  CG  LEU A  27      -7.596   2.941 -17.213  1.00 94.71           C  
ATOM    202  CD1 LEU A  27      -8.072   2.445 -18.580  1.00 94.71           C  
ATOM    203  CD2 LEU A  27      -8.812   3.442 -16.431  1.00 94.71           C  
ATOM    204  N   ALA A  28      -4.737   0.283 -14.593  1.00 95.24           N  
ATOM    205  CA  ALA A  28      -4.294  -0.856 -13.787  1.00 95.24           C  
ATOM    206  C   ALA A  28      -3.990  -0.453 -12.335  1.00 95.24           C  
ATOM    207  CB  ALA A  28      -3.046  -1.456 -14.438  1.00 95.24           C  
ATOM    208  O   ALA A  28      -4.411  -1.122 -11.391  1.00 95.24           O  
ATOM    209  N   VAL A  29      -3.270   0.660 -12.148  1.00 92.60           N  
ATOM    210  CA  VAL A  29      -2.980   1.206 -10.814  1.00 92.60           C  
ATOM    211  C   VAL A  29      -4.256   1.692 -10.130  1.00 92.60           C  
ATOM    212  CB  VAL A  29      -1.919   2.320 -10.893  1.00 92.60           C  
ATOM    213  O   VAL A  29      -4.405   1.486  -8.928  1.00 92.60           O  
ATOM    214  CG1 VAL A  29      -1.753   3.085  -9.572  1.00 92.60           C  
ATOM    215  CG2 VAL A  29      -0.561   1.697 -11.247  1.00 92.60           C  
ATOM    216  N   PHE A  30      -5.186   2.280 -10.883  1.00 92.41           N  
ATOM    217  CA  PHE A  30      -6.505   2.654 -10.388  1.00 92.41           C  
ATOM    218  C   PHE A  30      -7.256   1.435  -9.857  1.00 92.41           C  
ATOM    219  CB  PHE A  30      -7.308   3.358 -11.487  1.00 92.41           C  
ATOM    220  O   PHE A  30      -7.725   1.501  -8.732  1.00 92.41           O  
ATOM    221  CG  PHE A  30      -8.712   3.730 -11.066  1.00 92.41           C  
ATOM    222  CD1 PHE A  30      -9.789   2.891 -11.407  1.00 92.41           C  
ATOM    223  CD2 PHE A  30      -8.944   4.898 -10.317  1.00 92.41           C  
ATOM    224  CE1 PHE A  30     -11.093   3.224 -11.005  1.00 92.41           C  
ATOM    225  CE2 PHE A  30     -10.248   5.225  -9.906  1.00 92.41           C  
ATOM    226  CZ  PHE A  30     -11.322   4.386 -10.247  1.00 92.41           C  
ATOM    227  N   CYS A  31      -7.308   0.317 -10.588  1.00 93.27           N  
ATOM    228  CA  CYS A  31      -7.938  -0.918 -10.107  1.00 93.27           C  
ATOM    229  C   CYS A  31      -7.302  -1.429  -8.816  1.00 93.27           C  
ATOM    230  CB  CYS A  31      -7.840  -2.001 -11.183  1.00 93.27           C  
ATOM    231  O   CYS A  31      -8.009  -1.711  -7.859  1.00 93.27           O  
ATOM    232  SG  CYS A  31      -8.994  -1.602 -12.504  1.00 93.27           S  
ATOM    233  N   VAL A  32      -5.971  -1.493  -8.757  1.00 91.67           N  
ATOM    234  CA  VAL A  32      -5.242  -1.937  -7.556  1.00 91.67           C  
ATOM    235  C   VAL A  32      -5.539  -1.056  -6.342  1.00 91.67           C  
ATOM    236  CB  VAL A  32      -3.735  -1.951  -7.864  1.00 91.67           C  
ATOM    237  O   VAL A  32      -5.715  -1.560  -5.231  1.00 91.67           O  
ATOM    238  CG1 VAL A  32      -2.827  -1.980  -6.629  1.00 91.67           C  
ATOM    239  CG2 VAL A  32      -3.411  -3.168  -8.730  1.00 91.67           C  
ATOM    240  N   ALA A  33      -5.570   0.260  -6.541  1.00 87.57           N  
ATOM    241  CA  ALA A  33      -5.846   1.220  -5.483  1.00 87.57           C  
ATOM    242  C   ALA A  33      -7.327   1.204  -5.074  1.00 87.57           C  
ATOM    243  CB  ALA A  33      -5.393   2.589  -5.988  1.00 87.57           C  
ATOM    244  O   ALA A  33      -7.631   1.205  -3.883  1.00 87.57           O  
ATOM    245  N   LEU A  34      -8.234   1.126  -6.052  1.00 89.02           N  
ATOM    246  CA  LEU A  34      -9.677   1.042  -5.854  1.00 89.02           C  
ATOM    247  C   LEU A  34     -10.041  -0.229  -5.087  1.00 89.02           C  
ATOM    248  CB  LEU A  34     -10.387   1.088  -7.223  1.00 89.02           C  
ATOM    249  O   LEU A  34     -10.764  -0.147  -4.106  1.00 89.02           O  
ATOM    250  CG  LEU A  34     -11.922   1.127  -7.118  1.00 89.02           C  
ATOM    251  CD1 LEU A  34     -12.395   2.521  -6.708  1.00 89.02           C  
ATOM    252  CD2 LEU A  34     -12.564   0.788  -8.461  1.00 89.02           C  
ATOM    253  N   ASP A  35      -9.496  -1.385  -5.469  1.00 89.88           N  
ATOM    254  CA  ASP A  35      -9.719  -2.676  -4.803  1.00 89.88           C  
ATOM    255  C   ASP A  35      -9.278  -2.658  -3.330  1.00 89.88           C  
ATOM    256  CB  ASP A  35      -8.937  -3.747  -5.579  1.00 89.88           C  
ATOM    257  O   ASP A  35      -9.835  -3.356  -2.480  1.00 89.88           O  
ATOM    258  CG  ASP A  35      -9.307  -5.172  -5.174  1.00 89.88           C  
ATOM    259  OD1 ASP A  35     -10.464  -5.563  -5.421  1.00 89.88           O  
ATOM    260  OD2 ASP A  35      -8.441  -5.891  -4.628  1.00 89.88           O  
ATOM    261  N   ASN A  36      -8.277  -1.842  -2.996  1.00 83.36           N  
ATOM    262  CA  ASN A  36      -7.854  -1.651  -1.616  1.00 83.36           C  
ATOM    263  C   ASN A  36      -8.830  -0.753  -0.837  1.00 83.36           C  
ATOM    264  CB  ASN A  36      -6.417  -1.115  -1.612  1.00 83.36           C  
ATOM    265  O   ASN A  36      -9.201  -1.083   0.289  1.00 83.36           O  
ATOM    266  CG  ASN A  36      -5.781  -1.294  -0.251  1.00 83.36           C  
ATOM    267  ND2 ASN A  36      -4.989  -2.325  -0.072  1.00 83.36           N  
ATOM    268  OD1 ASN A  36      -5.998  -0.544   0.677  1.00 83.36           O  
ATOM    269  N   THR A  37      -9.280   0.349  -1.440  1.00 79.63           N  
ATOM    270  CA  THR A  37     -10.060   1.389  -0.751  1.00 79.63           C  
ATOM    271  C   THR A  37     -11.562   1.102  -0.705  1.00 79.63           C  
ATOM    272  CB  THR A  37      -9.795   2.759  -1.393  1.00 79.63           C  
ATOM    273  O   THR A  37     -12.212   1.397   0.300  1.00 79.63           O  
ATOM    274  CG2 THR A  37      -8.321   3.173  -1.260  1.00 79.63           C  
ATOM    275  OG1 THR A  37     -10.145   2.729  -2.760  1.00 79.63           O  
ATOM    276  N   ILE A  38     -12.120   0.481  -1.747  1.00 84.47           N  
ATOM    277  CA  ILE A  38     -13.554   0.179  -1.886  1.00 84.47           C  
ATOM    278  C   ILE A  38     -14.058  -0.804  -0.825  1.00 84.47           C  
ATOM    279  CB  ILE A  38     -13.826  -0.337  -3.318  1.00 84.47           C  
ATOM    280  O   ILE A  38     -15.207  -0.726  -0.387  1.00 84.47           O  
ATOM    281  CG1 ILE A  38     -15.311  -0.184  -3.673  1.00 84.47           C  
ATOM    282  CG2 ILE A  38     -13.366  -1.795  -3.532  1.00 84.47           C  
ATOM    283  CD1 ILE A  38     -15.582  -0.212  -5.181  1.00 84.47           C  
ATOM    284  N   LEU A  39     -13.177  -1.703  -0.373  1.00 82.84           N  
ATOM    285  CA  LEU A  39     -13.492  -2.743   0.599  1.00 82.84           C  
ATOM    286  C   LEU A  39     -13.998  -2.153   1.920  1.00 82.84           C  
ATOM    287  CB  LEU A  39     -12.226  -3.593   0.803  1.00 82.84           C  
ATOM    288  O   LEU A  39     -14.916  -2.707   2.517  1.00 82.84           O  
ATOM    289  CG  LEU A  39     -12.377  -4.701   1.859  1.00 82.84           C  
ATOM    290  CD1 LEU A  39     -13.432  -5.738   1.473  1.00 82.84           C  
ATOM    291  CD2 LEU A  39     -11.035  -5.402   2.041  1.00 82.84           C  
ATOM    292  N   SER A  40     -13.445  -1.014   2.345  1.00 72.40           N  
ATOM    293  CA  SER A  40     -13.789  -0.370   3.620  1.00 72.40           C  
ATOM    294  C   SER A  40     -15.289  -0.094   3.781  1.00 72.40           C  
ATOM    295  CB  SER A  40     -12.994   0.929   3.782  1.00 72.40           C  
ATOM    296  O   SER A  40     -15.829  -0.254   4.872  1.00 72.40           O  
ATOM    297  OG  SER A  40     -13.326   1.869   2.774  1.00 72.40           O  
ATOM    298  N   VAL A  41     -15.978   0.250   2.688  1.00 72.39           N  
ATOM    299  CA  VAL A  41     -17.423   0.531   2.682  1.00 72.39           C  
ATOM    300  C   VAL A  41     -18.255  -0.743   2.513  1.00 72.39           C  
ATOM    301  CB  VAL A  41     -17.750   1.581   1.602  1.00 72.39           C  
ATOM    302  O   VAL A  41     -19.390  -0.806   2.976  1.00 72.39           O  
ATOM    303  CG1 VAL A  41     -19.237   1.953   1.580  1.00 72.39           C  
ATOM    304  CG2 VAL A  41     -16.964   2.871   1.874  1.00 72.39           C  
ATOM    305  N   ALA A  42     -17.687  -1.779   1.896  1.00 78.83           N  
ATOM    306  CA  ALA A  42     -18.362  -3.055   1.673  1.00 78.83           C  
ATOM    307  C   ALA A  42     -18.342  -3.983   2.903  1.00 78.83           C  
ATOM    308  CB  ALA A  42     -17.710  -3.716   0.456  1.00 78.83           C  
ATOM    309  O   ALA A  42     -19.209  -4.852   3.019  1.00 78.83           O  
ATOM    310  N   ILE A  43     -17.374  -3.809   3.816  1.00 74.93           N  
ATOM    311  CA  ILE A  43     -17.150  -4.688   4.977  1.00 74.93           C  
ATOM    312  C   ILE A  43     -18.432  -4.995   5.767  1.00 74.93           C  
ATOM    313  CB  ILE A  43     -16.014  -4.143   5.879  1.00 74.93           C  
ATOM    314  O   ILE A  43     -18.699  -6.185   5.937  1.00 74.93           O  
ATOM    315  CG1 ILE A  43     -14.646  -4.538   5.289  1.00 74.93           C  
ATOM    316  CG2 ILE A  43     -16.103  -4.680   7.319  1.00 74.93           C  
ATOM    317  CD1 ILE A  43     -13.473  -3.730   5.858  1.00 74.93           C  
ATOM    318  N   PRO A  44     -19.246  -4.008   6.204  1.00 67.63           N  
ATOM    319  CA  PRO A  44     -20.433  -4.300   7.010  1.00 67.63           C  
ATOM    320  C   PRO A  44     -21.391  -5.268   6.306  1.00 67.63           C  
ATOM    321  CB  PRO A  44     -21.091  -2.942   7.284  1.00 67.63           C  
ATOM    322  O   PRO A  44     -21.861  -6.237   6.895  1.00 67.63           O  
ATOM    323  CG  PRO A  44     -19.926  -1.958   7.191  1.00 67.63           C  
ATOM    324  CD  PRO A  44     -19.060  -2.565   6.092  1.00 67.63           C  
ATOM    325  N   ARG A  45     -21.602  -5.077   4.997  1.00 76.46           N  
ATOM    326  CA  ARG A  45     -22.503  -5.923   4.210  1.00 76.46           C  
ATOM    327  C   ARG A  45     -21.949  -7.330   3.992  1.00 76.46           C  
ATOM    328  CB  ARG A  45     -22.810  -5.220   2.878  1.00 76.46           C  
ATOM    329  O   ARG A  45     -22.706  -8.295   4.010  1.00 76.46           O  
ATOM    330  CG  ARG A  45     -24.090  -5.732   2.203  1.00 76.46           C  
ATOM    331  CD  ARG A  45     -25.313  -5.405   3.068  1.00 76.46           C  
ATOM    332  NE  ARG A  45     -26.576  -5.720   2.384  1.00 76.46           N  
ATOM    333  NH1 ARG A  45     -27.802  -6.137   4.286  1.00 76.46           N  
ATOM    334  NH2 ARG A  45     -28.770  -6.286   2.275  1.00 76.46           N  
ATOM    335  CZ  ARG A  45     -27.703  -6.047   2.986  1.00 76.46           C  
ATOM    336  N   ILE A  46     -20.634  -7.448   3.815  1.00 78.91           N  
ATOM    337  CA  ILE A  46     -19.939  -8.737   3.700  1.00 78.91           C  
ATOM    338  C   ILE A  46     -20.065  -9.523   5.007  1.00 78.91           C  
ATOM    339  CB  ILE A  46     -18.458  -8.494   3.330  1.00 78.91           C  
ATOM    340  O   ILE A  46     -20.356 -10.721   4.993  1.00 78.91           O  
ATOM    341  CG1 ILE A  46     -18.349  -7.930   1.897  1.00 78.91           C  
ATOM    342  CG2 ILE A  46     -17.624  -9.782   3.440  1.00 78.91           C  
ATOM    343  CD1 ILE A  46     -16.975  -7.338   1.561  1.00 78.91           C  
ATOM    344  N   THR A  47     -19.855  -8.864   6.148  1.00 69.09           N  
ATOM    345  CA  THR A  47     -19.970  -9.519   7.454  1.00 69.09           C  
ATOM    346  C   THR A  47     -21.398  -9.910   7.783  1.00 69.09           C  
ATOM    347  CB  THR A  47     -19.414  -8.662   8.587  1.00 69.09           C  
ATOM    348  O   THR A  47     -21.592 -10.978   8.362  1.00 69.09           O  
ATOM    349  CG2 THR A  47     -17.902  -8.563   8.463  1.00 69.09           C  
ATOM    350  OG1 THR A  47     -19.887  -7.337   8.587  1.00 69.09           O  
ATOM    351  N   ASP A  48     -22.377  -9.107   7.363  1.00 75.66           N  
ATOM    352  CA  ASP A  48     -23.794  -9.447   7.479  1.00 75.66           C  
ATOM    353  C   ASP A  48     -24.142 -10.684   6.647  1.00 75.66           C  
ATOM    354  CB  ASP A  48     -24.676  -8.282   7.010  1.00 75.66           C  
ATOM    355  O   ASP A  48     -24.876 -11.537   7.128  1.00 75.66           O  
ATOM    356  CG  ASP A  48     -24.707  -7.068   7.937  1.00 75.66           C  
ATOM    357  OD1 ASP A  48     -24.229  -7.176   9.089  1.00 75.66           O  
ATOM    358  OD2 ASP A  48     -25.269  -6.053   7.459  1.00 75.66           O  
ATOM    359  N   GLU A  49     -23.609 -10.832   5.429  1.00 83.63           N  
ATOM    360  CA  GLU A  49     -23.890 -11.997   4.572  1.00 83.63           C  
ATOM    361  C   GLU A  49     -23.204 -13.272   5.084  1.00 83.63           C  
ATOM    362  CB  GLU A  49     -23.500 -11.680   3.112  1.00 83.63           C  
ATOM    363  O   GLU A  49     -23.818 -14.336   5.119  1.00 83.63           O  
ATOM    364  CG  GLU A  49     -23.891 -12.785   2.101  1.00 83.63           C  
ATOM    365  CD  GLU A  49     -23.701 -12.367   0.622  1.00 83.63           C  
ATOM    366  OE1 GLU A  49     -23.343 -13.215  -0.240  1.00 83.63           O  
ATOM    367  OE2 GLU A  49     -23.905 -11.172   0.311  1.00 83.63           O  
ATOM    368  N   PHE A  50     -21.941 -13.182   5.513  1.00 84.74           N  
ATOM    369  CA  PHE A  50     -21.175 -14.359   5.941  1.00 84.74           C  
ATOM    370  C   PHE A  50     -21.264 -14.675   7.435  1.00 84.74           C  
ATOM    371  CB  PHE A  50     -19.719 -14.226   5.474  1.00 84.74           C  
ATOM    372  O   PHE A  50     -20.806 -15.741   7.846  1.00 84.74           O  
ATOM    373  CG  PHE A  50     -19.524 -14.192   3.968  1.00 84.74           C  
ATOM    374  CD1 PHE A  50     -20.300 -15.004   3.113  1.00 84.74           C  
ATOM    375  CD2 PHE A  50     -18.541 -13.351   3.414  1.00 84.74           C  
ATOM    376  CE1 PHE A  50     -20.110 -14.957   1.723  1.00 84.74           C  
ATOM    377  CE2 PHE A  50     -18.339 -13.318   2.023  1.00 84.74           C  
ATOM    378  CZ  PHE A  50     -19.127 -14.116   1.178  1.00 84.74           C  
ATOM    379  N   HIS A  51     -21.827 -13.773   8.241  1.00 76.05           N  
ATOM    380  CA  HIS A  51     -21.936 -13.888   9.701  1.00 76.05           C  
ATOM    381  C   HIS A  51     -20.563 -14.089  10.374  1.00 76.05           C  
ATOM    382  CB  HIS A  51     -22.983 -14.948  10.089  1.00 76.05           C  
ATOM    383  O   HIS A  51     -20.391 -14.910  11.278  1.00 76.05           O  
ATOM    384  CG  HIS A  51     -24.357 -14.779   9.481  1.00 76.05           C  
ATOM    385  CD2 HIS A  51     -25.411 -15.640   9.636  1.00 76.05           C  
ATOM    386  ND1 HIS A  51     -24.811 -13.765   8.670  1.00 76.05           N  
ATOM    387  CE1 HIS A  51     -26.080 -14.016   8.332  1.00 76.05           C  
ATOM    388  NE2 HIS A  51     -26.500 -15.151   8.908  1.00 76.05           N  
ATOM    389  N   ARG A  52     -19.546 -13.362   9.890  1.00 70.71           N  
ATOM    390  CA  ARG A  52     -18.135 -13.498  10.301  1.00 70.71           C  
ATOM    391  C   ARG A  52     -17.489 -12.141  10.573  1.00 70.71           C  
ATOM    392  CB  ARG A  52     -17.346 -14.284   9.236  1.00 70.71           C  
ATOM    393  O   ARG A  52     -16.676 -11.660   9.791  1.00 70.71           O  
ATOM    394  CG  ARG A  52     -17.690 -15.774   9.141  1.00 70.71           C  
ATOM    395  CD  ARG A  52     -17.171 -16.576  10.333  1.00 70.71           C  
ATOM    396  NE  ARG A  52     -17.517 -18.002  10.186  1.00 70.71           N  
ATOM    397  NH1 ARG A  52     -15.738 -18.850  11.352  1.00 70.71           N  
ATOM    398  NH2 ARG A  52     -17.250 -20.242  10.477  1.00 70.71           N  
ATOM    399  CZ  ARG A  52     -16.836 -19.020  10.670  1.00 70.71           C  
ATOM    400  N   LEU A  53     -17.834 -11.530  11.704  1.00 63.19           N  
ATOM    401  CA  LEU A  53     -17.243 -10.254  12.137  1.00 63.19           C  
ATOM    402  C   LEU A  53     -15.746 -10.373  12.466  1.00 63.19           C  
ATOM    403  CB  LEU A  53     -18.029  -9.724  13.348  1.00 63.19           C  
ATOM    404  O   LEU A  53     -14.977  -9.458  12.195  1.00 63.19           O  
ATOM    405  CG  LEU A  53     -19.445  -9.228  12.999  1.00 63.19           C  
ATOM    406  CD1 LEU A  53     -20.259  -9.053  14.279  1.00 63.19           C  
ATOM    407  CD2 LEU A  53     -19.416  -7.885  12.269  1.00 63.19           C  
ATOM    408  N   ASN A  54     -15.304 -11.526  12.968  1.00 65.15           N  
ATOM    409  CA  ASN A  54     -13.898 -11.740  13.332  1.00 65.15           C  
ATOM    410  C   ASN A  54     -12.952 -11.757  12.113  1.00 65.15           C  
ATOM    411  CB  ASN A  54     -13.784 -13.038  14.152  1.00 65.15           C  
ATOM    412  O   ASN A  54     -11.741 -11.627  12.272  1.00 65.15           O  
ATOM    413  CG  ASN A  54     -14.570 -13.017  15.453  1.00 65.15           C  
ATOM    414  ND2 ASN A  54     -14.634 -14.126  16.148  1.00 65.15           N  
ATOM    415  OD1 ASN A  54     -15.179 -12.045  15.852  1.00 65.15           O  
ATOM    416  N   ASP A  55     -13.485 -11.886  10.893  1.00 70.64           N  
ATOM    417  CA  ASP A  55     -12.682 -11.963   9.669  1.00 70.64           C  
ATOM    418  C   ASP A  55     -12.429 -10.582   9.028  1.00 70.64           C  
ATOM    419  CB  ASP A  55     -13.332 -12.950   8.687  1.00 70.64           C  
ATOM    420  O   ASP A  55     -11.698 -10.485   8.042  1.00 70.64           O  
ATOM    421  CG  ASP A  55     -13.372 -14.414   9.164  1.00 70.64           C  
ATOM    422  OD1 ASP A  55     -12.653 -14.787  10.115  1.00 70.64           O  
ATOM    423  OD2 ASP A  55     -14.158 -15.192   8.568  1.00 70.64           O  
ATOM    424  N   ILE A  56     -12.977  -9.494   9.590  1.00 68.20           N  
ATOM    425  CA  ILE A  56     -12.878  -8.136   9.021  1.00 68.20           C  
ATOM    426  C   ILE A  56     -11.429  -7.722   8.757  1.00 68.20           C  
ATOM    427  CB  ILE A  56     -13.575  -7.110   9.941  1.00 68.20           C  
ATOM    428  O   ILE A  56     -11.099  -7.283   7.652  1.00 68.20           O  
ATOM    429  CG1 ILE A  56     -15.095  -7.328   9.887  1.00 68.20           C  
ATOM    430  CG2 ILE A  56     -13.254  -5.668   9.506  1.00 68.20           C  
ATOM    431  CD1 ILE A  56     -15.887  -6.525  10.932  1.00 68.20           C  
ATOM    432  N   GLY A  57     -10.556  -7.891   9.755  1.00 67.55           N  
ATOM    433  CA  GLY A  57      -9.140  -7.546   9.624  1.00 67.55           C  
ATOM    434  C   GLY A  57      -8.464  -8.330   8.499  1.00 67.55           C  
ATOM    435  O   GLY A  57      -7.664  -7.786   7.740  1.00 67.55           O  
ATOM    436  N   TRP A  58      -8.858  -9.588   8.301  1.00 79.28           N  
ATOM    437  CA  TRP A  58      -8.281 -10.450   7.276  1.00 79.28           C  
ATOM    438  C   TRP A  58      -8.607 -10.026   5.849  1.00 79.28           C  
ATOM    439  CB  TRP A  58      -8.711 -11.892   7.523  1.00 79.28           C  
ATOM    440  O   TRP A  58      -7.774 -10.235   4.963  1.00 79.28           O  
ATOM    441  CG  TRP A  58      -7.939 -12.522   8.621  1.00 79.28           C  
ATOM    442  CD1 TRP A  58      -8.347 -12.740   9.892  1.00 79.28           C  
ATOM    443  CD2 TRP A  58      -6.570 -12.991   8.534  1.00 79.28           C  
ATOM    444  CE2 TRP A  58      -6.204 -13.511   9.802  1.00 79.28           C  
ATOM    445  CE3 TRP A  58      -5.611 -13.034   7.497  1.00 79.28           C  
ATOM    446  NE1 TRP A  58      -7.314 -13.318  10.603  1.00 79.28           N  
ATOM    447  CH2 TRP A  58      -4.042 -14.191   8.946  1.00 79.28           C  
ATOM    448  CZ2 TRP A  58      -4.950 -14.085  10.006  1.00 79.28           C  
ATOM    449  CZ3 TRP A  58      -4.356 -13.636   7.697  1.00 79.28           C  
ATOM    450  N   TYR A  59      -9.757  -9.392   5.609  1.00 80.03           N  
ATOM    451  CA  TYR A  59     -10.119  -8.933   4.266  1.00 80.03           C  
ATOM    452  C   TYR A  59      -9.126  -7.889   3.718  1.00 80.03           C  
ATOM    453  CB  TYR A  59     -11.547  -8.372   4.274  1.00 80.03           C  
ATOM    454  O   TYR A  59      -8.786  -7.910   2.528  1.00 80.03           O  
ATOM    455  CG  TYR A  59     -12.648  -9.289   4.777  1.00 80.03           C  
ATOM    456  CD1 TYR A  59     -12.652 -10.663   4.466  1.00 80.03           C  
ATOM    457  CD2 TYR A  59     -13.712  -8.739   5.516  1.00 80.03           C  
ATOM    458  CE1 TYR A  59     -13.711 -11.482   4.904  1.00 80.03           C  
ATOM    459  CE2 TYR A  59     -14.771  -9.553   5.957  1.00 80.03           C  
ATOM    460  OH  TYR A  59     -15.815 -11.701   6.050  1.00 80.03           O  
ATOM    461  CZ  TYR A  59     -14.773 -10.928   5.648  1.00 80.03           C  
ATOM    462  N   ALA A  60      -8.621  -6.997   4.577  1.00 76.18           N  
ATOM    463  CA  ALA A  60      -7.594  -6.021   4.214  1.00 76.18           C  
ATOM    464  C   ALA A  60      -6.182  -6.614   4.335  1.00 76.18           C  
ATOM    465  CB  ALA A  60      -7.774  -4.770   5.080  1.00 76.18           C  
ATOM    466  O   ALA A  60      -5.375  -6.507   3.403  1.00 76.18           O  
ATOM    467  N   SER A  61      -5.896  -7.290   5.449  1.00 78.74           N  
ATOM    468  CA  SER A  61      -4.540  -7.728   5.774  1.00 78.74           C  
ATOM    469  C   SER A  61      -4.037  -8.836   4.856  1.00 78.74           C  
ATOM    470  CB  SER A  61      -4.431  -8.108   7.254  1.00 78.74           C  
ATOM    471  O   SER A  61      -2.870  -8.791   4.485  1.00 78.74           O  
ATOM    472  OG  SER A  61      -4.831  -6.971   7.992  1.00 78.74           O  
ATOM    473  N   ALA A  62      -4.877  -9.770   4.389  1.00 86.45           N  
ATOM    474  CA  ALA A  62      -4.437 -10.816   3.454  1.00 86.45           C  
ATOM    475  C   ALA A  62      -3.921 -10.241   2.121  1.00 86.45           C  
ATOM    476  CB  ALA A  62      -5.598 -11.785   3.214  1.00 86.45           C  
ATOM    477  O   ALA A  62      -2.907 -10.699   1.583  1.00 86.45           O  
ATOM    478  N   TYR A  63      -4.586  -9.197   1.618  1.00 88.67           N  
ATOM    479  CA  TYR A  63      -4.169  -8.478   0.416  1.00 88.67           C  
ATOM    480  C   TYR A  63      -2.852  -7.737   0.641  1.00 88.67           C  
ATOM    481  CB  TYR A  63      -5.274  -7.502   0.009  1.00 88.67           C  
ATOM    482  O   TYR A  63      -1.912  -7.889  -0.136  1.00 88.67           O  
ATOM    483  CG  TYR A  63      -4.970  -6.708  -1.244  1.00 88.67           C  
ATOM    484  CD1 TYR A  63      -4.268  -5.487  -1.171  1.00 88.67           C  
ATOM    485  CD2 TYR A  63      -5.417  -7.191  -2.485  1.00 88.67           C  
ATOM    486  CE1 TYR A  63      -4.050  -4.730  -2.339  1.00 88.67           C  
ATOM    487  CE2 TYR A  63      -5.195  -6.444  -3.652  1.00 88.67           C  
ATOM    488  OH  TYR A  63      -4.418  -4.452  -4.697  1.00 88.67           O  
ATOM    489  CZ  TYR A  63      -4.539  -5.203  -3.577  1.00 88.67           C  
ATOM    490  N   LEU A  64      -2.750  -6.955   1.718  1.00 81.93           N  
ATOM    491  CA  LEU A  64      -1.542  -6.179   2.015  1.00 81.93           C  
ATOM    492  C   LEU A  64      -0.337  -7.081   2.297  1.00 81.93           C  
ATOM    493  CB  LEU A  64      -1.821  -5.257   3.212  1.00 81.93           C  
ATOM    494  O   LEU A  64       0.758  -6.825   1.804  1.00 81.93           O  
ATOM    495  CG  LEU A  64      -2.780  -4.094   2.899  1.00 81.93           C  
ATOM    496  CD1 LEU A  64      -3.127  -3.359   4.191  1.00 81.93           C  
ATOM    497  CD2 LEU A  64      -2.160  -3.090   1.922  1.00 81.93           C  
ATOM    498  N   LEU A  65      -0.546  -8.169   3.034  1.00 84.80           N  
ATOM    499  CA  LEU A  65       0.487  -9.128   3.408  1.00 84.80           C  
ATOM    500  C   LEU A  65       1.104  -9.804   2.186  1.00 84.80           C  
ATOM    501  CB  LEU A  65      -0.156 -10.095   4.411  1.00 84.80           C  
ATOM    502  O   LEU A  65       2.327  -9.844   2.057  1.00 84.80           O  
ATOM    503  CG  LEU A  65       0.716 -11.254   4.916  1.00 84.80           C  
ATOM    504  CD1 LEU A  65       0.353 -11.545   6.372  1.00 84.80           C  
ATOM    505  CD2 LEU A  65       0.453 -12.518   4.085  1.00 84.80           C  
ATOM    506  N   THR A  66       0.275 -10.265   1.253  1.00 88.94           N  
ATOM    507  CA  THR A  66       0.763 -10.822  -0.016  1.00 88.94           C  
ATOM    508  C   THR A  66       1.362  -9.745  -0.919  1.00 88.94           C  
ATOM    509  CB  THR A  66      -0.336 -11.590  -0.750  1.00 88.94           C  
ATOM    510  O   THR A  66       2.417  -9.976  -1.506  1.00 88.94           O  
ATOM    511  CG2 THR A  66      -0.688 -12.887  -0.025  1.00 88.94           C  
ATOM    512  OG1 THR A  66      -1.500 -10.813  -0.830  1.00 88.94           O  
ATOM    513  N   THR A  67       0.785  -8.541  -0.952  1.00 88.47           N  
ATOM    514  CA  THR A  67       1.354  -7.414  -1.708  1.00 88.47           C  
ATOM    515  C   THR A  67       2.791  -7.120  -1.259  1.00 88.47           C  
ATOM    516  CB  THR A  67       0.502  -6.139  -1.599  1.00 88.47           C  
ATOM    517  O   THR A  67       3.721  -7.104  -2.067  1.00 88.47           O  
ATOM    518  CG2 THR A  67       1.024  -5.024  -2.505  1.00 88.47           C  
ATOM    519  OG1 THR A  67      -0.830  -6.368  -1.993  1.00 88.47           O  
ATOM    520  N   CYS A  68       3.005  -6.963   0.048  1.00 83.28           N  
ATOM    521  CA  CYS A  68       4.320  -6.693   0.624  1.00 83.28           C  
ATOM    522  C   CYS A  68       5.300  -7.852   0.412  1.00 83.28           C  
ATOM    523  CB  CYS A  68       4.144  -6.417   2.123  1.00 83.28           C  
ATOM    524  O   CYS A  68       6.450  -7.630   0.028  1.00 83.28           O  
ATOM    525  SG  CYS A  68       3.334  -4.813   2.349  1.00 83.28           S  
ATOM    526  N   ALA A  69       4.860  -9.090   0.651  1.00 85.57           N  
ATOM    527  CA  ALA A  69       5.751 -10.245   0.662  1.00 85.57           C  
ATOM    528  C   ALA A  69       6.244 -10.657  -0.738  1.00 85.57           C  
ATOM    529  CB  ALA A  69       5.038 -11.385   1.392  1.00 85.57           C  
ATOM    530  O   ALA A  69       7.326 -11.237  -0.853  1.00 85.57           O  
ATOM    531  N   PHE A  70       5.487 -10.342  -1.795  1.00 90.12           N  
ATOM    532  CA  PHE A  70       5.844 -10.660  -3.184  1.00 90.12           C  
ATOM    533  C   PHE A  70       6.463  -9.477  -3.949  1.00 90.12           C  
ATOM    534  CB  PHE A  70       4.622 -11.258  -3.895  1.00 90.12           C  
ATOM    535  O   PHE A  70       6.971  -9.663  -5.058  1.00 90.12           O  
ATOM    536  CG  PHE A  70       4.322 -12.685  -3.466  1.00 90.12           C  
ATOM    537  CD1 PHE A  70       4.829 -13.759  -4.217  1.00 90.12           C  
ATOM    538  CD2 PHE A  70       3.564 -12.958  -2.313  1.00 90.12           C  
ATOM    539  CE1 PHE A  70       4.575 -15.086  -3.828  1.00 90.12           C  
ATOM    540  CE2 PHE A  70       3.296 -14.281  -1.925  1.00 90.12           C  
ATOM    541  CZ  PHE A  70       3.802 -15.347  -2.684  1.00 90.12           C  
ATOM    542  N   GLN A  71       6.512  -8.280  -3.353  1.00 89.28           N  
ATOM    543  CA  GLN A  71       7.013  -7.067  -4.007  1.00 89.28           C  
ATOM    544  C   GLN A  71       8.427  -7.233  -4.586  1.00 89.28           C  
ATOM    545  CB  GLN A  71       6.985  -5.906  -2.995  1.00 89.28           C  
ATOM    546  O   GLN A  71       8.670  -6.932  -5.757  1.00 89.28           O  
ATOM    547  CG  GLN A  71       7.081  -4.540  -3.690  1.00 89.28           C  
ATOM    548  CD  GLN A  71       5.846  -4.271  -4.540  1.00 89.28           C  
ATOM    549  NE2 GLN A  71       5.961  -3.690  -5.703  1.00 89.28           N  
ATOM    550  OE1 GLN A  71       4.726  -4.582  -4.193  1.00 89.28           O  
ATOM    551  N   LEU A  72       9.365  -7.746  -3.782  1.00 89.48           N  
ATOM    552  CA  LEU A  72      10.757  -7.932  -4.205  1.00 89.48           C  
ATOM    553  C   LEU A  72      10.901  -9.018  -5.280  1.00 89.48           C  
ATOM    554  CB  LEU A  72      11.640  -8.259  -2.992  1.00 89.48           C  
ATOM    555  O   LEU A  72      11.722  -8.871  -6.190  1.00 89.48           O  
ATOM    556  CG  LEU A  72      11.746  -7.160  -1.921  1.00 89.48           C  
ATOM    557  CD1 LEU A  72      12.769  -7.595  -0.875  1.00 89.48           C  
ATOM    558  CD2 LEU A  72      12.207  -5.815  -2.489  1.00 89.48           C  
ATOM    559  N   LEU A  73      10.067 -10.063  -5.222  1.00 90.37           N  
ATOM    560  CA  LEU A  73      10.043 -11.111  -6.241  1.00 90.37           C  
ATOM    561  C   LEU A  73       9.667 -10.526  -7.604  1.00 90.37           C  
ATOM    562  CB  LEU A  73       9.074 -12.234  -5.824  1.00 90.37           C  
ATOM    563  O   LEU A  73      10.334 -10.817  -8.599  1.00 90.37           O  
ATOM    564  CG  LEU A  73       8.989 -13.376  -6.857  1.00 90.37           C  
ATOM    565  CD1 LEU A  73      10.317 -14.113  -7.022  1.00 90.37           C  
ATOM    566  CD2 LEU A  73       7.904 -14.370  -6.453  1.00 90.37           C  
ATOM    567  N   TYR A  74       8.665  -9.644  -7.663  1.00 91.29           N  
ATOM    568  CA  TYR A  74       8.345  -8.947  -8.909  1.00 91.29           C  
ATOM    569  C   TYR A  74       9.484  -8.062  -9.400  1.00 91.29           C  
ATOM    570  CB  TYR A  74       7.045  -8.160  -8.799  1.00 91.29           C  
ATOM    571  O   TYR A  74       9.730  -8.027 -10.605  1.00 91.29           O  
ATOM    572  CG  TYR A  74       5.853  -9.039  -9.079  1.00 91.29           C  
ATOM    573  CD1 TYR A  74       5.514  -9.390 -10.403  1.00 91.29           C  
ATOM    574  CD2 TYR A  74       5.104  -9.536  -8.008  1.00 91.29           C  
ATOM    575  CE1 TYR A  74       4.372 -10.179 -10.648  1.00 91.29           C  
ATOM    576  CE2 TYR A  74       3.975 -10.329  -8.253  1.00 91.29           C  
ATOM    577  OH  TYR A  74       2.403 -11.265  -9.786  1.00 91.29           O  
ATOM    578  CZ  TYR A  74       3.568 -10.605  -9.570  1.00 91.29           C  
ATOM    579  N   GLY A  75      10.238  -7.420  -8.504  1.00 88.88           N  
ATOM    580  CA  GLY A  75      11.463  -6.702  -8.872  1.00 88.88           C  
ATOM    581  C   GLY A  75      12.439  -7.572  -9.670  1.00 88.88           C  
ATOM    582  O   GLY A  75      12.951  -7.145 -10.707  1.00 88.88           O  
ATOM    583  N   LYS A  76      12.634  -8.825  -9.247  1.00 87.60           N  
ATOM    584  CA  LYS A  76      13.448  -9.812  -9.973  1.00 87.60           C  
ATOM    585  C   LYS A  76      12.788 -10.322 -11.246  1.00 87.60           C  
ATOM    586  CB  LYS A  76      13.779 -10.985  -9.041  1.00 87.60           C  
ATOM    587  O   LYS A  76      13.467 -10.426 -12.267  1.00 87.60           O  
ATOM    588  CG  LYS A  76      15.035 -10.734  -8.209  1.00 87.60           C  
ATOM    589  CD  LYS A  76      16.297 -10.821  -9.080  1.00 87.60           C  
ATOM    590  CE  LYS A  76      17.491 -10.748  -8.144  1.00 87.60           C  
ATOM    591  NZ  LYS A  76      18.769 -11.062  -8.805  1.00 87.60           N  
ATOM    592  N   LEU A  77      11.485 -10.597 -11.216  1.00 90.33           N  
ATOM    593  CA  LEU A  77      10.747 -11.023 -12.405  1.00 90.33           C  
ATOM    594  C   LEU A  77      10.850  -9.975 -13.517  1.00 90.33           C  
ATOM    595  CB  LEU A  77       9.275 -11.314 -12.064  1.00 90.33           C  
ATOM    596  O   LEU A  77      11.144 -10.333 -14.649  1.00 90.33           O  
ATOM    597  CG  LEU A  77       9.049 -12.593 -11.238  1.00 90.33           C  
ATOM    598  CD1 LEU A  77       7.634 -12.609 -10.661  1.00 90.33           C  
ATOM    599  CD2 LEU A  77       9.190 -13.845 -12.108  1.00 90.33           C  
ATOM    600  N   TYR A  78      10.699  -8.689 -13.200  1.00 90.28           N  
ATOM    601  CA  TYR A  78      10.852  -7.597 -14.165  1.00 90.28           C  
ATOM    602  C   TYR A  78      12.299  -7.346 -14.604  1.00 90.28           C  
ATOM    603  CB  TYR A  78      10.273  -6.312 -13.563  1.00 90.28           C  
ATOM    604  O   TYR A  78      12.510  -6.814 -15.690  1.00 90.28           O  
ATOM    605  CG  TYR A  78       8.769  -6.223 -13.612  1.00 90.28           C  
ATOM    606  CD1 TYR A  78       8.131  -6.166 -14.860  1.00 90.28           C  
ATOM    607  CD2 TYR A  78       8.012  -6.178 -12.431  1.00 90.28           C  
ATOM    608  CE1 TYR A  78       6.727  -6.127 -14.934  1.00 90.28           C  
ATOM    609  CE2 TYR A  78       6.612  -6.157 -12.495  1.00 90.28           C  
ATOM    610  OH  TYR A  78       4.618  -6.119 -13.813  1.00 90.28           O  
ATOM    611  CZ  TYR A  78       5.968  -6.151 -13.748  1.00 90.28           C  
ATOM    612  N   ALA A  79      13.292  -7.689 -13.778  1.00 85.65           N  
ATOM    613  CA  ALA A  79      14.701  -7.582 -14.157  1.00 85.65           C  
ATOM    614  C   ALA A  79      15.144  -8.714 -15.096  1.00 85.65           C  
ATOM    615  CB  ALA A  79      15.551  -7.556 -12.883  1.00 85.65           C  
ATOM    616  O   ALA A  79      15.988  -8.499 -15.963  1.00 85.65           O  
ATOM    617  N   LEU A  80      14.592  -9.917 -14.915  1.00 83.55           N  
ATOM    618  CA  LEU A  80      14.990 -11.109 -15.664  1.00 83.55           C  
ATOM    619  C   LEU A  80      14.080 -11.381 -16.854  1.00 83.55           C  
ATOM    620  CB  LEU A  80      15.011 -12.320 -14.721  1.00 83.55           C  
ATOM    621  O   LEU A  80      14.561 -11.724 -17.918  1.00 83.55           O  
ATOM    622  CG  LEU A  80      16.051 -12.214 -13.598  1.00 83.55           C  
ATOM    623  CD1 LEU A  80      15.876 -13.398 -12.659  1.00 83.55           C  
ATOM    624  CD2 LEU A  80      17.492 -12.224 -14.113  1.00 83.55           C  
ATOM    625  N   PHE A  81      12.769 -11.253 -16.713  1.00 85.69           N  
ATOM    626  CA  PHE A  81      11.822 -11.573 -17.774  1.00 85.69           C  
ATOM    627  C   PHE A  81      11.343 -10.309 -18.483  1.00 85.69           C  
ATOM    628  CB  PHE A  81      10.674 -12.421 -17.215  1.00 85.69           C  
ATOM    629  O   PHE A  81      11.496  -9.186 -18.012  1.00 85.69           O  
ATOM    630  CG  PHE A  81      11.121 -13.747 -16.636  1.00 85.69           C  
ATOM    631  CD1 PHE A  81      11.215 -14.885 -17.456  1.00 85.69           C  
ATOM    632  CD2 PHE A  81      11.462 -13.841 -15.276  1.00 85.69           C  
ATOM    633  CE1 PHE A  81      11.630 -16.115 -16.913  1.00 85.69           C  
ATOM    634  CE2 PHE A  81      11.891 -15.066 -14.739  1.00 85.69           C  
ATOM    635  CZ  PHE A  81      11.967 -16.205 -15.553  1.00 85.69           C  
ATOM    636  N   SER A  82      10.733 -10.480 -19.655  1.00 87.34           N  
ATOM    637  CA  SER A  82      10.208  -9.344 -20.411  1.00 87.34           C  
ATOM    638  C   SER A  82       9.105  -8.621 -19.633  1.00 87.34           C  
ATOM    639  CB  SER A  82       9.661  -9.814 -21.754  1.00 87.34           C  
ATOM    640  O   SER A  82       8.078  -9.231 -19.316  1.00 87.34           O  
ATOM    641  OG  SER A  82       8.624 -10.735 -21.514  1.00 87.34           O  
ATOM    642  N   THR A  83       9.261  -7.309 -19.451  1.00 88.72           N  
ATOM    643  CA  THR A  83       8.326  -6.446 -18.713  1.00 88.72           C  
ATOM    644  C   THR A  83       6.869  -6.629 -19.128  1.00 88.72           C  
ATOM    645  CB  THR A  83       8.731  -4.976 -18.909  1.00 88.72           C  
ATOM    646  O   THR A  83       5.991  -6.734 -18.280  1.00 88.72           O  
ATOM    647  CG2 THR A  83       7.946  -3.989 -18.052  1.00 88.72           C  
ATOM    648  OG1 THR A  83      10.098  -4.831 -18.613  1.00 88.72           O  
ATOM    649  N   LYS A  84       6.607  -6.752 -20.435  1.00 90.75           N  
ATOM    650  CA  LYS A  84       5.257  -6.963 -20.971  1.00 90.75           C  
ATOM    651  C   LYS A  84       4.569  -8.197 -20.383  1.00 90.75           C  
ATOM    652  CB  LYS A  84       5.345  -7.071 -22.496  1.00 90.75           C  
ATOM    653  O   LYS A  84       3.434  -8.106 -19.931  1.00 90.75           O  
ATOM    654  CG  LYS A  84       3.971  -7.335 -23.126  1.00 90.75           C  
ATOM    655  CD  LYS A  84       4.139  -7.536 -24.625  1.00 90.75           C  
ATOM    656  CE  LYS A  84       2.761  -7.682 -25.257  1.00 90.75           C  
ATOM    657  NZ  LYS A  84       2.852  -7.443 -26.708  1.00 90.75           N  
ATOM    658  N   TRP A  85       5.229  -9.352 -20.441  1.00 92.73           N  
ATOM    659  CA  TRP A  85       4.614 -10.613 -20.026  1.00 92.73           C  
ATOM    660  C   TRP A  85       4.501 -10.710 -18.509  1.00 92.73           C  
ATOM    661  CB  TRP A  85       5.363 -11.804 -20.630  1.00 92.73           C  
ATOM    662  O   TRP A  85       3.482 -11.184 -18.025  1.00 92.73           O  
ATOM    663  CG  TRP A  85       5.154 -11.970 -22.106  1.00 92.73           C  
ATOM    664  CD1 TRP A  85       6.096 -11.911 -23.075  1.00 92.73           C  
ATOM    665  CD2 TRP A  85       3.912 -12.304 -22.795  1.00 92.73           C  
ATOM    666  CE2 TRP A  85       4.181 -12.398 -24.194  1.00 92.73           C  
ATOM    667  CE3 TRP A  85       2.593 -12.575 -22.377  1.00 92.73           C  
ATOM    668  NE1 TRP A  85       5.524 -12.132 -24.308  1.00 92.73           N  
ATOM    669  CH2 TRP A  85       1.895 -12.996 -24.683  1.00 92.73           C  
ATOM    670  CZ2 TRP A  85       3.199 -12.734 -25.134  1.00 92.73           C  
ATOM    671  CZ3 TRP A  85       1.597 -12.916 -23.312  1.00 92.73           C  
ATOM    672  N   VAL A  86       5.481 -10.190 -17.765  1.00 93.47           N  
ATOM    673  CA  VAL A  86       5.391 -10.125 -16.299  1.00 93.47           C  
ATOM    674  C   VAL A  86       4.209  -9.253 -15.871  1.00 93.47           C  
ATOM    675  CB  VAL A  86       6.702  -9.612 -15.682  1.00 93.47           C  
ATOM    676  O   VAL A  86       3.434  -9.674 -15.019  1.00 93.47           O  
ATOM    677  CG1 VAL A  86       6.639  -9.578 -14.150  1.00 93.47           C  
ATOM    678  CG2 VAL A  86       7.882 -10.509 -16.062  1.00 93.47           C  
ATOM    679  N   PHE A  87       4.007  -8.098 -16.517  1.00 94.87           N  
ATOM    680  CA  PHE A  87       2.863  -7.226 -16.239  1.00 94.87           C  
ATOM    681  C   PHE A  87       1.524  -7.900 -16.545  1.00 94.87           C  
ATOM    682  CB  PHE A  87       3.016  -5.912 -17.015  1.00 94.87           C  
ATOM    683  O   PHE A  87       0.617  -7.856 -15.722  1.00 94.87           O  
ATOM    684  CG  PHE A  87       1.952  -4.887 -16.675  1.00 94.87           C  
ATOM    685  CD1 PHE A  87       0.730  -4.859 -17.373  1.00 94.87           C  
ATOM    686  CD2 PHE A  87       2.171  -3.981 -15.623  1.00 94.87           C  
ATOM    687  CE1 PHE A  87      -0.257  -3.921 -17.022  1.00 94.87           C  
ATOM    688  CE2 PHE A  87       1.189  -3.040 -15.274  1.00 94.87           C  
ATOM    689  CZ  PHE A  87      -0.025  -3.010 -15.978  1.00 94.87           C  
ATOM    690  N   LEU A  88       1.399  -8.563 -17.700  1.00 95.60           N  
ATOM    691  CA  LEU A  88       0.170  -9.273 -18.068  1.00 95.60           C  
ATOM    692  C   LEU A  88      -0.130 -10.451 -17.132  1.00 95.60           C  
ATOM    693  CB  LEU A  88       0.264  -9.755 -19.525  1.00 95.60           C  
ATOM    694  O   LEU A  88      -1.292 -10.685 -16.816  1.00 95.60           O  
ATOM    695  CG  LEU A  88       0.162  -8.633 -20.573  1.00 95.60           C  
ATOM    696  CD1 LEU A  88       0.453  -9.211 -21.961  1.00 95.60           C  
ATOM    697  CD2 LEU A  88      -1.226  -7.991 -20.606  1.00 95.60           C  
ATOM    698  N   VAL A  89       0.894 -11.174 -16.667  1.00 96.35           N  
ATOM    699  CA  VAL A  89       0.723 -12.252 -15.681  1.00 96.35           C  
ATOM    700  C   VAL A  89       0.303 -11.685 -14.326  1.00 96.35           C  
ATOM    701  CB  VAL A  89       1.997 -13.111 -15.569  1.00 96.35           C  
ATOM    702  O   VAL A  89      -0.648 -12.196 -13.744  1.00 96.35           O  
ATOM    703  CG1 VAL A  89       1.952 -14.091 -14.389  1.00 96.35           C  
ATOM    704  CG2 VAL A  89       2.186 -13.949 -16.842  1.00 96.35           C  
ATOM    705  N   ALA A  90       0.941 -10.610 -13.855  1.00 96.72           N  
ATOM    706  CA  ALA A  90       0.555  -9.935 -12.615  1.00 96.72           C  
ATOM    707  C   ALA A  90      -0.902  -9.449 -12.665  1.00 96.72           C  
ATOM    708  CB  ALA A  90       1.508  -8.757 -12.379  1.00 96.72           C  
ATOM    709  O   ALA A  90      -1.670  -9.688 -11.736  1.00 96.72           O  
ATOM    710  N   LEU A  91      -1.292  -8.835 -13.788  1.00 96.74           N  
ATOM    711  CA  LEU A  91      -2.659  -8.391 -14.037  1.00 96.74           C  
ATOM    712  C   LEU A  91      -3.638  -9.570 -14.061  1.00 96.74           C  
ATOM    713  CB  LEU A  91      -2.677  -7.579 -15.342  1.00 96.74           C  
ATOM    714  O   LEU A  91      -4.676  -9.506 -13.423  1.00 96.74           O  
ATOM    715  CG  LEU A  91      -4.033  -6.927 -15.666  1.00 96.74           C  
ATOM    716  CD1 LEU A  91      -4.458  -5.911 -14.606  1.00 96.74           C  
ATOM    717  CD2 LEU A  91      -3.902  -6.199 -17.004  1.00 96.74           C  
ATOM    718  N   CYS A  92      -3.292 -10.675 -14.722  1.00 97.22           N  
ATOM    719  CA  CYS A  92      -4.123 -11.879 -14.738  1.00 97.22           C  
ATOM    720  C   CYS A  92      -4.333 -12.456 -13.328  1.00 97.22           C  
ATOM    721  CB  CYS A  92      -3.464 -12.895 -15.678  1.00 97.22           C  
ATOM    722  O   CYS A  92      -5.459 -12.770 -12.956  1.00 97.22           O  
ATOM    723  SG  CYS A  92      -4.534 -14.348 -15.879  1.00 97.22           S  
ATOM    724  N   ILE A  93      -3.270 -12.553 -12.520  1.00 97.60           N  
ATOM    725  CA  ILE A  93      -3.362 -13.029 -11.131  1.00 97.60           C  
ATOM    726  C   ILE A  93      -4.260 -12.101 -10.304  1.00 97.60           C  
ATOM    727  CB  ILE A  93      -1.950 -13.165 -10.514  1.00 97.60           C  
ATOM    728  O   ILE A  93      -5.110 -12.586  -9.558  1.00 97.60           O  
ATOM    729  CG1 ILE A  93      -1.156 -14.294 -11.212  1.00 97.60           C  
ATOM    730  CG2 ILE A  93      -2.028 -13.462  -9.005  1.00 97.60           C  
ATOM    731  CD1 ILE A  93       0.342 -14.288 -10.880  1.00 97.60           C  
ATOM    732  N   PHE A  94      -4.104 -10.784 -10.465  1.00 97.03           N  
ATOM    733  CA  PHE A  94      -4.951  -9.791  -9.807  1.00 97.03           C  
ATOM    734  C   PHE A  94      -6.428  -9.974 -10.178  1.00 97.03           C  
ATOM    735  CB  PHE A  94      -4.442  -8.387 -10.146  1.00 97.03           C  
ATOM    736  O   PHE A  94      -7.261 -10.121  -9.288  1.00 97.03           O  
ATOM    737  CG  PHE A  94      -5.322  -7.271  -9.627  1.00 97.03           C  
ATOM    738  CD1 PHE A  94      -6.237  -6.643 -10.492  1.00 97.03           C  
ATOM    739  CD2 PHE A  94      -5.257  -6.882  -8.276  1.00 97.03           C  
ATOM    740  CE1 PHE A  94      -7.079  -5.631 -10.006  1.00 97.03           C  
ATOM    741  CE2 PHE A  94      -6.108  -5.874  -7.788  1.00 97.03           C  
ATOM    742  CZ  PHE A  94      -7.020  -5.248  -8.655  1.00 97.03           C  
ATOM    743  N   GLU A  95      -6.739 -10.072 -11.473  1.00 97.06           N  
ATOM    744  CA  GLU A  95      -8.111 -10.241 -11.963  1.00 97.06           C  
ATOM    745  C   GLU A  95      -8.746 -11.565 -11.526  1.00 97.06           C  
ATOM    746  CB  GLU A  95      -8.130 -10.152 -13.500  1.00 97.06           C  
ATOM    747  O   GLU A  95      -9.918 -11.600 -11.154  1.00 97.06           O  
ATOM    748  CG  GLU A  95      -7.852  -8.749 -14.064  1.00 97.06           C  
ATOM    749  CD  GLU A  95      -8.767  -7.667 -13.487  1.00 97.06           C  
ATOM    750  OE1 GLU A  95      -8.325  -6.499 -13.470  1.00 97.06           O  
ATOM    751  OE2 GLU A  95      -9.888  -8.011 -13.061  1.00 97.06           O  
ATOM    752  N   VAL A  96      -7.982 -12.661 -11.510  1.00 97.45           N  
ATOM    753  CA  VAL A  96      -8.455 -13.945 -10.968  1.00 97.45           C  
ATOM    754  C   VAL A  96      -8.752 -13.816  -9.473  1.00 97.45           C  
ATOM    755  CB  VAL A  96      -7.439 -15.069 -11.248  1.00 97.45           C  
ATOM    756  O   VAL A  96      -9.782 -14.307  -9.013  1.00 97.45           O  
ATOM    757  CG1 VAL A  96      -7.774 -16.369 -10.502  1.00 97.45           C  
ATOM    758  CG2 VAL A  96      -7.413 -15.411 -12.744  1.00 97.45           C  
ATOM    759  N   GLY A  97      -7.896 -13.126  -8.716  1.00 96.70           N  
ATOM    760  CA  GLY A  97      -8.133 -12.836  -7.303  1.00 96.70           C  
ATOM    761  C   GLY A  97      -9.402 -12.010  -7.076  1.00 96.70           C  
ATOM    762  O   GLY A  97     -10.245 -12.396  -6.263  1.00 96.70           O  
ATOM    763  N   SER A  98      -9.588 -10.924  -7.833  1.00 95.35           N  
ATOM    764  CA  SER A  98     -10.808 -10.107  -7.787  1.00 95.35           C  
ATOM    765  C   SER A  98     -12.048 -10.905  -8.198  1.00 95.35           C  
ATOM    766  CB  SER A  98     -10.675  -8.862  -8.674  1.00 95.35           C  
ATOM    767  O   SER A  98     -13.076 -10.813  -7.530  1.00 95.35           O  
ATOM    768  OG  SER A  98      -9.680  -7.986  -8.174  1.00 95.35           O  
ATOM    769  N   LEU A  99     -11.965 -11.761  -9.221  1.00 97.00           N  
ATOM    770  CA  LEU A  99     -13.069 -12.642  -9.605  1.00 97.00           C  
ATOM    771  C   LEU A  99     -13.458 -13.579  -8.458  1.00 97.00           C  
ATOM    772  CB  LEU A  99     -12.694 -13.425 -10.875  1.00 97.00           C  
ATOM    773  O   LEU A  99     -14.640 -13.657  -8.130  1.00 97.00           O  
ATOM    774  CG  LEU A  99     -13.767 -14.422 -11.351  1.00 97.00           C  
ATOM    775  CD1 LEU A  99     -15.094 -13.744 -11.694  1.00 97.00           C  
ATOM    776  CD2 LEU A  99     -13.274 -15.154 -12.599  1.00 97.00           C  
ATOM    777  N   ILE A 100     -12.482 -14.237  -7.819  1.00 97.01           N  
ATOM    778  CA  ILE A 100     -12.715 -15.116  -6.660  1.00 97.01           C  
ATOM    779  C   ILE A 100     -13.400 -14.345  -5.526  1.00 97.01           C  
ATOM    780  CB  ILE A 100     -11.396 -15.776  -6.190  1.00 97.01           C  
ATOM    781  O   ILE A 100     -14.338 -14.868  -4.928  1.00 97.01           O  
ATOM    782  CG1 ILE A 100     -10.900 -16.787  -7.250  1.00 97.01           C  
ATOM    783  CG2 ILE A 100     -11.576 -16.508  -4.842  1.00 97.01           C  
ATOM    784  CD1 ILE A 100      -9.442 -17.218  -7.050  1.00 97.01           C  
ATOM    785  N   CYS A 101     -12.986 -13.101  -5.264  1.00 94.13           N  
ATOM    786  CA  CYS A 101     -13.646 -12.238  -4.281  1.00 94.13           C  
ATOM    787  C   CYS A 101     -15.105 -11.946  -4.663  1.00 94.13           C  
ATOM    788  CB  CYS A 101     -12.870 -10.922  -4.133  1.00 94.13           C  
ATOM    789  O   CYS A 101     -16.002 -12.087  -3.833  1.00 94.13           O  
ATOM    790  SG  CYS A 101     -11.203 -11.196  -3.484  1.00 94.13           S  
ATOM    791  N   GLY A 102     -15.357 -11.595  -5.927  1.00 92.74           N  
ATOM    792  CA  GLY A 102     -16.697 -11.295  -6.435  1.00 92.74           C  
ATOM    793  C   GLY A 102     -17.651 -12.493  -6.385  1.00 92.74           C  
ATOM    794  O   GLY A 102     -18.833 -12.324  -6.078  1.00 92.74           O  
ATOM    795  N   VAL A 103     -17.156 -13.716  -6.607  1.00 95.84           N  
ATOM    796  CA  VAL A 103     -17.966 -14.952  -6.558  1.00 95.84           C  
ATOM    797  C   VAL A 103     -17.896 -15.688  -5.215  1.00 95.84           C  
ATOM    798  CB  VAL A 103     -17.680 -15.916  -7.729  1.00 95.84           C  
ATOM    799  O   VAL A 103     -18.472 -16.766  -5.089  1.00 95.84           O  
ATOM    800  CG1 VAL A 103     -17.865 -15.247  -9.094  1.00 95.84           C  
ATOM    801  CG2 VAL A 103     -16.297 -16.572  -7.670  1.00 95.84           C  
ATOM    802  N   ALA A 104     -17.231 -15.131  -4.197  1.00 93.80           N  
ATOM    803  CA  ALA A 104     -16.976 -15.832  -2.940  1.00 93.80           C  
ATOM    804  C   ALA A 104     -18.285 -16.306  -2.266  1.00 93.80           C  
ATOM    805  CB  ALA A 104     -16.166 -14.924  -2.005  1.00 93.80           C  
ATOM    806  O   ALA A 104     -19.172 -15.480  -2.024  1.00 93.80           O  
ATOM    807  N   PRO A 105     -18.435 -17.610  -1.955  1.00 92.31           N  
ATOM    808  CA  PRO A 105     -19.585 -18.133  -1.217  1.00 92.31           C  
ATOM    809  C   PRO A 105     -19.380 -18.093   0.305  1.00 92.31           C  
ATOM    810  CB  PRO A 105     -19.739 -19.569  -1.725  1.00 92.31           C  
ATOM    811  O   PRO A 105     -20.305 -18.381   1.057  1.00 92.31           O  
ATOM    812  CG  PRO A 105     -18.294 -19.999  -1.972  1.00 92.31           C  
ATOM    813  CD  PRO A 105     -17.626 -18.714  -2.458  1.00 92.31           C  
ATOM    814  N   SER A 106     -18.168 -17.786   0.773  1.00 92.63           N  
ATOM    815  CA  SER A 106     -17.842 -17.693   2.195  1.00 92.63           C  
ATOM    816  C   SER A 106     -16.725 -16.682   2.450  1.00 92.63           C  
ATOM    817  CB  SER A 106     -17.454 -19.075   2.740  1.00 92.63           C  
ATOM    818  O   SER A 106     -15.919 -16.391   1.562  1.00 92.63           O  
ATOM    819  OG  SER A 106     -16.189 -19.503   2.264  1.00 92.63           O  
ATOM    820  N   SER A 107     -16.640 -16.212   3.698  1.00 86.04           N  
ATOM    821  CA  SER A 107     -15.578 -15.316   4.173  1.00 86.04           C  
ATOM    822  C   SER A 107     -14.172 -15.856   3.872  1.00 86.04           C  
ATOM    823  CB  SER A 107     -15.744 -15.111   5.680  1.00 86.04           C  
ATOM    824  O   SER A 107     -13.332 -15.149   3.325  1.00 86.04           O  
ATOM    825  OG  SER A 107     -14.623 -14.434   6.168  1.00 86.04           O  
ATOM    826  N   VAL A 108     -13.922 -17.147   4.119  1.00 91.73           N  
ATOM    827  CA  VAL A 108     -12.605 -17.759   3.869  1.00 91.73           C  
ATOM    828  C   VAL A 108     -12.226 -17.691   2.389  1.00 91.73           C  
ATOM    829  CB  VAL A 108     -12.566 -19.216   4.367  1.00 91.73           C  
ATOM    830  O   VAL A 108     -11.084 -17.374   2.062  1.00 91.73           O  
ATOM    831  CG1 VAL A 108     -11.201 -19.872   4.121  1.00 91.73           C  
ATOM    832  CG2 VAL A 108     -12.858 -19.292   5.872  1.00 91.73           C  
ATOM    833  N   VAL A 109     -13.175 -17.943   1.481  1.00 95.64           N  
ATOM    834  CA  VAL A 109     -12.916 -17.839   0.035  1.00 95.64           C  
ATOM    835  C   VAL A 109     -12.623 -16.394  -0.359  1.00 95.64           C  
ATOM    836  CB  VAL A 109     -14.076 -18.414  -0.797  1.00 95.64           C  
ATOM    837  O   VAL A 109     -11.722 -16.163  -1.163  1.00 95.64           O  
ATOM    838  CG1 VAL A 109     -13.834 -18.234  -2.303  1.00 95.64           C  
ATOM    839  CG2 VAL A 109     -14.231 -19.919  -0.537  1.00 95.64           C  
ATOM    840  N   LEU A 110     -13.314 -15.423   0.244  1.00 92.96           N  
ATOM    841  CA  LEU A 110     -13.025 -14.005   0.040  1.00 92.96           C  
ATOM    842  C   LEU A 110     -11.597 -13.657   0.495  1.00 92.96           C  
ATOM    843  CB  LEU A 110     -14.100 -13.169   0.760  1.00 92.96           C  
ATOM    844  O   LEU A 110     -10.855 -13.035  -0.260  1.00 92.96           O  
ATOM    845  CG  LEU A 110     -13.919 -11.652   0.608  1.00 92.96           C  
ATOM    846  CD1 LEU A 110     -14.071 -11.213  -0.843  1.00 92.96           C  
ATOM    847  CD2 LEU A 110     -14.959 -10.910   1.435  1.00 92.96           C  
ATOM    848  N   ILE A 111     -11.169 -14.117   1.674  1.00 90.49           N  
ATOM    849  CA  ILE A 111      -9.803 -13.906   2.192  1.00 90.49           C  
ATOM    850  C   ILE A 111      -8.755 -14.520   1.252  1.00 90.49           C  
ATOM    851  CB  ILE A 111      -9.674 -14.490   3.619  1.00 90.49           C  
ATOM    852  O   ILE A 111      -7.746 -13.884   0.942  1.00 90.49           O  
ATOM    853  CG1 ILE A 111     -10.611 -13.771   4.614  1.00 90.49           C  
ATOM    854  CG2 ILE A 111      -8.231 -14.397   4.146  1.00 90.49           C  
ATOM    855  CD1 ILE A 111     -10.797 -14.547   5.925  1.00 90.49           C  
ATOM    856  N   VAL A 112      -8.997 -15.735   0.749  1.00 95.23           N  
ATOM    857  CA  VAL A 112      -8.108 -16.388  -0.227  1.00 95.23           C  
ATOM    858  C   VAL A 112      -8.065 -15.605  -1.541  1.00 95.23           C  
ATOM    859  CB  VAL A 112      -8.525 -17.853  -0.458  1.00 95.23           C  
ATOM    860  O   VAL A 112      -6.981 -15.378  -2.078  1.00 95.23           O  
ATOM    861  CG1 VAL A 112      -7.740 -18.512  -1.601  1.00 95.23           C  
ATOM    862  CG2 VAL A 112      -8.273 -18.693   0.801  1.00 95.23           C  
ATOM    863  N   GLY A 113      -9.212 -15.132  -2.036  1.00 96.03           N  
ATOM    864  CA  GLY A 113      -9.280 -14.259  -3.209  1.00 96.03           C  
ATOM    865  C   GLY A 113      -8.461 -12.981  -3.021  1.00 96.03           C  
ATOM    866  O   GLY A 113      -7.695 -12.605  -3.908  1.00 96.03           O  
ATOM    867  N   ARG A 114      -8.534 -12.369  -1.832  1.00 93.86           N  
ATOM    868  CA  ARG A 114      -7.754 -11.177  -1.464  1.00 93.86           C  
ATOM    869  C   ARG A 114      -6.258 -11.453  -1.418  1.00 93.86           C  
ATOM    870  CB  ARG A 114      -8.254 -10.627  -0.116  1.00 93.86           C  
ATOM    871  O   ARG A 114      -5.482 -10.630  -1.896  1.00 93.86           O  
ATOM    872  CG  ARG A 114      -9.642  -9.973  -0.209  1.00 93.86           C  
ATOM    873  CD  ARG A 114      -9.650  -8.686  -1.038  1.00 93.86           C  
ATOM    874  NE  ARG A 114      -8.873  -7.628  -0.377  1.00 93.86           N  
ATOM    875  NH1 ARG A 114      -9.041  -6.046  -2.039  1.00 93.86           N  
ATOM    876  NH2 ARG A 114      -8.230  -5.476  -0.075  1.00 93.86           N  
ATOM    877  CZ  ARG A 114      -8.704  -6.408  -0.845  1.00 93.86           C  
ATOM    878  N   ALA A 115      -5.850 -12.613  -0.909  1.00 93.48           N  
ATOM    879  CA  ALA A 115      -4.456 -13.038  -0.945  1.00 93.48           C  
ATOM    880  C   ALA A 115      -3.953 -13.206  -2.392  1.00 93.48           C  
ATOM    881  CB  ALA A 115      -4.318 -14.328  -0.127  1.00 93.48           C  
ATOM    882  O   ALA A 115      -2.880 -12.717  -2.733  1.00 93.48           O  
ATOM    883  N   ILE A 116      -4.739 -13.835  -3.273  1.00 96.83           N  
ATOM    884  CA  ILE A 116      -4.379 -13.992  -4.694  1.00 96.83           C  
ATOM    885  C   ILE A 116      -4.291 -12.623  -5.384  1.00 96.83           C  
ATOM    886  CB  ILE A 116      -5.372 -14.944  -5.401  1.00 96.83           C  
ATOM    887  O   ILE A 116      -3.312 -12.344  -6.078  1.00 96.83           O  
ATOM    888  CG1 ILE A 116      -5.249 -16.371  -4.817  1.00 96.83           C  
ATOM    889  CG2 ILE A 116      -5.121 -14.987  -6.922  1.00 96.83           C  
ATOM    890  CD1 ILE A 116      -6.395 -17.304  -5.222  1.00 96.83           C  
ATOM    891  N   ALA A 117      -5.265 -11.741  -5.141  1.00 95.65           N  
ATOM    892  CA  ALA A 117      -5.268 -10.390  -5.692  1.00 95.65           C  
ATOM    893  C   ALA A 117      -4.037  -9.588  -5.236  1.00 95.65           C  
ATOM    894  CB  ALA A 117      -6.582  -9.695  -5.317  1.00 95.65           C  
ATOM    895  O   ALA A 117      -3.400  -8.931  -6.058  1.00 95.65           O  
ATOM    896  N   GLY A 118      -3.640  -9.704  -3.965  1.00 93.53           N  
ATOM    897  CA  GLY A 118      -2.441  -9.050  -3.437  1.00 93.53           C  
ATOM    898  C   GLY A 118      -1.133  -9.564  -4.056  1.00 93.53           C  
ATOM    899  O   GLY A 118      -0.217  -8.784  -4.326  1.00 93.53           O  
ATOM    900  N   VAL A 119      -1.051 -10.856  -4.403  1.00 94.56           N  
ATOM    901  CA  VAL A 119       0.076 -11.367  -5.208  1.00 94.56           C  
ATOM    902  C   VAL A 119       0.118 -10.668  -6.568  1.00 94.56           C  
ATOM    903  CB  VAL A 119       0.037 -12.898  -5.391  1.00 94.56           C  
ATOM    904  O   VAL A 119       1.184 -10.229  -6.990  1.00 94.56           O  
ATOM    905  CG1 VAL A 119       1.190 -13.397  -6.277  1.00 94.56           C  
ATOM    906  CG2 VAL A 119       0.176 -13.627  -4.051  1.00 94.56           C  
ATOM    907  N   GLY A 120      -1.012 -10.515  -7.259  1.00 95.10           N  
ATOM    908  CA  GLY A 120      -1.055  -9.801  -8.540  1.00 95.10           C  
ATOM    909  C   GLY A 120      -0.712  -8.311  -8.415  1.00 95.10           C  
ATOM    910  O   GLY A 120       0.101  -7.784  -9.180  1.00 95.10           O  
ATOM    911  N   SER A 121      -1.266  -7.636  -7.407  1.00 93.65           N  
ATOM    912  CA  SER A 121      -1.120  -6.190  -7.205  1.00 93.65           C  
ATOM    913  C   SER A 121       0.331  -5.757  -6.969  1.00 93.65           C  
ATOM    914  CB  SER A 121      -2.004  -5.739  -6.043  1.00 93.65           C  
ATOM    915  O   SER A 121       0.754  -4.723  -7.501  1.00 93.65           O  
ATOM    916  OG  SER A 121      -1.397  -6.091  -4.826  1.00 93.65           O  
ATOM    917  N   SER A 122       1.125  -6.582  -6.272  1.00 91.72           N  
ATOM    918  CA  SER A 122       2.552  -6.318  -6.033  1.00 91.72           C  
ATOM    919  C   SER A 122       3.347  -6.144  -7.334  1.00 91.72           C  
ATOM    920  CB  SER A 122       3.163  -7.427  -5.174  1.00 91.72           C  
ATOM    921  O   SER A 122       4.252  -5.306  -7.426  1.00 91.72           O  
ATOM    922  OG  SER A 122       3.183  -8.680  -5.820  1.00 91.72           O  
ATOM    923  N   GLY A 123       2.952  -6.868  -8.385  1.00 92.64           N  
ATOM    924  CA  GLY A 123       3.553  -6.782  -9.709  1.00 92.64           C  
ATOM    925  C   GLY A 123       3.034  -5.636 -10.569  1.00 92.64           C  
ATOM    926  O   GLY A 123       3.779  -5.138 -11.415  1.00 92.64           O  
ATOM    927  N   ILE A 124       1.795  -5.185 -10.373  1.00 94.91           N  
ATOM    928  CA  ILE A 124       1.178  -4.157 -11.225  1.00 94.91           C  
ATOM    929  C   ILE A 124       1.845  -2.798 -11.008  1.00 94.91           C  
ATOM    930  CB  ILE A 124      -0.349  -4.104 -10.999  1.00 94.91           C  
ATOM    931  O   ILE A 124       2.262  -2.164 -11.978  1.00 94.91           O  
ATOM    932  CG1 ILE A 124      -0.998  -5.400 -11.534  1.00 94.91           C  
ATOM    933  CG2 ILE A 124      -0.976  -2.874 -11.689  1.00 94.91           C  
ATOM    934  CD1 ILE A 124      -2.465  -5.567 -11.131  1.00 94.91           C  
ATOM    935  N   PHE A 125       2.012  -2.357  -9.755  1.00 88.46           N  
ATOM    936  CA  PHE A 125       2.544  -1.015  -9.489  1.00 88.46           C  
ATOM    937  C   PHE A 125       4.022  -0.883  -9.886  1.00 88.46           C  
ATOM    938  CB  PHE A 125       2.315  -0.629  -8.024  1.00 88.46           C  
ATOM    939  O   PHE A 125       4.398   0.027 -10.630  1.00 88.46           O  
ATOM    940  CG  PHE A 125       2.523   0.855  -7.795  1.00 88.46           C  
ATOM    941  CD1 PHE A 125       3.778   1.351  -7.397  1.00 88.46           C  
ATOM    942  CD2 PHE A 125       1.459   1.749  -8.015  1.00 88.46           C  
ATOM    943  CE1 PHE A 125       3.959   2.733  -7.222  1.00 88.46           C  
ATOM    944  CE2 PHE A 125       1.642   3.131  -7.836  1.00 88.46           C  
ATOM    945  CZ  PHE A 125       2.895   3.624  -7.440  1.00 88.46           C  
ATOM    946  N   THR A 126       4.868  -1.840  -9.476  1.00 89.94           N  
ATOM    947  CA  THR A 126       6.267  -1.891  -9.947  1.00 89.94           C  
ATOM    948  C   THR A 126       6.328  -2.042 -11.463  1.00 89.94           C  
ATOM    949  CB  THR A 126       7.048  -3.017  -9.260  1.00 89.94           C  
ATOM    950  O   THR A 126       7.118  -1.362 -12.114  1.00 89.94           O  
ATOM    951  CG2 THR A 126       8.453  -3.245  -9.823  1.00 89.94           C  
ATOM    952  OG1 THR A 126       7.243  -2.623  -7.928  1.00 89.94           O  
ATOM    953  N   GLY A 127       5.458  -2.862 -12.048  1.00 92.70           N  
ATOM    954  CA  GLY A 127       5.378  -3.035 -13.490  1.00 92.70           C  
ATOM    955  C   GLY A 127       5.031  -1.765 -14.249  1.00 92.70           C  
ATOM    956  O   GLY A 127       5.635  -1.502 -15.289  1.00 92.70           O  
ATOM    957  N   ALA A 128       4.124  -0.941 -13.724  1.00 93.72           N  
ATOM    958  CA  ALA A 128       3.800   0.355 -14.302  1.00 93.72           C  
ATOM    959  C   ALA A 128       5.024   1.280 -14.296  1.00 93.72           C  
ATOM    960  CB  ALA A 128       2.604   0.955 -13.553  1.00 93.72           C  
ATOM    961  O   ALA A 128       5.394   1.816 -15.343  1.00 93.72           O  
ATOM    962  N   LEU A 129       5.723   1.391 -13.163  1.00 90.80           N  
ATOM    963  CA  LEU A 129       6.939   2.205 -13.046  1.00 90.80           C  
ATOM    964  C   LEU A 129       8.070   1.719 -13.967  1.00 90.80           C  
ATOM    965  CB  LEU A 129       7.406   2.196 -11.582  1.00 90.80           C  
ATOM    966  O   LEU A 129       8.729   2.533 -14.623  1.00 90.80           O  
ATOM    967  CG  LEU A 129       6.486   2.937 -10.597  1.00 90.80           C  
ATOM    968  CD1 LEU A 129       7.017   2.754  -9.179  1.00 90.80           C  
ATOM    969  CD2 LEU A 129       6.450   4.441 -10.867  1.00 90.80           C  
ATOM    970  N   VAL A 130       8.277   0.403 -14.052  1.00 90.96           N  
ATOM    971  CA  VAL A 130       9.276  -0.214 -14.938  1.00 90.96           C  
ATOM    972  C   VAL A 130       8.894  -0.026 -16.406  1.00 90.96           C  
ATOM    973  CB  VAL A 130       9.463  -1.705 -14.596  1.00 90.96           C  
ATOM    974  O   VAL A 130       9.757   0.272 -17.232  1.00 90.96           O  
ATOM    975  CG1 VAL A 130      10.369  -2.417 -15.609  1.00 90.96           C  
ATOM    976  CG2 VAL A 130      10.134  -1.857 -13.227  1.00 90.96           C  
ATOM    977  N   THR A 131       7.614  -0.148 -16.755  1.00 92.16           N  
ATOM    978  CA  THR A 131       7.135   0.062 -18.129  1.00 92.16           C  
ATOM    979  C   THR A 131       7.333   1.512 -18.559  1.00 92.16           C  
ATOM    980  CB  THR A 131       5.666  -0.350 -18.284  1.00 92.16           C  
ATOM    981  O   THR A 131       7.872   1.749 -19.641  1.00 92.16           O  
ATOM    982  CG2 THR A 131       5.183  -0.215 -19.727  1.00 92.16           C  
ATOM    983  OG1 THR A 131       5.526  -1.708 -17.960  1.00 92.16           O  
ATOM    984  N   ILE A 132       6.998   2.481 -17.696  1.00 91.49           N  
ATOM    985  CA  ILE A 132       7.300   3.902 -17.923  1.00 91.49           C  
ATOM    986  C   ILE A 132       8.801   4.111 -18.135  1.00 91.49           C  
ATOM    987  CB  ILE A 132       6.763   4.770 -16.760  1.00 91.49           C  
ATOM    988  O   ILE A 132       9.183   4.831 -19.056  1.00 91.49           O  
ATOM    989  CG1 ILE A 132       5.219   4.821 -16.724  1.00 91.49           C  
ATOM    990  CG2 ILE A 132       7.324   6.206 -16.787  1.00 91.49           C  
ATOM    991  CD1 ILE A 132       4.528   5.414 -17.957  1.00 91.49           C  
ATOM    992  N   ALA A 133       9.653   3.442 -17.352  1.00 88.49           N  
ATOM    993  CA  ALA A 133      11.098   3.497 -17.550  1.00 88.49           C  
ATOM    994  C   ALA A 133      11.528   3.061 -18.961  1.00 88.49           C  
ATOM    995  CB  ALA A 133      11.819   2.706 -16.448  1.00 88.49           C  
ATOM    996  O   ALA A 133      12.381   3.706 -19.564  1.00 88.49           O  
ATOM    997  N   HIS A 134      10.930   2.009 -19.517  1.00 88.05           N  
ATOM    998  CA  HIS A 134      11.302   1.516 -20.846  1.00 88.05           C  
ATOM    999  C   HIS A 134      10.796   2.410 -21.986  1.00 88.05           C  
ATOM   1000  CB  HIS A 134      10.802   0.078 -21.014  1.00 88.05           C  
ATOM   1001  O   HIS A 134      11.493   2.583 -22.981  1.00 88.05           O  
ATOM   1002  CG  HIS A 134      11.607  -0.914 -20.217  1.00 88.05           C  
ATOM   1003  CD2 HIS A 134      12.634  -1.686 -20.687  1.00 88.05           C  
ATOM   1004  ND1 HIS A 134      11.481  -1.185 -18.873  1.00 88.05           N  
ATOM   1005  CE1 HIS A 134      12.407  -2.099 -18.540  1.00 88.05           C  
ATOM   1006  NE2 HIS A 134      13.119  -2.444 -19.620  1.00 88.05           N  
ATOM   1007  N   ILE A 135       9.592   2.977 -21.869  1.00 89.49           N  
ATOM   1008  CA  ILE A 135       8.948   3.668 -23.001  1.00 89.49           C  
ATOM   1009  C   ILE A 135       9.131   5.190 -22.978  1.00 89.49           C  
ATOM   1010  CB  ILE A 135       7.467   3.254 -23.132  1.00 89.49           C  
ATOM   1011  O   ILE A 135       8.984   5.827 -24.020  1.00 89.49           O  
ATOM   1012  CG1 ILE A 135       6.608   3.879 -22.014  1.00 89.49           C  
ATOM   1013  CG2 ILE A 135       7.343   1.721 -23.223  1.00 89.49           C  
ATOM   1014  CD1 ILE A 135       5.150   3.419 -21.979  1.00 89.49           C  
ATOM   1015  N   VAL A 136       9.455   5.777 -21.820  1.00 88.40           N  
ATOM   1016  CA  VAL A 136       9.577   7.230 -21.634  1.00 88.40           C  
ATOM   1017  C   VAL A 136      11.036   7.634 -21.357  1.00 88.40           C  
ATOM   1018  CB  VAL A 136       8.654   7.734 -20.507  1.00 88.40           C  
ATOM   1019  O   VAL A 136      11.675   7.045 -20.480  1.00 88.40           O  
ATOM   1020  CG1 VAL A 136       8.711   9.255 -20.375  1.00 88.40           C  
ATOM   1021  CG2 VAL A 136       7.187   7.366 -20.741  1.00 88.40           C  
ATOM   1022  N   PRO A 137      11.557   8.692 -22.011  1.00 85.61           N  
ATOM   1023  CA  PRO A 137      12.870   9.261 -21.694  1.00 85.61           C  
ATOM   1024  C   PRO A 137      12.973   9.719 -20.235  1.00 85.61           C  
ATOM   1025  CB  PRO A 137      13.048  10.457 -22.636  1.00 85.61           C  
ATOM   1026  O   PRO A 137      12.026  10.326 -19.724  1.00 85.61           O  
ATOM   1027  CG  PRO A 137      12.110  10.152 -23.800  1.00 85.61           C  
ATOM   1028  CD  PRO A 137      10.967   9.385 -23.147  1.00 85.61           C  
ATOM   1029  N   LEU A 138      14.129   9.507 -19.591  1.00 85.04           N  
ATOM   1030  CA  LEU A 138      14.365   9.770 -18.159  1.00 85.04           C  
ATOM   1031  C   LEU A 138      13.834  11.133 -17.691  1.00 85.04           C  
ATOM   1032  CB  LEU A 138      15.869   9.616 -17.859  1.00 85.04           C  
ATOM   1033  O   LEU A 138      13.099  11.200 -16.707  1.00 85.04           O  
ATOM   1034  CG  LEU A 138      16.249   9.828 -16.378  1.00 85.04           C  
ATOM   1035  CD1 LEU A 138      15.569   8.827 -15.442  1.00 85.04           C  
ATOM   1036  CD2 LEU A 138      17.760   9.713 -16.207  1.00 85.04           C  
ATOM   1037  N   ALA A 139      14.097  12.196 -18.455  1.00 85.62           N  
ATOM   1038  CA  ALA A 139      13.652  13.547 -18.128  1.00 85.62           C  
ATOM   1039  C   ALA A 139      12.128  13.665 -17.957  1.00 85.62           C  
ATOM   1040  CB  ALA A 139      14.146  14.493 -19.229  1.00 85.62           C  
ATOM   1041  O   ALA A 139      11.670  14.451 -17.132  1.00 85.62           O  
ATOM   1042  N   LYS A 140      11.328  12.910 -18.724  1.00 88.07           N  
ATOM   1043  CA  LYS A 140       9.854  12.953 -18.696  1.00 88.07           C  
ATOM   1044  C   LYS A 140       9.231  11.995 -17.683  1.00 88.07           C  
ATOM   1045  CB  LYS A 140       9.284  12.741 -20.107  1.00 88.07           C  
ATOM   1046  O   LYS A 140       8.082  12.212 -17.303  1.00 88.07           O  
ATOM   1047  CG  LYS A 140       9.587  13.887 -21.084  1.00 88.07           C  
ATOM   1048  CD  LYS A 140       8.891  13.644 -22.433  1.00 88.07           C  
ATOM   1049  CE  LYS A 140       9.189  14.794 -23.406  1.00 88.07           C  
ATOM   1050  NZ  LYS A 140       8.525  14.603 -24.723  1.00 88.07           N  
ATOM   1051  N   ARG A 141       9.966  10.984 -17.211  1.00 89.79           N  
ATOM   1052  CA  ARG A 141       9.454   9.963 -16.278  1.00 89.79           C  
ATOM   1053  C   ARG A 141       8.838  10.537 -14.991  1.00 89.79           C  
ATOM   1054  CB  ARG A 141      10.534   8.922 -15.946  1.00 89.79           C  
ATOM   1055  O   ARG A 141       7.771  10.044 -14.631  1.00 89.79           O  
ATOM   1056  CG  ARG A 141      11.084   8.235 -17.201  1.00 89.79           C  
ATOM   1057  CD  ARG A 141      12.024   7.109 -16.797  1.00 89.79           C  
ATOM   1058  NE  ARG A 141      12.798   6.548 -17.919  1.00 89.79           N  
ATOM   1059  NH1 ARG A 141      14.389   5.493 -16.643  1.00 89.79           N  
ATOM   1060  NH2 ARG A 141      14.463   5.316 -18.859  1.00 89.79           N  
ATOM   1061  CZ  ARG A 141      13.880   5.797 -17.805  1.00 89.79           C  
ATOM   1062  N   PRO A 142       9.386  11.595 -14.351  1.00 88.27           N  
ATOM   1063  CA  PRO A 142       8.795  12.165 -13.139  1.00 88.27           C  
ATOM   1064  C   PRO A 142       7.337  12.614 -13.297  1.00 88.27           C  
ATOM   1065  CB  PRO A 142       9.694  13.344 -12.757  1.00 88.27           C  
ATOM   1066  O   PRO A 142       6.557  12.454 -12.367  1.00 88.27           O  
ATOM   1067  CG  PRO A 142      11.055  12.941 -13.308  1.00 88.27           C  
ATOM   1068  CD  PRO A 142      10.683  12.220 -14.597  1.00 88.27           C  
ATOM   1069  N   VAL A 143       6.933  13.122 -14.469  1.00 88.34           N  
ATOM   1070  CA  VAL A 143       5.532  13.523 -14.711  1.00 88.34           C  
ATOM   1071  C   VAL A 143       4.609  12.311 -14.711  1.00 88.34           C  
ATOM   1072  CB  VAL A 143       5.358  14.278 -16.043  1.00 88.34           C  
ATOM   1073  O   VAL A 143       3.555  12.338 -14.089  1.00 88.34           O  
ATOM   1074  CG1 VAL A 143       3.937  14.827 -16.203  1.00 88.34           C  
ATOM   1075  CG2 VAL A 143       6.343  15.440 -16.139  1.00 88.34           C  
ATOM   1076  N   TYR A 144       5.010  11.232 -15.384  1.00 90.92           N  
ATOM   1077  CA  TYR A 144       4.209  10.010 -15.457  1.00 90.92           C  
ATOM   1078  C   TYR A 144       4.139   9.288 -14.113  1.00 90.92           C  
ATOM   1079  CB  TYR A 144       4.774   9.088 -16.536  1.00 90.92           C  
ATOM   1080  O   TYR A 144       3.093   8.748 -13.773  1.00 90.92           O  
ATOM   1081  CG  TYR A 144       4.668   9.666 -17.930  1.00 90.92           C  
ATOM   1082  CD1 TYR A 144       3.452   9.598 -18.626  1.00 90.92           C  
ATOM   1083  CD2 TYR A 144       5.775  10.296 -18.517  1.00 90.92           C  
ATOM   1084  CE1 TYR A 144       3.345  10.140 -19.922  1.00 90.92           C  
ATOM   1085  CE2 TYR A 144       5.679  10.835 -19.813  1.00 90.92           C  
ATOM   1086  OH  TYR A 144       4.373  11.262 -21.775  1.00 90.92           O  
ATOM   1087  CZ  TYR A 144       4.463  10.750 -20.521  1.00 90.92           C  
ATOM   1088  N   MET A 145       5.213   9.326 -13.322  1.00 87.60           N  
ATOM   1089  CA  MET A 145       5.169   8.879 -11.928  1.00 87.60           C  
ATOM   1090  C   MET A 145       4.209   9.740 -11.097  1.00 87.60           C  
ATOM   1091  CB  MET A 145       6.567   8.910 -11.323  1.00 87.60           C  
ATOM   1092  O   MET A 145       3.407   9.176 -10.361  1.00 87.60           O  
ATOM   1093  CG  MET A 145       7.501   7.907 -11.989  1.00 87.60           C  
ATOM   1094  SD  MET A 145       9.131   7.962 -11.229  1.00 87.60           S  
ATOM   1095  CE  MET A 145       9.909   6.631 -12.130  1.00 87.60           C  
ATOM   1096  N   GLY A 146       4.222  11.063 -11.323  1.00 85.23           N  
ATOM   1097  CA  GLY A 146       3.218  12.040 -10.865  1.00 85.23           C  
ATOM   1098  C   GLY A 146       1.797  11.561 -11.066  1.00 85.23           C  
ATOM   1099  O   GLY A 146       1.000  11.515 -10.134  1.00 85.23           O  
ATOM   1100  N   LEU A 147       1.500  11.171 -12.302  1.00 89.59           N  
ATOM   1101  CA  LEU A 147       0.184  10.684 -12.689  1.00 89.59           C  
ATOM   1102  C   LEU A 147      -0.151   9.339 -12.033  1.00 89.59           C  
ATOM   1103  CB  LEU A 147       0.107  10.601 -14.222  1.00 89.59           C  
ATOM   1104  O   LEU A 147      -1.285   9.164 -11.603  1.00 89.59           O  
ATOM   1105  CG  LEU A 147       0.229  11.957 -14.942  1.00 89.59           C  
ATOM   1106  CD1 LEU A 147       0.318  11.726 -16.451  1.00 89.59           C  
ATOM   1107  CD2 LEU A 147      -0.959  12.874 -14.655  1.00 89.59           C  
ATOM   1108  N   LEU A 148       0.807   8.412 -11.917  1.00 88.39           N  
ATOM   1109  CA  LEU A 148       0.590   7.122 -11.246  1.00 88.39           C  
ATOM   1110  C   LEU A 148       0.282   7.307  -9.753  1.00 88.39           C  
ATOM   1111  CB  LEU A 148       1.808   6.198 -11.448  1.00 88.39           C  
ATOM   1112  O   LEU A 148      -0.689   6.736  -9.259  1.00 88.39           O  
ATOM   1113  CG  LEU A 148       1.981   5.659 -12.880  1.00 88.39           C  
ATOM   1114  CD1 LEU A 148       3.366   5.024 -13.032  1.00 88.39           C  
ATOM   1115  CD2 LEU A 148       0.958   4.583 -13.243  1.00 88.39           C  
ATOM   1116  N   GLY A 149       1.060   8.137  -9.051  1.00 79.22           N  
ATOM   1117  CA  GLY A 149       0.801   8.479  -7.650  1.00 79.22           C  
ATOM   1118  C   GLY A 149      -0.517   9.235  -7.472  1.00 79.22           C  
ATOM   1119  O   GLY A 149      -1.300   8.924  -6.578  1.00 79.22           O  
ATOM   1120  N   GLY A 150      -0.812  10.170  -8.379  1.00 80.80           N  
ATOM   1121  CA  GLY A 150      -2.075  10.903  -8.394  1.00 80.80           C  
ATOM   1122  C   GLY A 150      -3.295  10.014  -8.633  1.00 80.80           C  
ATOM   1123  O   GLY A 150      -4.328  10.206  -8.001  1.00 80.80           O  
ATOM   1124  N   MET A 151      -3.172   8.995  -9.485  1.00 86.52           N  
ATOM   1125  CA  MET A 151      -4.247   8.034  -9.727  1.00 86.52           C  
ATOM   1126  C   MET A 151      -4.570   7.203  -8.483  1.00 86.52           C  
ATOM   1127  CB  MET A 151      -3.877   7.136 -10.913  1.00 86.52           C  
ATOM   1128  O   MET A 151      -5.736   6.912  -8.234  1.00 86.52           O  
ATOM   1129  CG  MET A 151      -5.055   6.260 -11.340  1.00 86.52           C  
ATOM   1130  SD  MET A 151      -6.569   7.164 -11.782  1.00 86.52           S  
ATOM   1131  CE  MET A 151      -6.113   7.830 -13.400  1.00 86.52           C  
ATOM   1132  N   TYR A 152      -3.562   6.883  -7.665  1.00 77.41           N  
ATOM   1133  CA  TYR A 152      -3.776   6.241  -6.367  1.00 77.41           C  
ATOM   1134  C   TYR A 152      -4.618   7.129  -5.435  1.00 77.41           C  
ATOM   1135  CB  TYR A 152      -2.417   5.902  -5.739  1.00 77.41           C  
ATOM   1136  O   TYR A 152      -5.522   6.640  -4.762  1.00 77.41           O  
ATOM   1137  CG  TYR A 152      -2.493   4.805  -4.699  1.00 77.41           C  
ATOM   1138  CD1 TYR A 152      -2.869   5.098  -3.373  1.00 77.41           C  
ATOM   1139  CD2 TYR A 152      -2.212   3.478  -5.073  1.00 77.41           C  
ATOM   1140  CE1 TYR A 152      -2.981   4.062  -2.425  1.00 77.41           C  
ATOM   1141  CE2 TYR A 152      -2.333   2.439  -4.132  1.00 77.41           C  
ATOM   1142  OH  TYR A 152      -2.842   1.712  -1.914  1.00 77.41           O  
ATOM   1143  CZ  TYR A 152      -2.721   2.728  -2.808  1.00 77.41           C  
ATOM   1144  N   GLY A 153      -4.374   8.446  -5.449  1.00 74.71           N  
ATOM   1145  CA  GLY A 153      -5.211   9.418  -4.744  1.00 74.71           C  
ATOM   1146  C   GLY A 153      -6.637   9.490  -5.301  1.00 74.71           C  
ATOM   1147  O   GLY A 153      -7.606   9.405  -4.558  1.00 74.71           O  
ATOM   1148  N   ILE A 154      -6.810   9.567  -6.620  1.00 81.27           N  
ATOM   1149  CA  ILE A 154      -8.153   9.563  -7.228  1.00 81.27           C  
ATOM   1150  C   ILE A 154      -8.923   8.287  -6.845  1.00 81.27           C  
ATOM   1151  CB  ILE A 154      -8.050   9.742  -8.758  1.00 81.27           C  
ATOM   1152  O   ILE A 154     -10.094   8.358  -6.469  1.00 81.27           O  
ATOM   1153  CG1 ILE A 154      -7.483  11.143  -9.090  1.00 81.27           C  
ATOM   1154  CG2 ILE A 154      -9.424   9.557  -9.432  1.00 81.27           C  
ATOM   1155  CD1 ILE A 154      -7.065  11.310 -10.557  1.00 81.27           C  
ATOM   1156  N   ALA A 155      -8.263   7.129  -6.882  1.00 84.88           N  
ATOM   1157  CA  ALA A 155      -8.851   5.849  -6.508  1.00 84.88           C  
ATOM   1158  C   ALA A 155      -9.234   5.764  -5.023  1.00 84.88           C  
ATOM   1159  CB  ALA A 155      -7.854   4.752  -6.861  1.00 84.88           C  
ATOM   1160  O   ALA A 155     -10.226   5.115  -4.690  1.00 84.88           O  
ATOM   1161  N   SER A 156      -8.504   6.424  -4.117  1.00 74.44           N  
ATOM   1162  CA  SER A 156      -8.865   6.415  -2.695  1.00 74.44           C  
ATOM   1163  C   SER A 156     -10.127   7.220  -2.386  1.00 74.44           C  
ATOM   1164  CB  SER A 156      -7.696   6.830  -1.802  1.00 74.44           C  
ATOM   1165  O   SER A 156     -10.825   6.880  -1.437  1.00 74.44           O  
ATOM   1166  OG  SER A 156      -7.391   8.196  -1.933  1.00 74.44           O  
ATOM   1167  N   VAL A 157     -10.472   8.215  -3.211  1.00 73.81           N  
ATOM   1168  CA  VAL A 157     -11.764   8.925  -3.142  1.00 73.81           C  
ATOM   1169  C   VAL A 157     -12.862   8.154  -3.867  1.00 73.81           C  
ATOM   1170  CB  VAL A 157     -11.657  10.334  -3.751  1.00 73.81           C  
ATOM   1171  O   VAL A 157     -13.975   8.009  -3.361  1.00 73.81           O  
ATOM   1172  CG1 VAL A 157     -12.993  11.080  -3.669  1.00 73.81           C  
ATOM   1173  CG2 VAL A 157     -10.581  11.156  -3.042  1.00 73.81           C  
ATOM   1174  N   ALA A 158     -12.553   7.650  -5.064  1.00 83.29           N  
ATOM   1175  CA  ALA A 158     -13.504   6.884  -5.858  1.00 83.29           C  
ATOM   1176  C   ALA A 158     -13.940   5.601  -5.136  1.00 83.29           C  
ATOM   1177  CB  ALA A 158     -12.876   6.581  -7.221  1.00 83.29           C  
ATOM   1178  O   ALA A 158     -15.096   5.215  -5.267  1.00 83.29           O  
ATOM   1179  N   GLY A 159     -13.054   4.987  -4.343  1.00 81.72           N  
ATOM   1180  CA  GLY A 159     -13.317   3.776  -3.564  1.00 81.72           C  
ATOM   1181  C   GLY A 159     -14.569   3.885  -2.704  1.00 81.72           C  
ATOM   1182  O   GLY A 159     -15.541   3.203  -3.008  1.00 81.72           O  
ATOM   1183  N   PRO A 160     -14.608   4.748  -1.676  1.00 74.19           N  
ATOM   1184  CA  PRO A 160     -15.789   4.877  -0.832  1.00 74.19           C  
ATOM   1185  C   PRO A 160     -17.063   5.285  -1.582  1.00 74.19           C  
ATOM   1186  CB  PRO A 160     -15.410   5.899   0.245  1.00 74.19           C  
ATOM   1187  O   PRO A 160     -18.140   4.784  -1.266  1.00 74.19           O  
ATOM   1188  CG  PRO A 160     -13.896   5.733   0.359  1.00 74.19           C  
ATOM   1189  CD  PRO A 160     -13.482   5.448  -1.083  1.00 74.19           C  
ATOM   1190  N   LEU A 161     -16.956   6.152  -2.595  1.00 81.11           N  
ATOM   1191  CA  LEU A 161     -18.111   6.612  -3.376  1.00 81.11           C  
ATOM   1192  C   LEU A 161     -18.713   5.487  -4.232  1.00 81.11           C  
ATOM   1193  CB  LEU A 161     -17.694   7.805  -4.256  1.00 81.11           C  
ATOM   1194  O   LEU A 161     -19.916   5.231  -4.164  1.00 81.11           O  
ATOM   1195  CG  LEU A 161     -17.289   9.074  -3.483  1.00 81.11           C  
ATOM   1196  CD1 LEU A 161     -16.780  10.123  -4.473  1.00 81.11           C  
ATOM   1197  CD2 LEU A 161     -18.458   9.680  -2.702  1.00 81.11           C  
ATOM   1198  N   LEU A 162     -17.878   4.790  -5.007  1.00 84.33           N  
ATOM   1199  CA  LEU A 162     -18.294   3.647  -5.824  1.00 84.33           C  
ATOM   1200  C   LEU A 162     -18.706   2.465  -4.945  1.00 84.33           C  
ATOM   1201  CB  LEU A 162     -17.157   3.235  -6.779  1.00 84.33           C  
ATOM   1202  O   LEU A 162     -19.702   1.811  -5.229  1.00 84.33           O  
ATOM   1203  CG  LEU A 162     -16.848   4.250  -7.894  1.00 84.33           C  
ATOM   1204  CD1 LEU A 162     -15.622   3.791  -8.686  1.00 84.33           C  
ATOM   1205  CD2 LEU A 162     -18.012   4.396  -8.877  1.00 84.33           C  
ATOM   1206  N   GLY A 163     -17.985   2.225  -3.850  1.00 76.09           N  
ATOM   1207  CA  GLY A 163     -18.295   1.183  -2.876  1.00 76.09           C  
ATOM   1208  C   GLY A 163     -19.649   1.399  -2.220  1.00 76.09           C  
ATOM   1209  O   GLY A 163     -20.432   0.458  -2.137  1.00 76.09           O  
ATOM   1210  N   GLY A 164     -19.966   2.635  -1.828  1.00 69.98           N  
ATOM   1211  CA  GLY A 164     -21.283   2.996  -1.308  1.00 69.98           C  
ATOM   1212  C   GLY A 164     -22.386   2.778  -2.341  1.00 69.98           C  
ATOM   1213  O   GLY A 164     -23.386   2.130  -2.037  1.00 69.98           O  
ATOM   1214  N   ALA A 165     -22.175   3.238  -3.579  1.00 81.64           N  
ATOM   1215  CA  ALA A 165     -23.128   3.037  -4.668  1.00 81.64           C  
ATOM   1216  C   ALA A 165     -23.376   1.544  -4.955  1.00 81.64           C  
ATOM   1217  CB  ALA A 165     -22.620   3.786  -5.906  1.00 81.64           C  
ATOM   1218  O   ALA A 165     -24.523   1.108  -5.010  1.00 81.64           O  
ATOM   1219  N   PHE A 166     -22.324   0.730  -5.078  1.00 83.17           N  
ATOM   1220  CA  PHE A 166     -22.471  -0.700  -5.365  1.00 83.17           C  
ATOM   1221  C   PHE A 166     -23.055  -1.489  -4.199  1.00 83.17           C  
ATOM   1222  CB  PHE A 166     -21.122  -1.302  -5.777  1.00 83.17           C  
ATOM   1223  O   PHE A 166     -23.890  -2.365  -4.423  1.00 83.17           O  
ATOM   1224  CG  PHE A 166     -20.565  -0.794  -7.093  1.00 83.17           C  
ATOM   1225  CD1 PHE A 166     -21.413  -0.571  -8.196  1.00 83.17           C  
ATOM   1226  CD2 PHE A 166     -19.184  -0.557  -7.220  1.00 83.17           C  
ATOM   1227  CE1 PHE A 166     -20.893  -0.063  -9.395  1.00 83.17           C  
ATOM   1228  CE2 PHE A 166     -18.661  -0.054  -8.423  1.00 83.17           C  
ATOM   1229  CZ  PHE A 166     -19.522   0.209  -9.504  1.00 83.17           C  
ATOM   1230  N   THR A 167     -22.635  -1.191  -2.970  1.00 71.53           N  
ATOM   1231  CA  THR A 167     -23.068  -1.939  -1.782  1.00 71.53           C  
ATOM   1232  C   THR A 167     -24.540  -1.690  -1.465  1.00 71.53           C  
ATOM   1233  CB  THR A 167     -22.188  -1.608  -0.566  1.00 71.53           C  
ATOM   1234  O   THR A 167     -25.232  -2.629  -1.073  1.00 71.53           O  
ATOM   1235  CG2 THR A 167     -22.496  -2.478   0.648  1.00 71.53           C  
ATOM   1236  OG1 THR A 167     -20.838  -1.852  -0.891  1.00 71.53           O  
ATOM   1237  N   ASN A 168     -25.024  -0.460  -1.670  1.00 74.08           N  
ATOM   1238  CA  ASN A 168     -26.400  -0.084  -1.343  1.00 74.08           C  
ATOM   1239  C   ASN A 168     -27.392  -0.411  -2.466  1.00 74.08           C  
ATOM   1240  CB  ASN A 168     -26.438   1.409  -0.986  1.00 74.08           C  
ATOM   1241  O   ASN A 168     -28.479  -0.902  -2.179  1.00 74.08           O  
ATOM   1242  CG  ASN A 168     -25.671   1.747   0.279  1.00 74.08           C  
ATOM   1243  ND2 ASN A 168     -25.363   3.007   0.482  1.00 74.08           N  
ATOM   1244  OD1 ASN A 168     -25.350   0.916   1.112  1.00 74.08           O  
ATOM   1245  N   GLU A 169     -27.026  -0.161  -3.727  1.00 76.55           N  
ATOM   1246  CA  GLU A 169     -27.978  -0.224  -4.850  1.00 76.55           C  
ATOM   1247  C   GLU A 169     -27.945  -1.561  -5.605  1.00 76.55           C  
ATOM   1248  CB  GLU A 169     -27.692   0.925  -5.833  1.00 76.55           C  
ATOM   1249  O   GLU A 169     -28.890  -1.886  -6.322  1.00 76.55           O  
ATOM   1250  CG  GLU A 169     -27.781   2.338  -5.228  1.00 76.55           C  
ATOM   1251  CD  GLU A 169     -29.199   2.743  -4.793  1.00 76.55           C  
ATOM   1252  OE1 GLU A 169     -29.290   3.629  -3.913  1.00 76.55           O  
ATOM   1253  OE2 GLU A 169     -30.173   2.202  -5.364  1.00 76.55           O  
ATOM   1254  N   VAL A 170     -26.856  -2.339  -5.498  1.00 83.64           N  
ATOM   1255  CA  VAL A 170     -26.663  -3.540  -6.331  1.00 83.64           C  
ATOM   1256  C   VAL A 170     -26.245  -4.758  -5.504  1.00 83.64           C  
ATOM   1257  CB  VAL A 170     -25.715  -3.271  -7.528  1.00 83.64           C  
ATOM   1258  O   VAL A 170     -27.065  -5.594  -5.138  1.00 83.64           O  
ATOM   1259  CG1 VAL A 170     -25.882  -4.379  -8.574  1.00 83.64           C  
ATOM   1260  CG2 VAL A 170     -25.971  -1.938  -8.244  1.00 83.64           C  
ATOM   1261  N   THR A 171     -24.949  -4.907  -5.251  1.00 86.92           N  
ATOM   1262  CA  THR A 171     -24.353  -5.915  -4.373  1.00 86.92           C  
ATOM   1263  C   THR A 171     -22.891  -5.541  -4.156  1.00 86.92           C  
ATOM   1264  CB  THR A 171     -24.473  -7.357  -4.923  1.00 86.92           C  
ATOM   1265  O   THR A 171     -22.215  -5.081  -5.080  1.00 86.92           O  
ATOM   1266  CG2 THR A 171     -23.980  -7.570  -6.353  1.00 86.92           C  
ATOM   1267  OG1 THR A 171     -23.724  -8.254  -4.131  1.00 86.92           O  
ATOM   1268  N   TRP A 172     -22.367  -5.805  -2.957  1.00 86.73           N  
ATOM   1269  CA  TRP A 172     -20.951  -5.613  -2.630  1.00 86.73           C  
ATOM   1270  C   TRP A 172     -20.010  -6.384  -3.573  1.00 86.73           C  
ATOM   1271  CB  TRP A 172     -20.721  -6.056  -1.182  1.00 86.73           C  
ATOM   1272  O   TRP A 172     -18.852  -6.011  -3.733  1.00 86.73           O  
ATOM   1273  CG  TRP A 172     -20.931  -7.517  -0.925  1.00 86.73           C  
ATOM   1274  CD1 TRP A 172     -22.058  -8.084  -0.437  1.00 86.73           C  
ATOM   1275  CD2 TRP A 172     -19.995  -8.621  -1.142  1.00 86.73           C  
ATOM   1276  CE2 TRP A 172     -20.635  -9.836  -0.757  1.00 86.73           C  
ATOM   1277  CE3 TRP A 172     -18.668  -8.720  -1.622  1.00 86.73           C  
ATOM   1278  NE1 TRP A 172     -21.891  -9.449  -0.354  1.00 86.73           N  
ATOM   1279  CH2 TRP A 172     -18.683 -11.147  -1.319  1.00 86.73           C  
ATOM   1280  CZ2 TRP A 172     -20.000 -11.082  -0.835  1.00 86.73           C  
ATOM   1281  CZ3 TRP A 172     -18.024  -9.971  -1.716  1.00 86.73           C  
ATOM   1282  N   ARG A 173     -20.496  -7.435  -4.250  1.00 91.92           N  
ATOM   1283  CA  ARG A 173     -19.710  -8.224  -5.214  1.00 91.92           C  
ATOM   1284  C   ARG A 173     -19.207  -7.380  -6.392  1.00 91.92           C  
ATOM   1285  CB  ARG A 173     -20.549  -9.415  -5.702  1.00 91.92           C  
ATOM   1286  O   ARG A 173     -18.121  -7.636  -6.913  1.00 91.92           O  
ATOM   1287  CG  ARG A 173     -20.901 -10.379  -4.558  1.00 91.92           C  
ATOM   1288  CD  ARG A 173     -21.811 -11.515  -5.042  1.00 91.92           C  
ATOM   1289  NE  ARG A 173     -22.100 -12.461  -3.947  1.00 91.92           N  
ATOM   1290  NH1 ARG A 173     -20.274 -13.836  -4.193  1.00 91.92           N  
ATOM   1291  NH2 ARG A 173     -21.662 -14.150  -2.490  1.00 91.92           N  
ATOM   1292  CZ  ARG A 173     -21.357 -13.480  -3.563  1.00 91.92           C  
ATOM   1293  N   TRP A 174     -19.946  -6.333  -6.777  1.00 92.11           N  
ATOM   1294  CA  TRP A 174     -19.533  -5.407  -7.841  1.00 92.11           C  
ATOM   1295  C   TRP A 174     -18.299  -4.580  -7.495  1.00 92.11           C  
ATOM   1296  CB  TRP A 174     -20.690  -4.495  -8.247  1.00 92.11           C  
ATOM   1297  O   TRP A 174     -17.583  -4.173  -8.411  1.00 92.11           O  
ATOM   1298  CG  TRP A 174     -21.599  -5.129  -9.241  1.00 92.11           C  
ATOM   1299  CD1 TRP A 174     -22.806  -5.664  -8.976  1.00 92.11           C  
ATOM   1300  CD2 TRP A 174     -21.397  -5.282 -10.675  1.00 92.11           C  
ATOM   1301  CE2 TRP A 174     -22.534  -5.951 -11.219  1.00 92.11           C  
ATOM   1302  CE3 TRP A 174     -20.376  -4.900 -11.571  1.00 92.11           C  
ATOM   1303  NE1 TRP A 174     -23.353  -6.179 -10.134  1.00 92.11           N  
ATOM   1304  CH2 TRP A 174     -21.622  -5.834 -13.456  1.00 92.11           C  
ATOM   1305  CZ2 TRP A 174     -22.655  -6.228 -12.588  1.00 92.11           C  
ATOM   1306  CZ3 TRP A 174     -20.487  -5.174 -12.948  1.00 92.11           C  
ATOM   1307  N   CYS A 175     -17.992  -4.420  -6.205  1.00 87.87           N  
ATOM   1308  CA  CYS A 175     -16.747  -3.799  -5.767  1.00 87.87           C  
ATOM   1309  C   CYS A 175     -15.513  -4.544  -6.300  1.00 87.87           C  
ATOM   1310  CB  CYS A 175     -16.725  -3.740  -4.235  1.00 87.87           C  
ATOM   1311  O   CYS A 175     -14.478  -3.921  -6.503  1.00 87.87           O  
ATOM   1312  SG  CYS A 175     -18.130  -2.764  -3.618  1.00 87.87           S  
ATOM   1313  N   PHE A 176     -15.641  -5.846  -6.581  1.00 91.86           N  
ATOM   1314  CA  PHE A 176     -14.585  -6.654  -7.187  1.00 91.86           C  
ATOM   1315  C   PHE A 176     -14.773  -6.842  -8.696  1.00 91.86           C  
ATOM   1316  CB  PHE A 176     -14.531  -8.002  -6.471  1.00 91.86           C  
ATOM   1317  O   PHE A 176     -13.797  -6.830  -9.445  1.00 91.86           O  
ATOM   1318  CG  PHE A 176     -14.261  -7.893  -4.987  1.00 91.86           C  
ATOM   1319  CD1 PHE A 176     -12.985  -7.496  -4.553  1.00 91.86           C  
ATOM   1320  CD2 PHE A 176     -15.274  -8.151  -4.044  1.00 91.86           C  
ATOM   1321  CE1 PHE A 176     -12.711  -7.362  -3.184  1.00 91.86           C  
ATOM   1322  CE2 PHE A 176     -14.998  -8.015  -2.671  1.00 91.86           C  
ATOM   1323  CZ  PHE A 176     -13.717  -7.631  -2.242  1.00 91.86           C  
ATOM   1324  N   TYR A 177     -16.016  -6.975  -9.175  1.00 93.56           N  
ATOM   1325  CA  TYR A 177     -16.267  -7.151 -10.609  1.00 93.56           C  
ATOM   1326  C   TYR A 177     -15.885  -5.942 -11.457  1.00 93.56           C  
ATOM   1327  CB  TYR A 177     -17.730  -7.503 -10.892  1.00 93.56           C  
ATOM   1328  O   TYR A 177     -15.592  -6.129 -12.633  1.00 93.56           O  
ATOM   1329  CG  TYR A 177     -18.209  -8.838 -10.364  1.00 93.56           C  
ATOM   1330  CD1 TYR A 177     -17.400  -9.987 -10.480  1.00 93.56           C  
ATOM   1331  CD2 TYR A 177     -19.504  -8.941  -9.823  1.00 93.56           C  
ATOM   1332  CE1 TYR A 177     -17.884 -11.235 -10.058  1.00 93.56           C  
ATOM   1333  CE2 TYR A 177     -19.988 -10.189  -9.392  1.00 93.56           C  
ATOM   1334  OH  TYR A 177     -19.644 -12.542  -9.117  1.00 93.56           O  
ATOM   1335  CZ  TYR A 177     -19.177 -11.336  -9.516  1.00 93.56           C  
ATOM   1336  N   ILE A 178     -15.858  -4.727 -10.899  1.00 92.35           N  
ATOM   1337  CA  ILE A 178     -15.436  -3.528 -11.638  1.00 92.35           C  
ATOM   1338  C   ILE A 178     -13.981  -3.602 -12.126  1.00 92.35           C  
ATOM   1339  CB  ILE A 178     -15.689  -2.260 -10.797  1.00 92.35           C  
ATOM   1340  O   ILE A 178     -13.646  -2.978 -13.135  1.00 92.35           O  
ATOM   1341  CG1 ILE A 178     -15.510  -1.008 -11.684  1.00 92.35           C  
ATOM   1342  CG2 ILE A 178     -14.784  -2.205  -9.552  1.00 92.35           C  
ATOM   1343  CD1 ILE A 178     -16.060   0.275 -11.066  1.00 92.35           C  
ATOM   1344  N   ASN A 179     -13.132  -4.397 -11.470  1.00 93.67           N  
ATOM   1345  CA  ASN A 179     -11.744  -4.573 -11.887  1.00 93.67           C  
ATOM   1346  C   ASN A 179     -11.657  -5.319 -13.226  1.00 93.67           C  
ATOM   1347  CB  ASN A 179     -10.965  -5.266 -10.764  1.00 93.67           C  
ATOM   1348  O   ASN A 179     -10.989  -4.840 -14.135  1.00 93.67           O  
ATOM   1349  CG  ASN A 179     -10.874  -4.428  -9.498  1.00 93.67           C  
ATOM   1350  ND2 ASN A 179     -10.663  -5.083  -8.383  1.00 93.67           N  
ATOM   1351  OD1 ASN A 179     -10.986  -3.208  -9.510  1.00 93.67           O  
ATOM   1352  N   LEU A 180     -12.453  -6.377 -13.416  1.00 94.20           N  
ATOM   1353  CA  LEU A 180     -12.442  -7.242 -14.607  1.00 94.20           C  
ATOM   1354  C   LEU A 180     -12.554  -6.514 -15.953  1.00 94.20           C  
ATOM   1355  CB  LEU A 180     -13.527  -8.321 -14.465  1.00 94.20           C  
ATOM   1356  O   LEU A 180     -11.717  -6.761 -16.827  1.00 94.20           O  
ATOM   1357  CG  LEU A 180     -13.211  -9.359 -13.375  1.00 94.20           C  
ATOM   1358  CD1 LEU A 180     -14.498 -10.073 -12.969  1.00 94.20           C  
ATOM   1359  CD2 LEU A 180     -12.227 -10.413 -13.884  1.00 94.20           C  
ATOM   1360  N   PRO A 181     -13.539  -5.625 -16.193  1.00 94.95           N  
ATOM   1361  CA  PRO A 181     -13.622  -4.910 -17.459  1.00 94.95           C  
ATOM   1362  C   PRO A 181     -12.433  -3.962 -17.651  1.00 94.95           C  
ATOM   1363  CB  PRO A 181     -14.966  -4.174 -17.426  1.00 94.95           C  
ATOM   1364  O   PRO A 181     -11.894  -3.870 -18.755  1.00 94.95           O  
ATOM   1365  CG  PRO A 181     -15.269  -4.011 -15.939  1.00 94.95           C  
ATOM   1366  CD  PRO A 181     -14.650  -5.262 -15.332  1.00 94.95           C  
ATOM   1367  N   VAL A 182     -11.984  -3.286 -16.592  1.00 93.98           N  
ATOM   1368  CA  VAL A 182     -10.883  -2.316 -16.670  1.00 93.98           C  
ATOM   1369  C   VAL A 182      -9.537  -3.021 -16.883  1.00 93.98           C  
ATOM   1370  CB  VAL A 182     -10.867  -1.431 -15.413  1.00 93.98           C  
ATOM   1371  O   VAL A 182      -8.747  -2.613 -17.744  1.00 93.98           O  
ATOM   1372  CG1 VAL A 182      -9.735  -0.402 -15.497  1.00 93.98           C  
ATOM   1373  CG2 VAL A 182     -12.178  -0.652 -15.243  1.00 93.98           C  
ATOM   1374  N   GLY A 183      -9.293  -4.120 -16.174  1.00 93.51           N  
ATOM   1375  CA  GLY A 183      -8.151  -5.002 -16.373  1.00 93.51           C  
ATOM   1376  C   GLY A 183      -8.176  -5.681 -17.733  1.00 93.51           C  
ATOM   1377  O   GLY A 183      -7.144  -5.746 -18.395  1.00 93.51           O  
ATOM   1378  N   GLY A 184      -9.349  -6.087 -18.221  1.00 94.62           N  
ATOM   1379  CA  GLY A 184      -9.527  -6.621 -19.572  1.00 94.62           C  
ATOM   1380  C   GLY A 184      -9.102  -5.622 -20.651  1.00 94.62           C  
ATOM   1381  O   GLY A 184      -8.276  -5.949 -21.508  1.00 94.62           O  
ATOM   1382  N   VAL A 185      -9.588  -4.378 -20.576  1.00 95.27           N  
ATOM   1383  CA  VAL A 185      -9.172  -3.297 -21.491  1.00 95.27           C  
ATOM   1384  C   VAL A 185      -7.666  -3.058 -21.396  1.00 95.27           C  
ATOM   1385  CB  VAL A 185      -9.953  -1.998 -21.206  1.00 95.27           C  
ATOM   1386  O   VAL A 185      -6.976  -3.016 -22.417  1.00 95.27           O  
ATOM   1387  CG1 VAL A 185      -9.398  -0.798 -21.990  1.00 95.27           C  
ATOM   1388  CG2 VAL A 185     -11.424  -2.155 -21.610  1.00 95.27           C  
ATOM   1389  N   THR A 186      -7.135  -2.968 -20.178  1.00 94.73           N  
ATOM   1390  CA  THR A 186      -5.699  -2.789 -19.931  1.00 94.73           C  
ATOM   1391  C   THR A 186      -4.878  -3.913 -20.565  1.00 94.73           C  
ATOM   1392  CB  THR A 186      -5.441  -2.739 -18.421  1.00 94.73           C  
ATOM   1393  O   THR A 186      -3.898  -3.649 -21.267  1.00 94.73           O  
ATOM   1394  CG2 THR A 186      -3.958  -2.636 -18.068  1.00 94.73           C  
ATOM   1395  OG1 THR A 186      -6.099  -1.618 -17.881  1.00 94.73           O  
ATOM   1396  N   ALA A 187      -5.284  -5.168 -20.365  1.00 95.38           N  
ATOM   1397  CA  ALA A 187      -4.601  -6.338 -20.894  1.00 95.38           C  
ATOM   1398  C   ALA A 187      -4.567  -6.308 -22.423  1.00 95.38           C  
ATOM   1399  CB  ALA A 187      -5.290  -7.605 -20.375  1.00 95.38           C  
ATOM   1400  O   ALA A 187      -3.505  -6.514 -23.008  1.00 95.38           O  
ATOM   1401  N   VAL A 188      -5.690  -5.979 -23.072  1.00 95.92           N  
ATOM   1402  CA  VAL A 188      -5.777  -5.844 -24.534  1.00 95.92           C  
ATOM   1403  C   VAL A 188      -4.818  -4.764 -25.034  1.00 95.92           C  
ATOM   1404  CB  VAL A 188      -7.233  -5.555 -24.958  1.00 95.92           C  
ATOM   1405  O   VAL A 188      -3.999  -5.023 -25.921  1.00 95.92           O  
ATOM   1406  CG1 VAL A 188      -7.376  -5.170 -26.437  1.00 95.92           C  
ATOM   1407  CG2 VAL A 188      -8.104  -6.799 -24.740  1.00 95.92           C  
ATOM   1408  N   VAL A 189      -4.849  -3.567 -24.445  1.00 93.85           N  
ATOM   1409  CA  VAL A 189      -3.985  -2.465 -24.890  1.00 93.85           C  
ATOM   1410  C   VAL A 189      -2.505  -2.820 -24.722  1.00 93.85           C  
ATOM   1411  CB  VAL A 189      -4.330  -1.159 -24.159  1.00 93.85           C  
ATOM   1412  O   VAL A 189      -1.721  -2.652 -25.660  1.00 93.85           O  
ATOM   1413  CG1 VAL A 189      -3.394  -0.039 -24.627  1.00 93.85           C  
ATOM   1414  CG2 VAL A 189      -5.752  -0.684 -24.491  1.00 93.85           C  
ATOM   1415  N   ILE A 190      -2.109  -3.369 -23.573  1.00 93.00           N  
ATOM   1416  CA  ILE A 190      -0.721  -3.781 -23.321  1.00 93.00           C  
ATOM   1417  C   ILE A 190      -0.310  -4.942 -24.240  1.00 93.00           C  
ATOM   1418  CB  ILE A 190      -0.540  -4.110 -21.820  1.00 93.00           C  
ATOM   1419  O   ILE A 190       0.798  -4.942 -24.786  1.00 93.00           O  
ATOM   1420  CG1 ILE A 190      -0.731  -2.863 -20.919  1.00 93.00           C  
ATOM   1421  CG2 ILE A 190       0.827  -4.760 -21.542  1.00 93.00           C  
ATOM   1422  CD1 ILE A 190       0.293  -1.732 -21.092  1.00 93.00           C  
ATOM   1423  N   LEU A 191      -1.191  -5.912 -24.484  1.00 93.24           N  
ATOM   1424  CA  LEU A 191      -0.911  -7.050 -25.357  1.00 93.24           C  
ATOM   1425  C   LEU A 191      -0.645  -6.613 -26.804  1.00 93.24           C  
ATOM   1426  CB  LEU A 191      -2.073  -8.052 -25.274  1.00 93.24           C  
ATOM   1427  O   LEU A 191       0.284  -7.133 -27.428  1.00 93.24           O  
ATOM   1428  CG  LEU A 191      -1.852  -9.350 -26.071  1.00 93.24           C  
ATOM   1429  CD1 LEU A 191      -0.734 -10.207 -25.467  1.00 93.24           C  
ATOM   1430  CD2 LEU A 191      -3.137 -10.170 -26.081  1.00 93.24           C  
ATOM   1431  N   PHE A 192      -1.393  -5.646 -27.336  1.00 92.24           N  
ATOM   1432  CA  PHE A 192      -1.267  -5.252 -28.744  1.00 92.24           C  
ATOM   1433  C   PHE A 192      -0.336  -4.057 -28.984  1.00 92.24           C  
ATOM   1434  CB  PHE A 192      -2.664  -5.037 -29.335  1.00 92.24           C  
ATOM   1435  O   PHE A 192       0.384  -4.046 -29.989  1.00 92.24           O  
ATOM   1436  CG  PHE A 192      -3.449  -6.332 -29.465  1.00 92.24           C  
ATOM   1437  CD1 PHE A 192      -3.059  -7.302 -30.408  1.00 92.24           C  
ATOM   1438  CD2 PHE A 192      -4.559  -6.582 -28.640  1.00 92.24           C  
ATOM   1439  CE1 PHE A 192      -3.766  -8.514 -30.511  1.00 92.24           C  
ATOM   1440  CE2 PHE A 192      -5.256  -7.798 -28.727  1.00 92.24           C  
ATOM   1441  CZ  PHE A 192      -4.859  -8.765 -29.664  1.00 92.24           C  
ATOM   1442  N   LEU A 193      -0.298  -3.072 -28.081  1.00 90.63           N  
ATOM   1443  CA  LEU A 193       0.474  -1.838 -28.282  1.00 90.63           C  
ATOM   1444  C   LEU A 193       1.850  -1.857 -27.622  1.00 90.63           C  
ATOM   1445  CB  LEU A 193      -0.322  -0.610 -27.808  1.00 90.63           C  
ATOM   1446  O   LEU A 193       2.782  -1.271 -28.180  1.00 90.63           O  
ATOM   1447  CG  LEU A 193      -1.649  -0.367 -28.546  1.00 90.63           C  
ATOM   1448  CD1 LEU A 193      -2.280   0.928 -28.040  1.00 90.63           C  
ATOM   1449  CD2 LEU A 193      -1.447  -0.196 -30.056  1.00 90.63           C  
ATOM   1450  N   LEU A 194       2.016  -2.521 -26.471  1.00 87.01           N  
ATOM   1451  CA  LEU A 194       3.312  -2.541 -25.798  1.00 87.01           C  
ATOM   1452  C   LEU A 194       4.263  -3.499 -26.527  1.00 87.01           C  
ATOM   1453  CB  LEU A 194       3.165  -2.848 -24.296  1.00 87.01           C  
ATOM   1454  O   LEU A 194       4.103  -4.727 -26.520  1.00 87.01           O  
ATOM   1455  CG  LEU A 194       4.455  -2.625 -23.488  1.00 87.01           C  
ATOM   1456  CD1 LEU A 194       4.861  -1.152 -23.428  1.00 87.01           C  
ATOM   1457  CD2 LEU A 194       4.271  -3.128 -22.058  1.00 87.01           C  
ATOM   1458  N   ARG A 195       5.281  -2.916 -27.159  1.00 82.31           N  
ATOM   1459  CA  ARG A 195       6.415  -3.625 -27.755  1.00 82.31           C  
ATOM   1460  C   ARG A 195       7.692  -3.109 -27.112  1.00 82.31           C  
ATOM   1461  CB  ARG A 195       6.433  -3.445 -29.280  1.00 82.31           C  
ATOM   1462  O   ARG A 195       8.217  -2.082 -27.516  1.00 82.31           O  
ATOM   1463  CG  ARG A 195       5.263  -4.162 -29.966  1.00 82.31           C  
ATOM   1464  CD  ARG A 195       5.415  -4.059 -31.487  1.00 82.31           C  
ATOM   1465  NE  ARG A 195       4.286  -4.695 -32.192  1.00 82.31           N  
ATOM   1466  NH1 ARG A 195       5.110  -4.483 -34.328  1.00 82.31           N  
ATOM   1467  NH2 ARG A 195       3.132  -5.462 -33.999  1.00 82.31           N  
ATOM   1468  CZ  ARG A 195       4.183  -4.878 -33.497  1.00 82.31           C  
ATOM   1469  N   ILE A 196       8.159  -3.830 -26.100  1.00 75.29           N  
ATOM   1470  CA  ILE A 196       9.469  -3.595 -25.495  1.00 75.29           C  
ATOM   1471  C   ILE A 196      10.446  -4.553 -26.189  1.00 75.29           C  
ATOM   1472  CB  ILE A 196       9.410  -3.756 -23.961  1.00 75.29           C  
ATOM   1473  O   ILE A 196      10.148  -5.754 -26.242  1.00 75.29           O  
ATOM   1474  CG1 ILE A 196       8.447  -2.699 -23.370  1.00 75.29           C  
ATOM   1475  CG2 ILE A 196      10.811  -3.583 -23.348  1.00 75.29           C  
ATOM   1476  CD1 ILE A 196       8.116  -2.911 -21.891  1.00 75.29           C  
ATOM   1477  N   PRO A 197      11.558  -4.057 -26.765  1.00 62.08           N  
ATOM   1478  CA  PRO A 197      12.599  -4.913 -27.322  1.00 62.08           C  
ATOM   1479  C   PRO A 197      13.018  -5.954 -26.281  1.00 62.08           C  
ATOM   1480  CB  PRO A 197      13.759  -3.982 -27.701  1.00 62.08           C  
ATOM   1481  O   PRO A 197      13.216  -5.624 -25.115  1.00 62.08           O  
ATOM   1482  CG  PRO A 197      13.099  -2.613 -27.855  1.00 62.08           C  
ATOM   1483  CD  PRO A 197      11.950  -2.658 -26.854  1.00 62.08           C  
ATOM   1484  N   LYS A 198      13.097  -7.229 -26.675  1.00 55.49           N  
ATOM   1485  CA  LYS A 198      13.546  -8.286 -25.760  1.00 55.49           C  
ATOM   1486  C   LYS A 198      14.975  -7.959 -25.322  1.00 55.49           C  
ATOM   1487  CB  LYS A 198      13.495  -9.667 -26.441  1.00 55.49           C  
ATOM   1488  O   LYS A 198      15.831  -7.822 -26.192  1.00 55.49           O  
ATOM   1489  CG  LYS A 198      12.063 -10.184 -26.652  1.00 55.49           C  
ATOM   1490  CD  LYS A 198      12.070 -11.582 -27.293  1.00 55.49           C  
ATOM   1491  CE  LYS A 198      10.637 -12.123 -27.400  1.00 55.49           C  
ATOM   1492  NZ  LYS A 198      10.594 -13.503 -27.952  1.00 55.49           N  
ATOM   1493  N   SER A 199      15.231  -7.872 -24.014  1.00 53.78           N  
ATOM   1494  CA  SER A 199      16.596  -7.796 -23.485  1.00 53.78           C  
ATOM   1495  C   SER A 199      17.414  -8.946 -24.076  1.00 53.78           C  
ATOM   1496  CB  SER A 199      16.606  -7.854 -21.953  1.00 53.78           C  
ATOM   1497  O   SER A 199      17.000 -10.108 -23.999  1.00 53.78           O  
ATOM   1498  OG  SER A 199      15.843  -6.780 -21.440  1.00 53.78           O  
ATOM   1499  N   ALA A 200      18.521  -8.605 -24.738  1.00 44.07           N  
ATOM   1500  CA  ALA A 200      19.283  -9.508 -25.601  1.00 44.07           C  
ATOM   1501  C   ALA A 200      19.823 -10.760 -24.876  1.00 44.07           C  
ATOM   1502  CB  ALA A 200      20.406  -8.687 -26.250  1.00 44.07           C  
ATOM   1503  O   ALA A 200      20.039 -11.787 -25.516  1.00 44.07           O  
ATOM   1504  N   ASP A 201      19.945 -10.720 -23.547  1.00 50.12           N  
ATOM   1505  CA  ASP A 201      20.574 -11.778 -22.745  1.00 50.12           C  
ATOM   1506  C   ASP A 201      19.715 -13.026 -22.494  1.00 50.12           C  
ATOM   1507  CB  ASP A 201      21.046 -11.174 -21.413  1.00 50.12           C  
ATOM   1508  O   ASP A 201      20.220 -14.046 -22.028  1.00 50.12           O  
ATOM   1509  CG  ASP A 201      22.374 -10.427 -21.544  1.00 50.12           C  
ATOM   1510  OD1 ASP A 201      23.178 -10.817 -22.419  1.00 50.12           O  
ATOM   1511  OD2 ASP A 201      22.561  -9.474 -20.760  1.00 50.12           O  
ATOM   1512  N   LEU A 202      18.419 -13.010 -22.821  1.00 50.34           N  
ATOM   1513  CA  LEU A 202      17.529 -14.109 -22.421  1.00 50.34           C  
ATOM   1514  C   LEU A 202      17.681 -15.397 -23.228  1.00 50.34           C  
ATOM   1515  CB  LEU A 202      16.067 -13.629 -22.410  1.00 50.34           C  
ATOM   1516  O   LEU A 202      17.120 -16.421 -22.850  1.00 50.34           O  
ATOM   1517  CG  LEU A 202      15.807 -12.587 -21.318  1.00 50.34           C  
ATOM   1518  CD1 LEU A 202      14.408 -11.988 -21.485  1.00 50.34           C  
ATOM   1519  CD2 LEU A 202      15.935 -13.202 -19.929  1.00 50.34           C  
ATOM   1520  N   ARG A 203      18.409 -15.374 -24.347  1.00 48.11           N  
ATOM   1521  CA  ARG A 203      18.544 -16.559 -25.209  1.00 48.11           C  
ATOM   1522  C   ARG A 203      19.628 -17.536 -24.764  1.00 48.11           C  
ATOM   1523  CB  ARG A 203      18.736 -16.138 -26.669  1.00 48.11           C  
ATOM   1524  O   ARG A 203      19.646 -18.648 -25.276  1.00 48.11           O  
ATOM   1525  CG  ARG A 203      17.413 -15.662 -27.279  1.00 48.11           C  
ATOM   1526  CD  ARG A 203      17.607 -15.432 -28.779  1.00 48.11           C  
ATOM   1527  NE  ARG A 203      16.339 -15.086 -29.448  1.00 48.11           N  
ATOM   1528  NH1 ARG A 203      17.137 -15.213 -31.595  1.00 48.11           N  
ATOM   1529  NH2 ARG A 203      14.997 -14.708 -31.254  1.00 48.11           N  
ATOM   1530  CZ  ARG A 203      16.165 -15.003 -30.754  1.00 48.11           C  
ATOM   1531  N   THR A 204      20.517 -17.148 -23.857  1.00 48.79           N  
ATOM   1532  CA  THR A 204      21.711 -17.948 -23.541  1.00 48.79           C  
ATOM   1533  C   THR A 204      21.561 -18.846 -22.317  1.00 48.79           C  
ATOM   1534  CB  THR A 204      22.942 -17.040 -23.412  1.00 48.79           C  
ATOM   1535  O   THR A 204      22.368 -19.754 -22.155  1.00 48.79           O  
ATOM   1536  CG2 THR A 204      23.361 -16.488 -24.775  1.00 48.79           C  
ATOM   1537  OG1 THR A 204      22.629 -15.926 -22.610  1.00 48.79           O  
ATOM   1538  N   HIS A 205      20.528 -18.654 -21.493  1.00 53.71           N  
ATOM   1539  CA  HIS A 205      20.398 -19.334 -20.203  1.00 53.71           C  
ATOM   1540  C   HIS A 205      19.207 -20.302 -20.204  1.00 53.71           C  
ATOM   1541  CB  HIS A 205      20.323 -18.278 -19.093  1.00 53.71           C  
ATOM   1542  O   HIS A 205      18.093 -19.941 -20.589  1.00 53.71           O  
ATOM   1543  CG  HIS A 205      21.587 -17.455 -18.968  1.00 53.71           C  
ATOM   1544  CD2 HIS A 205      22.561 -17.593 -18.015  1.00 53.71           C  
ATOM   1545  ND1 HIS A 205      21.994 -16.436 -19.803  1.00 53.71           N  
ATOM   1546  CE1 HIS A 205      23.175 -15.978 -19.362  1.00 53.71           C  
ATOM   1547  NE2 HIS A 205      23.554 -16.633 -18.254  1.00 53.71           N  
ATOM   1548  N   GLY A 206      19.427 -21.549 -19.775  1.00 64.13           N  
ATOM   1549  CA  GLY A 206      18.359 -22.549 -19.661  1.00 64.13           C  
ATOM   1550  C   GLY A 206      17.299 -22.144 -18.626  1.00 64.13           C  
ATOM   1551  O   GLY A 206      17.587 -21.387 -17.700  1.00 64.13           O  
ATOM   1552  N   ALA A 207      16.075 -22.682 -18.724  1.00 70.13           N  
ATOM   1553  CA  ALA A 207      14.968 -22.348 -17.810  1.00 70.13           C  
ATOM   1554  C   ALA A 207      15.348 -22.473 -16.317  1.00 70.13           C  
ATOM   1555  CB  ALA A 207      13.779 -23.263 -18.140  1.00 70.13           C  
ATOM   1556  O   ALA A 207      14.914 -21.680 -15.483  1.00 70.13           O  
ATOM   1557  N   TRP A 208      16.219 -23.432 -15.990  1.00 66.99           N  
ATOM   1558  CA  TRP A 208      16.746 -23.634 -14.642  1.00 66.99           C  
ATOM   1559  C   TRP A 208      17.687 -22.518 -14.167  1.00 66.99           C  
ATOM   1560  CB  TRP A 208      17.465 -24.983 -14.610  1.00 66.99           C  
ATOM   1561  O   TRP A 208      17.673 -22.157 -12.992  1.00 66.99           O  
ATOM   1562  CG  TRP A 208      17.890 -25.414 -13.246  1.00 66.99           C  
ATOM   1563  CD1 TRP A 208      19.156 -25.682 -12.858  1.00 66.99           C  
ATOM   1564  CD2 TRP A 208      17.040 -25.703 -12.097  1.00 66.99           C  
ATOM   1565  CE2 TRP A 208      17.874 -26.129 -11.022  1.00 66.99           C  
ATOM   1566  CE3 TRP A 208      15.647 -25.696 -11.869  1.00 66.99           C  
ATOM   1567  NE1 TRP A 208      19.143 -26.160 -11.561  1.00 66.99           N  
ATOM   1568  CH2 TRP A 208      15.970 -26.462  -9.571  1.00 66.99           C  
ATOM   1569  CZ2 TRP A 208      17.360 -26.497  -9.771  1.00 66.99           C  
ATOM   1570  CZ3 TRP A 208      15.118 -26.073 -10.620  1.00 66.99           C  
ATOM   1571  N   GLU A 209      18.491 -21.935 -15.058  1.00 70.16           N  
ATOM   1572  CA  GLU A 209      19.340 -20.788 -14.723  1.00 70.16           C  
ATOM   1573  C   GLU A 209      18.519 -19.515 -14.523  1.00 70.16           C  
ATOM   1574  CB  GLU A 209      20.396 -20.558 -15.803  1.00 70.16           C  
ATOM   1575  O   GLU A 209      18.824 -18.741 -13.616  1.00 70.16           O  
ATOM   1576  CG  GLU A 209      21.517 -21.597 -15.725  1.00 70.16           C  
ATOM   1577  CD  GLU A 209      22.661 -21.237 -16.674  1.00 70.16           C  
ATOM   1578  OE1 GLU A 209      23.819 -21.461 -16.262  1.00 70.16           O  
ATOM   1579  OE2 GLU A 209      22.347 -20.738 -17.777  1.00 70.16           O  
ATOM   1580  N   MET A 210      17.433 -19.340 -15.284  1.00 69.32           N  
ATOM   1581  CA  MET A 210      16.475 -18.255 -15.040  1.00 69.32           C  
ATOM   1582  C   MET A 210      15.798 -18.407 -13.671  1.00 69.32           C  
ATOM   1583  CB  MET A 210      15.403 -18.204 -16.134  1.00 69.32           C  
ATOM   1584  O   MET A 210      15.733 -17.444 -12.909  1.00 69.32           O  
ATOM   1585  CG  MET A 210      15.956 -17.939 -17.534  1.00 69.32           C  
ATOM   1586  SD  MET A 210      14.631 -17.827 -18.766  1.00 69.32           S  
ATOM   1587  CE  MET A 210      14.415 -16.038 -18.794  1.00 69.32           C  
ATOM   1588  N   LEU A 211      15.360 -19.624 -13.325  1.00 71.81           N  
ATOM   1589  CA  LEU A 211      14.789 -19.946 -12.011  1.00 71.81           C  
ATOM   1590  C   LEU A 211      15.786 -19.711 -10.873  1.00 71.81           C  
ATOM   1591  CB  LEU A 211      14.289 -21.404 -12.020  1.00 71.81           C  
ATOM   1592  O   LEU A 211      15.426 -19.126  -9.858  1.00 71.81           O  
ATOM   1593  CG  LEU A 211      12.762 -21.492 -12.190  1.00 71.81           C  
ATOM   1594  CD1 LEU A 211      12.377 -22.765 -12.939  1.00 71.81           C  
ATOM   1595  CD2 LEU A 211      12.072 -21.495 -10.825  1.00 71.81           C  
ATOM   1596  N   LYS A 212      17.055 -20.093 -11.046  1.00 71.11           N  
ATOM   1597  CA  LYS A 212      18.116 -19.762 -10.081  1.00 71.11           C  
ATOM   1598  C   LYS A 212      18.364 -18.255  -9.978  1.00 71.11           C  
ATOM   1599  CB  LYS A 212      19.410 -20.485 -10.463  1.00 71.11           C  
ATOM   1600  O   LYS A 212      18.685 -17.771  -8.896  1.00 71.11           O  
ATOM   1601  CG  LYS A 212      19.391 -21.954 -10.030  1.00 71.11           C  
ATOM   1602  CD  LYS A 212      20.694 -22.628 -10.466  1.00 71.11           C  
ATOM   1603  CE  LYS A 212      20.804 -24.013  -9.829  1.00 71.11           C  
ATOM   1604  NZ  LYS A 212      22.011 -24.731 -10.311  1.00 71.11           N  
ATOM   1605  N   GLY A 213      18.211 -17.517 -11.077  1.00 74.61           N  
ATOM   1606  CA  GLY A 213      18.341 -16.060 -11.111  1.00 74.61           C  
ATOM   1607  C   GLY A 213      17.291 -15.325 -10.273  1.00 74.61           C  
ATOM   1608  O   GLY A 213      17.570 -14.221  -9.796  1.00 74.61           O  
ATOM   1609  N   LEU A 214      16.125 -15.947 -10.055  1.00 76.75           N  
ATOM   1610  CA  LEU A 214      15.058 -15.426  -9.195  1.00 76.75           C  
ATOM   1611  C   LEU A 214      15.384 -15.478  -7.701  1.00 76.75           C  
ATOM   1612  CB  LEU A 214      13.737 -16.176  -9.468  1.00 76.75           C  
ATOM   1613  O   LEU A 214      14.602 -14.950  -6.922  1.00 76.75           O  
ATOM   1614  CG  LEU A 214      13.083 -15.859 -10.819  1.00 76.75           C  
ATOM   1615  CD1 LEU A 214      11.907 -16.808 -11.060  1.00 76.75           C  
ATOM   1616  CD2 LEU A 214      12.549 -14.425 -10.827  1.00 76.75           C  
ATOM   1617  N   ASP A 215      16.509 -16.083  -7.303  1.00 80.52           N  
ATOM   1618  CA  ASP A 215      16.856 -16.274  -5.893  1.00 80.52           C  
ATOM   1619  C   ASP A 215      15.697 -16.941  -5.109  1.00 80.52           C  
ATOM   1620  CB  ASP A 215      17.373 -14.944  -5.322  1.00 80.52           C  
ATOM   1621  O   ASP A 215      15.079 -16.345  -4.219  1.00 80.52           O  
ATOM   1622  CG  ASP A 215      17.788 -15.029  -3.856  1.00 80.52           C  
ATOM   1623  OD1 ASP A 215      17.952 -16.166  -3.356  1.00 80.52           O  
ATOM   1624  OD2 ASP A 215      17.960 -13.935  -3.255  1.00 80.52           O  
ATOM   1625  N   PRO A 216      15.348 -18.197  -5.463  1.00 79.96           N  
ATOM   1626  CA  PRO A 216      14.225 -18.896  -4.847  1.00 79.96           C  
ATOM   1627  C   PRO A 216      14.454 -19.132  -3.352  1.00 79.96           C  
ATOM   1628  CB  PRO A 216      14.079 -20.208  -5.627  1.00 79.96           C  
ATOM   1629  O   PRO A 216      13.499 -19.101  -2.586  1.00 79.96           O  
ATOM   1630  CG  PRO A 216      15.469 -20.450  -6.215  1.00 79.96           C  
ATOM   1631  CD  PRO A 216      15.991 -19.037  -6.461  1.00 79.96           C  
ATOM   1632  N   LEU A 217      15.709 -19.310  -2.921  1.00 83.64           N  
ATOM   1633  CA  LEU A 217      16.051 -19.441  -1.504  1.00 83.64           C  
ATOM   1634  C   LEU A 217      15.796 -18.135  -0.749  1.00 83.64           C  
ATOM   1635  CB  LEU A 217      17.519 -19.876  -1.350  1.00 83.64           C  
ATOM   1636  O   LEU A 217      15.130 -18.158   0.283  1.00 83.64           O  
ATOM   1637  CG  LEU A 217      17.810 -21.318  -1.799  1.00 83.64           C  
ATOM   1638  CD1 LEU A 217      19.313 -21.585  -1.700  1.00 83.64           C  
ATOM   1639  CD2 LEU A 217      17.085 -22.357  -0.939  1.00 83.64           C  
ATOM   1640  N   GLY A 218      16.260 -16.999  -1.278  1.00 84.33           N  
ATOM   1641  CA  GLY A 218      15.980 -15.688  -0.705  1.00 84.33           C  
ATOM   1642  C   GLY A 218      14.482 -15.418  -0.630  1.00 84.33           C  
ATOM   1643  O   GLY A 218      13.997 -15.018   0.422  1.00 84.33           O  
ATOM   1644  N   THR A 219      13.734 -15.733  -1.687  1.00 83.89           N  
ATOM   1645  CA  THR A 219      12.272 -15.559  -1.717  1.00 83.89           C  
ATOM   1646  C   THR A 219      11.561 -16.446  -0.685  1.00 83.89           C  
ATOM   1647  CB  THR A 219      11.726 -15.831  -3.125  1.00 83.89           C  
ATOM   1648  O   THR A 219      10.737 -15.951   0.080  1.00 83.89           O  
ATOM   1649  CG2 THR A 219      10.232 -15.518  -3.232  1.00 83.89           C  
ATOM   1650  OG1 THR A 219      12.377 -15.011  -4.072  1.00 83.89           O  
ATOM   1651  N   ILE A 220      11.910 -17.736  -0.602  1.00 87.55           N  
ATOM   1652  CA  ILE A 220      11.310 -18.692   0.349  1.00 87.55           C  
ATOM   1653  C   ILE A 220      11.602 -18.320   1.806  1.00 87.55           C  
ATOM   1654  CB  ILE A 220      11.780 -20.132   0.024  1.00 87.55           C  
ATOM   1655  O   ILE A 220      10.807 -18.645   2.678  1.00 87.55           O  
ATOM   1656  CG1 ILE A 220      11.050 -20.629  -1.245  1.00 87.55           C  
ATOM   1657  CG2 ILE A 220      11.544 -21.131   1.177  1.00 87.55           C  
ATOM   1658  CD1 ILE A 220      11.640 -21.916  -1.839  1.00 87.55           C  
ATOM   1659  N   VAL A 221      12.713 -17.639   2.088  1.00 90.79           N  
ATOM   1660  CA  VAL A 221      13.032 -17.164   3.443  1.00 90.79           C  
ATOM   1661  C   VAL A 221      12.385 -15.802   3.719  1.00 90.79           C  
ATOM   1662  CB  VAL A 221      14.559 -17.146   3.630  1.00 90.79           C  
ATOM   1663  O   VAL A 221      11.839 -15.574   4.800  1.00 90.79           O  
ATOM   1664  CG1 VAL A 221      14.976 -16.550   4.972  1.00 90.79           C  
ATOM   1665  CG2 VAL A 221      15.129 -18.571   3.588  1.00 90.79           C  
ATOM   1666  N   PHE A 222      12.401 -14.901   2.737  1.00 89.45           N  
ATOM   1667  CA  PHE A 222      11.892 -13.539   2.867  1.00 89.45           C  
ATOM   1668  C   PHE A 222      10.373 -13.486   3.000  1.00 89.45           C  
ATOM   1669  CB  PHE A 222      12.326 -12.732   1.644  1.00 89.45           C  
ATOM   1670  O   PHE A 222       9.861 -12.828   3.903  1.00 89.45           O  
ATOM   1671  CG  PHE A 222      11.868 -11.295   1.676  1.00 89.45           C  
ATOM   1672  CD1 PHE A 222      10.762 -10.893   0.906  1.00 89.45           C  
ATOM   1673  CD2 PHE A 222      12.537 -10.370   2.498  1.00 89.45           C  
ATOM   1674  CE1 PHE A 222      10.339  -9.556   0.938  1.00 89.45           C  
ATOM   1675  CE2 PHE A 222      12.118  -9.032   2.527  1.00 89.45           C  
ATOM   1676  CZ  PHE A 222      11.030  -8.629   1.734  1.00 89.45           C  
ATOM   1677  N   THR A 223       9.643 -14.186   2.129  1.00 88.01           N  
ATOM   1678  CA  THR A 223       8.179 -14.139   2.112  1.00 88.01           C  
ATOM   1679  C   THR A 223       7.602 -14.558   3.474  1.00 88.01           C  
ATOM   1680  CB  THR A 223       7.625 -14.928   0.911  1.00 88.01           C  
ATOM   1681  O   THR A 223       6.889 -13.747   4.062  1.00 88.01           O  
ATOM   1682  CG2 THR A 223       6.104 -15.052   0.851  1.00 88.01           C  
ATOM   1683  OG1 THR A 223       8.040 -14.314  -0.287  1.00 88.01           O  
ATOM   1684  N   PRO A 224       7.956 -15.714   4.074  1.00 90.50           N  
ATOM   1685  CA  PRO A 224       7.486 -16.068   5.412  1.00 90.50           C  
ATOM   1686  C   PRO A 224       7.966 -15.110   6.506  1.00 90.50           C  
ATOM   1687  CB  PRO A 224       7.963 -17.498   5.677  1.00 90.50           C  
ATOM   1688  O   PRO A 224       7.212 -14.868   7.441  1.00 90.50           O  
ATOM   1689  CG  PRO A 224       8.188 -18.055   4.281  1.00 90.50           C  
ATOM   1690  CD  PRO A 224       8.707 -16.831   3.533  1.00 90.50           C  
ATOM   1691  N   SER A 225       9.167 -14.525   6.393  1.00 91.97           N  
ATOM   1692  CA  SER A 225       9.651 -13.512   7.346  1.00 91.97           C  
ATOM   1693  C   SER A 225       8.693 -12.318   7.415  1.00 91.97           C  
ATOM   1694  CB  SER A 225      11.055 -13.037   6.948  1.00 91.97           C  
ATOM   1695  O   SER A 225       8.204 -11.973   8.494  1.00 91.97           O  
ATOM   1696  OG  SER A 225      11.587 -12.125   7.885  1.00 91.97           O  
ATOM   1697  N   ILE A 226       8.350 -11.740   6.258  1.00 89.27           N  
ATOM   1698  CA  ILE A 226       7.433 -10.596   6.176  1.00 89.27           C  
ATOM   1699  C   ILE A 226       6.019 -10.978   6.623  1.00 89.27           C  
ATOM   1700  CB  ILE A 226       7.455  -9.984   4.760  1.00 89.27           C  
ATOM   1701  O   ILE A 226       5.372 -10.219   7.339  1.00 89.27           O  
ATOM   1702  CG1 ILE A 226       8.866  -9.494   4.360  1.00 89.27           C  
ATOM   1703  CG2 ILE A 226       6.450  -8.824   4.627  1.00 89.27           C  
ATOM   1704  CD1 ILE A 226       9.555  -8.545   5.352  1.00 89.27           C  
ATOM   1705  N   ILE A 227       5.553 -12.178   6.275  1.00 88.09           N  
ATOM   1706  CA  ILE A 227       4.270 -12.699   6.762  1.00 88.09           C  
ATOM   1707  C   ILE A 227       4.262 -12.760   8.295  1.00 88.09           C  
ATOM   1708  CB  ILE A 227       3.984 -14.069   6.112  1.00 88.09           C  
ATOM   1709  O   ILE A 227       3.304 -12.307   8.912  1.00 88.09           O  
ATOM   1710  CG1 ILE A 227       3.747 -13.865   4.599  1.00 88.09           C  
ATOM   1711  CG2 ILE A 227       2.801 -14.812   6.763  1.00 88.09           C  
ATOM   1712  CD1 ILE A 227       3.538 -15.151   3.792  1.00 88.09           C  
ATOM   1713  N   CYS A 228       5.332 -13.257   8.923  1.00 91.39           N  
ATOM   1714  CA  CYS A 228       5.399 -13.387  10.377  1.00 91.39           C  
ATOM   1715  C   CYS A 228       5.317 -12.039  11.092  1.00 91.39           C  
ATOM   1716  CB  CYS A 228       6.676 -14.125  10.790  1.00 91.39           C  
ATOM   1717  O   CYS A 228       4.542 -11.914  12.038  1.00 91.39           O  
ATOM   1718  SG  CYS A 228       6.573 -15.856  10.280  1.00 91.39           S  
ATOM   1719  N   VAL A 229       6.067 -11.026  10.641  1.00 89.32           N  
ATOM   1720  CA  VAL A 229       6.018  -9.702  11.284  1.00 89.32           C  
ATOM   1721  C   VAL A 229       4.667  -9.028  11.080  1.00 89.32           C  
ATOM   1722  CB  VAL A 229       7.186  -8.799  10.858  1.00 89.32           C  
ATOM   1723  O   VAL A 229       4.129  -8.461  12.024  1.00 89.32           O  
ATOM   1724  CG1 VAL A 229       7.149  -8.340   9.400  1.00 89.32           C  
ATOM   1725  CG2 VAL A 229       7.314  -7.569  11.756  1.00 89.32           C  
ATOM   1726  N   LEU A 230       4.072  -9.139   9.890  1.00 83.26           N  
ATOM   1727  CA  LEU A 230       2.754  -8.561   9.634  1.00 83.26           C  
ATOM   1728  C   LEU A 230       1.661  -9.252  10.460  1.00 83.26           C  
ATOM   1729  CB  LEU A 230       2.454  -8.600   8.127  1.00 83.26           C  
ATOM   1730  O   LEU A 230       0.804  -8.567  11.006  1.00 83.26           O  
ATOM   1731  CG  LEU A 230       3.347  -7.675   7.277  1.00 83.26           C  
ATOM   1732  CD1 LEU A 230       2.964  -7.819   5.806  1.00 83.26           C  
ATOM   1733  CD2 LEU A 230       3.205  -6.200   7.648  1.00 83.26           C  
ATOM   1734  N   LEU A 231       1.718 -10.579  10.627  1.00 85.32           N  
ATOM   1735  CA  LEU A 231       0.794 -11.304  11.508  1.00 85.32           C  
ATOM   1736  C   LEU A 231       0.992 -10.950  12.981  1.00 85.32           C  
ATOM   1737  CB  LEU A 231       0.950 -12.823  11.322  1.00 85.32           C  
ATOM   1738  O   LEU A 231       0.011 -10.733  13.686  1.00 85.32           O  
ATOM   1739  CG  LEU A 231       0.422 -13.363   9.988  1.00 85.32           C  
ATOM   1740  CD1 LEU A 231       0.677 -14.869   9.915  1.00 85.32           C  
ATOM   1741  CD2 LEU A 231      -1.070 -13.120   9.805  1.00 85.32           C  
ATOM   1742  N   ALA A 232       2.242 -10.864  13.445  1.00 88.45           N  
ATOM   1743  CA  ALA A 232       2.543 -10.481  14.822  1.00 88.45           C  
ATOM   1744  C   ALA A 232       1.967  -9.102  15.152  1.00 88.45           C  
ATOM   1745  CB  ALA A 232       4.062 -10.475  15.027  1.00 88.45           C  
ATOM   1746  O   ALA A 232       1.415  -8.906  16.228  1.00 88.45           O  
ATOM   1747  N   LEU A 233       2.074  -8.168  14.208  1.00 82.71           N  
ATOM   1748  CA  LEU A 233       1.588  -6.804  14.367  1.00 82.71           C  
ATOM   1749  C   LEU A 233       0.075  -6.672  14.226  1.00 82.71           C  
ATOM   1750  CB  LEU A 233       2.294  -5.939  13.330  1.00 82.71           C  
ATOM   1751  O   LEU A 233      -0.523  -5.849  14.908  1.00 82.71           O  
ATOM   1752  CG  LEU A 233       3.778  -5.731  13.631  1.00 82.71           C  
ATOM   1753  CD1 LEU A 233       4.389  -5.006  12.452  1.00 82.71           C  
ATOM   1754  CD2 LEU A 233       4.035  -4.887  14.880  1.00 82.71           C  
ATOM   1755  N   GLN A 234      -0.541  -7.489  13.373  1.00 74.70           N  
ATOM   1756  CA  GLN A 234      -1.991  -7.503  13.206  1.00 74.70           C  
ATOM   1757  C   GLN A 234      -2.702  -8.083  14.433  1.00 74.70           C  
ATOM   1758  CB  GLN A 234      -2.326  -8.326  11.953  1.00 74.70           C  
ATOM   1759  O   GLN A 234      -3.772  -7.611  14.806  1.00 74.70           O  
ATOM   1760  CG  GLN A 234      -3.820  -8.297  11.608  1.00 74.70           C  
ATOM   1761  CD  GLN A 234      -4.286  -6.896  11.242  1.00 74.70           C  
ATOM   1762  NE2 GLN A 234      -5.327  -6.387  11.858  1.00 74.70           N  
ATOM   1763  OE1 GLN A 234      -3.731  -6.255  10.363  1.00 74.70           O  
ATOM   1764  N   TRP A 235      -2.133  -9.135  15.022  1.00 80.58           N  
ATOM   1765  CA  TRP A 235      -2.745  -9.865  16.128  1.00 80.58           C  
ATOM   1766  C   TRP A 235      -2.312  -9.367  17.508  1.00 80.58           C  
ATOM   1767  CB  TRP A 235      -2.362 -11.333  15.976  1.00 80.58           C  
ATOM   1768  O   TRP A 235      -3.061  -9.504  18.477  1.00 80.58           O  
ATOM   1769  CG  TRP A 235      -2.996 -12.121  14.876  1.00 80.58           C  
ATOM   1770  CD1 TRP A 235      -4.128 -11.799  14.213  1.00 80.58           C  
ATOM   1771  CD2 TRP A 235      -2.634 -13.458  14.424  1.00 80.58           C  
ATOM   1772  CE2 TRP A 235      -3.653 -13.927  13.545  1.00 80.58           C  
ATOM   1773  CE3 TRP A 235      -1.593 -14.357  14.746  1.00 80.58           C  
ATOM   1774  NE1 TRP A 235      -4.499 -12.846  13.397  1.00 80.58           N  
ATOM   1775  CH2 TRP A 235      -2.604 -16.112  13.387  1.00 80.58           C  
ATOM   1776  CZ2 TRP A 235      -3.674 -15.257  13.089  1.00 80.58           C  
ATOM   1777  CZ3 TRP A 235      -1.561 -15.659  14.210  1.00 80.58           C  
ATOM   1778  N   GLY A 236      -1.095  -8.835  17.614  1.00 78.84           N  
ATOM   1779  CA  GLY A 236      -0.534  -8.354  18.867  1.00 78.84           C  
ATOM   1780  C   GLY A 236      -1.286  -7.131  19.385  1.00 78.84           C  
ATOM   1781  O   GLY A 236      -1.468  -6.147  18.673  1.00 78.84           O  
ATOM   1782  N   GLY A 237      -1.741  -7.209  20.633  1.00 72.25           N  
ATOM   1783  CA  GLY A 237      -2.500  -6.143  21.291  1.00 72.25           C  
ATOM   1784  C   GLY A 237      -3.978  -6.075  20.899  1.00 72.25           C  
ATOM   1785  O   GLY A 237      -4.701  -5.279  21.485  1.00 72.25           O  
ATOM   1786  N   VAL A 238      -4.430  -6.906  19.952  1.00 68.66           N  
ATOM   1787  CA  VAL A 238      -5.835  -6.977  19.520  1.00 68.66           C  
ATOM   1788  C   VAL A 238      -6.427  -8.340  19.880  1.00 68.66           C  
ATOM   1789  CB  VAL A 238      -5.991  -6.636  18.023  1.00 68.66           C  
ATOM   1790  O   VAL A 238      -7.203  -8.442  20.823  1.00 68.66           O  
ATOM   1791  CG1 VAL A 238      -7.468  -6.611  17.614  1.00 68.66           C  
ATOM   1792  CG2 VAL A 238      -5.384  -5.266  17.684  1.00 68.66           C  
ATOM   1793  N   ASP A 239      -6.009  -9.403  19.186  1.00 74.52           N  
ATOM   1794  CA  ASP A 239      -6.518 -10.766  19.408  1.00 74.52           C  
ATOM   1795  C   ASP A 239      -5.740 -11.505  20.504  1.00 74.52           C  
ATOM   1796  CB  ASP A 239      -6.402 -11.578  18.110  1.00 74.52           C  
ATOM   1797  O   ASP A 239      -6.275 -12.354  21.221  1.00 74.52           O  
ATOM   1798  CG  ASP A 239      -7.292 -11.077  16.972  1.00 74.52           C  
ATOM   1799  OD1 ASP A 239      -8.452 -10.709  17.246  1.00 74.52           O  
ATOM   1800  OD2 ASP A 239      -6.806 -11.135  15.817  1.00 74.52           O  
ATOM   1801  N   TYR A 240      -4.444 -11.208  20.618  1.00 81.95           N  
ATOM   1802  CA  TYR A 240      -3.566 -11.803  21.616  1.00 81.95           C  
ATOM   1803  C   TYR A 240      -2.741 -10.721  22.301  1.00 81.95           C  
ATOM   1804  CB  TYR A 240      -2.647 -12.860  20.983  1.00 81.95           C  
ATOM   1805  O   TYR A 240      -2.188  -9.831  21.655  1.00 81.95           O  
ATOM   1806  CG  TYR A 240      -3.364 -13.982  20.254  1.00 81.95           C  
ATOM   1807  CD1 TYR A 240      -4.035 -14.993  20.963  1.00 81.95           C  
ATOM   1808  CD2 TYR A 240      -3.415 -13.970  18.852  1.00 81.95           C  
ATOM   1809  CE1 TYR A 240      -4.772 -15.967  20.263  1.00 81.95           C  
ATOM   1810  CE2 TYR A 240      -4.162 -14.922  18.141  1.00 81.95           C  
ATOM   1811  OH  TYR A 240      -5.564 -16.860  18.181  1.00 81.95           O  
ATOM   1812  CZ  TYR A 240      -4.852 -15.919  18.853  1.00 81.95           C  
ATOM   1813  N   ALA A 241      -2.571 -10.853  23.616  1.00 84.57           N  
ATOM   1814  CA  ALA A 241      -1.611 -10.041  24.352  1.00 84.57           C  
ATOM   1815  C   ALA A 241      -0.203 -10.174  23.742  1.00 84.57           C  
ATOM   1816  CB  ALA A 241      -1.626 -10.468  25.824  1.00 84.57           C  
ATOM   1817  O   ALA A 241       0.193 -11.252  23.295  1.00 84.57           O  
ATOM   1818  N   TRP A 242       0.588  -9.102  23.784  1.00 85.17           N  
ATOM   1819  CA  TRP A 242       1.971  -9.095  23.285  1.00 85.17           C  
ATOM   1820  C   TRP A 242       2.876 -10.140  23.951  1.00 85.17           C  
ATOM   1821  CB  TRP A 242       2.545  -7.692  23.497  1.00 85.17           C  
ATOM   1822  O   TRP A 242       3.815 -10.635  23.333  1.00 85.17           O  
ATOM   1823  CG  TRP A 242       1.928  -6.668  22.607  1.00 85.17           C  
ATOM   1824  CD1 TRP A 242       1.044  -5.704  22.964  1.00 85.17           C  
ATOM   1825  CD2 TRP A 242       2.134  -6.520  21.172  1.00 85.17           C  
ATOM   1826  CE2 TRP A 242       1.330  -5.442  20.720  1.00 85.17           C  
ATOM   1827  CE3 TRP A 242       2.899  -7.203  20.200  1.00 85.17           C  
ATOM   1828  NE1 TRP A 242       0.695  -4.975  21.846  1.00 85.17           N  
ATOM   1829  CH2 TRP A 242       2.029  -5.774  18.425  1.00 85.17           C  
ATOM   1830  CZ2 TRP A 242       1.284  -5.078  19.376  1.00 85.17           C  
ATOM   1831  CZ3 TRP A 242       2.835  -6.841  18.837  1.00 85.17           C  
ATOM   1832  N   SER A 243       2.567 -10.512  25.195  1.00 89.17           N  
ATOM   1833  CA  SER A 243       3.253 -11.563  25.953  1.00 89.17           C  
ATOM   1834  C   SER A 243       2.851 -12.984  25.544  1.00 89.17           C  
ATOM   1835  CB  SER A 243       2.982 -11.358  27.445  1.00 89.17           C  
ATOM   1836  O   SER A 243       3.444 -13.954  26.020  1.00 89.17           O  
ATOM   1837  OG  SER A 243       1.585 -11.358  27.688  1.00 89.17           O  
ATOM   1838  N   ASN A 244       1.851 -13.145  24.673  1.00 91.96           N  
ATOM   1839  CA  ASN A 244       1.420 -14.453  24.210  1.00 91.96           C  
ATOM   1840  C   ASN A 244       2.540 -15.125  23.403  1.00 91.96           C  
ATOM   1841  CB  ASN A 244       0.123 -14.314  23.400  1.00 91.96           C  
ATOM   1842  O   ASN A 244       3.100 -14.540  22.473  1.00 91.96           O  
ATOM   1843  CG  ASN A 244      -0.512 -15.657  23.098  1.00 91.96           C  
ATOM   1844  ND2 ASN A 244      -1.669 -15.925  23.656  1.00 91.96           N  
ATOM   1845  OD1 ASN A 244       0.036 -16.499  22.400  1.00 91.96           O  
ATOM   1846  N   GLY A 245       2.812 -16.397  23.711  1.00 93.15           N  
ATOM   1847  CA  GLY A 245       3.863 -17.175  23.054  1.00 93.15           C  
ATOM   1848  C   GLY A 245       3.754 -17.212  21.525  1.00 93.15           C  
ATOM   1849  O   GLY A 245       4.781 -17.290  20.860  1.00 93.15           O  
ATOM   1850  N   ARG A 246       2.547 -17.089  20.949  1.00 93.28           N  
ATOM   1851  CA  ARG A 246       2.342 -17.020  19.489  1.00 93.28           C  
ATOM   1852  C   ARG A 246       2.939 -15.750  18.883  1.00 93.28           C  
ATOM   1853  CB  ARG A 246       0.844 -17.095  19.150  1.00 93.28           C  
ATOM   1854  O   ARG A 246       3.629 -15.834  17.874  1.00 93.28           O  
ATOM   1855  CG  ARG A 246       0.206 -18.425  19.573  1.00 93.28           C  
ATOM   1856  CD  ARG A 246      -1.307 -18.396  19.328  1.00 93.28           C  
ATOM   1857  NE  ARG A 246      -1.955 -19.582  19.920  1.00 93.28           N  
ATOM   1858  NH1 ARG A 246      -4.134 -18.917  19.646  1.00 93.28           N  
ATOM   1859  NH2 ARG A 246      -3.704 -20.822  20.690  1.00 93.28           N  
ATOM   1860  CZ  ARG A 246      -3.252 -19.764  20.079  1.00 93.28           C  
ATOM   1861  N   ILE A 247       2.709 -14.596  19.510  1.00 92.10           N  
ATOM   1862  CA  ILE A 247       3.212 -13.301  19.031  1.00 92.10           C  
ATOM   1863  C   ILE A 247       4.735 -13.254  19.168  1.00 92.10           C  
ATOM   1864  CB  ILE A 247       2.523 -12.141  19.788  1.00 92.10           C  
ATOM   1865  O   ILE A 247       5.435 -12.903  18.218  1.00 92.10           O  
ATOM   1866  CG1 ILE A 247       0.981 -12.185  19.674  1.00 92.10           C  
ATOM   1867  CG2 ILE A 247       3.047 -10.784  19.294  1.00 92.10           C  
ATOM   1868  CD1 ILE A 247       0.426 -12.111  18.244  1.00 92.10           C  
ATOM   1869  N   ILE A 248       5.257 -13.722  20.306  1.00 93.64           N  
ATOM   1870  CA  ILE A 248       6.703 -13.847  20.528  1.00 93.64           C  
ATOM   1871  C   ILE A 248       7.327 -14.786  19.486  1.00 93.64           C  
ATOM   1872  CB  ILE A 248       6.993 -14.311  21.974  1.00 93.64           C  
ATOM   1873  O   ILE A 248       8.332 -14.432  18.872  1.00 93.64           O  
ATOM   1874  CG1 ILE A 248       6.448 -13.281  22.993  1.00 93.64           C  
ATOM   1875  CG2 ILE A 248       8.508 -14.521  22.176  1.00 93.64           C  
ATOM   1876  CD1 ILE A 248       6.548 -13.731  24.455  1.00 93.64           C  
ATOM   1877  N   ALA A 249       6.722 -15.950  19.227  1.00 95.58           N  
ATOM   1878  CA  ALA A 249       7.216 -16.892  18.225  1.00 95.58           C  
ATOM   1879  C   ALA A 249       7.245 -16.284  16.815  1.00 95.58           C  
ATOM   1880  CB  ALA A 249       6.363 -18.166  18.261  1.00 95.58           C  
ATOM   1881  O   ALA A 249       8.220 -16.487  16.094  1.00 95.58           O  
ATOM   1882  N   LEU A 250       6.227 -15.504  16.432  1.00 94.21           N  
ATOM   1883  CA  LEU A 250       6.196 -14.813  15.140  1.00 94.21           C  
ATOM   1884  C   LEU A 250       7.311 -13.762  15.023  1.00 94.21           C  
ATOM   1885  CB  LEU A 250       4.815 -14.176  14.923  1.00 94.21           C  
ATOM   1886  O   LEU A 250       7.976 -13.710  13.989  1.00 94.21           O  
ATOM   1887  CG  LEU A 250       3.668 -15.158  14.635  1.00 94.21           C  
ATOM   1888  CD1 LEU A 250       2.333 -14.418  14.709  1.00 94.21           C  
ATOM   1889  CD2 LEU A 250       3.783 -15.784  13.245  1.00 94.21           C  
ATOM   1890  N   PHE A 251       7.582 -12.978  16.072  1.00 93.31           N  
ATOM   1891  CA  PHE A 251       8.705 -12.031  16.066  1.00 93.31           C  
ATOM   1892  C   PHE A 251      10.068 -12.721  16.023  1.00 93.31           C  
ATOM   1893  CB  PHE A 251       8.648 -11.111  17.288  1.00 93.31           C  
ATOM   1894  O   PHE A 251      10.953 -12.290  15.280  1.00 93.31           O  
ATOM   1895  CG  PHE A 251       7.694  -9.951  17.141  1.00 93.31           C  
ATOM   1896  CD1 PHE A 251       7.855  -9.027  16.088  1.00 93.31           C  
ATOM   1897  CD2 PHE A 251       6.678  -9.760  18.091  1.00 93.31           C  
ATOM   1898  CE1 PHE A 251       6.991  -7.924  15.978  1.00 93.31           C  
ATOM   1899  CE2 PHE A 251       5.834  -8.646  17.993  1.00 93.31           C  
ATOM   1900  CZ  PHE A 251       5.982  -7.731  16.935  1.00 93.31           C  
ATOM   1901  N   VAL A 252      10.241 -13.806  16.782  1.00 95.90           N  
ATOM   1902  CA  VAL A 252      11.475 -14.604  16.756  1.00 95.90           C  
ATOM   1903  C   VAL A 252      11.685 -15.194  15.362  1.00 95.90           C  
ATOM   1904  CB  VAL A 252      11.446 -15.698  17.841  1.00 95.90           C  
ATOM   1905  O   VAL A 252      12.777 -15.077  14.807  1.00 95.90           O  
ATOM   1906  CG1 VAL A 252      12.618 -16.681  17.710  1.00 95.90           C  
ATOM   1907  CG2 VAL A 252      11.539 -15.077  19.242  1.00 95.90           C  
ATOM   1908  N   LEU A 253      10.641 -15.767  14.759  1.00 95.77           N  
ATOM   1909  CA  LEU A 253      10.710 -16.341  13.417  1.00 95.77           C  
ATOM   1910  C   LEU A 253      11.000 -15.269  12.360  1.00 95.77           C  
ATOM   1911  CB  LEU A 253       9.405 -17.108  13.141  1.00 95.77           C  
ATOM   1912  O   LEU A 253      11.859 -15.482  11.506  1.00 95.77           O  
ATOM   1913  CG  LEU A 253       9.408 -17.920  11.836  1.00 95.77           C  
ATOM   1914  CD1 LEU A 253      10.512 -18.982  11.807  1.00 95.77           C  
ATOM   1915  CD2 LEU A 253       8.081 -18.659  11.676  1.00 95.77           C  
ATOM   1916  N   PHE A 254      10.365 -14.097  12.455  1.00 94.27           N  
ATOM   1917  CA  PHE A 254      10.700 -12.940  11.625  1.00 94.27           C  
ATOM   1918  C   PHE A 254      12.187 -12.594  11.729  1.00 94.27           C  
ATOM   1919  CB  PHE A 254       9.838 -11.732  12.012  1.00 94.27           C  
ATOM   1920  O   PHE A 254      12.853 -12.538  10.697  1.00 94.27           O  
ATOM   1921  CG  PHE A 254      10.407 -10.403  11.544  1.00 94.27           C  
ATOM   1922  CD1 PHE A 254      10.895  -9.469  12.476  1.00 94.27           C  
ATOM   1923  CD2 PHE A 254      10.460 -10.103  10.172  1.00 94.27           C  
ATOM   1924  CE1 PHE A 254      11.399  -8.232  12.035  1.00 94.27           C  
ATOM   1925  CE2 PHE A 254      10.957  -8.867   9.728  1.00 94.27           C  
ATOM   1926  CZ  PHE A 254      11.415  -7.925  10.664  1.00 94.27           C  
ATOM   1927  N   GLY A 255      12.715 -12.420  12.946  1.00 93.46           N  
ATOM   1928  CA  GLY A 255      14.116 -12.062  13.173  1.00 93.46           C  
ATOM   1929  C   GLY A 255      15.087 -13.099  12.609  1.00 93.46           C  
ATOM   1930  O   GLY A 255      15.998 -12.748  11.860  1.00 93.46           O  
ATOM   1931  N   VAL A 256      14.859 -14.383  12.897  1.00 96.55           N  
ATOM   1932  CA  VAL A 256      15.700 -15.484  12.398  1.00 96.55           C  
ATOM   1933  C   VAL A 256      15.668 -15.553  10.871  1.00 96.55           C  
ATOM   1934  CB  VAL A 256      15.269 -16.827  13.023  1.00 96.55           C  
ATOM   1935  O   VAL A 256      16.724 -15.632  10.235  1.00 96.55           O  
ATOM   1936  CG1 VAL A 256      15.989 -18.029  12.396  1.00 96.55           C  
ATOM   1937  CG2 VAL A 256      15.586 -16.845  14.525  1.00 96.55           C  
ATOM   1938  N   LEU A 257      14.482 -15.484  10.262  1.00 95.67           N  
ATOM   1939  CA  LEU A 257      14.349 -15.547   8.808  1.00 95.67           C  
ATOM   1940  C   LEU A 257      14.908 -14.290   8.136  1.00 95.67           C  
ATOM   1941  CB  LEU A 257      12.883 -15.760   8.414  1.00 95.67           C  
ATOM   1942  O   LEU A 257      15.550 -14.404   7.098  1.00 95.67           O  
ATOM   1943  CG  LEU A 257      12.275 -17.122   8.784  1.00 95.67           C  
ATOM   1944  CD1 LEU A 257      10.792 -17.087   8.425  1.00 95.67           C  
ATOM   1945  CD2 LEU A 257      12.916 -18.281   8.018  1.00 95.67           C  
ATOM   1946  N   LEU A 258      14.747 -13.107   8.730  1.00 92.71           N  
ATOM   1947  CA  LEU A 258      15.306 -11.871   8.188  1.00 92.71           C  
ATOM   1948  C   LEU A 258      16.839 -11.894   8.226  1.00 92.71           C  
ATOM   1949  CB  LEU A 258      14.743 -10.661   8.953  1.00 92.71           C  
ATOM   1950  O   LEU A 258      17.476 -11.561   7.229  1.00 92.71           O  
ATOM   1951  CG  LEU A 258      15.217  -9.315   8.376  1.00 92.71           C  
ATOM   1952  CD1 LEU A 258      14.677  -9.076   6.963  1.00 92.71           C  
ATOM   1953  CD2 LEU A 258      14.753  -8.167   9.267  1.00 92.71           C  
ATOM   1954  N   ILE A 259      17.442 -12.337   9.334  1.00 94.01           N  
ATOM   1955  CA  ILE A 259      18.900 -12.520   9.435  1.00 94.01           C  
ATOM   1956  C   ILE A 259      19.373 -13.535   8.392  1.00 94.01           C  
ATOM   1957  CB  ILE A 259      19.297 -12.946  10.867  1.00 94.01           C  
ATOM   1958  O   ILE A 259      20.337 -13.281   7.670  1.00 94.01           O  
ATOM   1959  CG1 ILE A 259      19.079 -11.771  11.847  1.00 94.01           C  
ATOM   1960  CG2 ILE A 259      20.767 -13.411  10.924  1.00 94.01           C  
ATOM   1961  CD1 ILE A 259      19.112 -12.195  13.322  1.00 94.01           C  
ATOM   1962  N   THR A 260      18.663 -14.656   8.258  1.00 94.05           N  
ATOM   1963  CA  THR A 260      18.967 -15.676   7.245  1.00 94.05           C  
ATOM   1964  C   THR A 260      18.871 -15.103   5.830  1.00 94.05           C  
ATOM   1965  CB  THR A 260      18.028 -16.880   7.389  1.00 94.05           C  
ATOM   1966  O   THR A 260      19.759 -15.337   5.012  1.00 94.05           O  
ATOM   1967  CG2 THR A 260      18.394 -18.013   6.432  1.00 94.05           C  
ATOM   1968  OG1 THR A 260      18.120 -17.411   8.690  1.00 94.05           O  
ATOM   1969  N   PHE A 261      17.846 -14.297   5.543  1.00 90.99           N  
ATOM   1970  CA  PHE A 261      17.700 -13.598   4.271  1.00 90.99           C  
ATOM   1971  C   PHE A 261      18.884 -12.665   4.016  1.00 90.99           C  
ATOM   1972  CB  PHE A 261      16.371 -12.832   4.233  1.00 90.99           C  
ATOM   1973  O   PHE A 261      19.492 -12.754   2.953  1.00 90.99           O  
ATOM   1974  CG  PHE A 261      16.206 -11.987   2.988  1.00 90.99           C  
ATOM   1975  CD1 PHE A 261      16.312 -10.584   3.055  1.00 90.99           C  
ATOM   1976  CD2 PHE A 261      15.965 -12.610   1.752  1.00 90.99           C  
ATOM   1977  CE1 PHE A 261      16.147  -9.810   1.893  1.00 90.99           C  
ATOM   1978  CE2 PHE A 261      15.789 -11.836   0.592  1.00 90.99           C  
ATOM   1979  CZ  PHE A 261      15.877 -10.435   0.662  1.00 90.99           C  
ATOM   1980  N   ILE A 262      19.270 -11.834   4.989  1.00 90.20           N  
ATOM   1981  CA  ILE A 262      20.428 -10.935   4.873  1.00 90.20           C  
ATOM   1982  C   ILE A 262      21.703 -11.730   4.563  1.00 90.20           C  
ATOM   1983  CB  ILE A 262      20.575 -10.072   6.149  1.00 90.20           C  
ATOM   1984  O   ILE A 262      22.439 -11.360   3.648  1.00 90.20           O  
ATOM   1985  CG1 ILE A 262      19.404  -9.066   6.261  1.00 90.20           C  
ATOM   1986  CG2 ILE A 262      21.913  -9.305   6.150  1.00 90.20           C  
ATOM   1987  CD1 ILE A 262      19.264  -8.433   7.652  1.00 90.20           C  
ATOM   1988  N   ILE A 263      21.942 -12.850   5.255  1.00 92.28           N  
ATOM   1989  CA  ILE A 263      23.088 -13.732   4.985  1.00 92.28           C  
ATOM   1990  C   ILE A 263      23.037 -14.253   3.541  1.00 92.28           C  
ATOM   1991  CB  ILE A 263      23.151 -14.879   6.022  1.00 92.28           C  
ATOM   1992  O   ILE A 263      24.032 -14.148   2.823  1.00 92.28           O  
ATOM   1993  CG1 ILE A 263      23.487 -14.323   7.426  1.00 92.28           C  
ATOM   1994  CG2 ILE A 263      24.200 -15.936   5.619  1.00 92.28           C  
ATOM   1995  CD1 ILE A 263      23.225 -15.320   8.563  1.00 92.28           C  
ATOM   1996  N   ILE A 264      21.883 -14.746   3.076  1.00 89.98           N  
ATOM   1997  CA  ILE A 264      21.705 -15.203   1.686  1.00 89.98           C  
ATOM   1998  C   ILE A 264      22.006 -14.066   0.699  1.00 89.98           C  
ATOM   1999  CB  ILE A 264      20.286 -15.791   1.476  1.00 89.98           C  
ATOM   2000  O   ILE A 264      22.746 -14.277  -0.264  1.00 89.98           O  
ATOM   2001  CG1 ILE A 264      20.124 -17.109   2.267  1.00 89.98           C  
ATOM   2002  CG2 ILE A 264      19.998 -16.056  -0.016  1.00 89.98           C  
ATOM   2003  CD1 ILE A 264      18.665 -17.563   2.407  1.00 89.98           C  
ATOM   2004  N   GLN A 265      21.506 -12.852   0.953  1.00 89.20           N  
ATOM   2005  CA  GLN A 265      21.739 -11.704   0.071  1.00 89.20           C  
ATOM   2006  C   GLN A 265      23.227 -11.328  -0.004  1.00 89.20           C  
ATOM   2007  CB  GLN A 265      20.902 -10.485   0.506  1.00 89.20           C  
ATOM   2008  O   GLN A 265      23.746 -11.062  -1.092  1.00 89.20           O  
ATOM   2009  CG  GLN A 265      19.371 -10.632   0.433  1.00 89.20           C  
ATOM   2010  CD  GLN A 265      18.879 -11.253  -0.863  1.00 89.20           C  
ATOM   2011  NE2 GLN A 265      18.575 -12.532  -0.889  1.00 89.20           N  
ATOM   2012  OE1 GLN A 265      18.797 -10.586  -1.877  1.00 89.20           O  
ATOM   2013  N   VAL A 266      23.941 -11.361   1.127  1.00 88.50           N  
ATOM   2014  CA  VAL A 266      25.392 -11.111   1.179  1.00 88.50           C  
ATOM   2015  C   VAL A 266      26.165 -12.174   0.399  1.00 88.50           C  
ATOM   2016  CB  VAL A 266      25.878 -11.021   2.643  1.00 88.50           C  
ATOM   2017  O   VAL A 266      27.061 -11.841  -0.382  1.00 88.50           O  
ATOM   2018  CG1 VAL A 266      27.404 -10.890   2.741  1.00 88.50           C  
ATOM   2019  CG2 VAL A 266      25.288  -9.823   3.404  1.00 88.50           C  
ATOM   2020  N   LEU A 267      25.802 -13.448   0.560  1.00 88.74           N  
ATOM   2021  CA  LEU A 267      26.482 -14.564  -0.098  1.00 88.74           C  
ATOM   2022  C   LEU A 267      26.231 -14.604  -1.613  1.00 88.74           C  
ATOM   2023  CB  LEU A 267      26.048 -15.877   0.578  1.00 88.74           C  
ATOM   2024  O   LEU A 267      27.147 -14.912  -2.379  1.00 88.74           O  
ATOM   2025  CG  LEU A 267      26.545 -16.053   2.028  1.00 88.74           C  
ATOM   2026  CD1 LEU A 267      25.975 -17.352   2.597  1.00 88.74           C  
ATOM   2027  CD2 LEU A 267      28.070 -16.113   2.123  1.00 88.74           C  
ATOM   2028  N   MET A 268      25.023 -14.256  -2.065  1.00 84.57           N  
ATOM   2029  CA  MET A 268      24.649 -14.293  -3.486  1.00 84.57           C  
ATOM   2030  C   MET A 268      25.143 -13.090  -4.303  1.00 84.57           C  
ATOM   2031  CB  MET A 268      23.133 -14.470  -3.620  1.00 84.57           C  
ATOM   2032  O   MET A 268      25.126 -13.145  -5.539  1.00 84.57           O  
ATOM   2033  CG  MET A 268      22.733 -15.892  -3.225  1.00 84.57           C  
ATOM   2034  SD  MET A 268      21.005 -16.299  -3.524  1.00 84.57           S  
ATOM   2035  CE  MET A 268      20.883 -16.203  -5.329  1.00 84.57           C  
ATOM   2036  N   LYS A 269      25.626 -12.026  -3.647  1.00 84.58           N  
ATOM   2037  CA  LYS A 269      26.220 -10.833  -4.276  1.00 84.58           C  
ATOM   2038  C   LYS A 269      25.304 -10.230  -5.354  1.00 84.58           C  
ATOM   2039  CB  LYS A 269      27.654 -11.139  -4.769  1.00 84.58           C  
ATOM   2040  O   LYS A 269      24.205  -9.782  -5.055  1.00 84.58           O  
ATOM   2041  CG  LYS A 269      28.610 -11.609  -3.664  1.00 84.58           C  
ATOM   2042  CD  LYS A 269      30.009 -11.858  -4.247  1.00 84.58           C  
ATOM   2043  CE  LYS A 269      30.950 -12.332  -3.135  1.00 84.58           C  
ATOM   2044  NZ  LYS A 269      32.325 -12.583  -3.639  1.00 84.58           N  
ATOM   2045  N   ASP A 270      25.737 -10.217  -6.615  1.00 77.47           N  
ATOM   2046  CA  ASP A 270      24.998  -9.603  -7.726  1.00 77.47           C  
ATOM   2047  C   ASP A 270      23.780 -10.435  -8.173  1.00 77.47           C  
ATOM   2048  CB  ASP A 270      25.965  -9.348  -8.896  1.00 77.47           C  
ATOM   2049  O   ASP A 270      22.870  -9.910  -8.813  1.00 77.47           O  
ATOM   2050  CG  ASP A 270      27.075  -8.338  -8.562  1.00 77.47           C  
ATOM   2051  OD1 ASP A 270      26.856  -7.388  -7.780  1.00 77.47           O  
ATOM   2052  OD2 ASP A 270      28.208  -8.461  -9.072  1.00 77.47           O  
ATOM   2053  N   LYS A 271      23.728 -11.728  -7.815  1.00 78.55           N  
ATOM   2054  CA  LYS A 271      22.588 -12.606  -8.128  1.00 78.55           C  
ATOM   2055  C   LYS A 271      21.468 -12.526  -7.089  1.00 78.55           C  
ATOM   2056  CB  LYS A 271      23.057 -14.056  -8.332  1.00 78.55           C  
ATOM   2057  O   LYS A 271      20.369 -12.992  -7.377  1.00 78.55           O  
ATOM   2058  CG  LYS A 271      23.963 -14.193  -9.565  1.00 78.55           C  
ATOM   2059  CD  LYS A 271      24.279 -15.664  -9.874  1.00 78.55           C  
ATOM   2060  CE  LYS A 271      25.170 -15.742 -11.123  1.00 78.55           C  
ATOM   2061  NZ  LYS A 271      25.429 -17.142 -11.552  1.00 78.55           N  
ATOM   2062  N   ALA A 272      21.720 -11.908  -5.938  1.00 81.18           N  
ATOM   2063  CA  ALA A 272      20.768 -11.752  -4.842  1.00 81.18           C  
ATOM   2064  C   ALA A 272      19.486 -11.016  -5.276  1.00 81.18           C  
ATOM   2065  CB  ALA A 272      21.513 -10.989  -3.743  1.00 81.18           C  
ATOM   2066  O   ALA A 272      19.533 -10.203  -6.207  1.00 81.18           O  
ATOM   2067  N   THR A 273      18.356 -11.286  -4.612  1.00 83.74           N  
ATOM   2068  CA  THR A 273      17.079 -10.554  -4.774  1.00 83.74           C  
ATOM   2069  C   THR A 273      17.275  -9.042  -4.685  1.00 83.74           C  
ATOM   2070  CB  THR A 273      16.040 -10.994  -3.732  1.00 83.74           C  
ATOM   2071  O   THR A 273      16.834  -8.306  -5.568  1.00 83.74           O  
ATOM   2072  CG2 THR A 273      14.678 -10.348  -3.994  1.00 83.74           C  
ATOM   2073  OG1 THR A 273      15.822 -12.376  -3.820  1.00 83.74           O  
ATOM   2074  N   VAL A 274      18.005  -8.596  -3.666  1.00 86.37           N  
ATOM   2075  CA  VAL A 274      18.405  -7.209  -3.439  1.00 86.37           C  
ATOM   2076  C   VAL A 274      19.934  -7.165  -3.404  1.00 86.37           C  
ATOM   2077  CB  VAL A 274      17.777  -6.654  -2.146  1.00 86.37           C  
ATOM   2078  O   VAL A 274      20.537  -7.336  -2.343  1.00 86.37           O  
ATOM   2079  CG1 VAL A 274      18.108  -5.166  -2.005  1.00 86.37           C  
ATOM   2080  CG2 VAL A 274      16.251  -6.792  -2.160  1.00 86.37           C  
ATOM   2081  N   PRO A 275      20.597  -6.957  -4.557  1.00 85.52           N  
ATOM   2082  CA  PRO A 275      22.045  -6.849  -4.601  1.00 85.52           C  
ATOM   2083  C   PRO A 275      22.517  -5.720  -3.690  1.00 85.52           C  
ATOM   2084  CB  PRO A 275      22.407  -6.589  -6.067  1.00 85.52           C  
ATOM   2085  O   PRO A 275      22.017  -4.596  -3.780  1.00 85.52           O  
ATOM   2086  CG  PRO A 275      21.215  -7.160  -6.832  1.00 85.52           C  
ATOM   2087  CD  PRO A 275      20.049  -6.852  -5.898  1.00 85.52           C  
ATOM   2088  N   ILE A 276      23.527  -5.993  -2.861  1.00 87.69           N  
ATOM   2089  CA  ILE A 276      24.064  -5.002  -1.917  1.00 87.69           C  
ATOM   2090  C   ILE A 276      24.471  -3.727  -2.645  1.00 87.69           C  
ATOM   2091  CB  ILE A 276      25.236  -5.587  -1.104  1.00 87.69           C  
ATOM   2092  O   ILE A 276      24.162  -2.652  -2.165  1.00 87.69           O  
ATOM   2093  CG1 ILE A 276      24.673  -6.681  -0.176  1.00 87.69           C  
ATOM   2094  CG2 ILE A 276      25.963  -4.500  -0.284  1.00 87.69           C  
ATOM   2095  CD1 ILE A 276      25.740  -7.459   0.586  1.00 87.69           C  
ATOM   2096  N   LYS A 277      25.056  -3.826  -3.845  1.00 89.31           N  
ATOM   2097  CA  LYS A 277      25.432  -2.658  -4.659  1.00 89.31           C  
ATOM   2098  C   LYS A 277      24.254  -1.732  -4.981  1.00 89.31           C  
ATOM   2099  CB  LYS A 277      26.067  -3.122  -5.976  1.00 89.31           C  
ATOM   2100  O   LYS A 277      24.456  -0.529  -5.109  1.00 89.31           O  
ATOM   2101  CG  LYS A 277      27.392  -3.875  -5.792  1.00 89.31           C  
ATOM   2102  CD  LYS A 277      27.914  -4.310  -7.166  1.00 89.31           C  
ATOM   2103  CE  LYS A 277      29.158  -5.196  -7.038  1.00 89.31           C  
ATOM   2104  NZ  LYS A 277      29.325  -6.039  -8.248  1.00 89.31           N  
ATOM   2105  N   VAL A 278      23.046  -2.284  -5.132  1.00 91.30           N  
ATOM   2106  CA  VAL A 278      21.821  -1.509  -5.371  1.00 91.30           C  
ATOM   2107  C   VAL A 278      21.347  -0.878  -4.066  1.00 91.30           C  
ATOM   2108  CB  VAL A 278      20.714  -2.376  -6.009  1.00 91.30           C  
ATOM   2109  O   VAL A 278      21.129   0.328  -4.028  1.00 91.30           O  
ATOM   2110  CG1 VAL A 278      19.395  -1.606  -6.140  1.00 91.30           C  
ATOM   2111  CG2 VAL A 278      21.127  -2.844  -7.410  1.00 91.30           C  
ATOM   2112  N   ALA A 279      21.241  -1.664  -2.991  1.00 90.88           N  
ATOM   2113  CA  ALA A 279      20.769  -1.177  -1.692  1.00 90.88           C  
ATOM   2114  C   ALA A 279      21.733  -0.178  -1.028  1.00 90.88           C  
ATOM   2115  CB  ALA A 279      20.528  -2.385  -0.783  1.00 90.88           C  
ATOM   2116  O   ALA A 279      21.289   0.751  -0.364  1.00 90.88           O  
ATOM   2117  N   SER A 280      23.042  -0.345  -1.222  1.00 91.57           N  
ATOM   2118  CA  SER A 280      24.096   0.515  -0.676  1.00 91.57           C  
ATOM   2119  C   SER A 280      24.390   1.727  -1.554  1.00 91.57           C  
ATOM   2120  CB  SER A 280      25.383  -0.290  -0.443  1.00 91.57           C  
ATOM   2121  O   SER A 280      25.243   2.544  -1.203  1.00 91.57           O  
ATOM   2122  OG  SER A 280      26.089  -0.522  -1.652  1.00 91.57           O  
ATOM   2123  N   GLN A 281      23.744   1.849  -2.717  1.00 94.58           N  
ATOM   2124  CA  GLN A 281      23.842   3.065  -3.507  1.00 94.58           C  
ATOM   2125  C   GLN A 281      23.244   4.203  -2.667  1.00 94.58           C  
ATOM   2126  CB  GLN A 281      23.144   2.869  -4.865  1.00 94.58           C  
ATOM   2127  O   GLN A 281      22.097   4.118  -2.238  1.00 94.58           O  
ATOM   2128  CG  GLN A 281      23.645   3.848  -5.938  1.00 94.58           C  
ATOM   2129  CD  GLN A 281      23.448   5.307  -5.566  1.00 94.58           C  
ATOM   2130  NE2 GLN A 281      24.376   6.179  -5.873  1.00 94.58           N  
ATOM   2131  OE1 GLN A 281      22.459   5.675  -4.972  1.00 94.58           O  
ATOM   2132  N   ARG A 282      24.023   5.266  -2.433  1.00 94.90           N  
ATOM   2133  CA  ARG A 282      23.672   6.381  -1.539  1.00 94.90           C  
ATOM   2134  C   ARG A 282      22.247   6.913  -1.735  1.00 94.90           C  
ATOM   2135  CB  ARG A 282      24.721   7.489  -1.717  1.00 94.90           C  
ATOM   2136  O   ARG A 282      21.484   6.948  -0.780  1.00 94.90           O  
ATOM   2137  CG  ARG A 282      24.426   8.707  -0.834  1.00 94.90           C  
ATOM   2138  CD  ARG A 282      25.529   9.757  -0.974  1.00 94.90           C  
ATOM   2139  NE  ARG A 282      25.099  11.008  -0.338  1.00 94.90           N  
ATOM   2140  NH1 ARG A 282      26.984  12.267  -0.680  1.00 94.90           N  
ATOM   2141  NH2 ARG A 282      25.210  13.149   0.366  1.00 94.90           N  
ATOM   2142  CZ  ARG A 282      25.771  12.132  -0.218  1.00 94.90           C  
ATOM   2143  N   SER A 283      21.872   7.303  -2.948  1.00 94.37           N  
ATOM   2144  CA  SER A 283      20.521   7.769  -3.271  1.00 94.37           C  
ATOM   2145  C   SER A 283      19.446   6.707  -3.044  1.00 94.37           C  
ATOM   2146  CB  SER A 283      20.434   8.242  -4.722  1.00 94.37           C  
ATOM   2147  O   SER A 283      18.370   7.062  -2.581  1.00 94.37           O  
ATOM   2148  OG  SER A 283      21.291   9.345  -4.932  1.00 94.37           O  
ATOM   2149  N   VAL A 284      19.709   5.425  -3.317  1.00 95.43           N  
ATOM   2150  CA  VAL A 284      18.741   4.340  -3.051  1.00 95.43           C  
ATOM   2151  C   VAL A 284      18.571   4.111  -1.548  1.00 95.43           C  
ATOM   2152  CB  VAL A 284      19.138   3.029  -3.756  1.00 95.43           C  
ATOM   2153  O   VAL A 284      17.439   4.015  -1.076  1.00 95.43           O  
ATOM   2154  CG1 VAL A 284      18.115   1.911  -3.505  1.00 95.43           C  
ATOM   2155  CG2 VAL A 284      19.242   3.234  -5.274  1.00 95.43           C  
ATOM   2156  N   ALA A 285      19.662   4.084  -0.781  1.00 96.31           N  
ATOM   2157  CA  ALA A 285      19.636   3.942   0.674  1.00 96.31           C  
ATOM   2158  C   ALA A 285      18.908   5.121   1.340  1.00 96.31           C  
ATOM   2159  CB  ALA A 285      21.081   3.833   1.179  1.00 96.31           C  
ATOM   2160  O   ALA A 285      17.972   4.930   2.116  1.00 96.31           O  
ATOM   2161  N   CYS A 286      19.283   6.351   0.981  1.00 97.07           N  
ATOM   2162  CA  CYS A 286      18.657   7.570   1.485  1.00 97.07           C  
ATOM   2163  C   CYS A 286      17.182   7.672   1.070  1.00 97.07           C  
ATOM   2164  CB  CYS A 286      19.476   8.762   0.981  1.00 97.07           C  
ATOM   2165  O   CYS A 286      16.336   8.017   1.896  1.00 97.07           O  
ATOM   2166  SG  CYS A 286      21.093   8.785   1.806  1.00 97.07           S  
ATOM   2167  N   ALA A 287      16.848   7.301  -0.172  1.00 96.85           N  
ATOM   2168  CA  ALA A 287      15.462   7.234  -0.622  1.00 96.85           C  
ATOM   2169  C   ALA A 287      14.670   6.181   0.152  1.00 96.85           C  
ATOM   2170  CB  ALA A 287      15.405   6.951  -2.125  1.00 96.85           C  
ATOM   2171  O   ALA A 287      13.525   6.447   0.492  1.00 96.85           O  
ATOM   2172  N   SER A 288      15.270   5.030   0.471  1.00 96.42           N  
ATOM   2173  CA  SER A 288      14.633   3.975   1.269  1.00 96.42           C  
ATOM   2174  C   SER A 288      14.272   4.483   2.666  1.00 96.42           C  
ATOM   2175  CB  SER A 288      15.525   2.732   1.363  1.00 96.42           C  
ATOM   2176  O   SER A 288      13.126   4.350   3.084  1.00 96.42           O  
ATOM   2177  OG  SER A 288      15.783   2.208   0.075  1.00 96.42           O  
ATOM   2178  N   VAL A 289      15.205   5.149   3.358  1.00 97.22           N  
ATOM   2179  CA  VAL A 289      14.929   5.775   4.666  1.00 97.22           C  
ATOM   2180  C   VAL A 289      13.804   6.806   4.552  1.00 97.22           C  
ATOM   2181  CB  VAL A 289      16.201   6.427   5.246  1.00 97.22           C  
ATOM   2182  O   VAL A 289      12.875   6.801   5.354  1.00 97.22           O  
ATOM   2183  CG1 VAL A 289      15.930   7.187   6.551  1.00 97.22           C  
ATOM   2184  CG2 VAL A 289      17.266   5.365   5.551  1.00 97.22           C  
ATOM   2185  N   PHE A 290      13.848   7.662   3.530  1.00 97.96           N  
ATOM   2186  CA  PHE A 290      12.816   8.672   3.314  1.00 97.96           C  
ATOM   2187  C   PHE A 290      11.431   8.051   3.076  1.00 97.96           C  
ATOM   2188  CB  PHE A 290      13.233   9.565   2.146  1.00 97.96           C  
ATOM   2189  O   PHE A 290      10.474   8.417   3.757  1.00 97.96           O  
ATOM   2190  CG  PHE A 290      12.170  10.565   1.756  1.00 97.96           C  
ATOM   2191  CD1 PHE A 290      11.282  10.278   0.705  1.00 97.96           C  
ATOM   2192  CD2 PHE A 290      12.065  11.785   2.445  1.00 97.96           C  
ATOM   2193  CE1 PHE A 290      10.311  11.219   0.330  1.00 97.96           C  
ATOM   2194  CE2 PHE A 290      11.073  12.710   2.089  1.00 97.96           C  
ATOM   2195  CZ  PHE A 290      10.204  12.434   1.027  1.00 97.96           C  
ATOM   2196  N   VAL A 291      11.305   7.101   2.140  1.00 96.12           N  
ATOM   2197  CA  VAL A 291      10.000   6.511   1.803  1.00 96.12           C  
ATOM   2198  C   VAL A 291       9.462   5.612   2.909  1.00 96.12           C  
ATOM   2199  CB  VAL A 291       9.979   5.754   0.466  1.00 96.12           C  
ATOM   2200  O   VAL A 291       8.247   5.506   3.030  1.00 96.12           O  
ATOM   2201  CG1 VAL A 291      10.354   6.664  -0.710  1.00 96.12           C  
ATOM   2202  CG2 VAL A 291      10.830   4.480   0.493  1.00 96.12           C  
ATOM   2203  N   PHE A 292      10.323   5.013   3.737  1.00 96.07           N  
ATOM   2204  CA  PHE A 292       9.897   4.302   4.942  1.00 96.07           C  
ATOM   2205  C   PHE A 292       9.104   5.233   5.861  1.00 96.07           C  
ATOM   2206  CB  PHE A 292      11.129   3.770   5.686  1.00 96.07           C  
ATOM   2207  O   PHE A 292       7.970   4.938   6.228  1.00 96.07           O  
ATOM   2208  CG  PHE A 292      10.786   3.005   6.940  1.00 96.07           C  
ATOM   2209  CD1 PHE A 292      10.807   3.659   8.183  1.00 96.07           C  
ATOM   2210  CD2 PHE A 292      10.439   1.644   6.864  1.00 96.07           C  
ATOM   2211  CE1 PHE A 292      10.492   2.951   9.352  1.00 96.07           C  
ATOM   2212  CE2 PHE A 292      10.132   0.933   8.035  1.00 96.07           C  
ATOM   2213  CZ  PHE A 292      10.153   1.589   9.281  1.00 96.07           C  
ATOM   2214  N   PHE A 293       9.677   6.396   6.179  1.00 97.70           N  
ATOM   2215  CA  PHE A 293       9.050   7.371   7.065  1.00 97.70           C  
ATOM   2216  C   PHE A 293       7.862   8.096   6.425  1.00 97.70           C  
ATOM   2217  CB  PHE A 293      10.115   8.359   7.538  1.00 97.70           C  
ATOM   2218  O   PHE A 293       6.878   8.369   7.115  1.00 97.70           O  
ATOM   2219  CG  PHE A 293      11.050   7.805   8.594  1.00 97.70           C  
ATOM   2220  CD1 PHE A 293      10.534   7.317   9.812  1.00 97.70           C  
ATOM   2221  CD2 PHE A 293      12.438   7.784   8.370  1.00 97.70           C  
ATOM   2222  CE1 PHE A 293      11.400   6.786  10.783  1.00 97.70           C  
ATOM   2223  CE2 PHE A 293      13.304   7.257   9.344  1.00 97.70           C  
ATOM   2224  CZ  PHE A 293      12.784   6.750  10.547  1.00 97.70           C  
ATOM   2225  N   ILE A 294       7.908   8.359   5.112  1.00 95.81           N  
ATOM   2226  CA  ILE A 294       6.746   8.892   4.390  1.00 95.81           C  
ATOM   2227  C   ILE A 294       5.590   7.886   4.417  1.00 95.81           C  
ATOM   2228  CB  ILE A 294       7.115   9.367   2.956  1.00 95.81           C  
ATOM   2229  O   ILE A 294       4.459   8.272   4.689  1.00 95.81           O  
ATOM   2230  CG1 ILE A 294       6.611  10.814   2.787  1.00 95.81           C  
ATOM   2231  CG2 ILE A 294       6.599   8.467   1.812  1.00 95.81           C  
ATOM   2232  CD1 ILE A 294       6.789  11.408   1.388  1.00 95.81           C  
ATOM   2233  N   GLY A 295       5.876   6.597   4.194  1.00 91.71           N  
ATOM   2234  CA  GLY A 295       4.886   5.524   4.239  1.00 91.71           C  
ATOM   2235  C   GLY A 295       4.303   5.366   5.639  1.00 91.71           C  
ATOM   2236  O   GLY A 295       3.087   5.327   5.789  1.00 91.71           O  
ATOM   2237  N   ALA A 296       5.158   5.379   6.664  1.00 93.24           N  
ATOM   2238  CA  ALA A 296       4.754   5.359   8.066  1.00 93.24           C  
ATOM   2239  C   ALA A 296       3.778   6.495   8.410  1.00 93.24           C  
ATOM   2240  CB  ALA A 296       6.020   5.432   8.923  1.00 93.24           C  
ATOM   2241  O   ALA A 296       2.675   6.236   8.883  1.00 93.24           O  
ATOM   2242  N   SER A 297       4.152   7.744   8.118  1.00 96.16           N  
ATOM   2243  CA  SER A 297       3.305   8.915   8.377  1.00 96.16           C  
ATOM   2244  C   SER A 297       1.990   8.861   7.593  1.00 96.16           C  
ATOM   2245  CB  SER A 297       4.090  10.183   8.024  1.00 96.16           C  
ATOM   2246  O   SER A 297       0.910   9.022   8.164  1.00 96.16           O  
ATOM   2247  OG  SER A 297       3.288  11.338   8.161  1.00 96.16           O  
ATOM   2248  N   MET A 298       2.077   8.600   6.286  1.00 90.71           N  
ATOM   2249  CA  MET A 298       0.938   8.653   5.372  1.00 90.71           C  
ATOM   2250  C   MET A 298      -0.119   7.607   5.702  1.00 90.71           C  
ATOM   2251  CB  MET A 298       1.448   8.497   3.936  1.00 90.71           C  
ATOM   2252  O   MET A 298      -1.302   7.937   5.716  1.00 90.71           O  
ATOM   2253  CG  MET A 298       0.327   8.540   2.897  1.00 90.71           C  
ATOM   2254  SD  MET A 298       0.956   8.352   1.212  1.00 90.71           S  
ATOM   2255  CE  MET A 298      -0.583   8.246   0.267  1.00 90.71           C  
ATOM   2256  N   PHE A 299       0.278   6.363   5.973  1.00 84.43           N  
ATOM   2257  CA  PHE A 299      -0.686   5.310   6.291  1.00 84.43           C  
ATOM   2258  C   PHE A 299      -1.383   5.582   7.624  1.00 84.43           C  
ATOM   2259  CB  PHE A 299      -0.008   3.939   6.265  1.00 84.43           C  
ATOM   2260  O   PHE A 299      -2.607   5.485   7.682  1.00 84.43           O  
ATOM   2261  CG  PHE A 299       0.053   3.320   4.879  1.00 84.43           C  
ATOM   2262  CD1 PHE A 299      -0.772   2.222   4.577  1.00 84.43           C  
ATOM   2263  CD2 PHE A 299       0.898   3.840   3.880  1.00 84.43           C  
ATOM   2264  CE1 PHE A 299      -0.762   1.651   3.294  1.00 84.43           C  
ATOM   2265  CE2 PHE A 299       0.926   3.260   2.600  1.00 84.43           C  
ATOM   2266  CZ  PHE A 299       0.090   2.170   2.305  1.00 84.43           C  
ATOM   2267  N   VAL A 300      -0.646   6.021   8.652  1.00 88.84           N  
ATOM   2268  CA  VAL A 300      -1.252   6.436   9.927  1.00 88.84           C  
ATOM   2269  C   VAL A 300      -2.301   7.527   9.690  1.00 88.84           C  
ATOM   2270  CB  VAL A 300      -0.169   6.889  10.926  1.00 88.84           C  
ATOM   2271  O   VAL A 300      -3.445   7.388  10.114  1.00 88.84           O  
ATOM   2272  CG1 VAL A 300      -0.772   7.514  12.188  1.00 88.84           C  
ATOM   2273  CG2 VAL A 300       0.676   5.689  11.372  1.00 88.84           C  
ATOM   2274  N   MET A 301      -1.973   8.577   8.937  1.00 90.10           N  
ATOM   2275  CA  MET A 301      -2.934   9.652   8.673  1.00 90.10           C  
ATOM   2276  C   MET A 301      -4.126   9.196   7.819  1.00 90.10           C  
ATOM   2277  CB  MET A 301      -2.208  10.847   8.044  1.00 90.10           C  
ATOM   2278  O   MET A 301      -5.258   9.570   8.116  1.00 90.10           O  
ATOM   2279  CG  MET A 301      -1.335  11.565   9.080  1.00 90.10           C  
ATOM   2280  SD  MET A 301      -2.279  12.367  10.402  1.00 90.10           S  
ATOM   2281  CE  MET A 301      -0.998  13.351  11.220  1.00 90.10           C  
ATOM   2282  N   ILE A 302      -3.915   8.353   6.805  1.00 81.62           N  
ATOM   2283  CA  ILE A 302      -4.997   7.833   5.951  1.00 81.62           C  
ATOM   2284  C   ILE A 302      -6.022   7.022   6.749  1.00 81.62           C  
ATOM   2285  CB  ILE A 302      -4.411   7.025   4.769  1.00 81.62           C  
ATOM   2286  O   ILE A 302      -7.209   7.111   6.445  1.00 81.62           O  
ATOM   2287  CG1 ILE A 302      -3.881   8.026   3.720  1.00 81.62           C  
ATOM   2288  CG2 ILE A 302      -5.434   6.072   4.115  1.00 81.62           C  
ATOM   2289  CD1 ILE A 302      -3.132   7.373   2.557  1.00 81.62           C  
ATOM   2290  N   TYR A 303      -5.598   6.258   7.759  1.00 76.83           N  
ATOM   2291  CA  TYR A 303      -6.525   5.488   8.594  1.00 76.83           C  
ATOM   2292  C   TYR A 303      -7.180   6.337   9.687  1.00 76.83           C  
ATOM   2293  CB  TYR A 303      -5.810   4.262   9.180  1.00 76.83           C  
ATOM   2294  O   TYR A 303      -8.393   6.252   9.882  1.00 76.83           O  
ATOM   2295  CG  TYR A 303      -5.659   3.126   8.185  1.00 76.83           C  
ATOM   2296  CD1 TYR A 303      -6.791   2.375   7.809  1.00 76.83           C  
ATOM   2297  CD2 TYR A 303      -4.401   2.803   7.646  1.00 76.83           C  
ATOM   2298  CE1 TYR A 303      -6.667   1.321   6.883  1.00 76.83           C  
ATOM   2299  CE2 TYR A 303      -4.275   1.758   6.713  1.00 76.83           C  
ATOM   2300  OH  TYR A 303      -5.284  -0.002   5.437  1.00 76.83           O  
ATOM   2301  CZ  TYR A 303      -5.410   1.016   6.328  1.00 76.83           C  
ATOM   2302  N   TYR A 304      -6.414   7.178  10.388  1.00 86.09           N  
ATOM   2303  CA  TYR A 304      -6.916   7.849  11.591  1.00 86.09           C  
ATOM   2304  C   TYR A 304      -7.617   9.184  11.330  1.00 86.09           C  
ATOM   2305  CB  TYR A 304      -5.815   7.950  12.649  1.00 86.09           C  
ATOM   2306  O   TYR A 304      -8.448   9.584  12.143  1.00 86.09           O  
ATOM   2307  CG  TYR A 304      -5.540   6.616  13.308  1.00 86.09           C  
ATOM   2308  CD1 TYR A 304      -6.257   6.232  14.459  1.00 86.09           C  
ATOM   2309  CD2 TYR A 304      -4.597   5.737  12.745  1.00 86.09           C  
ATOM   2310  CE1 TYR A 304      -6.044   4.964  15.034  1.00 86.09           C  
ATOM   2311  CE2 TYR A 304      -4.374   4.480  13.316  1.00 86.09           C  
ATOM   2312  OH  TYR A 304      -4.915   2.832  14.892  1.00 86.09           O  
ATOM   2313  CZ  TYR A 304      -5.106   4.089  14.447  1.00 86.09           C  
ATOM   2314  N   VAL A 305      -7.381   9.850  10.194  1.00 89.91           N  
ATOM   2315  CA  VAL A 305      -8.146  11.057   9.828  1.00 89.91           C  
ATOM   2316  C   VAL A 305      -9.636  10.734   9.604  1.00 89.91           C  
ATOM   2317  CB  VAL A 305      -7.496  11.809   8.647  1.00 89.91           C  
ATOM   2318  O   VAL A 305     -10.474  11.376  10.241  1.00 89.91           O  
ATOM   2319  CG1 VAL A 305      -8.418  12.879   8.058  1.00 89.91           C  
ATOM   2320  CG2 VAL A 305      -6.193  12.488   9.088  1.00 89.91           C  
ATOM   2321  N   PRO A 306     -10.023   9.719   8.802  1.00 82.83           N  
ATOM   2322  CA  PRO A 306     -11.426   9.313   8.698  1.00 82.83           C  
ATOM   2323  C   PRO A 306     -12.021   8.830  10.025  1.00 82.83           C  
ATOM   2324  CB  PRO A 306     -11.468   8.187   7.662  1.00 82.83           C  
ATOM   2325  O   PRO A 306     -13.204   9.057  10.280  1.00 82.83           O  
ATOM   2326  CG  PRO A 306     -10.220   8.418   6.820  1.00 82.83           C  
ATOM   2327  CD  PRO A 306      -9.226   8.993   7.823  1.00 82.83           C  
ATOM   2328  N   ILE A 307     -11.231   8.159  10.871  1.00 82.85           N  
ATOM   2329  CA  ILE A 307     -11.675   7.742  12.211  1.00 82.85           C  
ATOM   2330  C   ILE A 307     -11.967   8.966  13.077  1.00 82.85           C  
ATOM   2331  CB  ILE A 307     -10.641   6.806  12.877  1.00 82.85           C  
ATOM   2332  O   ILE A 307     -12.979   8.978  13.770  1.00 82.85           O  
ATOM   2333  CG1 ILE A 307     -10.639   5.443  12.149  1.00 82.85           C  
ATOM   2334  CG2 ILE A 307     -10.924   6.610  14.380  1.00 82.85           C  
ATOM   2335  CD1 ILE A 307      -9.485   4.518  12.558  1.00 82.85           C  
ATOM   2336  N   TRP A 308     -11.145  10.013  13.002  1.00 91.57           N  
ATOM   2337  CA  TRP A 308     -11.387  11.262  13.717  1.00 91.57           C  
ATOM   2338  C   TRP A 308     -12.717  11.898  13.310  1.00 91.57           C  
ATOM   2339  CB  TRP A 308     -10.201  12.208  13.493  1.00 91.57           C  
ATOM   2340  O   TRP A 308     -13.525  12.248  14.168  1.00 91.57           O  
ATOM   2341  CG  TRP A 308     -10.271  13.451  14.310  1.00 91.57           C  
ATOM   2342  CD1 TRP A 308      -9.625  13.655  15.478  1.00 91.57           C  
ATOM   2343  CD2 TRP A 308     -11.051  14.661  14.064  1.00 91.57           C  
ATOM   2344  CE2 TRP A 308     -10.890  15.526  15.185  1.00 91.57           C  
ATOM   2345  CE3 TRP A 308     -11.863  15.128  13.005  1.00 91.57           C  
ATOM   2346  NE1 TRP A 308      -9.989  14.876  15.992  1.00 91.57           N  
ATOM   2347  CH2 TRP A 308     -12.360  17.182  14.227  1.00 91.57           C  
ATOM   2348  CZ2 TRP A 308     -11.535  16.762  15.281  1.00 91.57           C  
ATOM   2349  CZ3 TRP A 308     -12.505  16.378  13.084  1.00 91.57           C  
ATOM   2350  N   PHE A 309     -13.009  11.972  12.010  1.00 88.74           N  
ATOM   2351  CA  PHE A 309     -14.292  12.488  11.527  1.00 88.74           C  
ATOM   2352  C   PHE A 309     -15.486  11.651  12.006  1.00 88.74           C  
ATOM   2353  CB  PHE A 309     -14.250  12.553  10.000  1.00 88.74           C  
ATOM   2354  O   PHE A 309     -16.493  12.197  12.461  1.00 88.74           O  
ATOM   2355  CG  PHE A 309     -13.444  13.713   9.454  1.00 88.74           C  
ATOM   2356  CD1 PHE A 309     -13.813  15.035   9.765  1.00 88.74           C  
ATOM   2357  CD2 PHE A 309     -12.334  13.476   8.624  1.00 88.74           C  
ATOM   2358  CE1 PHE A 309     -13.049  16.113   9.289  1.00 88.74           C  
ATOM   2359  CE2 PHE A 309     -11.583  14.553   8.129  1.00 88.74           C  
ATOM   2360  CZ  PHE A 309     -11.929  15.868   8.479  1.00 88.74           C  
ATOM   2361  N   GLN A 310     -15.371  10.326  11.965  1.00 83.19           N  
ATOM   2362  CA  GLN A 310     -16.427   9.431  12.442  1.00 83.19           C  
ATOM   2363  C   GLN A 310     -16.633   9.542  13.960  1.00 83.19           C  
ATOM   2364  CB  GLN A 310     -16.089   7.996  12.026  1.00 83.19           C  
ATOM   2365  O   GLN A 310     -17.755   9.764  14.415  1.00 83.19           O  
ATOM   2366  CG  GLN A 310     -16.298   7.789  10.523  1.00 83.19           C  
ATOM   2367  CD  GLN A 310     -15.787   6.432  10.083  1.00 83.19           C  
ATOM   2368  NE2 GLN A 310     -14.572   6.360   9.589  1.00 83.19           N  
ATOM   2369  OE1 GLN A 310     -16.455   5.421  10.198  1.00 83.19           O  
ATOM   2370  N   ALA A 311     -15.559   9.461  14.744  1.00 86.13           N  
ATOM   2371  CA  ALA A 311     -15.626   9.446  16.201  1.00 86.13           C  
ATOM   2372  C   ALA A 311     -15.963  10.815  16.788  1.00 86.13           C  
ATOM   2373  CB  ALA A 311     -14.305   8.895  16.754  1.00 86.13           C  
ATOM   2374  O   ALA A 311     -16.882  10.931  17.600  1.00 86.13           O  
ATOM   2375  N   ILE A 312     -15.273  11.868  16.348  1.00 92.37           N  
ATOM   2376  CA  ILE A 312     -15.370  13.202  16.946  1.00 92.37           C  
ATOM   2377  C   ILE A 312     -16.535  13.997  16.356  1.00 92.37           C  
ATOM   2378  CB  ILE A 312     -14.015  13.937  16.840  1.00 92.37           C  
ATOM   2379  O   ILE A 312     -17.311  14.598  17.100  1.00 92.37           O  
ATOM   2380  CG1 ILE A 312     -12.844  13.109  17.427  1.00 92.37           C  
ATOM   2381  CG2 ILE A 312     -14.077  15.298  17.542  1.00 92.37           C  
ATOM   2382  CD1 ILE A 312     -13.034  12.606  18.866  1.00 92.37           C  
ATOM   2383  N   ARG A 313     -16.728  13.946  15.031  1.00 90.32           N  
ATOM   2384  CA  ARG A 313     -17.775  14.718  14.332  1.00 90.32           C  
ATOM   2385  C   ARG A 313     -19.072  13.939  14.100  1.00 90.32           C  
ATOM   2386  CB  ARG A 313     -17.222  15.331  13.030  1.00 90.32           C  
ATOM   2387  O   ARG A 313     -20.001  14.502  13.527  1.00 90.32           O  
ATOM   2388  CG  ARG A 313     -15.988  16.224  13.230  1.00 90.32           C  
ATOM   2389  CD  ARG A 313     -16.309  17.535  13.952  1.00 90.32           C  
ATOM   2390  NE  ARG A 313     -17.134  18.420  13.107  1.00 90.32           N  
ATOM   2391  NH1 ARG A 313     -17.153  20.212  14.537  1.00 90.32           N  
ATOM   2392  NH2 ARG A 313     -18.169  20.361  12.546  1.00 90.32           N  
ATOM   2393  CZ  ARG A 313     -17.480  19.656  13.403  1.00 90.32           C  
ATOM   2394  N   ASN A 314     -19.148  12.683  14.550  1.00 87.89           N  
ATOM   2395  CA  ASN A 314     -20.295  11.789  14.346  1.00 87.89           C  
ATOM   2396  C   ASN A 314     -20.708  11.670  12.870  1.00 87.89           C  
ATOM   2397  CB  ASN A 314     -21.464  12.212  15.251  1.00 87.89           C  
ATOM   2398  O   ASN A 314     -21.892  11.604  12.537  1.00 87.89           O  
ATOM   2399  CG  ASN A 314     -22.462  11.086  15.453  1.00 87.89           C  
ATOM   2400  ND2 ASN A 314     -23.725  11.404  15.607  1.00 87.89           N  
ATOM   2401  OD1 ASN A 314     -22.127   9.918  15.531  1.00 87.89           O  
ATOM   2402  N   GLN A 315     -19.731  11.740  11.969  1.00 84.73           N  
ATOM   2403  CA  GLN A 315     -19.985  11.668  10.540  1.00 84.73           C  
ATOM   2404  C   GLN A 315     -20.130  10.219  10.087  1.00 84.73           C  
ATOM   2405  CB  GLN A 315     -18.867  12.380   9.787  1.00 84.73           C  
ATOM   2406  O   GLN A 315     -19.518   9.307  10.643  1.00 84.73           O  
ATOM   2407  CG  GLN A 315     -18.971  13.906   9.933  1.00 84.73           C  
ATOM   2408  CD  GLN A 315     -17.865  14.606   9.160  1.00 84.73           C  
ATOM   2409  NE2 GLN A 315     -17.881  15.912   9.058  1.00 84.73           N  
ATOM   2410  OE1 GLN A 315     -16.987  13.980   8.604  1.00 84.73           O  
ATOM   2411  N   SER A 316     -20.915  10.007   9.031  1.00 78.32           N  
ATOM   2412  CA  SER A 316     -20.953   8.708   8.365  1.00 78.32           C  
ATOM   2413  C   SER A 316     -19.589   8.391   7.728  1.00 78.32           C  
ATOM   2414  CB  SER A 316     -22.077   8.669   7.323  1.00 78.32           C  
ATOM   2415  O   SER A 316     -18.851   9.317   7.374  1.00 78.32           O  
ATOM   2416  OG  SER A 316     -21.786   9.502   6.214  1.00 78.32           O  
ATOM   2417  N   PRO A 317     -19.257   7.106   7.498  1.00 68.81           N  
ATOM   2418  CA  PRO A 317     -18.035   6.725   6.786  1.00 68.81           C  
ATOM   2419  C   PRO A 317     -17.895   7.410   5.417  1.00 68.81           C  
ATOM   2420  CB  PRO A 317     -18.118   5.202   6.635  1.00 68.81           C  
ATOM   2421  O   PRO A 317     -16.799   7.797   5.020  1.00 68.81           O  
ATOM   2422  CG  PRO A 317     -18.987   4.765   7.814  1.00 68.81           C  
ATOM   2423  CD  PRO A 317     -19.962   5.927   7.985  1.00 68.81           C  
ATOM   2424  N   VAL A 318     -19.017   7.619   4.716  1.00 74.20           N  
ATOM   2425  CA  VAL A 318     -19.047   8.323   3.425  1.00 74.20           C  
ATOM   2426  C   VAL A 318     -18.652   9.787   3.597  1.00 74.20           C  
ATOM   2427  CB  VAL A 318     -20.431   8.209   2.756  1.00 74.20           C  
ATOM   2428  O   VAL A 318     -17.789  10.269   2.867  1.00 74.20           O  
ATOM   2429  CG1 VAL A 318     -20.486   8.961   1.419  1.00 74.20           C  
ATOM   2430  CG2 VAL A 318     -20.788   6.741   2.485  1.00 74.20           C  
ATOM   2431  N   GLN A 319     -19.230  10.488   4.578  1.00 81.69           N  
ATOM   2432  CA  GLN A 319     -18.898  11.892   4.812  1.00 81.69           C  
ATOM   2433  C   GLN A 319     -17.454  12.062   5.303  1.00 81.69           C  
ATOM   2434  CB  GLN A 319     -19.913  12.522   5.775  1.00 81.69           C  
ATOM   2435  O   GLN A 319     -16.763  12.955   4.826  1.00 81.69           O  
ATOM   2436  CG  GLN A 319     -19.691  14.039   5.922  1.00 81.69           C  
ATOM   2437  CD  GLN A 319     -19.869  14.779   4.598  1.00 81.69           C  
ATOM   2438  NE2 GLN A 319     -18.992  15.687   4.234  1.00 81.69           N  
ATOM   2439  OE1 GLN A 319     -20.808  14.533   3.853  1.00 81.69           O  
ATOM   2440  N   ALA A 320     -16.959  11.168   6.161  1.00 79.69           N  
ATOM   2441  CA  ALA A 320     -15.558  11.164   6.584  1.00 79.69           C  
ATOM   2442  C   ALA A 320     -14.591  10.941   5.404  1.00 79.69           C  
ATOM   2443  CB  ALA A 320     -15.402  10.068   7.639  1.00 79.69           C  
ATOM   2444  O   ALA A 320     -13.525  11.560   5.330  1.00 79.69           O  
ATOM   2445  N   GLY A 321     -14.977  10.087   4.449  1.00 76.47           N  
ATOM   2446  CA  GLY A 321     -14.265   9.919   3.184  1.00 76.47           C  
ATOM   2447  C   GLY A 321     -14.263  11.196   2.340  1.00 76.47           C  
ATOM   2448  O   GLY A 321     -13.208  11.587   1.840  1.00 76.47           O  
ATOM   2449  N   ILE A 322     -15.411  11.878   2.235  1.00 82.88           N  
ATOM   2450  CA  ILE A 322     -15.546  13.162   1.525  1.00 82.88           C  
ATOM   2451  C   ILE A 322     -14.674  14.241   2.173  1.00 82.88           C  
ATOM   2452  CB  ILE A 322     -17.028  13.601   1.434  1.00 82.88           C  
ATOM   2453  O   ILE A 322     -13.949  14.946   1.476  1.00 82.88           O  
ATOM   2454  CG1 ILE A 322     -17.802  12.652   0.489  1.00 82.88           C  
ATOM   2455  CG2 ILE A 322     -17.163  15.053   0.932  1.00 82.88           C  
ATOM   2456  CD1 ILE A 322     -19.326  12.809   0.561  1.00 82.88           C  
ATOM   2457  N   ASP A 323     -14.676  14.344   3.495  1.00 87.39           N  
ATOM   2458  CA  ASP A 323     -13.884  15.349   4.207  1.00 87.39           C  
ATOM   2459  C   ASP A 323     -12.372  15.063   4.085  1.00 87.39           C  
ATOM   2460  CB  ASP A 323     -14.392  15.439   5.658  1.00 87.39           C  
ATOM   2461  O   ASP A 323     -11.554  15.980   3.969  1.00 87.39           O  
ATOM   2462  CG  ASP A 323     -15.743  16.174   5.790  1.00 87.39           C  
ATOM   2463  OD1 ASP A 323     -16.310  16.632   4.771  1.00 87.39           O  
ATOM   2464  OD2 ASP A 323     -16.223  16.361   6.928  1.00 87.39           O  
ATOM   2465  N   SER A 324     -11.987  13.789   3.951  1.00 85.59           N  
ATOM   2466  CA  SER A 324     -10.601  13.377   3.681  1.00 85.59           C  
ATOM   2467  C   SER A 324     -10.117  13.705   2.258  1.00 85.59           C  
ATOM   2468  CB  SER A 324     -10.429  11.886   3.970  1.00 85.59           C  
ATOM   2469  O   SER A 324      -8.909  13.681   1.999  1.00 85.59           O  
ATOM   2470  OG  SER A 324     -10.777  11.617   5.315  1.00 85.59           O  
ATOM   2471  N   ILE A 325     -11.012  14.082   1.332  1.00 85.36           N  
ATOM   2472  CA  ILE A 325     -10.654  14.491  -0.040  1.00 85.36           C  
ATOM   2473  C   ILE A 325      -9.669  15.665  -0.031  1.00 85.36           C  
ATOM   2474  CB  ILE A 325     -11.919  14.841  -0.865  1.00 85.36           C  
ATOM   2475  O   ILE A 325      -8.796  15.724  -0.898  1.00 85.36           O  
ATOM   2476  CG1 ILE A 325     -12.775  13.578  -1.088  1.00 85.36           C  
ATOM   2477  CG2 ILE A 325     -11.590  15.457  -2.232  1.00 85.36           C  
ATOM   2478  CD1 ILE A 325     -14.102  13.814  -1.823  1.00 85.36           C  
ATOM   2479  N   ALA A 326      -9.750  16.570   0.952  1.00 89.07           N  
ATOM   2480  CA  ALA A 326      -8.827  17.700   1.066  1.00 89.07           C  
ATOM   2481  C   ALA A 326      -7.355  17.246   1.137  1.00 89.07           C  
ATOM   2482  CB  ALA A 326      -9.220  18.523   2.299  1.00 89.07           C  
ATOM   2483  O   ALA A 326      -6.501  17.804   0.447  1.00 89.07           O  
ATOM   2484  N   LEU A 327      -7.074  16.187   1.903  1.00 91.04           N  
ATOM   2485  CA  LEU A 327      -5.746  15.574   2.000  1.00 91.04           C  
ATOM   2486  C   LEU A 327      -5.358  14.899   0.682  1.00 91.04           C  
ATOM   2487  CB  LEU A 327      -5.771  14.592   3.189  1.00 91.04           C  
ATOM   2488  O   LEU A 327      -4.245  15.072   0.183  1.00 91.04           O  
ATOM   2489  CG  LEU A 327      -4.451  13.863   3.507  1.00 91.04           C  
ATOM   2490  CD1 LEU A 327      -4.475  13.422   4.972  1.00 91.04           C  
ATOM   2491  CD2 LEU A 327      -4.240  12.597   2.667  1.00 91.04           C  
ATOM   2492  N   ILE A 328      -6.283  14.142   0.096  1.00 85.29           N  
ATOM   2493  CA  ILE A 328      -6.010  13.297  -1.068  1.00 85.29           C  
ATOM   2494  C   ILE A 328      -5.783  14.124  -2.344  1.00 85.29           C  
ATOM   2495  CB  ILE A 328      -7.159  12.289  -1.236  1.00 85.29           C  
ATOM   2496  O   ILE A 328      -4.855  13.843  -3.113  1.00 85.29           O  
ATOM   2497  CG1 ILE A 328      -7.275  11.328  -0.027  1.00 85.29           C  
ATOM   2498  CG2 ILE A 328      -6.895  11.480  -2.504  1.00 85.29           C  
ATOM   2499  CD1 ILE A 328      -8.633  10.616   0.062  1.00 85.29           C  
ATOM   2500  N   LEU A 329      -6.591  15.164  -2.569  1.00 88.10           N  
ATOM   2501  CA  LEU A 329      -6.414  16.085  -3.693  1.00 88.10           C  
ATOM   2502  C   LEU A 329      -5.121  16.877  -3.554  1.00 88.10           C  
ATOM   2503  CB  LEU A 329      -7.594  17.065  -3.793  1.00 88.10           C  
ATOM   2504  O   LEU A 329      -4.405  17.040  -4.540  1.00 88.10           O  
ATOM   2505  CG  LEU A 329      -8.898  16.455  -4.322  1.00 88.10           C  
ATOM   2506  CD1 LEU A 329      -9.965  17.550  -4.373  1.00 88.10           C  
ATOM   2507  CD2 LEU A 329      -8.760  15.875  -5.732  1.00 88.10           C  
ATOM   2508  N   ALA A 330      -4.791  17.322  -2.341  1.00 93.23           N  
ATOM   2509  CA  ALA A 330      -3.538  18.015  -2.086  1.00 93.23           C  
ATOM   2510  C   ALA A 330      -2.328  17.106  -2.349  1.00 93.23           C  
ATOM   2511  CB  ALA A 330      -3.578  18.545  -0.659  1.00 93.23           C  
ATOM   2512  O   ALA A 330      -1.394  17.519  -3.036  1.00 93.23           O  
ATOM   2513  N   ASN A 331      -2.380  15.845  -1.907  1.00 91.13           N  
ATOM   2514  CA  ASN A 331      -1.372  14.827  -2.216  1.00 91.13           C  
ATOM   2515  C   ASN A 331      -1.223  14.596  -3.725  1.00 91.13           C  
ATOM   2516  CB  ASN A 331      -1.740  13.544  -1.450  1.00 91.13           C  
ATOM   2517  O   ASN A 331      -0.117  14.638  -4.266  1.00 91.13           O  
ATOM   2518  CG  ASN A 331      -0.786  12.403  -1.744  1.00 91.13           C  
ATOM   2519  ND2 ASN A 331      -1.280  11.252  -2.135  1.00 91.13           N  
ATOM   2520  OD1 ASN A 331       0.416  12.526  -1.652  1.00 91.13           O  
ATOM   2521  N   THR A 332      -2.342  14.447  -4.430  1.00 88.19           N  
ATOM   2522  CA  THR A 332      -2.360  14.276  -5.889  1.00 88.19           C  
ATOM   2523  C   THR A 332      -1.756  15.486  -6.604  1.00 88.19           C  
ATOM   2524  CB  THR A 332      -3.799  14.037  -6.361  1.00 88.19           C  
ATOM   2525  O   THR A 332      -0.893  15.335  -7.473  1.00 88.19           O  
ATOM   2526  CG2 THR A 332      -3.913  13.896  -7.879  1.00 88.19           C  
ATOM   2527  OG1 THR A 332      -4.294  12.868  -5.754  1.00 88.19           O  
ATOM   2528  N   ALA A 333      -2.150  16.696  -6.207  1.00 92.35           N  
ATOM   2529  CA  ALA A 333      -1.606  17.933  -6.750  1.00 92.35           C  
ATOM   2530  C   ALA A 333      -0.098  18.040  -6.481  1.00 92.35           C  
ATOM   2531  CB  ALA A 333      -2.381  19.116  -6.160  1.00 92.35           C  
ATOM   2532  O   ALA A 333       0.663  18.320  -7.406  1.00 92.35           O  
ATOM   2533  N   GLY A 334       0.357  17.747  -5.259  1.00 93.38           N  
ATOM   2534  CA  GLY A 334       1.775  17.748  -4.896  1.00 93.38           C  
ATOM   2535  C   GLY A 334       2.602  16.758  -5.724  1.00 93.38           C  
ATOM   2536  O   GLY A 334       3.671  17.112  -6.232  1.00 93.38           O  
ATOM   2537  N   ALA A 335       2.095  15.544  -5.946  1.00 90.11           N  
ATOM   2538  CA  ALA A 335       2.762  14.533  -6.771  1.00 90.11           C  
ATOM   2539  C   ALA A 335       2.893  14.983  -8.234  1.00 90.11           C  
ATOM   2540  CB  ALA A 335       1.989  13.216  -6.639  1.00 90.11           C  
ATOM   2541  O   ALA A 335       3.968  14.887  -8.837  1.00 90.11           O  
ATOM   2542  N   ILE A 336       1.832  15.555  -8.804  1.00 88.92           N  
ATOM   2543  CA  ILE A 336       1.854  16.070 -10.178  1.00 88.92           C  
ATOM   2544  C   ILE A 336       2.782  17.286 -10.291  1.00 88.92           C  
ATOM   2545  CB  ILE A 336       0.418  16.373 -10.658  1.00 88.92           C  
ATOM   2546  O   ILE A 336       3.599  17.343 -11.212  1.00 88.92           O  
ATOM   2547  CG1 ILE A 336      -0.394  15.058 -10.751  1.00 88.92           C  
ATOM   2548  CG2 ILE A 336       0.437  17.077 -12.030  1.00 88.92           C  
ATOM   2549  CD1 ILE A 336      -1.898  15.275 -10.951  1.00 88.92           C  
ATOM   2550  N   ILE A 337       2.703  18.237  -9.354  1.00 93.42           N  
ATOM   2551  CA  ILE A 337       3.531  19.452  -9.343  1.00 93.42           C  
ATOM   2552  C   ILE A 337       5.005  19.084  -9.219  1.00 93.42           C  
ATOM   2553  CB  ILE A 337       3.099  20.416  -8.213  1.00 93.42           C  
ATOM   2554  O   ILE A 337       5.807  19.511 -10.050  1.00 93.42           O  
ATOM   2555  CG1 ILE A 337       1.725  21.044  -8.537  1.00 93.42           C  
ATOM   2556  CG2 ILE A 337       4.138  21.541  -8.002  1.00 93.42           C  
ATOM   2557  CD1 ILE A 337       1.053  21.687  -7.315  1.00 93.42           C  
ATOM   2558  N   SER A 338       5.374  18.266  -8.231  1.00 92.47           N  
ATOM   2559  CA  SER A 338       6.771  17.863  -8.052  1.00 92.47           C  
ATOM   2560  C   SER A 338       7.292  17.103  -9.273  1.00 92.47           C  
ATOM   2561  CB  SER A 338       6.964  17.029  -6.788  1.00 92.47           C  
ATOM   2562  O   SER A 338       8.399  17.382  -9.733  1.00 92.47           O  
ATOM   2563  OG  SER A 338       6.199  15.841  -6.839  1.00 92.47           O  
ATOM   2564  N   GLY A 339       6.490  16.215  -9.871  1.00 88.33           N  
ATOM   2565  CA  GLY A 339       6.828  15.525 -11.118  1.00 88.33           C  
ATOM   2566  C   GLY A 339       7.037  16.478 -12.303  1.00 88.33           C  
ATOM   2567  O   GLY A 339       8.062  16.409 -12.986  1.00 88.33           O  
ATOM   2568  N   ALA A 340       6.107  17.410 -12.526  1.00 90.10           N  
ATOM   2569  CA  ALA A 340       6.166  18.412 -13.594  1.00 90.10           C  
ATOM   2570  C   ALA A 340       7.351  19.371 -13.434  1.00 90.10           C  
ATOM   2571  CB  ALA A 340       4.835  19.170 -13.620  1.00 90.10           C  
ATOM   2572  O   ALA A 340       8.066  19.655 -14.400  1.00 90.10           O  
ATOM   2573  N   VAL A 341       7.598  19.849 -12.216  1.00 91.87           N  
ATOM   2574  CA  VAL A 341       8.727  20.738 -11.947  1.00 91.87           C  
ATOM   2575  C   VAL A 341      10.040  19.973 -12.051  1.00 91.87           C  
ATOM   2576  CB  VAL A 341       8.591  21.448 -10.597  1.00 91.87           C  
ATOM   2577  O   VAL A 341      10.952  20.484 -12.685  1.00 91.87           O  
ATOM   2578  CG1 VAL A 341       9.814  22.350 -10.352  1.00 91.87           C  
ATOM   2579  CG2 VAL A 341       7.352  22.353 -10.558  1.00 91.87           C  
ATOM   2580  N   THR A 342      10.136  18.738 -11.549  1.00 90.79           N  
ATOM   2581  CA  THR A 342      11.343  17.900 -11.708  1.00 90.79           C  
ATOM   2582  C   THR A 342      11.642  17.631 -13.180  1.00 90.79           C  
ATOM   2583  CB  THR A 342      11.204  16.554 -10.981  1.00 90.79           C  
ATOM   2584  O   THR A 342      12.793  17.703 -13.600  1.00 90.79           O  
ATOM   2585  CG2 THR A 342      12.475  15.710 -11.045  1.00 90.79           C  
ATOM   2586  OG1 THR A 342      10.954  16.762  -9.619  1.00 90.79           O  
ATOM   2587  N   ASN A 343      10.620  17.398 -14.007  1.00 86.76           N  
ATOM   2588  CA  ASN A 343      10.789  17.304 -15.456  1.00 86.76           C  
ATOM   2589  C   ASN A 343      11.359  18.599 -16.065  1.00 86.76           C  
ATOM   2590  CB  ASN A 343       9.435  16.922 -16.065  1.00 86.76           C  
ATOM   2591  O   ASN A 343      12.259  18.544 -16.909  1.00 86.76           O  
ATOM   2592  CG  ASN A 343       9.397  17.117 -17.567  1.00 86.76           C  
ATOM   2593  ND2 ASN A 343      10.024  16.262 -18.319  1.00 86.76           N  
ATOM   2594  OD1 ASN A 343       8.867  18.068 -18.104  1.00 86.76           O  
ATOM   2595  N   LYS A 344      10.876  19.768 -15.623  1.00 89.40           N  
ATOM   2596  CA  LYS A 344      11.358  21.071 -16.106  1.00 89.40           C  
ATOM   2597  C   LYS A 344      12.746  21.439 -15.586  1.00 89.40           C  
ATOM   2598  CB  LYS A 344      10.358  22.182 -15.760  1.00 89.40           C  
ATOM   2599  O   LYS A 344      13.551  21.924 -16.377  1.00 89.40           O  
ATOM   2600  CG  LYS A 344       9.129  22.172 -16.678  1.00 89.40           C  
ATOM   2601  CD  LYS A 344       8.270  23.416 -16.412  1.00 89.40           C  
ATOM   2602  CE  LYS A 344       7.063  23.460 -17.357  1.00 89.40           C  
ATOM   2603  NZ  LYS A 344       6.263  24.698 -17.165  1.00 89.40           N  
ATOM   2604  N   THR A 345      13.052  21.216 -14.314  1.00 90.39           N  
ATOM   2605  CA  THR A 345      14.312  21.639 -13.674  1.00 90.39           C  
ATOM   2606  C   THR A 345      15.405  20.580 -13.756  1.00 90.39           C  
ATOM   2607  CB  THR A 345      14.101  21.994 -12.193  1.00 90.39           C  
ATOM   2608  O   THR A 345      16.582  20.910 -13.665  1.00 90.39           O  
ATOM   2609  CG2 THR A 345      13.066  23.101 -11.994  1.00 90.39           C  
ATOM   2610  OG1 THR A 345      13.699  20.845 -11.483  1.00 90.39           O  
ATOM   2611  N   GLY A 346      15.034  19.312 -13.920  1.00 86.33           N  
ATOM   2612  CA  GLY A 346      15.928  18.160 -13.861  1.00 86.33           C  
ATOM   2613  C   GLY A 346      16.260  17.681 -12.445  1.00 86.33           C  
ATOM   2614  O   GLY A 346      16.762  16.574 -12.302  1.00 86.33           O  
ATOM   2615  N   HIS A 347      15.978  18.451 -11.394  1.00 90.12           N  
ATOM   2616  CA  HIS A 347      16.474  18.156 -10.045  1.00 90.12           C  
ATOM   2617  C   HIS A 347      15.370  17.581  -9.155  1.00 90.12           C  
ATOM   2618  CB  HIS A 347      17.095  19.421  -9.441  1.00 90.12           C  
ATOM   2619  O   HIS A 347      14.381  18.260  -8.881  1.00 90.12           O  
ATOM   2620  CG  HIS A 347      18.300  19.909 -10.206  1.00 90.12           C  
ATOM   2621  CD2 HIS A 347      19.609  19.585  -9.959  1.00 90.12           C  
ATOM   2622  ND1 HIS A 347      18.293  20.743 -11.304  1.00 90.12           N  
ATOM   2623  CE1 HIS A 347      19.563  20.933 -11.692  1.00 90.12           C  
ATOM   2624  NE2 HIS A 347      20.398  20.232 -10.915  1.00 90.12           N  
ATOM   2625  N   TYR A 348      15.559  16.344  -8.686  1.00 90.38           N  
ATOM   2626  CA  TYR A 348      14.610  15.652  -7.802  1.00 90.38           C  
ATOM   2627  C   TYR A 348      14.937  15.829  -6.308  1.00 90.38           C  
ATOM   2628  CB  TYR A 348      14.550  14.170  -8.197  1.00 90.38           C  
ATOM   2629  O   TYR A 348      14.037  15.829  -5.475  1.00 90.38           O  
ATOM   2630  CG  TYR A 348      15.845  13.401  -8.012  1.00 90.38           C  
ATOM   2631  CD1 TYR A 348      16.739  13.226  -9.083  1.00 90.38           C  
ATOM   2632  CD2 TYR A 348      16.158  12.860  -6.756  1.00 90.38           C  
ATOM   2633  CE1 TYR A 348      17.928  12.495  -8.897  1.00 90.38           C  
ATOM   2634  CE2 TYR A 348      17.337  12.117  -6.567  1.00 90.38           C  
ATOM   2635  OH  TYR A 348      19.395  11.254  -7.468  1.00 90.38           O  
ATOM   2636  CZ  TYR A 348      18.234  11.940  -7.639  1.00 90.38           C  
ATOM   2637  N   ALA A 349      16.213  16.027  -5.955  1.00 93.14           N  
ATOM   2638  CA  ALA A 349      16.670  16.116  -4.564  1.00 93.14           C  
ATOM   2639  C   ALA A 349      15.969  17.210  -3.723  1.00 93.14           C  
ATOM   2640  CB  ALA A 349      18.198  16.262  -4.549  1.00 93.14           C  
ATOM   2641  O   ALA A 349      15.581  16.910  -2.594  1.00 93.14           O  
ATOM   2642  N   PRO A 350      15.709  18.434  -4.235  1.00 94.88           N  
ATOM   2643  CA  PRO A 350      15.016  19.461  -3.452  1.00 94.88           C  
ATOM   2644  C   PRO A 350      13.616  19.042  -2.987  1.00 94.88           C  
ATOM   2645  CB  PRO A 350      14.949  20.694  -4.358  1.00 94.88           C  
ATOM   2646  O   PRO A 350      13.187  19.429  -1.902  1.00 94.88           O  
ATOM   2647  CG  PRO A 350      16.149  20.515  -5.284  1.00 94.88           C  
ATOM   2648  CD  PRO A 350      16.176  19.005  -5.493  1.00 94.88           C  
ATOM   2649  N   TRP A 351      12.913  18.215  -3.769  1.00 94.86           N  
ATOM   2650  CA  TRP A 351      11.558  17.775  -3.437  1.00 94.86           C  
ATOM   2651  C   TRP A 351      11.506  16.845  -2.228  1.00 94.86           C  
ATOM   2652  CB  TRP A 351      10.903  17.136  -4.663  1.00 94.86           C  
ATOM   2653  O   TRP A 351      10.521  16.882  -1.497  1.00 94.86           O  
ATOM   2654  CG  TRP A 351      10.589  18.127  -5.734  1.00 94.86           C  
ATOM   2655  CD1 TRP A 351      11.179  18.224  -6.944  1.00 94.86           C  
ATOM   2656  CD2 TRP A 351       9.625  19.216  -5.667  1.00 94.86           C  
ATOM   2657  CE2 TRP A 351       9.694  19.957  -6.879  1.00 94.86           C  
ATOM   2658  CE3 TRP A 351       8.717  19.664  -4.686  1.00 94.86           C  
ATOM   2659  NE1 TRP A 351      10.651  19.301  -7.629  1.00 94.86           N  
ATOM   2660  CH2 TRP A 351       7.983  21.498  -6.109  1.00 94.86           C  
ATOM   2661  CZ2 TRP A 351       8.903  21.095  -7.088  1.00 94.86           C  
ATOM   2662  CZ3 TRP A 351       7.895  20.782  -4.908  1.00 94.86           C  
ATOM   2663  N   PHE A 352      12.574  16.089  -1.954  1.00 96.31           N  
ATOM   2664  CA  PHE A 352      12.690  15.317  -0.714  1.00 96.31           C  
ATOM   2665  C   PHE A 352      12.675  16.234   0.519  1.00 96.31           C  
ATOM   2666  CB  PHE A 352      13.988  14.503  -0.735  1.00 96.31           C  
ATOM   2667  O   PHE A 352      11.963  15.972   1.489  1.00 96.31           O  
ATOM   2668  CG  PHE A 352      13.961  13.226  -1.544  1.00 96.31           C  
ATOM   2669  CD1 PHE A 352      13.745  12.012  -0.872  1.00 96.31           C  
ATOM   2670  CD2 PHE A 352      14.196  13.220  -2.930  1.00 96.31           C  
ATOM   2671  CE1 PHE A 352      13.752  10.794  -1.567  1.00 96.31           C  
ATOM   2672  CE2 PHE A 352      14.229  11.991  -3.618  1.00 96.31           C  
ATOM   2673  CZ  PHE A 352      14.005  10.784  -2.943  1.00 96.31           C  
ATOM   2674  N   ILE A 353      13.432  17.334   0.473  1.00 96.65           N  
ATOM   2675  CA  ILE A 353      13.540  18.288   1.587  1.00 96.65           C  
ATOM   2676  C   ILE A 353      12.228  19.058   1.747  1.00 96.65           C  
ATOM   2677  CB  ILE A 353      14.741  19.239   1.383  1.00 96.65           C  
ATOM   2678  O   ILE A 353      11.678  19.112   2.844  1.00 96.65           O  
ATOM   2679  CG1 ILE A 353      16.060  18.434   1.292  1.00 96.65           C  
ATOM   2680  CG2 ILE A 353      14.808  20.270   2.528  1.00 96.65           C  
ATOM   2681  CD1 ILE A 353      17.287  19.283   0.937  1.00 96.65           C  
ATOM   2682  N   VAL A 354      11.695  19.604   0.647  1.00 97.10           N  
ATOM   2683  CA  VAL A 354      10.422  20.344   0.648  1.00 97.10           C  
ATOM   2684  C   VAL A 354       9.287  19.472   1.180  1.00 97.10           C  
ATOM   2685  CB  VAL A 354      10.102  20.865  -0.767  1.00 97.10           C  
ATOM   2686  O   VAL A 354       8.515  19.927   2.022  1.00 97.10           O  
ATOM   2687  CG1 VAL A 354       8.699  21.468  -0.881  1.00 97.10           C  
ATOM   2688  CG2 VAL A 354      11.093  21.961  -1.178  1.00 97.10           C  
ATOM   2689  N   SER A 355       9.218  18.211   0.744  1.00 97.36           N  
ATOM   2690  CA  SER A 355       8.244  17.248   1.255  1.00 97.36           C  
ATOM   2691  C   SER A 355       8.399  17.031   2.757  1.00 97.36           C  
ATOM   2692  CB  SER A 355       8.388  15.924   0.513  1.00 97.36           C  
ATOM   2693  O   SER A 355       7.427  17.215   3.482  1.00 97.36           O  
ATOM   2694  OG  SER A 355       7.494  14.970   1.034  1.00 97.36           O  
ATOM   2695  N   SER A 356       9.616  16.737   3.235  1.00 97.44           N  
ATOM   2696  CA  SER A 356       9.886  16.502   4.663  1.00 97.44           C  
ATOM   2697  C   SER A 356       9.427  17.681   5.524  1.00 97.44           C  
ATOM   2698  CB  SER A 356      11.384  16.297   4.924  1.00 97.44           C  
ATOM   2699  O   SER A 356       8.749  17.492   6.531  1.00 97.44           O  
ATOM   2700  OG  SER A 356      11.954  15.277   4.134  1.00 97.44           O  
ATOM   2701  N   VAL A 357       9.753  18.909   5.111  1.00 98.07           N  
ATOM   2702  CA  VAL A 357       9.419  20.128   5.859  1.00 98.07           C  
ATOM   2703  C   VAL A 357       7.913  20.390   5.851  1.00 98.07           C  
ATOM   2704  CB  VAL A 357      10.207  21.333   5.308  1.00 98.07           C  
ATOM   2705  O   VAL A 357       7.316  20.538   6.914  1.00 98.07           O  
ATOM   2706  CG1 VAL A 357       9.787  22.654   5.966  1.00 98.07           C  
ATOM   2707  CG2 VAL A 357      11.712  21.157   5.555  1.00 98.07           C  
ATOM   2708  N   ILE A 358       7.280  20.419   4.674  1.00 98.12           N  
ATOM   2709  CA  ILE A 358       5.852  20.757   4.559  1.00 98.12           C  
ATOM   2710  C   ILE A 358       4.980  19.674   5.199  1.00 98.12           C  
ATOM   2711  CB  ILE A 358       5.470  21.023   3.086  1.00 98.12           C  
ATOM   2712  O   ILE A 358       4.043  20.002   5.923  1.00 98.12           O  
ATOM   2713  CG1 ILE A 358       6.209  22.285   2.583  1.00 98.12           C  
ATOM   2714  CG2 ILE A 358       3.950  21.211   2.935  1.00 98.12           C  
ATOM   2715  CD1 ILE A 358       5.958  22.612   1.108  1.00 98.12           C  
ATOM   2716  N   MET A 359       5.313  18.396   4.992  1.00 97.80           N  
ATOM   2717  CA  MET A 359       4.613  17.274   5.621  1.00 97.80           C  
ATOM   2718  C   MET A 359       4.716  17.348   7.148  1.00 97.80           C  
ATOM   2719  CB  MET A 359       5.198  15.956   5.100  1.00 97.80           C  
ATOM   2720  O   MET A 359       3.710  17.153   7.821  1.00 97.80           O  
ATOM   2721  CG  MET A 359       4.507  14.721   5.685  1.00 97.80           C  
ATOM   2722  SD  MET A 359       5.223  13.122   5.202  1.00 97.80           S  
ATOM   2723  CE  MET A 359       6.985  13.378   5.544  1.00 97.80           C  
ATOM   2724  N   SER A 360       5.890  17.680   7.698  1.00 98.11           N  
ATOM   2725  CA  SER A 360       6.071  17.826   9.151  1.00 98.11           C  
ATOM   2726  C   SER A 360       5.241  18.972   9.721  1.00 98.11           C  
ATOM   2727  CB  SER A 360       7.539  18.055   9.511  1.00 98.11           C  
ATOM   2728  O   SER A 360       4.570  18.797  10.733  1.00 98.11           O  
ATOM   2729  OG  SER A 360       8.322  16.973   9.063  1.00 98.11           O  
ATOM   2730  N   ILE A 361       5.222  20.129   9.050  1.00 98.29           N  
ATOM   2731  CA  ILE A 361       4.384  21.261   9.473  1.00 98.29           C  
ATOM   2732  C   ILE A 361       2.904  20.869   9.406  1.00 98.29           C  
ATOM   2733  CB  ILE A 361       4.679  22.522   8.631  1.00 98.29           C  
ATOM   2734  O   ILE A 361       2.178  21.073  10.374  1.00 98.29           O  
ATOM   2735  CG1 ILE A 361       6.141  22.988   8.822  1.00 98.29           C  
ATOM   2736  CG2 ILE A 361       3.737  23.674   9.032  1.00 98.29           C  
ATOM   2737  CD1 ILE A 361       6.601  24.003   7.768  1.00 98.29           C  
ATOM   2738  N   GLY A 362       2.462  20.260   8.301  1.00 97.59           N  
ATOM   2739  CA  GLY A 362       1.086  19.794   8.142  1.00 97.59           C  
ATOM   2740  C   GLY A 362       0.680  18.785   9.216  1.00 97.59           C  
ATOM   2741  O   GLY A 362      -0.368  18.949   9.832  1.00 97.59           O  
ATOM   2742  N   ALA A 363       1.532  17.798   9.503  1.00 97.42           N  
ATOM   2743  CA  ALA A 363       1.293  16.819  10.560  1.00 97.42           C  
ATOM   2744  C   ALA A 363       1.205  17.492  11.939  1.00 97.42           C  
ATOM   2745  CB  ALA A 363       2.395  15.755  10.516  1.00 97.42           C  
ATOM   2746  O   ALA A 363       0.316  17.162  12.716  1.00 97.42           O  
ATOM   2747  N   GLY A 364       2.054  18.487  12.214  1.00 97.61           N  
ATOM   2748  CA  GLY A 364       1.997  19.275  13.447  1.00 97.61           C  
ATOM   2749  C   GLY A 364       0.747  20.149  13.547  1.00 97.61           C  
ATOM   2750  O   GLY A 364       0.209  20.340  14.630  1.00 97.61           O  
ATOM   2751  N   CYS A 365       0.214  20.642  12.430  1.00 97.29           N  
ATOM   2752  CA  CYS A 365      -1.086  21.308  12.438  1.00 97.29           C  
ATOM   2753  C   CYS A 365      -2.227  20.326  12.742  1.00 97.29           C  
ATOM   2754  CB  CYS A 365      -1.317  22.021  11.104  1.00 97.29           C  
ATOM   2755  O   CYS A 365      -3.162  20.685  13.455  1.00 97.29           O  
ATOM   2756  SG  CYS A 365      -0.141  23.382  10.856  1.00 97.29           S  
ATOM   2757  N   LEU A 366      -2.156  19.086  12.247  1.00 95.94           N  
ATOM   2758  CA  LEU A 366      -3.158  18.057  12.547  1.00 95.94           C  
ATOM   2759  C   LEU A 366      -3.182  17.686  14.038  1.00 95.94           C  
ATOM   2760  CB  LEU A 366      -2.946  16.820  11.653  1.00 95.94           C  
ATOM   2761  O   LEU A 366      -4.257  17.418  14.566  1.00 95.94           O  
ATOM   2762  CG  LEU A 366      -3.177  17.060  10.149  1.00 95.94           C  
ATOM   2763  CD1 LEU A 366      -2.811  15.821   9.335  1.00 95.94           C  
ATOM   2764  CD2 LEU A 366      -4.623  17.418   9.824  1.00 95.94           C  
ATOM   2765  N   THR A 367      -2.056  17.784  14.759  1.00 96.15           N  
ATOM   2766  CA  THR A 367      -2.047  17.600  16.225  1.00 96.15           C  
ATOM   2767  C   THR A 367      -2.746  18.733  16.994  1.00 96.15           C  
ATOM   2768  CB  THR A 367      -0.645  17.362  16.816  1.00 96.15           C  
ATOM   2769  O   THR A 367      -2.858  18.653  18.211  1.00 96.15           O  
ATOM   2770  CG2 THR A 367       0.138  16.260  16.110  1.00 96.15           C  
ATOM   2771  OG1 THR A 367       0.153  18.516  16.772  1.00 96.15           O  
ATOM   2772  N   LEU A 368      -3.210  19.795  16.322  1.00 95.64           N  
ATOM   2773  CA  LEU A 368      -3.980  20.897  16.919  1.00 95.64           C  
ATOM   2774  C   LEU A 368      -5.498  20.729  16.741  1.00 95.64           C  
ATOM   2775  CB  LEU A 368      -3.513  22.250  16.348  1.00 95.64           C  
ATOM   2776  O   LEU A 368      -6.252  21.681  16.956  1.00 95.64           O  
ATOM   2777  CG  LEU A 368      -2.014  22.548  16.486  1.00 95.64           C  
ATOM   2778  CD1 LEU A 368      -1.699  23.869  15.780  1.00 95.64           C  
ATOM   2779  CD2 LEU A 368      -1.587  22.663  17.950  1.00 95.64           C  
ATOM   2780  N   PHE A 369      -5.960  19.561  16.290  1.00 95.03           N  
ATOM   2781  CA  PHE A 369      -7.386  19.288  16.147  1.00 95.03           C  
ATOM   2782  C   PHE A 369      -8.088  19.325  17.511  1.00 95.03           C  
ATOM   2783  CB  PHE A 369      -7.609  17.954  15.417  1.00 95.03           C  
ATOM   2784  O   PHE A 369      -7.703  18.646  18.460  1.00 95.03           O  
ATOM   2785  CG  PHE A 369      -7.657  18.009  13.900  1.00 95.03           C  
ATOM   2786  CD1 PHE A 369      -6.971  18.988  13.155  1.00 95.03           C  
ATOM   2787  CD2 PHE A 369      -8.400  17.029  13.220  1.00 95.03           C  
ATOM   2788  CE1 PHE A 369      -7.071  18.991  11.751  1.00 95.03           C  
ATOM   2789  CE2 PHE A 369      -8.489  17.027  11.820  1.00 95.03           C  
ATOM   2790  CZ  PHE A 369      -7.815  18.008  11.084  1.00 95.03           C  
ATOM   2791  N   THR A 370      -9.156  20.113  17.592  1.00 93.74           N  
ATOM   2792  CA  THR A 370     -10.075  20.161  18.733  1.00 93.74           C  
ATOM   2793  C   THR A 370     -11.441  19.634  18.308  1.00 93.74           C  
ATOM   2794  CB  THR A 370     -10.195  21.578  19.322  1.00 93.74           C  
ATOM   2795  O   THR A 370     -11.769  19.632  17.121  1.00 93.74           O  
ATOM   2796  CG2 THR A 370      -8.841  22.144  19.749  1.00 93.74           C  
ATOM   2797  OG1 THR A 370     -10.777  22.477  18.404  1.00 93.74           O  
ATOM   2798  N   VAL A 371     -12.262  19.197  19.265  1.00 92.21           N  
ATOM   2799  CA  VAL A 371     -13.602  18.633  18.998  1.00 92.21           C  
ATOM   2800  C   VAL A 371     -14.496  19.607  18.204  1.00 92.21           C  
ATOM   2801  CB  VAL A 371     -14.259  18.224  20.337  1.00 92.21           C  
ATOM   2802  O   VAL A 371     -15.283  19.213  17.337  1.00 92.21           O  
ATOM   2803  CG1 VAL A 371     -15.663  17.635  20.157  1.00 92.21           C  
ATOM   2804  CG2 VAL A 371     -13.405  17.188  21.090  1.00 92.21           C  
ATOM   2805  N   ASP A 372     -14.317  20.902  18.447  1.00 91.42           N  
ATOM   2806  CA  ASP A 372     -15.059  22.026  17.882  1.00 91.42           C  
ATOM   2807  C   ASP A 372     -14.341  22.737  16.716  1.00 91.42           C  
ATOM   2808  CB  ASP A 372     -15.379  22.998  19.029  1.00 91.42           C  
ATOM   2809  O   ASP A 372     -14.806  23.783  16.255  1.00 91.42           O  
ATOM   2810  CG  ASP A 372     -14.127  23.678  19.607  1.00 91.42           C  
ATOM   2811  OD1 ASP A 372     -13.056  23.018  19.657  1.00 91.42           O  
ATOM   2812  OD2 ASP A 372     -14.232  24.868  19.965  1.00 91.42           O  
ATOM   2813  N   ILE A 373     -13.227  22.189  16.209  1.00 92.87           N  
ATOM   2814  CA  ILE A 373     -12.422  22.844  15.170  1.00 92.87           C  
ATOM   2815  C   ILE A 373     -13.265  23.242  13.948  1.00 92.87           C  
ATOM   2816  CB  ILE A 373     -11.174  22.012  14.790  1.00 92.87           C  
ATOM   2817  O   ILE A 373     -14.024  22.457  13.371  1.00 92.87           O  
ATOM   2818  CG1 ILE A 373     -10.227  22.835  13.888  1.00 92.87           C  
ATOM   2819  CG2 ILE A 373     -11.546  20.684  14.115  1.00 92.87           C  
ATOM   2820  CD1 ILE A 373      -8.848  22.197  13.678  1.00 92.87           C  
ATOM   2821  N   ALA A 374     -13.110  24.501  13.534  1.00 92.64           N  
ATOM   2822  CA  ALA A 374     -13.832  25.056  12.399  1.00 92.64           C  
ATOM   2823  C   ALA A 374     -13.472  24.346  11.084  1.00 92.64           C  
ATOM   2824  CB  ALA A 374     -13.553  26.561  12.313  1.00 92.64           C  
ATOM   2825  O   ALA A 374     -12.313  23.997  10.846  1.00 92.64           O  
ATOM   2826  N   GLN A 375     -14.457  24.233  10.188  1.00 90.05           N  
ATOM   2827  CA  GLN A 375     -14.302  23.535   8.911  1.00 90.05           C  
ATOM   2828  C   GLN A 375     -13.148  24.058   8.054  1.00 90.05           C  
ATOM   2829  CB  GLN A 375     -15.640  23.509   8.162  1.00 90.05           C  
ATOM   2830  O   GLN A 375     -12.347  23.292   7.523  1.00 90.05           O  
ATOM   2831  CG  GLN A 375     -15.559  22.656   6.887  1.00 90.05           C  
ATOM   2832  CD  GLN A 375     -16.900  22.450   6.198  1.00 90.05           C  
ATOM   2833  NE2 GLN A 375     -16.950  21.647   5.159  1.00 90.05           N  
ATOM   2834  OE1 GLN A 375     -17.916  23.004   6.579  1.00 90.05           O  
ATOM   2835  N   SER A 376     -13.014  25.379   7.980  1.00 90.82           N  
ATOM   2836  CA  SER A 376     -11.937  26.035   7.239  1.00 90.82           C  
ATOM   2837  C   SER A 376     -10.542  25.680   7.760  1.00 90.82           C  
ATOM   2838  CB  SER A 376     -12.145  27.550   7.302  1.00 90.82           C  
ATOM   2839  O   SER A 376      -9.606  25.577   6.967  1.00 90.82           O  
ATOM   2840  OG  SER A 376     -12.291  27.984   8.647  1.00 90.82           O  
ATOM   2841  N   LYS A 377     -10.391  25.461   9.074  1.00 94.18           N  
ATOM   2842  CA  LYS A 377      -9.098  25.133   9.686  1.00 94.18           C  
ATOM   2843  C   LYS A 377      -8.675  23.706   9.369  1.00 94.18           C  
ATOM   2844  CB  LYS A 377      -9.118  25.357  11.204  1.00 94.18           C  
ATOM   2845  O   LYS A 377      -7.558  23.511   8.894  1.00 94.18           O  
ATOM   2846  CG  LYS A 377      -9.111  26.841  11.596  1.00 94.18           C  
ATOM   2847  CD  LYS A 377      -8.931  26.958  13.116  1.00 94.18           C  
ATOM   2848  CE  LYS A 377      -8.827  28.420  13.564  1.00 94.18           C  
ATOM   2849  NZ  LYS A 377      -8.615  28.512  15.033  1.00 94.18           N  
ATOM   2850  N   TRP A 378      -9.554  22.724   9.580  1.00 93.22           N  
ATOM   2851  CA  TRP A 378      -9.177  21.333   9.330  1.00 93.22           C  
ATOM   2852  C   TRP A 378      -8.929  21.067   7.839  1.00 93.22           C  
ATOM   2853  CB  TRP A 378     -10.169  20.363   9.978  1.00 93.22           C  
ATOM   2854  O   TRP A 378      -7.975  20.361   7.515  1.00 93.22           O  
ATOM   2855  CG  TRP A 378     -11.564  20.304   9.444  1.00 93.22           C  
ATOM   2856  CD1 TRP A 378     -12.678  20.659  10.120  1.00 93.22           C  
ATOM   2857  CD2 TRP A 378     -12.034  19.722   8.189  1.00 93.22           C  
ATOM   2858  CE2 TRP A 378     -13.455  19.793   8.156  1.00 93.22           C  
ATOM   2859  CE3 TRP A 378     -11.410  19.094   7.094  1.00 93.22           C  
ATOM   2860  NE1 TRP A 378     -13.791  20.279   9.395  1.00 93.22           N  
ATOM   2861  CH2 TRP A 378     -13.553  18.782   5.966  1.00 93.22           C  
ATOM   2862  CZ2 TRP A 378     -14.213  19.334   7.071  1.00 93.22           C  
ATOM   2863  CZ3 TRP A 378     -12.157  18.635   5.994  1.00 93.22           C  
ATOM   2864  N   ILE A 379      -9.680  21.704   6.924  1.00 94.81           N  
ATOM   2865  CA  ILE A 379      -9.412  21.615   5.474  1.00 94.81           C  
ATOM   2866  C   ILE A 379      -8.009  22.145   5.159  1.00 94.81           C  
ATOM   2867  CB  ILE A 379     -10.488  22.366   4.650  1.00 94.81           C  
ATOM   2868  O   ILE A 379      -7.254  21.497   4.434  1.00 94.81           O  
ATOM   2869  CG1 ILE A 379     -11.840  21.627   4.734  1.00 94.81           C  
ATOM   2870  CG2 ILE A 379     -10.074  22.499   3.168  1.00 94.81           C  
ATOM   2871  CD1 ILE A 379     -13.024  22.375   4.112  1.00 94.81           C  
ATOM   2872  N   GLY A 380      -7.637  23.301   5.722  1.00 95.76           N  
ATOM   2873  CA  GLY A 380      -6.310  23.888   5.528  1.00 95.76           C  
ATOM   2874  C   GLY A 380      -5.180  22.993   6.044  1.00 95.76           C  
ATOM   2875  O   GLY A 380      -4.157  22.848   5.375  1.00 95.76           O  
ATOM   2876  N   PHE A 381      -5.371  22.348   7.198  1.00 96.90           N  
ATOM   2877  CA  PHE A 381      -4.369  21.453   7.787  1.00 96.90           C  
ATOM   2878  C   PHE A 381      -4.216  20.158   6.981  1.00 96.90           C  
ATOM   2879  CB  PHE A 381      -4.726  21.177   9.256  1.00 96.90           C  
ATOM   2880  O   PHE A 381      -3.090  19.759   6.676  1.00 96.90           O  
ATOM   2881  CG  PHE A 381      -4.710  22.367  10.211  1.00 96.90           C  
ATOM   2882  CD1 PHE A 381      -4.254  23.645   9.819  1.00 96.90           C  
ATOM   2883  CD2 PHE A 381      -5.083  22.171  11.555  1.00 96.90           C  
ATOM   2884  CE1 PHE A 381      -4.191  24.698  10.748  1.00 96.90           C  
ATOM   2885  CE2 PHE A 381      -5.036  23.224  12.482  1.00 96.90           C  
ATOM   2886  CZ  PHE A 381      -4.587  24.489  12.079  1.00 96.90           C  
ATOM   2887  N   LEU A 382      -5.330  19.553   6.549  1.00 95.51           N  
ATOM   2888  CA  LEU A 382      -5.315  18.385   5.663  1.00 95.51           C  
ATOM   2889  C   LEU A 382      -4.665  18.700   4.316  1.00 95.51           C  
ATOM   2890  CB  LEU A 382      -6.750  17.883   5.435  1.00 95.51           C  
ATOM   2891  O   LEU A 382      -3.870  17.901   3.823  1.00 95.51           O  
ATOM   2892  CG  LEU A 382      -7.398  17.167   6.631  1.00 95.51           C  
ATOM   2893  CD1 LEU A 382      -8.792  16.706   6.215  1.00 95.51           C  
ATOM   2894  CD2 LEU A 382      -6.643  15.920   7.093  1.00 95.51           C  
ATOM   2895  N   PHE A 383      -4.956  19.870   3.743  1.00 96.24           N  
ATOM   2896  CA  PHE A 383      -4.328  20.317   2.504  1.00 96.24           C  
ATOM   2897  C   PHE A 383      -2.810  20.456   2.665  1.00 96.24           C  
ATOM   2898  CB  PHE A 383      -4.959  21.642   2.055  1.00 96.24           C  
ATOM   2899  O   PHE A 383      -2.051  19.947   1.840  1.00 96.24           O  
ATOM   2900  CG  PHE A 383      -4.360  22.184   0.771  1.00 96.24           C  
ATOM   2901  CD1 PHE A 383      -3.215  23.005   0.809  1.00 96.24           C  
ATOM   2902  CD2 PHE A 383      -4.925  21.834  -0.468  1.00 96.24           C  
ATOM   2903  CE1 PHE A 383      -2.632  23.460  -0.387  1.00 96.24           C  
ATOM   2904  CE2 PHE A 383      -4.343  22.288  -1.664  1.00 96.24           C  
ATOM   2905  CZ  PHE A 383      -3.195  23.101  -1.624  1.00 96.24           C  
ATOM   2906  N   LEU A 384      -2.356  21.115   3.737  1.00 97.48           N  
ATOM   2907  CA  LEU A 384      -0.932  21.334   3.989  1.00 97.48           C  
ATOM   2908  C   LEU A 384      -0.175  20.015   4.179  1.00 97.48           C  
ATOM   2909  CB  LEU A 384      -0.781  22.252   5.214  1.00 97.48           C  
ATOM   2910  O   LEU A 384       0.889  19.823   3.591  1.00 97.48           O  
ATOM   2911  CG  LEU A 384       0.673  22.666   5.502  1.00 97.48           C  
ATOM   2912  CD1 LEU A 384       1.275  23.484   4.356  1.00 97.48           C  
ATOM   2913  CD2 LEU A 384       0.711  23.530   6.759  1.00 97.48           C  
ATOM   2914  N   TYR A 385      -0.740  19.087   4.951  1.00 97.35           N  
ATOM   2915  CA  TYR A 385      -0.164  17.755   5.108  1.00 97.35           C  
ATOM   2916  C   TYR A 385      -0.147  16.991   3.778  1.00 97.35           C  
ATOM   2917  CB  TYR A 385      -0.948  16.992   6.178  1.00 97.35           C  
ATOM   2918  O   TYR A 385       0.906  16.514   3.346  1.00 97.35           O  
ATOM   2919  CG  TYR A 385      -0.451  15.574   6.333  1.00 97.35           C  
ATOM   2920  CD1 TYR A 385      -1.151  14.519   5.723  1.00 97.35           C  
ATOM   2921  CD2 TYR A 385       0.751  15.323   7.019  1.00 97.35           C  
ATOM   2922  CE1 TYR A 385      -0.654  13.206   5.808  1.00 97.35           C  
ATOM   2923  CE2 TYR A 385       1.246  14.012   7.117  1.00 97.35           C  
ATOM   2924  OH  TYR A 385       1.008  11.690   6.598  1.00 97.35           O  
ATOM   2925  CZ  TYR A 385       0.544  12.956   6.505  1.00 97.35           C  
ATOM   2926  N   GLY A 386      -1.292  16.937   3.091  1.00 95.05           N  
ATOM   2927  CA  GLY A 386      -1.452  16.215   1.836  1.00 95.05           C  
ATOM   2928  C   GLY A 386      -0.467  16.680   0.768  1.00 95.05           C  
ATOM   2929  O   GLY A 386       0.246  15.854   0.203  1.00 95.05           O  
ATOM   2930  N   ILE A 387      -0.343  17.991   0.528  1.00 95.78           N  
ATOM   2931  CA  ILE A 387       0.591  18.508  -0.485  1.00 95.78           C  
ATOM   2932  C   ILE A 387       2.055  18.205  -0.130  1.00 95.78           C  
ATOM   2933  CB  ILE A 387       0.331  20.005  -0.769  1.00 95.78           C  
ATOM   2934  O   ILE A 387       2.848  17.890  -1.021  1.00 95.78           O  
ATOM   2935  CG1 ILE A 387       0.895  20.376  -2.154  1.00 95.78           C  
ATOM   2936  CG2 ILE A 387       0.880  20.931   0.328  1.00 95.78           C  
ATOM   2937  CD1 ILE A 387       0.522  21.789  -2.620  1.00 95.78           C  
ATOM   2938  N   GLY A 388       2.396  18.225   1.164  1.00 97.02           N  
ATOM   2939  CA  GLY A 388       3.712  17.840   1.668  1.00 97.02           C  
ATOM   2940  C   GLY A 388       4.057  16.386   1.351  1.00 97.02           C  
ATOM   2941  O   GLY A 388       5.127  16.123   0.796  1.00 97.02           O  
ATOM   2942  N   VAL A 389       3.138  15.453   1.620  1.00 94.92           N  
ATOM   2943  CA  VAL A 389       3.284  14.036   1.235  1.00 94.92           C  
ATOM   2944  C   VAL A 389       3.412  13.907  -0.285  1.00 94.92           C  
ATOM   2945  CB  VAL A 389       2.092  13.198   1.741  1.00 94.92           C  
ATOM   2946  O   VAL A 389       4.334  13.252  -0.779  1.00 94.92           O  
ATOM   2947  CG1 VAL A 389       2.188  11.734   1.297  1.00 94.92           C  
ATOM   2948  CG2 VAL A 389       2.014  13.187   3.270  1.00 94.92           C  
ATOM   2949  N   GLY A 390       2.556  14.609  -1.030  1.00 93.28           N  
ATOM   2950  CA  GLY A 390       2.519  14.573  -2.492  1.00 93.28           C  
ATOM   2951  C   GLY A 390       3.848  14.931  -3.138  1.00 93.28           C  
ATOM   2952  O   GLY A 390       4.299  14.248  -4.058  1.00 93.28           O  
ATOM   2953  N   PHE A 391       4.530  15.957  -2.630  1.00 94.49           N  
ATOM   2954  CA  PHE A 391       5.844  16.345  -3.142  1.00 94.49           C  
ATOM   2955  C   PHE A 391       6.901  15.235  -3.038  1.00 94.49           C  
ATOM   2956  CB  PHE A 391       6.311  17.613  -2.414  1.00 94.49           C  
ATOM   2957  O   PHE A 391       7.791  15.166  -3.891  1.00 94.49           O  
ATOM   2958  CG  PHE A 391       5.556  18.895  -2.737  1.00 94.49           C  
ATOM   2959  CD1 PHE A 391       5.040  19.145  -4.024  1.00 94.49           C  
ATOM   2960  CD2 PHE A 391       5.395  19.876  -1.742  1.00 94.49           C  
ATOM   2961  CE1 PHE A 391       4.380  20.348  -4.317  1.00 94.49           C  
ATOM   2962  CE2 PHE A 391       4.741  21.087  -2.036  1.00 94.49           C  
ATOM   2963  CZ  PHE A 391       4.238  21.326  -3.325  1.00 94.49           C  
ATOM   2964  N   GLY A 392       6.797  14.366  -2.030  1.00 92.68           N  
ATOM   2965  CA  GLY A 392       7.751  13.294  -1.755  1.00 92.68           C  
ATOM   2966  C   GLY A 392       7.357  11.927  -2.307  1.00 92.68           C  
ATOM   2967  O   GLY A 392       8.240  11.103  -2.549  1.00 92.68           O  
ATOM   2968  N   PHE A 393       6.065  11.686  -2.546  1.00 87.95           N  
ATOM   2969  CA  PHE A 393       5.499  10.342  -2.715  1.00 87.95           C  
ATOM   2970  C   PHE A 393       6.226   9.464  -3.750  1.00 87.95           C  
ATOM   2971  CB  PHE A 393       4.008  10.485  -3.057  1.00 87.95           C  
ATOM   2972  O   PHE A 393       6.519   8.299  -3.488  1.00 87.95           O  
ATOM   2973  CG  PHE A 393       3.261   9.169  -3.001  1.00 87.95           C  
ATOM   2974  CD1 PHE A 393       2.819   8.539  -4.181  1.00 87.95           C  
ATOM   2975  CD2 PHE A 393       3.040   8.554  -1.755  1.00 87.95           C  
ATOM   2976  CE1 PHE A 393       2.151   7.302  -4.110  1.00 87.95           C  
ATOM   2977  CE2 PHE A 393       2.394   7.308  -1.691  1.00 87.95           C  
ATOM   2978  CZ  PHE A 393       1.938   6.689  -2.864  1.00 87.95           C  
ATOM   2979  N   GLN A 394       6.591  10.030  -4.903  1.00 87.09           N  
ATOM   2980  CA  GLN A 394       7.269   9.305  -5.992  1.00 87.09           C  
ATOM   2981  C   GLN A 394       8.777   9.546  -6.092  1.00 87.09           C  
ATOM   2982  CB  GLN A 394       6.587   9.658  -7.306  1.00 87.09           C  
ATOM   2983  O   GLN A 394       9.436   8.982  -6.969  1.00 87.09           O  
ATOM   2984  CG  GLN A 394       6.880  11.115  -7.726  1.00 87.09           C  
ATOM   2985  CD  GLN A 394       5.717  11.757  -8.441  1.00 87.09           C  
ATOM   2986  NE2 GLN A 394       5.925  12.898  -9.055  1.00 87.09           N  
ATOM   2987  OE1 GLN A 394       4.610  11.270  -8.397  1.00 87.09           O  
ATOM   2988  N   GLN A 395       9.344  10.399  -5.237  1.00 91.26           N  
ATOM   2989  CA  GLN A 395      10.726  10.849  -5.403  1.00 91.26           C  
ATOM   2990  C   GLN A 395      11.730   9.709  -5.217  1.00 91.26           C  
ATOM   2991  CB  GLN A 395      11.031  12.014  -4.455  1.00 91.26           C  
ATOM   2992  O   GLN A 395      12.760   9.685  -5.888  1.00 91.26           O  
ATOM   2993  CG  GLN A 395      10.145  13.239  -4.671  1.00 91.26           C  
ATOM   2994  CD  GLN A 395      10.264  13.831  -6.070  1.00 91.26           C  
ATOM   2995  NE2 GLN A 395       9.256  14.542  -6.510  1.00 91.26           N  
ATOM   2996  OE1 GLN A 395      11.232  13.663  -6.799  1.00 91.26           O  
ATOM   2997  N   GLY A 396      11.398   8.709  -4.393  1.00 92.81           N  
ATOM   2998  CA  GLY A 396      12.204   7.495  -4.269  1.00 92.81           C  
ATOM   2999  C   GLY A 396      12.329   6.728  -5.589  1.00 92.81           C  
ATOM   3000  O   GLY A 396      13.431   6.342  -5.977  1.00 92.81           O  
ATOM   3001  N   ALA A 397      11.227   6.579  -6.330  1.00 90.73           N  
ATOM   3002  CA  ALA A 397      11.238   5.920  -7.635  1.00 90.73           C  
ATOM   3003  C   ALA A 397      11.996   6.748  -8.686  1.00 90.73           C  
ATOM   3004  CB  ALA A 397       9.793   5.638  -8.063  1.00 90.73           C  
ATOM   3005  O   ALA A 397      12.768   6.191  -9.468  1.00 90.73           O  
ATOM   3006  N   VAL A 398      11.837   8.078  -8.676  1.00 91.36           N  
ATOM   3007  CA  VAL A 398      12.606   8.979  -9.553  1.00 91.36           C  
ATOM   3008  C   VAL A 398      14.107   8.850  -9.281  1.00 91.36           C  
ATOM   3009  CB  VAL A 398      12.161  10.447  -9.394  1.00 91.36           C  
ATOM   3010  O   VAL A 398      14.880   8.689 -10.225  1.00 91.36           O  
ATOM   3011  CG1 VAL A 398      13.025  11.390 -10.242  1.00 91.36           C  
ATOM   3012  CG2 VAL A 398      10.708  10.655  -9.835  1.00 91.36           C  
ATOM   3013  N   ALA A 399      14.517   8.864  -8.009  1.00 93.21           N  
ATOM   3014  CA  ALA A 399      15.916   8.733  -7.611  1.00 93.21           C  
ATOM   3015  C   ALA A 399      16.510   7.401  -8.087  1.00 93.21           C  
ATOM   3016  CB  ALA A 399      16.014   8.883  -6.088  1.00 93.21           C  
ATOM   3017  O   ALA A 399      17.555   7.396  -8.737  1.00 93.21           O  
ATOM   3018  N   VAL A 400      15.813   6.283  -7.852  1.00 92.85           N  
ATOM   3019  CA  VAL A 400      16.207   4.953  -8.350  1.00 92.85           C  
ATOM   3020  C   VAL A 400      16.436   4.971  -9.858  1.00 92.85           C  
ATOM   3021  CB  VAL A 400      15.130   3.916  -7.985  1.00 92.85           C  
ATOM   3022  O   VAL A 400      17.467   4.492 -10.330  1.00 92.85           O  
ATOM   3023  CG1 VAL A 400      15.215   2.613  -8.785  1.00 92.85           C  
ATOM   3024  CG2 VAL A 400      15.253   3.535  -6.511  1.00 92.85           C  
ATOM   3025  N   GLN A 401      15.503   5.546 -10.618  1.00 90.53           N  
ATOM   3026  CA  GLN A 401      15.601   5.584 -12.076  1.00 90.53           C  
ATOM   3027  C   GLN A 401      16.681   6.533 -12.598  1.00 90.53           C  
ATOM   3028  CB  GLN A 401      14.238   5.929 -12.678  1.00 90.53           C  
ATOM   3029  O   GLN A 401      17.153   6.341 -13.716  1.00 90.53           O  
ATOM   3030  CG  GLN A 401      13.263   4.762 -12.469  1.00 90.53           C  
ATOM   3031  CD  GLN A 401      12.037   4.825 -13.358  1.00 90.53           C  
ATOM   3032  NE2 GLN A 401      11.031   4.022 -13.086  1.00 90.53           N  
ATOM   3033  OE1 GLN A 401      11.984   5.558 -14.331  1.00 90.53           O  
ATOM   3034  N   ALA A 402      17.075   7.534 -11.810  1.00 90.61           N  
ATOM   3035  CA  ALA A 402      18.141   8.464 -12.157  1.00 90.61           C  
ATOM   3036  C   ALA A 402      19.543   7.894 -11.883  1.00 90.61           C  
ATOM   3037  CB  ALA A 402      17.905   9.763 -11.379  1.00 90.61           C  
ATOM   3038  O   ALA A 402      20.487   8.209 -12.608  1.00 90.61           O  
ATOM   3039  N   VAL A 403      19.708   7.080 -10.832  1.00 91.92           N  
ATOM   3040  CA  VAL A 403      21.040   6.624 -10.389  1.00 91.92           C  
ATOM   3041  C   VAL A 403      21.406   5.222 -10.866  1.00 91.92           C  
ATOM   3042  CB  VAL A 403      21.221   6.761  -8.866  1.00 91.92           C  
ATOM   3043  O   VAL A 403      22.590   4.952 -11.102  1.00 91.92           O  
ATOM   3044  CG1 VAL A 403      20.914   8.189  -8.405  1.00 91.92           C  
ATOM   3045  CG2 VAL A 403      20.397   5.753  -8.055  1.00 91.92           C  
ATOM   3046  N   LEU A 404      20.421   4.334 -11.027  1.00 91.77           N  
ATOM   3047  CA  LEU A 404      20.663   2.940 -11.389  1.00 91.77           C  
ATOM   3048  C   LEU A 404      20.696   2.726 -12.909  1.00 91.77           C  
ATOM   3049  CB  LEU A 404      19.628   2.011 -10.735  1.00 91.77           C  
ATOM   3050  O   LEU A 404      19.984   3.401 -13.653  1.00 91.77           O  
ATOM   3051  CG  LEU A 404      19.627   1.995  -9.198  1.00 91.77           C  
ATOM   3052  CD1 LEU A 404      18.661   0.908  -8.732  1.00 91.77           C  
ATOM   3053  CD2 LEU A 404      21.003   1.684  -8.597  1.00 91.77           C  
ATOM   3054  N   PRO A 405      21.498   1.763 -13.397  1.00 89.53           N  
ATOM   3055  CA  PRO A 405      21.392   1.293 -14.774  1.00 89.53           C  
ATOM   3056  C   PRO A 405      20.029   0.624 -15.018  1.00 89.53           C  
ATOM   3057  CB  PRO A 405      22.559   0.318 -14.952  1.00 89.53           C  
ATOM   3058  O   PRO A 405      19.455   0.026 -14.105  1.00 89.53           O  
ATOM   3059  CG  PRO A 405      22.780  -0.236 -13.545  1.00 89.53           C  
ATOM   3060  CD  PRO A 405      22.441   0.946 -12.643  1.00 89.53           C  
ATOM   3061  N   MET A 406      19.533   0.664 -16.261  1.00 85.06           N  
ATOM   3062  CA  MET A 406      18.195   0.164 -16.631  1.00 85.06           C  
ATOM   3063  C   MET A 406      17.935  -1.289 -16.199  1.00 85.06           C  
ATOM   3064  CB  MET A 406      17.983   0.315 -18.149  1.00 85.06           C  
ATOM   3065  O   MET A 406      16.829  -1.600 -15.765  1.00 85.06           O  
ATOM   3066  CG  MET A 406      17.637   1.756 -18.549  1.00 85.06           C  
ATOM   3067  SD  MET A 406      16.028   2.374 -17.951  1.00 85.06           S  
ATOM   3068  CE  MET A 406      14.917   1.421 -19.028  1.00 85.06           C  
ATOM   3069  N   ALA A 407      18.955  -2.154 -16.213  1.00 85.62           N  
ATOM   3070  CA  ALA A 407      18.848  -3.543 -15.751  1.00 85.62           C  
ATOM   3071  C   ALA A 407      18.544  -3.685 -14.242  1.00 85.62           C  
ATOM   3072  CB  ALA A 407      20.159  -4.254 -16.108  1.00 85.62           C  
ATOM   3073  O   ALA A 407      17.991  -4.693 -13.811  1.00 85.62           O  
ATOM   3074  N   GLN A 408      18.896  -2.685 -13.427  1.00 88.49           N  
ATOM   3075  CA  GLN A 408      18.701  -2.691 -11.970  1.00 88.49           C  
ATOM   3076  C   GLN A 408      17.497  -1.854 -11.520  1.00 88.49           C  
ATOM   3077  CB  GLN A 408      19.980  -2.198 -11.283  1.00 88.49           C  
ATOM   3078  O   GLN A 408      17.057  -1.987 -10.376  1.00 88.49           O  
ATOM   3079  CG  GLN A 408      21.158  -3.166 -11.468  1.00 88.49           C  
ATOM   3080  CD  GLN A 408      22.449  -2.645 -10.847  1.00 88.49           C  
ATOM   3081  NE2 GLN A 408      23.522  -3.398 -10.927  1.00 88.49           N  
ATOM   3082  OE1 GLN A 408      22.539  -1.558 -10.304  1.00 88.49           O  
ATOM   3083  N   VAL A 409      16.935  -1.021 -12.404  1.00 90.28           N  
ATOM   3084  CA  VAL A 409      15.749  -0.196 -12.118  1.00 90.28           C  
ATOM   3085  C   VAL A 409      14.577  -1.011 -11.554  1.00 90.28           C  
ATOM   3086  CB  VAL A 409      15.326   0.616 -13.362  1.00 90.28           C  
ATOM   3087  O   VAL A 409      13.985  -0.546 -10.575  1.00 90.28           O  
ATOM   3088  CG1 VAL A 409      13.912   1.194 -13.229  1.00 90.28           C  
ATOM   3089  CG2 VAL A 409      16.309   1.766 -13.595  1.00 90.28           C  
ATOM   3090  N   PRO A 410      14.239  -2.208 -12.080  1.00 89.97           N  
ATOM   3091  CA  PRO A 410      13.148  -3.003 -11.522  1.00 89.97           C  
ATOM   3092  C   PRO A 410      13.372  -3.419 -10.069  1.00 89.97           C  
ATOM   3093  CB  PRO A 410      13.024  -4.218 -12.438  1.00 89.97           C  
ATOM   3094  O   PRO A 410      12.470  -3.283  -9.245  1.00 89.97           O  
ATOM   3095  CG  PRO A 410      13.580  -3.737 -13.773  1.00 89.97           C  
ATOM   3096  CD  PRO A 410      14.703  -2.811 -13.329  1.00 89.97           C  
ATOM   3097  N   ILE A 411      14.594  -3.846  -9.737  1.00 90.70           N  
ATOM   3098  CA  ILE A 411      14.958  -4.265  -8.380  1.00 90.70           C  
ATOM   3099  C   ILE A 411      14.904  -3.066  -7.429  1.00 90.70           C  
ATOM   3100  CB  ILE A 411      16.347  -4.943  -8.365  1.00 90.70           C  
ATOM   3101  O   ILE A 411      14.280  -3.144  -6.374  1.00 90.70           O  
ATOM   3102  CG1 ILE A 411      16.356  -6.202  -9.265  1.00 90.70           C  
ATOM   3103  CG2 ILE A 411      16.728  -5.303  -6.918  1.00 90.70           C  
ATOM   3104  CD1 ILE A 411      17.739  -6.842  -9.452  1.00 90.70           C  
ATOM   3105  N   GLY A 412      15.505  -1.935  -7.816  1.00 92.81           N  
ATOM   3106  CA  GLY A 412      15.491  -0.724  -6.991  1.00 92.81           C  
ATOM   3107  C   GLY A 412      14.082  -0.170  -6.774  1.00 92.81           C  
ATOM   3108  O   GLY A 412      13.753   0.279  -5.681  1.00 92.81           O  
ATOM   3109  N   THR A 413      13.223  -0.244  -7.792  1.00 91.07           N  
ATOM   3110  CA  THR A 413      11.843   0.252  -7.703  1.00 91.07           C  
ATOM   3111  C   THR A 413      11.007  -0.627  -6.778  1.00 91.07           C  
ATOM   3112  CB  THR A 413      11.207   0.324  -9.095  1.00 91.07           C  
ATOM   3113  O   THR A 413      10.279  -0.106  -5.933  1.00 91.07           O  
ATOM   3114  CG2 THR A 413       9.785   0.858  -9.039  1.00 91.07           C  
ATOM   3115  OG1 THR A 413      11.946   1.196  -9.926  1.00 91.07           O  
ATOM   3116  N   ALA A 414      11.154  -1.950  -6.888  1.00 91.77           N  
ATOM   3117  CA  ALA A 414      10.515  -2.888  -5.975  1.00 91.77           C  
ATOM   3118  C   ALA A 414      10.985  -2.685  -4.528  1.00 91.77           C  
ATOM   3119  CB  ALA A 414      10.812  -4.308  -6.452  1.00 91.77           C  
ATOM   3120  O   ALA A 414      10.159  -2.710  -3.620  1.00 91.77           O  
ATOM   3121  N   LEU A 415      12.283  -2.428  -4.316  1.00 92.77           N  
ATOM   3122  CA  LEU A 415      12.837  -2.143  -2.992  1.00 92.77           C  
ATOM   3123  C   LEU A 415      12.220  -0.885  -2.371  1.00 92.77           C  
ATOM   3124  CB  LEU A 415      14.370  -2.035  -3.091  1.00 92.77           C  
ATOM   3125  O   LEU A 415      11.761  -0.939  -1.235  1.00 92.77           O  
ATOM   3126  CG  LEU A 415      15.064  -1.722  -1.750  1.00 92.77           C  
ATOM   3127  CD1 LEU A 415      14.873  -2.849  -0.733  1.00 92.77           C  
ATOM   3128  CD2 LEU A 415      16.561  -1.521  -1.986  1.00 92.77           C  
ATOM   3129  N   ILE A 416      12.163   0.224  -3.113  1.00 93.27           N  
ATOM   3130  CA  ILE A 416      11.555   1.475  -2.632  1.00 93.27           C  
ATOM   3131  C   ILE A 416      10.090   1.264  -2.245  1.00 93.27           C  
ATOM   3132  CB  ILE A 416      11.721   2.576  -3.705  1.00 93.27           C  
ATOM   3133  O   ILE A 416       9.668   1.716  -1.182  1.00 93.27           O  
ATOM   3134  CG1 ILE A 416      13.182   3.065  -3.794  1.00 93.27           C  
ATOM   3135  CG2 ILE A 416      10.792   3.790  -3.532  1.00 93.27           C  
ATOM   3136  CD1 ILE A 416      13.792   3.685  -2.530  1.00 93.27           C  
ATOM   3137  N   TRP A 417       9.325   0.549  -3.071  1.00 88.70           N  
ATOM   3138  CA  TRP A 417       7.913   0.297  -2.784  1.00 88.70           C  
ATOM   3139  C   TRP A 417       7.718  -0.637  -1.588  1.00 88.70           C  
ATOM   3140  CB  TRP A 417       7.227  -0.254  -4.034  1.00 88.70           C  
ATOM   3141  O   TRP A 417       6.883  -0.371  -0.727  1.00 88.70           O  
ATOM   3142  CG  TRP A 417       5.747  -0.068  -4.009  1.00 88.70           C  
ATOM   3143  CD1 TRP A 417       4.811  -1.029  -3.848  1.00 88.70           C  
ATOM   3144  CD2 TRP A 417       5.011   1.190  -4.066  1.00 88.70           C  
ATOM   3145  CE2 TRP A 417       3.616   0.901  -3.999  1.00 88.70           C  
ATOM   3146  CE3 TRP A 417       5.388   2.548  -4.143  1.00 88.70           C  
ATOM   3147  NE1 TRP A 417       3.553  -0.469  -3.884  1.00 88.70           N  
ATOM   3148  CH2 TRP A 417       3.046   3.243  -4.107  1.00 88.70           C  
ATOM   3149  CZ2 TRP A 417       2.638   1.902  -4.033  1.00 88.70           C  
ATOM   3150  CZ3 TRP A 417       4.414   3.564  -4.162  1.00 88.70           C  
ATOM   3151  N   PHE A 418       8.534  -1.690  -1.489  1.00 90.64           N  
ATOM   3152  CA  PHE A 418       8.545  -2.584  -0.335  1.00 90.64           C  
ATOM   3153  C   PHE A 418       8.820  -1.813   0.960  1.00 90.64           C  
ATOM   3154  CB  PHE A 418       9.595  -3.689  -0.541  1.00 90.64           C  
ATOM   3155  O   PHE A 418       8.074  -1.950   1.924  1.00 90.64           O  
ATOM   3156  CG  PHE A 418       9.906  -4.437   0.739  1.00 90.64           C  
ATOM   3157  CD1 PHE A 418      11.117  -4.199   1.417  1.00 90.64           C  
ATOM   3158  CD2 PHE A 418       8.932  -5.272   1.317  1.00 90.64           C  
ATOM   3159  CE1 PHE A 418      11.348  -4.779   2.676  1.00 90.64           C  
ATOM   3160  CE2 PHE A 418       9.155  -5.837   2.584  1.00 90.64           C  
ATOM   3161  CZ  PHE A 418      10.361  -5.589   3.263  1.00 90.64           C  
ATOM   3162  N   VAL A 419       9.857  -0.972   0.975  1.00 92.51           N  
ATOM   3163  CA  VAL A 419      10.245  -0.203   2.163  1.00 92.51           C  
ATOM   3164  C   VAL A 419       9.164   0.809   2.553  1.00 92.51           C  
ATOM   3165  CB  VAL A 419      11.608   0.471   1.929  1.00 92.51           C  
ATOM   3166  O   VAL A 419       8.877   0.960   3.740  1.00 92.51           O  
ATOM   3167  CG1 VAL A 419      11.965   1.426   3.061  1.00 92.51           C  
ATOM   3168  CG2 VAL A 419      12.738  -0.565   1.863  1.00 92.51           C  
ATOM   3169  N   GLN A 420       8.525   1.461   1.578  1.00 92.13           N  
ATOM   3170  CA  GLN A 420       7.407   2.373   1.837  1.00 92.13           C  
ATOM   3171  C   GLN A 420       6.215   1.646   2.475  1.00 92.13           C  
ATOM   3172  CB  GLN A 420       7.004   3.060   0.524  1.00 92.13           C  
ATOM   3173  O   GLN A 420       5.679   2.106   3.485  1.00 92.13           O  
ATOM   3174  CG  GLN A 420       5.947   4.152   0.749  1.00 92.13           C  
ATOM   3175  CD  GLN A 420       5.629   4.893  -0.540  1.00 92.13           C  
ATOM   3176  NE2 GLN A 420       6.169   6.074  -0.759  1.00 92.13           N  
ATOM   3177  OE1 GLN A 420       4.904   4.415  -1.385  1.00 92.13           O  
ATOM   3178  N   MET A 421       5.831   0.493   1.923  1.00 85.67           N  
ATOM   3179  CA  MET A 421       4.726  -0.317   2.443  1.00 85.67           C  
ATOM   3180  C   MET A 421       5.039  -0.911   3.818  1.00 85.67           C  
ATOM   3181  CB  MET A 421       4.401  -1.440   1.451  1.00 85.67           C  
ATOM   3182  O   MET A 421       4.176  -0.923   4.693  1.00 85.67           O  
ATOM   3183  CG  MET A 421       3.701  -0.926   0.193  1.00 85.67           C  
ATOM   3184  SD  MET A 421       2.025  -0.319   0.524  1.00 85.67           S  
ATOM   3185  CE  MET A 421       1.544   0.209  -1.134  1.00 85.67           C  
ATOM   3186  N   LEU A 422       6.281  -1.354   4.036  1.00 87.15           N  
ATOM   3187  CA  LEU A 422       6.740  -1.829   5.338  1.00 87.15           C  
ATOM   3188  C   LEU A 422       6.627  -0.721   6.390  1.00 87.15           C  
ATOM   3189  CB  LEU A 422       8.185  -2.344   5.211  1.00 87.15           C  
ATOM   3190  O   LEU A 422       6.082  -0.965   7.463  1.00 87.15           O  
ATOM   3191  CG  LEU A 422       8.745  -2.928   6.521  1.00 87.15           C  
ATOM   3192  CD1 LEU A 422       8.016  -4.206   6.943  1.00 87.15           C  
ATOM   3193  CD2 LEU A 422      10.229  -3.250   6.348  1.00 87.15           C  
ATOM   3194  N   GLY A 423       7.082   0.495   6.072  1.00 90.18           N  
ATOM   3195  CA  GLY A 423       6.933   1.654   6.954  1.00 90.18           C  
ATOM   3196  C   GLY A 423       5.474   1.904   7.329  1.00 90.18           C  
ATOM   3197  O   GLY A 423       5.158   2.018   8.513  1.00 90.18           O  
ATOM   3198  N   GLY A 424       4.578   1.891   6.337  1.00 86.56           N  
ATOM   3199  CA  GLY A 424       3.140   2.033   6.564  1.00 86.56           C  
ATOM   3200  C   GLY A 424       2.567   0.949   7.478  1.00 86.56           C  
ATOM   3201  O   GLY A 424       1.906   1.263   8.467  1.00 86.56           O  
ATOM   3202  N   ALA A 425       2.861  -0.323   7.210  1.00 82.12           N  
ATOM   3203  CA  ALA A 425       2.331  -1.442   7.988  1.00 82.12           C  
ATOM   3204  C   ALA A 425       2.820  -1.450   9.450  1.00 82.12           C  
ATOM   3205  CB  ALA A 425       2.709  -2.737   7.266  1.00 82.12           C  
ATOM   3206  O   ALA A 425       2.019  -1.631  10.374  1.00 82.12           O  
ATOM   3207  N   LEU A 426       4.119  -1.210   9.670  1.00 86.19           N  
ATOM   3208  CA  LEU A 426       4.705  -1.151  11.012  1.00 86.19           C  
ATOM   3209  C   LEU A 426       4.058  -0.035  11.841  1.00 86.19           C  
ATOM   3210  CB  LEU A 426       6.229  -0.931  10.922  1.00 86.19           C  
ATOM   3211  O   LEU A 426       3.580  -0.277  12.949  1.00 86.19           O  
ATOM   3212  CG  LEU A 426       7.064  -2.096  10.353  1.00 86.19           C  
ATOM   3213  CD1 LEU A 426       8.537  -1.709  10.329  1.00 86.19           C  
ATOM   3214  CD2 LEU A 426       6.939  -3.378  11.152  1.00 86.19           C  
ATOM   3215  N   PHE A 427       3.999   1.179  11.291  1.00 90.01           N  
ATOM   3216  CA  PHE A 427       3.535   2.339  12.049  1.00 90.01           C  
ATOM   3217  C   PHE A 427       2.020   2.426  12.195  1.00 90.01           C  
ATOM   3218  CB  PHE A 427       4.136   3.619  11.480  1.00 90.01           C  
ATOM   3219  O   PHE A 427       1.560   2.983  13.186  1.00 90.01           O  
ATOM   3220  CG  PHE A 427       5.511   3.881  12.050  1.00 90.01           C  
ATOM   3221  CD1 PHE A 427       5.637   4.672  13.204  1.00 90.01           C  
ATOM   3222  CD2 PHE A 427       6.656   3.307  11.471  1.00 90.01           C  
ATOM   3223  CE1 PHE A 427       6.902   4.930  13.757  1.00 90.01           C  
ATOM   3224  CE2 PHE A 427       7.922   3.558  12.027  1.00 90.01           C  
ATOM   3225  CZ  PHE A 427       8.049   4.382  13.159  1.00 90.01           C  
ATOM   3226  N   THR A 428       1.240   1.813  11.302  1.00 81.79           N  
ATOM   3227  CA  THR A 428      -0.211   1.668  11.523  1.00 81.79           C  
ATOM   3228  C   THR A 428      -0.491   0.808  12.761  1.00 81.79           C  
ATOM   3229  CB  THR A 428      -0.920   1.071  10.297  1.00 81.79           C  
ATOM   3230  O   THR A 428      -1.384   1.112  13.544  1.00 81.79           O  
ATOM   3231  CG2 THR A 428      -2.439   1.186  10.407  1.00 81.79           C  
ATOM   3232  OG1 THR A 428      -0.576   1.778   9.127  1.00 81.79           O  
ATOM   3233  N   SER A 429       0.325  -0.220  12.998  1.00 79.38           N  
ATOM   3234  CA  SER A 429       0.189  -1.090  14.175  1.00 79.38           C  
ATOM   3235  C   SER A 429       0.646  -0.390  15.459  1.00 79.38           C  
ATOM   3236  CB  SER A 429       0.980  -2.380  13.958  1.00 79.38           C  
ATOM   3237  O   SER A 429       0.000  -0.501  16.501  1.00 79.38           O  
ATOM   3238  OG  SER A 429       0.655  -2.942  12.697  1.00 79.38           O  
ATOM   3239  N   VAL A 430       1.729   0.394  15.379  1.00 86.94           N  
ATOM   3240  CA  VAL A 430       2.171   1.277  16.475  1.00 86.94           C  
ATOM   3241  C   VAL A 430       1.080   2.293  16.821  1.00 86.94           C  
ATOM   3242  CB  VAL A 430       3.488   1.989  16.107  1.00 86.94           C  
ATOM   3243  O   VAL A 430       0.743   2.444  17.993  1.00 86.94           O  
ATOM   3244  CG1 VAL A 430       3.890   3.067  17.119  1.00 86.94           C  
ATOM   3245  CG2 VAL A 430       4.643   0.983  16.016  1.00 86.94           C  
ATOM   3246  N   ALA A 431       0.485   2.930  15.811  1.00 86.93           N  
ATOM   3247  CA  ALA A 431      -0.628   3.856  15.979  1.00 86.93           C  
ATOM   3248  C   ALA A 431      -1.830   3.192  16.662  1.00 86.93           C  
ATOM   3249  CB  ALA A 431      -1.000   4.421  14.607  1.00 86.93           C  
ATOM   3250  O   ALA A 431      -2.365   3.760  17.607  1.00 86.93           O  
ATOM   3251  N   GLN A 432      -2.198   1.969  16.271  1.00 80.93           N  
ATOM   3252  CA  GLN A 432      -3.291   1.228  16.910  1.00 80.93           C  
ATOM   3253  C   GLN A 432      -3.039   0.942  18.389  1.00 80.93           C  
ATOM   3254  CB  GLN A 432      -3.556  -0.060  16.110  1.00 80.93           C  
ATOM   3255  O   GLN A 432      -3.964   1.052  19.195  1.00 80.93           O  
ATOM   3256  CG  GLN A 432      -4.712  -0.915  16.660  1.00 80.93           C  
ATOM   3257  CD  GLN A 432      -6.082  -0.236  16.629  1.00 80.93           C  
ATOM   3258  NE2 GLN A 432      -7.058  -0.783  17.314  1.00 80.93           N  
ATOM   3259  OE1 GLN A 432      -6.311   0.787  16.002  1.00 80.93           O  
ATOM   3260  N   ASN A 433      -1.805   0.603  18.759  1.00 81.15           N  
ATOM   3261  CA  ASN A 433      -1.464   0.340  20.157  1.00 81.15           C  
ATOM   3262  C   ASN A 433      -1.469   1.614  20.991  1.00 81.15           C  
ATOM   3263  CB  ASN A 433      -0.118  -0.383  20.244  1.00 81.15           C  
ATOM   3264  O   ASN A 433      -2.060   1.621  22.065  1.00 81.15           O  
ATOM   3265  CG  ASN A 433      -0.340  -1.847  19.981  1.00 81.15           C  
ATOM   3266  ND2 ASN A 433      -0.410  -2.231  18.730  1.00 81.15           N  
ATOM   3267  OD1 ASN A 433      -0.523  -2.639  20.889  1.00 81.15           O  
ATOM   3268  N   ILE A 434      -0.869   2.694  20.483  1.00 89.57           N  
ATOM   3269  CA  ILE A 434      -0.910   3.995  21.160  1.00 89.57           C  
ATOM   3270  C   ILE A 434      -2.360   4.441  21.328  1.00 89.57           C  
ATOM   3271  CB  ILE A 434      -0.050   5.029  20.404  1.00 89.57           C  
ATOM   3272  O   ILE A 434      -2.765   4.763  22.437  1.00 89.57           O  
ATOM   3273  CG1 ILE A 434       1.435   4.664  20.636  1.00 89.57           C  
ATOM   3274  CG2 ILE A 434      -0.339   6.467  20.882  1.00 89.57           C  
ATOM   3275  CD1 ILE A 434       2.412   5.415  19.735  1.00 89.57           C  
ATOM   3276  N   PHE A 435      -3.157   4.368  20.261  1.00 86.76           N  
ATOM   3277  CA  PHE A 435      -4.566   4.730  20.295  1.00 86.76           C  
ATOM   3278  C   PHE A 435      -5.344   3.946  21.355  1.00 86.76           C  
ATOM   3279  CB  PHE A 435      -5.187   4.475  18.919  1.00 86.76           C  
ATOM   3280  O   PHE A 435      -6.016   4.547  22.184  1.00 86.76           O  
ATOM   3281  CG  PHE A 435      -6.650   4.835  18.883  1.00 86.76           C  
ATOM   3282  CD1 PHE A 435      -7.604   3.810  18.757  1.00 86.76           C  
ATOM   3283  CD2 PHE A 435      -7.049   6.164  19.121  1.00 86.76           C  
ATOM   3284  CE1 PHE A 435      -8.964   4.107  18.898  1.00 86.76           C  
ATOM   3285  CE2 PHE A 435      -8.410   6.457  19.282  1.00 86.76           C  
ATOM   3286  CZ  PHE A 435      -9.351   5.423  19.178  1.00 86.76           C  
ATOM   3287  N   SER A 436      -5.243   2.615  21.340  1.00 82.50           N  
ATOM   3288  CA  SER A 436      -6.032   1.751  22.226  1.00 82.50           C  
ATOM   3289  C   SER A 436      -5.638   1.941  23.692  1.00 82.50           C  
ATOM   3290  CB  SER A 436      -5.887   0.278  21.828  1.00 82.50           C  
ATOM   3291  O   SER A 436      -6.511   2.099  24.543  1.00 82.50           O  
ATOM   3292  OG  SER A 436      -6.197   0.095  20.456  1.00 82.50           O  
ATOM   3293  N   THR A 437      -4.334   1.992  23.981  1.00 85.61           N  
ATOM   3294  CA  THR A 437      -3.818   2.187  25.343  1.00 85.61           C  
ATOM   3295  C   THR A 437      -4.156   3.578  25.868  1.00 85.61           C  
ATOM   3296  CB  THR A 437      -2.300   1.965  25.382  1.00 85.61           C  
ATOM   3297  O   THR A 437      -4.740   3.699  26.941  1.00 85.61           O  
ATOM   3298  CG2 THR A 437      -1.710   2.070  26.786  1.00 85.61           C  
ATOM   3299  OG1 THR A 437      -1.992   0.671  24.913  1.00 85.61           O  
ATOM   3300  N   HIS A 438      -3.865   4.634  25.103  1.00 91.30           N  
ATOM   3301  CA  HIS A 438      -4.109   6.003  25.556  1.00 91.30           C  
ATOM   3302  C   HIS A 438      -5.603   6.320  25.626  1.00 91.30           C  
ATOM   3303  CB  HIS A 438      -3.405   7.010  24.643  1.00 91.30           C  
ATOM   3304  O   HIS A 438      -6.019   7.080  26.494  1.00 91.30           O  
ATOM   3305  CG  HIS A 438      -1.906   7.082  24.794  1.00 91.30           C  
ATOM   3306  CD2 HIS A 438      -1.015   6.084  25.101  1.00 91.30           C  
ATOM   3307  ND1 HIS A 438      -1.175   8.231  24.648  1.00 91.30           N  
ATOM   3308  CE1 HIS A 438       0.116   7.944  24.850  1.00 91.30           C  
ATOM   3309  NE2 HIS A 438       0.275   6.634  25.103  1.00 91.30           N  
ATOM   3310  N   LEU A 439      -6.440   5.733  24.762  1.00 89.45           N  
ATOM   3311  CA  LEU A 439      -7.889   5.868  24.889  1.00 89.45           C  
ATOM   3312  C   LEU A 439      -8.378   5.237  26.196  1.00 89.45           C  
ATOM   3313  CB  LEU A 439      -8.594   5.269  23.658  1.00 89.45           C  
ATOM   3314  O   LEU A 439      -9.105   5.893  26.940  1.00 89.45           O  
ATOM   3315  CG  LEU A 439     -10.128   5.369  23.713  1.00 89.45           C  
ATOM   3316  CD1 LEU A 439     -10.589   6.823  23.805  1.00 89.45           C  
ATOM   3317  CD2 LEU A 439     -10.751   4.794  22.443  1.00 89.45           C  
ATOM   3318  N   ALA A 440      -7.955   4.008  26.504  1.00 87.56           N  
ATOM   3319  CA  ALA A 440      -8.318   3.349  27.756  1.00 87.56           C  
ATOM   3320  C   ALA A 440      -7.855   4.158  28.980  1.00 87.56           C  
ATOM   3321  CB  ALA A 440      -7.730   1.933  27.764  1.00 87.56           C  
ATOM   3322  O   ALA A 440      -8.646   4.396  29.892  1.00 87.56           O  
ATOM   3323  N   GLU A 441      -6.610   4.642  28.974  1.00 91.65           N  
ATOM   3324  CA  GLU A 441      -6.053   5.472  30.048  1.00 91.65           C  
ATOM   3325  C   GLU A 441      -6.797   6.806  30.194  1.00 91.65           C  
ATOM   3326  CB  GLU A 441      -4.559   5.729  29.793  1.00 91.65           C  
ATOM   3327  O   GLU A 441      -7.217   7.163  31.296  1.00 91.65           O  
ATOM   3328  CG  GLU A 441      -3.692   4.484  30.048  1.00 91.65           C  
ATOM   3329  CD  GLU A 441      -2.199   4.706  29.744  1.00 91.65           C  
ATOM   3330  OE1 GLU A 441      -1.435   3.722  29.879  1.00 91.65           O  
ATOM   3331  OE2 GLU A 441      -1.814   5.847  29.405  1.00 91.65           O  
ATOM   3332  N   ASN A 442      -7.027   7.528  29.093  1.00 92.93           N  
ATOM   3333  CA  ASN A 442      -7.724   8.814  29.116  1.00 92.93           C  
ATOM   3334  C   ASN A 442      -9.164   8.670  29.623  1.00 92.93           C  
ATOM   3335  CB  ASN A 442      -7.694   9.460  27.718  1.00 92.93           C  
ATOM   3336  O   ASN A 442      -9.622   9.522  30.381  1.00 92.93           O  
ATOM   3337  CG  ASN A 442      -6.325   9.972  27.309  1.00 92.93           C  
ATOM   3338  ND2 ASN A 442      -6.134  10.246  26.038  1.00 92.93           N  
ATOM   3339  OD1 ASN A 442      -5.446  10.203  28.120  1.00 92.93           O  
ATOM   3340  N   LEU A 443      -9.867   7.596  29.250  1.00 91.06           N  
ATOM   3341  CA  LEU A 443     -11.223   7.318  29.734  1.00 91.06           C  
ATOM   3342  C   LEU A 443     -11.234   6.879  31.201  1.00 91.06           C  
ATOM   3343  CB  LEU A 443     -11.870   6.239  28.856  1.00 91.06           C  
ATOM   3344  O   LEU A 443     -12.077   7.349  31.965  1.00 91.06           O  
ATOM   3345  CG  LEU A 443     -12.130   6.675  27.409  1.00 91.06           C  
ATOM   3346  CD1 LEU A 443     -12.546   5.450  26.603  1.00 91.06           C  
ATOM   3347  CD2 LEU A 443     -13.216   7.739  27.272  1.00 91.06           C  
ATOM   3348  N   ALA A 444     -10.291   6.029  31.615  1.00 91.03           N  
ATOM   3349  CA  ALA A 444     -10.151   5.611  33.010  1.00 91.03           C  
ATOM   3350  C   ALA A 444      -9.877   6.811  33.934  1.00 91.03           C  
ATOM   3351  CB  ALA A 444      -9.028   4.571  33.099  1.00 91.03           C  
ATOM   3352  O   ALA A 444     -10.431   6.895  35.032  1.00 91.03           O  
ATOM   3353  N   ASN A 445      -9.089   7.779  33.459  1.00 92.78           N  
ATOM   3354  CA  ASN A 445      -8.775   9.007  34.187  1.00 92.78           C  
ATOM   3355  C   ASN A 445      -9.987   9.933  34.392  1.00 92.78           C  
ATOM   3356  CB  ASN A 445      -7.637   9.734  33.452  1.00 92.78           C  
ATOM   3357  O   ASN A 445      -9.966  10.736  35.323  1.00 92.78           O  
ATOM   3358  CG  ASN A 445      -6.292   9.047  33.614  1.00 92.78           C  
ATOM   3359  ND2 ASN A 445      -5.380   9.253  32.692  1.00 92.78           N  
ATOM   3360  OD1 ASN A 445      -6.020   8.362  34.586  1.00 92.78           O  
ATOM   3361  N   LEU A 446     -11.049   9.820  33.582  1.00 91.02           N  
ATOM   3362  CA  LEU A 446     -12.281  10.592  33.793  1.00 91.02           C  
ATOM   3363  C   LEU A 446     -13.095  10.094  35.001  1.00 91.02           C  
ATOM   3364  CB  LEU A 446     -13.161  10.575  32.529  1.00 91.02           C  
ATOM   3365  O   LEU A 446     -13.916  10.847  35.519  1.00 91.02           O  
ATOM   3366  CG  LEU A 446     -12.579  11.223  31.265  1.00 91.02           C  
ATOM   3367  CD1 LEU A 446     -13.535  10.987  30.093  1.00 91.02           C  
ATOM   3368  CD2 LEU A 446     -12.388  12.732  31.436  1.00 91.02           C  
ATOM   3369  N   GLN A 447     -12.885   8.845  35.446  1.00 87.12           N  
ATOM   3370  CA  GLN A 447     -13.571   8.235  36.599  1.00 87.12           C  
ATOM   3371  C   GLN A 447     -15.110   8.340  36.538  1.00 87.12           C  
ATOM   3372  CB  GLN A 447     -12.981   8.768  37.919  1.00 87.12           C  
ATOM   3373  O   GLN A 447     -15.782   8.555  37.548  1.00 87.12           O  
ATOM   3374  CG  GLN A 447     -11.483   8.463  38.057  1.00 87.12           C  
ATOM   3375  CD  GLN A 447     -10.894   8.946  39.377  1.00 87.12           C  
ATOM   3376  NE2 GLN A 447      -9.731   8.454  39.744  1.00 87.12           N  
ATOM   3377  OE1 GLN A 447     -11.435   9.755  40.113  1.00 87.12           O  
ATOM   3378  N   LEU A 448     -15.681   8.193  35.337  1.00 86.39           N  
ATOM   3379  CA  LEU A 448     -17.115   8.361  35.105  1.00 86.39           C  
ATOM   3380  C   LEU A 448     -17.929   7.132  35.554  1.00 86.39           C  
ATOM   3381  CB  LEU A 448     -17.375   8.691  33.629  1.00 86.39           C  
ATOM   3382  O   LEU A 448     -17.542   5.999  35.256  1.00 86.39           O  
ATOM   3383  CG  LEU A 448     -16.856  10.075  33.211  1.00 86.39           C  
ATOM   3384  CD1 LEU A 448     -16.949  10.200  31.691  1.00 86.39           C  
ATOM   3385  CD2 LEU A 448     -17.633  11.210  33.876  1.00 86.39           C  
ATOM   3386  N   PRO A 449     -19.087   7.315  36.219  1.00 83.63           N  
ATOM   3387  CA  PRO A 449     -19.920   6.200  36.661  1.00 83.63           C  
ATOM   3388  C   PRO A 449     -20.484   5.402  35.476  1.00 83.63           C  
ATOM   3389  CB  PRO A 449     -21.053   6.807  37.501  1.00 83.63           C  
ATOM   3390  O   PRO A 449     -21.113   5.964  34.582  1.00 83.63           O  
ATOM   3391  CG  PRO A 449     -20.637   8.254  37.752  1.00 83.63           C  
ATOM   3392  CD  PRO A 449     -19.680   8.582  36.614  1.00 83.63           C  
ATOM   3393  N   GLY A 450     -20.308   4.077  35.493  1.00 79.51           N  
ATOM   3394  CA  GLY A 450     -20.859   3.173  34.473  1.00 79.51           C  
ATOM   3395  C   GLY A 450     -20.130   3.196  33.126  1.00 79.51           C  
ATOM   3396  O   GLY A 450     -20.581   2.542  32.189  1.00 79.51           O  
ATOM   3397  N   LEU A 451     -19.015   3.925  33.027  1.00 83.86           N  
ATOM   3398  CA  LEU A 451     -18.148   3.922  31.859  1.00 83.86           C  
ATOM   3399  C   LEU A 451     -17.131   2.782  31.991  1.00 83.86           C  
ATOM   3400  CB  LEU A 451     -17.452   5.290  31.768  1.00 83.86           C  
ATOM   3401  O   LEU A 451     -16.325   2.786  32.918  1.00 83.86           O  
ATOM   3402  CG  LEU A 451     -16.911   5.578  30.360  1.00 83.86           C  
ATOM   3403  CD1 LEU A 451     -17.971   6.330  29.550  1.00 83.86           C  
ATOM   3404  CD2 LEU A 451     -15.655   6.443  30.417  1.00 83.86           C  
ATOM   3405  N   ASP A 452     -17.155   1.830  31.064  1.00 85.95           N  
ATOM   3406  CA  ASP A 452     -16.098   0.827  30.924  1.00 85.95           C  
ATOM   3407  C   ASP A 452     -15.149   1.255  29.786  1.00 85.95           C  
ATOM   3408  CB  ASP A 452     -16.717  -0.562  30.724  1.00 85.95           C  
ATOM   3409  O   ASP A 452     -15.553   1.233  28.615  1.00 85.95           O  
ATOM   3410  CG  ASP A 452     -15.670  -1.668  30.542  1.00 85.95           C  
ATOM   3411  OD1 ASP A 452     -14.457  -1.358  30.596  1.00 85.95           O  
ATOM   3412  OD2 ASP A 452     -16.108  -2.814  30.313  1.00 85.95           O  
ATOM   3413  N   PRO A 453     -13.907   1.682  30.100  1.00 83.37           N  
ATOM   3414  CA  PRO A 453     -12.926   2.077  29.095  1.00 83.37           C  
ATOM   3415  C   PRO A 453     -12.662   0.989  28.051  1.00 83.37           C  
ATOM   3416  CB  PRO A 453     -11.648   2.402  29.878  1.00 83.37           C  
ATOM   3417  O   PRO A 453     -12.547   1.307  26.866  1.00 83.37           O  
ATOM   3418  CG  PRO A 453     -12.165   2.816  31.251  1.00 83.37           C  
ATOM   3419  CD  PRO A 453     -13.359   1.886  31.435  1.00 83.37           C  
ATOM   3420  N   GLU A 454     -12.611  -0.285  28.456  1.00 81.17           N  
ATOM   3421  CA  GLU A 454     -12.340  -1.389  27.528  1.00 81.17           C  
ATOM   3422  C   GLU A 454     -13.520  -1.617  26.582  1.00 81.17           C  
ATOM   3423  CB  GLU A 454     -12.004  -2.687  28.279  1.00 81.17           C  
ATOM   3424  O   GLU A 454     -13.322  -1.813  25.379  1.00 81.17           O  
ATOM   3425  CG  GLU A 454     -10.652  -2.622  29.011  1.00 81.17           C  
ATOM   3426  CD  GLU A 454     -10.146  -3.997  29.495  1.00 81.17           C  
ATOM   3427  OE1 GLU A 454      -8.996  -4.038  29.991  1.00 81.17           O  
ATOM   3428  OE2 GLU A 454     -10.869  -5.010  29.348  1.00 81.17           O  
ATOM   3429  N   ALA A 455     -14.754  -1.499  27.085  1.00 81.19           N  
ATOM   3430  CA  ALA A 455     -15.948  -1.580  26.249  1.00 81.19           C  
ATOM   3431  C   ALA A 455     -15.990  -0.464  25.193  1.00 81.19           C  
ATOM   3432  CB  ALA A 455     -17.196  -1.546  27.134  1.00 81.19           C  
ATOM   3433  O   ALA A 455     -16.393  -0.711  24.056  1.00 81.19           O  
ATOM   3434  N   ILE A 456     -15.542   0.752  25.528  1.00 81.35           N  
ATOM   3435  CA  ILE A 456     -15.480   1.872  24.575  1.00 81.35           C  
ATOM   3436  C   ILE A 456     -14.425   1.635  23.498  1.00 81.35           C  
ATOM   3437  CB  ILE A 456     -15.254   3.203  25.317  1.00 81.35           C  
ATOM   3438  O   ILE A 456     -14.720   1.825  22.316  1.00 81.35           O  
ATOM   3439  CG1 ILE A 456     -16.572   3.558  26.025  1.00 81.35           C  
ATOM   3440  CG2 ILE A 456     -14.786   4.321  24.360  1.00 81.35           C  
ATOM   3441  CD1 ILE A 456     -16.473   4.755  26.961  1.00 81.35           C  
ATOM   3442  N   VAL A 457     -13.225   1.191  23.882  1.00 76.48           N  
ATOM   3443  CA  VAL A 457     -12.166   0.840  22.922  1.00 76.48           C  
ATOM   3444  C   VAL A 457     -12.658  -0.267  21.979  1.00 76.48           C  
ATOM   3445  CB  VAL A 457     -10.880   0.420  23.664  1.00 76.48           C  
ATOM   3446  O   VAL A 457     -12.495  -0.158  20.762  1.00 76.48           O  
ATOM   3447  CG1 VAL A 457      -9.792  -0.083  22.706  1.00 76.48           C  
ATOM   3448  CG2 VAL A 457     -10.265   1.590  24.444  1.00 76.48           C  
ATOM   3449  N   GLY A 458     -13.326  -1.292  22.519  1.00 72.22           N  
ATOM   3450  CA  GLY A 458     -13.877  -2.410  21.749  1.00 72.22           C  
ATOM   3451  C   GLY A 458     -15.076  -2.051  20.862  1.00 72.22           C  
ATOM   3452  O   GLY A 458     -15.276  -2.678  19.822  1.00 72.22           O  
ATOM   3453  N   ALA A 459     -15.856  -1.026  21.220  1.00 73.77           N  
ATOM   3454  CA  ALA A 459     -17.011  -0.578  20.437  1.00 73.77           C  
ATOM   3455  C   ALA A 459     -16.630   0.167  19.144  1.00 73.77           C  
ATOM   3456  CB  ALA A 459     -17.892   0.285  21.339  1.00 73.77           C  
ATOM   3457  O   ALA A 459     -17.475   0.370  18.266  1.00 73.77           O  
ATOM   3458  N   GLY A 460     -15.364   0.570  19.015  1.00 71.51           N  
ATOM   3459  CA  GLY A 460     -14.833   1.235  17.831  1.00 71.51           C  
ATOM   3460  C   GLY A 460     -15.324   2.674  17.647  1.00 71.51           C  
ATOM   3461  O   GLY A 460     -15.948   3.275  18.519  1.00 71.51           O  
ATOM   3462  N   ALA A 461     -15.035   3.234  16.467  1.00 69.90           N  
ATOM   3463  CA  ALA A 461     -15.107   4.674  16.208  1.00 69.90           C  
ATOM   3464  C   ALA A 461     -16.496   5.310  16.370  1.00 69.90           C  
ATOM   3465  CB  ALA A 461     -14.555   4.933  14.800  1.00 69.90           C  
ATOM   3466  O   ALA A 461     -16.580   6.487  16.692  1.00 69.90           O  
ATOM   3467  N   THR A 462     -17.585   4.578  16.142  1.00 72.16           N  
ATOM   3468  CA  THR A 462     -18.954   5.119  16.251  1.00 72.16           C  
ATOM   3469  C   THR A 462     -19.803   4.382  17.278  1.00 72.16           C  
ATOM   3470  CB  THR A 462     -19.662   5.104  14.892  1.00 72.16           C  
ATOM   3471  O   THR A 462     -20.681   4.996  17.885  1.00 72.16           O  
ATOM   3472  CG2 THR A 462     -19.009   6.057  13.892  1.00 72.16           C  
ATOM   3473  OG1 THR A 462     -19.601   3.809  14.337  1.00 72.16           O  
ATOM   3474  N   GLY A 463     -19.527   3.096  17.523  1.00 73.53           N  
ATOM   3475  CA  GLY A 463     -20.292   2.268  18.454  1.00 73.53           C  
ATOM   3476  C   GLY A 463     -20.231   2.779  19.891  1.00 73.53           C  
ATOM   3477  O   GLY A 463     -21.229   2.701  20.608  1.00 73.53           O  
ATOM   3478  N   PHE A 464     -19.114   3.401  20.294  1.00 81.51           N  
ATOM   3479  CA  PHE A 464     -18.964   3.914  21.657  1.00 81.51           C  
ATOM   3480  C   PHE A 464     -20.026   4.955  22.032  1.00 81.51           C  
ATOM   3481  CB  PHE A 464     -17.565   4.499  21.864  1.00 81.51           C  
ATOM   3482  O   PHE A 464     -20.413   5.050  23.194  1.00 81.51           O  
ATOM   3483  CG  PHE A 464     -17.377   5.941  21.418  1.00 81.51           C  
ATOM   3484  CD1 PHE A 464     -16.951   6.246  20.114  1.00 81.51           C  
ATOM   3485  CD2 PHE A 464     -17.651   6.990  22.319  1.00 81.51           C  
ATOM   3486  CE1 PHE A 464     -16.795   7.587  19.720  1.00 81.51           C  
ATOM   3487  CE2 PHE A 464     -17.517   8.330  21.918  1.00 81.51           C  
ATOM   3488  CZ  PHE A 464     -17.080   8.627  20.617  1.00 81.51           C  
ATOM   3489  N   ARG A 465     -20.551   5.709  21.057  1.00 85.02           N  
ATOM   3490  CA  ARG A 465     -21.553   6.753  21.312  1.00 85.02           C  
ATOM   3491  C   ARG A 465     -22.868   6.199  21.866  1.00 85.02           C  
ATOM   3492  CB  ARG A 465     -21.809   7.564  20.036  1.00 85.02           C  
ATOM   3493  O   ARG A 465     -23.617   6.953  22.472  1.00 85.02           O  
ATOM   3494  CG  ARG A 465     -20.607   8.440  19.661  1.00 85.02           C  
ATOM   3495  CD  ARG A 465     -20.910   9.236  18.387  1.00 85.02           C  
ATOM   3496  NE  ARG A 465     -19.925  10.314  18.177  1.00 85.02           N  
ATOM   3497  NH1 ARG A 465     -21.141  12.078  19.027  1.00 85.02           N  
ATOM   3498  NH2 ARG A 465     -19.127  12.427  18.146  1.00 85.02           N  
ATOM   3499  CZ  ARG A 465     -20.073  11.595  18.454  1.00 85.02           C  
ATOM   3500  N   GLN A 466     -23.145   4.909  21.666  1.00 84.58           N  
ATOM   3501  CA  GLN A 466     -24.320   4.231  22.227  1.00 84.58           C  
ATOM   3502  C   GLN A 466     -24.089   3.735  23.661  1.00 84.58           C  
ATOM   3503  CB  GLN A 466     -24.704   3.048  21.327  1.00 84.58           C  
ATOM   3504  O   GLN A 466     -25.050   3.495  24.385  1.00 84.58           O  
ATOM   3505  CG  GLN A 466     -25.058   3.479  19.895  1.00 84.58           C  
ATOM   3506  CD  GLN A 466     -25.452   2.307  19.003  1.00 84.58           C  
ATOM   3507  NE2 GLN A 466     -25.694   2.548  17.733  1.00 84.58           N  
ATOM   3508  OE1 GLN A 466     -25.559   1.162  19.400  1.00 84.58           O  
ATOM   3509  N   LEU A 467     -22.825   3.580  24.067  1.00 83.92           N  
ATOM   3510  CA  LEU A 467     -22.429   3.122  25.402  1.00 83.92           C  
ATOM   3511  C   LEU A 467     -22.272   4.277  26.396  1.00 83.92           C  
ATOM   3512  CB  LEU A 467     -21.108   2.342  25.284  1.00 83.92           C  
ATOM   3513  O   LEU A 467     -22.280   4.067  27.605  1.00 83.92           O  
ATOM   3514  CG  LEU A 467     -21.164   1.098  24.382  1.00 83.92           C  
ATOM   3515  CD1 LEU A 467     -19.786   0.447  24.357  1.00 83.92           C  
ATOM   3516  CD2 LEU A 467     -22.174   0.063  24.882  1.00 83.92           C  
ATOM   3517  N   VAL A 468     -22.115   5.500  25.890  1.00 86.62           N  
ATOM   3518  CA  VAL A 468     -21.850   6.692  26.694  1.00 86.62           C  
ATOM   3519  C   VAL A 468     -23.141   7.463  26.920  1.00 86.62           C  
ATOM   3520  CB  VAL A 468     -20.774   7.555  26.023  1.00 86.62           C  
ATOM   3521  O   VAL A 468     -23.845   7.818  25.975  1.00 86.62           O  
ATOM   3522  CG1 VAL A 468     -20.492   8.852  26.789  1.00 86.62           C  
ATOM   3523  CG2 VAL A 468     -19.459   6.777  25.944  1.00 86.62           C  
ATOM   3524  N   GLN A 469     -23.435   7.763  28.185  1.00 87.80           N  
ATOM   3525  CA  GLN A 469     -24.576   8.605  28.534  1.00 87.80           C  
ATOM   3526  C   GLN A 469     -24.405  10.010  27.929  1.00 87.80           C  
ATOM   3527  CB  GLN A 469     -24.757   8.692  30.053  1.00 87.80           C  
ATOM   3528  O   GLN A 469     -23.293  10.546  27.965  1.00 87.80           O  
ATOM   3529  CG  GLN A 469     -25.044   7.320  30.682  1.00 87.80           C  
ATOM   3530  CD  GLN A 469     -25.301   7.409  32.182  1.00 87.80           C  
ATOM   3531  NE2 GLN A 469     -25.068   6.350  32.924  1.00 87.80           N  
ATOM   3532  OE1 GLN A 469     -25.723   8.412  32.719  1.00 87.80           O  
ATOM   3533  N   PRO A 470     -25.478  10.645  27.413  1.00 87.45           N  
ATOM   3534  CA  PRO A 470     -25.387  11.953  26.759  1.00 87.45           C  
ATOM   3535  C   PRO A 470     -24.689  13.030  27.602  1.00 87.45           C  
ATOM   3536  CB  PRO A 470     -26.835  12.347  26.453  1.00 87.45           C  
ATOM   3537  O   PRO A 470     -23.971  13.860  27.055  1.00 87.45           O  
ATOM   3538  CG  PRO A 470     -27.541  11.004  26.289  1.00 87.45           C  
ATOM   3539  CD  PRO A 470     -26.831  10.114  27.304  1.00 87.45           C  
ATOM   3540  N   GLU A 471     -24.845  12.975  28.928  1.00 90.32           N  
ATOM   3541  CA  GLU A 471     -24.249  13.907  29.896  1.00 90.32           C  
ATOM   3542  C   GLU A 471     -22.712  13.855  29.935  1.00 90.32           C  
ATOM   3543  CB  GLU A 471     -24.801  13.576  31.294  1.00 90.32           C  
ATOM   3544  O   GLU A 471     -22.063  14.847  30.260  1.00 90.32           O  
ATOM   3545  CG  GLU A 471     -26.326  13.762  31.386  1.00 90.32           C  
ATOM   3546  CD  GLU A 471     -26.919  13.294  32.724  1.00 90.32           C  
ATOM   3547  OE1 GLU A 471     -28.148  13.053  32.734  1.00 90.32           O  
ATOM   3548  OE2 GLU A 471     -26.163  13.207  33.718  1.00 90.32           O  
ATOM   3549  N   TYR A 472     -22.118  12.714  29.575  1.00 91.04           N  
ATOM   3550  CA  TYR A 472     -20.668  12.505  29.589  1.00 91.04           C  
ATOM   3551  C   TYR A 472     -20.029  12.577  28.201  1.00 91.04           C  
ATOM   3552  CB  TYR A 472     -20.361  11.168  30.269  1.00 91.04           C  
ATOM   3553  O   TYR A 472     -18.806  12.479  28.083  1.00 91.04           O  
ATOM   3554  CG  TYR A 472     -20.914  11.012  31.675  1.00 91.04           C  
ATOM   3555  CD1 TYR A 472     -20.846  12.077  32.597  1.00 91.04           C  
ATOM   3556  CD2 TYR A 472     -21.510   9.795  32.059  1.00 91.04           C  
ATOM   3557  CE1 TYR A 472     -21.393  11.936  33.885  1.00 91.04           C  
ATOM   3558  CE2 TYR A 472     -22.047   9.646  33.352  1.00 91.04           C  
ATOM   3559  OH  TYR A 472     -22.528  10.582  35.506  1.00 91.04           O  
ATOM   3560  CZ  TYR A 472     -21.999  10.719  34.263  1.00 91.04           C  
ATOM   3561  N   MET A 473     -20.835  12.760  27.151  1.00 91.35           N  
ATOM   3562  CA  MET A 473     -20.376  12.689  25.766  1.00 91.35           C  
ATOM   3563  C   MET A 473     -19.236  13.671  25.487  1.00 91.35           C  
ATOM   3564  CB  MET A 473     -21.564  12.937  24.827  1.00 91.35           C  
ATOM   3565  O   MET A 473     -18.224  13.271  24.925  1.00 91.35           O  
ATOM   3566  CG  MET A 473     -21.212  12.675  23.356  1.00 91.35           C  
ATOM   3567  SD  MET A 473     -20.691  10.984  22.929  1.00 91.35           S  
ATOM   3568  CE  MET A 473     -22.172  10.052  23.416  1.00 91.35           C  
ATOM   3569  N   ASP A 474     -19.348  14.924  25.930  1.00 92.54           N  
ATOM   3570  CA  ASP A 474     -18.321  15.939  25.666  1.00 92.54           C  
ATOM   3571  C   ASP A 474     -16.976  15.584  26.315  1.00 92.54           C  
ATOM   3572  CB  ASP A 474     -18.809  17.313  26.150  1.00 92.54           C  
ATOM   3573  O   ASP A 474     -15.927  15.710  25.682  1.00 92.54           O  
ATOM   3574  CG  ASP A 474     -19.956  17.888  25.309  1.00 92.54           C  
ATOM   3575  OD1 ASP A 474     -20.167  17.400  24.174  1.00 92.54           O  
ATOM   3576  OD2 ASP A 474     -20.604  18.831  25.811  1.00 92.54           O  
ATOM   3577  N   GLN A 475     -16.994  15.067  27.547  1.00 92.02           N  
ATOM   3578  CA  GLN A 475     -15.777  14.645  28.251  1.00 92.02           C  
ATOM   3579  C   GLN A 475     -15.128  13.444  27.559  1.00 92.02           C  
ATOM   3580  CB  GLN A 475     -16.094  14.298  29.711  1.00 92.02           C  
ATOM   3581  O   GLN A 475     -13.914  13.431  27.340  1.00 92.02           O  
ATOM   3582  CG  GLN A 475     -16.634  15.499  30.501  1.00 92.02           C  
ATOM   3583  CD  GLN A 475     -16.906  15.142  31.957  1.00 92.02           C  
ATOM   3584  NE2 GLN A 475     -17.949  15.674  32.556  1.00 92.02           N  
ATOM   3585  OE1 GLN A 475     -16.195  14.386  32.589  1.00 92.02           O  
ATOM   3586  N   VAL A 476     -15.944  12.469  27.146  1.00 92.51           N  
ATOM   3587  CA  VAL A 476     -15.471  11.310  26.386  1.00 92.51           C  
ATOM   3588  C   VAL A 476     -14.896  11.742  25.039  1.00 92.51           C  
ATOM   3589  CB  VAL A 476     -16.584  10.261  26.220  1.00 92.51           C  
ATOM   3590  O   VAL A 476     -13.833  11.259  24.665  1.00 92.51           O  
ATOM   3591  CG1 VAL A 476     -16.155   9.144  25.261  1.00 92.51           C  
ATOM   3592  CG2 VAL A 476     -16.914   9.627  27.578  1.00 92.51           C  
ATOM   3593  N   LEU A 477     -15.525  12.679  24.324  1.00 93.54           N  
ATOM   3594  CA  LEU A 477     -15.014  13.178  23.043  1.00 93.54           C  
ATOM   3595  C   LEU A 477     -13.669  13.889  23.191  1.00 93.54           C  
ATOM   3596  CB  LEU A 477     -16.039  14.117  22.382  1.00 93.54           C  
ATOM   3597  O   LEU A 477     -12.811  13.729  22.325  1.00 93.54           O  
ATOM   3598  CG  LEU A 477     -17.293  13.416  21.834  1.00 93.54           C  
ATOM   3599  CD1 LEU A 477     -18.286  14.461  21.320  1.00 93.54           C  
ATOM   3600  CD2 LEU A 477     -16.977  12.471  20.679  1.00 93.54           C  
ATOM   3601  N   VAL A 478     -13.451  14.632  24.278  1.00 95.20           N  
ATOM   3602  CA  VAL A 478     -12.151  15.258  24.563  1.00 95.20           C  
ATOM   3603  C   VAL A 478     -11.080  14.200  24.848  1.00 95.20           C  
ATOM   3604  CB  VAL A 478     -12.274  16.278  25.711  1.00 95.20           C  
ATOM   3605  O   VAL A 478     -10.000  14.268  24.258  1.00 95.20           O  
ATOM   3606  CG1 VAL A 478     -10.909  16.819  26.160  1.00 95.20           C  
ATOM   3607  CG2 VAL A 478     -13.105  17.489  25.263  1.00 95.20           C  
ATOM   3608  N   ALA A 479     -11.381  13.197  25.678  1.00 93.76           N  
ATOM   3609  CA  ALA A 479     -10.470  12.082  25.961  1.00 93.76           C  
ATOM   3610  C   ALA A 479     -10.143  11.258  24.700  1.00 93.76           C  
ATOM   3611  CB  ALA A 479     -11.118  11.212  27.046  1.00 93.76           C  
ATOM   3612  O   ALA A 479      -8.987  10.901  24.457  1.00 93.76           O  
ATOM   3613  N   TYR A 480     -11.151  11.018  23.859  1.00 92.53           N  
ATOM   3614  CA  TYR A 480     -11.009  10.312  22.589  1.00 92.53           C  
ATOM   3615  C   TYR A 480     -10.175  11.119  21.593  1.00 92.53           C  
ATOM   3616  CB  TYR A 480     -12.408   9.988  22.039  1.00 92.53           C  
ATOM   3617  O   TYR A 480      -9.280  10.579  20.940  1.00 92.53           O  
ATOM   3618  CG  TYR A 480     -12.479   8.805  21.094  1.00 92.53           C  
ATOM   3619  CD1 TYR A 480     -11.789   8.816  19.867  1.00 92.53           C  
ATOM   3620  CD2 TYR A 480     -13.260   7.686  21.449  1.00 92.53           C  
ATOM   3621  CE1 TYR A 480     -11.863   7.706  19.008  1.00 92.53           C  
ATOM   3622  CE2 TYR A 480     -13.343   6.577  20.589  1.00 92.53           C  
ATOM   3623  OH  TYR A 480     -12.678   5.501  18.553  1.00 92.53           O  
ATOM   3624  CZ  TYR A 480     -12.645   6.587  19.369  1.00 92.53           C  
ATOM   3625  N   ASN A 481     -10.428  12.428  21.503  1.00 95.60           N  
ATOM   3626  CA  ASN A 481      -9.640  13.330  20.677  1.00 95.60           C  
ATOM   3627  C   ASN A 481      -8.170  13.304  21.104  1.00 95.60           C  
ATOM   3628  CB  ASN A 481     -10.239  14.742  20.736  1.00 95.60           C  
ATOM   3629  O   ASN A 481      -7.319  13.137  20.242  1.00 95.60           O  
ATOM   3630  CG  ASN A 481      -9.521  15.698  19.803  1.00 95.60           C  
ATOM   3631  ND2 ASN A 481      -8.807  16.673  20.310  1.00 95.60           N  
ATOM   3632  OD1 ASN A 481      -9.609  15.588  18.597  1.00 95.60           O  
ATOM   3633  N   ALA A 482      -7.868  13.385  22.404  1.00 95.90           N  
ATOM   3634  CA  ALA A 482      -6.493  13.321  22.904  1.00 95.90           C  
ATOM   3635  C   ALA A 482      -5.762  12.043  22.448  1.00 95.90           C  
ATOM   3636  CB  ALA A 482      -6.518  13.464  24.429  1.00 95.90           C  
ATOM   3637  O   ALA A 482      -4.671  12.139  21.891  1.00 95.90           O  
ATOM   3638  N   ALA A 483      -6.406  10.875  22.551  1.00 93.38           N  
ATOM   3639  CA  ALA A 483      -5.827   9.617  22.073  1.00 93.38           C  
ATOM   3640  C   ALA A 483      -5.575   9.615  20.549  1.00 93.38           C  
ATOM   3641  CB  ALA A 483      -6.755   8.471  22.490  1.00 93.38           C  
ATOM   3642  O   ALA A 483      -4.564   9.093  20.081  1.00 93.38           O  
ATOM   3643  N   LEU A 484      -6.460  10.229  19.752  1.00 92.84           N  
ATOM   3644  CA  LEU A 484      -6.236  10.403  18.309  1.00 92.84           C  
ATOM   3645  C   LEU A 484      -5.099  11.389  18.007  1.00 92.84           C  
ATOM   3646  CB  LEU A 484      -7.529  10.875  17.622  1.00 92.84           C  
ATOM   3647  O   LEU A 484      -4.345  11.183  17.055  1.00 92.84           O  
ATOM   3648  CG  LEU A 484      -8.640   9.817  17.550  1.00 92.84           C  
ATOM   3649  CD1 LEU A 484      -9.920  10.465  17.030  1.00 92.84           C  
ATOM   3650  CD2 LEU A 484      -8.284   8.677  16.593  1.00 92.84           C  
ATOM   3651  N   LEU A 485      -4.945  12.447  18.805  1.00 96.24           N  
ATOM   3652  CA  LEU A 485      -3.839  13.390  18.643  1.00 96.24           C  
ATOM   3653  C   LEU A 485      -2.491  12.734  18.953  1.00 96.24           C  
ATOM   3654  CB  LEU A 485      -4.031  14.640  19.513  1.00 96.24           C  
ATOM   3655  O   LEU A 485      -1.525  13.019  18.247  1.00 96.24           O  
ATOM   3656  CG  LEU A 485      -5.255  15.513  19.197  1.00 96.24           C  
ATOM   3657  CD1 LEU A 485      -5.200  16.762  20.072  1.00 96.24           C  
ATOM   3658  CD2 LEU A 485      -5.371  15.922  17.735  1.00 96.24           C  
ATOM   3659  N   ASP A 486      -2.423  11.826  19.927  1.00 95.27           N  
ATOM   3660  CA  ASP A 486      -1.208  11.050  20.210  1.00 95.27           C  
ATOM   3661  C   ASP A 486      -0.811  10.175  19.011  1.00 95.27           C  
ATOM   3662  CB  ASP A 486      -1.409  10.198  21.470  1.00 95.27           C  
ATOM   3663  O   ASP A 486       0.363  10.087  18.646  1.00 95.27           O  
ATOM   3664  CG  ASP A 486      -1.556  11.043  22.740  1.00 95.27           C  
ATOM   3665  OD1 ASP A 486      -0.967  12.147  22.791  1.00 95.27           O  
ATOM   3666  OD2 ASP A 486      -2.224  10.549  23.676  1.00 95.27           O  
ATOM   3667  N   VAL A 487      -1.790   9.617  18.293  1.00 93.09           N  
ATOM   3668  CA  VAL A 487      -1.540   8.942  17.010  1.00 93.09           C  
ATOM   3669  C   VAL A 487      -1.017   9.916  15.952  1.00 93.09           C  
ATOM   3670  CB  VAL A 487      -2.808   8.249  16.496  1.00 93.09           C  
ATOM   3671  O   VAL A 487      -0.065   9.607  15.229  1.00 93.09           O  
ATOM   3672  CG1 VAL A 487      -2.572   7.631  15.120  1.00 93.09           C  
ATOM   3673  CG2 VAL A 487      -3.261   7.146  17.440  1.00 93.09           C  
ATOM   3674  N   PHE A 488      -1.594  11.114  15.856  1.00 96.68           N  
ATOM   3675  CA  PHE A 488      -1.109  12.131  14.919  1.00 96.68           C  
ATOM   3676  C   PHE A 488       0.311  12.604  15.259  1.00 96.68           C  
ATOM   3677  CB  PHE A 488      -2.099  13.301  14.839  1.00 96.68           C  
ATOM   3678  O   PHE A 488       1.083  12.904  14.342  1.00 96.68           O  
ATOM   3679  CG  PHE A 488      -3.477  13.008  14.264  1.00 96.68           C  
ATOM   3680  CD1 PHE A 488      -3.772  11.811  13.576  1.00 96.68           C  
ATOM   3681  CD2 PHE A 488      -4.480  13.987  14.394  1.00 96.68           C  
ATOM   3682  CE1 PHE A 488      -5.049  11.607  13.026  1.00 96.68           C  
ATOM   3683  CE2 PHE A 488      -5.759  13.779  13.850  1.00 96.68           C  
ATOM   3684  CZ  PHE A 488      -6.045  12.586  13.166  1.00 96.68           C  
ATOM   3685  N   GLN A 489       0.709  12.591  16.535  1.00 97.30           N  
ATOM   3686  CA  GLN A 489       2.091  12.854  16.944  1.00 97.30           C  
ATOM   3687  C   GLN A 489       3.062  11.797  16.404  1.00 97.30           C  
ATOM   3688  CB  GLN A 489       2.225  12.927  18.467  1.00 97.30           C  
ATOM   3689  O   GLN A 489       4.162  12.149  15.981  1.00 97.30           O  
ATOM   3690  CG  GLN A 489       1.580  14.169  19.095  1.00 97.30           C  
ATOM   3691  CD  GLN A 489       1.701  14.149  20.615  1.00 97.30           C  
ATOM   3692  NE2 GLN A 489       0.995  15.002  21.316  1.00 97.30           N  
ATOM   3693  OE1 GLN A 489       2.456  13.398  21.200  1.00 97.30           O  
ATOM   3694  N   VAL A 490       2.667  10.522  16.324  1.00 95.69           N  
ATOM   3695  CA  VAL A 490       3.495   9.477  15.691  1.00 95.69           C  
ATOM   3696  C   VAL A 490       3.756   9.807  14.224  1.00 95.69           C  
ATOM   3697  CB  VAL A 490       2.834   8.092  15.787  1.00 95.69           C  
ATOM   3698  O   VAL A 490       4.901   9.752  13.761  1.00 95.69           O  
ATOM   3699  CG1 VAL A 490       3.685   7.002  15.129  1.00 95.69           C  
ATOM   3700  CG2 VAL A 490       2.605   7.681  17.237  1.00 95.69           C  
ATOM   3701  N   ALA A 491       2.711  10.192  13.488  1.00 95.77           N  
ATOM   3702  CA  ALA A 491       2.851  10.600  12.095  1.00 95.77           C  
ATOM   3703  C   ALA A 491       3.693  11.879  11.954  1.00 95.77           C  
ATOM   3704  CB  ALA A 491       1.460  10.752  11.487  1.00 95.77           C  
ATOM   3705  O   ALA A 491       4.506  11.964  11.032  1.00 95.77           O  
ATOM   3706  N   LEU A 492       3.586  12.838  12.881  1.00 98.15           N  
ATOM   3707  CA  LEU A 492       4.472  14.006  12.947  1.00 98.15           C  
ATOM   3708  C   LEU A 492       5.936  13.594  13.139  1.00 98.15           C  
ATOM   3709  CB  LEU A 492       3.988  14.953  14.062  1.00 98.15           C  
ATOM   3710  O   LEU A 492       6.789  14.021  12.363  1.00 98.15           O  
ATOM   3711  CG  LEU A 492       4.969  16.082  14.428  1.00 98.15           C  
ATOM   3712  CD1 LEU A 492       5.241  17.012  13.250  1.00 98.15           C  
ATOM   3713  CD2 LEU A 492       4.404  16.897  15.589  1.00 98.15           C  
ATOM   3714  N   ILE A 493       6.233  12.732  14.113  1.00 98.06           N  
ATOM   3715  CA  ILE A 493       7.596  12.252  14.380  1.00 98.06           C  
ATOM   3716  C   ILE A 493       8.163  11.559  13.138  1.00 98.06           C  
ATOM   3717  CB  ILE A 493       7.611  11.326  15.618  1.00 98.06           C  
ATOM   3718  O   ILE A 493       9.271  11.882  12.708  1.00 98.06           O  
ATOM   3719  CG1 ILE A 493       7.308  12.134  16.902  1.00 98.06           C  
ATOM   3720  CG2 ILE A 493       8.973  10.616  15.761  1.00 98.06           C  
ATOM   3721  CD1 ILE A 493       6.905  11.253  18.092  1.00 98.06           C  
ATOM   3722  N   CYS A 494       7.394  10.668  12.508  1.00 97.52           N  
ATOM   3723  CA  CYS A 494       7.800  10.019  11.260  1.00 97.52           C  
ATOM   3724  C   CYS A 494       8.043  11.043  10.148  1.00 97.52           C  
ATOM   3725  CB  CYS A 494       6.726   9.017  10.829  1.00 97.52           C  
ATOM   3726  O   CYS A 494       9.049  10.972   9.444  1.00 97.52           O  
ATOM   3727  SG  CYS A 494       6.641   7.681  12.038  1.00 97.52           S  
ATOM   3728  N   SER A 495       7.162  12.037  10.023  1.00 97.80           N  
ATOM   3729  CA  SER A 495       7.309  13.106   9.036  1.00 97.80           C  
ATOM   3730  C   SER A 495       8.616  13.873   9.231  1.00 97.80           C  
ATOM   3731  CB  SER A 495       6.128  14.080   9.080  1.00 97.80           C  
ATOM   3732  O   SER A 495       9.352  14.066   8.264  1.00 97.80           O  
ATOM   3733  OG  SER A 495       4.916  13.388   8.865  1.00 97.80           O  
ATOM   3734  N   CYS A 496       8.961  14.209  10.475  1.00 98.16           N  
ATOM   3735  CA  CYS A 496      10.223  14.861  10.816  1.00 98.16           C  
ATOM   3736  C   CYS A 496      11.425  13.964  10.495  1.00 98.16           C  
ATOM   3737  CB  CYS A 496      10.202  15.237  12.304  1.00 98.16           C  
ATOM   3738  O   CYS A 496      12.382  14.421   9.872  1.00 98.16           O  
ATOM   3739  SG  CYS A 496       9.004  16.569  12.598  1.00 98.16           S  
ATOM   3740  N   LEU A 497      11.374  12.679  10.858  1.00 97.88           N  
ATOM   3741  CA  LEU A 497      12.467  11.724  10.632  1.00 97.88           C  
ATOM   3742  C   LEU A 497      12.740  11.451   9.147  1.00 97.88           C  
ATOM   3743  CB  LEU A 497      12.165  10.412  11.373  1.00 97.88           C  
ATOM   3744  O   LEU A 497      13.866  11.091   8.793  1.00 97.88           O  
ATOM   3745  CG  LEU A 497      12.269  10.502  12.907  1.00 97.88           C  
ATOM   3746  CD1 LEU A 497      11.805   9.180  13.519  1.00 97.88           C  
ATOM   3747  CD2 LEU A 497      13.700  10.768  13.380  1.00 97.88           C  
ATOM   3748  N   SER A 498      11.768  11.696   8.261  1.00 97.39           N  
ATOM   3749  CA  SER A 498      11.983  11.598   6.811  1.00 97.39           C  
ATOM   3750  C   SER A 498      13.136  12.493   6.318  1.00 97.39           C  
ATOM   3751  CB  SER A 498      10.683  11.878   6.045  1.00 97.39           C  
ATOM   3752  O   SER A 498      13.839  12.120   5.370  1.00 97.39           O  
ATOM   3753  OG  SER A 498      10.371  13.254   6.013  1.00 97.39           O  
ATOM   3754  N   ILE A 499      13.438  13.595   7.024  1.00 97.34           N  
ATOM   3755  CA  ILE A 499      14.542  14.505   6.686  1.00 97.34           C  
ATOM   3756  C   ILE A 499      15.911  13.804   6.670  1.00 97.34           C  
ATOM   3757  CB  ILE A 499      14.543  15.730   7.631  1.00 97.34           C  
ATOM   3758  O   ILE A 499      16.783  14.181   5.885  1.00 97.34           O  
ATOM   3759  CG1 ILE A 499      15.299  16.948   7.057  1.00 97.34           C  
ATOM   3760  CG2 ILE A 499      15.173  15.410   9.001  1.00 97.34           C  
ATOM   3761  CD1 ILE A 499      14.676  17.569   5.801  1.00 97.34           C  
ATOM   3762  N   LEU A 500      16.090  12.754   7.484  1.00 96.52           N  
ATOM   3763  CA  LEU A 500      17.334  11.980   7.560  1.00 96.52           C  
ATOM   3764  C   LEU A 500      17.658  11.320   6.215  1.00 96.52           C  
ATOM   3765  CB  LEU A 500      17.209  10.899   8.652  1.00 96.52           C  
ATOM   3766  O   LEU A 500      18.807  11.319   5.774  1.00 96.52           O  
ATOM   3767  CG  LEU A 500      16.995  11.420  10.085  1.00 96.52           C  
ATOM   3768  CD1 LEU A 500      16.796  10.233  11.028  1.00 96.52           C  
ATOM   3769  CD2 LEU A 500      18.190  12.236  10.580  1.00 96.52           C  
ATOM   3770  N   GLY A 501      16.630  10.803   5.537  1.00 94.91           N  
ATOM   3771  CA  GLY A 501      16.754  10.299   4.174  1.00 94.91           C  
ATOM   3772  C   GLY A 501      16.905  11.435   3.164  1.00 94.91           C  
ATOM   3773  O   GLY A 501      17.770  11.374   2.292  1.00 94.91           O  
ATOM   3774  N   ALA A 502      16.119  12.505   3.306  1.00 95.28           N  
ATOM   3775  CA  ALA A 502      16.090  13.611   2.350  1.00 95.28           C  
ATOM   3776  C   ALA A 502      17.441  14.326   2.177  1.00 95.28           C  
ATOM   3777  CB  ALA A 502      15.020  14.604   2.805  1.00 95.28           C  
ATOM   3778  O   ALA A 502      17.861  14.580   1.048  1.00 95.28           O  
ATOM   3779  N   VAL A 503      18.141  14.627   3.275  1.00 94.91           N  
ATOM   3780  CA  VAL A 503      19.423  15.362   3.243  1.00 94.91           C  
ATOM   3781  C   VAL A 503      20.549  14.519   2.634  1.00 94.91           C  
ATOM   3782  CB  VAL A 503      19.785  15.844   4.664  1.00 94.91           C  
ATOM   3783  O   VAL A 503      21.491  15.051   2.044  1.00 94.91           O  
ATOM   3784  CG1 VAL A 503      21.159  16.522   4.747  1.00 94.91           C  
ATOM   3785  CG2 VAL A 503      18.755  16.870   5.154  1.00 94.91           C  
ATOM   3786  N   GLY A 504      20.455  13.192   2.738  1.00 92.40           N  
ATOM   3787  CA  GLY A 504      21.466  12.276   2.221  1.00 92.40           C  
ATOM   3788  C   GLY A 504      21.413  12.048   0.705  1.00 92.40           C  
ATOM   3789  O   GLY A 504      22.405  11.569   0.148  1.00 92.40           O  
ATOM   3790  N   ILE A 505      20.312  12.404   0.033  1.00 93.20           N  
ATOM   3791  CA  ILE A 505      20.107  12.191  -1.409  1.00 93.20           C  
ATOM   3792  C   ILE A 505      21.164  12.921  -2.250  1.00 93.20           C  
ATOM   3793  CB  ILE A 505      18.668  12.609  -1.801  1.00 93.20           C  
ATOM   3794  O   ILE A 505      21.491  14.083  -2.008  1.00 93.20           O  
ATOM   3795  CG1 ILE A 505      17.609  11.611  -1.287  1.00 93.20           C  
ATOM   3796  CG2 ILE A 505      18.492  12.798  -3.314  1.00 93.20           C  
ATOM   3797  CD1 ILE A 505      17.604  10.233  -1.960  1.00 93.20           C  
ATOM   3798  N   GLU A 506      21.690  12.256  -3.285  1.00 91.14           N  
ATOM   3799  CA  GLU A 506      22.585  12.914  -4.240  1.00 91.14           C  
ATOM   3800  C   GLU A 506      21.810  13.875  -5.148  1.00 91.14           C  
ATOM   3801  CB  GLU A 506      23.346  11.913  -5.115  1.00 91.14           C  
ATOM   3802  O   GLU A 506      20.767  13.539  -5.710  1.00 91.14           O  
ATOM   3803  CG  GLU A 506      24.258  10.959  -4.338  1.00 91.14           C  
ATOM   3804  CD  GLU A 506      24.680   9.822  -5.268  1.00 91.14           C  
ATOM   3805  OE1 GLU A 506      25.679   9.964  -6.013  1.00 91.14           O  
ATOM   3806  OE2 GLU A 506      23.939   8.813  -5.303  1.00 91.14           O  
ATOM   3807  N   TRP A 507      22.373  15.062  -5.358  1.00 90.44           N  
ATOM   3808  CA  TRP A 507      21.802  16.098  -6.213  1.00 90.44           C  
ATOM   3809  C   TRP A 507      22.147  15.835  -7.680  1.00 90.44           C  
ATOM   3810  CB  TRP A 507      22.258  17.472  -5.712  1.00 90.44           C  
ATOM   3811  O   TRP A 507      22.954  16.538  -8.286  1.00 90.44           O  
ATOM   3812  CG  TRP A 507      21.635  17.917  -4.423  1.00 90.44           C  
ATOM   3813  CD1 TRP A 507      21.613  17.234  -3.253  1.00 90.44           C  
ATOM   3814  CD2 TRP A 507      20.924  19.164  -4.162  1.00 90.44           C  
ATOM   3815  CE2 TRP A 507      20.497  19.165  -2.800  1.00 90.44           C  
ATOM   3816  CE3 TRP A 507      20.602  20.298  -4.940  1.00 90.44           C  
ATOM   3817  NE1 TRP A 507      20.935  17.960  -2.298  1.00 90.44           N  
ATOM   3818  CH2 TRP A 507      19.497  21.353  -3.033  1.00 90.44           C  
ATOM   3819  CZ2 TRP A 507      19.793  20.236  -2.235  1.00 90.44           C  
ATOM   3820  CZ3 TRP A 507      19.899  21.382  -4.381  1.00 90.44           C  
ATOM   3821  N   ARG A 508      21.562  14.777  -8.248  1.00 86.56           N  
ATOM   3822  CA  ARG A 508      21.709  14.435  -9.669  1.00 86.56           C  
ATOM   3823  C   ARG A 508      20.551  14.978 -10.499  1.00 86.56           C  
ATOM   3824  CB  ARG A 508      21.897  12.925  -9.852  1.00 86.56           C  
ATOM   3825  O   ARG A 508      19.454  15.212  -9.990  1.00 86.56           O  
ATOM   3826  CG  ARG A 508      23.173  12.429  -9.159  1.00 86.56           C  
ATOM   3827  CD  ARG A 508      23.494  11.017  -9.644  1.00 86.56           C  
ATOM   3828  NE  ARG A 508      24.622  10.424  -8.909  1.00 86.56           N  
ATOM   3829  NH1 ARG A 508      25.173   8.803 -10.437  1.00 86.56           N  
ATOM   3830  NH2 ARG A 508      26.321   9.004  -8.520  1.00 86.56           N  
ATOM   3831  CZ  ARG A 508      25.369   9.416  -9.299  1.00 86.56           C  
ATOM   3832  N   SER A 509      20.805  15.160 -11.793  1.00 85.41           N  
ATOM   3833  CA  SER A 509      19.804  15.638 -12.743  1.00 85.41           C  
ATOM   3834  C   SER A 509      19.230  14.494 -13.576  1.00 85.41           C  
ATOM   3835  CB  SER A 509      20.393  16.731 -13.632  1.00 85.41           C  
ATOM   3836  O   SER A 509      19.981  13.738 -14.185  1.00 85.41           O  
ATOM   3837  OG  SER A 509      19.430  17.197 -14.563  1.00 85.41           O  
ATOM   3838  N   VAL A 510      17.901  14.420 -13.695  1.00 83.53           N  
ATOM   3839  CA  VAL A 510      17.207  13.506 -14.626  1.00 83.53           C  
ATOM   3840  C   VAL A 510      17.369  13.909 -16.099  1.00 83.53           C  
ATOM   3841  CB  VAL A 510      15.707  13.347 -14.291  1.00 83.53           C  
ATOM   3842  O   VAL A 510      16.877  13.213 -16.985  1.00 83.53           O  
ATOM   3843  CG1 VAL A 510      15.502  12.735 -12.905  1.00 83.53           C  
ATOM   3844  CG2 VAL A 510      14.896  14.645 -14.375  1.00 83.53           C  
ATOM   3845  N   LYS A 511      18.014  15.052 -16.372  1.00 82.81           N  
ATOM   3846  CA  LYS A 511      18.302  15.545 -17.727  1.00 82.81           C  
ATOM   3847  C   LYS A 511      19.726  15.270 -18.199  1.00 82.81           C  
ATOM   3848  CB  LYS A 511      18.041  17.050 -17.820  1.00 82.81           C  
ATOM   3849  O   LYS A 511      20.016  15.550 -19.357  1.00 82.81           O  
ATOM   3850  CG  LYS A 511      16.573  17.434 -17.640  1.00 82.81           C  
ATOM   3851  CD  LYS A 511      16.452  18.922 -17.970  1.00 82.81           C  
ATOM   3852  CE  LYS A 511      15.013  19.405 -17.854  1.00 82.81           C  
ATOM   3853  NZ  LYS A 511      14.913  20.792 -18.355  1.00 82.81           N  
ATOM   3854  N   GLN A 512      20.622  14.798 -17.332  1.00 66.07           N  
ATOM   3855  CA  GLN A 512      21.953  14.412 -17.793  1.00 66.07           C  
ATOM   3856  C   GLN A 512      21.807  13.166 -18.669  1.00 66.07           C  
ATOM   3857  CB  GLN A 512      22.906  14.211 -16.604  1.00 66.07           C  
ATOM   3858  O   GLN A 512      21.411  12.111 -18.176  1.00 66.07           O  
ATOM   3859  CG  GLN A 512      23.524  15.555 -16.179  1.00 66.07           C  
ATOM   3860  CD  GLN A 512      24.387  15.469 -14.922  1.00 66.07           C  
ATOM   3861  NE2 GLN A 512      25.197  16.470 -14.655  1.00 66.07           N  
ATOM   3862  OE1 GLN A 512      24.321  14.546 -14.128  1.00 66.07           O  
ATOM   3863  N   ASN A 513      22.074  13.321 -19.970  1.00 47.70           N  
ATOM   3864  CA  ASN A 513      22.216  12.191 -20.880  1.00 47.70           C  
ATOM   3865  C   ASN A 513      23.372  11.334 -20.360  1.00 47.70           C  
ATOM   3866  CB  ASN A 513      22.476  12.673 -22.320  1.00 47.70           C  
ATOM   3867  O   ASN A 513      24.471  11.850 -20.141  1.00 47.70           O  
ATOM   3868  CG  ASN A 513      21.240  13.151 -23.061  1.00 47.70           C  
ATOM   3869  ND2 ASN A 513      21.425  13.701 -24.238  1.00 47.70           N  
ATOM   3870  OD1 ASN A 513      20.105  13.048 -22.623  1.00 47.70           O  
ATOM   3871  N   ARG A 514      23.083  10.061 -20.102  1.00 47.50           N  
ATOM   3872  CA  ARG A 514      24.118   9.037 -20.047  1.00 47.50           C  
ATOM   3873  C   ARG A 514      24.430   8.586 -21.454  1.00 47.50           C  
ATOM   3874  CB  ARG A 514      23.694   7.849 -19.186  1.00 47.50           C  
ATOM   3875  O   ARG A 514      23.460   8.549 -22.243  1.00 47.50           O  
ATOM   3876  CG  ARG A 514      24.192   8.048 -17.758  1.00 47.50           C  
ATOM   3877  CD  ARG A 514      23.917   6.780 -16.952  1.00 47.50           C  
ATOM   3878  NE  ARG A 514      24.663   6.786 -15.684  1.00 47.50           N  
ATOM   3879  NH1 ARG A 514      23.500   5.104 -14.648  1.00 47.50           N  
ATOM   3880  NH2 ARG A 514      25.195   6.074 -13.595  1.00 47.50           N  
ATOM   3881  CZ  ARG A 514      24.450   5.992 -14.658  1.00 47.50           C  
ATOM   3882  OXT ARG A 514      25.633   8.313 -21.622  1.00 47.50           O  
TER    3883      ARG A 514                                                      
ENDMDL                                                                          
END                                                                             
