# Supplementary material for: Cryo‐EM structure of antibacterial efflux transporter QacA from Staphylococcus aureus reveals a novel extracellular loop with allosteric role
Source: EMBO J. 2023 Jul 17;42(16):e113418. doi: 10.15252/embj.2023113418 (PMC10425836; doi:10.15252/embj.2023113418)
Supplement: Supplementary file 4 — Source Data for Expanded View [file EMBJ-42-e113418-s008.zip › Expanded view source data/Figure EV2/AF2 models/AF-Q874B4-KNQ1.pdb]

HEADER                                            01-JUN-22                     
TITLE     ALPHAFOLD MONOMER V2.0 PREDICTION FOR DRUG EFFLUX PERMEASE KNQ1       
TITLE    2 (Q874B4)                                                             
COMPND    MOL_ID: 1;                                                            
COMPND   2 MOLECULE: DRUG EFFLUX PERMEASE KNQ1;                                 
COMPND   3 CHAIN: A                                                             
SOURCE    MOL_ID: 1;                                                            
SOURCE   2 ORGANISM_SCIENTIFIC: KLUYVEROMYCES LACTIS;                           
SOURCE   3 ORGANISM_TAXID: 28985                                                
REMARK   1                                                                      
REMARK   1 REFERENCE 1                                                          
REMARK   1  AUTH   JOHN JUMPER, RICHARD EVANS, ALEXANDER PRITZEL, TIM GREEN,    
REMARK   1  AUTH 2 MICHAEL FIGURNOV, OLAF RONNEBERGER, KATHRYN TUNYASUVUNAKOOL, 
REMARK   1  AUTH 3 RUSS BATES, AUGUSTIN ZIDEK, ANNA POTAPENKO, ALEX BRIDGLAND,  
REMARK   1  AUTH 4 CLEMENS MEYER, SIMON A A KOHL, ANDREW J BALLARD,             
REMARK   1  AUTH 5 ANDREW COWIE, BERNARDINO ROMERA-PAREDES, STANISLAV NIKOLOV,  
REMARK   1  AUTH 6 RISHUB JAIN, JONAS ADLER, TREVOR BACK, STIG PETERSEN,        
REMARK   1  AUTH 7 DAVID REIMAN, ELLEN CLANCY, MICHAL ZIELINSKI,                
REMARK   1  AUTH 8 MARTIN STEINEGGER, MICHALINA PACHOLSKA, TAMAS BERGHAMMER,    
REMARK   1  AUTH 9 DAVID SILVER, ORIOL VINYALS, ANDREW W SENIOR,                
REMARK   1  AUTH10 KORAY KAVUKCUOGLU, PUSHMEET KOHLI, DEMIS HASSABIS            
REMARK   1  TITL   HIGHLY ACCURATE PROTEIN STRUCTURE PREDICTION WITH ALPHAFOLD  
REMARK   1  REF    NATURE                        V. 596   583 2021              
REMARK   1  REFN                   ISSN 0028-0836                               
REMARK   1  PMID   34265844                                                     
REMARK   1  DOI    10.1038/s41586-021-03819-2                                   
REMARK   1                                                                      
REMARK   1 DISCLAIMERS                                                          
REMARK   1 ALPHAFOLD DATA, COPYRIGHT (2021) DEEPMIND TECHNOLOGIES LIMITED. THE  
REMARK   1 INFORMATION PROVIDED IS THEORETICAL MODELLING ONLY AND CAUTION SHOULD
REMARK   1 BE EXERCISED IN ITS USE. IT IS PROVIDED "AS-IS" WITHOUT ANY WARRANTY 
REMARK   1 OF ANY KIND, WHETHER EXPRESSED OR IMPLIED. NO WARRANTY IS GIVEN THAT 
REMARK   1 USE OF THE INFORMATION SHALL NOT INFRINGE THE RIGHTS OF ANY THIRD    
REMARK   1 PARTY. THE INFORMATION IS NOT INTENDED TO BE A SUBSTITUTE FOR        
REMARK   1 PROFESSIONAL MEDICAL ADVICE, DIAGNOSIS, OR TREATMENT, AND DOES NOT   
REMARK   1 CONSTITUTE MEDICAL OR OTHER PROFESSIONAL ADVICE. IT IS AVAILABLE FOR 
REMARK   1 ACADEMIC AND COMMERCIAL PURPOSES, UNDER CC-BY 4.0 LICENCE.           
DBREF  XXXX A    1   553  UNP    Q874B4   Q874B4_KLULC     1    553             
SEQRES   1 A  553  MET PRO SER GLU LYS SER VAL THR PHE PRO LYS GLY SER          
SEQRES   2 A  553  LEU PHE HIS GLN ASP THR LEU LYS HIS LEU LYS PHE ILE          
SEQRES   3 A  553  CYS ILE LEU ILE ALA CYS GLY LEU ASP LEU ALA SER VAL          
SEQRES   4 A  553  GLY ALA MET ILE VAL LEU VAL THR ASP ILE GLU THR ARG          
SEQRES   5 A  553  PHE ASN VAL SER HIS THR GLN SER GLY TRP ALA LEU THR          
SEQRES   6 A  553  SER TYR VAL ILE THR PHE ALA GLY PHE ILE ALA PHE PHE          
SEQRES   7 A  553  GLY ARG VAL GLY ASP ILE VAL GLY ASN GLY ILE MET MET          
SEQRES   8 A  553  CYS VAL PHE SER VAL ILE PHE GLY ILE PHE SER LEU LEU          
SEQRES   9 A  553  CYS ALA VAL VAL PRO ASN PHE ILE ALA PHE THR VAL PHE          
SEQRES  10 A  553  ARG ALA PHE GLN GLY MET ALA GLY ALA GLY ILE VAL PRO          
SEQRES  11 A  553  CYS ALA TYR ALA LEU VAL ASN LYS MET PHE GLN GLY PRO          
SEQRES  12 A  553  ASN LEU GLN ARG TYR PHE SER ILE LEU SER SER VAL ILE          
SEQRES  13 A  553  SER ALA MET ALA GLY VAL GLY PHE ILE ILE GLY GLY ALA          
SEQRES  14 A  553  PHE GLY GLU THR ALA LEU GLY TYR LYS SER PHE PHE TYR          
SEQRES  15 A  553  PHE LEU PHE ALA ALA SER LEU ALA THR ALA ALA VAL ILE          
SEQRES  16 A  553  CYS VAL LEU ILE GLY TYR PRO GLU LEU LEU LEU ASN ARG          
SEQRES  17 A  553  HIS SER TYR LYS GLU LYS PHE GLN ARG VAL TYR LYS LEU          
SEQRES  18 A  553  ASP VAL ILE GLY CYS LEU LEU PHE ILE SER GLY SER ILE          
SEQRES  19 A  553  LEU LEU VAL VAL GLY LEU THR GLN GLY GLY GLU SER TRP          
SEQRES  20 A  553  ASN ASP PRO THR ALA TYR VAL PRO LEU ALA VAL SER ILE          
SEQRES  21 A  553  VAL LEU LEU ILE ILE PHE PHE MET TRP ASN LEU GLY TYR          
SEQRES  22 A  553  ALA VAL VAL LEU LYS LEU ILE LYS PRO ILE SER THR HIS          
SEQRES  23 A  553  LYS GLY TYR ALA TYR MET GLU SER VAL ASN LEU LEU ILE          
SEQRES  24 A  553  PRO LYS ASN LEU MET PHE SER HIS ASN PHE ILE PRO VAL          
SEQRES  25 A  553  LEU LEU ALA THR PHE PHE LEU PHE CYS GLY PHE MET VAL          
SEQRES  26 A  553  VAL MET TYR VAL ILE ALA ASN TYR SER ALA THR VAL GLU          
SEQRES  27 A  553  GLY ASN SER MET ILE VAL ALA SER ILE LYS ILE ILE PRO          
SEQRES  28 A  553  MET ILE SER GLY LEU VAL LEU ALA ASN GLY THR VAL ALA          
SEQRES  29 A  553  TYR LYS GLN ASP LEU PHE LYS PRO LYS ASN ALA LEU VAL          
SEQRES  30 A  553  VAL GLY SER PHE ILE SER ILE LEU GLY GLY ALA PHE PHE          
SEQRES  31 A  553  VAL PRO ILE LYS TYR VAL ASP ASP ASN LEU PHE TRP LYS          
SEQRES  32 A  553  LEU PHE PHE MET GLY GLY PHE PHE THR GLY LEU GLY GLY          
SEQRES  33 A  553  ALA PHE PHE PHE CYS TYR MET ILE THR MET ALA ILE GLY          
SEQRES  34 A  553  ASP ALA PRO ASP GLN TYR LYS ALA LEU ALA GLY GLY ILE          
SEQRES  35 A  553  VAL GLN THR SER GLY GLN PHE GLY ASN GLU VAL SER LEU          
SEQRES  36 A  553  SER ILE VAL ILE SER LEU LEU GLY ASN GLN THR THR ASP          
SEQRES  37 A  553  LYS ALA ASP LEU ARG ASP ARG PHE GLN ASN ALA SER TYR          
SEQRES  38 A  553  ILE VAL ILE THR ALA ALA THR ILE SER THR LEU VAL SER          
SEQRES  39 A  553  LEU PHE LEU VAL LYS GLY PRO LEU GLU SER SER GLY ASP          
SEQRES  40 A  553  GLU GLU LYS GLN LEU SER GLU CYS SER GLU SER THR THR          
SEQRES  41 A  553  SER SER ASN SER ASN PRO GLU ASN GLN ILE GLU THR VAL          
SEQRES  42 A  553  MET VAL ILE CYS PRO ASP THR ARG ASP LYS LYS GLU GLU          
SEQRES  43 A  553  THR VAL ASP GLN TYR LEU ALA                                  
CRYST1    1.000    1.000    1.000  90.00  90.00  90.00 P 1           1          
ORIGX1      1.000000  0.000000  0.000000        0.00000                         
ORIGX2      0.000000  1.000000  0.000000        0.00000                         
ORIGX3      0.000000  0.000000  1.000000        0.00000                         
SCALE1      1.000000  0.000000  0.000000        0.00000                         
SCALE2      0.000000  1.000000  0.000000        0.00000                         
SCALE3      0.000000  0.000000  1.000000        0.00000                         
MODEL        1                                                                  
ATOM      1  N   MET A   1     -11.494 -13.048  46.491  1.00 39.00           N  
ATOM      2  CA  MET A   1     -10.468 -12.997  45.427  1.00 39.00           C  
ATOM      3  C   MET A   1      -9.153 -12.624  46.090  1.00 39.00           C  
ATOM      4  CB  MET A   1     -10.835 -11.952  44.361  1.00 39.00           C  
ATOM      5  O   MET A   1      -9.156 -11.617  46.789  1.00 39.00           O  
ATOM      6  CG  MET A   1     -12.008 -12.401  43.482  1.00 39.00           C  
ATOM      7  SD  MET A   1     -12.539 -11.120  42.323  1.00 39.00           S  
ATOM      8  CE  MET A   1     -13.774 -12.026  41.353  1.00 39.00           C  
ATOM      9  N   PRO A   2      -8.080 -13.424  45.994  1.00 35.25           N  
ATOM     10  CA  PRO A   2      -6.790 -13.010  46.532  1.00 35.25           C  
ATOM     11  C   PRO A   2      -6.292 -11.833  45.692  1.00 35.25           C  
ATOM     12  CB  PRO A   2      -5.859 -14.227  46.442  1.00 35.25           C  
ATOM     13  O   PRO A   2      -6.317 -11.913  44.465  1.00 35.25           O  
ATOM     14  CG  PRO A   2      -6.705 -15.343  45.820  1.00 35.25           C  
ATOM     15  CD  PRO A   2      -7.928 -14.646  45.226  1.00 35.25           C  
ATOM     16  N   SER A   3      -5.890 -10.742  46.340  1.00 39.62           N  
ATOM     17  CA  SER A   3      -5.253  -9.613  45.671  1.00 39.62           C  
ATOM     18  C   SER A   3      -4.016 -10.114  44.925  1.00 39.62           C  
ATOM     19  CB  SER A   3      -4.897  -8.525  46.695  1.00 39.62           C  
ATOM     20  O   SER A   3      -3.096 -10.668  45.532  1.00 39.62           O  
ATOM     21  OG  SER A   3      -4.226  -9.048  47.830  1.00 39.62           O  
ATOM     22  N   GLU A   4      -4.001  -9.965  43.599  1.00 43.47           N  
ATOM     23  CA  GLU A   4      -2.781 -10.139  42.817  1.00 43.47           C  
ATOM     24  C   GLU A   4      -1.739  -9.185  43.402  1.00 43.47           C  
ATOM     25  CB  GLU A   4      -3.017  -9.841  41.323  1.00 43.47           C  
ATOM     26  O   GLU A   4      -1.833  -7.966  43.256  1.00 43.47           O  
ATOM     27  CG  GLU A   4      -3.361 -11.102  40.516  1.00 43.47           C  
ATOM     28  CD  GLU A   4      -3.543 -10.823  39.012  1.00 43.47           C  
ATOM     29  OE1 GLU A   4      -3.334 -11.773  38.225  1.00 43.47           O  
ATOM     30  OE2 GLU A   4      -3.890  -9.674  38.660  1.00 43.47           O  
ATOM     31  N   LYS A   5      -0.752  -9.732  44.119  1.00 43.97           N  
ATOM     32  CA  LYS A   5       0.454  -8.988  44.467  1.00 43.97           C  
ATOM     33  C   LYS A   5       1.086  -8.581  43.142  1.00 43.97           C  
ATOM     34  CB  LYS A   5       1.414  -9.849  45.307  1.00 43.97           C  
ATOM     35  O   LYS A   5       1.685  -9.419  42.473  1.00 43.97           O  
ATOM     36  CG  LYS A   5       0.968  -9.992  46.769  1.00 43.97           C  
ATOM     37  CD  LYS A   5       2.001 -10.808  47.562  1.00 43.97           C  
ATOM     38  CE  LYS A   5       1.606 -10.880  49.041  1.00 43.97           C  
ATOM     39  NZ  LYS A   5       2.592 -11.657  49.836  1.00 43.97           N  
ATOM     40  N   SER A   6       0.920  -7.321  42.748  1.00 48.97           N  
ATOM     41  CA  SER A   6       1.568  -6.771  41.564  1.00 48.97           C  
ATOM     42  C   SER A   6       3.075  -6.898  41.763  1.00 48.97           C  
ATOM     43  CB  SER A   6       1.144  -5.312  41.342  1.00 48.97           C  
ATOM     44  O   SER A   6       3.669  -6.158  42.548  1.00 48.97           O  
ATOM     45  OG  SER A   6       1.478  -4.516  42.462  1.00 48.97           O  
ATOM     46  N   VAL A   7       3.694  -7.883  41.113  1.00 60.00           N  
ATOM     47  CA  VAL A   7       5.144  -8.062  41.143  1.00 60.00           C  
ATOM     48  C   VAL A   7       5.755  -6.869  40.411  1.00 60.00           C  
ATOM     49  CB  VAL A   7       5.561  -9.415  40.530  1.00 60.00           C  
ATOM     50  O   VAL A   7       5.780  -6.814  39.184  1.00 60.00           O  
ATOM     51  CG1 VAL A   7       7.086  -9.589  40.548  1.00 60.00           C  
ATOM     52  CG2 VAL A   7       4.951 -10.588  41.312  1.00 60.00           C  
ATOM     53  N   THR A   8       6.195  -5.865  41.165  1.00 59.16           N  
ATOM     54  CA  THR A   8       6.872  -4.687  40.623  1.00 59.16           C  
ATOM     55  C   THR A   8       8.347  -5.007  40.437  1.00 59.16           C  
ATOM     56  CB  THR A   8       6.681  -3.457  41.523  1.00 59.16           C  
ATOM     57  O   THR A   8       9.113  -5.058  41.399  1.00 59.16           O  
ATOM     58  CG2 THR A   8       5.266  -2.894  41.404  1.00 59.16           C  
ATOM     59  OG1 THR A   8       6.912  -3.798  42.870  1.00 59.16           O  
ATOM     60  N   PHE A   9       8.753  -5.240  39.191  1.00 73.38           N  
ATOM     61  CA  PHE A   9      10.159  -5.416  38.834  1.00 73.38           C  
ATOM     62  C   PHE A   9      10.945  -4.103  39.011  1.00 73.38           C  
ATOM     63  CB  PHE A   9      10.254  -5.939  37.396  1.00 73.38           C  
ATOM     64  O   PHE A   9      10.368  -3.027  38.831  1.00 73.38           O  
ATOM     65  CG  PHE A   9       9.717  -7.344  37.228  1.00 73.38           C  
ATOM     66  CD1 PHE A   9      10.532  -8.447  37.548  1.00 73.38           C  
ATOM     67  CD2 PHE A   9       8.403  -7.555  36.772  1.00 73.38           C  
ATOM     68  CE1 PHE A   9      10.038  -9.754  37.399  1.00 73.38           C  
ATOM     69  CE2 PHE A   9       7.908  -8.863  36.629  1.00 73.38           C  
ATOM     70  CZ  PHE A   9       8.726  -9.962  36.939  1.00 73.38           C  
ATOM     71  N   PRO A  10      12.253  -4.148  39.324  1.00 75.81           N  
ATOM     72  CA  PRO A  10      13.077  -2.943  39.448  1.00 75.81           C  
ATOM     73  C   PRO A  10      13.143  -2.165  38.123  1.00 75.81           C  
ATOM     74  CB  PRO A  10      14.450  -3.431  39.928  1.00 75.81           C  
ATOM     75  O   PRO A  10      13.088  -2.769  37.055  1.00 75.81           O  
ATOM     76  CG  PRO A  10      14.499  -4.906  39.528  1.00 75.81           C  
ATOM     77  CD  PRO A  10      13.039  -5.348  39.569  1.00 75.81           C  
ATOM     78  N   LYS A  11      13.299  -0.831  38.181  1.00 67.62           N  
ATOM     79  CA  LYS A  11      13.264   0.073  37.005  1.00 67.62           C  
ATOM     80  C   LYS A  11      14.278  -0.267  35.897  1.00 67.62           C  
ATOM     81  CB  LYS A  11      13.441   1.541  37.447  1.00 67.62           C  
ATOM     82  O   LYS A  11      14.045   0.077  34.747  1.00 67.62           O  
ATOM     83  CG  LYS A  11      12.199   2.122  38.146  1.00 67.62           C  
ATOM     84  CD  LYS A  11      12.368   3.621  38.444  1.00 67.62           C  
ATOM     85  CE  LYS A  11      11.078   4.196  39.046  1.00 67.62           C  
ATOM     86  NZ  LYS A  11      11.176   5.659  39.287  1.00 67.62           N  
ATOM     87  N   GLY A  12      15.377  -0.954  36.223  1.00 66.81           N  
ATOM     88  CA  GLY A  12      16.371  -1.437  35.250  1.00 66.81           C  
ATOM     89  C   GLY A  12      16.079  -2.823  34.655  1.00 66.81           C  
ATOM     90  O   GLY A  12      16.850  -3.306  33.833  1.00 66.81           O  
ATOM     91  N   SER A  13      15.001  -3.490  35.077  1.00 70.50           N  
ATOM     92  CA  SER A  13      14.613  -4.804  34.562  1.00 70.50           C  
ATOM     93  C   SER A  13      13.890  -4.683  33.225  1.00 70.50           C  
ATOM     94  CB  SER A  13      13.724  -5.538  35.568  1.00 70.50           C  
ATOM     95  O   SER A  13      13.033  -3.818  33.032  1.00 70.50           O  
ATOM     96  OG  SER A  13      13.322  -6.801  35.065  1.00 70.50           O  
ATOM     97  N   LEU A  14      14.158  -5.635  32.334  1.00 68.25           N  
ATOM     98  CA  LEU A  14      13.449  -5.789  31.063  1.00 68.25           C  
ATOM     99  C   LEU A  14      11.945  -6.067  31.262  1.00 68.25           C  
ATOM    100  CB  LEU A  14      14.158  -6.911  30.280  1.00 68.25           C  
ATOM    101  O   LEU A  14      11.131  -5.757  30.397  1.00 68.25           O  
ATOM    102  CG  LEU A  14      14.208  -6.659  28.759  1.00 68.25           C  
ATOM    103  CD1 LEU A  14      15.637  -6.842  28.244  1.00 68.25           C  
ATOM    104  CD2 LEU A  14      13.293  -7.619  28.002  1.00 68.25           C  
ATOM    105  N   PHE A  15      11.579  -6.602  32.432  1.00 72.31           N  
ATOM    106  CA  PHE A  15      10.203  -6.912  32.827  1.00 72.31           C  
ATOM    107  C   PHE A  15       9.512  -5.777  33.595  1.00 72.31           C  
ATOM    108  CB  PHE A  15      10.196  -8.222  33.624  1.00 72.31           C  
ATOM    109  O   PHE A  15       8.376  -5.938  34.042  1.00 72.31           O  
ATOM    110  CG  PHE A  15      10.776  -9.393  32.859  1.00 72.31           C  
ATOM    111  CD1 PHE A  15      10.027  -9.991  31.829  1.00 72.31           C  
ATOM    112  CD2 PHE A  15      12.069  -9.866  33.153  1.00 72.31           C  
ATOM    113  CE1 PHE A  15      10.567 -11.064  31.098  1.00 72.31           C  
ATOM    114  CE2 PHE A  15      12.607 -10.939  32.422  1.00 72.31           C  
ATOM    115  CZ  PHE A  15      11.856 -11.538  31.396  1.00 72.31           C  
ATOM    116  N   HIS A  16      10.171  -4.626  33.768  1.00 78.94           N  
ATOM    117  CA  HIS A  16       9.512  -3.444  34.316  1.00 78.94           C  
ATOM    118  C   HIS A  16       8.361  -3.006  33.399  1.00 78.94           C  
ATOM    119  CB  HIS A  16      10.536  -2.329  34.533  1.00 78.94           C  
ATOM    120  O   HIS A  16       8.486  -3.080  32.177  1.00 78.94           O  
ATOM    121  CG  HIS A  16       9.992  -1.232  35.405  1.00 78.94           C  
ATOM    122  CD2 HIS A  16       9.715   0.057  35.040  1.00 78.94           C  
ATOM    123  ND1 HIS A  16       9.672  -1.352  36.737  1.00 78.94           N  
ATOM    124  CE1 HIS A  16       9.200  -0.175  37.165  1.00 78.94           C  
ATOM    125  NE2 HIS A  16       9.221   0.716  36.169  1.00 78.94           N  
ATOM    126  N   GLN A  17       7.237  -2.560  33.970  1.00 78.38           N  
ATOM    127  CA  GLN A  17       6.010  -2.303  33.201  1.00 78.38           C  
ATOM    128  C   GLN A  17       6.217  -1.271  32.082  1.00 78.38           C  
ATOM    129  CB  GLN A  17       4.877  -1.859  34.138  1.00 78.38           C  
ATOM    130  O   GLN A  17       5.743  -1.491  30.966  1.00 78.38           O  
ATOM    131  CG  GLN A  17       4.286  -3.027  34.946  1.00 78.38           C  
ATOM    132  CD  GLN A  17       3.071  -2.607  35.774  1.00 78.38           C  
ATOM    133  NE2 GLN A  17       2.274  -3.538  36.249  1.00 78.38           N  
ATOM    134  OE1 GLN A  17       2.812  -1.445  36.016  1.00 78.38           O  
ATOM    135  N   ASP A  18       6.982  -0.209  32.344  1.00 80.38           N  
ATOM    136  CA  ASP A  18       7.291   0.811  31.336  1.00 80.38           C  
ATOM    137  C   ASP A  18       8.201   0.266  30.225  1.00 80.38           C  
ATOM    138  CB  ASP A  18       7.907   2.047  32.008  1.00 80.38           C  
ATOM    139  O   ASP A  18       7.894   0.412  29.040  1.00 80.38           O  
ATOM    140  CG  ASP A  18       6.921   2.774  32.929  1.00 80.38           C  
ATOM    141  OD1 ASP A  18       5.710   2.756  32.609  1.00 80.38           O  
ATOM    142  OD2 ASP A  18       7.397   3.337  33.938  1.00 80.38           O  
ATOM    143  N   THR A  19       9.273  -0.450  30.578  1.00 82.44           N  
ATOM    144  CA  THR A  19      10.180  -1.088  29.608  1.00 82.44           C  
ATOM    145  C   THR A  19       9.433  -2.082  28.722  1.00 82.44           C  
ATOM    146  CB  THR A  19      11.328  -1.816  30.326  1.00 82.44           C  
ATOM    147  O   THR A  19       9.572  -2.066  27.499  1.00 82.44           O  
ATOM    148  CG2 THR A  19      12.423  -2.256  29.355  1.00 82.44           C  
ATOM    149  OG1 THR A  19      11.921  -0.953  31.267  1.00 82.44           O  
ATOM    150  N   LEU A  20       8.572  -2.905  29.324  1.00 85.56           N  
ATOM    151  CA  LEU A  20       7.759  -3.891  28.622  1.00 85.56           C  
ATOM    152  C   LEU A  20       6.761  -3.213  27.674  1.00 85.56           C  
ATOM    153  CB  LEU A  20       7.031  -4.746  29.672  1.00 85.56           C  
ATOM    154  O   LEU A  20       6.548  -3.684  26.559  1.00 85.56           O  
ATOM    155  CG  LEU A  20       6.519  -6.076  29.094  1.00 85.56           C  
ATOM    156  CD1 LEU A  20       7.581  -7.168  29.212  1.00 85.56           C  
ATOM    157  CD2 LEU A  20       5.267  -6.540  29.840  1.00 85.56           C  
ATOM    158  N   LYS A  21       6.159  -2.093  28.088  1.00 88.06           N  
ATOM    159  CA  LYS A  21       5.254  -1.298  27.251  1.00 88.06           C  
ATOM    160  C   LYS A  21       5.970  -0.747  26.017  1.00 88.06           C  
ATOM    161  CB  LYS A  21       4.635  -0.202  28.129  1.00 88.06           C  
ATOM    162  O   LYS A  21       5.449  -0.880  24.911  1.00 88.06           O  
ATOM    163  CG  LYS A  21       3.704   0.747  27.370  1.00 88.06           C  
ATOM    164  CD  LYS A  21       3.027   1.681  28.377  1.00 88.06           C  
ATOM    165  CE  LYS A  21       2.309   2.807  27.644  1.00 88.06           C  
ATOM    166  NZ  LYS A  21       1.428   3.575  28.550  1.00 88.06           N  
ATOM    167  N   HIS A  22       7.174  -0.202  26.168  1.00 88.75           N  
ATOM    168  CA  HIS A  22       7.966   0.263  25.027  1.00 88.75           C  
ATOM    169  C   HIS A  22       8.443  -0.886  24.132  1.00 88.75           C  
ATOM    170  CB  HIS A  22       9.138   1.110  25.526  1.00 88.75           C  
ATOM    171  O   HIS A  22       8.382  -0.767  22.910  1.00 88.75           O  
ATOM    172  CG  HIS A  22       8.674   2.415  26.117  1.00 88.75           C  
ATOM    173  CD2 HIS A  22       8.819   2.831  27.413  1.00 88.75           C  
ATOM    174  ND1 HIS A  22       8.020   3.419  25.438  1.00 88.75           N  
ATOM    175  CE1 HIS A  22       7.786   4.416  26.305  1.00 88.75           C  
ATOM    176  NE2 HIS A  22       8.243   4.099  27.522  1.00 88.75           N  
ATOM    177  N   LEU A  23       8.828  -2.027  24.708  1.00 90.44           N  
ATOM    178  CA  LEU A  23       9.224  -3.209  23.941  1.00 90.44           C  
ATOM    179  C   LEU A  23       8.065  -3.760  23.095  1.00 90.44           C  
ATOM    180  CB  LEU A  23       9.770  -4.262  24.917  1.00 90.44           C  
ATOM    181  O   LEU A  23       8.247  -4.047  21.913  1.00 90.44           O  
ATOM    182  CG  LEU A  23      10.362  -5.502  24.225  1.00 90.44           C  
ATOM    183  CD1 LEU A  23      11.603  -5.162  23.397  1.00 90.44           C  
ATOM    184  CD2 LEU A  23      10.749  -6.526  25.290  1.00 90.44           C  
ATOM    185  N   LYS A  24       6.855  -3.842  23.666  1.00 92.94           N  
ATOM    186  CA  LYS A  24       5.632  -4.200  22.927  1.00 92.94           C  
ATOM    187  C   LYS A  24       5.392  -3.245  21.763  1.00 92.94           C  
ATOM    188  CB  LYS A  24       4.417  -4.167  23.862  1.00 92.94           C  
ATOM    189  O   LYS A  24       5.102  -3.695  20.659  1.00 92.94           O  
ATOM    190  CG  LYS A  24       4.389  -5.340  24.842  1.00 92.94           C  
ATOM    191  CD  LYS A  24       3.225  -5.170  25.825  1.00 92.94           C  
ATOM    192  CE  LYS A  24       3.396  -6.180  26.957  1.00 92.94           C  
ATOM    193  NZ  LYS A  24       2.155  -6.365  27.744  1.00 92.94           N  
ATOM    194  N   PHE A  25       5.555  -1.944  22.001  1.00 93.31           N  
ATOM    195  CA  PHE A  25       5.404  -0.935  20.959  1.00 93.31           C  
ATOM    196  C   PHE A  25       6.426  -1.128  19.832  1.00 93.31           C  
ATOM    197  CB  PHE A  25       5.461   0.463  21.581  1.00 93.31           C  
ATOM    198  O   PHE A  25       6.038  -1.151  18.672  1.00 93.31           O  
ATOM    199  CG  PHE A  25       5.218   1.572  20.581  1.00 93.31           C  
ATOM    200  CD1 PHE A  25       6.235   2.500  20.287  1.00 93.31           C  
ATOM    201  CD2 PHE A  25       3.980   1.662  19.919  1.00 93.31           C  
ATOM    202  CE1 PHE A  25       6.009   3.516  19.342  1.00 93.31           C  
ATOM    203  CE2 PHE A  25       3.759   2.677  18.971  1.00 93.31           C  
ATOM    204  CZ  PHE A  25       4.772   3.601  18.680  1.00 93.31           C  
ATOM    205  N   ILE A  26       7.699  -1.385  20.149  1.00 93.88           N  
ATOM    206  CA  ILE A  26       8.731  -1.693  19.145  1.00 93.88           C  
ATOM    207  C   ILE A  26       8.360  -2.934  18.318  1.00 93.88           C  
ATOM    208  CB  ILE A  26      10.112  -1.838  19.824  1.00 93.88           C  
ATOM    209  O   ILE A  26       8.508  -2.920  17.101  1.00 93.88           O  
ATOM    210  CG1 ILE A  26      10.584  -0.466  20.358  1.00 93.88           C  
ATOM    211  CG2 ILE A  26      11.160  -2.411  18.851  1.00 93.88           C  
ATOM    212  CD1 ILE A  26      11.761  -0.560  21.338  1.00 93.88           C  
ATOM    213  N   CYS A  27       7.821  -3.986  18.936  1.00 93.75           N  
ATOM    214  CA  CYS A  27       7.385  -5.178  18.199  1.00 93.75           C  
ATOM    215  C   CYS A  27       6.231  -4.873  17.231  1.00 93.75           C  
ATOM    216  CB  CYS A  27       6.978  -6.270  19.192  1.00 93.75           C  
ATOM    217  O   CYS A  27       6.216  -5.380  16.110  1.00 93.75           O  
ATOM    218  SG  CYS A  27       8.389  -6.726  20.234  1.00 93.75           S  
ATOM    219  N   ILE A  28       5.291  -4.013  17.642  1.00 94.81           N  
ATOM    220  CA  ILE A  28       4.208  -3.511  16.782  1.00 94.81           C  
ATOM    221  C   ILE A  28       4.782  -2.730  15.590  1.00 94.81           C  
ATOM    222  CB  ILE A  28       3.208  -2.667  17.615  1.00 94.81           C  
ATOM    223  O   ILE A  28       4.358  -2.947  14.453  1.00 94.81           O  
ATOM    224  CG1 ILE A  28       2.450  -3.519  18.660  1.00 94.81           C  
ATOM    225  CG2 ILE A  28       2.181  -2.000  16.694  1.00 94.81           C  
ATOM    226  CD1 ILE A  28       1.799  -2.700  19.782  1.00 94.81           C  
ATOM    227  N   LEU A  29       5.775  -1.869  15.837  1.00 94.44           N  
ATOM    228  CA  LEU A  29       6.464  -1.111  14.792  1.00 94.44           C  
ATOM    229  C   LEU A  29       7.169  -2.028  13.786  1.00 94.44           C  
ATOM    230  CB  LEU A  29       7.488  -0.147  15.418  1.00 94.44           C  
ATOM    231  O   LEU A  29       7.044  -1.807  12.586  1.00 94.44           O  
ATOM    232  CG  LEU A  29       6.925   1.004  16.267  1.00 94.44           C  
ATOM    233  CD1 LEU A  29       8.085   1.831  16.823  1.00 94.44           C  
ATOM    234  CD2 LEU A  29       6.012   1.919  15.469  1.00 94.44           C  
ATOM    235  N   ILE A  30       7.876  -3.062  14.255  1.00 95.62           N  
ATOM    236  CA  ILE A  30       8.582  -4.015  13.383  1.00 95.62           C  
ATOM    237  C   ILE A  30       7.586  -4.800  12.524  1.00 95.62           C  
ATOM    238  CB  ILE A  30       9.501  -4.950  14.205  1.00 95.62           C  
ATOM    239  O   ILE A  30       7.803  -4.924  11.323  1.00 95.62           O  
ATOM    240  CG1 ILE A  30      10.654  -4.144  14.850  1.00 95.62           C  
ATOM    241  CG2 ILE A  30      10.099  -6.062  13.319  1.00 95.62           C  
ATOM    242  CD1 ILE A  30      11.423  -4.920  15.927  1.00 95.62           C  
ATOM    243  N   ALA A  31       6.477  -5.282  13.094  1.00 95.75           N  
ATOM    244  CA  ALA A  31       5.477  -6.037  12.336  1.00 95.75           C  
ATOM    245  C   ALA A  31       4.872  -5.222  11.183  1.00 95.75           C  
ATOM    246  CB  ALA A  31       4.391  -6.527  13.296  1.00 95.75           C  
ATOM    247  O   ALA A  31       4.822  -5.708  10.055  1.00 95.75           O  
ATOM    248  N   CYS A  32       4.473  -3.971  11.441  1.00 93.44           N  
ATOM    249  CA  CYS A  32       3.981  -3.081  10.383  1.00 93.44           C  
ATOM    250  C   CYS A  32       5.102  -2.658   9.427  1.00 93.44           C  
ATOM    251  CB  CYS A  32       3.351  -1.830  10.997  1.00 93.44           C  
ATOM    252  O   CYS A  32       4.884  -2.487   8.233  1.00 93.44           O  
ATOM    253  SG  CYS A  32       2.000  -2.264  12.108  1.00 93.44           S  
ATOM    254  N   GLY A  33       6.319  -2.493   9.946  1.00 94.00           N  
ATOM    255  CA  GLY A  33       7.484  -2.156   9.145  1.00 94.00           C  
ATOM    256  C   GLY A  33       7.823  -3.229   8.116  1.00 94.00           C  
ATOM    257  O   GLY A  33       8.122  -2.889   6.979  1.00 94.00           O  
ATOM    258  N   LEU A  34       7.729  -4.512   8.478  1.00 95.69           N  
ATOM    259  CA  LEU A  34       7.961  -5.630   7.556  1.00 95.69           C  
ATOM    260  C   LEU A  34       6.935  -5.676   6.416  1.00 95.69           C  
ATOM    261  CB  LEU A  34       7.950  -6.956   8.338  1.00 95.69           C  
ATOM    262  O   LEU A  34       7.314  -5.954   5.279  1.00 95.69           O  
ATOM    263  CG  LEU A  34       9.174  -7.189   9.240  1.00 95.69           C  
ATOM    264  CD1 LEU A  34       8.959  -8.459  10.064  1.00 95.69           C  
ATOM    265  CD2 LEU A  34      10.467  -7.356   8.438  1.00 95.69           C  
ATOM    266  N   ASP A  35       5.667  -5.372   6.705  1.00 94.44           N  
ATOM    267  CA  ASP A  35       4.609  -5.224   5.698  1.00 94.44           C  
ATOM    268  C   ASP A  35       4.966  -4.124   4.682  1.00 94.44           C  
ATOM    269  CB  ASP A  35       3.274  -4.976   6.429  1.00 94.44           C  
ATOM    270  O   ASP A  35       5.120  -4.396   3.489  1.00 94.44           O  
ATOM    271  CG  ASP A  35       2.162  -4.402   5.549  1.00 94.44           C  
ATOM    272  OD1 ASP A  35       2.027  -4.844   4.395  1.00 94.44           O  
ATOM    273  OD2 ASP A  35       1.425  -3.526   6.039  1.00 94.44           O  
ATOM    274  N   LEU A  36       5.234  -2.899   5.143  1.00 90.50           N  
ATOM    275  CA  LEU A  36       5.544  -1.796   4.226  1.00 90.50           C  
ATOM    276  C   LEU A  36       6.897  -1.957   3.529  1.00 90.50           C  
ATOM    277  CB  LEU A  36       5.450  -0.440   4.947  1.00 90.50           C  
ATOM    278  O   LEU A  36       7.031  -1.589   2.360  1.00 90.50           O  
ATOM    279  CG  LEU A  36       4.031   0.139   5.084  1.00 90.50           C  
ATOM    280  CD1 LEU A  36       3.252   0.171   3.768  1.00 90.50           C  
ATOM    281  CD2 LEU A  36       3.191  -0.602   6.121  1.00 90.50           C  
ATOM    282  N   ALA A  37       7.888  -2.547   4.198  1.00 94.44           N  
ATOM    283  CA  ALA A  37       9.159  -2.889   3.573  1.00 94.44           C  
ATOM    284  C   ALA A  37       8.975  -3.923   2.450  1.00 94.44           C  
ATOM    285  CB  ALA A  37      10.142  -3.382   4.639  1.00 94.44           C  
ATOM    286  O   ALA A  37       9.672  -3.840   1.440  1.00 94.44           O  
ATOM    287  N   SER A  38       8.021  -4.855   2.583  1.00 95.62           N  
ATOM    288  CA  SER A  38       7.644  -5.786   1.511  1.00 95.62           C  
ATOM    289  C   SER A  38       7.143  -5.059   0.272  1.00 95.62           C  
ATOM    290  CB  SER A  38       6.611  -6.804   1.997  1.00 95.62           C  
ATOM    291  O   SER A  38       7.618  -5.344  -0.826  1.00 95.62           O  
ATOM    292  OG  SER A  38       6.405  -7.803   1.012  1.00 95.62           O  
ATOM    293  N   VAL A  39       6.249  -4.084   0.439  1.00 92.06           N  
ATOM    294  CA  VAL A  39       5.733  -3.284  -0.681  1.00 92.06           C  
ATOM    295  C   VAL A  39       6.860  -2.492  -1.353  1.00 92.06           C  
ATOM    296  CB  VAL A  39       4.587  -2.365  -0.218  1.00 92.06           C  
ATOM    297  O   VAL A  39       7.043  -2.602  -2.564  1.00 92.06           O  
ATOM    298  CG1 VAL A  39       4.036  -1.522  -1.375  1.00 92.06           C  
ATOM    299  CG2 VAL A  39       3.424  -3.186   0.356  1.00 92.06           C  
ATOM    300  N   GLY A  40       7.660  -1.754  -0.575  1.00 92.25           N  
ATOM    301  CA  GLY A  40       8.755  -0.936  -1.110  1.00 92.25           C  
ATOM    302  C   GLY A  40       9.829  -1.748  -1.839  1.00 92.25           C  
ATOM    303  O   GLY A  40      10.251  -1.383  -2.934  1.00 92.25           O  
ATOM    304  N   ALA A  41      10.233  -2.892  -1.281  1.00 95.44           N  
ATOM    305  CA  ALA A  41      11.208  -3.776  -1.917  1.00 95.44           C  
ATOM    306  C   ALA A  41      10.700  -4.339  -3.249  1.00 95.44           C  
ATOM    307  CB  ALA A  41      11.508  -4.923  -0.955  1.00 95.44           C  
ATOM    308  O   ALA A  41      11.453  -4.418  -4.220  1.00 95.44           O  
ATOM    309  N   MET A  42       9.419  -4.710  -3.307  1.00 94.94           N  
ATOM    310  CA  MET A  42       8.834  -5.328  -4.495  1.00 94.94           C  
ATOM    311  C   MET A  42       8.699  -4.369  -5.674  1.00 94.94           C  
ATOM    312  CB  MET A  42       7.504  -6.000  -4.138  1.00 94.94           C  
ATOM    313  O   MET A  42       8.789  -4.824  -6.810  1.00 94.94           O  
ATOM    314  CG  MET A  42       7.782  -7.278  -3.332  1.00 94.94           C  
ATOM    315  SD  MET A  42       8.744  -8.573  -4.164  1.00 94.94           S  
ATOM    316  CE  MET A  42       7.699  -8.952  -5.593  1.00 94.94           C  
ATOM    317  N   ILE A  43       8.574  -3.060  -5.434  1.00 92.56           N  
ATOM    318  CA  ILE A  43       8.589  -2.052  -6.508  1.00 92.56           C  
ATOM    319  C   ILE A  43       9.923  -2.072  -7.273  1.00 92.56           C  
ATOM    320  CB  ILE A  43       8.269  -0.650  -5.933  1.00 92.56           C  
ATOM    321  O   ILE A  43       9.930  -1.864  -8.483  1.00 92.56           O  
ATOM    322  CG1 ILE A  43       6.805  -0.595  -5.442  1.00 92.56           C  
ATOM    323  CG2 ILE A  43       8.473   0.450  -6.993  1.00 92.56           C  
ATOM    324  CD1 ILE A  43       6.451   0.614  -4.569  1.00 92.56           C  
ATOM    325  N   VAL A  44      11.043  -2.343  -6.592  1.00 93.38           N  
ATOM    326  CA  VAL A  44      12.372  -2.451  -7.224  1.00 93.38           C  
ATOM    327  C   VAL A  44      12.597  -3.840  -7.805  1.00 93.38           C  
ATOM    328  CB  VAL A  44      13.502  -2.150  -6.226  1.00 93.38           C  
ATOM    329  O   VAL A  44      13.090  -3.973  -8.920  1.00 93.38           O  
ATOM    330  CG1 VAL A  44      14.868  -2.091  -6.914  1.00 93.38           C  
ATOM    331  CG2 VAL A  44      13.274  -0.813  -5.543  1.00 93.38           C  
ATOM    332  N   LEU A  45      12.222  -4.879  -7.055  1.00 95.06           N  
ATOM    333  CA  LEU A  45      12.427  -6.277  -7.436  1.00 95.06           C  
ATOM    334  C   LEU A  45      11.533  -6.730  -8.599  1.00 95.06           C  
ATOM    335  CB  LEU A  45      12.204  -7.173  -6.205  1.00 95.06           C  
ATOM    336  O   LEU A  45      11.728  -7.829  -9.107  1.00 95.06           O  
ATOM    337  CG  LEU A  45      13.297  -7.073  -5.127  1.00 95.06           C  
ATOM    338  CD1 LEU A  45      12.823  -7.790  -3.860  1.00 95.06           C  
ATOM    339  CD2 LEU A  45      14.597  -7.725  -5.598  1.00 95.06           C  
ATOM    340  N   VAL A  46      10.562  -5.925  -9.040  1.00 92.06           N  
ATOM    341  CA  VAL A  46       9.668  -6.288 -10.151  1.00 92.06           C  
ATOM    342  C   VAL A  46      10.438  -6.604 -11.441  1.00 92.06           C  
ATOM    343  CB  VAL A  46       8.600  -5.197 -10.363  1.00 92.06           C  
ATOM    344  O   VAL A  46      10.068  -7.527 -12.160  1.00 92.06           O  
ATOM    345  CG1 VAL A  46       9.130  -3.942 -11.064  1.00 92.06           C  
ATOM    346  CG2 VAL A  46       7.406  -5.747 -11.143  1.00 92.06           C  
ATOM    347  N   THR A  47      11.560  -5.924 -11.690  1.00 89.06           N  
ATOM    348  CA  THR A  47      12.432  -6.183 -12.849  1.00 89.06           C  
ATOM    349  C   THR A  47      13.232  -7.485 -12.696  1.00 89.06           C  
ATOM    350  CB  THR A  47      13.384  -4.999 -13.074  1.00 89.06           C  
ATOM    351  O   THR A  47      13.427  -8.223 -13.664  1.00 89.06           O  
ATOM    352  CG2 THR A  47      12.642  -3.703 -13.409  1.00 89.06           C  
ATOM    353  OG1 THR A  47      14.127  -4.753 -11.901  1.00 89.06           O  
ATOM    354  N   ASP A  48      13.638  -7.837 -11.472  1.00 93.19           N  
ATOM    355  CA  ASP A  48      14.231  -9.147 -11.157  1.00 93.19           C  
ATOM    356  C   ASP A  48      13.216 -10.284 -11.370  1.00 93.19           C  
ATOM    357  CB  ASP A  48      14.732  -9.154  -9.703  1.00 93.19           C  
ATOM    358  O   ASP A  48      13.541 -11.327 -11.935  1.00 93.19           O  
ATOM    359  CG  ASP A  48      15.537 -10.411  -9.370  1.00 93.19           C  
ATOM    360  OD1 ASP A  48      16.613 -10.657  -9.957  1.00 93.19           O  
ATOM    361  OD2 ASP A  48      15.095 -11.177  -8.488  1.00 93.19           O  
ATOM    362  N   ILE A  49      11.960 -10.070 -10.968  1.00 94.56           N  
ATOM    363  CA  ILE A  49      10.852 -11.009 -11.188  1.00 94.56           C  
ATOM    364  C   ILE A  49      10.601 -11.210 -12.685  1.00 94.56           C  
ATOM    365  CB  ILE A  49       9.586 -10.497 -10.465  1.00 94.56           C  
ATOM    366  O   ILE A  49      10.492 -12.352 -13.131  1.00 94.56           O  
ATOM    367  CG1 ILE A  49       9.720 -10.553  -8.928  1.00 94.56           C  
ATOM    368  CG2 ILE A  49       8.293 -11.198 -10.914  1.00 94.56           C  
ATOM    369  CD1 ILE A  49       9.660 -11.954  -8.313  1.00 94.56           C  
ATOM    370  N   GLU A  50      10.535 -10.119 -13.451  1.00 92.12           N  
ATOM    371  CA  GLU A  50      10.324 -10.132 -14.902  1.00 92.12           C  
ATOM    372  C   GLU A  50      11.351 -11.029 -15.606  1.00 92.12           C  
ATOM    373  CB  GLU A  50      10.390  -8.681 -15.410  1.00 92.12           C  
ATOM    374  O   GLU A  50      10.989 -11.975 -16.308  1.00 92.12           O  
ATOM    375  CG  GLU A  50       9.899  -8.537 -16.852  1.00 92.12           C  
ATOM    376  CD  GLU A  50       9.895  -7.080 -17.336  1.00 92.12           C  
ATOM    377  OE1 GLU A  50      10.179  -6.869 -18.535  1.00 92.12           O  
ATOM    378  OE2 GLU A  50       9.537  -6.192 -16.518  1.00 92.12           O  
ATOM    379  N   THR A  51      12.636 -10.802 -15.323  1.00 91.50           N  
ATOM    380  CA  THR A  51      13.740 -11.551 -15.939  1.00 91.50           C  
ATOM    381  C   THR A  51      13.807 -13.009 -15.482  1.00 91.50           C  
ATOM    382  CB  THR A  51      15.091 -10.870 -15.676  1.00 91.50           C  
ATOM    383  O   THR A  51      14.031 -13.900 -16.301  1.00 91.50           O  
ATOM    384  CG2 THR A  51      15.198  -9.501 -16.344  1.00 91.50           C  
ATOM    385  OG1 THR A  51      15.313 -10.679 -14.300  1.00 91.50           O  
ATOM    386  N   ARG A  52      13.593 -13.295 -14.192  1.00 94.00           N  
ATOM    387  CA  ARG A  52      13.729 -14.658 -13.644  1.00 94.00           C  
ATOM    388  C   ARG A  52      12.558 -15.575 -13.962  1.00 94.00           C  
ATOM    389  CB  ARG A  52      13.931 -14.596 -12.131  1.00 94.00           C  
ATOM    390  O   ARG A  52      12.769 -16.779 -14.093  1.00 94.00           O  
ATOM    391  CG  ARG A  52      15.323 -14.065 -11.783  1.00 94.00           C  
ATOM    392  CD  ARG A  52      15.436 -13.991 -10.266  1.00 94.00           C  
ATOM    393  NE  ARG A  52      16.717 -13.416  -9.861  1.00 94.00           N  
ATOM    394  NH1 ARG A  52      17.990 -15.307  -9.548  1.00 94.00           N  
ATOM    395  NH2 ARG A  52      18.859 -13.295  -9.183  1.00 94.00           N  
ATOM    396  CZ  ARG A  52      17.838 -14.012  -9.534  1.00 94.00           C  
ATOM    397  N   PHE A  53      11.344 -15.036 -14.055  1.00 95.06           N  
ATOM    398  CA  PHE A  53      10.174 -15.802 -14.488  1.00 95.06           C  
ATOM    399  C   PHE A  53       9.958 -15.755 -16.003  1.00 95.06           C  
ATOM    400  CB  PHE A  53       8.929 -15.352 -13.719  1.00 95.06           C  
ATOM    401  O   PHE A  53       9.144 -16.529 -16.502  1.00 95.06           O  
ATOM    402  CG  PHE A  53       8.869 -15.859 -12.295  1.00 95.06           C  
ATOM    403  CD1 PHE A  53       8.437 -17.174 -12.040  1.00 95.06           C  
ATOM    404  CD2 PHE A  53       9.205 -15.016 -11.222  1.00 95.06           C  
ATOM    405  CE1 PHE A  53       8.299 -17.623 -10.716  1.00 95.06           C  
ATOM    406  CE2 PHE A  53       9.052 -15.463  -9.898  1.00 95.06           C  
ATOM    407  CZ  PHE A  53       8.590 -16.765  -9.645  1.00 95.06           C  
ATOM    408  N   ASN A  54      10.695 -14.900 -16.724  1.00 93.25           N  
ATOM    409  CA  ASN A  54      10.545 -14.671 -18.160  1.00 93.25           C  
ATOM    410  C   ASN A  54       9.090 -14.337 -18.535  1.00 93.25           C  
ATOM    411  CB  ASN A  54      11.161 -15.847 -18.932  1.00 93.25           C  
ATOM    412  O   ASN A  54       8.478 -14.977 -19.392  1.00 93.25           O  
ATOM    413  CG  ASN A  54      11.248 -15.554 -20.416  1.00 93.25           C  
ATOM    414  ND2 ASN A  54      10.853 -16.478 -21.257  1.00 93.25           N  
ATOM    415  OD1 ASN A  54      11.696 -14.508 -20.849  1.00 93.25           O  
ATOM    416  N   VAL A  55       8.531 -13.366 -17.817  1.00 92.50           N  
ATOM    417  CA  VAL A  55       7.161 -12.864 -17.987  1.00 92.50           C  
ATOM    418  C   VAL A  55       7.205 -11.432 -18.505  1.00 92.50           C  
ATOM    419  CB  VAL A  55       6.352 -12.976 -16.683  1.00 92.50           C  
ATOM    420  O   VAL A  55       8.238 -10.777 -18.413  1.00 92.50           O  
ATOM    421  CG1 VAL A  55       6.110 -14.442 -16.315  1.00 92.50           C  
ATOM    422  CG2 VAL A  55       6.985 -12.237 -15.498  1.00 92.50           C  
ATOM    423  N   SER A  56       6.103 -10.931 -19.058  1.00 89.69           N  
ATOM    424  CA  SER A  56       6.052  -9.536 -19.507  1.00 89.69           C  
ATOM    425  C   SER A  56       6.045  -8.544 -18.336  1.00 89.69           C  
ATOM    426  CB  SER A  56       4.848  -9.316 -20.420  1.00 89.69           C  
ATOM    427  O   SER A  56       5.763  -8.920 -17.199  1.00 89.69           O  
ATOM    428  OG  SER A  56       3.650  -9.160 -19.683  1.00 89.69           O  
ATOM    429  N   HIS A  57       6.284  -7.259 -18.606  1.00 85.38           N  
ATOM    430  CA  HIS A  57       6.194  -6.211 -17.584  1.00 85.38           C  
ATOM    431  C   HIS A  57       4.797  -6.100 -16.950  1.00 85.38           C  
ATOM    432  CB  HIS A  57       6.585  -4.871 -18.202  1.00 85.38           C  
ATOM    433  O   HIS A  57       4.650  -5.954 -15.737  1.00 85.38           O  
ATOM    434  CG  HIS A  57       6.682  -3.805 -17.147  1.00 85.38           C  
ATOM    435  CD2 HIS A  57       5.872  -2.714 -16.973  1.00 85.38           C  
ATOM    436  ND1 HIS A  57       7.617  -3.799 -16.145  1.00 85.38           N  
ATOM    437  CE1 HIS A  57       7.370  -2.734 -15.362  1.00 85.38           C  
ATOM    438  NE2 HIS A  57       6.344  -2.007 -15.856  1.00 85.38           N  
ATOM    439  N   THR A  58       3.740  -6.214 -17.759  1.00 85.75           N  
ATOM    440  CA  THR A  58       2.366  -6.230 -17.242  1.00 85.75           C  
ATOM    441  C   THR A  58       2.131  -7.449 -16.352  1.00 85.75           C  
ATOM    442  CB  THR A  58       1.357  -6.202 -18.394  1.00 85.75           C  
ATOM    443  O   THR A  58       1.504  -7.336 -15.298  1.00 85.75           O  
ATOM    444  CG2 THR A  58      -0.079  -6.090 -17.892  1.00 85.75           C  
ATOM    445  OG1 THR A  58       1.612  -5.071 -19.196  1.00 85.75           O  
ATOM    446  N   GLN A  59       2.691  -8.604 -16.726  1.00 90.38           N  
ATOM    447  CA  GLN A  59       2.632  -9.810 -15.910  1.00 90.38           C  
ATOM    448  C   GLN A  59       3.412  -9.641 -14.608  1.00 90.38           C  
ATOM    449  CB  GLN A  59       3.109 -11.022 -16.705  1.00 90.38           C  
ATOM    450  O   GLN A  59       2.835  -9.857 -13.550  1.00 90.38           O  
ATOM    451  CG  GLN A  59       2.069 -11.399 -17.761  1.00 90.38           C  
ATOM    452  CD  GLN A  59       2.523 -12.506 -18.698  1.00 90.38           C  
ATOM    453  NE2 GLN A  59       1.599 -13.028 -19.467  1.00 90.38           N  
ATOM    454  OE1 GLN A  59       3.679 -12.905 -18.768  1.00 90.38           O  
ATOM    455  N   SER A  60       4.671  -9.197 -14.643  1.00 91.19           N  
ATOM    456  CA  SER A  60       5.487  -8.977 -13.442  1.00 91.19           C  
ATOM    457  C   SER A  60       4.856  -7.949 -12.496  1.00 91.19           C  
ATOM    458  CB  SER A  60       6.923  -8.583 -13.813  1.00 91.19           C  
ATOM    459  O   SER A  60       4.937  -8.127 -11.280  1.00 91.19           O  
ATOM    460  OG  SER A  60       6.965  -7.309 -14.411  1.00 91.19           O  
ATOM    461  N   GLY A  61       4.117  -6.963 -13.018  1.00 89.19           N  
ATOM    462  CA  GLY A  61       3.300  -6.027 -12.237  1.00 89.19           C  
ATOM    463  C   GLY A  61       2.334  -6.708 -11.256  1.00 89.19           C  
ATOM    464  O   GLY A  61       2.143  -6.224 -10.137  1.00 89.19           O  
ATOM    465  N   TRP A  62       1.825  -7.902 -11.585  1.00 91.62           N  
ATOM    466  CA  TRP A  62       0.992  -8.696 -10.675  1.00 91.62           C  
ATOM    467  C   TRP A  62       1.697  -9.100  -9.379  1.00 91.62           C  
ATOM    468  CB  TRP A  62       0.460  -9.943 -11.379  1.00 91.62           C  
ATOM    469  O   TRP A  62       1.023  -9.331  -8.372  1.00 91.62           O  
ATOM    470  CG  TRP A  62      -0.660  -9.673 -12.320  1.00 91.62           C  
ATOM    471  CD1 TRP A  62      -0.584  -9.461 -13.650  1.00 91.62           C  
ATOM    472  CD2 TRP A  62      -2.053  -9.495 -11.966  1.00 91.62           C  
ATOM    473  CE2 TRP A  62      -2.785  -9.207 -13.154  1.00 91.62           C  
ATOM    474  CE3 TRP A  62      -2.748  -9.515 -10.739  1.00 91.62           C  
ATOM    475  NE1 TRP A  62      -1.844  -9.219 -14.160  1.00 91.62           N  
ATOM    476  CH2 TRP A  62      -4.826  -9.034 -11.893  1.00 91.62           C  
ATOM    477  CZ2 TRP A  62      -4.160  -8.965 -13.124  1.00 91.62           C  
ATOM    478  CZ3 TRP A  62      -4.132  -9.289 -10.702  1.00 91.62           C  
ATOM    479  N   ALA A  63       3.032  -9.125  -9.348  1.00 92.88           N  
ATOM    480  CA  ALA A  63       3.808  -9.347  -8.131  1.00 92.88           C  
ATOM    481  C   ALA A  63       3.576  -8.261  -7.068  1.00 92.88           C  
ATOM    482  CB  ALA A  63       5.293  -9.379  -8.507  1.00 92.88           C  
ATOM    483  O   ALA A  63       3.725  -8.533  -5.871  1.00 92.88           O  
ATOM    484  N   LEU A  64       3.235  -7.043  -7.495  1.00 90.00           N  
ATOM    485  CA  LEU A  64       2.922  -5.910  -6.631  1.00 90.00           C  
ATOM    486  C   LEU A  64       1.410  -5.806  -6.418  1.00 90.00           C  
ATOM    487  CB  LEU A  64       3.535  -4.654  -7.272  1.00 90.00           C  
ATOM    488  O   LEU A  64       0.947  -5.814  -5.279  1.00 90.00           O  
ATOM    489  CG  LEU A  64       3.448  -3.381  -6.415  1.00 90.00           C  
ATOM    490  CD1 LEU A  64       4.193  -3.509  -5.085  1.00 90.00           C  
ATOM    491  CD2 LEU A  64       4.092  -2.241  -7.203  1.00 90.00           C  
ATOM    492  N   THR A  65       0.655  -5.818  -7.514  1.00 88.50           N  
ATOM    493  CA  THR A  65      -0.794  -5.608  -7.523  1.00 88.50           C  
ATOM    494  C   THR A  65      -1.545  -6.696  -6.741  1.00 88.50           C  
ATOM    495  CB  THR A  65      -1.245  -5.526  -8.990  1.00 88.50           C  
ATOM    496  O   THR A  65      -2.380  -6.391  -5.903  1.00 88.50           O  
ATOM    497  CG2 THR A  65      -2.676  -5.081  -9.181  1.00 88.50           C  
ATOM    498  OG1 THR A  65      -0.465  -4.580  -9.680  1.00 88.50           O  
ATOM    499  N   SER A  66      -1.211  -7.985  -6.885  1.00 91.81           N  
ATOM    500  CA  SER A  66      -1.916  -9.056  -6.143  1.00 91.81           C  
ATOM    501  C   SER A  66      -1.886  -8.888  -4.616  1.00 91.81           C  
ATOM    502  CB  SER A  66      -1.331 -10.424  -6.492  1.00 91.81           C  
ATOM    503  O   SER A  66      -2.879  -9.160  -3.931  1.00 91.81           O  
ATOM    504  OG  SER A  66       0.056 -10.475  -6.208  1.00 91.81           O  
ATOM    505  N   TYR A  67      -0.756  -8.413  -4.089  1.00 93.31           N  
ATOM    506  CA  TYR A  67      -0.573  -8.145  -2.669  1.00 93.31           C  
ATOM    507  C   TYR A  67      -1.461  -6.993  -2.209  1.00 93.31           C  
ATOM    508  CB  TYR A  67       0.904  -7.812  -2.411  1.00 93.31           C  
ATOM    509  O   TYR A  67      -2.216  -7.116  -1.247  1.00 93.31           O  
ATOM    510  CG  TYR A  67       1.201  -7.501  -0.960  1.00 93.31           C  
ATOM    511  CD1 TYR A  67       1.010  -6.204  -0.438  1.00 93.31           C  
ATOM    512  CD2 TYR A  67       1.610  -8.542  -0.116  1.00 93.31           C  
ATOM    513  CE1 TYR A  67       1.178  -5.951   0.936  1.00 93.31           C  
ATOM    514  CE2 TYR A  67       1.796  -8.293   1.250  1.00 93.31           C  
ATOM    515  OH  TYR A  67       1.599  -6.902   3.117  1.00 93.31           O  
ATOM    516  CZ  TYR A  67       1.544  -7.017   1.778  1.00 93.31           C  
ATOM    517  N   VAL A  68      -1.369  -5.856  -2.888  1.00 86.25           N  
ATOM    518  CA  VAL A  68      -1.990  -4.639  -2.387  1.00 86.25           C  
ATOM    519  C   VAL A  68      -3.524  -4.680  -2.621  1.00 86.25           C  
ATOM    520  CB  VAL A  68      -1.219  -3.419  -2.926  1.00 86.25           C  
ATOM    521  O   VAL A  68      -4.271  -4.148  -1.800  1.00 86.25           O  
ATOM    522  CG1 VAL A  68      -1.738  -2.114  -2.297  1.00 86.25           C  
ATOM    523  CG2 VAL A  68       0.295  -3.387  -2.690  1.00 86.25           C  
ATOM    524  N   ILE A  69      -4.033  -5.448  -3.602  1.00 84.69           N  
ATOM    525  CA  ILE A  69      -5.480  -5.583  -3.861  1.00 84.69           C  
ATOM    526  C   ILE A  69      -6.139  -6.285  -2.683  1.00 84.69           C  
ATOM    527  CB  ILE A  69      -5.753  -6.443  -5.114  1.00 84.69           C  
ATOM    528  O   ILE A  69      -7.166  -5.860  -2.149  1.00 84.69           O  
ATOM    529  CG1 ILE A  69      -5.351  -5.811  -6.447  1.00 84.69           C  
ATOM    530  CG2 ILE A  69      -7.248  -6.764  -5.246  1.00 84.69           C  
ATOM    531  CD1 ILE A  69      -5.305  -6.888  -7.551  1.00 84.69           C  
ATOM    532  N   THR A  70      -5.560  -7.423  -2.308  1.00 89.25           N  
ATOM    533  CA  THR A  70      -6.056  -8.224  -1.194  1.00 89.25           C  
ATOM    534  C   THR A  70      -5.854  -7.493   0.122  1.00 89.25           C  
ATOM    535  CB  THR A  70      -5.373  -9.583  -1.135  1.00 89.25           C  
ATOM    536  O   THR A  70      -6.724  -7.557   0.987  1.00 89.25           O  
ATOM    537  CG2 THR A  70      -5.837 -10.511  -2.251  1.00 89.25           C  
ATOM    538  OG1 THR A  70      -3.980  -9.437  -1.213  1.00 89.25           O  
ATOM    539  N   PHE A  71      -4.780  -6.716   0.250  1.00 88.81           N  
ATOM    540  CA  PHE A  71      -4.615  -5.796   1.362  1.00 88.81           C  
ATOM    541  C   PHE A  71      -5.781  -4.791   1.446  1.00 88.81           C  
ATOM    542  CB  PHE A  71      -3.245  -5.124   1.254  1.00 88.81           C  
ATOM    543  O   PHE A  71      -6.466  -4.715   2.466  1.00 88.81           O  
ATOM    544  CG  PHE A  71      -2.895  -4.277   2.449  1.00 88.81           C  
ATOM    545  CD1 PHE A  71      -3.485  -3.010   2.606  1.00 88.81           C  
ATOM    546  CD2 PHE A  71      -1.961  -4.741   3.389  1.00 88.81           C  
ATOM    547  CE1 PHE A  71      -3.170  -2.231   3.727  1.00 88.81           C  
ATOM    548  CE2 PHE A  71      -1.631  -3.945   4.498  1.00 88.81           C  
ATOM    549  CZ  PHE A  71      -2.250  -2.699   4.675  1.00 88.81           C  
ATOM    550  N   ALA A  72      -6.069  -4.060   0.366  1.00 82.25           N  
ATOM    551  CA  ALA A  72      -7.120  -3.045   0.326  1.00 82.25           C  
ATOM    552  C   ALA A  72      -8.519  -3.633   0.577  1.00 82.25           C  
ATOM    553  CB  ALA A  72      -7.046  -2.323  -1.026  1.00 82.25           C  
ATOM    554  O   ALA A  72      -9.318  -3.035   1.297  1.00 82.25           O  
ATOM    555  N   GLY A  73      -8.812  -4.819   0.036  1.00 79.50           N  
ATOM    556  CA  GLY A  73     -10.098  -5.486   0.238  1.00 79.50           C  
ATOM    557  C   GLY A  73     -10.302  -5.994   1.670  1.00 79.50           C  
ATOM    558  O   GLY A  73     -11.387  -5.847   2.234  1.00 79.50           O  
ATOM    559  N   PHE A  74      -9.276  -6.597   2.279  1.00 86.75           N  
ATOM    560  CA  PHE A  74      -9.425  -7.302   3.556  1.00 86.75           C  
ATOM    561  C   PHE A  74      -9.117  -6.454   4.798  1.00 86.75           C  
ATOM    562  CB  PHE A  74      -8.610  -8.601   3.540  1.00 86.75           C  
ATOM    563  O   PHE A  74      -9.489  -6.868   5.898  1.00 86.75           O  
ATOM    564  CG  PHE A  74      -9.245  -9.726   2.741  1.00 86.75           C  
ATOM    565  CD1 PHE A  74     -10.047 -10.677   3.399  1.00 86.75           C  
ATOM    566  CD2 PHE A  74      -9.048  -9.835   1.351  1.00 86.75           C  
ATOM    567  CE1 PHE A  74     -10.633 -11.732   2.677  1.00 86.75           C  
ATOM    568  CE2 PHE A  74      -9.613 -10.900   0.631  1.00 86.75           C  
ATOM    569  CZ  PHE A  74     -10.406 -11.851   1.294  1.00 86.75           C  
ATOM    570  N   ILE A  75      -8.497  -5.275   4.665  1.00 84.31           N  
ATOM    571  CA  ILE A  75      -8.081  -4.446   5.814  1.00 84.31           C  
ATOM    572  C   ILE A  75      -9.250  -4.097   6.747  1.00 84.31           C  
ATOM    573  CB  ILE A  75      -7.321  -3.185   5.334  1.00 84.31           C  
ATOM    574  O   ILE A  75      -9.150  -4.254   7.966  1.00 84.31           O  
ATOM    575  CG1 ILE A  75      -6.719  -2.420   6.534  1.00 84.31           C  
ATOM    576  CG2 ILE A  75      -8.204  -2.271   4.474  1.00 84.31           C  
ATOM    577  CD1 ILE A  75      -5.921  -1.167   6.158  1.00 84.31           C  
ATOM    578  N   ALA A  76     -10.395  -3.690   6.193  1.00 78.12           N  
ATOM    579  CA  ALA A  76     -11.561  -3.319   6.990  1.00 78.12           C  
ATOM    580  C   ALA A  76     -12.200  -4.544   7.668  1.00 78.12           C  
ATOM    581  CB  ALA A  76     -12.536  -2.560   6.085  1.00 78.12           C  
ATOM    582  O   ALA A  76     -12.614  -4.473   8.828  1.00 78.12           O  
ATOM    583  N   PHE A  77     -12.224  -5.688   6.974  1.00 82.56           N  
ATOM    584  CA  PHE A  77     -12.720  -6.951   7.516  1.00 82.56           C  
ATOM    585  C   PHE A  77     -11.844  -7.440   8.678  1.00 82.56           C  
ATOM    586  CB  PHE A  77     -12.808  -7.992   6.390  1.00 82.56           C  
ATOM    587  O   PHE A  77     -12.347  -7.676   9.779  1.00 82.56           O  
ATOM    588  CG  PHE A  77     -13.229  -9.366   6.871  1.00 82.56           C  
ATOM    589  CD1 PHE A  77     -12.269 -10.379   7.053  1.00 82.56           C  
ATOM    590  CD2 PHE A  77     -14.581  -9.626   7.164  1.00 82.56           C  
ATOM    591  CE1 PHE A  77     -12.659 -11.643   7.528  1.00 82.56           C  
ATOM    592  CE2 PHE A  77     -14.971 -10.891   7.639  1.00 82.56           C  
ATOM    593  CZ  PHE A  77     -14.009 -11.899   7.824  1.00 82.56           C  
ATOM    594  N   PHE A  78     -10.527  -7.537   8.478  1.00 86.81           N  
ATOM    595  CA  PHE A  78      -9.621  -8.026   9.514  1.00 86.81           C  
ATOM    596  C   PHE A  78      -9.433  -7.053  10.673  1.00 86.81           C  
ATOM    597  CB  PHE A  78      -8.276  -8.447   8.921  1.00 86.81           C  
ATOM    598  O   PHE A  78      -9.232  -7.517  11.794  1.00 86.81           O  
ATOM    599  CG  PHE A  78      -8.299  -9.706   8.074  1.00 86.81           C  
ATOM    600  CD1 PHE A  78      -9.090 -10.823   8.421  1.00 86.81           C  
ATOM    601  CD2 PHE A  78      -7.458  -9.789   6.955  1.00 86.81           C  
ATOM    602  CE1 PHE A  78      -9.062 -11.986   7.633  1.00 86.81           C  
ATOM    603  CE2 PHE A  78      -7.446 -10.943   6.158  1.00 86.81           C  
ATOM    604  CZ  PHE A  78      -8.249 -12.043   6.491  1.00 86.81           C  
ATOM    605  N   GLY A  79      -9.599  -5.744  10.463  1.00 83.00           N  
ATOM    606  CA  GLY A  79      -9.666  -4.792  11.571  1.00 83.00           C  
ATOM    607  C   GLY A  79     -10.803  -5.115  12.541  1.00 83.00           C  
ATOM    608  O   GLY A  79     -10.586  -5.213  13.747  1.00 83.00           O  
ATOM    609  N   ARG A  80     -11.998  -5.415  12.017  1.00 78.94           N  
ATOM    610  CA  ARG A  80     -13.135  -5.826  12.853  1.00 78.94           C  
ATOM    611  C   ARG A  80     -12.921  -7.184  13.515  1.00 78.94           C  
ATOM    612  CB  ARG A  80     -14.416  -5.868  12.020  1.00 78.94           C  
ATOM    613  O   ARG A  80     -13.291  -7.362  14.674  1.00 78.94           O  
ATOM    614  CG  ARG A  80     -14.874  -4.524  11.454  1.00 78.94           C  
ATOM    615  CD  ARG A  80     -15.315  -3.566  12.565  1.00 78.94           C  
ATOM    616  NE  ARG A  80     -16.125  -2.480  11.989  1.00 78.94           N  
ATOM    617  NH1 ARG A  80     -17.603  -2.189  13.723  1.00 78.94           N  
ATOM    618  NH2 ARG A  80     -17.976  -1.188  11.764  1.00 78.94           N  
ATOM    619  CZ  ARG A  80     -17.224  -1.955  12.497  1.00 78.94           C  
ATOM    620  N   VAL A  81     -12.335  -8.146  12.800  1.00 84.69           N  
ATOM    621  CA  VAL A  81     -11.991  -9.455  13.381  1.00 84.69           C  
ATOM    622  C   VAL A  81     -11.002  -9.283  14.540  1.00 84.69           C  
ATOM    623  CB  VAL A  81     -11.448 -10.421  12.311  1.00 84.69           C  
ATOM    624  O   VAL A  81     -11.206  -9.886  15.593  1.00 84.69           O  
ATOM    625  CG1 VAL A  81     -10.960 -11.744  12.916  1.00 84.69           C  
ATOM    626  CG2 VAL A  81     -12.536 -10.772  11.285  1.00 84.69           C  
ATOM    627  N   GLY A  82      -9.994  -8.419  14.392  1.00 85.38           N  
ATOM    628  CA  GLY A  82      -9.041  -8.056  15.444  1.00 85.38           C  
ATOM    629  C   GLY A  82      -9.714  -7.470  16.684  1.00 85.38           C  
ATOM    630  O   GLY A  82      -9.481  -7.947  17.798  1.00 85.38           O  
ATOM    631  N   ASP A  83     -10.618  -6.508  16.496  1.00 81.81           N  
ATOM    632  CA  ASP A  83     -11.350  -5.870  17.596  1.00 81.81           C  
ATOM    633  C   ASP A  83     -12.231  -6.851  18.376  1.00 81.81           C  
ATOM    634  CB  ASP A  83     -12.214  -4.730  17.039  1.00 81.81           C  
ATOM    635  O   ASP A  83     -12.404  -6.718  19.591  1.00 81.81           O  
ATOM    636  CG  ASP A  83     -11.400  -3.500  16.634  1.00 81.81           C  
ATOM    637  OD1 ASP A  83     -10.297  -3.315  17.210  1.00 81.81           O  
ATOM    638  OD2 ASP A  83     -11.954  -2.721  15.825  1.00 81.81           O  
ATOM    639  N   ILE A  84     -12.768  -7.861  17.689  1.00 80.94           N  
ATOM    640  CA  ILE A  84     -13.622  -8.880  18.294  1.00 80.94           C  
ATOM    641  C   ILE A  84     -12.791  -9.958  18.995  1.00 80.94           C  
ATOM    642  CB  ILE A  84     -14.575  -9.466  17.234  1.00 80.94           C  
ATOM    643  O   ILE A  84     -13.036 -10.260  20.162  1.00 80.94           O  
ATOM    644  CG1 ILE A  84     -15.577  -8.398  16.743  1.00 80.94           C  
ATOM    645  CG2 ILE A  84     -15.337 -10.643  17.851  1.00 80.94           C  
ATOM    646  CD1 ILE A  84     -16.316  -8.805  15.463  1.00 80.94           C  
ATOM    647  N   VAL A  85     -11.835 -10.567  18.292  1.00 84.50           N  
ATOM    648  CA  VAL A  85     -11.096 -11.749  18.765  1.00 84.50           C  
ATOM    649  C   VAL A  85      -9.965 -11.362  19.725  1.00 84.50           C  
ATOM    650  CB  VAL A  85     -10.577 -12.564  17.560  1.00 84.50           C  
ATOM    651  O   VAL A  85      -9.678 -12.096  20.669  1.00 84.50           O  
ATOM    652  CG1 VAL A  85      -9.821 -13.823  17.994  1.00 84.50           C  
ATOM    653  CG2 VAL A  85     -11.737 -13.045  16.671  1.00 84.50           C  
ATOM    654  N   GLY A  86      -9.351 -10.197  19.529  1.00 87.88           N  
ATOM    655  CA  GLY A  86      -8.190  -9.724  20.277  1.00 87.88           C  
ATOM    656  C   GLY A  86      -7.050  -9.334  19.338  1.00 87.88           C  
ATOM    657  O   GLY A  86      -6.508 -10.171  18.615  1.00 87.88           O  
ATOM    658  N   ASN A  87      -6.677  -8.055  19.369  1.00 89.88           N  
ATOM    659  CA  ASN A  87      -5.694  -7.478  18.450  1.00 89.88           C  
ATOM    660  C   ASN A  87      -4.280  -8.058  18.617  1.00 89.88           C  
ATOM    661  CB  ASN A  87      -5.719  -5.945  18.609  1.00 89.88           C  
ATOM    662  O   ASN A  87      -3.556  -8.185  17.639  1.00 89.88           O  
ATOM    663  CG  ASN A  87      -7.035  -5.380  18.111  1.00 89.88           C  
ATOM    664  ND2 ASN A  87      -7.764  -4.618  18.893  1.00 89.88           N  
ATOM    665  OD1 ASN A  87      -7.433  -5.647  17.002  1.00 89.88           O  
ATOM    666  N   GLY A  88      -3.876  -8.457  19.824  1.00 91.56           N  
ATOM    667  CA  GLY A  88      -2.559  -9.038  20.088  1.00 91.56           C  
ATOM    668  C   GLY A  88      -2.395 -10.430  19.496  1.00 91.56           C  
ATOM    669  O   GLY A  88      -1.400 -10.706  18.824  1.00 91.56           O  
ATOM    670  N   ILE A  89      -3.382 -11.306  19.708  1.00 91.56           N  
ATOM    671  CA  ILE A  89      -3.330 -12.661  19.148  1.00 91.56           C  
ATOM    672  C   ILE A  89      -3.533 -12.658  17.632  1.00 91.56           C  
ATOM    673  CB  ILE A  89      -4.289 -13.619  19.881  1.00 91.56           C  
ATOM    674  O   ILE A  89      -2.841 -13.389  16.927  1.00 91.56           O  
ATOM    675  CG1 ILE A  89      -3.864 -15.077  19.607  1.00 91.56           C  
ATOM    676  CG2 ILE A  89      -5.769 -13.408  19.509  1.00 91.56           C  
ATOM    677  CD1 ILE A  89      -4.319 -16.029  20.712  1.00 91.56           C  
ATOM    678  N   MET A  90      -4.423 -11.805  17.117  1.00 93.75           N  
ATOM    679  CA  MET A  90      -4.634 -11.681  15.676  1.00 93.75           C  
ATOM    680  C   MET A  90      -3.395 -11.128  14.977  1.00 93.75           C  
ATOM    681  CB  MET A  90      -5.891 -10.857  15.380  1.00 93.75           C  
ATOM    682  O   MET A  90      -3.000 -11.688  13.960  1.00 93.75           O  
ATOM    683  CG  MET A  90      -7.181 -11.622  15.709  1.00 93.75           C  
ATOM    684  SD  MET A  90      -7.484 -13.134  14.744  1.00 93.75           S  
ATOM    685  CE  MET A  90      -6.878 -14.422  15.867  1.00 93.75           C  
ATOM    686  N   MET A  91      -2.697 -10.144  15.558  1.00 95.06           N  
ATOM    687  CA  MET A  91      -1.425  -9.675  14.998  1.00 95.06           C  
ATOM    688  C   MET A  91      -0.391 -10.807  14.908  1.00 95.06           C  
ATOM    689  CB  MET A  91      -0.889  -8.490  15.812  1.00 95.06           C  
ATOM    690  O   MET A  91       0.254 -10.949  13.877  1.00 95.06           O  
ATOM    691  CG  MET A  91       0.160  -7.692  15.035  1.00 95.06           C  
ATOM    692  SD  MET A  91       0.594  -6.123  15.836  1.00 95.06           S  
ATOM    693  CE  MET A  91       2.139  -6.608  16.626  1.00 95.06           C  
ATOM    694  N   CYS A  92      -0.285 -11.667  15.931  1.00 95.44           N  
ATOM    695  CA  CYS A  92       0.579 -12.850  15.875  1.00 95.44           C  
ATOM    696  C   CYS A  92       0.178 -13.808  14.743  1.00 95.44           C  
ATOM    697  CB  CYS A  92       0.531 -13.573  17.227  1.00 95.44           C  
ATOM    698  O   CYS A  92       1.036 -14.252  13.983  1.00 95.44           O  
ATOM    699  SG  CYS A  92       1.589 -15.047  17.166  1.00 95.44           S  
ATOM    700  N   VAL A  93      -1.113 -14.136  14.628  1.00 96.12           N  
ATOM    701  CA  VAL A  93      -1.624 -15.035  13.582  1.00 96.12           C  
ATOM    702  C   VAL A  93      -1.314 -14.472  12.198  1.00 96.12           C  
ATOM    703  CB  VAL A  93      -3.135 -15.286  13.765  1.00 96.12           C  
ATOM    704  O   VAL A  93      -0.746 -15.177  11.367  1.00 96.12           O  
ATOM    705  CG1 VAL A  93      -3.772 -15.999  12.566  1.00 96.12           C  
ATOM    706  CG2 VAL A  93      -3.381 -16.160  15.003  1.00 96.12           C  
ATOM    707  N   PHE A  94      -1.609 -13.193  11.964  1.00 97.56           N  
ATOM    708  CA  PHE A  94      -1.330 -12.548  10.688  1.00 97.56           C  
ATOM    709  C   PHE A  94       0.168 -12.476  10.386  1.00 97.56           C  
ATOM    710  CB  PHE A  94      -1.976 -11.162  10.646  1.00 97.56           C  
ATOM    711  O   PHE A  94       0.556 -12.756   9.258  1.00 97.56           O  
ATOM    712  CG  PHE A  94      -3.493 -11.159  10.651  1.00 97.56           C  
ATOM    713  CD1 PHE A  94      -4.205 -11.918   9.701  1.00 97.56           C  
ATOM    714  CD2 PHE A  94      -4.199 -10.355  11.566  1.00 97.56           C  
ATOM    715  CE1 PHE A  94      -5.610 -11.905   9.694  1.00 97.56           C  
ATOM    716  CE2 PHE A  94      -5.605 -10.337  11.554  1.00 97.56           C  
ATOM    717  CZ  PHE A  94      -6.309 -11.125  10.630  1.00 97.56           C  
ATOM    718  N   SER A  95       1.032 -12.203  11.370  1.00 97.69           N  
ATOM    719  CA  SER A  95       2.485 -12.259  11.164  1.00 97.69           C  
ATOM    720  C   SER A  95       2.971 -13.671  10.801  1.00 97.69           C  
ATOM    721  CB  SER A  95       3.236 -11.741  12.393  1.00 97.69           C  
ATOM    722  O   SER A  95       3.771 -13.820   9.886  1.00 97.69           O  
ATOM    723  OG  SER A  95       2.925 -10.387  12.657  1.00 97.69           O  
ATOM    724  N   VAL A  96       2.452 -14.734  11.429  1.00 98.12           N  
ATOM    725  CA  VAL A  96       2.804 -16.115  11.034  1.00 98.12           C  
ATOM    726  C   VAL A  96       2.367 -16.408   9.599  1.00 98.12           C  
ATOM    727  CB  VAL A  96       2.209 -17.159  12.000  1.00 98.12           C  
ATOM    728  O   VAL A  96       3.157 -16.925   8.811  1.00 98.12           O  
ATOM    729  CG1 VAL A  96       2.400 -18.599  11.502  1.00 98.12           C  
ATOM    730  CG2 VAL A  96       2.878 -17.071  13.375  1.00 98.12           C  
ATOM    731  N   ILE A  97       1.129 -16.053   9.246  1.00 98.19           N  
ATOM    732  CA  ILE A  97       0.589 -16.245   7.894  1.00 98.19           C  
ATOM    733  C   ILE A  97       1.435 -15.472   6.871  1.00 98.19           C  
ATOM    734  CB  ILE A  97      -0.904 -15.843   7.868  1.00 98.19           C  
ATOM    735  O   ILE A  97       1.837 -16.038   5.855  1.00 98.19           O  
ATOM    736  CG1 ILE A  97      -1.745 -16.828   8.715  1.00 98.19           C  
ATOM    737  CG2 ILE A  97      -1.454 -15.856   6.438  1.00 98.19           C  
ATOM    738  CD1 ILE A  97      -3.201 -16.386   8.912  1.00 98.19           C  
ATOM    739  N   PHE A  98       1.774 -14.216   7.167  1.00 98.44           N  
ATOM    740  CA  PHE A  98       2.648 -13.387   6.340  1.00 98.44           C  
ATOM    741  C   PHE A  98       4.008 -14.058   6.118  1.00 98.44           C  
ATOM    742  CB  PHE A  98       2.814 -12.017   7.010  1.00 98.44           C  
ATOM    743  O   PHE A  98       4.475 -14.151   4.982  1.00 98.44           O  
ATOM    744  CG  PHE A  98       3.596 -11.026   6.178  1.00 98.44           C  
ATOM    745  CD1 PHE A  98       5.003 -11.094   6.118  1.00 98.44           C  
ATOM    746  CD2 PHE A  98       2.913 -10.035   5.453  1.00 98.44           C  
ATOM    747  CE1 PHE A  98       5.724 -10.183   5.330  1.00 98.44           C  
ATOM    748  CE2 PHE A  98       3.642  -9.118   4.682  1.00 98.44           C  
ATOM    749  CZ  PHE A  98       5.039  -9.190   4.615  1.00 98.44           C  
ATOM    750  N   GLY A  99       4.635 -14.572   7.180  1.00 98.19           N  
ATOM    751  CA  GLY A  99       5.891 -15.312   7.093  1.00 98.19           C  
ATOM    752  C   GLY A  99       5.774 -16.546   6.195  1.00 98.19           C  
ATOM    753  O   GLY A  99       6.550 -16.689   5.253  1.00 98.19           O  
ATOM    754  N   ILE A 100       4.779 -17.407   6.427  1.00 98.44           N  
ATOM    755  CA  ILE A 100       4.564 -18.632   5.636  1.00 98.44           C  
ATOM    756  C   ILE A 100       4.405 -18.306   4.148  1.00 98.44           C  
ATOM    757  CB  ILE A 100       3.347 -19.422   6.172  1.00 98.44           C  
ATOM    758  O   ILE A 100       5.076 -18.913   3.313  1.00 98.44           O  
ATOM    759  CG1 ILE A 100       3.672 -20.009   7.565  1.00 98.44           C  
ATOM    760  CG2 ILE A 100       2.940 -20.556   5.206  1.00 98.44           C  
ATOM    761  CD1 ILE A 100       2.447 -20.568   8.300  1.00 98.44           C  
ATOM    762  N   PHE A 101       3.571 -17.324   3.799  1.00 98.50           N  
ATOM    763  CA  PHE A 101       3.403 -16.937   2.399  1.00 98.50           C  
ATOM    764  C   PHE A 101       4.640 -16.242   1.822  1.00 98.50           C  
ATOM    765  CB  PHE A 101       2.119 -16.125   2.210  1.00 98.50           C  
ATOM    766  O   PHE A 101       4.905 -16.405   0.633  1.00 98.50           O  
ATOM    767  CG  PHE A 101       0.872 -16.988   2.264  1.00 98.50           C  
ATOM    768  CD1 PHE A 101       0.630 -17.929   1.246  1.00 98.50           C  
ATOM    769  CD2 PHE A 101      -0.042 -16.867   3.323  1.00 98.50           C  
ATOM    770  CE1 PHE A 101      -0.499 -18.765   1.305  1.00 98.50           C  
ATOM    771  CE2 PHE A 101      -1.175 -17.701   3.379  1.00 98.50           C  
ATOM    772  CZ  PHE A 101      -1.401 -18.653   2.374  1.00 98.50           C  
ATOM    773  N   SER A 102       5.460 -15.577   2.647  1.00 98.12           N  
ATOM    774  CA  SER A 102       6.786 -15.101   2.223  1.00 98.12           C  
ATOM    775  C   SER A 102       7.665 -16.274   1.779  1.00 98.12           C  
ATOM    776  CB  SER A 102       7.531 -14.333   3.326  1.00 98.12           C  
ATOM    777  O   SER A 102       8.229 -16.241   0.690  1.00 98.12           O  
ATOM    778  OG  SER A 102       6.756 -13.306   3.910  1.00 98.12           O  
ATOM    779  N   LEU A 103       7.730 -17.350   2.572  1.00 98.44           N  
ATOM    780  CA  LEU A 103       8.497 -18.548   2.217  1.00 98.44           C  
ATOM    781  C   LEU A 103       7.980 -19.190   0.927  1.00 98.44           C  
ATOM    782  CB  LEU A 103       8.454 -19.546   3.386  1.00 98.44           C  
ATOM    783  O   LEU A 103       8.775 -19.534   0.054  1.00 98.44           O  
ATOM    784  CG  LEU A 103       9.202 -20.867   3.123  1.00 98.44           C  
ATOM    785  CD1 LEU A 103      10.699 -20.643   2.906  1.00 98.44           C  
ATOM    786  CD2 LEU A 103       9.017 -21.804   4.315  1.00 98.44           C  
ATOM    787  N   LEU A 104       6.657 -19.318   0.785  1.00 98.19           N  
ATOM    788  CA  LEU A 104       6.042 -19.876  -0.421  1.00 98.19           C  
ATOM    789  C   LEU A 104       6.379 -19.049  -1.673  1.00 98.19           C  
ATOM    790  CB  LEU A 104       4.525 -20.017  -0.217  1.00 98.19           C  
ATOM    791  O   LEU A 104       6.688 -19.627  -2.714  1.00 98.19           O  
ATOM    792  CG  LEU A 104       4.113 -21.085   0.814  1.00 98.19           C  
ATOM    793  CD1 LEU A 104       2.599 -21.041   1.020  1.00 98.19           C  
ATOM    794  CD2 LEU A 104       4.490 -22.501   0.371  1.00 98.19           C  
ATOM    795  N   CYS A 105       6.418 -17.718  -1.562  1.00 97.56           N  
ATOM    796  CA  CYS A 105       6.868 -16.832  -2.639  1.00 97.56           C  
ATOM    797  C   CYS A 105       8.354 -17.030  -2.999  1.00 97.56           C  
ATOM    798  CB  CYS A 105       6.600 -15.374  -2.238  1.00 97.56           C  
ATOM    799  O   CYS A 105       8.722 -16.891  -4.163  1.00 97.56           O  
ATOM    800  SG  CYS A 105       4.819 -15.047  -2.156  1.00 97.56           S  
ATOM    801  N   ALA A 106       9.216 -17.389  -2.042  1.00 96.88           N  
ATOM    802  CA  ALA A 106      10.638 -17.632  -2.308  1.00 96.88           C  
ATOM    803  C   ALA A 106      10.893 -18.933  -3.093  1.00 96.88           C  
ATOM    804  CB  ALA A 106      11.400 -17.676  -0.977  1.00 96.88           C  
ATOM    805  O   ALA A 106      11.797 -18.994  -3.931  1.00 96.88           O  
ATOM    806  N   VAL A 107      10.126 -19.988  -2.798  1.00 96.81           N  
ATOM    807  CA  VAL A 107      10.416 -21.352  -3.281  1.00 96.81           C  
ATOM    808  C   VAL A 107       9.666 -21.727  -4.554  1.00 96.81           C  
ATOM    809  CB  VAL A 107      10.169 -22.410  -2.188  1.00 96.81           C  
ATOM    810  O   VAL A 107      10.103 -22.624  -5.275  1.00 96.81           O  
ATOM    811  CG1 VAL A 107      11.038 -22.146  -0.954  1.00 96.81           C  
ATOM    812  CG2 VAL A 107       8.700 -22.505  -1.759  1.00 96.81           C  
ATOM    813  N   VAL A 108       8.540 -21.072  -4.841  1.00 95.94           N  
ATOM    814  CA  VAL A 108       7.677 -21.475  -5.952  1.00 95.94           C  
ATOM    815  C   VAL A 108       8.300 -21.119  -7.315  1.00 95.94           C  
ATOM    816  CB  VAL A 108       6.256 -20.930  -5.762  1.00 95.94           C  
ATOM    817  O   VAL A 108       8.753 -19.990  -7.511  1.00 95.94           O  
ATOM    818  CG1 VAL A 108       6.135 -19.428  -6.006  1.00 95.94           C  
ATOM    819  CG2 VAL A 108       5.258 -21.663  -6.656  1.00 95.94           C  
ATOM    820  N   PRO A 109       8.331 -22.059  -8.282  1.00 92.06           N  
ATOM    821  CA  PRO A 109       8.926 -21.822  -9.600  1.00 92.06           C  
ATOM    822  C   PRO A 109       7.937 -21.258 -10.629  1.00 92.06           C  
ATOM    823  CB  PRO A 109       9.446 -23.196 -10.027  1.00 92.06           C  
ATOM    824  O   PRO A 109       8.341 -20.863 -11.716  1.00 92.06           O  
ATOM    825  CG  PRO A 109       8.412 -24.151  -9.434  1.00 92.06           C  
ATOM    826  CD  PRO A 109       8.042 -23.480  -8.113  1.00 92.06           C  
ATOM    827  N   ASN A 110       6.639 -21.238 -10.317  1.00 94.50           N  
ATOM    828  CA  ASN A 110       5.582 -20.800 -11.224  1.00 94.50           C  
ATOM    829  C   ASN A 110       5.084 -19.394 -10.847  1.00 94.50           C  
ATOM    830  CB  ASN A 110       4.471 -21.862 -11.196  1.00 94.50           C  
ATOM    831  O   ASN A 110       4.713 -19.165  -9.695  1.00 94.50           O  
ATOM    832  CG  ASN A 110       3.291 -21.456 -12.051  1.00 94.50           C  
ATOM    833  ND2 ASN A 110       3.183 -21.945 -13.262  1.00 94.50           N  
ATOM    834  OD1 ASN A 110       2.474 -20.653 -11.647  1.00 94.50           O  
ATOM    835  N   PHE A 111       5.033 -18.480 -11.821  1.00 95.38           N  
ATOM    836  CA  PHE A 111       4.655 -17.082 -11.588  1.00 95.38           C  
ATOM    837  C   PHE A 111       3.191 -16.898 -11.153  1.00 95.38           C  
ATOM    838  CB  PHE A 111       4.932 -16.260 -12.853  1.00 95.38           C  
ATOM    839  O   PHE A 111       2.888 -16.055 -10.311  1.00 95.38           O  
ATOM    840  CG  PHE A 111       4.655 -14.789 -12.633  1.00 95.38           C  
ATOM    841  CD1 PHE A 111       3.540 -14.173 -13.233  1.00 95.38           C  
ATOM    842  CD2 PHE A 111       5.461 -14.064 -11.736  1.00 95.38           C  
ATOM    843  CE1 PHE A 111       3.221 -12.844 -12.913  1.00 95.38           C  
ATOM    844  CE2 PHE A 111       5.133 -12.740 -11.411  1.00 95.38           C  
ATOM    845  CZ  PHE A 111       4.010 -12.135 -11.990  1.00 95.38           C  
ATOM    846  N   ILE A 112       2.269 -17.714 -11.670  1.00 95.19           N  
ATOM    847  CA  ILE A 112       0.856 -17.659 -11.269  1.00 95.19           C  
ATOM    848  C   ILE A 112       0.728 -18.064  -9.799  1.00 95.19           C  
ATOM    849  CB  ILE A 112      -0.024 -18.541 -12.187  1.00 95.19           C  
ATOM    850  O   ILE A 112       0.100 -17.362  -9.010  1.00 95.19           O  
ATOM    851  CG1 ILE A 112       0.078 -18.073 -13.657  1.00 95.19           C  
ATOM    852  CG2 ILE A 112      -1.486 -18.525 -11.704  1.00 95.19           C  
ATOM    853  CD1 ILE A 112      -0.574 -19.034 -14.659  1.00 95.19           C  
ATOM    854  N   ALA A 113       1.375 -19.161  -9.402  1.00 96.56           N  
ATOM    855  CA  ALA A 113       1.388 -19.604  -8.013  1.00 96.56           C  
ATOM    856  C   ALA A 113       2.083 -18.584  -7.090  1.00 96.56           C  
ATOM    857  CB  ALA A 113       2.030 -20.990  -7.959  1.00 96.56           C  
ATOM    858  O   ALA A 113       1.575 -18.312  -6.004  1.00 96.56           O  
ATOM    859  N   PHE A 114       3.181 -17.961  -7.538  1.00 97.50           N  
ATOM    860  CA  PHE A 114       3.815 -16.832  -6.846  1.00 97.50           C  
ATOM    861  C   PHE A 114       2.818 -15.694  -6.602  1.00 97.50           C  
ATOM    862  CB  PHE A 114       5.026 -16.344  -7.657  1.00 97.50           C  
ATOM    863  O   PHE A 114       2.646 -15.263  -5.465  1.00 97.50           O  
ATOM    864  CG  PHE A 114       5.679 -15.102  -7.095  1.00 97.50           C  
ATOM    865  CD1 PHE A 114       5.254 -13.831  -7.520  1.00 97.50           C  
ATOM    866  CD2 PHE A 114       6.704 -15.216  -6.142  1.00 97.50           C  
ATOM    867  CE1 PHE A 114       5.842 -12.682  -6.970  1.00 97.50           C  
ATOM    868  CE2 PHE A 114       7.301 -14.062  -5.605  1.00 97.50           C  
ATOM    869  CZ  PHE A 114       6.862 -12.792  -6.012  1.00 97.50           C  
ATOM    870  N   THR A 115       2.106 -15.261  -7.642  1.00 95.75           N  
ATOM    871  CA  THR A 115       1.096 -14.196  -7.569  1.00 95.75           C  
ATOM    872  C   THR A 115      -0.051 -14.554  -6.616  1.00 95.75           C  
ATOM    873  CB  THR A 115       0.580 -13.897  -8.985  1.00 95.75           C  
ATOM    874  O   THR A 115      -0.478 -13.725  -5.815  1.00 95.75           O  
ATOM    875  CG2 THR A 115      -0.502 -12.826  -9.023  1.00 95.75           C  
ATOM    876  OG1 THR A 115       1.645 -13.397  -9.759  1.00 95.75           O  
ATOM    877  N   VAL A 116      -0.521 -15.806  -6.620  1.00 96.19           N  
ATOM    878  CA  VAL A 116      -1.552 -16.277  -5.675  1.00 96.19           C  
ATOM    879  C   VAL A 116      -1.042 -16.245  -4.231  1.00 96.19           C  
ATOM    880  CB  VAL A 116      -2.049 -17.682  -6.067  1.00 96.19           C  
ATOM    881  O   VAL A 116      -1.745 -15.777  -3.337  1.00 96.19           O  
ATOM    882  CG1 VAL A 116      -2.952 -18.311  -4.997  1.00 96.19           C  
ATOM    883  CG2 VAL A 116      -2.859 -17.627  -7.369  1.00 96.19           C  
ATOM    884  N   PHE A 117       0.187 -16.695  -3.972  1.00 97.81           N  
ATOM    885  CA  PHE A 117       0.772 -16.624  -2.630  1.00 97.81           C  
ATOM    886  C   PHE A 117       1.036 -15.186  -2.180  1.00 97.81           C  
ATOM    887  CB  PHE A 117       2.040 -17.483  -2.566  1.00 97.81           C  
ATOM    888  O   PHE A 117       0.827 -14.878  -1.007  1.00 97.81           O  
ATOM    889  CG  PHE A 117       1.829 -18.974  -2.771  1.00 97.81           C  
ATOM    890  CD1 PHE A 117       0.687 -19.630  -2.263  1.00 97.81           C  
ATOM    891  CD2 PHE A 117       2.806 -19.723  -3.452  1.00 97.81           C  
ATOM    892  CE1 PHE A 117       0.522 -21.013  -2.445  1.00 97.81           C  
ATOM    893  CE2 PHE A 117       2.647 -21.109  -3.623  1.00 97.81           C  
ATOM    894  CZ  PHE A 117       1.503 -21.754  -3.123  1.00 97.81           C  
ATOM    895  N   ARG A 118       1.400 -14.286  -3.100  1.00 96.31           N  
ATOM    896  CA  ARG A 118       1.490 -12.844  -2.834  1.00 96.31           C  
ATOM    897  C   ARG A 118       0.144 -12.247  -2.448  1.00 96.31           C  
ATOM    898  CB  ARG A 118       2.062 -12.113  -4.059  1.00 96.31           C  
ATOM    899  O   ARG A 118       0.097 -11.453  -1.513  1.00 96.31           O  
ATOM    900  CG  ARG A 118       3.568 -12.330  -4.235  1.00 96.31           C  
ATOM    901  CD  ARG A 118       4.399 -11.590  -3.182  1.00 96.31           C  
ATOM    902  NE  ARG A 118       4.486 -10.157  -3.515  1.00 96.31           N  
ATOM    903  NH1 ARG A 118       4.377  -9.177  -1.425  1.00 96.31           N  
ATOM    904  NH2 ARG A 118       4.442  -7.924  -3.236  1.00 96.31           N  
ATOM    905  CZ  ARG A 118       4.443  -9.109  -2.716  1.00 96.31           C  
ATOM    906  N   ALA A 119      -0.944 -12.683  -3.078  1.00 95.06           N  
ATOM    907  CA  ALA A 119      -2.294 -12.289  -2.689  1.00 95.06           C  
ATOM    908  C   ALA A 119      -2.623 -12.730  -1.249  1.00 95.06           C  
ATOM    909  CB  ALA A 119      -3.278 -12.857  -3.723  1.00 95.06           C  
ATOM    910  O   ALA A 119      -3.065 -11.935  -0.424  1.00 95.06           O  
ATOM    911  N   PHE A 120      -2.327 -13.975  -0.876  1.00 96.88           N  
ATOM    912  CA  PHE A 120      -2.530 -14.411   0.512  1.00 96.88           C  
ATOM    913  C   PHE A 120      -1.616 -13.695   1.519  1.00 96.88           C  
ATOM    914  CB  PHE A 120      -2.336 -15.917   0.614  1.00 96.88           C  
ATOM    915  O   PHE A 120      -2.017 -13.447   2.658  1.00 96.88           O  
ATOM    916  CG  PHE A 120      -3.458 -16.741   0.026  1.00 96.88           C  
ATOM    917  CD1 PHE A 120      -4.723 -16.722   0.641  1.00 96.88           C  
ATOM    918  CD2 PHE A 120      -3.241 -17.548  -1.104  1.00 96.88           C  
ATOM    919  CE1 PHE A 120      -5.774 -17.491   0.116  1.00 96.88           C  
ATOM    920  CE2 PHE A 120      -4.291 -18.323  -1.625  1.00 96.88           C  
ATOM    921  CZ  PHE A 120      -5.559 -18.291  -1.019  1.00 96.88           C  
ATOM    922  N   GLN A 121      -0.404 -13.321   1.110  1.00 97.56           N  
ATOM    923  CA  GLN A 121       0.482 -12.488   1.920  1.00 97.56           C  
ATOM    924  C   GLN A 121      -0.114 -11.085   2.139  1.00 97.56           C  
ATOM    925  CB  GLN A 121       1.847 -12.411   1.229  1.00 97.56           C  
ATOM    926  O   GLN A 121      -0.059 -10.573   3.256  1.00 97.56           O  
ATOM    927  CG  GLN A 121       2.966 -11.968   2.178  1.00 97.56           C  
ATOM    928  CD  GLN A 121       4.251 -11.659   1.420  1.00 97.56           C  
ATOM    929  NE2 GLN A 121       5.406 -11.782   2.016  1.00 97.56           N  
ATOM    930  OE1 GLN A 121       4.264 -11.297   0.257  1.00 97.56           O  
ATOM    931  N   GLY A 122      -0.735 -10.501   1.109  1.00 95.25           N  
ATOM    932  CA  GLY A 122      -1.450  -9.222   1.177  1.00 95.25           C  
ATOM    933  C   GLY A 122      -2.625  -9.248   2.146  1.00 95.25           C  
ATOM    934  O   GLY A 122      -2.753  -8.361   2.990  1.00 95.25           O  
ATOM    935  N   MET A 123      -3.414 -10.329   2.125  1.00 94.06           N  
ATOM    936  CA  MET A 123      -4.458 -10.581   3.128  1.00 94.06           C  
ATOM    937  C   MET A 123      -3.898 -10.559   4.557  1.00 94.06           C  
ATOM    938  CB  MET A 123      -5.119 -11.948   2.893  1.00 94.06           C  
ATOM    939  O   MET A 123      -4.513  -9.987   5.456  1.00 94.06           O  
ATOM    940  CG  MET A 123      -5.914 -12.040   1.592  1.00 94.06           C  
ATOM    941  SD  MET A 123      -6.654 -13.664   1.261  1.00 94.06           S  
ATOM    942  CE  MET A 123      -7.673 -13.893   2.740  1.00 94.06           C  
ATOM    943  N   ALA A 124      -2.728 -11.162   4.778  1.00 96.38           N  
ATOM    944  CA  ALA A 124      -2.085 -11.163   6.086  1.00 96.38           C  
ATOM    945  C   ALA A 124      -1.642  -9.751   6.506  1.00 96.38           C  
ATOM    946  CB  ALA A 124      -0.926 -12.158   6.060  1.00 96.38           C  
ATOM    947  O   ALA A 124      -1.939  -9.333   7.625  1.00 96.38           O  
ATOM    948  N   GLY A 125      -1.010  -8.991   5.602  1.00 94.56           N  
ATOM    949  CA  GLY A 125      -0.653  -7.585   5.832  1.00 94.56           C  
ATOM    950  C   GLY A 125      -1.861  -6.731   6.226  1.00 94.56           C  
ATOM    951  O   GLY A 125      -1.799  -5.971   7.196  1.00 94.56           O  
ATOM    952  N   ALA A 126      -3.001  -6.956   5.565  1.00 91.25           N  
ATOM    953  CA  ALA A 126      -4.261  -6.260   5.828  1.00 91.25           C  
ATOM    954  C   ALA A 126      -4.744  -6.406   7.279  1.00 91.25           C  
ATOM    955  CB  ALA A 126      -5.329  -6.812   4.877  1.00 91.25           C  
ATOM    956  O   ALA A 126      -5.410  -5.520   7.809  1.00 91.25           O  
ATOM    957  N   GLY A 127      -4.426  -7.528   7.929  1.00 92.75           N  
ATOM    958  CA  GLY A 127      -4.763  -7.768   9.328  1.00 92.75           C  
ATOM    959  C   GLY A 127      -3.767  -7.175  10.327  1.00 92.75           C  
ATOM    960  O   GLY A 127      -4.166  -6.801  11.432  1.00 92.75           O  
ATOM    961  N   ILE A 128      -2.487  -7.045   9.956  1.00 94.94           N  
ATOM    962  CA  ILE A 128      -1.418  -6.548  10.843  1.00 94.94           C  
ATOM    963  C   ILE A 128      -1.645  -5.075  11.202  1.00 94.94           C  
ATOM    964  CB  ILE A 128      -0.020  -6.778  10.207  1.00 94.94           C  
ATOM    965  O   ILE A 128      -1.645  -4.721  12.383  1.00 94.94           O  
ATOM    966  CG1 ILE A 128       0.274  -8.292  10.103  1.00 94.94           C  
ATOM    967  CG2 ILE A 128       1.097  -6.090  11.018  1.00 94.94           C  
ATOM    968  CD1 ILE A 128       1.528  -8.658   9.298  1.00 94.94           C  
ATOM    969  N   VAL A 129      -1.878  -4.224  10.199  1.00 88.38           N  
ATOM    970  CA  VAL A 129      -1.985  -2.766  10.376  1.00 88.38           C  
ATOM    971  C   VAL A 129      -3.114  -2.344  11.330  1.00 88.38           C  
ATOM    972  CB  VAL A 129      -2.073  -2.047   9.014  1.00 88.38           C  
ATOM    973  O   VAL A 129      -2.831  -1.627  12.292  1.00 88.38           O  
ATOM    974  CG1 VAL A 129      -2.216  -0.528   9.176  1.00 88.38           C  
ATOM    975  CG2 VAL A 129      -0.798  -2.316   8.207  1.00 88.38           C  
ATOM    976  N   PRO A 130      -4.383  -2.766  11.166  1.00 86.75           N  
ATOM    977  CA  PRO A 130      -5.439  -2.355  12.090  1.00 86.75           C  
ATOM    978  C   PRO A 130      -5.226  -2.908  13.508  1.00 86.75           C  
ATOM    979  CB  PRO A 130      -6.742  -2.840  11.456  1.00 86.75           C  
ATOM    980  O   PRO A 130      -5.463  -2.187  14.481  1.00 86.75           O  
ATOM    981  CG  PRO A 130      -6.312  -4.025  10.591  1.00 86.75           C  
ATOM    982  CD  PRO A 130      -4.933  -3.593  10.102  1.00 86.75           C  
ATOM    983  N   CYS A 131      -4.696  -4.133  13.648  1.00 91.69           N  
ATOM    984  CA  CYS A 131      -4.340  -4.681  14.959  1.00 91.69           C  
ATOM    985  C   CYS A 131      -3.292  -3.808  15.666  1.00 91.69           C  
ATOM    986  CB  CYS A 131      -3.811  -6.115  14.819  1.00 91.69           C  
ATOM    987  O   CYS A 131      -3.396  -3.577  16.871  1.00 91.69           O  
ATOM    988  SG  CYS A 131      -5.135  -7.270  14.365  1.00 91.69           S  
ATOM    989  N   ALA A 132      -2.315  -3.277  14.925  1.00 91.19           N  
ATOM    990  CA  ALA A 132      -1.299  -2.379  15.456  1.00 91.19           C  
ATOM    991  C   ALA A 132      -1.891  -1.074  16.001  1.00 91.19           C  
ATOM    992  CB  ALA A 132      -0.272  -2.114  14.361  1.00 91.19           C  
ATOM    993  O   ALA A 132      -1.631  -0.728  17.156  1.00 91.19           O  
ATOM    994  N   TYR A 133      -2.733  -0.381  15.226  1.00 86.62           N  
ATOM    995  CA  TYR A 133      -3.408   0.837  15.699  1.00 86.62           C  
ATOM    996  C   TYR A 133      -4.265   0.558  16.939  1.00 86.62           C  
ATOM    997  CB  TYR A 133      -4.260   1.456  14.580  1.00 86.62           C  
ATOM    998  O   TYR A 133      -4.214   1.298  17.923  1.00 86.62           O  
ATOM    999  CG  TYR A 133      -3.461   2.291  13.599  1.00 86.62           C  
ATOM   1000  CD1 TYR A 133      -3.178   3.642  13.888  1.00 86.62           C  
ATOM   1001  CD2 TYR A 133      -2.996   1.727  12.398  1.00 86.62           C  
ATOM   1002  CE1 TYR A 133      -2.402   4.414  12.999  1.00 86.62           C  
ATOM   1003  CE2 TYR A 133      -2.222   2.493  11.507  1.00 86.62           C  
ATOM   1004  OH  TYR A 133      -1.145   4.548  10.942  1.00 86.62           O  
ATOM   1005  CZ  TYR A 133      -1.915   3.835  11.806  1.00 86.62           C  
ATOM   1006  N   ALA A 134      -5.005  -0.548  16.949  1.00 85.81           N  
ATOM   1007  CA  ALA A 134      -5.843  -0.891  18.085  1.00 85.81           C  
ATOM   1008  C   ALA A 134      -5.030  -1.284  19.337  1.00 85.81           C  
ATOM   1009  CB  ALA A 134      -6.804  -1.976  17.621  1.00 85.81           C  
ATOM   1010  O   ALA A 134      -5.435  -0.972  20.457  1.00 85.81           O  
ATOM   1011  N   LEU A 135      -3.865  -1.924  19.185  1.00 89.75           N  
ATOM   1012  CA  LEU A 135      -2.944  -2.191  20.296  1.00 89.75           C  
ATOM   1013  C   LEU A 135      -2.336  -0.904  20.860  1.00 89.75           C  
ATOM   1014  CB  LEU A 135      -1.828  -3.145  19.844  1.00 89.75           C  
ATOM   1015  O   LEU A 135      -2.277  -0.751  22.079  1.00 89.75           O  
ATOM   1016  CG  LEU A 135      -2.260  -4.614  19.720  1.00 89.75           C  
ATOM   1017  CD1 LEU A 135      -1.164  -5.405  19.010  1.00 89.75           C  
ATOM   1018  CD2 LEU A 135      -2.520  -5.241  21.093  1.00 89.75           C  
ATOM   1019  N   VAL A 136      -1.948   0.044  20.005  1.00 88.25           N  
ATOM   1020  CA  VAL A 136      -1.464   1.362  20.445  1.00 88.25           C  
ATOM   1021  C   VAL A 136      -2.544   2.098  21.241  1.00 88.25           C  
ATOM   1022  CB  VAL A 136      -0.961   2.185  19.244  1.00 88.25           C  
ATOM   1023  O   VAL A 136      -2.251   2.596  22.327  1.00 88.25           O  
ATOM   1024  CG1 VAL A 136      -0.612   3.636  19.602  1.00 88.25           C  
ATOM   1025  CG2 VAL A 136       0.319   1.548  18.695  1.00 88.25           C  
ATOM   1026  N   ASN A 137      -3.798   2.067  20.778  1.00 83.31           N  
ATOM   1027  CA  ASN A 137      -4.941   2.639  21.497  1.00 83.31           C  
ATOM   1028  C   ASN A 137      -5.169   1.994  22.878  1.00 83.31           C  
ATOM   1029  CB  ASN A 137      -6.186   2.500  20.605  1.00 83.31           C  
ATOM   1030  O   ASN A 137      -5.497   2.668  23.847  1.00 83.31           O  
ATOM   1031  CG  ASN A 137      -7.332   3.394  21.050  1.00 83.31           C  
ATOM   1032  ND2 ASN A 137      -8.524   3.156  20.558  1.00 83.31           N  
ATOM   1033  OD1 ASN A 137      -7.185   4.328  21.811  1.00 83.31           O  
ATOM   1034  N   LYS A 138      -4.946   0.678  23.001  1.00 86.00           N  
ATOM   1035  CA  LYS A 138      -5.029  -0.027  24.293  1.00 86.00           C  
ATOM   1036  C   LYS A 138      -3.868   0.315  25.237  1.00 86.00           C  
ATOM   1037  CB  LYS A 138      -5.086  -1.545  24.057  1.00 86.00           C  
ATOM   1038  O   LYS A 138      -4.024   0.224  26.451  1.00 86.00           O  
ATOM   1039  CG  LYS A 138      -6.426  -2.042  23.488  1.00 86.00           C  
ATOM   1040  CD  LYS A 138      -6.326  -3.544  23.168  1.00 86.00           C  
ATOM   1041  CE  LYS A 138      -7.640  -4.117  22.620  1.00 86.00           C  
ATOM   1042  NZ  LYS A 138      -7.520  -5.567  22.286  1.00 86.00           N  
ATOM   1043  N   MET A 139      -2.693   0.646  24.702  1.00 87.62           N  
ATOM   1044  CA  MET A 139      -1.467   0.841  25.484  1.00 87.62           C  
ATOM   1045  C   MET A 139      -1.259   2.283  25.954  1.00 87.62           C  
ATOM   1046  CB  MET A 139      -0.261   0.391  24.649  1.00 87.62           C  
ATOM   1047  O   MET A 139      -0.624   2.498  26.992  1.00 87.62           O  
ATOM   1048  CG  MET A 139      -0.199  -1.134  24.501  1.00 87.62           C  
ATOM   1049  SD  MET A 139       1.050  -1.730  23.330  1.00 87.62           S  
ATOM   1050  CE  MET A 139       2.556  -1.101  24.105  1.00 87.62           C  
ATOM   1051  N   PHE A 140      -1.742   3.271  25.203  1.00 84.88           N  
ATOM   1052  CA  PHE A 140      -1.508   4.692  25.458  1.00 84.88           C  
ATOM   1053  C   PHE A 140      -2.835   5.452  25.546  1.00 84.88           C  
ATOM   1054  CB  PHE A 140      -0.576   5.259  24.376  1.00 84.88           C  
ATOM   1055  O   PHE A 140      -3.781   5.131  24.844  1.00 84.88           O  
ATOM   1056  CG  PHE A 140       0.753   4.529  24.252  1.00 84.88           C  
ATOM   1057  CD1 PHE A 140       1.819   4.825  25.121  1.00 84.88           C  
ATOM   1058  CD2 PHE A 140       0.931   3.556  23.252  1.00 84.88           C  
ATOM   1059  CE1 PHE A 140       3.056   4.167  24.972  1.00 84.88           C  
ATOM   1060  CE2 PHE A 140       2.160   2.889  23.111  1.00 84.88           C  
ATOM   1061  CZ  PHE A 140       3.225   3.194  23.973  1.00 84.88           C  
ATOM   1062  N   GLN A 141      -2.904   6.460  26.418  1.00 80.75           N  
ATOM   1063  CA  GLN A 141      -4.112   7.254  26.664  1.00 80.75           C  
ATOM   1064  C   GLN A 141      -3.785   8.751  26.700  1.00 80.75           C  
ATOM   1065  CB  GLN A 141      -4.779   6.821  27.982  1.00 80.75           C  
ATOM   1066  O   GLN A 141      -2.622   9.139  26.872  1.00 80.75           O  
ATOM   1067  CG  GLN A 141      -5.316   5.380  27.954  1.00 80.75           C  
ATOM   1068  CD  GLN A 141      -6.057   5.006  29.236  1.00 80.75           C  
ATOM   1069  NE2 GLN A 141      -6.540   3.790  29.348  1.00 80.75           N  
ATOM   1070  OE1 GLN A 141      -6.202   5.780  30.164  1.00 80.75           O  
ATOM   1071  N   GLY A 142      -4.820   9.581  26.556  1.00 76.50           N  
ATOM   1072  CA  GLY A 142      -4.718  11.038  26.640  1.00 76.50           C  
ATOM   1073  C   GLY A 142      -3.841  11.652  25.536  1.00 76.50           C  
ATOM   1074  O   GLY A 142      -3.700  11.059  24.464  1.00 76.50           O  
ATOM   1075  N   PRO A 143      -3.197  12.807  25.790  1.00 67.38           N  
ATOM   1076  CA  PRO A 143      -2.368  13.515  24.802  1.00 67.38           C  
ATOM   1077  C   PRO A 143      -1.228  12.667  24.214  1.00 67.38           C  
ATOM   1078  CB  PRO A 143      -1.814  14.734  25.550  1.00 67.38           C  
ATOM   1079  O   PRO A 143      -0.814  12.847  23.069  1.00 67.38           O  
ATOM   1080  CG  PRO A 143      -2.845  14.989  26.649  1.00 67.38           C  
ATOM   1081  CD  PRO A 143      -3.316  13.587  27.014  1.00 67.38           C  
ATOM   1082  N   ASN A 144      -0.740  11.684  24.976  1.00 74.75           N  
ATOM   1083  CA  ASN A 144       0.311  10.782  24.519  1.00 74.75           C  
ATOM   1084  C   ASN A 144      -0.159   9.841  23.399  1.00 74.75           C  
ATOM   1085  CB  ASN A 144       0.854  10.003  25.729  1.00 74.75           C  
ATOM   1086  O   ASN A 144       0.661   9.457  22.570  1.00 74.75           O  
ATOM   1087  CG  ASN A 144       1.741  10.860  26.616  1.00 74.75           C  
ATOM   1088  ND2 ASN A 144       1.628  10.733  27.918  1.00 74.75           N  
ATOM   1089  OD1 ASN A 144       2.577  11.616  26.152  1.00 74.75           O  
ATOM   1090  N   LEU A 145      -1.446   9.480  23.329  1.00 74.69           N  
ATOM   1091  CA  LEU A 145      -1.960   8.561  22.307  1.00 74.69           C  
ATOM   1092  C   LEU A 145      -1.702   9.085  20.889  1.00 74.69           C  
ATOM   1093  CB  LEU A 145      -3.458   8.316  22.557  1.00 74.69           C  
ATOM   1094  O   LEU A 145      -1.155   8.361  20.056  1.00 74.69           O  
ATOM   1095  CG  LEU A 145      -4.140   7.440  21.490  1.00 74.69           C  
ATOM   1096  CD1 LEU A 145      -3.478   6.068  21.363  1.00 74.69           C  
ATOM   1097  CD2 LEU A 145      -5.612   7.259  21.846  1.00 74.69           C  
ATOM   1098  N   GLN A 146      -2.008  10.363  20.645  1.00 67.50           N  
ATOM   1099  CA  GLN A 146      -1.780  10.993  19.345  1.00 67.50           C  
ATOM   1100  C   GLN A 146      -0.298  10.953  18.962  1.00 67.50           C  
ATOM   1101  CB  GLN A 146      -2.309  12.436  19.380  1.00 67.50           C  
ATOM   1102  O   GLN A 146       0.039  10.603  17.834  1.00 67.50           O  
ATOM   1103  CG  GLN A 146      -2.242  13.131  18.008  1.00 67.50           C  
ATOM   1104  CD  GLN A 146      -3.127  12.484  16.940  1.00 67.50           C  
ATOM   1105  NE2 GLN A 146      -2.969  12.857  15.690  1.00 67.50           N  
ATOM   1106  OE1 GLN A 146      -3.969  11.641  17.203  1.00 67.50           O  
ATOM   1107  N   ARG A 147       0.602  11.220  19.919  1.00 74.88           N  
ATOM   1108  CA  ARG A 147       2.053  11.122  19.705  1.00 74.88           C  
ATOM   1109  C   ARG A 147       2.471   9.718  19.256  1.00 74.88           C  
ATOM   1110  CB  ARG A 147       2.780  11.565  20.984  1.00 74.88           C  
ATOM   1111  O   ARG A 147       3.260   9.595  18.323  1.00 74.88           O  
ATOM   1112  CG  ARG A 147       4.306  11.503  20.848  1.00 74.88           C  
ATOM   1113  CD  ARG A 147       4.960  11.922  22.165  1.00 74.88           C  
ATOM   1114  NE  ARG A 147       6.427  11.810  22.089  1.00 74.88           N  
ATOM   1115  NH1 ARG A 147       6.868  12.434  24.253  1.00 74.88           N  
ATOM   1116  NH2 ARG A 147       8.559  11.958  22.872  1.00 74.88           N  
ATOM   1117  CZ  ARG A 147       7.274  12.066  23.069  1.00 74.88           C  
ATOM   1118  N   TYR A 148       1.954   8.660  19.881  1.00 81.19           N  
ATOM   1119  CA  TYR A 148       2.297   7.286  19.495  1.00 81.19           C  
ATOM   1120  C   TYR A 148       1.677   6.864  18.159  1.00 81.19           C  
ATOM   1121  CB  TYR A 148       1.962   6.298  20.618  1.00 81.19           C  
ATOM   1122  O   TYR A 148       2.334   6.147  17.405  1.00 81.19           O  
ATOM   1123  CG  TYR A 148       2.953   6.364  21.762  1.00 81.19           C  
ATOM   1124  CD1 TYR A 148       4.209   5.742  21.642  1.00 81.19           C  
ATOM   1125  CD2 TYR A 148       2.637   7.065  22.936  1.00 81.19           C  
ATOM   1126  CE1 TYR A 148       5.146   5.830  22.688  1.00 81.19           C  
ATOM   1127  CE2 TYR A 148       3.583   7.205  23.966  1.00 81.19           C  
ATOM   1128  OH  TYR A 148       5.728   6.657  24.861  1.00 81.19           O  
ATOM   1129  CZ  TYR A 148       4.835   6.572  23.845  1.00 81.19           C  
ATOM   1130  N   PHE A 149       0.482   7.350  17.807  1.00 76.69           N  
ATOM   1131  CA  PHE A 149      -0.060   7.178  16.454  1.00 76.69           C  
ATOM   1132  C   PHE A 149       0.777   7.887  15.393  1.00 76.69           C  
ATOM   1133  CB  PHE A 149      -1.512   7.668  16.380  1.00 76.69           C  
ATOM   1134  O   PHE A 149       1.033   7.307  14.334  1.00 76.69           O  
ATOM   1135  CG  PHE A 149      -2.560   6.769  17.002  1.00 76.69           C  
ATOM   1136  CD1 PHE A 149      -2.429   5.365  16.973  1.00 76.69           C  
ATOM   1137  CD2 PHE A 149      -3.734   7.343  17.523  1.00 76.69           C  
ATOM   1138  CE1 PHE A 149      -3.455   4.552  17.471  1.00 76.69           C  
ATOM   1139  CE2 PHE A 149      -4.767   6.524  18.007  1.00 76.69           C  
ATOM   1140  CZ  PHE A 149      -4.629   5.128  17.976  1.00 76.69           C  
ATOM   1141  N   SER A 150       1.260   9.098  15.681  1.00 70.88           N  
ATOM   1142  CA  SER A 150       2.191   9.806  14.802  1.00 70.88           C  
ATOM   1143  C   SER A 150       3.495   9.026  14.625  1.00 70.88           C  
ATOM   1144  CB  SER A 150       2.489  11.209  15.338  1.00 70.88           C  
ATOM   1145  O   SER A 150       3.944   8.862  13.492  1.00 70.88           O  
ATOM   1146  OG  SER A 150       1.307  11.978  15.431  1.00 70.88           O  
ATOM   1147  N   ILE A 151       4.076   8.480  15.702  1.00 81.44           N  
ATOM   1148  CA  ILE A 151       5.292   7.650  15.621  1.00 81.44           C  
ATOM   1149  C   ILE A 151       5.038   6.383  14.795  1.00 81.44           C  
ATOM   1150  CB  ILE A 151       5.844   7.305  17.025  1.00 81.44           C  
ATOM   1151  O   ILE A 151       5.805   6.111  13.874  1.00 81.44           O  
ATOM   1152  CG1 ILE A 151       6.356   8.576  17.739  1.00 81.44           C  
ATOM   1153  CG2 ILE A 151       6.998   6.284  16.924  1.00 81.44           C  
ATOM   1154  CD1 ILE A 151       6.555   8.393  19.251  1.00 81.44           C  
ATOM   1155  N   LEU A 152       3.962   5.638  15.081  1.00 82.56           N  
ATOM   1156  CA  LEU A 152       3.596   4.423  14.342  1.00 82.56           C  
ATOM   1157  C   LEU A 152       3.511   4.700  12.841  1.00 82.56           C  
ATOM   1158  CB  LEU A 152       2.265   3.870  14.901  1.00 82.56           C  
ATOM   1159  O   LEU A 152       4.154   4.029  12.039  1.00 82.56           O  
ATOM   1160  CG  LEU A 152       1.668   2.689  14.105  1.00 82.56           C  
ATOM   1161  CD1 LEU A 152       2.590   1.470  14.099  1.00 82.56           C  
ATOM   1162  CD2 LEU A 152       0.329   2.257  14.701  1.00 82.56           C  
ATOM   1163  N   SER A 153       2.778   5.745  12.479  1.00 75.00           N  
ATOM   1164  CA  SER A 153       2.574   6.141  11.090  1.00 75.00           C  
ATOM   1165  C   SER A 153       3.857   6.607  10.398  1.00 75.00           C  
ATOM   1166  CB  SER A 153       1.583   7.285  11.064  1.00 75.00           C  
ATOM   1167  O   SER A 153       4.091   6.304   9.225  1.00 75.00           O  
ATOM   1168  OG  SER A 153       0.367   6.918  11.705  1.00 75.00           O  
ATOM   1169  N   SER A 154       4.716   7.317  11.135  1.00 75.88           N  
ATOM   1170  CA  SER A 154       6.014   7.776  10.636  1.00 75.88           C  
ATOM   1171  C   SER A 154       6.931   6.602  10.321  1.00 75.88           C  
ATOM   1172  CB  SER A 154       6.715   8.671  11.661  1.00 75.88           C  
ATOM   1173  O   SER A 154       7.569   6.582   9.272  1.00 75.88           O  
ATOM   1174  OG  SER A 154       5.930   9.799  11.971  1.00 75.88           O  
ATOM   1175  N   VAL A 155       6.966   5.605  11.211  1.00 83.62           N  
ATOM   1176  CA  VAL A 155       7.758   4.387  11.020  1.00 83.62           C  
ATOM   1177  C   VAL A 155       7.217   3.575   9.851  1.00 83.62           C  
ATOM   1178  CB  VAL A 155       7.805   3.550  12.307  1.00 83.62           C  
ATOM   1179  O   VAL A 155       7.995   3.220   8.976  1.00 83.62           O  
ATOM   1180  CG1 VAL A 155       8.492   2.198  12.078  1.00 83.62           C  
ATOM   1181  CG2 VAL A 155       8.591   4.292  13.397  1.00 83.62           C  
ATOM   1182  N   ILE A 156       5.903   3.349   9.785  1.00 82.62           N  
ATOM   1183  CA  ILE A 156       5.228   2.681   8.658  1.00 82.62           C  
ATOM   1184  C   ILE A 156       5.659   3.300   7.322  1.00 82.62           C  
ATOM   1185  CB  ILE A 156       3.699   2.769   8.896  1.00 82.62           C  
ATOM   1186  O   ILE A 156       6.121   2.601   6.420  1.00 82.62           O  
ATOM   1187  CG1 ILE A 156       3.302   1.672   9.907  1.00 82.62           C  
ATOM   1188  CG2 ILE A 156       2.840   2.663   7.627  1.00 82.62           C  
ATOM   1189  CD1 ILE A 156       1.833   1.713  10.349  1.00 82.62           C  
ATOM   1190  N   SER A 157       5.593   4.626   7.228  1.00 76.38           N  
ATOM   1191  CA  SER A 157       5.918   5.352   6.001  1.00 76.38           C  
ATOM   1192  C   SER A 157       7.420   5.299   5.673  1.00 76.38           C  
ATOM   1193  CB  SER A 157       5.428   6.796   6.131  1.00 76.38           C  
ATOM   1194  O   SER A 157       7.801   5.117   4.518  1.00 76.38           O  
ATOM   1195  OG  SER A 157       4.056   6.863   6.455  1.00 76.38           O  
ATOM   1196  N   ALA A 158       8.293   5.402   6.682  1.00 82.62           N  
ATOM   1197  CA  ALA A 158       9.742   5.297   6.500  1.00 82.62           C  
ATOM   1198  C   ALA A 158      10.186   3.878   6.098  1.00 82.62           C  
ATOM   1199  CB  ALA A 158      10.427   5.747   7.796  1.00 82.62           C  
ATOM   1200  O   ALA A 158      11.132   3.721   5.325  1.00 82.62           O  
ATOM   1201  N   MET A 159       9.494   2.845   6.586  1.00 90.19           N  
ATOM   1202  CA  MET A 159       9.818   1.446   6.303  1.00 90.19           C  
ATOM   1203  C   MET A 159       9.554   1.051   4.853  1.00 90.19           C  
ATOM   1204  CB  MET A 159       9.071   0.511   7.260  1.00 90.19           C  
ATOM   1205  O   MET A 159      10.282   0.209   4.339  1.00 90.19           O  
ATOM   1206  CG  MET A 159       9.673   0.565   8.668  1.00 90.19           C  
ATOM   1207  SD  MET A 159      11.357  -0.090   8.811  1.00 90.19           S  
ATOM   1208  CE  MET A 159      12.164   1.378   9.501  1.00 90.19           C  
ATOM   1209  N   ALA A 160       8.619   1.703   4.153  1.00 84.94           N  
ATOM   1210  CA  ALA A 160       8.509   1.555   2.700  1.00 84.94           C  
ATOM   1211  C   ALA A 160       9.831   1.940   2.013  1.00 84.94           C  
ATOM   1212  CB  ALA A 160       7.336   2.404   2.199  1.00 84.94           C  
ATOM   1213  O   ALA A 160      10.361   1.192   1.196  1.00 84.94           O  
ATOM   1214  N   GLY A 161      10.421   3.060   2.434  1.00 87.75           N  
ATOM   1215  CA  GLY A 161      11.731   3.528   1.996  1.00 87.75           C  
ATOM   1216  C   GLY A 161      12.889   2.579   2.317  1.00 87.75           C  
ATOM   1217  O   GLY A 161      13.733   2.304   1.466  1.00 87.75           O  
ATOM   1218  N   VAL A 162      12.910   2.031   3.534  1.00 91.69           N  
ATOM   1219  CA  VAL A 162      13.863   0.972   3.915  1.00 91.69           C  
ATOM   1220  C   VAL A 162      13.670  -0.269   3.039  1.00 91.69           C  
ATOM   1221  CB  VAL A 162      13.721   0.626   5.409  1.00 91.69           C  
ATOM   1222  O   VAL A 162      14.652  -0.872   2.613  1.00 91.69           O  
ATOM   1223  CG1 VAL A 162      14.620  -0.539   5.828  1.00 91.69           C  
ATOM   1224  CG2 VAL A 162      14.092   1.833   6.280  1.00 91.69           C  
ATOM   1225  N   GLY A 163      12.419  -0.599   2.710  1.00 94.44           N  
ATOM   1226  CA  GLY A 163      12.045  -1.636   1.757  1.00 94.44           C  
ATOM   1227  C   GLY A 163      12.735  -1.470   0.412  1.00 94.44           C  
ATOM   1228  O   GLY A 163      13.345  -2.424  -0.051  1.00 94.44           O  
ATOM   1229  N   PHE A 164      12.735  -0.267  -0.172  1.00 93.50           N  
ATOM   1230  CA  PHE A 164      13.469   0.005  -1.415  1.00 93.50           C  
ATOM   1231  C   PHE A 164      14.945  -0.371  -1.297  1.00 93.50           C  
ATOM   1232  CB  PHE A 164      13.334   1.480  -1.821  1.00 93.50           C  
ATOM   1233  O   PHE A 164      15.446  -1.140  -2.107  1.00 93.50           O  
ATOM   1234  CG  PHE A 164      12.002   1.783  -2.458  1.00 93.50           C  
ATOM   1235  CD1 PHE A 164      11.842   1.537  -3.824  1.00 93.50           C  
ATOM   1236  CD2 PHE A 164      10.922   2.277  -1.713  1.00 93.50           C  
ATOM   1237  CE1 PHE A 164      10.602   1.727  -4.444  1.00 93.50           C  
ATOM   1238  CE2 PHE A 164       9.676   2.482  -2.327  1.00 93.50           C  
ATOM   1239  CZ  PHE A 164       9.518   2.194  -3.692  1.00 93.50           C  
ATOM   1240  N   ILE A 165      15.638   0.111  -0.263  1.00 95.38           N  
ATOM   1241  CA  ILE A 165      17.072  -0.156  -0.078  1.00 95.38           C  
ATOM   1242  C   ILE A 165      17.345  -1.652   0.119  1.00 95.38           C  
ATOM   1243  CB  ILE A 165      17.627   0.676   1.099  1.00 95.38           C  
ATOM   1244  O   ILE A 165      18.257  -2.198  -0.500  1.00 95.38           O  
ATOM   1245  CG1 ILE A 165      17.389   2.195   0.927  1.00 95.38           C  
ATOM   1246  CG2 ILE A 165      19.126   0.399   1.314  1.00 95.38           C  
ATOM   1247  CD1 ILE A 165      18.014   2.830  -0.323  1.00 95.38           C  
ATOM   1248  N   ILE A 166      16.544  -2.324   0.952  1.00 95.50           N  
ATOM   1249  CA  ILE A 166      16.661  -3.765   1.197  1.00 95.50           C  
ATOM   1250  C   ILE A 166      16.367  -4.556  -0.086  1.00 95.50           C  
ATOM   1251  CB  ILE A 166      15.745  -4.175   2.377  1.00 95.50           C  
ATOM   1252  O   ILE A 166      17.113  -5.473  -0.421  1.00 95.50           O  
ATOM   1253  CG1 ILE A 166      16.298  -3.602   3.703  1.00 95.50           C  
ATOM   1254  CG2 ILE A 166      15.631  -5.702   2.480  1.00 95.50           C  
ATOM   1255  CD1 ILE A 166      15.440  -3.924   4.935  1.00 95.50           C  
ATOM   1256  N   GLY A 167      15.316  -4.191  -0.820  1.00 94.94           N  
ATOM   1257  CA  GLY A 167      14.934  -4.808  -2.087  1.00 94.94           C  
ATOM   1258  C   GLY A 167      16.012  -4.641  -3.149  1.00 94.94           C  
ATOM   1259  O   GLY A 167      16.422  -5.628  -3.747  1.00 94.94           O  
ATOM   1260  N   GLY A 168      16.545  -3.429  -3.311  1.00 94.69           N  
ATOM   1261  CA  GLY A 168      17.672  -3.156  -4.195  1.00 94.69           C  
ATOM   1262  C   GLY A 168      18.904  -3.978  -3.833  1.00 94.69           C  
ATOM   1263  O   GLY A 168      19.488  -4.607  -4.705  1.00 94.69           O  
ATOM   1264  N   ALA A 169      19.262  -4.049  -2.548  1.00 95.81           N  
ATOM   1265  CA  ALA A 169      20.407  -4.835  -2.090  1.00 95.81           C  
ATOM   1266  C   ALA A 169      20.229  -6.341  -2.344  1.00 95.81           C  
ATOM   1267  CB  ALA A 169      20.636  -4.546  -0.601  1.00 95.81           C  
ATOM   1268  O   ALA A 169      21.160  -7.001  -2.800  1.00 95.81           O  
ATOM   1269  N   PHE A 170      19.040  -6.892  -2.076  1.00 96.56           N  
ATOM   1270  CA  PHE A 170      18.753  -8.298  -2.362  1.00 96.56           C  
ATOM   1271  C   PHE A 170      18.642  -8.591  -3.860  1.00 96.56           C  
ATOM   1272  CB  PHE A 170      17.499  -8.759  -1.616  1.00 96.56           C  
ATOM   1273  O   PHE A 170      19.025  -9.684  -4.277  1.00 96.56           O  
ATOM   1274  CG  PHE A 170      17.745  -9.130  -0.166  1.00 96.56           C  
ATOM   1275  CD1 PHE A 170      18.616 -10.187   0.154  1.00 96.56           C  
ATOM   1276  CD2 PHE A 170      17.086  -8.450   0.869  1.00 96.56           C  
ATOM   1277  CE1 PHE A 170      18.792 -10.589   1.489  1.00 96.56           C  
ATOM   1278  CE2 PHE A 170      17.268  -8.839   2.209  1.00 96.56           C  
ATOM   1279  CZ  PHE A 170      18.118  -9.912   2.519  1.00 96.56           C  
ATOM   1280  N   GLY A 171      18.181  -7.632  -4.662  1.00 94.31           N  
ATOM   1281  CA  GLY A 171      18.117  -7.732  -6.120  1.00 94.31           C  
ATOM   1282  C   GLY A 171      19.483  -7.965  -6.768  1.00 94.31           C  
ATOM   1283  O   GLY A 171      19.587  -8.759  -7.695  1.00 94.31           O  
ATOM   1284  N   GLU A 172      20.550  -7.383  -6.211  1.00 92.62           N  
ATOM   1285  CA  GLU A 172      21.933  -7.607  -6.674  1.00 92.62           C  
ATOM   1286  C   GLU A 172      22.495  -8.990  -6.288  1.00 92.62           C  
ATOM   1287  CB  GLU A 172      22.864  -6.524  -6.101  1.00 92.62           C  
ATOM   1288  O   GLU A 172      23.566  -9.394  -6.746  1.00 92.62           O  
ATOM   1289  CG  GLU A 172      22.483  -5.071  -6.421  1.00 92.62           C  
ATOM   1290  CD  GLU A 172      22.419  -4.727  -7.912  1.00 92.62           C  
ATOM   1291  OE1 GLU A 172      21.608  -3.829  -8.250  1.00 92.62           O  
ATOM   1292  OE2 GLU A 172      23.232  -5.273  -8.687  1.00 92.62           O  
ATOM   1293  N   THR A 173      21.818  -9.737  -5.410  1.00 94.81           N  
ATOM   1294  CA  THR A 173      22.290 -11.068  -5.006  1.00 94.81           C  
ATOM   1295  C   THR A 173      22.015 -12.103  -6.093  1.00 94.81           C  
ATOM   1296  CB  THR A 173      21.733 -11.542  -3.653  1.00 94.81           C  
ATOM   1297  O   THR A 173      21.039 -12.017  -6.834  1.00 94.81           O  
ATOM   1298  CG2 THR A 173      21.956 -10.535  -2.529  1.00 94.81           C  
ATOM   1299  OG1 THR A 173      20.365 -11.890  -3.697  1.00 94.81           O  
ATOM   1300  N   ALA A 174      22.810 -13.177  -6.137  1.00 92.31           N  
ATOM   1301  CA  ALA A 174      22.610 -14.263  -7.106  1.00 92.31           C  
ATOM   1302  C   ALA A 174      21.190 -14.877  -7.054  1.00 92.31           C  
ATOM   1303  CB  ALA A 174      23.678 -15.331  -6.838  1.00 92.31           C  
ATOM   1304  O   ALA A 174      20.638 -15.295  -8.075  1.00 92.31           O  
ATOM   1305  N   LEU A 175      20.578 -14.893  -5.868  1.00 94.12           N  
ATOM   1306  CA  LEU A 175      19.223 -15.392  -5.620  1.00 94.12           C  
ATOM   1307  C   LEU A 175      18.120 -14.333  -5.849  1.00 94.12           C  
ATOM   1308  CB  LEU A 175      19.199 -15.935  -4.181  1.00 94.12           C  
ATOM   1309  O   LEU A 175      16.953 -14.717  -5.948  1.00 94.12           O  
ATOM   1310  CG  LEU A 175      19.803 -17.326  -3.951  1.00 94.12           C  
ATOM   1311  CD1 LEU A 175      19.915 -17.577  -2.445  1.00 94.12           C  
ATOM   1312  CD2 LEU A 175      18.943 -18.435  -4.559  1.00 94.12           C  
ATOM   1313  N   GLY A 176      18.466 -13.045  -5.953  1.00 94.56           N  
ATOM   1314  CA  GLY A 176      17.539 -11.948  -6.252  1.00 94.56           C  
ATOM   1315  C   GLY A 176      16.383 -11.841  -5.255  1.00 94.56           C  
ATOM   1316  O   GLY A 176      16.569 -11.946  -4.037  1.00 94.56           O  
ATOM   1317  N   TYR A 177      15.161 -11.712  -5.779  1.00 95.62           N  
ATOM   1318  CA  TYR A 177      13.917 -11.620  -5.010  1.00 95.62           C  
ATOM   1319  C   TYR A 177      13.747 -12.763  -3.997  1.00 95.62           C  
ATOM   1320  CB  TYR A 177      12.711 -11.585  -5.970  1.00 95.62           C  
ATOM   1321  O   TYR A 177      13.180 -12.559  -2.923  1.00 95.62           O  
ATOM   1322  CG  TYR A 177      12.266 -12.949  -6.487  1.00 95.62           C  
ATOM   1323  CD1 TYR A 177      12.897 -13.535  -7.597  1.00 95.62           C  
ATOM   1324  CD2 TYR A 177      11.220 -13.642  -5.849  1.00 95.62           C  
ATOM   1325  CE1 TYR A 177      12.504 -14.807  -8.057  1.00 95.62           C  
ATOM   1326  CE2 TYR A 177      10.826 -14.918  -6.291  1.00 95.62           C  
ATOM   1327  OH  TYR A 177      11.139 -16.761  -7.789  1.00 95.62           O  
ATOM   1328  CZ  TYR A 177      11.478 -15.507  -7.392  1.00 95.62           C  
ATOM   1329  N   LYS A 178      14.267 -13.967  -4.284  1.00 96.81           N  
ATOM   1330  CA  LYS A 178      14.145 -15.119  -3.376  1.00 96.81           C  
ATOM   1331  C   LYS A 178      14.833 -14.852  -2.041  1.00 96.81           C  
ATOM   1332  CB  LYS A 178      14.704 -16.397  -4.013  1.00 96.81           C  
ATOM   1333  O   LYS A 178      14.264 -15.164  -0.998  1.00 96.81           O  
ATOM   1334  CG  LYS A 178      13.962 -16.772  -5.299  1.00 96.81           C  
ATOM   1335  CD  LYS A 178      14.439 -18.124  -5.837  1.00 96.81           C  
ATOM   1336  CE  LYS A 178      13.569 -18.482  -7.043  1.00 96.81           C  
ATOM   1337  NZ  LYS A 178      13.892 -19.813  -7.603  1.00 96.81           N  
ATOM   1338  N   SER A 179      16.018 -14.232  -2.061  1.00 97.06           N  
ATOM   1339  CA  SER A 179      16.746 -13.839  -0.846  1.00 97.06           C  
ATOM   1340  C   SER A 179      15.906 -12.921   0.035  1.00 97.06           C  
ATOM   1341  CB  SER A 179      18.011 -13.059  -1.193  1.00 97.06           C  
ATOM   1342  O   SER A 179      15.834 -13.113   1.249  1.00 97.06           O  
ATOM   1343  OG  SER A 179      18.879 -13.785  -2.016  1.00 97.06           O  
ATOM   1344  N   PHE A 180      15.227 -11.957  -0.591  1.00 97.19           N  
ATOM   1345  CA  PHE A 180      14.359 -11.022   0.106  1.00 97.19           C  
ATOM   1346  C   PHE A 180      13.180 -11.731   0.785  1.00 97.19           C  
ATOM   1347  CB  PHE A 180      13.871  -9.960  -0.884  1.00 97.19           C  
ATOM   1348  O   PHE A 180      12.895 -11.486   1.957  1.00 97.19           O  
ATOM   1349  CG  PHE A 180      12.885  -9.013  -0.253  1.00 97.19           C  
ATOM   1350  CD1 PHE A 180      11.545  -8.972  -0.683  1.00 97.19           C  
ATOM   1351  CD2 PHE A 180      13.311  -8.216   0.821  1.00 97.19           C  
ATOM   1352  CE1 PHE A 180      10.641  -8.111  -0.040  1.00 97.19           C  
ATOM   1353  CE2 PHE A 180      12.409  -7.365   1.468  1.00 97.19           C  
ATOM   1354  CZ  PHE A 180      11.080  -7.319   1.040  1.00 97.19           C  
ATOM   1355  N   PHE A 181      12.529 -12.667   0.095  1.00 97.81           N  
ATOM   1356  CA  PHE A 181      11.421 -13.423   0.677  1.00 97.81           C  
ATOM   1357  C   PHE A 181      11.855 -14.398   1.782  1.00 97.81           C  
ATOM   1358  CB  PHE A 181      10.650 -14.131  -0.431  1.00 97.81           C  
ATOM   1359  O   PHE A 181      11.120 -14.560   2.759  1.00 97.81           O  
ATOM   1360  CG  PHE A 181       9.663 -13.238  -1.145  1.00 97.81           C  
ATOM   1361  CD1 PHE A 181       8.479 -12.829  -0.505  1.00 97.81           C  
ATOM   1362  CD2 PHE A 181       9.939 -12.798  -2.446  1.00 97.81           C  
ATOM   1363  CE1 PHE A 181       7.582 -11.974  -1.166  1.00 97.81           C  
ATOM   1364  CE2 PHE A 181       9.056 -11.928  -3.103  1.00 97.81           C  
ATOM   1365  CZ  PHE A 181       7.882 -11.511  -2.459  1.00 97.81           C  
ATOM   1366  N   TYR A 182      13.052 -14.991   1.701  1.00 98.12           N  
ATOM   1367  CA  TYR A 182      13.620 -15.757   2.819  1.00 98.12           C  
ATOM   1368  C   TYR A 182      13.881 -14.875   4.044  1.00 98.12           C  
ATOM   1369  CB  TYR A 182      14.925 -16.450   2.403  1.00 98.12           C  
ATOM   1370  O   TYR A 182      13.580 -15.278   5.170  1.00 98.12           O  
ATOM   1371  CG  TYR A 182      14.764 -17.613   1.446  1.00 98.12           C  
ATOM   1372  CD1 TYR A 182      13.888 -18.672   1.758  1.00 98.12           C  
ATOM   1373  CD2 TYR A 182      15.530 -17.662   0.265  1.00 98.12           C  
ATOM   1374  CE1 TYR A 182      13.761 -19.764   0.879  1.00 98.12           C  
ATOM   1375  CE2 TYR A 182      15.406 -18.750  -0.617  1.00 98.12           C  
ATOM   1376  OH  TYR A 182      14.399 -20.859  -1.150  1.00 98.12           O  
ATOM   1377  CZ  TYR A 182      14.517 -19.802  -0.309  1.00 98.12           C  
ATOM   1378  N   PHE A 183      14.388 -13.657   3.833  1.00 97.56           N  
ATOM   1379  CA  PHE A 183      14.550 -12.673   4.899  1.00 97.56           C  
ATOM   1380  C   PHE A 183      13.202 -12.297   5.529  1.00 97.56           C  
ATOM   1381  CB  PHE A 183      15.296 -11.445   4.361  1.00 97.56           C  
ATOM   1382  O   PHE A 183      13.072 -12.356   6.751  1.00 97.56           O  
ATOM   1383  CG  PHE A 183      15.214 -10.250   5.286  1.00 97.56           C  
ATOM   1384  CD1 PHE A 183      14.286  -9.221   5.030  1.00 97.56           C  
ATOM   1385  CD2 PHE A 183      16.018 -10.199   6.439  1.00 97.56           C  
ATOM   1386  CE1 PHE A 183      14.168  -8.143   5.924  1.00 97.56           C  
ATOM   1387  CE2 PHE A 183      15.902  -9.118   7.330  1.00 97.56           C  
ATOM   1388  CZ  PHE A 183      14.977  -8.091   7.073  1.00 97.56           C  
ATOM   1389  N   LEU A 184      12.185 -11.982   4.717  1.00 97.19           N  
ATOM   1390  CA  LEU A 184      10.842 -11.668   5.214  1.00 97.19           C  
ATOM   1391  C   LEU A 184      10.240 -12.825   6.013  1.00 97.19           C  
ATOM   1392  CB  LEU A 184       9.900 -11.313   4.053  1.00 97.19           C  
ATOM   1393  O   LEU A 184       9.672 -12.590   7.077  1.00 97.19           O  
ATOM   1394  CG  LEU A 184      10.046  -9.898   3.470  1.00 97.19           C  
ATOM   1395  CD1 LEU A 184       8.991  -9.743   2.373  1.00 97.19           C  
ATOM   1396  CD2 LEU A 184       9.811  -8.800   4.513  1.00 97.19           C  
ATOM   1397  N   PHE A 185      10.399 -14.067   5.550  1.00 98.12           N  
ATOM   1398  CA  PHE A 185       9.962 -15.251   6.288  1.00 98.12           C  
ATOM   1399  C   PHE A 185      10.595 -15.315   7.683  1.00 98.12           C  
ATOM   1400  CB  PHE A 185      10.293 -16.509   5.476  1.00 98.12           C  
ATOM   1401  O   PHE A 185       9.879 -15.403   8.684  1.00 98.12           O  
ATOM   1402  CG  PHE A 185      10.217 -17.796   6.277  1.00 98.12           C  
ATOM   1403  CD1 PHE A 185      11.373 -18.563   6.513  1.00 98.12           C  
ATOM   1404  CD2 PHE A 185       8.990 -18.224   6.808  1.00 98.12           C  
ATOM   1405  CE1 PHE A 185      11.284 -19.759   7.248  1.00 98.12           C  
ATOM   1406  CE2 PHE A 185       8.888 -19.437   7.500  1.00 98.12           C  
ATOM   1407  CZ  PHE A 185      10.040 -20.205   7.728  1.00 98.12           C  
ATOM   1408  N   ALA A 186      11.926 -15.227   7.757  1.00 97.94           N  
ATOM   1409  CA  ALA A 186      12.656 -15.319   9.017  1.00 97.94           C  
ATOM   1410  C   ALA A 186      12.316 -14.156   9.965  1.00 97.94           C  
ATOM   1411  CB  ALA A 186      14.155 -15.380   8.700  1.00 97.94           C  
ATOM   1412  O   ALA A 186      12.006 -14.378  11.137  1.00 97.94           O  
ATOM   1413  N   ALA A 187      12.319 -12.921   9.455  1.00 97.25           N  
ATOM   1414  CA  ALA A 187      12.022 -11.725  10.237  1.00 97.25           C  
ATOM   1415  C   ALA A 187      10.572 -11.716  10.744  1.00 97.25           C  
ATOM   1416  CB  ALA A 187      12.321 -10.496   9.372  1.00 97.25           C  
ATOM   1417  O   ALA A 187      10.320 -11.365  11.900  1.00 97.25           O  
ATOM   1418  N   SER A 188       9.620 -12.143   9.911  1.00 96.81           N  
ATOM   1419  CA  SER A 188       8.204 -12.191  10.269  1.00 96.81           C  
ATOM   1420  C   SER A 188       7.918 -13.263  11.322  1.00 96.81           C  
ATOM   1421  CB  SER A 188       7.359 -12.401   9.014  1.00 96.81           C  
ATOM   1422  O   SER A 188       7.248 -12.967  12.311  1.00 96.81           O  
ATOM   1423  OG  SER A 188       6.008 -12.161   9.314  1.00 96.81           O  
ATOM   1424  N   LEU A 189       8.500 -14.467  11.207  1.00 97.25           N  
ATOM   1425  CA  LEU A 189       8.364 -15.498  12.244  1.00 97.25           C  
ATOM   1426  C   LEU A 189       9.022 -15.102  13.567  1.00 97.25           C  
ATOM   1427  CB  LEU A 189       8.945 -16.843  11.774  1.00 97.25           C  
ATOM   1428  O   LEU A 189       8.428 -15.320  14.624  1.00 97.25           O  
ATOM   1429  CG  LEU A 189       8.000 -17.734  10.951  1.00 97.25           C  
ATOM   1430  CD1 LEU A 189       8.676 -19.095  10.777  1.00 97.25           C  
ATOM   1431  CD2 LEU A 189       6.653 -17.986  11.639  1.00 97.25           C  
ATOM   1432  N   ALA A 190      10.213 -14.501  13.527  1.00 96.94           N  
ATOM   1433  CA  ALA A 190      10.868 -14.002  14.734  1.00 96.94           C  
ATOM   1434  C   ALA A 190      10.000 -12.940  15.429  1.00 96.94           C  
ATOM   1435  CB  ALA A 190      12.249 -13.456  14.352  1.00 96.94           C  
ATOM   1436  O   ALA A 190       9.755 -13.014  16.633  1.00 96.94           O  
ATOM   1437  N   THR A 191       9.458 -11.999  14.653  1.00 95.19           N  
ATOM   1438  CA  THR A 191       8.557 -10.953  15.151  1.00 95.19           C  
ATOM   1439  C   THR A 191       7.270 -11.554  15.723  1.00 95.19           C  
ATOM   1440  CB  THR A 191       8.257  -9.943  14.034  1.00 95.19           C  
ATOM   1441  O   THR A 191       6.866 -11.197  16.830  1.00 95.19           O  
ATOM   1442  CG2 THR A 191       7.393  -8.776  14.494  1.00 95.19           C  
ATOM   1443  OG1 THR A 191       9.462  -9.389  13.569  1.00 95.19           O  
ATOM   1444  N   ALA A 192       6.662 -12.524  15.034  1.00 95.69           N  
ATOM   1445  CA  ALA A 192       5.466 -13.223  15.493  1.00 95.69           C  
ATOM   1446  C   ALA A 192       5.695 -13.961  16.819  1.00 95.69           C  
ATOM   1447  CB  ALA A 192       5.014 -14.205  14.410  1.00 95.69           C  
ATOM   1448  O   ALA A 192       4.865 -13.866  17.722  1.00 95.69           O  
ATOM   1449  N   ALA A 193       6.833 -14.644  16.973  1.00 95.94           N  
ATOM   1450  CA  ALA A 193       7.186 -15.333  18.211  1.00 95.94           C  
ATOM   1451  C   ALA A 193       7.289 -14.353  19.392  1.00 95.94           C  
ATOM   1452  CB  ALA A 193       8.494 -16.101  17.989  1.00 95.94           C  
ATOM   1453  O   ALA A 193       6.716 -14.599  20.455  1.00 95.94           O  
ATOM   1454  N   VAL A 194       7.946 -13.206  19.194  1.00 94.69           N  
ATOM   1455  CA  VAL A 194       8.072 -12.174  20.233  1.00 94.69           C  
ATOM   1456  C   VAL A 194       6.710 -11.552  20.571  1.00 94.69           C  
ATOM   1457  CB  VAL A 194       9.103 -11.106  19.821  1.00 94.69           C  
ATOM   1458  O   VAL A 194       6.376 -11.414  21.748  1.00 94.69           O  
ATOM   1459  CG1 VAL A 194       9.213 -10.007  20.880  1.00 94.69           C  
ATOM   1460  CG2 VAL A 194      10.507 -11.707  19.670  1.00 94.69           C  
ATOM   1461  N   ILE A 195       5.880 -11.235  19.571  1.00 93.62           N  
ATOM   1462  CA  ILE A 195       4.514 -10.721  19.783  1.00 93.62           C  
ATOM   1463  C   ILE A 195       3.656 -11.736  20.535  1.00 93.62           C  
ATOM   1464  CB  ILE A 195       3.852 -10.364  18.437  1.00 93.62           C  
ATOM   1465  O   ILE A 195       2.913 -11.356  21.442  1.00 93.62           O  
ATOM   1466  CG1 ILE A 195       4.542  -9.125  17.839  1.00 93.62           C  
ATOM   1467  CG2 ILE A 195       2.338 -10.086  18.581  1.00 93.62           C  
ATOM   1468  CD1 ILE A 195       4.302  -9.031  16.335  1.00 93.62           C  
ATOM   1469  N   CYS A 196       3.757 -13.019  20.186  1.00 93.44           N  
ATOM   1470  CA  CYS A 196       3.047 -14.095  20.869  1.00 93.44           C  
ATOM   1471  C   CYS A 196       3.386 -14.097  22.361  1.00 93.44           C  
ATOM   1472  CB  CYS A 196       3.408 -15.435  20.218  1.00 93.44           C  
ATOM   1473  O   CYS A 196       2.488 -14.061  23.194  1.00 93.44           O  
ATOM   1474  SG  CYS A 196       2.271 -16.711  20.828  1.00 93.44           S  
ATOM   1475  N   VAL A 197       4.672 -14.039  22.708  1.00 92.88           N  
ATOM   1476  CA  VAL A 197       5.123 -14.052  24.107  1.00 92.88           C  
ATOM   1477  C   VAL A 197       4.723 -12.778  24.858  1.00 92.88           C  
ATOM   1478  CB  VAL A 197       6.645 -14.291  24.162  1.00 92.88           C  
ATOM   1479  O   VAL A 197       4.231 -12.855  25.982  1.00 92.88           O  
ATOM   1480  CG1 VAL A 197       7.210 -14.170  25.583  1.00 92.88           C  
ATOM   1481  CG2 VAL A 197       6.988 -15.700  23.657  1.00 92.88           C  
ATOM   1482  N   LEU A 198       4.918 -11.599  24.260  1.00 90.81           N  
ATOM   1483  CA  LEU A 198       4.748 -10.319  24.959  1.00 90.81           C  
ATOM   1484  C   LEU A 198       3.302  -9.804  24.986  1.00 90.81           C  
ATOM   1485  CB  LEU A 198       5.669  -9.264  24.318  1.00 90.81           C  
ATOM   1486  O   LEU A 198       2.935  -9.053  25.896  1.00 90.81           O  
ATOM   1487  CG  LEU A 198       7.180  -9.530  24.438  1.00 90.81           C  
ATOM   1488  CD1 LEU A 198       7.925  -8.355  23.808  1.00 90.81           C  
ATOM   1489  CD2 LEU A 198       7.641  -9.652  25.892  1.00 90.81           C  
ATOM   1490  N   ILE A 199       2.495 -10.143  23.980  1.00 89.56           N  
ATOM   1491  CA  ILE A 199       1.168  -9.552  23.758  1.00 89.56           C  
ATOM   1492  C   ILE A 199       0.102 -10.640  23.613  1.00 89.56           C  
ATOM   1493  CB  ILE A 199       1.170  -8.587  22.541  1.00 89.56           C  
ATOM   1494  O   ILE A 199      -0.845 -10.663  24.397  1.00 89.56           O  
ATOM   1495  CG1 ILE A 199       2.336  -7.571  22.593  1.00 89.56           C  
ATOM   1496  CG2 ILE A 199      -0.168  -7.828  22.484  1.00 89.56           C  
ATOM   1497  CD1 ILE A 199       2.402  -6.592  21.413  1.00 89.56           C  
ATOM   1498  N   GLY A 200       0.260 -11.543  22.642  1.00 85.75           N  
ATOM   1499  CA  GLY A 200      -0.784 -12.494  22.247  1.00 85.75           C  
ATOM   1500  C   GLY A 200      -1.157 -13.492  23.344  1.00 85.75           C  
ATOM   1501  O   GLY A 200      -2.330 -13.628  23.683  1.00 85.75           O  
ATOM   1502  N   TYR A 201      -0.170 -14.160  23.938  1.00 88.00           N  
ATOM   1503  CA  TYR A 201      -0.374 -15.156  24.987  1.00 88.00           C  
ATOM   1504  C   TYR A 201      -0.933 -14.542  26.285  1.00 88.00           C  
ATOM   1505  CB  TYR A 201       0.915 -15.971  25.183  1.00 88.00           C  
ATOM   1506  O   TYR A 201      -1.926 -15.065  26.795  1.00 88.00           O  
ATOM   1507  CG  TYR A 201       0.795 -17.058  26.227  1.00 88.00           C  
ATOM   1508  CD1 TYR A 201       1.359 -16.891  27.506  1.00 88.00           C  
ATOM   1509  CD2 TYR A 201       0.112 -18.245  25.904  1.00 88.00           C  
ATOM   1510  CE1 TYR A 201       1.249 -17.920  28.461  1.00 88.00           C  
ATOM   1511  CE2 TYR A 201      -0.015 -19.267  26.861  1.00 88.00           C  
ATOM   1512  OH  TYR A 201       0.422 -20.097  29.061  1.00 88.00           O  
ATOM   1513  CZ  TYR A 201       0.553 -19.107  28.140  1.00 88.00           C  
ATOM   1514  N   PRO A 202      -0.423 -13.399  26.795  1.00 87.31           N  
ATOM   1515  CA  PRO A 202      -1.071 -12.695  27.903  1.00 87.31           C  
ATOM   1516  C   PRO A 202      -2.526 -12.289  27.615  1.00 87.31           C  
ATOM   1517  CB  PRO A 202      -0.194 -11.470  28.177  1.00 87.31           C  
ATOM   1518  O   PRO A 202      -3.393 -12.483  28.467  1.00 87.31           O  
ATOM   1519  CG  PRO A 202       1.189 -11.909  27.704  1.00 87.31           C  
ATOM   1520  CD  PRO A 202       0.873 -12.795  26.505  1.00 87.31           C  
ATOM   1521  N   GLU A 203      -2.825 -11.761  26.419  1.00 85.50           N  
ATOM   1522  CA  GLU A 203      -4.200 -11.394  26.039  1.00 85.50           C  
ATOM   1523  C   GLU A 203      -5.118 -12.627  25.980  1.00 85.50           C  
ATOM   1524  CB  GLU A 203      -4.203 -10.620  24.701  1.00 85.50           C  
ATOM   1525  O   GLU A 203      -6.274 -12.551  26.411  1.00 85.50           O  
ATOM   1526  CG  GLU A 203      -5.587 -10.019  24.362  1.00 85.50           C  
ATOM   1527  CD  GLU A 203      -5.618  -9.178  23.068  1.00 85.50           C  
ATOM   1528  OE1 GLU A 203      -6.412  -8.198  22.982  1.00 85.50           O  
ATOM   1529  OE2 GLU A 203      -4.874  -9.513  22.125  1.00 85.50           O  
ATOM   1530  N   LEU A 204      -4.598 -13.766  25.511  1.00 83.88           N  
ATOM   1531  CA  LEU A 204      -5.313 -15.041  25.468  1.00 83.88           C  
ATOM   1532  C   LEU A 204      -5.684 -15.537  26.869  1.00 83.88           C  
ATOM   1533  CB  LEU A 204      -4.447 -16.071  24.724  1.00 83.88           C  
ATOM   1534  O   LEU A 204      -6.821 -15.958  27.089  1.00 83.88           O  
ATOM   1535  CG  LEU A 204      -5.090 -17.458  24.542  1.00 83.88           C  
ATOM   1536  CD1 LEU A 204      -6.367 -17.408  23.705  1.00 83.88           C  
ATOM   1537  CD2 LEU A 204      -4.099 -18.404  23.867  1.00 83.88           C  
ATOM   1538  N   LEU A 205      -4.748 -15.465  27.821  1.00 84.44           N  
ATOM   1539  CA  LEU A 205      -4.978 -15.885  29.205  1.00 84.44           C  
ATOM   1540  C   LEU A 205      -6.035 -15.019  29.896  1.00 84.44           C  
ATOM   1541  CB  LEU A 205      -3.656 -15.851  29.990  1.00 84.44           C  
ATOM   1542  O   LEU A 205      -6.962 -15.559  30.499  1.00 84.44           O  
ATOM   1543  CG  LEU A 205      -2.623 -16.922  29.597  1.00 84.44           C  
ATOM   1544  CD1 LEU A 205      -1.382 -16.727  30.468  1.00 84.44           C  
ATOM   1545  CD2 LEU A 205      -3.141 -18.348  29.803  1.00 84.44           C  
ATOM   1546  N   LEU A 206      -5.939 -13.694  29.750  1.00 82.50           N  
ATOM   1547  CA  LEU A 206      -6.879 -12.744  30.357  1.00 82.50           C  
ATOM   1548  C   LEU A 206      -8.302 -12.892  29.805  1.00 82.50           C  
ATOM   1549  CB  LEU A 206      -6.363 -11.313  30.116  1.00 82.50           C  
ATOM   1550  O   LEU A 206      -9.276 -12.722  30.532  1.00 82.50           O  
ATOM   1551  CG  LEU A 206      -5.116 -10.943  30.941  1.00 82.50           C  
ATOM   1552  CD1 LEU A 206      -4.548  -9.618  30.431  1.00 82.50           C  
ATOM   1553  CD2 LEU A 206      -5.439 -10.790  32.428  1.00 82.50           C  
ATOM   1554  N   ASN A 207      -8.439 -13.228  28.521  1.00 78.62           N  
ATOM   1555  CA  ASN A 207      -9.738 -13.287  27.851  1.00 78.62           C  
ATOM   1556  C   ASN A 207     -10.306 -14.705  27.701  1.00 78.62           C  
ATOM   1557  CB  ASN A 207      -9.638 -12.546  26.516  1.00 78.62           C  
ATOM   1558  O   ASN A 207     -11.363 -14.860  27.082  1.00 78.62           O  
ATOM   1559  CG  ASN A 207      -9.440 -11.061  26.722  1.00 78.62           C  
ATOM   1560  ND2 ASN A 207      -8.328 -10.521  26.302  1.00 78.62           N  
ATOM   1561  OD1 ASN A 207     -10.331 -10.351  27.154  1.00 78.62           O  
ATOM   1562  N   ARG A 208      -9.655 -15.735  28.265  1.00 72.94           N  
ATOM   1563  CA  ARG A 208      -9.995 -17.158  28.068  1.00 72.94           C  
ATOM   1564  C   ARG A 208     -11.483 -17.464  28.256  1.00 72.94           C  
ATOM   1565  CB  ARG A 208      -9.131 -18.007  29.015  1.00 72.94           C  
ATOM   1566  O   ARG A 208     -12.058 -18.214  27.472  1.00 72.94           O  
ATOM   1567  CG  ARG A 208      -9.270 -19.509  28.723  1.00 72.94           C  
ATOM   1568  CD  ARG A 208      -8.381 -20.330  29.661  1.00 72.94           C  
ATOM   1569  NE  ARG A 208      -8.464 -21.771  29.352  1.00 72.94           N  
ATOM   1570  NH1 ARG A 208      -7.193 -22.517  31.112  1.00 72.94           N  
ATOM   1571  NH2 ARG A 208      -8.021 -23.987  29.651  1.00 72.94           N  
ATOM   1572  CZ  ARG A 208      -7.895 -22.748  30.038  1.00 72.94           C  
ATOM   1573  N   HIS A 209     -12.110 -16.857  29.262  1.00 68.62           N  
ATOM   1574  CA  HIS A 209     -13.517 -17.090  29.600  1.00 68.62           C  
ATOM   1575  C   HIS A 209     -14.514 -16.365  28.680  1.00 68.62           C  
ATOM   1576  CB  HIS A 209     -13.732 -16.739  31.078  1.00 68.62           C  
ATOM   1577  O   HIS A 209     -15.648 -16.812  28.556  1.00 68.62           O  
ATOM   1578  CG  HIS A 209     -12.997 -17.689  31.990  1.00 68.62           C  
ATOM   1579  CD2 HIS A 209     -11.828 -17.458  32.666  1.00 68.62           C  
ATOM   1580  ND1 HIS A 209     -13.363 -18.991  32.245  1.00 68.62           N  
ATOM   1581  CE1 HIS A 209     -12.441 -19.532  33.057  1.00 68.62           C  
ATOM   1582  NE2 HIS A 209     -11.474 -18.643  33.321  1.00 68.62           N  
ATOM   1583  N   SER A 210     -14.093 -15.303  27.985  1.00 72.62           N  
ATOM   1584  CA  SER A 210     -14.965 -14.472  27.138  1.00 72.62           C  
ATOM   1585  C   SER A 210     -14.795 -14.750  25.635  1.00 72.62           C  
ATOM   1586  CB  SER A 210     -14.750 -12.998  27.504  1.00 72.62           C  
ATOM   1587  O   SER A 210     -15.573 -14.262  24.820  1.00 72.62           O  
ATOM   1588  OG  SER A 210     -15.750 -12.159  26.962  1.00 72.62           O  
ATOM   1589  N   TYR A 211     -13.832 -15.589  25.222  1.00 69.56           N  
ATOM   1590  CA  TYR A 211     -13.614 -15.907  23.799  1.00 69.56           C  
ATOM   1591  C   TYR A 211     -14.852 -16.466  23.098  1.00 69.56           C  
ATOM   1592  CB  TYR A 211     -12.446 -16.887  23.623  1.00 69.56           C  
ATOM   1593  O   TYR A 211     -15.110 -16.107  21.953  1.00 69.56           O  
ATOM   1594  CG  TYR A 211     -11.159 -16.179  23.283  1.00 69.56           C  
ATOM   1595  CD1 TYR A 211     -10.923 -15.731  21.970  1.00 69.56           C  
ATOM   1596  CD2 TYR A 211     -10.222 -15.923  24.294  1.00 69.56           C  
ATOM   1597  CE1 TYR A 211      -9.749 -15.014  21.679  1.00 69.56           C  
ATOM   1598  CE2 TYR A 211      -9.062 -15.185  24.011  1.00 69.56           C  
ATOM   1599  OH  TYR A 211      -7.724 -13.979  22.437  1.00 69.56           O  
ATOM   1600  CZ  TYR A 211      -8.822 -14.727  22.702  1.00 69.56           C  
ATOM   1601  N   LYS A 212     -15.644 -17.304  23.777  1.00 69.00           N  
ATOM   1602  CA  LYS A 212     -16.862 -17.887  23.194  1.00 69.00           C  
ATOM   1603  C   LYS A 212     -17.911 -16.811  22.875  1.00 69.00           C  
ATOM   1604  CB  LYS A 212     -17.388 -18.984  24.133  1.00 69.00           C  
ATOM   1605  O   LYS A 212     -18.512 -16.845  21.806  1.00 69.00           O  
ATOM   1606  CG  LYS A 212     -18.398 -19.913  23.440  1.00 69.00           C  
ATOM   1607  CD  LYS A 212     -18.827 -21.042  24.387  1.00 69.00           C  
ATOM   1608  CE  LYS A 212     -19.816 -21.985  23.692  1.00 69.00           C  
ATOM   1609  NZ  LYS A 212     -20.272 -23.068  24.602  1.00 69.00           N  
ATOM   1610  N   GLU A 213     -18.075 -15.829  23.758  1.00 71.00           N  
ATOM   1611  CA  GLU A 213     -18.982 -14.685  23.577  1.00 71.00           C  
ATOM   1612  C   GLU A 213     -18.442 -13.680  22.554  1.00 71.00           C  
ATOM   1613  CB  GLU A 213     -19.149 -13.955  24.912  1.00 71.00           C  
ATOM   1614  O   GLU A 213     -19.188 -13.141  21.738  1.00 71.00           O  
ATOM   1615  CG  GLU A 213     -19.790 -14.820  26.004  1.00 71.00           C  
ATOM   1616  CD  GLU A 213     -19.834 -14.093  27.354  1.00 71.00           C  
ATOM   1617  OE1 GLU A 213     -20.603 -14.568  28.214  1.00 71.00           O  
ATOM   1618  OE2 GLU A 213     -19.069 -13.110  27.516  1.00 71.00           O  
ATOM   1619  N   LYS A 214     -17.125 -13.448  22.548  1.00 70.94           N  
ATOM   1620  CA  LYS A 214     -16.459 -12.621  21.539  1.00 70.94           C  
ATOM   1621  C   LYS A 214     -16.616 -13.225  20.150  1.00 70.94           C  
ATOM   1622  CB  LYS A 214     -14.982 -12.437  21.903  1.00 70.94           C  
ATOM   1623  O   LYS A 214     -17.048 -12.532  19.239  1.00 70.94           O  
ATOM   1624  CG  LYS A 214     -14.799 -11.458  23.072  1.00 70.94           C  
ATOM   1625  CD  LYS A 214     -13.313 -11.284  23.397  1.00 70.94           C  
ATOM   1626  CE  LYS A 214     -13.129 -10.388  24.623  1.00 70.94           C  
ATOM   1627  NZ  LYS A 214     -11.711  -9.982  24.761  1.00 70.94           N  
ATOM   1628  N   PHE A 215     -16.390 -14.526  19.989  1.00 70.94           N  
ATOM   1629  CA  PHE A 215     -16.564 -15.205  18.704  1.00 70.94           C  
ATOM   1630  C   PHE A 215     -18.014 -15.132  18.202  1.00 70.94           C  
ATOM   1631  CB  PHE A 215     -16.070 -16.651  18.810  1.00 70.94           C  
ATOM   1632  O   PHE A 215     -18.248 -14.993  17.006  1.00 70.94           O  
ATOM   1633  CG  PHE A 215     -15.563 -17.194  17.493  1.00 70.94           C  
ATOM   1634  CD1 PHE A 215     -16.428 -17.867  16.610  1.00 70.94           C  
ATOM   1635  CD2 PHE A 215     -14.213 -17.000  17.140  1.00 70.94           C  
ATOM   1636  CE1 PHE A 215     -15.939 -18.357  15.385  1.00 70.94           C  
ATOM   1637  CE2 PHE A 215     -13.726 -17.490  15.917  1.00 70.94           C  
ATOM   1638  CZ  PHE A 215     -14.589 -18.171  15.041  1.00 70.94           C  
ATOM   1639  N   GLN A 216     -19.003 -15.110  19.105  1.00 69.50           N  
ATOM   1640  CA  GLN A 216     -20.398 -14.853  18.728  1.00 69.50           C  
ATOM   1641  C   GLN A 216     -20.610 -13.463  18.099  1.00 69.50           C  
ATOM   1642  CB  GLN A 216     -21.336 -15.049  19.919  1.00 69.50           C  
ATOM   1643  O   GLN A 216     -21.494 -13.299  17.261  1.00 69.50           O  
ATOM   1644  CG  GLN A 216     -21.570 -16.535  20.218  1.00 69.50           C  
ATOM   1645  CD  GLN A 216     -22.451 -16.735  21.445  1.00 69.50           C  
ATOM   1646  NE2 GLN A 216     -22.926 -17.936  21.688  1.00 69.50           N  
ATOM   1647  OE1 GLN A 216     -22.745 -15.831  22.204  1.00 69.50           O  
ATOM   1648  N   ARG A 217     -19.782 -12.465  18.433  1.00 72.75           N  
ATOM   1649  CA  ARG A 217     -19.817 -11.139  17.793  1.00 72.75           C  
ATOM   1650  C   ARG A 217     -19.226 -11.143  16.382  1.00 72.75           C  
ATOM   1651  CB  ARG A 217     -19.129 -10.072  18.661  1.00 72.75           C  
ATOM   1652  O   ARG A 217     -19.580 -10.258  15.615  1.00 72.75           O  
ATOM   1653  CG  ARG A 217     -19.730  -9.937  20.067  1.00 72.75           C  
ATOM   1654  CD  ARG A 217     -18.975  -8.868  20.864  1.00 72.75           C  
ATOM   1655  NE  ARG A 217     -19.456  -8.791  22.257  1.00 72.75           N  
ATOM   1656  NH1 ARG A 217     -18.139  -7.033  22.934  1.00 72.75           N  
ATOM   1657  NH2 ARG A 217     -19.550  -7.973  24.384  1.00 72.75           N  
ATOM   1658  CZ  ARG A 217     -19.049  -7.935  23.181  1.00 72.75           C  
ATOM   1659  N   VAL A 218     -18.406 -12.131  16.000  1.00 69.88           N  
ATOM   1660  CA  VAL A 218     -17.917 -12.284  14.609  1.00 69.88           C  
ATOM   1661  C   VAL A 218     -19.081 -12.549  13.655  1.00 69.88           C  
ATOM   1662  CB  VAL A 218     -16.858 -13.400  14.481  1.00 69.88           C  
ATOM   1663  O   VAL A 218     -19.081 -12.062  12.529  1.00 69.88           O  
ATOM   1664  CG1 VAL A 218     -16.313 -13.540  13.055  1.00 69.88           C  
ATOM   1665  CG2 VAL A 218     -15.653 -13.131  15.392  1.00 69.88           C  
ATOM   1666  N   TYR A 219     -20.136 -13.225  14.120  1.00 69.94           N  
ATOM   1667  CA  TYR A 219     -21.352 -13.393  13.324  1.00 69.94           C  
ATOM   1668  C   TYR A 219     -22.050 -12.055  13.035  1.00 69.94           C  
ATOM   1669  CB  TYR A 219     -22.300 -14.389  14.001  1.00 69.94           C  
ATOM   1670  O   TYR A 219     -22.760 -11.950  12.050  1.00 69.94           O  
ATOM   1671  CG  TYR A 219     -21.735 -15.794  14.102  1.00 69.94           C  
ATOM   1672  CD1 TYR A 219     -21.856 -16.692  13.027  1.00 69.94           C  
ATOM   1673  CD2 TYR A 219     -21.058 -16.192  15.264  1.00 69.94           C  
ATOM   1674  CE1 TYR A 219     -21.316 -17.989  13.130  1.00 69.94           C  
ATOM   1675  CE2 TYR A 219     -20.522 -17.487  15.384  1.00 69.94           C  
ATOM   1676  OH  TYR A 219     -20.138 -19.645  14.400  1.00 69.94           O  
ATOM   1677  CZ  TYR A 219     -20.655 -18.392  14.308  1.00 69.94           C  
ATOM   1678  N   LYS A 220     -21.802 -10.999  13.815  1.00 79.50           N  
ATOM   1679  CA  LYS A 220     -22.376  -9.664  13.583  1.00 79.50           C  
ATOM   1680  C   LYS A 220     -21.636  -8.856  12.509  1.00 79.50           C  
ATOM   1681  CB  LYS A 220     -22.457  -8.891  14.906  1.00 79.50           C  
ATOM   1682  O   LYS A 220     -21.904  -7.668  12.366  1.00 79.50           O  
ATOM   1683  CG  LYS A 220     -23.312  -9.617  15.952  1.00 79.50           C  
ATOM   1684  CD  LYS A 220     -23.551  -8.713  17.164  1.00 79.50           C  
ATOM   1685  CE  LYS A 220     -24.434  -9.443  18.178  1.00 79.50           C  
ATOM   1686  NZ  LYS A 220     -24.883  -8.528  19.256  1.00 79.50           N  
ATOM   1687  N   LEU A 221     -20.668  -9.435  11.801  1.00 81.31           N  
ATOM   1688  CA  LEU A 221     -19.973  -8.745  10.715  1.00 81.31           C  
ATOM   1689  C   LEU A 221     -20.844  -8.673   9.460  1.00 81.31           C  
ATOM   1690  CB  LEU A 221     -18.630  -9.434  10.418  1.00 81.31           C  
ATOM   1691  O   LEU A 221     -21.548  -9.623   9.124  1.00 81.31           O  
ATOM   1692  CG  LEU A 221     -17.612  -9.342  11.566  1.00 81.31           C  
ATOM   1693  CD1 LEU A 221     -16.348 -10.124  11.211  1.00 81.31           C  
ATOM   1694  CD2 LEU A 221     -17.201  -7.905  11.866  1.00 81.31           C  
ATOM   1695  N   ASP A 222     -20.741  -7.558   8.739  1.00 85.75           N  
ATOM   1696  CA  ASP A 222     -21.346  -7.377   7.420  1.00 85.75           C  
ATOM   1697  C   ASP A 222     -20.577  -8.163   6.350  1.00 85.75           C  
ATOM   1698  CB  ASP A 222     -21.443  -5.877   7.124  1.00 85.75           C  
ATOM   1699  O   ASP A 222     -19.842  -7.606   5.536  1.00 85.75           O  
ATOM   1700  CG  ASP A 222     -22.117  -5.570   5.787  1.00 85.75           C  
ATOM   1701  OD1 ASP A 222     -22.782  -6.468   5.215  1.00 85.75           O  
ATOM   1702  OD2 ASP A 222     -21.983  -4.410   5.342  1.00 85.75           O  
ATOM   1703  N   VAL A 223     -20.710  -9.492   6.385  1.00 85.94           N  
ATOM   1704  CA  VAL A 223     -20.021 -10.408   5.463  1.00 85.94           C  
ATOM   1705  C   VAL A 223     -20.412 -10.119   4.014  1.00 85.94           C  
ATOM   1706  CB  VAL A 223     -20.312 -11.880   5.822  1.00 85.94           C  
ATOM   1707  O   VAL A 223     -19.553 -10.146   3.139  1.00 85.94           O  
ATOM   1708  CG1 VAL A 223     -19.613 -12.855   4.864  1.00 85.94           C  
ATOM   1709  CG2 VAL A 223     -19.832 -12.216   7.241  1.00 85.94           C  
ATOM   1710  N   ILE A 224     -21.684  -9.797   3.757  1.00 88.81           N  
ATOM   1711  CA  ILE A 224     -22.182  -9.498   2.407  1.00 88.81           C  
ATOM   1712  C   ILE A 224     -21.544  -8.209   1.884  1.00 88.81           C  
ATOM   1713  CB  ILE A 224     -23.726  -9.428   2.389  1.00 88.81           C  
ATOM   1714  O   ILE A 224     -20.969  -8.218   0.797  1.00 88.81           O  
ATOM   1715  CG1 ILE A 224     -24.325 -10.798   2.787  1.00 88.81           C  
ATOM   1716  CG2 ILE A 224     -24.234  -8.992   1.000  1.00 88.81           C  
ATOM   1717  CD1 ILE A 224     -25.847 -10.790   2.980  1.00 88.81           C  
ATOM   1718  N   GLY A 225     -21.573  -7.127   2.669  1.00 88.69           N  
ATOM   1719  CA  GLY A 225     -20.915  -5.875   2.305  1.00 88.69           C  
ATOM   1720  C   GLY A 225     -19.409  -6.049   2.102  1.00 88.69           C  
ATOM   1721  O   GLY A 225     -18.857  -5.531   1.134  1.00 88.69           O  
ATOM   1722  N   CYS A 226     -18.748  -6.844   2.948  1.00 87.06           N  
ATOM   1723  CA  CYS A 226     -17.322  -7.138   2.797  1.00 87.06           C  
ATOM   1724  C   CYS A 226     -17.030  -7.907   1.504  1.00 87.06           C  
ATOM   1725  CB  CYS A 226     -16.814  -7.911   4.021  1.00 87.06           C  
ATOM   1726  O   CYS A 226     -16.115  -7.536   0.779  1.00 87.06           O  
ATOM   1727  SG  CYS A 226     -16.863  -6.851   5.492  1.00 87.06           S  
ATOM   1728  N   LEU A 227     -17.812  -8.941   1.177  1.00 89.88           N  
ATOM   1729  CA  LEU A 227     -17.636  -9.707  -0.059  1.00 89.88           C  
ATOM   1730  C   LEU A 227     -17.863  -8.846  -1.302  1.00 89.88           C  
ATOM   1731  CB  LEU A 227     -18.584 -10.918  -0.069  1.00 89.88           C  
ATOM   1732  O   LEU A 227     -17.080  -8.944  -2.245  1.00 89.88           O  
ATOM   1733  CG  LEU A 227     -18.162 -12.067   0.862  1.00 89.88           C  
ATOM   1734  CD1 LEU A 227     -19.270 -13.121   0.888  1.00 89.88           C  
ATOM   1735  CD2 LEU A 227     -16.867 -12.743   0.405  1.00 89.88           C  
ATOM   1736  N   LEU A 228     -18.885  -7.986  -1.303  1.00 92.50           N  
ATOM   1737  CA  LEU A 228     -19.153  -7.056  -2.404  1.00 92.50           C  
ATOM   1738  C   LEU A 228     -17.997  -6.069  -2.604  1.00 92.50           C  
ATOM   1739  CB  LEU A 228     -20.453  -6.286  -2.123  1.00 92.50           C  
ATOM   1740  O   LEU A 228     -17.548  -5.880  -3.732  1.00 92.50           O  
ATOM   1741  CG  LEU A 228     -21.740  -7.114  -2.244  1.00 92.50           C  
ATOM   1742  CD1 LEU A 228     -22.894  -6.311  -1.643  1.00 92.50           C  
ATOM   1743  CD2 LEU A 228     -22.061  -7.438  -3.705  1.00 92.50           C  
ATOM   1744  N   PHE A 229     -17.485  -5.487  -1.517  1.00 88.75           N  
ATOM   1745  CA  PHE A 229     -16.349  -4.570  -1.579  1.00 88.75           C  
ATOM   1746  C   PHE A 229     -15.078  -5.278  -2.058  1.00 88.75           C  
ATOM   1747  CB  PHE A 229     -16.141  -3.912  -0.211  1.00 88.75           C  
ATOM   1748  O   PHE A 229     -14.477  -4.850  -3.035  1.00 88.75           O  
ATOM   1749  CG  PHE A 229     -15.000  -2.917  -0.196  1.00 88.75           C  
ATOM   1750  CD1 PHE A 229     -13.807  -3.213   0.492  1.00 88.75           C  
ATOM   1751  CD2 PHE A 229     -15.117  -1.707  -0.907  1.00 88.75           C  
ATOM   1752  CE1 PHE A 229     -12.738  -2.300   0.469  1.00 88.75           C  
ATOM   1753  CE2 PHE A 229     -14.043  -0.800  -0.937  1.00 88.75           C  
ATOM   1754  CZ  PHE A 229     -12.853  -1.098  -0.250  1.00 88.75           C  
ATOM   1755  N   ILE A 230     -14.712  -6.403  -1.434  1.00 87.69           N  
ATOM   1756  CA  ILE A 230     -13.513  -7.181  -1.779  1.00 87.69           C  
ATOM   1757  C   ILE A 230     -13.553  -7.621  -3.245  1.00 87.69           C  
ATOM   1758  CB  ILE A 230     -13.371  -8.394  -0.826  1.00 87.69           C  
ATOM   1759  O   ILE A 230     -12.594  -7.397  -3.980  1.00 87.69           O  
ATOM   1760  CG1 ILE A 230     -12.982  -7.925   0.588  1.00 87.69           C  
ATOM   1761  CG2 ILE A 230     -12.303  -9.386  -1.323  1.00 87.69           C  
ATOM   1762  CD1 ILE A 230     -13.190  -8.963   1.698  1.00 87.69           C  
ATOM   1763  N   SER A 231     -14.656  -8.232  -3.686  1.00 91.38           N  
ATOM   1764  CA  SER A 231     -14.787  -8.714  -5.067  1.00 91.38           C  
ATOM   1765  C   SER A 231     -14.809  -7.571  -6.083  1.00 91.38           C  
ATOM   1766  CB  SER A 231     -16.017  -9.610  -5.233  1.00 91.38           C  
ATOM   1767  O   SER A 231     -14.136  -7.667  -7.107  1.00 91.38           O  
ATOM   1768  OG  SER A 231     -17.208  -8.948  -4.865  1.00 91.38           O  
ATOM   1769  N   GLY A 232     -15.508  -6.471  -5.783  1.00 92.75           N  
ATOM   1770  CA  GLY A 232     -15.509  -5.264  -6.607  1.00 92.75           C  
ATOM   1771  C   GLY A 232     -14.111  -4.660  -6.743  1.00 92.75           C  
ATOM   1772  O   GLY A 232     -13.643  -4.449  -7.857  1.00 92.75           O  
ATOM   1773  N   SER A 233     -13.401  -4.454  -5.633  1.00 89.00           N  
ATOM   1774  CA  SER A 233     -12.032  -3.930  -5.629  1.00 89.00           C  
ATOM   1775  C   SER A 233     -11.050  -4.836  -6.377  1.00 89.00           C  
ATOM   1776  CB  SER A 233     -11.558  -3.730  -4.186  1.00 89.00           C  
ATOM   1777  O   SER A 233     -10.254  -4.329  -7.165  1.00 89.00           O  
ATOM   1778  OG  SER A 233     -12.304  -2.698  -3.570  1.00 89.00           O  
ATOM   1779  N   ILE A 234     -11.132  -6.163  -6.193  1.00 88.81           N  
ATOM   1780  CA  ILE A 234     -10.301  -7.125  -6.934  1.00 88.81           C  
ATOM   1781  C   ILE A 234     -10.550  -7.013  -8.434  1.00 88.81           C  
ATOM   1782  CB  ILE A 234     -10.498  -8.577  -6.423  1.00 88.81           C  
ATOM   1783  O   ILE A 234      -9.601  -6.863  -9.196  1.00 88.81           O  
ATOM   1784  CG1 ILE A 234      -9.896  -8.787  -5.014  1.00 88.81           C  
ATOM   1785  CG2 ILE A 234      -9.852  -9.602  -7.379  1.00 88.81           C  
ATOM   1786  CD1 ILE A 234     -10.416 -10.030  -4.286  1.00 88.81           C  
ATOM   1787  N   LEU A 235     -11.809  -7.064  -8.872  1.00 92.00           N  
ATOM   1788  CA  LEU A 235     -12.139  -7.044 -10.297  1.00 92.00           C  
ATOM   1789  C   LEU A 235     -11.816  -5.702 -10.962  1.00 92.00           C  
ATOM   1790  CB  LEU A 235     -13.616  -7.413 -10.481  1.00 92.00           C  
ATOM   1791  O   LEU A 235     -11.418  -5.696 -12.126  1.00 92.00           O  
ATOM   1792  CG  LEU A 235     -13.930  -8.891 -10.199  1.00 92.00           C  
ATOM   1793  CD1 LEU A 235     -15.440  -9.088 -10.239  1.00 92.00           C  
ATOM   1794  CD2 LEU A 235     -13.321  -9.838 -11.236  1.00 92.00           C  
ATOM   1795  N   LEU A 236     -11.935  -4.588 -10.227  1.00 92.44           N  
ATOM   1796  CA  LEU A 236     -11.553  -3.263 -10.718  1.00 92.44           C  
ATOM   1797  C   LEU A 236     -10.075  -3.258 -11.081  1.00 92.44           C  
ATOM   1798  CB  LEU A 236     -11.844  -2.195  -9.641  1.00 92.44           C  
ATOM   1799  O   LEU A 236      -9.694  -2.889 -12.190  1.00 92.44           O  
ATOM   1800  CG  LEU A 236     -11.384  -0.776 -10.034  1.00 92.44           C  
ATOM   1801  CD1 LEU A 236     -12.129  -0.256 -11.256  1.00 92.44           C  
ATOM   1802  CD2 LEU A 236     -11.608   0.196  -8.885  1.00 92.44           C  
ATOM   1803  N   VAL A 237      -9.252  -3.703 -10.138  1.00 89.19           N  
ATOM   1804  CA  VAL A 237      -7.813  -3.724 -10.324  1.00 89.19           C  
ATOM   1805  C   VAL A 237      -7.411  -4.744 -11.387  1.00 89.19           C  
ATOM   1806  CB  VAL A 237      -7.120  -3.959  -8.985  1.00 89.19           C  
ATOM   1807  O   VAL A 237      -6.618  -4.410 -12.258  1.00 89.19           O  
ATOM   1808  CG1 VAL A 237      -5.640  -4.122  -9.267  1.00 89.19           C  
ATOM   1809  CG2 VAL A 237      -7.323  -2.763  -8.042  1.00 89.19           C  
ATOM   1810  N   VAL A 238      -8.018  -5.936 -11.397  1.00 89.06           N  
ATOM   1811  CA  VAL A 238      -7.784  -6.933 -12.452  1.00 89.06           C  
ATOM   1812  C   VAL A 238      -8.033  -6.337 -13.832  1.00 89.06           C  
ATOM   1813  CB  VAL A 238      -8.655  -8.196 -12.251  1.00 89.06           C  
ATOM   1814  O   VAL A 238      -7.176  -6.464 -14.700  1.00 89.06           O  
ATOM   1815  CG1 VAL A 238      -8.569  -9.178 -13.430  1.00 89.06           C  
ATOM   1816  CG2 VAL A 238      -8.322  -8.989 -10.973  1.00 89.06           C  
ATOM   1817  N   GLY A 239      -9.163  -5.654 -14.028  1.00 91.00           N  
ATOM   1818  CA  GLY A 239      -9.484  -5.043 -15.314  1.00 91.00           C  
ATOM   1819  C   GLY A 239      -8.484  -3.962 -15.728  1.00 91.00           C  
ATOM   1820  O   GLY A 239      -8.037  -3.943 -16.873  1.00 91.00           O  
ATOM   1821  N   LEU A 240      -8.079  -3.100 -14.786  1.00 91.62           N  
ATOM   1822  CA  LEU A 240      -7.081  -2.053 -15.032  1.00 91.62           C  
ATOM   1823  C   LEU A 240      -5.712  -2.647 -15.391  1.00 91.62           C  
ATOM   1824  CB  LEU A 240      -6.977  -1.133 -13.800  1.00 91.62           C  
ATOM   1825  O   LEU A 240      -5.129  -2.258 -16.402  1.00 91.62           O  
ATOM   1826  CG  LEU A 240      -8.211  -0.246 -13.548  1.00 91.62           C  
ATOM   1827  CD1 LEU A 240      -8.070   0.459 -12.197  1.00 91.62           C  
ATOM   1828  CD2 LEU A 240      -8.397   0.811 -14.636  1.00 91.62           C  
ATOM   1829  N   THR A 241      -5.221  -3.612 -14.610  1.00 88.19           N  
ATOM   1830  CA  THR A 241      -3.921  -4.257 -14.834  1.00 88.19           C  
ATOM   1831  C   THR A 241      -3.899  -5.039 -16.148  1.00 88.19           C  
ATOM   1832  CB  THR A 241      -3.554  -5.175 -13.657  1.00 88.19           C  
ATOM   1833  O   THR A 241      -2.954  -4.882 -16.917  1.00 88.19           O  
ATOM   1834  CG2 THR A 241      -2.136  -5.734 -13.757  1.00 88.19           C  
ATOM   1835  OG1 THR A 241      -3.595  -4.459 -12.446  1.00 88.19           O  
ATOM   1836  N   GLN A 242      -4.942  -5.824 -16.457  1.00 88.31           N  
ATOM   1837  CA  GLN A 242      -5.030  -6.574 -17.723  1.00 88.31           C  
ATOM   1838  C   GLN A 242      -5.139  -5.664 -18.952  1.00 88.31           C  
ATOM   1839  CB  GLN A 242      -6.218  -7.554 -17.706  1.00 88.31           C  
ATOM   1840  O   GLN A 242      -4.664  -6.024 -20.029  1.00 88.31           O  
ATOM   1841  CG  GLN A 242      -6.063  -8.734 -16.733  1.00 88.31           C  
ATOM   1842  CD  GLN A 242      -4.847  -9.617 -16.997  1.00 88.31           C  
ATOM   1843  NE2 GLN A 242      -4.486 -10.499 -16.092  1.00 88.31           N  
ATOM   1844  OE1 GLN A 242      -4.166  -9.540 -17.997  1.00 88.31           O  
ATOM   1845  N   GLY A 243      -5.670  -4.445 -18.796  1.00 87.94           N  
ATOM   1846  CA  GLY A 243      -5.650  -3.436 -19.857  1.00 87.94           C  
ATOM   1847  C   GLY A 243      -4.242  -3.123 -20.386  1.00 87.94           C  
ATOM   1848  O   GLY A 243      -4.110  -2.703 -21.533  1.00 87.94           O  
ATOM   1849  N   GLY A 244      -3.191  -3.386 -19.595  1.00 85.81           N  
ATOM   1850  CA  GLY A 244      -1.800  -3.237 -20.027  1.00 85.81           C  
ATOM   1851  C   GLY A 244      -1.350  -4.250 -21.082  1.00 85.81           C  
ATOM   1852  O   GLY A 244      -0.447  -3.943 -21.861  1.00 85.81           O  
ATOM   1853  N   GLU A 245      -1.982  -5.428 -21.141  1.00 86.56           N  
ATOM   1854  CA  GLU A 245      -1.770  -6.383 -22.233  1.00 86.56           C  
ATOM   1855  C   GLU A 245      -2.610  -5.985 -23.453  1.00 86.56           C  
ATOM   1856  CB  GLU A 245      -2.084  -7.833 -21.810  1.00 86.56           C  
ATOM   1857  O   GLU A 245      -2.079  -5.829 -24.554  1.00 86.56           O  
ATOM   1858  CG  GLU A 245      -1.135  -8.403 -20.736  1.00 86.56           C  
ATOM   1859  CD  GLU A 245      -1.151  -9.947 -20.632  1.00 86.56           C  
ATOM   1860  OE1 GLU A 245      -0.270 -10.499 -19.922  1.00 86.56           O  
ATOM   1861  OE2 GLU A 245      -1.977 -10.597 -21.307  1.00 86.56           O  
ATOM   1862  N   SER A 246      -3.921  -5.798 -23.264  1.00 88.44           N  
ATOM   1863  CA  SER A 246      -4.827  -5.324 -24.313  1.00 88.44           C  
ATOM   1864  C   SER A 246      -6.170  -4.864 -23.747  1.00 88.44           C  
ATOM   1865  CB  SER A 246      -5.088  -6.454 -25.314  1.00 88.44           C  
ATOM   1866  O   SER A 246      -6.921  -5.644 -23.167  1.00 88.44           O  
ATOM   1867  OG  SER A 246      -5.981  -6.048 -26.342  1.00 88.44           O  
ATOM   1868  N   TRP A 247      -6.553  -3.619 -24.033  1.00 90.50           N  
ATOM   1869  CA  TRP A 247      -7.891  -3.098 -23.718  1.00 90.50           C  
ATOM   1870  C   TRP A 247      -9.021  -3.718 -24.555  1.00 90.50           C  
ATOM   1871  CB  TRP A 247      -7.873  -1.576 -23.880  1.00 90.50           C  
ATOM   1872  O   TRP A 247     -10.190  -3.585 -24.197  1.00 90.50           O  
ATOM   1873  CG  TRP A 247      -7.121  -0.871 -22.799  1.00 90.50           C  
ATOM   1874  CD1 TRP A 247      -5.855  -0.401 -22.868  1.00 90.50           C  
ATOM   1875  CD2 TRP A 247      -7.567  -0.617 -21.435  1.00 90.50           C  
ATOM   1876  CE2 TRP A 247      -6.528   0.066 -20.740  1.00 90.50           C  
ATOM   1877  CE3 TRP A 247      -8.741  -0.920 -20.710  1.00 90.50           C  
ATOM   1878  NE1 TRP A 247      -5.496   0.142 -21.648  1.00 90.50           N  
ATOM   1879  CH2 TRP A 247      -7.842   0.161 -18.714  1.00 90.50           C  
ATOM   1880  CZ2 TRP A 247      -6.664   0.475 -19.408  1.00 90.50           C  
ATOM   1881  CZ3 TRP A 247      -8.874  -0.542 -19.360  1.00 90.50           C  
ATOM   1882  N   ASN A 248      -8.687  -4.397 -25.657  1.00 91.50           N  
ATOM   1883  CA  ASN A 248      -9.666  -5.058 -26.525  1.00 91.50           C  
ATOM   1884  C   ASN A 248      -9.998  -6.489 -26.070  1.00 91.50           C  
ATOM   1885  CB  ASN A 248      -9.139  -5.048 -27.969  1.00 91.50           C  
ATOM   1886  O   ASN A 248     -10.938  -7.088 -26.592  1.00 91.50           O  
ATOM   1887  CG  ASN A 248      -9.062  -3.656 -28.565  1.00 91.50           C  
ATOM   1888  ND2 ASN A 248      -8.042  -3.375 -29.340  1.00 91.50           N  
ATOM   1889  OD1 ASN A 248      -9.914  -2.807 -28.371  1.00 91.50           O  
ATOM   1890  N   ASP A 249      -9.233  -7.052 -25.134  1.00 90.44           N  
ATOM   1891  CA  ASP A 249      -9.472  -8.395 -24.613  1.00 90.44           C  
ATOM   1892  C   ASP A 249     -10.592  -8.369 -23.548  1.00 90.44           C  
ATOM   1893  CB  ASP A 249      -8.150  -8.975 -24.079  1.00 90.44           C  
ATOM   1894  O   ASP A 249     -10.549  -7.533 -22.635  1.00 90.44           O  
ATOM   1895  CG  ASP A 249      -8.229 -10.456 -23.680  1.00 90.44           C  
ATOM   1896  OD1 ASP A 249      -9.331 -11.042 -23.717  1.00 90.44           O  
ATOM   1897  OD2 ASP A 249      -7.197 -11.014 -23.263  1.00 90.44           O  
ATOM   1898  N   PRO A 250     -11.604  -9.263 -23.624  1.00 94.44           N  
ATOM   1899  CA  PRO A 250     -12.584  -9.469 -22.555  1.00 94.44           C  
ATOM   1900  C   PRO A 250     -11.999  -9.552 -21.142  1.00 94.44           C  
ATOM   1901  CB  PRO A 250     -13.285 -10.780 -22.910  1.00 94.44           C  
ATOM   1902  O   PRO A 250     -12.662  -9.142 -20.187  1.00 94.44           O  
ATOM   1903  CG  PRO A 250     -13.199 -10.866 -24.431  1.00 94.44           C  
ATOM   1904  CD  PRO A 250     -11.944 -10.077 -24.790  1.00 94.44           C  
ATOM   1905  N   THR A 251     -10.771 -10.051 -20.994  1.00 90.56           N  
ATOM   1906  CA  THR A 251     -10.075 -10.146 -19.701  1.00 90.56           C  
ATOM   1907  C   THR A 251      -9.836  -8.787 -19.026  1.00 90.56           C  
ATOM   1908  CB  THR A 251      -8.731 -10.871 -19.860  1.00 90.56           C  
ATOM   1909  O   THR A 251      -9.719  -8.748 -17.802  1.00 90.56           O  
ATOM   1910  CG2 THR A 251      -8.889 -12.293 -20.400  1.00 90.56           C  
ATOM   1911  OG1 THR A 251      -7.913 -10.125 -20.721  1.00 90.56           O  
ATOM   1912  N   ALA A 252      -9.836  -7.676 -19.775  1.00 90.81           N  
ATOM   1913  CA  ALA A 252      -9.676  -6.323 -19.243  1.00 90.81           C  
ATOM   1914  C   ALA A 252     -11.024  -5.644 -18.936  1.00 90.81           C  
ATOM   1915  CB  ALA A 252      -8.821  -5.513 -20.227  1.00 90.81           C  
ATOM   1916  O   ALA A 252     -11.285  -5.227 -17.804  1.00 90.81           O  
ATOM   1917  N   TYR A 253     -11.924  -5.543 -19.920  1.00 93.81           N  
ATOM   1918  CA  TYR A 253     -13.142  -4.735 -19.760  1.00 93.81           C  
ATOM   1919  C   TYR A 253     -14.288  -5.455 -19.030  1.00 93.81           C  
ATOM   1920  CB  TYR A 253     -13.589  -4.161 -21.107  1.00 93.81           C  
ATOM   1921  O   TYR A 253     -15.120  -4.783 -18.416  1.00 93.81           O  
ATOM   1922  CG  TYR A 253     -13.985  -5.196 -22.138  1.00 93.81           C  
ATOM   1923  CD1 TYR A 253     -13.055  -5.591 -23.115  1.00 93.81           C  
ATOM   1924  CD2 TYR A 253     -15.280  -5.753 -22.127  1.00 93.81           C  
ATOM   1925  CE1 TYR A 253     -13.421  -6.532 -24.092  1.00 93.81           C  
ATOM   1926  CE2 TYR A 253     -15.639  -6.715 -23.090  1.00 93.81           C  
ATOM   1927  OH  TYR A 253     -15.047  -8.024 -25.010  1.00 93.81           O  
ATOM   1928  CZ  TYR A 253     -14.709  -7.100 -24.076  1.00 93.81           C  
ATOM   1929  N   VAL A 254     -14.350  -6.796 -19.041  1.00 96.06           N  
ATOM   1930  CA  VAL A 254     -15.406  -7.534 -18.318  1.00 96.06           C  
ATOM   1931  C   VAL A 254     -15.229  -7.412 -16.800  1.00 96.06           C  
ATOM   1932  CB  VAL A 254     -15.562  -9.000 -18.781  1.00 96.06           C  
ATOM   1933  O   VAL A 254     -16.188  -6.991 -16.147  1.00 96.06           O  
ATOM   1934  CG1 VAL A 254     -16.611  -9.751 -17.949  1.00 96.06           C  
ATOM   1935  CG2 VAL A 254     -15.985  -9.067 -20.252  1.00 96.06           C  
ATOM   1936  N   PRO A 255     -14.046  -7.687 -16.204  1.00 94.62           N  
ATOM   1937  CA  PRO A 255     -13.827  -7.444 -14.778  1.00 94.62           C  
ATOM   1938  C   PRO A 255     -14.085  -5.989 -14.392  1.00 94.62           C  
ATOM   1939  CB  PRO A 255     -12.374  -7.841 -14.501  1.00 94.62           C  
ATOM   1940  O   PRO A 255     -14.723  -5.737 -13.373  1.00 94.62           O  
ATOM   1941  CG  PRO A 255     -12.111  -8.893 -15.568  1.00 94.62           C  
ATOM   1942  CD  PRO A 255     -12.853  -8.315 -16.769  1.00 94.62           C  
ATOM   1943  N   LEU A 256     -13.692  -5.036 -15.244  1.00 93.38           N  
ATOM   1944  CA  LEU A 256     -13.928  -3.615 -15.012  1.00 93.38           C  
ATOM   1945  C   LEU A 256     -15.429  -3.290 -14.928  1.00 93.38           C  
ATOM   1946  CB  LEU A 256     -13.226  -2.819 -16.124  1.00 93.38           C  
ATOM   1947  O   LEU A 256     -15.873  -2.678 -13.957  1.00 93.38           O  
ATOM   1948  CG  LEU A 256     -13.257  -1.295 -15.928  1.00 93.38           C  
ATOM   1949  CD1 LEU A 256     -12.533  -0.884 -14.652  1.00 93.38           C  
ATOM   1950  CD2 LEU A 256     -12.582  -0.610 -17.112  1.00 93.38           C  
ATOM   1951  N   ALA A 257     -16.235  -3.751 -15.885  1.00 95.75           N  
ATOM   1952  CA  ALA A 257     -17.681  -3.537 -15.868  1.00 95.75           C  
ATOM   1953  C   ALA A 257     -18.352  -4.196 -14.650  1.00 95.75           C  
ATOM   1954  CB  ALA A 257     -18.259  -4.065 -17.185  1.00 95.75           C  
ATOM   1955  O   ALA A 257     -19.152  -3.562 -13.957  1.00 95.75           O  
ATOM   1956  N   VAL A 258     -17.989  -5.447 -14.344  1.00 96.88           N  
ATOM   1957  CA  VAL A 258     -18.517  -6.174 -13.178  1.00 96.88           C  
ATOM   1958  C   VAL A 258     -18.118  -5.480 -11.874  1.00 96.88           C  
ATOM   1959  CB  VAL A 258     -18.056  -7.646 -13.194  1.00 96.88           C  
ATOM   1960  O   VAL A 258     -18.935  -5.382 -10.959  1.00 96.88           O  
ATOM   1961  CG1 VAL A 258     -18.538  -8.412 -11.954  1.00 96.88           C  
ATOM   1962  CG2 VAL A 258     -18.625  -8.393 -14.409  1.00 96.88           C  
ATOM   1963  N   SER A 259     -16.903  -4.935 -11.793  1.00 94.75           N  
ATOM   1964  CA  SER A 259     -16.424  -4.213 -10.614  1.00 94.75           C  
ATOM   1965  C   SER A 259     -17.263  -2.978 -10.304  1.00 94.75           C  
ATOM   1966  CB  SER A 259     -14.957  -3.822 -10.777  1.00 94.75           C  
ATOM   1967  O   SER A 259     -17.651  -2.775  -9.155  1.00 94.75           O  
ATOM   1968  OG  SER A 259     -14.744  -2.693 -11.598  1.00 94.75           O  
ATOM   1969  N   ILE A 260     -17.621  -2.199 -11.330  1.00 95.25           N  
ATOM   1970  CA  ILE A 260     -18.451  -1.000 -11.190  1.00 95.25           C  
ATOM   1971  C   ILE A 260     -19.823  -1.396 -10.645  1.00 95.25           C  
ATOM   1972  CB  ILE A 260     -18.546  -0.259 -12.544  1.00 95.25           C  
ATOM   1973  O   ILE A 260     -20.306  -0.789  -9.690  1.00 95.25           O  
ATOM   1974  CG1 ILE A 260     -17.165   0.322 -12.927  1.00 95.25           C  
ATOM   1975  CG2 ILE A 260     -19.600   0.864 -12.494  1.00 95.25           C  
ATOM   1976  CD1 ILE A 260     -17.070   0.792 -14.384  1.00 95.25           C  
ATOM   1977  N   VAL A 261     -20.420  -2.458 -11.192  1.00 97.19           N  
ATOM   1978  CA  VAL A 261     -21.707  -2.981 -10.718  1.00 97.19           C  
ATOM   1979  C   VAL A 261     -21.614  -3.429  -9.256  1.00 97.19           C  
ATOM   1980  CB  VAL A 261     -22.204  -4.112 -11.638  1.00 97.19           C  
ATOM   1981  O   VAL A 261     -22.450  -3.030  -8.450  1.00 97.19           O  
ATOM   1982  CG1 VAL A 261     -23.482  -4.772 -11.107  1.00 97.19           C  
ATOM   1983  CG2 VAL A 261     -22.517  -3.571 -13.039  1.00 97.19           C  
ATOM   1984  N   LEU A 262     -20.592  -4.200  -8.877  1.00 96.19           N  
ATOM   1985  CA  LEU A 262     -20.424  -4.686  -7.502  1.00 96.19           C  
ATOM   1986  C   LEU A 262     -20.175  -3.558  -6.497  1.00 96.19           C  
ATOM   1987  CB  LEU A 262     -19.269  -5.693  -7.448  1.00 96.19           C  
ATOM   1988  O   LEU A 262     -20.754  -3.578  -5.412  1.00 96.19           O  
ATOM   1989  CG  LEU A 262     -19.579  -7.040  -8.119  1.00 96.19           C  
ATOM   1990  CD1 LEU A 262     -18.291  -7.852  -8.165  1.00 96.19           C  
ATOM   1991  CD2 LEU A 262     -20.635  -7.848  -7.362  1.00 96.19           C  
ATOM   1992  N   LEU A 263     -19.366  -2.558  -6.854  1.00 92.75           N  
ATOM   1993  CA  LEU A 263     -19.115  -1.396  -6.002  1.00 92.75           C  
ATOM   1994  C   LEU A 263     -20.376  -0.532  -5.851  1.00 92.75           C  
ATOM   1995  CB  LEU A 263     -17.924  -0.591  -6.554  1.00 92.75           C  
ATOM   1996  O   LEU A 263     -20.682  -0.093  -4.743  1.00 92.75           O  
ATOM   1997  CG  LEU A 263     -16.558  -1.300  -6.434  1.00 92.75           C  
ATOM   1998  CD1 LEU A 263     -15.488  -0.469  -7.142  1.00 92.75           C  
ATOM   1999  CD2 LEU A 263     -16.124  -1.503  -4.979  1.00 92.75           C  
ATOM   2000  N   ILE A 264     -21.168  -0.351  -6.915  1.00 94.81           N  
ATOM   2001  CA  ILE A 264     -22.484   0.305  -6.825  1.00 94.81           C  
ATOM   2002  C   ILE A 264     -23.403  -0.482  -5.885  1.00 94.81           C  
ATOM   2003  CB  ILE A 264     -23.109   0.494  -8.227  1.00 94.81           C  
ATOM   2004  O   ILE A 264     -23.991   0.105  -4.977  1.00 94.81           O  
ATOM   2005  CG1 ILE A 264     -22.338   1.579  -9.011  1.00 94.81           C  
ATOM   2006  CG2 ILE A 264     -24.597   0.889  -8.132  1.00 94.81           C  
ATOM   2007  CD1 ILE A 264     -22.679   1.610 -10.507  1.00 94.81           C  
ATOM   2008  N   ILE A 265     -23.484  -1.808  -6.043  1.00 95.25           N  
ATOM   2009  CA  ILE A 265     -24.284  -2.675  -5.166  1.00 95.25           C  
ATOM   2010  C   ILE A 265     -23.793  -2.580  -3.716  1.00 95.25           C  
ATOM   2011  CB  ILE A 265     -24.295  -4.133  -5.683  1.00 95.25           C  
ATOM   2012  O   ILE A 265     -24.617  -2.526  -2.809  1.00 95.25           O  
ATOM   2013  CG1 ILE A 265     -25.060  -4.232  -7.023  1.00 95.25           C  
ATOM   2014  CG2 ILE A 265     -24.971  -5.085  -4.674  1.00 95.25           C  
ATOM   2015  CD1 ILE A 265     -24.833  -5.561  -7.756  1.00 95.25           C  
ATOM   2016  N   PHE A 266     -22.484  -2.490  -3.473  1.00 92.44           N  
ATOM   2017  CA  PHE A 266     -21.920  -2.279  -2.140  1.00 92.44           C  
ATOM   2018  C   PHE A 266     -22.395  -0.961  -1.505  1.00 92.44           C  
ATOM   2019  CB  PHE A 266     -20.388  -2.328  -2.220  1.00 92.44           C  
ATOM   2020  O   PHE A 266     -22.839  -0.954  -0.352  1.00 92.44           O  
ATOM   2021  CG  PHE A 266     -19.711  -1.806  -0.975  1.00 92.44           C  
ATOM   2022  CD1 PHE A 266     -19.175  -0.505  -0.954  1.00 92.44           C  
ATOM   2023  CD2 PHE A 266     -19.669  -2.604   0.179  1.00 92.44           C  
ATOM   2024  CE1 PHE A 266     -18.591  -0.008   0.222  1.00 92.44           C  
ATOM   2025  CE2 PHE A 266     -19.065  -2.117   1.350  1.00 92.44           C  
ATOM   2026  CZ  PHE A 266     -18.533  -0.815   1.371  1.00 92.44           C  
ATOM   2027  N   PHE A 267     -22.355   0.158  -2.232  1.00 90.25           N  
ATOM   2028  CA  PHE A 267     -22.855   1.433  -1.705  1.00 90.25           C  
ATOM   2029  C   PHE A 267     -24.375   1.409  -1.503  1.00 90.25           C  
ATOM   2030  CB  PHE A 267     -22.426   2.592  -2.612  1.00 90.25           C  
ATOM   2031  O   PHE A 267     -24.868   1.872  -0.472  1.00 90.25           O  
ATOM   2032  CG  PHE A 267     -20.955   2.939  -2.491  1.00 90.25           C  
ATOM   2033  CD1 PHE A 267     -20.463   3.506  -1.299  1.00 90.25           C  
ATOM   2034  CD2 PHE A 267     -20.074   2.705  -3.562  1.00 90.25           C  
ATOM   2035  CE1 PHE A 267     -19.097   3.817  -1.175  1.00 90.25           C  
ATOM   2036  CE2 PHE A 267     -18.706   2.998  -3.433  1.00 90.25           C  
ATOM   2037  CZ  PHE A 267     -18.217   3.555  -2.239  1.00 90.25           C  
ATOM   2038  N   MET A 268     -25.120   0.803  -2.433  1.00 91.56           N  
ATOM   2039  CA  MET A 268     -26.564   0.588  -2.294  1.00 91.56           C  
ATOM   2040  C   MET A 268     -26.898  -0.293  -1.086  1.00 91.56           C  
ATOM   2041  CB  MET A 268     -27.135  -0.053  -3.564  1.00 91.56           C  
ATOM   2042  O   MET A 268     -27.867  -0.011  -0.385  1.00 91.56           O  
ATOM   2043  CG  MET A 268     -27.163   0.909  -4.755  1.00 91.56           C  
ATOM   2044  SD  MET A 268     -27.816   0.173  -6.278  1.00 91.56           S  
ATOM   2045  CE  MET A 268     -29.566  -0.010  -5.846  1.00 91.56           C  
ATOM   2046  N   TRP A 269     -26.086  -1.314  -0.803  1.00 91.44           N  
ATOM   2047  CA  TRP A 269     -26.214  -2.171   0.372  1.00 91.44           C  
ATOM   2048  C   TRP A 269     -26.046  -1.363   1.660  1.00 91.44           C  
ATOM   2049  CB  TRP A 269     -25.206  -3.325   0.282  1.00 91.44           C  
ATOM   2050  O   TRP A 269     -26.948  -1.366   2.493  1.00 91.44           O  
ATOM   2051  CG  TRP A 269     -25.167  -4.221   1.476  1.00 91.44           C  
ATOM   2052  CD1 TRP A 269     -24.234  -4.201   2.456  1.00 91.44           C  
ATOM   2053  CD2 TRP A 269     -26.100  -5.283   1.832  1.00 91.44           C  
ATOM   2054  CE2 TRP A 269     -25.648  -5.888   3.041  1.00 91.44           C  
ATOM   2055  CE3 TRP A 269     -27.276  -5.801   1.245  1.00 91.44           C  
ATOM   2056  NE1 TRP A 269     -24.510  -5.191   3.377  1.00 91.44           N  
ATOM   2057  CH2 TRP A 269     -27.490  -7.459   3.026  1.00 91.44           C  
ATOM   2058  CZ2 TRP A 269     -26.318  -6.968   3.627  1.00 91.44           C  
ATOM   2059  CZ3 TRP A 269     -27.968  -6.874   1.839  1.00 91.44           C  
ATOM   2060  N   ASN A 270     -24.966  -0.584   1.794  1.00 87.81           N  
ATOM   2061  CA  ASN A 270     -24.711   0.217   3.000  1.00 87.81           C  
ATOM   2062  C   ASN A 270     -25.770   1.317   3.225  1.00 87.81           C  
ATOM   2063  CB  ASN A 270     -23.296   0.821   2.938  1.00 87.81           C  
ATOM   2064  O   ASN A 270     -26.163   1.575   4.364  1.00 87.81           O  
ATOM   2065  CG  ASN A 270     -22.206  -0.190   3.244  1.00 87.81           C  
ATOM   2066  ND2 ASN A 270     -21.715  -0.885   2.250  1.00 87.81           N  
ATOM   2067  OD1 ASN A 270     -21.777  -0.362   4.375  1.00 87.81           O  
ATOM   2068  N   LEU A 271     -26.267   1.959   2.159  1.00 87.75           N  
ATOM   2069  CA  LEU A 271     -27.299   3.004   2.249  1.00 87.75           C  
ATOM   2070  C   LEU A 271     -28.711   2.435   2.458  1.00 87.75           C  
ATOM   2071  CB  LEU A 271     -27.260   3.858   0.967  1.00 87.75           C  
ATOM   2072  O   LEU A 271     -29.517   3.006   3.199  1.00 87.75           O  
ATOM   2073  CG  LEU A 271     -26.047   4.801   0.868  1.00 87.75           C  
ATOM   2074  CD1 LEU A 271     -25.926   5.346  -0.554  1.00 87.75           C  
ATOM   2075  CD2 LEU A 271     -26.196   5.996   1.816  1.00 87.75           C  
ATOM   2076  N   GLY A 272     -29.015   1.325   1.785  1.00 84.75           N  
ATOM   2077  CA  GLY A 272     -30.335   0.706   1.712  1.00 84.75           C  
ATOM   2078  C   GLY A 272     -30.598  -0.359   2.773  1.00 84.75           C  
ATOM   2079  O   GLY A 272     -31.742  -0.789   2.903  1.00 84.75           O  
ATOM   2080  N   TYR A 273     -29.599  -0.761   3.566  1.00 86.31           N  
ATOM   2081  CA  TYR A 273     -29.718  -1.862   4.529  1.00 86.31           C  
ATOM   2082  C   TYR A 273     -30.924  -1.734   5.471  1.00 86.31           C  
ATOM   2083  CB  TYR A 273     -28.449  -1.930   5.381  1.00 86.31           C  
ATOM   2084  O   TYR A 273     -31.659  -2.691   5.697  1.00 86.31           O  
ATOM   2085  CG  TYR A 273     -28.361  -3.218   6.162  1.00 86.31           C  
ATOM   2086  CD1 TYR A 273     -28.487  -3.232   7.567  1.00 86.31           C  
ATOM   2087  CD2 TYR A 273     -28.127  -4.412   5.457  1.00 86.31           C  
ATOM   2088  CE1 TYR A 273     -28.380  -4.451   8.265  1.00 86.31           C  
ATOM   2089  CE2 TYR A 273     -28.057  -5.627   6.151  1.00 86.31           C  
ATOM   2090  OH  TYR A 273     -28.124  -6.849   8.162  1.00 86.31           O  
ATOM   2091  CZ  TYR A 273     -28.181  -5.648   7.546  1.00 86.31           C  
ATOM   2092  N   ALA A 274     -31.195  -0.524   5.968  1.00 81.19           N  
ATOM   2093  CA  ALA A 274     -32.343  -0.269   6.839  1.00 81.19           C  
ATOM   2094  C   ALA A 274     -33.695  -0.497   6.133  1.00 81.19           C  
ATOM   2095  CB  ALA A 274     -32.227   1.165   7.365  1.00 81.19           C  
ATOM   2096  O   ALA A 274     -34.671  -0.894   6.770  1.00 81.19           O  
ATOM   2097  N   VAL A 275     -33.766  -0.255   4.820  1.00 84.06           N  
ATOM   2098  CA  VAL A 275     -34.952  -0.539   3.997  1.00 84.06           C  
ATOM   2099  C   VAL A 275     -35.077  -2.043   3.770  1.00 84.06           C  
ATOM   2100  CB  VAL A 275     -34.903   0.219   2.654  1.00 84.06           C  
ATOM   2101  O   VAL A 275     -36.159  -2.591   3.961  1.00 84.06           O  
ATOM   2102  CG1 VAL A 275     -36.151  -0.054   1.809  1.00 84.06           C  
ATOM   2103  CG2 VAL A 275     -34.803   1.735   2.878  1.00 84.06           C  
ATOM   2104  N   VAL A 276     -33.968  -2.719   3.453  1.00 83.56           N  
ATOM   2105  CA  VAL A 276     -33.904  -4.183   3.307  1.00 83.56           C  
ATOM   2106  C   VAL A 276     -34.410  -4.875   4.576  1.00 83.56           C  
ATOM   2107  CB  VAL A 276     -32.468  -4.629   2.957  1.00 83.56           C  
ATOM   2108  O   VAL A 276     -35.279  -5.738   4.494  1.00 83.56           O  
ATOM   2109  CG1 VAL A 276     -32.323  -6.148   2.852  1.00 83.56           C  
ATOM   2110  CG2 VAL A 276     -32.010  -4.045   1.615  1.00 83.56           C  
ATOM   2111  N   LEU A 277     -33.963  -4.438   5.759  1.00 82.69           N  
ATOM   2112  CA  LEU A 277     -34.449  -4.957   7.042  1.00 82.69           C  
ATOM   2113  C   LEU A 277     -35.967  -4.796   7.202  1.00 82.69           C  
ATOM   2114  CB  LEU A 277     -33.722  -4.243   8.197  1.00 82.69           C  
ATOM   2115  O   LEU A 277     -36.652  -5.751   7.567  1.00 82.69           O  
ATOM   2116  CG  LEU A 277     -32.269  -4.686   8.432  1.00 82.69           C  
ATOM   2117  CD1 LEU A 277     -31.667  -3.814   9.535  1.00 82.69           C  
ATOM   2118  CD2 LEU A 277     -32.186  -6.141   8.884  1.00 82.69           C  
ATOM   2119  N   LYS A 278     -36.518  -3.615   6.888  1.00 82.81           N  
ATOM   2120  CA  LYS A 278     -37.968  -3.364   6.968  1.00 82.81           C  
ATOM   2121  C   LYS A 278     -38.770  -4.253   6.015  1.00 82.81           C  
ATOM   2122  CB  LYS A 278     -38.273  -1.884   6.692  1.00 82.81           C  
ATOM   2123  O   LYS A 278     -39.824  -4.744   6.408  1.00 82.81           O  
ATOM   2124  CG  LYS A 278     -37.890  -0.977   7.868  1.00 82.81           C  
ATOM   2125  CD  LYS A 278     -38.184   0.488   7.522  1.00 82.81           C  
ATOM   2126  CE  LYS A 278     -37.788   1.398   8.688  1.00 82.81           C  
ATOM   2127  NZ  LYS A 278     -38.171   2.810   8.435  1.00 82.81           N  
ATOM   2128  N   LEU A 279     -38.271  -4.470   4.797  1.00 84.06           N  
ATOM   2129  CA  LEU A 279     -38.921  -5.306   3.781  1.00 84.06           C  
ATOM   2130  C   LEU A 279     -38.866  -6.802   4.118  1.00 84.06           C  
ATOM   2131  CB  LEU A 279     -38.254  -5.051   2.417  1.00 84.06           C  
ATOM   2132  O   LEU A 279     -39.811  -7.529   3.828  1.00 84.06           O  
ATOM   2133  CG  LEU A 279     -38.526  -3.665   1.807  1.00 84.06           C  
ATOM   2134  CD1 LEU A 279     -37.665  -3.488   0.556  1.00 84.06           C  
ATOM   2135  CD2 LEU A 279     -39.993  -3.485   1.411  1.00 84.06           C  
ATOM   2136  N   ILE A 280     -37.779  -7.262   4.742  1.00 83.19           N  
ATOM   2137  CA  ILE A 280     -37.564  -8.675   5.086  1.00 83.19           C  
ATOM   2138  C   ILE A 280     -38.266  -9.068   6.399  1.00 83.19           C  
ATOM   2139  CB  ILE A 280     -36.042  -8.965   5.070  1.00 83.19           C  
ATOM   2140  O   ILE A 280     -38.605 -10.240   6.576  1.00 83.19           O  
ATOM   2141  CG1 ILE A 280     -35.520  -8.883   3.615  1.00 83.19           C  
ATOM   2142  CG2 ILE A 280     -35.693 -10.338   5.661  1.00 83.19           C  
ATOM   2143  CD1 ILE A 280     -34.021  -9.170   3.471  1.00 83.19           C  
ATOM   2144  N   LYS A 281     -38.547  -8.108   7.296  1.00 80.69           N  
ATOM   2145  CA  LYS A 281     -39.253  -8.326   8.576  1.00 80.69           C  
ATOM   2146  C   LYS A 281     -40.521  -9.199   8.481  1.00 80.69           C  
ATOM   2147  CB  LYS A 281     -39.537  -6.968   9.249  1.00 80.69           C  
ATOM   2148  O   LYS A 281     -40.650 -10.092   9.312  1.00 80.69           O  
ATOM   2149  CG  LYS A 281     -40.015  -7.138  10.699  1.00 80.69           C  
ATOM   2150  CD  LYS A 281     -40.174  -5.783  11.400  1.00 80.69           C  
ATOM   2151  CE  LYS A 281     -40.579  -6.018  12.859  1.00 80.69           C  
ATOM   2152  NZ  LYS A 281     -40.697  -4.748  13.617  1.00 80.69           N  
ATOM   2153  N   PRO A 282     -41.444  -9.000   7.517  1.00 78.94           N  
ATOM   2154  CA  PRO A 282     -42.642  -9.837   7.396  1.00 78.94           C  
ATOM   2155  C   PRO A 282     -42.401 -11.243   6.817  1.00 78.94           C  
ATOM   2156  CB  PRO A 282     -43.607  -9.029   6.518  1.00 78.94           C  
ATOM   2157  O   PRO A 282     -43.266 -12.099   6.965  1.00 78.94           O  
ATOM   2158  CG  PRO A 282     -42.696  -8.131   5.684  1.00 78.94           C  
ATOM   2159  CD  PRO A 282     -41.552  -7.839   6.642  1.00 78.94           C  
ATOM   2160  N   ILE A 283     -41.270 -11.491   6.144  1.00 79.31           N  
ATOM   2161  CA  ILE A 283     -41.045 -12.707   5.334  1.00 79.31           C  
ATOM   2162  C   ILE A 283     -40.034 -13.663   5.993  1.00 79.31           C  
ATOM   2163  CB  ILE A 283     -40.624 -12.295   3.896  1.00 79.31           C  
ATOM   2164  O   ILE A 283     -40.049 -14.866   5.738  1.00 79.31           O  
ATOM   2165  CG1 ILE A 283     -41.714 -11.433   3.210  1.00 79.31           C  
ATOM   2166  CG2 ILE A 283     -40.334 -13.520   3.006  1.00 79.31           C  
ATOM   2167  CD1 ILE A 283     -41.210 -10.645   1.993  1.00 79.31           C  
ATOM   2168  N   SER A 284     -39.137 -13.155   6.840  1.00 75.50           N  
ATOM   2169  CA  SER A 284     -38.009 -13.934   7.359  1.00 75.50           C  
ATOM   2170  C   SER A 284     -38.303 -14.642   8.678  1.00 75.50           C  
ATOM   2171  CB  SER A 284     -36.784 -13.037   7.472  1.00 75.50           C  
ATOM   2172  O   SER A 284     -38.888 -14.084   9.604  1.00 75.50           O  
ATOM   2173  OG  SER A 284     -35.607 -13.768   7.767  1.00 75.50           O  
ATOM   2174  N   THR A 285     -37.810 -15.875   8.800  1.00 73.69           N  
ATOM   2175  CA  THR A 285     -37.741 -16.612  10.069  1.00 73.69           C  
ATOM   2176  C   THR A 285     -37.082 -15.783  11.173  1.00 73.69           C  
ATOM   2177  CB  THR A 285     -36.935 -17.920   9.928  1.00 73.69           C  
ATOM   2178  O   THR A 285     -36.048 -15.151  10.947  1.00 73.69           O  
ATOM   2179  CG2 THR A 285     -37.844 -19.141   9.861  1.00 73.69           C  
ATOM   2180  OG1 THR A 285     -36.113 -17.928   8.782  1.00 73.69           O  
ATOM   2181  N   HIS A 286     -37.598 -15.902  12.403  1.00 73.88           N  
ATOM   2182  CA  HIS A 286     -37.115 -15.181  13.591  1.00 73.88           C  
ATOM   2183  C   HIS A 286     -35.581 -15.176  13.747  1.00 73.88           C  
ATOM   2184  CB  HIS A 286     -37.772 -15.786  14.850  1.00 73.88           C  
ATOM   2185  O   HIS A 286     -35.006 -14.161  14.126  1.00 73.88           O  
ATOM   2186  CG  HIS A 286     -38.759 -14.859  15.510  1.00 73.88           C  
ATOM   2187  CD2 HIS A 286     -40.109 -15.051  15.644  1.00 73.88           C  
ATOM   2188  ND1 HIS A 286     -38.458 -13.661  16.118  1.00 73.88           N  
ATOM   2189  CE1 HIS A 286     -39.598 -13.143  16.605  1.00 73.88           C  
ATOM   2190  NE2 HIS A 286     -40.628 -13.959  16.341  1.00 73.88           N  
ATOM   2191  N   LYS A 287     -34.903 -16.289  13.421  1.00 72.50           N  
ATOM   2192  CA  LYS A 287     -33.435 -16.406  13.512  1.00 72.50           C  
ATOM   2193  C   LYS A 287     -32.681 -15.645  12.413  1.00 72.50           C  
ATOM   2194  CB  LYS A 287     -33.015 -17.885  13.517  1.00 72.50           C  
ATOM   2195  O   LYS A 287     -31.652 -15.046  12.703  1.00 72.50           O  
ATOM   2196  CG  LYS A 287     -33.434 -18.623  14.799  1.00 72.50           C  
ATOM   2197  CD  LYS A 287     -32.879 -20.056  14.804  1.00 72.50           C  
ATOM   2198  CE  LYS A 287     -33.272 -20.781  16.097  1.00 72.50           C  
ATOM   2199  NZ  LYS A 287     -32.760 -22.176  16.123  1.00 72.50           N  
ATOM   2200  N   GLY A 288     -33.173 -15.667  11.171  1.00 70.38           N  
ATOM   2201  CA  GLY A 288     -32.538 -14.979  10.039  1.00 70.38           C  
ATOM   2202  C   GLY A 288     -32.673 -13.462  10.151  1.00 70.38           C  
ATOM   2203  O   GLY A 288     -31.702 -12.737   9.957  1.00 70.38           O  
ATOM   2204  N   TYR A 289     -33.852 -12.989  10.564  1.00 78.00           N  
ATOM   2205  CA  TYR A 289     -34.073 -11.574  10.855  1.00 78.00           C  
ATOM   2206  C   TYR A 289     -33.201 -11.081  12.023  1.00 78.00           C  
ATOM   2207  CB  TYR A 289     -35.563 -11.345  11.126  1.00 78.00           C  
ATOM   2208  O   TYR A 289     -32.539 -10.056  11.891  1.00 78.00           O  
ATOM   2209  CG  TYR A 289     -35.891  -9.888  11.371  1.00 78.00           C  
ATOM   2210  CD1 TYR A 289     -35.898  -9.384  12.686  1.00 78.00           C  
ATOM   2211  CD2 TYR A 289     -36.106  -9.019  10.284  1.00 78.00           C  
ATOM   2212  CE1 TYR A 289     -36.115  -8.015  12.919  1.00 78.00           C  
ATOM   2213  CE2 TYR A 289     -36.342  -7.650  10.518  1.00 78.00           C  
ATOM   2214  OH  TYR A 289     -36.544  -5.823  12.076  1.00 78.00           O  
ATOM   2215  CZ  TYR A 289     -36.347  -7.146  11.836  1.00 78.00           C  
ATOM   2216  N   ALA A 290     -33.122 -11.843  13.123  1.00 75.19           N  
ATOM   2217  CA  ALA A 290     -32.288 -11.487  14.276  1.00 75.19           C  
ATOM   2218  C   ALA A 290     -30.792 -11.385  13.928  1.00 75.19           C  
ATOM   2219  CB  ALA A 290     -32.516 -12.524  15.382  1.00 75.19           C  
ATOM   2220  O   ALA A 290     -30.088 -10.532  14.467  1.00 75.19           O  
ATOM   2221  N   TYR A 291     -30.302 -12.223  13.005  1.00 77.19           N  
ATOM   2222  CA  TYR A 291     -28.951 -12.082  12.465  1.00 77.19           C  
ATOM   2223  C   TYR A 291     -28.791 -10.740  11.749  1.00 77.19           C  
ATOM   2224  CB  TYR A 291     -28.616 -13.251  11.530  1.00 77.19           C  
ATOM   2225  O   TYR A 291     -27.927  -9.959  12.141  1.00 77.19           O  
ATOM   2226  CG  TYR A 291     -27.293 -13.079  10.809  1.00 77.19           C  
ATOM   2227  CD1 TYR A 291     -27.247 -12.481   9.532  1.00 77.19           C  
ATOM   2228  CD2 TYR A 291     -26.105 -13.507  11.425  1.00 77.19           C  
ATOM   2229  CE1 TYR A 291     -26.010 -12.256   8.898  1.00 77.19           C  
ATOM   2230  CE2 TYR A 291     -24.879 -13.333  10.764  1.00 77.19           C  
ATOM   2231  OH  TYR A 291     -23.616 -12.375   8.960  1.00 77.19           O  
ATOM   2232  CZ  TYR A 291     -24.816 -12.653   9.531  1.00 77.19           C  
ATOM   2233  N   MET A 292     -29.644 -10.446  10.760  1.00 75.50           N  
ATOM   2234  CA  MET A 292     -29.536  -9.228   9.949  1.00 75.50           C  
ATOM   2235  C   MET A 292     -29.668  -7.956  10.800  1.00 75.50           C  
ATOM   2236  CB  MET A 292     -30.579  -9.233   8.819  1.00 75.50           C  
ATOM   2237  O   MET A 292     -28.923  -6.999  10.607  1.00 75.50           O  
ATOM   2238  CG  MET A 292     -30.376 -10.361   7.804  1.00 75.50           C  
ATOM   2239  SD  MET A 292     -31.513 -10.293   6.389  1.00 75.50           S  
ATOM   2240  CE  MET A 292     -30.624  -9.120   5.326  1.00 75.50           C  
ATOM   2241  N   GLU A 293     -30.552  -7.941  11.791  1.00 80.94           N  
ATOM   2242  CA  GLU A 293     -30.679  -6.818  12.727  1.00 80.94           C  
ATOM   2243  C   GLU A 293     -29.407  -6.598  13.562  1.00 80.94           C  
ATOM   2244  CB  GLU A 293     -31.896  -7.099  13.614  1.00 80.94           C  
ATOM   2245  O   GLU A 293     -29.077  -5.471  13.921  1.00 80.94           O  
ATOM   2246  CG  GLU A 293     -32.225  -5.951  14.576  1.00 80.94           C  
ATOM   2247  CD  GLU A 293     -33.589  -6.169  15.245  1.00 80.94           C  
ATOM   2248  OE1 GLU A 293     -34.342  -5.177  15.374  1.00 80.94           O  
ATOM   2249  OE2 GLU A 293     -33.917  -7.335  15.566  1.00 80.94           O  
ATOM   2250  N   SER A 294     -28.655  -7.665  13.837  1.00 79.19           N  
ATOM   2251  CA  SER A 294     -27.429  -7.601  14.632  1.00 79.19           C  
ATOM   2252  C   SER A 294     -26.171  -7.221  13.843  1.00 79.19           C  
ATOM   2253  CB  SER A 294     -27.245  -8.920  15.385  1.00 79.19           C  
ATOM   2254  O   SER A 294     -25.121  -7.043  14.465  1.00 79.19           O  
ATOM   2255  OG  SER A 294     -26.749  -9.958  14.564  1.00 79.19           O  
ATOM   2256  N   VAL A 295     -26.252  -7.115  12.510  1.00 82.44           N  
ATOM   2257  CA  VAL A 295     -25.103  -6.844  11.634  1.00 82.44           C  
ATOM   2258  C   VAL A 295     -24.603  -5.410  11.803  1.00 82.44           C  
ATOM   2259  CB  VAL A 295     -25.424  -7.129  10.154  1.00 82.44           C  
ATOM   2260  O   VAL A 295     -25.334  -4.437  11.629  1.00 82.44           O  
ATOM   2261  CG1 VAL A 295     -24.309  -6.684   9.203  1.00 82.44           C  
ATOM   2262  CG2 VAL A 295     -25.632  -8.627   9.905  1.00 82.44           C  
ATOM   2263  N   ASN A 296     -23.305  -5.281  12.060  1.00 81.75           N  
ATOM   2264  CA  ASN A 296     -22.578  -4.024  12.015  1.00 81.75           C  
ATOM   2265  C   ASN A 296     -22.076  -3.782  10.591  1.00 81.75           C  
ATOM   2266  CB  ASN A 296     -21.421  -4.077  13.017  1.00 81.75           C  
ATOM   2267  O   ASN A 296     -21.102  -4.406  10.164  1.00 81.75           O  
ATOM   2268  CG  ASN A 296     -21.909  -4.127  14.447  1.00 81.75           C  
ATOM   2269  ND2 ASN A 296     -21.438  -5.069  15.226  1.00 81.75           N  
ATOM   2270  OD1 ASN A 296     -22.677  -3.301  14.902  1.00 81.75           O  
ATOM   2271  N   LEU A 297     -22.732  -2.857   9.890  1.00 84.94           N  
ATOM   2272  CA  LEU A 297     -22.349  -2.444   8.540  1.00 84.94           C  
ATOM   2273  C   LEU A 297     -20.899  -1.967   8.467  1.00 84.94           C  
ATOM   2274  CB  LEU A 297     -23.291  -1.344   8.032  1.00 84.94           C  
ATOM   2275  O   LEU A 297     -20.376  -1.361   9.413  1.00 84.94           O  
ATOM   2276  CG  LEU A 297     -24.728  -1.831   7.791  1.00 84.94           C  
ATOM   2277  CD1 LEU A 297     -25.579  -0.632   7.378  1.00 84.94           C  
ATOM   2278  CD2 LEU A 297     -24.786  -2.904   6.705  1.00 84.94           C  
ATOM   2279  N   LEU A 298     -20.279  -2.209   7.308  1.00 82.75           N  
ATOM   2280  CA  LEU A 298     -18.916  -1.762   7.044  1.00 82.75           C  
ATOM   2281  C   LEU A 298     -18.829  -0.233   7.099  1.00 82.75           C  
ATOM   2282  CB  LEU A 298     -18.442  -2.318   5.688  1.00 82.75           C  
ATOM   2283  O   LEU A 298     -17.957   0.296   7.786  1.00 82.75           O  
ATOM   2284  CG  LEU A 298     -16.914  -2.239   5.507  1.00 82.75           C  
ATOM   2285  CD1 LEU A 298     -16.202  -3.155   6.508  1.00 82.75           C  
ATOM   2286  CD2 LEU A 298     -16.524  -2.685   4.099  1.00 82.75           C  
ATOM   2287  N   ILE A 299     -19.777   0.455   6.451  1.00 87.00           N  
ATOM   2288  CA  ILE A 299     -19.904   1.913   6.472  1.00 87.00           C  
ATOM   2289  C   ILE A 299     -21.312   2.289   6.969  1.00 87.00           C  
ATOM   2290  CB  ILE A 299     -19.581   2.537   5.097  1.00 87.00           C  
ATOM   2291  O   ILE A 299     -22.271   2.314   6.196  1.00 87.00           O  
ATOM   2292  CG1 ILE A 299     -18.297   1.945   4.469  1.00 87.00           C  
ATOM   2293  CG2 ILE A 299     -19.420   4.054   5.296  1.00 87.00           C  
ATOM   2294  CD1 ILE A 299     -17.892   2.587   3.138  1.00 87.00           C  
ATOM   2295  N   PRO A 300     -21.471   2.590   8.271  1.00 84.75           N  
ATOM   2296  CA  PRO A 300     -22.753   2.995   8.828  1.00 84.75           C  
ATOM   2297  C   PRO A 300     -23.291   4.259   8.158  1.00 84.75           C  
ATOM   2298  CB  PRO A 300     -22.511   3.216  10.326  1.00 84.75           C  
ATOM   2299  O   PRO A 300     -22.553   5.219   7.932  1.00 84.75           O  
ATOM   2300  CG  PRO A 300     -21.289   2.349  10.618  1.00 84.75           C  
ATOM   2301  CD  PRO A 300     -20.486   2.436   9.324  1.00 84.75           C  
ATOM   2302  N   LYS A 301     -24.609   4.305   7.933  1.00 85.06           N  
ATOM   2303  CA  LYS A 301     -25.293   5.469   7.352  1.00 85.06           C  
ATOM   2304  C   LYS A 301     -24.947   6.770   8.083  1.00 85.06           C  
ATOM   2305  CB  LYS A 301     -26.807   5.195   7.327  1.00 85.06           C  
ATOM   2306  O   LYS A 301     -24.588   7.751   7.447  1.00 85.06           O  
ATOM   2307  CG  LYS A 301     -27.537   6.284   6.537  1.00 85.06           C  
ATOM   2308  CD  LYS A 301     -29.049   6.066   6.445  1.00 85.06           C  
ATOM   2309  CE  LYS A 301     -29.665   7.259   5.703  1.00 85.06           C  
ATOM   2310  NZ  LYS A 301     -31.139   7.151   5.598  1.00 85.06           N  
ATOM   2311  N   ASN A 302     -24.981   6.755   9.413  1.00 83.81           N  
ATOM   2312  CA  ASN A 302     -24.704   7.937  10.236  1.00 83.81           C  
ATOM   2313  C   ASN A 302     -23.275   8.469  10.053  1.00 83.81           C  
ATOM   2314  CB  ASN A 302     -24.954   7.586  11.712  1.00 83.81           C  
ATOM   2315  O   ASN A 302     -23.049   9.659  10.224  1.00 83.81           O  
ATOM   2316  CG  ASN A 302     -26.380   7.155  12.009  1.00 83.81           C  
ATOM   2317  ND2 ASN A 302     -26.632   6.664  13.198  1.00 83.81           N  
ATOM   2318  OD1 ASN A 302     -27.272   7.199  11.178  1.00 83.81           O  
ATOM   2319  N   LEU A 303     -22.328   7.596   9.697  1.00 85.69           N  
ATOM   2320  CA  LEU A 303     -20.960   7.993   9.393  1.00 85.69           C  
ATOM   2321  C   LEU A 303     -20.841   8.554   7.968  1.00 85.69           C  
ATOM   2322  CB  LEU A 303     -20.039   6.786   9.639  1.00 85.69           C  
ATOM   2323  O   LEU A 303     -20.167   9.553   7.772  1.00 85.69           O  
ATOM   2324  CG  LEU A 303     -18.553   7.087   9.395  1.00 85.69           C  
ATOM   2325  CD1 LEU A 303     -18.016   8.164  10.337  1.00 85.69           C  
ATOM   2326  CD2 LEU A 303     -17.752   5.803   9.605  1.00 85.69           C  
ATOM   2327  N   MET A 304     -21.533   7.969   6.981  1.00 86.06           N  
ATOM   2328  CA  MET A 304     -21.529   8.492   5.602  1.00 86.06           C  
ATOM   2329  C   MET A 304     -22.054   9.923   5.496  1.00 86.06           C  
ATOM   2330  CB  MET A 304     -22.377   7.621   4.667  1.00 86.06           C  
ATOM   2331  O   MET A 304     -21.606  10.674   4.635  1.00 86.06           O  
ATOM   2332  CG  MET A 304     -21.705   6.282   4.400  1.00 86.06           C  
ATOM   2333  SD  MET A 304     -22.444   5.302   3.068  1.00 86.06           S  
ATOM   2334  CE  MET A 304     -23.890   4.664   3.943  1.00 86.06           C  
ATOM   2335  N   PHE A 305     -23.016  10.279   6.348  1.00 85.19           N  
ATOM   2336  CA  PHE A 305     -23.636  11.601   6.359  1.00 85.19           C  
ATOM   2337  C   PHE A 305     -22.988  12.580   7.346  1.00 85.19           C  
ATOM   2338  CB  PHE A 305     -25.153  11.456   6.569  1.00 85.19           C  
ATOM   2339  O   PHE A 305     -23.514  13.681   7.507  1.00 85.19           O  
ATOM   2340  CG  PHE A 305     -25.877  10.863   5.375  1.00 85.19           C  
ATOM   2341  CD1 PHE A 305     -26.078  11.639   4.220  1.00 85.19           C  
ATOM   2342  CD2 PHE A 305     -26.335   9.536   5.398  1.00 85.19           C  
ATOM   2343  CE1 PHE A 305     -26.721  11.087   3.098  1.00 85.19           C  
ATOM   2344  CE2 PHE A 305     -26.944   8.971   4.262  1.00 85.19           C  
ATOM   2345  CZ  PHE A 305     -27.144   9.749   3.114  1.00 85.19           C  
ATOM   2346  N   SER A 306     -21.869  12.230   7.996  1.00 86.00           N  
ATOM   2347  CA  SER A 306     -21.103  13.251   8.715  1.00 86.00           C  
ATOM   2348  C   SER A 306     -20.432  14.203   7.721  1.00 86.00           C  
ATOM   2349  CB  SER A 306     -20.136  12.668   9.744  1.00 86.00           C  
ATOM   2350  O   SER A 306     -20.113  13.838   6.584  1.00 86.00           O  
ATOM   2351  OG  SER A 306     -19.025  12.061   9.144  1.00 86.00           O  
ATOM   2352  N   HIS A 307     -20.271  15.461   8.125  1.00 83.06           N  
ATOM   2353  CA  HIS A 307     -19.923  16.559   7.228  1.00 83.06           C  
ATOM   2354  C   HIS A 307     -18.567  16.364   6.547  1.00 83.06           C  
ATOM   2355  CB  HIS A 307     -19.914  17.872   8.020  1.00 83.06           C  
ATOM   2356  O   HIS A 307     -18.427  16.656   5.360  1.00 83.06           O  
ATOM   2357  CG  HIS A 307     -21.286  18.352   8.399  1.00 83.06           C  
ATOM   2358  CD2 HIS A 307     -22.100  19.127   7.625  1.00 83.06           C  
ATOM   2359  ND1 HIS A 307     -21.943  18.125   9.584  1.00 83.06           N  
ATOM   2360  CE1 HIS A 307     -23.128  18.758   9.523  1.00 83.06           C  
ATOM   2361  NE2 HIS A 307     -23.260  19.404   8.349  1.00 83.06           N  
ATOM   2362  N   ASN A 308     -17.571  15.881   7.288  1.00 87.56           N  
ATOM   2363  CA  ASN A 308     -16.198  15.773   6.804  1.00 87.56           C  
ATOM   2364  C   ASN A 308     -15.813  14.372   6.316  1.00 87.56           C  
ATOM   2365  CB  ASN A 308     -15.258  16.302   7.898  1.00 87.56           C  
ATOM   2366  O   ASN A 308     -14.757  14.229   5.701  1.00 87.56           O  
ATOM   2367  CG  ASN A 308     -15.240  17.819   7.966  1.00 87.56           C  
ATOM   2368  ND2 ASN A 308     -14.971  18.378   9.120  1.00 87.56           N  
ATOM   2369  OD1 ASN A 308     -15.397  18.520   6.975  1.00 87.56           O  
ATOM   2370  N   PHE A 309     -16.640  13.344   6.523  1.00 89.62           N  
ATOM   2371  CA  PHE A 309     -16.231  11.967   6.240  1.00 89.62           C  
ATOM   2372  C   PHE A 309     -15.970  11.702   4.753  1.00 89.62           C  
ATOM   2373  CB  PHE A 309     -17.246  11.000   6.842  1.00 89.62           C  
ATOM   2374  O   PHE A 309     -14.863  11.303   4.399  1.00 89.62           O  
ATOM   2375  CG  PHE A 309     -16.944   9.542   6.603  1.00 89.62           C  
ATOM   2376  CD1 PHE A 309     -17.685   8.806   5.663  1.00 89.62           C  
ATOM   2377  CD2 PHE A 309     -15.914   8.924   7.334  1.00 89.62           C  
ATOM   2378  CE1 PHE A 309     -17.415   7.441   5.472  1.00 89.62           C  
ATOM   2379  CE2 PHE A 309     -15.631   7.565   7.131  1.00 89.62           C  
ATOM   2380  CZ  PHE A 309     -16.393   6.823   6.214  1.00 89.62           C  
ATOM   2381  N   ILE A 310     -16.935  11.976   3.867  1.00 92.25           N  
ATOM   2382  CA  ILE A 310     -16.757  11.766   2.418  1.00 92.25           C  
ATOM   2383  C   ILE A 310     -15.666  12.677   1.821  1.00 92.25           C  
ATOM   2384  CB  ILE A 310     -18.103  11.861   1.658  1.00 92.25           C  
ATOM   2385  O   ILE A 310     -14.817  12.161   1.091  1.00 92.25           O  
ATOM   2386  CG1 ILE A 310     -19.130  10.812   2.138  1.00 92.25           C  
ATOM   2387  CG2 ILE A 310     -17.899  11.765   0.135  1.00 92.25           C  
ATOM   2388  CD1 ILE A 310     -18.736   9.344   1.926  1.00 92.25           C  
ATOM   2389  N   PRO A 311     -15.609  13.991   2.128  1.00 94.00           N  
ATOM   2390  CA  PRO A 311     -14.527  14.850   1.649  1.00 94.00           C  
ATOM   2391  C   PRO A 311     -13.131  14.364   2.054  1.00 94.00           C  
ATOM   2392  CB  PRO A 311     -14.823  16.234   2.232  1.00 94.00           C  
ATOM   2393  O   PRO A 311     -12.240  14.300   1.210  1.00 94.00           O  
ATOM   2394  CG  PRO A 311     -16.340  16.242   2.362  1.00 94.00           C  
ATOM   2395  CD  PRO A 311     -16.631  14.806   2.781  1.00 94.00           C  
ATOM   2396  N   VAL A 312     -12.933  13.979   3.320  1.00 93.12           N  
ATOM   2397  CA  VAL A 312     -11.637  13.463   3.790  1.00 93.12           C  
ATOM   2398  C   VAL A 312     -11.320  12.129   3.117  1.00 93.12           C  
ATOM   2399  CB  VAL A 312     -11.611  13.351   5.326  1.00 93.12           C  
ATOM   2400  O   VAL A 312     -10.208  11.946   2.635  1.00 93.12           O  
ATOM   2401  CG1 VAL A 312     -10.332  12.682   5.844  1.00 93.12           C  
ATOM   2402  CG2 VAL A 312     -11.674  14.742   5.976  1.00 93.12           C  
ATOM   2403  N   LEU A 313     -12.304  11.233   2.998  1.00 93.38           N  
ATOM   2404  CA  LEU A 313     -12.162   9.947   2.312  1.00 93.38           C  
ATOM   2405  C   LEU A 313     -11.696  10.111   0.856  1.00 93.38           C  
ATOM   2406  CB  LEU A 313     -13.508   9.208   2.444  1.00 93.38           C  
ATOM   2407  O   LEU A 313     -10.799   9.382   0.424  1.00 93.38           O  
ATOM   2408  CG  LEU A 313     -13.527   7.771   1.903  1.00 93.38           C  
ATOM   2409  CD1 LEU A 313     -14.588   6.955   2.641  1.00 93.38           C  
ATOM   2410  CD2 LEU A 313     -13.856   7.688   0.408  1.00 93.38           C  
ATOM   2411  N   LEU A 314     -12.271  11.070   0.119  1.00 95.25           N  
ATOM   2412  CA  LEU A 314     -11.899  11.385  -1.265  1.00 95.25           C  
ATOM   2413  C   LEU A 314     -10.521  12.048  -1.358  1.00 95.25           C  
ATOM   2414  CB  LEU A 314     -12.964  12.300  -1.898  1.00 95.25           C  
ATOM   2415  O   LEU A 314      -9.707  11.640  -2.182  1.00 95.25           O  
ATOM   2416  CG  LEU A 314     -14.303  11.621  -2.226  1.00 95.25           C  
ATOM   2417  CD1 LEU A 314     -15.293  12.681  -2.715  1.00 95.25           C  
ATOM   2418  CD2 LEU A 314     -14.163  10.559  -3.320  1.00 95.25           C  
ATOM   2419  N   ALA A 315     -10.233  13.042  -0.513  1.00 95.81           N  
ATOM   2420  CA  ALA A 315      -8.921  13.687  -0.497  1.00 95.81           C  
ATOM   2421  C   ALA A 315      -7.808  12.663  -0.220  1.00 95.81           C  
ATOM   2422  CB  ALA A 315      -8.937  14.817   0.539  1.00 95.81           C  
ATOM   2423  O   ALA A 315      -6.801  12.627  -0.925  1.00 95.81           O  
ATOM   2424  N   THR A 316      -8.027  11.768   0.747  1.00 94.31           N  
ATOM   2425  CA  THR A 316      -7.090  10.689   1.066  1.00 94.31           C  
ATOM   2426  C   THR A 316      -6.898   9.735  -0.110  1.00 94.31           C  
ATOM   2427  CB  THR A 316      -7.557   9.926   2.312  1.00 94.31           C  
ATOM   2428  O   THR A 316      -5.752   9.435  -0.434  1.00 94.31           O  
ATOM   2429  CG2 THR A 316      -6.621   8.784   2.682  1.00 94.31           C  
ATOM   2430  OG1 THR A 316      -7.558  10.777   3.434  1.00 94.31           O  
ATOM   2431  N   PHE A 317      -7.978   9.298  -0.772  1.00 94.75           N  
ATOM   2432  CA  PHE A 317      -7.898   8.434  -1.957  1.00 94.75           C  
ATOM   2433  C   PHE A 317      -6.966   9.033  -3.017  1.00 94.75           C  
ATOM   2434  CB  PHE A 317      -9.308   8.229  -2.539  1.00 94.75           C  
ATOM   2435  O   PHE A 317      -5.986   8.410  -3.421  1.00 94.75           O  
ATOM   2436  CG  PHE A 317      -9.358   7.347  -3.772  1.00 94.75           C  
ATOM   2437  CD1 PHE A 317      -9.206   7.914  -5.052  1.00 94.75           C  
ATOM   2438  CD2 PHE A 317      -9.556   5.960  -3.644  1.00 94.75           C  
ATOM   2439  CE1 PHE A 317      -9.224   7.097  -6.195  1.00 94.75           C  
ATOM   2440  CE2 PHE A 317      -9.573   5.144  -4.790  1.00 94.75           C  
ATOM   2441  CZ  PHE A 317      -9.402   5.711  -6.063  1.00 94.75           C  
ATOM   2442  N   PHE A 318      -7.235  10.275  -3.428  1.00 96.31           N  
ATOM   2443  CA  PHE A 318      -6.502  10.907  -4.520  1.00 96.31           C  
ATOM   2444  C   PHE A 318      -5.071  11.308  -4.150  1.00 96.31           C  
ATOM   2445  CB  PHE A 318      -7.288  12.112  -5.035  1.00 96.31           C  
ATOM   2446  O   PHE A 318      -4.185  11.234  -4.999  1.00 96.31           O  
ATOM   2447  CG  PHE A 318      -8.485  11.765  -5.890  1.00 96.31           C  
ATOM   2448  CD1 PHE A 318      -8.288  11.263  -7.189  1.00 96.31           C  
ATOM   2449  CD2 PHE A 318      -9.790  11.964  -5.409  1.00 96.31           C  
ATOM   2450  CE1 PHE A 318      -9.393  10.949  -7.998  1.00 96.31           C  
ATOM   2451  CE2 PHE A 318     -10.896  11.635  -6.210  1.00 96.31           C  
ATOM   2452  CZ  PHE A 318     -10.697  11.130  -7.506  1.00 96.31           C  
ATOM   2453  N   LEU A 319      -4.790  11.702  -2.906  1.00 94.81           N  
ATOM   2454  CA  LEU A 319      -3.403  11.978  -2.535  1.00 94.81           C  
ATOM   2455  C   LEU A 319      -2.546  10.708  -2.574  1.00 94.81           C  
ATOM   2456  CB  LEU A 319      -3.335  12.619  -1.150  1.00 94.81           C  
ATOM   2457  O   LEU A 319      -1.424  10.725  -3.083  1.00 94.81           O  
ATOM   2458  CG  LEU A 319      -1.894  13.076  -0.859  1.00 94.81           C  
ATOM   2459  CD1 LEU A 319      -1.492  14.282  -1.710  1.00 94.81           C  
ATOM   2460  CD2 LEU A 319      -1.791  13.499   0.578  1.00 94.81           C  
ATOM   2461  N   PHE A 320      -3.088   9.608  -2.055  1.00 92.38           N  
ATOM   2462  CA  PHE A 320      -2.407   8.320  -2.033  1.00 92.38           C  
ATOM   2463  C   PHE A 320      -2.149   7.814  -3.458  1.00 92.38           C  
ATOM   2464  CB  PHE A 320      -3.232   7.351  -1.184  1.00 92.38           C  
ATOM   2465  O   PHE A 320      -1.032   7.382  -3.747  1.00 92.38           O  
ATOM   2466  CG  PHE A 320      -2.925   7.401   0.305  1.00 92.38           C  
ATOM   2467  CD1 PHE A 320      -2.559   6.222   0.978  1.00 92.38           C  
ATOM   2468  CD2 PHE A 320      -3.021   8.607   1.028  1.00 92.38           C  
ATOM   2469  CE1 PHE A 320      -2.315   6.235   2.360  1.00 92.38           C  
ATOM   2470  CE2 PHE A 320      -2.776   8.626   2.410  1.00 92.38           C  
ATOM   2471  CZ  PHE A 320      -2.445   7.435   3.076  1.00 92.38           C  
ATOM   2472  N   CYS A 321      -3.093   8.030  -4.389  1.00 93.19           N  
ATOM   2473  CA  CYS A 321      -2.866   7.772  -5.812  1.00 93.19           C  
ATOM   2474  C   CYS A 321      -1.533   8.365  -6.304  1.00 93.19           C  
ATOM   2475  CB  CYS A 321      -3.997   8.358  -6.674  1.00 93.19           C  
ATOM   2476  O   CYS A 321      -0.747   7.661  -6.934  1.00 93.19           O  
ATOM   2477  SG  CYS A 321      -5.559   7.469  -6.466  1.00 93.19           S  
ATOM   2478  N   GLY A 322      -1.261   9.642  -6.008  1.00 91.12           N  
ATOM   2479  CA  GLY A 322      -0.037  10.317  -6.449  1.00 91.12           C  
ATOM   2480  C   GLY A 322       1.230   9.815  -5.749  1.00 91.12           C  
ATOM   2481  O   GLY A 322       2.277   9.695  -6.384  1.00 91.12           O  
ATOM   2482  N   PHE A 323       1.133   9.479  -4.461  1.00 88.88           N  
ATOM   2483  CA  PHE A 323       2.268   9.026  -3.656  1.00 88.88           C  
ATOM   2484  C   PHE A 323       2.878   7.719  -4.185  1.00 88.88           C  
ATOM   2485  CB  PHE A 323       1.806   8.888  -2.201  1.00 88.88           C  
ATOM   2486  O   PHE A 323       4.092   7.646  -4.387  1.00 88.88           O  
ATOM   2487  CG  PHE A 323       2.923   8.602  -1.220  1.00 88.88           C  
ATOM   2488  CD1 PHE A 323       3.209   7.278  -0.839  1.00 88.88           C  
ATOM   2489  CD2 PHE A 323       3.658   9.666  -0.663  1.00 88.88           C  
ATOM   2490  CE1 PHE A 323       4.206   7.021   0.117  1.00 88.88           C  
ATOM   2491  CE2 PHE A 323       4.653   9.409   0.297  1.00 88.88           C  
ATOM   2492  CZ  PHE A 323       4.923   8.086   0.692  1.00 88.88           C  
ATOM   2493  N   MET A 324       2.045   6.712  -4.475  1.00 87.81           N  
ATOM   2494  CA  MET A 324       2.529   5.437  -5.026  1.00 87.81           C  
ATOM   2495  C   MET A 324       3.084   5.569  -6.440  1.00 87.81           C  
ATOM   2496  CB  MET A 324       1.418   4.382  -5.019  1.00 87.81           C  
ATOM   2497  O   MET A 324       4.089   4.936  -6.765  1.00 87.81           O  
ATOM   2498  CG  MET A 324       1.282   3.767  -3.633  1.00 87.81           C  
ATOM   2499  SD  MET A 324       2.716   2.851  -3.012  1.00 87.81           S  
ATOM   2500  CE  MET A 324       2.017   2.264  -1.448  1.00 87.81           C  
ATOM   2501  N   VAL A 325       2.482   6.418  -7.275  1.00 92.75           N  
ATOM   2502  CA  VAL A 325       2.961   6.622  -8.646  1.00 92.75           C  
ATOM   2503  C   VAL A 325       4.365   7.220  -8.651  1.00 92.75           C  
ATOM   2504  CB  VAL A 325       1.971   7.472  -9.456  1.00 92.75           C  
ATOM   2505  O   VAL A 325       5.211   6.737  -9.393  1.00 92.75           O  
ATOM   2506  CG1 VAL A 325       2.540   7.875 -10.822  1.00 92.75           C  
ATOM   2507  CG2 VAL A 325       0.675   6.688  -9.681  1.00 92.75           C  
ATOM   2508  N   VAL A 326       4.668   8.200  -7.794  1.00 93.44           N  
ATOM   2509  CA  VAL A 326       6.027   8.773  -7.720  1.00 93.44           C  
ATOM   2510  C   VAL A 326       7.056   7.738  -7.262  1.00 93.44           C  
ATOM   2511  CB  VAL A 326       6.058  10.021  -6.820  1.00 93.44           C  
ATOM   2512  O   VAL A 326       8.127   7.648  -7.864  1.00 93.44           O  
ATOM   2513  CG1 VAL A 326       7.483  10.532  -6.570  1.00 93.44           C  
ATOM   2514  CG2 VAL A 326       5.269  11.155  -7.484  1.00 93.44           C  
ATOM   2515  N   MET A 327       6.734   6.921  -6.251  1.00 90.75           N  
ATOM   2516  CA  MET A 327       7.603   5.814  -5.826  1.00 90.75           C  
ATOM   2517  C   MET A 327       7.907   4.858  -6.984  1.00 90.75           C  
ATOM   2518  CB  MET A 327       6.934   5.006  -4.706  1.00 90.75           C  
ATOM   2519  O   MET A 327       9.064   4.505  -7.221  1.00 90.75           O  
ATOM   2520  CG  MET A 327       6.980   5.680  -3.342  1.00 90.75           C  
ATOM   2521  SD  MET A 327       6.423   4.561  -2.022  1.00 90.75           S  
ATOM   2522  CE  MET A 327       7.192   5.266  -0.544  1.00 90.75           C  
ATOM   2523  N   TYR A 328       6.865   4.469  -7.721  1.00 91.69           N  
ATOM   2524  CA  TYR A 328       6.987   3.573  -8.860  1.00 91.69           C  
ATOM   2525  C   TYR A 328       7.803   4.198  -9.997  1.00 91.69           C  
ATOM   2526  CB  TYR A 328       5.588   3.165  -9.330  1.00 91.69           C  
ATOM   2527  O   TYR A 328       8.711   3.547 -10.511  1.00 91.69           O  
ATOM   2528  CG  TYR A 328       5.631   2.063 -10.362  1.00 91.69           C  
ATOM   2529  CD1 TYR A 328       5.830   2.369 -11.722  1.00 91.69           C  
ATOM   2530  CD2 TYR A 328       5.529   0.722  -9.948  1.00 91.69           C  
ATOM   2531  CE1 TYR A 328       5.930   1.327 -12.663  1.00 91.69           C  
ATOM   2532  CE2 TYR A 328       5.584  -0.313 -10.898  1.00 91.69           C  
ATOM   2533  OH  TYR A 328       5.806  -1.041 -13.145  1.00 91.69           O  
ATOM   2534  CZ  TYR A 328       5.772  -0.014 -12.260  1.00 91.69           C  
ATOM   2535  N   VAL A 329       7.520   5.456 -10.360  1.00 93.12           N  
ATOM   2536  CA  VAL A 329       8.211   6.200 -11.424  1.00 93.12           C  
ATOM   2537  C   VAL A 329       9.700   6.308 -11.119  1.00 93.12           C  
ATOM   2538  CB  VAL A 329       7.584   7.596 -11.646  1.00 93.12           C  
ATOM   2539  O   VAL A 329      10.494   5.939 -11.974  1.00 93.12           O  
ATOM   2540  CG1 VAL A 329       8.437   8.507 -12.545  1.00 93.12           C  
ATOM   2541  CG2 VAL A 329       6.204   7.490 -12.312  1.00 93.12           C  
ATOM   2542  N   ILE A 330      10.103   6.739  -9.917  1.00 93.94           N  
ATOM   2543  CA  ILE A 330      11.531   6.873  -9.577  1.00 93.94           C  
ATOM   2544  C   ILE A 330      12.251   5.523  -9.718  1.00 93.94           C  
ATOM   2545  CB  ILE A 330      11.725   7.468  -8.161  1.00 93.94           C  
ATOM   2546  O   ILE A 330      13.280   5.449 -10.388  1.00 93.94           O  
ATOM   2547  CG1 ILE A 330      11.205   8.922  -8.081  1.00 93.94           C  
ATOM   2548  CG2 ILE A 330      13.217   7.448  -7.766  1.00 93.94           C  
ATOM   2549  CD1 ILE A 330      11.117   9.450  -6.641  1.00 93.94           C  
ATOM   2550  N   ALA A 331      11.711   4.455  -9.122  1.00 92.62           N  
ATOM   2551  CA  ALA A 331      12.345   3.137  -9.150  1.00 92.62           C  
ATOM   2552  C   ALA A 331      12.402   2.545 -10.565  1.00 92.62           C  
ATOM   2553  CB  ALA A 331      11.578   2.194  -8.219  1.00 92.62           C  
ATOM   2554  O   ALA A 331      13.476   2.189 -11.056  1.00 92.62           O  
ATOM   2555  N   ASN A 332      11.250   2.448 -11.231  1.00 91.31           N  
ATOM   2556  CA  ASN A 332      11.140   1.739 -12.501  1.00 91.31           C  
ATOM   2557  C   ASN A 332      11.738   2.536 -13.652  1.00 91.31           C  
ATOM   2558  CB  ASN A 332       9.688   1.314 -12.772  1.00 91.31           C  
ATOM   2559  O   ASN A 332      12.383   1.932 -14.505  1.00 91.31           O  
ATOM   2560  CG  ASN A 332       9.363   0.061 -11.990  1.00 91.31           C  
ATOM   2561  ND2 ASN A 332       8.930   0.186 -10.759  1.00 91.31           N  
ATOM   2562  OD1 ASN A 332       9.580  -1.037 -12.466  1.00 91.31           O  
ATOM   2563  N   TYR A 333      11.630   3.867 -13.667  1.00 92.50           N  
ATOM   2564  CA  TYR A 333      12.324   4.679 -14.669  1.00 92.50           C  
ATOM   2565  C   TYR A 333      13.842   4.499 -14.556  1.00 92.50           C  
ATOM   2566  CB  TYR A 333      11.952   6.155 -14.503  1.00 92.50           C  
ATOM   2567  O   TYR A 333      14.527   4.301 -15.562  1.00 92.50           O  
ATOM   2568  CG  TYR A 333      12.461   7.036 -15.618  1.00 92.50           C  
ATOM   2569  CD1 TYR A 333      13.803   7.459 -15.652  1.00 92.50           C  
ATOM   2570  CD2 TYR A 333      11.585   7.412 -16.647  1.00 92.50           C  
ATOM   2571  CE1 TYR A 333      14.259   8.240 -16.727  1.00 92.50           C  
ATOM   2572  CE2 TYR A 333      12.031   8.207 -17.715  1.00 92.50           C  
ATOM   2573  OH  TYR A 333      13.805   9.425 -18.761  1.00 92.50           O  
ATOM   2574  CZ  TYR A 333      13.372   8.635 -17.747  1.00 92.50           C  
ATOM   2575  N   SER A 334      14.379   4.516 -13.330  1.00 92.81           N  
ATOM   2576  CA  SER A 334      15.812   4.324 -13.116  1.00 92.81           C  
ATOM   2577  C   SER A 334      16.314   2.949 -13.521  1.00 92.81           C  
ATOM   2578  CB  SER A 334      16.194   4.569 -11.661  1.00 92.81           C  
ATOM   2579  O   SER A 334      17.424   2.864 -14.046  1.00 92.81           O  
ATOM   2580  OG  SER A 334      16.331   5.950 -11.455  1.00 92.81           O  
ATOM   2581  N   ALA A 335      15.533   1.898 -13.288  1.00 90.38           N  
ATOM   2582  CA  ALA A 335      15.907   0.546 -13.681  1.00 90.38           C  
ATOM   2583  C   ALA A 335      15.777   0.328 -15.200  1.00 90.38           C  
ATOM   2584  CB  ALA A 335      15.049  -0.435 -12.874  1.00 90.38           C  
ATOM   2585  O   ALA A 335      16.690  -0.198 -15.828  1.00 90.38           O  
ATOM   2586  N   THR A 336      14.671   0.767 -15.808  1.00 89.12           N  
ATOM   2587  CA  THR A 336      14.307   0.393 -17.190  1.00 89.12           C  
ATOM   2588  C   THR A 336      14.835   1.371 -18.244  1.00 89.12           C  
ATOM   2589  CB  THR A 336      12.785   0.220 -17.338  1.00 89.12           C  
ATOM   2590  O   THR A 336      15.392   0.954 -19.258  1.00 89.12           O  
ATOM   2591  CG2 THR A 336      12.236  -0.846 -16.386  1.00 89.12           C  
ATOM   2592  OG1 THR A 336      12.119   1.432 -17.061  1.00 89.12           O  
ATOM   2593  N   VAL A 337      14.726   2.684 -18.008  1.00 90.69           N  
ATOM   2594  CA  VAL A 337      15.117   3.715 -18.986  1.00 90.69           C  
ATOM   2595  C   VAL A 337      16.592   4.082 -18.829  1.00 90.69           C  
ATOM   2596  CB  VAL A 337      14.210   4.960 -18.893  1.00 90.69           C  
ATOM   2597  O   VAL A 337      17.353   4.036 -19.806  1.00 90.69           O  
ATOM   2598  CG1 VAL A 337      14.592   6.006 -19.950  1.00 90.69           C  
ATOM   2599  CG2 VAL A 337      12.734   4.599 -19.104  1.00 90.69           C  
ATOM   2600  N   GLU A 338      17.005   4.422 -17.602  1.00 90.88           N  
ATOM   2601  CA  GLU A 338      18.401   4.771 -17.296  1.00 90.88           C  
ATOM   2602  C   GLU A 338      19.320   3.535 -17.246  1.00 90.88           C  
ATOM   2603  CB  GLU A 338      18.508   5.550 -15.973  1.00 90.88           C  
ATOM   2604  O   GLU A 338      20.528   3.685 -17.406  1.00 90.88           O  
ATOM   2605  CG  GLU A 338      17.840   6.933 -15.910  1.00 90.88           C  
ATOM   2606  CD  GLU A 338      18.046   7.566 -14.521  1.00 90.88           C  
ATOM   2607  OE1 GLU A 338      18.915   8.445 -14.332  1.00 90.88           O  
ATOM   2608  OE2 GLU A 338      17.434   7.094 -13.534  1.00 90.88           O  
ATOM   2609  N   GLY A 339      18.777   2.324 -17.054  1.00 89.12           N  
ATOM   2610  CA  GLY A 339      19.568   1.089 -16.971  1.00 89.12           C  
ATOM   2611  C   GLY A 339      20.426   0.988 -15.707  1.00 89.12           C  
ATOM   2612  O   GLY A 339      21.459   0.319 -15.714  1.00 89.12           O  
ATOM   2613  N   ASN A 340      20.046   1.690 -14.636  1.00 92.56           N  
ATOM   2614  CA  ASN A 340      20.772   1.628 -13.374  1.00 92.56           C  
ATOM   2615  C   ASN A 340      20.567   0.276 -12.691  1.00 92.56           C  
ATOM   2616  CB  ASN A 340      20.334   2.759 -12.437  1.00 92.56           C  
ATOM   2617  O   ASN A 340      19.512  -0.346 -12.815  1.00 92.56           O  
ATOM   2618  CG  ASN A 340      20.710   4.119 -12.964  1.00 92.56           C  
ATOM   2619  ND2 ASN A 340      19.751   4.985 -13.149  1.00 92.56           N  
ATOM   2620  OD1 ASN A 340      21.853   4.447 -13.201  1.00 92.56           O  
ATOM   2621  N   SER A 341      21.550  -0.119 -11.883  1.00 93.12           N  
ATOM   2622  CA  SER A 341      21.395  -1.251 -10.975  1.00 93.12           C  
ATOM   2623  C   SER A 341      20.260  -1.004  -9.969  1.00 93.12           C  
ATOM   2624  CB  SER A 341      22.733  -1.558 -10.303  1.00 93.12           C  
ATOM   2625  O   SER A 341      19.891   0.143  -9.677  1.00 93.12           O  
ATOM   2626  OG  SER A 341      23.084  -0.570  -9.352  1.00 93.12           O  
ATOM   2627  N   MET A 342      19.692  -2.078  -9.424  1.00 92.31           N  
ATOM   2628  CA  MET A 342      18.519  -2.016  -8.547  1.00 92.31           C  
ATOM   2629  C   MET A 342      18.825  -1.229  -7.272  1.00 92.31           C  
ATOM   2630  CB  MET A 342      18.073  -3.440  -8.193  1.00 92.31           C  
ATOM   2631  O   MET A 342      17.999  -0.442  -6.798  1.00 92.31           O  
ATOM   2632  CG  MET A 342      17.524  -4.188  -9.408  1.00 92.31           C  
ATOM   2633  SD  MET A 342      17.003  -5.876  -9.021  1.00 92.31           S  
ATOM   2634  CE  MET A 342      17.093  -6.585 -10.688  1.00 92.31           C  
ATOM   2635  N   ILE A 343      20.044  -1.364  -6.742  1.00 94.44           N  
ATOM   2636  CA  ILE A 343      20.482  -0.582  -5.581  1.00 94.44           C  
ATOM   2637  C   ILE A 343      20.571   0.920  -5.889  1.00 94.44           C  
ATOM   2638  CB  ILE A 343      21.792  -1.156  -5.002  1.00 94.44           C  
ATOM   2639  O   ILE A 343      20.170   1.741  -5.063  1.00 94.44           O  
ATOM   2640  CG1 ILE A 343      22.172  -0.517  -3.650  1.00 94.44           C  
ATOM   2641  CG2 ILE A 343      22.978  -1.029  -5.972  1.00 94.44           C  
ATOM   2642  CD1 ILE A 343      21.124  -0.722  -2.548  1.00 94.44           C  
ATOM   2643  N   VAL A 344      21.016   1.307  -7.088  1.00 94.31           N  
ATOM   2644  CA  VAL A 344      21.083   2.721  -7.490  1.00 94.31           C  
ATOM   2645  C   VAL A 344      19.679   3.296  -7.677  1.00 94.31           C  
ATOM   2646  CB  VAL A 344      21.953   2.896  -8.749  1.00 94.31           C  
ATOM   2647  O   VAL A 344      19.409   4.393  -7.189  1.00 94.31           O  
ATOM   2648  CG1 VAL A 344      21.879   4.320  -9.323  1.00 94.31           C  
ATOM   2649  CG2 VAL A 344      23.425   2.610  -8.433  1.00 94.31           C  
ATOM   2650  N   ALA A 345      18.761   2.552  -8.305  1.00 93.19           N  
ATOM   2651  CA  ALA A 345      17.351   2.943  -8.402  1.00 93.19           C  
ATOM   2652  C   ALA A 345      16.712   3.141  -7.012  1.00 93.19           C  
ATOM   2653  CB  ALA A 345      16.612   1.876  -9.219  1.00 93.19           C  
ATOM   2654  O   ALA A 345      15.957   4.087  -6.795  1.00 93.19           O  
ATOM   2655  N   SER A 346      17.091   2.306  -6.042  1.00 93.44           N  
ATOM   2656  CA  SER A 346      16.607   2.384  -4.659  1.00 93.44           C  
ATOM   2657  C   SER A 346      17.133   3.613  -3.912  1.00 93.44           C  
ATOM   2658  CB  SER A 346      17.016   1.125  -3.900  1.00 93.44           C  
ATOM   2659  O   SER A 346      16.381   4.301  -3.222  1.00 93.44           O  
ATOM   2660  OG  SER A 346      16.549  -0.018  -4.575  1.00 93.44           O  
ATOM   2661  N   ILE A 347      18.420   3.939  -4.072  1.00 94.31           N  
ATOM   2662  CA  ILE A 347      19.044   5.121  -3.452  1.00 94.31           C  
ATOM   2663  C   ILE A 347      18.390   6.417  -3.949  1.00 94.31           C  
ATOM   2664  CB  ILE A 347      20.569   5.097  -3.710  1.00 94.31           C  
ATOM   2665  O   ILE A 347      18.248   7.374  -3.185  1.00 94.31           O  
ATOM   2666  CG1 ILE A 347      21.216   3.982  -2.857  1.00 94.31           C  
ATOM   2667  CG2 ILE A 347      21.249   6.445  -3.397  1.00 94.31           C  
ATOM   2668  CD1 ILE A 347      22.650   3.636  -3.279  1.00 94.31           C  
ATOM   2669  N   LYS A 348      17.923   6.449  -5.203  1.00 94.75           N  
ATOM   2670  CA  LYS A 348      17.259   7.625  -5.785  1.00 94.75           C  
ATOM   2671  C   LYS A 348      15.927   7.993  -5.114  1.00 94.75           C  
ATOM   2672  CB  LYS A 348      17.103   7.431  -7.300  1.00 94.75           C  
ATOM   2673  O   LYS A 348      15.448   9.103  -5.326  1.00 94.75           O  
ATOM   2674  CG  LYS A 348      18.454   7.556  -8.022  1.00 94.75           C  
ATOM   2675  CD  LYS A 348      18.299   7.275  -9.516  1.00 94.75           C  
ATOM   2676  CE  LYS A 348      19.580   7.619 -10.276  1.00 94.75           C  
ATOM   2677  NZ  LYS A 348      19.410   7.442 -11.735  1.00 94.75           N  
ATOM   2678  N   ILE A 349      15.372   7.129  -4.259  1.00 93.12           N  
ATOM   2679  CA  ILE A 349      14.136   7.375  -3.491  1.00 93.12           C  
ATOM   2680  C   ILE A 349      14.400   8.064  -2.147  1.00 93.12           C  
ATOM   2681  CB  ILE A 349      13.355   6.049  -3.355  1.00 93.12           C  
ATOM   2682  O   ILE A 349      13.489   8.654  -1.564  1.00 93.12           O  
ATOM   2683  CG1 ILE A 349      12.840   5.725  -4.769  1.00 93.12           C  
ATOM   2684  CG2 ILE A 349      12.189   6.101  -2.347  1.00 93.12           C  
ATOM   2685  CD1 ILE A 349      12.250   4.344  -4.910  1.00 93.12           C  
ATOM   2686  N   ILE A 350      15.648   8.081  -1.668  1.00 93.25           N  
ATOM   2687  CA  ILE A 350      16.025   8.708  -0.391  1.00 93.25           C  
ATOM   2688  C   ILE A 350      15.519  10.154  -0.238  1.00 93.25           C  
ATOM   2689  CB  ILE A 350      17.549   8.598  -0.154  1.00 93.25           C  
ATOM   2690  O   ILE A 350      15.030  10.465   0.849  1.00 93.25           O  
ATOM   2691  CG1 ILE A 350      17.916   7.113   0.076  1.00 93.25           C  
ATOM   2692  CG2 ILE A 350      18.010   9.464   1.036  1.00 93.25           C  
ATOM   2693  CD1 ILE A 350      19.421   6.865   0.221  1.00 93.25           C  
ATOM   2694  N   PRO A 351      15.555  11.034  -1.262  1.00 94.81           N  
ATOM   2695  CA  PRO A 351      14.999  12.382  -1.142  1.00 94.81           C  
ATOM   2696  C   PRO A 351      13.518  12.388  -0.746  1.00 94.81           C  
ATOM   2697  CB  PRO A 351      15.221  13.041  -2.507  1.00 94.81           C  
ATOM   2698  O   PRO A 351      13.090  13.202   0.066  1.00 94.81           O  
ATOM   2699  CG  PRO A 351      16.438  12.298  -3.053  1.00 94.81           C  
ATOM   2700  CD  PRO A 351      16.203  10.880  -2.555  1.00 94.81           C  
ATOM   2701  N   MET A 352      12.733  11.437  -1.250  1.00 93.75           N  
ATOM   2702  CA  MET A 352      11.331  11.302  -0.867  1.00 93.75           C  
ATOM   2703  C   MET A 352      11.177  10.872   0.596  1.00 93.75           C  
ATOM   2704  CB  MET A 352      10.655  10.330  -1.839  1.00 93.75           C  
ATOM   2705  O   MET A 352      10.354  11.426   1.325  1.00 93.75           O  
ATOM   2706  CG  MET A 352       9.143  10.378  -1.687  1.00 93.75           C  
ATOM   2707  SD  MET A 352       8.285   9.192  -2.740  1.00 93.75           S  
ATOM   2708  CE  MET A 352       7.418   8.364  -1.402  1.00 93.75           C  
ATOM   2709  N   ILE A 353      12.009   9.936   1.057  1.00 90.69           N  
ATOM   2710  CA  ILE A 353      12.020   9.500   2.460  1.00 90.69           C  
ATOM   2711  C   ILE A 353      12.449  10.652   3.377  1.00 90.69           C  
ATOM   2712  CB  ILE A 353      12.944   8.278   2.664  1.00 90.69           C  
ATOM   2713  O   ILE A 353      11.872  10.829   4.448  1.00 90.69           O  
ATOM   2714  CG1 ILE A 353      12.586   7.115   1.713  1.00 90.69           C  
ATOM   2715  CG2 ILE A 353      12.876   7.796   4.128  1.00 90.69           C  
ATOM   2716  CD1 ILE A 353      13.674   6.035   1.689  1.00 90.69           C  
ATOM   2717  N   SER A 354      13.435  11.459   2.980  1.00 92.25           N  
ATOM   2718  CA  SER A 354      13.911  12.571   3.804  1.00 92.25           C  
ATOM   2719  C   SER A 354      12.857  13.672   3.945  1.00 92.25           C  
ATOM   2720  CB  SER A 354      15.243  13.118   3.286  1.00 92.25           C  
ATOM   2721  O   SER A 354      12.655  14.162   5.055  1.00 92.25           O  
ATOM   2722  OG  SER A 354      15.098  13.769   2.046  1.00 92.25           O  
ATOM   2723  N   GLY A 355      12.120  13.995   2.874  1.00 93.12           N  
ATOM   2724  CA  GLY A 355      10.971  14.905   2.936  1.00 93.12           C  
ATOM   2725  C   GLY A 355       9.881  14.395   3.881  1.00 93.12           C  
ATOM   2726  O   GLY A 355       9.400  15.130   4.744  1.00 93.12           O  
ATOM   2727  N   LEU A 356       9.558  13.104   3.788  1.00 89.56           N  
ATOM   2728  CA  LEU A 356       8.596  12.440   4.665  1.00 89.56           C  
ATOM   2729  C   LEU A 356       9.025  12.497   6.147  1.00 89.56           C  
ATOM   2730  CB  LEU A 356       8.447  11.001   4.145  1.00 89.56           C  
ATOM   2731  O   LEU A 356       8.238  12.888   7.010  1.00 89.56           O  
ATOM   2732  CG  LEU A 356       7.506  10.122   4.983  1.00 89.56           C  
ATOM   2733  CD1 LEU A 356       6.078  10.153   4.436  1.00 89.56           C  
ATOM   2734  CD2 LEU A 356       8.037   8.689   4.991  1.00 89.56           C  
ATOM   2735  N   VAL A 357      10.273  12.125   6.457  1.00 87.19           N  
ATOM   2736  CA  VAL A 357      10.816  12.142   7.828  1.00 87.19           C  
ATOM   2737  C   VAL A 357      10.846  13.561   8.390  1.00 87.19           C  
ATOM   2738  CB  VAL A 357      12.220  11.503   7.875  1.00 87.19           C  
ATOM   2739  O   VAL A 357      10.498  13.760   9.554  1.00 87.19           O  
ATOM   2740  CG1 VAL A 357      12.930  11.701   9.224  1.00 87.19           C  
ATOM   2741  CG2 VAL A 357      12.122   9.989   7.642  1.00 87.19           C  
ATOM   2742  N   LEU A 358      11.211  14.551   7.572  1.00 90.25           N  
ATOM   2743  CA  LEU A 358      11.252  15.949   7.983  1.00 90.25           C  
ATOM   2744  C   LEU A 358       9.860  16.470   8.366  1.00 90.25           C  
ATOM   2745  CB  LEU A 358      11.880  16.779   6.852  1.00 90.25           C  
ATOM   2746  O   LEU A 358       9.706  17.050   9.442  1.00 90.25           O  
ATOM   2747  CG  LEU A 358      11.995  18.280   7.172  1.00 90.25           C  
ATOM   2748  CD1 LEU A 358      12.945  18.549   8.341  1.00 90.25           C  
ATOM   2749  CD2 LEU A 358      12.517  19.019   5.944  1.00 90.25           C  
ATOM   2750  N   ALA A 359       8.842  16.249   7.530  1.00 88.56           N  
ATOM   2751  CA  ALA A 359       7.472  16.673   7.831  1.00 88.56           C  
ATOM   2752  C   ALA A 359       6.920  15.966   9.077  1.00 88.56           C  
ATOM   2753  CB  ALA A 359       6.588  16.435   6.606  1.00 88.56           C  
ATOM   2754  O   ALA A 359       6.435  16.634   9.991  1.00 88.56           O  
ATOM   2755  N   ASN A 360       7.077  14.643   9.173  1.00 84.12           N  
ATOM   2756  CA  ASN A 360       6.659  13.876  10.348  1.00 84.12           C  
ATOM   2757  C   ASN A 360       7.350  14.359  11.632  1.00 84.12           C  
ATOM   2758  CB  ASN A 360       6.965  12.393  10.095  1.00 84.12           C  
ATOM   2759  O   ASN A 360       6.690  14.569  12.648  1.00 84.12           O  
ATOM   2760  CG  ASN A 360       5.943  11.709   9.203  1.00 84.12           C  
ATOM   2761  ND2 ASN A 360       6.306  10.627   8.558  1.00 84.12           N  
ATOM   2762  OD1 ASN A 360       4.804  12.111   9.073  1.00 84.12           O  
ATOM   2763  N   GLY A 361       8.668  14.580  11.593  1.00 83.00           N  
ATOM   2764  CA  GLY A 361       9.434  15.102  12.726  1.00 83.00           C  
ATOM   2765  C   GLY A 361       8.992  16.508  13.134  1.00 83.00           C  
ATOM   2766  O   GLY A 361       8.866  16.797  14.323  1.00 83.00           O  
ATOM   2767  N   THR A 362       8.676  17.357  12.154  1.00 86.44           N  
ATOM   2768  CA  THR A 362       8.176  18.719  12.388  1.00 86.44           C  
ATOM   2769  C   THR A 362       6.812  18.696  13.081  1.00 86.44           C  
ATOM   2770  CB  THR A 362       8.095  19.515  11.075  1.00 86.44           C  
ATOM   2771  O   THR A 362       6.626  19.386  14.083  1.00 86.44           O  
ATOM   2772  CG2 THR A 362       7.758  20.982  11.328  1.00 86.44           C  
ATOM   2773  OG1 THR A 362       9.342  19.522  10.420  1.00 86.44           O  
ATOM   2774  N   VAL A 363       5.872  17.872  12.604  1.00 83.19           N  
ATOM   2775  CA  VAL A 363       4.544  17.723  13.228  1.00 83.19           C  
ATOM   2776  C   VAL A 363       4.642  17.053  14.601  1.00 83.19           C  
ATOM   2777  CB  VAL A 363       3.575  16.951  12.310  1.00 83.19           C  
ATOM   2778  O   VAL A 363       3.927  17.431  15.523  1.00 83.19           O  
ATOM   2779  CG1 VAL A 363       2.198  16.805  12.970  1.00 83.19           C  
ATOM   2780  CG2 VAL A 363       3.365  17.690  10.981  1.00 83.19           C  
ATOM   2781  N   ALA A 364       5.557  16.097  14.782  1.00 78.38           N  
ATOM   2782  CA  ALA A 364       5.794  15.467  16.078  1.00 78.38           C  
ATOM   2783  C   ALA A 364       6.373  16.445  17.115  1.00 78.38           C  
ATOM   2784  CB  ALA A 364       6.718  14.261  15.875  1.00 78.38           C  
ATOM   2785  O   ALA A 364       6.031  16.350  18.292  1.00 78.38           O  
ATOM   2786  N   TYR A 365       7.234  17.375  16.688  1.00 81.00           N  
ATOM   2787  CA  TYR A 365       7.775  18.429  17.548  1.00 81.00           C  
ATOM   2788  C   TYR A 365       6.727  19.500  17.874  1.00 81.00           C  
ATOM   2789  CB  TYR A 365       9.002  19.051  16.868  1.00 81.00           C  
ATOM   2790  O   TYR A 365       6.648  19.961  19.011  1.00 81.00           O  
ATOM   2791  CG  TYR A 365       9.642  20.162  17.680  1.00 81.00           C  
ATOM   2792  CD1 TYR A 365       9.416  21.511  17.340  1.00 81.00           C  
ATOM   2793  CD2 TYR A 365      10.433  19.842  18.799  1.00 81.00           C  
ATOM   2794  CE1 TYR A 365       9.983  22.541  18.118  1.00 81.00           C  
ATOM   2795  CE2 TYR A 365      11.001  20.868  19.579  1.00 81.00           C  
ATOM   2796  OH  TYR A 365      11.331  23.198  20.002  1.00 81.00           O  
ATOM   2797  CZ  TYR A 365      10.776  22.217  19.242  1.00 81.00           C  
ATOM   2798  N   LYS A 366       5.906  19.884  16.889  1.00 82.88           N  
ATOM   2799  CA  LYS A 366       4.853  20.892  17.040  1.00 82.88           C  
ATOM   2800  C   LYS A 366       3.549  20.406  16.406  1.00 82.88           C  
ATOM   2801  CB  LYS A 366       5.364  22.221  16.463  1.00 82.88           C  
ATOM   2802  O   LYS A 366       3.311  20.613  15.217  1.00 82.88           O  
ATOM   2803  CG  LYS A 366       4.429  23.378  16.841  1.00 82.88           C  
ATOM   2804  CD  LYS A 366       4.991  24.721  16.365  1.00 82.88           C  
ATOM   2805  CE  LYS A 366       4.049  25.842  16.814  1.00 82.88           C  
ATOM   2806  NZ  LYS A 366       4.520  27.175  16.366  1.00 82.88           N  
ATOM   2807  N   GLN A 367       2.699  19.792  17.228  1.00 73.88           N  
ATOM   2808  CA  GLN A 367       1.437  19.182  16.788  1.00 73.88           C  
ATOM   2809  C   GLN A 367       0.397  20.211  16.311  1.00 73.88           C  
ATOM   2810  CB  GLN A 367       0.884  18.281  17.906  1.00 73.88           C  
ATOM   2811  O   GLN A 367      -0.389  19.898  15.424  1.00 73.88           O  
ATOM   2812  CG  GLN A 367       1.782  17.050  18.129  1.00 73.88           C  
ATOM   2813  CD  GLN A 367       1.223  16.070  19.158  1.00 73.88           C  
ATOM   2814  NE2 GLN A 367       1.380  14.779  18.954  1.00 73.88           N  
ATOM   2815  OE1 GLN A 367       0.649  16.417  20.172  1.00 73.88           O  
ATOM   2816  N   ASP A 368       0.468  21.454  16.801  1.00 77.31           N  
ATOM   2817  CA  ASP A 368      -0.439  22.550  16.423  1.00 77.31           C  
ATOM   2818  C   ASP A 368       0.163  23.485  15.362  1.00 77.31           C  
ATOM   2819  CB  ASP A 368      -0.880  23.324  17.672  1.00 77.31           C  
ATOM   2820  O   ASP A 368      -0.115  24.685  15.326  1.00 77.31           O  
ATOM   2821  CG  ASP A 368      -1.491  22.414  18.733  1.00 77.31           C  
ATOM   2822  OD1 ASP A 368      -2.276  21.520  18.351  1.00 77.31           O  
ATOM   2823  OD2 ASP A 368      -1.108  22.603  19.906  1.00 77.31           O  
ATOM   2824  N   LEU A 369       1.060  22.972  14.510  1.00 81.50           N  
ATOM   2825  CA  LEU A 369       1.697  23.785  13.468  1.00 81.50           C  
ATOM   2826  C   LEU A 369       0.665  24.371  12.496  1.00 81.50           C  
ATOM   2827  CB  LEU A 369       2.727  22.926  12.718  1.00 81.50           C  
ATOM   2828  O   LEU A 369       0.780  25.526  12.087  1.00 81.50           O  
ATOM   2829  CG  LEU A 369       3.519  23.702  11.649  1.00 81.50           C  
ATOM   2830  CD1 LEU A 369       4.453  24.742  12.276  1.00 81.50           C  
ATOM   2831  CD2 LEU A 369       4.370  22.719  10.853  1.00 81.50           C  
ATOM   2832  N   PHE A 370      -0.341  23.573  12.143  1.00 82.94           N  
ATOM   2833  CA  PHE A 370      -1.421  23.960  11.250  1.00 82.94           C  
ATOM   2834  C   PHE A 370      -2.765  23.570  11.852  1.00 82.94           C  
ATOM   2835  CB  PHE A 370      -1.236  23.274   9.891  1.00 82.94           C  
ATOM   2836  O   PHE A 370      -2.900  22.529  12.492  1.00 82.94           O  
ATOM   2837  CG  PHE A 370       0.029  23.651   9.145  1.00 82.94           C  
ATOM   2838  CD1 PHE A 370       0.198  24.961   8.660  1.00 82.94           C  
ATOM   2839  CD2 PHE A 370       1.035  22.690   8.928  1.00 82.94           C  
ATOM   2840  CE1 PHE A 370       1.371  25.312   7.968  1.00 82.94           C  
ATOM   2841  CE2 PHE A 370       2.202  23.039   8.225  1.00 82.94           C  
ATOM   2842  CZ  PHE A 370       2.373  24.351   7.753  1.00 82.94           C  
ATOM   2843  N   LYS A 371      -3.807  24.349  11.542  1.00 87.75           N  
ATOM   2844  CA  LYS A 371      -5.177  23.846  11.681  1.00 87.75           C  
ATOM   2845  C   LYS A 371      -5.331  22.609  10.777  1.00 87.75           C  
ATOM   2846  CB  LYS A 371      -6.217  24.929  11.352  1.00 87.75           C  
ATOM   2847  O   LYS A 371      -4.893  22.683   9.625  1.00 87.75           O  
ATOM   2848  CG  LYS A 371      -6.186  26.087  12.366  1.00 87.75           C  
ATOM   2849  CD  LYS A 371      -7.373  27.047  12.178  1.00 87.75           C  
ATOM   2850  CE  LYS A 371      -7.332  28.160  13.240  1.00 87.75           C  
ATOM   2851  NZ  LYS A 371      -8.571  28.988  13.263  1.00 87.75           N  
ATOM   2852  N   PRO A 372      -5.982  21.517  11.220  1.00 86.12           N  
ATOM   2853  CA  PRO A 372      -6.015  20.257  10.471  1.00 86.12           C  
ATOM   2854  C   PRO A 372      -6.469  20.378   9.007  1.00 86.12           C  
ATOM   2855  CB  PRO A 372      -6.933  19.354  11.292  1.00 86.12           C  
ATOM   2856  O   PRO A 372      -5.818  19.834   8.120  1.00 86.12           O  
ATOM   2857  CG  PRO A 372      -6.714  19.815  12.727  1.00 86.12           C  
ATOM   2858  CD  PRO A 372      -6.520  21.319  12.565  1.00 86.12           C  
ATOM   2859  N   LYS A 373      -7.508  21.179   8.718  1.00 90.25           N  
ATOM   2860  CA  LYS A 373      -7.932  21.481   7.335  1.00 90.25           C  
ATOM   2861  C   LYS A 373      -6.796  22.080   6.493  1.00 90.25           C  
ATOM   2862  CB  LYS A 373      -9.163  22.412   7.352  1.00 90.25           C  
ATOM   2863  O   LYS A 373      -6.572  21.657   5.361  1.00 90.25           O  
ATOM   2864  CG  LYS A 373      -9.536  22.863   5.928  1.00 90.25           C  
ATOM   2865  CD  LYS A 373     -10.785  23.746   5.842  1.00 90.25           C  
ATOM   2866  CE  LYS A 373     -10.880  24.201   4.378  1.00 90.25           C  
ATOM   2867  NZ  LYS A 373     -12.215  24.705   3.991  1.00 90.25           N  
ATOM   2868  N   ASN A 374      -6.081  23.062   7.040  1.00 91.12           N  
ATOM   2869  CA  ASN A 374      -5.006  23.747   6.324  1.00 91.12           C  
ATOM   2870  C   ASN A 374      -3.836  22.799   6.057  1.00 91.12           C  
ATOM   2871  CB  ASN A 374      -4.545  24.987   7.109  1.00 91.12           C  
ATOM   2872  O   ASN A 374      -3.231  22.887   4.996  1.00 91.12           O  
ATOM   2873  CG  ASN A 374      -5.595  26.079   7.213  1.00 91.12           C  
ATOM   2874  ND2 ASN A 374      -5.284  27.157   7.892  1.00 91.12           N  
ATOM   2875  OD1 ASN A 374      -6.703  25.990   6.711  1.00 91.12           O  
ATOM   2876  N   ALA A 375      -3.554  21.865   6.969  1.00 90.62           N  
ATOM   2877  CA  ALA A 375      -2.531  20.848   6.755  1.00 90.62           C  
ATOM   2878  C   ALA A 375      -2.848  19.940   5.555  1.00 90.62           C  
ATOM   2879  CB  ALA A 375      -2.383  20.017   8.027  1.00 90.62           C  
ATOM   2880  O   ALA A 375      -1.949  19.643   4.773  1.00 90.62           O  
ATOM   2881  N   LEU A 376      -4.119  19.556   5.358  1.00 93.19           N  
ATOM   2882  CA  LEU A 376      -4.531  18.772   4.184  1.00 93.19           C  
ATOM   2883  C   LEU A 376      -4.330  19.553   2.878  1.00 93.19           C  
ATOM   2884  CB  LEU A 376      -6.000  18.324   4.307  1.00 93.19           C  
ATOM   2885  O   LEU A 376      -3.794  19.023   1.902  1.00 93.19           O  
ATOM   2886  CG  LEU A 376      -6.345  17.451   5.524  1.00 93.19           C  
ATOM   2887  CD1 LEU A 376      -7.807  17.010   5.438  1.00 93.19           C  
ATOM   2888  CD2 LEU A 376      -5.472  16.206   5.642  1.00 93.19           C  
ATOM   2889  N   VAL A 377      -4.712  20.833   2.858  1.00 95.81           N  
ATOM   2890  CA  VAL A 377      -4.526  21.706   1.686  1.00 95.81           C  
ATOM   2891  C   VAL A 377      -3.041  21.907   1.387  1.00 95.81           C  
ATOM   2892  CB  VAL A 377      -5.236  23.059   1.884  1.00 95.81           C  
ATOM   2893  O   VAL A 377      -2.613  21.690   0.259  1.00 95.81           O  
ATOM   2894  CG1 VAL A 377      -4.976  24.030   0.725  1.00 95.81           C  
ATOM   2895  CG2 VAL A 377      -6.754  22.869   1.985  1.00 95.81           C  
ATOM   2896  N   VAL A 378      -2.245  22.272   2.395  1.00 95.25           N  
ATOM   2897  CA  VAL A 378      -0.801  22.504   2.248  1.00 95.25           C  
ATOM   2898  C   VAL A 378      -0.087  21.225   1.816  1.00 95.25           C  
ATOM   2899  CB  VAL A 378      -0.206  23.070   3.554  1.00 95.25           C  
ATOM   2900  O   VAL A 378       0.685  21.260   0.863  1.00 95.25           O  
ATOM   2901  CG1 VAL A 378       1.327  23.113   3.545  1.00 95.25           C  
ATOM   2902  CG2 VAL A 378      -0.693  24.507   3.792  1.00 95.25           C  
ATOM   2903  N   GLY A 379      -0.368  20.092   2.464  1.00 94.88           N  
ATOM   2904  CA  GLY A 379       0.248  18.809   2.132  1.00 94.88           C  
ATOM   2905  C   GLY A 379      -0.035  18.385   0.691  1.00 94.88           C  
ATOM   2906  O   GLY A 379       0.894  18.127  -0.072  1.00 94.88           O  
ATOM   2907  N   SER A 380      -1.306  18.409   0.280  1.00 96.06           N  
ATOM   2908  CA  SER A 380      -1.684  18.061  -1.096  1.00 96.06           C  
ATOM   2909  C   SER A 380      -1.133  19.042  -2.138  1.00 96.06           C  
ATOM   2910  CB  SER A 380      -3.200  17.892  -1.226  1.00 96.06           C  
ATOM   2911  O   SER A 380      -0.675  18.605  -3.191  1.00 96.06           O  
ATOM   2912  OG  SER A 380      -3.904  19.050  -0.815  1.00 96.06           O  
ATOM   2913  N   PHE A 381      -1.069  20.342  -1.831  1.00 96.81           N  
ATOM   2914  CA  PHE A 381      -0.475  21.340  -2.722  1.00 96.81           C  
ATOM   2915  C   PHE A 381       1.039  21.145  -2.899  1.00 96.81           C  
ATOM   2916  CB  PHE A 381      -0.789  22.743  -2.194  1.00 96.81           C  
ATOM   2917  O   PHE A 381       1.552  21.224  -4.013  1.00 96.81           O  
ATOM   2918  CG  PHE A 381      -0.306  23.848  -3.111  1.00 96.81           C  
ATOM   2919  CD1 PHE A 381       0.912  24.508  -2.857  1.00 96.81           C  
ATOM   2920  CD2 PHE A 381      -1.066  24.195  -4.242  1.00 96.81           C  
ATOM   2921  CE1 PHE A 381       1.362  25.515  -3.729  1.00 96.81           C  
ATOM   2922  CE2 PHE A 381      -0.615  25.200  -5.115  1.00 96.81           C  
ATOM   2923  CZ  PHE A 381       0.598  25.861  -4.858  1.00 96.81           C  
ATOM   2924  N   ILE A 382       1.769  20.824  -1.826  1.00 97.12           N  
ATOM   2925  CA  ILE A 382       3.197  20.484  -1.918  1.00 97.12           C  
ATOM   2926  C   ILE A 382       3.393  19.227  -2.785  1.00 97.12           C  
ATOM   2927  CB  ILE A 382       3.804  20.331  -0.505  1.00 97.12           C  
ATOM   2928  O   ILE A 382       4.332  19.171  -3.579  1.00 97.12           O  
ATOM   2929  CG1 ILE A 382       3.827  21.675   0.257  1.00 97.12           C  
ATOM   2930  CG2 ILE A 382       5.245  19.805  -0.578  1.00 97.12           C  
ATOM   2931  CD1 ILE A 382       4.110  21.511   1.758  1.00 97.12           C  
ATOM   2932  N   SER A 383       2.491  18.244  -2.708  1.00 95.75           N  
ATOM   2933  CA  SER A 383       2.533  17.072  -3.593  1.00 95.75           C  
ATOM   2934  C   SER A 383       2.291  17.416  -5.071  1.00 95.75           C  
ATOM   2935  CB  SER A 383       1.546  16.003  -3.119  1.00 95.75           C  
ATOM   2936  O   SER A 383       2.871  16.755  -5.930  1.00 95.75           O  
ATOM   2937  OG  SER A 383       1.913  15.539  -1.831  1.00 95.75           O  
ATOM   2938  N   ILE A 384       1.529  18.474  -5.395  1.00 96.38           N  
ATOM   2939  CA  ILE A 384       1.430  19.000  -6.774  1.00 96.38           C  
ATOM   2940  C   ILE A 384       2.800  19.489  -7.250  1.00 96.38           C  
ATOM   2941  CB  ILE A 384       0.386  20.140  -6.906  1.00 96.38           C  
ATOM   2942  O   ILE A 384       3.227  19.136  -8.350  1.00 96.38           O  
ATOM   2943  CG1 ILE A 384      -1.031  19.658  -6.538  1.00 96.38           C  
ATOM   2944  CG2 ILE A 384       0.389  20.729  -8.330  1.00 96.38           C  
ATOM   2945  CD1 ILE A 384      -2.056  20.792  -6.420  1.00 96.38           C  
ATOM   2946  N   LEU A 385       3.509  20.263  -6.416  1.00 95.69           N  
ATOM   2947  CA  LEU A 385       4.863  20.731  -6.731  1.00 95.69           C  
ATOM   2948  C   LEU A 385       5.810  19.549  -6.956  1.00 95.69           C  
ATOM   2949  CB  LEU A 385       5.408  21.647  -5.618  1.00 95.69           C  
ATOM   2950  O   LEU A 385       6.560  19.551  -7.927  1.00 95.69           O  
ATOM   2951  CG  LEU A 385       4.597  22.928  -5.359  1.00 95.69           C  
ATOM   2952  CD1 LEU A 385       5.201  23.678  -4.170  1.00 95.69           C  
ATOM   2953  CD2 LEU A 385       4.601  23.862  -6.570  1.00 95.69           C  
ATOM   2954  N   GLY A 386       5.728  18.517  -6.110  1.00 95.25           N  
ATOM   2955  CA  GLY A 386       6.484  17.274  -6.269  1.00 95.25           C  
ATOM   2956  C   GLY A 386       6.224  16.584  -7.611  1.00 95.25           C  
ATOM   2957  O   GLY A 386       7.172  16.285  -8.335  1.00 95.25           O  
ATOM   2958  N   GLY A 387       4.954  16.409  -7.986  1.00 93.56           N  
ATOM   2959  CA  GLY A 387       4.560  15.839  -9.279  1.00 93.56           C  
ATOM   2960  C   GLY A 387       5.014  16.673 -10.484  1.00 93.56           C  
ATOM   2961  O   GLY A 387       5.429  16.113 -11.500  1.00 93.56           O  
ATOM   2962  N   ALA A 388       5.008  18.006 -10.368  1.00 95.06           N  
ATOM   2963  CA  ALA A 388       5.412  18.921 -11.438  1.00 95.06           C  
ATOM   2964  C   ALA A 388       6.874  18.731 -11.880  1.00 95.06           C  
ATOM   2965  CB  ALA A 388       5.136  20.360 -10.989  1.00 95.06           C  
ATOM   2966  O   ALA A 388       7.174  18.856 -13.069  1.00 95.06           O  
ATOM   2967  N   PHE A 389       7.774  18.347 -10.966  1.00 95.50           N  
ATOM   2968  CA  PHE A 389       9.168  18.032 -11.305  1.00 95.50           C  
ATOM   2969  C   PHE A 389       9.310  16.821 -12.233  1.00 95.50           C  
ATOM   2970  CB  PHE A 389       9.989  17.792 -10.032  1.00 95.50           C  
ATOM   2971  O   PHE A 389      10.313  16.717 -12.927  1.00 95.50           O  
ATOM   2972  CG  PHE A 389      10.470  19.061  -9.363  1.00 95.50           C  
ATOM   2973  CD1 PHE A 389      11.636  19.700  -9.824  1.00 95.50           C  
ATOM   2974  CD2 PHE A 389       9.750  19.614  -8.292  1.00 95.50           C  
ATOM   2975  CE1 PHE A 389      12.064  20.899  -9.228  1.00 95.50           C  
ATOM   2976  CE2 PHE A 389      10.158  20.829  -7.716  1.00 95.50           C  
ATOM   2977  CZ  PHE A 389      11.318  21.472  -8.182  1.00 95.50           C  
ATOM   2978  N   PHE A 390       8.333  15.916 -12.298  1.00 93.88           N  
ATOM   2979  CA  PHE A 390       8.401  14.747 -13.180  1.00 93.88           C  
ATOM   2980  C   PHE A 390       7.774  14.993 -14.561  1.00 93.88           C  
ATOM   2981  CB  PHE A 390       7.802  13.528 -12.475  1.00 93.88           C  
ATOM   2982  O   PHE A 390       7.855  14.129 -15.431  1.00 93.88           O  
ATOM   2983  CG  PHE A 390       8.506  13.138 -11.195  1.00 93.88           C  
ATOM   2984  CD1 PHE A 390       9.629  12.293 -11.240  1.00 93.88           C  
ATOM   2985  CD2 PHE A 390       8.027  13.602  -9.959  1.00 93.88           C  
ATOM   2986  CE1 PHE A 390      10.279  11.926 -10.050  1.00 93.88           C  
ATOM   2987  CE2 PHE A 390       8.677  13.238  -8.769  1.00 93.88           C  
ATOM   2988  CZ  PHE A 390       9.813  12.412  -8.817  1.00 93.88           C  
ATOM   2989  N   VAL A 391       7.179  16.166 -14.811  1.00 93.38           N  
ATOM   2990  CA  VAL A 391       6.628  16.528 -16.130  1.00 93.38           C  
ATOM   2991  C   VAL A 391       7.705  16.595 -17.217  1.00 93.38           C  
ATOM   2992  CB  VAL A 391       5.828  17.843 -16.079  1.00 93.38           C  
ATOM   2993  O   VAL A 391       7.491  16.019 -18.280  1.00 93.38           O  
ATOM   2994  CG1 VAL A 391       5.327  18.283 -17.462  1.00 93.38           C  
ATOM   2995  CG2 VAL A 391       4.610  17.668 -15.176  1.00 93.38           C  
ATOM   2996  N   PRO A 392       8.871  17.237 -17.023  1.00 93.69           N  
ATOM   2997  CA  PRO A 392       9.884  17.312 -18.073  1.00 93.69           C  
ATOM   2998  C   PRO A 392      10.728  16.031 -18.221  1.00 93.69           C  
ATOM   2999  CB  PRO A 392      10.715  18.554 -17.734  1.00 93.69           C  
ATOM   3000  O   PRO A 392      11.727  16.068 -18.932  1.00 93.69           O  
ATOM   3001  CG  PRO A 392      10.677  18.549 -16.212  1.00 93.69           C  
ATOM   3002  CD  PRO A 392       9.256  18.094 -15.907  1.00 93.69           C  
ATOM   3003  N   ILE A 393      10.353  14.901 -17.598  1.00 91.88           N  
ATOM   3004  CA  ILE A 393      11.154  13.659 -17.577  1.00 91.88           C  
ATOM   3005  C   ILE A 393      11.541  13.149 -18.973  1.00 91.88           C  
ATOM   3006  CB  ILE A 393      10.429  12.578 -16.742  1.00 91.88           C  
ATOM   3007  O   ILE A 393      12.636  12.628 -19.154  1.00 91.88           O  
ATOM   3008  CG1 ILE A 393      11.404  11.461 -16.324  1.00 91.88           C  
ATOM   3009  CG2 ILE A 393       9.185  12.017 -17.461  1.00 91.88           C  
ATOM   3010  CD1 ILE A 393      10.809  10.485 -15.301  1.00 91.88           C  
ATOM   3011  N   LYS A 394      10.689  13.386 -19.977  1.00 90.44           N  
ATOM   3012  CA  LYS A 394      10.939  13.060 -21.387  1.00 90.44           C  
ATOM   3013  C   LYS A 394      12.135  13.806 -21.994  1.00 90.44           C  
ATOM   3014  CB  LYS A 394       9.643  13.357 -22.164  1.00 90.44           C  
ATOM   3015  O   LYS A 394      12.827  13.253 -22.844  1.00 90.44           O  
ATOM   3016  CG  LYS A 394       9.773  13.125 -23.676  1.00 90.44           C  
ATOM   3017  CD  LYS A 394       8.489  13.522 -24.406  1.00 90.44           C  
ATOM   3018  CE  LYS A 394       8.670  13.257 -25.908  1.00 90.44           C  
ATOM   3019  NZ  LYS A 394       7.390  12.887 -26.553  1.00 90.44           N  
ATOM   3020  N   TYR A 395      12.351  15.055 -21.585  1.00 89.38           N  
ATOM   3021  CA  TYR A 395      13.267  16.002 -22.236  1.00 89.38           C  
ATOM   3022  C   TYR A 395      14.627  16.118 -21.540  1.00 89.38           C  
ATOM   3023  CB  TYR A 395      12.597  17.382 -22.300  1.00 89.38           C  
ATOM   3024  O   TYR A 395      15.474  16.902 -21.965  1.00 89.38           O  
ATOM   3025  CG  TYR A 395      11.220  17.391 -22.932  1.00 89.38           C  
ATOM   3026  CD1 TYR A 395      11.082  17.133 -24.309  1.00 89.38           C  
ATOM   3027  CD2 TYR A 395      10.083  17.659 -22.146  1.00 89.38           C  
ATOM   3028  CE1 TYR A 395       9.805  17.145 -24.900  1.00 89.38           C  
ATOM   3029  CE2 TYR A 395       8.803  17.673 -22.734  1.00 89.38           C  
ATOM   3030  OH  TYR A 395       7.439  17.406 -24.699  1.00 89.38           O  
ATOM   3031  CZ  TYR A 395       8.665  17.413 -24.115  1.00 89.38           C  
ATOM   3032  N   VAL A 396      14.824  15.403 -20.434  1.00 88.31           N  
ATOM   3033  CA  VAL A 396      16.046  15.476 -19.636  1.00 88.31           C  
ATOM   3034  C   VAL A 396      16.810  14.171 -19.794  1.00 88.31           C  
ATOM   3035  CB  VAL A 396      15.728  15.794 -18.165  1.00 88.31           C  
ATOM   3036  O   VAL A 396      16.349  13.133 -19.334  1.00 88.31           O  
ATOM   3037  CG1 VAL A 396      17.012  15.907 -17.334  1.00 88.31           C  
ATOM   3038  CG2 VAL A 396      14.999  17.141 -18.038  1.00 88.31           C  
ATOM   3039  N   ASP A 397      17.985  14.247 -20.417  1.00 82.81           N  
ATOM   3040  CA  ASP A 397      18.867  13.095 -20.645  1.00 82.81           C  
ATOM   3041  C   ASP A 397      19.952  12.941 -19.575  1.00 82.81           C  
ATOM   3042  CB  ASP A 397      19.494  13.238 -22.037  1.00 82.81           C  
ATOM   3043  O   ASP A 397      20.233  11.833 -19.127  1.00 82.81           O  
ATOM   3044  CG  ASP A 397      18.444  13.011 -23.114  1.00 82.81           C  
ATOM   3045  OD1 ASP A 397      17.854  11.911 -23.079  1.00 82.81           O  
ATOM   3046  OD2 ASP A 397      18.189  13.917 -23.928  1.00 82.81           O  
ATOM   3047  N   ASP A 398      20.507  14.060 -19.104  1.00 84.88           N  
ATOM   3048  CA  ASP A 398      21.630  14.064 -18.166  1.00 84.88           C  
ATOM   3049  C   ASP A 398      21.233  14.570 -16.784  1.00 84.88           C  
ATOM   3050  CB  ASP A 398      22.765  14.945 -18.688  1.00 84.88           C  
ATOM   3051  O   ASP A 398      20.518  15.572 -16.653  1.00 84.88           O  
ATOM   3052  CG  ASP A 398      23.364  14.443 -19.995  1.00 84.88           C  
ATOM   3053  OD1 ASP A 398      23.534  13.214 -20.120  1.00 84.88           O  
ATOM   3054  OD2 ASP A 398      23.680  15.331 -20.813  1.00 84.88           O  
ATOM   3055  N   ASN A 399      21.814  13.962 -15.745  1.00 86.12           N  
ATOM   3056  CA  ASN A 399      21.660  14.371 -14.346  1.00 86.12           C  
ATOM   3057  C   ASN A 399      20.191  14.435 -13.879  1.00 86.12           C  
ATOM   3058  CB  ASN A 399      22.459  15.668 -14.084  1.00 86.12           C  
ATOM   3059  O   ASN A 399      19.834  15.313 -13.087  1.00 86.12           O  
ATOM   3060  CG  ASN A 399      23.955  15.457 -14.194  1.00 86.12           C  
ATOM   3061  ND2 ASN A 399      24.659  16.257 -14.959  1.00 86.12           N  
ATOM   3062  OD1 ASN A 399      24.509  14.573 -13.568  1.00 86.12           O  
ATOM   3063  N   LEU A 400      19.340  13.499 -14.332  1.00 90.56           N  
ATOM   3064  CA  LEU A 400      17.918  13.443 -13.953  1.00 90.56           C  
ATOM   3065  C   LEU A 400      17.711  13.443 -12.443  1.00 90.56           C  
ATOM   3066  CB  LEU A 400      17.235  12.169 -14.470  1.00 90.56           C  
ATOM   3067  O   LEU A 400      16.759  14.051 -11.957  1.00 90.56           O  
ATOM   3068  CG  LEU A 400      16.788  12.224 -15.934  1.00 90.56           C  
ATOM   3069  CD1 LEU A 400      17.969  11.929 -16.853  1.00 90.56           C  
ATOM   3070  CD2 LEU A 400      15.712  11.168 -16.133  1.00 90.56           C  
ATOM   3071  N   PHE A 401      18.606  12.787 -11.701  1.00 93.56           N  
ATOM   3072  CA  PHE A 401      18.507  12.741 -10.251  1.00 93.56           C  
ATOM   3073  C   PHE A 401      18.466  14.148  -9.645  1.00 93.56           C  
ATOM   3074  CB  PHE A 401      19.653  11.921  -9.658  1.00 93.56           C  
ATOM   3075  O   PHE A 401      17.527  14.485  -8.931  1.00 93.56           O  
ATOM   3076  CG  PHE A 401      19.612  11.917  -8.144  1.00 93.56           C  
ATOM   3077  CD1 PHE A 401      20.542  12.673  -7.406  1.00 93.56           C  
ATOM   3078  CD2 PHE A 401      18.595  11.215  -7.473  1.00 93.56           C  
ATOM   3079  CE1 PHE A 401      20.481  12.685  -6.003  1.00 93.56           C  
ATOM   3080  CE2 PHE A 401      18.537  11.224  -6.071  1.00 93.56           C  
ATOM   3081  CZ  PHE A 401      19.493  11.942  -5.335  1.00 93.56           C  
ATOM   3082  N   TRP A 402      19.446  14.987  -9.980  1.00 94.06           N  
ATOM   3083  CA  TRP A 402      19.546  16.341  -9.438  1.00 94.06           C  
ATOM   3084  C   TRP A 402      18.518  17.294 -10.032  1.00 94.06           C  
ATOM   3085  CB  TRP A 402      20.963  16.868  -9.667  1.00 94.06           C  
ATOM   3086  O   TRP A 402      18.007  18.156  -9.324  1.00 94.06           O  
ATOM   3087  CG  TRP A 402      22.000  16.131  -8.886  1.00 94.06           C  
ATOM   3088  CD1 TRP A 402      23.034  15.421  -9.391  1.00 94.06           C  
ATOM   3089  CD2 TRP A 402      22.100  16.018  -7.433  1.00 94.06           C  
ATOM   3090  CE2 TRP A 402      23.237  15.215  -7.125  1.00 94.06           C  
ATOM   3091  CE3 TRP A 402      21.342  16.512  -6.348  1.00 94.06           C  
ATOM   3092  NE1 TRP A 402      23.766  14.877  -8.353  1.00 94.06           N  
ATOM   3093  CH2 TRP A 402      22.837  15.429  -4.748  1.00 94.06           C  
ATOM   3094  CZ2 TRP A 402      23.609  14.918  -5.806  1.00 94.06           C  
ATOM   3095  CZ3 TRP A 402      21.706  16.219  -5.020  1.00 94.06           C  
ATOM   3096  N   LYS A 403      18.204  17.137 -11.321  1.00 93.12           N  
ATOM   3097  CA  LYS A 403      17.256  18.018 -12.006  1.00 93.12           C  
ATOM   3098  C   LYS A 403      15.812  17.752 -11.582  1.00 93.12           C  
ATOM   3099  CB  LYS A 403      17.437  17.893 -13.524  1.00 93.12           C  
ATOM   3100  O   LYS A 403      15.060  18.707 -11.419  1.00 93.12           O  
ATOM   3101  CG  LYS A 403      18.760  18.517 -14.001  1.00 93.12           C  
ATOM   3102  CD  LYS A 403      18.914  18.289 -15.506  1.00 93.12           C  
ATOM   3103  CE  LYS A 403      20.232  18.843 -16.058  1.00 93.12           C  
ATOM   3104  NZ  LYS A 403      20.472  18.321 -17.428  1.00 93.12           N  
ATOM   3105  N   LEU A 404      15.428  16.483 -11.418  1.00 94.25           N  
ATOM   3106  CA  LEU A 404      14.030  16.068 -11.272  1.00 94.25           C  
ATOM   3107  C   LEU A 404      13.789  15.274  -9.982  1.00 94.25           C  
ATOM   3108  CB  LEU A 404      13.579  15.270 -12.516  1.00 94.25           C  
ATOM   3109  O   LEU A 404      12.996  15.695  -9.141  1.00 94.25           O  
ATOM   3110  CG  LEU A 404      13.896  15.893 -13.891  1.00 94.25           C  
ATOM   3111  CD1 LEU A 404      13.279  15.024 -14.984  1.00 94.25           C  
ATOM   3112  CD2 LEU A 404      13.382  17.318 -14.083  1.00 94.25           C  
ATOM   3113  N   PHE A 405      14.469  14.137  -9.796  1.00 94.81           N  
ATOM   3114  CA  PHE A 405      14.066  13.160  -8.770  1.00 94.81           C  
ATOM   3115  C   PHE A 405      14.297  13.658  -7.349  1.00 94.81           C  
ATOM   3116  CB  PHE A 405      14.797  11.826  -8.952  1.00 94.81           C  
ATOM   3117  O   PHE A 405      13.498  13.363  -6.464  1.00 94.81           O  
ATOM   3118  CG  PHE A 405      14.476  11.020 -10.196  1.00 94.81           C  
ATOM   3119  CD1 PHE A 405      13.592  11.484 -11.194  1.00 94.81           C  
ATOM   3120  CD2 PHE A 405      15.012   9.726 -10.305  1.00 94.81           C  
ATOM   3121  CE1 PHE A 405      13.254  10.667 -12.282  1.00 94.81           C  
ATOM   3122  CE2 PHE A 405      14.647   8.902 -11.380  1.00 94.81           C  
ATOM   3123  CZ  PHE A 405      13.775   9.370 -12.372  1.00 94.81           C  
ATOM   3124  N   PHE A 406      15.361  14.429  -7.125  1.00 95.94           N  
ATOM   3125  CA  PHE A 406      15.693  14.930  -5.802  1.00 95.94           C  
ATOM   3126  C   PHE A 406      14.596  15.862  -5.277  1.00 95.94           C  
ATOM   3127  CB  PHE A 406      17.085  15.575  -5.822  1.00 95.94           C  
ATOM   3128  O   PHE A 406      13.993  15.579  -4.245  1.00 95.94           O  
ATOM   3129  CG  PHE A 406      17.580  15.949  -4.441  1.00 95.94           C  
ATOM   3130  CD1 PHE A 406      17.125  17.125  -3.829  1.00 95.94           C  
ATOM   3131  CD2 PHE A 406      18.467  15.111  -3.746  1.00 95.94           C  
ATOM   3132  CE1 PHE A 406      17.532  17.455  -2.523  1.00 95.94           C  
ATOM   3133  CE2 PHE A 406      18.882  15.437  -2.444  1.00 95.94           C  
ATOM   3134  CZ  PHE A 406      18.411  16.609  -1.829  1.00 95.94           C  
ATOM   3135  N   MET A 407      14.293  16.942  -6.002  1.00 95.69           N  
ATOM   3136  CA  MET A 407      13.265  17.906  -5.591  1.00 95.69           C  
ATOM   3137  C   MET A 407      11.853  17.326  -5.715  1.00 95.69           C  
ATOM   3138  CB  MET A 407      13.391  19.189  -6.420  1.00 95.69           C  
ATOM   3139  O   MET A 407      11.048  17.482  -4.798  1.00 95.69           O  
ATOM   3140  CG  MET A 407      14.631  20.016  -6.063  1.00 95.69           C  
ATOM   3141  SD  MET A 407      14.513  20.910  -4.486  1.00 95.69           S  
ATOM   3142  CE  MET A 407      15.723  20.048  -3.467  1.00 95.69           C  
ATOM   3143  N   GLY A 408      11.562  16.604  -6.802  1.00 95.56           N  
ATOM   3144  CA  GLY A 408      10.258  15.979  -7.019  1.00 95.56           C  
ATOM   3145  C   GLY A 408       9.920  14.943  -5.951  1.00 95.56           C  
ATOM   3146  O   GLY A 408       8.837  14.981  -5.361  1.00 95.56           O  
ATOM   3147  N   GLY A 409      10.872  14.063  -5.637  1.00 95.44           N  
ATOM   3148  CA  GLY A 409      10.754  13.103  -4.547  1.00 95.44           C  
ATOM   3149  C   GLY A 409      10.606  13.808  -3.202  1.00 95.44           C  
ATOM   3150  O   GLY A 409       9.643  13.548  -2.485  1.00 95.44           O  
ATOM   3151  N   PHE A 410      11.500  14.749  -2.881  1.00 96.81           N  
ATOM   3152  CA  PHE A 410      11.479  15.468  -1.604  1.00 96.81           C  
ATOM   3153  C   PHE A 410      10.147  16.168  -1.329  1.00 96.81           C  
ATOM   3154  CB  PHE A 410      12.654  16.451  -1.545  1.00 96.81           C  
ATOM   3155  O   PHE A 410       9.564  15.961  -0.265  1.00 96.81           O  
ATOM   3156  CG  PHE A 410      12.745  17.209  -0.238  1.00 96.81           C  
ATOM   3157  CD1 PHE A 410      12.227  18.513  -0.132  1.00 96.81           C  
ATOM   3158  CD2 PHE A 410      13.339  16.598   0.880  1.00 96.81           C  
ATOM   3159  CE1 PHE A 410      12.315  19.206   1.089  1.00 96.81           C  
ATOM   3160  CE2 PHE A 410      13.429  17.290   2.101  1.00 96.81           C  
ATOM   3161  CZ  PHE A 410      12.921  18.597   2.201  1.00 96.81           C  
ATOM   3162  N   PHE A 411       9.616  16.933  -2.288  1.00 97.19           N  
ATOM   3163  CA  PHE A 411       8.320  17.589  -2.116  1.00 97.19           C  
ATOM   3164  C   PHE A 411       7.166  16.590  -2.049  1.00 97.19           C  
ATOM   3165  CB  PHE A 411       8.090  18.623  -3.222  1.00 97.19           C  
ATOM   3166  O   PHE A 411       6.289  16.744  -1.205  1.00 97.19           O  
ATOM   3167  CG  PHE A 411       8.925  19.880  -3.082  1.00 97.19           C  
ATOM   3168  CD1 PHE A 411       8.886  20.628  -1.889  1.00 97.19           C  
ATOM   3169  CD2 PHE A 411       9.726  20.318  -4.151  1.00 97.19           C  
ATOM   3170  CE1 PHE A 411       9.652  21.799  -1.763  1.00 97.19           C  
ATOM   3171  CE2 PHE A 411      10.491  21.491  -4.027  1.00 97.19           C  
ATOM   3172  CZ  PHE A 411      10.453  22.231  -2.833  1.00 97.19           C  
ATOM   3173  N   THR A 412       7.181  15.524  -2.852  1.00 95.44           N  
ATOM   3174  CA  THR A 412       6.142  14.485  -2.759  1.00 95.44           C  
ATOM   3175  C   THR A 412       6.109  13.852  -1.366  1.00 95.44           C  
ATOM   3176  CB  THR A 412       6.333  13.399  -3.823  1.00 95.44           C  
ATOM   3177  O   THR A 412       5.036  13.725  -0.774  1.00 95.44           O  
ATOM   3178  CG2 THR A 412       5.193  12.380  -3.785  1.00 95.44           C  
ATOM   3179  OG1 THR A 412       6.327  13.994  -5.099  1.00 95.44           O  
ATOM   3180  N   GLY A 413       7.279  13.518  -0.811  1.00 93.81           N  
ATOM   3181  CA  GLY A 413       7.410  12.975   0.540  1.00 93.81           C  
ATOM   3182  C   GLY A 413       6.975  13.958   1.627  1.00 93.81           C  
ATOM   3183  O   GLY A 413       6.214  13.590   2.521  1.00 93.81           O  
ATOM   3184  N   LEU A 414       7.407  15.218   1.523  1.00 94.31           N  
ATOM   3185  CA  LEU A 414       7.064  16.291   2.460  1.00 94.31           C  
ATOM   3186  C   LEU A 414       5.551  16.567   2.482  1.00 94.31           C  
ATOM   3187  CB  LEU A 414       7.869  17.545   2.058  1.00 94.31           C  
ATOM   3188  O   LEU A 414       4.941  16.615   3.550  1.00 94.31           O  
ATOM   3189  CG  LEU A 414       7.816  18.693   3.081  1.00 94.31           C  
ATOM   3190  CD1 LEU A 414       8.750  18.429   4.263  1.00 94.31           C  
ATOM   3191  CD2 LEU A 414       8.272  20.001   2.432  1.00 94.31           C  
ATOM   3192  N   GLY A 415       4.938  16.717   1.305  1.00 94.25           N  
ATOM   3193  CA  GLY A 415       3.504  16.965   1.155  1.00 94.25           C  
ATOM   3194  C   GLY A 415       2.651  15.789   1.627  1.00 94.25           C  
ATOM   3195  O   GLY A 415       1.700  15.977   2.391  1.00 94.25           O  
ATOM   3196  N   GLY A 416       3.057  14.568   1.261  1.00 91.62           N  
ATOM   3197  CA  GLY A 416       2.411  13.332   1.695  1.00 91.62           C  
ATOM   3198  C   GLY A 416       2.389  13.186   3.217  1.00 91.62           C  
ATOM   3199  O   GLY A 416       1.330  12.935   3.788  1.00 91.62           O  
ATOM   3200  N   ALA A 417       3.522  13.416   3.891  1.00 88.88           N  
ATOM   3201  CA  ALA A 417       3.601  13.352   5.353  1.00 88.88           C  
ATOM   3202  C   ALA A 417       2.739  14.418   6.043  1.00 88.88           C  
ATOM   3203  CB  ALA A 417       5.060  13.476   5.791  1.00 88.88           C  
ATOM   3204  O   ALA A 417       1.987  14.085   6.960  1.00 88.88           O  
ATOM   3205  N   PHE A 418       2.790  15.682   5.598  1.00 89.62           N  
ATOM   3206  CA  PHE A 418       1.950  16.729   6.191  1.00 89.62           C  
ATOM   3207  C   PHE A 418       0.463  16.408   6.081  1.00 89.62           C  
ATOM   3208  CB  PHE A 418       2.220  18.097   5.551  1.00 89.62           C  
ATOM   3209  O   PHE A 418      -0.269  16.588   7.048  1.00 89.62           O  
ATOM   3210  CG  PHE A 418       3.385  18.853   6.150  1.00 89.62           C  
ATOM   3211  CD1 PHE A 418       3.437  19.091   7.538  1.00 89.62           C  
ATOM   3212  CD2 PHE A 418       4.400  19.359   5.318  1.00 89.62           C  
ATOM   3213  CE1 PHE A 418       4.515  19.800   8.095  1.00 89.62           C  
ATOM   3214  CE2 PHE A 418       5.468  20.085   5.874  1.00 89.62           C  
ATOM   3215  CZ  PHE A 418       5.530  20.298   7.262  1.00 89.62           C  
ATOM   3216  N   PHE A 419       0.009  15.898   4.939  1.00 91.81           N  
ATOM   3217  CA  PHE A 419      -1.377  15.467   4.807  1.00 91.81           C  
ATOM   3218  C   PHE A 419      -1.683  14.279   5.727  1.00 91.81           C  
ATOM   3219  CB  PHE A 419      -1.626  15.101   3.353  1.00 91.81           C  
ATOM   3220  O   PHE A 419      -2.672  14.291   6.465  1.00 91.81           O  
ATOM   3221  CG  PHE A 419      -3.062  14.720   3.071  1.00 91.81           C  
ATOM   3222  CD1 PHE A 419      -3.521  13.417   3.342  1.00 91.81           C  
ATOM   3223  CD2 PHE A 419      -3.907  15.638   2.425  1.00 91.81           C  
ATOM   3224  CE1 PHE A 419      -4.828  13.049   2.990  1.00 91.81           C  
ATOM   3225  CE2 PHE A 419      -5.215  15.270   2.071  1.00 91.81           C  
ATOM   3226  CZ  PHE A 419      -5.678  13.977   2.367  1.00 91.81           C  
ATOM   3227  N   PHE A 420      -0.810  13.268   5.711  1.00 84.81           N  
ATOM   3228  CA  PHE A 420      -0.991  12.031   6.459  1.00 84.81           C  
ATOM   3229  C   PHE A 420      -1.145  12.285   7.969  1.00 84.81           C  
ATOM   3230  CB  PHE A 420       0.167  11.069   6.157  1.00 84.81           C  
ATOM   3231  O   PHE A 420      -2.021  11.709   8.616  1.00 84.81           O  
ATOM   3232  CG  PHE A 420      -0.085   9.706   6.758  1.00 84.81           C  
ATOM   3233  CD1 PHE A 420       0.120   9.509   8.131  1.00 84.81           C  
ATOM   3234  CD2 PHE A 420      -0.690   8.695   5.993  1.00 84.81           C  
ATOM   3235  CE1 PHE A 420      -0.395   8.360   8.742  1.00 84.81           C  
ATOM   3236  CE2 PHE A 420      -1.088   7.489   6.600  1.00 84.81           C  
ATOM   3237  CZ  PHE A 420      -0.951   7.323   7.983  1.00 84.81           C  
ATOM   3238  N   CYS A 421      -0.343  13.182   8.550  1.00 81.56           N  
ATOM   3239  CA  CYS A 421      -0.400  13.460   9.987  1.00 81.56           C  
ATOM   3240  C   CYS A 421      -1.753  14.012  10.470  1.00 81.56           C  
ATOM   3241  CB  CYS A 421       0.697  14.457  10.368  1.00 81.56           C  
ATOM   3242  O   CYS A 421      -2.089  13.827  11.639  1.00 81.56           O  
ATOM   3243  SG  CYS A 421       2.359  13.753  10.229  1.00 81.56           S  
ATOM   3244  N   TYR A 422      -2.517  14.687   9.605  1.00 85.94           N  
ATOM   3245  CA  TYR A 422      -3.754  15.379   9.988  1.00 85.94           C  
ATOM   3246  C   TYR A 422      -5.026  14.736   9.415  1.00 85.94           C  
ATOM   3247  CB  TYR A 422      -3.648  16.863   9.616  1.00 85.94           C  
ATOM   3248  O   TYR A 422      -6.116  15.016   9.920  1.00 85.94           O  
ATOM   3249  CG  TYR A 422      -2.621  17.651  10.419  1.00 85.94           C  
ATOM   3250  CD1 TYR A 422      -3.005  18.407  11.543  1.00 85.94           C  
ATOM   3251  CD2 TYR A 422      -1.275  17.664  10.015  1.00 85.94           C  
ATOM   3252  CE1 TYR A 422      -2.064  19.219  12.209  1.00 85.94           C  
ATOM   3253  CE2 TYR A 422      -0.328  18.468  10.672  1.00 85.94           C  
ATOM   3254  OH  TYR A 422       0.180  20.071  12.377  1.00 85.94           O  
ATOM   3255  CZ  TYR A 422      -0.725  19.263  11.767  1.00 85.94           C  
ATOM   3256  N   MET A 423      -4.926  13.847   8.416  1.00 86.56           N  
ATOM   3257  CA  MET A 423      -6.101  13.185   7.820  1.00 86.56           C  
ATOM   3258  C   MET A 423      -6.883  12.338   8.825  1.00 86.56           C  
ATOM   3259  CB  MET A 423      -5.727  12.348   6.584  1.00 86.56           C  
ATOM   3260  O   MET A 423      -8.109  12.399   8.840  1.00 86.56           O  
ATOM   3261  CG  MET A 423      -4.634  11.311   6.855  1.00 86.56           C  
ATOM   3262  SD  MET A 423      -4.342  10.081   5.561  1.00 86.56           S  
ATOM   3263  CE  MET A 423      -5.694   8.957   5.949  1.00 86.56           C  
ATOM   3264  N   ILE A 424      -6.200  11.597   9.706  1.00 79.62           N  
ATOM   3265  CA  ILE A 424      -6.866  10.766  10.719  1.00 79.62           C  
ATOM   3266  C   ILE A 424      -7.574  11.659  11.742  1.00 79.62           C  
ATOM   3267  CB  ILE A 424      -5.871   9.779  11.373  1.00 79.62           C  
ATOM   3268  O   ILE A 424      -8.723  11.401  12.087  1.00 79.62           O  
ATOM   3269  CG1 ILE A 424      -5.365   8.762  10.322  1.00 79.62           C  
ATOM   3270  CG2 ILE A 424      -6.531   9.049  12.557  1.00 79.62           C  
ATOM   3271  CD1 ILE A 424      -4.322   7.764  10.844  1.00 79.62           C  
ATOM   3272  N   THR A 425      -6.935  12.750  12.172  1.00 80.88           N  
ATOM   3273  CA  THR A 425      -7.544  13.732  13.080  1.00 80.88           C  
ATOM   3274  C   THR A 425      -8.817  14.329  12.478  1.00 80.88           C  
ATOM   3275  CB  THR A 425      -6.544  14.849  13.411  1.00 80.88           C  
ATOM   3276  O   THR A 425      -9.834  14.415  13.161  1.00 80.88           O  
ATOM   3277  CG2 THR A 425      -7.046  15.784  14.509  1.00 80.88           C  
ATOM   3278  OG1 THR A 425      -5.336  14.281  13.865  1.00 80.88           O  
ATOM   3279  N   MET A 426      -8.798  14.674  11.186  1.00 84.19           N  
ATOM   3280  CA  MET A 426      -9.982  15.174  10.478  1.00 84.19           C  
ATOM   3281  C   MET A 426     -11.075  14.117  10.304  1.00 84.19           C  
ATOM   3282  CB  MET A 426      -9.572  15.735   9.106  1.00 84.19           C  
ATOM   3283  O   MET A 426     -12.253  14.439  10.430  1.00 84.19           O  
ATOM   3284  CG  MET A 426      -8.950  17.128   9.225  1.00 84.19           C  
ATOM   3285  SD  MET A 426     -10.032  18.367  10.001  1.00 84.19           S  
ATOM   3286  CE  MET A 426     -11.300  18.586   8.741  1.00 84.19           C  
ATOM   3287  N   ALA A 427     -10.700  12.864  10.048  1.00 81.75           N  
ATOM   3288  CA  ALA A 427     -11.647  11.759   9.930  1.00 81.75           C  
ATOM   3289  C   ALA A 427     -12.353  11.450  11.260  1.00 81.75           C  
ATOM   3290  CB  ALA A 427     -10.884  10.530   9.423  1.00 81.75           C  
ATOM   3291  O   ALA A 427     -13.538  11.129  11.272  1.00 81.75           O  
ATOM   3292  N   ILE A 428     -11.624  11.538  12.376  1.00 80.69           N  
ATOM   3293  CA  ILE A 428     -12.126  11.215  13.716  1.00 80.69           C  
ATOM   3294  C   ILE A 428     -12.908  12.381  14.330  1.00 80.69           C  
ATOM   3295  CB  ILE A 428     -10.948  10.768  14.614  1.00 80.69           C  
ATOM   3296  O   ILE A 428     -13.881  12.142  15.041  1.00 80.69           O  
ATOM   3297  CG1 ILE A 428     -10.378   9.427  14.096  1.00 80.69           C  
ATOM   3298  CG2 ILE A 428     -11.383  10.628  16.085  1.00 80.69           C  
ATOM   3299  CD1 ILE A 428      -9.155   8.914  14.865  1.00 80.69           C  
ATOM   3300  N   GLY A 429     -12.494  13.627  14.078  1.00 78.19           N  
ATOM   3301  CA  GLY A 429     -13.037  14.805  14.762  1.00 78.19           C  
ATOM   3302  C   GLY A 429     -14.545  15.008  14.587  1.00 78.19           C  
ATOM   3303  O   GLY A 429     -15.204  15.430  15.526  1.00 78.19           O  
ATOM   3304  N   ASP A 430     -15.090  14.659  13.419  1.00 74.88           N  
ATOM   3305  CA  ASP A 430     -16.515  14.824  13.071  1.00 74.88           C  
ATOM   3306  C   ASP A 430     -17.300  13.494  13.105  1.00 74.88           C  
ATOM   3307  CB  ASP A 430     -16.558  15.493  11.691  1.00 74.88           C  
ATOM   3308  O   ASP A 430     -18.482  13.424  12.766  1.00 74.88           O  
ATOM   3309  CG  ASP A 430     -17.943  15.979  11.257  1.00 74.88           C  
ATOM   3310  OD1 ASP A 430     -18.624  16.666  12.044  1.00 74.88           O  
ATOM   3311  OD2 ASP A 430     -18.269  15.739  10.071  1.00 74.88           O  
ATOM   3312  N   ALA A 431     -16.639  12.394  13.472  1.00 81.81           N  
ATOM   3313  CA  ALA A 431     -17.284  11.093  13.559  1.00 81.81           C  
ATOM   3314  C   ALA A 431     -18.044  10.955  14.893  1.00 81.81           C  
ATOM   3315  CB  ALA A 431     -16.238   9.994  13.363  1.00 81.81           C  
ATOM   3316  O   ALA A 431     -17.497  11.312  15.941  1.00 81.81           O  
ATOM   3317  N   PRO A 432     -19.260  10.366  14.898  1.00 81.19           N  
ATOM   3318  CA  PRO A 432     -19.963  10.028  16.136  1.00 81.19           C  
ATOM   3319  C   PRO A 432     -19.073   9.192  17.064  1.00 81.19           C  
ATOM   3320  CB  PRO A 432     -21.204   9.239  15.701  1.00 81.19           C  
ATOM   3321  O   PRO A 432     -18.340   8.333  16.573  1.00 81.19           O  
ATOM   3322  CG  PRO A 432     -21.452   9.714  14.269  1.00 81.19           C  
ATOM   3323  CD  PRO A 432     -20.046   9.974  13.736  1.00 81.19           C  
ATOM   3324  N   ASP A 433     -19.169   9.371  18.386  1.00 73.81           N  
ATOM   3325  CA  ASP A 433     -18.250   8.745  19.358  1.00 73.81           C  
ATOM   3326  C   ASP A 433     -18.114   7.226  19.190  1.00 73.81           C  
ATOM   3327  CB  ASP A 433     -18.712   9.060  20.788  1.00 73.81           C  
ATOM   3328  O   ASP A 433     -17.013   6.677  19.218  1.00 73.81           O  
ATOM   3329  CG  ASP A 433     -18.497  10.528  21.146  1.00 73.81           C  
ATOM   3330  OD1 ASP A 433     -17.425  11.057  20.761  1.00 73.81           O  
ATOM   3331  OD2 ASP A 433     -19.406  11.102  21.768  1.00 73.81           O  
ATOM   3332  N   GLN A 434     -19.228   6.554  18.899  1.00 72.69           N  
ATOM   3333  CA  GLN A 434     -19.281   5.112  18.640  1.00 72.69           C  
ATOM   3334  C   GLN A 434     -18.556   4.658  17.355  1.00 72.69           C  
ATOM   3335  CB  GLN A 434     -20.756   4.677  18.634  1.00 72.69           C  
ATOM   3336  O   GLN A 434     -18.246   3.476  17.208  1.00 72.69           O  
ATOM   3337  CG  GLN A 434     -21.588   5.345  17.524  1.00 72.69           C  
ATOM   3338  CD  GLN A 434     -23.058   4.942  17.549  1.00 72.69           C  
ATOM   3339  NE2 GLN A 434     -23.871   5.498  16.682  1.00 72.69           N  
ATOM   3340  OE1 GLN A 434     -23.515   4.130  18.332  1.00 72.69           O  
ATOM   3341  N   TYR A 435     -18.287   5.568  16.413  1.00 76.19           N  
ATOM   3342  CA  TYR A 435     -17.688   5.286  15.103  1.00 76.19           C  
ATOM   3343  C   TYR A 435     -16.342   5.983  14.870  1.00 76.19           C  
ATOM   3344  CB  TYR A 435     -18.680   5.619  13.974  1.00 76.19           C  
ATOM   3345  O   TYR A 435     -15.791   5.854  13.781  1.00 76.19           O  
ATOM   3346  CG  TYR A 435     -20.007   4.885  14.024  1.00 76.19           C  
ATOM   3347  CD1 TYR A 435     -20.055   3.492  14.241  1.00 76.19           C  
ATOM   3348  CD2 TYR A 435     -21.203   5.606  13.845  1.00 76.19           C  
ATOM   3349  CE1 TYR A 435     -21.293   2.826  14.317  1.00 76.19           C  
ATOM   3350  CE2 TYR A 435     -22.441   4.941  13.904  1.00 76.19           C  
ATOM   3351  OH  TYR A 435     -23.695   2.934  14.230  1.00 76.19           O  
ATOM   3352  CZ  TYR A 435     -22.490   3.555  14.154  1.00 76.19           C  
ATOM   3353  N   LYS A 436     -15.766   6.665  15.866  1.00 72.50           N  
ATOM   3354  CA  LYS A 436     -14.478   7.372  15.733  1.00 72.50           C  
ATOM   3355  C   LYS A 436     -13.347   6.481  15.205  1.00 72.50           C  
ATOM   3356  CB  LYS A 436     -14.131   8.023  17.085  1.00 72.50           C  
ATOM   3357  O   LYS A 436     -12.733   6.793  14.188  1.00 72.50           O  
ATOM   3358  CG  LYS A 436     -14.871   9.362  17.228  1.00 72.50           C  
ATOM   3359  CD  LYS A 436     -14.547  10.112  18.527  1.00 72.50           C  
ATOM   3360  CE  LYS A 436     -15.194  11.503  18.445  1.00 72.50           C  
ATOM   3361  NZ  LYS A 436     -15.235  12.204  19.751  1.00 72.50           N  
ATOM   3362  N   ALA A 437     -13.121   5.324  15.829  1.00 68.50           N  
ATOM   3363  CA  ALA A 437     -12.099   4.373  15.373  1.00 68.50           C  
ATOM   3364  C   ALA A 437     -12.405   3.802  13.974  1.00 68.50           C  
ATOM   3365  CB  ALA A 437     -11.978   3.258  16.418  1.00 68.50           C  
ATOM   3366  O   ALA A 437     -11.505   3.625  13.153  1.00 68.50           O  
ATOM   3367  N   LEU A 438     -13.689   3.567  13.683  1.00 76.25           N  
ATOM   3368  CA  LEU A 438     -14.148   3.077  12.386  1.00 76.25           C  
ATOM   3369  C   LEU A 438     -13.895   4.100  11.268  1.00 76.25           C  
ATOM   3370  CB  LEU A 438     -15.637   2.715  12.514  1.00 76.25           C  
ATOM   3371  O   LEU A 438     -13.454   3.721  10.187  1.00 76.25           O  
ATOM   3372  CG  LEU A 438     -16.267   2.192  11.217  1.00 76.25           C  
ATOM   3373  CD1 LEU A 438     -15.611   0.887  10.760  1.00 76.25           C  
ATOM   3374  CD2 LEU A 438     -17.760   1.983  11.455  1.00 76.25           C  
ATOM   3375  N   ALA A 439     -14.132   5.386  11.534  1.00 81.75           N  
ATOM   3376  CA  ALA A 439     -13.940   6.468  10.576  1.00 81.75           C  
ATOM   3377  C   ALA A 439     -12.485   6.563  10.104  1.00 81.75           C  
ATOM   3378  CB  ALA A 439     -14.408   7.776  11.221  1.00 81.75           C  
ATOM   3379  O   ALA A 439     -12.229   6.564   8.900  1.00 81.75           O  
ATOM   3380  N   GLY A 440     -11.535   6.553  11.047  1.00 78.44           N  
ATOM   3381  CA  GLY A 440     -10.106   6.533  10.729  1.00 78.44           C  
ATOM   3382  C   GLY A 440      -9.707   5.307   9.903  1.00 78.44           C  
ATOM   3383  O   GLY A 440      -9.000   5.441   8.906  1.00 78.44           O  
ATOM   3384  N   GLY A 441     -10.220   4.123  10.259  1.00 77.19           N  
ATOM   3385  CA  GLY A 441      -9.961   2.883   9.522  1.00 77.19           C  
ATOM   3386  C   GLY A 441     -10.487   2.897   8.082  1.00 77.19           C  
ATOM   3387  O   GLY A 441      -9.773   2.491   7.165  1.00 77.19           O  
ATOM   3388  N   ILE A 442     -11.704   3.402   7.847  1.00 83.62           N  
ATOM   3389  CA  ILE A 442     -12.281   3.486   6.493  1.00 83.62           C  
ATOM   3390  C   ILE A 442     -11.534   4.519   5.645  1.00 83.62           C  
ATOM   3391  CB  ILE A 442     -13.792   3.802   6.530  1.00 83.62           C  
ATOM   3392  O   ILE A 442     -11.215   4.248   4.489  1.00 83.62           O  
ATOM   3393  CG1 ILE A 442     -14.590   2.677   7.224  1.00 83.62           C  
ATOM   3394  CG2 ILE A 442     -14.316   3.975   5.089  1.00 83.62           C  
ATOM   3395  CD1 ILE A 442     -15.982   3.145   7.658  1.00 83.62           C  
ATOM   3396  N   VAL A 443     -11.202   5.680   6.213  1.00 86.81           N  
ATOM   3397  CA  VAL A 443     -10.412   6.701   5.511  1.00 86.81           C  
ATOM   3398  C   VAL A 443      -9.030   6.151   5.131  1.00 86.81           C  
ATOM   3399  CB  VAL A 443     -10.350   7.982   6.365  1.00 86.81           C  
ATOM   3400  O   VAL A 443      -8.598   6.315   3.991  1.00 86.81           O  
ATOM   3401  CG1 VAL A 443      -9.261   8.938   5.898  1.00 86.81           C  
ATOM   3402  CG2 VAL A 443     -11.693   8.719   6.294  1.00 86.81           C  
ATOM   3403  N   GLN A 444      -8.370   5.416   6.029  1.00 82.06           N  
ATOM   3404  CA  GLN A 444      -7.109   4.733   5.727  1.00 82.06           C  
ATOM   3405  C   GLN A 444      -7.269   3.679   4.617  1.00 82.06           C  
ATOM   3406  CB  GLN A 444      -6.580   4.094   7.021  1.00 82.06           C  
ATOM   3407  O   GLN A 444      -6.419   3.577   3.732  1.00 82.06           O  
ATOM   3408  CG  GLN A 444      -5.203   3.437   6.854  1.00 82.06           C  
ATOM   3409  CD  GLN A 444      -4.123   4.445   6.479  1.00 82.06           C  
ATOM   3410  NE2 GLN A 444      -3.330   4.176   5.466  1.00 82.06           N  
ATOM   3411  OE1 GLN A 444      -3.985   5.499   7.073  1.00 82.06           O  
ATOM   3412  N   THR A 445      -8.365   2.915   4.644  1.00 83.38           N  
ATOM   3413  CA  THR A 445      -8.700   1.919   3.611  1.00 83.38           C  
ATOM   3414  C   THR A 445      -8.866   2.581   2.243  1.00 83.38           C  
ATOM   3415  CB  THR A 445      -9.988   1.162   3.974  1.00 83.38           C  
ATOM   3416  O   THR A 445      -8.335   2.085   1.254  1.00 83.38           O  
ATOM   3417  CG2 THR A 445     -10.333   0.071   2.960  1.00 83.38           C  
ATOM   3418  OG1 THR A 445      -9.864   0.557   5.243  1.00 83.38           O  
ATOM   3419  N   SER A 446      -9.531   3.739   2.191  1.00 89.12           N  
ATOM   3420  CA  SER A 446      -9.698   4.533   0.970  1.00 89.12           C  
ATOM   3421  C   SER A 446      -8.357   4.952   0.364  1.00 89.12           C  
ATOM   3422  CB  SER A 446     -10.528   5.775   1.289  1.00 89.12           C  
ATOM   3423  O   SER A 446      -8.150   4.797  -0.835  1.00 89.12           O  
ATOM   3424  OG  SER A 446     -10.830   6.476   0.106  1.00 89.12           O  
ATOM   3425  N   GLY A 447      -7.407   5.402   1.191  1.00 89.62           N  
ATOM   3426  CA  GLY A 447      -6.052   5.716   0.726  1.00 89.62           C  
ATOM   3427  C   GLY A 447      -5.352   4.513   0.093  1.00 89.62           C  
ATOM   3428  O   GLY A 447      -4.787   4.619  -0.991  1.00 89.62           O  
ATOM   3429  N   GLN A 448      -5.443   3.340   0.722  1.00 85.56           N  
ATOM   3430  CA  GLN A 448      -4.834   2.116   0.186  1.00 85.56           C  
ATOM   3431  C   GLN A 448      -5.515   1.629  -1.093  1.00 85.56           C  
ATOM   3432  CB  GLN A 448      -4.852   1.017   1.256  1.00 85.56           C  
ATOM   3433  O   GLN A 448      -4.856   1.127  -1.996  1.00 85.56           O  
ATOM   3434  CG  GLN A 448      -3.994   1.380   2.477  1.00 85.56           C  
ATOM   3435  CD  GLN A 448      -2.489   1.384   2.208  1.00 85.56           C  
ATOM   3436  NE2 GLN A 448      -1.676   1.489   3.234  1.00 85.56           N  
ATOM   3437  OE1 GLN A 448      -1.996   1.335   1.093  1.00 85.56           O  
ATOM   3438  N   PHE A 449      -6.823   1.831  -1.212  1.00 87.81           N  
ATOM   3439  CA  PHE A 449      -7.526   1.564  -2.457  1.00 87.81           C  
ATOM   3440  C   PHE A 449      -7.108   2.542  -3.573  1.00 87.81           C  
ATOM   3441  CB  PHE A 449      -9.029   1.588  -2.167  1.00 87.81           C  
ATOM   3442  O   PHE A 449      -6.947   2.130  -4.718  1.00 87.81           O  
ATOM   3443  CG  PHE A 449      -9.888   1.113  -3.318  1.00 87.81           C  
ATOM   3444  CD1 PHE A 449     -10.938   1.920  -3.792  1.00 87.81           C  
ATOM   3445  CD2 PHE A 449      -9.644  -0.140  -3.912  1.00 87.81           C  
ATOM   3446  CE1 PHE A 449     -11.748   1.471  -4.847  1.00 87.81           C  
ATOM   3447  CE2 PHE A 449     -10.444  -0.580  -4.979  1.00 87.81           C  
ATOM   3448  CZ  PHE A 449     -11.516   0.211  -5.422  1.00 87.81           C  
ATOM   3449  N   GLY A 450      -6.854   3.814  -3.243  1.00 91.81           N  
ATOM   3450  CA  GLY A 450      -6.318   4.811  -4.180  1.00 91.81           C  
ATOM   3451  C   GLY A 450      -4.920   4.469  -4.695  1.00 91.81           C  
ATOM   3452  O   GLY A 450      -4.693   4.494  -5.904  1.00 91.81           O  
ATOM   3453  N   ASN A 451      -4.018   4.064  -3.794  1.00 89.62           N  
ATOM   3454  CA  ASN A 451      -2.696   3.522  -4.134  1.00 89.62           C  
ATOM   3455  C   ASN A 451      -2.776   2.446  -5.229  1.00 89.62           C  
ATOM   3456  CB  ASN A 451      -2.088   2.901  -2.861  1.00 89.62           C  
ATOM   3457  O   ASN A 451      -1.974   2.436  -6.159  1.00 89.62           O  
ATOM   3458  CG  ASN A 451      -1.434   3.887  -1.919  1.00 89.62           C  
ATOM   3459  ND2 ASN A 451      -1.092   3.468  -0.725  1.00 89.62           N  
ATOM   3460  OD1 ASN A 451      -1.173   5.031  -2.227  1.00 89.62           O  
ATOM   3461  N   GLU A 452      -3.766   1.562  -5.125  1.00 86.81           N  
ATOM   3462  CA  GLU A 452      -3.923   0.435  -6.041  1.00 86.81           C  
ATOM   3463  C   GLU A 452      -4.486   0.786  -7.387  1.00 86.81           C  
ATOM   3464  CB  GLU A 452      -4.845  -0.608  -5.406  1.00 86.81           C  
ATOM   3465  O   GLU A 452      -3.985   0.333  -8.419  1.00 86.81           O  
ATOM   3466  CG  GLU A 452      -4.091  -1.348  -4.332  1.00 86.81           C  
ATOM   3467  CD  GLU A 452      -3.051  -2.219  -5.027  1.00 86.81           C  
ATOM   3468  OE1 GLU A 452      -3.308  -3.419  -5.131  1.00 86.81           O  
ATOM   3469  OE2 GLU A 452      -1.987  -1.742  -5.461  1.00 86.81           O  
ATOM   3470  N   VAL A 453      -5.531   1.603  -7.386  1.00 91.81           N  
ATOM   3471  CA  VAL A 453      -6.126   2.074  -8.626  1.00 91.81           C  
ATOM   3472  C   VAL A 453      -5.074   2.837  -9.429  1.00 91.81           C  
ATOM   3473  CB  VAL A 453      -7.377   2.909  -8.317  1.00 91.81           C  
ATOM   3474  O   VAL A 453      -4.923   2.577 -10.622  1.00 91.81           O  
ATOM   3475  CG1 VAL A 453      -7.924   3.598  -9.571  1.00 91.81           C  
ATOM   3476  CG2 VAL A 453      -8.490   2.011  -7.759  1.00 91.81           C  
ATOM   3477  N   SER A 454      -4.294   3.720  -8.795  1.00 92.81           N  
ATOM   3478  CA  SER A 454      -3.272   4.493  -9.506  1.00 92.81           C  
ATOM   3479  C   SER A 454      -2.122   3.630 -10.016  1.00 92.81           C  
ATOM   3480  CB  SER A 454      -2.742   5.633  -8.643  1.00 92.81           C  
ATOM   3481  O   SER A 454      -1.724   3.780 -11.171  1.00 92.81           O  
ATOM   3482  OG  SER A 454      -1.891   5.180  -7.612  1.00 92.81           O  
ATOM   3483  N   LEU A 455      -1.625   2.697  -9.203  1.00 89.81           N  
ATOM   3484  CA  LEU A 455      -0.573   1.776  -9.611  1.00 89.81           C  
ATOM   3485  C   LEU A 455      -1.012   0.923 -10.806  1.00 89.81           C  
ATOM   3486  CB  LEU A 455      -0.205   0.906  -8.403  1.00 89.81           C  
ATOM   3487  O   LEU A 455      -0.263   0.768 -11.766  1.00 89.81           O  
ATOM   3488  CG  LEU A 455       0.825  -0.179  -8.740  1.00 89.81           C  
ATOM   3489  CD1 LEU A 455       2.181   0.413  -9.137  1.00 89.81           C  
ATOM   3490  CD2 LEU A 455       0.986  -1.103  -7.543  1.00 89.81           C  
ATOM   3491  N   SER A 456      -2.240   0.411 -10.779  1.00 90.50           N  
ATOM   3492  CA  SER A 456      -2.776  -0.448 -11.840  1.00 90.50           C  
ATOM   3493  C   SER A 456      -2.986   0.320 -13.140  1.00 90.50           C  
ATOM   3494  CB  SER A 456      -4.081  -1.084 -11.379  1.00 90.50           C  
ATOM   3495  O   SER A 456      -2.689  -0.202 -14.212  1.00 90.50           O  
ATOM   3496  OG  SER A 456      -3.826  -1.705 -10.141  1.00 90.50           O  
ATOM   3497  N   ILE A 457      -3.406   1.588 -13.053  1.00 92.56           N  
ATOM   3498  CA  ILE A 457      -3.439   2.497 -14.205  1.00 92.56           C  
ATOM   3499  C   ILE A 457      -2.027   2.716 -14.756  1.00 92.56           C  
ATOM   3500  CB  ILE A 457      -4.116   3.838 -13.834  1.00 92.56           C  
ATOM   3501  O   ILE A 457      -1.851   2.680 -15.968  1.00 92.56           O  
ATOM   3502  CG1 ILE A 457      -5.620   3.632 -13.552  1.00 92.56           C  
ATOM   3503  CG2 ILE A 457      -3.963   4.872 -14.969  1.00 92.56           C  
ATOM   3504  CD1 ILE A 457      -6.268   4.805 -12.805  1.00 92.56           C  
ATOM   3505  N   VAL A 458      -1.013   2.914 -13.906  1.00 91.94           N  
ATOM   3506  CA  VAL A 458       0.375   3.109 -14.361  1.00 91.94           C  
ATOM   3507  C   VAL A 458       0.950   1.851 -15.005  1.00 91.94           C  
ATOM   3508  CB  VAL A 458       1.273   3.629 -13.225  1.00 91.94           C  
ATOM   3509  O   VAL A 458       1.570   1.957 -16.059  1.00 91.94           O  
ATOM   3510  CG1 VAL A 458       2.771   3.596 -13.564  1.00 91.94           C  
ATOM   3511  CG2 VAL A 458       0.911   5.090 -12.951  1.00 91.94           C  
ATOM   3512  N   ILE A 459       0.711   0.666 -14.442  1.00 88.81           N  
ATOM   3513  CA  ILE A 459       1.112  -0.609 -15.059  1.00 88.81           C  
ATOM   3514  C   ILE A 459       0.428  -0.776 -16.422  1.00 88.81           C  
ATOM   3515  CB  ILE A 459       0.805  -1.789 -14.106  1.00 88.81           C  
ATOM   3516  O   ILE A 459       1.074  -1.162 -17.394  1.00 88.81           O  
ATOM   3517  CG1 ILE A 459       1.736  -1.729 -12.871  1.00 88.81           C  
ATOM   3518  CG2 ILE A 459       0.975  -3.143 -14.825  1.00 88.81           C  
ATOM   3519  CD1 ILE A 459       1.291  -2.644 -11.723  1.00 88.81           C  
ATOM   3520  N   SER A 460      -0.856  -0.424 -16.515  1.00 90.38           N  
ATOM   3521  CA  SER A 460      -1.614  -0.455 -17.767  1.00 90.38           C  
ATOM   3522  C   SER A 460      -1.067   0.516 -18.818  1.00 90.38           C  
ATOM   3523  CB  SER A 460      -3.069  -0.115 -17.469  1.00 90.38           C  
ATOM   3524  O   SER A 460      -0.870   0.156 -19.974  1.00 90.38           O  
ATOM   3525  OG  SER A 460      -3.884  -0.495 -18.547  1.00 90.38           O  
ATOM   3526  N   LEU A 461      -0.761   1.744 -18.394  1.00 90.75           N  
ATOM   3527  CA  LEU A 461      -0.195   2.807 -19.222  1.00 90.75           C  
ATOM   3528  C   LEU A 461       1.197   2.439 -19.745  1.00 90.75           C  
ATOM   3529  CB  LEU A 461      -0.118   4.064 -18.344  1.00 90.75           C  
ATOM   3530  O   LEU A 461       1.521   2.729 -20.894  1.00 90.75           O  
ATOM   3531  CG  LEU A 461       0.395   5.325 -19.057  1.00 90.75           C  
ATOM   3532  CD1 LEU A 461      -0.729   6.038 -19.809  1.00 90.75           C  
ATOM   3533  CD2 LEU A 461       0.954   6.263 -17.994  1.00 90.75           C  
ATOM   3534  N   LEU A 462       2.027   1.827 -18.897  1.00 87.38           N  
ATOM   3535  CA  LEU A 462       3.359   1.368 -19.276  1.00 87.38           C  
ATOM   3536  C   LEU A 462       3.292   0.150 -20.193  1.00 87.38           C  
ATOM   3537  CB  LEU A 462       4.194   1.081 -18.023  1.00 87.38           C  
ATOM   3538  O   LEU A 462       4.109   0.072 -21.107  1.00 87.38           O  
ATOM   3539  CG  LEU A 462       4.596   2.357 -17.265  1.00 87.38           C  
ATOM   3540  CD1 LEU A 462       5.226   1.960 -15.942  1.00 87.38           C  
ATOM   3541  CD2 LEU A 462       5.627   3.209 -18.008  1.00 87.38           C  
ATOM   3542  N   GLY A 463       2.306  -0.733 -20.008  1.00 83.81           N  
ATOM   3543  CA  GLY A 463       2.063  -1.908 -20.843  1.00 83.81           C  
ATOM   3544  C   GLY A 463       3.286  -2.820 -20.986  1.00 83.81           C  
ATOM   3545  O   GLY A 463       4.227  -2.773 -20.189  1.00 83.81           O  
ATOM   3546  N   ASN A 464       3.300  -3.646 -22.033  1.00 76.56           N  
ATOM   3547  CA  ASN A 464       4.479  -4.447 -22.364  1.00 76.56           C  
ATOM   3548  C   ASN A 464       5.651  -3.542 -22.786  1.00 76.56           C  
ATOM   3549  CB  ASN A 464       4.123  -5.491 -23.440  1.00 76.56           C  
ATOM   3550  O   ASN A 464       5.573  -2.847 -23.799  1.00 76.56           O  
ATOM   3551  CG  ASN A 464       3.356  -6.681 -22.886  1.00 76.56           C  
ATOM   3552  ND2 ASN A 464       2.757  -7.478 -23.736  1.00 76.56           N  
ATOM   3553  OD1 ASN A 464       3.321  -6.945 -21.696  1.00 76.56           O  
ATOM   3554  N   GLN A 465       6.758  -3.601 -22.036  1.00 65.44           N  
ATOM   3555  CA  GLN A 465       7.973  -2.793 -22.233  1.00 65.44           C  
ATOM   3556  C   GLN A 465       8.836  -3.214 -23.440  1.00 65.44           C  
ATOM   3557  CB  GLN A 465       8.814  -2.781 -20.944  1.00 65.44           C  
ATOM   3558  O   GLN A 465      10.040  -2.983 -23.470  1.00 65.44           O  
ATOM   3559  CG  GLN A 465       8.154  -2.034 -19.783  1.00 65.44           C  
ATOM   3560  CD  GLN A 465       9.108  -1.865 -18.601  1.00 65.44           C  
ATOM   3561  NE2 GLN A 465       8.694  -1.199 -17.551  1.00 65.44           N  
ATOM   3562  OE1 GLN A 465      10.257  -2.267 -18.595  1.00 65.44           O  
ATOM   3563  N   THR A 466       8.249  -3.816 -24.475  1.00 60.56           N  
ATOM   3564  CA  THR A 466       8.966  -4.147 -25.721  1.00 60.56           C  
ATOM   3565  C   THR A 466       9.201  -2.925 -26.618  1.00 60.56           C  
ATOM   3566  CB  THR A 466       8.241  -5.256 -26.496  1.00 60.56           C  
ATOM   3567  O   THR A 466       9.702  -3.067 -27.732  1.00 60.56           O  
ATOM   3568  CG2 THR A 466       8.301  -6.590 -25.753  1.00 60.56           C  
ATOM   3569  OG1 THR A 466       6.876  -4.938 -26.668  1.00 60.56           O  
ATOM   3570  N   THR A 467       8.794  -1.735 -26.176  1.00 61.44           N  
ATOM   3571  CA  THR A 467       8.870  -0.487 -26.933  1.00 61.44           C  
ATOM   3572  C   THR A 467      10.180   0.275 -26.733  1.00 61.44           C  
ATOM   3573  CB  THR A 467       7.662   0.430 -26.656  1.00 61.44           C  
ATOM   3574  O   THR A 467      10.901   0.101 -25.753  1.00 61.44           O  
ATOM   3575  CG2 THR A 467       6.728   0.423 -27.866  1.00 61.44           C  
ATOM   3576  OG1 THR A 467       6.882   0.055 -25.542  1.00 61.44           O  
ATOM   3577  N   ASP A 468      10.482   1.137 -27.704  1.00 81.44           N  
ATOM   3578  CA  ASP A 468      11.637   2.036 -27.707  1.00 81.44           C  
ATOM   3579  C   ASP A 468      11.711   2.890 -26.422  1.00 81.44           C  
ATOM   3580  CB  ASP A 468      11.541   2.898 -28.981  1.00 81.44           C  
ATOM   3581  O   ASP A 468      10.690   3.294 -25.858  1.00 81.44           O  
ATOM   3582  CG  ASP A 468      12.754   3.797 -29.245  1.00 81.44           C  
ATOM   3583  OD1 ASP A 468      13.770   3.659 -28.524  1.00 81.44           O  
ATOM   3584  OD2 ASP A 468      12.640   4.653 -30.144  1.00 81.44           O  
ATOM   3585  N   LYS A 469      12.928   3.225 -25.974  1.00 84.44           N  
ATOM   3586  CA  LYS A 469      13.164   4.072 -24.792  1.00 84.44           C  
ATOM   3587  C   LYS A 469      12.456   5.423 -24.901  1.00 84.44           C  
ATOM   3588  CB  LYS A 469      14.667   4.311 -24.590  1.00 84.44           C  
ATOM   3589  O   LYS A 469      12.036   5.968 -23.882  1.00 84.44           O  
ATOM   3590  CG  LYS A 469      15.417   3.065 -24.100  1.00 84.44           C  
ATOM   3591  CD  LYS A 469      16.834   3.449 -23.656  1.00 84.44           C  
ATOM   3592  CE  LYS A 469      17.555   2.233 -23.067  1.00 84.44           C  
ATOM   3593  NZ  LYS A 469      18.692   2.648 -22.210  1.00 84.44           N  
ATOM   3594  N   ALA A 470      12.324   5.959 -26.115  1.00 86.50           N  
ATOM   3595  CA  ALA A 470      11.586   7.194 -26.365  1.00 86.50           C  
ATOM   3596  C   ALA A 470      10.096   7.064 -25.998  1.00 86.50           C  
ATOM   3597  CB  ALA A 470      11.779   7.572 -27.837  1.00 86.50           C  
ATOM   3598  O   ALA A 470       9.547   7.946 -25.344  1.00 86.50           O  
ATOM   3599  N   ASP A 471       9.465   5.941 -26.340  1.00 89.00           N  
ATOM   3600  CA  ASP A 471       8.063   5.672 -26.012  1.00 89.00           C  
ATOM   3601  C   ASP A 471       7.869   5.420 -24.506  1.00 89.00           C  
ATOM   3602  CB  ASP A 471       7.594   4.492 -26.869  1.00 89.00           C  
ATOM   3603  O   ASP A 471       6.935   5.941 -23.897  1.00 89.00           O  
ATOM   3604  CG  ASP A 471       6.155   4.091 -26.561  1.00 89.00           C  
ATOM   3605  OD1 ASP A 471       5.229   4.894 -26.775  1.00 89.00           O  
ATOM   3606  OD2 ASP A 471       5.950   2.947 -26.104  1.00 89.00           O  
ATOM   3607  N   LEU A 472       8.800   4.713 -23.852  1.00 88.94           N  
ATOM   3608  CA  LEU A 472       8.761   4.542 -22.393  1.00 88.94           C  
ATOM   3609  C   LEU A 472       8.821   5.884 -21.654  1.00 88.94           C  
ATOM   3610  CB  LEU A 472       9.908   3.629 -21.927  1.00 88.94           C  
ATOM   3611  O   LEU A 472       8.082   6.093 -20.691  1.00 88.94           O  
ATOM   3612  CG  LEU A 472       9.727   2.147 -22.292  1.00 88.94           C  
ATOM   3613  CD1 LEU A 472      10.972   1.372 -21.859  1.00 88.94           C  
ATOM   3614  CD2 LEU A 472       8.515   1.523 -21.594  1.00 88.94           C  
ATOM   3615  N   ARG A 473       9.657   6.820 -22.113  1.00 91.31           N  
ATOM   3616  CA  ARG A 473       9.731   8.173 -21.542  1.00 91.31           C  
ATOM   3617  C   ARG A 473       8.408   8.926 -21.643  1.00 91.31           C  
ATOM   3618  CB  ARG A 473      10.830   8.959 -22.248  1.00 91.31           C  
ATOM   3619  O   ARG A 473       8.032   9.597 -20.681  1.00 91.31           O  
ATOM   3620  CG  ARG A 473      12.213   8.534 -21.761  1.00 91.31           C  
ATOM   3621  CD  ARG A 473      13.244   9.319 -22.558  1.00 91.31           C  
ATOM   3622  NE  ARG A 473      14.612   9.092 -22.073  1.00 91.31           N  
ATOM   3623  NH1 ARG A 473      15.489  10.794 -23.307  1.00 91.31           N  
ATOM   3624  NH2 ARG A 473      16.845   9.607 -22.030  1.00 91.31           N  
ATOM   3625  CZ  ARG A 473      15.639   9.816 -22.466  1.00 91.31           C  
ATOM   3626  N   ASP A 474       7.693   8.776 -22.753  1.00 91.88           N  
ATOM   3627  CA  ASP A 474       6.371   9.378 -22.955  1.00 91.88           C  
ATOM   3628  C   ASP A 474       5.346   8.789 -21.981  1.00 91.88           C  
ATOM   3629  CB  ASP A 474       5.920   9.188 -24.418  1.00 91.88           C  
ATOM   3630  O   ASP A 474       4.597   9.518 -21.328  1.00 91.88           O  
ATOM   3631  CG  ASP A 474       6.705  10.066 -25.393  1.00 91.88           C  
ATOM   3632  OD1 ASP A 474       7.679  10.719 -24.971  1.00 91.88           O  
ATOM   3633  OD2 ASP A 474       6.278  10.295 -26.544  1.00 91.88           O  
ATOM   3634  N   ARG A 475       5.359   7.465 -21.800  1.00 92.25           N  
ATOM   3635  CA  ARG A 475       4.476   6.783 -20.842  1.00 92.25           C  
ATOM   3636  C   ARG A 475       4.783   7.179 -19.394  1.00 92.25           C  
ATOM   3637  CB  ARG A 475       4.562   5.265 -21.045  1.00 92.25           C  
ATOM   3638  O   ARG A 475       3.858   7.449 -18.630  1.00 92.25           O  
ATOM   3639  CG  ARG A 475       4.079   4.807 -22.430  1.00 92.25           C  
ATOM   3640  CD  ARG A 475       4.346   3.310 -22.609  1.00 92.25           C  
ATOM   3641  NE  ARG A 475       4.114   2.892 -23.996  1.00 92.25           N  
ATOM   3642  NH1 ARG A 475       3.462   0.698 -23.658  1.00 92.25           N  
ATOM   3643  NH2 ARG A 475       3.721   1.483 -25.705  1.00 92.25           N  
ATOM   3644  CZ  ARG A 475       3.747   1.702 -24.429  1.00 92.25           C  
ATOM   3645  N   PHE A 476       6.054   7.304 -19.011  1.00 92.94           N  
ATOM   3646  CA  PHE A 476       6.428   7.795 -17.679  1.00 92.94           C  
ATOM   3647  C   PHE A 476       6.050   9.266 -17.459  1.00 92.94           C  
ATOM   3648  CB  PHE A 476       7.924   7.572 -17.429  1.00 92.94           C  
ATOM   3649  O   PHE A 476       5.601   9.620 -16.370  1.00 92.94           O  
ATOM   3650  CG  PHE A 476       8.272   6.161 -16.993  1.00 92.94           C  
ATOM   3651  CD1 PHE A 476       7.854   5.700 -15.731  1.00 92.94           C  
ATOM   3652  CD2 PHE A 476       9.077   5.332 -17.798  1.00 92.94           C  
ATOM   3653  CE1 PHE A 476       8.216   4.416 -15.285  1.00 92.94           C  
ATOM   3654  CE2 PHE A 476       9.432   4.046 -17.359  1.00 92.94           C  
ATOM   3655  CZ  PHE A 476       9.000   3.587 -16.105  1.00 92.94           C  
ATOM   3656  N   GLN A 477       6.157  10.120 -18.481  1.00 94.12           N  
ATOM   3657  CA  GLN A 477       5.646  11.491 -18.417  1.00 94.12           C  
ATOM   3658  C   GLN A 477       4.126  11.512 -18.196  1.00 94.12           C  
ATOM   3659  CB  GLN A 477       6.044  12.230 -19.702  1.00 94.12           C  
ATOM   3660  O   GLN A 477       3.632  12.273 -17.363  1.00 94.12           O  
ATOM   3661  CG  GLN A 477       5.481  13.655 -19.759  1.00 94.12           C  
ATOM   3662  CD  GLN A 477       5.975  14.404 -20.991  1.00 94.12           C  
ATOM   3663  NE2 GLN A 477       6.570  15.561 -20.838  1.00 94.12           N  
ATOM   3664  OE1 GLN A 477       5.885  13.965 -22.123  1.00 94.12           O  
ATOM   3665  N   ASN A 478       3.387  10.640 -18.886  1.00 93.25           N  
ATOM   3666  CA  ASN A 478       1.944  10.506 -18.703  1.00 93.25           C  
ATOM   3667  C   ASN A 478       1.578  10.060 -17.277  1.00 93.25           C  
ATOM   3668  CB  ASN A 478       1.387   9.568 -19.785  1.00 93.25           C  
ATOM   3669  O   ASN A 478       0.622  10.583 -16.700  1.00 93.25           O  
ATOM   3670  CG  ASN A 478       1.367  10.186 -21.168  1.00 93.25           C  
ATOM   3671  ND2 ASN A 478       1.292   9.371 -22.194  1.00 93.25           N  
ATOM   3672  OD1 ASN A 478       1.379  11.392 -21.346  1.00 93.25           O  
ATOM   3673  N   ALA A 479       2.370   9.175 -16.663  1.00 93.06           N  
ATOM   3674  CA  ALA A 479       2.199   8.806 -15.258  1.00 93.06           C  
ATOM   3675  C   ALA A 479       2.352  10.019 -14.316  1.00 93.06           C  
ATOM   3676  CB  ALA A 479       3.175   7.677 -14.910  1.00 93.06           C  
ATOM   3677  O   ALA A 479       1.587  10.163 -13.361  1.00 93.06           O  
ATOM   3678  N   SER A 480       3.261  10.954 -14.610  1.00 91.12           N  
ATOM   3679  CA  SER A 480       3.421  12.198 -13.839  1.00 91.12           C  
ATOM   3680  C   SER A 480       2.177  13.092 -13.881  1.00 91.12           C  
ATOM   3681  CB  SER A 480       4.614  13.005 -14.358  1.00 91.12           C  
ATOM   3682  O   SER A 480       1.843  13.733 -12.882  1.00 91.12           O  
ATOM   3683  OG  SER A 480       5.763  12.188 -14.433  1.00 91.12           O  
ATOM   3684  N   TYR A 481       1.438  13.114 -14.997  1.00 94.50           N  
ATOM   3685  CA  TYR A 481       0.171  13.850 -15.066  1.00 94.50           C  
ATOM   3686  C   TYR A 481      -0.900  13.250 -14.151  1.00 94.50           C  
ATOM   3687  CB  TYR A 481      -0.341  13.950 -16.510  1.00 94.50           C  
ATOM   3688  O   TYR A 481      -1.709  14.001 -13.600  1.00 94.50           O  
ATOM   3689  CG  TYR A 481       0.557  14.727 -17.455  1.00 94.50           C  
ATOM   3690  CD1 TYR A 481       1.027  16.008 -17.101  1.00 94.50           C  
ATOM   3691  CD2 TYR A 481       0.889  14.187 -18.711  1.00 94.50           C  
ATOM   3692  CE1 TYR A 481       1.854  16.728 -17.983  1.00 94.50           C  
ATOM   3693  CE2 TYR A 481       1.734  14.890 -19.588  1.00 94.50           C  
ATOM   3694  OH  TYR A 481       3.014  16.858 -20.078  1.00 94.50           O  
ATOM   3695  CZ  TYR A 481       2.218  16.162 -19.225  1.00 94.50           C  
ATOM   3696  N   ILE A 482      -0.878  11.934 -13.909  1.00 92.88           N  
ATOM   3697  CA  ILE A 482      -1.781  11.283 -12.947  1.00 92.88           C  
ATOM   3698  C   ILE A 482      -1.498  11.802 -11.535  1.00 92.88           C  
ATOM   3699  CB  ILE A 482      -1.681   9.740 -13.022  1.00 92.88           C  
ATOM   3700  O   ILE A 482      -2.436  12.147 -10.818  1.00 92.88           O  
ATOM   3701  CG1 ILE A 482      -2.038   9.252 -14.445  1.00 92.88           C  
ATOM   3702  CG2 ILE A 482      -2.589   9.075 -11.966  1.00 92.88           C  
ATOM   3703  CD1 ILE A 482      -1.787   7.757 -14.664  1.00 92.88           C  
ATOM   3704  N   VAL A 483      -0.219  11.938 -11.159  1.00 93.56           N  
ATOM   3705  CA  VAL A 483       0.196  12.480  -9.851  1.00 93.56           C  
ATOM   3706  C   VAL A 483      -0.360  13.885  -9.644  1.00 93.56           C  
ATOM   3707  CB  VAL A 483       1.733  12.524  -9.707  1.00 93.56           C  
ATOM   3708  O   VAL A 483      -1.008  14.151  -8.633  1.00 93.56           O  
ATOM   3709  CG1 VAL A 483       2.168  13.046  -8.332  1.00 93.56           C  
ATOM   3710  CG2 VAL A 483       2.359  11.145  -9.895  1.00 93.56           C  
ATOM   3711  N   ILE A 484      -0.141  14.775 -10.614  1.00 95.50           N  
ATOM   3712  CA  ILE A 484      -0.594  16.170 -10.549  1.00 95.50           C  
ATOM   3713  C   ILE A 484      -2.117  16.240 -10.496  1.00 95.50           C  
ATOM   3714  CB  ILE A 484      -0.046  16.959 -11.754  1.00 95.50           C  
ATOM   3715  O   ILE A 484      -2.664  16.960  -9.663  1.00 95.50           O  
ATOM   3716  CG1 ILE A 484       1.488  17.059 -11.644  1.00 95.50           C  
ATOM   3717  CG2 ILE A 484      -0.668  18.365 -11.865  1.00 95.50           C  
ATOM   3718  CD1 ILE A 484       2.129  17.540 -12.941  1.00 95.50           C  
ATOM   3719  N   THR A 485      -2.806  15.484 -11.352  1.00 96.25           N  
ATOM   3720  CA  THR A 485      -4.273  15.463 -11.394  1.00 96.25           C  
ATOM   3721  C   THR A 485      -4.845  15.003 -10.060  1.00 96.25           C  
ATOM   3722  CB  THR A 485      -4.787  14.551 -12.518  1.00 96.25           C  
ATOM   3723  O   THR A 485      -5.704  15.674  -9.490  1.00 96.25           O  
ATOM   3724  CG2 THR A 485      -6.308  14.614 -12.659  1.00 96.25           C  
ATOM   3725  OG1 THR A 485      -4.227  14.955 -13.743  1.00 96.25           O  
ATOM   3726  N   ALA A 486      -4.332  13.901  -9.516  1.00 95.81           N  
ATOM   3727  CA  ALA A 486      -4.817  13.342  -8.267  1.00 95.81           C  
ATOM   3728  C   ALA A 486      -4.510  14.265  -7.071  1.00 95.81           C  
ATOM   3729  CB  ALA A 486      -4.230  11.936  -8.144  1.00 95.81           C  
ATOM   3730  O   ALA A 486      -5.408  14.588  -6.291  1.00 95.81           O  
ATOM   3731  N   ALA A 487      -3.294  14.810  -6.979  1.00 95.94           N  
ATOM   3732  CA  ALA A 487      -2.956  15.797  -5.954  1.00 95.94           C  
ATOM   3733  C   ALA A 487      -3.832  17.061  -6.062  1.00 95.94           C  
ATOM   3734  CB  ALA A 487      -1.461  16.113  -6.049  1.00 95.94           C  
ATOM   3735  O   ALA A 487      -4.325  17.549  -5.048  1.00 95.94           O  
ATOM   3736  N   THR A 488      -4.123  17.530  -7.281  1.00 97.44           N  
ATOM   3737  CA  THR A 488      -5.013  18.678  -7.528  1.00 97.44           C  
ATOM   3738  C   THR A 488      -6.434  18.397  -7.055  1.00 97.44           C  
ATOM   3739  CB  THR A 488      -5.031  19.079  -9.010  1.00 97.44           C  
ATOM   3740  O   THR A 488      -7.005  19.219  -6.341  1.00 97.44           O  
ATOM   3741  CG2 THR A 488      -5.902  20.307  -9.280  1.00 97.44           C  
ATOM   3742  OG1 THR A 488      -3.729  19.408  -9.427  1.00 97.44           O  
ATOM   3743  N   ILE A 489      -7.001  17.232  -7.383  1.00 97.31           N  
ATOM   3744  CA  ILE A 489      -8.329  16.836  -6.893  1.00 97.31           C  
ATOM   3745  C   ILE A 489      -8.328  16.793  -5.362  1.00 97.31           C  
ATOM   3746  CB  ILE A 489      -8.777  15.490  -7.505  1.00 97.31           C  
ATOM   3747  O   ILE A 489      -9.217  17.371  -4.739  1.00 97.31           O  
ATOM   3748  CG1 ILE A 489      -8.988  15.621  -9.032  1.00 97.31           C  
ATOM   3749  CG2 ILE A 489     -10.094  15.026  -6.853  1.00 97.31           C  
ATOM   3750  CD1 ILE A 489      -9.077  14.270  -9.754  1.00 97.31           C  
ATOM   3751  N   SER A 490      -7.304  16.196  -4.744  1.00 96.94           N  
ATOM   3752  CA  SER A 490      -7.162  16.183  -3.284  1.00 96.94           C  
ATOM   3753  C   SER A 490      -7.118  17.597  -2.696  1.00 96.94           C  
ATOM   3754  CB  SER A 490      -5.911  15.400  -2.878  1.00 96.94           C  
ATOM   3755  O   SER A 490      -7.775  17.861  -1.686  1.00 96.94           O  
ATOM   3756  OG  SER A 490      -5.751  15.455  -1.475  1.00 96.94           O  
ATOM   3757  N   THR A 491      -6.383  18.526  -3.315  1.00 97.25           N  
ATOM   3758  CA  THR A 491      -6.315  19.926  -2.876  1.00 97.25           C  
ATOM   3759  C   THR A 491      -7.660  20.628  -3.017  1.00 97.25           C  
ATOM   3760  CB  THR A 491      -5.228  20.700  -3.637  1.00 97.25           C  
ATOM   3761  O   THR A 491      -8.100  21.270  -2.067  1.00 97.25           O  
ATOM   3762  CG2 THR A 491      -5.071  22.141  -3.154  1.00 97.25           C  
ATOM   3763  OG1 THR A 491      -3.978  20.100  -3.428  1.00 97.25           O  
ATOM   3764  N   LEU A 492      -8.353  20.477  -4.150  1.00 97.31           N  
ATOM   3765  CA  LEU A 492      -9.668  21.085  -4.380  1.00 97.31           C  
ATOM   3766  C   LEU A 492     -10.715  20.552  -3.393  1.00 97.31           C  
ATOM   3767  CB  LEU A 492     -10.107  20.834  -5.835  1.00 97.31           C  
ATOM   3768  O   LEU A 492     -11.443  21.337  -2.785  1.00 97.31           O  
ATOM   3769  CG  LEU A 492      -9.270  21.554  -6.910  1.00 97.31           C  
ATOM   3770  CD1 LEU A 492      -9.729  21.099  -8.295  1.00 97.31           C  
ATOM   3771  CD2 LEU A 492      -9.409  23.073  -6.847  1.00 97.31           C  
ATOM   3772  N   VAL A 493     -10.749  19.237  -3.165  1.00 96.06           N  
ATOM   3773  CA  VAL A 493     -11.628  18.611  -2.166  1.00 96.06           C  
ATOM   3774  C   VAL A 493     -11.306  19.136  -0.762  1.00 96.06           C  
ATOM   3775  CB  VAL A 493     -11.509  17.076  -2.238  1.00 96.06           C  
ATOM   3776  O   VAL A 493     -12.209  19.546  -0.033  1.00 96.06           O  
ATOM   3777  CG1 VAL A 493     -12.240  16.380  -1.087  1.00 96.06           C  
ATOM   3778  CG2 VAL A 493     -12.105  16.529  -3.543  1.00 96.06           C  
ATOM   3779  N   SER A 494     -10.024  19.201  -0.396  1.00 94.44           N  
ATOM   3780  CA  SER A 494      -9.586  19.708   0.914  1.00 94.44           C  
ATOM   3781  C   SER A 494      -9.898  21.195   1.110  1.00 94.44           C  
ATOM   3782  CB  SER A 494      -8.083  19.486   1.103  1.00 94.44           C  
ATOM   3783  O   SER A 494     -10.187  21.639   2.221  1.00 94.44           O  
ATOM   3784  OG  SER A 494      -7.769  18.113   1.017  1.00 94.44           O  
ATOM   3785  N   LEU A 495      -9.852  21.986   0.039  1.00 94.25           N  
ATOM   3786  CA  LEU A 495     -10.091  23.422   0.094  1.00 94.25           C  
ATOM   3787  C   LEU A 495     -11.588  23.740   0.205  1.00 94.25           C  
ATOM   3788  CB  LEU A 495      -9.431  24.062  -1.141  1.00 94.25           C  
ATOM   3789  O   LEU A 495     -11.990  24.505   1.090  1.00 94.25           O  
ATOM   3790  CG  LEU A 495      -9.459  25.599  -1.157  1.00 94.25           C  
ATOM   3791  CD1 LEU A 495      -8.655  26.194   0.003  1.00 94.25           C  
ATOM   3792  CD2 LEU A 495      -8.850  26.104  -2.463  1.00 94.25           C  
ATOM   3793  N   PHE A 496     -12.400  23.132  -0.665  1.00 94.06           N  
ATOM   3794  CA  PHE A 496     -13.806  23.491  -0.859  1.00 94.06           C  
ATOM   3795  C   PHE A 496     -14.798  22.604  -0.103  1.00 94.06           C  
ATOM   3796  CB  PHE A 496     -14.124  23.484  -2.362  1.00 94.06           C  
ATOM   3797  O   PHE A 496     -15.832  23.107   0.331  1.00 94.06           O  
ATOM   3798  CG  PHE A 496     -13.382  24.545  -3.153  1.00 94.06           C  
ATOM   3799  CD1 PHE A 496     -13.678  25.904  -2.938  1.00 94.06           C  
ATOM   3800  CD2 PHE A 496     -12.406  24.189  -4.103  1.00 94.06           C  
ATOM   3801  CE1 PHE A 496     -12.997  26.901  -3.657  1.00 94.06           C  
ATOM   3802  CE2 PHE A 496     -11.723  25.188  -4.817  1.00 94.06           C  
ATOM   3803  CZ  PHE A 496     -12.016  26.542  -4.595  1.00 94.06           C  
ATOM   3804  N   LEU A 497     -14.513  21.308   0.061  1.00 92.25           N  
ATOM   3805  CA  LEU A 497     -15.471  20.351   0.629  1.00 92.25           C  
ATOM   3806  C   LEU A 497     -15.198  20.037   2.101  1.00 92.25           C  
ATOM   3807  CB  LEU A 497     -15.510  19.070  -0.221  1.00 92.25           C  
ATOM   3808  O   LEU A 497     -16.138  19.840   2.865  1.00 92.25           O  
ATOM   3809  CG  LEU A 497     -15.868  19.270  -1.703  1.00 92.25           C  
ATOM   3810  CD1 LEU A 497     -15.950  17.909  -2.394  1.00 92.25           C  
ATOM   3811  CD2 LEU A 497     -17.214  19.973  -1.889  1.00 92.25           C  
ATOM   3812  N   VAL A 498     -13.930  20.023   2.518  1.00 89.44           N  
ATOM   3813  CA  VAL A 498     -13.574  19.832   3.929  1.00 89.44           C  
ATOM   3814  C   VAL A 498     -13.876  21.112   4.712  1.00 89.44           C  
ATOM   3815  CB  VAL A 498     -12.112  19.384   4.086  1.00 89.44           C  
ATOM   3816  O   VAL A 498     -13.364  22.197   4.406  1.00 89.44           O  
ATOM   3817  CG1 VAL A 498     -11.731  19.228   5.555  1.00 89.44           C  
ATOM   3818  CG2 VAL A 498     -11.850  18.034   3.406  1.00 89.44           C  
ATOM   3819  N   LYS A 499     -14.696  21.000   5.756  1.00 85.62           N  
ATOM   3820  CA  LYS A 499     -14.978  22.088   6.698  1.00 85.62           C  
ATOM   3821  C   LYS A 499     -13.994  22.017   7.863  1.00 85.62           C  
ATOM   3822  CB  LYS A 499     -16.447  22.035   7.141  1.00 85.62           C  
ATOM   3823  O   LYS A 499     -13.579  20.933   8.267  1.00 85.62           O  
ATOM   3824  CG  LYS A 499     -17.393  22.329   5.962  1.00 85.62           C  
ATOM   3825  CD  LYS A 499     -18.855  22.361   6.421  1.00 85.62           C  
ATOM   3826  CE  LYS A 499     -19.786  22.649   5.237  1.00 85.62           C  
ATOM   3827  NZ  LYS A 499     -21.206  22.704   5.673  1.00 85.62           N  
ATOM   3828  N   GLY A 500     -13.579  23.176   8.380  1.00 74.56           N  
ATOM   3829  CA  GLY A 500     -12.776  23.217   9.607  1.00 74.56           C  
ATOM   3830  C   GLY A 500     -13.528  22.547  10.765  1.00 74.56           C  
ATOM   3831  O   GLY A 500     -14.743  22.373  10.650  1.00 74.56           O  
ATOM   3832  N   PRO A 501     -12.838  22.159  11.853  1.00 60.34           N  
ATOM   3833  CA  PRO A 501     -13.521  21.682  13.049  1.00 60.34           C  
ATOM   3834  C   PRO A 501     -14.605  22.697  13.417  1.00 60.34           C  
ATOM   3835  CB  PRO A 501     -12.450  21.567  14.143  1.00 60.34           C  
ATOM   3836  O   PRO A 501     -14.310  23.891  13.502  1.00 60.34           O  
ATOM   3837  CG  PRO A 501     -11.130  21.543  13.374  1.00 60.34           C  
ATOM   3838  CD  PRO A 501     -11.423  22.349  12.110  1.00 60.34           C  
ATOM   3839  N   LEU A 502     -15.851  22.239  13.551  1.00 43.12           N  
ATOM   3840  CA  LEU A 502     -16.879  23.039  14.201  1.00 43.12           C  
ATOM   3841  C   LEU A 502     -16.336  23.335  15.601  1.00 43.12           C  
ATOM   3842  CB  LEU A 502     -18.205  22.250  14.242  1.00 43.12           C  
ATOM   3843  O   LEU A 502     -15.922  22.410  16.297  1.00 43.12           O  
ATOM   3844  CG  LEU A 502     -18.923  22.162  12.880  1.00 43.12           C  
ATOM   3845  CD1 LEU A 502     -19.920  21.003  12.857  1.00 43.12           C  
ATOM   3846  CD2 LEU A 502     -19.690  23.451  12.567  1.00 43.12           C  
ATOM   3847  N   GLU A 503     -16.264  24.606  15.980  1.00 36.19           N  
ATOM   3848  CA  GLU A 503     -16.034  25.003  17.367  1.00 36.19           C  
ATOM   3849  C   GLU A 503     -17.228  24.505  18.192  1.00 36.19           C  
ATOM   3850  CB  GLU A 503     -15.872  26.535  17.463  1.00 36.19           C  
ATOM   3851  O   GLU A 503     -18.180  25.232  18.441  1.00 36.19           O  
ATOM   3852  CG  GLU A 503     -14.499  27.022  16.970  1.00 36.19           C  
ATOM   3853  CD  GLU A 503     -14.372  28.555  16.870  1.00 36.19           C  
ATOM   3854  OE1 GLU A 503     -13.208  29.027  16.843  1.00 36.19           O  
ATOM   3855  OE2 GLU A 503     -15.404  29.235  16.690  1.00 36.19           O  
ATOM   3856  N   SER A 504     -17.234  23.229  18.566  1.00 37.00           N  
ATOM   3857  CA  SER A 504     -18.040  22.754  19.679  1.00 37.00           C  
ATOM   3858  C   SER A 504     -17.176  22.869  20.928  1.00 37.00           C  
ATOM   3859  CB  SER A 504     -18.551  21.327  19.452  1.00 37.00           C  
ATOM   3860  O   SER A 504     -16.073  22.327  20.933  1.00 37.00           O  
ATOM   3861  OG  SER A 504     -17.481  20.410  19.339  1.00 37.00           O  
ATOM   3862  N   SER A 505     -17.705  23.560  21.940  1.00 36.38           N  
ATOM   3863  CA  SER A 505     -17.213  23.659  23.324  1.00 36.38           C  
ATOM   3864  C   SER A 505     -16.070  24.632  23.649  1.00 36.38           C  
ATOM   3865  CB  SER A 505     -17.046  22.277  23.977  1.00 36.38           C  
ATOM   3866  O   SER A 505     -15.373  24.432  24.634  1.00 36.38           O  
ATOM   3867  OG  SER A 505     -15.797  21.696  23.660  1.00 36.38           O  
ATOM   3868  N   GLY A 506     -15.906  25.731  22.907  1.00 33.59           N  
ATOM   3869  CA  GLY A 506     -15.220  26.915  23.456  1.00 33.59           C  
ATOM   3870  C   GLY A 506     -16.131  27.723  24.388  1.00 33.59           C  
ATOM   3871  O   GLY A 506     -15.690  28.208  25.426  1.00 33.59           O  
ATOM   3872  N   ASP A 507     -17.416  27.803  24.035  1.00 35.56           N  
ATOM   3873  CA  ASP A 507     -18.419  28.548  24.796  1.00 35.56           C  
ATOM   3874  C   ASP A 507     -19.055  27.711  25.910  1.00 35.56           C  
ATOM   3875  CB  ASP A 507     -19.472  29.132  23.845  1.00 35.56           C  
ATOM   3876  O   ASP A 507     -19.334  28.267  26.958  1.00 35.56           O  
ATOM   3877  CG  ASP A 507     -18.917  30.250  22.949  1.00 35.56           C  
ATOM   3878  OD1 ASP A 507     -17.923  30.906  23.345  1.00 35.56           O  
ATOM   3879  OD2 ASP A 507     -19.486  30.428  21.851  1.00 35.56           O  
ATOM   3880  N   GLU A 508     -19.205  26.387  25.763  1.00 39.47           N  
ATOM   3881  CA  GLU A 508     -19.693  25.534  26.864  1.00 39.47           C  
ATOM   3882  C   GLU A 508     -18.655  25.394  27.983  1.00 39.47           C  
ATOM   3883  CB  GLU A 508     -20.092  24.133  26.373  1.00 39.47           C  
ATOM   3884  O   GLU A 508     -19.013  25.466  29.151  1.00 39.47           O  
ATOM   3885  CG  GLU A 508     -21.446  24.107  25.646  1.00 39.47           C  
ATOM   3886  CD  GLU A 508     -21.873  22.683  25.245  1.00 39.47           C  
ATOM   3887  OE1 GLU A 508     -23.090  22.463  25.051  1.00 39.47           O  
ATOM   3888  OE2 GLU A 508     -20.977  21.821  25.082  1.00 39.47           O  
ATOM   3889  N   GLU A 509     -17.366  25.243  27.657  1.00 38.25           N  
ATOM   3890  CA  GLU A 509     -16.297  25.134  28.660  1.00 38.25           C  
ATOM   3891  C   GLU A 509     -16.019  26.498  29.321  1.00 38.25           C  
ATOM   3892  CB  GLU A 509     -15.058  24.494  28.004  1.00 38.25           C  
ATOM   3893  O   GLU A 509     -15.795  26.553  30.530  1.00 38.25           O  
ATOM   3894  CG  GLU A 509     -14.222  23.634  28.967  1.00 38.25           C  
ATOM   3895  CD  GLU A 509     -13.111  22.840  28.247  1.00 38.25           C  
ATOM   3896  OE1 GLU A 509     -12.772  21.734  28.733  1.00 38.25           O  
ATOM   3897  OE2 GLU A 509     -12.577  23.338  27.229  1.00 38.25           O  
ATOM   3898  N   LYS A 510     -16.161  27.609  28.571  1.00 38.84           N  
ATOM   3899  CA  LYS A 510     -16.189  28.968  29.137  1.00 38.84           C  
ATOM   3900  C   LYS A 510     -17.415  29.220  30.007  1.00 38.84           C  
ATOM   3901  CB  LYS A 510     -16.114  30.050  28.059  1.00 38.84           C  
ATOM   3902  O   LYS A 510     -17.241  29.715  31.112  1.00 38.84           O  
ATOM   3903  CG  LYS A 510     -14.666  30.397  27.706  1.00 38.84           C  
ATOM   3904  CD  LYS A 510     -14.694  31.508  26.662  1.00 38.84           C  
ATOM   3905  CE  LYS A 510     -13.286  32.004  26.360  1.00 38.84           C  
ATOM   3906  NZ  LYS A 510     -13.368  33.077  25.347  1.00 38.84           N  
ATOM   3907  N   GLN A 511     -18.616  28.840  29.570  1.00 42.16           N  
ATOM   3908  CA  GLN A 511     -19.849  28.981  30.354  1.00 42.16           C  
ATOM   3909  C   GLN A 511     -19.816  28.112  31.613  1.00 42.16           C  
ATOM   3910  CB  GLN A 511     -21.080  28.618  29.508  1.00 42.16           C  
ATOM   3911  O   GLN A 511     -20.227  28.570  32.672  1.00 42.16           O  
ATOM   3912  CG  GLN A 511     -21.515  29.764  28.582  1.00 42.16           C  
ATOM   3913  CD  GLN A 511     -22.647  29.373  27.635  1.00 42.16           C  
ATOM   3914  NE2 GLN A 511     -23.198  30.319  26.906  1.00 42.16           N  
ATOM   3915  OE1 GLN A 511     -23.078  28.236  27.526  1.00 42.16           O  
ATOM   3916  N   LEU A 512     -19.273  26.893  31.540  1.00 42.16           N  
ATOM   3917  CA  LEU A 512     -19.052  26.025  32.699  1.00 42.16           C  
ATOM   3918  C   LEU A 512     -17.986  26.603  33.639  1.00 42.16           C  
ATOM   3919  CB  LEU A 512     -18.680  24.608  32.217  1.00 42.16           C  
ATOM   3920  O   LEU A 512     -18.176  26.562  34.855  1.00 42.16           O  
ATOM   3921  CG  LEU A 512     -19.897  23.786  31.744  1.00 42.16           C  
ATOM   3922  CD1 LEU A 512     -19.472  22.644  30.820  1.00 42.16           C  
ATOM   3923  CD2 LEU A 512     -20.625  23.158  32.938  1.00 42.16           C  
ATOM   3924  N   SER A 513     -16.909  27.198  33.107  1.00 42.12           N  
ATOM   3925  CA  SER A 513     -15.900  27.882  33.926  1.00 42.12           C  
ATOM   3926  C   SER A 513     -16.444  29.155  34.588  1.00 42.12           C  
ATOM   3927  CB  SER A 513     -14.605  28.142  33.148  1.00 42.12           C  
ATOM   3928  O   SER A 513     -16.271  29.322  35.793  1.00 42.12           O  
ATOM   3929  OG  SER A 513     -14.734  29.100  32.117  1.00 42.12           O  
ATOM   3930  N   GLU A 514     -17.213  29.980  33.870  1.00 47.19           N  
ATOM   3931  CA  GLU A 514     -17.867  31.191  34.388  1.00 47.19           C  
ATOM   3932  C   GLU A 514     -18.977  30.841  35.399  1.00 47.19           C  
ATOM   3933  CB  GLU A 514     -18.430  32.025  33.215  1.00 47.19           C  
ATOM   3934  O   GLU A 514     -19.129  31.513  36.424  1.00 47.19           O  
ATOM   3935  CG  GLU A 514     -17.345  32.805  32.440  1.00 47.19           C  
ATOM   3936  CD  GLU A 514     -17.875  33.589  31.220  1.00 47.19           C  
ATOM   3937  OE1 GLU A 514     -17.059  34.307  30.590  1.00 47.19           O  
ATOM   3938  OE2 GLU A 514     -19.080  33.474  30.898  1.00 47.19           O  
ATOM   3939  N   CYS A 515     -19.710  29.737  35.193  1.00 41.28           N  
ATOM   3940  CA  CYS A 515     -20.644  29.193  36.185  1.00 41.28           C  
ATOM   3941  C   CYS A 515     -19.928  28.687  37.445  1.00 41.28           C  
ATOM   3942  CB  CYS A 515     -21.501  28.068  35.579  1.00 41.28           C  
ATOM   3943  O   CYS A 515     -20.451  28.859  38.546  1.00 41.28           O  
ATOM   3944  SG  CYS A 515     -23.086  28.729  34.987  1.00 41.28           S  
ATOM   3945  N   SER A 516     -18.741  28.086  37.313  1.00 43.16           N  
ATOM   3946  CA  SER A 516     -17.959  27.578  38.452  1.00 43.16           C  
ATOM   3947  C   SER A 516     -17.277  28.688  39.271  1.00 43.16           C  
ATOM   3948  CB  SER A 516     -16.961  26.519  37.972  1.00 43.16           C  
ATOM   3949  O   SER A 516     -17.214  28.607  40.501  1.00 43.16           O  
ATOM   3950  OG  SER A 516     -15.860  27.062  37.271  1.00 43.16           O  
ATOM   3951  N   GLU A 517     -16.837  29.770  38.621  1.00 45.59           N  
ATOM   3952  CA  GLU A 517     -16.257  30.954  39.277  1.00 45.59           C  
ATOM   3953  C   GLU A 517     -17.326  31.819  39.974  1.00 45.59           C  
ATOM   3954  CB  GLU A 517     -15.462  31.779  38.249  1.00 45.59           C  
ATOM   3955  O   GLU A 517     -17.089  32.413  41.031  1.00 45.59           O  
ATOM   3956  CG  GLU A 517     -14.111  31.127  37.898  1.00 45.59           C  
ATOM   3957  CD  GLU A 517     -13.232  31.984  36.967  1.00 45.59           C  
ATOM   3958  OE1 GLU A 517     -12.025  31.658  36.858  1.00 45.59           O  
ATOM   3959  OE2 GLU A 517     -13.742  32.976  36.399  1.00 45.59           O  
ATOM   3960  N   SER A 518     -18.554  31.847  39.450  1.00 44.56           N  
ATOM   3961  CA  SER A 518     -19.678  32.550  40.089  1.00 44.56           C  
ATOM   3962  C   SER A 518     -20.278  31.788  41.283  1.00 44.56           C  
ATOM   3963  CB  SER A 518     -20.742  32.924  39.056  1.00 44.56           C  
ATOM   3964  O   SER A 518     -20.705  32.414  42.257  1.00 44.56           O  
ATOM   3965  OG  SER A 518     -21.125  31.813  38.280  1.00 44.56           O  
ATOM   3966  N   THR A 519     -20.239  30.449  41.298  1.00 47.19           N  
ATOM   3967  CA  THR A 519     -20.663  29.656  42.475  1.00 47.19           C  
ATOM   3968  C   THR A 519     -19.667  29.718  43.633  1.00 47.19           C  
ATOM   3969  CB  THR A 519     -20.956  28.177  42.160  1.00 47.19           C  
ATOM   3970  O   THR A 519     -20.073  29.624  44.788  1.00 47.19           O  
ATOM   3971  CG2 THR A 519     -22.452  27.891  42.085  1.00 47.19           C  
ATOM   3972  OG1 THR A 519     -20.368  27.727  40.965  1.00 47.19           O  
ATOM   3973  N   THR A 520     -18.378  29.935  43.363  1.00 46.97           N  
ATOM   3974  CA  THR A 520     -17.344  30.053  44.409  1.00 46.97           C  
ATOM   3975  C   THR A 520     -17.283  31.436  45.068  1.00 46.97           C  
ATOM   3976  CB  THR A 520     -15.958  29.632  43.886  1.00 46.97           C  
ATOM   3977  O   THR A 520     -16.734  31.561  46.163  1.00 46.97           O  
ATOM   3978  CG2 THR A 520     -15.724  28.134  44.051  1.00 46.97           C  
ATOM   3979  OG1 THR A 520     -15.790  29.919  42.518  1.00 46.97           O  
ATOM   3980  N   SER A 521     -17.886  32.468  44.465  1.00 43.16           N  
ATOM   3981  CA  SER A 521     -17.895  33.841  45.001  1.00 43.16           C  
ATOM   3982  C   SER A 521     -19.138  34.208  45.831  1.00 43.16           C  
ATOM   3983  CB  SER A 521     -17.653  34.848  43.873  1.00 43.16           C  
ATOM   3984  O   SER A 521     -19.113  35.212  46.546  1.00 43.16           O  
ATOM   3985  OG  SER A 521     -18.628  34.724  42.862  1.00 43.16           O  
ATOM   3986  N   SER A 522     -20.203  33.395  45.824  1.00 41.75           N  
ATOM   3987  CA  SER A 522     -21.429  33.643  46.604  1.00 41.75           C  
ATOM   3988  C   SER A 522     -21.438  32.880  47.934  1.00 41.75           C  
ATOM   3989  CB  SER A 522     -22.698  33.418  45.770  1.00 41.75           C  
ATOM   3990  O   SER A 522     -22.036  31.819  48.097  1.00 41.75           O  
ATOM   3991  OG  SER A 522     -22.740  32.136  45.179  1.00 41.75           O  
ATOM   3992  N   ASN A 523     -20.771  33.457  48.933  1.00 45.28           N  
ATOM   3993  CA  ASN A 523     -20.791  32.985  50.316  1.00 45.28           C  
ATOM   3994  C   ASN A 523     -22.021  33.545  51.066  1.00 45.28           C  
ATOM   3995  CB  ASN A 523     -19.419  33.311  50.968  1.00 45.28           C  
ATOM   3996  O   ASN A 523     -21.878  34.382  51.955  1.00 45.28           O  
ATOM   3997  CG  ASN A 523     -18.680  32.110  51.532  1.00 45.28           C  
ATOM   3998  ND2 ASN A 523     -17.480  32.319  52.019  1.00 45.28           N  
ATOM   3999  OD1 ASN A 523     -19.135  30.981  51.553  1.00 45.28           O  
ATOM   4000  N   SER A 524     -23.240  33.134  50.696  1.00 45.66           N  
ATOM   4001  CA  SER A 524     -24.426  33.264  51.566  1.00 45.66           C  
ATOM   4002  C   SER A 524     -25.666  32.538  51.020  1.00 45.66           C  
ATOM   4003  CB  SER A 524     -24.792  34.727  51.888  1.00 45.66           C  
ATOM   4004  O   SER A 524     -26.241  32.916  50.007  1.00 45.66           O  
ATOM   4005  OG  SER A 524     -24.799  35.566  50.753  1.00 45.66           O  
ATOM   4006  N   ASN A 525     -26.119  31.551  51.798  1.00 47.22           N  
ATOM   4007  CA  ASN A 525     -27.389  30.820  51.718  1.00 47.22           C  
ATOM   4008  C   ASN A 525     -27.655  29.927  50.474  1.00 47.22           C  
ATOM   4009  CB  ASN A 525     -28.576  31.761  52.030  1.00 47.22           C  
ATOM   4010  O   ASN A 525     -27.672  30.412  49.344  1.00 47.22           O  
ATOM   4011  CG  ASN A 525     -29.194  31.559  53.404  1.00 47.22           C  
ATOM   4012  ND2 ASN A 525     -30.205  32.325  53.729  1.00 47.22           N  
ATOM   4013  OD1 ASN A 525     -28.796  30.722  54.197  1.00 47.22           O  
ATOM   4014  N   PRO A 526     -27.973  28.629  50.671  1.00 49.03           N  
ATOM   4015  CA  PRO A 526     -28.180  27.668  49.580  1.00 49.03           C  
ATOM   4016  C   PRO A 526     -29.424  27.942  48.715  1.00 49.03           C  
ATOM   4017  CB  PRO A 526     -28.232  26.291  50.255  1.00 49.03           C  
ATOM   4018  O   PRO A 526     -29.438  27.569  47.546  1.00 49.03           O  
ATOM   4019  CG  PRO A 526     -28.662  26.584  51.689  1.00 49.03           C  
ATOM   4020  CD  PRO A 526     -28.065  27.956  51.960  1.00 49.03           C  
ATOM   4021  N   GLU A 527     -30.441  28.642  49.229  1.00 48.31           N  
ATOM   4022  CA  GLU A 527     -31.629  29.016  48.437  1.00 48.31           C  
ATOM   4023  C   GLU A 527     -31.313  30.055  47.341  1.00 48.31           C  
ATOM   4024  CB  GLU A 527     -32.752  29.500  49.371  1.00 48.31           C  
ATOM   4025  O   GLU A 527     -31.834  29.951  46.231  1.00 48.31           O  
ATOM   4026  CG  GLU A 527     -33.419  28.324  50.109  1.00 48.31           C  
ATOM   4027  CD  GLU A 527     -34.550  28.754  51.060  1.00 48.31           C  
ATOM   4028  OE1 GLU A 527     -35.440  27.912  51.313  1.00 48.31           O  
ATOM   4029  OE2 GLU A 527     -34.482  29.891  51.581  1.00 48.31           O  
ATOM   4030  N   ASN A 528     -30.372  30.980  47.581  1.00 45.66           N  
ATOM   4031  CA  ASN A 528     -29.965  31.988  46.589  1.00 45.66           C  
ATOM   4032  C   ASN A 528     -29.131  31.399  45.438  1.00 45.66           C  
ATOM   4033  CB  ASN A 528     -29.188  33.119  47.290  1.00 45.66           C  
ATOM   4034  O   ASN A 528     -29.109  31.957  44.338  1.00 45.66           O  
ATOM   4035  CG  ASN A 528     -30.064  34.227  47.845  1.00 45.66           C  
ATOM   4036  ND2 ASN A 528     -29.474  35.152  48.562  1.00 45.66           N  
ATOM   4037  OD1 ASN A 528     -31.260  34.302  47.654  1.00 45.66           O  
ATOM   4038  N   GLN A 529     -28.451  30.268  45.655  1.00 47.91           N  
ATOM   4039  CA  GLN A 529     -27.687  29.600  44.595  1.00 47.91           C  
ATOM   4040  C   GLN A 529     -28.607  29.000  43.525  1.00 47.91           C  
ATOM   4041  CB  GLN A 529     -26.771  28.519  45.188  1.00 47.91           C  
ATOM   4042  O   GLN A 529     -28.285  29.038  42.339  1.00 47.91           O  
ATOM   4043  CG  GLN A 529     -25.592  29.125  45.966  1.00 47.91           C  
ATOM   4044  CD  GLN A 529     -24.531  28.089  46.330  1.00 47.91           C  
ATOM   4045  NE2 GLN A 529     -23.330  28.516  46.657  1.00 47.91           N  
ATOM   4046  OE1 GLN A 529     -24.750  26.889  46.325  1.00 47.91           O  
ATOM   4047  N   ILE A 530     -29.781  28.504  43.922  1.00 46.56           N  
ATOM   4048  CA  ILE A 530     -30.735  27.872  43.004  1.00 46.56           C  
ATOM   4049  C   ILE A 530     -31.410  28.926  42.113  1.00 46.56           C  
ATOM   4050  CB  ILE A 530     -31.737  27.000  43.798  1.00 46.56           C  
ATOM   4051  O   ILE A 530     -31.550  28.702  40.909  1.00 46.56           O  
ATOM   4052  CG1 ILE A 530     -30.983  25.902  44.589  1.00 46.56           C  
ATOM   4053  CG2 ILE A 530     -32.761  26.349  42.849  1.00 46.56           C  
ATOM   4054  CD1 ILE A 530     -31.870  25.070  45.523  1.00 46.56           C  
ATOM   4055  N   GLU A 531     -31.759  30.095  42.662  1.00 42.53           N  
ATOM   4056  CA  GLU A 531     -32.296  31.214  41.874  1.00 42.53           C  
ATOM   4057  C   GLU A 531     -31.251  31.821  40.931  1.00 42.53           C  
ATOM   4058  CB  GLU A 531     -32.883  32.299  42.789  1.00 42.53           C  
ATOM   4059  O   GLU A 531     -31.554  32.069  39.764  1.00 42.53           O  
ATOM   4060  CG  GLU A 531     -34.290  31.925  43.279  1.00 42.53           C  
ATOM   4061  CD  GLU A 531     -35.005  33.088  43.986  1.00 42.53           C  
ATOM   4062  OE1 GLU A 531     -36.258  33.091  43.947  1.00 42.53           O  
ATOM   4063  OE2 GLU A 531     -34.309  33.977  44.522  1.00 42.53           O  
ATOM   4064  N   THR A 532     -30.001  31.976  41.377  1.00 43.16           N  
ATOM   4065  CA  THR A 532     -28.926  32.542  40.541  1.00 43.16           C  
ATOM   4066  C   THR A 532     -28.607  31.642  39.340  1.00 43.16           C  
ATOM   4067  CB  THR A 532     -27.665  32.812  41.377  1.00 43.16           C  
ATOM   4068  O   THR A 532     -28.460  32.127  38.220  1.00 43.16           O  
ATOM   4069  CG2 THR A 532     -26.611  33.599  40.600  1.00 43.16           C  
ATOM   4070  OG1 THR A 532     -27.980  33.600  42.503  1.00 43.16           O  
ATOM   4071  N   VAL A 533     -28.595  30.317  39.529  1.00 43.88           N  
ATOM   4072  CA  VAL A 533     -28.410  29.349  38.433  1.00 43.88           C  
ATOM   4073  C   VAL A 533     -29.604  29.350  37.464  1.00 43.88           C  
ATOM   4074  CB  VAL A 533     -28.127  27.947  39.015  1.00 43.88           C  
ATOM   4075  O   VAL A 533     -29.412  29.214  36.255  1.00 43.88           O  
ATOM   4076  CG1 VAL A 533     -28.089  26.844  37.948  1.00 43.88           C  
ATOM   4077  CG2 VAL A 533     -26.765  27.918  39.724  1.00 43.88           C  
ATOM   4078  N   MET A 534     -30.833  29.557  37.957  1.00 40.84           N  
ATOM   4079  CA  MET A 534     -32.038  29.609  37.112  1.00 40.84           C  
ATOM   4080  C   MET A 534     -32.167  30.889  36.274  1.00 40.84           C  
ATOM   4081  CB  MET A 534     -33.306  29.407  37.958  1.00 40.84           C  
ATOM   4082  O   MET A 534     -32.803  30.848  35.223  1.00 40.84           O  
ATOM   4083  CG  MET A 534     -33.532  27.925  38.274  1.00 40.84           C  
ATOM   4084  SD  MET A 534     -35.189  27.497  38.883  1.00 40.84           S  
ATOM   4085  CE  MET A 534     -35.213  28.408  40.450  1.00 40.84           C  
ATOM   4086  N   VAL A 535     -31.570  32.005  36.699  1.00 45.66           N  
ATOM   4087  CA  VAL A 535     -31.581  33.268  35.937  1.00 45.66           C  
ATOM   4088  C   VAL A 535     -30.527  33.274  34.818  1.00 45.66           C  
ATOM   4089  CB  VAL A 535     -31.436  34.464  36.903  1.00 45.66           C  
ATOM   4090  O   VAL A 535     -30.737  33.914  33.790  1.00 45.66           O  
ATOM   4091  CG1 VAL A 535     -31.307  35.816  36.188  1.00 45.66           C  
ATOM   4092  CG2 VAL A 535     -32.670  34.576  37.813  1.00 45.66           C  
ATOM   4093  N   ILE A 536     -29.418  32.542  34.983  1.00 44.31           N  
ATOM   4094  CA  ILE A 536     -28.265  32.572  34.061  1.00 44.31           C  
ATOM   4095  C   ILE A 536     -28.342  31.473  32.980  1.00 44.31           C  
ATOM   4096  CB  ILE A 536     -26.948  32.543  34.882  1.00 44.31           C  
ATOM   4097  O   ILE A 536     -27.875  31.685  31.864  1.00 44.31           O  
ATOM   4098  CG1 ILE A 536     -26.872  33.761  35.840  1.00 44.31           C  
ATOM   4099  CG2 ILE A 536     -25.708  32.541  33.966  1.00 44.31           C  
ATOM   4100  CD1 ILE A 536     -25.731  33.686  36.863  1.00 44.31           C  
ATOM   4101  N   CYS A 537     -28.968  30.322  33.260  1.00 39.34           N  
ATOM   4102  CA  CYS A 537     -29.084  29.191  32.324  1.00 39.34           C  
ATOM   4103  C   CYS A 537     -30.553  28.789  32.061  1.00 39.34           C  
ATOM   4104  CB  CYS A 537     -28.250  28.019  32.864  1.00 39.34           C  
ATOM   4105  O   CYS A 537     -31.016  27.767  32.583  1.00 39.34           O  
ATOM   4106  SG  CYS A 537     -26.502  28.249  32.445  1.00 39.34           S  
ATOM   4107  N   PRO A 538     -31.306  29.545  31.236  1.00 38.03           N  
ATOM   4108  CA  PRO A 538     -32.734  29.295  31.003  1.00 38.03           C  
ATOM   4109  C   PRO A 538     -33.031  27.960  30.289  1.00 38.03           C  
ATOM   4110  CB  PRO A 538     -33.232  30.513  30.214  1.00 38.03           C  
ATOM   4111  O   PRO A 538     -34.126  27.422  30.447  1.00 38.03           O  
ATOM   4112  CG  PRO A 538     -31.978  31.070  29.540  1.00 38.03           C  
ATOM   4113  CD  PRO A 538     -30.863  30.734  30.524  1.00 38.03           C  
ATOM   4114  N   ASP A 539     -32.052  27.388  29.577  1.00 39.75           N  
ATOM   4115  CA  ASP A 539     -32.187  26.145  28.792  1.00 39.75           C  
ATOM   4116  C   ASP A 539     -31.986  24.849  29.607  1.00 39.75           C  
ATOM   4117  CB  ASP A 539     -31.243  26.208  27.568  1.00 39.75           C  
ATOM   4118  O   ASP A 539     -32.018  23.740  29.075  1.00 39.75           O  
ATOM   4119  CG  ASP A 539     -31.957  26.246  26.208  1.00 39.75           C  
ATOM   4120  OD1 ASP A 539     -33.191  26.046  26.159  1.00 39.75           O  
ATOM   4121  OD2 ASP A 539     -31.250  26.509  25.212  1.00 39.75           O  
ATOM   4122  N   THR A 540     -31.800  24.955  30.926  1.00 43.16           N  
ATOM   4123  CA  THR A 540     -31.668  23.780  31.813  1.00 43.16           C  
ATOM   4124  C   THR A 540     -32.996  23.285  32.391  1.00 43.16           C  
ATOM   4125  CB  THR A 540     -30.626  23.997  32.917  1.00 43.16           C  
ATOM   4126  O   THR A 540     -33.008  22.309  33.145  1.00 43.16           O  
ATOM   4127  CG2 THR A 540     -29.213  24.105  32.349  1.00 43.16           C  
ATOM   4128  OG1 THR A 540     -30.910  25.145  33.687  1.00 43.16           O  
ATOM   4129  N   ARG A 541     -34.128  23.905  32.019  1.00 35.38           N  
ATOM   4130  CA  ARG A 541     -35.467  23.509  32.495  1.00 35.38           C  
ATOM   4131  C   ARG A 541     -35.829  22.056  32.173  1.00 35.38           C  
ATOM   4132  CB  ARG A 541     -36.540  24.476  31.958  1.00 35.38           C  
ATOM   4133  O   ARG A 541     -36.475  21.424  32.999  1.00 35.38           O  
ATOM   4134  CG  ARG A 541     -36.984  25.458  33.050  1.00 35.38           C  
ATOM   4135  CD  ARG A 541     -38.091  26.379  32.532  1.00 35.38           C  
ATOM   4136  NE  ARG A 541     -38.554  27.306  33.585  1.00 35.38           N  
ATOM   4137  NH1 ARG A 541     -40.083  28.441  32.312  1.00 35.38           N  
ATOM   4138  NH2 ARG A 541     -39.775  29.022  34.449  1.00 35.38           N  
ATOM   4139  CZ  ARG A 541     -39.467  28.249  33.445  1.00 35.38           C  
ATOM   4140  N   ASP A 542     -35.351  21.513  31.054  1.00 33.81           N  
ATOM   4141  CA  ASP A 542     -35.763  20.186  30.565  1.00 33.81           C  
ATOM   4142  C   ASP A 542     -34.831  19.028  30.973  1.00 33.81           C  
ATOM   4143  CB  ASP A 542     -35.980  20.251  29.041  1.00 33.81           C  
ATOM   4144  O   ASP A 542     -35.038  17.890  30.555  1.00 33.81           O  
ATOM   4145  CG  ASP A 542     -37.271  20.976  28.634  1.00 33.81           C  
ATOM   4146  OD1 ASP A 542     -38.176  21.121  29.486  1.00 33.81           O  
ATOM   4147  OD2 ASP A 542     -37.349  21.370  27.451  1.00 33.81           O  
ATOM   4148  N   LYS A 543     -33.795  19.276  31.790  1.00 36.50           N  
ATOM   4149  CA  LYS A 543     -32.816  18.241  32.198  1.00 36.50           C  
ATOM   4150  C   LYS A 543     -32.669  18.051  33.710  1.00 36.50           C  
ATOM   4151  CB  LYS A 543     -31.468  18.470  31.495  1.00 36.50           C  
ATOM   4152  O   LYS A 543     -31.702  17.439  34.159  1.00 36.50           O  
ATOM   4153  CG  LYS A 543     -31.516  18.089  30.009  1.00 36.50           C  
ATOM   4154  CD  LYS A 543     -30.108  18.198  29.416  1.00 36.50           C  
ATOM   4155  CE  LYS A 543     -30.107  17.817  27.934  1.00 36.50           C  
ATOM   4156  NZ  LYS A 543     -28.768  18.046  27.334  1.00 36.50           N  
ATOM   4157  N   LYS A 544     -33.611  18.550  34.513  1.00 36.53           N  
ATOM   4158  CA  LYS A 544     -33.624  18.335  35.967  1.00 36.53           C  
ATOM   4159  C   LYS A 544     -34.648  17.276  36.353  1.00 36.53           C  
ATOM   4160  CB  LYS A 544     -33.866  19.655  36.716  1.00 36.53           C  
ATOM   4161  O   LYS A 544     -35.778  17.610  36.667  1.00 36.53           O  
ATOM   4162  CG  LYS A 544     -32.574  20.455  36.917  1.00 36.53           C  
ATOM   4163  CD  LYS A 544     -32.858  21.674  37.804  1.00 36.53           C  
ATOM   4164  CE  LYS A 544     -31.562  22.432  38.104  1.00 36.53           C  
ATOM   4165  NZ  LYS A 544     -31.817  23.626  38.949  1.00 36.53           N  
ATOM   4166  N   GLU A 545     -34.199  16.028  36.395  1.00 32.06           N  
ATOM   4167  CA  GLU A 545     -34.698  15.068  37.394  1.00 32.06           C  
ATOM   4168  C   GLU A 545     -33.628  14.032  37.804  1.00 32.06           C  
ATOM   4169  CB  GLU A 545     -36.051  14.439  36.974  1.00 32.06           C  
ATOM   4170  O   GLU A 545     -33.710  13.508  38.904  1.00 32.06           O  
ATOM   4171  CG  GLU A 545     -37.186  14.908  37.916  1.00 32.06           C  
ATOM   4172  CD  GLU A 545     -38.602  14.454  37.515  1.00 32.06           C  
ATOM   4173  OE1 GLU A 545     -39.570  15.055  38.039  1.00 32.06           O  
ATOM   4174  OE2 GLU A 545     -38.726  13.501  36.712  1.00 32.06           O  
ATOM   4175  N   GLU A 546     -32.548  13.813  37.033  1.00 32.81           N  
ATOM   4176  CA  GLU A 546     -31.532  12.793  37.389  1.00 32.81           C  
ATOM   4177  C   GLU A 546     -30.266  13.307  38.108  1.00 32.81           C  
ATOM   4178  CB  GLU A 546     -31.161  11.970  36.142  1.00 32.81           C  
ATOM   4179  O   GLU A 546     -29.557  12.518  38.728  1.00 32.81           O  
ATOM   4180  CG  GLU A 546     -32.210  10.882  35.852  1.00 32.81           C  
ATOM   4181  CD  GLU A 546     -31.827   9.967  34.676  1.00 32.81           C  
ATOM   4182  OE1 GLU A 546     -32.258   8.790  34.684  1.00 32.81           O  
ATOM   4183  OE2 GLU A 546     -31.116  10.439  33.758  1.00 32.81           O  
ATOM   4184  N   THR A 547     -29.947  14.606  38.068  1.00 36.88           N  
ATOM   4185  CA  THR A 547     -28.596  15.078  38.454  1.00 36.88           C  
ATOM   4186  C   THR A 547     -28.473  15.659  39.867  1.00 36.88           C  
ATOM   4187  CB  THR A 547     -28.021  16.074  37.428  1.00 36.88           C  
ATOM   4188  O   THR A 547     -27.362  15.940  40.308  1.00 36.88           O  
ATOM   4189  CG2 THR A 547     -26.557  15.775  37.104  1.00 36.88           C  
ATOM   4190  OG1 THR A 547     -28.723  16.033  36.203  1.00 36.88           O  
ATOM   4191  N   VAL A 548     -29.577  15.860  40.595  1.00 33.47           N  
ATOM   4192  CA  VAL A 548     -29.537  16.513  41.923  1.00 33.47           C  
ATOM   4193  C   VAL A 548     -29.276  15.512  43.056  1.00 33.47           C  
ATOM   4194  CB  VAL A 548     -30.780  17.398  42.150  1.00 33.47           C  
ATOM   4195  O   VAL A 548     -28.594  15.857  44.018  1.00 33.47           O  
ATOM   4196  CG1 VAL A 548     -30.773  18.093  43.518  1.00 33.47           C  
ATOM   4197  CG2 VAL A 548     -30.842  18.509  41.083  1.00 33.47           C  
ATOM   4198  N   ASP A 549     -29.679  14.249  42.905  1.00 32.00           N  
ATOM   4199  CA  ASP A 549     -29.452  13.225  43.938  1.00 32.00           C  
ATOM   4200  C   ASP A 549     -28.005  12.701  43.982  1.00 32.00           C  
ATOM   4201  CB  ASP A 549     -30.462  12.079  43.760  1.00 32.00           C  
ATOM   4202  O   ASP A 549     -27.577  12.141  44.989  1.00 32.00           O  
ATOM   4203  CG  ASP A 549     -31.881  12.433  44.230  1.00 32.00           C  
ATOM   4204  OD1 ASP A 549     -32.031  13.407  45.002  1.00 32.00           O  
ATOM   4205  OD2 ASP A 549     -32.807  11.699  43.825  1.00 32.00           O  
ATOM   4206  N   GLN A 550     -27.204  12.915  42.931  1.00 34.34           N  
ATOM   4207  CA  GLN A 550     -25.807  12.456  42.889  1.00 34.34           C  
ATOM   4208  C   GLN A 550     -24.809  13.365  43.617  1.00 34.34           C  
ATOM   4209  CB  GLN A 550     -25.372  12.211  41.435  1.00 34.34           C  
ATOM   4210  O   GLN A 550     -23.672  12.952  43.826  1.00 34.34           O  
ATOM   4211  CG  GLN A 550     -25.645  10.757  41.033  1.00 34.34           C  
ATOM   4212  CD  GLN A 550     -25.132  10.412  39.640  1.00 34.34           C  
ATOM   4213  NE2 GLN A 550     -25.051   9.143  39.307  1.00 34.34           N  
ATOM   4214  OE1 GLN A 550     -24.790  11.245  38.818  1.00 34.34           O  
ATOM   4215  N   TYR A 551     -25.208  14.576  44.013  1.00 32.53           N  
ATOM   4216  CA  TYR A 551     -24.312  15.530  44.680  1.00 32.53           C  
ATOM   4217  C   TYR A 551     -24.510  15.631  46.201  1.00 32.53           C  
ATOM   4218  CB  TYR A 551     -24.369  16.887  43.959  1.00 32.53           C  
ATOM   4219  O   TYR A 551     -23.762  16.355  46.856  1.00 32.53           O  
ATOM   4220  CG  TYR A 551     -23.152  17.134  43.085  1.00 32.53           C  
ATOM   4221  CD1 TYR A 551     -21.993  17.694  43.655  1.00 32.53           C  
ATOM   4222  CD2 TYR A 551     -23.163  16.775  41.723  1.00 32.53           C  
ATOM   4223  CE1 TYR A 551     -20.849  17.918  42.864  1.00 32.53           C  
ATOM   4224  CE2 TYR A 551     -22.020  16.992  40.928  1.00 32.53           C  
ATOM   4225  OH  TYR A 551     -19.764  17.784  40.728  1.00 32.53           O  
ATOM   4226  CZ  TYR A 551     -20.864  17.567  41.497  1.00 32.53           C  
ATOM   4227  N   LEU A 552     -25.478  14.905  46.774  1.00 32.59           N  
ATOM   4228  CA  LEU A 552     -25.784  14.927  48.213  1.00 32.59           C  
ATOM   4229  C   LEU A 552     -25.647  13.558  48.917  1.00 32.59           C  
ATOM   4230  CB  LEU A 552     -27.150  15.618  48.441  1.00 32.59           C  
ATOM   4231  O   LEU A 552     -26.227  13.373  49.987  1.00 32.59           O  
ATOM   4232  CG  LEU A 552     -27.142  17.145  48.228  1.00 32.59           C  
ATOM   4233  CD1 LEU A 552     -28.568  17.687  48.346  1.00 32.59           C  
ATOM   4234  CD2 LEU A 552     -26.284  17.879  49.266  1.00 32.59           C  
ATOM   4235  N   ALA A 553     -24.852  12.626  48.374  1.00 34.38           N  
ATOM   4236  CA  ALA A 553     -24.523  11.342  49.015  1.00 34.38           C  
ATOM   4237  C   ALA A 553     -23.018  11.162  49.258  1.00 34.38           C  
ATOM   4238  CB  ALA A 553     -25.130  10.194  48.199  1.00 34.38           C  
ATOM   4239  O   ALA A 553     -22.233  11.394  48.309  1.00 34.38           O  
ATOM   4240  OXT ALA A 553     -22.699  10.758  50.401  1.00 34.38           O  
TER    4241      ALA A 553                                                      
ENDMDL                                                                          
END                                                                             
