# Supplementary material for: Cryo‐EM structure of antibacterial efflux transporter QacA from Staphylococcus aureus reveals a novel extracellular loop with allosteric role
Source: EMBO J. 2023 Jul 17;42(16):e113418. doi: 10.15252/embj.2023113418 (PMC10425836; doi:10.15252/embj.2023113418)
Supplement: Supplementary file 4 — Source Data for Expanded View [file EMBJ-42-e113418-s008.zip › Expanded view source data/Figure EV2/AF2 models/AF-Q8NMG4-CmgA.pdb]

HEADER                                            01-JUN-22                     
TITLE     ALPHAFOLD MONOMER V2.0 PREDICTION FOR PERMEASES OF THE MAJOR          
TITLE    2 FACILITATOR SUPERFAMILY (Q8NMG4)                                     
COMPND    MOL_ID: 1;                                                            
COMPND   2 MOLECULE: PERMEASES OF THE MAJOR FACILITATOR SUPERFAMILY;            
COMPND   3 CHAIN: A                                                             
SOURCE    MOL_ID: 1;                                                            
SOURCE   2 ORGANISM_SCIENTIFIC: CORYNEBACTERIUM GLUTAMICUM (STRAIN ATCC 13032 / 
SOURCE   3 DSM 20300 / BCRC 11384 / JCM 1318 / LMG 3730 / NCIMB 10025);         
SOURCE   4 ORGANISM_TAXID: 196627                                               
REMARK   1                                                                      
REMARK   1 REFERENCE 1                                                          
REMARK   1  AUTH   JOHN JUMPER, RICHARD EVANS, ALEXANDER PRITZEL, TIM GREEN,    
REMARK   1  AUTH 2 MICHAEL FIGURNOV, OLAF RONNEBERGER, KATHRYN TUNYASUVUNAKOOL, 
REMARK   1  AUTH 3 RUSS BATES, AUGUSTIN ZIDEK, ANNA POTAPENKO, ALEX BRIDGLAND,  
REMARK   1  AUTH 4 CLEMENS MEYER, SIMON A A KOHL, ANDREW J BALLARD,             
REMARK   1  AUTH 5 ANDREW COWIE, BERNARDINO ROMERA-PAREDES, STANISLAV NIKOLOV,  
REMARK   1  AUTH 6 RISHUB JAIN, JONAS ADLER, TREVOR BACK, STIG PETERSEN,        
REMARK   1  AUTH 7 DAVID REIMAN, ELLEN CLANCY, MICHAL ZIELINSKI,                
REMARK   1  AUTH 8 MARTIN STEINEGGER, MICHALINA PACHOLSKA, TAMAS BERGHAMMER,    
REMARK   1  AUTH 9 DAVID SILVER, ORIOL VINYALS, ANDREW W SENIOR,                
REMARK   1  AUTH10 KORAY KAVUKCUOGLU, PUSHMEET KOHLI, DEMIS HASSABIS            
REMARK   1  TITL   HIGHLY ACCURATE PROTEIN STRUCTURE PREDICTION WITH ALPHAFOLD  
REMARK   1  REF    NATURE                        V. 596   583 2021              
REMARK   1  REFN                   ISSN 0028-0836                               
REMARK   1  PMID   34265844                                                     
REMARK   1  DOI    10.1038/s41586-021-03819-2                                   
REMARK   1                                                                      
REMARK   1 DISCLAIMERS                                                          
REMARK   1 ALPHAFOLD DATA, COPYRIGHT (2021) DEEPMIND TECHNOLOGIES LIMITED. THE  
REMARK   1 INFORMATION PROVIDED IS THEORETICAL MODELLING ONLY AND CAUTION SHOULD
REMARK   1 BE EXERCISED IN ITS USE. IT IS PROVIDED "AS-IS" WITHOUT ANY WARRANTY 
REMARK   1 OF ANY KIND, WHETHER EXPRESSED OR IMPLIED. NO WARRANTY IS GIVEN THAT 
REMARK   1 USE OF THE INFORMATION SHALL NOT INFRINGE THE RIGHTS OF ANY THIRD    
REMARK   1 PARTY. THE INFORMATION IS NOT INTENDED TO BE A SUBSTITUTE FOR        
REMARK   1 PROFESSIONAL MEDICAL ADVICE, DIAGNOSIS, OR TREATMENT, AND DOES NOT   
REMARK   1 CONSTITUTE MEDICAL OR OTHER PROFESSIONAL ADVICE. IT IS AVAILABLE FOR 
REMARK   1 ACADEMIC AND COMMERCIAL PURPOSES, UNDER CC-BY 4.0 LICENCE.           
DBREF  XXXX A    1   494  UNP    Q8NMG4   Q8NMG4_CORGL     1    494             
SEQRES   1 A  494  MET THR SER GLU THR LEU GLN ALA GLN ALA PRO THR LYS          
SEQRES   2 A  494  THR GLN ARG TRP ALA PHE LEU ALA VAL ILE SER GLY GLY          
SEQRES   3 A  494  LEU PHE LEU ILE GLY VAL ASP ASN SER ILE LEU TYR THR          
SEQRES   4 A  494  ALA LEU PRO LEU LEU ARG GLU GLN LEU ALA ALA THR GLU          
SEQRES   5 A  494  THR GLN ALA LEU TRP ILE ILE ASN ALA TYR PRO LEU LEU          
SEQRES   6 A  494  MET ALA GLY LEU LEU LEU GLY THR GLY THR LEU GLY ASP          
SEQRES   7 A  494  LYS ILE GLY HIS ARG ARG MET PHE LEU MET GLY LEU SER          
SEQRES   8 A  494  ILE PHE GLY ILE ALA SER LEU GLY ALA ALA PHE ALA PRO          
SEQRES   9 A  494  THR ALA TRP ALA LEU VAL ALA ALA ARG ALA PHE LEU GLY          
SEQRES  10 A  494  ILE GLY ALA ALA THR MET MET PRO ALA THR LEU ALA LEU          
SEQRES  11 A  494  ILE ARG ILE THR PHE GLU ASP GLU ARG GLU ARG ASN THR          
SEQRES  12 A  494  ALA ILE GLY ILE TRP GLY SER VAL ALA ILE LEU GLY ALA          
SEQRES  13 A  494  ALA ALA GLY PRO ILE ILE GLY GLY ALA LEU LEU GLU PHE          
SEQRES  14 A  494  PHE TRP TRP GLY SER VAL PHE LEU ILE ASN VAL PRO VAL          
SEQRES  15 A  494  ALA VAL ILE ALA LEU ILE ALA THR LEU PHE VAL ALA PRO          
SEQRES  16 A  494  ALA ASN ILE ALA ASN PRO SER LYS HIS TRP ASP PHE LEU          
SEQRES  17 A  494  SER SER PHE TYR ALA LEU LEU THR LEU ALA GLY LEU ILE          
SEQRES  18 A  494  ILE THR ILE LYS GLU SER VAL ASN THR ALA ARG HIS MET          
SEQRES  19 A  494  PRO LEU LEU LEU GLY ALA VAL ILE MET LEU ILE ILE GLY          
SEQRES  20 A  494  ALA VAL LEU PHE SER SER ARG GLN LYS LYS ILE GLU GLU          
SEQRES  21 A  494  PRO LEU LEU ASP LEU SER LEU PHE ARG ASN ARG LEU PHE          
SEQRES  22 A  494  LEU GLY GLY VAL VAL ALA ALA GLY MET ALA MET PHE THR          
SEQRES  23 A  494  VAL SER GLY LEU GLU MET THR THR SER GLN ARG PHE GLN          
SEQRES  24 A  494  LEU SER VAL GLY PHE THR PRO LEU GLU ALA GLY LEU LEU          
SEQRES  25 A  494  MET ILE PRO ALA ALA LEU GLY SER PHE PRO MET SER ILE          
SEQRES  26 A  494  ILE GLY GLY ALA ASN LEU HIS ARG TRP GLY PHE LYS PRO          
SEQRES  27 A  494  LEU ILE SER GLY GLY PHE ALA ALA THR ALA VAL GLY ILE          
SEQRES  28 A  494  ALA LEU CYS ILE TRP GLY ALA THR HIS THR ASP GLY LEU          
SEQRES  29 A  494  PRO PHE PHE ILE ALA GLY LEU PHE PHE MET GLY ALA GLY          
SEQRES  30 A  494  ALA GLY SER VAL MET SER VAL SER SER THR ALA ILE ILE          
SEQRES  31 A  494  GLY SER ALA PRO VAL ARG LYS ALA GLY MET ALA SER SER          
SEQRES  32 A  494  ILE GLU GLU VAL SER TYR GLU PHE GLY THR LEU LEU SER          
SEQRES  33 A  494  VAL ALA ILE LEU GLY SER LEU PHE PRO PHE PHE TYR SER          
SEQRES  34 A  494  LEU HIS ALA PRO ALA GLU VAL ALA ASP ASN PHE SER ALA          
SEQRES  35 A  494  GLY VAL HIS HIS ALA ILE ASP GLY ASP ALA ALA ARG ALA          
SEQRES  36 A  494  SER LEU ASP THR ALA TYR ILE ASN VAL LEU ILE ILE ALA          
SEQRES  37 A  494  LEU VAL CYS ALA VAL ALA ALA ALA LEU ILE SER SER TYR          
SEQRES  38 A  494  LEU PHE ARG GLY ASN PRO LYS GLY ALA ASN ASN ALA HIS          
CRYST1    1.000    1.000    1.000  90.00  90.00  90.00 P 1           1          
ORIGX1      1.000000  0.000000  0.000000        0.00000                         
ORIGX2      0.000000  1.000000  0.000000        0.00000                         
ORIGX3      0.000000  0.000000  1.000000        0.00000                         
SCALE1      1.000000  0.000000  0.000000        0.00000                         
SCALE2      0.000000  1.000000  0.000000        0.00000                         
SCALE3      0.000000  0.000000  1.000000        0.00000                         
MODEL        1                                                                  
ATOM      1  N   MET A   1     -43.617  -3.401  29.379  1.00 40.81           N  
ATOM      2  CA  MET A   1     -42.675  -4.353  28.756  1.00 40.81           C  
ATOM      3  C   MET A   1     -41.308  -4.070  29.338  1.00 40.81           C  
ATOM      4  CB  MET A   1     -42.695  -4.256  27.228  1.00 40.81           C  
ATOM      5  O   MET A   1     -40.866  -2.931  29.305  1.00 40.81           O  
ATOM      6  CG  MET A   1     -43.839  -5.109  26.671  1.00 40.81           C  
ATOM      7  SD  MET A   1     -44.099  -4.893  24.896  1.00 40.81           S  
ATOM      8  CE  MET A   1     -45.143  -6.335  24.550  1.00 40.81           C  
ATOM      9  N   THR A   2     -40.786  -5.067  30.037  1.00 34.44           N  
ATOM     10  CA  THR A   2     -39.691  -5.018  31.005  1.00 34.44           C  
ATOM     11  C   THR A   2     -38.325  -4.817  30.356  1.00 34.44           C  
ATOM     12  CB  THR A   2     -39.702  -6.327  31.823  1.00 34.44           C  
ATOM     13  O   THR A   2     -38.097  -5.144  29.196  1.00 34.44           O  
ATOM     14  CG2 THR A   2     -40.761  -6.272  32.924  1.00 34.44           C  
ATOM     15  OG1 THR A   2     -40.061  -7.410  30.990  1.00 34.44           O  
ATOM     16  N   SER A   3     -37.419  -4.277  31.160  1.00 36.28           N  
ATOM     17  CA  SER A   3     -36.032  -3.863  30.930  1.00 36.28           C  
ATOM     18  C   SER A   3     -35.057  -4.977  30.483  1.00 36.28           C  
ATOM     19  CB  SER A   3     -35.529  -3.195  32.234  1.00 36.28           C  
ATOM     20  O   SER A   3     -33.850  -4.830  30.649  1.00 36.28           O  
ATOM     21  OG  SER A   3     -36.570  -2.961  33.185  1.00 36.28           O  
ATOM     22  N   GLU A   4     -35.553  -6.081  29.917  1.00 36.19           N  
ATOM     23  CA  GLU A   4     -34.783  -7.289  29.573  1.00 36.19           C  
ATOM     24  C   GLU A   4     -34.524  -7.475  28.064  1.00 36.19           C  
ATOM     25  CB  GLU A   4     -35.473  -8.525  30.179  1.00 36.19           C  
ATOM     26  O   GLU A   4     -33.705  -8.306  27.686  1.00 36.19           O  
ATOM     27  CG  GLU A   4     -35.139  -8.686  31.670  1.00 36.19           C  
ATOM     28  CD  GLU A   4     -35.824  -9.908  32.300  1.00 36.19           C  
ATOM     29  OE1 GLU A   4     -35.190 -10.537  33.174  1.00 36.19           O  
ATOM     30  OE2 GLU A   4     -36.998 -10.157  31.938  1.00 36.19           O  
ATOM     31  N   THR A   5     -35.136  -6.692  27.166  1.00 37.38           N  
ATOM     32  CA  THR A   5     -35.061  -6.938  25.704  1.00 37.38           C  
ATOM     33  C   THR A   5     -33.981  -6.164  24.931  1.00 37.38           C  
ATOM     34  CB  THR A   5     -36.443  -6.813  25.042  1.00 37.38           C  
ATOM     35  O   THR A   5     -34.040  -6.098  23.707  1.00 37.38           O  
ATOM     36  CG2 THR A   5     -37.345  -7.985  25.424  1.00 37.38           C  
ATOM     37  OG1 THR A   5     -37.079  -5.621  25.448  1.00 37.38           O  
ATOM     38  N   LEU A   6     -32.966  -5.596  25.592  1.00 38.69           N  
ATOM     39  CA  LEU A   6     -31.817  -4.957  24.915  1.00 38.69           C  
ATOM     40  C   LEU A   6     -30.458  -5.385  25.494  1.00 38.69           C  
ATOM     41  CB  LEU A   6     -31.998  -3.424  24.840  1.00 38.69           C  
ATOM     42  O   LEU A   6     -29.492  -4.625  25.460  1.00 38.69           O  
ATOM     43  CG  LEU A   6     -33.000  -2.927  23.781  1.00 38.69           C  
ATOM     44  CD1 LEU A   6     -33.238  -1.431  23.990  1.00 38.69           C  
ATOM     45  CD2 LEU A   6     -32.494  -3.120  22.346  1.00 38.69           C  
ATOM     46  N   GLN A   7     -30.332  -6.631  25.959  1.00 37.28           N  
ATOM     47  CA  GLN A   7     -29.033  -7.294  25.838  1.00 37.28           C  
ATOM     48  C   GLN A   7     -28.805  -7.526  24.343  1.00 37.28           C  
ATOM     49  CB  GLN A   7     -28.983  -8.607  26.633  1.00 37.28           C  
ATOM     50  O   GLN A   7     -29.266  -8.517  23.782  1.00 37.28           O  
ATOM     51  CG  GLN A   7     -28.816  -8.372  28.141  1.00 37.28           C  
ATOM     52  CD  GLN A   7     -28.657  -9.675  28.923  1.00 37.28           C  
ATOM     53  NE2 GLN A   7     -28.429  -9.607  30.215  1.00 37.28           N  
ATOM     54  OE1 GLN A   7     -28.722 -10.774  28.400  1.00 37.28           O  
ATOM     55  N   ALA A   8     -28.164  -6.569  23.668  1.00 48.47           N  
ATOM     56  CA  ALA A   8     -27.627  -6.799  22.337  1.00 48.47           C  
ATOM     57  C   ALA A   8     -26.717  -8.029  22.443  1.00 48.47           C  
ATOM     58  CB  ALA A   8     -26.882  -5.541  21.870  1.00 48.47           C  
ATOM     59  O   ALA A   8     -25.649  -7.953  23.047  1.00 48.47           O  
ATOM     60  N   GLN A   9     -27.195  -9.179  21.962  1.00 53.69           N  
ATOM     61  CA  GLN A   9     -26.440 -10.424  22.011  1.00 53.69           C  
ATOM     62  C   GLN A   9     -25.083 -10.169  21.361  1.00 53.69           C  
ATOM     63  CB  GLN A   9     -27.200 -11.547  21.287  1.00 53.69           C  
ATOM     64  O   GLN A   9     -25.018  -9.694  20.224  1.00 53.69           O  
ATOM     65  CG  GLN A   9     -28.375 -12.088  22.118  1.00 53.69           C  
ATOM     66  CD  GLN A   9     -29.192 -13.150  21.383  1.00 53.69           C  
ATOM     67  NE2 GLN A   9     -30.088 -13.830  22.063  1.00 53.69           N  
ATOM     68  OE1 GLN A   9     -29.061 -13.385  20.193  1.00 53.69           O  
ATOM     69  N   ALA A  10     -24.008 -10.443  22.103  1.00 64.06           N  
ATOM     70  CA  ALA A  10     -22.664 -10.371  21.558  1.00 64.06           C  
ATOM     71  C   ALA A  10     -22.625 -11.213  20.269  1.00 64.06           C  
ATOM     72  CB  ALA A  10     -21.660 -10.861  22.606  1.00 64.06           C  
ATOM     73  O   ALA A  10     -23.151 -12.334  20.264  1.00 64.06           O  
ATOM     74  N   PRO A  11     -22.068 -10.686  19.165  1.00 72.62           N  
ATOM     75  CA  PRO A  11     -22.128 -11.360  17.879  1.00 72.62           C  
ATOM     76  C   PRO A  11     -21.517 -12.758  17.991  1.00 72.62           C  
ATOM     77  CB  PRO A  11     -21.406 -10.443  16.887  1.00 72.62           C  
ATOM     78  O   PRO A  11     -20.408 -12.948  18.504  1.00 72.62           O  
ATOM     79  CG  PRO A  11     -20.527  -9.557  17.773  1.00 72.62           C  
ATOM     80  CD  PRO A  11     -21.329  -9.440  19.065  1.00 72.62           C  
ATOM     81  N   THR A  12     -22.251 -13.758  17.504  1.00 85.69           N  
ATOM     82  CA  THR A  12     -21.797 -15.153  17.518  1.00 85.69           C  
ATOM     83  C   THR A  12     -20.470 -15.286  16.773  1.00 85.69           C  
ATOM     84  CB  THR A  12     -22.824 -16.108  16.895  1.00 85.69           C  
ATOM     85  O   THR A  12     -20.148 -14.485  15.893  1.00 85.69           O  
ATOM     86  CG2 THR A  12     -24.173 -16.086  17.608  1.00 85.69           C  
ATOM     87  OG1 THR A  12     -23.035 -15.769  15.548  1.00 85.69           O  
ATOM     88  N   LYS A  13     -19.679 -16.322  17.079  1.00 86.69           N  
ATOM     89  CA  LYS A  13     -18.424 -16.581  16.353  1.00 86.69           C  
ATOM     90  C   LYS A  13     -18.665 -16.605  14.837  1.00 86.69           C  
ATOM     91  CB  LYS A  13     -17.777 -17.870  16.885  1.00 86.69           C  
ATOM     92  O   LYS A  13     -17.997 -15.882  14.110  1.00 86.69           O  
ATOM     93  CG  LYS A  13     -16.359 -18.063  16.333  1.00 86.69           C  
ATOM     94  CD  LYS A  13     -15.664 -19.265  16.982  1.00 86.69           C  
ATOM     95  CE  LYS A  13     -14.230 -19.360  16.452  1.00 86.69           C  
ATOM     96  NZ  LYS A  13     -13.475 -20.454  17.103  1.00 86.69           N  
ATOM     97  N   THR A  14     -19.682 -17.324  14.371  1.00 88.69           N  
ATOM     98  CA  THR A  14     -20.036 -17.385  12.945  1.00 88.69           C  
ATOM     99  C   THR A  14     -20.318 -16.006  12.348  1.00 88.69           C  
ATOM    100  CB  THR A  14     -21.249 -18.301  12.745  1.00 88.69           C  
ATOM    101  O   THR A  14     -19.796 -15.699  11.282  1.00 88.69           O  
ATOM    102  CG2 THR A  14     -21.475 -18.649  11.276  1.00 88.69           C  
ATOM    103  OG1 THR A  14     -21.026 -19.506  13.444  1.00 88.69           O  
ATOM    104  N   GLN A  15     -21.064 -15.142  13.045  1.00 88.00           N  
ATOM    105  CA  GLN A  15     -21.327 -13.773  12.582  1.00 88.00           C  
ATOM    106  C   GLN A  15     -20.050 -12.931  12.490  1.00 88.00           C  
ATOM    107  CB  GLN A  15     -22.328 -13.085  13.516  1.00 88.00           C  
ATOM    108  O   GLN A  15     -19.860 -12.236  11.497  1.00 88.00           O  
ATOM    109  CG  GLN A  15     -23.768 -13.573  13.293  1.00 88.00           C  
ATOM    110  CD  GLN A  15     -24.694 -13.164  14.432  1.00 88.00           C  
ATOM    111  NE2 GLN A  15     -25.956 -12.912  14.175  1.00 88.00           N  
ATOM    112  OE1 GLN A  15     -24.304 -13.131  15.590  1.00 88.00           O  
ATOM    113  N   ARG A  16     -19.148 -13.015  13.477  1.00 92.50           N  
ATOM    114  CA  ARG A  16     -17.889 -12.245  13.484  1.00 92.50           C  
ATOM    115  C   ARG A  16     -16.988 -12.606  12.302  1.00 92.50           C  
ATOM    116  CB  ARG A  16     -17.158 -12.441  14.825  1.00 92.50           C  
ATOM    117  O   ARG A  16     -16.475 -11.724  11.617  1.00 92.50           O  
ATOM    118  CG  ARG A  16     -17.950 -11.835  15.997  1.00 92.50           C  
ATOM    119  CD  ARG A  16     -17.203 -11.912  17.330  1.00 92.50           C  
ATOM    120  NE  ARG A  16     -17.248 -13.263  17.924  1.00 92.50           N  
ATOM    121  NH1 ARG A  16     -15.280 -13.074  19.056  1.00 92.50           N  
ATOM    122  NH2 ARG A  16     -16.227 -15.060  18.925  1.00 92.50           N  
ATOM    123  CZ  ARG A  16     -16.274 -13.793  18.640  1.00 92.50           C  
ATOM    124  N   TRP A  17     -16.845 -13.899  12.023  1.00 94.25           N  
ATOM    125  CA  TRP A  17     -16.034 -14.395  10.907  1.00 94.25           C  
ATOM    126  C   TRP A  17     -16.706 -14.182   9.542  1.00 94.25           C  
ATOM    127  CB  TRP A  17     -15.677 -15.861  11.174  1.00 94.25           C  
ATOM    128  O   TRP A  17     -16.025 -13.844   8.576  1.00 94.25           O  
ATOM    129  CG  TRP A  17     -14.657 -16.046  12.261  1.00 94.25           C  
ATOM    130  CD1 TRP A  17     -14.888 -16.264  13.575  1.00 94.25           C  
ATOM    131  CD2 TRP A  17     -13.208 -15.990  12.146  1.00 94.25           C  
ATOM    132  CE2 TRP A  17     -12.633 -16.169  13.441  1.00 94.25           C  
ATOM    133  CE3 TRP A  17     -12.323 -15.809  11.070  1.00 94.25           C  
ATOM    134  NE1 TRP A  17     -13.707 -16.312  14.283  1.00 94.25           N  
ATOM    135  CH2 TRP A  17     -10.398 -15.987  12.572  1.00 94.25           C  
ATOM    136  CZ2 TRP A  17     -11.254 -16.159  13.669  1.00 94.25           C  
ATOM    137  CZ3 TRP A  17     -10.937 -15.826  11.285  1.00 94.25           C  
ATOM    138  N   ALA A  18     -18.035 -14.287   9.457  1.00 93.12           N  
ATOM    139  CA  ALA A  18     -18.773 -13.906   8.254  1.00 93.12           C  
ATOM    140  C   ALA A  18     -18.643 -12.401   7.969  1.00 93.12           C  
ATOM    141  CB  ALA A  18     -20.235 -14.333   8.416  1.00 93.12           C  
ATOM    142  O   ALA A  18     -18.452 -12.003   6.823  1.00 93.12           O  
ATOM    143  N   PHE A  19     -18.678 -11.555   9.003  1.00 93.50           N  
ATOM    144  CA  PHE A  19     -18.483 -10.118   8.837  1.00 93.50           C  
ATOM    145  C   PHE A  19     -17.061  -9.774   8.389  1.00 93.50           C  
ATOM    146  CB  PHE A  19     -18.827  -9.378  10.132  1.00 93.50           C  
ATOM    147  O   PHE A  19     -16.890  -8.911   7.530  1.00 93.50           O  
ATOM    148  CG  PHE A  19     -18.816  -7.872   9.986  1.00 93.50           C  
ATOM    149  CD1 PHE A  19     -18.159  -7.086  10.945  1.00 93.50           C  
ATOM    150  CD2 PHE A  19     -19.462  -7.250   8.899  1.00 93.50           C  
ATOM    151  CE1 PHE A  19     -18.180  -5.688  10.845  1.00 93.50           C  
ATOM    152  CE2 PHE A  19     -19.428  -5.854   8.765  1.00 93.50           C  
ATOM    153  CZ  PHE A  19     -18.813  -5.070   9.752  1.00 93.50           C  
ATOM    154  N   LEU A  20     -16.049 -10.484   8.901  1.00 94.62           N  
ATOM    155  CA  LEU A  20     -14.681 -10.365   8.397  1.00 94.62           C  
ATOM    156  C   LEU A  20     -14.622 -10.645   6.891  1.00 94.62           C  
ATOM    157  CB  LEU A  20     -13.747 -11.300   9.183  1.00 94.62           C  
ATOM    158  O   LEU A  20     -14.029  -9.853   6.173  1.00 94.62           O  
ATOM    159  CG  LEU A  20     -12.279 -11.261   8.710  1.00 94.62           C  
ATOM    160  CD1 LEU A  20     -11.639  -9.894   8.958  1.00 94.62           C  
ATOM    161  CD2 LEU A  20     -11.482 -12.328   9.457  1.00 94.62           C  
ATOM    162  N   ALA A  21     -15.287 -11.696   6.399  1.00 94.00           N  
ATOM    163  CA  ALA A  21     -15.332 -11.988   4.964  1.00 94.00           C  
ATOM    164  C   ALA A  21     -15.957 -10.841   4.145  1.00 94.00           C  
ATOM    165  CB  ALA A  21     -16.077 -13.311   4.745  1.00 94.00           C  
ATOM    166  O   ALA A  21     -15.465 -10.518   3.066  1.00 94.00           O  
ATOM    167  N   VAL A  22     -16.990 -10.176   4.673  1.00 94.25           N  
ATOM    168  CA  VAL A  22     -17.612  -9.002   4.032  1.00 94.25           C  
ATOM    169  C   VAL A  22     -16.651  -7.810   3.985  1.00 94.25           C  
ATOM    170  CB  VAL A  22     -18.919  -8.616   4.751  1.00 94.25           C  
ATOM    171  O   VAL A  22     -16.489  -7.188   2.935  1.00 94.25           O  
ATOM    172  CG1 VAL A  22     -19.554  -7.357   4.157  1.00 94.25           C  
ATOM    173  CG2 VAL A  22     -19.962  -9.734   4.649  1.00 94.25           C  
ATOM    174  N   ILE A  23     -15.982  -7.508   5.101  1.00 93.50           N  
ATOM    175  CA  ILE A  23     -14.980  -6.436   5.179  1.00 93.50           C  
ATOM    176  C   ILE A  23     -13.814  -6.721   4.225  1.00 93.50           C  
ATOM    177  CB  ILE A  23     -14.497  -6.278   6.636  1.00 93.50           C  
ATOM    178  O   ILE A  23     -13.404  -5.845   3.463  1.00 93.50           O  
ATOM    179  CG1 ILE A  23     -15.626  -5.712   7.523  1.00 93.50           C  
ATOM    180  CG2 ILE A  23     -13.290  -5.335   6.696  1.00 93.50           C  
ATOM    181  CD1 ILE A  23     -15.258  -5.703   9.010  1.00 93.50           C  
ATOM    182  N   SER A  24     -13.312  -7.956   4.241  1.00 93.38           N  
ATOM    183  CA  SER A  24     -12.266  -8.441   3.346  1.00 93.38           C  
ATOM    184  C   SER A  24     -12.684  -8.347   1.880  1.00 93.38           C  
ATOM    185  CB  SER A  24     -11.927  -9.891   3.700  1.00 93.38           C  
ATOM    186  O   SER A  24     -11.866  -7.956   1.059  1.00 93.38           O  
ATOM    187  OG  SER A  24     -11.196  -9.949   4.912  1.00 93.38           O  
ATOM    188  N   GLY A  25     -13.947  -8.616   1.538  1.00 91.69           N  
ATOM    189  CA  GLY A  25     -14.463  -8.423   0.180  1.00 91.69           C  
ATOM    190  C   GLY A  25     -14.385  -6.965  -0.287  1.00 91.69           C  
ATOM    191  O   GLY A  25     -13.982  -6.705  -1.417  1.00 91.69           O  
ATOM    192  N   GLY A  26     -14.692  -6.008   0.596  1.00 91.25           N  
ATOM    193  CA  GLY A  26     -14.530  -4.580   0.304  1.00 91.25           C  
ATOM    194  C   GLY A  26     -13.069  -4.176   0.081  1.00 91.25           C  
ATOM    195  O   GLY A  26     -12.773  -3.429  -0.847  1.00 91.25           O  
ATOM    196  N   LEU A  27     -12.151  -4.705   0.895  1.00 91.12           N  
ATOM    197  CA  LEU A  27     -10.710  -4.482   0.734  1.00 91.12           C  
ATOM    198  C   LEU A  27     -10.163  -5.116  -0.552  1.00 91.12           C  
ATOM    199  CB  LEU A  27      -9.991  -5.056   1.961  1.00 91.12           C  
ATOM    200  O   LEU A  27      -9.389  -4.490  -1.269  1.00 91.12           O  
ATOM    201  CG  LEU A  27      -8.463  -4.853   1.937  1.00 91.12           C  
ATOM    202  CD1 LEU A  27      -8.081  -3.382   2.092  1.00 91.12           C  
ATOM    203  CD2 LEU A  27      -7.881  -5.673   3.080  1.00 91.12           C  
ATOM    204  N   PHE A  28     -10.582  -6.346  -0.855  1.00 91.62           N  
ATOM    205  CA  PHE A  28     -10.208  -7.052  -2.077  1.00 91.62           C  
ATOM    206  C   PHE A  28     -10.598  -6.242  -3.315  1.00 91.62           C  
ATOM    207  CB  PHE A  28     -10.896  -8.422  -2.090  1.00 91.62           C  
ATOM    208  O   PHE A  28      -9.780  -6.050  -4.207  1.00 91.62           O  
ATOM    209  CG  PHE A  28     -10.616  -9.222  -3.343  1.00 91.62           C  
ATOM    210  CD1 PHE A  28     -11.571  -9.272  -4.376  1.00 91.62           C  
ATOM    211  CD2 PHE A  28      -9.381  -9.876  -3.496  1.00 91.62           C  
ATOM    212  CE1 PHE A  28     -11.294  -9.983  -5.556  1.00 91.62           C  
ATOM    213  CE2 PHE A  28      -9.101 -10.573  -4.684  1.00 91.62           C  
ATOM    214  CZ  PHE A  28     -10.057 -10.631  -5.710  1.00 91.62           C  
ATOM    215  N   LEU A  29     -11.821  -5.711  -3.324  1.00 90.38           N  
ATOM    216  CA  LEU A  29     -12.339  -4.859  -4.390  1.00 90.38           C  
ATOM    217  C   LEU A  29     -11.523  -3.569  -4.562  1.00 90.38           C  
ATOM    218  CB  LEU A  29     -13.829  -4.653  -4.087  1.00 90.38           C  
ATOM    219  O   LEU A  29     -11.209  -3.203  -5.688  1.00 90.38           O  
ATOM    220  CG  LEU A  29     -14.538  -3.533  -4.864  1.00 90.38           C  
ATOM    221  CD1 LEU A  29     -16.017  -3.885  -4.979  1.00 90.38           C  
ATOM    222  CD2 LEU A  29     -14.446  -2.211  -4.107  1.00 90.38           C  
ATOM    223  N   ILE A  30     -11.114  -2.925  -3.465  1.00 91.00           N  
ATOM    224  CA  ILE A  30     -10.211  -1.762  -3.498  1.00 91.00           C  
ATOM    225  C   ILE A  30      -8.856  -2.123  -4.128  1.00 91.00           C  
ATOM    226  CB  ILE A  30     -10.064  -1.202  -2.061  1.00 91.00           C  
ATOM    227  O   ILE A  30      -8.345  -1.379  -4.966  1.00 91.00           O  
ATOM    228  CG1 ILE A  30     -11.324  -0.387  -1.703  1.00 91.00           C  
ATOM    229  CG2 ILE A  30      -8.767  -0.399  -1.856  1.00 91.00           C  
ATOM    230  CD1 ILE A  30     -11.442  -0.065  -0.209  1.00 91.00           C  
ATOM    231  N   GLY A  31      -8.283  -3.266  -3.739  1.00 87.88           N  
ATOM    232  CA  GLY A  31      -7.010  -3.747  -4.276  1.00 87.88           C  
ATOM    233  C   GLY A  31      -7.084  -4.045  -5.774  1.00 87.88           C  
ATOM    234  O   GLY A  31      -6.243  -3.559  -6.528  1.00 87.88           O  
ATOM    235  N   VAL A  32      -8.119  -4.780  -6.197  1.00 88.62           N  
ATOM    236  CA  VAL A  32      -8.362  -5.141  -7.602  1.00 88.62           C  
ATOM    237  C   VAL A  32      -8.569  -3.897  -8.455  1.00 88.62           C  
ATOM    238  CB  VAL A  32      -9.569  -6.095  -7.726  1.00 88.62           C  
ATOM    239  O   VAL A  32      -7.910  -3.760  -9.477  1.00 88.62           O  
ATOM    240  CG1 VAL A  32     -10.068  -6.296  -9.166  1.00 88.62           C  
ATOM    241  CG2 VAL A  32      -9.202  -7.483  -7.191  1.00 88.62           C  
ATOM    242  N   ASP A  33      -9.434  -2.970  -8.039  1.00 90.12           N  
ATOM    243  CA  ASP A  33      -9.724  -1.750  -8.803  1.00 90.12           C  
ATOM    244  C   ASP A  33      -8.482  -0.872  -9.017  1.00 90.12           C  
ATOM    245  CB  ASP A  33     -10.792  -0.953  -8.056  1.00 90.12           C  
ATOM    246  O   ASP A  33      -8.310  -0.257 -10.071  1.00 90.12           O  
ATOM    247  CG  ASP A  33     -11.123   0.361  -8.768  1.00 90.12           C  
ATOM    248  OD1 ASP A  33     -11.909   0.327  -9.741  1.00 90.12           O  
ATOM    249  OD2 ASP A  33     -10.612   1.417  -8.324  1.00 90.12           O  
ATOM    250  N   ASN A  34      -7.583  -0.821  -8.033  1.00 86.75           N  
ATOM    251  CA  ASN A  34      -6.361  -0.048  -8.183  1.00 86.75           C  
ATOM    252  C   ASN A  34      -5.364  -0.724  -9.137  1.00 86.75           C  
ATOM    253  CB  ASN A  34      -5.767   0.228  -6.798  1.00 86.75           C  
ATOM    254  O   ASN A  34      -4.751  -0.044  -9.959  1.00 86.75           O  
ATOM    255  CG  ASN A  34      -4.678   1.282  -6.873  1.00 86.75           C  
ATOM    256  ND2 ASN A  34      -3.553   1.051  -6.239  1.00 86.75           N  
ATOM    257  OD1 ASN A  34      -4.837   2.336  -7.475  1.00 86.75           O  
ATOM    258  N   SER A  35      -5.201  -2.049  -9.057  1.00 83.69           N  
ATOM    259  CA  SER A  35      -4.198  -2.756  -9.860  1.00 83.69           C  
ATOM    260  C   SER A  35      -4.668  -3.130 -11.273  1.00 83.69           C  
ATOM    261  CB  SER A  35      -3.643  -3.958  -9.103  1.00 83.69           C  
ATOM    262  O   SER A  35      -3.855  -3.145 -12.196  1.00 83.69           O  
ATOM    263  OG  SER A  35      -4.646  -4.890  -8.796  1.00 83.69           O  
ATOM    264  N   ILE A  36      -5.971  -3.346 -11.491  1.00 86.50           N  
ATOM    265  CA  ILE A  36      -6.561  -3.664 -12.807  1.00 86.50           C  
ATOM    266  C   ILE A  36      -6.310  -2.559 -13.841  1.00 86.50           C  
ATOM    267  CB  ILE A  36      -8.076  -3.935 -12.631  1.00 86.50           C  
ATOM    268  O   ILE A  36      -6.178  -2.812 -15.041  1.00 86.50           O  
ATOM    269  CG1 ILE A  36      -8.651  -4.747 -13.791  1.00 86.50           C  
ATOM    270  CG2 ILE A  36      -8.904  -2.653 -12.441  1.00 86.50           C  
ATOM    271  CD1 ILE A  36     -10.013  -5.379 -13.456  1.00 86.50           C  
ATOM    272  N   LEU A  37      -6.203  -1.315 -13.367  1.00 84.81           N  
ATOM    273  CA  LEU A  37      -6.051  -0.139 -14.207  1.00 84.81           C  
ATOM    274  C   LEU A  37      -4.723  -0.130 -14.965  1.00 84.81           C  
ATOM    275  CB  LEU A  37      -6.180   1.097 -13.311  1.00 84.81           C  
ATOM    276  O   LEU A  37      -4.684   0.349 -16.094  1.00 84.81           O  
ATOM    277  CG  LEU A  37      -6.225   2.421 -14.090  1.00 84.81           C  
ATOM    278  CD1 LEU A  37      -7.499   2.538 -14.931  1.00 84.81           C  
ATOM    279  CD2 LEU A  37      -6.203   3.555 -13.073  1.00 84.81           C  
ATOM    280  N   TYR A  38      -3.653  -0.677 -14.383  1.00 79.88           N  
ATOM    281  CA  TYR A  38      -2.354  -0.756 -15.057  1.00 79.88           C  
ATOM    282  C   TYR A  38      -2.426  -1.625 -16.317  1.00 79.88           C  
ATOM    283  CB  TYR A  38      -1.291  -1.275 -14.083  1.00 79.88           C  
ATOM    284  O   TYR A  38      -1.801  -1.296 -17.323  1.00 79.88           O  
ATOM    285  CG  TYR A  38      -1.000  -0.322 -12.940  1.00 79.88           C  
ATOM    286  CD1 TYR A  38      -0.129   0.768 -13.127  1.00 79.88           C  
ATOM    287  CD2 TYR A  38      -1.608  -0.519 -11.690  1.00 79.88           C  
ATOM    288  CE1 TYR A  38       0.144   1.646 -12.059  1.00 79.88           C  
ATOM    289  CE2 TYR A  38      -1.355   0.361 -10.621  1.00 79.88           C  
ATOM    290  OH  TYR A  38      -0.198   2.282  -9.770  1.00 79.88           O  
ATOM    291  CZ  TYR A  38      -0.468   1.440 -10.802  1.00 79.88           C  
ATOM    292  N   THR A  39      -3.248  -2.678 -16.295  1.00 77.50           N  
ATOM    293  CA  THR A  39      -3.519  -3.535 -17.458  1.00 77.50           C  
ATOM    294  C   THR A  39      -4.472  -2.867 -18.451  1.00 77.50           C  
ATOM    295  CB  THR A  39      -4.094  -4.879 -16.986  1.00 77.50           C  
ATOM    296  O   THR A  39      -4.293  -3.002 -19.658  1.00 77.50           O  
ATOM    297  CG2 THR A  39      -4.223  -5.913 -18.101  1.00 77.50           C  
ATOM    298  OG1 THR A  39      -3.236  -5.437 -16.019  1.00 77.50           O  
ATOM    299  N   ALA A  40      -5.462  -2.112 -17.968  1.00 83.44           N  
ATOM    300  CA  ALA A  40      -6.460  -1.457 -18.816  1.00 83.44           C  
ATOM    301  C   ALA A  40      -5.976  -0.154 -19.476  1.00 83.44           C  
ATOM    302  CB  ALA A  40      -7.716  -1.217 -17.969  1.00 83.44           C  
ATOM    303  O   ALA A  40      -6.552   0.283 -20.474  1.00 83.44           O  
ATOM    304  N   LEU A  41      -4.938   0.489 -18.932  1.00 84.50           N  
ATOM    305  CA  LEU A  41      -4.508   1.827 -19.338  1.00 84.50           C  
ATOM    306  C   LEU A  41      -4.196   1.972 -20.838  1.00 84.50           C  
ATOM    307  CB  LEU A  41      -3.316   2.270 -18.473  1.00 84.50           C  
ATOM    308  O   LEU A  41      -4.635   2.974 -21.405  1.00 84.50           O  
ATOM    309  CG  LEU A  41      -2.895   3.729 -18.713  1.00 84.50           C  
ATOM    310  CD1 LEU A  41      -3.913   4.708 -18.121  1.00 84.50           C  
ATOM    311  CD2 LEU A  41      -1.529   3.939 -18.075  1.00 84.50           C  
ATOM    312  N   PRO A  42      -3.482   1.043 -21.508  1.00 82.00           N  
ATOM    313  CA  PRO A  42      -3.210   1.174 -22.939  1.00 82.00           C  
ATOM    314  C   PRO A  42      -4.500   1.239 -23.768  1.00 82.00           C  
ATOM    315  CB  PRO A  42      -2.337  -0.032 -23.310  1.00 82.00           C  
ATOM    316  O   PRO A  42      -4.669   2.158 -24.569  1.00 82.00           O  
ATOM    317  CG  PRO A  42      -1.688  -0.428 -21.984  1.00 82.00           C  
ATOM    318  CD  PRO A  42      -2.799  -0.135 -20.983  1.00 82.00           C  
ATOM    319  N   LEU A  43      -5.449   0.340 -23.489  1.00 83.00           N  
ATOM    320  CA  LEU A  43      -6.751   0.293 -24.156  1.00 83.00           C  
ATOM    321  C   LEU A  43      -7.586   1.550 -23.866  1.00 83.00           C  
ATOM    322  CB  LEU A  43      -7.479  -0.977 -23.681  1.00 83.00           C  
ATOM    323  O   LEU A  43      -8.219   2.104 -24.762  1.00 83.00           O  
ATOM    324  CG  LEU A  43      -8.795  -1.254 -24.429  1.00 83.00           C  
ATOM    325  CD1 LEU A  43      -8.542  -1.671 -25.877  1.00 83.00           C  
ATOM    326  CD2 LEU A  43      -9.544  -2.377 -23.719  1.00 83.00           C  
ATOM    327  N   LEU A  44      -7.558   2.039 -22.622  1.00 85.19           N  
ATOM    328  CA  LEU A  44      -8.224   3.284 -22.233  1.00 85.19           C  
ATOM    329  C   LEU A  44      -7.663   4.493 -22.987  1.00 85.19           C  
ATOM    330  CB  LEU A  44      -8.061   3.505 -20.720  1.00 85.19           C  
ATOM    331  O   LEU A  44      -8.429   5.361 -23.403  1.00 85.19           O  
ATOM    332  CG  LEU A  44      -8.914   2.575 -19.848  1.00 85.19           C  
ATOM    333  CD1 LEU A  44      -8.505   2.717 -18.381  1.00 85.19           C  
ATOM    334  CD2 LEU A  44     -10.387   2.939 -19.950  1.00 85.19           C  
ATOM    335  N   ARG A  45      -6.338   4.561 -23.174  1.00 85.44           N  
ATOM    336  CA  ARG A  45      -5.697   5.649 -23.926  1.00 85.44           C  
ATOM    337  C   ARG A  45      -6.124   5.649 -25.384  1.00 85.44           C  
ATOM    338  CB  ARG A  45      -4.168   5.567 -23.829  1.00 85.44           C  
ATOM    339  O   ARG A  45      -6.435   6.716 -25.905  1.00 85.44           O  
ATOM    340  CG  ARG A  45      -3.649   6.027 -22.463  1.00 85.44           C  
ATOM    341  CD  ARG A  45      -2.119   5.952 -22.398  1.00 85.44           C  
ATOM    342  NE  ARG A  45      -1.487   7.001 -23.225  1.00 85.44           N  
ATOM    343  NH1 ARG A  45       0.690   6.691 -22.546  1.00 85.44           N  
ATOM    344  NH2 ARG A  45       0.215   8.264 -24.052  1.00 85.44           N  
ATOM    345  CZ  ARG A  45      -0.202   7.310 -23.270  1.00 85.44           C  
ATOM    346  N   GLU A  46      -6.163   4.475 -26.002  1.00 86.00           N  
ATOM    347  CA  GLU A  46      -6.592   4.310 -27.388  1.00 86.00           C  
ATOM    348  C   GLU A  46      -8.065   4.704 -27.567  1.00 86.00           C  
ATOM    349  CB  GLU A  46      -6.328   2.856 -27.800  1.00 86.00           C  
ATOM    350  O   GLU A  46      -8.381   5.574 -28.375  1.00 86.00           O  
ATOM    351  CG  GLU A  46      -6.580   2.619 -29.294  1.00 86.00           C  
ATOM    352  CD  GLU A  46      -6.416   1.146 -29.697  1.00 86.00           C  
ATOM    353  OE1 GLU A  46      -6.796   0.833 -30.846  1.00 86.00           O  
ATOM    354  OE2 GLU A  46      -5.944   0.345 -28.858  1.00 86.00           O  
ATOM    355  N   GLN A  47      -8.967   4.130 -26.766  1.00 88.19           N  
ATOM    356  CA  GLN A  47     -10.408   4.293 -26.973  1.00 88.19           C  
ATOM    357  C   GLN A  47     -10.966   5.642 -26.506  1.00 88.19           C  
ATOM    358  CB  GLN A  47     -11.169   3.143 -26.306  1.00 88.19           C  
ATOM    359  O   GLN A  47     -11.957   6.114 -27.059  1.00 88.19           O  
ATOM    360  CG  GLN A  47     -10.842   1.796 -26.971  1.00 88.19           C  
ATOM    361  CD  GLN A  47     -11.860   0.708 -26.657  1.00 88.19           C  
ATOM    362  NE2 GLN A  47     -11.593  -0.519 -27.037  1.00 88.19           N  
ATOM    363  OE1 GLN A  47     -12.927   0.929 -26.110  1.00 88.19           O  
ATOM    364  N   LEU A  48     -10.348   6.284 -25.508  1.00 88.75           N  
ATOM    365  CA  LEU A  48     -10.750   7.619 -25.043  1.00 88.75           C  
ATOM    366  C   LEU A  48      -9.923   8.745 -25.677  1.00 88.75           C  
ATOM    367  CB  LEU A  48     -10.719   7.678 -23.502  1.00 88.75           C  
ATOM    368  O   LEU A  48     -10.105   9.902 -25.293  1.00 88.75           O  
ATOM    369  CG  LEU A  48     -11.702   6.716 -22.810  1.00 88.75           C  
ATOM    370  CD1 LEU A  48     -11.435   6.699 -21.305  1.00 88.75           C  
ATOM    371  CD2 LEU A  48     -13.155   7.152 -23.027  1.00 88.75           C  
ATOM    372  N   ALA A  49      -9.006   8.415 -26.599  1.00 88.00           N  
ATOM    373  CA  ALA A  49      -8.011   9.335 -27.153  1.00 88.00           C  
ATOM    374  C   ALA A  49      -7.311  10.163 -26.054  1.00 88.00           C  
ATOM    375  CB  ALA A  49      -8.654  10.167 -28.272  1.00 88.00           C  
ATOM    376  O   ALA A  49      -7.146  11.380 -26.165  1.00 88.00           O  
ATOM    377  N   ALA A  50      -6.960   9.504 -24.943  1.00 88.31           N  
ATOM    378  CA  ALA A  50      -6.485  10.188 -23.748  1.00 88.31           C  
ATOM    379  C   ALA A  50      -5.054  10.704 -23.942  1.00 88.31           C  
ATOM    380  CB  ALA A  50      -6.616   9.287 -22.514  1.00 88.31           C  
ATOM    381  O   ALA A  50      -4.141   9.957 -24.310  1.00 88.31           O  
ATOM    382  N   THR A  51      -4.842  11.980 -23.623  1.00 88.44           N  
ATOM    383  CA  THR A  51      -3.505  12.581 -23.605  1.00 88.44           C  
ATOM    384  C   THR A  51      -2.643  11.962 -22.502  1.00 88.44           C  
ATOM    385  CB  THR A  51      -3.556  14.110 -23.450  1.00 88.44           C  
ATOM    386  O   THR A  51      -3.152  11.365 -21.552  1.00 88.44           O  
ATOM    387  CG2 THR A  51      -4.481  14.783 -24.465  1.00 88.44           C  
ATOM    388  OG1 THR A  51      -3.985  14.502 -22.164  1.00 88.44           O  
ATOM    389  N   GLU A  52      -1.322  12.132 -22.579  1.00 79.31           N  
ATOM    390  CA  GLU A  52      -0.402  11.658 -21.533  1.00 79.31           C  
ATOM    391  C   GLU A  52      -0.764  12.211 -20.152  1.00 79.31           C  
ATOM    392  CB  GLU A  52       1.029  12.070 -21.882  1.00 79.31           C  
ATOM    393  O   GLU A  52      -0.838  11.465 -19.176  1.00 79.31           O  
ATOM    394  CG  GLU A  52       1.527  11.272 -23.088  1.00 79.31           C  
ATOM    395  CD  GLU A  52       2.981  11.565 -23.454  1.00 79.31           C  
ATOM    396  OE1 GLU A  52       3.471  10.794 -24.305  1.00 79.31           O  
ATOM    397  OE2 GLU A  52       3.557  12.515 -22.884  1.00 79.31           O  
ATOM    398  N   THR A  53      -1.095  13.502 -20.078  1.00 83.88           N  
ATOM    399  CA  THR A  53      -1.548  14.142 -18.840  1.00 83.88           C  
ATOM    400  C   THR A  53      -2.823  13.495 -18.301  1.00 83.88           C  
ATOM    401  CB  THR A  53      -1.796  15.637 -19.077  1.00 83.88           C  
ATOM    402  O   THR A  53      -2.927  13.250 -17.101  1.00 83.88           O  
ATOM    403  CG2 THR A  53      -2.059  16.412 -17.788  1.00 83.88           C  
ATOM    404  OG1 THR A  53      -0.690  16.231 -19.713  1.00 83.88           O  
ATOM    405  N   GLN A  54      -3.794  13.184 -19.163  1.00 87.69           N  
ATOM    406  CA  GLN A  54      -5.030  12.524 -18.740  1.00 87.69           C  
ATOM    407  C   GLN A  54      -4.771  11.096 -18.255  1.00 87.69           C  
ATOM    408  CB  GLN A  54      -6.031  12.510 -19.894  1.00 87.69           C  
ATOM    409  O   GLN A  54      -5.300  10.716 -17.215  1.00 87.69           O  
ATOM    410  CG  GLN A  54      -6.635  13.896 -20.156  1.00 87.69           C  
ATOM    411  CD  GLN A  54      -7.426  13.930 -21.457  1.00 87.69           C  
ATOM    412  NE2 GLN A  54      -8.406  14.792 -21.583  1.00 87.69           N  
ATOM    413  OE1 GLN A  54      -7.194  13.189 -22.392  1.00 87.69           O  
ATOM    414  N   ALA A  55      -3.925  10.330 -18.946  1.00 83.12           N  
ATOM    415  CA  ALA A  55      -3.529   8.987 -18.523  1.00 83.12           C  
ATOM    416  C   ALA A  55      -2.875   8.997 -17.130  1.00 83.12           C  
ATOM    417  CB  ALA A  55      -2.592   8.409 -19.589  1.00 83.12           C  
ATOM    418  O   ALA A  55      -3.226   8.187 -16.271  1.00 83.12           O  
ATOM    419  N   LEU A  56      -1.992   9.968 -16.871  1.00 82.12           N  
ATOM    420  CA  LEU A  56      -1.392  10.163 -15.551  1.00 82.12           C  
ATOM    421  C   LEU A  56      -2.449  10.473 -14.485  1.00 82.12           C  
ATOM    422  CB  LEU A  56      -0.345  11.290 -15.615  1.00 82.12           C  
ATOM    423  O   LEU A  56      -2.392   9.912 -13.391  1.00 82.12           O  
ATOM    424  CG  LEU A  56       0.939  10.933 -16.383  1.00 82.12           C  
ATOM    425  CD1 LEU A  56       1.799  12.188 -16.530  1.00 82.12           C  
ATOM    426  CD2 LEU A  56       1.759   9.864 -15.658  1.00 82.12           C  
ATOM    427  N   TRP A  57      -3.429  11.328 -14.782  1.00 89.56           N  
ATOM    428  CA  TRP A  57      -4.505  11.645 -13.840  1.00 89.56           C  
ATOM    429  C   TRP A  57      -5.482  10.486 -13.615  1.00 89.56           C  
ATOM    430  CB  TRP A  57      -5.231  12.918 -14.279  1.00 89.56           C  
ATOM    431  O   TRP A  57      -5.957  10.323 -12.493  1.00 89.56           O  
ATOM    432  CG  TRP A  57      -4.559  14.173 -13.825  1.00 89.56           C  
ATOM    433  CD1 TRP A  57      -3.901  15.055 -14.607  1.00 89.56           C  
ATOM    434  CD2 TRP A  57      -4.448  14.688 -12.464  1.00 89.56           C  
ATOM    435  CE2 TRP A  57      -3.696  15.900 -12.500  1.00 89.56           C  
ATOM    436  CE3 TRP A  57      -4.905  14.246 -11.203  1.00 89.56           C  
ATOM    437  NE1 TRP A  57      -3.383  16.073 -13.831  1.00 89.56           N  
ATOM    438  CH2 TRP A  57      -3.885  16.176 -10.104  1.00 89.56           C  
ATOM    439  CZ2 TRP A  57      -3.412  16.640 -11.344  1.00 89.56           C  
ATOM    440  CZ3 TRP A  57      -4.628  14.982 -10.036  1.00 89.56           C  
ATOM    441  N   ILE A  58      -5.742   9.649 -14.624  1.00 89.69           N  
ATOM    442  CA  ILE A  58      -6.584   8.447 -14.498  1.00 89.69           C  
ATOM    443  C   ILE A  58      -6.003   7.498 -13.436  1.00 89.69           C  
ATOM    444  CB  ILE A  58      -6.748   7.773 -15.888  1.00 89.69           C  
ATOM    445  O   ILE A  58      -6.742   6.958 -12.608  1.00 89.69           O  
ATOM    446  CG1 ILE A  58      -7.719   8.584 -16.775  1.00 89.69           C  
ATOM    447  CG2 ILE A  58      -7.257   6.327 -15.769  1.00 89.69           C  
ATOM    448  CD1 ILE A  58      -7.655   8.238 -18.270  1.00 89.69           C  
ATOM    449  N   ILE A  59      -4.675   7.348 -13.409  1.00 85.12           N  
ATOM    450  CA  ILE A  59      -3.978   6.525 -12.413  1.00 85.12           C  
ATOM    451  C   ILE A  59      -3.901   7.241 -11.065  1.00 85.12           C  
ATOM    452  CB  ILE A  59      -2.573   6.137 -12.916  1.00 85.12           C  
ATOM    453  O   ILE A  59      -4.194   6.645 -10.033  1.00 85.12           O  
ATOM    454  CG1 ILE A  59      -2.642   5.367 -14.251  1.00 85.12           C  
ATOM    455  CG2 ILE A  59      -1.826   5.285 -11.869  1.00 85.12           C  
ATOM    456  CD1 ILE A  59      -1.255   5.218 -14.886  1.00 85.12           C  
ATOM    457  N   ASN A  60      -3.507   8.517 -11.055  1.00 85.38           N  
ATOM    458  CA  ASN A  60      -3.109   9.197  -9.823  1.00 85.38           C  
ATOM    459  C   ASN A  60      -4.262   9.828  -9.030  1.00 85.38           C  
ATOM    460  CB  ASN A  60      -2.013  10.226 -10.136  1.00 85.38           C  
ATOM    461  O   ASN A  60      -4.100  10.018  -7.827  1.00 85.38           O  
ATOM    462  CG  ASN A  60      -0.679   9.574 -10.454  1.00 85.38           C  
ATOM    463  ND2 ASN A  60      -0.184   9.720 -11.656  1.00 85.38           N  
ATOM    464  OD1 ASN A  60      -0.057   8.947  -9.608  1.00 85.38           O  
ATOM    465  N   ALA A  61      -5.415  10.136  -9.638  1.00 90.06           N  
ATOM    466  CA  ALA A  61      -6.527  10.777  -8.926  1.00 90.06           C  
ATOM    467  C   ALA A  61      -7.056   9.914  -7.768  1.00 90.06           C  
ATOM    468  CB  ALA A  61      -7.645  11.098  -9.924  1.00 90.06           C  
ATOM    469  O   ALA A  61      -7.280  10.417  -6.669  1.00 90.06           O  
ATOM    470  N   TYR A  62      -7.200   8.609  -7.996  1.00 90.88           N  
ATOM    471  CA  TYR A  62      -7.663   7.656  -6.988  1.00 90.88           C  
ATOM    472  C   TYR A  62      -6.763   7.592  -5.742  1.00 90.88           C  
ATOM    473  CB  TYR A  62      -7.835   6.288  -7.643  1.00 90.88           C  
ATOM    474  O   TYR A  62      -7.253   7.938  -4.665  1.00 90.88           O  
ATOM    475  CG  TYR A  62      -8.141   5.173  -6.666  1.00 90.88           C  
ATOM    476  CD1 TYR A  62      -7.116   4.427  -6.046  1.00 90.88           C  
ATOM    477  CD2 TYR A  62      -9.482   4.888  -6.376  1.00 90.88           C  
ATOM    478  CE1 TYR A  62      -7.432   3.434  -5.106  1.00 90.88           C  
ATOM    479  CE2 TYR A  62      -9.807   3.884  -5.451  1.00 90.88           C  
ATOM    480  OH  TYR A  62      -9.104   2.200  -3.928  1.00 90.88           O  
ATOM    481  CZ  TYR A  62      -8.782   3.163  -4.814  1.00 90.88           C  
ATOM    482  N   PRO A  63      -5.467   7.217  -5.839  1.00 85.44           N  
ATOM    483  CA  PRO A  63      -4.614   7.093  -4.660  1.00 85.44           C  
ATOM    484  C   PRO A  63      -4.372   8.449  -3.987  1.00 85.44           C  
ATOM    485  CB  PRO A  63      -3.315   6.450  -5.157  1.00 85.44           C  
ATOM    486  O   PRO A  63      -4.232   8.508  -2.771  1.00 85.44           O  
ATOM    487  CG  PRO A  63      -3.238   6.883  -6.619  1.00 85.44           C  
ATOM    488  CD  PRO A  63      -4.703   6.881  -7.035  1.00 85.44           C  
ATOM    489  N   LEU A  64      -4.390   9.557  -4.742  1.00 86.19           N  
ATOM    490  CA  LEU A  64      -4.237  10.902  -4.185  1.00 86.19           C  
ATOM    491  C   LEU A  64      -5.401  11.276  -3.257  1.00 86.19           C  
ATOM    492  CB  LEU A  64      -4.116  11.900  -5.349  1.00 86.19           C  
ATOM    493  O   LEU A  64      -5.177  11.723  -2.130  1.00 86.19           O  
ATOM    494  CG  LEU A  64      -3.799  13.339  -4.914  1.00 86.19           C  
ATOM    495  CD1 LEU A  64      -2.357  13.436  -4.414  1.00 86.19           C  
ATOM    496  CD2 LEU A  64      -3.972  14.283  -6.103  1.00 86.19           C  
ATOM    497  N   LEU A  65      -6.640  11.093  -3.726  1.00 89.38           N  
ATOM    498  CA  LEU A  65      -7.835  11.362  -2.923  1.00 89.38           C  
ATOM    499  C   LEU A  65      -7.971  10.349  -1.791  1.00 89.38           C  
ATOM    500  CB  LEU A  65      -9.095  11.358  -3.812  1.00 89.38           C  
ATOM    501  O   LEU A  65      -8.341  10.737  -0.683  1.00 89.38           O  
ATOM    502  CG  LEU A  65      -9.464  12.704  -4.462  1.00 89.38           C  
ATOM    503  CD1 LEU A  65      -9.824  13.764  -3.416  1.00 89.38           C  
ATOM    504  CD2 LEU A  65      -8.380  13.291  -5.366  1.00 89.38           C  
ATOM    505  N   MET A  66      -7.632   9.084  -2.059  1.00 89.38           N  
ATOM    506  CA  MET A  66      -7.606   8.035  -1.051  1.00 89.38           C  
ATOM    507  C   MET A  66      -6.698   8.452   0.109  1.00 89.38           C  
ATOM    508  CB  MET A  66      -7.193   6.694  -1.667  1.00 89.38           C  
ATOM    509  O   MET A  66      -7.188   8.690   1.211  1.00 89.38           O  
ATOM    510  CG  MET A  66      -7.321   5.544  -0.665  1.00 89.38           C  
ATOM    511  SD  MET A  66      -6.655   3.981  -1.289  1.00 89.38           S  
ATOM    512  CE  MET A  66      -4.874   4.269  -1.042  1.00 89.38           C  
ATOM    513  N   ALA A  67      -5.404   8.645  -0.157  1.00 84.69           N  
ATOM    514  CA  ALA A  67      -4.396   8.929   0.856  1.00 84.69           C  
ATOM    515  C   ALA A  67      -4.690  10.209   1.652  1.00 84.69           C  
ATOM    516  CB  ALA A  67      -3.031   9.009   0.168  1.00 84.69           C  
ATOM    517  O   ALA A  67      -4.584  10.234   2.879  1.00 84.69           O  
ATOM    518  N   GLY A  68      -5.099  11.281   0.969  1.00 84.81           N  
ATOM    519  CA  GLY A  68      -5.330  12.564   1.624  1.00 84.81           C  
ATOM    520  C   GLY A  68      -6.580  12.611   2.509  1.00 84.81           C  
ATOM    521  O   GLY A  68      -6.627  13.394   3.458  1.00 84.81           O  
ATOM    522  N   LEU A  69      -7.584  11.772   2.242  1.00 90.44           N  
ATOM    523  CA  LEU A  69      -8.822  11.741   3.024  1.00 90.44           C  
ATOM    524  C   LEU A  69      -8.796  10.743   4.186  1.00 90.44           C  
ATOM    525  CB  LEU A  69     -10.010  11.498   2.083  1.00 90.44           C  
ATOM    526  O   LEU A  69      -9.625  10.885   5.086  1.00 90.44           O  
ATOM    527  CG  LEU A  69     -10.327  12.682   1.153  1.00 90.44           C  
ATOM    528  CD1 LEU A  69     -11.433  12.271   0.186  1.00 90.44           C  
ATOM    529  CD2 LEU A  69     -10.815  13.911   1.928  1.00 90.44           C  
ATOM    530  N   LEU A  70      -7.841   9.801   4.221  1.00 89.25           N  
ATOM    531  CA  LEU A  70      -7.742   8.746   5.243  1.00 89.25           C  
ATOM    532  C   LEU A  70      -7.881   9.272   6.676  1.00 89.25           C  
ATOM    533  CB  LEU A  70      -6.378   8.038   5.129  1.00 89.25           C  
ATOM    534  O   LEU A  70      -8.655   8.728   7.465  1.00 89.25           O  
ATOM    535  CG  LEU A  70      -6.249   7.021   3.987  1.00 89.25           C  
ATOM    536  CD1 LEU A  70      -4.774   6.676   3.831  1.00 89.25           C  
ATOM    537  CD2 LEU A  70      -7.078   5.760   4.228  1.00 89.25           C  
ATOM    538  N   LEU A  71      -7.144  10.329   7.037  1.00 87.38           N  
ATOM    539  CA  LEU A  71      -7.167  10.883   8.399  1.00 87.38           C  
ATOM    540  C   LEU A  71      -8.535  11.488   8.752  1.00 87.38           C  
ATOM    541  CB  LEU A  71      -6.025  11.907   8.538  1.00 87.38           C  
ATOM    542  O   LEU A  71      -9.038  11.342   9.871  1.00 87.38           O  
ATOM    543  CG  LEU A  71      -5.787  12.369   9.990  1.00 87.38           C  
ATOM    544  CD1 LEU A  71      -5.266  11.239  10.883  1.00 87.38           C  
ATOM    545  CD2 LEU A  71      -4.760  13.500  10.018  1.00 87.38           C  
ATOM    546  N   GLY A  72      -9.158  12.140   7.773  1.00 89.56           N  
ATOM    547  CA  GLY A  72     -10.477  12.741   7.892  1.00 89.56           C  
ATOM    548  C   GLY A  72     -11.588  11.726   8.077  1.00 89.56           C  
ATOM    549  O   GLY A  72     -12.406  11.848   8.988  1.00 89.56           O  
ATOM    550  N   THR A  73     -11.615  10.714   7.217  1.00 91.56           N  
ATOM    551  CA  THR A  73     -12.655   9.683   7.204  1.00 91.56           C  
ATOM    552  C   THR A  73     -12.539   8.738   8.397  1.00 91.56           C  
ATOM    553  CB  THR A  73     -12.602   8.875   5.905  1.00 91.56           C  
ATOM    554  O   THR A  73     -13.562   8.367   8.971  1.00 91.56           O  
ATOM    555  CG2 THR A  73     -12.961   9.718   4.679  1.00 91.56           C  
ATOM    556  OG1 THR A  73     -11.300   8.381   5.749  1.00 91.56           O  
ATOM    557  N   GLY A  74     -11.331   8.392   8.853  1.00 89.44           N  
ATOM    558  CA  GLY A  74     -11.168   7.546  10.041  1.00 89.44           C  
ATOM    559  C   GLY A  74     -11.706   8.205  11.310  1.00 89.44           C  
ATOM    560  O   GLY A  74     -12.495   7.606  12.044  1.00 89.44           O  
ATOM    561  N   THR A  75     -11.364   9.474  11.531  1.00 87.88           N  
ATOM    562  CA  THR A  75     -11.861  10.253  12.679  1.00 87.88           C  
ATOM    563  C   THR A  75     -13.349  10.590  12.571  1.00 87.88           C  
ATOM    564  CB  THR A  75     -11.078  11.556  12.840  1.00 87.88           C  
ATOM    565  O   THR A  75     -14.043  10.606  13.592  1.00 87.88           O  
ATOM    566  CG2 THR A  75      -9.626  11.319  13.246  1.00 87.88           C  
ATOM    567  OG1 THR A  75     -11.097  12.262  11.625  1.00 87.88           O  
ATOM    568  N   LEU A  76     -13.867  10.809  11.356  1.00 90.75           N  
ATOM    569  CA  LEU A  76     -15.306  10.924  11.108  1.00 90.75           C  
ATOM    570  C   LEU A  76     -16.026   9.620  11.472  1.00 90.75           C  
ATOM    571  CB  LEU A  76     -15.548  11.301   9.635  1.00 90.75           C  
ATOM    572  O   LEU A  76     -17.085   9.659  12.098  1.00 90.75           O  
ATOM    573  CG  LEU A  76     -17.026  11.475   9.245  1.00 90.75           C  
ATOM    574  CD1 LEU A  76     -17.747  12.535  10.082  1.00 90.75           C  
ATOM    575  CD2 LEU A  76     -17.122  11.891   7.778  1.00 90.75           C  
ATOM    576  N   GLY A  77     -15.424   8.472  11.152  1.00 88.06           N  
ATOM    577  CA  GLY A  77     -15.914   7.152  11.541  1.00 88.06           C  
ATOM    578  C   GLY A  77     -16.002   6.959  13.048  1.00 88.06           C  
ATOM    579  O   GLY A  77     -17.006   6.432  13.519  1.00 88.06           O  
ATOM    580  N   ASP A  78     -15.044   7.481  13.816  1.00 88.44           N  
ATOM    581  CA  ASP A  78     -15.131   7.455  15.282  1.00 88.44           C  
ATOM    582  C   ASP A  78     -16.331   8.278  15.815  1.00 88.44           C  
ATOM    583  CB  ASP A  78     -13.858   8.035  15.907  1.00 88.44           C  
ATOM    584  O   ASP A  78     -16.823   8.015  16.913  1.00 88.44           O  
ATOM    585  CG  ASP A  78     -12.529   7.307  15.668  1.00 88.44           C  
ATOM    586  OD1 ASP A  78     -12.480   6.066  15.585  1.00 88.44           O  
ATOM    587  OD2 ASP A  78     -11.513   8.043  15.689  1.00 88.44           O  
ATOM    588  N   LYS A  79     -16.806   9.290  15.068  1.00 90.06           N  
ATOM    589  CA  LYS A  79     -17.968  10.123  15.431  1.00 90.06           C  
ATOM    590  C   LYS A  79     -19.288   9.483  15.003  1.00 90.06           C  
ATOM    591  CB  LYS A  79     -17.806  11.544  14.856  1.00 90.06           C  
ATOM    592  O   LYS A  79     -20.178   9.294  15.829  1.00 90.06           O  
ATOM    593  CG  LYS A  79     -19.010  12.441  15.193  1.00 90.06           C  
ATOM    594  CD  LYS A  79     -18.866  13.842  14.590  1.00 90.06           C  
ATOM    595  CE  LYS A  79     -20.076  14.681  15.017  1.00 90.06           C  
ATOM    596  NZ  LYS A  79     -19.958  16.094  14.586  1.00 90.06           N  
ATOM    597  N   ILE A  80     -19.447   9.178  13.713  1.00 91.06           N  
ATOM    598  CA  ILE A  80     -20.732   8.719  13.152  1.00 91.06           C  
ATOM    599  C   ILE A  80     -20.909   7.193  13.199  1.00 91.06           C  
ATOM    600  CB  ILE A  80     -20.982   9.297  11.743  1.00 91.06           C  
ATOM    601  O   ILE A  80     -22.023   6.692  13.017  1.00 91.06           O  
ATOM    602  CG1 ILE A  80     -20.108   8.643  10.652  1.00 91.06           C  
ATOM    603  CG2 ILE A  80     -20.859  10.834  11.749  1.00 91.06           C  
ATOM    604  CD1 ILE A  80     -20.522   9.100   9.249  1.00 91.06           C  
ATOM    605  N   GLY A  81     -19.826   6.466  13.477  1.00 91.44           N  
ATOM    606  CA  GLY A  81     -19.738   5.012  13.536  1.00 91.44           C  
ATOM    607  C   GLY A  81     -19.163   4.390  12.258  1.00 91.44           C  
ATOM    608  O   GLY A  81     -19.527   4.749  11.133  1.00 91.44           O  
ATOM    609  N   HIS A  82     -18.274   3.409  12.432  1.00 91.38           N  
ATOM    610  CA  HIS A  82     -17.543   2.781  11.325  1.00 91.38           C  
ATOM    611  C   HIS A  82     -18.423   1.928  10.407  1.00 91.38           C  
ATOM    612  CB  HIS A  82     -16.380   1.949  11.869  1.00 91.38           C  
ATOM    613  O   HIS A  82     -18.145   1.847   9.214  1.00 91.38           O  
ATOM    614  CG  HIS A  82     -15.395   2.782  12.632  1.00 91.38           C  
ATOM    615  CD2 HIS A  82     -15.278   2.848  13.991  1.00 91.38           C  
ATOM    616  ND1 HIS A  82     -14.516   3.696  12.098  1.00 91.38           N  
ATOM    617  CE1 HIS A  82     -13.899   4.308  13.120  1.00 91.38           C  
ATOM    618  NE2 HIS A  82     -14.328   3.816  14.290  1.00 91.38           N  
ATOM    619  N   ARG A  83     -19.524   1.346  10.907  1.00 93.38           N  
ATOM    620  CA  ARG A  83     -20.461   0.595  10.053  1.00 93.38           C  
ATOM    621  C   ARG A  83     -21.112   1.511   9.020  1.00 93.38           C  
ATOM    622  CB  ARG A  83     -21.501  -0.149  10.907  1.00 93.38           C  
ATOM    623  O   ARG A  83     -21.215   1.138   7.856  1.00 93.38           O  
ATOM    624  CG  ARG A  83     -22.573  -0.832  10.038  1.00 93.38           C  
ATOM    625  CD  ARG A  83     -23.519  -1.657  10.905  1.00 93.38           C  
ATOM    626  NE  ARG A  83     -24.588  -2.282  10.105  1.00 93.38           N  
ATOM    627  NH1 ARG A  83     -26.399  -1.837  11.452  1.00 93.38           N  
ATOM    628  NH2 ARG A  83     -26.608  -3.204   9.694  1.00 93.38           N  
ATOM    629  CZ  ARG A  83     -25.861  -2.426  10.420  1.00 93.38           C  
ATOM    630  N   ARG A  84     -21.532   2.713   9.432  1.00 93.62           N  
ATOM    631  CA  ARG A  84     -22.083   3.714   8.505  1.00 93.62           C  
ATOM    632  C   ARG A  84     -21.040   4.183   7.500  1.00 93.62           C  
ATOM    633  CB  ARG A  84     -22.665   4.908   9.267  1.00 93.62           C  
ATOM    634  O   ARG A  84     -21.357   4.232   6.319  1.00 93.62           O  
ATOM    635  CG  ARG A  84     -24.022   4.563   9.886  1.00 93.62           C  
ATOM    636  CD  ARG A  84     -24.574   5.798  10.599  1.00 93.62           C  
ATOM    637  NE  ARG A  84     -25.891   5.535  11.209  1.00 93.62           N  
ATOM    638  NH1 ARG A  84     -26.085   7.552  12.282  1.00 93.62           N  
ATOM    639  NH2 ARG A  84     -27.730   6.053  12.453  1.00 93.62           N  
ATOM    640  CZ  ARG A  84     -26.561   6.377  11.976  1.00 93.62           C  
ATOM    641  N   MET A  85     -19.812   4.453   7.943  1.00 94.81           N  
ATOM    642  CA  MET A  85     -18.723   4.825   7.032  1.00 94.81           C  
ATOM    643  C   MET A  85     -18.440   3.735   5.997  1.00 94.81           C  
ATOM    644  CB  MET A  85     -17.443   5.143   7.813  1.00 94.81           C  
ATOM    645  O   MET A  85     -18.356   4.037   4.813  1.00 94.81           O  
ATOM    646  CG  MET A  85     -17.552   6.457   8.584  1.00 94.81           C  
ATOM    647  SD  MET A  85     -17.849   7.922   7.561  1.00 94.81           S  
ATOM    648  CE  MET A  85     -16.176   8.243   6.970  1.00 94.81           C  
ATOM    649  N   PHE A  86     -18.386   2.466   6.406  1.00 94.88           N  
ATOM    650  CA  PHE A  86     -18.181   1.353   5.479  1.00 94.88           C  
ATOM    651  C   PHE A  86     -19.306   1.249   4.433  1.00 94.88           C  
ATOM    652  CB  PHE A  86     -18.022   0.061   6.287  1.00 94.88           C  
ATOM    653  O   PHE A  86     -19.025   1.130   3.244  1.00 94.88           O  
ATOM    654  CG  PHE A  86     -17.666  -1.139   5.435  1.00 94.88           C  
ATOM    655  CD1 PHE A  86     -18.621  -2.140   5.181  1.00 94.88           C  
ATOM    656  CD2 PHE A  86     -16.377  -1.249   4.880  1.00 94.88           C  
ATOM    657  CE1 PHE A  86     -18.281  -3.251   4.391  1.00 94.88           C  
ATOM    658  CE2 PHE A  86     -16.045  -2.356   4.078  1.00 94.88           C  
ATOM    659  CZ  PHE A  86     -16.998  -3.359   3.834  1.00 94.88           C  
ATOM    660  N   LEU A  87     -20.575   1.385   4.845  1.00 95.62           N  
ATOM    661  CA  LEU A  87     -21.729   1.397   3.930  1.00 95.62           C  
ATOM    662  C   LEU A  87     -21.724   2.605   2.978  1.00 95.62           C  
ATOM    663  CB  LEU A  87     -23.033   1.395   4.750  1.00 95.62           C  
ATOM    664  O   LEU A  87     -22.007   2.454   1.789  1.00 95.62           O  
ATOM    665  CG  LEU A  87     -23.350   0.066   5.456  1.00 95.62           C  
ATOM    666  CD1 LEU A  87     -24.525   0.259   6.417  1.00 95.62           C  
ATOM    667  CD2 LEU A  87     -23.739  -1.023   4.458  1.00 95.62           C  
ATOM    668  N   MET A  88     -21.403   3.798   3.486  1.00 96.12           N  
ATOM    669  CA  MET A  88     -21.275   5.012   2.673  1.00 96.12           C  
ATOM    670  C   MET A  88     -20.156   4.860   1.647  1.00 96.12           C  
ATOM    671  CB  MET A  88     -20.982   6.232   3.559  1.00 96.12           C  
ATOM    672  O   MET A  88     -20.366   5.142   0.473  1.00 96.12           O  
ATOM    673  CG  MET A  88     -22.209   6.700   4.345  1.00 96.12           C  
ATOM    674  SD  MET A  88     -21.874   8.023   5.545  1.00 96.12           S  
ATOM    675  CE  MET A  88     -21.353   9.359   4.430  1.00 96.12           C  
ATOM    676  N   GLY A  89     -18.997   4.365   2.079  1.00 95.56           N  
ATOM    677  CA  GLY A  89     -17.859   4.110   1.211  1.00 95.56           C  
ATOM    678  C   GLY A  89     -18.182   3.095   0.116  1.00 95.56           C  
ATOM    679  O   GLY A  89     -17.962   3.403  -1.049  1.00 95.56           O  
ATOM    680  N   LEU A  90     -18.817   1.964   0.455  1.00 95.25           N  
ATOM    681  CA  LEU A  90     -19.295   0.974  -0.523  1.00 95.25           C  
ATOM    682  C   LEU A  90     -20.262   1.584  -1.544  1.00 95.25           C  
ATOM    683  CB  LEU A  90     -20.015  -0.175   0.210  1.00 95.25           C  
ATOM    684  O   LEU A  90     -20.164   1.306  -2.737  1.00 95.25           O  
ATOM    685  CG  LEU A  90     -19.092  -1.281   0.739  1.00 95.25           C  
ATOM    686  CD1 LEU A  90     -19.910  -2.221   1.625  1.00 95.25           C  
ATOM    687  CD2 LEU A  90     -18.511  -2.118  -0.402  1.00 95.25           C  
ATOM    688  N   SER A  91     -21.186   2.427  -1.081  1.00 96.56           N  
ATOM    689  CA  SER A  91     -22.173   3.085  -1.945  1.00 96.56           C  
ATOM    690  C   SER A  91     -21.505   4.068  -2.906  1.00 96.56           C  
ATOM    691  CB  SER A  91     -23.221   3.828  -1.112  1.00 96.56           C  
ATOM    692  O   SER A  91     -21.768   4.032  -4.106  1.00 96.56           O  
ATOM    693  OG  SER A  91     -23.850   2.967  -0.185  1.00 96.56           O  
ATOM    694  N   ILE A  92     -20.608   4.918  -2.391  1.00 96.75           N  
ATOM    695  CA  ILE A  92     -19.827   5.864  -3.199  1.00 96.75           C  
ATOM    696  C   ILE A  92     -18.987   5.094  -4.218  1.00 96.75           C  
ATOM    697  CB  ILE A  92     -18.947   6.764  -2.298  1.00 96.75           C  
ATOM    698  O   ILE A  92     -19.006   5.435  -5.396  1.00 96.75           O  
ATOM    699  CG1 ILE A  92     -19.829   7.715  -1.456  1.00 96.75           C  
ATOM    700  CG2 ILE A  92     -17.952   7.595  -3.133  1.00 96.75           C  
ATOM    701  CD1 ILE A  92     -19.078   8.381  -0.293  1.00 96.75           C  
ATOM    702  N   PHE A  93     -18.307   4.031  -3.786  1.00 95.56           N  
ATOM    703  CA  PHE A  93     -17.456   3.218  -4.645  1.00 95.56           C  
ATOM    704  C   PHE A  93     -18.256   2.539  -5.765  1.00 95.56           C  
ATOM    705  CB  PHE A  93     -16.704   2.198  -3.783  1.00 95.56           C  
ATOM    706  O   PHE A  93     -17.872   2.614  -6.930  1.00 95.56           O  
ATOM    707  CG  PHE A  93     -15.494   1.622  -4.477  1.00 95.56           C  
ATOM    708  CD1 PHE A  93     -15.644   0.687  -5.518  1.00 95.56           C  
ATOM    709  CD2 PHE A  93     -14.207   2.055  -4.102  1.00 95.56           C  
ATOM    710  CE1 PHE A  93     -14.506   0.191  -6.174  1.00 95.56           C  
ATOM    711  CE2 PHE A  93     -13.074   1.539  -4.749  1.00 95.56           C  
ATOM    712  CZ  PHE A  93     -13.227   0.606  -5.781  1.00 95.56           C  
ATOM    713  N   GLY A  94     -19.398   1.923  -5.447  1.00 95.69           N  
ATOM    714  CA  GLY A  94     -20.258   1.266  -6.435  1.00 95.69           C  
ATOM    715  C   GLY A  94     -20.857   2.243  -7.454  1.00 95.69           C  
ATOM    716  O   GLY A  94     -20.832   1.975  -8.654  1.00 95.69           O  
ATOM    717  N   ILE A  95     -21.339   3.407  -7.005  1.00 96.62           N  
ATOM    718  CA  ILE A  95     -21.883   4.445  -7.898  1.00 96.62           C  
ATOM    719  C   ILE A  95     -20.773   5.042  -8.773  1.00 96.62           C  
ATOM    720  CB  ILE A  95     -22.616   5.535  -7.081  1.00 96.62           C  
ATOM    721  O   ILE A  95     -20.955   5.206  -9.979  1.00 96.62           O  
ATOM    722  CG1 ILE A  95     -23.873   4.946  -6.397  1.00 96.62           C  
ATOM    723  CG2 ILE A  95     -23.024   6.722  -7.978  1.00 96.62           C  
ATOM    724  CD1 ILE A  95     -24.473   5.858  -5.319  1.00 96.62           C  
ATOM    725  N   ALA A  96     -19.608   5.333  -8.193  1.00 96.44           N  
ATOM    726  CA  ALA A  96     -18.462   5.847  -8.935  1.00 96.44           C  
ATOM    727  C   ALA A  96     -17.931   4.825  -9.950  1.00 96.44           C  
ATOM    728  CB  ALA A  96     -17.384   6.265  -7.936  1.00 96.44           C  
ATOM    729  O   ALA A  96     -17.537   5.215 -11.044  1.00 96.44           O  
ATOM    730  N   SER A  97     -17.996   3.528  -9.633  1.00 95.44           N  
ATOM    731  CA  SER A  97     -17.641   2.438 -10.551  1.00 95.44           C  
ATOM    732  C   SER A  97     -18.552   2.408 -11.780  1.00 95.44           C  
ATOM    733  CB  SER A  97     -17.728   1.082  -9.848  1.00 95.44           C  
ATOM    734  O   SER A  97     -18.064   2.268 -12.898  1.00 95.44           O  
ATOM    735  OG  SER A  97     -16.772   0.958  -8.818  1.00 95.44           O  
ATOM    736  N   LEU A  98     -19.863   2.616 -11.605  1.00 95.38           N  
ATOM    737  CA  LEU A  98     -20.793   2.785 -12.730  1.00 95.38           C  
ATOM    738  C   LEU A  98     -20.445   4.028 -13.557  1.00 95.38           C  
ATOM    739  CB  LEU A  98     -22.241   2.889 -12.213  1.00 95.38           C  
ATOM    740  O   LEU A  98     -20.389   3.958 -14.782  1.00 95.38           O  
ATOM    741  CG  LEU A  98     -22.825   1.578 -11.672  1.00 95.38           C  
ATOM    742  CD1 LEU A  98     -24.139   1.851 -10.941  1.00 95.38           C  
ATOM    743  CD2 LEU A  98     -23.110   0.590 -12.806  1.00 95.38           C  
ATOM    744  N   GLY A  99     -20.165   5.151 -12.891  1.00 95.12           N  
ATOM    745  CA  GLY A  99     -19.732   6.380 -13.559  1.00 95.12           C  
ATOM    746  C   GLY A  99     -18.441   6.201 -14.364  1.00 95.12           C  
ATOM    747  O   GLY A  99     -18.333   6.734 -15.464  1.00 95.12           O  
ATOM    748  N   ALA A 100     -17.488   5.419 -13.850  1.00 93.38           N  
ATOM    749  CA  ALA A 100     -16.245   5.086 -14.538  1.00 93.38           C  
ATOM    750  C   ALA A 100     -16.492   4.164 -15.741  1.00 93.38           C  
ATOM    751  CB  ALA A 100     -15.272   4.454 -13.533  1.00 93.38           C  
ATOM    752  O   ALA A 100     -15.990   4.444 -16.825  1.00 93.38           O  
ATOM    753  N   ALA A 101     -17.306   3.115 -15.578  1.00 94.00           N  
ATOM    754  CA  ALA A 101     -17.618   2.142 -16.629  1.00 94.00           C  
ATOM    755  C   ALA A 101     -18.274   2.769 -17.873  1.00 94.00           C  
ATOM    756  CB  ALA A 101     -18.546   1.074 -16.034  1.00 94.00           C  
ATOM    757  O   ALA A 101     -18.093   2.269 -18.983  1.00 94.00           O  
ATOM    758  N   PHE A 102     -19.031   3.854 -17.680  1.00 94.62           N  
ATOM    759  CA  PHE A 102     -19.739   4.581 -18.737  1.00 94.62           C  
ATOM    760  C   PHE A 102     -19.184   5.995 -18.965  1.00 94.62           C  
ATOM    761  CB  PHE A 102     -21.246   4.579 -18.436  1.00 94.62           C  
ATOM    762  O   PHE A 102     -19.895   6.864 -19.474  1.00 94.62           O  
ATOM    763  CG  PHE A 102     -21.857   3.194 -18.359  1.00 94.62           C  
ATOM    764  CD1 PHE A 102     -21.978   2.415 -19.524  1.00 94.62           C  
ATOM    765  CD2 PHE A 102     -22.298   2.677 -17.127  1.00 94.62           C  
ATOM    766  CE1 PHE A 102     -22.530   1.124 -19.456  1.00 94.62           C  
ATOM    767  CE2 PHE A 102     -22.840   1.382 -17.055  1.00 94.62           C  
ATOM    768  CZ  PHE A 102     -22.957   0.606 -18.221  1.00 94.62           C  
ATOM    769  N   ALA A 103     -17.932   6.258 -18.576  1.00 94.19           N  
ATOM    770  CA  ALA A 103     -17.347   7.584 -18.728  1.00 94.19           C  
ATOM    771  C   ALA A 103     -17.215   7.959 -20.222  1.00 94.19           C  
ATOM    772  CB  ALA A 103     -16.004   7.655 -17.995  1.00 94.19           C  
ATOM    773  O   ALA A 103     -16.538   7.251 -20.969  1.00 94.19           O  
ATOM    774  N   PRO A 104     -17.806   9.085 -20.673  1.00 91.31           N  
ATOM    775  CA  PRO A 104     -17.787   9.472 -22.086  1.00 91.31           C  
ATOM    776  C   PRO A 104     -16.459  10.102 -22.524  1.00 91.31           C  
ATOM    777  CB  PRO A 104     -18.941  10.470 -22.228  1.00 91.31           C  
ATOM    778  O   PRO A 104     -16.202  10.239 -23.715  1.00 91.31           O  
ATOM    779  CG  PRO A 104     -19.001  11.137 -20.854  1.00 91.31           C  
ATOM    780  CD  PRO A 104     -18.670   9.981 -19.914  1.00 91.31           C  
ATOM    781  N   THR A 105     -15.637  10.554 -21.573  1.00 93.38           N  
ATOM    782  CA  THR A 105     -14.364  11.236 -21.835  1.00 93.38           C  
ATOM    783  C   THR A 105     -13.321  10.855 -20.790  1.00 93.38           C  
ATOM    784  CB  THR A 105     -14.513  12.771 -21.855  1.00 93.38           C  
ATOM    785  O   THR A 105     -13.659  10.476 -19.665  1.00 93.38           O  
ATOM    786  CG2 THR A 105     -15.589  13.294 -22.805  1.00 93.38           C  
ATOM    787  OG1 THR A 105     -14.817  13.284 -20.575  1.00 93.38           O  
ATOM    788  N   ALA A 106     -12.040  11.034 -21.120  1.00 91.81           N  
ATOM    789  CA  ALA A 106     -10.942  10.791 -20.187  1.00 91.81           C  
ATOM    790  C   ALA A 106     -11.064  11.618 -18.891  1.00 91.81           C  
ATOM    791  CB  ALA A 106      -9.629  11.073 -20.922  1.00 91.81           C  
ATOM    792  O   ALA A 106     -10.832  11.093 -17.807  1.00 91.81           O  
ATOM    793  N   TRP A 107     -11.498  12.882 -18.957  1.00 93.75           N  
ATOM    794  CA  TRP A 107     -11.703  13.700 -17.751  1.00 93.75           C  
ATOM    795  C   TRP A 107     -12.905  13.255 -16.914  1.00 93.75           C  
ATOM    796  CB  TRP A 107     -11.828  15.181 -18.120  1.00 93.75           C  
ATOM    797  O   TRP A 107     -12.842  13.323 -15.687  1.00 93.75           O  
ATOM    798  CG  TRP A 107     -10.527  15.852 -18.427  1.00 93.75           C  
ATOM    799  CD1 TRP A 107     -10.196  16.453 -19.592  1.00 93.75           C  
ATOM    800  CD2 TRP A 107      -9.388  16.051 -17.532  1.00 93.75           C  
ATOM    801  CE2 TRP A 107      -8.377  16.760 -18.247  1.00 93.75           C  
ATOM    802  CE3 TRP A 107      -9.116  15.728 -16.183  1.00 93.75           C  
ATOM    803  NE1 TRP A 107      -8.927  16.991 -19.490  1.00 93.75           N  
ATOM    804  CH2 TRP A 107      -6.902  16.753 -16.330  1.00 93.75           C  
ATOM    805  CZ2 TRP A 107      -7.148  17.105 -17.668  1.00 93.75           C  
ATOM    806  CZ3 TRP A 107      -7.886  16.075 -15.590  1.00 93.75           C  
ATOM    807  N   ALA A 108     -13.974  12.756 -17.545  1.00 95.00           N  
ATOM    808  CA  ALA A 108     -15.069  12.131 -16.807  1.00 95.00           C  
ATOM    809  C   ALA A 108     -14.585  10.875 -16.063  1.00 95.00           C  
ATOM    810  CB  ALA A 108     -16.219  11.826 -17.770  1.00 95.00           C  
ATOM    811  O   ALA A 108     -14.950  10.672 -14.905  1.00 95.00           O  
ATOM    812  N   LEU A 109     -13.692  10.090 -16.679  1.00 94.00           N  
ATOM    813  CA  LEU A 109     -13.059   8.945 -16.027  1.00 94.00           C  
ATOM    814  C   LEU A 109     -12.158   9.380 -14.862  1.00 94.00           C  
ATOM    815  CB  LEU A 109     -12.305   8.110 -17.077  1.00 94.00           C  
ATOM    816  O   LEU A 109     -12.244   8.797 -13.786  1.00 94.00           O  
ATOM    817  CG  LEU A 109     -11.639   6.846 -16.506  1.00 94.00           C  
ATOM    818  CD1 LEU A 109     -12.648   5.904 -15.848  1.00 94.00           C  
ATOM    819  CD2 LEU A 109     -10.937   6.088 -17.629  1.00 94.00           C  
ATOM    820  N   VAL A 110     -11.353  10.437 -15.021  1.00 94.75           N  
ATOM    821  CA  VAL A 110     -10.558  11.018 -13.919  1.00 94.75           C  
ATOM    822  C   VAL A 110     -11.454  11.428 -12.747  1.00 94.75           C  
ATOM    823  CB  VAL A 110      -9.738  12.236 -14.392  1.00 94.75           C  
ATOM    824  O   VAL A 110     -11.146  11.115 -11.597  1.00 94.75           O  
ATOM    825  CG1 VAL A 110      -9.032  12.954 -13.234  1.00 94.75           C  
ATOM    826  CG2 VAL A 110      -8.641  11.833 -15.378  1.00 94.75           C  
ATOM    827  N   ALA A 111     -12.578  12.095 -13.019  1.00 95.81           N  
ATOM    828  CA  ALA A 111     -13.528  12.481 -11.980  1.00 95.81           C  
ATOM    829  C   ALA A 111     -14.122  11.249 -11.277  1.00 95.81           C  
ATOM    830  CB  ALA A 111     -14.609  13.372 -12.600  1.00 95.81           C  
ATOM    831  O   ALA A 111     -14.148  11.197 -10.048  1.00 95.81           O  
ATOM    832  N   ALA A 112     -14.528  10.223 -12.031  1.00 95.94           N  
ATOM    833  CA  ALA A 112     -15.016   8.969 -11.463  1.00 95.94           C  
ATOM    834  C   ALA A 112     -13.949   8.268 -10.599  1.00 95.94           C  
ATOM    835  CB  ALA A 112     -15.520   8.080 -12.602  1.00 95.94           C  
ATOM    836  O   ALA A 112     -14.257   7.814  -9.498  1.00 95.94           O  
ATOM    837  N   ARG A 113     -12.677   8.268 -11.025  1.00 94.94           N  
ATOM    838  CA  ARG A 113     -11.534   7.769 -10.234  1.00 94.94           C  
ATOM    839  C   ARG A 113     -11.337   8.551  -8.939  1.00 94.94           C  
ATOM    840  CB  ARG A 113     -10.241   7.799 -11.072  1.00 94.94           C  
ATOM    841  O   ARG A 113     -11.065   7.947  -7.904  1.00 94.94           O  
ATOM    842  CG  ARG A 113     -10.196   6.770 -12.214  1.00 94.94           C  
ATOM    843  CD  ARG A 113     -10.067   5.320 -11.740  1.00 94.94           C  
ATOM    844  NE  ARG A 113      -8.789   5.049 -11.049  1.00 94.94           N  
ATOM    845  NH1 ARG A 113      -9.635   3.592  -9.501  1.00 94.94           N  
ATOM    846  NH2 ARG A 113      -7.429   3.881  -9.622  1.00 94.94           N  
ATOM    847  CZ  ARG A 113      -8.619   4.176 -10.063  1.00 94.94           C  
ATOM    848  N   ALA A 114     -11.521   9.869  -8.963  1.00 94.88           N  
ATOM    849  CA  ALA A 114     -11.485  10.675  -7.747  1.00 94.88           C  
ATOM    850  C   ALA A 114     -12.593  10.254  -6.763  1.00 94.88           C  
ATOM    851  CB  ALA A 114     -11.563  12.161  -8.119  1.00 94.88           C  
ATOM    852  O   ALA A 114     -12.320  10.075  -5.577  1.00 94.88           O  
ATOM    853  N   PHE A 115     -13.819  10.009  -7.244  1.00 96.38           N  
ATOM    854  CA  PHE A 115     -14.912   9.503  -6.403  1.00 96.38           C  
ATOM    855  C   PHE A 115     -14.668   8.080  -5.883  1.00 96.38           C  
ATOM    856  CB  PHE A 115     -16.252   9.586  -7.141  1.00 96.38           C  
ATOM    857  O   PHE A 115     -14.977   7.808  -4.722  1.00 96.38           O  
ATOM    858  CG  PHE A 115     -16.841  10.978  -7.201  1.00 96.38           C  
ATOM    859  CD1 PHE A 115     -17.417  11.539  -6.046  1.00 96.38           C  
ATOM    860  CD2 PHE A 115     -16.845  11.705  -8.404  1.00 96.38           C  
ATOM    861  CE1 PHE A 115     -17.976  12.829  -6.091  1.00 96.38           C  
ATOM    862  CE2 PHE A 115     -17.388  13.000  -8.447  1.00 96.38           C  
ATOM    863  CZ  PHE A 115     -17.955  13.562  -7.290  1.00 96.38           C  
ATOM    864  N   LEU A 116     -14.063   7.195  -6.682  1.00 95.25           N  
ATOM    865  CA  LEU A 116     -13.608   5.880  -6.214  1.00 95.25           C  
ATOM    866  C   LEU A 116     -12.608   6.026  -5.060  1.00 95.25           C  
ATOM    867  CB  LEU A 116     -12.990   5.088  -7.384  1.00 95.25           C  
ATOM    868  O   LEU A 116     -12.753   5.354  -4.041  1.00 95.25           O  
ATOM    869  CG  LEU A 116     -14.007   4.549  -8.397  1.00 95.25           C  
ATOM    870  CD1 LEU A 116     -13.312   4.023  -9.650  1.00 95.25           C  
ATOM    871  CD2 LEU A 116     -14.808   3.400  -7.809  1.00 95.25           C  
ATOM    872  N   GLY A 117     -11.665   6.969  -5.170  1.00 94.06           N  
ATOM    873  CA  GLY A 117     -10.706   7.283  -4.110  1.00 94.06           C  
ATOM    874  C   GLY A 117     -11.382   7.770  -2.824  1.00 94.06           C  
ATOM    875  O   GLY A 117     -11.007   7.348  -1.732  1.00 94.06           O  
ATOM    876  N   ILE A 118     -12.438   8.588  -2.934  1.00 95.56           N  
ATOM    877  CA  ILE A 118     -13.264   9.006  -1.785  1.00 95.56           C  
ATOM    878  C   ILE A 118     -13.959   7.794  -1.145  1.00 95.56           C  
ATOM    879  CB  ILE A 118     -14.295  10.086  -2.203  1.00 95.56           C  
ATOM    880  O   ILE A 118     -13.963   7.658   0.082  1.00 95.56           O  
ATOM    881  CG1 ILE A 118     -13.592  11.376  -2.683  1.00 95.56           C  
ATOM    882  CG2 ILE A 118     -15.247  10.421  -1.036  1.00 95.56           C  
ATOM    883  CD1 ILE A 118     -14.519  12.386  -3.372  1.00 95.56           C  
ATOM    884  N   GLY A 119     -14.530   6.899  -1.958  1.00 95.50           N  
ATOM    885  CA  GLY A 119     -15.137   5.651  -1.488  1.00 95.50           C  
ATOM    886  C   GLY A 119     -14.135   4.788  -0.719  1.00 95.50           C  
ATOM    887  O   GLY A 119     -14.390   4.425   0.431  1.00 95.50           O  
ATOM    888  N   ALA A 120     -12.955   4.562  -1.299  1.00 94.06           N  
ATOM    889  CA  ALA A 120     -11.873   3.792  -0.695  1.00 94.06           C  
ATOM    890  C   ALA A 120     -11.352   4.419   0.609  1.00 94.06           C  
ATOM    891  CB  ALA A 120     -10.762   3.642  -1.732  1.00 94.06           C  
ATOM    892  O   ALA A 120     -11.276   3.727   1.625  1.00 94.06           O  
ATOM    893  N   ALA A 121     -11.102   5.736   0.636  1.00 93.12           N  
ATOM    894  CA  ALA A 121     -10.719   6.458   1.855  1.00 93.12           C  
ATOM    895  C   ALA A 121     -11.754   6.318   2.971  1.00 93.12           C  
ATOM    896  CB  ALA A 121     -10.586   7.953   1.557  1.00 93.12           C  
ATOM    897  O   ALA A 121     -11.407   6.310   4.150  1.00 93.12           O  
ATOM    898  N   THR A 122     -13.036   6.242   2.619  1.00 94.38           N  
ATOM    899  CA  THR A 122     -14.129   6.092   3.585  1.00 94.38           C  
ATOM    900  C   THR A 122     -14.190   4.661   4.132  1.00 94.38           C  
ATOM    901  CB  THR A 122     -15.455   6.517   2.936  1.00 94.38           C  
ATOM    902  O   THR A 122     -14.491   4.463   5.311  1.00 94.38           O  
ATOM    903  CG2 THR A 122     -16.617   6.614   3.920  1.00 94.38           C  
ATOM    904  OG1 THR A 122     -15.336   7.816   2.399  1.00 94.38           O  
ATOM    905  N   MET A 123     -13.866   3.662   3.303  1.00 93.00           N  
ATOM    906  CA  MET A 123     -13.887   2.244   3.668  1.00 93.00           C  
ATOM    907  C   MET A 123     -12.657   1.812   4.469  1.00 93.00           C  
ATOM    908  CB  MET A 123     -14.010   1.368   2.412  1.00 93.00           C  
ATOM    909  O   MET A 123     -12.835   1.179   5.509  1.00 93.00           O  
ATOM    910  CG  MET A 123     -15.374   1.518   1.738  1.00 93.00           C  
ATOM    911  SD  MET A 123     -15.579   0.675   0.149  1.00 93.00           S  
ATOM    912  CE  MET A 123     -15.358  -1.052   0.638  1.00 93.00           C  
ATOM    913  N   MET A 124     -11.435   2.133   4.022  1.00 90.69           N  
ATOM    914  CA  MET A 124     -10.209   1.516   4.559  1.00 90.69           C  
ATOM    915  C   MET A 124     -10.050   1.696   6.076  1.00 90.69           C  
ATOM    916  CB  MET A 124      -8.937   1.942   3.803  1.00 90.69           C  
ATOM    917  O   MET A 124     -10.025   0.681   6.777  1.00 90.69           O  
ATOM    918  CG  MET A 124      -8.877   1.398   2.375  1.00 90.69           C  
ATOM    919  SD  MET A 124      -7.241   0.805   1.872  1.00 90.69           S  
ATOM    920  CE  MET A 124      -6.217   2.290   2.081  1.00 90.69           C  
ATOM    921  N   PRO A 125     -10.104   2.917   6.650  1.00 90.00           N  
ATOM    922  CA  PRO A 125      -9.994   3.085   8.099  1.00 90.00           C  
ATOM    923  C   PRO A 125     -11.159   2.435   8.859  1.00 90.00           C  
ATOM    924  CB  PRO A 125      -9.969   4.599   8.341  1.00 90.00           C  
ATOM    925  O   PRO A 125     -11.007   1.996   9.998  1.00 90.00           O  
ATOM    926  CG  PRO A 125      -9.576   5.193   6.993  1.00 90.00           C  
ATOM    927  CD  PRO A 125     -10.220   4.220   6.014  1.00 90.00           C  
ATOM    928  N   ALA A 126     -12.343   2.366   8.239  1.00 92.81           N  
ATOM    929  CA  ALA A 126     -13.502   1.717   8.836  1.00 92.81           C  
ATOM    930  C   ALA A 126     -13.321   0.196   8.926  1.00 92.81           C  
ATOM    931  CB  ALA A 126     -14.766   2.113   8.063  1.00 92.81           C  
ATOM    932  O   ALA A 126     -13.799  -0.391   9.891  1.00 92.81           O  
ATOM    933  N   THR A 127     -12.617  -0.439   7.982  1.00 93.69           N  
ATOM    934  CA  THR A 127     -12.396  -1.895   7.983  1.00 93.69           C  
ATOM    935  C   THR A 127     -11.623  -2.373   9.214  1.00 93.69           C  
ATOM    936  CB  THR A 127     -11.707  -2.392   6.700  1.00 93.69           C  
ATOM    937  O   THR A 127     -12.119  -3.221   9.959  1.00 93.69           O  
ATOM    938  CG2 THR A 127     -12.490  -2.093   5.423  1.00 93.69           C  
ATOM    939  OG1 THR A 127     -10.393  -1.931   6.532  1.00 93.69           O  
ATOM    940  N   LEU A 128     -10.459  -1.781   9.491  1.00 90.38           N  
ATOM    941  CA  LEU A 128      -9.630  -2.108  10.655  1.00 90.38           C  
ATOM    942  C   LEU A 128     -10.313  -1.727  11.974  1.00 90.38           C  
ATOM    943  CB  LEU A 128      -8.283  -1.385  10.513  1.00 90.38           C  
ATOM    944  O   LEU A 128     -10.301  -2.505  12.933  1.00 90.38           O  
ATOM    945  CG  LEU A 128      -7.297  -2.058   9.542  1.00 90.38           C  
ATOM    946  CD1 LEU A 128      -6.146  -1.094   9.284  1.00 90.38           C  
ATOM    947  CD2 LEU A 128      -6.741  -3.363  10.120  1.00 90.38           C  
ATOM    948  N   ALA A 129     -10.995  -0.579  12.016  1.00 91.06           N  
ATOM    949  CA  ALA A 129     -11.772  -0.188  13.186  1.00 91.06           C  
ATOM    950  C   ALA A 129     -12.932  -1.162  13.467  1.00 91.06           C  
ATOM    951  CB  ALA A 129     -12.260   1.244  12.986  1.00 91.06           C  
ATOM    952  O   ALA A 129     -13.172  -1.530  14.618  1.00 91.06           O  
ATOM    953  N   LEU A 130     -13.621  -1.642  12.427  1.00 92.31           N  
ATOM    954  CA  LEU A 130     -14.664  -2.659  12.550  1.00 92.31           C  
ATOM    955  C   LEU A 130     -14.099  -4.005  13.003  1.00 92.31           C  
ATOM    956  CB  LEU A 130     -15.414  -2.814  11.219  1.00 92.31           C  
ATOM    957  O   LEU A 130     -14.731  -4.650  13.837  1.00 92.31           O  
ATOM    958  CG  LEU A 130     -16.431  -1.700  10.936  1.00 92.31           C  
ATOM    959  CD1 LEU A 130     -16.848  -1.730   9.465  1.00 92.31           C  
ATOM    960  CD2 LEU A 130     -17.678  -1.825  11.818  1.00 92.31           C  
ATOM    961  N   ILE A 131     -12.913  -4.410  12.541  1.00 92.94           N  
ATOM    962  CA  ILE A 131     -12.219  -5.595  13.070  1.00 92.94           C  
ATOM    963  C   ILE A 131     -11.956  -5.416  14.569  1.00 92.94           C  
ATOM    964  CB  ILE A 131     -10.919  -5.880  12.281  1.00 92.94           C  
ATOM    965  O   ILE A 131     -12.289  -6.297  15.363  1.00 92.94           O  
ATOM    966  CG1 ILE A 131     -11.257  -6.381  10.861  1.00 92.94           C  
ATOM    967  CG2 ILE A 131     -10.063  -6.943  13.001  1.00 92.94           C  
ATOM    968  CD1 ILE A 131     -10.093  -6.267   9.869  1.00 92.94           C  
ATOM    969  N   ARG A 132     -11.441  -4.253  14.985  1.00 89.81           N  
ATOM    970  CA  ARG A 132     -11.173  -3.964  16.401  1.00 89.81           C  
ATOM    971  C   ARG A 132     -12.428  -4.002  17.273  1.00 89.81           C  
ATOM    972  CB  ARG A 132     -10.445  -2.611  16.523  1.00 89.81           C  
ATOM    973  O   ARG A 132     -12.340  -4.437  18.417  1.00 89.81           O  
ATOM    974  CG  ARG A 132     -10.108  -2.192  17.969  1.00 89.81           C  
ATOM    975  CD  ARG A 132      -9.262  -3.249  18.694  1.00 89.81           C  
ATOM    976  NE  ARG A 132      -9.116  -2.974  20.136  1.00 89.81           N  
ATOM    977  NH1 ARG A 132      -6.830  -3.085  20.273  1.00 89.81           N  
ATOM    978  NH2 ARG A 132      -7.986  -2.908  22.127  1.00 89.81           N  
ATOM    979  CZ  ARG A 132      -7.991  -2.994  20.829  1.00 89.81           C  
ATOM    980  N   ILE A 133     -13.562  -3.538  16.752  1.00 88.56           N  
ATOM    981  CA  ILE A 133     -14.850  -3.523  17.460  1.00 88.56           C  
ATOM    982  C   ILE A 133     -15.494  -4.915  17.490  1.00 88.56           C  
ATOM    983  CB  ILE A 133     -15.773  -2.464  16.812  1.00 88.56           C  
ATOM    984  O   ILE A 133     -16.105  -5.286  18.484  1.00 88.56           O  
ATOM    985  CG1 ILE A 133     -15.235  -1.047  17.114  1.00 88.56           C  
ATOM    986  CG2 ILE A 133     -17.227  -2.586  17.306  1.00 88.56           C  
ATOM    987  CD1 ILE A 133     -15.836   0.045  16.224  1.00 88.56           C  
ATOM    988  N   THR A 134     -15.370  -5.686  16.409  1.00 90.50           N  
ATOM    989  CA  THR A 134     -16.036  -6.990  16.255  1.00 90.50           C  
ATOM    990  C   THR A 134     -15.326  -8.098  17.034  1.00 90.50           C  
ATOM    991  CB  THR A 134     -16.110  -7.370  14.766  1.00 90.50           C  
ATOM    992  O   THR A 134     -15.971  -9.011  17.552  1.00 90.50           O  
ATOM    993  CG2 THR A 134     -16.897  -8.649  14.504  1.00 90.50           C  
ATOM    994  OG1 THR A 134     -16.750  -6.351  14.037  1.00 90.50           O  
ATOM    995  N   PHE A 135     -13.994  -8.040  17.111  1.00 90.62           N  
ATOM    996  CA  PHE A 135     -13.169  -9.051  17.765  1.00 90.62           C  
ATOM    997  C   PHE A 135     -12.629  -8.532  19.103  1.00 90.62           C  
ATOM    998  CB  PHE A 135     -12.070  -9.523  16.808  1.00 90.62           C  
ATOM    999  O   PHE A 135     -11.575  -7.892  19.179  1.00 90.62           O  
ATOM   1000  CG  PHE A 135     -12.581 -10.249  15.577  1.00 90.62           C  
ATOM   1001  CD1 PHE A 135     -12.791 -11.640  15.616  1.00 90.62           C  
ATOM   1002  CD2 PHE A 135     -12.843  -9.545  14.387  1.00 90.62           C  
ATOM   1003  CE1 PHE A 135     -13.224 -12.324  14.466  1.00 90.62           C  
ATOM   1004  CE2 PHE A 135     -13.294 -10.223  13.241  1.00 90.62           C  
ATOM   1005  CZ  PHE A 135     -13.473 -11.616  13.278  1.00 90.62           C  
ATOM   1006  N   GLU A 136     -13.375  -8.824  20.169  1.00 86.50           N  
ATOM   1007  CA  GLU A 136     -12.993  -8.484  21.545  1.00 86.50           C  
ATOM   1008  C   GLU A 136     -11.789  -9.307  22.028  1.00 86.50           C  
ATOM   1009  CB  GLU A 136     -14.188  -8.700  22.485  1.00 86.50           C  
ATOM   1010  O   GLU A 136     -10.872  -8.759  22.645  1.00 86.50           O  
ATOM   1011  CG  GLU A 136     -15.381  -7.790  22.143  1.00 86.50           C  
ATOM   1012  CD  GLU A 136     -16.552  -7.931  23.128  1.00 86.50           C  
ATOM   1013  OE1 GLU A 136     -17.508  -7.137  22.990  1.00 86.50           O  
ATOM   1014  OE2 GLU A 136     -16.491  -8.827  24.000  1.00 86.50           O  
ATOM   1015  N   ASP A 137     -11.758 -10.602  21.688  1.00 89.06           N  
ATOM   1016  CA  ASP A 137     -10.632 -11.489  21.980  1.00 89.06           C  
ATOM   1017  C   ASP A 137      -9.394 -11.081  21.167  1.00 89.06           C  
ATOM   1018  CB  ASP A 137     -11.010 -12.957  21.731  1.00 89.06           C  
ATOM   1019  O   ASP A 137      -9.429 -10.981  19.938  1.00 89.06           O  
ATOM   1020  CG  ASP A 137      -9.846 -13.885  22.096  1.00 89.06           C  
ATOM   1021  OD1 ASP A 137      -8.950 -14.065  21.240  1.00 89.06           O  
ATOM   1022  OD2 ASP A 137      -9.804 -14.366  23.246  1.00 89.06           O  
ATOM   1023  N   GLU A 138      -8.277 -10.859  21.863  1.00 86.38           N  
ATOM   1024  CA  GLU A 138      -7.030 -10.398  21.251  1.00 86.38           C  
ATOM   1025  C   GLU A 138      -6.478 -11.403  20.229  1.00 86.38           C  
ATOM   1026  CB  GLU A 138      -6.021 -10.071  22.370  1.00 86.38           C  
ATOM   1027  O   GLU A 138      -5.971 -10.992  19.191  1.00 86.38           O  
ATOM   1028  CG  GLU A 138      -4.687  -9.481  21.873  1.00 86.38           C  
ATOM   1029  CD  GLU A 138      -3.819  -8.890  23.003  1.00 86.38           C  
ATOM   1030  OE1 GLU A 138      -2.999  -7.989  22.701  1.00 86.38           O  
ATOM   1031  OE2 GLU A 138      -3.984  -9.304  24.169  1.00 86.38           O  
ATOM   1032  N   ARG A 139      -6.614 -12.715  20.447  1.00 88.19           N  
ATOM   1033  CA  ARG A 139      -6.083 -13.731  19.522  1.00 88.19           C  
ATOM   1034  C   ARG A 139      -6.915 -13.818  18.252  1.00 88.19           C  
ATOM   1035  CB  ARG A 139      -6.028 -15.109  20.191  1.00 88.19           C  
ATOM   1036  O   ARG A 139      -6.351 -13.871  17.155  1.00 88.19           O  
ATOM   1037  CG  ARG A 139      -5.199 -15.126  21.477  1.00 88.19           C  
ATOM   1038  CD  ARG A 139      -5.232 -16.539  22.056  1.00 88.19           C  
ATOM   1039  NE  ARG A 139      -4.437 -16.630  23.291  1.00 88.19           N  
ATOM   1040  NH1 ARG A 139      -4.820 -18.855  23.685  1.00 88.19           N  
ATOM   1041  NH2 ARG A 139      -3.566 -17.679  25.111  1.00 88.19           N  
ATOM   1042  CZ  ARG A 139      -4.274 -17.719  24.017  1.00 88.19           C  
ATOM   1043  N   GLU A 140      -8.242 -13.821  18.386  1.00 91.19           N  
ATOM   1044  CA  GLU A 140      -9.133 -13.794  17.222  1.00 91.19           C  
ATOM   1045  C   GLU A 140      -8.931 -12.500  16.423  1.00 91.19           C  
ATOM   1046  CB  GLU A 140     -10.609 -13.976  17.615  1.00 91.19           C  
ATOM   1047  O   GLU A 140      -8.807 -12.558  15.201  1.00 91.19           O  
ATOM   1048  CG  GLU A 140     -10.934 -15.357  18.215  1.00 91.19           C  
ATOM   1049  CD  GLU A 140     -12.450 -15.621  18.327  1.00 91.19           C  
ATOM   1050  OE1 GLU A 140     -12.891 -16.782  18.128  1.00 91.19           O  
ATOM   1051  OE2 GLU A 140     -13.222 -14.668  18.571  1.00 91.19           O  
ATOM   1052  N   ARG A 141      -8.784 -11.351  17.101  1.00 93.06           N  
ATOM   1053  CA  ARG A 141      -8.510 -10.062  16.454  1.00 93.06           C  
ATOM   1054  C   ARG A 141      -7.202 -10.063  15.669  1.00 93.06           C  
ATOM   1055  CB  ARG A 141      -8.506  -8.948  17.508  1.00 93.06           C  
ATOM   1056  O   ARG A 141      -7.193  -9.636  14.520  1.00 93.06           O  
ATOM   1057  CG  ARG A 141      -8.335  -7.576  16.842  1.00 93.06           C  
ATOM   1058  CD  ARG A 141      -8.445  -6.437  17.849  1.00 93.06           C  
ATOM   1059  NE  ARG A 141      -7.371  -6.483  18.863  1.00 93.06           N  
ATOM   1060  NH1 ARG A 141      -8.694  -6.296  20.733  1.00 93.06           N  
ATOM   1061  NH2 ARG A 141      -6.473  -6.471  20.950  1.00 93.06           N  
ATOM   1062  CZ  ARG A 141      -7.518  -6.406  20.173  1.00 93.06           C  
ATOM   1063  N   ASN A 142      -6.110 -10.544  16.256  1.00 91.75           N  
ATOM   1064  CA  ASN A 142      -4.809 -10.551  15.582  1.00 91.75           C  
ATOM   1065  C   ASN A 142      -4.827 -11.474  14.352  1.00 91.75           C  
ATOM   1066  CB  ASN A 142      -3.723 -10.979  16.576  1.00 91.75           C  
ATOM   1067  O   ASN A 142      -4.250 -11.154  13.316  1.00 91.75           O  
ATOM   1068  CG  ASN A 142      -3.614 -10.106  17.813  1.00 91.75           C  
ATOM   1069  ND2 ASN A 142      -2.870 -10.565  18.792  1.00 91.75           N  
ATOM   1070  OD1 ASN A 142      -4.178  -9.028  17.936  1.00 91.75           O  
ATOM   1071  N   THR A 143      -5.552 -12.594  14.436  1.00 92.25           N  
ATOM   1072  CA  THR A 143      -5.772 -13.486  13.287  1.00 92.25           C  
ATOM   1073  C   THR A 143      -6.596 -12.794  12.198  1.00 92.25           C  
ATOM   1074  CB  THR A 143      -6.475 -14.782  13.716  1.00 92.25           C  
ATOM   1075  O   THR A 143      -6.251 -12.878  11.021  1.00 92.25           O  
ATOM   1076  CG2 THR A 143      -6.499 -15.810  12.584  1.00 92.25           C  
ATOM   1077  OG1 THR A 143      -5.807 -15.378  14.808  1.00 92.25           O  
ATOM   1078  N   ALA A 144      -7.653 -12.071  12.580  1.00 93.88           N  
ATOM   1079  CA  ALA A 144      -8.481 -11.308  11.652  1.00 93.88           C  
ATOM   1080  C   ALA A 144      -7.683 -10.209  10.927  1.00 93.88           C  
ATOM   1081  CB  ALA A 144      -9.679 -10.737  12.422  1.00 93.88           C  
ATOM   1082  O   ALA A 144      -7.835 -10.056   9.719  1.00 93.88           O  
ATOM   1083  N   ILE A 145      -6.787  -9.504  11.628  1.00 92.88           N  
ATOM   1084  CA  ILE A 145      -5.869  -8.516  11.032  1.00 92.88           C  
ATOM   1085  C   ILE A 145      -4.892  -9.188  10.052  1.00 92.88           C  
ATOM   1086  CB  ILE A 145      -5.132  -7.729  12.143  1.00 92.88           C  
ATOM   1087  O   ILE A 145      -4.659  -8.670   8.963  1.00 92.88           O  
ATOM   1088  CG1 ILE A 145      -6.129  -6.829  12.913  1.00 92.88           C  
ATOM   1089  CG2 ILE A 145      -4.000  -6.869  11.556  1.00 92.88           C  
ATOM   1090  CD1 ILE A 145      -5.542  -6.153  14.160  1.00 92.88           C  
ATOM   1091  N   GLY A 146      -4.359 -10.369  10.386  1.00 91.50           N  
ATOM   1092  CA  GLY A 146      -3.535 -11.155   9.458  1.00 91.50           C  
ATOM   1093  C   GLY A 146      -4.282 -11.556   8.184  1.00 91.50           C  
ATOM   1094  O   GLY A 146      -3.766 -11.392   7.080  1.00 91.50           O  
ATOM   1095  N   ILE A 147      -5.530 -12.013   8.302  1.00 94.56           N  
ATOM   1096  CA  ILE A 147      -6.370 -12.325   7.134  1.00 94.56           C  
ATOM   1097  C   ILE A 147      -6.663 -11.062   6.323  1.00 94.56           C  
ATOM   1098  CB  ILE A 147      -7.662 -13.037   7.575  1.00 94.56           C  
ATOM   1099  O   ILE A 147      -6.541 -11.089   5.103  1.00 94.56           O  
ATOM   1100  CG1 ILE A 147      -7.292 -14.438   8.107  1.00 94.56           C  
ATOM   1101  CG2 ILE A 147      -8.679 -13.157   6.420  1.00 94.56           C  
ATOM   1102  CD1 ILE A 147      -8.424 -15.076   8.901  1.00 94.56           C  
ATOM   1103  N   TRP A 148      -6.986  -9.949   6.984  1.00 93.69           N  
ATOM   1104  CA  TRP A 148      -7.198  -8.655   6.336  1.00 93.69           C  
ATOM   1105  C   TRP A 148      -5.978  -8.236   5.502  1.00 93.69           C  
ATOM   1106  CB  TRP A 148      -7.571  -7.625   7.410  1.00 93.69           C  
ATOM   1107  O   TRP A 148      -6.117  -8.010   4.302  1.00 93.69           O  
ATOM   1108  CG  TRP A 148      -7.735  -6.219   6.931  1.00 93.69           C  
ATOM   1109  CD1 TRP A 148      -8.900  -5.623   6.587  1.00 93.69           C  
ATOM   1110  CD2 TRP A 148      -6.696  -5.204   6.751  1.00 93.69           C  
ATOM   1111  CE2 TRP A 148      -7.307  -4.030   6.221  1.00 93.69           C  
ATOM   1112  CE3 TRP A 148      -5.305  -5.147   6.998  1.00 93.69           C  
ATOM   1113  NE1 TRP A 148      -8.652  -4.319   6.199  1.00 93.69           N  
ATOM   1114  CH2 TRP A 148      -5.192  -2.871   6.113  1.00 93.69           C  
ATOM   1115  CZ2 TRP A 148      -6.577  -2.883   5.891  1.00 93.69           C  
ATOM   1116  CZ3 TRP A 148      -4.562  -3.993   6.680  1.00 93.69           C  
ATOM   1117  N   GLY A 149      -4.772  -8.261   6.080  1.00 88.31           N  
ATOM   1118  CA  GLY A 149      -3.545  -7.920   5.350  1.00 88.31           C  
ATOM   1119  C   GLY A 149      -3.254  -8.880   4.191  1.00 88.31           C  
ATOM   1120  O   GLY A 149      -2.800  -8.470   3.128  1.00 88.31           O  
ATOM   1121  N   SER A 150      -3.583 -10.162   4.360  1.00 89.94           N  
ATOM   1122  CA  SER A 150      -3.434 -11.183   3.313  1.00 89.94           C  
ATOM   1123  C   SER A 150      -4.366 -10.943   2.124  1.00 89.94           C  
ATOM   1124  CB  SER A 150      -3.716 -12.562   3.903  1.00 89.94           C  
ATOM   1125  O   SER A 150      -3.975 -11.112   0.971  1.00 89.94           O  
ATOM   1126  OG  SER A 150      -2.869 -12.793   5.000  1.00 89.94           O  
ATOM   1127  N   VAL A 151      -5.598 -10.510   2.398  1.00 91.69           N  
ATOM   1128  CA  VAL A 151      -6.579 -10.163   1.367  1.00 91.69           C  
ATOM   1129  C   VAL A 151      -6.173  -8.896   0.613  1.00 91.69           C  
ATOM   1130  CB  VAL A 151      -7.984 -10.042   1.980  1.00 91.69           C  
ATOM   1131  O   VAL A 151      -6.405  -8.832  -0.591  1.00 91.69           O  
ATOM   1132  CG1 VAL A 151      -8.995  -9.505   0.966  1.00 91.69           C  
ATOM   1133  CG2 VAL A 151      -8.482 -11.423   2.432  1.00 91.69           C  
ATOM   1134  N   ALA A 152      -5.519  -7.932   1.270  1.00 86.88           N  
ATOM   1135  CA  ALA A 152      -4.973  -6.748   0.601  1.00 86.88           C  
ATOM   1136  C   ALA A 152      -3.969  -7.138  -0.501  1.00 86.88           C  
ATOM   1137  CB  ALA A 152      -4.309  -5.839   1.645  1.00 86.88           C  
ATOM   1138  O   ALA A 152      -4.089  -6.701  -1.645  1.00 86.88           O  
ATOM   1139  N   ILE A 153      -3.029  -8.032  -0.166  1.00 83.88           N  
ATOM   1140  CA  ILE A 153      -2.020  -8.559  -1.100  1.00 83.88           C  
ATOM   1141  C   ILE A 153      -2.695  -9.323  -2.242  1.00 83.88           C  
ATOM   1142  CB  ILE A 153      -1.024  -9.468  -0.345  1.00 83.88           C  
ATOM   1143  O   ILE A 153      -2.365  -9.124  -3.410  1.00 83.88           O  
ATOM   1144  CG1 ILE A 153      -0.240  -8.672   0.724  1.00 83.88           C  
ATOM   1145  CG2 ILE A 153      -0.031 -10.143  -1.315  1.00 83.88           C  
ATOM   1146  CD1 ILE A 153       0.291  -9.576   1.839  1.00 83.88           C  
ATOM   1147  N   LEU A 154      -3.667 -10.178  -1.912  1.00 86.12           N  
ATOM   1148  CA  LEU A 154      -4.403 -10.950  -2.909  1.00 86.12           C  
ATOM   1149  C   LEU A 154      -5.194 -10.046  -3.863  1.00 86.12           C  
ATOM   1150  CB  LEU A 154      -5.315 -11.953  -2.184  1.00 86.12           C  
ATOM   1151  O   LEU A 154      -5.206 -10.305  -5.061  1.00 86.12           O  
ATOM   1152  CG  LEU A 154      -6.074 -12.900  -3.131  1.00 86.12           C  
ATOM   1153  CD1 LEU A 154      -5.137 -13.793  -3.945  1.00 86.12           C  
ATOM   1154  CD2 LEU A 154      -7.011 -13.789  -2.313  1.00 86.12           C  
ATOM   1155  N   GLY A 155      -5.826  -8.985  -3.356  1.00 86.69           N  
ATOM   1156  CA  GLY A 155      -6.552  -8.009  -4.170  1.00 86.69           C  
ATOM   1157  C   GLY A 155      -5.635  -7.300  -5.162  1.00 86.69           C  
ATOM   1158  O   GLY A 155      -5.936  -7.257  -6.353  1.00 86.69           O  
ATOM   1159  N   ALA A 156      -4.477  -6.826  -4.694  1.00 82.19           N  
ATOM   1160  CA  ALA A 156      -3.480  -6.202  -5.559  1.00 82.19           C  
ATOM   1161  C   ALA A 156      -2.992  -7.163  -6.661  1.00 82.19           C  
ATOM   1162  CB  ALA A 156      -2.326  -5.695  -4.686  1.00 82.19           C  
ATOM   1163  O   ALA A 156      -2.963  -6.782  -7.831  1.00 82.19           O  
ATOM   1164  N   ALA A 157      -2.692  -8.420  -6.319  1.00 81.19           N  
ATOM   1165  CA  ALA A 157      -2.231  -9.429  -7.277  1.00 81.19           C  
ATOM   1166  C   ALA A 157      -3.326  -9.899  -8.256  1.00 81.19           C  
ATOM   1167  CB  ALA A 157      -1.665 -10.609  -6.480  1.00 81.19           C  
ATOM   1168  O   ALA A 157      -3.030 -10.259  -9.395  1.00 81.19           O  
ATOM   1169  N   ALA A 158      -4.591  -9.901  -7.832  1.00 85.06           N  
ATOM   1170  CA  ALA A 158      -5.705 -10.369  -8.650  1.00 85.06           C  
ATOM   1171  C   ALA A 158      -6.093  -9.388  -9.767  1.00 85.06           C  
ATOM   1172  CB  ALA A 158      -6.887 -10.680  -7.726  1.00 85.06           C  
ATOM   1173  O   ALA A 158      -6.629  -9.826 -10.783  1.00 85.06           O  
ATOM   1174  N   GLY A 159      -5.818  -8.087  -9.616  1.00 84.00           N  
ATOM   1175  CA  GLY A 159      -6.249  -7.070 -10.582  1.00 84.00           C  
ATOM   1176  C   GLY A 159      -5.776  -7.311 -12.015  1.00 84.00           C  
ATOM   1177  O   GLY A 159      -6.638  -7.383 -12.884  1.00 84.00           O  
ATOM   1178  N   PRO A 160      -4.476  -7.513 -12.304  1.00 78.69           N  
ATOM   1179  CA  PRO A 160      -4.023  -7.787 -13.670  1.00 78.69           C  
ATOM   1180  C   PRO A 160      -4.632  -9.053 -14.285  1.00 78.69           C  
ATOM   1181  CB  PRO A 160      -2.496  -7.883 -13.580  1.00 78.69           C  
ATOM   1182  O   PRO A 160      -4.940  -9.072 -15.474  1.00 78.69           O  
ATOM   1183  CG  PRO A 160      -2.165  -7.001 -12.377  1.00 78.69           C  
ATOM   1184  CD  PRO A 160      -3.337  -7.265 -11.433  1.00 78.69           C  
ATOM   1185  N   ILE A 161      -4.851 -10.097 -13.477  1.00 82.31           N  
ATOM   1186  CA  ILE A 161      -5.423 -11.376 -13.926  1.00 82.31           C  
ATOM   1187  C   ILE A 161      -6.901 -11.196 -14.291  1.00 82.31           C  
ATOM   1188  CB  ILE A 161      -5.237 -12.466 -12.841  1.00 82.31           C  
ATOM   1189  O   ILE A 161      -7.331 -11.571 -15.380  1.00 82.31           O  
ATOM   1190  CG1 ILE A 161      -3.741 -12.650 -12.487  1.00 82.31           C  
ATOM   1191  CG2 ILE A 161      -5.854 -13.800 -13.307  1.00 82.31           C  
ATOM   1192  CD1 ILE A 161      -3.484 -13.602 -11.313  1.00 82.31           C  
ATOM   1193  N   ILE A 162      -7.675 -10.588 -13.388  1.00 86.56           N  
ATOM   1194  CA  ILE A 162      -9.099 -10.306 -13.598  1.00 86.56           C  
ATOM   1195  C   ILE A 162      -9.272  -9.297 -14.742  1.00 86.56           C  
ATOM   1196  CB  ILE A 162      -9.733  -9.824 -12.271  1.00 86.56           C  
ATOM   1197  O   ILE A 162     -10.141  -9.475 -15.589  1.00 86.56           O  
ATOM   1198  CG1 ILE A 162      -9.731 -10.968 -11.227  1.00 86.56           C  
ATOM   1199  CG2 ILE A 162     -11.169  -9.317 -12.489  1.00 86.56           C  
ATOM   1200  CD1 ILE A 162     -10.180 -10.542  -9.821  1.00 86.56           C  
ATOM   1201  N   GLY A 163      -8.420  -8.273 -14.804  1.00 82.88           N  
ATOM   1202  CA  GLY A 163      -8.401  -7.263 -15.859  1.00 82.88           C  
ATOM   1203  C   GLY A 163      -8.137  -7.827 -17.230  1.00 82.88           C  
ATOM   1204  O   GLY A 163      -8.921  -7.573 -18.135  1.00 82.88           O  
ATOM   1205  N   GLY A 164      -7.069  -8.611 -17.378  1.00 77.81           N  
ATOM   1206  CA  GLY A 164      -6.742  -9.258 -18.644  1.00 77.81           C  
ATOM   1207  C   GLY A 164      -7.907 -10.102 -19.157  1.00 77.81           C  
ATOM   1208  O   GLY A 164      -8.353  -9.899 -20.281  1.00 77.81           O  
ATOM   1209  N   ALA A 165      -8.470 -10.959 -18.298  1.00 83.88           N  
ATOM   1210  CA  ALA A 165      -9.611 -11.797 -18.660  1.00 83.88           C  
ATOM   1211  C   ALA A 165     -10.854 -10.972 -19.040  1.00 83.88           C  
ATOM   1212  CB  ALA A 165      -9.905 -12.737 -17.485  1.00 83.88           C  
ATOM   1213  O   ALA A 165     -11.526 -11.271 -20.023  1.00 83.88           O  
ATOM   1214  N   LEU A 166     -11.174  -9.914 -18.290  1.00 87.81           N  
ATOM   1215  CA  LEU A 166     -12.318  -9.058 -18.611  1.00 87.81           C  
ATOM   1216  C   LEU A 166     -12.134  -8.321 -19.939  1.00 87.81           C  
ATOM   1217  CB  LEU A 166     -12.558  -8.054 -17.477  1.00 87.81           C  
ATOM   1218  O   LEU A 166     -13.078  -8.255 -20.716  1.00 87.81           O  
ATOM   1219  CG  LEU A 166     -13.219  -8.644 -16.222  1.00 87.81           C  
ATOM   1220  CD1 LEU A 166     -13.268  -7.547 -15.159  1.00 87.81           C  
ATOM   1221  CD2 LEU A 166     -14.650  -9.125 -16.479  1.00 87.81           C  
ATOM   1222  N   LEU A 167     -10.940  -7.796 -20.212  1.00 87.06           N  
ATOM   1223  CA  LEU A 167     -10.644  -7.061 -21.444  1.00 87.06           C  
ATOM   1224  C   LEU A 167     -10.540  -7.961 -22.681  1.00 87.06           C  
ATOM   1225  CB  LEU A 167      -9.344  -6.269 -21.247  1.00 87.06           C  
ATOM   1226  O   LEU A 167     -10.707  -7.474 -23.795  1.00 87.06           O  
ATOM   1227  CG  LEU A 167      -9.442  -5.154 -20.196  1.00 87.06           C  
ATOM   1228  CD1 LEU A 167      -8.092  -4.457 -20.063  1.00 87.06           C  
ATOM   1229  CD2 LEU A 167     -10.502  -4.120 -20.555  1.00 87.06           C  
ATOM   1230  N   GLU A 168     -10.279  -9.255 -22.497  1.00 85.50           N  
ATOM   1231  CA  GLU A 168     -10.291 -10.243 -23.579  1.00 85.50           C  
ATOM   1232  C   GLU A 168     -11.716 -10.518 -24.088  1.00 85.50           C  
ATOM   1233  CB  GLU A 168      -9.604 -11.522 -23.074  1.00 85.50           C  
ATOM   1234  O   GLU A 168     -11.935 -10.618 -25.295  1.00 85.50           O  
ATOM   1235  CG  GLU A 168      -9.422 -12.580 -24.173  1.00 85.50           C  
ATOM   1236  CD  GLU A 168      -8.657 -13.829 -23.699  1.00 85.50           C  
ATOM   1237  OE1 GLU A 168      -8.529 -14.764 -24.525  1.00 85.50           O  
ATOM   1238  OE2 GLU A 168      -8.200 -13.864 -22.532  1.00 85.50           O  
ATOM   1239  N   PHE A 169     -12.700 -10.604 -23.184  1.00 88.75           N  
ATOM   1240  CA  PHE A 169     -14.081 -10.975 -23.533  1.00 88.75           C  
ATOM   1241  C   PHE A 169     -15.072  -9.801 -23.558  1.00 88.75           C  
ATOM   1242  CB  PHE A 169     -14.560 -12.082 -22.581  1.00 88.75           C  
ATOM   1243  O   PHE A 169     -16.140  -9.912 -24.163  1.00 88.75           O  
ATOM   1244  CG  PHE A 169     -13.727 -13.350 -22.641  1.00 88.75           C  
ATOM   1245  CD1 PHE A 169     -13.754 -14.162 -23.790  1.00 88.75           C  
ATOM   1246  CD2 PHE A 169     -12.885 -13.696 -21.570  1.00 88.75           C  
ATOM   1247  CE1 PHE A 169     -12.919 -15.291 -23.876  1.00 88.75           C  
ATOM   1248  CE2 PHE A 169     -12.029 -14.806 -21.666  1.00 88.75           C  
ATOM   1249  CZ  PHE A 169     -12.043 -15.602 -22.822  1.00 88.75           C  
ATOM   1250  N   PHE A 170     -14.757  -8.684 -22.902  1.00 91.81           N  
ATOM   1251  CA  PHE A 170     -15.650  -7.539 -22.721  1.00 91.81           C  
ATOM   1252  C   PHE A 170     -14.941  -6.208 -23.019  1.00 91.81           C  
ATOM   1253  CB  PHE A 170     -16.233  -7.545 -21.295  1.00 91.81           C  
ATOM   1254  O   PHE A 170     -13.720  -6.118 -23.102  1.00 91.81           O  
ATOM   1255  CG  PHE A 170     -16.932  -8.826 -20.873  1.00 91.81           C  
ATOM   1256  CD1 PHE A 170     -18.276  -9.047 -21.229  1.00 91.81           C  
ATOM   1257  CD2 PHE A 170     -16.244  -9.798 -20.123  1.00 91.81           C  
ATOM   1258  CE1 PHE A 170     -18.927 -10.231 -20.837  1.00 91.81           C  
ATOM   1259  CE2 PHE A 170     -16.892 -10.983 -19.732  1.00 91.81           C  
ATOM   1260  CZ  PHE A 170     -18.235 -11.200 -20.088  1.00 91.81           C  
ATOM   1261  N   TRP A 171     -15.715  -5.127 -23.171  1.00 91.94           N  
ATOM   1262  CA  TRP A 171     -15.163  -3.783 -23.384  1.00 91.94           C  
ATOM   1263  C   TRP A 171     -14.480  -3.235 -22.118  1.00 91.94           C  
ATOM   1264  CB  TRP A 171     -16.260  -2.830 -23.882  1.00 91.94           C  
ATOM   1265  O   TRP A 171     -14.704  -3.727 -21.011  1.00 91.94           O  
ATOM   1266  CG  TRP A 171     -17.195  -2.326 -22.821  1.00 91.94           C  
ATOM   1267  CD1 TRP A 171     -17.159  -1.093 -22.263  1.00 91.94           C  
ATOM   1268  CD2 TRP A 171     -18.308  -3.022 -22.180  1.00 91.94           C  
ATOM   1269  CE2 TRP A 171     -18.864  -2.160 -21.187  1.00 91.94           C  
ATOM   1270  CE3 TRP A 171     -18.919  -4.285 -22.354  1.00 91.94           C  
ATOM   1271  NE1 TRP A 171     -18.129  -0.996 -21.284  1.00 91.94           N  
ATOM   1272  CH2 TRP A 171     -20.517  -3.815 -20.565  1.00 91.94           C  
ATOM   1273  CZ2 TRP A 171     -19.946  -2.543 -20.382  1.00 91.94           C  
ATOM   1274  CZ3 TRP A 171     -20.008  -4.678 -21.552  1.00 91.94           C  
ATOM   1275  N   TRP A 172     -13.707  -2.152 -22.253  1.00 90.38           N  
ATOM   1276  CA  TRP A 172     -12.909  -1.583 -21.157  1.00 90.38           C  
ATOM   1277  C   TRP A 172     -13.700  -1.222 -19.899  1.00 90.38           C  
ATOM   1278  CB  TRP A 172     -12.160  -0.343 -21.643  1.00 90.38           C  
ATOM   1279  O   TRP A 172     -13.171  -1.335 -18.802  1.00 90.38           O  
ATOM   1280  CG  TRP A 172     -13.033   0.837 -21.929  1.00 90.38           C  
ATOM   1281  CD1 TRP A 172     -13.584   1.118 -23.123  1.00 90.38           C  
ATOM   1282  CD2 TRP A 172     -13.524   1.871 -21.023  1.00 90.38           C  
ATOM   1283  CE2 TRP A 172     -14.294   2.805 -21.779  1.00 90.38           C  
ATOM   1284  CE3 TRP A 172     -13.429   2.090 -19.633  1.00 90.38           C  
ATOM   1285  NE1 TRP A 172     -14.290   2.298 -23.058  1.00 90.38           N  
ATOM   1286  CH2 TRP A 172     -14.740   4.137 -19.818  1.00 90.38           C  
ATOM   1287  CZ2 TRP A 172     -14.888   3.931 -21.197  1.00 90.38           C  
ATOM   1288  CZ3 TRP A 172     -14.014   3.221 -19.038  1.00 90.38           C  
ATOM   1289  N   GLY A 173     -14.964  -0.811 -20.023  1.00 90.12           N  
ATOM   1290  CA  GLY A 173     -15.781  -0.418 -18.873  1.00 90.12           C  
ATOM   1291  C   GLY A 173     -16.104  -1.586 -17.939  1.00 90.12           C  
ATOM   1292  O   GLY A 173     -16.430  -1.366 -16.772  1.00 90.12           O  
ATOM   1293  N   SER A 174     -15.957  -2.827 -18.414  1.00 93.00           N  
ATOM   1294  CA  SER A 174     -16.155  -4.038 -17.615  1.00 93.00           C  
ATOM   1295  C   SER A 174     -15.246  -4.100 -16.379  1.00 93.00           C  
ATOM   1296  CB  SER A 174     -15.925  -5.270 -18.491  1.00 93.00           C  
ATOM   1297  O   SER A 174     -15.690  -4.570 -15.329  1.00 93.00           O  
ATOM   1298  OG  SER A 174     -14.577  -5.333 -18.899  1.00 93.00           O  
ATOM   1299  N   VAL A 175     -14.027  -3.545 -16.461  1.00 89.94           N  
ATOM   1300  CA  VAL A 175     -13.047  -3.526 -15.355  1.00 89.94           C  
ATOM   1301  C   VAL A 175     -13.521  -2.703 -14.159  1.00 89.94           C  
ATOM   1302  CB  VAL A 175     -11.659  -3.027 -15.810  1.00 89.94           C  
ATOM   1303  O   VAL A 175     -13.139  -2.989 -13.032  1.00 89.94           O  
ATOM   1304  CG1 VAL A 175     -11.164  -3.801 -17.037  1.00 89.94           C  
ATOM   1305  CG2 VAL A 175     -11.608  -1.514 -16.064  1.00 89.94           C  
ATOM   1306  N   PHE A 176     -14.386  -1.713 -14.389  1.00 92.88           N  
ATOM   1307  CA  PHE A 176     -15.041  -0.950 -13.327  1.00 92.88           C  
ATOM   1308  C   PHE A 176     -16.397  -1.564 -12.969  1.00 92.88           C  
ATOM   1309  CB  PHE A 176     -15.197   0.507 -13.775  1.00 92.88           C  
ATOM   1310  O   PHE A 176     -16.801  -1.565 -11.808  1.00 92.88           O  
ATOM   1311  CG  PHE A 176     -13.895   1.188 -14.141  1.00 92.88           C  
ATOM   1312  CD1 PHE A 176     -12.978   1.535 -13.131  1.00 92.88           C  
ATOM   1313  CD2 PHE A 176     -13.583   1.448 -15.490  1.00 92.88           C  
ATOM   1314  CE1 PHE A 176     -11.757   2.143 -13.467  1.00 92.88           C  
ATOM   1315  CE2 PHE A 176     -12.359   2.053 -15.824  1.00 92.88           C  
ATOM   1316  CZ  PHE A 176     -11.448   2.404 -14.813  1.00 92.88           C  
ATOM   1317  N   LEU A 177     -17.105  -2.130 -13.952  1.00 93.94           N  
ATOM   1318  CA  LEU A 177     -18.423  -2.725 -13.745  1.00 93.94           C  
ATOM   1319  C   LEU A 177     -18.383  -3.914 -12.773  1.00 93.94           C  
ATOM   1320  CB  LEU A 177     -19.015  -3.144 -15.102  1.00 93.94           C  
ATOM   1321  O   LEU A 177     -19.334  -4.091 -12.017  1.00 93.94           O  
ATOM   1322  CG  LEU A 177     -20.552  -3.220 -15.078  1.00 93.94           C  
ATOM   1323  CD1 LEU A 177     -21.170  -1.826 -15.223  1.00 93.94           C  
ATOM   1324  CD2 LEU A 177     -21.060  -4.090 -16.226  1.00 93.94           C  
ATOM   1325  N   ILE A 178     -17.292  -4.691 -12.741  1.00 91.94           N  
ATOM   1326  CA  ILE A 178     -17.120  -5.825 -11.813  1.00 91.94           C  
ATOM   1327  C   ILE A 178     -17.169  -5.414 -10.333  1.00 91.94           C  
ATOM   1328  CB  ILE A 178     -15.820  -6.595 -12.132  1.00 91.94           C  
ATOM   1329  O   ILE A 178     -17.603  -6.197  -9.484  1.00 91.94           O  
ATOM   1330  CG1 ILE A 178     -15.820  -7.946 -11.383  1.00 91.94           C  
ATOM   1331  CG2 ILE A 178     -14.567  -5.766 -11.793  1.00 91.94           C  
ATOM   1332  CD1 ILE A 178     -14.767  -8.938 -11.879  1.00 91.94           C  
ATOM   1333  N   ASN A 179     -16.811  -4.169 -10.015  1.00 92.56           N  
ATOM   1334  CA  ASN A 179     -16.877  -3.654  -8.650  1.00 92.56           C  
ATOM   1335  C   ASN A 179     -18.324  -3.522  -8.161  1.00 92.56           C  
ATOM   1336  CB  ASN A 179     -16.192  -2.287  -8.613  1.00 92.56           C  
ATOM   1337  O   ASN A 179     -18.599  -3.664  -6.973  1.00 92.56           O  
ATOM   1338  CG  ASN A 179     -14.719  -2.322  -8.969  1.00 92.56           C  
ATOM   1339  ND2 ASN A 179     -14.230  -1.217  -9.476  1.00 92.56           N  
ATOM   1340  OD1 ASN A 179     -14.034  -3.309  -8.757  1.00 92.56           O  
ATOM   1341  N   VAL A 180     -19.271  -3.266  -9.066  1.00 93.81           N  
ATOM   1342  CA  VAL A 180     -20.678  -2.999  -8.741  1.00 93.81           C  
ATOM   1343  C   VAL A 180     -21.379  -4.203  -8.098  1.00 93.81           C  
ATOM   1344  CB  VAL A 180     -21.448  -2.487  -9.972  1.00 93.81           C  
ATOM   1345  O   VAL A 180     -21.904  -4.035  -6.995  1.00 93.81           O  
ATOM   1346  CG1 VAL A 180     -22.888  -2.103  -9.608  1.00 93.81           C  
ATOM   1347  CG2 VAL A 180     -20.753  -1.262 -10.580  1.00 93.81           C  
ATOM   1348  N   PRO A 181     -21.400  -5.416  -8.694  1.00 92.88           N  
ATOM   1349  CA  PRO A 181     -22.049  -6.566  -8.068  1.00 92.88           C  
ATOM   1350  C   PRO A 181     -21.401  -6.922  -6.728  1.00 92.88           C  
ATOM   1351  CB  PRO A 181     -21.943  -7.710  -9.083  1.00 92.88           C  
ATOM   1352  O   PRO A 181     -22.111  -7.206  -5.765  1.00 92.88           O  
ATOM   1353  CG  PRO A 181     -20.741  -7.335  -9.943  1.00 92.88           C  
ATOM   1354  CD  PRO A 181     -20.826  -5.814  -9.972  1.00 92.88           C  
ATOM   1355  N   VAL A 182     -20.072  -6.840  -6.627  1.00 91.81           N  
ATOM   1356  CA  VAL A 182     -19.347  -7.110  -5.377  1.00 91.81           C  
ATOM   1357  C   VAL A 182     -19.703  -6.077  -4.303  1.00 91.81           C  
ATOM   1358  CB  VAL A 182     -17.833  -7.157  -5.640  1.00 91.81           C  
ATOM   1359  O   VAL A 182     -19.998  -6.456  -3.169  1.00 91.81           O  
ATOM   1360  CG1 VAL A 182     -17.032  -7.383  -4.350  1.00 91.81           C  
ATOM   1361  CG2 VAL A 182     -17.468  -8.277  -6.622  1.00 91.81           C  
ATOM   1362  N   ALA A 183     -19.763  -4.788  -4.652  1.00 93.50           N  
ATOM   1363  CA  ALA A 183     -20.167  -3.725  -3.736  1.00 93.50           C  
ATOM   1364  C   ALA A 183     -21.617  -3.896  -3.261  1.00 93.50           C  
ATOM   1365  CB  ALA A 183     -19.956  -2.363  -4.410  1.00 93.50           C  
ATOM   1366  O   ALA A 183     -21.890  -3.734  -2.073  1.00 93.50           O  
ATOM   1367  N   VAL A 184     -22.539  -4.278  -4.152  1.00 94.62           N  
ATOM   1368  CA  VAL A 184     -23.943  -4.559  -3.806  1.00 94.62           C  
ATOM   1369  C   VAL A 184     -24.043  -5.746  -2.849  1.00 94.62           C  
ATOM   1370  CB  VAL A 184     -24.787  -4.790  -5.076  1.00 94.62           C  
ATOM   1371  O   VAL A 184     -24.710  -5.641  -1.819  1.00 94.62           O  
ATOM   1372  CG1 VAL A 184     -26.194  -5.321  -4.766  1.00 94.62           C  
ATOM   1373  CG2 VAL A 184     -24.965  -3.475  -5.847  1.00 94.62           C  
ATOM   1374  N   ILE A 185     -23.348  -6.851  -3.136  1.00 94.62           N  
ATOM   1375  CA  ILE A 185     -23.315  -8.029  -2.258  1.00 94.62           C  
ATOM   1376  C   ILE A 185     -22.752  -7.652  -0.885  1.00 94.62           C  
ATOM   1377  CB  ILE A 185     -22.514  -9.177  -2.916  1.00 94.62           C  
ATOM   1378  O   ILE A 185     -23.359  -7.982   0.133  1.00 94.62           O  
ATOM   1379  CG1 ILE A 185     -23.284  -9.741  -4.132  1.00 94.62           C  
ATOM   1380  CG2 ILE A 185     -22.237 -10.314  -1.911  1.00 94.62           C  
ATOM   1381  CD1 ILE A 185     -22.418 -10.607  -5.057  1.00 94.62           C  
ATOM   1382  N   ALA A 186     -21.635  -6.921  -0.836  1.00 92.94           N  
ATOM   1383  CA  ALA A 186     -21.026  -6.478   0.415  1.00 92.94           C  
ATOM   1384  C   ALA A 186     -21.943  -5.529   1.203  1.00 92.94           C  
ATOM   1385  CB  ALA A 186     -19.677  -5.825   0.100  1.00 92.94           C  
ATOM   1386  O   ALA A 186     -22.039  -5.640   2.427  1.00 92.94           O  
ATOM   1387  N   LEU A 187     -22.661  -4.633   0.522  1.00 93.88           N  
ATOM   1388  CA  LEU A 187     -23.613  -3.710   1.135  1.00 93.88           C  
ATOM   1389  C   LEU A 187     -24.778  -4.475   1.768  1.00 93.88           C  
ATOM   1390  CB  LEU A 187     -24.039  -2.684   0.070  1.00 93.88           C  
ATOM   1391  O   LEU A 187     -25.060  -4.288   2.951  1.00 93.88           O  
ATOM   1392  CG  LEU A 187     -24.879  -1.512   0.603  1.00 93.88           C  
ATOM   1393  CD1 LEU A 187     -24.587  -0.258  -0.219  1.00 93.88           C  
ATOM   1394  CD2 LEU A 187     -26.385  -1.782   0.538  1.00 93.88           C  
ATOM   1395  N   ILE A 188     -25.392  -5.395   1.021  1.00 94.12           N  
ATOM   1396  CA  ILE A 188     -26.479  -6.252   1.510  1.00 94.12           C  
ATOM   1397  C   ILE A 188     -25.988  -7.110   2.683  1.00 94.12           C  
ATOM   1398  CB  ILE A 188     -27.044  -7.102   0.347  1.00 94.12           C  
ATOM   1399  O   ILE A 188     -26.601  -7.109   3.749  1.00 94.12           O  
ATOM   1400  CG1 ILE A 188     -27.736  -6.193  -0.696  1.00 94.12           C  
ATOM   1401  CG2 ILE A 188     -28.067  -8.133   0.852  1.00 94.12           C  
ATOM   1402  CD1 ILE A 188     -28.130  -6.924  -1.987  1.00 94.12           C  
ATOM   1403  N   ALA A 189     -24.848  -7.786   2.539  1.00 93.44           N  
ATOM   1404  CA  ALA A 189     -24.288  -8.633   3.588  1.00 93.44           C  
ATOM   1405  C   ALA A 189     -23.952  -7.836   4.863  1.00 93.44           C  
ATOM   1406  CB  ALA A 189     -23.066  -9.359   3.021  1.00 93.44           C  
ATOM   1407  O   ALA A 189     -24.217  -8.296   5.972  1.00 93.44           O  
ATOM   1408  N   THR A 190     -23.456  -6.602   4.733  1.00 91.69           N  
ATOM   1409  CA  THR A 190     -23.203  -5.699   5.871  1.00 91.69           C  
ATOM   1410  C   THR A 190     -24.492  -5.319   6.602  1.00 91.69           C  
ATOM   1411  CB  THR A 190     -22.510  -4.414   5.396  1.00 91.69           C  
ATOM   1412  O   THR A 190     -24.489  -5.126   7.821  1.00 91.69           O  
ATOM   1413  CG2 THR A 190     -22.163  -3.430   6.516  1.00 91.69           C  
ATOM   1414  OG1 THR A 190     -21.282  -4.732   4.812  1.00 91.69           O  
ATOM   1415  N   LEU A 191     -25.623  -5.204   5.905  1.00 88.81           N  
ATOM   1416  CA  LEU A 191     -26.896  -4.903   6.561  1.00 88.81           C  
ATOM   1417  C   LEU A 191     -27.350  -6.040   7.487  1.00 88.81           C  
ATOM   1418  CB  LEU A 191     -27.969  -4.535   5.525  1.00 88.81           C  
ATOM   1419  O   LEU A 191     -27.889  -5.742   8.553  1.00 88.81           O  
ATOM   1420  CG  LEU A 191     -27.710  -3.199   4.803  1.00 88.81           C  
ATOM   1421  CD1 LEU A 191     -28.759  -3.002   3.711  1.00 88.81           C  
ATOM   1422  CD2 LEU A 191     -27.769  -1.989   5.744  1.00 88.81           C  
ATOM   1423  N   PHE A 192     -27.060  -7.294   7.128  1.00 88.00           N  
ATOM   1424  CA  PHE A 192     -27.475  -8.480   7.883  1.00 88.00           C  
ATOM   1425  C   PHE A 192     -26.456  -8.974   8.916  1.00 88.00           C  
ATOM   1426  CB  PHE A 192     -27.801  -9.602   6.889  1.00 88.00           C  
ATOM   1427  O   PHE A 192     -26.852  -9.470   9.967  1.00 88.00           O  
ATOM   1428  CG  PHE A 192     -29.008  -9.309   6.022  1.00 88.00           C  
ATOM   1429  CD1 PHE A 192     -30.288  -9.265   6.605  1.00 88.00           C  
ATOM   1430  CD2 PHE A 192     -28.865  -9.089   4.641  1.00 88.00           C  
ATOM   1431  CE1 PHE A 192     -31.417  -8.987   5.816  1.00 88.00           C  
ATOM   1432  CE2 PHE A 192     -29.997  -8.812   3.855  1.00 88.00           C  
ATOM   1433  CZ  PHE A 192     -31.270  -8.753   4.440  1.00 88.00           C  
ATOM   1434  N   VAL A 193     -25.157  -8.876   8.621  1.00 88.56           N  
ATOM   1435  CA  VAL A 193     -24.102  -9.549   9.402  1.00 88.56           C  
ATOM   1436  C   VAL A 193     -23.328  -8.581  10.303  1.00 88.56           C  
ATOM   1437  CB  VAL A 193     -23.157 -10.327   8.458  1.00 88.56           C  
ATOM   1438  O   VAL A 193     -22.769  -8.997  11.316  1.00 88.56           O  
ATOM   1439  CG1 VAL A 193     -22.189 -11.241   9.215  1.00 88.56           C  
ATOM   1440  CG2 VAL A 193     -23.922 -11.262   7.505  1.00 88.56           C  
ATOM   1441  N   ALA A 194     -23.287  -7.289   9.965  1.00 84.44           N  
ATOM   1442  CA  ALA A 194     -22.466  -6.332  10.700  1.00 84.44           C  
ATOM   1443  C   ALA A 194     -22.989  -6.069  12.125  1.00 84.44           C  
ATOM   1444  CB  ALA A 194     -22.371  -5.025   9.916  1.00 84.44           C  
ATOM   1445  O   ALA A 194     -24.205  -5.983  12.330  1.00 84.44           O  
ATOM   1446  N   PRO A 195     -22.087  -5.839  13.098  1.00 78.44           N  
ATOM   1447  CA  PRO A 195     -22.465  -5.439  14.447  1.00 78.44           C  
ATOM   1448  C   PRO A 195     -23.189  -4.084  14.453  1.00 78.44           C  
ATOM   1449  CB  PRO A 195     -21.154  -5.404  15.241  1.00 78.44           C  
ATOM   1450  O   PRO A 195     -23.147  -3.314  13.489  1.00 78.44           O  
ATOM   1451  CG  PRO A 195     -20.107  -5.076  14.181  1.00 78.44           C  
ATOM   1452  CD  PRO A 195     -20.641  -5.795  12.947  1.00 78.44           C  
ATOM   1453  N   ALA A 196     -23.858  -3.764  15.563  1.00 81.19           N  
ATOM   1454  CA  ALA A 196     -24.544  -2.484  15.719  1.00 81.19           C  
ATOM   1455  C   ALA A 196     -23.590  -1.295  15.484  1.00 81.19           C  
ATOM   1456  CB  ALA A 196     -25.205  -2.428  17.100  1.00 81.19           C  
ATOM   1457  O   ALA A 196     -22.408  -1.335  15.824  1.00 81.19           O  
ATOM   1458  N   ASN A 197     -24.103  -0.213  14.889  1.00 83.19           N  
ATOM   1459  CA  ASN A 197     -23.292   0.975  14.630  1.00 83.19           C  
ATOM   1460  C   ASN A 197     -23.031   1.734  15.938  1.00 83.19           C  
ATOM   1461  CB  ASN A 197     -23.983   1.857  13.577  1.00 83.19           C  
ATOM   1462  O   ASN A 197     -23.936   2.386  16.458  1.00 83.19           O  
ATOM   1463  CG  ASN A 197     -23.114   3.047  13.207  1.00 83.19           C  
ATOM   1464  ND2 ASN A 197     -23.489   4.241  13.598  1.00 83.19           N  
ATOM   1465  OD1 ASN A 197     -22.095   2.900  12.554  1.00 83.19           O  
ATOM   1466  N   ILE A 198     -21.796   1.683  16.434  1.00 80.75           N  
ATOM   1467  CA  ILE A 198     -21.371   2.396  17.642  1.00 80.75           C  
ATOM   1468  C   ILE A 198     -20.904   3.800  17.240  1.00 80.75           C  
ATOM   1469  CB  ILE A 198     -20.285   1.601  18.409  1.00 80.75           C  
ATOM   1470  O   ILE A 198     -19.776   3.982  16.792  1.00 80.75           O  
ATOM   1471  CG1 ILE A 198     -20.714   0.132  18.642  1.00 80.75           C  
ATOM   1472  CG2 ILE A 198     -19.992   2.307  19.747  1.00 80.75           C  
ATOM   1473  CD1 ILE A 198     -19.661  -0.722  19.354  1.00 80.75           C  
ATOM   1474  N   ALA A 199     -21.794   4.785  17.354  1.00 81.38           N  
ATOM   1475  CA  ALA A 199     -21.475   6.195  17.129  1.00 81.38           C  
ATOM   1476  C   ALA A 199     -21.067   6.881  18.442  1.00 81.38           C  
ATOM   1477  CB  ALA A 199     -22.683   6.879  16.476  1.00 81.38           C  
ATOM   1478  O   ALA A 199     -21.526   6.494  19.518  1.00 81.38           O  
ATOM   1479  N   ASN A 200     -20.264   7.941  18.349  1.00 81.75           N  
ATOM   1480  CA  ASN A 200     -19.938   8.814  19.471  1.00 81.75           C  
ATOM   1481  C   ASN A 200     -20.340  10.267  19.152  1.00 81.75           C  
ATOM   1482  CB  ASN A 200     -18.452   8.657  19.829  1.00 81.75           C  
ATOM   1483  O   ASN A 200     -19.500  11.050  18.701  1.00 81.75           O  
ATOM   1484  CG  ASN A 200     -18.129   9.350  21.137  1.00 81.75           C  
ATOM   1485  ND2 ASN A 200     -16.872   9.466  21.491  1.00 81.75           N  
ATOM   1486  OD1 ASN A 200     -18.997   9.759  21.885  1.00 81.75           O  
ATOM   1487  N   PRO A 201     -21.615  10.648  19.373  1.00 77.69           N  
ATOM   1488  CA  PRO A 201     -22.126  11.968  19.002  1.00 77.69           C  
ATOM   1489  C   PRO A 201     -21.425  13.136  19.699  1.00 77.69           C  
ATOM   1490  CB  PRO A 201     -23.616  11.953  19.362  1.00 77.69           C  
ATOM   1491  O   PRO A 201     -21.439  14.241  19.167  1.00 77.69           O  
ATOM   1492  CG  PRO A 201     -23.979  10.471  19.358  1.00 77.69           C  
ATOM   1493  CD  PRO A 201     -22.702   9.813  19.865  1.00 77.69           C  
ATOM   1494  N   SER A 202     -20.809  12.899  20.864  1.00 76.88           N  
ATOM   1495  CA  SER A 202     -20.080  13.929  21.610  1.00 76.88           C  
ATOM   1496  C   SER A 202     -18.728  14.282  20.988  1.00 76.88           C  
ATOM   1497  CB  SER A 202     -19.887  13.491  23.065  1.00 76.88           C  
ATOM   1498  O   SER A 202     -18.159  15.305  21.349  1.00 76.88           O  
ATOM   1499  OG  SER A 202     -18.939  12.446  23.161  1.00 76.88           O  
ATOM   1500  N   LYS A 203     -18.203  13.448  20.078  1.00 79.19           N  
ATOM   1501  CA  LYS A 203     -16.940  13.714  19.387  1.00 79.19           C  
ATOM   1502  C   LYS A 203     -17.142  14.829  18.364  1.00 79.19           C  
ATOM   1503  CB  LYS A 203     -16.391  12.417  18.764  1.00 79.19           C  
ATOM   1504  O   LYS A 203     -18.036  14.759  17.510  1.00 79.19           O  
ATOM   1505  CG  LYS A 203     -14.944  12.585  18.269  1.00 79.19           C  
ATOM   1506  CD  LYS A 203     -14.321  11.259  17.795  1.00 79.19           C  
ATOM   1507  CE  LYS A 203     -12.849  11.507  17.425  1.00 79.19           C  
ATOM   1508  NZ  LYS A 203     -12.082  10.259  17.168  1.00 79.19           N  
ATOM   1509  N   HIS A 204     -16.281  15.834  18.396  1.00 80.38           N  
ATOM   1510  CA  HIS A 204     -16.283  16.910  17.418  1.00 80.38           C  
ATOM   1511  C   HIS A 204     -15.388  16.512  16.247  1.00 80.38           C  
ATOM   1512  CB  HIS A 204     -15.899  18.233  18.083  1.00 80.38           C  
ATOM   1513  O   HIS A 204     -14.204  16.228  16.400  1.00 80.38           O  
ATOM   1514  CG  HIS A 204     -16.936  18.649  19.095  1.00 80.38           C  
ATOM   1515  CD2 HIS A 204     -18.014  19.466  18.882  1.00 80.38           C  
ATOM   1516  ND1 HIS A 204     -17.028  18.188  20.388  1.00 80.38           N  
ATOM   1517  CE1 HIS A 204     -18.130  18.718  20.940  1.00 80.38           C  
ATOM   1518  NE2 HIS A 204     -18.775  19.496  20.052  1.00 80.38           N  
ATOM   1519  N   TRP A 205     -15.974  16.450  15.052  1.00 82.81           N  
ATOM   1520  CA  TRP A 205     -15.208  16.218  13.835  1.00 82.81           C  
ATOM   1521  C   TRP A 205     -14.894  17.559  13.188  1.00 82.81           C  
ATOM   1522  CB  TRP A 205     -15.939  15.277  12.884  1.00 82.81           C  
ATOM   1523  O   TRP A 205     -15.806  18.329  12.883  1.00 82.81           O  
ATOM   1524  CG  TRP A 205     -15.166  15.020  11.634  1.00 82.81           C  
ATOM   1525  CD1 TRP A 205     -14.023  14.303  11.554  1.00 82.81           C  
ATOM   1526  CD2 TRP A 205     -15.460  15.461  10.274  1.00 82.81           C  
ATOM   1527  CE2 TRP A 205     -14.471  14.908   9.407  1.00 82.81           C  
ATOM   1528  CE3 TRP A 205     -16.496  16.217   9.681  1.00 82.81           C  
ATOM   1529  NE1 TRP A 205     -13.601  14.245  10.244  1.00 82.81           N  
ATOM   1530  CH2 TRP A 205     -15.641  15.702   7.454  1.00 82.81           C  
ATOM   1531  CZ2 TRP A 205     -14.547  15.027   8.016  1.00 82.81           C  
ATOM   1532  CZ3 TRP A 205     -16.590  16.330   8.281  1.00 82.81           C  
ATOM   1533  N   ASP A 206     -13.606  17.826  12.998  1.00 85.12           N  
ATOM   1534  CA  ASP A 206     -13.110  19.079  12.449  1.00 85.12           C  
ATOM   1535  C   ASP A 206     -12.802  18.939  10.952  1.00 85.12           C  
ATOM   1536  CB  ASP A 206     -11.902  19.539  13.270  1.00 85.12           C  
ATOM   1537  O   ASP A 206     -11.695  18.566  10.552  1.00 85.12           O  
ATOM   1538  CG  ASP A 206     -11.382  20.895  12.802  1.00 85.12           C  
ATOM   1539  OD1 ASP A 206     -12.086  21.658  12.104  1.00 85.12           O  
ATOM   1540  OD2 ASP A 206     -10.227  21.232  13.127  1.00 85.12           O  
ATOM   1541  N   PHE A 207     -13.793  19.276  10.120  1.00 86.88           N  
ATOM   1542  CA  PHE A 207     -13.671  19.256   8.659  1.00 86.88           C  
ATOM   1543  C   PHE A 207     -12.478  20.081   8.153  1.00 86.88           C  
ATOM   1544  CB  PHE A 207     -14.971  19.795   8.044  1.00 86.88           C  
ATOM   1545  O   PHE A 207     -11.771  19.650   7.246  1.00 86.88           O  
ATOM   1546  CG  PHE A 207     -14.926  19.895   6.530  1.00 86.88           C  
ATOM   1547  CD1 PHE A 207     -14.753  21.138   5.892  1.00 86.88           C  
ATOM   1548  CD2 PHE A 207     -15.002  18.729   5.752  1.00 86.88           C  
ATOM   1549  CE1 PHE A 207     -14.678  21.203   4.488  1.00 86.88           C  
ATOM   1550  CE2 PHE A 207     -14.940  18.790   4.351  1.00 86.88           C  
ATOM   1551  CZ  PHE A 207     -14.778  20.032   3.717  1.00 86.88           C  
ATOM   1552  N   LEU A 208     -12.208  21.241   8.763  1.00 89.31           N  
ATOM   1553  CA  LEU A 208     -11.112  22.125   8.349  1.00 89.31           C  
ATOM   1554  C   LEU A 208      -9.753  21.455   8.537  1.00 89.31           C  
ATOM   1555  CB  LEU A 208     -11.183  23.433   9.154  1.00 89.31           C  
ATOM   1556  O   LEU A 208      -8.922  21.482   7.634  1.00 89.31           O  
ATOM   1557  CG  LEU A 208     -12.202  24.426   8.571  1.00 89.31           C  
ATOM   1558  CD1 LEU A 208     -12.798  25.291   9.680  1.00 89.31           C  
ATOM   1559  CD2 LEU A 208     -11.530  25.340   7.547  1.00 89.31           C  
ATOM   1560  N   SER A 209      -9.531  20.804   9.680  1.00 88.12           N  
ATOM   1561  CA  SER A 209      -8.285  20.068   9.896  1.00 88.12           C  
ATOM   1562  C   SER A 209      -8.164  18.859   8.968  1.00 88.12           C  
ATOM   1563  CB  SER A 209      -8.159  19.625  11.344  1.00 88.12           C  
ATOM   1564  O   SER A 209      -7.067  18.564   8.506  1.00 88.12           O  
ATOM   1565  OG  SER A 209      -7.935  20.729  12.193  1.00 88.12           O  
ATOM   1566  N   SER A 210      -9.273  18.191   8.637  1.00 87.88           N  
ATOM   1567  CA  SER A 210      -9.268  17.109   7.648  1.00 87.88           C  
ATOM   1568  C   SER A 210      -8.857  17.630   6.272  1.00 87.88           C  
ATOM   1569  CB  SER A 210     -10.657  16.479   7.560  1.00 87.88           C  
ATOM   1570  O   SER A 210      -8.068  16.994   5.580  1.00 87.88           O  
ATOM   1571  OG  SER A 210     -10.671  15.482   6.564  1.00 87.88           O  
ATOM   1572  N   PHE A 211      -9.369  18.795   5.880  1.00 89.81           N  
ATOM   1573  CA  PHE A 211      -9.024  19.429   4.616  1.00 89.81           C  
ATOM   1574  C   PHE A 211      -7.551  19.862   4.578  1.00 89.81           C  
ATOM   1575  CB  PHE A 211      -9.978  20.604   4.386  1.00 89.81           C  
ATOM   1576  O   PHE A 211      -6.864  19.627   3.590  1.00 89.81           O  
ATOM   1577  CG  PHE A 211      -9.766  21.277   3.049  1.00 89.81           C  
ATOM   1578  CD1 PHE A 211      -9.173  22.551   2.982  1.00 89.81           C  
ATOM   1579  CD2 PHE A 211     -10.139  20.611   1.867  1.00 89.81           C  
ATOM   1580  CE1 PHE A 211      -8.962  23.159   1.732  1.00 89.81           C  
ATOM   1581  CE2 PHE A 211      -9.915  21.215   0.619  1.00 89.81           C  
ATOM   1582  CZ  PHE A 211      -9.326  22.489   0.551  1.00 89.81           C  
ATOM   1583  N   TYR A 212      -7.016  20.418   5.668  1.00 92.00           N  
ATOM   1584  CA  TYR A 212      -5.590  20.755   5.744  1.00 92.00           C  
ATOM   1585  C   TYR A 212      -4.688  19.514   5.705  1.00 92.00           C  
ATOM   1586  CB  TYR A 212      -5.311  21.594   6.995  1.00 92.00           C  
ATOM   1587  O   TYR A 212      -3.630  19.553   5.075  1.00 92.00           O  
ATOM   1588  CG  TYR A 212      -6.086  22.892   7.131  1.00 92.00           C  
ATOM   1589  CD1 TYR A 212      -6.522  23.602   5.993  1.00 92.00           C  
ATOM   1590  CD2 TYR A 212      -6.335  23.412   8.417  1.00 92.00           C  
ATOM   1591  CE1 TYR A 212      -7.218  24.813   6.138  1.00 92.00           C  
ATOM   1592  CE2 TYR A 212      -7.019  24.633   8.565  1.00 92.00           C  
ATOM   1593  OH  TYR A 212      -8.101  26.524   7.551  1.00 92.00           O  
ATOM   1594  CZ  TYR A 212      -7.463  25.333   7.422  1.00 92.00           C  
ATOM   1595  N   ALA A 213      -5.107  18.402   6.320  1.00 89.38           N  
ATOM   1596  CA  ALA A 213      -4.405  17.124   6.213  1.00 89.38           C  
ATOM   1597  C   ALA A 213      -4.398  16.599   4.768  1.00 89.38           C  
ATOM   1598  CB  ALA A 213      -5.041  16.115   7.172  1.00 89.38           C  
ATOM   1599  O   ALA A 213      -3.342  16.198   4.283  1.00 89.38           O  
ATOM   1600  N   LEU A 214      -5.531  16.694   4.061  1.00 89.75           N  
ATOM   1601  CA  LEU A 214      -5.632  16.380   2.633  1.00 89.75           C  
ATOM   1602  C   LEU A 214      -4.643  17.209   1.807  1.00 89.75           C  
ATOM   1603  CB  LEU A 214      -7.094  16.567   2.176  1.00 89.75           C  
ATOM   1604  O   LEU A 214      -3.869  16.630   1.053  1.00 89.75           O  
ATOM   1605  CG  LEU A 214      -7.325  16.567   0.652  1.00 89.75           C  
ATOM   1606  CD1 LEU A 214      -7.002  15.227   0.005  1.00 89.75           C  
ATOM   1607  CD2 LEU A 214      -8.782  16.906   0.350  1.00 89.75           C  
ATOM   1608  N   LEU A 215      -4.616  18.536   1.977  1.00 91.75           N  
ATOM   1609  CA  LEU A 215      -3.667  19.404   1.263  1.00 91.75           C  
ATOM   1610  C   LEU A 215      -2.210  19.035   1.565  1.00 91.75           C  
ATOM   1611  CB  LEU A 215      -3.907  20.878   1.637  1.00 91.75           C  
ATOM   1612  O   LEU A 215      -1.381  18.991   0.659  1.00 91.75           O  
ATOM   1613  CG  LEU A 215      -5.244  21.479   1.174  1.00 91.75           C  
ATOM   1614  CD1 LEU A 215      -5.291  22.942   1.618  1.00 91.75           C  
ATOM   1615  CD2 LEU A 215      -5.446  21.425  -0.340  1.00 91.75           C  
ATOM   1616  N   THR A 216      -1.911  18.731   2.829  1.00 92.19           N  
ATOM   1617  CA  THR A 216      -0.570  18.329   3.272  1.00 92.19           C  
ATOM   1618  C   THR A 216      -0.140  17.029   2.597  1.00 92.19           C  
ATOM   1619  CB  THR A 216      -0.522  18.146   4.796  1.00 92.19           C  
ATOM   1620  O   THR A 216       0.907  16.984   1.959  1.00 92.19           O  
ATOM   1621  CG2 THR A 216       0.884  17.865   5.317  1.00 92.19           C  
ATOM   1622  OG1 THR A 216      -0.961  19.309   5.451  1.00 92.19           O  
ATOM   1623  N   LEU A 217      -0.949  15.973   2.704  1.00 88.50           N  
ATOM   1624  CA  LEU A 217      -0.611  14.651   2.177  1.00 88.50           C  
ATOM   1625  C   LEU A 217      -0.608  14.634   0.647  1.00 88.50           C  
ATOM   1626  CB  LEU A 217      -1.588  13.611   2.750  1.00 88.50           C  
ATOM   1627  O   LEU A 217       0.333  14.118   0.051  1.00 88.50           O  
ATOM   1628  CG  LEU A 217      -1.410  13.325   4.253  1.00 88.50           C  
ATOM   1629  CD1 LEU A 217      -2.532  12.408   4.738  1.00 88.50           C  
ATOM   1630  CD2 LEU A 217      -0.072  12.649   4.565  1.00 88.50           C  
ATOM   1631  N   ALA A 218      -1.593  15.261   0.000  1.00 87.50           N  
ATOM   1632  CA  ALA A 218      -1.623  15.386  -1.454  1.00 87.50           C  
ATOM   1633  C   ALA A 218      -0.422  16.189  -1.976  1.00 87.50           C  
ATOM   1634  CB  ALA A 218      -2.954  16.029  -1.867  1.00 87.50           C  
ATOM   1635  O   ALA A 218       0.208  15.799  -2.959  1.00 87.50           O  
ATOM   1636  N   GLY A 219      -0.069  17.283  -1.294  1.00 90.06           N  
ATOM   1637  CA  GLY A 219       1.065  18.130  -1.657  1.00 90.06           C  
ATOM   1638  C   GLY A 219       2.380  17.389  -1.495  1.00 90.06           C  
ATOM   1639  O   GLY A 219       3.230  17.457  -2.379  1.00 90.06           O  
ATOM   1640  N   LEU A 220       2.517  16.612  -0.421  1.00 90.06           N  
ATOM   1641  CA  LEU A 220       3.662  15.739  -0.193  1.00 90.06           C  
ATOM   1642  C   LEU A 220       3.796  14.682  -1.292  1.00 90.06           C  
ATOM   1643  CB  LEU A 220       3.514  15.090   1.191  1.00 90.06           C  
ATOM   1644  O   LEU A 220       4.862  14.569  -1.888  1.00 90.06           O  
ATOM   1645  CG  LEU A 220       4.704  14.214   1.599  1.00 90.06           C  
ATOM   1646  CD1 LEU A 220       5.995  15.025   1.734  1.00 90.06           C  
ATOM   1647  CD2 LEU A 220       4.380  13.570   2.943  1.00 90.06           C  
ATOM   1648  N   ILE A 221       2.717  13.954  -1.595  1.00 85.69           N  
ATOM   1649  CA  ILE A 221       2.693  12.915  -2.635  1.00 85.69           C  
ATOM   1650  C   ILE A 221       3.136  13.489  -3.980  1.00 85.69           C  
ATOM   1651  CB  ILE A 221       1.281  12.288  -2.734  1.00 85.69           C  
ATOM   1652  O   ILE A 221       4.029  12.936  -4.620  1.00 85.69           O  
ATOM   1653  CG1 ILE A 221       1.012  11.382  -1.518  1.00 85.69           C  
ATOM   1654  CG2 ILE A 221       1.112  11.454  -4.023  1.00 85.69           C  
ATOM   1655  CD1 ILE A 221      -0.467  11.094  -1.251  1.00 85.69           C  
ATOM   1656  N   ILE A 222       2.534  14.605  -4.403  1.00 85.94           N  
ATOM   1657  CA  ILE A 222       2.856  15.228  -5.690  1.00 85.94           C  
ATOM   1658  C   ILE A 222       4.289  15.769  -5.677  1.00 85.94           C  
ATOM   1659  CB  ILE A 222       1.821  16.314  -6.057  1.00 85.94           C  
ATOM   1660  O   ILE A 222       5.014  15.553  -6.638  1.00 85.94           O  
ATOM   1661  CG1 ILE A 222       0.412  15.703  -6.243  1.00 85.94           C  
ATOM   1662  CG2 ILE A 222       2.235  17.027  -7.361  1.00 85.94           C  
ATOM   1663  CD1 ILE A 222      -0.710  16.748  -6.200  1.00 85.94           C  
ATOM   1664  N   THR A 223       4.737  16.400  -4.588  1.00 90.00           N  
ATOM   1665  CA  THR A 223       6.114  16.912  -4.464  1.00 90.00           C  
ATOM   1666  C   THR A 223       7.142  15.793  -4.604  1.00 90.00           C  
ATOM   1667  CB  THR A 223       6.320  17.616  -3.114  1.00 90.00           C  
ATOM   1668  O   THR A 223       8.121  15.934  -5.332  1.00 90.00           O  
ATOM   1669  CG2 THR A 223       7.741  18.137  -2.912  1.00 90.00           C  
ATOM   1670  OG1 THR A 223       5.469  18.731  -3.016  1.00 90.00           O  
ATOM   1671  N   ILE A 224       6.914  14.661  -3.938  1.00 85.81           N  
ATOM   1672  CA  ILE A 224       7.805  13.503  -4.000  1.00 85.81           C  
ATOM   1673  C   ILE A 224       7.816  12.935  -5.423  1.00 85.81           C  
ATOM   1674  CB  ILE A 224       7.394  12.479  -2.920  1.00 85.81           C  
ATOM   1675  O   ILE A 224       8.888  12.796  -6.002  1.00 85.81           O  
ATOM   1676  CG1 ILE A 224       7.741  13.046  -1.521  1.00 85.81           C  
ATOM   1677  CG2 ILE A 224       8.105  11.131  -3.080  1.00 85.81           C  
ATOM   1678  CD1 ILE A 224       7.321  12.140  -0.357  1.00 85.81           C  
ATOM   1679  N   LYS A 225       6.644  12.691  -6.024  1.00 80.31           N  
ATOM   1680  CA  LYS A 225       6.539  12.144  -7.388  1.00 80.31           C  
ATOM   1681  C   LYS A 225       7.166  13.059  -8.440  1.00 80.31           C  
ATOM   1682  CB  LYS A 225       5.065  11.874  -7.728  1.00 80.31           C  
ATOM   1683  O   LYS A 225       7.916  12.598  -9.292  1.00 80.31           O  
ATOM   1684  CG  LYS A 225       4.533  10.621  -7.018  1.00 80.31           C  
ATOM   1685  CD  LYS A 225       3.067  10.357  -7.390  1.00 80.31           C  
ATOM   1686  CE  LYS A 225       2.627   9.006  -6.814  1.00 80.31           C  
ATOM   1687  NZ  LYS A 225       1.219   8.679  -7.154  1.00 80.31           N  
ATOM   1688  N   GLU A 226       6.889  14.355  -8.362  1.00 83.31           N  
ATOM   1689  CA  GLU A 226       7.342  15.327  -9.354  1.00 83.31           C  
ATOM   1690  C   GLU A 226       8.817  15.702  -9.174  1.00 83.31           C  
ATOM   1691  CB  GLU A 226       6.423  16.559  -9.290  1.00 83.31           C  
ATOM   1692  O   GLU A 226       9.472  16.097 -10.133  1.00 83.31           O  
ATOM   1693  CG  GLU A 226       6.491  17.440 -10.542  1.00 83.31           C  
ATOM   1694  CD  GLU A 226       6.082  16.687 -11.816  1.00 83.31           C  
ATOM   1695  OE1 GLU A 226       6.494  17.141 -12.898  1.00 83.31           O  
ATOM   1696  OE2 GLU A 226       5.370  15.664 -11.734  1.00 83.31           O  
ATOM   1697  N   SER A 227       9.379  15.554  -7.970  1.00 82.25           N  
ATOM   1698  CA  SER A 227      10.802  15.831  -7.741  1.00 82.25           C  
ATOM   1699  C   SER A 227      11.726  14.793  -8.382  1.00 82.25           C  
ATOM   1700  CB  SER A 227      11.115  16.012  -6.253  1.00 82.25           C  
ATOM   1701  O   SER A 227      12.831  15.159  -8.788  1.00 82.25           O  
ATOM   1702  OG  SER A 227      10.840  14.853  -5.497  1.00 82.25           O  
ATOM   1703  N   VAL A 228      11.256  13.548  -8.527  1.00 74.75           N  
ATOM   1704  CA  VAL A 228      12.015  12.420  -9.100  1.00 74.75           C  
ATOM   1705  C   VAL A 228      11.642  12.091 -10.544  1.00 74.75           C  
ATOM   1706  CB  VAL A 228      11.918  11.176  -8.202  1.00 74.75           C  
ATOM   1707  O   VAL A 228      12.298  11.273 -11.182  1.00 74.75           O  
ATOM   1708  CG1 VAL A 228      12.345  11.557  -6.778  1.00 74.75           C  
ATOM   1709  CG2 VAL A 228      10.516  10.549  -8.173  1.00 74.75           C  
ATOM   1710  N   ASN A 229      10.608  12.736 -11.083  1.00 72.38           N  
ATOM   1711  CA  ASN A 229      10.259  12.637 -12.495  1.00 72.38           C  
ATOM   1712  C   ASN A 229      11.401  13.214 -13.359  1.00 72.38           C  
ATOM   1713  CB  ASN A 229       8.895  13.333 -12.680  1.00 72.38           C  
ATOM   1714  O   ASN A 229      12.007  14.223 -13.006  1.00 72.38           O  
ATOM   1715  CG  ASN A 229       8.281  13.173 -14.058  1.00 72.38           C  
ATOM   1716  ND2 ASN A 229       7.039  13.561 -14.211  1.00 72.38           N  
ATOM   1717  OD1 ASN A 229       8.902  12.722 -15.008  1.00 72.38           O  
ATOM   1718  N   THR A 230      11.725  12.599 -14.494  1.00 67.06           N  
ATOM   1719  CA  THR A 230      12.727  13.134 -15.431  1.00 67.06           C  
ATOM   1720  C   THR A 230      12.159  14.310 -16.237  1.00 67.06           C  
ATOM   1721  CB  THR A 230      13.242  12.027 -16.363  1.00 67.06           C  
ATOM   1722  O   THR A 230      12.856  15.295 -16.472  1.00 67.06           O  
ATOM   1723  CG2 THR A 230      14.524  12.416 -17.095  1.00 67.06           C  
ATOM   1724  OG1 THR A 230      13.533  10.865 -15.620  1.00 67.06           O  
ATOM   1725  N   ALA A 231      10.868  14.268 -16.583  1.00 70.00           N  
ATOM   1726  CA  ALA A 231      10.154  15.297 -17.343  1.00 70.00           C  
ATOM   1727  C   ALA A 231       9.391  16.265 -16.416  1.00 70.00           C  
ATOM   1728  CB  ALA A 231       9.256  14.599 -18.373  1.00 70.00           C  
ATOM   1729  O   ALA A 231       8.173  16.401 -16.499  1.00 70.00           O  
ATOM   1730  N   ARG A 232      10.102  16.908 -15.480  1.00 75.75           N  
ATOM   1731  CA  ARG A 232       9.469  17.687 -14.399  1.00 75.75           C  
ATOM   1732  C   ARG A 232       8.735  18.927 -14.901  1.00 75.75           C  
ATOM   1733  CB  ARG A 232      10.465  18.106 -13.311  1.00 75.75           C  
ATOM   1734  O   ARG A 232       9.312  19.813 -15.530  1.00 75.75           O  
ATOM   1735  CG  ARG A 232      11.195  16.903 -12.746  1.00 75.75           C  
ATOM   1736  CD  ARG A 232      12.124  17.206 -11.566  1.00 75.75           C  
ATOM   1737  NE  ARG A 232      13.528  17.023 -11.966  1.00 75.75           N  
ATOM   1738  NH1 ARG A 232      14.511  17.825 -10.065  1.00 75.75           N  
ATOM   1739  NH2 ARG A 232      15.787  17.157 -11.777  1.00 75.75           N  
ATOM   1740  CZ  ARG A 232      14.600  17.340 -11.271  1.00 75.75           C  
ATOM   1741  N   HIS A 233       7.497  19.074 -14.466  1.00 82.25           N  
ATOM   1742  CA  HIS A 233       6.672  20.258 -14.594  1.00 82.25           C  
ATOM   1743  C   HIS A 233       6.885  21.187 -13.390  1.00 82.25           C  
ATOM   1744  CB  HIS A 233       5.213  19.815 -14.746  1.00 82.25           C  
ATOM   1745  O   HIS A 233       6.206  21.090 -12.367  1.00 82.25           O  
ATOM   1746  CG  HIS A 233       4.968  19.008 -15.995  1.00 82.25           C  
ATOM   1747  CD2 HIS A 233       4.708  17.664 -16.059  1.00 82.25           C  
ATOM   1748  ND1 HIS A 233       4.978  19.483 -17.288  1.00 82.25           N  
ATOM   1749  CE1 HIS A 233       4.716  18.452 -18.109  1.00 82.25           C  
ATOM   1750  NE2 HIS A 233       4.510  17.333 -17.404  1.00 82.25           N  
ATOM   1751  N   MET A 234       7.807  22.149 -13.521  1.00 86.81           N  
ATOM   1752  CA  MET A 234       8.129  23.103 -12.444  1.00 86.81           C  
ATOM   1753  C   MET A 234       6.925  23.833 -11.827  1.00 86.81           C  
ATOM   1754  CB  MET A 234       9.184  24.126 -12.901  1.00 86.81           C  
ATOM   1755  O   MET A 234       6.888  23.942 -10.600  1.00 86.81           O  
ATOM   1756  CG  MET A 234      10.595  23.542 -12.969  1.00 86.81           C  
ATOM   1757  SD  MET A 234      11.177  22.808 -11.414  1.00 86.81           S  
ATOM   1758  CE  MET A 234      10.880  21.059 -11.781  1.00 86.81           C  
ATOM   1759  N   PRO A 235       5.914  24.290 -12.591  1.00 89.31           N  
ATOM   1760  CA  PRO A 235       4.733  24.912 -11.993  1.00 89.31           C  
ATOM   1761  C   PRO A 235       3.942  23.957 -11.089  1.00 89.31           C  
ATOM   1762  CB  PRO A 235       3.884  25.399 -13.172  1.00 89.31           C  
ATOM   1763  O   PRO A 235       3.460  24.372 -10.037  1.00 89.31           O  
ATOM   1764  CG  PRO A 235       4.899  25.567 -14.301  1.00 89.31           C  
ATOM   1765  CD  PRO A 235       5.872  24.424 -14.041  1.00 89.31           C  
ATOM   1766  N   LEU A 236       3.841  22.677 -11.470  1.00 86.12           N  
ATOM   1767  CA  LEU A 236       3.160  21.654 -10.675  1.00 86.12           C  
ATOM   1768  C   LEU A 236       3.936  21.360  -9.390  1.00 86.12           C  
ATOM   1769  CB  LEU A 236       2.968  20.385 -11.527  1.00 86.12           C  
ATOM   1770  O   LEU A 236       3.336  21.325  -8.319  1.00 86.12           O  
ATOM   1771  CG  LEU A 236       2.257  19.230 -10.795  1.00 86.12           C  
ATOM   1772  CD1 LEU A 236       0.827  19.599 -10.389  1.00 86.12           C  
ATOM   1773  CD2 LEU A 236       2.198  18.007 -11.707  1.00 86.12           C  
ATOM   1774  N   LEU A 237       5.263  21.216  -9.483  1.00 89.75           N  
ATOM   1775  CA  LEU A 237       6.126  21.008  -8.320  1.00 89.75           C  
ATOM   1776  C   LEU A 237       6.036  22.182  -7.336  1.00 89.75           C  
ATOM   1777  CB  LEU A 237       7.572  20.776  -8.797  1.00 89.75           C  
ATOM   1778  O   LEU A 237       5.816  21.971  -6.146  1.00 89.75           O  
ATOM   1779  CG  LEU A 237       8.587  20.568  -7.656  1.00 89.75           C  
ATOM   1780  CD1 LEU A 237       8.266  19.355  -6.783  1.00 89.75           C  
ATOM   1781  CD2 LEU A 237       9.984  20.372  -8.242  1.00 89.75           C  
ATOM   1782  N   LEU A 238       6.151  23.422  -7.823  1.00 93.06           N  
ATOM   1783  CA  LEU A 238       6.029  24.620  -6.987  1.00 93.06           C  
ATOM   1784  C   LEU A 238       4.643  24.712  -6.341  1.00 93.06           C  
ATOM   1785  CB  LEU A 238       6.318  25.873  -7.832  1.00 93.06           C  
ATOM   1786  O   LEU A 238       4.544  24.960  -5.140  1.00 93.06           O  
ATOM   1787  CG  LEU A 238       7.804  26.070  -8.180  1.00 93.06           C  
ATOM   1788  CD1 LEU A 238       7.936  27.168  -9.236  1.00 93.06           C  
ATOM   1789  CD2 LEU A 238       8.625  26.485  -6.956  1.00 93.06           C  
ATOM   1790  N   GLY A 239       3.578  24.458  -7.108  1.00 93.44           N  
ATOM   1791  CA  GLY A 239       2.212  24.414  -6.588  1.00 93.44           C  
ATOM   1792  C   GLY A 239       2.034  23.357  -5.496  1.00 93.44           C  
ATOM   1793  O   GLY A 239       1.453  23.647  -4.451  1.00 93.44           O  
ATOM   1794  N   ALA A 240       2.591  22.159  -5.690  1.00 91.50           N  
ATOM   1795  CA  ALA A 240       2.543  21.069  -4.720  1.00 91.50           C  
ATOM   1796  C   ALA A 240       3.322  21.384  -3.436  1.00 91.50           C  
ATOM   1797  CB  ALA A 240       3.068  19.802  -5.393  1.00 91.50           C  
ATOM   1798  O   ALA A 240       2.815  21.127  -2.344  1.00 91.50           O  
ATOM   1799  N   VAL A 241       4.504  22.000  -3.548  1.00 94.06           N  
ATOM   1800  CA  VAL A 241       5.312  22.441  -2.399  1.00 94.06           C  
ATOM   1801  C   VAL A 241       4.590  23.536  -1.614  1.00 94.06           C  
ATOM   1802  CB  VAL A 241       6.703  22.918  -2.862  1.00 94.06           C  
ATOM   1803  O   VAL A 241       4.518  23.471  -0.388  1.00 94.06           O  
ATOM   1804  CG1 VAL A 241       7.495  23.609  -1.742  1.00 94.06           C  
ATOM   1805  CG2 VAL A 241       7.553  21.737  -3.342  1.00 94.06           C  
ATOM   1806  N   ILE A 242       4.004  24.522  -2.299  1.00 95.88           N  
ATOM   1807  CA  ILE A 242       3.209  25.578  -1.658  1.00 95.88           C  
ATOM   1808  C   ILE A 242       2.003  24.965  -0.936  1.00 95.88           C  
ATOM   1809  CB  ILE A 242       2.795  26.641  -2.702  1.00 95.88           C  
ATOM   1810  O   ILE A 242       1.762  25.274   0.231  1.00 95.88           O  
ATOM   1811  CG1 ILE A 242       4.030  27.453  -3.157  1.00 95.88           C  
ATOM   1812  CG2 ILE A 242       1.731  27.598  -2.137  1.00 95.88           C  
ATOM   1813  CD1 ILE A 242       3.784  28.293  -4.417  1.00 95.88           C  
ATOM   1814  N   MET A 243       1.276  24.060  -1.596  1.00 94.62           N  
ATOM   1815  CA  MET A 243       0.125  23.362  -1.019  1.00 94.62           C  
ATOM   1816  C   MET A 243       0.510  22.536   0.216  1.00 94.62           C  
ATOM   1817  CB  MET A 243      -0.511  22.482  -2.102  1.00 94.62           C  
ATOM   1818  O   MET A 243      -0.185  22.601   1.230  1.00 94.62           O  
ATOM   1819  CG  MET A 243      -1.817  21.846  -1.624  1.00 94.62           C  
ATOM   1820  SD  MET A 243      -2.697  20.915  -2.906  1.00 94.62           S  
ATOM   1821  CE  MET A 243      -1.650  19.452  -2.989  1.00 94.62           C  
ATOM   1822  N   LEU A 244       1.640  21.825   0.159  1.00 94.44           N  
ATOM   1823  CA  LEU A 244       2.215  21.082   1.278  1.00 94.44           C  
ATOM   1824  C   LEU A 244       2.526  22.004   2.461  1.00 94.44           C  
ATOM   1825  CB  LEU A 244       3.481  20.351   0.786  1.00 94.44           C  
ATOM   1826  O   LEU A 244       2.075  21.743   3.574  1.00 94.44           O  
ATOM   1827  CG  LEU A 244       4.372  19.754   1.891  1.00 94.44           C  
ATOM   1828  CD1 LEU A 244       3.616  18.740   2.739  1.00 94.44           C  
ATOM   1829  CD2 LEU A 244       5.580  19.066   1.261  1.00 94.44           C  
ATOM   1830  N   ILE A 245       3.280  23.083   2.233  1.00 95.81           N  
ATOM   1831  CA  ILE A 245       3.714  23.997   3.297  1.00 95.81           C  
ATOM   1832  C   ILE A 245       2.503  24.678   3.939  1.00 95.81           C  
ATOM   1833  CB  ILE A 245       4.739  25.021   2.753  1.00 95.81           C  
ATOM   1834  O   ILE A 245       2.379  24.682   5.165  1.00 95.81           O  
ATOM   1835  CG1 ILE A 245       6.061  24.307   2.385  1.00 95.81           C  
ATOM   1836  CG2 ILE A 245       5.018  26.134   3.784  1.00 95.81           C  
ATOM   1837  CD1 ILE A 245       7.033  25.183   1.584  1.00 95.81           C  
ATOM   1838  N   ILE A 246       1.585  25.214   3.130  1.00 96.19           N  
ATOM   1839  CA  ILE A 246       0.372  25.872   3.626  1.00 96.19           C  
ATOM   1840  C   ILE A 246      -0.487  24.871   4.403  1.00 96.19           C  
ATOM   1841  CB  ILE A 246      -0.403  26.538   2.466  1.00 96.19           C  
ATOM   1842  O   ILE A 246      -0.875  25.156   5.536  1.00 96.19           O  
ATOM   1843  CG1 ILE A 246       0.409  27.730   1.907  1.00 96.19           C  
ATOM   1844  CG2 ILE A 246      -1.793  27.016   2.932  1.00 96.19           C  
ATOM   1845  CD1 ILE A 246      -0.217  28.378   0.665  1.00 96.19           C  
ATOM   1846  N   GLY A 247      -0.740  23.687   3.836  1.00 94.06           N  
ATOM   1847  CA  GLY A 247      -1.492  22.621   4.494  1.00 94.06           C  
ATOM   1848  C   GLY A 247      -0.885  22.242   5.844  1.00 94.06           C  
ATOM   1849  O   GLY A 247      -1.591  22.244   6.853  1.00 94.06           O  
ATOM   1850  N   ALA A 248       0.429  22.007   5.891  1.00 92.75           N  
ATOM   1851  CA  ALA A 248       1.133  21.583   7.097  1.00 92.75           C  
ATOM   1852  C   ALA A 248       1.107  22.659   8.190  1.00 92.75           C  
ATOM   1853  CB  ALA A 248       2.577  21.229   6.721  1.00 92.75           C  
ATOM   1854  O   ALA A 248       0.853  22.358   9.361  1.00 92.75           O  
ATOM   1855  N   VAL A 249       1.337  23.924   7.819  1.00 95.25           N  
ATOM   1856  CA  VAL A 249       1.316  25.059   8.752  1.00 95.25           C  
ATOM   1857  C   VAL A 249      -0.090  25.274   9.306  1.00 95.25           C  
ATOM   1858  CB  VAL A 249       1.864  26.335   8.080  1.00 95.25           C  
ATOM   1859  O   VAL A 249      -0.245  25.406  10.525  1.00 95.25           O  
ATOM   1860  CG1 VAL A 249       1.652  27.587   8.945  1.00 95.25           C  
ATOM   1861  CG2 VAL A 249       3.375  26.210   7.839  1.00 95.25           C  
ATOM   1862  N   LEU A 250      -1.118  25.268   8.452  1.00 94.44           N  
ATOM   1863  CA  LEU A 250      -2.512  25.436   8.869  1.00 94.44           C  
ATOM   1864  C   LEU A 250      -2.987  24.267   9.738  1.00 94.44           C  
ATOM   1865  CB  LEU A 250      -3.413  25.593   7.632  1.00 94.44           C  
ATOM   1866  O   LEU A 250      -3.589  24.497  10.790  1.00 94.44           O  
ATOM   1867  CG  LEU A 250      -3.238  26.909   6.850  1.00 94.44           C  
ATOM   1868  CD1 LEU A 250      -4.164  26.889   5.635  1.00 94.44           C  
ATOM   1869  CD2 LEU A 250      -3.585  28.139   7.693  1.00 94.44           C  
ATOM   1870  N   PHE A 251      -2.661  23.030   9.350  1.00 92.44           N  
ATOM   1871  CA  PHE A 251      -2.970  21.829  10.120  1.00 92.44           C  
ATOM   1872  C   PHE A 251      -2.311  21.884  11.500  1.00 92.44           C  
ATOM   1873  CB  PHE A 251      -2.533  20.575   9.348  1.00 92.44           C  
ATOM   1874  O   PHE A 251      -3.008  21.864  12.511  1.00 92.44           O  
ATOM   1875  CG  PHE A 251      -2.897  19.284  10.051  1.00 92.44           C  
ATOM   1876  CD1 PHE A 251      -1.920  18.540  10.737  1.00 92.44           C  
ATOM   1877  CD2 PHE A 251      -4.226  18.829  10.024  1.00 92.44           C  
ATOM   1878  CE1 PHE A 251      -2.273  17.344  11.387  1.00 92.44           C  
ATOM   1879  CE2 PHE A 251      -4.579  17.634  10.672  1.00 92.44           C  
ATOM   1880  CZ  PHE A 251      -3.604  16.891  11.356  1.00 92.44           C  
ATOM   1881  N   SER A 252      -0.987  22.048  11.566  1.00 90.06           N  
ATOM   1882  CA  SER A 252      -0.235  22.070  12.828  1.00 90.06           C  
ATOM   1883  C   SER A 252      -0.693  23.196  13.758  1.00 90.06           C  
ATOM   1884  CB  SER A 252       1.256  22.211  12.512  1.00 90.06           C  
ATOM   1885  O   SER A 252      -0.907  22.983  14.953  1.00 90.06           O  
ATOM   1886  OG  SER A 252       2.058  22.165  13.681  1.00 90.06           O  
ATOM   1887  N   SER A 253      -0.917  24.395  13.213  1.00 92.19           N  
ATOM   1888  CA  SER A 253      -1.371  25.549  13.995  1.00 92.19           C  
ATOM   1889  C   SER A 253      -2.776  25.356  14.562  1.00 92.19           C  
ATOM   1890  CB  SER A 253      -1.361  26.815  13.139  1.00 92.19           C  
ATOM   1891  O   SER A 253      -3.059  25.826  15.663  1.00 92.19           O  
ATOM   1892  OG  SER A 253      -0.059  27.064  12.663  1.00 92.19           O  
ATOM   1893  N   ARG A 254      -3.662  24.672  13.826  1.00 91.56           N  
ATOM   1894  CA  ARG A 254      -5.029  24.381  14.267  1.00 91.56           C  
ATOM   1895  C   ARG A 254      -5.072  23.231  15.267  1.00 91.56           C  
ATOM   1896  CB  ARG A 254      -5.900  24.124  13.032  1.00 91.56           C  
ATOM   1897  O   ARG A 254      -5.705  23.380  16.305  1.00 91.56           O  
ATOM   1898  CG  ARG A 254      -7.379  23.970  13.399  1.00 91.56           C  
ATOM   1899  CD  ARG A 254      -8.226  23.998  12.125  1.00 91.56           C  
ATOM   1900  NE  ARG A 254      -9.647  23.805  12.430  1.00 91.56           N  
ATOM   1901  NH1 ARG A 254     -10.263  25.968  12.888  1.00 91.56           N  
ATOM   1902  NH2 ARG A 254     -11.773  24.316  12.962  1.00 91.56           N  
ATOM   1903  CZ  ARG A 254     -10.549  24.701  12.762  1.00 91.56           C  
ATOM   1904  N   GLN A 255      -4.344  22.144  15.010  1.00 89.25           N  
ATOM   1905  CA  GLN A 255      -4.272  20.980  15.900  1.00 89.25           C  
ATOM   1906  C   GLN A 255      -3.756  21.337  17.301  1.00 89.25           C  
ATOM   1907  CB  GLN A 255      -3.378  19.898  15.273  1.00 89.25           C  
ATOM   1908  O   GLN A 255      -4.202  20.754  18.278  1.00 89.25           O  
ATOM   1909  CG  GLN A 255      -3.994  19.210  14.045  1.00 89.25           C  
ATOM   1910  CD  GLN A 255      -5.298  18.500  14.356  1.00 89.25           C  
ATOM   1911  NE2 GLN A 255      -6.406  18.912  13.790  1.00 89.25           N  
ATOM   1912  OE1 GLN A 255      -5.359  17.570  15.134  1.00 89.25           O  
ATOM   1913  N   LYS A 256      -2.871  22.337  17.420  1.00 86.69           N  
ATOM   1914  CA  LYS A 256      -2.392  22.844  18.719  1.00 86.69           C  
ATOM   1915  C   LYS A 256      -3.426  23.665  19.502  1.00 86.69           C  
ATOM   1916  CB  LYS A 256      -1.130  23.690  18.498  1.00 86.69           C  
ATOM   1917  O   LYS A 256      -3.212  23.904  20.685  1.00 86.69           O  
ATOM   1918  CG  LYS A 256       0.083  22.841  18.097  1.00 86.69           C  
ATOM   1919  CD  LYS A 256       1.267  23.752  17.758  1.00 86.69           C  
ATOM   1920  CE  LYS A 256       2.424  22.918  17.204  1.00 86.69           C  
ATOM   1921  NZ  LYS A 256       3.595  23.768  16.881  1.00 86.69           N  
ATOM   1922  N   LYS A 257      -4.484  24.159  18.848  1.00 87.25           N  
ATOM   1923  CA  LYS A 257      -5.486  25.065  19.442  1.00 87.25           C  
ATOM   1924  C   LYS A 257      -6.804  24.377  19.787  1.00 87.25           C  
ATOM   1925  CB  LYS A 257      -5.763  26.237  18.489  1.00 87.25           C  
ATOM   1926  O   LYS A 257      -7.552  24.910  20.597  1.00 87.25           O  
ATOM   1927  CG  LYS A 257      -4.578  27.202  18.363  1.00 87.25           C  
ATOM   1928  CD  LYS A 257      -4.924  28.327  17.379  1.00 87.25           C  
ATOM   1929  CE  LYS A 257      -3.720  29.255  17.201  1.00 87.25           C  
ATOM   1930  NZ  LYS A 257      -4.046  30.417  16.336  1.00 87.25           N  
ATOM   1931  N   ILE A 258      -7.120  23.262  19.134  1.00 87.44           N  
ATOM   1932  CA  ILE A 258      -8.387  22.550  19.329  1.00 87.44           C  
ATOM   1933  C   ILE A 258      -8.287  21.551  20.484  1.00 87.44           C  
ATOM   1934  CB  ILE A 258      -8.882  21.904  18.017  1.00 87.44           C  
ATOM   1935  O   ILE A 258      -7.254  20.916  20.673  1.00 87.44           O  
ATOM   1936  CG1 ILE A 258      -7.902  20.840  17.482  1.00 87.44           C  
ATOM   1937  CG2 ILE A 258      -9.180  23.007  16.979  1.00 87.44           C  
ATOM   1938  CD1 ILE A 258      -8.372  20.205  16.171  1.00 87.44           C  
ATOM   1939  N   GLU A 259      -9.374  21.407  21.241  1.00 82.06           N  
ATOM   1940  CA  GLU A 259      -9.441  20.516  22.410  1.00 82.06           C  
ATOM   1941  C   GLU A 259      -9.434  19.029  22.018  1.00 82.06           C  
ATOM   1942  CB  GLU A 259     -10.709  20.840  23.217  1.00 82.06           C  
ATOM   1943  O   GLU A 259      -8.825  18.206  22.699  1.00 82.06           O  
ATOM   1944  CG  GLU A 259     -10.685  22.256  23.819  1.00 82.06           C  
ATOM   1945  CD  GLU A 259     -11.958  22.604  24.610  1.00 82.06           C  
ATOM   1946  OE1 GLU A 259     -11.979  23.718  25.178  1.00 82.06           O  
ATOM   1947  OE2 GLU A 259     -12.902  21.784  24.617  1.00 82.06           O  
ATOM   1948  N   GLU A 260     -10.061  18.687  20.887  1.00 79.75           N  
ATOM   1949  CA  GLU A 260     -10.100  17.332  20.327  1.00 79.75           C  
ATOM   1950  C   GLU A 260      -9.328  17.281  18.991  1.00 79.75           C  
ATOM   1951  CB  GLU A 260     -11.555  16.845  20.177  1.00 79.75           C  
ATOM   1952  O   GLU A 260      -9.926  17.461  17.924  1.00 79.75           O  
ATOM   1953  CG  GLU A 260     -12.272  16.647  21.525  1.00 79.75           C  
ATOM   1954  CD  GLU A 260     -13.641  15.946  21.397  1.00 79.75           C  
ATOM   1955  OE1 GLU A 260     -14.154  15.470  22.432  1.00 79.75           O  
ATOM   1956  OE2 GLU A 260     -14.182  15.819  20.270  1.00 79.75           O  
ATOM   1957  N   PRO A 261      -7.996  17.068  19.008  1.00 83.31           N  
ATOM   1958  CA  PRO A 261      -7.207  16.975  17.786  1.00 83.31           C  
ATOM   1959  C   PRO A 261      -7.588  15.752  16.940  1.00 83.31           C  
ATOM   1960  CB  PRO A 261      -5.739  16.986  18.222  1.00 83.31           C  
ATOM   1961  O   PRO A 261      -7.897  14.678  17.460  1.00 83.31           O  
ATOM   1962  CG  PRO A 261      -5.792  16.426  19.640  1.00 83.31           C  
ATOM   1963  CD  PRO A 261      -7.129  16.941  20.172  1.00 83.31           C  
ATOM   1964  N   LEU A 262      -7.509  15.908  15.614  1.00 82.88           N  
ATOM   1965  CA  LEU A 262      -7.642  14.806  14.656  1.00 82.88           C  
ATOM   1966  C   LEU A 262      -6.505  13.798  14.807  1.00 82.88           C  
ATOM   1967  CB  LEU A 262      -7.610  15.329  13.208  1.00 82.88           C  
ATOM   1968  O   LEU A 262      -6.719  12.607  14.612  1.00 82.88           O  
ATOM   1969  CG  LEU A 262      -8.873  16.050  12.722  1.00 82.88           C  
ATOM   1970  CD1 LEU A 262      -8.696  16.386  11.248  1.00 82.88           C  
ATOM   1971  CD2 LEU A 262     -10.118  15.176  12.785  1.00 82.88           C  
ATOM   1972  N   LEU A 263      -5.305  14.286  15.128  1.00 85.00           N  
ATOM   1973  CA  LEU A 263      -4.123  13.470  15.359  1.00 85.00           C  
ATOM   1974  C   LEU A 263      -3.700  13.611  16.822  1.00 85.00           C  
ATOM   1975  CB  LEU A 263      -3.019  13.904  14.384  1.00 85.00           C  
ATOM   1976  O   LEU A 263      -3.060  14.588  17.213  1.00 85.00           O  
ATOM   1977  CG  LEU A 263      -1.804  12.956  14.434  1.00 85.00           C  
ATOM   1978  CD1 LEU A 263      -1.882  11.914  13.320  1.00 85.00           C  
ATOM   1979  CD2 LEU A 263      -0.513  13.746  14.259  1.00 85.00           C  
ATOM   1980  N   ASP A 264      -4.039  12.617  17.636  1.00 85.69           N  
ATOM   1981  CA  ASP A 264      -3.617  12.591  19.030  1.00 85.69           C  
ATOM   1982  C   ASP A 264      -2.168  12.103  19.160  1.00 85.69           C  
ATOM   1983  CB  ASP A 264      -4.591  11.763  19.860  1.00 85.69           C  
ATOM   1984  O   ASP A 264      -1.873  10.904  19.187  1.00 85.69           O  
ATOM   1985  CG  ASP A 264      -4.284  11.829  21.353  1.00 85.69           C  
ATOM   1986  OD1 ASP A 264      -3.257  12.412  21.769  1.00 85.69           O  
ATOM   1987  OD2 ASP A 264      -5.084  11.237  22.106  1.00 85.69           O  
ATOM   1988  N   LEU A 265      -1.253  13.067  19.282  1.00 85.44           N  
ATOM   1989  CA  LEU A 265       0.178  12.816  19.430  1.00 85.44           C  
ATOM   1990  C   LEU A 265       0.541  12.047  20.711  1.00 85.44           C  
ATOM   1991  CB  LEU A 265       0.942  14.148  19.352  1.00 85.44           C  
ATOM   1992  O   LEU A 265       1.642  11.503  20.802  1.00 85.44           O  
ATOM   1993  CG  LEU A 265       0.901  14.821  17.968  1.00 85.44           C  
ATOM   1994  CD1 LEU A 265       1.621  16.168  18.043  1.00 85.44           C  
ATOM   1995  CD2 LEU A 265       1.600  13.972  16.905  1.00 85.44           C  
ATOM   1996  N   SER A 266      -0.359  11.959  21.698  1.00 86.00           N  
ATOM   1997  CA  SER A 266      -0.098  11.194  22.920  1.00 86.00           C  
ATOM   1998  C   SER A 266       0.033   9.690  22.661  1.00 86.00           C  
ATOM   1999  CB  SER A 266      -1.160  11.470  23.986  1.00 86.00           C  
ATOM   2000  O   SER A 266       0.782   9.032  23.383  1.00 86.00           O  
ATOM   2001  OG  SER A 266      -2.389  10.866  23.663  1.00 86.00           O  
ATOM   2002  N   LEU A 267      -0.589   9.151  21.599  1.00 86.06           N  
ATOM   2003  CA  LEU A 267      -0.445   7.736  21.232  1.00 86.06           C  
ATOM   2004  C   LEU A 267       0.997   7.374  20.862  1.00 86.06           C  
ATOM   2005  CB  LEU A 267      -1.375   7.371  20.066  1.00 86.06           C  
ATOM   2006  O   LEU A 267       1.447   6.277  21.178  1.00 86.06           O  
ATOM   2007  CG  LEU A 267      -2.881   7.367  20.376  1.00 86.06           C  
ATOM   2008  CD1 LEU A 267      -3.602   6.756  19.179  1.00 86.06           C  
ATOM   2009  CD2 LEU A 267      -3.261   6.515  21.590  1.00 86.06           C  
ATOM   2010  N   PHE A 268       1.758   8.309  20.288  1.00 90.31           N  
ATOM   2011  CA  PHE A 268       3.168   8.095  19.944  1.00 90.31           C  
ATOM   2012  C   PHE A 268       4.082   7.993  21.171  1.00 90.31           C  
ATOM   2013  CB  PHE A 268       3.648   9.201  19.001  1.00 90.31           C  
ATOM   2014  O   PHE A 268       5.225   7.560  21.046  1.00 90.31           O  
ATOM   2015  CG  PHE A 268       2.987   9.171  17.639  1.00 90.31           C  
ATOM   2016  CD1 PHE A 268       3.572   8.448  16.586  1.00 90.31           C  
ATOM   2017  CD2 PHE A 268       1.783   9.862  17.420  1.00 90.31           C  
ATOM   2018  CE1 PHE A 268       2.973   8.448  15.317  1.00 90.31           C  
ATOM   2019  CE2 PHE A 268       1.182   9.865  16.149  1.00 90.31           C  
ATOM   2020  CZ  PHE A 268       1.784   9.160  15.093  1.00 90.31           C  
ATOM   2021  N   ARG A 269       3.591   8.343  22.371  1.00 88.50           N  
ATOM   2022  CA  ARG A 269       4.307   8.056  23.624  1.00 88.50           C  
ATOM   2023  C   ARG A 269       4.291   6.564  23.956  1.00 88.50           C  
ATOM   2024  CB  ARG A 269       3.727   8.865  24.793  1.00 88.50           C  
ATOM   2025  O   ARG A 269       5.189   6.096  24.650  1.00 88.50           O  
ATOM   2026  CG  ARG A 269       3.828  10.382  24.583  1.00 88.50           C  
ATOM   2027  CD  ARG A 269       3.254  11.106  25.804  1.00 88.50           C  
ATOM   2028  NE  ARG A 269       3.411  12.569  25.694  1.00 88.50           N  
ATOM   2029  NH1 ARG A 269       2.450  13.114  27.708  1.00 88.50           N  
ATOM   2030  NH2 ARG A 269       3.248  14.732  26.396  1.00 88.50           N  
ATOM   2031  CZ  ARG A 269       3.038  13.461  26.597  1.00 88.50           C  
ATOM   2032  N   ASN A 270       3.304   5.811  23.461  1.00 89.19           N  
ATOM   2033  CA  ASN A 270       3.291   4.361  23.588  1.00 89.19           C  
ATOM   2034  C   ASN A 270       4.311   3.761  22.608  1.00 89.19           C  
ATOM   2035  CB  ASN A 270       1.860   3.821  23.399  1.00 89.19           C  
ATOM   2036  O   ASN A 270       4.166   3.863  21.389  1.00 89.19           O  
ATOM   2037  CG  ASN A 270       1.772   2.332  23.690  1.00 89.19           C  
ATOM   2038  ND2 ASN A 270       0.697   1.867  24.278  1.00 89.19           N  
ATOM   2039  OD1 ASN A 270       2.678   1.566  23.406  1.00 89.19           O  
ATOM   2040  N   ARG A 271       5.339   3.103  23.151  1.00 89.50           N  
ATOM   2041  CA  ARG A 271       6.419   2.490  22.362  1.00 89.50           C  
ATOM   2042  C   ARG A 271       5.920   1.418  21.398  1.00 89.50           C  
ATOM   2043  CB  ARG A 271       7.465   1.874  23.296  1.00 89.50           C  
ATOM   2044  O   ARG A 271       6.506   1.269  20.332  1.00 89.50           O  
ATOM   2045  CG  ARG A 271       8.204   2.934  24.124  1.00 89.50           C  
ATOM   2046  CD  ARG A 271       9.260   2.287  25.025  1.00 89.50           C  
ATOM   2047  NE  ARG A 271      10.339   1.654  24.240  1.00 89.50           N  
ATOM   2048  NH1 ARG A 271      11.735   1.233  26.004  1.00 89.50           N  
ATOM   2049  NH2 ARG A 271      12.387   0.716  23.922  1.00 89.50           N  
ATOM   2050  CZ  ARG A 271      11.481   1.206  24.723  1.00 89.50           C  
ATOM   2051  N   LEU A 272       4.861   0.691  21.758  1.00 91.31           N  
ATOM   2052  CA  LEU A 272       4.261  -0.329  20.901  1.00 91.31           C  
ATOM   2053  C   LEU A 272       3.574   0.314  19.689  1.00 91.31           C  
ATOM   2054  CB  LEU A 272       3.297  -1.188  21.749  1.00 91.31           C  
ATOM   2055  O   LEU A 272       3.785  -0.133  18.565  1.00 91.31           O  
ATOM   2056  CG  LEU A 272       2.755  -2.430  21.021  1.00 91.31           C  
ATOM   2057  CD1 LEU A 272       3.849  -3.478  20.830  1.00 91.31           C  
ATOM   2058  CD2 LEU A 272       1.660  -3.127  21.829  1.00 91.31           C  
ATOM   2059  N   PHE A 273       2.849   1.414  19.910  1.00 93.19           N  
ATOM   2060  CA  PHE A 273       2.221   2.192  18.842  1.00 93.19           C  
ATOM   2061  C   PHE A 273       3.270   2.808  17.907  1.00 93.19           C  
ATOM   2062  CB  PHE A 273       1.327   3.272  19.463  1.00 93.19           C  
ATOM   2063  O   PHE A 273       3.238   2.564  16.705  1.00 93.19           O  
ATOM   2064  CG  PHE A 273       0.522   4.056  18.449  1.00 93.19           C  
ATOM   2065  CD1 PHE A 273       1.049   5.230  17.876  1.00 93.19           C  
ATOM   2066  CD2 PHE A 273      -0.751   3.600  18.061  1.00 93.19           C  
ATOM   2067  CE1 PHE A 273       0.310   5.937  16.911  1.00 93.19           C  
ATOM   2068  CE2 PHE A 273      -1.494   4.314  17.108  1.00 93.19           C  
ATOM   2069  CZ  PHE A 273      -0.959   5.474  16.524  1.00 93.19           C  
ATOM   2070  N   LEU A 274       4.248   3.542  18.456  1.00 94.19           N  
ATOM   2071  CA  LEU A 274       5.335   4.143  17.673  1.00 94.19           C  
ATOM   2072  C   LEU A 274       6.140   3.082  16.908  1.00 94.19           C  
ATOM   2073  CB  LEU A 274       6.242   4.952  18.620  1.00 94.19           C  
ATOM   2074  O   LEU A 274       6.456   3.272  15.736  1.00 94.19           O  
ATOM   2075  CG  LEU A 274       7.476   5.583  17.941  1.00 94.19           C  
ATOM   2076  CD1 LEU A 274       7.099   6.654  16.919  1.00 94.19           C  
ATOM   2077  CD2 LEU A 274       8.372   6.228  18.997  1.00 94.19           C  
ATOM   2078  N   GLY A 275       6.450   1.959  17.562  1.00 94.31           N  
ATOM   2079  CA  GLY A 275       7.133   0.825  16.946  1.00 94.31           C  
ATOM   2080  C   GLY A 275       6.362   0.252  15.763  1.00 94.31           C  
ATOM   2081  O   GLY A 275       6.967  -0.011  14.727  1.00 94.31           O  
ATOM   2082  N   GLY A 276       5.041   0.103  15.899  1.00 95.38           N  
ATOM   2083  CA  GLY A 276       4.163  -0.352  14.823  1.00 95.38           C  
ATOM   2084  C   GLY A 276       4.148   0.609  13.637  1.00 95.38           C  
ATOM   2085  O   GLY A 276       4.361   0.175  12.513  1.00 95.38           O  
ATOM   2086  N   VAL A 277       3.985   1.914  13.881  1.00 95.94           N  
ATOM   2087  CA  VAL A 277       3.999   2.958  12.833  1.00 95.94           C  
ATOM   2088  C   VAL A 277       5.318   2.945  12.051  1.00 95.94           C  
ATOM   2089  CB  VAL A 277       3.756   4.341  13.474  1.00 95.94           C  
ATOM   2090  O   VAL A 277       5.316   2.915  10.821  1.00 95.94           O  
ATOM   2091  CG1 VAL A 277       3.965   5.536  12.533  1.00 95.94           C  
ATOM   2092  CG2 VAL A 277       2.325   4.447  14.020  1.00 95.94           C  
ATOM   2093  N   VAL A 278       6.458   2.934  12.752  1.00 96.31           N  
ATOM   2094  CA  VAL A 278       7.785   2.916  12.113  1.00 96.31           C  
ATOM   2095  C   VAL A 278       7.995   1.625  11.319  1.00 96.31           C  
ATOM   2096  CB  VAL A 278       8.900   3.116  13.159  1.00 96.31           C  
ATOM   2097  O   VAL A 278       8.478   1.676  10.190  1.00 96.31           O  
ATOM   2098  CG1 VAL A 278      10.308   2.917  12.580  1.00 96.31           C  
ATOM   2099  CG2 VAL A 278       8.849   4.537  13.740  1.00 96.31           C  
ATOM   2100  N   ALA A 279       7.609   0.475  11.879  1.00 96.56           N  
ATOM   2101  CA  ALA A 279       7.732  -0.813  11.205  1.00 96.56           C  
ATOM   2102  C   ALA A 279       6.829  -0.914   9.965  1.00 96.56           C  
ATOM   2103  CB  ALA A 279       7.445  -1.922  12.220  1.00 96.56           C  
ATOM   2104  O   ALA A 279       7.285  -1.398   8.934  1.00 96.56           O  
ATOM   2105  N   ALA A 280       5.597  -0.401  10.022  1.00 95.38           N  
ATOM   2106  CA  ALA A 280       4.684  -0.333   8.882  1.00 95.38           C  
ATOM   2107  C   ALA A 280       5.285   0.476   7.718  1.00 95.38           C  
ATOM   2108  CB  ALA A 280       3.358   0.267   9.373  1.00 95.38           C  
ATOM   2109  O   ALA A 280       5.352  -0.014   6.589  1.00 95.38           O  
ATOM   2110  N   GLY A 281       5.804   1.676   8.004  1.00 95.56           N  
ATOM   2111  CA  GLY A 281       6.455   2.511   6.993  1.00 95.56           C  
ATOM   2112  C   GLY A 281       7.735   1.891   6.427  1.00 95.56           C  
ATOM   2113  O   GLY A 281       7.935   1.890   5.215  1.00 95.56           O  
ATOM   2114  N   MET A 282       8.588   1.301   7.273  1.00 95.75           N  
ATOM   2115  CA  MET A 282       9.805   0.612   6.819  1.00 95.75           C  
ATOM   2116  C   MET A 282       9.498  -0.635   5.980  1.00 95.75           C  
ATOM   2117  CB  MET A 282      10.683   0.232   8.018  1.00 95.75           C  
ATOM   2118  O   MET A 282      10.192  -0.888   4.999  1.00 95.75           O  
ATOM   2119  CG  MET A 282      11.422   1.444   8.583  1.00 95.75           C  
ATOM   2120  SD  MET A 282      12.471   1.057  10.009  1.00 95.75           S  
ATOM   2121  CE  MET A 282      13.337   2.638  10.134  1.00 95.75           C  
ATOM   2122  N   ALA A 283       8.452  -1.394   6.322  1.00 94.06           N  
ATOM   2123  CA  ALA A 283       8.030  -2.554   5.542  1.00 94.06           C  
ATOM   2124  C   ALA A 283       7.607  -2.146   4.129  1.00 94.06           C  
ATOM   2125  CB  ALA A 283       6.902  -3.275   6.280  1.00 94.06           C  
ATOM   2126  O   ALA A 283       8.118  -2.704   3.158  1.00 94.06           O  
ATOM   2127  N   MET A 284       6.752  -1.126   4.008  1.00 92.12           N  
ATOM   2128  CA  MET A 284       6.340  -0.615   2.697  1.00 92.12           C  
ATOM   2129  C   MET A 284       7.483   0.029   1.928  1.00 92.12           C  
ATOM   2130  CB  MET A 284       5.190   0.383   2.841  1.00 92.12           C  
ATOM   2131  O   MET A 284       7.539  -0.114   0.705  1.00 92.12           O  
ATOM   2132  CG  MET A 284       3.892  -0.359   3.120  1.00 92.12           C  
ATOM   2133  SD  MET A 284       3.390  -1.535   1.844  1.00 92.12           S  
ATOM   2134  CE  MET A 284       1.825  -2.023   2.587  1.00 92.12           C  
ATOM   2135  N   PHE A 285       8.423   0.672   2.627  1.00 93.00           N  
ATOM   2136  CA  PHE A 285       9.629   1.194   2.003  1.00 93.00           C  
ATOM   2137  C   PHE A 285      10.431   0.079   1.321  1.00 93.00           C  
ATOM   2138  CB  PHE A 285      10.483   1.960   3.021  1.00 93.00           C  
ATOM   2139  O   PHE A 285      10.804   0.201   0.154  1.00 93.00           O  
ATOM   2140  CG  PHE A 285      11.785   2.483   2.442  1.00 93.00           C  
ATOM   2141  CD1 PHE A 285      12.942   1.679   2.448  1.00 93.00           C  
ATOM   2142  CD2 PHE A 285      11.828   3.759   1.857  1.00 93.00           C  
ATOM   2143  CE1 PHE A 285      14.130   2.146   1.857  1.00 93.00           C  
ATOM   2144  CE2 PHE A 285      13.018   4.229   1.276  1.00 93.00           C  
ATOM   2145  CZ  PHE A 285      14.168   3.423   1.270  1.00 93.00           C  
ATOM   2146  N   THR A 286      10.674  -1.027   2.025  1.00 90.31           N  
ATOM   2147  CA  THR A 286      11.448  -2.147   1.486  1.00 90.31           C  
ATOM   2148  C   THR A 286      10.696  -2.880   0.374  1.00 90.31           C  
ATOM   2149  CB  THR A 286      11.860  -3.100   2.616  1.00 90.31           C  
ATOM   2150  O   THR A 286      11.274  -3.099  -0.686  1.00 90.31           O  
ATOM   2151  CG2 THR A 286      12.777  -4.216   2.134  1.00 90.31           C  
ATOM   2152  OG1 THR A 286      12.606  -2.406   3.589  1.00 90.31           O  
ATOM   2153  N   VAL A 287       9.415  -3.214   0.569  1.00 88.56           N  
ATOM   2154  CA  VAL A 287       8.621  -3.966  -0.422  1.00 88.56           C  
ATOM   2155  C   VAL A 287       8.464  -3.188  -1.724  1.00 88.56           C  
ATOM   2156  CB  VAL A 287       7.239  -4.348   0.142  1.00 88.56           C  
ATOM   2157  O   VAL A 287       8.856  -3.690  -2.774  1.00 88.56           O  
ATOM   2158  CG1 VAL A 287       6.311  -4.978  -0.906  1.00 88.56           C  
ATOM   2159  CG2 VAL A 287       7.393  -5.370   1.268  1.00 88.56           C  
ATOM   2160  N   SER A 288       7.963  -1.950  -1.653  1.00 87.69           N  
ATOM   2161  CA  SER A 288       7.627  -1.168  -2.853  1.00 87.69           C  
ATOM   2162  C   SER A 288       8.855  -0.909  -3.728  1.00 87.69           C  
ATOM   2163  CB  SER A 288       7.020   0.191  -2.482  1.00 87.69           C  
ATOM   2164  O   SER A 288       8.786  -0.932  -4.953  1.00 87.69           O  
ATOM   2165  OG  SER A 288       5.970   0.089  -1.538  1.00 87.69           O  
ATOM   2166  N   GLY A 289      10.007  -0.672  -3.101  1.00 86.62           N  
ATOM   2167  CA  GLY A 289      11.242  -0.367  -3.814  1.00 86.62           C  
ATOM   2168  C   GLY A 289      11.882  -1.580  -4.467  1.00 86.62           C  
ATOM   2169  O   GLY A 289      12.379  -1.486  -5.591  1.00 86.62           O  
ATOM   2170  N   LEU A 290      11.845  -2.727  -3.786  1.00 87.44           N  
ATOM   2171  CA  LEU A 290      12.318  -3.993  -4.342  1.00 87.44           C  
ATOM   2172  C   LEU A 290      11.434  -4.454  -5.493  1.00 87.44           C  
ATOM   2173  CB  LEU A 290      12.341  -5.061  -3.242  1.00 87.44           C  
ATOM   2174  O   LEU A 290      11.958  -4.872  -6.523  1.00 87.44           O  
ATOM   2175  CG  LEU A 290      13.452  -4.831  -2.210  1.00 87.44           C  
ATOM   2176  CD1 LEU A 290      13.257  -5.763  -1.024  1.00 87.44           C  
ATOM   2177  CD2 LEU A 290      14.835  -5.103  -2.791  1.00 87.44           C  
ATOM   2178  N   GLU A 291      10.116  -4.339  -5.343  1.00 87.06           N  
ATOM   2179  CA  GLU A 291       9.156  -4.648  -6.399  1.00 87.06           C  
ATOM   2180  C   GLU A 291       9.404  -3.771  -7.633  1.00 87.06           C  
ATOM   2181  CB  GLU A 291       7.742  -4.463  -5.835  1.00 87.06           C  
ATOM   2182  O   GLU A 291       9.621  -4.294  -8.728  1.00 87.06           O  
ATOM   2183  CG  GLU A 291       6.661  -4.872  -6.843  1.00 87.06           C  
ATOM   2184  CD  GLU A 291       5.236  -4.684  -6.300  1.00 87.06           C  
ATOM   2185  OE1 GLU A 291       4.300  -5.018  -7.059  1.00 87.06           O  
ATOM   2186  OE2 GLU A 291       5.087  -4.211  -5.149  1.00 87.06           O  
ATOM   2187  N   MET A 292       9.475  -2.447  -7.446  1.00 85.50           N  
ATOM   2188  CA  MET A 292       9.716  -1.484  -8.523  1.00 85.50           C  
ATOM   2189  C   MET A 292      11.032  -1.758  -9.263  1.00 85.50           C  
ATOM   2190  CB  MET A 292       9.693  -0.068  -7.932  1.00 85.50           C  
ATOM   2191  O   MET A 292      11.029  -1.919 -10.483  1.00 85.50           O  
ATOM   2192  CG  MET A 292       9.955   1.029  -8.973  1.00 85.50           C  
ATOM   2193  SD  MET A 292      10.065   2.694  -8.267  1.00 85.50           S  
ATOM   2194  CE  MET A 292      11.661   2.552  -7.421  1.00 85.50           C  
ATOM   2195  N   THR A 293      12.155  -1.837  -8.545  1.00 87.81           N  
ATOM   2196  CA  THR A 293      13.478  -1.994  -9.177  1.00 87.81           C  
ATOM   2197  C   THR A 293      13.682  -3.367  -9.799  1.00 87.81           C  
ATOM   2198  CB  THR A 293      14.623  -1.718  -8.199  1.00 87.81           C  
ATOM   2199  O   THR A 293      14.282  -3.474 -10.869  1.00 87.81           O  
ATOM   2200  CG2 THR A 293      14.659  -0.238  -7.831  1.00 87.81           C  
ATOM   2201  OG1 THR A 293      14.491  -2.483  -7.018  1.00 87.81           O  
ATOM   2202  N   THR A 294      13.141  -4.422  -9.187  1.00 89.69           N  
ATOM   2203  CA  THR A 294      13.200  -5.766  -9.769  1.00 89.69           C  
ATOM   2204  C   THR A 294      12.363  -5.837 -11.038  1.00 89.69           C  
ATOM   2205  CB  THR A 294      12.749  -6.832  -8.770  1.00 89.69           C  
ATOM   2206  O   THR A 294      12.849  -6.326 -12.054  1.00 89.69           O  
ATOM   2207  CG2 THR A 294      12.901  -8.239  -9.343  1.00 89.69           C  
ATOM   2208  OG1 THR A 294      13.535  -6.773  -7.602  1.00 89.69           O  
ATOM   2209  N   SER A 295      11.143  -5.296 -11.023  1.00 85.12           N  
ATOM   2210  CA  SER A 295      10.293  -5.255 -12.214  1.00 85.12           C  
ATOM   2211  C   SER A 295      10.968  -4.496 -13.364  1.00 85.12           C  
ATOM   2212  CB  SER A 295       8.944  -4.638 -11.843  1.00 85.12           C  
ATOM   2213  O   SER A 295      11.049  -5.013 -14.477  1.00 85.12           O  
ATOM   2214  OG  SER A 295       8.035  -4.773 -12.913  1.00 85.12           O  
ATOM   2215  N   GLN A 296      11.556  -3.325 -13.088  1.00 84.19           N  
ATOM   2216  CA  GLN A 296      12.303  -2.544 -14.082  1.00 84.19           C  
ATOM   2217  C   GLN A 296      13.498  -3.309 -14.661  1.00 84.19           C  
ATOM   2218  CB  GLN A 296      12.794  -1.234 -13.450  1.00 84.19           C  
ATOM   2219  O   GLN A 296      13.680  -3.333 -15.876  1.00 84.19           O  
ATOM   2220  CG  GLN A 296      11.657  -0.219 -13.287  1.00 84.19           C  
ATOM   2221  CD  GLN A 296      12.116   1.059 -12.593  1.00 84.19           C  
ATOM   2222  NE2 GLN A 296      11.560   2.196 -12.952  1.00 84.19           N  
ATOM   2223  OE1 GLN A 296      12.962   1.075 -11.715  1.00 84.19           O  
ATOM   2224  N   ARG A 297      14.300  -3.961 -13.812  1.00 88.94           N  
ATOM   2225  CA  ARG A 297      15.472  -4.728 -14.250  1.00 88.94           C  
ATOM   2226  C   ARG A 297      15.089  -5.888 -15.167  1.00 88.94           C  
ATOM   2227  CB  ARG A 297      16.236  -5.206 -13.008  1.00 88.94           C  
ATOM   2228  O   ARG A 297      15.698  -6.050 -16.218  1.00 88.94           O  
ATOM   2229  CG  ARG A 297      17.507  -6.000 -13.352  1.00 88.94           C  
ATOM   2230  CD  ARG A 297      17.457  -7.389 -12.721  1.00 88.94           C  
ATOM   2231  NE  ARG A 297      18.671  -8.136 -13.055  1.00 88.94           N  
ATOM   2232  NH1 ARG A 297      18.180 -10.108 -11.991  1.00 88.94           N  
ATOM   2233  NH2 ARG A 297      20.076  -9.878 -13.183  1.00 88.94           N  
ATOM   2234  CZ  ARG A 297      18.966  -9.374 -12.733  1.00 88.94           C  
ATOM   2235  N   PHE A 298      14.088  -6.686 -14.800  1.00 87.31           N  
ATOM   2236  CA  PHE A 298      13.691  -7.834 -15.619  1.00 87.31           C  
ATOM   2237  C   PHE A 298      13.022  -7.414 -16.930  1.00 87.31           C  
ATOM   2238  CB  PHE A 298      12.822  -8.795 -14.804  1.00 87.31           C  
ATOM   2239  O   PHE A 298      13.273  -8.039 -17.955  1.00 87.31           O  
ATOM   2240  CG  PHE A 298      13.648  -9.751 -13.964  1.00 87.31           C  
ATOM   2241  CD1 PHE A 298      13.997 -11.014 -14.476  1.00 87.31           C  
ATOM   2242  CD2 PHE A 298      14.096  -9.379 -12.685  1.00 87.31           C  
ATOM   2243  CE1 PHE A 298      14.750 -11.909 -13.695  1.00 87.31           C  
ATOM   2244  CE2 PHE A 298      14.860 -10.264 -11.909  1.00 87.31           C  
ATOM   2245  CZ  PHE A 298      15.174 -11.539 -12.406  1.00 87.31           C  
ATOM   2246  N   GLN A 299      12.238  -6.335 -16.938  1.00 82.12           N  
ATOM   2247  CA  GLN A 299      11.641  -5.844 -18.182  1.00 82.12           C  
ATOM   2248  C   GLN A 299      12.683  -5.246 -19.131  1.00 82.12           C  
ATOM   2249  CB  GLN A 299      10.539  -4.824 -17.877  1.00 82.12           C  
ATOM   2250  O   GLN A 299      12.659  -5.527 -20.324  1.00 82.12           O  
ATOM   2251  CG  GLN A 299       9.316  -5.490 -17.234  1.00 82.12           C  
ATOM   2252  CD  GLN A 299       8.214  -4.483 -16.941  1.00 82.12           C  
ATOM   2253  NE2 GLN A 299       7.683  -4.437 -15.742  1.00 82.12           N  
ATOM   2254  OE1 GLN A 299       7.789  -3.705 -17.778  1.00 82.12           O  
ATOM   2255  N   LEU A 300      13.616  -4.444 -18.609  1.00 83.69           N  
ATOM   2256  CA  LEU A 300      14.557  -3.702 -19.447  1.00 83.69           C  
ATOM   2257  C   LEU A 300      15.835  -4.490 -19.730  1.00 83.69           C  
ATOM   2258  CB  LEU A 300      14.825  -2.323 -18.831  1.00 83.69           C  
ATOM   2259  O   LEU A 300      16.199  -4.628 -20.887  1.00 83.69           O  
ATOM   2260  CG  LEU A 300      13.549  -1.465 -18.731  1.00 83.69           C  
ATOM   2261  CD1 LEU A 300      13.858  -0.193 -17.967  1.00 83.69           C  
ATOM   2262  CD2 LEU A 300      13.000  -1.045 -20.096  1.00 83.69           C  
ATOM   2263  N   SER A 301      16.504  -5.052 -18.720  1.00 86.00           N  
ATOM   2264  CA  SER A 301      17.747  -5.809 -18.946  1.00 86.00           C  
ATOM   2265  C   SER A 301      17.472  -7.183 -19.564  1.00 86.00           C  
ATOM   2266  CB  SER A 301      18.577  -5.951 -17.660  1.00 86.00           C  
ATOM   2267  O   SER A 301      18.046  -7.534 -20.594  1.00 86.00           O  
ATOM   2268  OG  SER A 301      19.836  -6.482 -18.016  1.00 86.00           O  
ATOM   2269  N   VAL A 302      16.553  -7.949 -18.963  1.00 86.06           N  
ATOM   2270  CA  VAL A 302      16.283  -9.346 -19.358  1.00 86.06           C  
ATOM   2271  C   VAL A 302      15.292  -9.438 -20.529  1.00 86.06           C  
ATOM   2272  CB  VAL A 302      15.836 -10.192 -18.142  1.00 86.06           C  
ATOM   2273  O   VAL A 302      15.295 -10.428 -21.255  1.00 86.06           O  
ATOM   2274  CG1 VAL A 302      15.768 -11.691 -18.455  1.00 86.06           C  
ATOM   2275  CG2 VAL A 302      16.794 -10.029 -16.949  1.00 86.06           C  
ATOM   2276  N   GLY A 303      14.472  -8.406 -20.749  1.00 83.31           N  
ATOM   2277  CA  GLY A 303      13.482  -8.371 -21.829  1.00 83.31           C  
ATOM   2278  C   GLY A 303      12.162  -9.066 -21.491  1.00 83.31           C  
ATOM   2279  O   GLY A 303      11.430  -9.450 -22.401  1.00 83.31           O  
ATOM   2280  N   PHE A 304      11.854  -9.252 -20.203  1.00 82.00           N  
ATOM   2281  CA  PHE A 304      10.564  -9.797 -19.783  1.00 82.00           C  
ATOM   2282  C   PHE A 304       9.431  -8.867 -20.205  1.00 82.00           C  
ATOM   2283  CB  PHE A 304      10.518 -10.033 -18.262  1.00 82.00           C  
ATOM   2284  O   PHE A 304       9.503  -7.643 -20.083  1.00 82.00           O  
ATOM   2285  CG  PHE A 304      11.193 -11.291 -17.739  1.00 82.00           C  
ATOM   2286  CD1 PHE A 304      12.116 -12.022 -18.516  1.00 82.00           C  
ATOM   2287  CD2 PHE A 304      10.856 -11.760 -16.454  1.00 82.00           C  
ATOM   2288  CE1 PHE A 304      12.685 -13.204 -18.015  1.00 82.00           C  
ATOM   2289  CE2 PHE A 304      11.429 -12.941 -15.951  1.00 82.00           C  
ATOM   2290  CZ  PHE A 304      12.346 -13.663 -16.733  1.00 82.00           C  
ATOM   2291  N   THR A 305       8.323  -9.461 -20.619  1.00 78.25           N  
ATOM   2292  CA  THR A 305       7.055  -8.748 -20.712  1.00 78.25           C  
ATOM   2293  C   THR A 305       6.604  -8.279 -19.318  1.00 78.25           C  
ATOM   2294  CB  THR A 305       5.973  -9.622 -21.357  1.00 78.25           C  
ATOM   2295  O   THR A 305       6.978  -8.876 -18.300  1.00 78.25           O  
ATOM   2296  CG2 THR A 305       6.347 -10.096 -22.760  1.00 78.25           C  
ATOM   2297  OG1 THR A 305       5.732 -10.754 -20.561  1.00 78.25           O  
ATOM   2298  N   PRO A 306       5.741  -7.249 -19.222  1.00 68.88           N  
ATOM   2299  CA  PRO A 306       5.165  -6.835 -17.941  1.00 68.88           C  
ATOM   2300  C   PRO A 306       4.466  -7.979 -17.187  1.00 68.88           C  
ATOM   2301  CB  PRO A 306       4.182  -5.714 -18.292  1.00 68.88           C  
ATOM   2302  O   PRO A 306       4.511  -8.028 -15.958  1.00 68.88           O  
ATOM   2303  CG  PRO A 306       4.774  -5.112 -19.565  1.00 68.88           C  
ATOM   2304  CD  PRO A 306       5.357  -6.327 -20.282  1.00 68.88           C  
ATOM   2305  N   LEU A 307       3.858  -8.926 -17.916  1.00 71.69           N  
ATOM   2306  CA  LEU A 307       3.221 -10.104 -17.331  1.00 71.69           C  
ATOM   2307  C   LEU A 307       4.250 -11.044 -16.696  1.00 71.69           C  
ATOM   2308  CB  LEU A 307       2.386 -10.820 -18.409  1.00 71.69           C  
ATOM   2309  O   LEU A 307       4.069 -11.451 -15.554  1.00 71.69           O  
ATOM   2310  CG  LEU A 307       1.664 -12.087 -17.905  1.00 71.69           C  
ATOM   2311  CD1 LEU A 307       0.662 -11.785 -16.788  1.00 71.69           C  
ATOM   2312  CD2 LEU A 307       0.910 -12.739 -19.062  1.00 71.69           C  
ATOM   2313  N   GLU A 308       5.341 -11.361 -17.393  1.00 78.31           N  
ATOM   2314  CA  GLU A 308       6.405 -12.227 -16.867  1.00 78.31           C  
ATOM   2315  C   GLU A 308       7.093 -11.611 -15.644  1.00 78.31           C  
ATOM   2316  CB  GLU A 308       7.441 -12.487 -17.962  1.00 78.31           C  
ATOM   2317  O   GLU A 308       7.334 -12.306 -14.656  1.00 78.31           O  
ATOM   2318  CG  GLU A 308       6.902 -13.422 -19.055  1.00 78.31           C  
ATOM   2319  CD  GLU A 308       7.734 -13.349 -20.339  1.00 78.31           C  
ATOM   2320  OE1 GLU A 308       7.873 -14.390 -21.010  1.00 78.31           O  
ATOM   2321  OE2 GLU A 308       8.142 -12.216 -20.682  1.00 78.31           O  
ATOM   2322  N   ALA A 309       7.339 -10.297 -15.660  1.00 78.25           N  
ATOM   2323  CA  ALA A 309       7.864  -9.577 -14.500  1.00 78.25           C  
ATOM   2324  C   ALA A 309       6.896  -9.619 -13.302  1.00 78.25           C  
ATOM   2325  CB  ALA A 309       8.183  -8.142 -14.931  1.00 78.25           C  
ATOM   2326  O   ALA A 309       7.334  -9.737 -12.158  1.00 78.25           O  
ATOM   2327  N   GLY A 310       5.583  -9.584 -13.553  1.00 74.69           N  
ATOM   2328  CA  GLY A 310       4.560  -9.798 -12.528  1.00 74.69           C  
ATOM   2329  C   GLY A 310       4.524 -11.239 -12.003  1.00 74.69           C  
ATOM   2330  O   GLY A 310       4.477 -11.453 -10.792  1.00 74.69           O  
ATOM   2331  N   LEU A 311       4.612 -12.242 -12.885  1.00 81.62           N  
ATOM   2332  CA  LEU A 311       4.663 -13.661 -12.504  1.00 81.62           C  
ATOM   2333  C   LEU A 311       5.896 -13.976 -11.647  1.00 81.62           C  
ATOM   2334  CB  LEU A 311       4.660 -14.553 -13.759  1.00 81.62           C  
ATOM   2335  O   LEU A 311       5.811 -14.767 -10.707  1.00 81.62           O  
ATOM   2336  CG  LEU A 311       3.340 -14.588 -14.551  1.00 81.62           C  
ATOM   2337  CD1 LEU A 311       3.522 -15.444 -15.803  1.00 81.62           C  
ATOM   2338  CD2 LEU A 311       2.183 -15.172 -13.742  1.00 81.62           C  
ATOM   2339  N   LEU A 312       7.019 -13.309 -11.915  1.00 86.31           N  
ATOM   2340  CA  LEU A 312       8.229 -13.413 -11.107  1.00 86.31           C  
ATOM   2341  C   LEU A 312       7.998 -12.992  -9.648  1.00 86.31           C  
ATOM   2342  CB  LEU A 312       9.325 -12.566 -11.772  1.00 86.31           C  
ATOM   2343  O   LEU A 312       8.690 -13.501  -8.776  1.00 86.31           O  
ATOM   2344  CG  LEU A 312      10.700 -12.639 -11.088  1.00 86.31           C  
ATOM   2345  CD1 LEU A 312      11.324 -14.034 -11.174  1.00 86.31           C  
ATOM   2346  CD2 LEU A 312      11.634 -11.641 -11.761  1.00 86.31           C  
ATOM   2347  N   MET A 313       7.020 -12.125  -9.359  1.00 86.12           N  
ATOM   2348  CA  MET A 313       6.693 -11.668  -7.999  1.00 86.12           C  
ATOM   2349  C   MET A 313       5.791 -12.628  -7.215  1.00 86.12           C  
ATOM   2350  CB  MET A 313       6.069 -10.261  -8.043  1.00 86.12           C  
ATOM   2351  O   MET A 313       5.644 -12.478  -5.999  1.00 86.12           O  
ATOM   2352  CG  MET A 313       7.064  -9.218  -8.546  1.00 86.12           C  
ATOM   2353  SD  MET A 313       8.497  -9.054  -7.453  1.00 86.12           S  
ATOM   2354  CE  MET A 313       9.670  -8.425  -8.657  1.00 86.12           C  
ATOM   2355  N   ILE A 314       5.225 -13.655  -7.859  1.00 88.25           N  
ATOM   2356  CA  ILE A 314       4.363 -14.649  -7.199  1.00 88.25           C  
ATOM   2357  C   ILE A 314       5.023 -15.287  -5.964  1.00 88.25           C  
ATOM   2358  CB  ILE A 314       3.868 -15.714  -8.205  1.00 88.25           C  
ATOM   2359  O   ILE A 314       4.351 -15.365  -4.935  1.00 88.25           O  
ATOM   2360  CG1 ILE A 314       2.863 -15.059  -9.174  1.00 88.25           C  
ATOM   2361  CG2 ILE A 314       3.220 -16.917  -7.488  1.00 88.25           C  
ATOM   2362  CD1 ILE A 314       2.420 -15.973 -10.321  1.00 88.25           C  
ATOM   2363  N   PRO A 315       6.305 -15.708  -5.977  1.00 92.81           N  
ATOM   2364  CA  PRO A 315       6.962 -16.254  -4.791  1.00 92.81           C  
ATOM   2365  C   PRO A 315       6.921 -15.303  -3.589  1.00 92.81           C  
ATOM   2366  CB  PRO A 315       8.403 -16.558  -5.216  1.00 92.81           C  
ATOM   2367  O   PRO A 315       6.701 -15.756  -2.467  1.00 92.81           O  
ATOM   2368  CG  PRO A 315       8.293 -16.763  -6.725  1.00 92.81           C  
ATOM   2369  CD  PRO A 315       7.221 -15.753  -7.102  1.00 92.81           C  
ATOM   2370  N   ALA A 316       7.054 -13.990  -3.808  1.00 91.94           N  
ATOM   2371  CA  ALA A 316       6.934 -13.001  -2.739  1.00 91.94           C  
ATOM   2372  C   ALA A 316       5.504 -12.933  -2.183  1.00 91.94           C  
ATOM   2373  CB  ALA A 316       7.426 -11.641  -3.248  1.00 91.94           C  
ATOM   2374  O   ALA A 316       5.312 -12.948  -0.965  1.00 91.94           O  
ATOM   2375  N   ALA A 317       4.485 -12.949  -3.044  1.00 88.44           N  
ATOM   2376  CA  ALA A 317       3.092 -13.022  -2.600  1.00 88.44           C  
ATOM   2377  C   ALA A 317       2.802 -14.323  -1.823  1.00 88.44           C  
ATOM   2378  CB  ALA A 317       2.178 -12.861  -3.820  1.00 88.44           C  
ATOM   2379  O   ALA A 317       2.180 -14.281  -0.759  1.00 88.44           O  
ATOM   2380  N   LEU A 318       3.318 -15.463  -2.303  1.00 91.81           N  
ATOM   2381  CA  LEU A 318       3.199 -16.777  -1.659  1.00 91.81           C  
ATOM   2382  C   LEU A 318       3.911 -16.852  -0.308  1.00 91.81           C  
ATOM   2383  CB  LEU A 318       3.771 -17.873  -2.576  1.00 91.81           C  
ATOM   2384  O   LEU A 318       3.472 -17.606   0.553  1.00 91.81           O  
ATOM   2385  CG  LEU A 318       2.937 -18.209  -3.822  1.00 91.81           C  
ATOM   2386  CD1 LEU A 318       3.674 -19.280  -4.630  1.00 91.81           C  
ATOM   2387  CD2 LEU A 318       1.550 -18.749  -3.468  1.00 91.81           C  
ATOM   2388  N   GLY A 319       4.987 -16.091  -0.105  1.00 93.50           N  
ATOM   2389  CA  GLY A 319       5.612 -15.941   1.208  1.00 93.50           C  
ATOM   2390  C   GLY A 319       4.794 -15.034   2.128  1.00 93.50           C  
ATOM   2391  O   GLY A 319       4.532 -15.377   3.282  1.00 93.50           O  
ATOM   2392  N   SER A 320       4.355 -13.884   1.611  1.00 92.44           N  
ATOM   2393  CA  SER A 320       3.699 -12.828   2.391  1.00 92.44           C  
ATOM   2394  C   SER A 320       2.321 -13.229   2.912  1.00 92.44           C  
ATOM   2395  CB  SER A 320       3.611 -11.562   1.533  1.00 92.44           C  
ATOM   2396  O   SER A 320       2.034 -13.070   4.101  1.00 92.44           O  
ATOM   2397  OG  SER A 320       3.234 -10.468   2.337  1.00 92.44           O  
ATOM   2398  N   PHE A 321       1.490 -13.821   2.051  1.00 89.44           N  
ATOM   2399  CA  PHE A 321       0.126 -14.236   2.377  1.00 89.44           C  
ATOM   2400  C   PHE A 321       0.040 -15.158   3.614  1.00 89.44           C  
ATOM   2401  CB  PHE A 321      -0.516 -14.849   1.119  1.00 89.44           C  
ATOM   2402  O   PHE A 321      -0.598 -14.780   4.598  1.00 89.44           O  
ATOM   2403  CG  PHE A 321      -1.911 -15.398   1.341  1.00 89.44           C  
ATOM   2404  CD1 PHE A 321      -2.104 -16.720   1.788  1.00 89.44           C  
ATOM   2405  CD2 PHE A 321      -3.025 -14.574   1.109  1.00 89.44           C  
ATOM   2406  CE1 PHE A 321      -3.400 -17.197   2.048  1.00 89.44           C  
ATOM   2407  CE2 PHE A 321      -4.322 -15.049   1.372  1.00 89.44           C  
ATOM   2408  CZ  PHE A 321      -4.509 -16.357   1.851  1.00 89.44           C  
ATOM   2409  N   PRO A 322       0.686 -16.341   3.654  1.00 93.50           N  
ATOM   2410  CA  PRO A 322       0.584 -17.225   4.812  1.00 93.50           C  
ATOM   2411  C   PRO A 322       1.264 -16.623   6.040  1.00 93.50           C  
ATOM   2412  CB  PRO A 322       1.252 -18.535   4.385  1.00 93.50           C  
ATOM   2413  O   PRO A 322       0.766 -16.780   7.156  1.00 93.50           O  
ATOM   2414  CG  PRO A 322       2.269 -18.091   3.338  1.00 93.50           C  
ATOM   2415  CD  PRO A 322       1.557 -16.929   2.650  1.00 93.50           C  
ATOM   2416  N   MET A 323       2.380 -15.912   5.855  1.00 93.94           N  
ATOM   2417  CA  MET A 323       3.143 -15.382   6.978  1.00 93.94           C  
ATOM   2418  C   MET A 323       2.433 -14.214   7.674  1.00 93.94           C  
ATOM   2419  CB  MET A 323       4.563 -15.038   6.519  1.00 93.94           C  
ATOM   2420  O   MET A 323       2.560 -14.064   8.888  1.00 93.94           O  
ATOM   2421  CG  MET A 323       5.478 -14.899   7.734  1.00 93.94           C  
ATOM   2422  SD  MET A 323       5.668 -16.381   8.763  1.00 93.94           S  
ATOM   2423  CE  MET A 323       6.520 -15.614  10.163  1.00 93.94           C  
ATOM   2424  N   SER A 324       1.609 -13.453   6.951  1.00 92.50           N  
ATOM   2425  CA  SER A 324       0.704 -12.455   7.529  1.00 92.50           C  
ATOM   2426  C   SER A 324      -0.309 -13.095   8.492  1.00 92.50           C  
ATOM   2427  CB  SER A 324       0.017 -11.719   6.375  1.00 92.50           C  
ATOM   2428  O   SER A 324      -0.459 -12.658   9.635  1.00 92.50           O  
ATOM   2429  OG  SER A 324      -0.907 -10.766   6.848  1.00 92.50           O  
ATOM   2430  N   ILE A 325      -0.936 -14.211   8.103  1.00 91.81           N  
ATOM   2431  CA  ILE A 325      -1.872 -14.946   8.974  1.00 91.81           C  
ATOM   2432  C   ILE A 325      -1.138 -15.588  10.158  1.00 91.81           C  
ATOM   2433  CB  ILE A 325      -2.667 -16.007   8.176  1.00 91.81           C  
ATOM   2434  O   ILE A 325      -1.570 -15.457  11.306  1.00 91.81           O  
ATOM   2435  CG1 ILE A 325      -3.380 -15.359   6.970  1.00 91.81           C  
ATOM   2436  CG2 ILE A 325      -3.683 -16.716   9.096  1.00 91.81           C  
ATOM   2437  CD1 ILE A 325      -4.161 -16.326   6.075  1.00 91.81           C  
ATOM   2438  N   ILE A 326      -0.022 -16.277   9.894  1.00 92.81           N  
ATOM   2439  CA  ILE A 326       0.773 -16.969  10.919  1.00 92.81           C  
ATOM   2440  C   ILE A 326       1.302 -15.970  11.950  1.00 92.81           C  
ATOM   2441  CB  ILE A 326       1.922 -17.771  10.262  1.00 92.81           C  
ATOM   2442  O   ILE A 326       1.236 -16.258  13.150  1.00 92.81           O  
ATOM   2443  CG1 ILE A 326       1.347 -18.965   9.464  1.00 92.81           C  
ATOM   2444  CG2 ILE A 326       2.940 -18.292  11.300  1.00 92.81           C  
ATOM   2445  CD1 ILE A 326       2.360 -19.609   8.508  1.00 92.81           C  
ATOM   2446  N   GLY A 327       1.784 -14.810  11.495  1.00 89.56           N  
ATOM   2447  CA  GLY A 327       2.296 -13.736  12.338  1.00 89.56           C  
ATOM   2448  C   GLY A 327       1.234 -13.204  13.294  1.00 89.56           C  
ATOM   2449  O   GLY A 327       1.445 -13.213  14.508  1.00 89.56           O  
ATOM   2450  N   GLY A 328       0.057 -12.842  12.775  1.00 88.38           N  
ATOM   2451  CA  GLY A 328      -1.072 -12.406  13.599  1.00 88.38           C  
ATOM   2452  C   GLY A 328      -1.549 -13.482  14.586  1.00 88.38           C  
ATOM   2453  O   GLY A 328      -1.661 -13.230  15.789  1.00 88.38           O  
ATOM   2454  N   ALA A 329      -1.762 -14.716  14.118  1.00 89.50           N  
ATOM   2455  CA  ALA A 329      -2.294 -15.809  14.939  1.00 89.50           C  
ATOM   2456  C   ALA A 329      -1.348 -16.235  16.081  1.00 89.50           C  
ATOM   2457  CB  ALA A 329      -2.612 -16.989  14.014  1.00 89.50           C  
ATOM   2458  O   ALA A 329      -1.790 -16.538  17.196  1.00 89.50           O  
ATOM   2459  N   ASN A 330      -0.033 -16.236  15.836  1.00 91.25           N  
ATOM   2460  CA  ASN A 330       0.975 -16.681  16.806  1.00 91.25           C  
ATOM   2461  C   ASN A 330       1.597 -15.545  17.626  1.00 91.25           C  
ATOM   2462  CB  ASN A 330       2.026 -17.564  16.121  1.00 91.25           C  
ATOM   2463  O   ASN A 330       2.463 -15.807  18.468  1.00 91.25           O  
ATOM   2464  CG  ASN A 330       1.415 -18.870  15.666  1.00 91.25           C  
ATOM   2465  ND2 ASN A 330       1.025 -18.952  14.417  1.00 91.25           N  
ATOM   2466  OD1 ASN A 330       1.245 -19.796  16.450  1.00 91.25           O  
ATOM   2467  N   LEU A 331       1.119 -14.306  17.468  1.00 90.75           N  
ATOM   2468  CA  LEU A 331       1.627 -13.146  18.200  1.00 90.75           C  
ATOM   2469  C   LEU A 331       1.616 -13.343  19.723  1.00 90.75           C  
ATOM   2470  CB  LEU A 331       0.810 -11.918  17.777  1.00 90.75           C  
ATOM   2471  O   LEU A 331       2.590 -13.023  20.398  1.00 90.75           O  
ATOM   2472  CG  LEU A 331       1.268 -10.610  18.441  1.00 90.75           C  
ATOM   2473  CD1 LEU A 331       2.736 -10.294  18.175  1.00 90.75           C  
ATOM   2474  CD2 LEU A 331       0.433  -9.470  17.891  1.00 90.75           C  
ATOM   2475  N   HIS A 332       0.568 -13.967  20.265  1.00 89.00           N  
ATOM   2476  CA  HIS A 332       0.463 -14.258  21.698  1.00 89.00           C  
ATOM   2477  C   HIS A 332       1.552 -15.222  22.217  1.00 89.00           C  
ATOM   2478  CB  HIS A 332      -0.939 -14.816  21.985  1.00 89.00           C  
ATOM   2479  O   HIS A 332       1.864 -15.222  23.409  1.00 89.00           O  
ATOM   2480  CG  HIS A 332      -1.173 -16.223  21.475  1.00 89.00           C  
ATOM   2481  CD2 HIS A 332      -1.124 -17.368  22.227  1.00 89.00           C  
ATOM   2482  ND1 HIS A 332      -1.487 -16.608  20.187  1.00 89.00           N  
ATOM   2483  CE1 HIS A 332      -1.634 -17.941  20.173  1.00 89.00           C  
ATOM   2484  NE2 HIS A 332      -1.425 -18.458  21.399  1.00 89.00           N  
ATOM   2485  N   ARG A 333       2.134 -16.061  21.345  1.00 89.25           N  
ATOM   2486  CA  ARG A 333       3.203 -17.010  21.701  1.00 89.25           C  
ATOM   2487  C   ARG A 333       4.573 -16.359  21.574  1.00 89.25           C  
ATOM   2488  CB  ARG A 333       3.125 -18.295  20.852  1.00 89.25           C  
ATOM   2489  O   ARG A 333       5.353 -16.400  22.531  1.00 89.25           O  
ATOM   2490  CG  ARG A 333       1.808 -19.045  21.066  1.00 89.25           C  
ATOM   2491  CD  ARG A 333       1.797 -20.413  20.377  1.00 89.25           C  
ATOM   2492  NE  ARG A 333       0.593 -21.184  20.744  1.00 89.25           N  
ATOM   2493  NH1 ARG A 333       1.107 -23.089  19.566  1.00 89.25           N  
ATOM   2494  NH2 ARG A 333      -0.706 -23.058  20.863  1.00 89.25           N  
ATOM   2495  CZ  ARG A 333       0.338 -22.434  20.392  1.00 89.25           C  
ATOM   2496  N   TRP A 334       4.848 -15.767  20.411  1.00 92.38           N  
ATOM   2497  CA  TRP A 334       6.181 -15.287  20.031  1.00 92.38           C  
ATOM   2498  C   TRP A 334       6.453 -13.840  20.462  1.00 92.38           C  
ATOM   2499  CB  TRP A 334       6.369 -15.480  18.520  1.00 92.38           C  
ATOM   2500  O   TRP A 334       7.589 -13.524  20.810  1.00 92.38           O  
ATOM   2501  CG  TRP A 334       6.267 -16.888  17.996  1.00 92.38           C  
ATOM   2502  CD1 TRP A 334       6.222 -18.034  18.719  1.00 92.38           C  
ATOM   2503  CD2 TRP A 334       6.240 -17.318  16.600  1.00 92.38           C  
ATOM   2504  CE2 TRP A 334       6.117 -18.737  16.552  1.00 92.38           C  
ATOM   2505  CE3 TRP A 334       6.340 -16.647  15.367  1.00 92.38           C  
ATOM   2506  NE1 TRP A 334       6.122 -19.122  17.873  1.00 92.38           N  
ATOM   2507  CH2 TRP A 334       6.115 -18.742  14.133  1.00 92.38           C  
ATOM   2508  CZ2 TRP A 334       6.051 -19.449  15.346  1.00 92.38           C  
ATOM   2509  CZ3 TRP A 334       6.264 -17.344  14.146  1.00 92.38           C  
ATOM   2510  N   GLY A 335       5.422 -12.996  20.541  1.00 92.75           N  
ATOM   2511  CA  GLY A 335       5.526 -11.567  20.847  1.00 92.75           C  
ATOM   2512  C   GLY A 335       5.941 -10.706  19.648  1.00 92.75           C  
ATOM   2513  O   GLY A 335       6.330 -11.214  18.595  1.00 92.75           O  
ATOM   2514  N   PHE A 336       5.838  -9.382  19.800  1.00 93.81           N  
ATOM   2515  CA  PHE A 336       6.057  -8.425  18.706  1.00 93.81           C  
ATOM   2516  C   PHE A 336       7.502  -8.422  18.188  1.00 93.81           C  
ATOM   2517  CB  PHE A 336       5.671  -7.011  19.173  1.00 93.81           C  
ATOM   2518  O   PHE A 336       7.737  -8.260  16.990  1.00 93.81           O  
ATOM   2519  CG  PHE A 336       4.176  -6.768  19.275  1.00 93.81           C  
ATOM   2520  CD1 PHE A 336       3.456  -6.369  18.138  1.00 93.81           C  
ATOM   2521  CD2 PHE A 336       3.491  -6.916  20.494  1.00 93.81           C  
ATOM   2522  CE1 PHE A 336       2.069  -6.168  18.216  1.00 93.81           C  
ATOM   2523  CE2 PHE A 336       2.105  -6.708  20.579  1.00 93.81           C  
ATOM   2524  CZ  PHE A 336       1.392  -6.321  19.436  1.00 93.81           C  
ATOM   2525  N   LYS A 337       8.492  -8.616  19.070  1.00 94.50           N  
ATOM   2526  CA  LYS A 337       9.904  -8.434  18.710  1.00 94.50           C  
ATOM   2527  C   LYS A 337      10.399  -9.480  17.701  1.00 94.50           C  
ATOM   2528  CB  LYS A 337      10.777  -8.299  19.966  1.00 94.50           C  
ATOM   2529  O   LYS A 337      10.957  -9.045  16.690  1.00 94.50           O  
ATOM   2530  CG  LYS A 337      12.261  -8.120  19.626  1.00 94.50           C  
ATOM   2531  CD  LYS A 337      13.128  -8.140  20.888  1.00 94.50           C  
ATOM   2532  CE  LYS A 337      14.577  -7.933  20.448  1.00 94.50           C  
ATOM   2533  NZ  LYS A 337      15.548  -8.093  21.554  1.00 94.50           N  
ATOM   2534  N   PRO A 338      10.233 -10.804  17.917  1.00 95.00           N  
ATOM   2535  CA  PRO A 338      10.657 -11.811  16.945  1.00 95.00           C  
ATOM   2536  C   PRO A 338       9.904 -11.713  15.623  1.00 95.00           C  
ATOM   2537  CB  PRO A 338      10.408 -13.174  17.599  1.00 95.00           C  
ATOM   2538  O   PRO A 338      10.510 -11.891  14.577  1.00 95.00           O  
ATOM   2539  CG  PRO A 338      10.449 -12.860  19.086  1.00 95.00           C  
ATOM   2540  CD  PRO A 338       9.815 -11.477  19.138  1.00 95.00           C  
ATOM   2541  N   LEU A 339       8.610 -11.392  15.654  1.00 96.06           N  
ATOM   2542  CA  LEU A 339       7.786 -11.347  14.448  1.00 96.06           C  
ATOM   2543  C   LEU A 339       8.112 -10.159  13.538  1.00 96.06           C  
ATOM   2544  CB  LEU A 339       6.316 -11.333  14.875  1.00 96.06           C  
ATOM   2545  O   LEU A 339       8.197 -10.333  12.324  1.00 96.06           O  
ATOM   2546  CG  LEU A 339       5.791 -12.732  15.234  1.00 96.06           C  
ATOM   2547  CD1 LEU A 339       4.455 -12.642  15.960  1.00 96.06           C  
ATOM   2548  CD2 LEU A 339       5.601 -13.575  13.973  1.00 96.06           C  
ATOM   2549  N   ILE A 340       8.341  -8.975  14.113  1.00 96.62           N  
ATOM   2550  CA  ILE A 340       8.690  -7.780  13.336  1.00 96.62           C  
ATOM   2551  C   ILE A 340      10.182  -7.783  12.995  1.00 96.62           C  
ATOM   2552  CB  ILE A 340       8.246  -6.496  14.073  1.00 96.62           C  
ATOM   2553  O   ILE A 340      10.562  -7.670  11.835  1.00 96.62           O  
ATOM   2554  CG1 ILE A 340       6.702  -6.464  14.164  1.00 96.62           C  
ATOM   2555  CG2 ILE A 340       8.774  -5.245  13.346  1.00 96.62           C  
ATOM   2556  CD1 ILE A 340       6.138  -5.306  14.994  1.00 96.62           C  
ATOM   2557  N   SER A 341      11.053  -7.957  13.991  1.00 96.69           N  
ATOM   2558  CA  SER A 341      12.504  -7.855  13.761  1.00 96.69           C  
ATOM   2559  C   SER A 341      13.045  -9.070  13.014  1.00 96.69           C  
ATOM   2560  CB  SER A 341      13.288  -7.664  15.064  1.00 96.69           C  
ATOM   2561  O   SER A 341      13.920  -8.932  12.168  1.00 96.69           O  
ATOM   2562  OG  SER A 341      12.622  -6.785  15.955  1.00 96.69           O  
ATOM   2563  N   GLY A 342      12.503 -10.259  13.299  1.00 96.56           N  
ATOM   2564  CA  GLY A 342      12.774 -11.464  12.518  1.00 96.56           C  
ATOM   2565  C   GLY A 342      12.158 -11.397  11.124  1.00 96.56           C  
ATOM   2566  O   GLY A 342      12.772 -11.898  10.192  1.00 96.56           O  
ATOM   2567  N   GLY A 343      11.016 -10.719  10.953  1.00 97.06           N  
ATOM   2568  CA  GLY A 343      10.450 -10.429   9.636  1.00 97.06           C  
ATOM   2569  C   GLY A 343      11.385  -9.563   8.786  1.00 97.06           C  
ATOM   2570  O   GLY A 343      11.758  -9.975   7.695  1.00 97.06           O  
ATOM   2571  N   PHE A 344      11.881  -8.440   9.316  1.00 97.94           N  
ATOM   2572  CA  PHE A 344      12.893  -7.629   8.623  1.00 97.94           C  
ATOM   2573  C   PHE A 344      14.210  -8.377   8.383  1.00 97.94           C  
ATOM   2574  CB  PHE A 344      13.174  -6.348   9.413  1.00 97.94           C  
ATOM   2575  O   PHE A 344      14.821  -8.212   7.329  1.00 97.94           O  
ATOM   2576  CG  PHE A 344      12.119  -5.278   9.280  1.00 97.94           C  
ATOM   2577  CD1 PHE A 344      11.799  -4.776   8.004  1.00 97.94           C  
ATOM   2578  CD2 PHE A 344      11.499  -4.742  10.423  1.00 97.94           C  
ATOM   2579  CE1 PHE A 344      10.849  -3.753   7.869  1.00 97.94           C  
ATOM   2580  CE2 PHE A 344      10.548  -3.717  10.287  1.00 97.94           C  
ATOM   2581  CZ  PHE A 344      10.225  -3.227   9.010  1.00 97.94           C  
ATOM   2582  N   ALA A 345      14.644  -9.227   9.319  1.00 97.75           N  
ATOM   2583  CA  ALA A 345      15.815 -10.077   9.117  1.00 97.75           C  
ATOM   2584  C   ALA A 345      15.590 -11.111   7.999  1.00 97.75           C  
ATOM   2585  CB  ALA A 345      16.185 -10.748  10.443  1.00 97.75           C  
ATOM   2586  O   ALA A 345      16.475 -11.313   7.174  1.00 97.75           O  
ATOM   2587  N   ALA A 346      14.405 -11.724   7.923  1.00 97.62           N  
ATOM   2588  CA  ALA A 346      14.025 -12.611   6.826  1.00 97.62           C  
ATOM   2589  C   ALA A 346      13.977 -11.854   5.494  1.00 97.62           C  
ATOM   2590  CB  ALA A 346      12.679 -13.271   7.147  1.00 97.62           C  
ATOM   2591  O   ALA A 346      14.468 -12.362   4.490  1.00 97.62           O  
ATOM   2592  N   THR A 347      13.486 -10.611   5.492  1.00 97.31           N  
ATOM   2593  CA  THR A 347      13.540  -9.740   4.317  1.00 97.31           C  
ATOM   2594  C   THR A 347      14.977  -9.429   3.904  1.00 97.31           C  
ATOM   2595  CB  THR A 347      12.726  -8.456   4.536  1.00 97.31           C  
ATOM   2596  O   THR A 347      15.294  -9.540   2.725  1.00 97.31           O  
ATOM   2597  CG2 THR A 347      12.684  -7.557   3.307  1.00 97.31           C  
ATOM   2598  OG1 THR A 347      11.383  -8.764   4.830  1.00 97.31           O  
ATOM   2599  N   ALA A 348      15.874  -9.131   4.847  1.00 97.69           N  
ATOM   2600  CA  ALA A 348      17.297  -8.936   4.569  1.00 97.69           C  
ATOM   2601  C   ALA A 348      17.949 -10.198   3.973  1.00 97.69           C  
ATOM   2602  CB  ALA A 348      17.991  -8.489   5.863  1.00 97.69           C  
ATOM   2603  O   ALA A 348      18.651 -10.113   2.969  1.00 97.69           O  
ATOM   2604  N   VAL A 349      17.668 -11.381   4.529  1.00 97.88           N  
ATOM   2605  CA  VAL A 349      18.116 -12.660   3.951  1.00 97.88           C  
ATOM   2606  C   VAL A 349      17.559 -12.841   2.540  1.00 97.88           C  
ATOM   2607  CB  VAL A 349      17.727 -13.846   4.856  1.00 97.88           C  
ATOM   2608  O   VAL A 349      18.305 -13.206   1.637  1.00 97.88           O  
ATOM   2609  CG1 VAL A 349      17.988 -15.207   4.195  1.00 97.88           C  
ATOM   2610  CG2 VAL A 349      18.533 -13.813   6.161  1.00 97.88           C  
ATOM   2611  N   GLY A 350      16.280 -12.527   2.327  1.00 97.19           N  
ATOM   2612  CA  GLY A 350      15.643 -12.578   1.015  1.00 97.19           C  
ATOM   2613  C   GLY A 350      16.346 -11.698  -0.017  1.00 97.19           C  
ATOM   2614  O   GLY A 350      16.692 -12.170  -1.096  1.00 97.19           O  
ATOM   2615  N   ILE A 351      16.654 -10.448   0.341  1.00 96.62           N  
ATOM   2616  CA  ILE A 351      17.397  -9.522  -0.526  1.00 96.62           C  
ATOM   2617  C   ILE A 351      18.809 -10.047  -0.808  1.00 96.62           C  
ATOM   2618  CB  ILE A 351      17.457  -8.111   0.097  1.00 96.62           C  
ATOM   2619  O   ILE A 351      19.250 -10.015  -1.954  1.00 96.62           O  
ATOM   2620  CG1 ILE A 351      16.054  -7.495   0.267  1.00 96.62           C  
ATOM   2621  CG2 ILE A 351      18.296  -7.168  -0.786  1.00 96.62           C  
ATOM   2622  CD1 ILE A 351      16.054  -6.309   1.242  1.00 96.62           C  
ATOM   2623  N   ALA A 352      19.516 -10.564   0.201  1.00 97.31           N  
ATOM   2624  CA  ALA A 352      20.853 -11.130   0.020  1.00 97.31           C  
ATOM   2625  C   ALA A 352      20.844 -12.338  -0.936  1.00 97.31           C  
ATOM   2626  CB  ALA A 352      21.419 -11.496   1.396  1.00 97.31           C  
ATOM   2627  O   ALA A 352      21.724 -12.458  -1.789  1.00 97.31           O  
ATOM   2628  N   LEU A 353      19.823 -13.194  -0.842  1.00 96.94           N  
ATOM   2629  CA  LEU A 353      19.602 -14.300  -1.773  1.00 96.94           C  
ATOM   2630  C   LEU A 353      19.274 -13.807  -3.187  1.00 96.94           C  
ATOM   2631  CB  LEU A 353      18.468 -15.192  -1.246  1.00 96.94           C  
ATOM   2632  O   LEU A 353      19.777 -14.383  -4.147  1.00 96.94           O  
ATOM   2633  CG  LEU A 353      18.807 -16.044  -0.015  1.00 96.94           C  
ATOM   2634  CD1 LEU A 353      17.532 -16.738   0.473  1.00 96.94           C  
ATOM   2635  CD2 LEU A 353      19.841 -17.122  -0.334  1.00 96.94           C  
ATOM   2636  N   CYS A 354      18.499 -12.728  -3.335  1.00 95.62           N  
ATOM   2637  CA  CYS A 354      18.253 -12.103  -4.636  1.00 95.62           C  
ATOM   2638  C   CYS A 354      19.535 -11.526  -5.251  1.00 95.62           C  
ATOM   2639  CB  CYS A 354      17.180 -11.014  -4.517  1.00 95.62           C  
ATOM   2640  O   CYS A 354      19.777 -11.730  -6.436  1.00 95.62           O  
ATOM   2641  SG  CYS A 354      15.556 -11.757  -4.205  1.00 95.62           S  
ATOM   2642  N   ILE A 355      20.386 -10.859  -4.463  1.00 95.62           N  
ATOM   2643  CA  ILE A 355      21.695 -10.362  -4.922  1.00 95.62           C  
ATOM   2644  C   ILE A 355      22.557 -11.529  -5.409  1.00 95.62           C  
ATOM   2645  CB  ILE A 355      22.413  -9.579  -3.795  1.00 95.62           C  
ATOM   2646  O   ILE A 355      23.092 -11.495  -6.517  1.00 95.62           O  
ATOM   2647  CG1 ILE A 355      21.675  -8.258  -3.504  1.00 95.62           C  
ATOM   2648  CG2 ILE A 355      23.884  -9.285  -4.154  1.00 95.62           C  
ATOM   2649  CD1 ILE A 355      22.103  -7.579  -2.196  1.00 95.62           C  
ATOM   2650  N   TRP A 356      22.673 -12.579  -4.595  1.00 95.38           N  
ATOM   2651  CA  TRP A 356      23.451 -13.764  -4.947  1.00 95.38           C  
ATOM   2652  C   TRP A 356      22.892 -14.453  -6.199  1.00 95.38           C  
ATOM   2653  CB  TRP A 356      23.488 -14.705  -3.740  1.00 95.38           C  
ATOM   2654  O   TRP A 356      23.630 -14.734  -7.140  1.00 95.38           O  
ATOM   2655  CG  TRP A 356      24.424 -15.855  -3.911  1.00 95.38           C  
ATOM   2656  CD1 TRP A 356      25.733 -15.860  -3.578  1.00 95.38           C  
ATOM   2657  CD2 TRP A 356      24.174 -17.139  -4.555  1.00 95.38           C  
ATOM   2658  CE2 TRP A 356      25.383 -17.896  -4.542  1.00 95.38           C  
ATOM   2659  CE3 TRP A 356      23.067 -17.713  -5.209  1.00 95.38           C  
ATOM   2660  NE1 TRP A 356      26.302 -17.063  -3.947  1.00 95.38           N  
ATOM   2661  CH2 TRP A 356      24.365 -19.717  -5.752  1.00 95.38           C  
ATOM   2662  CZ2 TRP A 356      25.481 -19.178  -5.098  1.00 95.38           C  
ATOM   2663  CZ3 TRP A 356      23.185 -18.963  -5.839  1.00 95.38           C  
ATOM   2664  N   GLY A 357      21.574 -14.645  -6.257  1.00 92.50           N  
ATOM   2665  CA  GLY A 357      20.897 -15.282  -7.381  1.00 92.50           C  
ATOM   2666  C   GLY A 357      20.974 -14.480  -8.681  1.00 92.50           C  
ATOM   2667  O   GLY A 357      21.020 -15.062  -9.757  1.00 92.50           O  
ATOM   2668  N   ALA A 358      21.035 -13.151  -8.601  1.00 88.56           N  
ATOM   2669  CA  ALA A 358      21.178 -12.283  -9.766  1.00 88.56           C  
ATOM   2670  C   ALA A 358      22.619 -12.207 -10.304  1.00 88.56           C  
ATOM   2671  CB  ALA A 358      20.640 -10.898  -9.389  1.00 88.56           C  
ATOM   2672  O   ALA A 358      22.804 -11.755 -11.431  1.00 88.56           O  
ATOM   2673  N   THR A 359      23.621 -12.630  -9.524  1.00 88.56           N  
ATOM   2674  CA  THR A 359      25.056 -12.520  -9.861  1.00 88.56           C  
ATOM   2675  C   THR A 359      25.704 -13.842 -10.276  1.00 88.56           C  
ATOM   2676  CB  THR A 359      25.858 -11.893  -8.706  1.00 88.56           C  
ATOM   2677  O   THR A 359      26.859 -13.845 -10.694  1.00 88.56           O  
ATOM   2678  CG2 THR A 359      25.569 -10.401  -8.568  1.00 88.56           C  
ATOM   2679  OG1 THR A 359      25.530 -12.476  -7.464  1.00 88.56           O  
ATOM   2680  N   HIS A 360      24.981 -14.961 -10.185  1.00 88.94           N  
ATOM   2681  CA  HIS A 360      25.487 -16.297 -10.498  1.00 88.94           C  
ATOM   2682  C   HIS A 360      24.639 -16.956 -11.590  1.00 88.94           C  
ATOM   2683  CB  HIS A 360      25.517 -17.158  -9.226  1.00 88.94           C  
ATOM   2684  O   HIS A 360      23.415 -16.851 -11.581  1.00 88.94           O  
ATOM   2685  CG  HIS A 360      26.502 -16.676  -8.189  1.00 88.94           C  
ATOM   2686  CD2 HIS A 360      27.698 -17.252  -7.853  1.00 88.94           C  
ATOM   2687  ND1 HIS A 360      26.361 -15.561  -7.401  1.00 88.94           N  
ATOM   2688  CE1 HIS A 360      27.450 -15.452  -6.628  1.00 88.94           C  
ATOM   2689  NE2 HIS A 360      28.291 -16.476  -6.848  1.00 88.94           N  
ATOM   2690  N   THR A 361      25.288 -17.684 -12.500  1.00 79.38           N  
ATOM   2691  CA  THR A 361      24.654 -18.298 -13.680  1.00 79.38           C  
ATOM   2692  C   THR A 361      23.543 -19.296 -13.323  1.00 79.38           C  
ATOM   2693  CB  THR A 361      25.723 -18.983 -14.551  1.00 79.38           C  
ATOM   2694  O   THR A 361      22.506 -19.309 -13.976  1.00 79.38           O  
ATOM   2695  CG2 THR A 361      25.291 -19.119 -16.008  1.00 79.38           C  
ATOM   2696  OG1 THR A 361      26.920 -18.227 -14.554  1.00 79.38           O  
ATOM   2697  N   ASP A 362      23.701 -20.051 -12.228  1.00 83.56           N  
ATOM   2698  CA  ASP A 362      22.696 -20.999 -11.706  1.00 83.56           C  
ATOM   2699  C   ASP A 362      21.874 -20.412 -10.538  1.00 83.56           C  
ATOM   2700  CB  ASP A 362      23.374 -22.328 -11.337  1.00 83.56           C  
ATOM   2701  O   ASP A 362      21.349 -21.124  -9.679  1.00 83.56           O  
ATOM   2702  CG  ASP A 362      24.041 -23.006 -12.536  1.00 83.56           C  
ATOM   2703  OD1 ASP A 362      23.417 -23.026 -13.619  1.00 83.56           O  
ATOM   2704  OD2 ASP A 362      25.172 -23.504 -12.348  1.00 83.56           O  
ATOM   2705  N   GLY A 363      21.787 -19.081 -10.463  1.00 88.38           N  
ATOM   2706  CA  GLY A 363      21.256 -18.357  -9.311  1.00 88.38           C  
ATOM   2707  C   GLY A 363      19.729 -18.244  -9.232  1.00 88.38           C  
ATOM   2708  O   GLY A 363      19.202 -17.842  -8.192  1.00 88.38           O  
ATOM   2709  N   LEU A 364      18.992 -18.629 -10.280  1.00 87.75           N  
ATOM   2710  CA  LEU A 364      17.534 -18.460 -10.350  1.00 87.75           C  
ATOM   2711  C   LEU A 364      16.763 -19.112  -9.178  1.00 87.75           C  
ATOM   2712  CB  LEU A 364      17.027 -18.928 -11.729  1.00 87.75           C  
ATOM   2713  O   LEU A 364      15.889 -18.444  -8.620  1.00 87.75           O  
ATOM   2714  CG  LEU A 364      15.510 -18.751 -11.941  1.00 87.75           C  
ATOM   2715  CD1 LEU A 364      15.097 -17.278 -11.934  1.00 87.75           C  
ATOM   2716  CD2 LEU A 364      15.100 -19.366 -13.277  1.00 87.75           C  
ATOM   2717  N   PRO A 365      17.071 -20.347  -8.724  1.00 93.31           N  
ATOM   2718  CA  PRO A 365      16.397 -20.932  -7.561  1.00 93.31           C  
ATOM   2719  C   PRO A 365      16.597 -20.113  -6.281  1.00 93.31           C  
ATOM   2720  CB  PRO A 365      16.982 -22.342  -7.409  1.00 93.31           C  
ATOM   2721  O   PRO A 365      15.673 -19.968  -5.482  1.00 93.31           O  
ATOM   2722  CG  PRO A 365      17.481 -22.679  -8.812  1.00 93.31           C  
ATOM   2723  CD  PRO A 365      17.976 -21.327  -9.311  1.00 93.31           C  
ATOM   2724  N   PHE A 366      17.785 -19.533  -6.100  1.00 94.62           N  
ATOM   2725  CA  PHE A 366      18.097 -18.679  -4.956  1.00 94.62           C  
ATOM   2726  C   PHE A 366      17.412 -17.322  -5.066  1.00 94.62           C  
ATOM   2727  CB  PHE A 366      19.609 -18.508  -4.831  1.00 94.62           C  
ATOM   2728  O   PHE A 366      16.957 -16.795  -4.057  1.00 94.62           O  
ATOM   2729  CG  PHE A 366      20.327 -19.784  -4.449  1.00 94.62           C  
ATOM   2730  CD1 PHE A 366      20.681 -20.013  -3.108  1.00 94.62           C  
ATOM   2731  CD2 PHE A 366      20.668 -20.734  -5.431  1.00 94.62           C  
ATOM   2732  CE1 PHE A 366      21.406 -21.163  -2.754  1.00 94.62           C  
ATOM   2733  CE2 PHE A 366      21.430 -21.862  -5.085  1.00 94.62           C  
ATOM   2734  CZ  PHE A 366      21.798 -22.077  -3.746  1.00 94.62           C  
ATOM   2735  N   PHE A 367      17.261 -16.793  -6.281  1.00 94.00           N  
ATOM   2736  CA  PHE A 367      16.477 -15.589  -6.527  1.00 94.00           C  
ATOM   2737  C   PHE A 367      15.000 -15.797  -6.156  1.00 94.00           C  
ATOM   2738  CB  PHE A 367      16.646 -15.178  -7.994  1.00 94.00           C  
ATOM   2739  O   PHE A 367      14.427 -15.011  -5.405  1.00 94.00           O  
ATOM   2740  CG  PHE A 367      16.121 -13.790  -8.259  1.00 94.00           C  
ATOM   2741  CD1 PHE A 367      14.788 -13.594  -8.664  1.00 94.00           C  
ATOM   2742  CD2 PHE A 367      16.963 -12.686  -8.046  1.00 94.00           C  
ATOM   2743  CE1 PHE A 367      14.298 -12.288  -8.827  1.00 94.00           C  
ATOM   2744  CE2 PHE A 367      16.466 -11.382  -8.188  1.00 94.00           C  
ATOM   2745  CZ  PHE A 367      15.128 -11.187  -8.559  1.00 94.00           C  
ATOM   2746  N   ILE A 368      14.400 -16.908  -6.599  1.00 94.25           N  
ATOM   2747  CA  ILE A 368      13.017 -17.287  -6.262  1.00 94.25           C  
ATOM   2748  C   ILE A 368      12.854 -17.487  -4.749  1.00 94.25           C  
ATOM   2749  CB  ILE A 368      12.614 -18.551  -7.057  1.00 94.25           C  
ATOM   2750  O   ILE A 368      11.902 -16.977  -4.154  1.00 94.25           O  
ATOM   2751  CG1 ILE A 368      12.490 -18.204  -8.559  1.00 94.25           C  
ATOM   2752  CG2 ILE A 368      11.297 -19.158  -6.535  1.00 94.25           C  
ATOM   2753  CD1 ILE A 368      12.333 -19.427  -9.470  1.00 94.25           C  
ATOM   2754  N   ALA A 369      13.794 -18.189  -4.109  1.00 95.88           N  
ATOM   2755  CA  ALA A 369      13.810 -18.337  -2.657  1.00 95.88           C  
ATOM   2756  C   ALA A 369      13.945 -16.975  -1.956  1.00 95.88           C  
ATOM   2757  CB  ALA A 369      14.949 -19.287  -2.268  1.00 95.88           C  
ATOM   2758  O   ALA A 369      13.260 -16.716  -0.967  1.00 95.88           O  
ATOM   2759  N   GLY A 370      14.778 -16.084  -2.493  1.00 96.50           N  
ATOM   2760  CA  GLY A 370      14.969 -14.727  -1.999  1.00 96.50           C  
ATOM   2761  C   GLY A 370      13.679 -13.915  -2.008  1.00 96.50           C  
ATOM   2762  O   GLY A 370      13.303 -13.352  -0.978  1.00 96.50           O  
ATOM   2763  N   LEU A 371      12.938 -13.948  -3.119  1.00 94.75           N  
ATOM   2764  CA  LEU A 371      11.618 -13.326  -3.226  1.00 94.75           C  
ATOM   2765  C   LEU A 371      10.627 -13.906  -2.212  1.00 94.75           C  
ATOM   2766  CB  LEU A 371      11.081 -13.496  -4.654  1.00 94.75           C  
ATOM   2767  O   LEU A 371       9.908 -13.148  -1.563  1.00 94.75           O  
ATOM   2768  CG  LEU A 371      11.821 -12.684  -5.730  1.00 94.75           C  
ATOM   2769  CD1 LEU A 371      11.130 -12.955  -7.057  1.00 94.75           C  
ATOM   2770  CD2 LEU A 371      11.766 -11.174  -5.484  1.00 94.75           C  
ATOM   2771  N   PHE A 372      10.625 -15.227  -2.011  1.00 96.44           N  
ATOM   2772  CA  PHE A 372       9.777 -15.867  -1.004  1.00 96.44           C  
ATOM   2773  C   PHE A 372      10.090 -15.383   0.420  1.00 96.44           C  
ATOM   2774  CB  PHE A 372       9.888 -17.391  -1.123  1.00 96.44           C  
ATOM   2775  O   PHE A 372       9.177 -14.989   1.146  1.00 96.44           O  
ATOM   2776  CG  PHE A 372       9.020 -18.131  -0.125  1.00 96.44           C  
ATOM   2777  CD1 PHE A 372       9.527 -18.469   1.145  1.00 96.44           C  
ATOM   2778  CD2 PHE A 372       7.690 -18.450  -0.453  1.00 96.44           C  
ATOM   2779  CE1 PHE A 372       8.706 -19.119   2.083  1.00 96.44           C  
ATOM   2780  CE2 PHE A 372       6.872 -19.112   0.480  1.00 96.44           C  
ATOM   2781  CZ  PHE A 372       7.378 -19.442   1.749  1.00 96.44           C  
ATOM   2782  N   PHE A 373      11.364 -15.354   0.825  1.00 96.75           N  
ATOM   2783  CA  PHE A 373      11.770 -14.866   2.152  1.00 96.75           C  
ATOM   2784  C   PHE A 373      11.506 -13.369   2.335  1.00 96.75           C  
ATOM   2785  CB  PHE A 373      13.251 -15.179   2.400  1.00 96.75           C  
ATOM   2786  O   PHE A 373      11.064 -12.948   3.407  1.00 96.75           O  
ATOM   2787  CG  PHE A 373      13.494 -16.590   2.889  1.00 96.75           C  
ATOM   2788  CD1 PHE A 373      13.137 -16.943   4.204  1.00 96.75           C  
ATOM   2789  CD2 PHE A 373      14.078 -17.551   2.046  1.00 96.75           C  
ATOM   2790  CE1 PHE A 373      13.347 -18.254   4.665  1.00 96.75           C  
ATOM   2791  CE2 PHE A 373      14.273 -18.866   2.499  1.00 96.75           C  
ATOM   2792  CZ  PHE A 373      13.907 -19.219   3.809  1.00 96.75           C  
ATOM   2793  N   MET A 374      11.720 -12.578   1.281  1.00 94.75           N  
ATOM   2794  CA  MET A 374      11.369 -11.160   1.236  1.00 94.75           C  
ATOM   2795  C   MET A 374       9.883 -10.957   1.531  1.00 94.75           C  
ATOM   2796  CB  MET A 374      11.767 -10.592  -0.131  1.00 94.75           C  
ATOM   2797  O   MET A 374       9.534 -10.211   2.449  1.00 94.75           O  
ATOM   2798  CG  MET A 374      11.438  -9.106  -0.285  1.00 94.75           C  
ATOM   2799  SD  MET A 374      11.558  -8.528  -1.994  1.00 94.75           S  
ATOM   2800  CE  MET A 374      10.038  -9.205  -2.705  1.00 94.75           C  
ATOM   2801  N   GLY A 375       9.029 -11.669   0.795  1.00 93.69           N  
ATOM   2802  CA  GLY A 375       7.586 -11.649   0.968  1.00 93.69           C  
ATOM   2803  C   GLY A 375       7.146 -12.124   2.349  1.00 93.69           C  
ATOM   2804  O   GLY A 375       6.394 -11.427   3.023  1.00 93.69           O  
ATOM   2805  N   ALA A 376       7.655 -13.267   2.814  1.00 95.62           N  
ATOM   2806  CA  ALA A 376       7.330 -13.808   4.133  1.00 95.62           C  
ATOM   2807  C   ALA A 376       7.672 -12.825   5.262  1.00 95.62           C  
ATOM   2808  CB  ALA A 376       8.051 -15.151   4.304  1.00 95.62           C  
ATOM   2809  O   ALA A 376       6.855 -12.590   6.157  1.00 95.62           O  
ATOM   2810  N   GLY A 377       8.848 -12.198   5.195  1.00 95.75           N  
ATOM   2811  CA  GLY A 377       9.243 -11.159   6.139  1.00 95.75           C  
ATOM   2812  C   GLY A 377       8.284  -9.968   6.130  1.00 95.75           C  
ATOM   2813  O   GLY A 377       7.786  -9.575   7.187  1.00 95.75           O  
ATOM   2814  N   ALA A 378       7.951  -9.457   4.943  1.00 92.75           N  
ATOM   2815  CA  ALA A 378       7.027  -8.340   4.776  1.00 92.75           C  
ATOM   2816  C   ALA A 378       5.622  -8.640   5.320  1.00 92.75           C  
ATOM   2817  CB  ALA A 378       6.975  -7.977   3.294  1.00 92.75           C  
ATOM   2818  O   ALA A 378       5.090  -7.848   6.098  1.00 92.75           O  
ATOM   2819  N   GLY A 379       5.048  -9.799   4.984  1.00 92.81           N  
ATOM   2820  CA  GLY A 379       3.723 -10.208   5.456  1.00 92.81           C  
ATOM   2821  C   GLY A 379       3.646 -10.303   6.980  1.00 92.81           C  
ATOM   2822  O   GLY A 379       2.710  -9.776   7.587  1.00 92.81           O  
ATOM   2823  N   SER A 380       4.672 -10.893   7.612  1.00 95.06           N  
ATOM   2824  CA  SER A 380       4.803 -10.927   9.077  1.00 95.06           C  
ATOM   2825  C   SER A 380       4.813  -9.518   9.673  1.00 95.06           C  
ATOM   2826  CB  SER A 380       6.109 -11.623   9.489  1.00 95.06           C  
ATOM   2827  O   SER A 380       4.052  -9.221  10.596  1.00 95.06           O  
ATOM   2828  OG  SER A 380       6.186 -11.780  10.897  1.00 95.06           O  
ATOM   2829  N   VAL A 381       5.673  -8.637   9.143  1.00 96.06           N  
ATOM   2830  CA  VAL A 381       5.831  -7.274   9.662  1.00 96.06           C  
ATOM   2831  C   VAL A 381       4.542  -6.483   9.506  1.00 96.06           C  
ATOM   2832  CB  VAL A 381       6.997  -6.524   8.991  1.00 96.06           C  
ATOM   2833  O   VAL A 381       4.118  -5.866  10.479  1.00 96.06           O  
ATOM   2834  CG1 VAL A 381       7.053  -5.071   9.480  1.00 96.06           C  
ATOM   2835  CG2 VAL A 381       8.347  -7.150   9.346  1.00 96.06           C  
ATOM   2836  N   MET A 382       3.903  -6.508   8.336  1.00 91.75           N  
ATOM   2837  CA  MET A 382       2.681  -5.745   8.073  1.00 91.75           C  
ATOM   2838  C   MET A 382       1.550  -6.151   9.022  1.00 91.75           C  
ATOM   2839  CB  MET A 382       2.248  -5.934   6.615  1.00 91.75           C  
ATOM   2840  O   MET A 382       1.011  -5.306   9.735  1.00 91.75           O  
ATOM   2841  CG  MET A 382       3.146  -5.159   5.644  1.00 91.75           C  
ATOM   2842  SD  MET A 382       2.717  -5.383   3.897  1.00 91.75           S  
ATOM   2843  CE  MET A 382       0.986  -4.832   3.912  1.00 91.75           C  
ATOM   2844  N   SER A 383       1.252  -7.451   9.127  1.00 92.88           N  
ATOM   2845  CA  SER A 383       0.192  -7.947  10.016  1.00 92.88           C  
ATOM   2846  C   SER A 383       0.426  -7.572  11.482  1.00 92.88           C  
ATOM   2847  CB  SER A 383       0.122  -9.471   9.919  1.00 92.88           C  
ATOM   2848  O   SER A 383      -0.472  -7.101  12.190  1.00 92.88           O  
ATOM   2849  OG  SER A 383      -0.839  -9.956  10.836  1.00 92.88           O  
ATOM   2850  N   VAL A 384       1.653  -7.774  11.961  1.00 94.75           N  
ATOM   2851  CA  VAL A 384       1.976  -7.597  13.377  1.00 94.75           C  
ATOM   2852  C   VAL A 384       2.147  -6.117  13.727  1.00 94.75           C  
ATOM   2853  CB  VAL A 384       3.182  -8.474  13.746  1.00 94.75           C  
ATOM   2854  O   VAL A 384       1.797  -5.712  14.834  1.00 94.75           O  
ATOM   2855  CG1 VAL A 384       3.584  -8.304  15.211  1.00 94.75           C  
ATOM   2856  CG2 VAL A 384       2.814  -9.952  13.538  1.00 94.75           C  
ATOM   2857  N   SER A 385       2.592  -5.286  12.783  1.00 94.88           N  
ATOM   2858  CA  SER A 385       2.632  -3.825  12.940  1.00 94.88           C  
ATOM   2859  C   SER A 385       1.227  -3.231  12.970  1.00 94.88           C  
ATOM   2860  CB  SER A 385       3.447  -3.162  11.830  1.00 94.88           C  
ATOM   2861  O   SER A 385       0.933  -2.455  13.877  1.00 94.88           O  
ATOM   2862  OG  SER A 385       4.754  -3.696  11.840  1.00 94.88           O  
ATOM   2863  N   SER A 386       0.333  -3.672  12.079  1.00 94.00           N  
ATOM   2864  CA  SER A 386      -1.096  -3.329  12.128  1.00 94.00           C  
ATOM   2865  C   SER A 386      -1.696  -3.673  13.489  1.00 94.00           C  
ATOM   2866  CB  SER A 386      -1.846  -4.118  11.052  1.00 94.00           C  
ATOM   2867  O   SER A 386      -2.293  -2.845  14.182  1.00 94.00           O  
ATOM   2868  OG  SER A 386      -3.186  -3.678  11.016  1.00 94.00           O  
ATOM   2869  N   THR A 387      -1.413  -4.889  13.959  1.00 93.00           N  
ATOM   2870  CA  THR A 387      -1.844  -5.348  15.277  1.00 93.00           C  
ATOM   2871  C   THR A 387      -1.284  -4.487  16.411  1.00 93.00           C  
ATOM   2872  CB  THR A 387      -1.452  -6.809  15.489  1.00 93.00           C  
ATOM   2873  O   THR A 387      -1.991  -4.249  17.386  1.00 93.00           O  
ATOM   2874  CG2 THR A 387      -1.953  -7.307  16.835  1.00 93.00           C  
ATOM   2875  OG1 THR A 387      -2.037  -7.638  14.511  1.00 93.00           O  
ATOM   2876  N   ALA A 388      -0.050  -3.988  16.311  1.00 93.44           N  
ATOM   2877  CA  ALA A 388       0.529  -3.082  17.303  1.00 93.44           C  
ATOM   2878  C   ALA A 388      -0.208  -1.732  17.326  1.00 93.44           C  
ATOM   2879  CB  ALA A 388       2.025  -2.897  17.005  1.00 93.44           C  
ATOM   2880  O   ALA A 388      -0.605  -1.262  18.392  1.00 93.44           O  
ATOM   2881  N   ILE A 389      -0.449  -1.140  16.153  1.00 94.06           N  
ATOM   2882  CA  ILE A 389      -1.084   0.176  15.998  1.00 94.06           C  
ATOM   2883  C   ILE A 389      -2.538   0.131  16.483  1.00 94.06           C  
ATOM   2884  CB  ILE A 389      -0.985   0.637  14.523  1.00 94.06           C  
ATOM   2885  O   ILE A 389      -2.927   0.867  17.395  1.00 94.06           O  
ATOM   2886  CG1 ILE A 389       0.488   0.820  14.093  1.00 94.06           C  
ATOM   2887  CG2 ILE A 389      -1.741   1.963  14.327  1.00 94.06           C  
ATOM   2888  CD1 ILE A 389       0.659   0.913  12.572  1.00 94.06           C  
ATOM   2889  N   ILE A 390      -3.331  -0.786  15.923  1.00 91.75           N  
ATOM   2890  CA  ILE A 390      -4.744  -0.977  16.271  1.00 91.75           C  
ATOM   2891  C   ILE A 390      -4.891  -1.548  17.687  1.00 91.75           C  
ATOM   2892  CB  ILE A 390      -5.408  -1.896  15.219  1.00 91.75           C  
ATOM   2893  O   ILE A 390      -5.867  -1.272  18.388  1.00 91.75           O  
ATOM   2894  CG1 ILE A 390      -5.277  -1.362  13.776  1.00 91.75           C  
ATOM   2895  CG2 ILE A 390      -6.891  -2.136  15.547  1.00 91.75           C  
ATOM   2896  CD1 ILE A 390      -5.827   0.048  13.552  1.00 91.75           C  
ATOM   2897  N   GLY A 391      -3.915  -2.346  18.125  1.00 88.00           N  
ATOM   2898  CA  GLY A 391      -3.788  -2.938  19.455  1.00 88.00           C  
ATOM   2899  C   GLY A 391      -3.703  -1.901  20.566  1.00 88.00           C  
ATOM   2900  O   GLY A 391      -4.471  -1.977  21.529  1.00 88.00           O  
ATOM   2901  N   SER A 392      -2.784  -0.948  20.401  1.00 88.81           N  
ATOM   2902  CA  SER A 392      -2.430   0.087  21.377  1.00 88.81           C  
ATOM   2903  C   SER A 392      -3.414   1.249  21.460  1.00 88.81           C  
ATOM   2904  CB  SER A 392      -1.065   0.667  21.002  1.00 88.81           C  
ATOM   2905  O   SER A 392      -3.385   2.001  22.435  1.00 88.81           O  
ATOM   2906  OG  SER A 392      -0.049  -0.272  21.250  1.00 88.81           O  
ATOM   2907  N   ALA A 393      -4.266   1.432  20.453  1.00 87.75           N  
ATOM   2908  CA  ALA A 393      -5.238   2.513  20.450  1.00 87.75           C  
ATOM   2909  C   ALA A 393      -6.493   2.155  21.273  1.00 87.75           C  
ATOM   2910  CB  ALA A 393      -5.570   2.871  19.005  1.00 87.75           C  
ATOM   2911  O   ALA A 393      -7.004   1.032  21.184  1.00 87.75           O  
ATOM   2912  N   PRO A 394      -7.058   3.107  22.042  1.00 86.31           N  
ATOM   2913  CA  PRO A 394      -8.379   2.937  22.636  1.00 86.31           C  
ATOM   2914  C   PRO A 394      -9.430   2.643  21.558  1.00 86.31           C  
ATOM   2915  CB  PRO A 394      -8.680   4.256  23.360  1.00 86.31           C  
ATOM   2916  O   PRO A 394      -9.395   3.246  20.488  1.00 86.31           O  
ATOM   2917  CG  PRO A 394      -7.297   4.853  23.619  1.00 86.31           C  
ATOM   2918  CD  PRO A 394      -6.487   4.392  22.412  1.00 86.31           C  
ATOM   2919  N   VAL A 395     -10.427   1.803  21.860  1.00 84.12           N  
ATOM   2920  CA  VAL A 395     -11.480   1.401  20.896  1.00 84.12           C  
ATOM   2921  C   VAL A 395     -12.185   2.610  20.261  1.00 84.12           C  
ATOM   2922  CB  VAL A 395     -12.509   0.470  21.577  1.00 84.12           C  
ATOM   2923  O   VAL A 395     -12.497   2.595  19.078  1.00 84.12           O  
ATOM   2924  CG1 VAL A 395     -13.633   0.035  20.629  1.00 84.12           C  
ATOM   2925  CG2 VAL A 395     -11.832  -0.806  22.103  1.00 84.12           C  
ATOM   2926  N   ARG A 396     -12.366   3.704  21.015  1.00 82.56           N  
ATOM   2927  CA  ARG A 396     -12.986   4.963  20.545  1.00 82.56           C  
ATOM   2928  C   ARG A 396     -12.120   5.793  19.580  1.00 82.56           C  
ATOM   2929  CB  ARG A 396     -13.366   5.828  21.757  1.00 82.56           C  
ATOM   2930  O   ARG A 396     -12.577   6.825  19.092  1.00 82.56           O  
ATOM   2931  CG  ARG A 396     -14.440   5.198  22.652  1.00 82.56           C  
ATOM   2932  CD  ARG A 396     -14.754   6.151  23.811  1.00 82.56           C  
ATOM   2933  NE  ARG A 396     -15.797   5.608  24.701  1.00 82.56           N  
ATOM   2934  NH1 ARG A 396     -17.490   7.112  24.236  1.00 82.56           N  
ATOM   2935  NH2 ARG A 396     -17.807   5.511  25.755  1.00 82.56           N  
ATOM   2936  CZ  ARG A 396     -17.020   6.081  24.887  1.00 82.56           C  
ATOM   2937  N   LYS A 397     -10.859   5.406  19.389  1.00 85.56           N  
ATOM   2938  CA  LYS A 397      -9.873   6.047  18.505  1.00 85.56           C  
ATOM   2939  C   LYS A 397      -9.347   5.058  17.454  1.00 85.56           C  
ATOM   2940  CB  LYS A 397      -8.732   6.665  19.341  1.00 85.56           C  
ATOM   2941  O   LYS A 397      -8.282   5.284  16.882  1.00 85.56           O  
ATOM   2942  CG  LYS A 397      -9.185   7.799  20.275  1.00 85.56           C  
ATOM   2943  CD  LYS A 397      -7.990   8.437  21.007  1.00 85.56           C  
ATOM   2944  CE  LYS A 397      -8.474   9.604  21.880  1.00 85.56           C  
ATOM   2945  NZ  LYS A 397      -7.388  10.195  22.698  1.00 85.56           N  
ATOM   2946  N   ALA A 398     -10.060   3.952  17.228  1.00 87.19           N  
ATOM   2947  CA  ALA A 398      -9.643   2.914  16.293  1.00 87.19           C  
ATOM   2948  C   ALA A 398      -9.599   3.431  14.847  1.00 87.19           C  
ATOM   2949  CB  ALA A 398     -10.582   1.713  16.444  1.00 87.19           C  
ATOM   2950  O   ALA A 398      -8.679   3.073  14.114  1.00 87.19           O  
ATOM   2951  N   GLY A 399     -10.519   4.320  14.453  1.00 88.69           N  
ATOM   2952  CA  GLY A 399     -10.488   4.969  13.144  1.00 88.69           C  
ATOM   2953  C   GLY A 399      -9.241   5.811  12.943  1.00 88.69           C  
ATOM   2954  O   GLY A 399      -8.538   5.634  11.958  1.00 88.69           O  
ATOM   2955  N   MET A 400      -8.923   6.676  13.909  1.00 90.31           N  
ATOM   2956  CA  MET A 400      -7.696   7.478  13.882  1.00 90.31           C  
ATOM   2957  C   MET A 400      -6.427   6.610  13.805  1.00 90.31           C  
ATOM   2958  CB  MET A 400      -7.677   8.359  15.134  1.00 90.31           C  
ATOM   2959  O   MET A 400      -5.529   6.917  13.027  1.00 90.31           O  
ATOM   2960  CG  MET A 400      -6.503   9.344  15.159  1.00 90.31           C  
ATOM   2961  SD  MET A 400      -6.287  10.135  16.776  1.00 90.31           S  
ATOM   2962  CE  MET A 400      -5.545   8.734  17.630  1.00 90.31           C  
ATOM   2963  N   ALA A 401      -6.349   5.527  14.585  1.00 91.88           N  
ATOM   2964  CA  ALA A 401      -5.210   4.608  14.553  1.00 91.88           C  
ATOM   2965  C   ALA A 401      -5.066   3.908  13.193  1.00 91.88           C  
ATOM   2966  CB  ALA A 401      -5.374   3.605  15.694  1.00 91.88           C  
ATOM   2967  O   ALA A 401      -3.963   3.853  12.657  1.00 91.88           O  
ATOM   2968  N   SER A 402      -6.184   3.464  12.611  1.00 91.50           N  
ATOM   2969  CA  SER A 402      -6.220   2.867  11.269  1.00 91.50           C  
ATOM   2970  C   SER A 402      -5.766   3.868  10.205  1.00 91.50           C  
ATOM   2971  CB  SER A 402      -7.630   2.368  10.924  1.00 91.50           C  
ATOM   2972  O   SER A 402      -4.971   3.536   9.339  1.00 91.50           O  
ATOM   2973  OG  SER A 402      -8.183   1.551  11.942  1.00 91.50           O  
ATOM   2974  N   SER A 403      -6.190   5.131  10.294  1.00 92.00           N  
ATOM   2975  CA  SER A 403      -5.722   6.167   9.369  1.00 92.00           C  
ATOM   2976  C   SER A 403      -4.224   6.444   9.487  1.00 92.00           C  
ATOM   2977  CB  SER A 403      -6.443   7.481   9.626  1.00 92.00           C  
ATOM   2978  O   SER A 403      -3.574   6.689   8.478  1.00 92.00           O  
ATOM   2979  OG  SER A 403      -7.839   7.330   9.517  1.00 92.00           O  
ATOM   2980  N   ILE A 404      -3.671   6.437  10.705  1.00 92.81           N  
ATOM   2981  CA  ILE A 404      -2.228   6.618  10.921  1.00 92.81           C  
ATOM   2982  C   ILE A 404      -1.446   5.445  10.323  1.00 92.81           C  
ATOM   2983  CB  ILE A 404      -1.919   6.813  12.424  1.00 92.81           C  
ATOM   2984  O   ILE A 404      -0.393   5.666   9.726  1.00 92.81           O  
ATOM   2985  CG1 ILE A 404      -2.437   8.191  12.896  1.00 92.81           C  
ATOM   2986  CG2 ILE A 404      -0.408   6.705  12.713  1.00 92.81           C  
ATOM   2987  CD1 ILE A 404      -2.468   8.358  14.422  1.00 92.81           C  
ATOM   2988  N   GLU A 405      -1.951   4.218  10.460  1.00 92.94           N  
ATOM   2989  CA  GLU A 405      -1.366   3.039   9.819  1.00 92.94           C  
ATOM   2990  C   GLU A 405      -1.292   3.211   8.299  1.00 92.94           C  
ATOM   2991  CB  GLU A 405      -2.177   1.792  10.198  1.00 92.94           C  
ATOM   2992  O   GLU A 405      -0.210   3.120   7.726  1.00 92.94           O  
ATOM   2993  CG  GLU A 405      -1.602   0.538   9.538  1.00 92.94           C  
ATOM   2994  CD  GLU A 405      -2.355  -0.737   9.906  1.00 92.94           C  
ATOM   2995  OE1 GLU A 405      -1.966  -1.795   9.368  1.00 92.94           O  
ATOM   2996  OE2 GLU A 405      -3.246  -0.723  10.783  1.00 92.94           O  
ATOM   2997  N   GLU A 406      -2.410   3.549   7.664  1.00 89.19           N  
ATOM   2998  CA  GLU A 406      -2.475   3.710   6.209  1.00 89.19           C  
ATOM   2999  C   GLU A 406      -1.569   4.848   5.713  1.00 89.19           C  
ATOM   3000  CB  GLU A 406      -3.934   3.968   5.816  1.00 89.19           C  
ATOM   3001  O   GLU A 406      -0.832   4.697   4.740  1.00 89.19           O  
ATOM   3002  CG  GLU A 406      -4.892   2.800   6.082  1.00 89.19           C  
ATOM   3003  CD  GLU A 406      -4.716   1.619   5.124  1.00 89.19           C  
ATOM   3004  OE1 GLU A 406      -5.595   0.731   5.187  1.00 89.19           O  
ATOM   3005  OE2 GLU A 406      -3.750   1.626   4.330  1.00 89.19           O  
ATOM   3006  N   VAL A 407      -1.522   5.973   6.435  1.00 89.69           N  
ATOM   3007  CA  VAL A 407      -0.569   7.058   6.141  1.00 89.69           C  
ATOM   3008  C   VAL A 407       0.881   6.578   6.271  1.00 89.69           C  
ATOM   3009  CB  VAL A 407      -0.838   8.278   7.045  1.00 89.69           C  
ATOM   3010  O   VAL A 407       1.740   7.031   5.517  1.00 89.69           O  
ATOM   3011  CG1 VAL A 407       0.260   9.351   6.971  1.00 89.69           C  
ATOM   3012  CG2 VAL A 407      -2.150   8.967   6.642  1.00 89.69           C  
ATOM   3013  N   SER A 408       1.170   5.658   7.194  1.00 92.44           N  
ATOM   3014  CA  SER A 408       2.514   5.088   7.352  1.00 92.44           C  
ATOM   3015  C   SER A 408       2.898   4.224   6.155  1.00 92.44           C  
ATOM   3016  CB  SER A 408       2.631   4.254   8.631  1.00 92.44           C  
ATOM   3017  O   SER A 408       4.031   4.328   5.683  1.00 92.44           O  
ATOM   3018  OG  SER A 408       2.216   5.010   9.748  1.00 92.44           O  
ATOM   3019  N   TYR A 409       1.966   3.415   5.643  1.00 90.81           N  
ATOM   3020  CA  TYR A 409       2.180   2.620   4.435  1.00 90.81           C  
ATOM   3021  C   TYR A 409       2.451   3.504   3.218  1.00 90.81           C  
ATOM   3022  CB  TYR A 409       0.978   1.690   4.189  1.00 90.81           C  
ATOM   3023  O   TYR A 409       3.492   3.353   2.579  1.00 90.81           O  
ATOM   3024  CG  TYR A 409       0.788   0.551   5.179  1.00 90.81           C  
ATOM   3025  CD1 TYR A 409       1.891  -0.081   5.794  1.00 90.81           C  
ATOM   3026  CD2 TYR A 409      -0.514   0.091   5.459  1.00 90.81           C  
ATOM   3027  CE1 TYR A 409       1.696  -1.159   6.676  1.00 90.81           C  
ATOM   3028  CE2 TYR A 409      -0.714  -0.952   6.385  1.00 90.81           C  
ATOM   3029  OH  TYR A 409       0.210  -2.511   7.967  1.00 90.81           O  
ATOM   3030  CZ  TYR A 409       0.390  -1.567   7.007  1.00 90.81           C  
ATOM   3031  N   GLU A 410       1.585   4.487   2.973  1.00 87.25           N  
ATOM   3032  CA  GLU A 410       1.739   5.440   1.870  1.00 87.25           C  
ATOM   3033  C   GLU A 410       3.063   6.206   1.960  1.00 87.25           C  
ATOM   3034  CB  GLU A 410       0.562   6.428   1.890  1.00 87.25           C  
ATOM   3035  O   GLU A 410       3.805   6.314   0.984  1.00 87.25           O  
ATOM   3036  CG  GLU A 410      -0.757   5.797   1.415  1.00 87.25           C  
ATOM   3037  CD  GLU A 410      -0.753   5.407  -0.074  1.00 87.25           C  
ATOM   3038  OE1 GLU A 410      -1.691   4.689  -0.482  1.00 87.25           O  
ATOM   3039  OE2 GLU A 410       0.140   5.885  -0.815  1.00 87.25           O  
ATOM   3040  N   PHE A 411       3.420   6.696   3.148  1.00 88.12           N  
ATOM   3041  CA  PHE A 411       4.680   7.405   3.350  1.00 88.12           C  
ATOM   3042  C   PHE A 411       5.901   6.511   3.077  1.00 88.12           C  
ATOM   3043  CB  PHE A 411       4.697   7.987   4.765  1.00 88.12           C  
ATOM   3044  O   PHE A 411       6.863   6.961   2.451  1.00 88.12           O  
ATOM   3045  CG  PHE A 411       5.847   8.936   5.014  1.00 88.12           C  
ATOM   3046  CD1 PHE A 411       6.960   8.519   5.764  1.00 88.12           C  
ATOM   3047  CD2 PHE A 411       5.800  10.244   4.496  1.00 88.12           C  
ATOM   3048  CE1 PHE A 411       8.013   9.415   6.013  1.00 88.12           C  
ATOM   3049  CE2 PHE A 411       6.869  11.130   4.726  1.00 88.12           C  
ATOM   3050  CZ  PHE A 411       7.974  10.716   5.485  1.00 88.12           C  
ATOM   3051  N   GLY A 412       5.850   5.240   3.490  1.00 92.06           N  
ATOM   3052  CA  GLY A 412       6.880   4.246   3.189  1.00 92.06           C  
ATOM   3053  C   GLY A 412       7.057   4.021   1.687  1.00 92.06           C  
ATOM   3054  O   GLY A 412       8.176   4.117   1.175  1.00 92.06           O  
ATOM   3055  N   THR A 413       5.957   3.790   0.968  1.00 89.06           N  
ATOM   3056  CA  THR A 413       5.953   3.622  -0.492  1.00 89.06           C  
ATOM   3057  C   THR A 413       6.493   4.861  -1.206  1.00 89.06           C  
ATOM   3058  CB  THR A 413       4.532   3.290  -0.975  1.00 89.06           C  
ATOM   3059  O   THR A 413       7.362   4.741  -2.069  1.00 89.06           O  
ATOM   3060  CG2 THR A 413       4.415   3.144  -2.491  1.00 89.06           C  
ATOM   3061  OG1 THR A 413       4.145   2.061  -0.412  1.00 89.06           O  
ATOM   3062  N   LEU A 414       6.058   6.062  -0.814  1.00 86.75           N  
ATOM   3063  CA  LEU A 414       6.517   7.326  -1.402  1.00 86.75           C  
ATOM   3064  C   LEU A 414       8.019   7.549  -1.219  1.00 86.75           C  
ATOM   3065  CB  LEU A 414       5.754   8.487  -0.752  1.00 86.75           C  
ATOM   3066  O   LEU A 414       8.709   7.889  -2.181  1.00 86.75           O  
ATOM   3067  CG  LEU A 414       4.285   8.592  -1.178  1.00 86.75           C  
ATOM   3068  CD1 LEU A 414       3.574   9.537  -0.207  1.00 86.75           C  
ATOM   3069  CD2 LEU A 414       4.142   9.106  -2.615  1.00 86.75           C  
ATOM   3070  N   LEU A 415       8.536   7.343  -0.003  1.00 89.50           N  
ATOM   3071  CA  LEU A 415       9.971   7.451   0.260  1.00 89.50           C  
ATOM   3072  C   LEU A 415      10.769   6.436  -0.554  1.00 89.50           C  
ATOM   3073  CB  LEU A 415      10.252   7.239   1.755  1.00 89.50           C  
ATOM   3074  O   LEU A 415      11.856   6.757  -1.024  1.00 89.50           O  
ATOM   3075  CG  LEU A 415       9.944   8.435   2.666  1.00 89.50           C  
ATOM   3076  CD1 LEU A 415      10.335   8.040   4.091  1.00 89.50           C  
ATOM   3077  CD2 LEU A 415      10.744   9.687   2.292  1.00 89.50           C  
ATOM   3078  N   SER A 416      10.237   5.230  -0.738  1.00 90.50           N  
ATOM   3079  CA  SER A 416      10.897   4.193  -1.527  1.00 90.50           C  
ATOM   3080  C   SER A 416      11.015   4.573  -2.991  1.00 90.50           C  
ATOM   3081  CB  SER A 416      10.115   2.903  -1.410  1.00 90.50           C  
ATOM   3082  O   SER A 416      12.112   4.567  -3.548  1.00 90.50           O  
ATOM   3083  OG  SER A 416      10.940   1.871  -1.863  1.00 90.50           O  
ATOM   3084  N   VAL A 417       9.897   4.989  -3.591  1.00 83.31           N  
ATOM   3085  CA  VAL A 417       9.859   5.448  -4.980  1.00 83.31           C  
ATOM   3086  C   VAL A 417      10.798   6.634  -5.172  1.00 83.31           C  
ATOM   3087  CB  VAL A 417       8.419   5.796  -5.396  1.00 83.31           C  
ATOM   3088  O   VAL A 417      11.552   6.654  -6.139  1.00 83.31           O  
ATOM   3089  CG1 VAL A 417       8.353   6.455  -6.780  1.00 83.31           C  
ATOM   3090  CG2 VAL A 417       7.555   4.529  -5.448  1.00 83.31           C  
ATOM   3091  N   ALA A 418      10.827   7.594  -4.245  1.00 85.62           N  
ATOM   3092  CA  ALA A 418      11.725   8.729  -4.396  1.00 85.62           C  
ATOM   3093  C   ALA A 418      13.199   8.383  -4.194  1.00 85.62           C  
ATOM   3094  CB  ALA A 418      11.295   9.873  -3.489  1.00 85.62           C  
ATOM   3095  O   ALA A 418      14.034   8.804  -4.989  1.00 85.62           O  
ATOM   3096  N   ILE A 419      13.542   7.634  -3.147  1.00 90.00           N  
ATOM   3097  CA  ILE A 419      14.940   7.348  -2.815  1.00 90.00           C  
ATOM   3098  C   ILE A 419      15.475   6.251  -3.734  1.00 90.00           C  
ATOM   3099  CB  ILE A 419      15.109   7.033  -1.311  1.00 90.00           C  
ATOM   3100  O   ILE A 419      16.398   6.498  -4.504  1.00 90.00           O  
ATOM   3101  CG1 ILE A 419      14.713   8.266  -0.461  1.00 90.00           C  
ATOM   3102  CG2 ILE A 419      16.565   6.632  -1.006  1.00 90.00           C  
ATOM   3103  CD1 ILE A 419      14.647   8.007   1.049  1.00 90.00           C  
ATOM   3104  N   LEU A 420      14.891   5.050  -3.700  1.00 88.75           N  
ATOM   3105  CA  LEU A 420      15.384   3.923  -4.496  1.00 88.75           C  
ATOM   3106  C   LEU A 420      15.124   4.131  -5.992  1.00 88.75           C  
ATOM   3107  CB  LEU A 420      14.801   2.590  -3.989  1.00 88.75           C  
ATOM   3108  O   LEU A 420      15.975   3.780  -6.807  1.00 88.75           O  
ATOM   3109  CG  LEU A 420      15.081   2.269  -2.506  1.00 88.75           C  
ATOM   3110  CD1 LEU A 420      14.733   0.817  -2.201  1.00 88.75           C  
ATOM   3111  CD2 LEU A 420      16.544   2.445  -2.096  1.00 88.75           C  
ATOM   3112  N   GLY A 421      14.009   4.771  -6.355  1.00 83.31           N  
ATOM   3113  CA  GLY A 421      13.704   5.095  -7.751  1.00 83.31           C  
ATOM   3114  C   GLY A 421      14.576   6.196  -8.343  1.00 83.31           C  
ATOM   3115  O   GLY A 421      14.769   6.189  -9.552  1.00 83.31           O  
ATOM   3116  N   SER A 422      15.165   7.083  -7.529  1.00 84.94           N  
ATOM   3117  CA  SER A 422      16.204   8.017  -8.002  1.00 84.94           C  
ATOM   3118  C   SER A 422      17.595   7.385  -8.007  1.00 84.94           C  
ATOM   3119  CB  SER A 422      16.272   9.280  -7.145  1.00 84.94           C  
ATOM   3120  O   SER A 422      18.406   7.679  -8.882  1.00 84.94           O  
ATOM   3121  OG  SER A 422      15.041   9.959  -7.148  1.00 84.94           O  
ATOM   3122  N   LEU A 423      17.887   6.504  -7.044  1.00 89.56           N  
ATOM   3123  CA  LEU A 423      19.176   5.814  -6.963  1.00 89.56           C  
ATOM   3124  C   LEU A 423      19.390   4.843  -8.125  1.00 89.56           C  
ATOM   3125  CB  LEU A 423      19.285   5.075  -5.624  1.00 89.56           C  
ATOM   3126  O   LEU A 423      20.514   4.714  -8.595  1.00 89.56           O  
ATOM   3127  CG  LEU A 423      19.561   5.995  -4.423  1.00 89.56           C  
ATOM   3128  CD1 LEU A 423      19.401   5.179  -3.142  1.00 89.56           C  
ATOM   3129  CD2 LEU A 423      20.971   6.587  -4.446  1.00 89.56           C  
ATOM   3130  N   PHE A 424      18.335   4.186  -8.609  1.00 87.00           N  
ATOM   3131  CA  PHE A 424      18.420   3.258  -9.736  1.00 87.00           C  
ATOM   3132  C   PHE A 424      18.967   3.913 -11.028  1.00 87.00           C  
ATOM   3133  CB  PHE A 424      17.066   2.554  -9.907  1.00 87.00           C  
ATOM   3134  O   PHE A 424      20.026   3.486 -11.493  1.00 87.00           O  
ATOM   3135  CG  PHE A 424      17.106   1.409 -10.890  1.00 87.00           C  
ATOM   3136  CD1 PHE A 424      16.596   1.560 -12.194  1.00 87.00           C  
ATOM   3137  CD2 PHE A 424      17.659   0.179 -10.492  1.00 87.00           C  
ATOM   3138  CE1 PHE A 424      16.634   0.481 -13.095  1.00 87.00           C  
ATOM   3139  CE2 PHE A 424      17.683  -0.896 -11.392  1.00 87.00           C  
ATOM   3140  CZ  PHE A 424      17.177  -0.750 -12.692  1.00 87.00           C  
ATOM   3141  N   PRO A 425      18.359   4.985 -11.580  1.00 85.69           N  
ATOM   3142  CA  PRO A 425      18.906   5.695 -12.734  1.00 85.69           C  
ATOM   3143  C   PRO A 425      20.242   6.384 -12.425  1.00 85.69           C  
ATOM   3144  CB  PRO A 425      17.832   6.699 -13.161  1.00 85.69           C  
ATOM   3145  O   PRO A 425      21.099   6.433 -13.299  1.00 85.69           O  
ATOM   3146  CG  PRO A 425      17.029   6.943 -11.889  1.00 85.69           C  
ATOM   3147  CD  PRO A 425      17.106   5.595 -11.181  1.00 85.69           C  
ATOM   3148  N   PHE A 426      20.465   6.856 -11.192  1.00 88.31           N  
ATOM   3149  CA  PHE A 426      21.753   7.430 -10.786  1.00 88.31           C  
ATOM   3150  C   PHE A 426      22.899   6.410 -10.865  1.00 88.31           C  
ATOM   3151  CB  PHE A 426      21.618   7.991  -9.366  1.00 88.31           C  
ATOM   3152  O   PHE A 426      23.946   6.687 -11.449  1.00 88.31           O  
ATOM   3153  CG  PHE A 426      22.929   8.416  -8.736  1.00 88.31           C  
ATOM   3154  CD1 PHE A 426      23.565   7.587  -7.791  1.00 88.31           C  
ATOM   3155  CD2 PHE A 426      23.524   9.631  -9.117  1.00 88.31           C  
ATOM   3156  CE1 PHE A 426      24.782   7.988  -7.212  1.00 88.31           C  
ATOM   3157  CE2 PHE A 426      24.743  10.029  -8.542  1.00 88.31           C  
ATOM   3158  CZ  PHE A 426      25.367   9.213  -7.583  1.00 88.31           C  
ATOM   3159  N   PHE A 427      22.715   5.207 -10.314  1.00 91.06           N  
ATOM   3160  CA  PHE A 427      23.723   4.156 -10.431  1.00 91.06           C  
ATOM   3161  C   PHE A 427      23.867   3.670 -11.864  1.00 91.06           C  
ATOM   3162  CB  PHE A 427      23.423   2.976  -9.507  1.00 91.06           C  
ATOM   3163  O   PHE A 427      24.984   3.355 -12.262  1.00 91.06           O  
ATOM   3164  CG  PHE A 427      23.677   3.255  -8.046  1.00 91.06           C  
ATOM   3165  CD1 PHE A 427      24.946   3.691  -7.620  1.00 91.06           C  
ATOM   3166  CD2 PHE A 427      22.651   3.064  -7.108  1.00 91.06           C  
ATOM   3167  CE1 PHE A 427      25.176   3.973  -6.264  1.00 91.06           C  
ATOM   3168  CE2 PHE A 427      22.881   3.349  -5.755  1.00 91.06           C  
ATOM   3169  CZ  PHE A 427      24.140   3.810  -5.331  1.00 91.06           C  
ATOM   3170  N   TYR A 428      22.789   3.646 -12.646  1.00 88.62           N  
ATOM   3171  CA  TYR A 428      22.893   3.357 -14.070  1.00 88.62           C  
ATOM   3172  C   TYR A 428      23.802   4.376 -14.768  1.00 88.62           C  
ATOM   3173  CB  TYR A 428      21.499   3.307 -14.692  1.00 88.62           C  
ATOM   3174  O   TYR A 428      24.794   3.975 -15.368  1.00 88.62           O  
ATOM   3175  CG  TYR A 428      21.554   3.285 -16.198  1.00 88.62           C  
ATOM   3176  CD1 TYR A 428      21.462   4.489 -16.922  1.00 88.62           C  
ATOM   3177  CD2 TYR A 428      21.775   2.073 -16.869  1.00 88.62           C  
ATOM   3178  CE1 TYR A 428      21.559   4.472 -18.323  1.00 88.62           C  
ATOM   3179  CE2 TYR A 428      21.855   2.054 -18.273  1.00 88.62           C  
ATOM   3180  OH  TYR A 428      21.828   3.234 -20.357  1.00 88.62           O  
ATOM   3181  CZ  TYR A 428      21.753   3.252 -19.003  1.00 88.62           C  
ATOM   3182  N   SER A 429      23.548   5.681 -14.612  1.00 88.06           N  
ATOM   3183  CA  SER A 429      24.326   6.732 -15.281  1.00 88.06           C  
ATOM   3184  C   SER A 429      25.799   6.754 -14.867  1.00 88.06           C  
ATOM   3185  CB  SER A 429      23.696   8.112 -15.046  1.00 88.06           C  
ATOM   3186  O   SER A 429      26.645   7.182 -15.642  1.00 88.06           O  
ATOM   3187  OG  SER A 429      23.693   8.491 -13.677  1.00 88.06           O  
ATOM   3188  N   LEU A 430      26.125   6.285 -13.655  1.00 90.81           N  
ATOM   3189  CA  LEU A 430      27.510   6.164 -13.184  1.00 90.81           C  
ATOM   3190  C   LEU A 430      28.306   5.054 -13.884  1.00 90.81           C  
ATOM   3191  CB  LEU A 430      27.511   5.890 -11.670  1.00 90.81           C  
ATOM   3192  O   LEU A 430      29.528   5.154 -13.967  1.00 90.81           O  
ATOM   3193  CG  LEU A 430      27.218   7.104 -10.776  1.00 90.81           C  
ATOM   3194  CD1 LEU A 430      27.167   6.621  -9.326  1.00 90.81           C  
ATOM   3195  CD2 LEU A 430      28.295   8.186 -10.886  1.00 90.81           C  
ATOM   3196  N   HIS A 431      27.636   3.992 -14.334  1.00 88.06           N  
ATOM   3197  CA  HIS A 431      28.282   2.826 -14.946  1.00 88.06           C  
ATOM   3198  C   HIS A 431      28.023   2.731 -16.454  1.00 88.06           C  
ATOM   3199  CB  HIS A 431      27.818   1.543 -14.235  1.00 88.06           C  
ATOM   3200  O   HIS A 431      28.637   1.902 -17.121  1.00 88.06           O  
ATOM   3201  CG  HIS A 431      28.124   1.506 -12.759  1.00 88.06           C  
ATOM   3202  CD2 HIS A 431      29.248   1.021 -12.148  1.00 88.06           C  
ATOM   3203  ND1 HIS A 431      27.301   1.970 -11.767  1.00 88.06           N  
ATOM   3204  CE1 HIS A 431      27.910   1.790 -10.589  1.00 88.06           C  
ATOM   3205  NE2 HIS A 431      29.098   1.197 -10.764  1.00 88.06           N  
ATOM   3206  N   ALA A 432      27.076   3.499 -16.989  1.00 88.44           N  
ATOM   3207  CA  ALA A 432      26.700   3.483 -18.395  1.00 88.44           C  
ATOM   3208  C   ALA A 432      27.685   4.296 -19.257  1.00 88.44           C  
ATOM   3209  CB  ALA A 432      25.264   3.999 -18.513  1.00 88.44           C  
ATOM   3210  O   ALA A 432      28.198   5.321 -18.799  1.00 88.44           O  
ATOM   3211  N   PRO A 433      27.935   3.888 -20.516  1.00 87.88           N  
ATOM   3212  CA  PRO A 433      28.636   4.726 -21.485  1.00 87.88           C  
ATOM   3213  C   PRO A 433      27.950   6.087 -21.644  1.00 87.88           C  
ATOM   3214  CB  PRO A 433      28.644   3.940 -22.801  1.00 87.88           C  
ATOM   3215  O   PRO A 433      26.722   6.175 -21.593  1.00 87.88           O  
ATOM   3216  CG  PRO A 433      28.459   2.491 -22.356  1.00 87.88           C  
ATOM   3217  CD  PRO A 433      27.591   2.602 -21.106  1.00 87.88           C  
ATOM   3218  N   ALA A 434      28.733   7.146 -21.871  1.00 87.31           N  
ATOM   3219  CA  ALA A 434      28.233   8.526 -21.914  1.00 87.31           C  
ATOM   3220  C   ALA A 434      27.085   8.730 -22.921  1.00 87.31           C  
ATOM   3221  CB  ALA A 434      29.414   9.451 -22.238  1.00 87.31           C  
ATOM   3222  O   ALA A 434      26.191   9.531 -22.681  1.00 87.31           O  
ATOM   3223  N   GLU A 435      27.085   7.966 -24.013  1.00 84.50           N  
ATOM   3224  CA  GLU A 435      26.097   8.033 -25.096  1.00 84.50           C  
ATOM   3225  C   GLU A 435      24.714   7.487 -24.697  1.00 84.50           C  
ATOM   3226  CB  GLU A 435      26.676   7.271 -26.303  1.00 84.50           C  
ATOM   3227  O   GLU A 435      23.704   7.861 -25.290  1.00 84.50           O  
ATOM   3228  CG  GLU A 435      27.907   8.008 -26.872  1.00 84.50           C  
ATOM   3229  CD  GLU A 435      28.742   7.196 -27.872  1.00 84.50           C  
ATOM   3230  OE1 GLU A 435      29.886   7.639 -28.130  1.00 84.50           O  
ATOM   3231  OE2 GLU A 435      28.242   6.183 -28.396  1.00 84.50           O  
ATOM   3232  N   VAL A 436      24.645   6.645 -23.660  1.00 85.81           N  
ATOM   3233  CA  VAL A 436      23.405   6.011 -23.175  1.00 85.81           C  
ATOM   3234  C   VAL A 436      23.107   6.302 -21.702  1.00 85.81           C  
ATOM   3235  CB  VAL A 436      23.409   4.497 -23.455  1.00 85.81           C  
ATOM   3236  O   VAL A 436      22.089   5.840 -21.183  1.00 85.81           O  
ATOM   3237  CG1 VAL A 436      23.393   4.210 -24.957  1.00 85.81           C  
ATOM   3238  CG2 VAL A 436      24.601   3.774 -22.824  1.00 85.81           C  
ATOM   3239  N   ALA A 437      23.964   7.069 -21.023  1.00 82.00           N  
ATOM   3240  CA  ALA A 437      23.868   7.357 -19.592  1.00 82.00           C  
ATOM   3241  C   ALA A 437      22.623   8.174 -19.210  1.00 82.00           C  
ATOM   3242  CB  ALA A 437      25.156   8.071 -19.162  1.00 82.00           C  
ATOM   3243  O   ALA A 437      22.084   7.989 -18.118  1.00 82.00           O  
ATOM   3244  N   ASP A 438      22.131   9.022 -20.117  1.00 79.19           N  
ATOM   3245  CA  ASP A 438      21.011   9.932 -19.851  1.00 79.19           C  
ATOM   3246  C   ASP A 438      19.645   9.231 -19.814  1.00 79.19           C  
ATOM   3247  CB  ASP A 438      20.996  11.036 -20.920  1.00 79.19           C  
ATOM   3248  O   ASP A 438      18.697   9.731 -19.203  1.00 79.19           O  
ATOM   3249  CG  ASP A 438      22.152  12.035 -20.792  1.00 79.19           C  
ATOM   3250  OD1 ASP A 438      22.688  12.181 -19.670  1.00 79.19           O  
ATOM   3251  OD2 ASP A 438      22.445  12.689 -21.815  1.00 79.19           O  
ATOM   3252  N   ASN A 439      19.510   8.074 -20.469  1.00 78.25           N  
ATOM   3253  CA  ASN A 439      18.237   7.368 -20.546  1.00 78.25           C  
ATOM   3254  C   ASN A 439      18.443   5.859 -20.662  1.00 78.25           C  
ATOM   3255  CB  ASN A 439      17.431   7.943 -21.723  1.00 78.25           C  
ATOM   3256  O   ASN A 439      18.686   5.338 -21.746  1.00 78.25           O  
ATOM   3257  CG  ASN A 439      16.019   7.393 -21.804  1.00 78.25           C  
ATOM   3258  ND2 ASN A 439      15.160   8.052 -22.542  1.00 78.25           N  
ATOM   3259  OD1 ASN A 439      15.657   6.377 -21.227  1.00 78.25           O  
ATOM   3260  N   PHE A 440      18.255   5.143 -19.555  1.00 77.25           N  
ATOM   3261  CA  PHE A 440      18.384   3.686 -19.529  1.00 77.25           C  
ATOM   3262  C   PHE A 440      17.352   2.949 -20.392  1.00 77.25           C  
ATOM   3263  CB  PHE A 440      18.339   3.199 -18.078  1.00 77.25           C  
ATOM   3264  O   PHE A 440      17.667   1.900 -20.941  1.00 77.25           O  
ATOM   3265  CG  PHE A 440      17.034   3.436 -17.347  1.00 77.25           C  
ATOM   3266  CD1 PHE A 440      16.807   4.650 -16.671  1.00 77.25           C  
ATOM   3267  CD2 PHE A 440      16.050   2.435 -17.328  1.00 77.25           C  
ATOM   3268  CE1 PHE A 440      15.589   4.871 -16.005  1.00 77.25           C  
ATOM   3269  CE2 PHE A 440      14.840   2.656 -16.645  1.00 77.25           C  
ATOM   3270  CZ  PHE A 440      14.604   3.873 -15.993  1.00 77.25           C  
ATOM   3271  N   SER A 441      16.143   3.493 -20.561  1.00 74.75           N  
ATOM   3272  CA  SER A 441      15.107   2.875 -21.401  1.00 74.75           C  
ATOM   3273  C   SER A 441      15.495   2.914 -22.882  1.00 74.75           C  
ATOM   3274  CB  SER A 441      13.768   3.578 -21.161  1.00 74.75           C  
ATOM   3275  O   SER A 441      15.430   1.904 -23.576  1.00 74.75           O  
ATOM   3276  OG  SER A 441      12.746   2.975 -21.923  1.00 74.75           O  
ATOM   3277  N   ALA A 442      15.987   4.061 -23.358  1.00 76.75           N  
ATOM   3278  CA  ALA A 442      16.508   4.183 -24.720  1.00 76.75           C  
ATOM   3279  C   ALA A 442      17.864   3.475 -24.885  1.00 76.75           C  
ATOM   3280  CB  ALA A 442      16.605   5.672 -25.069  1.00 76.75           C  
ATOM   3281  O   ALA A 442      18.128   2.871 -25.923  1.00 76.75           O  
ATOM   3282  N   GLY A 443      18.699   3.521 -23.844  1.00 78.25           N  
ATOM   3283  CA  GLY A 443      20.058   2.992 -23.835  1.00 78.25           C  
ATOM   3284  C   GLY A 443      20.124   1.497 -24.106  1.00 78.25           C  
ATOM   3285  O   GLY A 443      20.952   1.060 -24.894  1.00 78.25           O  
ATOM   3286  N   VAL A 444      19.197   0.714 -23.551  1.00 80.69           N  
ATOM   3287  CA  VAL A 444      19.135  -0.740 -23.784  1.00 80.69           C  
ATOM   3288  C   VAL A 444      18.823  -1.108 -25.240  1.00 80.69           C  
ATOM   3289  CB  VAL A 444      18.094  -1.355 -22.842  1.00 80.69           C  
ATOM   3290  O   VAL A 444      19.190  -2.186 -25.715  1.00 80.69           O  
ATOM   3291  CG1 VAL A 444      17.871  -2.830 -23.158  1.00 80.69           C  
ATOM   3292  CG2 VAL A 444      18.579  -1.278 -21.396  1.00 80.69           C  
ATOM   3293  N   HIS A 445      18.159  -0.216 -25.970  1.00 82.38           N  
ATOM   3294  CA  HIS A 445      17.862  -0.391 -27.390  1.00 82.38           C  
ATOM   3295  C   HIS A 445      18.895   0.293 -28.300  1.00 82.38           C  
ATOM   3296  CB  HIS A 445      16.421   0.062 -27.655  1.00 82.38           C  
ATOM   3297  O   HIS A 445      18.725   0.279 -29.520  1.00 82.38           O  
ATOM   3298  CG  HIS A 445      15.401  -0.737 -26.879  1.00 82.38           C  
ATOM   3299  CD2 HIS A 445      14.548  -0.267 -25.917  1.00 82.38           C  
ATOM   3300  ND1 HIS A 445      15.165  -2.089 -27.001  1.00 82.38           N  
ATOM   3301  CE1 HIS A 445      14.191  -2.422 -26.138  1.00 82.38           C  
ATOM   3302  NE2 HIS A 445      13.776  -1.342 -25.463  1.00 82.38           N  
ATOM   3303  N   HIS A 446      19.962   0.878 -27.740  1.00 85.75           N  
ATOM   3304  CA  HIS A 446      21.020   1.505 -28.525  1.00 85.75           C  
ATOM   3305  C   HIS A 446      21.761   0.457 -29.361  1.00 85.75           C  
ATOM   3306  CB  HIS A 446      21.980   2.303 -27.625  1.00 85.75           C  
ATOM   3307  O   HIS A 446      22.109  -0.617 -28.872  1.00 85.75           O  
ATOM   3308  CG  HIS A 446      22.782   3.321 -28.401  1.00 85.75           C  
ATOM   3309  CD2 HIS A 446      22.248   4.402 -29.046  1.00 85.75           C  
ATOM   3310  ND1 HIS A 446      24.150   3.368 -28.605  1.00 85.75           N  
ATOM   3311  CE1 HIS A 446      24.411   4.435 -29.376  1.00 85.75           C  
ATOM   3312  NE2 HIS A 446      23.278   5.082 -29.691  1.00 85.75           N  
ATOM   3313  N   ALA A 447      22.009   0.770 -30.634  1.00 80.94           N  
ATOM   3314  CA  ALA A 447      22.537  -0.197 -31.596  1.00 80.94           C  
ATOM   3315  C   ALA A 447      23.963  -0.675 -31.272  1.00 80.94           C  
ATOM   3316  CB  ALA A 447      22.476   0.445 -32.987  1.00 80.94           C  
ATOM   3317  O   ALA A 447      24.339  -1.772 -31.673  1.00 80.94           O  
ATOM   3318  N   ILE A 448      24.749   0.154 -30.577  1.00 84.12           N  
ATOM   3319  CA  ILE A 448      26.160  -0.108 -30.263  1.00 84.12           C  
ATOM   3320  C   ILE A 448      26.320  -0.416 -28.770  1.00 84.12           C  
ATOM   3321  CB  ILE A 448      27.032   1.078 -30.744  1.00 84.12           C  
ATOM   3322  O   ILE A 448      26.886  -1.443 -28.407  1.00 84.12           O  
ATOM   3323  CG1 ILE A 448      26.902   1.249 -32.281  1.00 84.12           C  
ATOM   3324  CG2 ILE A 448      28.503   0.866 -30.346  1.00 84.12           C  
ATOM   3325  CD1 ILE A 448      27.581   2.506 -32.839  1.00 84.12           C  
ATOM   3326  N   ASP A 449      25.756   0.429 -27.906  1.00 87.56           N  
ATOM   3327  CA  ASP A 449      25.945   0.336 -26.449  1.00 87.56           C  
ATOM   3328  C   ASP A 449      24.827  -0.406 -25.718  1.00 87.56           C  
ATOM   3329  CB  ASP A 449      26.125   1.726 -25.843  1.00 87.56           C  
ATOM   3330  O   ASP A 449      24.818  -0.422 -24.490  1.00 87.56           O  
ATOM   3331  CG  ASP A 449      27.211   2.474 -26.580  1.00 87.56           C  
ATOM   3332  OD1 ASP A 449      28.396   2.129 -26.379  1.00 87.56           O  
ATOM   3333  OD2 ASP A 449      26.775   3.295 -27.412  1.00 87.56           O  
ATOM   3334  N   GLY A 450      23.884  -1.024 -26.435  1.00 84.50           N  
ATOM   3335  CA  GLY A 450      22.737  -1.702 -25.827  1.00 84.50           C  
ATOM   3336  C   GLY A 450      23.138  -2.749 -24.788  1.00 84.50           C  
ATOM   3337  O   GLY A 450      22.578  -2.784 -23.693  1.00 84.50           O  
ATOM   3338  N   ASP A 451      24.157  -3.558 -25.081  1.00 86.12           N  
ATOM   3339  CA  ASP A 451      24.643  -4.584 -24.151  1.00 86.12           C  
ATOM   3340  C   ASP A 451      25.395  -3.984 -22.957  1.00 86.12           C  
ATOM   3341  CB  ASP A 451      25.519  -5.592 -24.907  1.00 86.12           C  
ATOM   3342  O   ASP A 451      25.225  -4.440 -21.823  1.00 86.12           O  
ATOM   3343  CG  ASP A 451      24.716  -6.429 -25.907  1.00 86.12           C  
ATOM   3344  OD1 ASP A 451      23.485  -6.585 -25.693  1.00 86.12           O  
ATOM   3345  OD2 ASP A 451      25.340  -6.908 -26.877  1.00 86.12           O  
ATOM   3346  N   ALA A 452      26.164  -2.915 -23.181  1.00 88.00           N  
ATOM   3347  CA  ALA A 452      26.807  -2.172 -22.102  1.00 88.00           C  
ATOM   3348  C   ALA A 452      25.759  -1.518 -21.185  1.00 88.00           C  
ATOM   3349  CB  ALA A 452      27.778  -1.153 -22.707  1.00 88.00           C  
ATOM   3350  O   ALA A 452      25.869  -1.617 -19.966  1.00 88.00           O  
ATOM   3351  N   ALA A 453      24.693  -0.942 -21.748  1.00 87.50           N  
ATOM   3352  CA  ALA A 453      23.573  -0.382 -20.997  1.00 87.50           C  
ATOM   3353  C   ALA A 453      22.861  -1.444 -20.141  1.00 87.50           C  
ATOM   3354  CB  ALA A 453      22.603   0.282 -21.981  1.00 87.50           C  
ATOM   3355  O   ALA A 453      22.575  -1.190 -18.969  1.00 87.50           O  
ATOM   3356  N   ARG A 454      22.618  -2.652 -20.672  1.00 88.12           N  
ATOM   3357  CA  ARG A 454      22.058  -3.774 -19.889  1.00 88.12           C  
ATOM   3358  C   ARG A 454      22.962  -4.156 -18.713  1.00 88.12           C  
ATOM   3359  CB  ARG A 454      21.819  -5.002 -20.779  1.00 88.12           C  
ATOM   3360  O   ARG A 454      22.483  -4.266 -17.586  1.00 88.12           O  
ATOM   3361  CG  ARG A 454      20.666  -4.814 -21.767  1.00 88.12           C  
ATOM   3362  CD  ARG A 454      20.496  -6.080 -22.614  1.00 88.12           C  
ATOM   3363  NE  ARG A 454      19.472  -5.881 -23.649  1.00 88.12           N  
ATOM   3364  NH1 ARG A 454      20.856  -5.624 -25.503  1.00 88.12           N  
ATOM   3365  NH2 ARG A 454      18.706  -5.094 -25.623  1.00 88.12           N  
ATOM   3366  CZ  ARG A 454      19.693  -5.553 -24.912  1.00 88.12           C  
ATOM   3367  N   ALA A 455      24.271  -4.267 -18.939  1.00 89.38           N  
ATOM   3368  CA  ALA A 455      25.234  -4.570 -17.878  1.00 89.38           C  
ATOM   3369  C   ALA A 455      25.291  -3.471 -16.794  1.00 89.38           C  
ATOM   3370  CB  ALA A 455      26.605  -4.797 -18.526  1.00 89.38           C  
ATOM   3371  O   ALA A 455      25.353  -3.765 -15.594  1.00 89.38           O  
ATOM   3372  N   SER A 456      25.219  -2.197 -17.191  1.00 91.56           N  
ATOM   3373  CA  SER A 456      25.154  -1.063 -16.263  1.00 91.56           C  
ATOM   3374  C   SER A 456      23.837  -1.040 -15.480  1.00 91.56           C  
ATOM   3375  CB  SER A 456      25.365   0.255 -17.015  1.00 91.56           C  
ATOM   3376  O   SER A 456      23.847  -0.723 -14.290  1.00 91.56           O  
ATOM   3377  OG  SER A 456      26.581   0.179 -17.733  1.00 91.56           O  
ATOM   3378  N   LEU A 457      22.716  -1.439 -16.096  1.00 89.31           N  
ATOM   3379  CA  LEU A 457      21.426  -1.631 -15.420  1.00 89.31           C  
ATOM   3380  C   LEU A 457      21.475  -2.751 -14.382  1.00 89.31           C  
ATOM   3381  CB  LEU A 457      20.325  -1.959 -16.446  1.00 89.31           C  
ATOM   3382  O   LEU A 457      20.983  -2.568 -13.270  1.00 89.31           O  
ATOM   3383  CG  LEU A 457      19.604  -0.745 -17.036  1.00 89.31           C  
ATOM   3384  CD1 LEU A 457      18.691  -1.220 -18.155  1.00 89.31           C  
ATOM   3385  CD2 LEU A 457      18.743  -0.044 -15.982  1.00 89.31           C  
ATOM   3386  N   ASP A 458      22.078  -3.893 -14.713  1.00 91.38           N  
ATOM   3387  CA  ASP A 458      22.243  -4.993 -13.761  1.00 91.38           C  
ATOM   3388  C   ASP A 458      23.127  -4.577 -12.580  1.00 91.38           C  
ATOM   3389  CB  ASP A 458      22.808  -6.230 -14.473  1.00 91.38           C  
ATOM   3390  O   ASP A 458      22.798  -4.845 -11.425  1.00 91.38           O  
ATOM   3391  CG  ASP A 458      21.738  -6.984 -15.267  1.00 91.38           C  
ATOM   3392  OD1 ASP A 458      20.592  -7.104 -14.766  1.00 91.38           O  
ATOM   3393  OD2 ASP A 458      22.053  -7.529 -16.338  1.00 91.38           O  
ATOM   3394  N   THR A 459      24.199  -3.827 -12.838  1.00 92.88           N  
ATOM   3395  CA  THR A 459      25.053  -3.269 -11.778  1.00 92.88           C  
ATOM   3396  C   THR A 459      24.284  -2.275 -10.901  1.00 92.88           C  
ATOM   3397  CB  THR A 459      26.294  -2.602 -12.384  1.00 92.88           C  
ATOM   3398  O   THR A 459      24.357  -2.331  -9.671  1.00 92.88           O  
ATOM   3399  CG2 THR A 459      27.270  -2.129 -11.305  1.00 92.88           C  
ATOM   3400  OG1 THR A 459      26.988  -3.525 -13.192  1.00 92.88           O  
ATOM   3401  N   ALA A 460      23.494  -1.388 -11.513  1.00 93.19           N  
ATOM   3402  CA  ALA A 460      22.638  -0.444 -10.801  1.00 93.19           C  
ATOM   3403  C   ALA A 460      21.598  -1.155  -9.927  1.00 93.19           C  
ATOM   3404  CB  ALA A 460      21.969   0.473 -11.826  1.00 93.19           C  
ATOM   3405  O   ALA A 460      21.406  -0.781  -8.769  1.00 93.19           O  
ATOM   3406  N   TYR A 461      20.987  -2.219 -10.448  1.00 93.81           N  
ATOM   3407  CA  TYR A 461      20.065  -3.072  -9.709  1.00 93.81           C  
ATOM   3408  C   TYR A 461      20.716  -3.665  -8.459  1.00 93.81           C  
ATOM   3409  CB  TYR A 461      19.545  -4.177 -10.636  1.00 93.81           C  
ATOM   3410  O   TYR A 461      20.176  -3.512  -7.364  1.00 93.81           O  
ATOM   3411  CG  TYR A 461      18.637  -5.164  -9.940  1.00 93.81           C  
ATOM   3412  CD1 TYR A 461      19.043  -6.503  -9.781  1.00 93.81           C  
ATOM   3413  CD2 TYR A 461      17.405  -4.730  -9.420  1.00 93.81           C  
ATOM   3414  CE1 TYR A 461      18.190  -7.421  -9.139  1.00 93.81           C  
ATOM   3415  CE2 TYR A 461      16.568  -5.636  -8.748  1.00 93.81           C  
ATOM   3416  OH  TYR A 461      16.106  -7.877  -8.037  1.00 93.81           O  
ATOM   3417  CZ  TYR A 461      16.944  -6.989  -8.635  1.00 93.81           C  
ATOM   3418  N   ILE A 462      21.900  -4.271  -8.590  1.00 95.19           N  
ATOM   3419  CA  ILE A 462      22.629  -4.834  -7.448  1.00 95.19           C  
ATOM   3420  C   ILE A 462      22.968  -3.755  -6.412  1.00 95.19           C  
ATOM   3421  CB  ILE A 462      23.886  -5.592  -7.929  1.00 95.19           C  
ATOM   3422  O   ILE A 462      22.754  -3.973  -5.220  1.00 95.19           O  
ATOM   3423  CG1 ILE A 462      23.540  -6.822  -8.800  1.00 95.19           C  
ATOM   3424  CG2 ILE A 462      24.766  -6.028  -6.744  1.00 95.19           C  
ATOM   3425  CD1 ILE A 462      22.662  -7.895  -8.145  1.00 95.19           C  
ATOM   3426  N   ASN A 463      23.418  -2.572  -6.838  1.00 95.06           N  
ATOM   3427  CA  ASN A 463      23.705  -1.462  -5.923  1.00 95.06           C  
ATOM   3428  C   ASN A 463      22.458  -1.014  -5.146  1.00 95.06           C  
ATOM   3429  CB  ASN A 463      24.318  -0.298  -6.719  1.00 95.06           C  
ATOM   3430  O   ASN A 463      22.528  -0.793  -3.934  1.00 95.06           O  
ATOM   3431  CG  ASN A 463      25.745  -0.576  -7.154  1.00 95.06           C  
ATOM   3432  ND2 ASN A 463      26.192   0.043  -8.221  1.00 95.06           N  
ATOM   3433  OD1 ASN A 463      26.483  -1.317  -6.527  1.00 95.06           O  
ATOM   3434  N   VAL A 464      21.299  -0.937  -5.807  1.00 94.31           N  
ATOM   3435  CA  VAL A 464      20.038  -0.623  -5.124  1.00 94.31           C  
ATOM   3436  C   VAL A 464      19.622  -1.740  -4.166  1.00 94.31           C  
ATOM   3437  CB  VAL A 464      18.912  -0.275  -6.114  1.00 94.31           C  
ATOM   3438  O   VAL A 464      19.217  -1.440  -3.042  1.00 94.31           O  
ATOM   3439  CG1 VAL A 464      17.599  -0.050  -5.352  1.00 94.31           C  
ATOM   3440  CG2 VAL A 464      19.239   1.027  -6.855  1.00 94.31           C  
ATOM   3441  N   LEU A 465      19.782  -3.015  -4.541  1.00 95.12           N  
ATOM   3442  CA  LEU A 465      19.523  -4.134  -3.632  1.00 95.12           C  
ATOM   3443  C   LEU A 465      20.433  -4.097  -2.396  1.00 95.12           C  
ATOM   3444  CB  LEU A 465      19.696  -5.486  -4.342  1.00 95.12           C  
ATOM   3445  O   LEU A 465      19.964  -4.381  -1.297  1.00 95.12           O  
ATOM   3446  CG  LEU A 465      18.656  -5.898  -5.398  1.00 95.12           C  
ATOM   3447  CD1 LEU A 465      18.881  -7.380  -5.707  1.00 95.12           C  
ATOM   3448  CD2 LEU A 465      17.224  -5.733  -4.904  1.00 95.12           C  
ATOM   3449  N   ILE A 466      21.706  -3.715  -2.533  1.00 95.94           N  
ATOM   3450  CA  ILE A 466      22.627  -3.567  -1.394  1.00 95.94           C  
ATOM   3451  C   ILE A 466      22.136  -2.468  -0.442  1.00 95.94           C  
ATOM   3452  CB  ILE A 466      24.069  -3.306  -1.888  1.00 95.94           C  
ATOM   3453  O   ILE A 466      22.129  -2.661   0.774  1.00 95.94           O  
ATOM   3454  CG1 ILE A 466      24.640  -4.581  -2.551  1.00 95.94           C  
ATOM   3455  CG2 ILE A 466      24.990  -2.869  -0.730  1.00 95.94           C  
ATOM   3456  CD1 ILE A 466      25.912  -4.335  -3.372  1.00 95.94           C  
ATOM   3457  N   ILE A 467      21.670  -1.333  -0.965  1.00 95.31           N  
ATOM   3458  CA  ILE A 467      21.093  -0.268  -0.132  1.00 95.31           C  
ATOM   3459  C   ILE A 467      19.811  -0.754   0.549  1.00 95.31           C  
ATOM   3460  CB  ILE A 467      20.866   1.010  -0.963  1.00 95.31           C  
ATOM   3461  O   ILE A 467      19.650  -0.568   1.755  1.00 95.31           O  
ATOM   3462  CG1 ILE A 467      22.245   1.563  -1.381  1.00 95.31           C  
ATOM   3463  CG2 ILE A 467      20.073   2.070  -0.172  1.00 95.31           C  
ATOM   3464  CD1 ILE A 467      22.149   2.740  -2.343  1.00 95.31           C  
ATOM   3465  N   ALA A 468      18.928  -1.434  -0.185  1.00 94.19           N  
ATOM   3466  CA  ALA A 468      17.713  -2.019   0.373  1.00 94.19           C  
ATOM   3467  C   ALA A 468      18.023  -3.056   1.470  1.00 94.19           C  
ATOM   3468  CB  ALA A 468      16.890  -2.626  -0.768  1.00 94.19           C  
ATOM   3469  O   ALA A 468      17.334  -3.089   2.491  1.00 94.19           O  
ATOM   3470  N   LEU A 469      19.089  -3.848   1.307  1.00 96.56           N  
ATOM   3471  CA  LEU A 469      19.591  -4.787   2.309  1.00 96.56           C  
ATOM   3472  C   LEU A 469      20.034  -4.057   3.581  1.00 96.56           C  
ATOM   3473  CB  LEU A 469      20.744  -5.611   1.699  1.00 96.56           C  
ATOM   3474  O   LEU A 469      19.619  -4.432   4.677  1.00 96.56           O  
ATOM   3475  CG  LEU A 469      21.443  -6.571   2.674  1.00 96.56           C  
ATOM   3476  CD1 LEU A 469      20.467  -7.605   3.216  1.00 96.56           C  
ATOM   3477  CD2 LEU A 469      22.574  -7.310   1.960  1.00 96.56           C  
ATOM   3478  N   VAL A 470      20.826  -2.989   3.449  1.00 96.44           N  
ATOM   3479  CA  VAL A 470      21.243  -2.157   4.588  1.00 96.44           C  
ATOM   3480  C   VAL A 470      20.025  -1.556   5.293  1.00 96.44           C  
ATOM   3481  CB  VAL A 470      22.231  -1.061   4.142  1.00 96.44           C  
ATOM   3482  O   VAL A 470      19.948  -1.604   6.521  1.00 96.44           O  
ATOM   3483  CG1 VAL A 470      22.549  -0.068   5.270  1.00 96.44           C  
ATOM   3484  CG2 VAL A 470      23.564  -1.681   3.702  1.00 96.44           C  
ATOM   3485  N   CYS A 471      19.040  -1.057   4.542  1.00 95.38           N  
ATOM   3486  CA  CYS A 471      17.787  -0.550   5.099  1.00 95.38           C  
ATOM   3487  C   CYS A 471      16.999  -1.637   5.845  1.00 95.38           C  
ATOM   3488  CB  CYS A 471      16.938   0.067   3.979  1.00 95.38           C  
ATOM   3489  O   CYS A 471      16.518  -1.374   6.944  1.00 95.38           O  
ATOM   3490  SG  CYS A 471      17.695   1.602   3.373  1.00 95.38           S  
ATOM   3491  N   ALA A 472      16.899  -2.856   5.306  1.00 96.06           N  
ATOM   3492  CA  ALA A 472      16.213  -3.973   5.958  1.00 96.06           C  
ATOM   3493  C   ALA A 472      16.923  -4.412   7.253  1.00 96.06           C  
ATOM   3494  CB  ALA A 472      16.091  -5.128   4.956  1.00 96.06           C  
ATOM   3495  O   ALA A 472      16.274  -4.644   8.274  1.00 96.06           O  
ATOM   3496  N   VAL A 473      18.261  -4.454   7.256  1.00 97.38           N  
ATOM   3497  CA  VAL A 473      19.059  -4.727   8.465  1.00 97.38           C  
ATOM   3498  C   VAL A 473      18.871  -3.617   9.501  1.00 97.38           C  
ATOM   3499  CB  VAL A 473      20.549  -4.912   8.114  1.00 97.38           C  
ATOM   3500  O   VAL A 473      18.631  -3.903  10.675  1.00 97.38           O  
ATOM   3501  CG1 VAL A 473      21.433  -5.017   9.366  1.00 97.38           C  
ATOM   3502  CG2 VAL A 473      20.759  -6.197   7.304  1.00 97.38           C  
ATOM   3503  N   ALA A 474      18.920  -2.351   9.084  1.00 96.56           N  
ATOM   3504  CA  ALA A 474      18.660  -1.219   9.967  1.00 96.56           C  
ATOM   3505  C   ALA A 474      17.240  -1.280  10.550  1.00 96.56           C  
ATOM   3506  CB  ALA A 474      18.909   0.084   9.200  1.00 96.56           C  
ATOM   3507  O   ALA A 474      17.075  -1.098  11.756  1.00 96.56           O  
ATOM   3508  N   ALA A 475      16.234  -1.614   9.738  1.00 95.81           N  
ATOM   3509  CA  ALA A 475      14.857  -1.798  10.182  1.00 95.81           C  
ATOM   3510  C   ALA A 475      14.742  -2.915  11.229  1.00 95.81           C  
ATOM   3511  CB  ALA A 475      13.966  -2.059   8.963  1.00 95.81           C  
ATOM   3512  O   ALA A 475      14.116  -2.701  12.265  1.00 95.81           O  
ATOM   3513  N   ALA A 476      15.428  -4.050  11.037  1.00 96.81           N  
ATOM   3514  CA  ALA A 476      15.479  -5.136  12.018  1.00 96.81           C  
ATOM   3515  C   ALA A 476      16.110  -4.700  13.354  1.00 96.81           C  
ATOM   3516  CB  ALA A 476      16.255  -6.316  11.415  1.00 96.81           C  
ATOM   3517  O   ALA A 476      15.633  -5.066  14.432  1.00 96.81           O  
ATOM   3518  N   LEU A 477      17.182  -3.902  13.312  1.00 96.62           N  
ATOM   3519  CA  LEU A 477      17.847  -3.383  14.511  1.00 96.62           C  
ATOM   3520  C   LEU A 477      16.985  -2.339  15.236  1.00 96.62           C  
ATOM   3521  CB  LEU A 477      19.217  -2.796  14.127  1.00 96.62           C  
ATOM   3522  O   LEU A 477      16.825  -2.408  16.459  1.00 96.62           O  
ATOM   3523  CG  LEU A 477      20.253  -3.826  13.639  1.00 96.62           C  
ATOM   3524  CD1 LEU A 477      21.512  -3.091  13.182  1.00 96.62           C  
ATOM   3525  CD2 LEU A 477      20.643  -4.822  14.734  1.00 96.62           C  
ATOM   3526  N   ILE A 478      16.395  -1.405  14.487  1.00 94.69           N  
ATOM   3527  CA  ILE A 478      15.510  -0.358  15.006  1.00 94.69           C  
ATOM   3528  C   ILE A 478      14.255  -0.988  15.613  1.00 94.69           C  
ATOM   3529  CB  ILE A 478      15.184   0.671  13.897  1.00 94.69           C  
ATOM   3530  O   ILE A 478      13.904  -0.668  16.750  1.00 94.69           O  
ATOM   3531  CG1 ILE A 478      16.452   1.490  13.559  1.00 94.69           C  
ATOM   3532  CG2 ILE A 478      14.048   1.618  14.331  1.00 94.69           C  
ATOM   3533  CD1 ILE A 478      16.342   2.316  12.272  1.00 94.69           C  
ATOM   3534  N   SER A 479      13.616  -1.943  14.935  1.00 93.50           N  
ATOM   3535  CA  SER A 479      12.465  -2.658  15.490  1.00 93.50           C  
ATOM   3536  C   SER A 479      12.860  -3.460  16.732  1.00 93.50           C  
ATOM   3537  CB  SER A 479      11.814  -3.553  14.433  1.00 93.50           C  
ATOM   3538  O   SER A 479      12.167  -3.415  17.748  1.00 93.50           O  
ATOM   3539  OG  SER A 479      12.641  -4.640  14.076  1.00 93.50           O  
ATOM   3540  N   SER A 480      14.020  -4.122  16.724  1.00 93.75           N  
ATOM   3541  CA  SER A 480      14.523  -4.863  17.887  1.00 93.75           C  
ATOM   3542  C   SER A 480      14.729  -3.954  19.105  1.00 93.75           C  
ATOM   3543  CB  SER A 480      15.821  -5.573  17.499  1.00 93.75           C  
ATOM   3544  O   SER A 480      14.492  -4.381  20.240  1.00 93.75           O  
ATOM   3545  OG  SER A 480      16.363  -6.358  18.551  1.00 93.75           O  
ATOM   3546  N   TYR A 481      15.121  -2.693  18.877  1.00 93.06           N  
ATOM   3547  CA  TYR A 481      15.211  -1.643  19.892  1.00 93.06           C  
ATOM   3548  C   TYR A 481      13.834  -1.152  20.371  1.00 93.06           C  
ATOM   3549  CB  TYR A 481      16.045  -0.471  19.351  1.00 93.06           C  
ATOM   3550  O   TYR A 481      13.595  -1.039  21.580  1.00 93.06           O  
ATOM   3551  CG  TYR A 481      16.172   0.666  20.345  1.00 93.06           C  
ATOM   3552  CD1 TYR A 481      15.221   1.704  20.387  1.00 93.06           C  
ATOM   3553  CD2 TYR A 481      17.247   0.679  21.241  1.00 93.06           C  
ATOM   3554  CE1 TYR A 481      15.316   2.711  21.368  1.00 93.06           C  
ATOM   3555  CE2 TYR A 481      17.329   1.656  22.250  1.00 93.06           C  
ATOM   3556  OH  TYR A 481      16.452   3.609  23.295  1.00 93.06           O  
ATOM   3557  CZ  TYR A 481      16.356   2.670  22.321  1.00 93.06           C  
ATOM   3558  N   LEU A 482      12.924  -0.853  19.443  1.00 90.88           N  
ATOM   3559  CA  LEU A 482      11.599  -0.309  19.752  1.00 90.88           C  
ATOM   3560  C   LEU A 482      10.751  -1.316  20.538  1.00 90.88           C  
ATOM   3561  CB  LEU A 482      10.915   0.154  18.451  1.00 90.88           C  
ATOM   3562  O   LEU A 482      10.161  -0.942  21.551  1.00 90.88           O  
ATOM   3563  CG  LEU A 482      11.548   1.425  17.843  1.00 90.88           C  
ATOM   3564  CD1 LEU A 482      10.986   1.715  16.453  1.00 90.88           C  
ATOM   3565  CD2 LEU A 482      11.301   2.663  18.712  1.00 90.88           C  
ATOM   3566  N   PHE A 483      10.808  -2.597  20.163  1.00 91.38           N  
ATOM   3567  CA  PHE A 483      10.108  -3.709  20.816  1.00 91.38           C  
ATOM   3568  C   PHE A 483      10.960  -4.432  21.882  1.00 91.38           C  
ATOM   3569  CB  PHE A 483       9.541  -4.654  19.742  1.00 91.38           C  
ATOM   3570  O   PHE A 483      10.760  -5.620  22.161  1.00 91.38           O  
ATOM   3571  CG  PHE A 483       8.565  -3.996  18.781  1.00 91.38           C  
ATOM   3572  CD1 PHE A 483       7.232  -3.769  19.173  1.00 91.38           C  
ATOM   3573  CD2 PHE A 483       8.974  -3.623  17.487  1.00 91.38           C  
ATOM   3574  CE1 PHE A 483       6.325  -3.184  18.269  1.00 91.38           C  
ATOM   3575  CE2 PHE A 483       8.082  -2.992  16.606  1.00 91.38           C  
ATOM   3576  CZ  PHE A 483       6.751  -2.791  16.995  1.00 91.38           C  
ATOM   3577  N   ARG A 484      11.934  -3.746  22.503  1.00 87.81           N  
ATOM   3578  CA  ARG A 484      12.674  -4.282  23.665  1.00 87.81           C  
ATOM   3579  C   ARG A 484      11.697  -4.735  24.757  1.00 87.81           C  
ATOM   3580  CB  ARG A 484      13.662  -3.239  24.215  1.00 87.81           C  
ATOM   3581  O   ARG A 484      10.696  -4.079  25.006  1.00 87.81           O  
ATOM   3582  CG  ARG A 484      14.968  -3.207  23.411  1.00 87.81           C  
ATOM   3583  CD  ARG A 484      15.856  -2.029  23.832  1.00 87.81           C  
ATOM   3584  NE  ARG A 484      17.135  -2.011  23.094  1.00 87.81           N  
ATOM   3585  NH1 ARG A 484      18.267  -0.550  24.469  1.00 87.81           N  
ATOM   3586  NH2 ARG A 484      19.299  -1.399  22.690  1.00 87.81           N  
ATOM   3587  CZ  ARG A 484      18.220  -1.324  23.420  1.00 87.81           C  
ATOM   3588  N   GLY A 485      11.985  -5.874  25.387  1.00 83.88           N  
ATOM   3589  CA  GLY A 485      11.077  -6.522  26.345  1.00 83.88           C  
ATOM   3590  C   GLY A 485      10.076  -7.497  25.714  1.00 83.88           C  
ATOM   3591  O   GLY A 485       9.441  -8.246  26.444  1.00 83.88           O  
ATOM   3592  N   ASN A 486       9.995  -7.549  24.376  1.00 90.00           N  
ATOM   3593  CA  ASN A 486       9.138  -8.462  23.615  1.00 90.00           C  
ATOM   3594  C   ASN A 486       7.688  -8.520  24.140  1.00 90.00           C  
ATOM   3595  CB  ASN A 486       9.790  -9.853  23.513  1.00 90.00           C  
ATOM   3596  O   ASN A 486       7.253  -9.569  24.632  1.00 90.00           O  
ATOM   3597  CG  ASN A 486       9.029 -10.723  22.528  1.00 90.00           C  
ATOM   3598  ND2 ASN A 486       9.090 -12.025  22.667  1.00 90.00           N  
ATOM   3599  OD1 ASN A 486       8.427 -10.232  21.587  1.00 90.00           O  
ATOM   3600  N   PRO A 487       6.938  -7.405  24.054  1.00 86.12           N  
ATOM   3601  CA  PRO A 487       5.548  -7.397  24.482  1.00 86.12           C  
ATOM   3602  C   PRO A 487       4.764  -8.497  23.752  1.00 86.12           C  
ATOM   3603  CB  PRO A 487       5.030  -5.979  24.208  1.00 86.12           C  
ATOM   3604  O   PRO A 487       5.023  -8.801  22.586  1.00 86.12           O  
ATOM   3605  CG  PRO A 487       5.976  -5.434  23.137  1.00 86.12           C  
ATOM   3606  CD  PRO A 487       7.297  -6.143  23.417  1.00 86.12           C  
ATOM   3607  N   LYS A 488       3.817  -9.122  24.456  1.00 84.62           N  
ATOM   3608  CA  LYS A 488       2.941 -10.179  23.911  1.00 84.62           C  
ATOM   3609  C   LYS A 488       1.476  -9.759  23.788  1.00 84.62           C  
ATOM   3610  CB  LYS A 488       3.086 -11.475  24.724  1.00 84.62           C  
ATOM   3611  O   LYS A 488       0.669 -10.531  23.286  1.00 84.62           O  
ATOM   3612  CG  LYS A 488       4.495 -12.072  24.609  1.00 84.62           C  
ATOM   3613  CD  LYS A 488       4.536 -13.467  25.239  1.00 84.62           C  
ATOM   3614  CE  LYS A 488       5.936 -14.061  25.081  1.00 84.62           C  
ATOM   3615  NZ  LYS A 488       5.934 -15.517  25.351  1.00 84.62           N  
ATOM   3616  N   GLY A 489       1.155  -8.549  24.239  1.00 73.38           N  
ATOM   3617  CA  GLY A 489      -0.168  -7.947  24.141  1.00 73.38           C  
ATOM   3618  C   GLY A 489      -0.099  -6.446  24.403  1.00 73.38           C  
ATOM   3619  O   GLY A 489       0.875  -5.958  24.987  1.00 73.38           O  
ATOM   3620  N   ALA A 490      -1.123  -5.717  23.961  1.00 60.25           N  
ATOM   3621  CA  ALA A 490      -1.137  -4.250  24.000  1.00 60.25           C  
ATOM   3622  C   ALA A 490      -1.134  -3.655  25.423  1.00 60.25           C  
ATOM   3623  CB  ALA A 490      -2.334  -3.759  23.183  1.00 60.25           C  
ATOM   3624  O   ALA A 490      -0.632  -2.551  25.622  1.00 60.25           O  
ATOM   3625  N   ASN A 491      -1.627  -4.404  26.415  1.00 56.94           N  
ATOM   3626  CA  ASN A 491      -1.689  -3.977  27.819  1.00 56.94           C  
ATOM   3627  C   ASN A 491      -0.357  -4.121  28.579  1.00 56.94           C  
ATOM   3628  CB  ASN A 491      -2.807  -4.765  28.526  1.00 56.94           C  
ATOM   3629  O   ASN A 491      -0.228  -3.598  29.680  1.00 56.94           O  
ATOM   3630  CG  ASN A 491      -4.209  -4.346  28.119  1.00 56.94           C  
ATOM   3631  ND2 ASN A 491      -5.209  -5.079  28.548  1.00 56.94           N  
ATOM   3632  OD1 ASN A 491      -4.441  -3.376  27.419  1.00 56.94           O  
ATOM   3633  N   ASN A 492       0.637  -4.811  28.008  1.00 45.94           N  
ATOM   3634  CA  ASN A 492       1.911  -5.101  28.679  1.00 45.94           C  
ATOM   3635  C   ASN A 492       3.036  -4.124  28.283  1.00 45.94           C  
ATOM   3636  CB  ASN A 492       2.284  -6.578  28.438  1.00 45.94           C  
ATOM   3637  O   ASN A 492       4.207  -4.413  28.515  1.00 45.94           O  
ATOM   3638  CG  ASN A 492       1.342  -7.568  29.104  1.00 45.94           C  
ATOM   3639  ND2 ASN A 492       1.491  -8.840  28.819  1.00 45.94           N  
ATOM   3640  OD1 ASN A 492       0.466  -7.247  29.883  1.00 45.94           O  
ATOM   3641  N   ALA A 493       2.697  -3.003  27.638  1.00 44.44           N  
ATOM   3642  CA  ALA A 493       3.640  -2.006  27.136  1.00 44.44           C  
ATOM   3643  C   ALA A 493       3.496  -0.679  27.905  1.00 44.44           C  
ATOM   3644  CB  ALA A 493       3.444  -1.875  25.617  1.00 44.44           C  
ATOM   3645  O   ALA A 493       3.023   0.315  27.351  1.00 44.44           O  
ATOM   3646  N   HIS A 494       3.881  -0.683  29.183  1.00 41.81           N  
ATOM   3647  CA  HIS A 494       4.104   0.528  29.979  1.00 41.81           C  
ATOM   3648  C   HIS A 494       5.583   0.675  30.314  1.00 41.81           C  
ATOM   3649  CB  HIS A 494       3.194   0.551  31.215  1.00 41.81           C  
ATOM   3650  O   HIS A 494       6.211  -0.357  30.646  1.00 41.81           O  
ATOM   3651  CG  HIS A 494       1.775   0.923  30.875  1.00 41.81           C  
ATOM   3652  CD2 HIS A 494       0.633   0.228  31.165  1.00 41.81           C  
ATOM   3653  ND1 HIS A 494       1.398   2.044  30.177  1.00 41.81           N  
ATOM   3654  CE1 HIS A 494       0.063   2.028  30.046  1.00 41.81           C  
ATOM   3655  NE2 HIS A 494      -0.453   0.942  30.640  1.00 41.81           N  
ATOM   3656  OXT HIS A 494       6.051   1.823  30.146  1.00 41.81           O  
TER    3657      HIS A 494                                                      
ENDMDL                                                                          
END                                                                             
