# Supplementary material for: Cryo‐EM structure of antibacterial efflux transporter QacA from Staphylococcus aureus reveals a novel extracellular loop with allosteric role
Source: EMBO J. 2023 Jul 17;42(16):e113418. doi: 10.15252/embj.2023113418 (PMC10425836; doi:10.15252/embj.2023113418)
Supplement: Supplementary file 4 — Source Data for Expanded View [file EMBJ-42-e113418-s008.zip › Expanded view source data/Figure EV2/AF2 models/AF-Q939A4-EbrC.pdb]

HEADER                                            01-JUN-22                     
TITLE     ALPHAFOLD MONOMER V2.0 PREDICTION FOR MULTIDRUG RESISTANCE EFFLUX     
TITLE    2 PROTEIN (Q939A4)                                                     
COMPND    MOL_ID: 1;                                                            
COMPND   2 MOLECULE: MULTIDRUG RESISTANCE EFFLUX PROTEIN;                       
COMPND   3 CHAIN: A                                                             
SOURCE    MOL_ID: 1;                                                            
SOURCE   2 ORGANISM_SCIENTIFIC: STREPTOMYCES LIVIDANS;                          
SOURCE   3 ORGANISM_TAXID: 1916                                                 
REMARK   1                                                                      
REMARK   1 REFERENCE 1                                                          
REMARK   1  AUTH   JOHN JUMPER, RICHARD EVANS, ALEXANDER PRITZEL, TIM GREEN,    
REMARK   1  AUTH 2 MICHAEL FIGURNOV, OLAF RONNEBERGER, KATHRYN TUNYASUVUNAKOOL, 
REMARK   1  AUTH 3 RUSS BATES, AUGUSTIN ZIDEK, ANNA POTAPENKO, ALEX BRIDGLAND,  
REMARK   1  AUTH 4 CLEMENS MEYER, SIMON A A KOHL, ANDREW J BALLARD,             
REMARK   1  AUTH 5 ANDREW COWIE, BERNARDINO ROMERA-PAREDES, STANISLAV NIKOLOV,  
REMARK   1  AUTH 6 RISHUB JAIN, JONAS ADLER, TREVOR BACK, STIG PETERSEN,        
REMARK   1  AUTH 7 DAVID REIMAN, ELLEN CLANCY, MICHAL ZIELINSKI,                
REMARK   1  AUTH 8 MARTIN STEINEGGER, MICHALINA PACHOLSKA, TAMAS BERGHAMMER,    
REMARK   1  AUTH 9 DAVID SILVER, ORIOL VINYALS, ANDREW W SENIOR,                
REMARK   1  AUTH10 KORAY KAVUKCUOGLU, PUSHMEET KOHLI, DEMIS HASSABIS            
REMARK   1  TITL   HIGHLY ACCURATE PROTEIN STRUCTURE PREDICTION WITH ALPHAFOLD  
REMARK   1  REF    NATURE                        V. 596   583 2021              
REMARK   1  REFN                   ISSN 0028-0836                               
REMARK   1  PMID   34265844                                                     
REMARK   1  DOI    10.1038/s41586-021-03819-2                                   
REMARK   1                                                                      
REMARK   1 DISCLAIMERS                                                          
REMARK   1 ALPHAFOLD DATA, COPYRIGHT (2021) DEEPMIND TECHNOLOGIES LIMITED. THE  
REMARK   1 INFORMATION PROVIDED IS THEORETICAL MODELLING ONLY AND CAUTION SHOULD
REMARK   1 BE EXERCISED IN ITS USE. IT IS PROVIDED "AS-IS" WITHOUT ANY WARRANTY 
REMARK   1 OF ANY KIND, WHETHER EXPRESSED OR IMPLIED. NO WARRANTY IS GIVEN THAT 
REMARK   1 USE OF THE INFORMATION SHALL NOT INFRINGE THE RIGHTS OF ANY THIRD    
REMARK   1 PARTY. THE INFORMATION IS NOT INTENDED TO BE A SUBSTITUTE FOR        
REMARK   1 PROFESSIONAL MEDICAL ADVICE, DIAGNOSIS, OR TREATMENT, AND DOES NOT   
REMARK   1 CONSTITUTE MEDICAL OR OTHER PROFESSIONAL ADVICE. IT IS AVAILABLE FOR 
REMARK   1 ACADEMIC AND COMMERCIAL PURPOSES, UNDER CC-BY 4.0 LICENCE.           
DBREF  XXXX A    1   521  UNP    Q939A4   Q939A4_STRLI     1    521             
SEQRES   1 A  521  MET ARG THR VAL ALA ALA MET THR THR ASN PRO PRO ARG          
SEQRES   2 A  521  ALA GLY ARG ARG GLU TRP THR ALA LEU ALA VAL LEU MET          
SEQRES   3 A  521  LEU PRO LEU LEU LEU VAL SER MET ASP VAL SER VAL LEU          
SEQRES   4 A  521  PHE PHE ALA ILE PRO GLU ILE SER ALA ASP LEU GLU PRO          
SEQRES   5 A  521  SER GLY THR GLN GLN LEU TRP ILE PHE ASP ILE TYR GLY          
SEQRES   6 A  521  PHE VAL LEU ALA GLY LEU LEU MET THR MET GLY SER LEU          
SEQRES   7 A  521  GLY ASP ARG ILE GLY ARG ARG ARG LEU LEU LEU VAL GLY          
SEQRES   8 A  521  ALA ALA ALA PHE GLY ALA ALA SER LEU LEU ALA ALA TYR          
SEQRES   9 A  521  ALA HIS THR ALA GLU THR LEU ILE ALA ALA ARG ALA VAL          
SEQRES  10 A  521  LEU GLY ILE GLY GLY ALA THR LEU MET PRO SER THR MET          
SEQRES  11 A  521  ALA LEU VAL ARG THR MET PHE THR ASP PRO ALA GLN ARG          
SEQRES  12 A  521  ALA LYS ALA ILE GLY LEU TRP SER GLY VAL MET THR ALA          
SEQRES  13 A  521  GLY ILE ALA LEU GLY SER VAL MET SER GLY VAL LEU VAL          
SEQRES  14 A  521  GLU HIS PHE TRP TRP GLY SER VAL PHE LEU VAL ASN LEU          
SEQRES  15 A  521  PRO ALA MET ALA LEU LEU LEU ILE LEU GLY PRO MET LEU          
SEQRES  16 A  521  LEU PRO GLU SER LYS ASN PRO SER PRO GLY ARG PHE ASP          
SEQRES  17 A  521  LEU LEU SER VAL PRO LEU SER MET ALA ALA VAL LEU PRO          
SEQRES  18 A  521  VAL VAL TYR GLY LEU LYS GLU LEU PRO SER GLU GLY TRP          
SEQRES  19 A  521  ASN VAL ARG TYR VAL VAL SER ILE THR VAL GLY LEU LEU          
SEQRES  20 A  521  PHE ALA ALA LEU PHE VAL HIS ARG GLN ARG THR ALA ALA          
SEQRES  21 A  521  SER PRO MET ILE SER PRO ALA LEU PHE ARG GLY HIS GLY          
SEQRES  22 A  521  PHE THR PRO ALA VAL VAL LEU ASN LEU VAL SER ALA PHE          
SEQRES  23 A  521  GLY MET MET GLY SER SER TYR PHE THR THR GLN TYR LEU          
SEQRES  24 A  521  GLN SER VAL LEU ASP LYS SER ALA LEU GLU ALA ALA LEU          
SEQRES  25 A  521  TRP ALA LEU LEU PRO SER VAL PHE ILE GLY PHE ALA ALA          
SEQRES  26 A  521  PRO LEU ALA MET ARG LEU VAL GLN LEU GLY VAL GLU ARG          
SEQRES  27 A  521  ALA TYR VAL VAL ALA GLY GLY PHE VAL VAL ALA ALA CYS          
SEQRES  28 A  521  GLY TYR ALA LEU LEU ALA CYS ALA GLY THR ASP SER LEU          
SEQRES  29 A  521  TRP LEU VAL LEU ALA ALA CYS GLY VAL MET ALA GLY GLY          
SEQRES  30 A  521  ILE VAL ALA VAL MET SER GLN LEU THR ASP LEU ALA LEU          
SEQRES  31 A  521  SER SER ALA PRO VAL GLU LYS ALA GLY ALA ALA SER SER          
SEQRES  32 A  521  LEU MET GLU THR GLY THR GLU PHE GLY GLY ALA LEU SER          
SEQRES  33 A  521  MET ALA VAL LEU GLY SER VAL GLY THR ALA VAL TYR HIS          
SEQRES  34 A  521  HIS GLU MET PRO ALA SER ALA PRO ASP ALA ALA ARG GLU          
SEQRES  35 A  521  THR LEU GLY GLY ALA LEU SER VAL ALA ALA ARG LEU PRO          
SEQRES  36 A  521  GLY SER ALA GLY GLU ALA LEU ALA THR ALA ALA ARG GLU          
SEQRES  37 A  521  ALA PHE THR ASP GLY MET ARG GLY ALA SER ILE ALA GLY          
SEQRES  38 A  521  ALA VAL LEU LEU LEU ALA ALA ALA LEU PRO ALA ALA ARG          
SEQRES  39 A  521  ALA LEU ARG GLY ILE ARG VAL ARG GLU ASN ALA ALA THR          
SEQRES  40 A  521  GLU ASN ALA GLY GLN ALA ASP SER LEU SER PRO SER GLY          
SEQRES  41 A  521  VAL                                                          
CRYST1    1.000    1.000    1.000  90.00  90.00  90.00 P 1           1          
ORIGX1      1.000000  0.000000  0.000000        0.00000                         
ORIGX2      0.000000  1.000000  0.000000        0.00000                         
ORIGX3      0.000000  0.000000  1.000000        0.00000                         
SCALE1      1.000000  0.000000  0.000000        0.00000                         
SCALE2      0.000000  1.000000  0.000000        0.00000                         
SCALE3      0.000000  0.000000  1.000000        0.00000                         
MODEL        1                                                                  
ATOM      1  N   MET A   1     -37.247  25.751  45.446  1.00 39.12           N  
ATOM      2  CA  MET A   1     -36.883  24.956  44.254  1.00 39.12           C  
ATOM      3  C   MET A   1     -35.667  25.597  43.601  1.00 39.12           C  
ATOM      4  CB  MET A   1     -38.072  24.889  43.281  1.00 39.12           C  
ATOM      5  O   MET A   1     -35.808  26.635  42.974  1.00 39.12           O  
ATOM      6  CG  MET A   1     -38.953  23.668  43.554  1.00 39.12           C  
ATOM      7  SD  MET A   1     -40.611  23.833  42.852  1.00 39.12           S  
ATOM      8  CE  MET A   1     -40.973  22.109  42.418  1.00 39.12           C  
ATOM      9  N   ARG A   2     -34.465  25.060  43.849  1.00 35.47           N  
ATOM     10  CA  ARG A   2     -33.223  25.494  43.191  1.00 35.47           C  
ATOM     11  C   ARG A   2     -32.986  24.572  42.000  1.00 35.47           C  
ATOM     12  CB  ARG A   2     -32.026  25.456  44.164  1.00 35.47           C  
ATOM     13  O   ARG A   2     -32.788  23.378  42.185  1.00 35.47           O  
ATOM     14  CG  ARG A   2     -31.847  26.757  44.962  1.00 35.47           C  
ATOM     15  CD  ARG A   2     -30.638  26.644  45.904  1.00 35.47           C  
ATOM     16  NE  ARG A   2     -30.269  27.944  46.503  1.00 35.47           N  
ATOM     17  NH1 ARG A   2     -28.674  27.163  47.966  1.00 35.47           N  
ATOM     18  NH2 ARG A   2     -29.057  29.353  47.827  1.00 35.47           N  
ATOM     19  CZ  ARG A   2     -29.340  28.145  47.426  1.00 35.47           C  
ATOM     20  N   THR A   3     -33.054  25.135  40.804  1.00 39.53           N  
ATOM     21  CA  THR A   3     -32.712  24.496  39.535  1.00 39.53           C  
ATOM     22  C   THR A   3     -31.219  24.171  39.553  1.00 39.53           C  
ATOM     23  CB  THR A   3     -33.052  25.443  38.357  1.00 39.53           C  
ATOM     24  O   THR A   3     -30.388  25.078  39.579  1.00 39.53           O  
ATOM     25  CG2 THR A   3     -33.812  24.722  37.248  1.00 39.53           C  
ATOM     26  OG1 THR A   3     -33.883  26.515  38.771  1.00 39.53           O  
ATOM     27  N   VAL A   4     -30.866  22.887  39.598  1.00 40.84           N  
ATOM     28  CA  VAL A   4     -29.483  22.444  39.391  1.00 40.84           C  
ATOM     29  C   VAL A   4     -29.213  22.571  37.897  1.00 40.84           C  
ATOM     30  CB  VAL A   4     -29.252  21.012  39.917  1.00 40.84           C  
ATOM     31  O   VAL A   4     -29.735  21.803  37.094  1.00 40.84           O  
ATOM     32  CG1 VAL A   4     -27.819  20.532  39.651  1.00 40.84           C  
ATOM     33  CG2 VAL A   4     -29.489  20.958  41.434  1.00 40.84           C  
ATOM     34  N   ALA A   5     -28.454  23.596  37.519  1.00 39.78           N  
ATOM     35  CA  ALA A   5     -27.904  23.710  36.180  1.00 39.78           C  
ATOM     36  C   ALA A   5     -26.966  22.518  35.952  1.00 39.78           C  
ATOM     37  CB  ALA A   5     -27.183  25.060  36.058  1.00 39.78           C  
ATOM     38  O   ALA A   5     -25.947  22.391  36.634  1.00 39.78           O  
ATOM     39  N   ALA A   6     -27.318  21.637  35.018  1.00 41.88           N  
ATOM     40  CA  ALA A   6     -26.413  20.613  34.526  1.00 41.88           C  
ATOM     41  C   ALA A   6     -25.194  21.317  33.912  1.00 41.88           C  
ATOM     42  CB  ALA A   6     -27.165  19.729  33.521  1.00 41.88           C  
ATOM     43  O   ALA A   6     -25.278  21.919  32.842  1.00 41.88           O  
ATOM     44  N   MET A   7     -24.063  21.300  34.620  1.00 42.50           N  
ATOM     45  CA  MET A   7     -22.783  21.709  34.057  1.00 42.50           C  
ATOM     46  C   MET A   7     -22.425  20.694  32.973  1.00 42.50           C  
ATOM     47  CB  MET A   7     -21.690  21.777  35.141  1.00 42.50           C  
ATOM     48  O   MET A   7     -21.926  19.612  33.268  1.00 42.50           O  
ATOM     49  CG  MET A   7     -21.814  23.012  36.040  1.00 42.50           C  
ATOM     50  SD  MET A   7     -20.652  23.033  37.440  1.00 42.50           S  
ATOM     51  CE  MET A   7     -19.404  24.216  36.871  1.00 42.50           C  
ATOM     52  N   THR A   8     -22.673  21.040  31.712  1.00 44.34           N  
ATOM     53  CA  THR A   8     -22.039  20.386  30.567  1.00 44.34           C  
ATOM     54  C   THR A   8     -20.541  20.666  30.662  1.00 44.34           C  
ATOM     55  CB  THR A   8     -22.614  20.910  29.240  1.00 44.34           C  
ATOM     56  O   THR A   8     -20.051  21.693  30.185  1.00 44.34           O  
ATOM     57  CG2 THR A   8     -24.052  20.449  29.014  1.00 44.34           C  
ATOM     58  OG1 THR A   8     -22.605  22.321  29.236  1.00 44.34           O  
ATOM     59  N   THR A   9     -19.803  19.809  31.362  1.00 51.25           N  
ATOM     60  CA  THR A   9     -18.348  19.888  31.411  1.00 51.25           C  
ATOM     61  C   THR A   9     -17.830  19.522  30.027  1.00 51.25           C  
ATOM     62  CB  THR A   9     -17.755  18.999  32.518  1.00 51.25           C  
ATOM     63  O   THR A   9     -17.838  18.363  29.618  1.00 51.25           O  
ATOM     64  CG2 THR A   9     -18.027  19.589  33.903  1.00 51.25           C  
ATOM     65  OG1 THR A   9     -18.333  17.717  32.518  1.00 51.25           O  
ATOM     66  N   ASN A  10     -17.418  20.534  29.259  1.00 55.97           N  
ATOM     67  CA  ASN A  10     -16.688  20.290  28.022  1.00 55.97           C  
ATOM     68  C   ASN A  10     -15.493  19.376  28.341  1.00 55.97           C  
ATOM     69  CB  ASN A  10     -16.228  21.617  27.393  1.00 55.97           C  
ATOM     70  O   ASN A  10     -14.798  19.630  29.333  1.00 55.97           O  
ATOM     71  CG  ASN A  10     -17.309  22.275  26.557  1.00 55.97           C  
ATOM     72  ND2 ASN A  10     -17.362  23.586  26.525  1.00 55.97           N  
ATOM     73  OD1 ASN A  10     -18.102  21.632  25.897  1.00 55.97           O  
ATOM     74  N   PRO A  11     -15.250  18.320  27.543  1.00 61.88           N  
ATOM     75  CA  PRO A  11     -14.119  17.434  27.768  1.00 61.88           C  
ATOM     76  C   PRO A  11     -12.817  18.253  27.838  1.00 61.88           C  
ATOM     77  CB  PRO A  11     -14.137  16.420  26.619  1.00 61.88           C  
ATOM     78  O   PRO A  11     -12.666  19.237  27.104  1.00 61.88           O  
ATOM     79  CG  PRO A  11     -14.967  17.106  25.534  1.00 61.88           C  
ATOM     80  CD  PRO A  11     -15.952  17.960  26.324  1.00 61.88           C  
ATOM     81  N   PRO A  12     -11.885  17.899  28.741  1.00 73.69           N  
ATOM     82  CA  PRO A  12     -10.672  18.677  28.960  1.00 73.69           C  
ATOM     83  C   PRO A  12      -9.861  18.779  27.665  1.00 73.69           C  
ATOM     84  CB  PRO A  12      -9.916  17.961  30.086  1.00 73.69           C  
ATOM     85  O   PRO A  12      -9.570  17.774  27.021  1.00 73.69           O  
ATOM     86  CG  PRO A  12     -10.457  16.531  30.044  1.00 73.69           C  
ATOM     87  CD  PRO A  12     -11.900  16.717  29.584  1.00 73.69           C  
ATOM     88  N   ARG A  13      -9.500  20.005  27.273  1.00 76.81           N  
ATOM     89  CA  ARG A  13      -8.722  20.252  26.051  1.00 76.81           C  
ATOM     90  C   ARG A  13      -7.288  19.756  26.231  1.00 76.81           C  
ATOM     91  CB  ARG A  13      -8.758  21.736  25.651  1.00 76.81           C  
ATOM     92  O   ARG A  13      -6.678  19.983  27.273  1.00 76.81           O  
ATOM     93  CG  ARG A  13     -10.188  22.239  25.399  1.00 76.81           C  
ATOM     94  CD  ARG A  13     -10.213  23.695  24.915  1.00 76.81           C  
ATOM     95  NE  ARG A  13     -10.126  23.797  23.445  1.00 76.81           N  
ATOM     96  NH1 ARG A  13     -10.467  26.066  23.289  1.00 76.81           N  
ATOM     97  NH2 ARG A  13     -10.388  24.826  21.433  1.00 76.81           N  
ATOM     98  CZ  ARG A  13     -10.320  24.894  22.732  1.00 76.81           C  
ATOM     99  N   ALA A  14      -6.740  19.153  25.183  1.00 79.19           N  
ATOM    100  CA  ALA A  14      -5.350  18.724  25.117  1.00 79.19           C  
ATOM    101  C   ALA A  14      -4.399  19.931  25.226  1.00 79.19           C  
ATOM    102  CB  ALA A  14      -5.171  17.948  23.808  1.00 79.19           C  
ATOM    103  O   ALA A  14      -4.589  20.950  24.545  1.00 79.19           O  
ATOM    104  N   GLY A  15      -3.385  19.817  26.085  1.00 85.69           N  
ATOM    105  CA  GLY A  15      -2.376  20.834  26.355  1.00 85.69           C  
ATOM    106  C   GLY A  15      -1.092  20.636  25.544  1.00 85.69           C  
ATOM    107  O   GLY A  15      -1.012  19.833  24.617  1.00 85.69           O  
ATOM    108  N   ARG A  16      -0.045  21.401  25.885  1.00 85.88           N  
ATOM    109  CA  ARG A  16       1.246  21.369  25.165  1.00 85.88           C  
ATOM    110  C   ARG A  16       1.892  19.980  25.158  1.00 85.88           C  
ATOM    111  CB  ARG A  16       2.226  22.394  25.761  1.00 85.88           C  
ATOM    112  O   ARG A  16       2.538  19.634  24.177  1.00 85.88           O  
ATOM    113  CG  ARG A  16       1.847  23.843  25.423  1.00 85.88           C  
ATOM    114  CD  ARG A  16       2.908  24.809  25.969  1.00 85.88           C  
ATOM    115  NE  ARG A  16       2.698  26.188  25.486  1.00 85.88           N  
ATOM    116  NH1 ARG A  16       4.679  27.075  26.249  1.00 85.88           N  
ATOM    117  NH2 ARG A  16       3.275  28.359  25.088  1.00 85.88           N  
ATOM    118  CZ  ARG A  16       3.547  27.196  25.611  1.00 85.88           C  
ATOM    119  N   ARG A  17       1.701  19.198  26.224  1.00 85.19           N  
ATOM    120  CA  ARG A  17       2.267  17.851  26.373  1.00 85.19           C  
ATOM    121  C   ARG A  17       1.661  16.862  25.379  1.00 85.19           C  
ATOM    122  CB  ARG A  17       2.051  17.388  27.819  1.00 85.19           C  
ATOM    123  O   ARG A  17       2.374  16.037  24.826  1.00 85.19           O  
ATOM    124  CG  ARG A  17       2.745  16.050  28.107  1.00 85.19           C  
ATOM    125  CD  ARG A  17       2.450  15.618  29.542  1.00 85.19           C  
ATOM    126  NE  ARG A  17       3.088  14.327  29.858  1.00 85.19           N  
ATOM    127  NH1 ARG A  17       2.281  14.145  31.994  1.00 85.19           N  
ATOM    128  NH2 ARG A  17       3.653  12.576  31.200  1.00 85.19           N  
ATOM    129  CZ  ARG A  17       3.004  13.688  31.009  1.00 85.19           C  
ATOM    130  N   GLU A  18       0.361  16.947  25.131  1.00 85.88           N  
ATOM    131  CA  GLU A  18      -0.343  16.062  24.206  1.00 85.88           C  
ATOM    132  C   GLU A  18       0.022  16.374  22.750  1.00 85.88           C  
ATOM    133  CB  GLU A  18      -1.858  16.193  24.409  1.00 85.88           C  
ATOM    134  O   GLU A  18       0.178  15.463  21.940  1.00 85.88           O  
ATOM    135  CG  GLU A  18      -2.385  15.670  25.758  1.00 85.88           C  
ATOM    136  CD  GLU A  18      -2.031  16.541  26.980  1.00 85.88           C  
ATOM    137  OE1 GLU A  18      -2.069  16.014  28.108  1.00 85.88           O  
ATOM    138  OE2 GLU A  18      -1.680  17.735  26.804  1.00 85.88           O  
ATOM    139  N   TRP A  19       0.231  17.653  22.421  1.00 88.44           N  
ATOM    140  CA  TRP A  19       0.702  18.065  21.095  1.00 88.44           C  
ATOM    141  C   TRP A  19       2.169  17.690  20.842  1.00 88.44           C  
ATOM    142  CB  TRP A  19       0.458  19.565  20.898  1.00 88.44           C  
ATOM    143  O   TRP A  19       2.496  17.270  19.732  1.00 88.44           O  
ATOM    144  CG  TRP A  19      -0.979  19.925  20.664  1.00 88.44           C  
ATOM    145  CD1 TRP A  19      -1.830  20.453  21.570  1.00 88.44           C  
ATOM    146  CD2 TRP A  19      -1.766  19.749  19.448  1.00 88.44           C  
ATOM    147  CE2 TRP A  19      -3.107  20.166  19.710  1.00 88.44           C  
ATOM    148  CE3 TRP A  19      -1.484  19.258  18.155  1.00 88.44           C  
ATOM    149  NE1 TRP A  19      -3.090  20.575  21.026  1.00 88.44           N  
ATOM    150  CH2 TRP A  19      -3.813  19.549  17.481  1.00 88.44           C  
ATOM    151  CZ2 TRP A  19      -4.123  20.073  18.748  1.00 88.44           C  
ATOM    152  CZ3 TRP A  19      -2.496  19.160  17.182  1.00 88.44           C  
ATOM    153  N   THR A  20       3.051  17.777  21.845  1.00 87.00           N  
ATOM    154  CA  THR A  20       4.433  17.282  21.703  1.00 87.00           C  
ATOM    155  C   THR A  20       4.479  15.760  21.616  1.00 87.00           C  
ATOM    156  CB  THR A  20       5.359  17.749  22.834  1.00 87.00           C  
ATOM    157  O   THR A  20       5.201  15.217  20.787  1.00 87.00           O  
ATOM    158  CG2 THR A  20       5.614  19.254  22.790  1.00 87.00           C  
ATOM    159  OG1 THR A  20       4.840  17.445  24.104  1.00 87.00           O  
ATOM    160  N   ALA A  21       3.662  15.061  22.404  1.00 86.19           N  
ATOM    161  CA  ALA A  21       3.494  13.617  22.303  1.00 86.19           C  
ATOM    162  C   ALA A  21       2.961  13.195  20.921  1.00 86.19           C  
ATOM    163  CB  ALA A  21       2.560  13.188  23.432  1.00 86.19           C  
ATOM    164  O   ALA A  21       3.466  12.233  20.350  1.00 86.19           O  
ATOM    165  N   LEU A  22       2.007  13.939  20.344  1.00 88.00           N  
ATOM    166  CA  LEU A  22       1.542  13.714  18.973  1.00 88.00           C  
ATOM    167  C   LEU A  22       2.697  13.842  17.976  1.00 88.00           C  
ATOM    168  CB  LEU A  22       0.396  14.686  18.634  1.00 88.00           C  
ATOM    169  O   LEU A  22       2.876  12.942  17.166  1.00 88.00           O  
ATOM    170  CG  LEU A  22      -0.201  14.499  17.223  1.00 88.00           C  
ATOM    171  CD1 LEU A  22      -0.982  13.193  17.101  1.00 88.00           C  
ATOM    172  CD2 LEU A  22      -1.170  15.641  16.914  1.00 88.00           C  
ATOM    173  N   ALA A  23       3.507  14.902  18.061  1.00 87.94           N  
ATOM    174  CA  ALA A  23       4.666  15.080  17.184  1.00 87.94           C  
ATOM    175  C   ALA A  23       5.655  13.904  17.283  1.00 87.94           C  
ATOM    176  CB  ALA A  23       5.339  16.416  17.520  1.00 87.94           C  
ATOM    177  O   ALA A  23       6.125  13.407  16.263  1.00 87.94           O  
ATOM    178  N   VAL A  24       5.903  13.398  18.495  1.00 87.56           N  
ATOM    179  CA  VAL A  24       6.744  12.212  18.713  1.00 87.56           C  
ATOM    180  C   VAL A  24       6.119  10.946  18.117  1.00 87.56           C  
ATOM    181  CB  VAL A  24       7.066  12.053  20.211  1.00 87.56           C  
ATOM    182  O   VAL A  24       6.848  10.130  17.568  1.00 87.56           O  
ATOM    183  CG1 VAL A  24       7.771  10.734  20.544  1.00 87.56           C  
ATOM    184  CG2 VAL A  24       7.990  13.190  20.661  1.00 87.56           C  
ATOM    185  N   LEU A  25       4.790  10.786  18.163  1.00 87.69           N  
ATOM    186  CA  LEU A  25       4.078   9.672  17.516  1.00 87.69           C  
ATOM    187  C   LEU A  25       4.038   9.786  15.986  1.00 87.69           C  
ATOM    188  CB  LEU A  25       2.633   9.587  18.043  1.00 87.69           C  
ATOM    189  O   LEU A  25       3.924   8.763  15.313  1.00 87.69           O  
ATOM    190  CG  LEU A  25       2.489   9.152  19.507  1.00 87.69           C  
ATOM    191  CD1 LEU A  25       1.025   9.306  19.931  1.00 87.69           C  
ATOM    192  CD2 LEU A  25       2.898   7.697  19.737  1.00 87.69           C  
ATOM    193  N   MET A  26       4.125  10.997  15.430  1.00 89.00           N  
ATOM    194  CA  MET A  26       4.161  11.198  13.979  1.00 89.00           C  
ATOM    195  C   MET A  26       5.472  10.701  13.365  1.00 89.00           C  
ATOM    196  CB  MET A  26       3.961  12.674  13.605  1.00 89.00           C  
ATOM    197  O   MET A  26       5.454  10.229  12.239  1.00 89.00           O  
ATOM    198  CG  MET A  26       2.582  13.281  13.895  1.00 89.00           C  
ATOM    199  SD  MET A  26       1.112  12.413  13.280  1.00 89.00           S  
ATOM    200  CE  MET A  26       0.729  11.330  14.675  1.00 89.00           C  
ATOM    201  N   LEU A  27       6.596  10.763  14.085  1.00 87.25           N  
ATOM    202  CA  LEU A  27       7.898  10.310  13.579  1.00 87.25           C  
ATOM    203  C   LEU A  27       7.935   8.821  13.191  1.00 87.25           C  
ATOM    204  CB  LEU A  27       9.000  10.635  14.597  1.00 87.25           C  
ATOM    205  O   LEU A  27       8.253   8.530  12.042  1.00 87.25           O  
ATOM    206  CG  LEU A  27       9.258  12.134  14.787  1.00 87.25           C  
ATOM    207  CD1 LEU A  27      10.245  12.302  15.932  1.00 87.25           C  
ATOM    208  CD2 LEU A  27       9.855  12.790  13.541  1.00 87.25           C  
ATOM    209  N   PRO A  28       7.595   7.859  14.070  1.00 84.75           N  
ATOM    210  CA  PRO A  28       7.568   6.452  13.682  1.00 84.75           C  
ATOM    211  C   PRO A  28       6.499   6.167  12.629  1.00 84.75           C  
ATOM    212  CB  PRO A  28       7.279   5.682  14.968  1.00 84.75           C  
ATOM    213  O   PRO A  28       6.711   5.316  11.777  1.00 84.75           O  
ATOM    214  CG  PRO A  28       6.470   6.687  15.789  1.00 84.75           C  
ATOM    215  CD  PRO A  28       7.173   7.994  15.452  1.00 84.75           C  
ATOM    216  N   LEU A  29       5.368   6.879  12.660  1.00 85.69           N  
ATOM    217  CA  LEU A  29       4.322   6.744  11.649  1.00 85.69           C  
ATOM    218  C   LEU A  29       4.826   7.165  10.264  1.00 85.69           C  
ATOM    219  CB  LEU A  29       3.129   7.603  12.081  1.00 85.69           C  
ATOM    220  O   LEU A  29       4.586   6.466   9.283  1.00 85.69           O  
ATOM    221  CG  LEU A  29       1.914   7.473  11.149  1.00 85.69           C  
ATOM    222  CD1 LEU A  29       1.257   6.100  11.301  1.00 85.69           C  
ATOM    223  CD2 LEU A  29       0.931   8.575  11.525  1.00 85.69           C  
ATOM    224  N   LEU A  30       5.543   8.289  10.204  1.00 86.69           N  
ATOM    225  CA  LEU A  30       6.182   8.787   8.996  1.00 86.69           C  
ATOM    226  C   LEU A  30       7.158   7.743   8.453  1.00 86.69           C  
ATOM    227  CB  LEU A  30       6.898  10.114   9.316  1.00 86.69           C  
ATOM    228  O   LEU A  30       7.058   7.388   7.287  1.00 86.69           O  
ATOM    229  CG  LEU A  30       7.502  10.799   8.082  1.00 86.69           C  
ATOM    230  CD1 LEU A  30       6.422  11.453   7.222  1.00 86.69           C  
ATOM    231  CD2 LEU A  30       8.480  11.890   8.518  1.00 86.69           C  
ATOM    232  N   LEU A  31       8.038   7.209   9.303  1.00 84.38           N  
ATOM    233  CA  LEU A  31       9.042   6.223   8.899  1.00 84.38           C  
ATOM    234  C   LEU A  31       8.432   4.909   8.406  1.00 84.38           C  
ATOM    235  CB  LEU A  31       9.973   5.922  10.072  1.00 84.38           C  
ATOM    236  O   LEU A  31       8.815   4.422   7.352  1.00 84.38           O  
ATOM    237  CG  LEU A  31      10.896   7.068  10.506  1.00 84.38           C  
ATOM    238  CD1 LEU A  31      11.677   6.537  11.706  1.00 84.38           C  
ATOM    239  CD2 LEU A  31      11.845   7.560   9.415  1.00 84.38           C  
ATOM    240  N   VAL A  32       7.453   4.354   9.125  1.00 83.38           N  
ATOM    241  CA  VAL A  32       6.739   3.129   8.713  1.00 83.38           C  
ATOM    242  C   VAL A  32       6.090   3.314   7.340  1.00 83.38           C  
ATOM    243  CB  VAL A  32       5.684   2.770   9.779  1.00 83.38           C  
ATOM    244  O   VAL A  32       6.085   2.389   6.529  1.00 83.38           O  
ATOM    245  CG1 VAL A  32       4.643   1.715   9.379  1.00 83.38           C  
ATOM    246  CG2 VAL A  32       6.367   2.224  11.038  1.00 83.38           C  
ATOM    247  N   SER A  33       5.559   4.507   7.072  1.00 79.44           N  
ATOM    248  CA  SER A  33       4.981   4.847   5.775  1.00 79.44           C  
ATOM    249  C   SER A  33       6.047   5.057   4.688  1.00 79.44           C  
ATOM    250  CB  SER A  33       4.111   6.086   5.948  1.00 79.44           C  
ATOM    251  O   SER A  33       5.887   4.585   3.563  1.00 79.44           O  
ATOM    252  OG  SER A  33       3.382   6.247   4.766  1.00 79.44           O  
ATOM    253  N   MET A  34       7.170   5.699   5.028  1.00 82.69           N  
ATOM    254  CA  MET A  34       8.321   5.865   4.134  1.00 82.69           C  
ATOM    255  C   MET A  34       8.909   4.519   3.705  1.00 82.69           C  
ATOM    256  CB  MET A  34       9.423   6.701   4.807  1.00 82.69           C  
ATOM    257  O   MET A  34       9.227   4.358   2.533  1.00 82.69           O  
ATOM    258  CG  MET A  34       9.095   8.194   4.903  1.00 82.69           C  
ATOM    259  SD  MET A  34      10.299   9.200   5.810  1.00 82.69           S  
ATOM    260  CE  MET A  34      11.689   9.129   4.648  1.00 82.69           C  
ATOM    261  N   ASP A  35       9.008   3.543   4.611  1.00 82.25           N  
ATOM    262  CA  ASP A  35       9.614   2.224   4.359  1.00 82.25           C  
ATOM    263  C   ASP A  35       8.890   1.424   3.253  1.00 82.25           C  
ATOM    264  CB  ASP A  35       9.652   1.426   5.679  1.00 82.25           C  
ATOM    265  O   ASP A  35       9.462   0.509   2.655  1.00 82.25           O  
ATOM    266  CG  ASP A  35      10.951   0.628   5.851  1.00 82.25           C  
ATOM    267  OD1 ASP A  35      11.968   1.263   6.214  1.00 82.25           O  
ATOM    268  OD2 ASP A  35      10.919  -0.613   5.664  1.00 82.25           O  
ATOM    269  N   VAL A  36       7.633   1.772   2.940  1.00 70.50           N  
ATOM    270  CA  VAL A  36       6.888   1.201   1.804  1.00 70.50           C  
ATOM    271  C   VAL A  36       7.487   1.651   0.471  1.00 70.50           C  
ATOM    272  CB  VAL A  36       5.395   1.594   1.851  1.00 70.50           C  
ATOM    273  O   VAL A  36       7.615   0.845  -0.447  1.00 70.50           O  
ATOM    274  CG1 VAL A  36       4.603   1.002   0.675  1.00 70.50           C  
ATOM    275  CG2 VAL A  36       4.708   1.105   3.129  1.00 70.50           C  
ATOM    276  N   SER A  37       7.849   2.929   0.350  1.00 67.38           N  
ATOM    277  CA  SER A  37       8.270   3.548  -0.914  1.00 67.38           C  
ATOM    278  C   SER A  37       9.780   3.728  -1.049  1.00 67.38           C  
ATOM    279  CB  SER A  37       7.561   4.889  -1.074  1.00 67.38           C  
ATOM    280  O   SER A  37      10.290   3.949  -2.148  1.00 67.38           O  
ATOM    281  OG  SER A  37       7.921   5.768  -0.030  1.00 67.38           O  
ATOM    282  N   VAL A  38      10.505   3.604   0.059  1.00 72.00           N  
ATOM    283  CA  VAL A  38      11.944   3.851   0.154  1.00 72.00           C  
ATOM    284  C   VAL A  38      12.774   2.918  -0.728  1.00 72.00           C  
ATOM    285  CB  VAL A  38      12.353   3.782   1.643  1.00 72.00           C  
ATOM    286  O   VAL A  38      13.860   3.285  -1.160  1.00 72.00           O  
ATOM    287  CG1 VAL A  38      13.279   2.619   2.027  1.00 72.00           C  
ATOM    288  CG2 VAL A  38      12.778   5.174   2.126  1.00 72.00           C  
ATOM    289  N   LEU A  39      12.285   1.718  -1.037  1.00 72.88           N  
ATOM    290  CA  LEU A  39      13.058   0.760  -1.827  1.00 72.88           C  
ATOM    291  C   LEU A  39      13.013   1.021  -3.332  1.00 72.88           C  
ATOM    292  CB  LEU A  39      12.622  -0.669  -1.480  1.00 72.88           C  
ATOM    293  O   LEU A  39      13.888   0.531  -4.036  1.00 72.88           O  
ATOM    294  CG  LEU A  39      13.242  -1.135  -0.155  1.00 72.88           C  
ATOM    295  CD1 LEU A  39      12.541  -2.409   0.292  1.00 72.88           C  
ATOM    296  CD2 LEU A  39      14.747  -1.406  -0.270  1.00 72.88           C  
ATOM    297  N   PHE A  40      12.053   1.806  -3.837  1.00 63.47           N  
ATOM    298  CA  PHE A  40      11.866   1.963  -5.285  1.00 63.47           C  
ATOM    299  C   PHE A  40      13.113   2.494  -6.007  1.00 63.47           C  
ATOM    300  CB  PHE A  40      10.638   2.844  -5.573  1.00 63.47           C  
ATOM    301  O   PHE A  40      13.391   2.045  -7.115  1.00 63.47           O  
ATOM    302  CG  PHE A  40       9.297   2.200  -5.256  1.00 63.47           C  
ATOM    303  CD1 PHE A  40       8.968   0.944  -5.805  1.00 63.47           C  
ATOM    304  CD2 PHE A  40       8.357   2.863  -4.446  1.00 63.47           C  
ATOM    305  CE1 PHE A  40       7.736   0.337  -5.505  1.00 63.47           C  
ATOM    306  CE2 PHE A  40       7.119   2.261  -4.153  1.00 63.47           C  
ATOM    307  CZ  PHE A  40       6.814   0.991  -4.671  1.00 63.47           C  
ATOM    308  N   PHE A  41      13.890   3.376  -5.369  1.00 65.19           N  
ATOM    309  CA  PHE A  41      15.110   3.953  -5.953  1.00 65.19           C  
ATOM    310  C   PHE A  41      16.399   3.236  -5.547  1.00 65.19           C  
ATOM    311  CB  PHE A  41      15.184   5.446  -5.621  1.00 65.19           C  
ATOM    312  O   PHE A  41      17.416   3.405  -6.206  1.00 65.19           O  
ATOM    313  CG  PHE A  41      14.010   6.209  -6.177  1.00 65.19           C  
ATOM    314  CD1 PHE A  41      14.021   6.586  -7.530  1.00 65.19           C  
ATOM    315  CD2 PHE A  41      12.876   6.453  -5.383  1.00 65.19           C  
ATOM    316  CE1 PHE A  41      12.898   7.208  -8.091  1.00 65.19           C  
ATOM    317  CE2 PHE A  41      11.749   7.065  -5.951  1.00 65.19           C  
ATOM    318  CZ  PHE A  41      11.764   7.452  -7.299  1.00 65.19           C  
ATOM    319  N   ALA A  42      16.355   2.398  -4.509  1.00 67.12           N  
ATOM    320  CA  ALA A  42      17.510   1.628  -4.050  1.00 67.12           C  
ATOM    321  C   ALA A  42      17.709   0.322  -4.843  1.00 67.12           C  
ATOM    322  CB  ALA A  42      17.332   1.377  -2.550  1.00 67.12           C  
ATOM    323  O   ALA A  42      18.773  -0.285  -4.769  1.00 67.12           O  
ATOM    324  N   ILE A  43      16.703  -0.118  -5.612  1.00 66.75           N  
ATOM    325  CA  ILE A  43      16.734  -1.383  -6.367  1.00 66.75           C  
ATOM    326  C   ILE A  43      17.962  -1.554  -7.260  1.00 66.75           C  
ATOM    327  CB  ILE A  43      15.447  -1.564  -7.201  1.00 66.75           C  
ATOM    328  O   ILE A  43      18.522  -2.649  -7.225  1.00 66.75           O  
ATOM    329  CG1 ILE A  43      14.291  -2.047  -6.325  1.00 66.75           C  
ATOM    330  CG2 ILE A  43      15.586  -2.512  -8.408  1.00 66.75           C  
ATOM    331  CD1 ILE A  43      14.360  -3.503  -5.852  1.00 66.75           C  
ATOM    332  N   PRO A  44      18.381  -0.565  -8.072  1.00 62.00           N  
ATOM    333  CA  PRO A  44      19.510  -0.767  -8.974  1.00 62.00           C  
ATOM    334  C   PRO A  44      20.797  -1.109  -8.216  1.00 62.00           C  
ATOM    335  CB  PRO A  44      19.630   0.529  -9.782  1.00 62.00           C  
ATOM    336  O   PRO A  44      21.495  -2.043  -8.602  1.00 62.00           O  
ATOM    337  CG  PRO A  44      18.216   1.106  -9.738  1.00 62.00           C  
ATOM    338  CD  PRO A  44      17.758   0.725  -8.336  1.00 62.00           C  
ATOM    339  N   GLU A  45      21.063  -0.420  -7.103  1.00 65.81           N  
ATOM    340  CA  GLU A  45      22.215  -0.703  -6.239  1.00 65.81           C  
ATOM    341  C   GLU A  45      22.066  -2.026  -5.489  1.00 65.81           C  
ATOM    342  CB  GLU A  45      22.417   0.417  -5.216  1.00 65.81           C  
ATOM    343  O   GLU A  45      22.986  -2.834  -5.487  1.00 65.81           O  
ATOM    344  CG  GLU A  45      22.863   1.728  -5.865  1.00 65.81           C  
ATOM    345  CD  GLU A  45      23.401   2.742  -4.846  1.00 65.81           C  
ATOM    346  OE1 GLU A  45      23.781   3.828  -5.327  1.00 65.81           O  
ATOM    347  OE2 GLU A  45      23.425   2.441  -3.622  1.00 65.81           O  
ATOM    348  N   ILE A  46      20.885  -2.302  -4.924  1.00 70.88           N  
ATOM    349  CA  ILE A  46      20.582  -3.587  -4.272  1.00 70.88           C  
ATOM    350  C   ILE A  46      20.791  -4.749  -5.250  1.00 70.88           C  
ATOM    351  CB  ILE A  46      19.135  -3.562  -3.724  1.00 70.88           C  
ATOM    352  O   ILE A  46      21.281  -5.806  -4.862  1.00 70.88           O  
ATOM    353  CG1 ILE A  46      19.057  -2.613  -2.507  1.00 70.88           C  
ATOM    354  CG2 ILE A  46      18.621  -4.954  -3.311  1.00 70.88           C  
ATOM    355  CD1 ILE A  46      17.628  -2.322  -2.033  1.00 70.88           C  
ATOM    356  N   SER A  47      20.429  -4.559  -6.520  1.00 63.44           N  
ATOM    357  CA  SER A  47      20.586  -5.581  -7.554  1.00 63.44           C  
ATOM    358  C   SER A  47      22.047  -5.784  -7.944  1.00 63.44           C  
ATOM    359  CB  SER A  47      19.756  -5.264  -8.799  1.00 63.44           C  
ATOM    360  O   SER A  47      22.437  -6.910  -8.231  1.00 63.44           O  
ATOM    361  OG  SER A  47      18.399  -5.073  -8.450  1.00 63.44           O  
ATOM    362  N   ALA A  48      22.849  -4.717  -7.926  1.00 69.12           N  
ATOM    363  CA  ALA A  48      24.285  -4.788  -8.173  1.00 69.12           C  
ATOM    364  C   ALA A  48      25.052  -5.450  -7.013  1.00 69.12           C  
ATOM    365  CB  ALA A  48      24.792  -3.368  -8.450  1.00 69.12           C  
ATOM    366  O   ALA A  48      25.998  -6.187  -7.265  1.00 69.12           O  
ATOM    367  N   ASP A  49      24.635  -5.211  -5.767  1.00 73.75           N  
ATOM    368  CA  ASP A  49      25.323  -5.720  -4.573  1.00 73.75           C  
ATOM    369  C   ASP A  49      24.885  -7.134  -4.166  1.00 73.75           C  
ATOM    370  CB  ASP A  49      25.074  -4.765  -3.392  1.00 73.75           C  
ATOM    371  O   ASP A  49      25.702  -7.923  -3.693  1.00 73.75           O  
ATOM    372  CG  ASP A  49      26.032  -3.572  -3.296  1.00 73.75           C  
ATOM    373  OD1 ASP A  49      26.915  -3.409  -4.167  1.00 73.75           O  
ATOM    374  OD2 ASP A  49      25.897  -2.852  -2.276  1.00 73.75           O  
ATOM    375  N   LEU A  50      23.589  -7.451  -4.281  1.00 75.31           N  
ATOM    376  CA  LEU A  50      23.012  -8.700  -3.763  1.00 75.31           C  
ATOM    377  C   LEU A  50      22.638  -9.709  -4.851  1.00 75.31           C  
ATOM    378  CB  LEU A  50      21.789  -8.393  -2.873  1.00 75.31           C  
ATOM    379  O   LEU A  50      22.297 -10.837  -4.498  1.00 75.31           O  
ATOM    380  CG  LEU A  50      22.071  -7.505  -1.650  1.00 75.31           C  
ATOM    381  CD1 LEU A  50      20.785  -7.298  -0.845  1.00 75.31           C  
ATOM    382  CD2 LEU A  50      23.074  -8.157  -0.701  1.00 75.31           C  
ATOM    383  N   GLU A  51      22.646  -9.296  -6.123  1.00 71.25           N  
ATOM    384  CA  GLU A  51      22.248 -10.103  -7.289  1.00 71.25           C  
ATOM    385  C   GLU A  51      20.986 -10.967  -7.032  1.00 71.25           C  
ATOM    386  CB  GLU A  51      23.451 -10.913  -7.806  1.00 71.25           C  
ATOM    387  O   GLU A  51      21.005 -12.188  -7.222  1.00 71.25           O  
ATOM    388  CG  GLU A  51      24.631 -10.030  -8.258  1.00 71.25           C  
ATOM    389  CD  GLU A  51      25.813 -10.842  -8.825  1.00 71.25           C  
ATOM    390  OE1 GLU A  51      26.700 -10.221  -9.456  1.00 71.25           O  
ATOM    391  OE2 GLU A  51      25.837 -12.085  -8.657  1.00 71.25           O  
ATOM    392  N   PRO A  52      19.874 -10.377  -6.542  1.00 70.88           N  
ATOM    393  CA  PRO A  52      18.677 -11.131  -6.212  1.00 70.88           C  
ATOM    394  C   PRO A  52      18.040 -11.712  -7.479  1.00 70.88           C  
ATOM    395  CB  PRO A  52      17.748 -10.137  -5.507  1.00 70.88           C  
ATOM    396  O   PRO A  52      17.957 -11.060  -8.517  1.00 70.88           O  
ATOM    397  CG  PRO A  52      18.120  -8.798  -6.142  1.00 70.88           C  
ATOM    398  CD  PRO A  52      19.611  -8.951  -6.443  1.00 70.88           C  
ATOM    399  N   SER A  53      17.496 -12.922  -7.369  1.00 68.19           N  
ATOM    400  CA  SER A  53      16.556 -13.437  -8.376  1.00 68.19           C  
ATOM    401  C   SER A  53      15.311 -12.540  -8.477  1.00 68.19           C  
ATOM    402  CB  SER A  53      16.151 -14.879  -8.056  1.00 68.19           C  
ATOM    403  O   SER A  53      14.934 -11.888  -7.498  1.00 68.19           O  
ATOM    404  OG  SER A  53      15.568 -14.957  -6.770  1.00 68.19           O  
ATOM    405  N   GLY A  54      14.614 -12.551  -9.620  1.00 57.56           N  
ATOM    406  CA  GLY A  54      13.380 -11.770  -9.806  1.00 57.56           C  
ATOM    407  C   GLY A  54      12.335 -12.031  -8.710  1.00 57.56           C  
ATOM    408  O   GLY A  54      11.756 -11.096  -8.153  1.00 57.56           O  
ATOM    409  N   THR A  55      12.185 -13.291  -8.292  1.00 59.88           N  
ATOM    410  CA  THR A  55      11.333 -13.691  -7.164  1.00 59.88           C  
ATOM    411  C   THR A  55      11.786 -13.054  -5.846  1.00 59.88           C  
ATOM    412  CB  THR A  55      11.355 -15.219  -7.011  1.00 59.88           C  
ATOM    413  O   THR A  55      10.968 -12.521  -5.095  1.00 59.88           O  
ATOM    414  CG2 THR A  55      10.325 -15.754  -6.019  1.00 59.88           C  
ATOM    415  OG1 THR A  55      11.207 -15.862  -8.250  1.00 59.88           O  
ATOM    416  N   GLN A  56      13.088 -13.072  -5.539  1.00 67.25           N  
ATOM    417  CA  GLN A  56      13.621 -12.443  -4.323  1.00 67.25           C  
ATOM    418  C   GLN A  56      13.404 -10.928  -4.329  1.00 67.25           C  
ATOM    419  CB  GLN A  56      15.115 -12.751  -4.171  1.00 67.25           C  
ATOM    420  O   GLN A  56      13.064 -10.361  -3.294  1.00 67.25           O  
ATOM    421  CG  GLN A  56      15.377 -14.173  -3.649  1.00 67.25           C  
ATOM    422  CD  GLN A  56      16.843 -14.568  -3.790  1.00 67.25           C  
ATOM    423  NE2 GLN A  56      17.380 -15.398  -2.923  1.00 67.25           N  
ATOM    424  OE1 GLN A  56      17.521 -14.169  -4.721  1.00 67.25           O  
ATOM    425  N   GLN A  57      13.542 -10.278  -5.483  1.00 63.59           N  
ATOM    426  CA  GLN A  57      13.319  -8.843  -5.628  1.00 63.59           C  
ATOM    427  C   GLN A  57      11.863  -8.451  -5.340  1.00 63.59           C  
ATOM    428  CB  GLN A  57      13.772  -8.445  -7.032  1.00 63.59           C  
ATOM    429  O   GLN A  57      11.621  -7.499  -4.596  1.00 63.59           O  
ATOM    430  CG  GLN A  57      13.843  -6.926  -7.212  1.00 63.59           C  
ATOM    431  CD  GLN A  57      14.410  -6.552  -8.577  1.00 63.59           C  
ATOM    432  NE2 GLN A  57      14.200  -5.346  -9.047  1.00 63.59           N  
ATOM    433  OE1 GLN A  57      15.044  -7.326  -9.262  1.00 63.59           O  
ATOM    434  N   LEU A  58      10.892  -9.222  -5.841  1.00 64.19           N  
ATOM    435  CA  LEU A  58       9.477  -9.052  -5.485  1.00 64.19           C  
ATOM    436  C   LEU A  58       9.266  -9.237  -3.975  1.00 64.19           C  
ATOM    437  CB  LEU A  58       8.623 -10.046  -6.294  1.00 64.19           C  
ATOM    438  O   LEU A  58       8.677  -8.387  -3.306  1.00 64.19           O  
ATOM    439  CG  LEU A  58       8.550  -9.746  -7.803  1.00 64.19           C  
ATOM    440  CD1 LEU A  58       7.895 -10.919  -8.530  1.00 64.19           C  
ATOM    441  CD2 LEU A  58       7.729  -8.485  -8.089  1.00 64.19           C  
ATOM    442  N   TRP A  59       9.837 -10.293  -3.393  1.00 74.88           N  
ATOM    443  CA  TRP A  59       9.736 -10.535  -1.953  1.00 74.88           C  
ATOM    444  C   TRP A  59      10.327  -9.411  -1.095  1.00 74.88           C  
ATOM    445  CB  TRP A  59      10.367 -11.882  -1.601  1.00 74.88           C  
ATOM    446  O   TRP A  59       9.739  -9.084  -0.063  1.00 74.88           O  
ATOM    447  CG  TRP A  59       9.440 -13.043  -1.759  1.00 74.88           C  
ATOM    448  CD1 TRP A  59       9.532 -14.022  -2.682  1.00 74.88           C  
ATOM    449  CD2 TRP A  59       8.262 -13.360  -0.965  1.00 74.88           C  
ATOM    450  CE2 TRP A  59       7.720 -14.594  -1.424  1.00 74.88           C  
ATOM    451  CE3 TRP A  59       7.603 -12.728   0.109  1.00 74.88           C  
ATOM    452  NE1 TRP A  59       8.510 -14.933  -2.502  1.00 74.88           N  
ATOM    453  CH2 TRP A  59       5.989 -14.546   0.274  1.00 74.88           C  
ATOM    454  CZ2 TRP A  59       6.618 -15.198  -0.800  1.00 74.88           C  
ATOM    455  CZ3 TRP A  59       6.478 -13.307   0.724  1.00 74.88           C  
ATOM    456  N   ILE A  60      11.432  -8.785  -1.511  1.00 76.19           N  
ATOM    457  CA  ILE A  60      12.034  -7.635  -0.814  1.00 76.19           C  
ATOM    458  C   ILE A  60      11.032  -6.472  -0.704  1.00 76.19           C  
ATOM    459  CB  ILE A  60      13.350  -7.217  -1.523  1.00 76.19           C  
ATOM    460  O   ILE A  60      10.907  -5.853   0.362  1.00 76.19           O  
ATOM    461  CG1 ILE A  60      14.468  -8.241  -1.235  1.00 76.19           C  
ATOM    462  CG2 ILE A  60      13.815  -5.817  -1.084  1.00 76.19           C  
ATOM    463  CD1 ILE A  60      15.666  -8.168  -2.192  1.00 76.19           C  
ATOM    464  N   PHE A  61      10.272  -6.200  -1.767  1.00 71.56           N  
ATOM    465  CA  PHE A  61       9.229  -5.175  -1.748  1.00 71.56           C  
ATOM    466  C   PHE A  61       8.055  -5.564  -0.861  1.00 71.56           C  
ATOM    467  CB  PHE A  61       8.738  -4.909  -3.173  1.00 71.56           C  
ATOM    468  O   PHE A  61       7.612  -4.783  -0.018  1.00 71.56           O  
ATOM    469  CG  PHE A  61       9.632  -3.950  -3.908  1.00 71.56           C  
ATOM    470  CD1 PHE A  61       9.665  -2.607  -3.493  1.00 71.56           C  
ATOM    471  CD2 PHE A  61      10.399  -4.377  -5.004  1.00 71.56           C  
ATOM    472  CE1 PHE A  61      10.457  -1.680  -4.180  1.00 71.56           C  
ATOM    473  CE2 PHE A  61      11.162  -3.438  -5.715  1.00 71.56           C  
ATOM    474  CZ  PHE A  61      11.187  -2.092  -5.300  1.00 71.56           C  
ATOM    475  N   ASP A  62       7.578  -6.786  -1.030  1.00 72.31           N  
ATOM    476  CA  ASP A  62       6.227  -7.135  -0.631  1.00 72.31           C  
ATOM    477  C   ASP A  62       6.113  -7.709   0.777  1.00 72.31           C  
ATOM    478  CB  ASP A  62       5.736  -8.143  -1.647  1.00 72.31           C  
ATOM    479  O   ASP A  62       5.093  -7.522   1.447  1.00 72.31           O  
ATOM    480  CG  ASP A  62       5.622  -7.534  -3.032  1.00 72.31           C  
ATOM    481  OD1 ASP A  62       4.930  -6.499  -3.144  1.00 72.31           O  
ATOM    482  OD2 ASP A  62       5.876  -8.263  -4.013  1.00 72.31           O  
ATOM    483  N   ILE A  63       7.160  -8.390   1.258  1.00 80.19           N  
ATOM    484  CA  ILE A  63       7.105  -9.106   2.537  1.00 80.19           C  
ATOM    485  C   ILE A  63       6.795  -8.171   3.704  1.00 80.19           C  
ATOM    486  CB  ILE A  63       8.405  -9.899   2.781  1.00 80.19           C  
ATOM    487  O   ILE A  63       6.046  -8.537   4.608  1.00 80.19           O  
ATOM    488  CG1 ILE A  63       8.144 -10.964   3.866  1.00 80.19           C  
ATOM    489  CG2 ILE A  63       9.609  -9.007   3.128  1.00 80.19           C  
ATOM    490  CD1 ILE A  63       9.191 -12.079   3.878  1.00 80.19           C  
ATOM    491  N   TYR A  64       7.317  -6.945   3.653  1.00 83.12           N  
ATOM    492  CA  TYR A  64       7.048  -5.914   4.644  1.00 83.12           C  
ATOM    493  C   TYR A  64       5.552  -5.607   4.733  1.00 83.12           C  
ATOM    494  CB  TYR A  64       7.833  -4.661   4.270  1.00 83.12           C  
ATOM    495  O   TYR A  64       4.968  -5.751   5.805  1.00 83.12           O  
ATOM    496  CG  TYR A  64       7.460  -3.453   5.097  1.00 83.12           C  
ATOM    497  CD1 TYR A  64       6.605  -2.461   4.576  1.00 83.12           C  
ATOM    498  CD2 TYR A  64       7.946  -3.350   6.409  1.00 83.12           C  
ATOM    499  CE1 TYR A  64       6.257  -1.356   5.374  1.00 83.12           C  
ATOM    500  CE2 TYR A  64       7.580  -2.257   7.213  1.00 83.12           C  
ATOM    501  OH  TYR A  64       6.457  -0.167   7.446  1.00 83.12           O  
ATOM    502  CZ  TYR A  64       6.750  -1.250   6.687  1.00 83.12           C  
ATOM    503  N   GLY A  65       4.923  -5.257   3.605  1.00 75.38           N  
ATOM    504  CA  GLY A  65       3.499  -4.926   3.547  1.00 75.38           C  
ATOM    505  C   GLY A  65       2.614  -6.108   3.940  1.00 75.38           C  
ATOM    506  O   GLY A  65       1.635  -5.938   4.662  1.00 75.38           O  
ATOM    507  N   PHE A  66       2.981  -7.333   3.556  1.00 73.56           N  
ATOM    508  CA  PHE A  66       2.199  -8.520   3.915  1.00 73.56           C  
ATOM    509  C   PHE A  66       2.263  -8.853   5.398  1.00 73.56           C  
ATOM    510  CB  PHE A  66       2.675  -9.734   3.120  1.00 73.56           C  
ATOM    511  O   PHE A  66       1.236  -9.161   6.008  1.00 73.56           O  
ATOM    512  CG  PHE A  66       2.556  -9.638   1.618  1.00 73.56           C  
ATOM    513  CD1 PHE A  66       1.693  -8.707   1.005  1.00 73.56           C  
ATOM    514  CD2 PHE A  66       3.340 -10.497   0.827  1.00 73.56           C  
ATOM    515  CE1 PHE A  66       1.669  -8.599  -0.390  1.00 73.56           C  
ATOM    516  CE2 PHE A  66       3.269 -10.425  -0.571  1.00 73.56           C  
ATOM    517  CZ  PHE A  66       2.451  -9.457  -1.171  1.00 73.56           C  
ATOM    518  N   VAL A  67       3.457  -8.798   5.989  1.00 79.31           N  
ATOM    519  CA  VAL A  67       3.620  -9.032   7.424  1.00 79.31           C  
ATOM    520  C   VAL A  67       2.942  -7.911   8.212  1.00 79.31           C  
ATOM    521  CB  VAL A  67       5.104  -9.191   7.787  1.00 79.31           C  
ATOM    522  O   VAL A  67       2.226  -8.204   9.172  1.00 79.31           O  
ATOM    523  CG1 VAL A  67       5.273  -9.345   9.298  1.00 79.31           C  
ATOM    524  CG2 VAL A  67       5.698 -10.460   7.157  1.00 79.31           C  
ATOM    525  N   LEU A  68       3.084  -6.659   7.762  1.00 80.00           N  
ATOM    526  CA  LEU A  68       2.387  -5.497   8.309  1.00 80.00           C  
ATOM    527  C   LEU A  68       0.866  -5.729   8.332  1.00 80.00           C  
ATOM    528  CB  LEU A  68       2.770  -4.250   7.482  1.00 80.00           C  
ATOM    529  O   LEU A  68       0.253  -5.720   9.401  1.00 80.00           O  
ATOM    530  CG  LEU A  68       2.214  -2.925   8.028  1.00 80.00           C  
ATOM    531  CD1 LEU A  68       3.109  -2.424   9.152  1.00 80.00           C  
ATOM    532  CD2 LEU A  68       2.182  -1.849   6.949  1.00 80.00           C  
ATOM    533  N   ALA A  69       0.269  -6.021   7.175  1.00 69.88           N  
ATOM    534  CA  ALA A  69      -1.169  -6.224   7.005  1.00 69.88           C  
ATOM    535  C   ALA A  69      -1.703  -7.424   7.801  1.00 69.88           C  
ATOM    536  CB  ALA A  69      -1.432  -6.422   5.509  1.00 69.88           C  
ATOM    537  O   ALA A  69      -2.743  -7.334   8.462  1.00 69.88           O  
ATOM    538  N   GLY A  70      -0.982  -8.550   7.761  1.00 69.62           N  
ATOM    539  CA  GLY A  70      -1.371  -9.796   8.420  1.00 69.62           C  
ATOM    540  C   GLY A  70      -1.304  -9.730   9.947  1.00 69.62           C  
ATOM    541  O   GLY A  70      -2.069 -10.421  10.628  1.00 69.62           O  
ATOM    542  N   LEU A  71      -0.424  -8.885  10.495  1.00 77.06           N  
ATOM    543  CA  LEU A  71      -0.248  -8.714  11.937  1.00 77.06           C  
ATOM    544  C   LEU A  71      -0.972  -7.499  12.514  1.00 77.06           C  
ATOM    545  CB  LEU A  71       1.248  -8.682  12.275  1.00 77.06           C  
ATOM    546  O   LEU A  71      -1.096  -7.420  13.736  1.00 77.06           O  
ATOM    547  CG  LEU A  71       1.967 -10.021  12.051  1.00 77.06           C  
ATOM    548  CD1 LEU A  71       3.434  -9.852  12.423  1.00 77.06           C  
ATOM    549  CD2 LEU A  71       1.386 -11.131  12.934  1.00 77.06           C  
ATOM    550  N   LEU A  72      -1.500  -6.596  11.687  1.00 72.94           N  
ATOM    551  CA  LEU A  72      -2.133  -5.355  12.140  1.00 72.94           C  
ATOM    552  C   LEU A  72      -3.266  -5.606  13.154  1.00 72.94           C  
ATOM    553  CB  LEU A  72      -2.640  -4.605  10.896  1.00 72.94           C  
ATOM    554  O   LEU A  72      -3.286  -5.031  14.246  1.00 72.94           O  
ATOM    555  CG  LEU A  72      -2.766  -3.091  11.143  1.00 72.94           C  
ATOM    556  CD1 LEU A  72      -1.784  -2.314  10.268  1.00 72.94           C  
ATOM    557  CD2 LEU A  72      -4.187  -2.627  10.852  1.00 72.94           C  
ATOM    558  N   MET A  73      -4.167  -6.547  12.845  1.00 67.88           N  
ATOM    559  CA  MET A  73      -5.267  -6.937  13.743  1.00 67.88           C  
ATOM    560  C   MET A  73      -4.756  -7.577  15.038  1.00 67.88           C  
ATOM    561  CB  MET A  73      -6.200  -7.941  13.053  1.00 67.88           C  
ATOM    562  O   MET A  73      -5.257  -7.305  16.134  1.00 67.88           O  
ATOM    563  CG  MET A  73      -6.833  -7.393  11.775  1.00 67.88           C  
ATOM    564  SD  MET A  73      -8.115  -8.457  11.065  1.00 67.88           S  
ATOM    565  CE  MET A  73      -9.371  -8.287  12.349  1.00 67.88           C  
ATOM    566  N   THR A  74      -3.743  -8.433  14.912  1.00 74.81           N  
ATOM    567  CA  THR A  74      -3.119  -9.120  16.041  1.00 74.81           C  
ATOM    568  C   THR A  74      -2.500  -8.127  17.003  1.00 74.81           C  
ATOM    569  CB  THR A  74      -2.046 -10.094  15.556  1.00 74.81           C  
ATOM    570  O   THR A  74      -2.809  -8.153  18.195  1.00 74.81           O  
ATOM    571  CG2 THR A  74      -1.363 -10.749  16.757  1.00 74.81           C  
ATOM    572  OG1 THR A  74      -2.669 -11.062  14.745  1.00 74.81           O  
ATOM    573  N   MET A  75      -1.654  -7.240  16.489  1.00 77.06           N  
ATOM    574  CA  MET A  75      -0.916  -6.278  17.288  1.00 77.06           C  
ATOM    575  C   MET A  75      -1.845  -5.237  17.908  1.00 77.06           C  
ATOM    576  CB  MET A  75       0.182  -5.642  16.434  1.00 77.06           C  
ATOM    577  O   MET A  75      -1.667  -4.910  19.077  1.00 77.06           O  
ATOM    578  CG  MET A  75       1.287  -6.637  16.058  1.00 77.06           C  
ATOM    579  SD  MET A  75       2.058  -7.497  17.463  1.00 77.06           S  
ATOM    580  CE  MET A  75       3.293  -8.467  16.563  1.00 77.06           C  
ATOM    581  N   GLY A  76      -2.912  -4.819  17.218  1.00 72.06           N  
ATOM    582  CA  GLY A  76      -3.965  -4.002  17.829  1.00 72.06           C  
ATOM    583  C   GLY A  76      -4.579  -4.673  19.065  1.00 72.06           C  
ATOM    584  O   GLY A  76      -4.612  -4.089  20.151  1.00 72.06           O  
ATOM    585  N   SER A  77      -4.973  -5.946  18.938  1.00 70.44           N  
ATOM    586  CA  SER A  77      -5.540  -6.705  20.060  1.00 70.44           C  
ATOM    587  C   SER A  77      -4.530  -6.986  21.179  1.00 70.44           C  
ATOM    588  CB  SER A  77      -6.163  -8.009  19.555  1.00 70.44           C  
ATOM    589  O   SER A  77      -4.913  -7.037  22.346  1.00 70.44           O  
ATOM    590  OG  SER A  77      -5.189  -8.992  19.274  1.00 70.44           O  
ATOM    591  N   LEU A  78      -3.247  -7.158  20.846  1.00 75.25           N  
ATOM    592  CA  LEU A  78      -2.169  -7.363  21.810  1.00 75.25           C  
ATOM    593  C   LEU A  78      -1.890  -6.076  22.594  1.00 75.25           C  
ATOM    594  CB  LEU A  78      -0.924  -7.868  21.056  1.00 75.25           C  
ATOM    595  O   LEU A  78      -1.751  -6.125  23.819  1.00 75.25           O  
ATOM    596  CG  LEU A  78       0.276  -8.214  21.955  1.00 75.25           C  
ATOM    597  CD1 LEU A  78      -0.048  -9.325  22.958  1.00 75.25           C  
ATOM    598  CD2 LEU A  78       1.449  -8.673  21.093  1.00 75.25           C  
ATOM    599  N   GLY A  79      -1.883  -4.928  21.911  1.00 70.94           N  
ATOM    600  CA  GLY A  79      -1.659  -3.605  22.493  1.00 70.94           C  
ATOM    601  C   GLY A  79      -2.717  -3.247  23.526  1.00 70.94           C  
ATOM    602  O   GLY A  79      -2.394  -2.735  24.597  1.00 70.94           O  
ATOM    603  N   ASP A  80      -3.966  -3.640  23.281  1.00 72.31           N  
ATOM    604  CA  ASP A  80      -5.043  -3.496  24.258  1.00 72.31           C  
ATOM    605  C   ASP A  80      -4.819  -4.314  25.548  1.00 72.31           C  
ATOM    606  CB  ASP A  80      -6.381  -3.848  23.588  1.00 72.31           C  
ATOM    607  O   ASP A  80      -5.386  -3.965  26.584  1.00 72.31           O  
ATOM    608  CG  ASP A  80      -6.958  -2.727  22.710  1.00 72.31           C  
ATOM    609  OD1 ASP A  80      -6.545  -1.544  22.858  1.00 72.31           O  
ATOM    610  OD2 ASP A  80      -7.927  -3.034  21.987  1.00 72.31           O  
ATOM    611  N   ARG A  81      -3.968  -5.357  25.543  1.00 74.00           N  
ATOM    612  CA  ARG A  81      -3.666  -6.192  26.730  1.00 74.00           C  
ATOM    613  C   ARG A  81      -2.400  -5.801  27.457  1.00 74.00           C  
ATOM    614  CB  ARG A  81      -3.461  -7.667  26.375  1.00 74.00           C  
ATOM    615  O   ARG A  81      -2.394  -5.747  28.688  1.00 74.00           O  
ATOM    616  CG  ARG A  81      -4.549  -8.231  25.499  1.00 74.00           C  
ATOM    617  CD  ARG A  81      -4.276  -9.709  25.284  1.00 74.00           C  
ATOM    618  NE  ARG A  81      -5.354 -10.250  24.466  1.00 74.00           N  
ATOM    619  NH1 ARG A  81      -6.051 -11.847  25.917  1.00 74.00           N  
ATOM    620  NH2 ARG A  81      -7.281 -11.327  24.107  1.00 74.00           N  
ATOM    621  CZ  ARG A  81      -6.218 -11.155  24.831  1.00 74.00           C  
ATOM    622  N   ILE A  82      -1.302  -5.662  26.719  1.00 79.06           N  
ATOM    623  CA  ILE A  82       0.011  -5.421  27.324  1.00 79.06           C  
ATOM    624  C   ILE A  82       0.212  -3.938  27.631  1.00 79.06           C  
ATOM    625  CB  ILE A  82       1.161  -6.037  26.504  1.00 79.06           C  
ATOM    626  O   ILE A  82       1.052  -3.607  28.464  1.00 79.06           O  
ATOM    627  CG1 ILE A  82       1.365  -5.376  25.125  1.00 79.06           C  
ATOM    628  CG2 ILE A  82       0.956  -7.561  26.390  1.00 79.06           C  
ATOM    629  CD1 ILE A  82       2.682  -5.815  24.477  1.00 79.06           C  
ATOM    630  N   GLY A  83      -0.613  -3.080  27.027  1.00 78.06           N  
ATOM    631  CA  GLY A  83      -0.507  -1.634  27.092  1.00 78.06           C  
ATOM    632  C   GLY A  83      -0.017  -1.083  25.758  1.00 78.06           C  
ATOM    633  O   GLY A  83       1.000  -1.532  25.219  1.00 78.06           O  
ATOM    634  N   ARG A  84      -0.757  -0.113  25.212  1.00 81.62           N  
ATOM    635  CA  ARG A  84      -0.510   0.457  23.876  1.00 81.62           C  
ATOM    636  C   ARG A  84       0.862   1.120  23.788  1.00 81.62           C  
ATOM    637  CB  ARG A  84      -1.623   1.460  23.537  1.00 81.62           C  
ATOM    638  O   ARG A  84       1.535   1.008  22.770  1.00 81.62           O  
ATOM    639  CG  ARG A  84      -2.989   0.776  23.367  1.00 81.62           C  
ATOM    640  CD  ARG A  84      -4.100   1.825  23.307  1.00 81.62           C  
ATOM    641  NE  ARG A  84      -5.420   1.191  23.162  1.00 81.62           N  
ATOM    642  NH1 ARG A  84      -6.745   3.089  23.196  1.00 81.62           N  
ATOM    643  NH2 ARG A  84      -7.640   1.034  22.978  1.00 81.62           N  
ATOM    644  CZ  ARG A  84      -6.593   1.789  23.118  1.00 81.62           C  
ATOM    645  N   ARG A  85       1.316   1.754  24.875  1.00 87.62           N  
ATOM    646  CA  ARG A  85       2.643   2.376  24.938  1.00 87.62           C  
ATOM    647  C   ARG A  85       3.744   1.324  24.998  1.00 87.62           C  
ATOM    648  CB  ARG A  85       2.689   3.328  26.133  1.00 87.62           C  
ATOM    649  O   ARG A  85       4.726   1.444  24.276  1.00 87.62           O  
ATOM    650  CG  ARG A  85       4.061   3.999  26.302  1.00 87.62           C  
ATOM    651  CD  ARG A  85       4.055   4.872  27.553  1.00 87.62           C  
ATOM    652  NE  ARG A  85       3.953   4.060  28.775  1.00 87.62           N  
ATOM    653  NH1 ARG A  85       4.580   5.680  30.273  1.00 87.62           N  
ATOM    654  NH2 ARG A  85       4.125   3.572  30.945  1.00 87.62           N  
ATOM    655  CZ  ARG A  85       4.230   4.454  29.995  1.00 87.62           C  
ATOM    656  N   ARG A  86       3.588   0.280  25.820  1.00 86.75           N  
ATOM    657  CA  ARG A  86       4.578  -0.810  25.894  1.00 86.75           C  
ATOM    658  C   ARG A  86       4.744  -1.516  24.556  1.00 86.75           C  
ATOM    659  CB  ARG A  86       4.199  -1.833  26.967  1.00 86.75           C  
ATOM    660  O   ARG A  86       5.876  -1.731  24.138  1.00 86.75           O  
ATOM    661  CG  ARG A  86       4.404  -1.266  28.371  1.00 86.75           C  
ATOM    662  CD  ARG A  86       4.115  -2.361  29.393  1.00 86.75           C  
ATOM    663  NE  ARG A  86       4.291  -1.882  30.772  1.00 86.75           N  
ATOM    664  NH1 ARG A  86       3.554  -3.791  31.796  1.00 86.75           N  
ATOM    665  NH2 ARG A  86       4.278  -2.086  33.042  1.00 86.75           N  
ATOM    666  CZ  ARG A  86       4.039  -2.583  31.861  1.00 86.75           C  
ATOM    667  N   LEU A  87       3.636  -1.832  23.884  1.00 86.81           N  
ATOM    668  CA  LEU A  87       3.683  -2.461  22.569  1.00 86.81           C  
ATOM    669  C   LEU A  87       4.404  -1.570  21.550  1.00 86.81           C  
ATOM    670  CB  LEU A  87       2.257  -2.805  22.109  1.00 86.81           C  
ATOM    671  O   LEU A  87       5.281  -2.053  20.844  1.00 86.81           O  
ATOM    672  CG  LEU A  87       2.264  -3.531  20.753  1.00 86.81           C  
ATOM    673  CD1 LEU A  87       2.963  -4.894  20.766  1.00 86.81           C  
ATOM    674  CD2 LEU A  87       0.852  -3.766  20.257  1.00 86.81           C  
ATOM    675  N   LEU A  88       4.082  -0.275  21.526  1.00 88.12           N  
ATOM    676  CA  LEU A  88       4.730   0.702  20.654  1.00 88.12           C  
ATOM    677  C   LEU A  88       6.246   0.794  20.892  1.00 88.12           C  
ATOM    678  CB  LEU A  88       3.993   2.036  20.848  1.00 88.12           C  
ATOM    679  O   LEU A  88       7.003   0.847  19.930  1.00 88.12           O  
ATOM    680  CG  LEU A  88       4.619   3.236  20.116  1.00 88.12           C  
ATOM    681  CD1 LEU A  88       3.524   4.136  19.544  1.00 88.12           C  
ATOM    682  CD2 LEU A  88       5.465   4.062  21.088  1.00 88.12           C  
ATOM    683  N   LEU A  89       6.706   0.771  22.146  1.00 91.75           N  
ATOM    684  CA  LEU A  89       8.138   0.831  22.467  1.00 91.75           C  
ATOM    685  C   LEU A  89       8.878  -0.459  22.085  1.00 91.75           C  
ATOM    686  CB  LEU A  89       8.321   1.143  23.962  1.00 91.75           C  
ATOM    687  O   LEU A  89       9.963  -0.396  21.515  1.00 91.75           O  
ATOM    688  CG  LEU A  89       7.858   2.549  24.383  1.00 91.75           C  
ATOM    689  CD1 LEU A  89       7.910   2.664  25.907  1.00 91.75           C  
ATOM    690  CD2 LEU A  89       8.723   3.662  23.801  1.00 91.75           C  
ATOM    691  N   VAL A  90       8.289  -1.630  22.352  1.00 91.44           N  
ATOM    692  CA  VAL A  90       8.856  -2.921  21.915  1.00 91.44           C  
ATOM    693  C   VAL A  90       8.931  -2.977  20.389  1.00 91.44           C  
ATOM    694  CB  VAL A  90       8.024  -4.095  22.466  1.00 91.44           C  
ATOM    695  O   VAL A  90       9.952  -3.365  19.827  1.00 91.44           O  
ATOM    696  CG1 VAL A  90       8.453  -5.450  21.887  1.00 91.44           C  
ATOM    697  CG2 VAL A  90       8.169  -4.187  23.991  1.00 91.44           C  
ATOM    698  N   GLY A  91       7.867  -2.523  19.733  1.00 89.38           N  
ATOM    699  CA  GLY A  91       7.784  -2.343  18.294  1.00 89.38           C  
ATOM    700  C   GLY A  91       8.886  -1.476  17.717  1.00 89.38           C  
ATOM    701  O   GLY A  91       9.564  -1.882  16.781  1.00 89.38           O  
ATOM    702  N   ALA A  92       9.098  -0.305  18.313  1.00 91.06           N  
ATOM    703  CA  ALA A  92      10.126   0.642  17.905  1.00 91.06           C  
ATOM    704  C   ALA A  92      11.542   0.070  18.043  1.00 91.06           C  
ATOM    705  CB  ALA A  92       9.960   1.889  18.768  1.00 91.06           C  
ATOM    706  O   ALA A  92      12.375   0.260  17.160  1.00 91.06           O  
ATOM    707  N   ALA A  93      11.807  -0.669  19.124  1.00 93.12           N  
ATOM    708  CA  ALA A  93      13.083  -1.351  19.314  1.00 93.12           C  
ATOM    709  C   ALA A  93      13.303  -2.445  18.257  1.00 93.12           C  
ATOM    710  CB  ALA A  93      13.135  -1.913  20.739  1.00 93.12           C  
ATOM    711  O   ALA A  93      14.374  -2.502  17.654  1.00 93.12           O  
ATOM    712  N   ALA A  94      12.285  -3.270  17.988  1.00 92.25           N  
ATOM    713  CA  ALA A  94      12.344  -4.294  16.947  1.00 92.25           C  
ATOM    714  C   ALA A  94      12.534  -3.678  15.552  1.00 92.25           C  
ATOM    715  CB  ALA A  94      11.071  -5.146  17.017  1.00 92.25           C  
ATOM    716  O   ALA A  94      13.365  -4.150  14.782  1.00 92.25           O  
ATOM    717  N   PHE A  95      11.821  -2.588  15.257  1.00 91.19           N  
ATOM    718  CA  PHE A  95      11.922  -1.860  13.995  1.00 91.19           C  
ATOM    719  C   PHE A  95      13.314  -1.246  13.804  1.00 91.19           C  
ATOM    720  CB  PHE A  95      10.823  -0.790  13.953  1.00 91.19           C  
ATOM    721  O   PHE A  95      13.911  -1.391  12.741  1.00 91.19           O  
ATOM    722  CG  PHE A  95      10.580  -0.224  12.573  1.00 91.19           C  
ATOM    723  CD1 PHE A  95      11.387   0.812  12.070  1.00 91.19           C  
ATOM    724  CD2 PHE A  95       9.541  -0.743  11.779  1.00 91.19           C  
ATOM    725  CE1 PHE A  95      11.129   1.336  10.793  1.00 91.19           C  
ATOM    726  CE2 PHE A  95       9.300  -0.228  10.495  1.00 91.19           C  
ATOM    727  CZ  PHE A  95      10.097   0.814   9.999  1.00 91.19           C  
ATOM    728  N   GLY A  96      13.875  -0.612  14.838  1.00 91.44           N  
ATOM    729  CA  GLY A  96      15.231  -0.058  14.797  1.00 91.44           C  
ATOM    730  C   GLY A  96      16.311  -1.133  14.626  1.00 91.44           C  
ATOM    731  O   GLY A  96      17.211  -0.972  13.804  1.00 91.44           O  
ATOM    732  N   ALA A  97      16.202  -2.257  15.342  1.00 93.00           N  
ATOM    733  CA  ALA A  97      17.134  -3.378  15.208  1.00 93.00           C  
ATOM    734  C   ALA A  97      17.055  -4.036  13.820  1.00 93.00           C  
ATOM    735  CB  ALA A  97      16.845  -4.388  16.324  1.00 93.00           C  
ATOM    736  O   ALA A  97      18.084  -4.326  13.212  1.00 93.00           O  
ATOM    737  N   ALA A  98      15.844  -4.226  13.292  1.00 92.25           N  
ATOM    738  CA  ALA A  98      15.636  -4.765  11.952  1.00 92.25           C  
ATOM    739  C   ALA A  98      16.103  -3.800  10.855  1.00 92.25           C  
ATOM    740  CB  ALA A  98      14.158  -5.109  11.800  1.00 92.25           C  
ATOM    741  O   ALA A  98      16.649  -4.249   9.854  1.00 92.25           O  
ATOM    742  N   SER A  99      15.962  -2.488  11.067  1.00 91.31           N  
ATOM    743  CA  SER A  99      16.501  -1.466  10.159  1.00 91.31           C  
ATOM    744  C   SER A  99      18.024  -1.550  10.079  1.00 91.31           C  
ATOM    745  CB  SER A  99      16.124  -0.056  10.621  1.00 91.31           C  
ATOM    746  O   SER A  99      18.594  -1.479   8.996  1.00 91.31           O  
ATOM    747  OG  SER A  99      14.728   0.160  10.621  1.00 91.31           O  
ATOM    748  N   LEU A 100      18.692  -1.765  11.218  1.00 92.81           N  
ATOM    749  CA  LEU A 100      20.137  -1.979  11.249  1.00 92.81           C  
ATOM    750  C   LEU A 100      20.527  -3.272  10.517  1.00 92.81           C  
ATOM    751  CB  LEU A 100      20.600  -1.988  12.716  1.00 92.81           C  
ATOM    752  O   LEU A 100      21.476  -3.271   9.743  1.00 92.81           O  
ATOM    753  CG  LEU A 100      22.127  -1.913  12.883  1.00 92.81           C  
ATOM    754  CD1 LEU A 100      22.659  -0.524  12.528  1.00 92.81           C  
ATOM    755  CD2 LEU A 100      22.502  -2.193  14.339  1.00 92.81           C  
ATOM    756  N   LEU A 101      19.774  -4.358  10.721  1.00 91.69           N  
ATOM    757  CA  LEU A 101      20.001  -5.621  10.014  1.00 91.69           C  
ATOM    758  C   LEU A 101      19.822  -5.472   8.494  1.00 91.69           C  
ATOM    759  CB  LEU A 101      19.056  -6.690  10.593  1.00 91.69           C  
ATOM    760  O   LEU A 101      20.622  -6.013   7.739  1.00 91.69           O  
ATOM    761  CG  LEU A 101      19.265  -8.099  10.006  1.00 91.69           C  
ATOM    762  CD1 LEU A 101      20.623  -8.687  10.392  1.00 91.69           C  
ATOM    763  CD2 LEU A 101      18.170  -9.031  10.527  1.00 91.69           C  
ATOM    764  N   ALA A 102      18.804  -4.729   8.051  1.00 88.44           N  
ATOM    765  CA  ALA A 102      18.553  -4.455   6.638  1.00 88.44           C  
ATOM    766  C   ALA A 102      19.663  -3.595   6.013  1.00 88.44           C  
ATOM    767  CB  ALA A 102      17.183  -3.778   6.502  1.00 88.44           C  
ATOM    768  O   ALA A 102      20.123  -3.904   4.919  1.00 88.44           O  
ATOM    769  N   ALA A 103      20.135  -2.565   6.727  1.00 89.31           N  
ATOM    770  CA  ALA A 103      21.193  -1.662   6.264  1.00 89.31           C  
ATOM    771  C   ALA A 103      22.534  -2.363   5.986  1.00 89.31           C  
ATOM    772  CB  ALA A 103      21.406  -0.584   7.333  1.00 89.31           C  
ATOM    773  O   ALA A 103      23.316  -1.885   5.166  1.00 89.31           O  
ATOM    774  N   TYR A 104      22.800  -3.467   6.691  1.00 90.62           N  
ATOM    775  CA  TYR A 104      24.027  -4.261   6.584  1.00 90.62           C  
ATOM    776  C   TYR A 104      23.759  -5.679   6.056  1.00 90.62           C  
ATOM    777  CB  TYR A 104      24.765  -4.256   7.934  1.00 90.62           C  
ATOM    778  O   TYR A 104      24.512  -6.608   6.346  1.00 90.62           O  
ATOM    779  CG  TYR A 104      25.251  -2.890   8.379  1.00 90.62           C  
ATOM    780  CD1 TYR A 104      26.368  -2.306   7.751  1.00 90.62           C  
ATOM    781  CD2 TYR A 104      24.599  -2.204   9.420  1.00 90.62           C  
ATOM    782  CE1 TYR A 104      26.830  -1.040   8.159  1.00 90.62           C  
ATOM    783  CE2 TYR A 104      25.046  -0.932   9.818  1.00 90.62           C  
ATOM    784  OH  TYR A 104      26.597   0.874   9.593  1.00 90.62           O  
ATOM    785  CZ  TYR A 104      26.165  -0.350   9.192  1.00 90.62           C  
ATOM    786  N   ALA A 105      22.670  -5.879   5.308  1.00 89.38           N  
ATOM    787  CA  ALA A 105      22.378  -7.181   4.726  1.00 89.38           C  
ATOM    788  C   ALA A 105      23.371  -7.502   3.594  1.00 89.38           C  
ATOM    789  CB  ALA A 105      20.915  -7.231   4.270  1.00 89.38           C  
ATOM    790  O   ALA A 105      23.525  -6.727   2.656  1.00 89.38           O  
ATOM    791  N   HIS A 106      24.017  -8.669   3.678  1.00 87.50           N  
ATOM    792  CA  HIS A 106      24.974  -9.161   2.674  1.00 87.50           C  
ATOM    793  C   HIS A 106      24.371 -10.181   1.697  1.00 87.50           C  
ATOM    794  CB  HIS A 106      26.188  -9.766   3.392  1.00 87.50           C  
ATOM    795  O   HIS A 106      25.048 -10.631   0.781  1.00 87.50           O  
ATOM    796  CG  HIS A 106      26.949  -8.772   4.228  1.00 87.50           C  
ATOM    797  CD2 HIS A 106      27.181  -8.835   5.575  1.00 87.50           C  
ATOM    798  ND1 HIS A 106      27.554  -7.627   3.765  1.00 87.50           N  
ATOM    799  CE1 HIS A 106      28.135  -7.016   4.810  1.00 87.50           C  
ATOM    800  NE2 HIS A 106      27.951  -7.725   5.936  1.00 87.50           N  
ATOM    801  N   THR A 107      23.115 -10.585   1.907  1.00 88.00           N  
ATOM    802  CA  THR A 107      22.387 -11.492   1.009  1.00 88.00           C  
ATOM    803  C   THR A 107      20.938 -11.039   0.858  1.00 88.00           C  
ATOM    804  CB  THR A 107      22.431 -12.962   1.469  1.00 88.00           C  
ATOM    805  O   THR A 107      20.351 -10.490   1.799  1.00 88.00           O  
ATOM    806  CG2 THR A 107      23.847 -13.497   1.674  1.00 88.00           C  
ATOM    807  OG1 THR A 107      21.727 -13.176   2.678  1.00 88.00           O  
ATOM    808  N   ALA A 108      20.332 -11.320  -0.300  1.00 82.12           N  
ATOM    809  CA  ALA A 108      18.919 -11.032  -0.559  1.00 82.12           C  
ATOM    810  C   ALA A 108      17.994 -11.681   0.488  1.00 82.12           C  
ATOM    811  CB  ALA A 108      18.589 -11.523  -1.973  1.00 82.12           C  
ATOM    812  O   ALA A 108      17.038 -11.068   0.953  1.00 82.12           O  
ATOM    813  N   GLU A 109      18.317 -12.897   0.934  1.00 87.50           N  
ATOM    814  CA  GLU A 109      17.565 -13.622   1.966  1.00 87.50           C  
ATOM    815  C   GLU A 109      17.583 -12.897   3.317  1.00 87.50           C  
ATOM    816  CB  GLU A 109      18.181 -15.011   2.147  1.00 87.50           C  
ATOM    817  O   GLU A 109      16.550 -12.788   3.981  1.00 87.50           O  
ATOM    818  CG  GLU A 109      18.098 -15.861   0.870  1.00 87.50           C  
ATOM    819  CD  GLU A 109      18.895 -17.167   0.975  1.00 87.50           C  
ATOM    820  OE1 GLU A 109      18.677 -18.021   0.090  1.00 87.50           O  
ATOM    821  OE2 GLU A 109      19.712 -17.293   1.917  1.00 87.50           O  
ATOM    822  N   THR A 110      18.741 -12.353   3.707  1.00 91.00           N  
ATOM    823  CA  THR A 110      18.873 -11.563   4.939  1.00 91.00           C  
ATOM    824  C   THR A 110      18.049 -10.284   4.847  1.00 91.00           C  
ATOM    825  CB  THR A 110      20.339 -11.212   5.233  1.00 91.00           C  
ATOM    826  O   THR A 110      17.380  -9.919   5.813  1.00 91.00           O  
ATOM    827  CG2 THR A 110      20.510 -10.533   6.595  1.00 91.00           C  
ATOM    828  OG1 THR A 110      21.123 -12.381   5.271  1.00 91.00           O  
ATOM    829  N   LEU A 111      18.034  -9.635   3.679  1.00 87.31           N  
ATOM    830  CA  LEU A 111      17.232  -8.436   3.445  1.00 87.31           C  
ATOM    831  C   LEU A 111      15.724  -8.736   3.502  1.00 87.31           C  
ATOM    832  CB  LEU A 111      17.662  -7.806   2.108  1.00 87.31           C  
ATOM    833  O   LEU A 111      14.978  -8.005   4.153  1.00 87.31           O  
ATOM    834  CG  LEU A 111      16.979  -6.462   1.797  1.00 87.31           C  
ATOM    835  CD1 LEU A 111      17.234  -5.413   2.882  1.00 87.31           C  
ATOM    836  CD2 LEU A 111      17.504  -5.917   0.472  1.00 87.31           C  
ATOM    837  N   ILE A 112      15.277  -9.845   2.904  1.00 87.12           N  
ATOM    838  CA  ILE A 112      13.886 -10.323   2.989  1.00 87.12           C  
ATOM    839  C   ILE A 112      13.503 -10.604   4.448  1.00 87.12           C  
ATOM    840  CB  ILE A 112      13.696 -11.577   2.099  1.00 87.12           C  
ATOM    841  O   ILE A 112      12.453 -10.158   4.916  1.00 87.12           O  
ATOM    842  CG1 ILE A 112      13.818 -11.205   0.608  1.00 87.12           C  
ATOM    843  CG2 ILE A 112      12.326 -12.242   2.329  1.00 87.12           C  
ATOM    844  CD1 ILE A 112      13.997 -12.408  -0.326  1.00 87.12           C  
ATOM    845  N   ALA A 113      14.360 -11.303   5.197  1.00 89.25           N  
ATOM    846  CA  ALA A 113      14.121 -11.594   6.607  1.00 89.25           C  
ATOM    847  C   ALA A 113      14.058 -10.310   7.451  1.00 89.25           C  
ATOM    848  CB  ALA A 113      15.209 -12.552   7.103  1.00 89.25           C  
ATOM    849  O   ALA A 113      13.142 -10.145   8.257  1.00 89.25           O  
ATOM    850  N   ALA A 114      14.976  -9.365   7.233  1.00 91.69           N  
ATOM    851  CA  ALA A 114      14.973  -8.074   7.914  1.00 91.69           C  
ATOM    852  C   ALA A 114      13.693  -7.279   7.610  1.00 91.69           C  
ATOM    853  CB  ALA A 114      16.235  -7.305   7.514  1.00 91.69           C  
ATOM    854  O   ALA A 114      13.066  -6.749   8.528  1.00 91.69           O  
ATOM    855  N   ARG A 115      13.236  -7.278   6.351  1.00 90.25           N  
ATOM    856  CA  ARG A 115      11.967  -6.663   5.924  1.00 90.25           C  
ATOM    857  C   ARG A 115      10.751  -7.311   6.573  1.00 90.25           C  
ATOM    858  CB  ARG A 115      11.863  -6.719   4.392  1.00 90.25           C  
ATOM    859  O   ARG A 115       9.828  -6.602   6.974  1.00 90.25           O  
ATOM    860  CG  ARG A 115      12.757  -5.677   3.705  1.00 90.25           C  
ATOM    861  CD  ARG A 115      12.125  -4.279   3.717  1.00 90.25           C  
ATOM    862  NE  ARG A 115      11.027  -4.173   2.741  1.00 90.25           N  
ATOM    863  NH1 ARG A 115      10.129  -2.153   3.446  1.00 90.25           N  
ATOM    864  NH2 ARG A 115       9.347  -3.136   1.627  1.00 90.25           N  
ATOM    865  CZ  ARG A 115      10.186  -3.161   2.621  1.00 90.25           C  
ATOM    866  N   ALA A 116      10.757  -8.630   6.749  1.00 87.88           N  
ATOM    867  CA  ALA A 116       9.711  -9.305   7.506  1.00 87.88           C  
ATOM    868  C   ALA A 116       9.667  -8.791   8.954  1.00 87.88           C  
ATOM    869  CB  ALA A 116       9.925 -10.821   7.440  1.00 87.88           C  
ATOM    870  O   ALA A 116       8.597  -8.433   9.442  1.00 87.88           O  
ATOM    871  N   VAL A 117      10.819  -8.673   9.627  1.00 90.44           N  
ATOM    872  CA  VAL A 117      10.888  -8.147  11.004  1.00 90.44           C  
ATOM    873  C   VAL A 117      10.488  -6.667  11.072  1.00 90.44           C  
ATOM    874  CB  VAL A 117      12.273  -8.380  11.640  1.00 90.44           C  
ATOM    875  O   VAL A 117       9.779  -6.279  12.002  1.00 90.44           O  
ATOM    876  CG1 VAL A 117      12.291  -7.938  13.112  1.00 90.44           C  
ATOM    877  CG2 VAL A 117      12.658  -9.865  11.654  1.00 90.44           C  
ATOM    878  N   LEU A 118      10.850  -5.853  10.073  1.00 89.31           N  
ATOM    879  CA  LEU A 118      10.353  -4.478   9.931  1.00 89.31           C  
ATOM    880  C   LEU A 118       8.826  -4.447   9.840  1.00 89.31           C  
ATOM    881  CB  LEU A 118      10.972  -3.800   8.692  1.00 89.31           C  
ATOM    882  O   LEU A 118       8.201  -3.642  10.525  1.00 89.31           O  
ATOM    883  CG  LEU A 118      12.440  -3.383   8.860  1.00 89.31           C  
ATOM    884  CD1 LEU A 118      13.053  -2.961   7.526  1.00 89.31           C  
ATOM    885  CD2 LEU A 118      12.563  -2.206   9.821  1.00 89.31           C  
ATOM    886  N   GLY A 119       8.216  -5.366   9.086  1.00 86.25           N  
ATOM    887  CA  GLY A 119       6.761  -5.507   9.005  1.00 86.25           C  
ATOM    888  C   GLY A 119       6.131  -5.858  10.357  1.00 86.25           C  
ATOM    889  O   GLY A 119       5.112  -5.278  10.733  1.00 86.25           O  
ATOM    890  N   ILE A 120       6.770  -6.739  11.144  1.00 88.19           N  
ATOM    891  CA  ILE A 120       6.340  -7.052  12.521  1.00 88.19           C  
ATOM    892  C   ILE A 120       6.381  -5.787  13.386  1.00 88.19           C  
ATOM    893  CB  ILE A 120       7.187  -8.182  13.169  1.00 88.19           C  
ATOM    894  O   ILE A 120       5.408  -5.487  14.079  1.00 88.19           O  
ATOM    895  CG1 ILE A 120       7.129  -9.490  12.352  1.00 88.19           C  
ATOM    896  CG2 ILE A 120       6.715  -8.460  14.611  1.00 88.19           C  
ATOM    897  CD1 ILE A 120       8.024 -10.630  12.851  1.00 88.19           C  
ATOM    898  N   GLY A 121       7.484  -5.033  13.336  1.00 87.25           N  
ATOM    899  CA  GLY A 121       7.638  -3.765  14.052  1.00 87.25           C  
ATOM    900  C   GLY A 121       6.591  -2.733  13.627  1.00 87.25           C  
ATOM    901  O   GLY A 121       5.890  -2.182  14.474  1.00 87.25           O  
ATOM    902  N   GLY A 122       6.401  -2.533  12.324  1.00 86.19           N  
ATOM    903  CA  GLY A 122       5.407  -1.626  11.750  1.00 86.19           C  
ATOM    904  C   GLY A 122       3.983  -1.952  12.201  1.00 86.19           C  
ATOM    905  O   GLY A 122       3.230  -1.049  12.577  1.00 86.19           O  
ATOM    906  N   ALA A 123       3.642  -3.244  12.283  1.00 83.44           N  
ATOM    907  CA  ALA A 123       2.305  -3.699  12.663  1.00 83.44           C  
ATOM    908  C   ALA A 123       1.955  -3.323  14.106  1.00 83.44           C  
ATOM    909  CB  ALA A 123       2.218  -5.216  12.473  1.00 83.44           C  
ATOM    910  O   ALA A 123       0.784  -3.198  14.457  1.00 83.44           O  
ATOM    911  N   THR A 124       2.961  -3.121  14.960  1.00 85.75           N  
ATOM    912  CA  THR A 124       2.751  -2.632  16.327  1.00 85.75           C  
ATOM    913  C   THR A 124       2.534  -1.122  16.402  1.00 85.75           C  
ATOM    914  CB  THR A 124       3.919  -2.997  17.238  1.00 85.75           C  
ATOM    915  O   THR A 124       1.823  -0.649  17.293  1.00 85.75           O  
ATOM    916  CG2 THR A 124       4.295  -4.472  17.247  1.00 85.75           C  
ATOM    917  OG1 THR A 124       5.049  -2.248  16.924  1.00 85.75           O  
ATOM    918  N   LEU A 125       3.136  -0.363  15.481  1.00 85.38           N  
ATOM    919  CA  LEU A 125       3.215   1.096  15.522  1.00 85.38           C  
ATOM    920  C   LEU A 125       1.904   1.746  15.054  1.00 85.38           C  
ATOM    921  CB  LEU A 125       4.435   1.548  14.690  1.00 85.38           C  
ATOM    922  O   LEU A 125       1.361   2.597  15.762  1.00 85.38           O  
ATOM    923  CG  LEU A 125       5.797   1.167  15.314  1.00 85.38           C  
ATOM    924  CD1 LEU A 125       6.931   1.241  14.296  1.00 85.38           C  
ATOM    925  CD2 LEU A 125       6.152   2.093  16.478  1.00 85.38           C  
ATOM    926  N   MET A 126       1.345   1.315  13.919  1.00 80.75           N  
ATOM    927  CA  MET A 126       0.111   1.890  13.353  1.00 80.75           C  
ATOM    928  C   MET A 126      -1.098   1.844  14.311  1.00 80.75           C  
ATOM    929  CB  MET A 126      -0.231   1.226  12.011  1.00 80.75           C  
ATOM    930  O   MET A 126      -1.594   2.910  14.694  1.00 80.75           O  
ATOM    931  CG  MET A 126       0.622   1.756  10.861  1.00 80.75           C  
ATOM    932  SD  MET A 126       0.147   0.988   9.297  1.00 80.75           S  
ATOM    933  CE  MET A 126       0.892   2.136   8.110  1.00 80.75           C  
ATOM    934  N   PRO A 127      -1.552   0.671  14.799  1.00 73.62           N  
ATOM    935  CA  PRO A 127      -2.724   0.610  15.670  1.00 73.62           C  
ATOM    936  C   PRO A 127      -2.475   1.298  17.018  1.00 73.62           C  
ATOM    937  CB  PRO A 127      -3.037  -0.883  15.824  1.00 73.62           C  
ATOM    938  O   PRO A 127      -3.375   1.942  17.561  1.00 73.62           O  
ATOM    939  CG  PRO A 127      -1.697  -1.571  15.574  1.00 73.62           C  
ATOM    940  CD  PRO A 127      -1.049  -0.669  14.529  1.00 73.62           C  
ATOM    941  N   SER A 128      -1.249   1.219  17.551  1.00 80.44           N  
ATOM    942  CA  SER A 128      -0.906   1.832  18.839  1.00 80.44           C  
ATOM    943  C   SER A 128      -0.887   3.358  18.767  1.00 80.44           C  
ATOM    944  CB  SER A 128       0.440   1.326  19.359  1.00 80.44           C  
ATOM    945  O   SER A 128      -1.390   4.006  19.684  1.00 80.44           O  
ATOM    946  OG  SER A 128       0.420  -0.081  19.495  1.00 80.44           O  
ATOM    947  N   THR A 129      -0.365   3.946  17.683  1.00 84.56           N  
ATOM    948  CA  THR A 129      -0.356   5.407  17.489  1.00 84.56           C  
ATOM    949  C   THR A 129      -1.778   5.958  17.372  1.00 84.56           C  
ATOM    950  CB  THR A 129       0.477   5.862  16.276  1.00 84.56           C  
ATOM    951  O   THR A 129      -2.135   6.850  18.140  1.00 84.56           O  
ATOM    952  CG2 THR A 129       1.978   5.612  16.412  1.00 84.56           C  
ATOM    953  OG1 THR A 129       0.034   5.252  15.093  1.00 84.56           O  
ATOM    954  N   MET A 130      -2.631   5.387  16.511  1.00 80.81           N  
ATOM    955  CA  MET A 130      -4.039   5.798  16.373  1.00 80.81           C  
ATOM    956  C   MET A 130      -4.798   5.672  17.703  1.00 80.81           C  
ATOM    957  CB  MET A 130      -4.701   4.937  15.283  1.00 80.81           C  
ATOM    958  O   MET A 130      -5.553   6.562  18.106  1.00 80.81           O  
ATOM    959  CG  MET A 130      -6.208   5.197  15.118  1.00 80.81           C  
ATOM    960  SD  MET A 130      -6.698   6.870  14.602  1.00 80.81           S  
ATOM    961  CE  MET A 130      -6.293   6.740  12.838  1.00 80.81           C  
ATOM    962  N   ALA A 131      -4.582   4.572  18.421  1.00 74.12           N  
ATOM    963  CA  ALA A 131      -5.245   4.325  19.688  1.00 74.12           C  
ATOM    964  C   ALA A 131      -4.783   5.289  20.799  1.00 74.12           C  
ATOM    965  CB  ALA A 131      -5.023   2.854  20.024  1.00 74.12           C  
ATOM    966  O   ALA A 131      -5.610   5.718  21.603  1.00 74.12           O  
ATOM    967  N   LEU A 132      -3.500   5.668  20.832  1.00 79.88           N  
ATOM    968  CA  LEU A 132      -2.972   6.689  21.745  1.00 79.88           C  
ATOM    969  C   LEU A 132      -3.488   8.090  21.397  1.00 79.88           C  
ATOM    970  CB  LEU A 132      -1.432   6.655  21.736  1.00 79.88           C  
ATOM    971  O   LEU A 132      -3.878   8.820  22.305  1.00 79.88           O  
ATOM    972  CG  LEU A 132      -0.827   5.466  22.505  1.00 79.88           C  
ATOM    973  CD1 LEU A 132       0.661   5.348  22.181  1.00 79.88           C  
ATOM    974  CD2 LEU A 132      -0.970   5.628  24.022  1.00 79.88           C  
ATOM    975  N   VAL A 133      -3.592   8.438  20.108  1.00 82.69           N  
ATOM    976  CA  VAL A 133      -4.213   9.698  19.658  1.00 82.69           C  
ATOM    977  C   VAL A 133      -5.650   9.803  20.173  1.00 82.69           C  
ATOM    978  CB  VAL A 133      -4.157   9.827  18.118  1.00 82.69           C  
ATOM    979  O   VAL A 133      -6.036  10.828  20.731  1.00 82.69           O  
ATOM    980  CG1 VAL A 133      -4.994  10.998  17.585  1.00 82.69           C  
ATOM    981  CG2 VAL A 133      -2.715  10.065  17.658  1.00 82.69           C  
ATOM    982  N   ARG A 134      -6.442   8.729  20.073  1.00 75.50           N  
ATOM    983  CA  ARG A 134      -7.818   8.719  20.601  1.00 75.50           C  
ATOM    984  C   ARG A 134      -7.885   8.843  22.125  1.00 75.50           C  
ATOM    985  CB  ARG A 134      -8.559   7.460  20.140  1.00 75.50           C  
ATOM    986  O   ARG A 134      -8.838   9.432  22.622  1.00 75.50           O  
ATOM    987  CG  ARG A 134      -8.861   7.480  18.635  1.00 75.50           C  
ATOM    988  CD  ARG A 134      -9.636   6.216  18.252  1.00 75.50           C  
ATOM    989  NE  ARG A 134      -9.809   6.105  16.792  1.00 75.50           N  
ATOM    990  NH1 ARG A 134     -11.443   4.482  16.783  1.00 75.50           N  
ATOM    991  NH2 ARG A 134     -10.596   5.208  14.854  1.00 75.50           N  
ATOM    992  CZ  ARG A 134     -10.616   5.272  16.154  1.00 75.50           C  
ATOM    993  N   THR A 135      -6.905   8.306  22.855  1.00 78.62           N  
ATOM    994  CA  THR A 135      -6.844   8.427  24.321  1.00 78.62           C  
ATOM    995  C   THR A 135      -6.401   9.826  24.766  1.00 78.62           C  
ATOM    996  CB  THR A 135      -5.917   7.357  24.929  1.00 78.62           C  
ATOM    997  O   THR A 135      -6.898  10.333  25.765  1.00 78.62           O  
ATOM    998  CG2 THR A 135      -5.938   7.367  26.457  1.00 78.62           C  
ATOM    999  OG1 THR A 135      -6.318   6.049  24.573  1.00 78.62           O  
ATOM   1000  N   MET A 136      -5.476  10.459  24.041  1.00 83.31           N  
ATOM   1001  CA  MET A 136      -4.911  11.765  24.404  1.00 83.31           C  
ATOM   1002  C   MET A 136      -5.814  12.946  24.029  1.00 83.31           C  
ATOM   1003  CB  MET A 136      -3.556  11.928  23.715  1.00 83.31           C  
ATOM   1004  O   MET A 136      -5.811  13.962  24.719  1.00 83.31           O  
ATOM   1005  CG  MET A 136      -2.482  10.987  24.277  1.00 83.31           C  
ATOM   1006  SD  MET A 136      -1.014  10.827  23.227  1.00 83.31           S  
ATOM   1007  CE  MET A 136      -0.622  12.573  22.993  1.00 83.31           C  
ATOM   1008  N   PHE A 137      -6.583  12.831  22.942  1.00 83.00           N  
ATOM   1009  CA  PHE A 137      -7.468  13.892  22.461  1.00 83.00           C  
ATOM   1010  C   PHE A 137      -8.933  13.526  22.721  1.00 83.00           C  
ATOM   1011  CB  PHE A 137      -7.171  14.187  20.985  1.00 83.00           C  
ATOM   1012  O   PHE A 137      -9.577  12.843  21.924  1.00 83.00           O  
ATOM   1013  CG  PHE A 137      -5.782  14.747  20.735  1.00 83.00           C  
ATOM   1014  CD1 PHE A 137      -5.544  16.126  20.867  1.00 83.00           C  
ATOM   1015  CD2 PHE A 137      -4.713  13.895  20.399  1.00 83.00           C  
ATOM   1016  CE1 PHE A 137      -4.257  16.649  20.647  1.00 83.00           C  
ATOM   1017  CE2 PHE A 137      -3.422  14.410  20.200  1.00 83.00           C  
ATOM   1018  CZ  PHE A 137      -3.194  15.791  20.318  1.00 83.00           C  
ATOM   1019  N   THR A 138      -9.463  13.991  23.852  1.00 80.00           N  
ATOM   1020  CA  THR A 138     -10.859  13.770  24.264  1.00 80.00           C  
ATOM   1021  C   THR A 138     -11.823  14.766  23.615  1.00 80.00           C  
ATOM   1022  CB  THR A 138     -10.979  13.846  25.791  1.00 80.00           C  
ATOM   1023  O   THR A 138     -12.953  14.397  23.293  1.00 80.00           O  
ATOM   1024  CG2 THR A 138     -10.216  12.718  26.487  1.00 80.00           C  
ATOM   1025  OG1 THR A 138     -10.417  15.062  26.210  1.00 80.00           O  
ATOM   1026  N   ASP A 139     -11.371  15.999  23.358  1.00 79.56           N  
ATOM   1027  CA  ASP A 139     -12.129  17.018  22.627  1.00 79.56           C  
ATOM   1028  C   ASP A 139     -12.342  16.611  21.151  1.00 79.56           C  
ATOM   1029  CB  ASP A 139     -11.432  18.380  22.725  1.00 79.56           C  
ATOM   1030  O   ASP A 139     -11.361  16.365  20.439  1.00 79.56           O  
ATOM   1031  CG  ASP A 139     -12.174  19.428  21.891  1.00 79.56           C  
ATOM   1032  OD1 ASP A 139     -13.306  19.781  22.271  1.00 79.56           O  
ATOM   1033  OD2 ASP A 139     -11.625  19.843  20.842  1.00 79.56           O  
ATOM   1034  N   PRO A 140     -13.592  16.559  20.646  1.00 70.31           N  
ATOM   1035  CA  PRO A 140     -13.886  16.104  19.287  1.00 70.31           C  
ATOM   1036  C   PRO A 140     -13.178  16.900  18.185  1.00 70.31           C  
ATOM   1037  CB  PRO A 140     -15.409  16.211  19.142  1.00 70.31           C  
ATOM   1038  O   PRO A 140     -12.707  16.303  17.215  1.00 70.31           O  
ATOM   1039  CG  PRO A 140     -15.918  16.069  20.573  1.00 70.31           C  
ATOM   1040  CD  PRO A 140     -14.829  16.748  21.394  1.00 70.31           C  
ATOM   1041  N   ALA A 141     -13.066  18.225  18.329  1.00 72.00           N  
ATOM   1042  CA  ALA A 141     -12.445  19.083  17.322  1.00 72.00           C  
ATOM   1043  C   ALA A 141     -10.921  18.895  17.285  1.00 72.00           C  
ATOM   1044  CB  ALA A 141     -12.842  20.538  17.600  1.00 72.00           C  
ATOM   1045  O   ALA A 141     -10.332  18.746  16.211  1.00 72.00           O  
ATOM   1046  N   GLN A 142     -10.270  18.839  18.451  1.00 79.75           N  
ATOM   1047  CA  GLN A 142      -8.839  18.540  18.533  1.00 79.75           C  
ATOM   1048  C   GLN A 142      -8.522  17.113  18.080  1.00 79.75           C  
ATOM   1049  CB  GLN A 142      -8.326  18.754  19.957  1.00 79.75           C  
ATOM   1050  O   GLN A 142      -7.527  16.910  17.387  1.00 79.75           O  
ATOM   1051  CG  GLN A 142      -8.306  20.231  20.372  1.00 79.75           C  
ATOM   1052  CD  GLN A 142      -7.777  20.407  21.791  1.00 79.75           C  
ATOM   1053  NE2 GLN A 142      -7.150  21.521  22.107  1.00 79.75           N  
ATOM   1054  OE1 GLN A 142      -7.884  19.551  22.647  1.00 79.75           O  
ATOM   1055  N   ARG A 143      -9.380  16.139  18.400  1.00 76.88           N  
ATOM   1056  CA  ARG A 143      -9.233  14.754  17.943  1.00 76.88           C  
ATOM   1057  C   ARG A 143      -9.335  14.649  16.427  1.00 76.88           C  
ATOM   1058  CB  ARG A 143     -10.273  13.874  18.645  1.00 76.88           C  
ATOM   1059  O   ARG A 143      -8.487  14.008  15.819  1.00 76.88           O  
ATOM   1060  CG  ARG A 143     -10.045  12.388  18.331  1.00 76.88           C  
ATOM   1061  CD  ARG A 143     -10.996  11.487  19.120  1.00 76.88           C  
ATOM   1062  NE  ARG A 143     -12.407  11.668  18.717  1.00 76.88           N  
ATOM   1063  NH1 ARG A 143     -13.347  11.198  20.758  1.00 76.88           N  
ATOM   1064  NH2 ARG A 143     -14.667  11.655  19.017  1.00 76.88           N  
ATOM   1065  CZ  ARG A 143     -13.463  11.507  19.497  1.00 76.88           C  
ATOM   1066  N   ALA A 144     -10.319  15.304  15.811  1.00 68.75           N  
ATOM   1067  CA  ALA A 144     -10.439  15.350  14.354  1.00 68.75           C  
ATOM   1068  C   ALA A 144      -9.192  15.975  13.709  1.00 68.75           C  
ATOM   1069  CB  ALA A 144     -11.714  16.118  13.988  1.00 68.75           C  
ATOM   1070  O   ALA A 144      -8.664  15.433  12.741  1.00 68.75           O  
ATOM   1071  N   LYS A 145      -8.657  17.056  14.293  1.00 73.06           N  
ATOM   1072  CA  LYS A 145      -7.406  17.678  13.837  1.00 73.06           C  
ATOM   1073  C   LYS A 145      -6.199  16.743  13.979  1.00 73.06           C  
ATOM   1074  CB  LYS A 145      -7.208  19.007  14.583  1.00 73.06           C  
ATOM   1075  O   LYS A 145      -5.390  16.662  13.060  1.00 73.06           O  
ATOM   1076  CG  LYS A 145      -6.015  19.796  14.026  1.00 73.06           C  
ATOM   1077  CD  LYS A 145      -5.901  21.179  14.678  1.00 73.06           C  
ATOM   1078  CE  LYS A 145      -4.668  21.890  14.110  1.00 73.06           C  
ATOM   1079  NZ  LYS A 145      -4.445  23.216  14.735  1.00 73.06           N  
ATOM   1080  N   ALA A 146      -6.079  16.031  15.098  1.00 76.56           N  
ATOM   1081  CA  ALA A 146      -4.993  15.084  15.335  1.00 76.56           C  
ATOM   1082  C   ALA A 146      -5.066  13.873  14.391  1.00 76.56           C  
ATOM   1083  CB  ALA A 146      -5.019  14.664  16.808  1.00 76.56           C  
ATOM   1084  O   ALA A 146      -4.043  13.467  13.850  1.00 76.56           O  
ATOM   1085  N   ILE A 147      -6.266  13.342  14.132  1.00 74.75           N  
ATOM   1086  CA  ILE A 147      -6.495  12.269  13.149  1.00 74.75           C  
ATOM   1087  C   ILE A 147      -6.200  12.760  11.726  1.00 74.75           C  
ATOM   1088  CB  ILE A 147      -7.936  11.722  13.275  1.00 74.75           C  
ATOM   1089  O   ILE A 147      -5.606  12.027  10.937  1.00 74.75           O  
ATOM   1090  CG1 ILE A 147      -8.109  10.982  14.623  1.00 74.75           C  
ATOM   1091  CG2 ILE A 147      -8.280  10.769  12.112  1.00 74.75           C  
ATOM   1092  CD1 ILE A 147      -9.566  10.639  14.959  1.00 74.75           C  
ATOM   1093  N   GLY A 148      -6.570  14.001  11.401  1.00 70.12           N  
ATOM   1094  CA  GLY A 148      -6.228  14.630  10.127  1.00 70.12           C  
ATOM   1095  C   GLY A 148      -4.716  14.746   9.930  1.00 70.12           C  
ATOM   1096  O   GLY A 148      -4.214  14.373   8.875  1.00 70.12           O  
ATOM   1097  N   LEU A 149      -3.979  15.179  10.961  1.00 78.00           N  
ATOM   1098  CA  LEU A 149      -2.514  15.228  10.921  1.00 78.00           C  
ATOM   1099  C   LEU A 149      -1.902  13.827  10.813  1.00 78.00           C  
ATOM   1100  CB  LEU A 149      -1.980  15.977  12.156  1.00 78.00           C  
ATOM   1101  O   LEU A 149      -1.016  13.627   9.995  1.00 78.00           O  
ATOM   1102  CG  LEU A 149      -0.455  16.212  12.117  1.00 78.00           C  
ATOM   1103  CD1 LEU A 149      -0.046  17.151  10.980  1.00 78.00           C  
ATOM   1104  CD2 LEU A 149       0.003  16.838  13.435  1.00 78.00           C  
ATOM   1105  N   TRP A 150      -2.403  12.861  11.585  1.00 85.56           N  
ATOM   1106  CA  TRP A 150      -1.973  11.461  11.529  1.00 85.56           C  
ATOM   1107  C   TRP A 150      -2.135  10.880  10.118  1.00 85.56           C  
ATOM   1108  CB  TRP A 150      -2.765  10.674  12.587  1.00 85.56           C  
ATOM   1109  O   TRP A 150      -1.192  10.326   9.561  1.00 85.56           O  
ATOM   1110  CG  TRP A 150      -2.445   9.216  12.706  1.00 85.56           C  
ATOM   1111  CD1 TRP A 150      -1.621   8.652  13.621  1.00 85.56           C  
ATOM   1112  CD2 TRP A 150      -2.942   8.108  11.892  1.00 85.56           C  
ATOM   1113  CE2 TRP A 150      -2.313   6.907  12.336  1.00 85.56           C  
ATOM   1114  CE3 TRP A 150      -3.871   7.991  10.834  1.00 85.56           C  
ATOM   1115  NE1 TRP A 150      -1.526   7.292  13.395  1.00 85.56           N  
ATOM   1116  CH2 TRP A 150      -3.479   5.581  10.688  1.00 85.56           C  
ATOM   1117  CZ2 TRP A 150      -2.557   5.664  11.743  1.00 85.56           C  
ATOM   1118  CZ3 TRP A 150      -4.142   6.741  10.247  1.00 85.56           C  
ATOM   1119  N   SER A 151      -3.296  11.099   9.497  1.00 71.31           N  
ATOM   1120  CA  SER A 151      -3.570  10.641   8.129  1.00 71.31           C  
ATOM   1121  C   SER A 151      -2.682  11.367   7.114  1.00 71.31           C  
ATOM   1122  CB  SER A 151      -5.044  10.850   7.764  1.00 71.31           C  
ATOM   1123  O   SER A 151      -2.122  10.741   6.222  1.00 71.31           O  
ATOM   1124  OG  SER A 151      -5.904  10.310   8.753  1.00 71.31           O  
ATOM   1125  N   GLY A 152      -2.499  12.681   7.284  1.00 71.00           N  
ATOM   1126  CA  GLY A 152      -1.616  13.484   6.442  1.00 71.00           C  
ATOM   1127  C   GLY A 152      -0.154  13.048   6.523  1.00 71.00           C  
ATOM   1128  O   GLY A 152       0.511  12.995   5.496  1.00 71.00           O  
ATOM   1129  N   VAL A 153       0.337  12.684   7.711  1.00 81.62           N  
ATOM   1130  CA  VAL A 153       1.698  12.165   7.915  1.00 81.62           C  
ATOM   1131  C   VAL A 153       1.871  10.791   7.279  1.00 81.62           C  
ATOM   1132  CB  VAL A 153       2.060  12.138   9.411  1.00 81.62           C  
ATOM   1133  O   VAL A 153       2.911  10.562   6.671  1.00 81.62           O  
ATOM   1134  CG1 VAL A 153       3.335  11.340   9.710  1.00 81.62           C  
ATOM   1135  CG2 VAL A 153       2.298  13.572   9.904  1.00 81.62           C  
ATOM   1136  N   MET A 154       0.872   9.903   7.349  1.00 78.69           N  
ATOM   1137  CA  MET A 154       0.932   8.647   6.594  1.00 78.69           C  
ATOM   1138  C   MET A 154       1.079   8.917   5.098  1.00 78.69           C  
ATOM   1139  CB  MET A 154      -0.293   7.756   6.820  1.00 78.69           C  
ATOM   1140  O   MET A 154       2.041   8.451   4.498  1.00 78.69           O  
ATOM   1141  CG  MET A 154      -0.221   6.971   8.126  1.00 78.69           C  
ATOM   1142  SD  MET A 154      -1.058   5.366   8.065  1.00 78.69           S  
ATOM   1143  CE  MET A 154      -2.686   5.831   7.430  1.00 78.69           C  
ATOM   1144  N   THR A 155       0.193   9.716   4.500  1.00 67.56           N  
ATOM   1145  CA  THR A 155       0.260  10.011   3.059  1.00 67.56           C  
ATOM   1146  C   THR A 155       1.562  10.719   2.677  1.00 67.56           C  
ATOM   1147  CB  THR A 155      -0.938  10.868   2.632  1.00 67.56           C  
ATOM   1148  O   THR A 155       2.199  10.358   1.689  1.00 67.56           O  
ATOM   1149  CG2 THR A 155      -1.031  11.038   1.118  1.00 67.56           C  
ATOM   1150  OG1 THR A 155      -2.139  10.254   3.037  1.00 67.56           O  
ATOM   1151  N   ALA A 156       1.992  11.700   3.475  1.00 71.62           N  
ATOM   1152  CA  ALA A 156       3.243  12.418   3.256  1.00 71.62           C  
ATOM   1153  C   ALA A 156       4.462  11.501   3.396  1.00 71.62           C  
ATOM   1154  CB  ALA A 156       3.331  13.596   4.231  1.00 71.62           C  
ATOM   1155  O   ALA A 156       5.419  11.676   2.654  1.00 71.62           O  
ATOM   1156  N   GLY A 157       4.426  10.518   4.299  1.00 75.94           N  
ATOM   1157  CA  GLY A 157       5.493   9.537   4.478  1.00 75.94           C  
ATOM   1158  C   GLY A 157       5.757   8.728   3.215  1.00 75.94           C  
ATOM   1159  O   GLY A 157       6.909   8.605   2.822  1.00 75.94           O  
ATOM   1160  N   ILE A 158       4.717   8.287   2.502  1.00 69.75           N  
ATOM   1161  CA  ILE A 158       4.892   7.566   1.230  1.00 69.75           C  
ATOM   1162  C   ILE A 158       5.627   8.450   0.212  1.00 69.75           C  
ATOM   1163  CB  ILE A 158       3.538   7.077   0.661  1.00 69.75           C  
ATOM   1164  O   ILE A 158       6.606   8.017  -0.394  1.00 69.75           O  
ATOM   1165  CG1 ILE A 158       2.786   6.218   1.700  1.00 69.75           C  
ATOM   1166  CG2 ILE A 158       3.756   6.288  -0.643  1.00 69.75           C  
ATOM   1167  CD1 ILE A 158       1.463   5.604   1.235  1.00 69.75           C  
ATOM   1168  N   ALA A 159       5.202   9.706   0.052  1.00 67.25           N  
ATOM   1169  CA  ALA A 159       5.825  10.637  -0.891  1.00 67.25           C  
ATOM   1170  C   ALA A 159       7.261  11.014  -0.483  1.00 67.25           C  
ATOM   1171  CB  ALA A 159       4.926  11.875  -1.002  1.00 67.25           C  
ATOM   1172  O   ALA A 159       8.176  11.008  -1.307  1.00 67.25           O  
ATOM   1173  N   LEU A 160       7.473  11.310   0.801  1.00 72.31           N  
ATOM   1174  CA  LEU A 160       8.782  11.646   1.353  1.00 72.31           C  
ATOM   1175  C   LEU A 160       9.745  10.463   1.286  1.00 72.31           C  
ATOM   1176  CB  LEU A 160       8.630  12.135   2.806  1.00 72.31           C  
ATOM   1177  O   LEU A 160      10.926  10.686   1.062  1.00 72.31           O  
ATOM   1178  CG  LEU A 160       8.091  13.572   2.920  1.00 72.31           C  
ATOM   1179  CD1 LEU A 160       7.693  13.868   4.367  1.00 72.31           C  
ATOM   1180  CD2 LEU A 160       9.139  14.608   2.503  1.00 72.31           C  
ATOM   1181  N   GLY A 161       9.264   9.227   1.432  1.00 73.69           N  
ATOM   1182  CA  GLY A 161      10.089   8.022   1.337  1.00 73.69           C  
ATOM   1183  C   GLY A 161      10.750   7.892  -0.031  1.00 73.69           C  
ATOM   1184  O   GLY A 161      11.952   7.655  -0.109  1.00 73.69           O  
ATOM   1185  N   SER A 162      10.002   8.166  -1.102  1.00 67.56           N  
ATOM   1186  CA  SER A 162      10.524   8.201  -2.470  1.00 67.56           C  
ATOM   1187  C   SER A 162      11.590   9.282  -2.674  1.00 67.56           C  
ATOM   1188  CB  SER A 162       9.357   8.433  -3.434  1.00 67.56           C  
ATOM   1189  O   SER A 162      12.653   8.997  -3.216  1.00 67.56           O  
ATOM   1190  OG  SER A 162       8.538   7.282  -3.465  1.00 67.56           O  
ATOM   1191  N   VAL A 163      11.337  10.509  -2.207  1.00 70.50           N  
ATOM   1192  CA  VAL A 163      12.286  11.631  -2.346  1.00 70.50           C  
ATOM   1193  C   VAL A 163      13.552  11.389  -1.527  1.00 70.50           C  
ATOM   1194  CB  VAL A 163      11.625  12.959  -1.928  1.00 70.50           C  
ATOM   1195  O   VAL A 163      14.660  11.549  -2.031  1.00 70.50           O  
ATOM   1196  CG1 VAL A 163      12.608  14.137  -1.962  1.00 70.50           C  
ATOM   1197  CG2 VAL A 163      10.454  13.298  -2.860  1.00 70.50           C  
ATOM   1198  N   MET A 164      13.387  10.982  -0.269  1.00 75.62           N  
ATOM   1199  CA  MET A 164      14.497  10.702   0.634  1.00 75.62           C  
ATOM   1200  C   MET A 164      15.341   9.542   0.123  1.00 75.62           C  
ATOM   1201  CB  MET A 164      13.969  10.399   2.043  1.00 75.62           C  
ATOM   1202  O   MET A 164      16.557   9.645   0.163  1.00 75.62           O  
ATOM   1203  CG  MET A 164      13.478  11.666   2.759  1.00 75.62           C  
ATOM   1204  SD  MET A 164      14.732  12.941   3.078  1.00 75.62           S  
ATOM   1205  CE  MET A 164      15.862  12.042   4.171  1.00 75.62           C  
ATOM   1206  N   SER A 165      14.723   8.481  -0.399  1.00 68.44           N  
ATOM   1207  CA  SER A 165      15.452   7.366  -1.005  1.00 68.44           C  
ATOM   1208  C   SER A 165      16.372   7.828  -2.132  1.00 68.44           C  
ATOM   1209  CB  SER A 165      14.467   6.332  -1.529  1.00 68.44           C  
ATOM   1210  O   SER A 165      17.562   7.547  -2.077  1.00 68.44           O  
ATOM   1211  OG  SER A 165      15.176   5.261  -2.099  1.00 68.44           O  
ATOM   1212  N   GLY A 166      15.862   8.612  -3.089  1.00 65.12           N  
ATOM   1213  CA  GLY A 166      16.681   9.128  -4.190  1.00 65.12           C  
ATOM   1214  C   GLY A 166      17.880   9.949  -3.704  1.00 65.12           C  
ATOM   1215  O   GLY A 166      19.007   9.670  -4.091  1.00 65.12           O  
ATOM   1216  N   VAL A 167      17.651  10.897  -2.789  1.00 74.81           N  
ATOM   1217  CA  VAL A 167      18.724  11.739  -2.225  1.00 74.81           C  
ATOM   1218  C   VAL A 167      19.742  10.911  -1.437  1.00 74.81           C  
ATOM   1219  CB  VAL A 167      18.122  12.834  -1.319  1.00 74.81           C  
ATOM   1220  O   VAL A 167      20.940  11.189  -1.481  1.00 74.81           O  
ATOM   1221  CG1 VAL A 167      19.180  13.682  -0.599  1.00 74.81           C  
ATOM   1222  CG2 VAL A 167      17.253  13.805  -2.131  1.00 74.81           C  
ATOM   1223  N   LEU A 168      19.281   9.912  -0.681  1.00 79.88           N  
ATOM   1224  CA  LEU A 168      20.170   9.085   0.126  1.00 79.88           C  
ATOM   1225  C   LEU A 168      21.016   8.157  -0.729  1.00 79.88           C  
ATOM   1226  CB  LEU A 168      19.402   8.285   1.185  1.00 79.88           C  
ATOM   1227  O   LEU A 168      22.203   8.081  -0.468  1.00 79.88           O  
ATOM   1228  CG  LEU A 168      19.389   9.023   2.527  1.00 79.88           C  
ATOM   1229  CD1 LEU A 168      18.342  10.128   2.603  1.00 79.88           C  
ATOM   1230  CD2 LEU A 168      19.105   8.052   3.658  1.00 79.88           C  
ATOM   1231  N   VAL A 169      20.433   7.504  -1.730  1.00 74.50           N  
ATOM   1232  CA  VAL A 169      21.151   6.615  -2.655  1.00 74.50           C  
ATOM   1233  C   VAL A 169      22.125   7.411  -3.537  1.00 74.50           C  
ATOM   1234  CB  VAL A 169      20.123   5.818  -3.483  1.00 74.50           C  
ATOM   1235  O   VAL A 169      23.209   6.944  -3.850  1.00 74.50           O  
ATOM   1236  CG1 VAL A 169      20.755   4.905  -4.530  1.00 74.50           C  
ATOM   1237  CG2 VAL A 169      19.275   4.891  -2.592  1.00 74.50           C  
ATOM   1238  N   GLU A 170      21.802   8.660  -3.889  1.00 73.56           N  
ATOM   1239  CA  GLU A 170      22.708   9.514  -4.674  1.00 73.56           C  
ATOM   1240  C   GLU A 170      23.973   9.931  -3.897  1.00 73.56           C  
ATOM   1241  CB  GLU A 170      21.917  10.739  -5.162  1.00 73.56           C  
ATOM   1242  O   GLU A 170      25.051  10.070  -4.478  1.00 73.56           O  
ATOM   1243  CG  GLU A 170      22.720  11.639  -6.115  1.00 73.56           C  
ATOM   1244  CD  GLU A 170      21.914  12.818  -6.688  1.00 73.56           C  
ATOM   1245  OE1 GLU A 170      22.516  13.587  -7.476  1.00 73.56           O  
ATOM   1246  OE2 GLU A 170      20.715  12.973  -6.351  1.00 73.56           O  
ATOM   1247  N   HIS A 171      23.863  10.146  -2.581  1.00 79.19           N  
ATOM   1248  CA  HIS A 171      24.969  10.642  -1.750  1.00 79.19           C  
ATOM   1249  C   HIS A 171      25.608   9.586  -0.835  1.00 79.19           C  
ATOM   1250  CB  HIS A 171      24.470  11.839  -0.933  1.00 79.19           C  
ATOM   1251  O   HIS A 171      26.731   9.779  -0.364  1.00 79.19           O  
ATOM   1252  CG  HIS A 171      24.174  13.060  -1.767  1.00 79.19           C  
ATOM   1253  CD2 HIS A 171      22.985  13.731  -1.843  1.00 79.19           C  
ATOM   1254  ND1 HIS A 171      25.059  13.713  -2.592  1.00 79.19           N  
ATOM   1255  CE1 HIS A 171      24.415  14.752  -3.149  1.00 79.19           C  
ATOM   1256  NE2 HIS A 171      23.160  14.833  -2.686  1.00 79.19           N  
ATOM   1257  N   PHE A 172      24.905   8.495  -0.554  1.00 83.25           N  
ATOM   1258  CA  PHE A 172      25.284   7.426   0.365  1.00 83.25           C  
ATOM   1259  C   PHE A 172      24.914   6.064  -0.241  1.00 83.25           C  
ATOM   1260  CB  PHE A 172      24.572   7.610   1.720  1.00 83.25           C  
ATOM   1261  O   PHE A 172      24.133   5.980  -1.174  1.00 83.25           O  
ATOM   1262  CG  PHE A 172      24.798   8.938   2.418  1.00 83.25           C  
ATOM   1263  CD1 PHE A 172      25.919   9.110   3.250  1.00 83.25           C  
ATOM   1264  CD2 PHE A 172      23.887   9.997   2.247  1.00 83.25           C  
ATOM   1265  CE1 PHE A 172      26.131  10.334   3.908  1.00 83.25           C  
ATOM   1266  CE2 PHE A 172      24.099  11.224   2.901  1.00 83.25           C  
ATOM   1267  CZ  PHE A 172      25.221  11.392   3.733  1.00 83.25           C  
ATOM   1268  N   TRP A 173      25.435   4.969   0.317  1.00 84.25           N  
ATOM   1269  CA  TRP A 173      25.072   3.623  -0.144  1.00 84.25           C  
ATOM   1270  C   TRP A 173      23.604   3.285   0.182  1.00 84.25           C  
ATOM   1271  CB  TRP A 173      26.035   2.593   0.467  1.00 84.25           C  
ATOM   1272  O   TRP A 173      23.056   3.793   1.168  1.00 84.25           O  
ATOM   1273  CG  TRP A 173      25.764   2.203   1.894  1.00 84.25           C  
ATOM   1274  CD1 TRP A 173      25.178   1.044   2.271  1.00 84.25           C  
ATOM   1275  CD2 TRP A 173      26.066   2.917   3.136  1.00 84.25           C  
ATOM   1276  CE2 TRP A 173      25.584   2.133   4.230  1.00 84.25           C  
ATOM   1277  CE3 TRP A 173      26.727   4.125   3.460  1.00 84.25           C  
ATOM   1278  NE1 TRP A 173      25.054   1.002   3.646  1.00 84.25           N  
ATOM   1279  CH2 TRP A 173      26.376   3.748   5.850  1.00 84.25           C  
ATOM   1280  CZ2 TRP A 173      25.731   2.533   5.566  1.00 84.25           C  
ATOM   1281  CZ3 TRP A 173      26.876   4.539   4.799  1.00 84.25           C  
ATOM   1282  N   TRP A 174      22.985   2.370  -0.570  1.00 82.56           N  
ATOM   1283  CA  TRP A 174      21.583   1.942  -0.400  1.00 82.56           C  
ATOM   1284  C   TRP A 174      21.143   1.595   1.037  1.00 82.56           C  
ATOM   1285  CB  TRP A 174      21.338   0.728  -1.303  1.00 82.56           C  
ATOM   1286  O   TRP A 174      19.994   1.832   1.415  1.00 82.56           O  
ATOM   1287  CG  TRP A 174      22.062  -0.524  -0.906  1.00 82.56           C  
ATOM   1288  CD1 TRP A 174      23.271  -0.911  -1.366  1.00 82.56           C  
ATOM   1289  CD2 TRP A 174      21.638  -1.569   0.024  1.00 82.56           C  
ATOM   1290  CE2 TRP A 174      22.663  -2.561   0.086  1.00 82.56           C  
ATOM   1291  CE3 TRP A 174      20.486  -1.765   0.823  1.00 82.56           C  
ATOM   1292  NE1 TRP A 174      23.630  -2.110  -0.790  1.00 82.56           N  
ATOM   1293  CH2 TRP A 174      21.399  -3.852   1.699  1.00 82.56           C  
ATOM   1294  CZ2 TRP A 174      22.549  -3.692   0.907  1.00 82.56           C  
ATOM   1295  CZ3 TRP A 174      20.371  -2.895   1.656  1.00 82.56           C  
ATOM   1296  N   GLY A 175      22.033   1.064   1.881  1.00 83.56           N  
ATOM   1297  CA  GLY A 175      21.713   0.705   3.268  1.00 83.56           C  
ATOM   1298  C   GLY A 175      21.423   1.916   4.165  1.00 83.56           C  
ATOM   1299  O   GLY A 175      20.741   1.790   5.186  1.00 83.56           O  
ATOM   1300  N   SER A 176      21.867   3.112   3.763  1.00 87.31           N  
ATOM   1301  CA  SER A 176      21.583   4.376   4.454  1.00 87.31           C  
ATOM   1302  C   SER A 176      20.085   4.658   4.580  1.00 87.31           C  
ATOM   1303  CB  SER A 176      22.258   5.534   3.716  1.00 87.31           C  
ATOM   1304  O   SER A 176      19.647   5.250   5.570  1.00 87.31           O  
ATOM   1305  OG  SER A 176      21.688   5.707   2.437  1.00 87.31           O  
ATOM   1306  N   VAL A 177      19.287   4.168   3.630  1.00 83.62           N  
ATOM   1307  CA  VAL A 177      17.846   4.397   3.593  1.00 83.62           C  
ATOM   1308  C   VAL A 177      17.142   3.736   4.785  1.00 83.62           C  
ATOM   1309  CB  VAL A 177      17.274   3.942   2.240  1.00 83.62           C  
ATOM   1310  O   VAL A 177      16.225   4.317   5.363  1.00 83.62           O  
ATOM   1311  CG1 VAL A 177      15.877   4.518   2.115  1.00 83.62           C  
ATOM   1312  CG2 VAL A 177      18.034   4.492   1.024  1.00 83.62           C  
ATOM   1313  N   PHE A 178      17.642   2.587   5.248  1.00 87.31           N  
ATOM   1314  CA  PHE A 178      17.169   1.954   6.481  1.00 87.31           C  
ATOM   1315  C   PHE A 178      17.723   2.640   7.737  1.00 87.31           C  
ATOM   1316  CB  PHE A 178      17.552   0.473   6.467  1.00 87.31           C  
ATOM   1317  O   PHE A 178      17.064   2.669   8.777  1.00 87.31           O  
ATOM   1318  CG  PHE A 178      16.943  -0.315   5.330  1.00 87.31           C  
ATOM   1319  CD1 PHE A 178      15.582  -0.667   5.380  1.00 87.31           C  
ATOM   1320  CD2 PHE A 178      17.721  -0.678   4.214  1.00 87.31           C  
ATOM   1321  CE1 PHE A 178      15.004  -1.399   4.330  1.00 87.31           C  
ATOM   1322  CE2 PHE A 178      17.139  -1.402   3.159  1.00 87.31           C  
ATOM   1323  CZ  PHE A 178      15.786  -1.777   3.226  1.00 87.31           C  
ATOM   1324  N   LEU A 179      18.919   3.238   7.668  1.00 88.69           N  
ATOM   1325  CA  LEU A 179      19.532   3.896   8.825  1.00 88.69           C  
ATOM   1326  C   LEU A 179      18.774   5.147   9.287  1.00 88.69           C  
ATOM   1327  CB  LEU A 179      21.014   4.216   8.571  1.00 88.69           C  
ATOM   1328  O   LEU A 179      18.801   5.462  10.478  1.00 88.69           O  
ATOM   1329  CG  LEU A 179      21.932   2.989   8.450  1.00 88.69           C  
ATOM   1330  CD1 LEU A 179      23.364   3.457   8.196  1.00 88.69           C  
ATOM   1331  CD2 LEU A 179      21.950   2.131   9.721  1.00 88.69           C  
ATOM   1332  N   VAL A 180      18.040   5.815   8.392  1.00 87.25           N  
ATOM   1333  CA  VAL A 180      17.164   6.959   8.724  1.00 87.25           C  
ATOM   1334  C   VAL A 180      16.108   6.597   9.768  1.00 87.25           C  
ATOM   1335  CB  VAL A 180      16.478   7.494   7.452  1.00 87.25           C  
ATOM   1336  O   VAL A 180      15.682   7.452  10.550  1.00 87.25           O  
ATOM   1337  CG1 VAL A 180      15.460   8.611   7.719  1.00 87.25           C  
ATOM   1338  CG2 VAL A 180      17.532   8.082   6.520  1.00 87.25           C  
ATOM   1339  N   ASN A 181      15.731   5.320   9.851  1.00 86.69           N  
ATOM   1340  CA  ASN A 181      14.752   4.857  10.821  1.00 86.69           C  
ATOM   1341  C   ASN A 181      15.281   4.919  12.266  1.00 86.69           C  
ATOM   1342  CB  ASN A 181      14.307   3.440  10.427  1.00 86.69           C  
ATOM   1343  O   ASN A 181      14.522   5.190  13.201  1.00 86.69           O  
ATOM   1344  CG  ASN A 181      13.564   3.381   9.096  1.00 86.69           C  
ATOM   1345  ND2 ASN A 181      13.517   2.224   8.477  1.00 86.69           N  
ATOM   1346  OD1 ASN A 181      12.966   4.353   8.671  1.00 86.69           O  
ATOM   1347  N   LEU A 182      16.587   4.704  12.473  1.00 88.88           N  
ATOM   1348  CA  LEU A 182      17.193   4.623  13.805  1.00 88.88           C  
ATOM   1349  C   LEU A 182      17.033   5.894  14.655  1.00 88.88           C  
ATOM   1350  CB  LEU A 182      18.679   4.222  13.734  1.00 88.88           C  
ATOM   1351  O   LEU A 182      16.585   5.758  15.796  1.00 88.88           O  
ATOM   1352  CG  LEU A 182      18.903   2.710  13.559  1.00 88.88           C  
ATOM   1353  CD1 LEU A 182      18.961   2.297  12.096  1.00 88.88           C  
ATOM   1354  CD2 LEU A 182      20.232   2.309  14.201  1.00 88.88           C  
ATOM   1355  N   PRO A 183      17.367   7.113  14.183  1.00 89.56           N  
ATOM   1356  CA  PRO A 183      17.280   8.310  15.017  1.00 89.56           C  
ATOM   1357  C   PRO A 183      15.856   8.589  15.507  1.00 89.56           C  
ATOM   1358  CB  PRO A 183      17.846   9.458  14.169  1.00 89.56           C  
ATOM   1359  O   PRO A 183      15.669   8.950  16.670  1.00 89.56           O  
ATOM   1360  CG  PRO A 183      17.785   8.944  12.733  1.00 89.56           C  
ATOM   1361  CD  PRO A 183      17.975   7.443  12.903  1.00 89.56           C  
ATOM   1362  N   ALA A 184      14.836   8.370  14.675  1.00 88.75           N  
ATOM   1363  CA  ALA A 184      13.457   8.591  15.102  1.00 88.75           C  
ATOM   1364  C   ALA A 184      12.934   7.469  16.018  1.00 88.75           C  
ATOM   1365  CB  ALA A 184      12.577   8.892  13.888  1.00 88.75           C  
ATOM   1366  O   ALA A 184      12.218   7.769  16.977  1.00 88.75           O  
ATOM   1367  N   MET A 185      13.348   6.209  15.819  1.00 91.25           N  
ATOM   1368  CA  MET A 185      13.048   5.131  16.775  1.00 91.25           C  
ATOM   1369  C   MET A 185      13.734   5.364  18.126  1.00 91.25           C  
ATOM   1370  CB  MET A 185      13.427   3.754  16.202  1.00 91.25           C  
ATOM   1371  O   MET A 185      13.103   5.198  19.167  1.00 91.25           O  
ATOM   1372  CG  MET A 185      12.538   3.362  15.017  1.00 91.25           C  
ATOM   1373  SD  MET A 185      10.763   3.253  15.382  1.00 91.25           S  
ATOM   1374  CE  MET A 185      10.112   3.725  13.758  1.00 91.25           C  
ATOM   1375  N   ALA A 186      14.985   5.832  18.135  1.00 91.56           N  
ATOM   1376  CA  ALA A 186      15.688   6.211  19.358  1.00 91.56           C  
ATOM   1377  C   ALA A 186      14.965   7.351  20.090  1.00 91.56           C  
ATOM   1378  CB  ALA A 186      17.129   6.594  19.004  1.00 91.56           C  
ATOM   1379  O   ALA A 186      14.735   7.269  21.298  1.00 91.56           O  
ATOM   1380  N   LEU A 187      14.528   8.381  19.359  1.00 91.19           N  
ATOM   1381  CA  LEU A 187      13.781   9.491  19.943  1.00 91.19           C  
ATOM   1382  C   LEU A 187      12.448   9.029  20.549  1.00 91.19           C  
ATOM   1383  CB  LEU A 187      13.584  10.576  18.873  1.00 91.19           C  
ATOM   1384  O   LEU A 187      12.088   9.466  21.641  1.00 91.19           O  
ATOM   1385  CG  LEU A 187      13.060  11.901  19.449  1.00 91.19           C  
ATOM   1386  CD1 LEU A 187      14.051  12.540  20.426  1.00 91.19           C  
ATOM   1387  CD2 LEU A 187      12.830  12.905  18.328  1.00 91.19           C  
ATOM   1388  N   LEU A 188      11.743   8.107  19.890  1.00 90.44           N  
ATOM   1389  CA  LEU A 188      10.520   7.503  20.418  1.00 90.44           C  
ATOM   1390  C   LEU A 188      10.778   6.660  21.671  1.00 90.44           C  
ATOM   1391  CB  LEU A 188       9.893   6.641  19.319  1.00 90.44           C  
ATOM   1392  O   LEU A 188       9.999   6.725  22.619  1.00 90.44           O  
ATOM   1393  CG  LEU A 188       8.512   6.074  19.691  1.00 90.44           C  
ATOM   1394  CD1 LEU A 188       7.479   7.194  19.820  1.00 90.44           C  
ATOM   1395  CD2 LEU A 188       8.112   5.115  18.585  1.00 90.44           C  
ATOM   1396  N   LEU A 189      11.867   5.891  21.698  1.00 91.94           N  
ATOM   1397  CA  LEU A 189      12.252   5.080  22.854  1.00 91.94           C  
ATOM   1398  C   LEU A 189      12.613   5.942  24.072  1.00 91.94           C  
ATOM   1399  CB  LEU A 189      13.412   4.151  22.458  1.00 91.94           C  
ATOM   1400  O   LEU A 189      12.305   5.559  25.200  1.00 91.94           O  
ATOM   1401  CG  LEU A 189      12.999   2.980  21.546  1.00 91.94           C  
ATOM   1402  CD1 LEU A 189      14.248   2.266  21.031  1.00 91.94           C  
ATOM   1403  CD2 LEU A 189      12.137   1.959  22.287  1.00 91.94           C  
ATOM   1404  N   ILE A 190      13.208   7.117  23.848  1.00 92.81           N  
ATOM   1405  CA  ILE A 190      13.591   8.065  24.904  1.00 92.81           C  
ATOM   1406  C   ILE A 190      12.386   8.892  25.376  1.00 92.81           C  
ATOM   1407  CB  ILE A 190      14.754   8.957  24.406  1.00 92.81           C  
ATOM   1408  O   ILE A 190      12.112   8.974  26.573  1.00 92.81           O  
ATOM   1409  CG1 ILE A 190      16.028   8.112  24.159  1.00 92.81           C  
ATOM   1410  CG2 ILE A 190      15.068  10.076  25.419  1.00 92.81           C  
ATOM   1411  CD1 ILE A 190      17.093   8.838  23.325  1.00 92.81           C  
ATOM   1412  N   LEU A 191      11.647   9.510  24.448  1.00 90.56           N  
ATOM   1413  CA  LEU A 191      10.558  10.438  24.774  1.00 90.56           C  
ATOM   1414  C   LEU A 191       9.220   9.739  25.034  1.00 90.56           C  
ATOM   1415  CB  LEU A 191      10.401  11.476  23.650  1.00 90.56           C  
ATOM   1416  O   LEU A 191       8.389  10.257  25.781  1.00 90.56           O  
ATOM   1417  CG  LEU A 191      11.586  12.436  23.453  1.00 90.56           C  
ATOM   1418  CD1 LEU A 191      11.227  13.443  22.360  1.00 90.56           C  
ATOM   1419  CD2 LEU A 191      11.904  13.238  24.718  1.00 90.56           C  
ATOM   1420  N   GLY A 192       8.998   8.562  24.452  1.00 86.81           N  
ATOM   1421  CA  GLY A 192       7.760   7.796  24.579  1.00 86.81           C  
ATOM   1422  C   GLY A 192       7.375   7.485  26.030  1.00 86.81           C  
ATOM   1423  O   GLY A 192       6.242   7.776  26.414  1.00 86.81           O  
ATOM   1424  N   PRO A 193       8.282   6.976  26.886  1.00 88.31           N  
ATOM   1425  CA  PRO A 193       7.987   6.731  28.300  1.00 88.31           C  
ATOM   1426  C   PRO A 193       7.591   7.992  29.085  1.00 88.31           C  
ATOM   1427  CB  PRO A 193       9.266   6.111  28.876  1.00 88.31           C  
ATOM   1428  O   PRO A 193       6.773   7.904  30.002  1.00 88.31           O  
ATOM   1429  CG  PRO A 193       9.952   5.483  27.665  1.00 88.31           C  
ATOM   1430  CD  PRO A 193       9.593   6.447  26.541  1.00 88.31           C  
ATOM   1431  N   MET A 194       8.151   9.153  28.723  1.00 87.69           N  
ATOM   1432  CA  MET A 194       7.928  10.433  29.408  1.00 87.69           C  
ATOM   1433  C   MET A 194       6.639  11.129  28.957  1.00 87.69           C  
ATOM   1434  CB  MET A 194       9.117  11.368  29.139  1.00 87.69           C  
ATOM   1435  O   MET A 194       5.916  11.720  29.766  1.00 87.69           O  
ATOM   1436  CG  MET A 194      10.433  10.880  29.748  1.00 87.69           C  
ATOM   1437  SD  MET A 194      11.785  12.046  29.444  1.00 87.69           S  
ATOM   1438  CE  MET A 194      12.633  11.993  31.044  1.00 87.69           C  
ATOM   1439  N   LEU A 195       6.349  11.086  27.657  1.00 83.38           N  
ATOM   1440  CA  LEU A 195       5.266  11.850  27.045  1.00 83.38           C  
ATOM   1441  C   LEU A 195       3.977  11.044  26.883  1.00 83.38           C  
ATOM   1442  CB  LEU A 195       5.753  12.400  25.696  1.00 83.38           C  
ATOM   1443  O   LEU A 195       2.900  11.626  26.993  1.00 83.38           O  
ATOM   1444  CG  LEU A 195       6.867  13.458  25.781  1.00 83.38           C  
ATOM   1445  CD1 LEU A 195       7.247  13.875  24.364  1.00 83.38           C  
ATOM   1446  CD2 LEU A 195       6.426  14.718  26.534  1.00 83.38           C  
ATOM   1447  N   LEU A 196       4.069   9.730  26.652  1.00 83.81           N  
ATOM   1448  CA  LEU A 196       2.906   8.906  26.335  1.00 83.81           C  
ATOM   1449  C   LEU A 196       2.258   8.334  27.601  1.00 83.81           C  
ATOM   1450  CB  LEU A 196       3.259   7.792  25.334  1.00 83.81           C  
ATOM   1451  O   LEU A 196       2.951   7.730  28.433  1.00 83.81           O  
ATOM   1452  CG  LEU A 196       3.879   8.298  24.021  1.00 83.81           C  
ATOM   1453  CD1 LEU A 196       4.357   7.116  23.179  1.00 83.81           C  
ATOM   1454  CD2 LEU A 196       2.868   9.110  23.217  1.00 83.81           C  
ATOM   1455  N   PRO A 197       0.926   8.464  27.743  1.00 79.19           N  
ATOM   1456  CA  PRO A 197       0.198   7.778  28.796  1.00 79.19           C  
ATOM   1457  C   PRO A 197       0.159   6.271  28.520  1.00 79.19           C  
ATOM   1458  CB  PRO A 197      -1.194   8.415  28.806  1.00 79.19           C  
ATOM   1459  O   PRO A 197       0.085   5.826  27.373  1.00 79.19           O  
ATOM   1460  CG  PRO A 197      -1.401   8.840  27.352  1.00 79.19           C  
ATOM   1461  CD  PRO A 197       0.006   9.204  26.883  1.00 79.19           C  
ATOM   1462  N   GLU A 198       0.176   5.467  29.582  1.00 78.69           N  
ATOM   1463  CA  GLU A 198      -0.145   4.049  29.448  1.00 78.69           C  
ATOM   1464  C   GLU A 198      -1.661   3.891  29.322  1.00 78.69           C  
ATOM   1465  CB  GLU A 198       0.407   3.241  30.631  1.00 78.69           C  
ATOM   1466  O   GLU A 198      -2.412   4.357  30.176  1.00 78.69           O  
ATOM   1467  CG  GLU A 198       0.402   1.729  30.351  1.00 78.69           C  
ATOM   1468  CD  GLU A 198       1.341   1.385  29.190  1.00 78.69           C  
ATOM   1469  OE1 GLU A 198       0.850   0.927  28.135  1.00 78.69           O  
ATOM   1470  OE2 GLU A 198       2.557   1.666  29.337  1.00 78.69           O  
ATOM   1471  N   SER A 199      -2.110   3.223  28.262  1.00 69.81           N  
ATOM   1472  CA  SER A 199      -3.524   2.950  28.009  1.00 69.81           C  
ATOM   1473  C   SER A 199      -3.687   1.464  27.732  1.00 69.81           C  
ATOM   1474  CB  SER A 199      -4.020   3.805  26.840  1.00 69.81           C  
ATOM   1475  O   SER A 199      -3.072   0.929  26.808  1.00 69.81           O  
ATOM   1476  OG  SER A 199      -5.389   3.570  26.547  1.00 69.81           O  
ATOM   1477  N   LYS A 200      -4.532   0.806  28.524  1.00 70.88           N  
ATOM   1478  CA  LYS A 200      -4.828  -0.625  28.439  1.00 70.88           C  
ATOM   1479  C   LYS A 200      -6.338  -0.832  28.537  1.00 70.88           C  
ATOM   1480  CB  LYS A 200      -4.055  -1.346  29.558  1.00 70.88           C  
ATOM   1481  O   LYS A 200      -7.005  -0.105  29.268  1.00 70.88           O  
ATOM   1482  CG  LYS A 200      -4.326  -2.852  29.562  1.00 70.88           C  
ATOM   1483  CD  LYS A 200      -3.570  -3.586  30.666  1.00 70.88           C  
ATOM   1484  CE  LYS A 200      -4.191  -4.979  30.805  1.00 70.88           C  
ATOM   1485  NZ  LYS A 200      -3.234  -5.935  31.400  1.00 70.88           N  
ATOM   1486  N   ASN A 201      -6.870  -1.824  27.827  1.00 62.62           N  
ATOM   1487  CA  ASN A 201      -8.261  -2.227  27.986  1.00 62.62           C  
ATOM   1488  C   ASN A 201      -8.432  -2.948  29.346  1.00 62.62           C  
ATOM   1489  CB  ASN A 201      -8.666  -3.085  26.775  1.00 62.62           C  
ATOM   1490  O   ASN A 201      -7.716  -3.924  29.592  1.00 62.62           O  
ATOM   1491  CG  ASN A 201     -10.152  -3.396  26.735  1.00 62.62           C  
ATOM   1492  ND2 ASN A 201     -10.678  -3.721  25.579  1.00 62.62           N  
ATOM   1493  OD1 ASN A 201     -10.851  -3.357  27.734  1.00 62.62           O  
ATOM   1494  N   PRO A 202      -9.330  -2.489  30.241  1.00 55.03           N  
ATOM   1495  CA  PRO A 202      -9.520  -3.082  31.567  1.00 55.03           C  
ATOM   1496  C   PRO A 202     -10.126  -4.495  31.542  1.00 55.03           C  
ATOM   1497  CB  PRO A 202     -10.390  -2.086  32.344  1.00 55.03           C  
ATOM   1498  O   PRO A 202      -9.954  -5.229  32.510  1.00 55.03           O  
ATOM   1499  CG  PRO A 202     -11.124  -1.302  31.260  1.00 55.03           C  
ATOM   1500  CD  PRO A 202     -10.134  -1.284  30.104  1.00 55.03           C  
ATOM   1501  N   SER A 203     -10.765  -4.916  30.441  1.00 56.31           N  
ATOM   1502  CA  SER A 203     -11.270  -6.287  30.272  1.00 56.31           C  
ATOM   1503  C   SER A 203     -10.868  -6.875  28.913  1.00 56.31           C  
ATOM   1504  CB  SER A 203     -12.781  -6.328  30.503  1.00 56.31           C  
ATOM   1505  O   SER A 203     -11.691  -7.023  28.005  1.00 56.31           O  
ATOM   1506  OG  SER A 203     -13.203  -7.673  30.628  1.00 56.31           O  
ATOM   1507  N   PRO A 204      -9.579  -7.206  28.719  1.00 55.97           N  
ATOM   1508  CA  PRO A 204      -9.158  -7.897  27.518  1.00 55.97           C  
ATOM   1509  C   PRO A 204      -9.614  -9.359  27.626  1.00 55.97           C  
ATOM   1510  CB  PRO A 204      -7.641  -7.745  27.495  1.00 55.97           C  
ATOM   1511  O   PRO A 204      -9.137 -10.084  28.498  1.00 55.97           O  
ATOM   1512  CG  PRO A 204      -7.220  -7.541  28.954  1.00 55.97           C  
ATOM   1513  CD  PRO A 204      -8.499  -7.146  29.692  1.00 55.97           C  
ATOM   1514  N   GLY A 205     -10.527  -9.808  26.758  1.00 60.53           N  
ATOM   1515  CA  GLY A 205     -10.972 -11.215  26.685  1.00 60.53           C  
ATOM   1516  C   GLY A 205      -9.825 -12.219  26.437  1.00 60.53           C  
ATOM   1517  O   GLY A 205      -8.654 -11.866  26.484  1.00 60.53           O  
ATOM   1518  N   ARG A 206     -10.078 -13.501  26.136  1.00 58.34           N  
ATOM   1519  CA  ARG A 206      -8.994 -14.503  25.911  1.00 58.34           C  
ATOM   1520  C   ARG A 206      -8.205 -14.250  24.609  1.00 58.34           C  
ATOM   1521  CB  ARG A 206      -9.577 -15.920  25.965  1.00 58.34           C  
ATOM   1522  O   ARG A 206      -8.786 -13.747  23.656  1.00 58.34           O  
ATOM   1523  CG  ARG A 206      -9.932 -16.316  27.406  1.00 58.34           C  
ATOM   1524  CD  ARG A 206     -10.523 -17.730  27.457  1.00 58.34           C  
ATOM   1525  NE  ARG A 206     -10.167 -18.418  28.713  1.00 58.34           N  
ATOM   1526  NH1 ARG A 206     -11.334 -20.362  28.344  1.00 58.34           N  
ATOM   1527  NH2 ARG A 206     -10.014 -20.193  30.133  1.00 58.34           N  
ATOM   1528  CZ  ARG A 206     -10.507 -19.649  29.056  1.00 58.34           C  
ATOM   1529  N   PHE A 207      -6.881 -14.484  24.590  1.00 60.47           N  
ATOM   1530  CA  PHE A 207      -6.014 -14.204  23.421  1.00 60.47           C  
ATOM   1531  C   PHE A 207      -6.023 -15.399  22.484  1.00 60.47           C  
ATOM   1532  CB  PHE A 207      -4.548 -13.870  23.813  1.00 60.47           C  
ATOM   1533  O   PHE A 207      -5.697 -16.506  22.908  1.00 60.47           O  
ATOM   1534  CG  PHE A 207      -3.705 -13.127  22.775  1.00 60.47           C  
ATOM   1535  CD1 PHE A 207      -2.343 -13.443  22.641  1.00 60.47           C  
ATOM   1536  CD2 PHE A 207      -4.224 -12.080  21.985  1.00 60.47           C  
ATOM   1537  CE1 PHE A 207      -1.547 -12.820  21.662  1.00 60.47           C  
ATOM   1538  CE2 PHE A 207      -3.414 -11.434  21.033  1.00 60.47           C  
ATOM   1539  CZ  PHE A 207      -2.087 -11.829  20.839  1.00 60.47           C  
ATOM   1540  N   ASP A 208      -6.367 -15.182  21.219  1.00 65.12           N  
ATOM   1541  CA  ASP A 208      -6.309 -16.238  20.218  1.00 65.12           C  
ATOM   1542  C   ASP A 208      -4.943 -16.246  19.517  1.00 65.12           C  
ATOM   1543  CB  ASP A 208      -7.509 -16.151  19.274  1.00 65.12           C  
ATOM   1544  O   ASP A 208      -4.815 -15.883  18.351  1.00 65.12           O  
ATOM   1545  CG  ASP A 208      -7.664 -17.432  18.457  1.00 65.12           C  
ATOM   1546  OD1 ASP A 208      -6.871 -18.393  18.626  1.00 65.12           O  
ATOM   1547  OD2 ASP A 208      -8.607 -17.492  17.646  1.00 65.12           O  
ATOM   1548  N   LEU A 209      -3.913 -16.666  20.262  1.00 65.44           N  
ATOM   1549  CA  LEU A 209      -2.526 -16.801  19.784  1.00 65.44           C  
ATOM   1550  C   LEU A 209      -2.410 -17.642  18.513  1.00 65.44           C  
ATOM   1551  CB  LEU A 209      -1.686 -17.491  20.878  1.00 65.44           C  
ATOM   1552  O   LEU A 209      -1.520 -17.409  17.703  1.00 65.44           O  
ATOM   1553  CG  LEU A 209      -1.271 -16.543  22.002  1.00 65.44           C  
ATOM   1554  CD1 LEU A 209      -0.854 -17.298  23.260  1.00 65.44           C  
ATOM   1555  CD2 LEU A 209      -0.088 -15.677  21.567  1.00 65.44           C  
ATOM   1556  N   LEU A 210      -3.302 -18.619  18.344  1.00 69.50           N  
ATOM   1557  CA  LEU A 210      -3.275 -19.532  17.209  1.00 69.50           C  
ATOM   1558  C   LEU A 210      -3.796 -18.872  15.927  1.00 69.50           C  
ATOM   1559  CB  LEU A 210      -4.114 -20.772  17.544  1.00 69.50           C  
ATOM   1560  O   LEU A 210      -3.403 -19.270  14.839  1.00 69.50           O  
ATOM   1561  CG  LEU A 210      -3.517 -22.059  16.950  1.00 69.50           C  
ATOM   1562  CD1 LEU A 210      -2.631 -22.745  17.992  1.00 69.50           C  
ATOM   1563  CD2 LEU A 210      -4.617 -23.035  16.538  1.00 69.50           C  
ATOM   1564  N   SER A 211      -4.666 -17.867  16.045  1.00 65.56           N  
ATOM   1565  CA  SER A 211      -5.244 -17.171  14.892  1.00 65.56           C  
ATOM   1566  C   SER A 211      -4.252 -16.247  14.183  1.00 65.56           C  
ATOM   1567  CB  SER A 211      -6.499 -16.424  15.335  1.00 65.56           C  
ATOM   1568  O   SER A 211      -4.456 -15.932  13.018  1.00 65.56           O  
ATOM   1569  OG  SER A 211      -7.560 -17.361  15.339  1.00 65.56           O  
ATOM   1570  N   VAL A 212      -3.157 -15.881  14.851  1.00 64.69           N  
ATOM   1571  CA  VAL A 212      -2.087 -15.019  14.327  1.00 64.69           C  
ATOM   1572  C   VAL A 212      -1.245 -15.703  13.239  1.00 64.69           C  
ATOM   1573  CB  VAL A 212      -1.192 -14.514  15.476  1.00 64.69           C  
ATOM   1574  O   VAL A 212      -1.210 -15.205  12.116  1.00 64.69           O  
ATOM   1575  CG1 VAL A 212      -0.103 -13.573  14.951  1.00 64.69           C  
ATOM   1576  CG2 VAL A 212      -2.031 -13.886  16.594  1.00 64.69           C  
ATOM   1577  N   PRO A 213      -0.581 -16.849  13.496  1.00 69.19           N  
ATOM   1578  CA  PRO A 213       0.141 -17.549  12.438  1.00 69.19           C  
ATOM   1579  C   PRO A 213      -0.819 -18.078  11.368  1.00 69.19           C  
ATOM   1580  CB  PRO A 213       0.898 -18.679  13.140  1.00 69.19           C  
ATOM   1581  O   PRO A 213      -0.445 -18.176  10.206  1.00 69.19           O  
ATOM   1582  CG  PRO A 213       0.046 -18.973  14.371  1.00 69.19           C  
ATOM   1583  CD  PRO A 213      -0.468 -17.590  14.744  1.00 69.19           C  
ATOM   1584  N   LEU A 214      -2.068 -18.379  11.737  1.00 72.12           N  
ATOM   1585  CA  LEU A 214      -3.083 -18.880  10.817  1.00 72.12           C  
ATOM   1586  C   LEU A 214      -3.560 -17.803   9.827  1.00 72.12           C  
ATOM   1587  CB  LEU A 214      -4.230 -19.442  11.666  1.00 72.12           C  
ATOM   1588  O   LEU A 214      -3.780 -18.124   8.664  1.00 72.12           O  
ATOM   1589  CG  LEU A 214      -5.079 -20.525  10.991  1.00 72.12           C  
ATOM   1590  CD1 LEU A 214      -4.347 -21.870  10.987  1.00 72.12           C  
ATOM   1591  CD2 LEU A 214      -6.346 -20.719  11.822  1.00 72.12           C  
ATOM   1592  N   SER A 215      -3.675 -16.533  10.246  1.00 69.00           N  
ATOM   1593  CA  SER A 215      -3.978 -15.424   9.328  1.00 69.00           C  
ATOM   1594  C   SER A 215      -2.808 -15.134   8.387  1.00 69.00           C  
ATOM   1595  CB  SER A 215      -4.386 -14.148  10.078  1.00 69.00           C  
ATOM   1596  O   SER A 215      -3.029 -14.916   7.199  1.00 69.00           O  
ATOM   1597  OG  SER A 215      -3.323 -13.608  10.839  1.00 69.00           O  
ATOM   1598  N   MET A 216      -1.564 -15.205   8.874  1.00 67.31           N  
ATOM   1599  CA  MET A 216      -0.376 -15.090   8.016  1.00 67.31           C  
ATOM   1600  C   MET A 216      -0.297 -16.243   7.005  1.00 67.31           C  
ATOM   1601  CB  MET A 216       0.902 -15.046   8.864  1.00 67.31           C  
ATOM   1602  O   MET A 216      -0.068 -16.009   5.819  1.00 67.31           O  
ATOM   1603  CG  MET A 216       1.030 -13.751   9.672  1.00 67.31           C  
ATOM   1604  SD  MET A 216       2.555 -13.655  10.650  1.00 67.31           S  
ATOM   1605  CE  MET A 216       3.783 -13.367   9.346  1.00 67.31           C  
ATOM   1606  N   ALA A 217      -0.554 -17.477   7.449  1.00 74.81           N  
ATOM   1607  CA  ALA A 217      -0.572 -18.667   6.600  1.00 74.81           C  
ATOM   1608  C   ALA A 217      -1.748 -18.688   5.607  1.00 74.81           C  
ATOM   1609  CB  ALA A 217      -0.589 -19.905   7.502  1.00 74.81           C  
ATOM   1610  O   ALA A 217      -1.660 -19.343   4.575  1.00 74.81           O  
ATOM   1611  N   ALA A 218      -2.833 -17.960   5.881  1.00 71.50           N  
ATOM   1612  CA  ALA A 218      -3.939 -17.783   4.941  1.00 71.50           C  
ATOM   1613  C   ALA A 218      -3.583 -16.849   3.776  1.00 71.50           C  
ATOM   1614  CB  ALA A 218      -5.141 -17.246   5.725  1.00 71.50           C  
ATOM   1615  O   ALA A 218      -4.140 -16.955   2.689  1.00 71.50           O  
ATOM   1616  N   VAL A 219      -2.664 -15.919   4.017  1.00 65.94           N  
ATOM   1617  CA  VAL A 219      -2.415 -14.770   3.150  1.00 65.94           C  
ATOM   1618  C   VAL A 219      -1.168 -14.964   2.302  1.00 65.94           C  
ATOM   1619  CB  VAL A 219      -2.316 -13.534   4.049  1.00 65.94           C  
ATOM   1620  O   VAL A 219      -1.233 -14.863   1.078  1.00 65.94           O  
ATOM   1621  CG1 VAL A 219      -1.558 -12.402   3.360  1.00 65.94           C  
ATOM   1622  CG2 VAL A 219      -3.733 -13.148   4.500  1.00 65.94           C  
ATOM   1623  N   LEU A 220      -0.036 -15.250   2.949  1.00 69.94           N  
ATOM   1624  CA  LEU A 220       1.270 -15.290   2.293  1.00 69.94           C  
ATOM   1625  C   LEU A 220       1.312 -16.296   1.128  1.00 69.94           C  
ATOM   1626  CB  LEU A 220       2.376 -15.561   3.335  1.00 69.94           C  
ATOM   1627  O   LEU A 220       1.808 -15.922   0.066  1.00 69.94           O  
ATOM   1628  CG  LEU A 220       2.601 -14.423   4.346  1.00 69.94           C  
ATOM   1629  CD1 LEU A 220       3.520 -14.906   5.469  1.00 69.94           C  
ATOM   1630  CD2 LEU A 220       3.254 -13.210   3.688  1.00 69.94           C  
ATOM   1631  N   PRO A 221       0.745 -17.517   1.245  1.00 74.44           N  
ATOM   1632  CA  PRO A 221       0.761 -18.484   0.147  1.00 74.44           C  
ATOM   1633  C   PRO A 221      -0.124 -18.077  -1.038  1.00 74.44           C  
ATOM   1634  CB  PRO A 221       0.285 -19.805   0.761  1.00 74.44           C  
ATOM   1635  O   PRO A 221       0.249 -18.304  -2.189  1.00 74.44           O  
ATOM   1636  CG  PRO A 221       0.543 -19.641   2.251  1.00 74.44           C  
ATOM   1637  CD  PRO A 221       0.226 -18.165   2.443  1.00 74.44           C  
ATOM   1638  N   VAL A 222      -1.276 -17.439  -0.773  1.00 70.75           N  
ATOM   1639  CA  VAL A 222      -2.172 -16.944  -1.833  1.00 70.75           C  
ATOM   1640  C   VAL A 222      -1.475 -15.862  -2.632  1.00 70.75           C  
ATOM   1641  CB  VAL A 222      -3.511 -16.405  -1.288  1.00 70.75           C  
ATOM   1642  O   VAL A 222      -1.456 -15.932  -3.857  1.00 70.75           O  
ATOM   1643  CG1 VAL A 222      -4.407 -15.842  -2.400  1.00 70.75           C  
ATOM   1644  CG2 VAL A 222      -4.296 -17.514  -0.587  1.00 70.75           C  
ATOM   1645  N   VAL A 223      -0.876 -14.882  -1.953  1.00 67.25           N  
ATOM   1646  CA  VAL A 223      -0.220 -13.780  -2.653  1.00 67.25           C  
ATOM   1647  C   VAL A 223       1.039 -14.250  -3.378  1.00 67.25           C  
ATOM   1648  CB  VAL A 223       0.067 -12.590  -1.728  1.00 67.25           C  
ATOM   1649  O   VAL A 223       1.245 -13.849  -4.519  1.00 67.25           O  
ATOM   1650  CG1 VAL A 223       0.572 -11.440  -2.602  1.00 67.25           C  
ATOM   1651  CG2 VAL A 223      -1.195 -12.089  -1.009  1.00 67.25           C  
ATOM   1652  N   TYR A 224       1.823 -15.152  -2.777  1.00 69.19           N  
ATOM   1653  CA  TYR A 224       2.964 -15.784  -3.445  1.00 69.19           C  
ATOM   1654  C   TYR A 224       2.547 -16.469  -4.745  1.00 69.19           C  
ATOM   1655  CB  TYR A 224       3.608 -16.811  -2.509  1.00 69.19           C  
ATOM   1656  O   TYR A 224       3.085 -16.175  -5.807  1.00 69.19           O  
ATOM   1657  CG  TYR A 224       4.680 -17.656  -3.176  1.00 69.19           C  
ATOM   1658  CD1 TYR A 224       4.422 -19.001  -3.497  1.00 69.19           C  
ATOM   1659  CD2 TYR A 224       5.904 -17.077  -3.554  1.00 69.19           C  
ATOM   1660  CE1 TYR A 224       5.424 -19.799  -4.083  1.00 69.19           C  
ATOM   1661  CE2 TYR A 224       6.900 -17.857  -4.171  1.00 69.19           C  
ATOM   1662  OH  TYR A 224       7.630 -19.991  -4.996  1.00 69.19           O  
ATOM   1663  CZ  TYR A 224       6.671 -19.227  -4.412  1.00 69.19           C  
ATOM   1664  N   GLY A 225       1.548 -17.351  -4.682  1.00 67.94           N  
ATOM   1665  CA  GLY A 225       1.120 -18.066  -5.874  1.00 67.94           C  
ATOM   1666  C   GLY A 225       0.486 -17.153  -6.923  1.00 67.94           C  
ATOM   1667  O   GLY A 225       0.631 -17.438  -8.102  1.00 67.94           O  
ATOM   1668  N   LEU A 226      -0.168 -16.052  -6.534  1.00 68.19           N  
ATOM   1669  CA  LEU A 226      -0.751 -15.093  -7.481  1.00 68.19           C  
ATOM   1670  C   LEU A 226       0.304 -14.227  -8.188  1.00 68.19           C  
ATOM   1671  CB  LEU A 226      -1.778 -14.212  -6.739  1.00 68.19           C  
ATOM   1672  O   LEU A 226       0.048 -13.766  -9.296  1.00 68.19           O  
ATOM   1673  CG  LEU A 226      -2.941 -13.732  -7.624  1.00 68.19           C  
ATOM   1674  CD1 LEU A 226      -3.928 -14.873  -7.899  1.00 68.19           C  
ATOM   1675  CD2 LEU A 226      -3.713 -12.627  -6.899  1.00 68.19           C  
ATOM   1676  N   LYS A 227       1.462 -14.005  -7.553  1.00 63.53           N  
ATOM   1677  CA  LYS A 227       2.579 -13.230  -8.114  1.00 63.53           C  
ATOM   1678  C   LYS A 227       3.479 -14.038  -9.032  1.00 63.53           C  
ATOM   1679  CB  LYS A 227       3.417 -12.610  -6.988  1.00 63.53           C  
ATOM   1680  O   LYS A 227       3.924 -13.504 -10.037  1.00 63.53           O  
ATOM   1681  CG  LYS A 227       2.682 -11.384  -6.460  1.00 63.53           C  
ATOM   1682  CD  LYS A 227       3.514 -10.564  -5.477  1.00 63.53           C  
ATOM   1683  CE  LYS A 227       2.668  -9.310  -5.267  1.00 63.53           C  
ATOM   1684  NZ  LYS A 227       3.371  -8.289  -4.495  1.00 63.53           N  
ATOM   1685  N   GLU A 228       3.713 -15.303  -8.705  1.00 65.12           N  
ATOM   1686  CA  GLU A 228       4.660 -16.126  -9.463  1.00 65.12           C  
ATOM   1687  C   GLU A 228       4.033 -16.778 -10.706  1.00 65.12           C  
ATOM   1688  CB  GLU A 228       5.245 -17.186  -8.523  1.00 65.12           C  
ATOM   1689  O   GLU A 228       4.718 -17.111 -11.669  1.00 65.12           O  
ATOM   1690  CG  GLU A 228       6.726 -17.465  -8.813  1.00 65.12           C  
ATOM   1691  CD  GLU A 228       7.621 -16.255  -8.529  1.00 65.12           C  
ATOM   1692  OE1 GLU A 228       8.689 -16.125  -9.158  1.00 65.12           O  
ATOM   1693  OE2 GLU A 228       7.264 -15.467  -7.625  1.00 65.12           O  
ATOM   1694  N   LEU A 229       2.706 -16.950 -10.708  1.00 65.56           N  
ATOM   1695  CA  LEU A 229       1.971 -17.537 -11.836  1.00 65.56           C  
ATOM   1696  C   LEU A 229       2.183 -16.771 -13.156  1.00 65.56           C  
ATOM   1697  CB  LEU A 229       0.471 -17.634 -11.475  1.00 65.56           C  
ATOM   1698  O   LEU A 229       2.307 -17.421 -14.195  1.00 65.56           O  
ATOM   1699  CG  LEU A 229      -0.174 -18.985 -11.812  1.00 65.56           C  
ATOM   1700  CD1 LEU A 229      -1.193 -19.373 -10.737  1.00 65.56           C  
ATOM   1701  CD2 LEU A 229      -0.896 -18.917 -13.157  1.00 65.56           C  
ATOM   1702  N   PRO A 230       2.203 -15.423 -13.153  1.00 54.97           N  
ATOM   1703  CA  PRO A 230       2.397 -14.641 -14.373  1.00 54.97           C  
ATOM   1704  C   PRO A 230       3.865 -14.470 -14.782  1.00 54.97           C  
ATOM   1705  CB  PRO A 230       1.695 -13.297 -14.115  1.00 54.97           C  
ATOM   1706  O   PRO A 230       4.114 -14.299 -15.971  1.00 54.97           O  
ATOM   1707  CG  PRO A 230       0.707 -13.661 -13.003  1.00 54.97           C  
ATOM   1708  CD  PRO A 230       1.583 -14.561 -12.165  1.00 54.97           C  
ATOM   1709  N   SER A 231       4.821 -14.530 -13.843  1.00 55.16           N  
ATOM   1710  CA  SER A 231       6.259 -14.377 -14.130  1.00 55.16           C  
ATOM   1711  C   SER A 231       6.901 -15.666 -14.647  1.00 55.16           C  
ATOM   1712  CB  SER A 231       7.019 -13.888 -12.887  1.00 55.16           C  
ATOM   1713  O   SER A 231       7.608 -15.641 -15.648  1.00 55.16           O  
ATOM   1714  OG  SER A 231       6.796 -14.748 -11.784  1.00 55.16           O  
ATOM   1715  N   GLU A 232       6.634 -16.804 -14.004  1.00 58.97           N  
ATOM   1716  CA  GLU A 232       7.257 -18.091 -14.347  1.00 58.97           C  
ATOM   1717  C   GLU A 232       6.345 -19.013 -15.176  1.00 58.97           C  
ATOM   1718  CB  GLU A 232       7.712 -18.796 -13.071  1.00 58.97           C  
ATOM   1719  O   GLU A 232       6.728 -20.119 -15.570  1.00 58.97           O  
ATOM   1720  CG  GLU A 232       8.871 -18.101 -12.334  1.00 58.97           C  
ATOM   1721  CD  GLU A 232       9.521 -19.041 -11.303  1.00 58.97           C  
ATOM   1722  OE1 GLU A 232      10.455 -18.632 -10.585  1.00 58.97           O  
ATOM   1723  OE2 GLU A 232       9.116 -20.233 -11.251  1.00 58.97           O  
ATOM   1724  N   GLY A 233       5.119 -18.566 -15.450  1.00 60.34           N  
ATOM   1725  CA  GLY A 233       4.111 -19.336 -16.159  1.00 60.34           C  
ATOM   1726  C   GLY A 233       3.428 -20.399 -15.293  1.00 60.34           C  
ATOM   1727  O   GLY A 233       3.564 -20.477 -14.069  1.00 60.34           O  
ATOM   1728  N   TRP A 234       2.616 -21.235 -15.943  1.00 65.06           N  
ATOM   1729  CA  TRP A 234       1.781 -22.210 -15.244  1.00 65.06           C  
ATOM   1730  C   TRP A 234       2.620 -23.294 -14.550  1.00 65.06           C  
ATOM   1731  CB  TRP A 234       0.766 -22.819 -16.216  1.00 65.06           C  
ATOM   1732  O   TRP A 234       3.154 -24.196 -15.197  1.00 65.06           O  
ATOM   1733  CG  TRP A 234      -0.211 -23.746 -15.564  1.00 65.06           C  
ATOM   1734  CD1 TRP A 234      -0.015 -25.065 -15.339  1.00 65.06           C  
ATOM   1735  CD2 TRP A 234      -1.528 -23.438 -15.018  1.00 65.06           C  
ATOM   1736  CE2 TRP A 234      -2.080 -24.635 -14.471  1.00 65.06           C  
ATOM   1737  CE3 TRP A 234      -2.310 -22.267 -14.930  1.00 65.06           C  
ATOM   1738  NE1 TRP A 234      -1.117 -25.595 -14.697  1.00 65.06           N  
ATOM   1739  CH2 TRP A 234      -4.101 -23.486 -13.800  1.00 65.06           C  
ATOM   1740  CZ2 TRP A 234      -3.348 -24.670 -13.871  1.00 65.06           C  
ATOM   1741  CZ3 TRP A 234      -3.582 -22.289 -14.327  1.00 65.06           C  
ATOM   1742  N   ASN A 235       2.667 -23.260 -13.215  1.00 74.69           N  
ATOM   1743  CA  ASN A 235       3.344 -24.261 -12.391  1.00 74.69           C  
ATOM   1744  C   ASN A 235       2.411 -24.798 -11.293  1.00 74.69           C  
ATOM   1745  CB  ASN A 235       4.632 -23.644 -11.825  1.00 74.69           C  
ATOM   1746  O   ASN A 235       1.756 -24.042 -10.570  1.00 74.69           O  
ATOM   1747  CG  ASN A 235       5.610 -24.653 -11.257  1.00 74.69           C  
ATOM   1748  ND2 ASN A 235       6.882 -24.468 -11.509  1.00 74.69           N  
ATOM   1749  OD1 ASN A 235       5.242 -25.601 -10.570  1.00 74.69           O  
ATOM   1750  N   VAL A 236       2.397 -26.124 -11.117  1.00 79.00           N  
ATOM   1751  CA  VAL A 236       1.623 -26.813 -10.068  1.00 79.00           C  
ATOM   1752  C   VAL A 236       1.977 -26.284  -8.674  1.00 79.00           C  
ATOM   1753  CB  VAL A 236       1.850 -28.338 -10.147  1.00 79.00           C  
ATOM   1754  O   VAL A 236       1.100 -26.187  -7.819  1.00 79.00           O  
ATOM   1755  CG1 VAL A 236       1.164 -29.109  -9.010  1.00 79.00           C  
ATOM   1756  CG2 VAL A 236       1.309 -28.895 -11.472  1.00 79.00           C  
ATOM   1757  N   ARG A 237       3.231 -25.872  -8.445  1.00 76.81           N  
ATOM   1758  CA  ARG A 237       3.686 -25.301  -7.169  1.00 76.81           C  
ATOM   1759  C   ARG A 237       2.893 -24.051  -6.767  1.00 76.81           C  
ATOM   1760  CB  ARG A 237       5.191 -25.008  -7.283  1.00 76.81           C  
ATOM   1761  O   ARG A 237       2.544 -23.916  -5.595  1.00 76.81           O  
ATOM   1762  CG  ARG A 237       5.805 -24.551  -5.950  1.00 76.81           C  
ATOM   1763  CD  ARG A 237       7.306 -24.272  -6.086  1.00 76.81           C  
ATOM   1764  NE  ARG A 237       8.095 -25.505  -6.290  1.00 76.81           N  
ATOM   1765  NH1 ARG A 237      10.133 -24.470  -6.511  1.00 76.81           N  
ATOM   1766  NH2 ARG A 237      10.012 -26.695  -6.630  1.00 76.81           N  
ATOM   1767  CZ  ARG A 237       9.404 -25.551  -6.473  1.00 76.81           C  
ATOM   1768  N   TYR A 238       2.559 -23.177  -7.716  1.00 75.12           N  
ATOM   1769  CA  TYR A 238       1.826 -21.932  -7.446  1.00 75.12           C  
ATOM   1770  C   TYR A 238       0.357 -22.193  -7.158  1.00 75.12           C  
ATOM   1771  CB  TYR A 238       2.038 -20.937  -8.604  1.00 75.12           C  
ATOM   1772  O   TYR A 238      -0.180 -21.676  -6.179  1.00 75.12           O  
ATOM   1773  CG  TYR A 238       3.506 -20.678  -8.869  1.00 75.12           C  
ATOM   1774  CD1 TYR A 238       4.375 -20.566  -7.768  1.00 75.12           C  
ATOM   1775  CD2 TYR A 238       4.025 -20.628 -10.181  1.00 75.12           C  
ATOM   1776  CE1 TYR A 238       5.754 -20.561  -7.973  1.00 75.12           C  
ATOM   1777  CE2 TYR A 238       5.424 -20.582 -10.386  1.00 75.12           C  
ATOM   1778  OH  TYR A 238       7.631 -20.680  -9.315  1.00 75.12           O  
ATOM   1779  CZ  TYR A 238       6.285 -20.589  -9.267  1.00 75.12           C  
ATOM   1780  N   VAL A 239      -0.258 -23.100  -7.917  1.00 78.06           N  
ATOM   1781  CA  VAL A 239      -1.628 -23.560  -7.661  1.00 78.06           C  
ATOM   1782  C   VAL A 239      -1.734 -24.236  -6.290  1.00 78.06           C  
ATOM   1783  CB  VAL A 239      -2.094 -24.505  -8.784  1.00 78.06           C  
ATOM   1784  O   VAL A 239      -2.681 -23.978  -5.545  1.00 78.06           O  
ATOM   1785  CG1 VAL A 239      -3.539 -24.967  -8.559  1.00 78.06           C  
ATOM   1786  CG2 VAL A 239      -2.025 -23.815 -10.154  1.00 78.06           C  
ATOM   1787  N   VAL A 240      -0.745 -25.051  -5.909  1.00 82.56           N  
ATOM   1788  CA  VAL A 240      -0.671 -25.664  -4.574  1.00 82.56           C  
ATOM   1789  C   VAL A 240      -0.522 -24.597  -3.493  1.00 82.56           C  
ATOM   1790  CB  VAL A 240       0.456 -26.714  -4.497  1.00 82.56           C  
ATOM   1791  O   VAL A 240      -1.239 -24.666  -2.501  1.00 82.56           O  
ATOM   1792  CG1 VAL A 240       0.733 -27.192  -3.064  1.00 82.56           C  
ATOM   1793  CG2 VAL A 240       0.078 -27.958  -5.312  1.00 82.56           C  
ATOM   1794  N   SER A 241       0.331 -23.586  -3.681  1.00 76.75           N  
ATOM   1795  CA  SER A 241       0.497 -22.509  -2.696  1.00 76.75           C  
ATOM   1796  C   SER A 241      -0.795 -21.708  -2.487  1.00 76.75           C  
ATOM   1797  CB  SER A 241       1.651 -21.589  -3.092  1.00 76.75           C  
ATOM   1798  O   SER A 241      -1.224 -21.519  -1.348  1.00 76.75           O  
ATOM   1799  OG  SER A 241       2.097 -20.936  -1.922  1.00 76.75           O  
ATOM   1800  N   ILE A 242      -1.500 -21.354  -3.570  1.00 77.31           N  
ATOM   1801  CA  ILE A 242      -2.826 -20.715  -3.491  1.00 77.31           C  
ATOM   1802  C   ILE A 242      -3.810 -21.620  -2.751  1.00 77.31           C  
ATOM   1803  CB  ILE A 242      -3.364 -20.349  -4.897  1.00 77.31           C  
ATOM   1804  O   ILE A 242      -4.509 -21.168  -1.847  1.00 77.31           O  
ATOM   1805  CG1 ILE A 242      -2.472 -19.278  -5.553  1.00 77.31           C  
ATOM   1806  CG2 ILE A 242      -4.817 -19.837  -4.823  1.00 77.31           C  
ATOM   1807  CD1 ILE A 242      -2.756 -19.039  -7.042  1.00 77.31           C  
ATOM   1808  N   THR A 243      -3.845 -22.909  -3.091  1.00 83.19           N  
ATOM   1809  CA  THR A 243      -4.754 -23.877  -2.463  1.00 83.19           C  
ATOM   1810  C   THR A 243      -4.474 -24.015  -0.967  1.00 83.19           C  
ATOM   1811  CB  THR A 243      -4.656 -25.246  -3.149  1.00 83.19           C  
ATOM   1812  O   THR A 243      -5.402 -23.992  -0.164  1.00 83.19           O  
ATOM   1813  CG2 THR A 243      -5.686 -26.238  -2.610  1.00 83.19           C  
ATOM   1814  OG1 THR A 243      -4.915 -25.117  -4.527  1.00 83.19           O  
ATOM   1815  N   VAL A 244      -3.202 -24.099  -0.570  1.00 84.19           N  
ATOM   1816  CA  VAL A 244      -2.775 -24.156   0.834  1.00 84.19           C  
ATOM   1817  C   VAL A 244      -3.180 -22.884   1.576  1.00 84.19           C  
ATOM   1818  CB  VAL A 244      -1.257 -24.414   0.918  1.00 84.19           C  
ATOM   1819  O   VAL A 244      -3.747 -22.969   2.665  1.00 84.19           O  
ATOM   1820  CG1 VAL A 244      -0.701 -24.221   2.332  1.00 84.19           C  
ATOM   1821  CG2 VAL A 244      -0.936 -25.858   0.510  1.00 84.19           C  
ATOM   1822  N   GLY A 245      -2.973 -21.710   0.979  1.00 79.69           N  
ATOM   1823  CA  GLY A 245      -3.412 -20.443   1.560  1.00 79.69           C  
ATOM   1824  C   GLY A 245      -4.934 -20.365   1.730  1.00 79.69           C  
ATOM   1825  O   GLY A 245      -5.419 -20.013   2.804  1.00 79.69           O  
ATOM   1826  N   LEU A 246      -5.708 -20.802   0.731  1.00 82.06           N  
ATOM   1827  CA  LEU A 246      -7.171 -20.889   0.821  1.00 82.06           C  
ATOM   1828  C   LEU A 246      -7.638 -21.887   1.893  1.00 82.06           C  
ATOM   1829  CB  LEU A 246      -7.755 -21.267  -0.552  1.00 82.06           C  
ATOM   1830  O   LEU A 246      -8.617 -21.622   2.593  1.00 82.06           O  
ATOM   1831  CG  LEU A 246      -7.660 -20.170  -1.629  1.00 82.06           C  
ATOM   1832  CD1 LEU A 246      -8.166 -20.733  -2.958  1.00 82.06           C  
ATOM   1833  CD2 LEU A 246      -8.497 -18.937  -1.280  1.00 82.06           C  
ATOM   1834  N   LEU A 247      -6.932 -23.006   2.072  1.00 84.94           N  
ATOM   1835  CA  LEU A 247      -7.198 -23.961   3.151  1.00 84.94           C  
ATOM   1836  C   LEU A 247      -6.940 -23.336   4.526  1.00 84.94           C  
ATOM   1837  CB  LEU A 247      -6.347 -25.228   2.958  1.00 84.94           C  
ATOM   1838  O   LEU A 247      -7.776 -23.471   5.420  1.00 84.94           O  
ATOM   1839  CG  LEU A 247      -6.830 -26.160   1.833  1.00 84.94           C  
ATOM   1840  CD1 LEU A 247      -5.760 -27.216   1.552  1.00 84.94           C  
ATOM   1841  CD2 LEU A 247      -8.124 -26.883   2.215  1.00 84.94           C  
ATOM   1842  N   PHE A 248      -5.837 -22.603   4.699  1.00 82.19           N  
ATOM   1843  CA  PHE A 248      -5.566 -21.864   5.935  1.00 82.19           C  
ATOM   1844  C   PHE A 248      -6.579 -20.744   6.178  1.00 82.19           C  
ATOM   1845  CB  PHE A 248      -4.136 -21.317   5.927  1.00 82.19           C  
ATOM   1846  O   PHE A 248      -7.005 -20.556   7.317  1.00 82.19           O  
ATOM   1847  CG  PHE A 248      -3.091 -22.339   6.316  1.00 82.19           C  
ATOM   1848  CD1 PHE A 248      -3.105 -22.889   7.610  1.00 82.19           C  
ATOM   1849  CD2 PHE A 248      -2.088 -22.719   5.408  1.00 82.19           C  
ATOM   1850  CE1 PHE A 248      -2.131 -23.826   7.994  1.00 82.19           C  
ATOM   1851  CE2 PHE A 248      -1.114 -23.658   5.790  1.00 82.19           C  
ATOM   1852  CZ  PHE A 248      -1.137 -24.215   7.080  1.00 82.19           C  
ATOM   1853  N   ALA A 249      -7.042 -20.063   5.126  1.00 76.31           N  
ATOM   1854  CA  ALA A 249      -8.128 -19.092   5.218  1.00 76.31           C  
ATOM   1855  C   ALA A 249      -9.427 -19.757   5.699  1.00 76.31           C  
ATOM   1856  CB  ALA A 249      -8.311 -18.406   3.858  1.00 76.31           C  
ATOM   1857  O   ALA A 249     -10.078 -19.254   6.616  1.00 76.31           O  
ATOM   1858  N   ALA A 250      -9.780 -20.925   5.151  1.00 78.88           N  
ATOM   1859  CA  ALA A 250     -10.937 -21.700   5.594  1.00 78.88           C  
ATOM   1860  C   ALA A 250     -10.795 -22.157   7.057  1.00 78.88           C  
ATOM   1861  CB  ALA A 250     -11.137 -22.883   4.640  1.00 78.88           C  
ATOM   1862  O   ALA A 250     -11.750 -22.048   7.831  1.00 78.88           O  
ATOM   1863  N   LEU A 251      -9.598 -22.596   7.464  1.00 81.12           N  
ATOM   1864  CA  LEU A 251      -9.290 -22.960   8.849  1.00 81.12           C  
ATOM   1865  C   LEU A 251      -9.418 -21.759   9.794  1.00 81.12           C  
ATOM   1866  CB  LEU A 251      -7.867 -23.555   8.937  1.00 81.12           C  
ATOM   1867  O   LEU A 251      -9.983 -21.882  10.882  1.00 81.12           O  
ATOM   1868  CG  LEU A 251      -7.851 -24.957   9.569  1.00 81.12           C  
ATOM   1869  CD1 LEU A 251      -8.007 -26.030   8.493  1.00 81.12           C  
ATOM   1870  CD2 LEU A 251      -6.545 -25.199  10.323  1.00 81.12           C  
ATOM   1871  N   PHE A 252      -8.932 -20.591   9.374  1.00 75.88           N  
ATOM   1872  CA  PHE A 252      -9.037 -19.344  10.123  1.00 75.88           C  
ATOM   1873  C   PHE A 252     -10.491 -18.917  10.289  1.00 75.88           C  
ATOM   1874  CB  PHE A 252      -8.179 -18.267   9.445  1.00 75.88           C  
ATOM   1875  O   PHE A 252     -10.928 -18.657  11.409  1.00 75.88           O  
ATOM   1876  CG  PHE A 252      -8.272 -16.910  10.111  1.00 75.88           C  
ATOM   1877  CD1 PHE A 252      -9.163 -15.940   9.613  1.00 75.88           C  
ATOM   1878  CD2 PHE A 252      -7.466 -16.610  11.224  1.00 75.88           C  
ATOM   1879  CE1 PHE A 252      -9.249 -14.678  10.227  1.00 75.88           C  
ATOM   1880  CE2 PHE A 252      -7.546 -15.344  11.827  1.00 75.88           C  
ATOM   1881  CZ  PHE A 252      -8.440 -14.380  11.336  1.00 75.88           C  
ATOM   1882  N   VAL A 253     -11.282 -18.943   9.215  1.00 77.25           N  
ATOM   1883  CA  VAL A 253     -12.721 -18.653   9.272  1.00 77.25           C  
ATOM   1884  C   VAL A 253     -13.444 -19.647  10.182  1.00 77.25           C  
ATOM   1885  CB  VAL A 253     -13.330 -18.651   7.857  1.00 77.25           C  
ATOM   1886  O   VAL A 253     -14.279 -19.241  10.993  1.00 77.25           O  
ATOM   1887  CG1 VAL A 253     -14.863 -18.548   7.881  1.00 77.25           C  
ATOM   1888  CG2 VAL A 253     -12.814 -17.453   7.050  1.00 77.25           C  
ATOM   1889  N   HIS A 254     -13.118 -20.938  10.093  1.00 79.94           N  
ATOM   1890  CA  HIS A 254     -13.695 -21.961  10.961  1.00 79.94           C  
ATOM   1891  C   HIS A 254     -13.370 -21.695  12.435  1.00 79.94           C  
ATOM   1892  CB  HIS A 254     -13.217 -23.349  10.519  1.00 79.94           C  
ATOM   1893  O   HIS A 254     -14.274 -21.681  13.270  1.00 79.94           O  
ATOM   1894  CG  HIS A 254     -13.813 -24.440  11.368  1.00 79.94           C  
ATOM   1895  CD2 HIS A 254     -13.223 -25.054  12.440  1.00 79.94           C  
ATOM   1896  ND1 HIS A 254     -15.085 -24.951  11.256  1.00 79.94           N  
ATOM   1897  CE1 HIS A 254     -15.258 -25.852  12.237  1.00 79.94           C  
ATOM   1898  NE2 HIS A 254     -14.156 -25.933  12.996  1.00 79.94           N  
ATOM   1899  N   ARG A 255     -12.105 -21.403  12.756  1.00 77.56           N  
ATOM   1900  CA  ARG A 255     -11.666 -21.088  14.119  1.00 77.56           C  
ATOM   1901  C   ARG A 255     -12.310 -19.814  14.658  1.00 77.56           C  
ATOM   1902  CB  ARG A 255     -10.135 -21.011  14.142  1.00 77.56           C  
ATOM   1903  O   ARG A 255     -12.786 -19.816  15.786  1.00 77.56           O  
ATOM   1904  CG  ARG A 255      -9.636 -20.792  15.571  1.00 77.56           C  
ATOM   1905  CD  ARG A 255      -8.114 -20.867  15.639  1.00 77.56           C  
ATOM   1906  NE  ARG A 255      -7.672 -20.622  17.016  1.00 77.56           N  
ATOM   1907  NH1 ARG A 255      -7.873 -22.753  17.866  1.00 77.56           N  
ATOM   1908  NH2 ARG A 255      -7.133 -21.069  19.147  1.00 77.56           N  
ATOM   1909  CZ  ARG A 255      -7.566 -21.491  17.999  1.00 77.56           C  
ATOM   1910  N   GLN A 256     -12.397 -18.749  13.862  1.00 73.19           N  
ATOM   1911  CA  GLN A 256     -13.073 -17.511  14.273  1.00 73.19           C  
ATOM   1912  C   GLN A 256     -14.578 -17.721  14.516  1.00 73.19           C  
ATOM   1913  CB  GLN A 256     -12.848 -16.411  13.222  1.00 73.19           C  
ATOM   1914  O   GLN A 256     -15.180 -17.013  15.320  1.00 73.19           O  
ATOM   1915  CG  GLN A 256     -11.398 -15.899  13.158  1.00 73.19           C  
ATOM   1916  CD  GLN A 256     -10.916 -15.271  14.462  1.00 73.19           C  
ATOM   1917  NE2 GLN A 256      -9.715 -15.571  14.890  1.00 73.19           N  
ATOM   1918  OE1 GLN A 256     -11.603 -14.511  15.132  1.00 73.19           O  
ATOM   1919  N   ARG A 257     -15.201 -18.710  13.861  1.00 73.56           N  
ATOM   1920  CA  ARG A 257     -16.604 -19.080  14.105  1.00 73.56           C  
ATOM   1921  C   ARG A 257     -16.805 -19.938  15.355  1.00 73.56           C  
ATOM   1922  CB  ARG A 257     -17.177 -19.782  12.867  1.00 73.56           C  
ATOM   1923  O   ARG A 257     -17.878 -19.860  15.945  1.00 73.56           O  
ATOM   1924  CG  ARG A 257     -17.471 -18.788  11.738  1.00 73.56           C  
ATOM   1925  CD  ARG A 257     -17.966 -19.543  10.502  1.00 73.56           C  
ATOM   1926  NE  ARG A 257     -18.461 -18.616   9.467  1.00 73.56           N  
ATOM   1927  NH1 ARG A 257     -19.432 -20.183   8.095  1.00 73.56           N  
ATOM   1928  NH2 ARG A 257     -19.544 -18.024   7.552  1.00 73.56           N  
ATOM   1929  CZ  ARG A 257     -19.141 -18.944   8.382  1.00 73.56           C  
ATOM   1930  N   THR A 258     -15.821 -20.749  15.743  1.00 72.56           N  
ATOM   1931  CA  THR A 258     -15.934 -21.713  16.855  1.00 72.56           C  
ATOM   1932  C   THR A 258     -15.235 -21.270  18.143  1.00 72.56           C  
ATOM   1933  CB  THR A 258     -15.416 -23.096  16.431  1.00 72.56           C  
ATOM   1934  O   THR A 258     -15.521 -21.812  19.209  1.00 72.56           O  
ATOM   1935  CG2 THR A 258     -16.257 -23.714  15.312  1.00 72.56           C  
ATOM   1936  OG1 THR A 258     -14.096 -23.009  15.952  1.00 72.56           O  
ATOM   1937  N   ALA A 259     -14.339 -20.281  18.087  1.00 69.25           N  
ATOM   1938  CA  ALA A 259     -13.609 -19.790  19.250  1.00 69.25           C  
ATOM   1939  C   ALA A 259     -14.534 -19.107  20.274  1.00 69.25           C  
ATOM   1940  CB  ALA A 259     -12.481 -18.854  18.790  1.00 69.25           C  
ATOM   1941  O   ALA A 259     -15.397 -18.305  19.928  1.00 69.25           O  
ATOM   1942  N   ALA A 260     -14.291 -19.362  21.565  1.00 59.81           N  
ATOM   1943  CA  ALA A 260     -15.054 -18.774  22.675  1.00 59.81           C  
ATOM   1944  C   ALA A 260     -14.818 -17.257  22.860  1.00 59.81           C  
ATOM   1945  CB  ALA A 260     -14.691 -19.546  23.950  1.00 59.81           C  
ATOM   1946  O   ALA A 260     -15.582 -16.572  23.536  1.00 59.81           O  
ATOM   1947  N   SER A 261     -13.739 -16.714  22.295  1.00 59.97           N  
ATOM   1948  CA  SER A 261     -13.435 -15.276  22.268  1.00 59.97           C  
ATOM   1949  C   SER A 261     -12.750 -14.945  20.939  1.00 59.97           C  
ATOM   1950  CB  SER A 261     -12.553 -14.877  23.456  1.00 59.97           C  
ATOM   1951  O   SER A 261     -11.524 -14.854  20.895  1.00 59.97           O  
ATOM   1952  OG  SER A 261     -13.245 -15.075  24.676  1.00 59.97           O  
ATOM   1953  N   PRO A 262     -13.516 -14.853  19.838  1.00 62.53           N  
ATOM   1954  CA  PRO A 262     -12.953 -14.637  18.513  1.00 62.53           C  
ATOM   1955  C   PRO A 262     -12.378 -13.223  18.394  1.00 62.53           C  
ATOM   1956  CB  PRO A 262     -14.101 -14.911  17.544  1.00 62.53           C  
ATOM   1957  O   PRO A 262     -12.941 -12.265  18.931  1.00 62.53           O  
ATOM   1958  CG  PRO A 262     -15.345 -14.546  18.351  1.00 62.53           C  
ATOM   1959  CD  PRO A 262     -14.970 -14.909  19.782  1.00 62.53           C  
ATOM   1960  N   MET A 263     -11.267 -13.094  17.666  1.00 62.28           N  
ATOM   1961  CA  MET A 263     -10.650 -11.796  17.357  1.00 62.28           C  
ATOM   1962  C   MET A 263     -11.587 -10.946  16.499  1.00 62.28           C  
ATOM   1963  CB  MET A 263      -9.327 -11.994  16.605  1.00 62.28           C  
ATOM   1964  O   MET A 263     -11.693  -9.738  16.700  1.00 62.28           O  
ATOM   1965  CG  MET A 263      -8.246 -12.619  17.488  1.00 62.28           C  
ATOM   1966  SD  MET A 263      -6.679 -12.919  16.633  1.00 62.28           S  
ATOM   1967  CE  MET A 263      -6.084 -11.224  16.379  1.00 62.28           C  
ATOM   1968  N   ILE A 264     -12.312 -11.597  15.585  1.00 64.69           N  
ATOM   1969  CA  ILE A 264     -13.369 -10.980  14.793  1.00 64.69           C  
ATOM   1970  C   ILE A 264     -14.691 -11.577  15.240  1.00 64.69           C  
ATOM   1971  CB  ILE A 264     -13.146 -11.149  13.278  1.00 64.69           C  
ATOM   1972  O   ILE A 264     -15.052 -12.691  14.873  1.00 64.69           O  
ATOM   1973  CG1 ILE A 264     -11.698 -10.808  12.879  1.00 64.69           C  
ATOM   1974  CG2 ILE A 264     -14.140 -10.208  12.572  1.00 64.69           C  
ATOM   1975  CD1 ILE A 264     -11.394 -11.039  11.394  1.00 64.69           C  
ATOM   1976  N   SER A 265     -15.431 -10.823  16.048  1.00 66.25           N  
ATOM   1977  CA  SER A 265     -16.751 -11.232  16.519  1.00 66.25           C  
ATOM   1978  C   SER A 265     -17.672 -11.542  15.327  1.00 66.25           C  
ATOM   1979  CB  SER A 265     -17.310 -10.112  17.398  1.00 66.25           C  
ATOM   1980  O   SER A 265     -18.032 -10.604  14.614  1.00 66.25           O  
ATOM   1981  OG  SER A 265     -18.673 -10.310  17.726  1.00 66.25           O  
ATOM   1982  N   PRO A 266     -18.171 -12.786  15.154  1.00 68.00           N  
ATOM   1983  CA  PRO A 266     -19.117 -13.134  14.087  1.00 68.00           C  
ATOM   1984  C   PRO A 266     -20.388 -12.274  14.110  1.00 68.00           C  
ATOM   1985  CB  PRO A 266     -19.451 -14.616  14.298  1.00 68.00           C  
ATOM   1986  O   PRO A 266     -21.048 -12.098  13.092  1.00 68.00           O  
ATOM   1987  CG  PRO A 266     -18.229 -15.161  15.033  1.00 68.00           C  
ATOM   1988  CD  PRO A 266     -17.793 -13.982  15.893  1.00 68.00           C  
ATOM   1989  N   ALA A 267     -20.713 -11.693  15.273  1.00 67.69           N  
ATOM   1990  CA  ALA A 267     -21.798 -10.730  15.425  1.00 67.69           C  
ATOM   1991  C   ALA A 267     -21.628  -9.449  14.581  1.00 67.69           C  
ATOM   1992  CB  ALA A 267     -21.961 -10.395  16.914  1.00 67.69           C  
ATOM   1993  O   ALA A 267     -22.637  -8.846  14.241  1.00 67.69           O  
ATOM   1994  N   LEU A 268     -20.401  -9.054  14.204  1.00 68.06           N  
ATOM   1995  CA  LEU A 268     -20.177  -7.913  13.304  1.00 68.06           C  
ATOM   1996  C   LEU A 268     -20.734  -8.207  11.902  1.00 68.06           C  
ATOM   1997  CB  LEU A 268     -18.673  -7.571  13.236  1.00 68.06           C  
ATOM   1998  O   LEU A 268     -21.404  -7.365  11.318  1.00 68.06           O  
ATOM   1999  CG  LEU A 268     -18.074  -6.970  14.522  1.00 68.06           C  
ATOM   2000  CD1 LEU A 268     -16.551  -6.897  14.409  1.00 68.06           C  
ATOM   2001  CD2 LEU A 268     -18.600  -5.559  14.798  1.00 68.06           C  
ATOM   2002  N   PHE A 269     -20.559  -9.435  11.407  1.00 72.50           N  
ATOM   2003  CA  PHE A 269     -21.061  -9.868  10.096  1.00 72.50           C  
ATOM   2004  C   PHE A 269     -22.557 -10.207  10.078  1.00 72.50           C  
ATOM   2005  CB  PHE A 269     -20.251 -11.075   9.618  1.00 72.50           C  
ATOM   2006  O   PHE A 269     -23.124 -10.414   9.008  1.00 72.50           O  
ATOM   2007  CG  PHE A 269     -18.770 -10.810   9.470  1.00 72.50           C  
ATOM   2008  CD1 PHE A 269     -18.280 -10.130   8.340  1.00 72.50           C  
ATOM   2009  CD2 PHE A 269     -17.873 -11.278  10.444  1.00 72.50           C  
ATOM   2010  CE1 PHE A 269     -16.901  -9.921   8.179  1.00 72.50           C  
ATOM   2011  CE2 PHE A 269     -16.493 -11.102  10.264  1.00 72.50           C  
ATOM   2012  CZ  PHE A 269     -16.005 -10.415   9.140  1.00 72.50           C  
ATOM   2013  N   ARG A 270     -23.209 -10.279  11.249  1.00 68.00           N  
ATOM   2014  CA  ARG A 270     -24.670 -10.449  11.344  1.00 68.00           C  
ATOM   2015  C   ARG A 270     -25.432  -9.162  11.011  1.00 68.00           C  
ATOM   2016  CB  ARG A 270     -25.064 -10.976  12.734  1.00 68.00           C  
ATOM   2017  O   ARG A 270     -26.615  -9.240  10.700  1.00 68.00           O  
ATOM   2018  CG  ARG A 270     -24.833 -12.486  12.883  1.00 68.00           C  
ATOM   2019  CD  ARG A 270     -25.249 -12.957  14.287  1.00 68.00           C  
ATOM   2020  NE  ARG A 270     -25.904 -14.282  14.253  1.00 68.00           N  
ATOM   2021  NH1 ARG A 270     -24.568 -15.431  15.735  1.00 68.00           N  
ATOM   2022  NH2 ARG A 270     -26.350 -16.432  14.848  1.00 68.00           N  
ATOM   2023  CZ  ARG A 270     -25.602 -15.369  14.943  1.00 68.00           C  
ATOM   2024  N   GLY A 271     -24.782  -7.998  11.082  1.00 64.06           N  
ATOM   2025  CA  GLY A 271     -25.371  -6.723  10.681  1.00 64.06           C  
ATOM   2026  C   GLY A 271     -25.344  -6.539   9.162  1.00 64.06           C  
ATOM   2027  O   GLY A 271     -24.316  -6.763   8.527  1.00 64.06           O  
ATOM   2028  N   HIS A 272     -26.453  -6.072   8.581  1.00 63.28           N  
ATOM   2029  CA  HIS A 272     -26.607  -5.905   7.128  1.00 63.28           C  
ATOM   2030  C   HIS A 272     -25.614  -4.910   6.480  1.00 63.28           C  
ATOM   2031  CB  HIS A 272     -28.070  -5.526   6.822  1.00 63.28           C  
ATOM   2032  O   HIS A 272     -25.455  -4.940   5.266  1.00 63.28           O  
ATOM   2033  CG  HIS A 272     -29.073  -6.595   7.199  1.00 63.28           C  
ATOM   2034  CD2 HIS A 272     -29.256  -7.796   6.564  1.00 63.28           C  
ATOM   2035  ND1 HIS A 272     -29.992  -6.542   8.226  1.00 63.28           N  
ATOM   2036  CE1 HIS A 272     -30.701  -7.685   8.212  1.00 63.28           C  
ATOM   2037  NE2 HIS A 272     -30.283  -8.482   7.219  1.00 63.28           N  
ATOM   2038  N   GLY A 273     -24.920  -4.057   7.252  1.00 69.50           N  
ATOM   2039  CA  GLY A 273     -24.009  -3.025   6.722  1.00 69.50           C  
ATOM   2040  C   GLY A 273     -22.511  -3.330   6.781  1.00 69.50           C  
ATOM   2041  O   GLY A 273     -21.758  -2.800   5.969  1.00 69.50           O  
ATOM   2042  N   PHE A 274     -22.057  -4.199   7.687  1.00 77.50           N  
ATOM   2043  CA  PHE A 274     -20.621  -4.376   7.933  1.00 77.50           C  
ATOM   2044  C   PHE A 274     -19.926  -5.213   6.850  1.00 77.50           C  
ATOM   2045  CB  PHE A 274     -20.431  -4.988   9.320  1.00 77.50           C  
ATOM   2046  O   PHE A 274     -18.875  -4.824   6.347  1.00 77.50           O  
ATOM   2047  CG  PHE A 274     -18.983  -5.075   9.751  1.00 77.50           C  
ATOM   2048  CD1 PHE A 274     -18.309  -6.311   9.734  1.00 77.50           C  
ATOM   2049  CD2 PHE A 274     -18.302  -3.911  10.151  1.00 77.50           C  
ATOM   2050  CE1 PHE A 274     -16.971  -6.386  10.154  1.00 77.50           C  
ATOM   2051  CE2 PHE A 274     -16.955  -3.982  10.539  1.00 77.50           C  
ATOM   2052  CZ  PHE A 274     -16.295  -5.220  10.561  1.00 77.50           C  
ATOM   2053  N   THR A 275     -20.523  -6.338   6.442  1.00 80.62           N  
ATOM   2054  CA  THR A 275     -19.949  -7.205   5.396  1.00 80.62           C  
ATOM   2055  C   THR A 275     -19.801  -6.474   4.056  1.00 80.62           C  
ATOM   2056  CB  THR A 275     -20.749  -8.508   5.219  1.00 80.62           C  
ATOM   2057  O   THR A 275     -18.702  -6.505   3.499  1.00 80.62           O  
ATOM   2058  CG2 THR A 275     -20.008  -9.528   4.359  1.00 80.62           C  
ATOM   2059  OG1 THR A 275     -21.005  -9.087   6.478  1.00 80.62           O  
ATOM   2060  N   PRO A 276     -20.831  -5.763   3.545  1.00 82.06           N  
ATOM   2061  CA  PRO A 276     -20.672  -4.948   2.344  1.00 82.06           C  
ATOM   2062  C   PRO A 276     -19.616  -3.855   2.518  1.00 82.06           C  
ATOM   2063  CB  PRO A 276     -22.050  -4.344   2.049  1.00 82.06           C  
ATOM   2064  O   PRO A 276     -18.846  -3.623   1.593  1.00 82.06           O  
ATOM   2065  CG  PRO A 276     -23.015  -5.292   2.752  1.00 82.06           C  
ATOM   2066  CD  PRO A 276     -22.222  -5.701   3.984  1.00 82.06           C  
ATOM   2067  N   ALA A 277     -19.526  -3.223   3.696  1.00 83.56           N  
ATOM   2068  CA  ALA A 277     -18.526  -2.189   3.946  1.00 83.56           C  
ATOM   2069  C   ALA A 277     -17.091  -2.710   3.823  1.00 83.56           C  
ATOM   2070  CB  ALA A 277     -18.781  -1.525   5.305  1.00 83.56           C  
ATOM   2071  O   ALA A 277     -16.278  -2.086   3.150  1.00 83.56           O  
ATOM   2072  N   VAL A 278     -16.789  -3.874   4.401  1.00 83.25           N  
ATOM   2073  CA  VAL A 278     -15.448  -4.474   4.316  1.00 83.25           C  
ATOM   2074  C   VAL A 278     -15.108  -4.884   2.880  1.00 83.25           C  
ATOM   2075  CB  VAL A 278     -15.328  -5.663   5.287  1.00 83.25           C  
ATOM   2076  O   VAL A 278     -14.023  -4.568   2.397  1.00 83.25           O  
ATOM   2077  CG1 VAL A 278     -13.982  -6.388   5.164  1.00 83.25           C  
ATOM   2078  CG2 VAL A 278     -15.458  -5.199   6.745  1.00 83.25           C  
ATOM   2079  N   VAL A 279     -16.033  -5.546   2.174  1.00 86.50           N  
ATOM   2080  CA  VAL A 279     -15.801  -6.018   0.796  1.00 86.50           C  
ATOM   2081  C   VAL A 279     -15.623  -4.850  -0.170  1.00 86.50           C  
ATOM   2082  CB  VAL A 279     -16.945  -6.938   0.324  1.00 86.50           C  
ATOM   2083  O   VAL A 279     -14.679  -4.838  -0.955  1.00 86.50           O  
ATOM   2084  CG1 VAL A 279     -16.825  -7.324  -1.157  1.00 86.50           C  
ATOM   2085  CG2 VAL A 279     -16.960  -8.240   1.136  1.00 86.50           C  
ATOM   2086  N   LEU A 280     -16.501  -3.848  -0.106  1.00 89.62           N  
ATOM   2087  CA  LEU A 280     -16.403  -2.679  -0.977  1.00 89.62           C  
ATOM   2088  C   LEU A 280     -15.156  -1.848  -0.649  1.00 89.62           C  
ATOM   2089  CB  LEU A 280     -17.692  -1.848  -0.880  1.00 89.62           C  
ATOM   2090  O   LEU A 280     -14.547  -1.316  -1.567  1.00 89.62           O  
ATOM   2091  CG  LEU A 280     -18.960  -2.561  -1.382  1.00 89.62           C  
ATOM   2092  CD1 LEU A 280     -20.180  -1.703  -1.045  1.00 89.62           C  
ATOM   2093  CD2 LEU A 280     -18.939  -2.847  -2.884  1.00 89.62           C  
ATOM   2094  N   ASN A 281     -14.726  -1.797   0.617  1.00 89.31           N  
ATOM   2095  CA  ASN A 281     -13.496  -1.108   1.007  1.00 89.31           C  
ATOM   2096  C   ASN A 281     -12.252  -1.793   0.424  1.00 89.31           C  
ATOM   2097  CB  ASN A 281     -13.436  -1.015   2.538  1.00 89.31           C  
ATOM   2098  O   ASN A 281     -11.359  -1.113  -0.073  1.00 89.31           O  
ATOM   2099  CG  ASN A 281     -12.254  -0.185   2.985  1.00 89.31           C  
ATOM   2100  ND2 ASN A 281     -11.214  -0.802   3.491  1.00 89.31           N  
ATOM   2101  OD1 ASN A 281     -12.282   1.028   2.877  1.00 89.31           O  
ATOM   2102  N   LEU A 282     -12.226  -3.129   0.417  1.00 87.56           N  
ATOM   2103  CA  LEU A 282     -11.175  -3.900  -0.250  1.00 87.56           C  
ATOM   2104  C   LEU A 282     -11.127  -3.588  -1.752  1.00 87.56           C  
ATOM   2105  CB  LEU A 282     -11.397  -5.391   0.063  1.00 87.56           C  
ATOM   2106  O   LEU A 282     -10.051  -3.342  -2.288  1.00 87.56           O  
ATOM   2107  CG  LEU A 282     -10.330  -6.345  -0.513  1.00 87.56           C  
ATOM   2108  CD1 LEU A 282     -10.311  -7.631   0.316  1.00 87.56           C  
ATOM   2109  CD2 LEU A 282     -10.602  -6.758  -1.966  1.00 87.56           C  
ATOM   2110  N   VAL A 283     -12.280  -3.538  -2.429  1.00 90.69           N  
ATOM   2111  CA  VAL A 283     -12.349  -3.197  -3.863  1.00 90.69           C  
ATOM   2112  C   VAL A 283     -11.915  -1.750  -4.128  1.00 90.69           C  
ATOM   2113  CB  VAL A 283     -13.757  -3.454  -4.428  1.00 90.69           C  
ATOM   2114  O   VAL A 283     -11.202  -1.483  -5.092  1.00 90.69           O  
ATOM   2115  CG1 VAL A 283     -13.849  -3.027  -5.897  1.00 90.69           C  
ATOM   2116  CG2 VAL A 283     -14.122  -4.944  -4.365  1.00 90.69           C  
ATOM   2117  N   SER A 284     -12.302  -0.811  -3.263  1.00 90.00           N  
ATOM   2118  CA  SER A 284     -11.854   0.583  -3.327  1.00 90.00           C  
ATOM   2119  C   SER A 284     -10.337   0.703  -3.198  1.00 90.00           C  
ATOM   2120  CB  SER A 284     -12.524   1.383  -2.209  1.00 90.00           C  
ATOM   2121  O   SER A 284      -9.705   1.372  -4.014  1.00 90.00           O  
ATOM   2122  OG  SER A 284     -13.899   1.535  -2.482  1.00 90.00           O  
ATOM   2123  N   ALA A 285      -9.743   0.017  -2.222  1.00 85.44           N  
ATOM   2124  CA  ALA A 285      -8.298   0.004  -2.035  1.00 85.44           C  
ATOM   2125  C   ALA A 285      -7.567  -0.676  -3.200  1.00 85.44           C  
ATOM   2126  CB  ALA A 285      -8.008  -0.691  -0.714  1.00 85.44           C  
ATOM   2127  O   ALA A 285      -6.518  -0.194  -3.628  1.00 85.44           O  
ATOM   2128  N   PHE A 286      -8.158  -1.735  -3.763  1.00 87.06           N  
ATOM   2129  CA  PHE A 286      -7.652  -2.379  -4.969  1.00 87.06           C  
ATOM   2130  C   PHE A 286      -7.576  -1.395  -6.141  1.00 87.06           C  
ATOM   2131  CB  PHE A 286      -8.507  -3.614  -5.300  1.00 87.06           C  
ATOM   2132  O   PHE A 286      -6.529  -1.267  -6.771  1.00 87.06           O  
ATOM   2133  CG  PHE A 286      -8.059  -4.409  -6.514  1.00 87.06           C  
ATOM   2134  CD1 PHE A 286      -8.306  -3.933  -7.817  1.00 87.06           C  
ATOM   2135  CD2 PHE A 286      -7.419  -5.648  -6.343  1.00 87.06           C  
ATOM   2136  CE1 PHE A 286      -7.896  -4.679  -8.934  1.00 87.06           C  
ATOM   2137  CE2 PHE A 286      -7.034  -6.410  -7.461  1.00 87.06           C  
ATOM   2138  CZ  PHE A 286      -7.263  -5.919  -8.757  1.00 87.06           C  
ATOM   2139  N   GLY A 287      -8.646  -0.645  -6.412  1.00 86.50           N  
ATOM   2140  CA  GLY A 287      -8.632   0.367  -7.473  1.00 86.50           C  
ATOM   2141  C   GLY A 287      -7.623   1.495  -7.223  1.00 86.50           C  
ATOM   2142  O   GLY A 287      -7.032   2.020  -8.157  1.00 86.50           O  
ATOM   2143  N   MET A 288      -7.382   1.862  -5.965  1.00 85.19           N  
ATOM   2144  CA  MET A 288      -6.480   2.971  -5.647  1.00 85.19           C  
ATOM   2145  C   MET A 288      -5.020   2.598  -5.895  1.00 85.19           C  
ATOM   2146  CB  MET A 288      -6.703   3.407  -4.195  1.00 85.19           C  
ATOM   2147  O   MET A 288      -4.322   3.265  -6.655  1.00 85.19           O  
ATOM   2148  CG  MET A 288      -6.110   4.790  -3.917  1.00 85.19           C  
ATOM   2149  SD  MET A 288      -6.708   5.552  -2.382  1.00 85.19           S  
ATOM   2150  CE  MET A 288      -5.958   4.445  -1.156  1.00 85.19           C  
ATOM   2151  N   MET A 289      -4.572   1.503  -5.279  1.00 78.12           N  
ATOM   2152  CA  MET A 289      -3.153   1.147  -5.252  1.00 78.12           C  
ATOM   2153  C   MET A 289      -2.630   0.690  -6.613  1.00 78.12           C  
ATOM   2154  CB  MET A 289      -2.916   0.091  -4.159  1.00 78.12           C  
ATOM   2155  O   MET A 289      -1.487   0.982  -6.960  1.00 78.12           O  
ATOM   2156  CG  MET A 289      -2.028   0.649  -3.045  1.00 78.12           C  
ATOM   2157  SD  MET A 289      -2.693   2.132  -2.230  1.00 78.12           S  
ATOM   2158  CE  MET A 289      -3.478   1.391  -0.776  1.00 78.12           C  
ATOM   2159  N   GLY A 290      -3.474   0.032  -7.411  1.00 74.69           N  
ATOM   2160  CA  GLY A 290      -3.098  -0.407  -8.752  1.00 74.69           C  
ATOM   2161  C   GLY A 290      -2.800   0.758  -9.680  1.00 74.69           C  
ATOM   2162  O   GLY A 290      -1.762   0.776 -10.331  1.00 74.69           O  
ATOM   2163  N   SER A 291      -3.669   1.771  -9.708  1.00 79.44           N  
ATOM   2164  CA  SER A 291      -3.395   2.970 -10.502  1.00 79.44           C  
ATOM   2165  C   SER A 291      -2.209   3.762  -9.954  1.00 79.44           C  
ATOM   2166  CB  SER A 291      -4.641   3.833 -10.586  1.00 79.44           C  
ATOM   2167  O   SER A 291      -1.396   4.214 -10.754  1.00 79.44           O  
ATOM   2168  OG  SER A 291      -4.337   5.140 -11.049  1.00 79.44           O  
ATOM   2169  N   SER A 292      -2.043   3.885  -8.631  1.00 74.88           N  
ATOM   2170  CA  SER A 292      -0.876   4.568  -8.052  1.00 74.88           C  
ATOM   2171  C   SER A 292       0.454   3.969  -8.520  1.00 74.88           C  
ATOM   2172  CB  SER A 292      -0.932   4.529  -6.523  1.00 74.88           C  
ATOM   2173  O   SER A 292       1.389   4.722  -8.803  1.00 74.88           O  
ATOM   2174  OG  SER A 292      -2.012   5.308  -6.048  1.00 74.88           O  
ATOM   2175  N   TYR A 293       0.532   2.640  -8.652  1.00 73.75           N  
ATOM   2176  CA  TYR A 293       1.702   1.955  -9.204  1.00 73.75           C  
ATOM   2177  C   TYR A 293       1.989   2.383 -10.654  1.00 73.75           C  
ATOM   2178  CB  TYR A 293       1.504   0.437  -9.075  1.00 73.75           C  
ATOM   2179  O   TYR A 293       3.072   2.900 -10.936  1.00 73.75           O  
ATOM   2180  CG  TYR A 293       2.592  -0.374  -9.744  1.00 73.75           C  
ATOM   2181  CD1 TYR A 293       2.387  -0.896 -11.038  1.00 73.75           C  
ATOM   2182  CD2 TYR A 293       3.822  -0.578  -9.088  1.00 73.75           C  
ATOM   2183  CE1 TYR A 293       3.414  -1.615 -11.675  1.00 73.75           C  
ATOM   2184  CE2 TYR A 293       4.849  -1.301  -9.723  1.00 73.75           C  
ATOM   2185  OH  TYR A 293       5.630  -2.509 -11.650  1.00 73.75           O  
ATOM   2186  CZ  TYR A 293       4.646  -1.818 -11.021  1.00 73.75           C  
ATOM   2187  N   PHE A 294       1.008   2.251 -11.557  1.00 75.00           N  
ATOM   2188  CA  PHE A 294       1.181   2.607 -12.972  1.00 75.00           C  
ATOM   2189  C   PHE A 294       1.472   4.091 -13.181  1.00 75.00           C  
ATOM   2190  CB  PHE A 294      -0.056   2.211 -13.786  1.00 75.00           C  
ATOM   2191  O   PHE A 294       2.361   4.431 -13.951  1.00 75.00           O  
ATOM   2192  CG  PHE A 294      -0.127   0.728 -14.066  1.00 75.00           C  
ATOM   2193  CD1 PHE A 294       0.740   0.154 -15.014  1.00 75.00           C  
ATOM   2194  CD2 PHE A 294      -1.030  -0.085 -13.362  1.00 75.00           C  
ATOM   2195  CE1 PHE A 294       0.723  -1.233 -15.233  1.00 75.00           C  
ATOM   2196  CE2 PHE A 294      -1.024  -1.474 -13.556  1.00 75.00           C  
ATOM   2197  CZ  PHE A 294      -0.149  -2.048 -14.492  1.00 75.00           C  
ATOM   2198  N   THR A 295       0.779   4.978 -12.467  1.00 79.38           N  
ATOM   2199  CA  THR A 295       0.982   6.427 -12.576  1.00 79.38           C  
ATOM   2200  C   THR A 295       2.395   6.826 -12.171  1.00 79.38           C  
ATOM   2201  CB  THR A 295      -0.033   7.166 -11.700  1.00 79.38           C  
ATOM   2202  O   THR A 295       3.021   7.642 -12.842  1.00 79.38           O  
ATOM   2203  CG2 THR A 295       0.129   8.686 -11.741  1.00 79.38           C  
ATOM   2204  OG1 THR A 295      -1.322   6.859 -12.173  1.00 79.38           O  
ATOM   2205  N   THR A 296       2.922   6.242 -11.094  1.00 71.69           N  
ATOM   2206  CA  THR A 296       4.278   6.550 -10.622  1.00 71.69           C  
ATOM   2207  C   THR A 296       5.326   6.123 -11.650  1.00 71.69           C  
ATOM   2208  CB  THR A 296       4.538   5.878  -9.269  1.00 71.69           C  
ATOM   2209  O   THR A 296       6.209   6.910 -11.987  1.00 71.69           O  
ATOM   2210  CG2 THR A 296       5.898   6.247  -8.687  1.00 71.69           C  
ATOM   2211  OG1 THR A 296       3.575   6.305  -8.333  1.00 71.69           O  
ATOM   2212  N   GLN A 297       5.186   4.912 -12.194  1.00 66.69           N  
ATOM   2213  CA  GLN A 297       6.060   4.389 -13.247  1.00 66.69           C  
ATOM   2214  C   GLN A 297       5.926   5.176 -14.558  1.00 66.69           C  
ATOM   2215  CB  GLN A 297       5.719   2.907 -13.460  1.00 66.69           C  
ATOM   2216  O   GLN A 297       6.922   5.476 -15.204  1.00 66.69           O  
ATOM   2217  CG  GLN A 297       6.174   2.006 -12.303  1.00 66.69           C  
ATOM   2218  CD  GLN A 297       7.688   1.999 -12.125  1.00 66.69           C  
ATOM   2219  NE2 GLN A 297       8.185   1.910 -10.912  1.00 66.69           N  
ATOM   2220  OE1 GLN A 297       8.455   2.079 -13.064  1.00 66.69           O  
ATOM   2221  N   TYR A 298       4.717   5.603 -14.920  1.00 77.44           N  
ATOM   2222  CA  TYR A 298       4.479   6.430 -16.099  1.00 77.44           C  
ATOM   2223  C   TYR A 298       5.170   7.798 -15.989  1.00 77.44           C  
ATOM   2224  CB  TYR A 298       2.967   6.576 -16.287  1.00 77.44           C  
ATOM   2225  O   TYR A 298       5.886   8.214 -16.899  1.00 77.44           O  
ATOM   2226  CG  TYR A 298       2.597   7.393 -17.499  1.00 77.44           C  
ATOM   2227  CD1 TYR A 298       2.457   8.786 -17.373  1.00 77.44           C  
ATOM   2228  CD2 TYR A 298       2.413   6.764 -18.745  1.00 77.44           C  
ATOM   2229  CE1 TYR A 298       2.122   9.553 -18.499  1.00 77.44           C  
ATOM   2230  CE2 TYR A 298       2.072   7.531 -19.874  1.00 77.44           C  
ATOM   2231  OH  TYR A 298       1.537   9.695 -20.782  1.00 77.44           O  
ATOM   2232  CZ  TYR A 298       1.928   8.929 -19.742  1.00 77.44           C  
ATOM   2233  N   LEU A 299       5.011   8.492 -14.856  1.00 76.69           N  
ATOM   2234  CA  LEU A 299       5.660   9.788 -14.640  1.00 76.69           C  
ATOM   2235  C   LEU A 299       7.187   9.668 -14.730  1.00 76.69           C  
ATOM   2236  CB  LEU A 299       5.242  10.373 -13.278  1.00 76.69           C  
ATOM   2237  O   LEU A 299       7.820  10.500 -15.371  1.00 76.69           O  
ATOM   2238  CG  LEU A 299       3.777  10.841 -13.179  1.00 76.69           C  
ATOM   2239  CD1 LEU A 299       3.461  11.276 -11.748  1.00 76.69           C  
ATOM   2240  CD2 LEU A 299       3.470  12.021 -14.096  1.00 76.69           C  
ATOM   2241  N   GLN A 300       7.772   8.640 -14.115  1.00 64.12           N  
ATOM   2242  CA  GLN A 300       9.227   8.510 -14.035  1.00 64.12           C  
ATOM   2243  C   GLN A 300       9.858   7.920 -15.297  1.00 64.12           C  
ATOM   2244  CB  GLN A 300       9.604   7.682 -12.804  1.00 64.12           C  
ATOM   2245  O   GLN A 300      10.847   8.448 -15.786  1.00 64.12           O  
ATOM   2246  CG  GLN A 300       9.252   8.417 -11.505  1.00 64.12           C  
ATOM   2247  CD  GLN A 300       9.618   7.588 -10.286  1.00 64.12           C  
ATOM   2248  NE2 GLN A 300       8.801   7.577  -9.257  1.00 64.12           N  
ATOM   2249  OE1 GLN A 300      10.641   6.938 -10.214  1.00 64.12           O  
ATOM   2250  N   SER A 301       9.300   6.835 -15.829  1.00 67.38           N  
ATOM   2251  CA  SER A 301       9.942   6.035 -16.877  1.00 67.38           C  
ATOM   2252  C   SER A 301       9.409   6.312 -18.286  1.00 67.38           C  
ATOM   2253  CB  SER A 301       9.784   4.554 -16.534  1.00 67.38           C  
ATOM   2254  O   SER A 301      10.111   6.056 -19.267  1.00 67.38           O  
ATOM   2255  OG  SER A 301      10.311   4.259 -15.256  1.00 67.38           O  
ATOM   2256  N   VAL A 302       8.185   6.841 -18.413  1.00 75.81           N  
ATOM   2257  CA  VAL A 302       7.617   7.234 -19.717  1.00 75.81           C  
ATOM   2258  C   VAL A 302       7.850   8.717 -19.991  1.00 75.81           C  
ATOM   2259  CB  VAL A 302       6.133   6.838 -19.856  1.00 75.81           C  
ATOM   2260  O   VAL A 302       8.318   9.061 -21.069  1.00 75.81           O  
ATOM   2261  CG1 VAL A 302       5.581   7.192 -21.238  1.00 75.81           C  
ATOM   2262  CG2 VAL A 302       5.937   5.330 -19.652  1.00 75.81           C  
ATOM   2263  N   LEU A 303       7.588   9.586 -19.009  1.00 80.06           N  
ATOM   2264  CA  LEU A 303       7.760  11.041 -19.145  1.00 80.06           C  
ATOM   2265  C   LEU A 303       9.139  11.568 -18.709  1.00 80.06           C  
ATOM   2266  CB  LEU A 303       6.633  11.756 -18.384  1.00 80.06           C  
ATOM   2267  O   LEU A 303       9.320  12.792 -18.632  1.00 80.06           O  
ATOM   2268  CG  LEU A 303       5.226  11.576 -18.965  1.00 80.06           C  
ATOM   2269  CD1 LEU A 303       4.270  12.336 -18.049  1.00 80.06           C  
ATOM   2270  CD2 LEU A 303       5.078  12.181 -20.358  1.00 80.06           C  
ATOM   2271  N   ASP A 304      10.068  10.663 -18.380  1.00 76.94           N  
ATOM   2272  CA  ASP A 304      11.421  10.958 -17.887  1.00 76.94           C  
ATOM   2273  C   ASP A 304      11.441  11.992 -16.747  1.00 76.94           C  
ATOM   2274  CB  ASP A 304      12.363  11.310 -19.055  1.00 76.94           C  
ATOM   2275  O   ASP A 304      12.335  12.837 -16.659  1.00 76.94           O  
ATOM   2276  CG  ASP A 304      12.706  10.115 -19.943  1.00 76.94           C  
ATOM   2277  OD1 ASP A 304      12.739   8.966 -19.442  1.00 76.94           O  
ATOM   2278  OD2 ASP A 304      12.967  10.329 -21.151  1.00 76.94           O  
ATOM   2279  N   LYS A 305      10.421  11.983 -15.875  1.00 74.50           N  
ATOM   2280  CA  LYS A 305      10.397  12.876 -14.711  1.00 74.50           C  
ATOM   2281  C   LYS A 305      11.302  12.333 -13.626  1.00 74.50           C  
ATOM   2282  CB  LYS A 305       8.979  13.134 -14.171  1.00 74.50           C  
ATOM   2283  O   LYS A 305      11.313  11.140 -13.331  1.00 74.50           O  
ATOM   2284  CG  LYS A 305       8.029  13.753 -15.206  1.00 74.50           C  
ATOM   2285  CD  LYS A 305       8.441  15.189 -15.556  1.00 74.50           C  
ATOM   2286  CE  LYS A 305       7.726  15.656 -16.824  1.00 74.50           C  
ATOM   2287  NZ  LYS A 305       8.725  16.066 -17.838  1.00 74.50           N  
ATOM   2288  N   SER A 306      11.997  13.243 -12.956  1.00 66.81           N  
ATOM   2289  CA  SER A 306      12.718  12.876 -11.740  1.00 66.81           C  
ATOM   2290  C   SER A 306      11.750  12.380 -10.657  1.00 66.81           C  
ATOM   2291  CB  SER A 306      13.558  14.048 -11.232  1.00 66.81           C  
ATOM   2292  O   SER A 306      10.563  12.720 -10.647  1.00 66.81           O  
ATOM   2293  OG  SER A 306      12.719  15.100 -10.798  1.00 66.81           O  
ATOM   2294  N   ALA A 307      12.269  11.620  -9.692  1.00 55.78           N  
ATOM   2295  CA  ALA A 307      11.521  11.164  -8.519  1.00 55.78           C  
ATOM   2296  C   ALA A 307      10.769  12.307  -7.812  1.00 55.78           C  
ATOM   2297  CB  ALA A 307      12.540  10.554  -7.552  1.00 55.78           C  
ATOM   2298  O   ALA A 307       9.600  12.171  -7.445  1.00 55.78           O  
ATOM   2299  N   LEU A 308      11.443  13.452  -7.652  1.00 59.97           N  
ATOM   2300  CA  LEU A 308      10.901  14.638  -6.995  1.00 59.97           C  
ATOM   2301  C   LEU A 308       9.770  15.266  -7.812  1.00 59.97           C  
ATOM   2302  CB  LEU A 308      12.049  15.637  -6.768  1.00 59.97           C  
ATOM   2303  O   LEU A 308       8.721  15.592  -7.261  1.00 59.97           O  
ATOM   2304  CG  LEU A 308      11.617  16.921  -6.034  1.00 59.97           C  
ATOM   2305  CD1 LEU A 308      11.198  16.641  -4.589  1.00 59.97           C  
ATOM   2306  CD2 LEU A 308      12.772  17.919  -6.015  1.00 59.97           C  
ATOM   2307  N   GLU A 309       9.958  15.412  -9.122  1.00 69.00           N  
ATOM   2308  CA  GLU A 309       8.916  15.933 -10.004  1.00 69.00           C  
ATOM   2309  C   GLU A 309       7.697  15.013 -10.021  1.00 69.00           C  
ATOM   2310  CB  GLU A 309       9.456  16.083 -11.424  1.00 69.00           C  
ATOM   2311  O   GLU A 309       6.576  15.494  -9.869  1.00 69.00           O  
ATOM   2312  CG  GLU A 309      10.398  17.283 -11.576  1.00 69.00           C  
ATOM   2313  CD  GLU A 309      10.991  17.339 -12.988  1.00 69.00           C  
ATOM   2314  OE1 GLU A 309      11.297  18.461 -13.438  1.00 69.00           O  
ATOM   2315  OE2 GLU A 309      11.112  16.256 -13.610  1.00 69.00           O  
ATOM   2316  N   ALA A 310       7.895  13.698 -10.143  1.00 65.06           N  
ATOM   2317  CA  ALA A 310       6.808  12.726 -10.103  1.00 65.06           C  
ATOM   2318  C   ALA A 310       6.025  12.806  -8.781  1.00 65.06           C  
ATOM   2319  CB  ALA A 310       7.390  11.328 -10.343  1.00 65.06           C  
ATOM   2320  O   ALA A 310       4.794  12.812  -8.797  1.00 65.06           O  
ATOM   2321  N   ALA A 311       6.719  12.949  -7.646  1.00 63.12           N  
ATOM   2322  CA  ALA A 311       6.091  13.126  -6.338  1.00 63.12           C  
ATOM   2323  C   ALA A 311       5.298  14.442  -6.236  1.00 63.12           C  
ATOM   2324  CB  ALA A 311       7.174  13.034  -5.256  1.00 63.12           C  
ATOM   2325  O   ALA A 311       4.171  14.439  -5.742  1.00 63.12           O  
ATOM   2326  N   LEU A 312       5.842  15.558  -6.736  1.00 71.88           N  
ATOM   2327  CA  LEU A 312       5.144  16.849  -6.763  1.00 71.88           C  
ATOM   2328  C   LEU A 312       3.894  16.798  -7.648  1.00 71.88           C  
ATOM   2329  CB  LEU A 312       6.102  17.950  -7.253  1.00 71.88           C  
ATOM   2330  O   LEU A 312       2.833  17.281  -7.251  1.00 71.88           O  
ATOM   2331  CG  LEU A 312       7.187  18.357  -6.240  1.00 71.88           C  
ATOM   2332  CD1 LEU A 312       8.176  19.308  -6.916  1.00 71.88           C  
ATOM   2333  CD2 LEU A 312       6.597  19.068  -5.019  1.00 71.88           C  
ATOM   2334  N   TRP A 313       3.986  16.163  -8.815  1.00 78.31           N  
ATOM   2335  CA  TRP A 313       2.841  15.951  -9.698  1.00 78.31           C  
ATOM   2336  C   TRP A 313       1.792  15.023  -9.073  1.00 78.31           C  
ATOM   2337  CB  TRP A 313       3.340  15.442 -11.054  1.00 78.31           C  
ATOM   2338  O   TRP A 313       0.595  15.287  -9.200  1.00 78.31           O  
ATOM   2339  CG  TRP A 313       3.922  16.508 -11.930  1.00 78.31           C  
ATOM   2340  CD1 TRP A 313       5.198  16.579 -12.372  1.00 78.31           C  
ATOM   2341  CD2 TRP A 313       3.242  17.661 -12.509  1.00 78.31           C  
ATOM   2342  CE2 TRP A 313       4.175  18.388 -13.306  1.00 78.31           C  
ATOM   2343  CE3 TRP A 313       1.923  18.157 -12.450  1.00 78.31           C  
ATOM   2344  NE1 TRP A 313       5.363  17.708 -13.149  1.00 78.31           N  
ATOM   2345  CH2 TRP A 313       2.472  19.959 -14.003  1.00 78.31           C  
ATOM   2346  CZ2 TRP A 313       3.808  19.525 -14.039  1.00 78.31           C  
ATOM   2347  CZ3 TRP A 313       1.533  19.278 -13.207  1.00 78.31           C  
ATOM   2348  N   ALA A 314       2.210  14.005  -8.315  1.00 70.94           N  
ATOM   2349  CA  ALA A 314       1.313  13.113  -7.579  1.00 70.94           C  
ATOM   2350  C   ALA A 314       0.523  13.813  -6.452  1.00 70.94           C  
ATOM   2351  CB  ALA A 314       2.127  11.928  -7.047  1.00 70.94           C  
ATOM   2352  O   ALA A 314      -0.491  13.283  -5.989  1.00 70.94           O  
ATOM   2353  N   LEU A 315       0.909  15.029  -6.042  1.00 71.94           N  
ATOM   2354  CA  LEU A 315       0.108  15.842  -5.121  1.00 71.94           C  
ATOM   2355  C   LEU A 315      -1.133  16.439  -5.794  1.00 71.94           C  
ATOM   2356  CB  LEU A 315       0.957  16.968  -4.508  1.00 71.94           C  
ATOM   2357  O   LEU A 315      -2.132  16.679  -5.116  1.00 71.94           O  
ATOM   2358  CG  LEU A 315       2.140  16.493  -3.649  1.00 71.94           C  
ATOM   2359  CD1 LEU A 315       2.987  17.697  -3.240  1.00 71.94           C  
ATOM   2360  CD2 LEU A 315       1.670  15.775  -2.381  1.00 71.94           C  
ATOM   2361  N   LEU A 316      -1.115  16.658  -7.112  1.00 79.94           N  
ATOM   2362  CA  LEU A 316      -2.214  17.322  -7.814  1.00 79.94           C  
ATOM   2363  C   LEU A 316      -3.547  16.542  -7.727  1.00 79.94           C  
ATOM   2364  CB  LEU A 316      -1.770  17.658  -9.250  1.00 79.94           C  
ATOM   2365  O   LEU A 316      -4.566  17.159  -7.399  1.00 79.94           O  
ATOM   2366  CG  LEU A 316      -2.742  18.591  -9.987  1.00 79.94           C  
ATOM   2367  CD1 LEU A 316      -2.723  20.005  -9.402  1.00 79.94           C  
ATOM   2368  CD2 LEU A 316      -2.358  18.680 -11.460  1.00 79.94           C  
ATOM   2369  N   PRO A 317      -3.581  15.201  -7.891  1.00 79.56           N  
ATOM   2370  CA  PRO A 317      -4.772  14.393  -7.608  1.00 79.56           C  
ATOM   2371  C   PRO A 317      -5.343  14.569  -6.190  1.00 79.56           C  
ATOM   2372  CB  PRO A 317      -4.331  12.943  -7.830  1.00 79.56           C  
ATOM   2373  O   PRO A 317      -6.553  14.441  -5.997  1.00 79.56           O  
ATOM   2374  CG  PRO A 317      -3.240  13.063  -8.887  1.00 79.56           C  
ATOM   2375  CD  PRO A 317      -2.552  14.363  -8.497  1.00 79.56           C  
ATOM   2376  N   SER A 318      -4.514  14.921  -5.198  1.00 73.12           N  
ATOM   2377  CA  SER A 318      -4.961  15.125  -3.809  1.00 73.12           C  
ATOM   2378  C   SER A 318      -5.909  16.317  -3.654  1.00 73.12           C  
ATOM   2379  CB  SER A 318      -3.784  15.285  -2.843  1.00 73.12           C  
ATOM   2380  O   SER A 318      -6.712  16.354  -2.721  1.00 73.12           O  
ATOM   2381  OG  SER A 318      -2.915  14.172  -2.910  1.00 73.12           O  
ATOM   2382  N   VAL A 319      -5.888  17.268  -4.592  1.00 79.19           N  
ATOM   2383  CA  VAL A 319      -6.860  18.367  -4.633  1.00 79.19           C  
ATOM   2384  C   VAL A 319      -8.275  17.815  -4.837  1.00 79.19           C  
ATOM   2385  CB  VAL A 319      -6.480  19.384  -5.726  1.00 79.19           C  
ATOM   2386  O   VAL A 319      -9.191  18.188  -4.105  1.00 79.19           O  
ATOM   2387  CG1 VAL A 319      -7.486  20.534  -5.806  1.00 79.19           C  
ATOM   2388  CG2 VAL A 319      -5.097  19.995  -5.453  1.00 79.19           C  
ATOM   2389  N   PHE A 320      -8.454  16.860  -5.756  1.00 78.44           N  
ATOM   2390  CA  PHE A 320      -9.748  16.212  -6.004  1.00 78.44           C  
ATOM   2391  C   PHE A 320     -10.234  15.419  -4.789  1.00 78.44           C  
ATOM   2392  CB  PHE A 320      -9.649  15.287  -7.221  1.00 78.44           C  
ATOM   2393  O   PHE A 320     -11.415  15.481  -4.444  1.00 78.44           O  
ATOM   2394  CG  PHE A 320      -9.525  16.017  -8.540  1.00 78.44           C  
ATOM   2395  CD1 PHE A 320     -10.685  16.290  -9.289  1.00 78.44           C  
ATOM   2396  CD2 PHE A 320      -8.266  16.421  -9.023  1.00 78.44           C  
ATOM   2397  CE1 PHE A 320     -10.587  16.961 -10.519  1.00 78.44           C  
ATOM   2398  CE2 PHE A 320      -8.169  17.088 -10.256  1.00 78.44           C  
ATOM   2399  CZ  PHE A 320      -9.329  17.359 -11.004  1.00 78.44           C  
ATOM   2400  N   ILE A 321      -9.316  14.738  -4.098  1.00 78.81           N  
ATOM   2401  CA  ILE A 321      -9.589  14.041  -2.834  1.00 78.81           C  
ATOM   2402  C   ILE A 321     -10.163  15.009  -1.788  1.00 78.81           C  
ATOM   2403  CB  ILE A 321      -8.292  13.359  -2.334  1.00 78.81           C  
ATOM   2404  O   ILE A 321     -11.179  14.707  -1.154  1.00 78.81           O  
ATOM   2405  CG1 ILE A 321      -7.904  12.180  -3.252  1.00 78.81           C  
ATOM   2406  CG2 ILE A 321      -8.442  12.913  -0.870  1.00 78.81           C  
ATOM   2407  CD1 ILE A 321      -6.468  11.671  -3.038  1.00 78.81           C  
ATOM   2408  N   GLY A 322      -9.549  16.189  -1.649  1.00 73.88           N  
ATOM   2409  CA  GLY A 322      -9.966  17.220  -0.697  1.00 73.88           C  
ATOM   2410  C   GLY A 322     -11.398  17.719  -0.909  1.00 73.88           C  
ATOM   2411  O   GLY A 322     -12.085  18.026   0.064  1.00 73.88           O  
ATOM   2412  N   PHE A 323     -11.883  17.746  -2.155  1.00 83.56           N  
ATOM   2413  CA  PHE A 323     -13.267  18.118  -2.474  1.00 83.56           C  
ATOM   2414  C   PHE A 323     -14.246  16.938  -2.408  1.00 83.56           C  
ATOM   2415  CB  PHE A 323     -13.312  18.785  -3.855  1.00 83.56           C  
ATOM   2416  O   PHE A 323     -15.407  17.123  -2.031  1.00 83.56           O  
ATOM   2417  CG  PHE A 323     -12.633  20.140  -3.896  1.00 83.56           C  
ATOM   2418  CD1 PHE A 323     -13.232  21.245  -3.262  1.00 83.56           C  
ATOM   2419  CD2 PHE A 323     -11.408  20.306  -4.565  1.00 83.56           C  
ATOM   2420  CE1 PHE A 323     -12.598  22.500  -3.278  1.00 83.56           C  
ATOM   2421  CE2 PHE A 323     -10.768  21.557  -4.568  1.00 83.56           C  
ATOM   2422  CZ  PHE A 323     -11.359  22.654  -3.922  1.00 83.56           C  
ATOM   2423  N   ALA A 324     -13.797  15.727  -2.743  1.00 83.00           N  
ATOM   2424  CA  ALA A 324     -14.664  14.560  -2.869  1.00 83.00           C  
ATOM   2425  C   ALA A 324     -15.252  14.087  -1.530  1.00 83.00           C  
ATOM   2426  CB  ALA A 324     -13.874  13.446  -3.551  1.00 83.00           C  
ATOM   2427  O   ALA A 324     -16.448  13.798  -1.459  1.00 83.00           O  
ATOM   2428  N   ALA A 325     -14.454  14.047  -0.457  1.00 77.44           N  
ATOM   2429  CA  ALA A 325     -14.938  13.608   0.857  1.00 77.44           C  
ATOM   2430  C   ALA A 325     -16.027  14.538   1.447  1.00 77.44           C  
ATOM   2431  CB  ALA A 325     -13.750  13.378   1.804  1.00 77.44           C  
ATOM   2432  O   ALA A 325     -17.098  14.038   1.812  1.00 77.44           O  
ATOM   2433  N   PRO A 326     -15.841  15.875   1.503  1.00 78.81           N  
ATOM   2434  CA  PRO A 326     -16.892  16.793   1.944  1.00 78.81           C  
ATOM   2435  C   PRO A 326     -18.140  16.741   1.062  1.00 78.81           C  
ATOM   2436  CB  PRO A 326     -16.276  18.195   1.905  1.00 78.81           C  
ATOM   2437  O   PRO A 326     -19.255  16.812   1.578  1.00 78.81           O  
ATOM   2438  CG  PRO A 326     -14.780  17.937   2.025  1.00 78.81           C  
ATOM   2439  CD  PRO A 326     -14.601  16.610   1.297  1.00 78.81           C  
ATOM   2440  N   LEU A 327     -17.969  16.593  -0.257  1.00 84.44           N  
ATOM   2441  CA  LEU A 327     -19.088  16.482  -1.188  1.00 84.44           C  
ATOM   2442  C   LEU A 327     -19.909  15.217  -0.923  1.00 84.44           C  
ATOM   2443  CB  LEU A 327     -18.551  16.531  -2.627  1.00 84.44           C  
ATOM   2444  O   LEU A 327     -21.130  15.304  -0.819  1.00 84.44           O  
ATOM   2445  CG  LEU A 327     -19.644  16.449  -3.707  1.00 84.44           C  
ATOM   2446  CD1 LEU A 327     -20.610  17.636  -3.640  1.00 84.44           C  
ATOM   2447  CD2 LEU A 327     -18.992  16.429  -5.087  1.00 84.44           C  
ATOM   2448  N   ALA A 328     -19.255  14.067  -0.745  1.00 81.81           N  
ATOM   2449  CA  ALA A 328     -19.922  12.811  -0.412  1.00 81.81           C  
ATOM   2450  C   ALA A 328     -20.722  12.928   0.894  1.00 81.81           C  
ATOM   2451  CB  ALA A 328     -18.865  11.704  -0.337  1.00 81.81           C  
ATOM   2452  O   ALA A 328     -21.889  12.538   0.940  1.00 81.81           O  
ATOM   2453  N   MET A 329     -20.139  13.538   1.933  1.00 77.50           N  
ATOM   2454  CA  MET A 329     -20.851  13.789   3.191  1.00 77.50           C  
ATOM   2455  C   MET A 329     -22.042  14.734   3.010  1.00 77.50           C  
ATOM   2456  CB  MET A 329     -19.904  14.353   4.256  1.00 77.50           C  
ATOM   2457  O   MET A 329     -23.129  14.454   3.511  1.00 77.50           O  
ATOM   2458  CG  MET A 329     -18.915  13.302   4.766  1.00 77.50           C  
ATOM   2459  SD  MET A 329     -18.329  13.615   6.454  1.00 77.50           S  
ATOM   2460  CE  MET A 329     -17.377  15.135   6.211  1.00 77.50           C  
ATOM   2461  N   ARG A 330     -21.867  15.831   2.265  1.00 82.12           N  
ATOM   2462  CA  ARG A 330     -22.940  16.796   1.999  1.00 82.12           C  
ATOM   2463  C   ARG A 330     -24.089  16.168   1.212  1.00 82.12           C  
ATOM   2464  CB  ARG A 330     -22.353  18.017   1.283  1.00 82.12           C  
ATOM   2465  O   ARG A 330     -25.240  16.449   1.515  1.00 82.12           O  
ATOM   2466  CG  ARG A 330     -23.396  19.131   1.127  1.00 82.12           C  
ATOM   2467  CD  ARG A 330     -22.751  20.372   0.508  1.00 82.12           C  
ATOM   2468  NE  ARG A 330     -23.735  21.457   0.343  1.00 82.12           N  
ATOM   2469  NH1 ARG A 330     -22.270  23.074  -0.370  1.00 82.12           N  
ATOM   2470  NH2 ARG A 330     -24.440  23.559  -0.178  1.00 82.12           N  
ATOM   2471  CZ  ARG A 330     -23.478  22.687  -0.065  1.00 82.12           C  
ATOM   2472  N   LEU A 331     -23.802  15.306   0.236  1.00 83.94           N  
ATOM   2473  CA  LEU A 331     -24.832  14.586  -0.521  1.00 83.94           C  
ATOM   2474  C   LEU A 331     -25.683  13.700   0.394  1.00 83.94           C  
ATOM   2475  CB  LEU A 331     -24.171  13.753  -1.633  1.00 83.94           C  
ATOM   2476  O   LEU A 331     -26.908  13.724   0.298  1.00 83.94           O  
ATOM   2477  CG  LEU A 331     -23.648  14.586  -2.818  1.00 83.94           C  
ATOM   2478  CD1 LEU A 331     -22.807  13.695  -3.732  1.00 83.94           C  
ATOM   2479  CD2 LEU A 331     -24.784  15.188  -3.647  1.00 83.94           C  
ATOM   2480  N   VAL A 332     -25.055  12.987   1.332  1.00 82.19           N  
ATOM   2481  CA  VAL A 332     -25.789  12.196   2.332  1.00 82.19           C  
ATOM   2482  C   VAL A 332     -26.623  13.095   3.252  1.00 82.19           C  
ATOM   2483  CB  VAL A 332     -24.829  11.293   3.128  1.00 82.19           C  
ATOM   2484  O   VAL A 332     -27.776  12.775   3.527  1.00 82.19           O  
ATOM   2485  CG1 VAL A 332     -25.540  10.510   4.239  1.00 82.19           C  
ATOM   2486  CG2 VAL A 332     -24.183  10.259   2.200  1.00 82.19           C  
ATOM   2487  N   GLN A 333     -26.093  14.248   3.679  1.00 79.94           N  
ATOM   2488  CA  GLN A 333     -26.835  15.227   4.493  1.00 79.94           C  
ATOM   2489  C   GLN A 333     -28.033  15.842   3.756  1.00 79.94           C  
ATOM   2490  CB  GLN A 333     -25.897  16.357   4.934  1.00 79.94           C  
ATOM   2491  O   GLN A 333     -29.037  16.164   4.382  1.00 79.94           O  
ATOM   2492  CG  GLN A 333     -24.886  15.915   5.999  1.00 79.94           C  
ATOM   2493  CD  GLN A 333     -23.862  17.000   6.317  1.00 79.94           C  
ATOM   2494  NE2 GLN A 333     -23.022  16.785   7.304  1.00 79.94           N  
ATOM   2495  OE1 GLN A 333     -23.776  18.049   5.695  1.00 79.94           O  
ATOM   2496  N   LEU A 334     -27.948  15.982   2.432  1.00 83.50           N  
ATOM   2497  CA  LEU A 334     -29.045  16.443   1.575  1.00 83.50           C  
ATOM   2498  C   LEU A 334     -30.113  15.361   1.327  1.00 83.50           C  
ATOM   2499  CB  LEU A 334     -28.456  16.983   0.258  1.00 83.50           C  
ATOM   2500  O   LEU A 334     -31.079  15.615   0.612  1.00 83.50           O  
ATOM   2501  CG  LEU A 334     -27.685  18.308   0.403  1.00 83.50           C  
ATOM   2502  CD1 LEU A 334     -26.925  18.601  -0.894  1.00 83.50           C  
ATOM   2503  CD2 LEU A 334     -28.611  19.492   0.689  1.00 83.50           C  
ATOM   2504  N   GLY A 335     -29.958  14.168   1.908  1.00 78.88           N  
ATOM   2505  CA  GLY A 335     -30.932  13.081   1.824  1.00 78.88           C  
ATOM   2506  C   GLY A 335     -30.672  12.069   0.707  1.00 78.88           C  
ATOM   2507  O   GLY A 335     -31.517  11.207   0.470  1.00 78.88           O  
ATOM   2508  N   VAL A 336     -29.521  12.125   0.025  1.00 82.81           N  
ATOM   2509  CA  VAL A 336     -29.141  11.086  -0.945  1.00 82.81           C  
ATOM   2510  C   VAL A 336     -28.817   9.796  -0.192  1.00 82.81           C  
ATOM   2511  CB  VAL A 336     -27.958  11.515  -1.837  1.00 82.81           C  
ATOM   2512  O   VAL A 336     -27.991   9.790   0.724  1.00 82.81           O  
ATOM   2513  CG1 VAL A 336     -27.651  10.457  -2.906  1.00 82.81           C  
ATOM   2514  CG2 VAL A 336     -28.256  12.829  -2.574  1.00 82.81           C  
ATOM   2515  N   GLU A 337     -29.438   8.677  -0.578  1.00 83.38           N  
ATOM   2516  CA  GLU A 337     -29.133   7.395   0.061  1.00 83.38           C  
ATOM   2517  C   GLU A 337     -27.653   7.037  -0.131  1.00 83.38           C  
ATOM   2518  CB  GLU A 337     -29.996   6.227  -0.443  1.00 83.38           C  
ATOM   2519  O   GLU A 337     -27.112   7.106  -1.239  1.00 83.38           O  
ATOM   2520  CG  GLU A 337     -31.512   6.452  -0.377  1.00 83.38           C  
ATOM   2521  CD  GLU A 337     -32.309   5.188  -0.754  1.00 83.38           C  
ATOM   2522  OE1 GLU A 337     -33.496   5.119  -0.370  1.00 83.38           O  
ATOM   2523  OE2 GLU A 337     -31.737   4.279  -1.405  1.00 83.38           O  
ATOM   2524  N   ARG A 338     -27.006   6.574   0.947  1.00 81.19           N  
ATOM   2525  CA  ARG A 338     -25.585   6.181   0.956  1.00 81.19           C  
ATOM   2526  C   ARG A 338     -25.238   5.187  -0.156  1.00 81.19           C  
ATOM   2527  CB  ARG A 338     -25.227   5.576   2.321  1.00 81.19           C  
ATOM   2528  O   ARG A 338     -24.153   5.261  -0.721  1.00 81.19           O  
ATOM   2529  CG  ARG A 338     -25.302   6.597   3.465  1.00 81.19           C  
ATOM   2530  CD  ARG A 338     -24.972   5.912   4.795  1.00 81.19           C  
ATOM   2531  NE  ARG A 338     -24.981   6.876   5.911  1.00 81.19           N  
ATOM   2532  NH1 ARG A 338     -23.285   5.937   7.161  1.00 81.19           N  
ATOM   2533  NH2 ARG A 338     -24.139   7.854   7.796  1.00 81.19           N  
ATOM   2534  CZ  ARG A 338     -24.154   6.877   6.941  1.00 81.19           C  
ATOM   2535  N   ALA A 339     -26.174   4.303  -0.507  1.00 84.25           N  
ATOM   2536  CA  ALA A 339     -26.029   3.353  -1.605  1.00 84.25           C  
ATOM   2537  C   ALA A 339     -25.720   4.034  -2.948  1.00 84.25           C  
ATOM   2538  CB  ALA A 339     -27.326   2.538  -1.692  1.00 84.25           C  
ATOM   2539  O   ALA A 339     -24.848   3.570  -3.681  1.00 84.25           O  
ATOM   2540  N   TYR A 340     -26.385   5.153  -3.253  1.00 86.88           N  
ATOM   2541  CA  TYR A 340     -26.157   5.906  -4.488  1.00 86.88           C  
ATOM   2542  C   TYR A 340     -24.873   6.726  -4.436  1.00 86.88           C  
ATOM   2543  CB  TYR A 340     -27.354   6.812  -4.793  1.00 86.88           C  
ATOM   2544  O   TYR A 340     -24.202   6.846  -5.454  1.00 86.88           O  
ATOM   2545  CG  TYR A 340     -28.634   6.049  -5.057  1.00 86.88           C  
ATOM   2546  CD1 TYR A 340     -28.723   5.183  -6.163  1.00 86.88           C  
ATOM   2547  CD2 TYR A 340     -29.730   6.195  -4.191  1.00 86.88           C  
ATOM   2548  CE1 TYR A 340     -29.893   4.429  -6.377  1.00 86.88           C  
ATOM   2549  CE2 TYR A 340     -30.894   5.431  -4.386  1.00 86.88           C  
ATOM   2550  OH  TYR A 340     -32.081   3.769  -5.640  1.00 86.88           O  
ATOM   2551  CZ  TYR A 340     -30.972   4.539  -5.475  1.00 86.88           C  
ATOM   2552  N   VAL A 341     -24.492   7.238  -3.262  1.00 87.69           N  
ATOM   2553  CA  VAL A 341     -23.210   7.941  -3.093  1.00 87.69           C  
ATOM   2554  C   VAL A 341     -22.038   6.983  -3.312  1.00 87.69           C  
ATOM   2555  CB  VAL A 341     -23.126   8.636  -1.720  1.00 87.69           C  
ATOM   2556  O   VAL A 341     -21.110   7.310  -4.046  1.00 87.69           O  
ATOM   2557  CG1 VAL A 341     -21.807   9.399  -1.544  1.00 87.69           C  
ATOM   2558  CG2 VAL A 341     -24.277   9.639  -1.565  1.00 87.69           C  
ATOM   2559  N   VAL A 342     -22.103   5.772  -2.750  1.00 88.81           N  
ATOM   2560  CA  VAL A 342     -21.064   4.749  -2.939  1.00 88.81           C  
ATOM   2561  C   VAL A 342     -21.046   4.224  -4.377  1.00 88.81           C  
ATOM   2562  CB  VAL A 342     -21.226   3.603  -1.922  1.00 88.81           C  
ATOM   2563  O   VAL A 342     -19.984   4.157  -4.989  1.00 88.81           O  
ATOM   2564  CG1 VAL A 342     -20.236   2.466  -2.193  1.00 88.81           C  
ATOM   2565  CG2 VAL A 342     -20.960   4.103  -0.496  1.00 88.81           C  
ATOM   2566  N   ALA A 343     -22.203   3.885  -4.953  1.00 91.19           N  
ATOM   2567  CA  ALA A 343     -22.266   3.430  -6.343  1.00 91.19           C  
ATOM   2568  C   ALA A 343     -21.787   4.518  -7.321  1.00 91.19           C  
ATOM   2569  CB  ALA A 343     -23.695   2.976  -6.649  1.00 91.19           C  
ATOM   2570  O   ALA A 343     -21.017   4.227  -8.232  1.00 91.19           O  
ATOM   2571  N   GLY A 344     -22.180   5.775  -7.095  1.00 91.50           N  
ATOM   2572  CA  GLY A 344     -21.703   6.928  -7.856  1.00 91.50           C  
ATOM   2573  C   GLY A 344     -20.195   7.126  -7.721  1.00 91.50           C  
ATOM   2574  O   GLY A 344     -19.527   7.334  -8.726  1.00 91.50           O  
ATOM   2575  N   GLY A 345     -19.642   6.974  -6.515  1.00 91.81           N  
ATOM   2576  CA  GLY A 345     -18.197   7.013  -6.282  1.00 91.81           C  
ATOM   2577  C   GLY A 345     -17.436   5.946  -7.075  1.00 91.81           C  
ATOM   2578  O   GLY A 345     -16.430   6.265  -7.704  1.00 91.81           O  
ATOM   2579  N   PHE A 346     -17.948   4.711  -7.144  1.00 94.06           N  
ATOM   2580  CA  PHE A 346     -17.366   3.658  -7.987  1.00 94.06           C  
ATOM   2581  C   PHE A 346     -17.457   3.958  -9.486  1.00 94.06           C  
ATOM   2582  CB  PHE A 346     -18.027   2.305  -7.695  1.00 94.06           C  
ATOM   2583  O   PHE A 346     -16.499   3.701 -10.210  1.00 94.06           O  
ATOM   2584  CG  PHE A 346     -17.488   1.596  -6.473  1.00 94.06           C  
ATOM   2585  CD1 PHE A 346     -16.115   1.308  -6.387  1.00 94.06           C  
ATOM   2586  CD2 PHE A 346     -18.351   1.199  -5.438  1.00 94.06           C  
ATOM   2587  CE1 PHE A 346     -15.599   0.629  -5.271  1.00 94.06           C  
ATOM   2588  CE2 PHE A 346     -17.835   0.530  -4.315  1.00 94.06           C  
ATOM   2589  CZ  PHE A 346     -16.462   0.236  -4.236  1.00 94.06           C  
ATOM   2590  N   VAL A 347     -18.570   4.529  -9.957  1.00 95.12           N  
ATOM   2591  CA  VAL A 347     -18.714   4.945 -11.363  1.00 95.12           C  
ATOM   2592  C   VAL A 347     -17.735   6.070 -11.699  1.00 95.12           C  
ATOM   2593  CB  VAL A 347     -20.163   5.360 -11.676  1.00 95.12           C  
ATOM   2594  O   VAL A 347     -17.044   5.991 -12.708  1.00 95.12           O  
ATOM   2595  CG1 VAL A 347     -20.310   5.975 -13.074  1.00 95.12           C  
ATOM   2596  CG2 VAL A 347     -21.098   4.144 -11.618  1.00 95.12           C  
ATOM   2597  N   VAL A 348     -17.617   7.083 -10.836  1.00 94.25           N  
ATOM   2598  CA  VAL A 348     -16.627   8.161 -10.988  1.00 94.25           C  
ATOM   2599  C   VAL A 348     -15.215   7.580 -11.010  1.00 94.25           C  
ATOM   2600  CB  VAL A 348     -16.787   9.206  -9.866  1.00 94.25           C  
ATOM   2601  O   VAL A 348     -14.419   7.934 -11.877  1.00 94.25           O  
ATOM   2602  CG1 VAL A 348     -15.659  10.242  -9.852  1.00 94.25           C  
ATOM   2603  CG2 VAL A 348     -18.095   9.990 -10.034  1.00 94.25           C  
ATOM   2604  N   ALA A 349     -14.920   6.633 -10.118  1.00 93.12           N  
ATOM   2605  CA  ALA A 349     -13.623   5.980 -10.087  1.00 93.12           C  
ATOM   2606  C   ALA A 349     -13.327   5.180 -11.369  1.00 93.12           C  
ATOM   2607  CB  ALA A 349     -13.516   5.145  -8.814  1.00 93.12           C  
ATOM   2608  O   ALA A 349     -12.223   5.259 -11.908  1.00 93.12           O  
ATOM   2609  N   ALA A 350     -14.328   4.480 -11.909  1.00 93.75           N  
ATOM   2610  CA  ALA A 350     -14.225   3.785 -13.186  1.00 93.75           C  
ATOM   2611  C   ALA A 350     -14.025   4.743 -14.370  1.00 93.75           C  
ATOM   2612  CB  ALA A 350     -15.477   2.936 -13.391  1.00 93.75           C  
ATOM   2613  O   ALA A 350     -13.253   4.430 -15.272  1.00 93.75           O  
ATOM   2614  N   CYS A 351     -14.655   5.924 -14.359  1.00 94.25           N  
ATOM   2615  CA  CYS A 351     -14.388   6.970 -15.349  1.00 94.25           C  
ATOM   2616  C   CYS A 351     -12.933   7.449 -15.283  1.00 94.25           C  
ATOM   2617  CB  CYS A 351     -15.340   8.157 -15.146  1.00 94.25           C  
ATOM   2618  O   CYS A 351     -12.324   7.672 -16.323  1.00 94.25           O  
ATOM   2619  SG  CYS A 351     -17.045   7.694 -15.560  1.00 94.25           S  
ATOM   2620  N   GLY A 352     -12.358   7.563 -14.081  1.00 92.31           N  
ATOM   2621  CA  GLY A 352     -10.934   7.853 -13.908  1.00 92.31           C  
ATOM   2622  C   GLY A 352     -10.043   6.798 -14.572  1.00 92.31           C  
ATOM   2623  O   GLY A 352      -9.163   7.144 -15.352  1.00 92.31           O  
ATOM   2624  N   TYR A 353     -10.334   5.510 -14.373  1.00 91.25           N  
ATOM   2625  CA  TYR A 353      -9.636   4.430 -15.080  1.00 91.25           C  
ATOM   2626  C   TYR A 353      -9.860   4.438 -16.599  1.00 91.25           C  
ATOM   2627  CB  TYR A 353     -10.063   3.079 -14.504  1.00 91.25           C  
ATOM   2628  O   TYR A 353      -8.930   4.185 -17.359  1.00 91.25           O  
ATOM   2629  CG  TYR A 353      -9.165   2.563 -13.409  1.00 91.25           C  
ATOM   2630  CD1 TYR A 353      -7.831   2.249 -13.718  1.00 91.25           C  
ATOM   2631  CD2 TYR A 353      -9.661   2.342 -12.113  1.00 91.25           C  
ATOM   2632  CE1 TYR A 353      -7.006   1.641 -12.760  1.00 91.25           C  
ATOM   2633  CE2 TYR A 353      -8.834   1.744 -11.143  1.00 91.25           C  
ATOM   2634  OH  TYR A 353      -6.746   0.690 -10.593  1.00 91.25           O  
ATOM   2635  CZ  TYR A 353      -7.516   1.368 -11.477  1.00 91.25           C  
ATOM   2636  N   ALA A 354     -11.068   4.757 -17.065  1.00 92.44           N  
ATOM   2637  CA  ALA A 354     -11.349   4.882 -18.493  1.00 92.44           C  
ATOM   2638  C   ALA A 354     -10.556   6.037 -19.131  1.00 92.44           C  
ATOM   2639  CB  ALA A 354     -12.859   5.049 -18.688  1.00 92.44           C  
ATOM   2640  O   ALA A 354     -10.046   5.885 -20.235  1.00 92.44           O  
ATOM   2641  N   LEU A 355     -10.400   7.163 -18.424  1.00 91.81           N  
ATOM   2642  CA  LEU A 355      -9.533   8.266 -18.851  1.00 91.81           C  
ATOM   2643  C   LEU A 355      -8.058   7.847 -18.872  1.00 91.81           C  
ATOM   2644  CB  LEU A 355      -9.725   9.475 -17.919  1.00 91.81           C  
ATOM   2645  O   LEU A 355      -7.342   8.211 -19.801  1.00 91.81           O  
ATOM   2646  CG  LEU A 355     -11.067  10.208 -18.069  1.00 91.81           C  
ATOM   2647  CD1 LEU A 355     -11.231  11.204 -16.917  1.00 91.81           C  
ATOM   2648  CD2 LEU A 355     -11.149  10.979 -19.388  1.00 91.81           C  
ATOM   2649  N   LEU A 356      -7.619   7.055 -17.888  1.00 88.12           N  
ATOM   2650  CA  LEU A 356      -6.255   6.526 -17.831  1.00 88.12           C  
ATOM   2651  C   LEU A 356      -5.962   5.580 -19.007  1.00 88.12           C  
ATOM   2652  CB  LEU A 356      -6.041   5.840 -16.466  1.00 88.12           C  
ATOM   2653  O   LEU A 356      -4.883   5.639 -19.585  1.00 88.12           O  
ATOM   2654  CG  LEU A 356      -4.573   5.512 -16.136  1.00 88.12           C  
ATOM   2655  CD1 LEU A 356      -3.715   6.775 -16.032  1.00 88.12           C  
ATOM   2656  CD2 LEU A 356      -4.502   4.796 -14.784  1.00 88.12           C  
ATOM   2657  N   ALA A 357      -6.946   4.782 -19.433  1.00 88.94           N  
ATOM   2658  CA  ALA A 357      -6.847   3.915 -20.610  1.00 88.94           C  
ATOM   2659  C   ALA A 357      -6.736   4.680 -21.947  1.00 88.94           C  
ATOM   2660  CB  ALA A 357      -8.064   2.979 -20.614  1.00 88.94           C  
ATOM   2661  O   ALA A 357      -6.402   4.078 -22.968  1.00 88.94           O  
ATOM   2662  N   CYS A 358      -7.027   5.984 -21.955  1.00 87.94           N  
ATOM   2663  CA  CYS A 358      -6.868   6.862 -23.116  1.00 87.94           C  
ATOM   2664  C   CYS A 358      -5.524   7.610 -23.125  1.00 87.94           C  
ATOM   2665  CB  CYS A 358      -8.043   7.851 -23.160  1.00 87.94           C  
ATOM   2666  O   CYS A 358      -5.291   8.410 -24.031  1.00 87.94           O  
ATOM   2667  SG  CYS A 358      -9.621   6.987 -23.410  1.00 87.94           S  
ATOM   2668  N   ALA A 359      -4.662   7.407 -22.123  1.00 85.75           N  
ATOM   2669  CA  ALA A 359      -3.357   8.052 -22.063  1.00 85.75           C  
ATOM   2670  C   ALA A 359      -2.398   7.461 -23.104  1.00 85.75           C  
ATOM   2671  CB  ALA A 359      -2.813   7.954 -20.634  1.00 85.75           C  
ATOM   2672  O   ALA A 359      -2.200   6.251 -23.153  1.00 85.75           O  
ATOM   2673  N   GLY A 360      -1.803   8.332 -23.925  1.00 81.75           N  
ATOM   2674  CA  GLY A 360      -0.647   7.998 -24.762  1.00 81.75           C  
ATOM   2675  C   GLY A 360       0.665   8.205 -24.004  1.00 81.75           C  
ATOM   2676  O   GLY A 360       0.649   8.438 -22.799  1.00 81.75           O  
ATOM   2677  N   THR A 361       1.802   8.196 -24.693  1.00 78.44           N  
ATOM   2678  CA  THR A 361       3.137   8.368 -24.087  1.00 78.44           C  
ATOM   2679  C   THR A 361       3.422   9.793 -23.577  1.00 78.44           C  
ATOM   2680  CB  THR A 361       4.220   7.912 -25.079  1.00 78.44           C  
ATOM   2681  O   THR A 361       4.149   9.936 -22.605  1.00 78.44           O  
ATOM   2682  CG2 THR A 361       4.268   6.385 -25.186  1.00 78.44           C  
ATOM   2683  OG1 THR A 361       3.910   8.404 -26.367  1.00 78.44           O  
ATOM   2684  N   ASP A 362       2.765  10.831 -24.116  1.00 82.00           N  
ATOM   2685  CA  ASP A 362       2.989  12.250 -23.743  1.00 82.00           C  
ATOM   2686  C   ASP A 362       1.811  12.916 -22.988  1.00 82.00           C  
ATOM   2687  CB  ASP A 362       3.404  13.048 -24.993  1.00 82.00           C  
ATOM   2688  O   ASP A 362       1.572  14.123 -23.050  1.00 82.00           O  
ATOM   2689  CG  ASP A 362       4.860  12.827 -25.405  1.00 82.00           C  
ATOM   2690  OD1 ASP A 362       5.693  12.591 -24.503  1.00 82.00           O  
ATOM   2691  OD2 ASP A 362       5.124  12.981 -26.616  1.00 82.00           O  
ATOM   2692  N   SER A 363       1.009  12.138 -22.263  1.00 83.31           N  
ATOM   2693  CA  SER A 363      -0.306  12.556 -21.746  1.00 83.31           C  
ATOM   2694  C   SER A 363      -0.325  12.951 -20.260  1.00 83.31           C  
ATOM   2695  CB  SER A 363      -1.344  11.485 -22.085  1.00 83.31           C  
ATOM   2696  O   SER A 363      -1.228  12.550 -19.525  1.00 83.31           O  
ATOM   2697  OG  SER A 363      -1.475  11.385 -23.487  1.00 83.31           O  
ATOM   2698  N   LEU A 364       0.617  13.789 -19.804  1.00 85.62           N  
ATOM   2699  CA  LEU A 364       0.748  14.184 -18.386  1.00 85.62           C  
ATOM   2700  C   LEU A 364      -0.571  14.682 -17.761  1.00 85.62           C  
ATOM   2701  CB  LEU A 364       1.852  15.256 -18.254  1.00 85.62           C  
ATOM   2702  O   LEU A 364      -1.024  14.158 -16.746  1.00 85.62           O  
ATOM   2703  CG  LEU A 364       2.070  15.785 -16.818  1.00 85.62           C  
ATOM   2704  CD1 LEU A 364       2.534  14.701 -15.847  1.00 85.62           C  
ATOM   2705  CD2 LEU A 364       3.120  16.893 -16.823  1.00 85.62           C  
ATOM   2706  N   TRP A 365      -1.213  15.682 -18.370  1.00 88.62           N  
ATOM   2707  CA  TRP A 365      -2.430  16.287 -17.816  1.00 88.62           C  
ATOM   2708  C   TRP A 365      -3.613  15.324 -17.774  1.00 88.62           C  
ATOM   2709  CB  TRP A 365      -2.803  17.531 -18.623  1.00 88.62           C  
ATOM   2710  O   TRP A 365      -4.398  15.360 -16.826  1.00 88.62           O  
ATOM   2711  CG  TRP A 365      -1.889  18.686 -18.390  1.00 88.62           C  
ATOM   2712  CD1 TRP A 365      -1.015  19.208 -19.279  1.00 88.62           C  
ATOM   2713  CD2 TRP A 365      -1.737  19.466 -17.166  1.00 88.62           C  
ATOM   2714  CE2 TRP A 365      -0.739  20.459 -17.389  1.00 88.62           C  
ATOM   2715  CE3 TRP A 365      -2.344  19.431 -15.891  1.00 88.62           C  
ATOM   2716  NE1 TRP A 365      -0.332  20.255 -18.691  1.00 88.62           N  
ATOM   2717  CH2 TRP A 365      -0.983  21.318 -15.141  1.00 88.62           C  
ATOM   2718  CZ2 TRP A 365      -0.359  21.375 -16.399  1.00 88.62           C  
ATOM   2719  CZ3 TRP A 365      -1.973  20.350 -14.892  1.00 88.62           C  
ATOM   2720  N   LEU A 366      -3.728  14.452 -18.778  1.00 89.12           N  
ATOM   2721  CA  LEU A 366      -4.786  13.451 -18.827  1.00 89.12           C  
ATOM   2722  C   LEU A 366      -4.596  12.416 -17.718  1.00 89.12           C  
ATOM   2723  CB  LEU A 366      -4.801  12.795 -20.214  1.00 89.12           C  
ATOM   2724  O   LEU A 366      -5.556  12.115 -17.017  1.00 89.12           O  
ATOM   2725  CG  LEU A 366      -5.966  11.809 -20.421  1.00 89.12           C  
ATOM   2726  CD1 LEU A 366      -7.324  12.514 -20.446  1.00 89.12           C  
ATOM   2727  CD2 LEU A 366      -5.785  11.091 -21.751  1.00 89.12           C  
ATOM   2728  N   VAL A 367      -3.365  11.937 -17.506  1.00 86.69           N  
ATOM   2729  CA  VAL A 367      -3.036  10.993 -16.426  1.00 86.69           C  
ATOM   2730  C   VAL A 367      -3.322  11.607 -15.056  1.00 86.69           C  
ATOM   2731  CB  VAL A 367      -1.571  10.525 -16.545  1.00 86.69           C  
ATOM   2732  O   VAL A 367      -3.940  10.963 -14.209  1.00 86.69           O  
ATOM   2733  CG1 VAL A 367      -1.109   9.711 -15.330  1.00 86.69           C  
ATOM   2734  CG2 VAL A 367      -1.415   9.642 -17.787  1.00 86.69           C  
ATOM   2735  N   LEU A 368      -2.957  12.872 -14.835  1.00 87.81           N  
ATOM   2736  CA  LEU A 368      -3.222  13.554 -13.565  1.00 87.81           C  
ATOM   2737  C   LEU A 368      -4.716  13.793 -13.324  1.00 87.81           C  
ATOM   2738  CB  LEU A 368      -2.449  14.878 -13.528  1.00 87.81           C  
ATOM   2739  O   LEU A 368      -5.200  13.572 -12.212  1.00 87.81           O  
ATOM   2740  CG  LEU A 368      -0.922  14.702 -13.498  1.00 87.81           C  
ATOM   2741  CD1 LEU A 368      -0.281  16.077 -13.629  1.00 87.81           C  
ATOM   2742  CD2 LEU A 368      -0.438  14.041 -12.209  1.00 87.81           C  
ATOM   2743  N   ALA A 369      -5.461  14.195 -14.357  1.00 89.94           N  
ATOM   2744  CA  ALA A 369      -6.913  14.333 -14.281  1.00 89.94           C  
ATOM   2745  C   ALA A 369      -7.590  12.977 -14.026  1.00 89.94           C  
ATOM   2746  CB  ALA A 369      -7.418  14.983 -15.574  1.00 89.94           C  
ATOM   2747  O   ALA A 369      -8.450  12.879 -13.153  1.00 89.94           O  
ATOM   2748  N   ALA A 370      -7.161  11.925 -14.727  1.00 90.62           N  
ATOM   2749  CA  ALA A 370      -7.634  10.557 -14.549  1.00 90.62           C  
ATOM   2750  C   ALA A 370      -7.422  10.076 -13.107  1.00 90.62           C  
ATOM   2751  CB  ALA A 370      -6.899   9.663 -15.554  1.00 90.62           C  
ATOM   2752  O   ALA A 370      -8.366   9.613 -12.465  1.00 90.62           O  
ATOM   2753  N   CYS A 371      -6.220  10.283 -12.560  1.00 87.44           N  
ATOM   2754  CA  CYS A 371      -5.893   9.965 -11.172  1.00 87.44           C  
ATOM   2755  C   CYS A 371      -6.727  10.775 -10.179  1.00 87.44           C  
ATOM   2756  CB  CYS A 371      -4.406  10.229 -10.922  1.00 87.44           C  
ATOM   2757  O   CYS A 371      -7.195  10.224  -9.188  1.00 87.44           O  
ATOM   2758  SG  CYS A 371      -3.424   9.017 -11.828  1.00 87.44           S  
ATOM   2759  N   GLY A 372      -6.943  12.068 -10.436  1.00 88.12           N  
ATOM   2760  CA  GLY A 372      -7.768  12.930  -9.590  1.00 88.12           C  
ATOM   2761  C   GLY A 372      -9.228  12.482  -9.542  1.00 88.12           C  
ATOM   2762  O   GLY A 372      -9.794  12.319  -8.461  1.00 88.12           O  
ATOM   2763  N   VAL A 373      -9.825  12.218 -10.707  1.00 91.94           N  
ATOM   2764  CA  VAL A 373     -11.193  11.692 -10.829  1.00 91.94           C  
ATOM   2765  C   VAL A 373     -11.303  10.333 -10.140  1.00 91.94           C  
ATOM   2766  CB  VAL A 373     -11.597  11.605 -12.316  1.00 91.94           C  
ATOM   2767  O   VAL A 373     -12.217  10.114  -9.342  1.00 91.94           O  
ATOM   2768  CG1 VAL A 373     -12.940  10.899 -12.523  1.00 91.94           C  
ATOM   2769  CG2 VAL A 373     -11.742  13.008 -12.923  1.00 91.94           C  
ATOM   2770  N   MET A 374     -10.337   9.447 -10.384  1.00 92.88           N  
ATOM   2771  CA  MET A 374     -10.299   8.123  -9.778  1.00 92.88           C  
ATOM   2772  C   MET A 374     -10.207   8.193  -8.248  1.00 92.88           C  
ATOM   2773  CB  MET A 374      -9.151   7.311 -10.375  1.00 92.88           C  
ATOM   2774  O   MET A 374     -11.056   7.640  -7.546  1.00 92.88           O  
ATOM   2775  CG  MET A 374      -9.189   5.867  -9.868  1.00 92.88           C  
ATOM   2776  SD  MET A 374      -7.637   4.991 -10.092  1.00 92.88           S  
ATOM   2777  CE  MET A 374      -6.549   6.068  -9.106  1.00 92.88           C  
ATOM   2778  N   ALA A 375      -9.208   8.907  -7.729  1.00 87.12           N  
ATOM   2779  CA  ALA A 375      -8.966   9.053  -6.300  1.00 87.12           C  
ATOM   2780  C   ALA A 375     -10.132   9.760  -5.596  1.00 87.12           C  
ATOM   2781  CB  ALA A 375      -7.649   9.811  -6.107  1.00 87.12           C  
ATOM   2782  O   ALA A 375     -10.529   9.355  -4.505  1.00 87.12           O  
ATOM   2783  N   GLY A 376     -10.739  10.762  -6.239  1.00 88.00           N  
ATOM   2784  CA  GLY A 376     -11.945  11.417  -5.742  1.00 88.00           C  
ATOM   2785  C   GLY A 376     -13.115  10.440  -5.585  1.00 88.00           C  
ATOM   2786  O   GLY A 376     -13.730  10.381  -4.519  1.00 88.00           O  
ATOM   2787  N   GLY A 377     -13.388   9.623  -6.607  1.00 89.94           N  
ATOM   2788  CA  GLY A 377     -14.428   8.592  -6.548  1.00 89.94           C  
ATOM   2789  C   GLY A 377     -14.179   7.563  -5.440  1.00 89.94           C  
ATOM   2790  O   GLY A 377     -15.076   7.270  -4.648  1.00 89.94           O  
ATOM   2791  N   ILE A 378     -12.942   7.072  -5.326  1.00 90.06           N  
ATOM   2792  CA  ILE A 378     -12.548   6.086  -4.310  1.00 90.06           C  
ATOM   2793  C   ILE A 378     -12.657   6.656  -2.894  1.00 90.06           C  
ATOM   2794  CB  ILE A 378     -11.129   5.557  -4.606  1.00 90.06           C  
ATOM   2795  O   ILE A 378     -13.220   6.005  -2.015  1.00 90.06           O  
ATOM   2796  CG1 ILE A 378     -11.179   4.687  -5.882  1.00 90.06           C  
ATOM   2797  CG2 ILE A 378     -10.597   4.754  -3.408  1.00 90.06           C  
ATOM   2798  CD1 ILE A 378      -9.812   4.217  -6.381  1.00 90.06           C  
ATOM   2799  N   VAL A 379     -12.174   7.877  -2.655  1.00 87.19           N  
ATOM   2800  CA  VAL A 379     -12.252   8.505  -1.329  1.00 87.19           C  
ATOM   2801  C   VAL A 379     -13.699   8.761  -0.920  1.00 87.19           C  
ATOM   2802  CB  VAL A 379     -11.415   9.795  -1.284  1.00 87.19           C  
ATOM   2803  O   VAL A 379     -14.062   8.529   0.239  1.00 87.19           O  
ATOM   2804  CG1 VAL A 379     -11.770  10.648  -0.058  1.00 87.19           C  
ATOM   2805  CG2 VAL A 379      -9.934   9.405  -1.221  1.00 87.19           C  
ATOM   2806  N   ALA A 380     -14.548   9.186  -1.860  1.00 87.19           N  
ATOM   2807  CA  ALA A 380     -15.977   9.316  -1.606  1.00 87.19           C  
ATOM   2808  C   ALA A 380     -16.567   7.984  -1.119  1.00 87.19           C  
ATOM   2809  CB  ALA A 380     -16.669   9.836  -2.869  1.00 87.19           C  
ATOM   2810  O   ALA A 380     -17.279   7.976  -0.117  1.00 87.19           O  
ATOM   2811  N   VAL A 381     -16.199   6.855  -1.735  1.00 89.62           N  
ATOM   2812  CA  VAL A 381     -16.600   5.521  -1.265  1.00 89.62           C  
ATOM   2813  C   VAL A 381     -16.041   5.221   0.127  1.00 89.62           C  
ATOM   2814  CB  VAL A 381     -16.204   4.417  -2.267  1.00 89.62           C  
ATOM   2815  O   VAL A 381     -16.816   4.992   1.056  1.00 89.62           O  
ATOM   2816  CG1 VAL A 381     -16.499   3.038  -1.673  1.00 89.62           C  
ATOM   2817  CG2 VAL A 381     -16.967   4.566  -3.583  1.00 89.62           C  
ATOM   2818  N   MET A 382     -14.717   5.251   0.303  1.00 86.19           N  
ATOM   2819  CA  MET A 382     -14.060   4.833   1.549  1.00 86.19           C  
ATOM   2820  C   MET A 382     -14.538   5.631   2.765  1.00 86.19           C  
ATOM   2821  CB  MET A 382     -12.536   4.956   1.428  1.00 86.19           C  
ATOM   2822  O   MET A 382     -14.737   5.053   3.835  1.00 86.19           O  
ATOM   2823  CG  MET A 382     -11.938   3.925   0.469  1.00 86.19           C  
ATOM   2824  SD  MET A 382     -10.127   3.870   0.516  1.00 86.19           S  
ATOM   2825  CE  MET A 382      -9.864   2.753   1.922  1.00 86.19           C  
ATOM   2826  N   SER A 383     -14.800   6.932   2.604  1.00 82.50           N  
ATOM   2827  CA  SER A 383     -15.359   7.764   3.676  1.00 82.50           C  
ATOM   2828  C   SER A 383     -16.711   7.240   4.180  1.00 82.50           C  
ATOM   2829  CB  SER A 383     -15.490   9.218   3.202  1.00 82.50           C  
ATOM   2830  O   SER A 383     -16.936   7.159   5.388  1.00 82.50           O  
ATOM   2831  OG  SER A 383     -16.535   9.396   2.262  1.00 82.50           O  
ATOM   2832  N   GLN A 384     -17.587   6.807   3.268  1.00 83.94           N  
ATOM   2833  CA  GLN A 384     -18.931   6.334   3.597  1.00 83.94           C  
ATOM   2834  C   GLN A 384     -18.899   4.925   4.177  1.00 83.94           C  
ATOM   2835  CB  GLN A 384     -19.827   6.369   2.347  1.00 83.94           C  
ATOM   2836  O   GLN A 384     -19.650   4.621   5.102  1.00 83.94           O  
ATOM   2837  CG  GLN A 384     -20.032   7.781   1.785  1.00 83.94           C  
ATOM   2838  CD  GLN A 384     -20.609   8.750   2.804  1.00 83.94           C  
ATOM   2839  NE2 GLN A 384     -20.118   9.968   2.850  1.00 83.94           N  
ATOM   2840  OE1 GLN A 384     -21.503   8.428   3.572  1.00 83.94           O  
ATOM   2841  N   LEU A 385     -18.018   4.066   3.660  1.00 84.62           N  
ATOM   2842  CA  LEU A 385     -17.839   2.711   4.180  1.00 84.62           C  
ATOM   2843  C   LEU A 385     -17.241   2.728   5.587  1.00 84.62           C  
ATOM   2844  CB  LEU A 385     -16.955   1.893   3.232  1.00 84.62           C  
ATOM   2845  O   LEU A 385     -17.657   1.937   6.429  1.00 84.62           O  
ATOM   2846  CG  LEU A 385     -17.499   1.760   1.800  1.00 84.62           C  
ATOM   2847  CD1 LEU A 385     -16.560   0.855   1.023  1.00 84.62           C  
ATOM   2848  CD2 LEU A 385     -18.927   1.219   1.718  1.00 84.62           C  
ATOM   2849  N   THR A 386     -16.320   3.657   5.855  1.00 78.75           N  
ATOM   2850  CA  THR A 386     -15.705   3.821   7.178  1.00 78.75           C  
ATOM   2851  C   THR A 386     -16.728   4.300   8.196  1.00 78.75           C  
ATOM   2852  CB  THR A 386     -14.498   4.766   7.123  1.00 78.75           C  
ATOM   2853  O   THR A 386     -16.859   3.705   9.265  1.00 78.75           O  
ATOM   2854  CG2 THR A 386     -13.770   4.842   8.465  1.00 78.75           C  
ATOM   2855  OG1 THR A 386     -13.559   4.300   6.185  1.00 78.75           O  
ATOM   2856  N   ASP A 387     -17.514   5.320   7.846  1.00 77.06           N  
ATOM   2857  CA  ASP A 387     -18.610   5.788   8.696  1.00 77.06           C  
ATOM   2858  C   ASP A 387     -19.663   4.692   8.926  1.00 77.06           C  
ATOM   2859  CB  ASP A 387     -19.242   7.028   8.057  1.00 77.06           C  
ATOM   2860  O   ASP A 387     -20.121   4.472  10.049  1.00 77.06           O  
ATOM   2861  CG  ASP A 387     -20.333   7.591   8.966  1.00 77.06           C  
ATOM   2862  OD1 ASP A 387     -19.986   8.020  10.084  1.00 77.06           O  
ATOM   2863  OD2 ASP A 387     -21.522   7.533   8.563  1.00 77.06           O  
ATOM   2864  N   LEU A 388     -20.014   3.934   7.882  1.00 77.69           N  
ATOM   2865  CA  LEU A 388     -20.951   2.820   7.992  1.00 77.69           C  
ATOM   2866  C   LEU A 388     -20.421   1.713   8.910  1.00 77.69           C  
ATOM   2867  CB  LEU A 388     -21.273   2.284   6.589  1.00 77.69           C  
ATOM   2868  O   LEU A 388     -21.153   1.226   9.767  1.00 77.69           O  
ATOM   2869  CG  LEU A 388     -22.264   1.110   6.599  1.00 77.69           C  
ATOM   2870  CD1 LEU A 388     -23.625   1.504   7.177  1.00 77.69           C  
ATOM   2871  CD2 LEU A 388     -22.484   0.621   5.172  1.00 77.69           C  
ATOM   2872  N   ALA A 389     -19.161   1.313   8.764  1.00 74.00           N  
ATOM   2873  CA  ALA A 389     -18.572   0.268   9.591  1.00 74.00           C  
ATOM   2874  C   ALA A 389     -18.471   0.689  11.063  1.00 74.00           C  
ATOM   2875  CB  ALA A 389     -17.196  -0.063   9.027  1.00 74.00           C  
ATOM   2876  O   ALA A 389     -18.788  -0.108  11.947  1.00 74.00           O  
ATOM   2877  N   LEU A 390     -18.084   1.942  11.325  1.00 71.12           N  
ATOM   2878  CA  LEU A 390     -17.984   2.488  12.679  1.00 71.12           C  
ATOM   2879  C   LEU A 390     -19.356   2.666  13.338  1.00 71.12           C  
ATOM   2880  CB  LEU A 390     -17.218   3.822  12.640  1.00 71.12           C  
ATOM   2881  O   LEU A 390     -19.491   2.369  14.519  1.00 71.12           O  
ATOM   2882  CG  LEU A 390     -15.708   3.678  12.373  1.00 71.12           C  
ATOM   2883  CD1 LEU A 390     -15.101   5.062  12.141  1.00 71.12           C  
ATOM   2884  CD2 LEU A 390     -14.967   3.037  13.553  1.00 71.12           C  
ATOM   2885  N   SER A 391     -20.375   3.095  12.588  1.00 70.44           N  
ATOM   2886  CA  SER A 391     -21.747   3.246  13.103  1.00 70.44           C  
ATOM   2887  C   SER A 391     -22.490   1.916  13.277  1.00 70.44           C  
ATOM   2888  CB  SER A 391     -22.562   4.187  12.211  1.00 70.44           C  
ATOM   2889  O   SER A 391     -23.415   1.829  14.082  1.00 70.44           O  
ATOM   2890  OG  SER A 391     -22.594   3.733  10.873  1.00 70.44           O  
ATOM   2891  N   SER A 392     -22.090   0.869  12.549  1.00 68.62           N  
ATOM   2892  CA  SER A 392     -22.679  -0.476  12.652  1.00 68.62           C  
ATOM   2893  C   SER A 392     -22.077  -1.316  13.783  1.00 68.62           C  
ATOM   2894  CB  SER A 392     -22.475  -1.251  11.347  1.00 68.62           C  
ATOM   2895  O   SER A 392     -22.673  -2.315  14.193  1.00 68.62           O  
ATOM   2896  OG  SER A 392     -22.989  -0.564  10.229  1.00 68.62           O  
ATOM   2897  N   ALA A 393     -20.877  -0.967  14.250  1.00 63.84           N  
ATOM   2898  CA  ALA A 393     -20.165  -1.710  15.280  1.00 63.84           C  
ATOM   2899  C   ALA A 393     -20.520  -1.185  16.686  1.00 63.84           C  
ATOM   2900  CB  ALA A 393     -18.660  -1.639  14.996  1.00 63.84           C  
ATOM   2901  O   ALA A 393     -20.524   0.026  16.897  1.00 63.84           O  
ATOM   2902  N   PRO A 394     -20.756  -2.067  17.680  1.00 62.66           N  
ATOM   2903  CA  PRO A 394     -20.834  -1.661  19.085  1.00 62.66           C  
ATOM   2904  C   PRO A 394     -19.584  -0.872  19.498  1.00 62.66           C  
ATOM   2905  CB  PRO A 394     -20.967  -2.960  19.888  1.00 62.66           C  
ATOM   2906  O   PRO A 394     -18.483  -1.197  19.041  1.00 62.66           O  
ATOM   2907  CG  PRO A 394     -21.554  -3.946  18.878  1.00 62.66           C  
ATOM   2908  CD  PRO A 394     -20.949  -3.499  17.549  1.00 62.66           C  
ATOM   2909  N   VAL A 395     -19.733   0.130  20.371  1.00 57.53           N  
ATOM   2910  CA  VAL A 395     -18.654   1.060  20.767  1.00 57.53           C  
ATOM   2911  C   VAL A 395     -17.432   0.307  21.305  1.00 57.53           C  
ATOM   2912  CB  VAL A 395     -19.178   2.072  21.811  1.00 57.53           C  
ATOM   2913  O   VAL A 395     -16.291   0.647  20.991  1.00 57.53           O  
ATOM   2914  CG1 VAL A 395     -18.089   3.050  22.274  1.00 57.53           C  
ATOM   2915  CG2 VAL A 395     -20.329   2.911  21.232  1.00 57.53           C  
ATOM   2916  N   GLU A 396     -17.657  -0.797  22.015  1.00 55.88           N  
ATOM   2917  CA  GLU A 396     -16.621  -1.661  22.590  1.00 55.88           C  
ATOM   2918  C   GLU A 396     -15.831  -2.438  21.520  1.00 55.88           C  
ATOM   2919  CB  GLU A 396     -17.250  -2.667  23.575  1.00 55.88           C  
ATOM   2920  O   GLU A 396     -14.744  -2.946  21.790  1.00 55.88           O  
ATOM   2921  CG  GLU A 396     -18.125  -2.061  24.688  1.00 55.88           C  
ATOM   2922  CD  GLU A 396     -19.473  -1.512  24.189  1.00 55.88           C  
ATOM   2923  OE1 GLU A 396     -19.975  -0.565  24.820  1.00 55.88           O  
ATOM   2924  OE2 GLU A 396     -19.943  -1.986  23.123  1.00 55.88           O  
ATOM   2925  N   LYS A 397     -16.370  -2.546  20.299  1.00 62.66           N  
ATOM   2926  CA  LYS A 397     -15.813  -3.309  19.167  1.00 62.66           C  
ATOM   2927  C   LYS A 397     -15.380  -2.429  17.990  1.00 62.66           C  
ATOM   2928  CB  LYS A 397     -16.813  -4.388  18.720  1.00 62.66           C  
ATOM   2929  O   LYS A 397     -14.893  -2.963  16.993  1.00 62.66           O  
ATOM   2930  CG  LYS A 397     -17.086  -5.414  19.829  1.00 62.66           C  
ATOM   2931  CD  LYS A 397     -17.978  -6.553  19.323  1.00 62.66           C  
ATOM   2932  CE  LYS A 397     -18.206  -7.542  20.470  1.00 62.66           C  
ATOM   2933  NZ  LYS A 397     -19.132  -8.638  20.092  1.00 62.66           N  
ATOM   2934  N   ALA A 398     -15.488  -1.104  18.105  1.00 60.62           N  
ATOM   2935  CA  ALA A 398     -15.100  -0.160  17.055  1.00 60.62           C  
ATOM   2936  C   ALA A 398     -13.617  -0.285  16.645  1.00 60.62           C  
ATOM   2937  CB  ALA A 398     -15.429   1.253  17.550  1.00 60.62           C  
ATOM   2938  O   ALA A 398     -13.276  -0.078  15.483  1.00 60.62           O  
ATOM   2939  N   GLY A 399     -12.736  -0.677  17.576  1.00 61.12           N  
ATOM   2940  CA  GLY A 399     -11.326  -0.961  17.281  1.00 61.12           C  
ATOM   2941  C   GLY A 399     -11.149  -2.145  16.326  1.00 61.12           C  
ATOM   2942  O   GLY A 399     -10.500  -2.006  15.296  1.00 61.12           O  
ATOM   2943  N   ALA A 400     -11.802  -3.277  16.609  1.00 63.44           N  
ATOM   2944  CA  ALA A 400     -11.750  -4.465  15.753  1.00 63.44           C  
ATOM   2945  C   ALA A 400     -12.374  -4.220  14.367  1.00 63.44           C  
ATOM   2946  CB  ALA A 400     -12.450  -5.620  16.483  1.00 63.44           C  
ATOM   2947  O   ALA A 400     -11.866  -4.725  13.368  1.00 63.44           O  
ATOM   2948  N   ALA A 401     -13.445  -3.420  14.300  1.00 68.44           N  
ATOM   2949  CA  ALA A 401     -14.050  -2.989  13.041  1.00 68.44           C  
ATOM   2950  C   ALA A 401     -13.079  -2.145  12.195  1.00 68.44           C  
ATOM   2951  CB  ALA A 401     -15.340  -2.225  13.368  1.00 68.44           C  
ATOM   2952  O   ALA A 401     -12.890  -2.434  11.016  1.00 68.44           O  
ATOM   2953  N   SER A 402     -12.420  -1.156  12.811  1.00 67.75           N  
ATOM   2954  CA  SER A 402     -11.422  -0.303  12.151  1.00 67.75           C  
ATOM   2955  C   SER A 402     -10.223  -1.109  11.652  1.00 67.75           C  
ATOM   2956  CB  SER A 402     -10.951   0.775  13.131  1.00 67.75           C  
ATOM   2957  O   SER A 402      -9.833  -0.956  10.501  1.00 67.75           O  
ATOM   2958  OG  SER A 402     -10.213   1.801  12.494  1.00 67.75           O  
ATOM   2959  N   SER A 403      -9.674  -2.005  12.479  1.00 67.38           N  
ATOM   2960  CA  SER A 403      -8.548  -2.850  12.073  1.00 67.38           C  
ATOM   2961  C   SER A 403      -8.916  -3.791  10.931  1.00 67.38           C  
ATOM   2962  CB  SER A 403      -8.032  -3.680  13.249  1.00 67.38           C  
ATOM   2963  O   SER A 403      -8.102  -3.994  10.043  1.00 67.38           O  
ATOM   2964  OG  SER A 403      -7.604  -2.839  14.300  1.00 67.38           O  
ATOM   2965  N   LEU A 404     -10.137  -4.338  10.905  1.00 73.00           N  
ATOM   2966  CA  LEU A 404     -10.565  -5.183   9.789  1.00 73.00           C  
ATOM   2967  C   LEU A 404     -10.695  -4.392   8.481  1.00 73.00           C  
ATOM   2968  CB  LEU A 404     -11.884  -5.888  10.143  1.00 73.00           C  
ATOM   2969  O   LEU A 404     -10.349  -4.910   7.421  1.00 73.00           O  
ATOM   2970  CG  LEU A 404     -12.324  -6.895   9.061  1.00 73.00           C  
ATOM   2971  CD1 LEU A 404     -11.326  -8.036   8.876  1.00 73.00           C  
ATOM   2972  CD2 LEU A 404     -13.666  -7.504   9.441  1.00 73.00           C  
ATOM   2973  N   MET A 405     -11.179  -3.149   8.543  1.00 76.81           N  
ATOM   2974  CA  MET A 405     -11.208  -2.274   7.370  1.00 76.81           C  
ATOM   2975  C   MET A 405      -9.806  -1.967   6.858  1.00 76.81           C  
ATOM   2976  CB  MET A 405     -11.899  -0.952   7.690  1.00 76.81           C  
ATOM   2977  O   MET A 405      -9.564  -2.081   5.663  1.00 76.81           O  
ATOM   2978  CG  MET A 405     -13.405  -1.115   7.841  1.00 76.81           C  
ATOM   2979  SD  MET A 405     -14.244   0.477   7.789  1.00 76.81           S  
ATOM   2980  CE  MET A 405     -14.029   0.873   6.029  1.00 76.81           C  
ATOM   2981  N   GLU A 406      -8.891  -1.621   7.760  1.00 71.69           N  
ATOM   2982  CA  GLU A 406      -7.501  -1.297   7.436  1.00 71.69           C  
ATOM   2983  C   GLU A 406      -6.773  -2.504   6.836  1.00 71.69           C  
ATOM   2984  CB  GLU A 406      -6.856  -0.776   8.723  1.00 71.69           C  
ATOM   2985  O   GLU A 406      -6.187  -2.406   5.763  1.00 71.69           O  
ATOM   2986  CG  GLU A 406      -5.511  -0.067   8.525  1.00 71.69           C  
ATOM   2987  CD  GLU A 406      -5.099   0.715   9.791  1.00 71.69           C  
ATOM   2988  OE1 GLU A 406      -4.190   1.564   9.694  1.00 71.69           O  
ATOM   2989  OE2 GLU A 406      -5.720   0.501  10.865  1.00 71.69           O  
ATOM   2990  N   THR A 407      -6.940  -3.687   7.429  1.00 71.38           N  
ATOM   2991  CA  THR A 407      -6.470  -4.948   6.850  1.00 71.38           C  
ATOM   2992  C   THR A 407      -7.070  -5.198   5.464  1.00 71.38           C  
ATOM   2993  CB  THR A 407      -6.794  -6.093   7.819  1.00 71.38           C  
ATOM   2994  O   THR A 407      -6.353  -5.602   4.554  1.00 71.38           O  
ATOM   2995  CG2 THR A 407      -6.419  -7.469   7.302  1.00 71.38           C  
ATOM   2996  OG1 THR A 407      -6.038  -5.936   8.994  1.00 71.38           O  
ATOM   2997  N   GLY A 408      -8.362  -4.918   5.262  1.00 75.50           N  
ATOM   2998  CA  GLY A 408      -8.998  -4.991   3.944  1.00 75.50           C  
ATOM   2999  C   GLY A 408      -8.400  -4.015   2.925  1.00 75.50           C  
ATOM   3000  O   GLY A 408      -8.273  -4.374   1.756  1.00 75.50           O  
ATOM   3001  N   THR A 409      -8.005  -2.815   3.359  1.00 77.38           N  
ATOM   3002  CA  THR A 409      -7.325  -1.819   2.520  1.00 77.38           C  
ATOM   3003  C   THR A 409      -5.957  -2.324   2.066  1.00 77.38           C  
ATOM   3004  CB  THR A 409      -7.165  -0.474   3.251  1.00 77.38           C  
ATOM   3005  O   THR A 409      -5.679  -2.337   0.868  1.00 77.38           O  
ATOM   3006  CG2 THR A 409      -6.497   0.616   2.412  1.00 77.38           C  
ATOM   3007  OG1 THR A 409      -8.422   0.051   3.628  1.00 77.38           O  
ATOM   3008  N   GLU A 410      -5.134  -2.802   2.999  1.00 72.75           N  
ATOM   3009  CA  GLU A 410      -3.810  -3.350   2.688  1.00 72.75           C  
ATOM   3010  C   GLU A 410      -3.908  -4.576   1.772  1.00 72.75           C  
ATOM   3011  CB  GLU A 410      -3.092  -3.736   3.988  1.00 72.75           C  
ATOM   3012  O   GLU A 410      -3.191  -4.680   0.775  1.00 72.75           O  
ATOM   3013  CG  GLU A 410      -2.716  -2.549   4.888  1.00 72.75           C  
ATOM   3014  CD  GLU A 410      -1.789  -1.539   4.195  1.00 72.75           C  
ATOM   3015  OE1 GLU A 410      -1.864  -0.348   4.563  1.00 72.75           O  
ATOM   3016  OE2 GLU A 410      -1.042  -1.962   3.285  1.00 72.75           O  
ATOM   3017  N   PHE A 411      -4.865  -5.475   2.040  1.00 73.31           N  
ATOM   3018  CA  PHE A 411      -5.126  -6.616   1.163  1.00 73.31           C  
ATOM   3019  C   PHE A 411      -5.569  -6.201  -0.228  1.00 73.31           C  
ATOM   3020  CB  PHE A 411      -6.166  -7.574   1.773  1.00 73.31           C  
ATOM   3021  O   PHE A 411      -5.076  -6.759  -1.206  1.00 73.31           O  
ATOM   3022  CG  PHE A 411      -5.511  -8.572   2.687  1.00 73.31           C  
ATOM   3023  CD1 PHE A 411      -4.478  -9.350   2.158  1.00 73.31           C  
ATOM   3024  CD2 PHE A 411      -5.802  -8.625   4.059  1.00 73.31           C  
ATOM   3025  CE1 PHE A 411      -3.610  -9.995   3.028  1.00 73.31           C  
ATOM   3026  CE2 PHE A 411      -4.989  -9.379   4.923  1.00 73.31           C  
ATOM   3027  CZ  PHE A 411      -3.846 -10.001   4.413  1.00 73.31           C  
ATOM   3028  N   GLY A 412      -6.478  -5.232  -0.329  1.00 78.12           N  
ATOM   3029  CA  GLY A 412      -6.912  -4.690  -1.610  1.00 78.12           C  
ATOM   3030  C   GLY A 412      -5.733  -4.139  -2.406  1.00 78.12           C  
ATOM   3031  O   GLY A 412      -5.576  -4.484  -3.576  1.00 78.12           O  
ATOM   3032  N   GLY A 413      -4.864  -3.353  -1.765  1.00 76.75           N  
ATOM   3033  CA  GLY A 413      -3.682  -2.787  -2.411  1.00 76.75           C  
ATOM   3034  C   GLY A 413      -2.672  -3.840  -2.870  1.00 76.75           C  
ATOM   3035  O   GLY A 413      -2.247  -3.820  -4.025  1.00 76.75           O  
ATOM   3036  N   ALA A 414      -2.363  -4.813  -2.011  1.00 70.19           N  
ATOM   3037  CA  ALA A 414      -1.494  -5.943  -2.333  1.00 70.19           C  
ATOM   3038  C   ALA A 414      -2.016  -6.774  -3.515  1.00 70.19           C  
ATOM   3039  CB  ALA A 414      -1.403  -6.818  -1.079  1.00 70.19           C  
ATOM   3040  O   ALA A 414      -1.273  -7.091  -4.448  1.00 70.19           O  
ATOM   3041  N   LEU A 415      -3.306  -7.119  -3.482  1.00 75.50           N  
ATOM   3042  CA  LEU A 415      -3.951  -7.902  -4.532  1.00 75.50           C  
ATOM   3043  C   LEU A 415      -3.994  -7.121  -5.849  1.00 75.50           C  
ATOM   3044  CB  LEU A 415      -5.360  -8.298  -4.057  1.00 75.50           C  
ATOM   3045  O   LEU A 415      -3.883  -7.715  -6.916  1.00 75.50           O  
ATOM   3046  CG  LEU A 415      -5.858  -9.620  -4.656  1.00 75.50           C  
ATOM   3047  CD1 LEU A 415      -5.266 -10.800  -3.877  1.00 75.50           C  
ATOM   3048  CD2 LEU A 415      -7.382  -9.703  -4.560  1.00 75.50           C  
ATOM   3049  N   SER A 416      -4.107  -5.795  -5.779  1.00 80.50           N  
ATOM   3050  CA  SER A 416      -4.071  -4.922  -6.949  1.00 80.50           C  
ATOM   3051  C   SER A 416      -2.725  -4.922  -7.644  1.00 80.50           C  
ATOM   3052  CB  SER A 416      -4.439  -3.515  -6.539  1.00 80.50           C  
ATOM   3053  O   SER A 416      -2.668  -5.152  -8.849  1.00 80.50           O  
ATOM   3054  OG  SER A 416      -4.640  -2.762  -7.699  1.00 80.50           O  
ATOM   3055  N   MET A 417      -1.634  -4.759  -6.893  1.00 71.31           N  
ATOM   3056  CA  MET A 417      -0.290  -4.866  -7.462  1.00 71.31           C  
ATOM   3057  C   MET A 417      -0.053  -6.246  -8.079  1.00 71.31           C  
ATOM   3058  CB  MET A 417       0.765  -4.586  -6.389  1.00 71.31           C  
ATOM   3059  O   MET A 417       0.497  -6.335  -9.169  1.00 71.31           O  
ATOM   3060  CG  MET A 417       0.802  -3.109  -5.999  1.00 71.31           C  
ATOM   3061  SD  MET A 417       2.086  -2.760  -4.774  1.00 71.31           S  
ATOM   3062  CE  MET A 417       1.932  -0.961  -4.665  1.00 71.31           C  
ATOM   3063  N   ALA A 418      -0.520  -7.318  -7.430  1.00 70.88           N  
ATOM   3064  CA  ALA A 418      -0.400  -8.665  -7.981  1.00 70.88           C  
ATOM   3065  C   ALA A 418      -1.218  -8.837  -9.271  1.00 70.88           C  
ATOM   3066  CB  ALA A 418      -0.801  -9.684  -6.909  1.00 70.88           C  
ATOM   3067  O   ALA A 418      -0.680  -9.284 -10.273  1.00 70.88           O  
ATOM   3068  N   VAL A 419      -2.502  -8.475  -9.281  1.00 77.94           N  
ATOM   3069  CA  VAL A 419      -3.396  -8.736 -10.420  1.00 77.94           C  
ATOM   3070  C   VAL A 419      -3.194  -7.722 -11.542  1.00 77.94           C  
ATOM   3071  CB  VAL A 419      -4.867  -8.782  -9.969  1.00 77.94           C  
ATOM   3072  O   VAL A 419      -2.924  -8.116 -12.672  1.00 77.94           O  
ATOM   3073  CG1 VAL A 419      -5.841  -8.936 -11.147  1.00 77.94           C  
ATOM   3074  CG2 VAL A 419      -5.117  -9.961  -9.020  1.00 77.94           C  
ATOM   3075  N   LEU A 420      -3.319  -6.423 -11.258  1.00 81.38           N  
ATOM   3076  CA  LEU A 420      -3.187  -5.383 -12.280  1.00 81.38           C  
ATOM   3077  C   LEU A 420      -1.742  -5.244 -12.752  1.00 81.38           C  
ATOM   3078  CB  LEU A 420      -3.731  -4.033 -11.779  1.00 81.38           C  
ATOM   3079  O   LEU A 420      -1.531  -5.067 -13.948  1.00 81.38           O  
ATOM   3080  CG  LEU A 420      -5.237  -3.999 -11.473  1.00 81.38           C  
ATOM   3081  CD1 LEU A 420      -5.651  -2.572 -11.117  1.00 81.38           C  
ATOM   3082  CD2 LEU A 420      -6.089  -4.435 -12.666  1.00 81.38           C  
ATOM   3083  N   GLY A 421      -0.764  -5.386 -11.850  1.00 73.62           N  
ATOM   3084  CA  GLY A 421       0.650  -5.433 -12.223  1.00 73.62           C  
ATOM   3085  C   GLY A 421       0.935  -6.597 -13.166  1.00 73.62           C  
ATOM   3086  O   GLY A 421       1.474  -6.370 -14.238  1.00 73.62           O  
ATOM   3087  N   SER A 422       0.457  -7.807 -12.856  1.00 72.94           N  
ATOM   3088  CA  SER A 422       0.631  -8.966 -13.744  1.00 72.94           C  
ATOM   3089  C   SER A 422      -0.063  -8.817 -15.093  1.00 72.94           C  
ATOM   3090  CB  SER A 422       0.092 -10.231 -13.100  1.00 72.94           C  
ATOM   3091  O   SER A 422       0.499  -9.217 -16.105  1.00 72.94           O  
ATOM   3092  OG  SER A 422       0.844 -10.516 -11.946  1.00 72.94           O  
ATOM   3093  N   VAL A 423      -1.265  -8.230 -15.135  1.00 81.06           N  
ATOM   3094  CA  VAL A 423      -1.932  -7.899 -16.407  1.00 81.06           C  
ATOM   3095  C   VAL A 423      -1.076  -6.919 -17.213  1.00 81.06           C  
ATOM   3096  CB  VAL A 423      -3.348  -7.339 -16.165  1.00 81.06           C  
ATOM   3097  O   VAL A 423      -0.873  -7.132 -18.406  1.00 81.06           O  
ATOM   3098  CG1 VAL A 423      -3.984  -6.744 -17.430  1.00 81.06           C  
ATOM   3099  CG2 VAL A 423      -4.292  -8.444 -15.669  1.00 81.06           C  
ATOM   3100  N   GLY A 424      -0.539  -5.884 -16.561  1.00 78.06           N  
ATOM   3101  CA  GLY A 424       0.349  -4.912 -17.193  1.00 78.06           C  
ATOM   3102  C   GLY A 424       1.643  -5.539 -17.709  1.00 78.06           C  
ATOM   3103  O   GLY A 424       2.006  -5.305 -18.855  1.00 78.06           O  
ATOM   3104  N   THR A 425       2.298  -6.381 -16.908  1.00 72.12           N  
ATOM   3105  CA  THR A 425       3.526  -7.095 -17.284  1.00 72.12           C  
ATOM   3106  C   THR A 425       3.282  -8.097 -18.408  1.00 72.12           C  
ATOM   3107  CB  THR A 425       4.126  -7.822 -16.071  1.00 72.12           C  
ATOM   3108  O   THR A 425       4.086  -8.180 -19.328  1.00 72.12           O  
ATOM   3109  CG2 THR A 425       5.452  -8.515 -16.379  1.00 72.12           C  
ATOM   3110  OG1 THR A 425       4.407  -6.897 -15.049  1.00 72.12           O  
ATOM   3111  N   ALA A 426       2.166  -8.830 -18.385  1.00 75.50           N  
ATOM   3112  CA  ALA A 426       1.832  -9.785 -19.439  1.00 75.50           C  
ATOM   3113  C   ALA A 426       1.615  -9.089 -20.792  1.00 75.50           C  
ATOM   3114  CB  ALA A 426       0.590 -10.577 -19.012  1.00 75.50           C  
ATOM   3115  O   ALA A 426       2.101  -9.568 -21.814  1.00 75.50           O  
ATOM   3116  N   VAL A 427       0.920  -7.946 -20.795  1.00 83.75           N  
ATOM   3117  CA  VAL A 427       0.740  -7.126 -22.003  1.00 83.75           C  
ATOM   3118  C   VAL A 427       2.072  -6.507 -22.431  1.00 83.75           C  
ATOM   3119  CB  VAL A 427      -0.333  -6.052 -21.768  1.00 83.75           C  
ATOM   3120  O   VAL A 427       2.431  -6.614 -23.594  1.00 83.75           O  
ATOM   3121  CG1 VAL A 427      -0.464  -5.082 -22.950  1.00 83.75           C  
ATOM   3122  CG2 VAL A 427      -1.722  -6.658 -21.484  1.00 83.75           C  
ATOM   3123  N   TYR A 428       2.855  -5.957 -21.498  1.00 77.62           N  
ATOM   3124  CA  TYR A 428       4.191  -5.419 -21.780  1.00 77.62           C  
ATOM   3125  C   TYR A 428       5.097  -6.452 -22.463  1.00 77.62           C  
ATOM   3126  CB  TYR A 428       4.827  -4.945 -20.466  1.00 77.62           C  
ATOM   3127  O   TYR A 428       5.693  -6.176 -23.500  1.00 77.62           O  
ATOM   3128  CG  TYR A 428       6.260  -4.476 -20.611  1.00 77.62           C  
ATOM   3129  CD1 TYR A 428       7.339  -5.357 -20.393  1.00 77.62           C  
ATOM   3130  CD2 TYR A 428       6.510  -3.151 -20.999  1.00 77.62           C  
ATOM   3131  CE1 TYR A 428       8.659  -4.908 -20.588  1.00 77.62           C  
ATOM   3132  CE2 TYR A 428       7.827  -2.699 -21.188  1.00 77.62           C  
ATOM   3133  OH  TYR A 428      10.171  -3.155 -21.213  1.00 77.62           O  
ATOM   3134  CZ  TYR A 428       8.904  -3.584 -21.001  1.00 77.62           C  
ATOM   3135  N   HIS A 429       5.164  -7.667 -21.916  1.00 78.31           N  
ATOM   3136  CA  HIS A 429       5.971  -8.749 -22.472  1.00 78.31           C  
ATOM   3137  C   HIS A 429       5.473  -9.188 -23.860  1.00 78.31           C  
ATOM   3138  CB  HIS A 429       5.963  -9.917 -21.475  1.00 78.31           C  
ATOM   3139  O   HIS A 429       6.273  -9.607 -24.694  1.00 78.31           O  
ATOM   3140  CG  HIS A 429       6.850 -11.061 -21.894  1.00 78.31           C  
ATOM   3141  CD2 HIS A 429       8.105 -11.343 -21.426  1.00 78.31           C  
ATOM   3142  ND1 HIS A 429       6.572 -11.975 -22.884  1.00 78.31           N  
ATOM   3143  CE1 HIS A 429       7.634 -12.782 -23.014  1.00 78.31           C  
ATOM   3144  NE2 HIS A 429       8.599 -12.437 -22.151  1.00 78.31           N  
ATOM   3145  N   HIS A 430       4.162  -9.117 -24.113  1.00 83.69           N  
ATOM   3146  CA  HIS A 430       3.576  -9.428 -25.418  1.00 83.69           C  
ATOM   3147  C   HIS A 430       3.907  -8.368 -26.480  1.00 83.69           C  
ATOM   3148  CB  HIS A 430       2.059  -9.593 -25.256  1.00 83.69           C  
ATOM   3149  O   HIS A 430       4.214  -8.726 -27.615  1.00 83.69           O  
ATOM   3150  CG  HIS A 430       1.363  -9.935 -26.547  1.00 83.69           C  
ATOM   3151  CD2 HIS A 430       1.145 -11.193 -27.040  1.00 83.69           C  
ATOM   3152  ND1 HIS A 430       0.873  -9.040 -27.476  1.00 83.69           N  
ATOM   3153  CE1 HIS A 430       0.390  -9.752 -28.505  1.00 83.69           C  
ATOM   3154  NE2 HIS A 430       0.508 -11.075 -28.280  1.00 83.69           N  
ATOM   3155  N   GLU A 431       3.859  -7.085 -26.114  1.00 84.38           N  
ATOM   3156  CA  GLU A 431       4.137  -5.967 -27.028  1.00 84.38           C  
ATOM   3157  C   GLU A 431       5.642  -5.750 -27.266  1.00 84.38           C  
ATOM   3158  CB  GLU A 431       3.482  -4.684 -26.485  1.00 84.38           C  
ATOM   3159  O   GLU A 431       6.045  -5.205 -28.295  1.00 84.38           O  
ATOM   3160  CG  GLU A 431       1.944  -4.722 -26.419  1.00 84.38           C  
ATOM   3161  CD  GLU A 431       1.287  -5.156 -27.737  1.00 84.38           C  
ATOM   3162  OE1 GLU A 431       0.435  -6.082 -27.682  1.00 84.38           O  
ATOM   3163  OE2 GLU A 431       1.671  -4.632 -28.804  1.00 84.38           O  
ATOM   3164  N   MET A 432       6.503  -6.200 -26.348  1.00 83.81           N  
ATOM   3165  CA  MET A 432       7.951  -6.103 -26.525  1.00 83.81           C  
ATOM   3166  C   MET A 432       8.455  -6.997 -27.675  1.00 83.81           C  
ATOM   3167  CB  MET A 432       8.694  -6.416 -25.220  1.00 83.81           C  
ATOM   3168  O   MET A 432       8.086  -8.172 -27.766  1.00 83.81           O  
ATOM   3169  CG  MET A 432       8.752  -5.187 -24.306  1.00 83.81           C  
ATOM   3170  SD  MET A 432       9.745  -3.792 -24.924  1.00 83.81           S  
ATOM   3171  CE  MET A 432      11.415  -4.467 -24.778  1.00 83.81           C  
ATOM   3172  N   PRO A 433       9.378  -6.504 -28.527  1.00 83.75           N  
ATOM   3173  CA  PRO A 433       9.937  -7.299 -29.614  1.00 83.75           C  
ATOM   3174  C   PRO A 433      10.591  -8.588 -29.110  1.00 83.75           C  
ATOM   3175  CB  PRO A 433      10.959  -6.395 -30.314  1.00 83.75           C  
ATOM   3176  O   PRO A 433      11.414  -8.564 -28.195  1.00 83.75           O  
ATOM   3177  CG  PRO A 433      10.480  -4.984 -29.980  1.00 83.75           C  
ATOM   3178  CD  PRO A 433       9.865  -5.135 -28.593  1.00 83.75           C  
ATOM   3179  N   ALA A 434      10.320  -9.714 -29.775  1.00 81.31           N  
ATOM   3180  CA  ALA A 434      10.926 -11.004 -29.428  1.00 81.31           C  
ATOM   3181  C   ALA A 434      12.465 -11.011 -29.535  1.00 81.31           C  
ATOM   3182  CB  ALA A 434      10.311 -12.081 -30.331  1.00 81.31           C  
ATOM   3183  O   ALA A 434      13.121 -11.858 -28.939  1.00 81.31           O  
ATOM   3184  N   SER A 435      13.039 -10.071 -30.292  1.00 77.81           N  
ATOM   3185  CA  SER A 435      14.483  -9.863 -30.427  1.00 77.81           C  
ATOM   3186  C   SER A 435      15.103  -9.026 -29.302  1.00 77.81           C  
ATOM   3187  CB  SER A 435      14.758  -9.197 -31.779  1.00 77.81           C  
ATOM   3188  O   SER A 435      16.320  -8.847 -29.293  1.00 77.81           O  
ATOM   3189  OG  SER A 435      14.048  -7.974 -31.887  1.00 77.81           O  
ATOM   3190  N   ALA A 436      14.297  -8.457 -28.399  1.00 77.44           N  
ATOM   3191  CA  ALA A 436      14.797  -7.682 -27.272  1.00 77.44           C  
ATOM   3192  C   ALA A 436      15.422  -8.609 -26.208  1.00 77.44           C  
ATOM   3193  CB  ALA A 436      13.671  -6.819 -26.692  1.00 77.44           C  
ATOM   3194  O   ALA A 436      14.912  -9.710 -25.988  1.00 77.44           O  
ATOM   3195  N   PRO A 437      16.499  -8.179 -25.524  1.00 77.56           N  
ATOM   3196  CA  PRO A 437      17.102  -8.951 -24.438  1.00 77.56           C  
ATOM   3197  C   PRO A 437      16.095  -9.278 -23.331  1.00 77.56           C  
ATOM   3198  CB  PRO A 437      18.246  -8.081 -23.906  1.00 77.56           C  
ATOM   3199  O   PRO A 437      15.218  -8.465 -23.046  1.00 77.56           O  
ATOM   3200  CG  PRO A 437      18.618  -7.230 -25.117  1.00 77.56           C  
ATOM   3201  CD  PRO A 437      17.267  -6.968 -25.770  1.00 77.56           C  
ATOM   3202  N   ASP A 438      16.259 -10.417 -22.657  1.00 72.50           N  
ATOM   3203  CA  ASP A 438      15.342 -10.877 -21.598  1.00 72.50           C  
ATOM   3204  C   ASP A 438      15.119  -9.816 -20.514  1.00 72.50           C  
ATOM   3205  CB  ASP A 438      15.874 -12.186 -20.989  1.00 72.50           C  
ATOM   3206  O   ASP A 438      13.979  -9.469 -20.213  1.00 72.50           O  
ATOM   3207  CG  ASP A 438      15.880 -13.331 -22.003  1.00 72.50           C  
ATOM   3208  OD1 ASP A 438      15.017 -13.297 -22.908  1.00 72.50           O  
ATOM   3209  OD2 ASP A 438      16.772 -14.199 -21.927  1.00 72.50           O  
ATOM   3210  N   ALA A 439      16.200  -9.175 -20.060  1.00 65.81           N  
ATOM   3211  CA  ALA A 439      16.139  -8.076 -19.096  1.00 65.81           C  
ATOM   3212  C   ALA A 439      15.277  -6.884 -19.567  1.00 65.81           C  
ATOM   3213  CB  ALA A 439      17.579  -7.629 -18.810  1.00 65.81           C  
ATOM   3214  O   ALA A 439      14.687  -6.188 -18.746  1.00 65.81           O  
ATOM   3215  N   ALA A 440      15.182  -6.641 -20.880  1.00 69.25           N  
ATOM   3216  CA  ALA A 440      14.322  -5.603 -21.447  1.00 69.25           C  
ATOM   3217  C   ALA A 440      12.854  -6.049 -21.561  1.00 69.25           C  
ATOM   3218  CB  ALA A 440      14.898  -5.159 -22.801  1.00 69.25           C  
ATOM   3219  O   ALA A 440      11.952  -5.220 -21.461  1.00 69.25           O  
ATOM   3220  N   ARG A 441      12.598  -7.348 -21.748  1.00 73.50           N  
ATOM   3221  CA  ARG A 441      11.242  -7.911 -21.863  1.00 73.50           C  
ATOM   3222  C   ARG A 441      10.550  -8.103 -20.516  1.00 73.50           C  
ATOM   3223  CB  ARG A 441      11.284  -9.244 -22.617  1.00 73.50           C  
ATOM   3224  O   ARG A 441       9.325  -8.117 -20.469  1.00 73.50           O  
ATOM   3225  CG  ARG A 441      11.819  -9.084 -24.047  1.00 73.50           C  
ATOM   3226  CD  ARG A 441      11.632 -10.359 -24.868  1.00 73.50           C  
ATOM   3227  NE  ARG A 441      12.303 -11.529 -24.265  1.00 73.50           N  
ATOM   3228  NH1 ARG A 441      11.131 -13.119 -25.412  1.00 73.50           N  
ATOM   3229  NH2 ARG A 441      12.616 -13.763 -23.906  1.00 73.50           N  
ATOM   3230  CZ  ARG A 441      12.019 -12.790 -24.519  1.00 73.50           C  
ATOM   3231  N   GLU A 442      11.311  -8.221 -19.433  1.00 65.81           N  
ATOM   3232  CA  GLU A 442      10.756  -8.399 -18.088  1.00 65.81           C  
ATOM   3233  C   GLU A 442      10.242  -7.094 -17.471  1.00 65.81           C  
ATOM   3234  CB  GLU A 442      11.819  -9.017 -17.174  1.00 65.81           C  
ATOM   3235  O   GLU A 442       9.192  -7.085 -16.828  1.00 65.81           O  
ATOM   3236  CG  GLU A 442      12.031 -10.509 -17.467  1.00 65.81           C  
ATOM   3237  CD  GLU A 442      13.076 -11.152 -16.543  1.00 65.81           C  
ATOM   3238  OE1 GLU A 442      13.206 -12.393 -16.609  1.00 65.81           O  
ATOM   3239  OE2 GLU A 442      13.741 -10.407 -15.785  1.00 65.81           O  
ATOM   3240  N   THR A 443      10.964  -5.980 -17.645  1.00 65.81           N  
ATOM   3241  CA  THR A 443      10.601  -4.702 -17.014  1.00 65.81           C  
ATOM   3242  C   THR A 443      10.979  -3.490 -17.863  1.00 65.81           C  
ATOM   3243  CB  THR A 443      11.233  -4.542 -15.615  1.00 65.81           C  
ATOM   3244  O   THR A 443      11.991  -3.491 -18.566  1.00 65.81           O  
ATOM   3245  CG2 THR A 443      10.966  -5.687 -14.639  1.00 65.81           C  
ATOM   3246  OG1 THR A 443      12.630  -4.397 -15.700  1.00 65.81           O  
ATOM   3247  N   LEU A 444      10.211  -2.402 -17.719  1.00 66.75           N  
ATOM   3248  CA  LEU A 444      10.524  -1.108 -18.335  1.00 66.75           C  
ATOM   3249  C   LEU A 444      11.876  -0.556 -17.854  1.00 66.75           C  
ATOM   3250  CB  LEU A 444       9.373  -0.130 -18.031  1.00 66.75           C  
ATOM   3251  O   LEU A 444      12.666  -0.066 -18.656  1.00 66.75           O  
ATOM   3252  CG  LEU A 444       9.577   1.291 -18.594  1.00 66.75           C  
ATOM   3253  CD1 LEU A 444       9.703   1.301 -20.115  1.00 66.75           C  
ATOM   3254  CD2 LEU A 444       8.379   2.159 -18.227  1.00 66.75           C  
ATOM   3255  N   GLY A 445      12.175  -0.673 -16.556  1.00 64.12           N  
ATOM   3256  CA  GLY A 445      13.465  -0.250 -15.999  1.00 64.12           C  
ATOM   3257  C   GLY A 445      14.642  -1.020 -16.605  1.00 64.12           C  
ATOM   3258  O   GLY A 445      15.648  -0.421 -16.987  1.00 64.12           O  
ATOM   3259  N   GLY A 446      14.487  -2.336 -16.779  1.00 63.62           N  
ATOM   3260  CA  GLY A 446      15.451  -3.173 -17.483  1.00 63.62           C  
ATOM   3261  C   GLY A 446      15.639  -2.735 -18.936  1.00 63.62           C  
ATOM   3262  O   GLY A 446      16.776  -2.542 -19.367  1.00 63.62           O  
ATOM   3263  N   ALA A 447      14.553  -2.454 -19.662  1.00 71.38           N  
ATOM   3264  CA  ALA A 447      14.628  -1.972 -21.041  1.00 71.38           C  
ATOM   3265  C   ALA A 447      15.345  -0.624 -21.169  1.00 71.38           C  
ATOM   3266  CB  ALA A 447      13.222  -1.894 -21.630  1.00 71.38           C  
ATOM   3267  O   ALA A 447      16.215  -0.485 -22.026  1.00 71.38           O  
ATOM   3268  N   LEU A 448      15.049   0.337 -20.290  1.00 73.56           N  
ATOM   3269  CA  LEU A 448      15.717   1.642 -20.272  1.00 73.56           C  
ATOM   3270  C   LEU A 448      17.209   1.516 -19.925  1.00 73.56           C  
ATOM   3271  CB  LEU A 448      14.990   2.575 -19.289  1.00 73.56           C  
ATOM   3272  O   LEU A 448      18.044   2.195 -20.520  1.00 73.56           O  
ATOM   3273  CG  LEU A 448      13.568   2.984 -19.723  1.00 73.56           C  
ATOM   3274  CD1 LEU A 448      12.910   3.790 -18.604  1.00 73.56           C  
ATOM   3275  CD2 LEU A 448      13.557   3.832 -20.997  1.00 73.56           C  
ATOM   3276  N   SER A 449      17.569   0.600 -19.020  1.00 71.31           N  
ATOM   3277  CA  SER A 449      18.973   0.337 -18.677  1.00 71.31           C  
ATOM   3278  C   SER A 449      19.766  -0.277 -19.839  1.00 71.31           C  
ATOM   3279  CB  SER A 449      19.056  -0.550 -17.430  1.00 71.31           C  
ATOM   3280  O   SER A 449      20.926   0.075 -20.056  1.00 71.31           O  
ATOM   3281  OG  SER A 449      18.844  -1.918 -17.720  1.00 71.31           O  
ATOM   3282  N   VAL A 450      19.137  -1.167 -20.615  1.00 77.06           N  
ATOM   3283  CA  VAL A 450      19.724  -1.774 -21.815  1.00 77.06           C  
ATOM   3284  C   VAL A 450      19.814  -0.739 -22.934  1.00 77.06           C  
ATOM   3285  CB  VAL A 450      18.903  -3.005 -22.246  1.00 77.06           C  
ATOM   3286  O   VAL A 450      20.852  -0.634 -23.587  1.00 77.06           O  
ATOM   3287  CG1 VAL A 450      19.352  -3.569 -23.597  1.00 77.06           C  
ATOM   3288  CG2 VAL A 450      19.038  -4.148 -21.229  1.00 77.06           C  
ATOM   3289  N   ALA A 451      18.768   0.070 -23.111  1.00 79.69           N  
ATOM   3290  CA  ALA A 451      18.726   1.162 -24.076  1.00 79.69           C  
ATOM   3291  C   ALA A 451      19.862   2.169 -23.848  1.00 79.69           C  
ATOM   3292  CB  ALA A 451      17.355   1.835 -23.986  1.00 79.69           C  
ATOM   3293  O   ALA A 451      20.534   2.545 -24.803  1.00 79.69           O  
ATOM   3294  N   ALA A 452      20.149   2.527 -22.592  1.00 80.06           N  
ATOM   3295  CA  ALA A 452      21.237   3.440 -22.239  1.00 80.06           C  
ATOM   3296  C   ALA A 452      22.643   2.904 -22.581  1.00 80.06           C  
ATOM   3297  CB  ALA A 452      21.122   3.747 -20.741  1.00 80.06           C  
ATOM   3298  O   ALA A 452      23.586   3.682 -22.721  1.00 80.06           O  
ATOM   3299  N   ARG A 453      22.803   1.580 -22.708  1.00 81.81           N  
ATOM   3300  CA  ARG A 453      24.075   0.926 -23.070  1.00 81.81           C  
ATOM   3301  C   ARG A 453      24.212   0.681 -24.574  1.00 81.81           C  
ATOM   3302  CB  ARG A 453      24.218  -0.388 -22.287  1.00 81.81           C  
ATOM   3303  O   ARG A 453      25.297   0.321 -25.031  1.00 81.81           O  
ATOM   3304  CG  ARG A 453      24.304  -0.169 -20.769  1.00 81.81           C  
ATOM   3305  CD  ARG A 453      24.354  -1.521 -20.050  1.00 81.81           C  
ATOM   3306  NE  ARG A 453      24.229  -1.364 -18.589  1.00 81.81           N  
ATOM   3307  NH1 ARG A 453      24.749  -3.523 -17.997  1.00 81.81           N  
ATOM   3308  NH2 ARG A 453      24.193  -2.055 -16.416  1.00 81.81           N  
ATOM   3309  CZ  ARG A 453      24.392  -2.310 -17.679  1.00 81.81           C  
ATOM   3310  N   LEU A 454      23.134   0.847 -25.339  1.00 83.75           N  
ATOM   3311  CA  LEU A 454      23.119   0.664 -26.787  1.00 83.75           C  
ATOM   3312  C   LEU A 454      23.451   1.987 -27.499  1.00 83.75           C  
ATOM   3313  CB  LEU A 454      21.753   0.110 -27.225  1.00 83.75           C  
ATOM   3314  O   LEU A 454      22.914   3.034 -27.141  1.00 83.75           O  
ATOM   3315  CG  LEU A 454      21.571  -1.387 -26.918  1.00 83.75           C  
ATOM   3316  CD1 LEU A 454      20.091  -1.751 -26.997  1.00 83.75           C  
ATOM   3317  CD2 LEU A 454      22.328  -2.264 -27.922  1.00 83.75           C  
ATOM   3318  N   PRO A 455      24.316   1.975 -28.526  1.00 78.75           N  
ATOM   3319  CA  PRO A 455      24.672   3.191 -29.243  1.00 78.75           C  
ATOM   3320  C   PRO A 455      23.544   3.684 -30.167  1.00 78.75           C  
ATOM   3321  CB  PRO A 455      25.962   2.851 -29.997  1.00 78.75           C  
ATOM   3322  O   PRO A 455      22.986   2.924 -30.962  1.00 78.75           O  
ATOM   3323  CG  PRO A 455      25.884   1.338 -30.198  1.00 78.75           C  
ATOM   3324  CD  PRO A 455      25.112   0.845 -28.977  1.00 78.75           C  
ATOM   3325  N   GLY A 456      23.282   4.994 -30.121  1.00 79.50           N  
ATOM   3326  CA  GLY A 456      22.498   5.731 -31.117  1.00 79.50           C  
ATOM   3327  C   GLY A 456      21.028   5.312 -31.224  1.00 79.50           C  
ATOM   3328  O   GLY A 456      20.348   5.093 -30.224  1.00 79.50           O  
ATOM   3329  N   SER A 457      20.541   5.194 -32.462  1.00 82.81           N  
ATOM   3330  CA  SER A 457      19.128   4.948 -32.787  1.00 82.81           C  
ATOM   3331  C   SER A 457      18.579   3.615 -32.272  1.00 82.81           C  
ATOM   3332  CB  SER A 457      18.939   5.009 -34.306  1.00 82.81           C  
ATOM   3333  O   SER A 457      17.370   3.481 -32.112  1.00 82.81           O  
ATOM   3334  OG  SER A 457      19.826   4.115 -34.965  1.00 82.81           O  
ATOM   3335  N   ALA A 458      19.440   2.632 -31.987  1.00 82.62           N  
ATOM   3336  CA  ALA A 458      19.022   1.346 -31.431  1.00 82.62           C  
ATOM   3337  C   ALA A 458      18.578   1.463 -29.962  1.00 82.62           C  
ATOM   3338  CB  ALA A 458      20.176   0.350 -31.594  1.00 82.62           C  
ATOM   3339  O   ALA A 458      17.609   0.817 -29.564  1.00 82.62           O  
ATOM   3340  N   GLY A 459      19.259   2.302 -29.171  1.00 81.44           N  
ATOM   3341  CA  GLY A 459      18.872   2.595 -27.791  1.00 81.44           C  
ATOM   3342  C   GLY A 459      17.565   3.385 -27.732  1.00 81.44           C  
ATOM   3343  O   GLY A 459      16.646   2.995 -27.017  1.00 81.44           O  
ATOM   3344  N   GLU A 460      17.437   4.430 -28.557  1.00 84.56           N  
ATOM   3345  CA  GLU A 460      16.199   5.217 -28.660  1.00 84.56           C  
ATOM   3346  C   GLU A 460      15.010   4.369 -29.125  1.00 84.56           C  
ATOM   3347  CB  GLU A 460      16.387   6.402 -29.617  1.00 84.56           C  
ATOM   3348  O   GLU A 460      13.940   4.440 -28.526  1.00 84.56           O  
ATOM   3349  CG  GLU A 460      17.292   7.496 -29.033  1.00 84.56           C  
ATOM   3350  CD  GLU A 460      17.421   8.722 -29.955  1.00 84.56           C  
ATOM   3351  OE1 GLU A 460      17.971   9.741 -29.481  1.00 84.56           O  
ATOM   3352  OE2 GLU A 460      17.016   8.629 -31.138  1.00 84.56           O  
ATOM   3353  N   ALA A 461      15.191   3.511 -30.134  1.00 85.56           N  
ATOM   3354  CA  ALA A 461      14.131   2.623 -30.606  1.00 85.56           C  
ATOM   3355  C   ALA A 461      13.680   1.627 -29.526  1.00 85.56           C  
ATOM   3356  CB  ALA A 461      14.615   1.898 -31.866  1.00 85.56           C  
ATOM   3357  O   ALA A 461      12.480   1.400 -29.373  1.00 85.56           O  
ATOM   3358  N   LEU A 462      14.617   1.062 -28.752  1.00 85.00           N  
ATOM   3359  CA  LEU A 462      14.286   0.160 -27.646  1.00 85.00           C  
ATOM   3360  C   LEU A 462      13.555   0.895 -26.514  1.00 85.00           C  
ATOM   3361  CB  LEU A 462      15.569  -0.526 -27.143  1.00 85.00           C  
ATOM   3362  O   LEU A 462      12.582   0.368 -25.982  1.00 85.00           O  
ATOM   3363  CG  LEU A 462      15.327  -1.548 -26.013  1.00 85.00           C  
ATOM   3364  CD1 LEU A 462      14.460  -2.727 -26.467  1.00 85.00           C  
ATOM   3365  CD2 LEU A 462      16.661  -2.111 -25.529  1.00 85.00           C  
ATOM   3366  N   ALA A 463      13.994   2.107 -26.163  1.00 83.38           N  
ATOM   3367  CA  ALA A 463      13.341   2.923 -25.144  1.00 83.38           C  
ATOM   3368  C   ALA A 463      11.917   3.323 -25.561  1.00 83.38           C  
ATOM   3369  CB  ALA A 463      14.210   4.153 -24.858  1.00 83.38           C  
ATOM   3370  O   ALA A 463      10.993   3.201 -24.759  1.00 83.38           O  
ATOM   3371  N   THR A 464      11.718   3.742 -26.814  1.00 86.88           N  
ATOM   3372  CA  THR A 464      10.388   4.069 -27.349  1.00 86.88           C  
ATOM   3373  C   THR A 464       9.476   2.847 -27.351  1.00 86.88           C  
ATOM   3374  CB  THR A 464      10.492   4.671 -28.755  1.00 86.88           C  
ATOM   3375  O   THR A 464       8.381   2.923 -26.800  1.00 86.88           O  
ATOM   3376  CG2 THR A 464       9.134   5.045 -29.347  1.00 86.88           C  
ATOM   3377  OG1 THR A 464      11.234   5.866 -28.680  1.00 86.88           O  
ATOM   3378  N   ALA A 465       9.947   1.703 -27.863  1.00 86.56           N  
ATOM   3379  CA  ALA A 465       9.173   0.461 -27.863  1.00 86.56           C  
ATOM   3380  C   ALA A 465       8.780   0.029 -26.441  1.00 86.56           C  
ATOM   3381  CB  ALA A 465       9.995  -0.627 -28.565  1.00 86.56           C  
ATOM   3382  O   ALA A 465       7.638  -0.349 -26.200  1.00 86.56           O  
ATOM   3383  N   ALA A 466       9.695   0.149 -25.474  1.00 81.06           N  
ATOM   3384  CA  ALA A 466       9.406  -0.172 -24.081  1.00 81.06           C  
ATOM   3385  C   ALA A 466       8.386   0.795 -23.452  1.00 81.06           C  
ATOM   3386  CB  ALA A 466      10.729  -0.198 -23.315  1.00 81.06           C  
ATOM   3387  O   ALA A 466       7.494   0.365 -22.720  1.00 81.06           O  
ATOM   3388  N   ARG A 467       8.470   2.099 -23.744  1.00 85.44           N  
ATOM   3389  CA  ARG A 467       7.501   3.099 -23.258  1.00 85.44           C  
ATOM   3390  C   ARG A 467       6.107   2.897 -23.853  1.00 85.44           C  
ATOM   3391  CB  ARG A 467       8.013   4.510 -23.569  1.00 85.44           C  
ATOM   3392  O   ARG A 467       5.117   3.042 -23.134  1.00 85.44           O  
ATOM   3393  CG  ARG A 467       9.167   4.916 -22.645  1.00 85.44           C  
ATOM   3394  CD  ARG A 467       9.673   6.299 -23.056  1.00 85.44           C  
ATOM   3395  NE  ARG A 467      10.831   6.705 -22.247  1.00 85.44           N  
ATOM   3396  NH1 ARG A 467      11.820   8.086 -23.807  1.00 85.44           N  
ATOM   3397  NH2 ARG A 467      12.791   7.767 -21.855  1.00 85.44           N  
ATOM   3398  CZ  ARG A 467      11.800   7.509 -22.639  1.00 85.44           C  
ATOM   3399  N   GLU A 468       6.023   2.539 -25.130  1.00 87.81           N  
ATOM   3400  CA  GLU A 468       4.766   2.185 -25.800  1.00 87.81           C  
ATOM   3401  C   GLU A 468       4.174   0.901 -25.205  1.00 87.81           C  
ATOM   3402  CB  GLU A 468       4.988   2.066 -27.316  1.00 87.81           C  
ATOM   3403  O   GLU A 468       3.053   0.938 -24.696  1.00 87.81           O  
ATOM   3404  CG  GLU A 468       5.181   3.450 -27.961  1.00 87.81           C  
ATOM   3405  CD  GLU A 468       5.477   3.406 -29.470  1.00 87.81           C  
ATOM   3406  OE1 GLU A 468       5.503   4.507 -30.070  1.00 87.81           O  
ATOM   3407  OE2 GLU A 468       5.696   2.306 -30.024  1.00 87.81           O  
ATOM   3408  N   ALA A 469       4.964  -0.175 -25.112  1.00 84.62           N  
ATOM   3409  CA  ALA A 469       4.552  -1.439 -24.498  1.00 84.62           C  
ATOM   3410  C   ALA A 469       4.077  -1.259 -23.045  1.00 84.62           C  
ATOM   3411  CB  ALA A 469       5.737  -2.414 -24.568  1.00 84.62           C  
ATOM   3412  O   ALA A 469       3.102  -1.877 -22.610  1.00 84.62           O  
ATOM   3413  N   PHE A 470       4.730  -0.383 -22.274  1.00 82.12           N  
ATOM   3414  CA  PHE A 470       4.298  -0.063 -20.913  1.00 82.12           C  
ATOM   3415  C   PHE A 470       2.969   0.696 -20.899  1.00 82.12           C  
ATOM   3416  CB  PHE A 470       5.385   0.738 -20.191  1.00 82.12           C  
ATOM   3417  O   PHE A 470       2.110   0.424 -20.059  1.00 82.12           O  
ATOM   3418  CG  PHE A 470       4.978   1.116 -18.780  1.00 82.12           C  
ATOM   3419  CD1 PHE A 470       4.310   2.331 -18.540  1.00 82.12           C  
ATOM   3420  CD2 PHE A 470       5.215   0.224 -17.718  1.00 82.12           C  
ATOM   3421  CE1 PHE A 470       3.854   2.642 -17.249  1.00 82.12           C  
ATOM   3422  CE2 PHE A 470       4.764   0.537 -16.423  1.00 82.12           C  
ATOM   3423  CZ  PHE A 470       4.066   1.736 -16.198  1.00 82.12           C  
ATOM   3424  N   THR A 471       2.781   1.636 -21.826  1.00 87.00           N  
ATOM   3425  CA  THR A 471       1.534   2.400 -21.954  1.00 87.00           C  
ATOM   3426  C   THR A 471       0.369   1.483 -22.339  1.00 87.00           C  
ATOM   3427  CB  THR A 471       1.703   3.549 -22.959  1.00 87.00           C  
ATOM   3428  O   THR A 471      -0.719   1.603 -21.771  1.00 87.00           O  
ATOM   3429  CG2 THR A 471       0.482   4.465 -23.011  1.00 87.00           C  
ATOM   3430  OG1 THR A 471       2.784   4.369 -22.562  1.00 87.00           O  
ATOM   3431  N   ASP A 472       0.602   0.493 -23.202  1.00 86.62           N  
ATOM   3432  CA  ASP A 472      -0.387  -0.535 -23.534  1.00 86.62           C  
ATOM   3433  C   ASP A 472      -0.672  -1.479 -22.358  1.00 86.62           C  
ATOM   3434  CB  ASP A 472       0.067  -1.305 -24.780  1.00 86.62           C  
ATOM   3435  O   ASP A 472      -1.835  -1.791 -22.074  1.00 86.62           O  
ATOM   3436  CG  ASP A 472      -0.139  -0.488 -26.061  1.00 86.62           C  
ATOM   3437  OD1 ASP A 472      -1.140   0.277 -26.113  1.00 86.62           O  
ATOM   3438  OD2 ASP A 472       0.661  -0.665 -26.996  1.00 86.62           O  
ATOM   3439  N   GLY A 473       0.352  -1.855 -21.586  1.00 84.06           N  
ATOM   3440  CA  GLY A 473       0.171  -2.586 -20.330  1.00 84.06           C  
ATOM   3441  C   GLY A 473      -0.671  -1.812 -19.314  1.00 84.06           C  
ATOM   3442  O   GLY A 473      -1.623  -2.352 -18.739  1.00 84.06           O  
ATOM   3443  N   MET A 474      -0.394  -0.517 -19.153  1.00 87.38           N  
ATOM   3444  CA  MET A 474      -1.189   0.394 -18.329  1.00 87.38           C  
ATOM   3445  C   MET A 474      -2.631   0.496 -18.838  1.00 87.38           C  
ATOM   3446  CB  MET A 474      -0.510   1.772 -18.300  1.00 87.38           C  
ATOM   3447  O   MET A 474      -3.564   0.513 -18.030  1.00 87.38           O  
ATOM   3448  CG  MET A 474      -1.308   2.796 -17.481  1.00 87.38           C  
ATOM   3449  SD  MET A 474      -0.548   4.438 -17.361  1.00 87.38           S  
ATOM   3450  CE  MET A 474      -0.675   4.972 -19.092  1.00 87.38           C  
ATOM   3451  N   ARG A 475      -2.849   0.520 -20.156  1.00 90.56           N  
ATOM   3452  CA  ARG A 475      -4.185   0.523 -20.763  1.00 90.56           C  
ATOM   3453  C   ARG A 475      -4.953  -0.759 -20.450  1.00 90.56           C  
ATOM   3454  CB  ARG A 475      -4.029   0.769 -22.268  1.00 90.56           C  
ATOM   3455  O   ARG A 475      -6.101  -0.676 -20.009  1.00 90.56           O  
ATOM   3456  CG  ARG A 475      -5.370   0.824 -22.996  1.00 90.56           C  
ATOM   3457  CD  ARG A 475      -5.113   1.169 -24.460  1.00 90.56           C  
ATOM   3458  NE  ARG A 475      -6.377   1.349 -25.191  1.00 90.56           N  
ATOM   3459  NH1 ARG A 475      -5.458   1.190 -27.285  1.00 90.56           N  
ATOM   3460  NH2 ARG A 475      -7.656   1.555 -27.058  1.00 90.56           N  
ATOM   3461  CZ  ARG A 475      -6.490   1.361 -26.504  1.00 90.56           C  
ATOM   3462  N   GLY A 476      -4.330  -1.928 -20.602  1.00 86.50           N  
ATOM   3463  CA  GLY A 476      -4.927  -3.221 -20.251  1.00 86.50           C  
ATOM   3464  C   GLY A 476      -5.318  -3.301 -18.772  1.00 86.50           C  
ATOM   3465  O   GLY A 476      -6.461  -3.632 -18.439  1.00 86.50           O  
ATOM   3466  N   ALA A 477      -4.409  -2.898 -17.881  1.00 86.12           N  
ATOM   3467  CA  ALA A 477      -4.672  -2.822 -16.446  1.00 86.12           C  
ATOM   3468  C   ALA A 477      -5.784  -1.813 -16.104  1.00 86.12           C  
ATOM   3469  CB  ALA A 477      -3.360  -2.465 -15.747  1.00 86.12           C  
ATOM   3470  O   ALA A 477      -6.631  -2.079 -15.248  1.00 86.12           O  
ATOM   3471  N   SER A 478      -5.834  -0.679 -16.806  1.00 89.88           N  
ATOM   3472  CA  SER A 478      -6.854   0.352 -16.598  1.00 89.88           C  
ATOM   3473  C   SER A 478      -8.248  -0.117 -17.007  1.00 89.88           C  
ATOM   3474  CB  SER A 478      -6.499   1.633 -17.355  1.00 89.88           C  
ATOM   3475  O   SER A 478      -9.217   0.137 -16.293  1.00 89.88           O  
ATOM   3476  OG  SER A 478      -5.307   2.180 -16.842  1.00 89.88           O  
ATOM   3477  N   ILE A 479      -8.363  -0.864 -18.109  1.00 91.62           N  
ATOM   3478  CA  ILE A 479      -9.631  -1.469 -18.539  1.00 91.62           C  
ATOM   3479  C   ILE A 479     -10.102  -2.504 -17.511  1.00 91.62           C  
ATOM   3480  CB  ILE A 479      -9.486  -2.072 -19.954  1.00 91.62           C  
ATOM   3481  O   ILE A 479     -11.267  -2.479 -17.108  1.00 91.62           O  
ATOM   3482  CG1 ILE A 479      -9.277  -0.945 -20.992  1.00 91.62           C  
ATOM   3483  CG2 ILE A 479     -10.727  -2.907 -20.333  1.00 91.62           C  
ATOM   3484  CD1 ILE A 479      -8.769  -1.445 -22.350  1.00 91.62           C  
ATOM   3485  N   ALA A 480      -9.205  -3.375 -17.036  1.00 89.25           N  
ATOM   3486  CA  ALA A 480      -9.528  -4.350 -15.994  1.00 89.25           C  
ATOM   3487  C   ALA A 480     -10.006  -3.664 -14.699  1.00 89.25           C  
ATOM   3488  CB  ALA A 480      -8.300  -5.238 -15.759  1.00 89.25           C  
ATOM   3489  O   ALA A 480     -11.026  -4.060 -14.126  1.00 89.25           O  
ATOM   3490  N   GLY A 481      -9.324  -2.591 -14.281  1.00 89.25           N  
ATOM   3491  CA  GLY A 481      -9.722  -1.755 -13.148  1.00 89.25           C  
ATOM   3492  C   GLY A 481     -11.098  -1.110 -13.338  1.00 89.25           C  
ATOM   3493  O   GLY A 481     -11.955  -1.222 -12.460  1.00 89.25           O  
ATOM   3494  N   ALA A 482     -11.362  -0.504 -14.500  1.00 92.56           N  
ATOM   3495  CA  ALA A 482     -12.655   0.108 -14.813  1.00 92.56           C  
ATOM   3496  C   ALA A 482     -13.806  -0.907 -14.748  1.00 92.56           C  
ATOM   3497  CB  ALA A 482     -12.593   0.757 -16.203  1.00 92.56           C  
ATOM   3498  O   ALA A 482     -14.831  -0.642 -14.117  1.00 92.56           O  
ATOM   3499  N   VAL A 483     -13.630  -2.086 -15.356  1.00 92.81           N  
ATOM   3500  CA  VAL A 483     -14.634  -3.162 -15.341  1.00 92.81           C  
ATOM   3501  C   VAL A 483     -14.905  -3.630 -13.913  1.00 92.81           C  
ATOM   3502  CB  VAL A 483     -14.194  -4.336 -16.238  1.00 92.81           C  
ATOM   3503  O   VAL A 483     -16.068  -3.776 -13.535  1.00 92.81           O  
ATOM   3504  CG1 VAL A 483     -15.110  -5.560 -16.098  1.00 92.81           C  
ATOM   3505  CG2 VAL A 483     -14.224  -3.920 -17.715  1.00 92.81           C  
ATOM   3506  N   LEU A 484     -13.862  -3.813 -13.099  1.00 91.88           N  
ATOM   3507  CA  LEU A 484     -14.003  -4.222 -11.703  1.00 91.88           C  
ATOM   3508  C   LEU A 484     -14.792  -3.191 -10.880  1.00 91.88           C  
ATOM   3509  CB  LEU A 484     -12.602  -4.451 -11.114  1.00 91.88           C  
ATOM   3510  O   LEU A 484     -15.712  -3.563 -10.150  1.00 91.88           O  
ATOM   3511  CG  LEU A 484     -12.622  -4.965  -9.663  1.00 91.88           C  
ATOM   3512  CD1 LEU A 484     -13.077  -6.423  -9.581  1.00 91.88           C  
ATOM   3513  CD2 LEU A 484     -11.228  -4.858  -9.063  1.00 91.88           C  
ATOM   3514  N   LEU A 485     -14.469  -1.900 -11.005  1.00 92.06           N  
ATOM   3515  CA  LEU A 485     -15.154  -0.844 -10.254  1.00 92.06           C  
ATOM   3516  C   LEU A 485     -16.610  -0.659 -10.713  1.00 92.06           C  
ATOM   3517  CB  LEU A 485     -14.365   0.472 -10.342  1.00 92.06           C  
ATOM   3518  O   LEU A 485     -17.498  -0.499  -9.875  1.00 92.06           O  
ATOM   3519  CG  LEU A 485     -12.959   0.455  -9.709  1.00 92.06           C  
ATOM   3520  CD1 LEU A 485     -12.401   1.871  -9.758  1.00 92.06           C  
ATOM   3521  CD2 LEU A 485     -12.926  -0.001  -8.249  1.00 92.06           C  
ATOM   3522  N   LEU A 486     -16.894  -0.769 -12.017  1.00 93.00           N  
ATOM   3523  CA  LEU A 486     -18.272  -0.783 -12.527  1.00 93.00           C  
ATOM   3524  C   LEU A 486     -19.052  -1.997 -12.013  1.00 93.00           C  
ATOM   3525  CB  LEU A 486     -18.272  -0.785 -14.066  1.00 93.00           C  
ATOM   3526  O   LEU A 486     -20.197  -1.861 -11.572  1.00 93.00           O  
ATOM   3527  CG  LEU A 486     -17.871   0.552 -14.703  1.00 93.00           C  
ATOM   3528  CD1 LEU A 486     -17.748   0.387 -16.216  1.00 93.00           C  
ATOM   3529  CD2 LEU A 486     -18.880   1.669 -14.415  1.00 93.00           C  
ATOM   3530  N   ALA A 487     -18.425  -3.175 -12.012  1.00 91.25           N  
ATOM   3531  CA  ALA A 487     -19.018  -4.384 -11.458  1.00 91.25           C  
ATOM   3532  C   ALA A 487     -19.294  -4.247  -9.954  1.00 91.25           C  
ATOM   3533  CB  ALA A 487     -18.108  -5.578 -11.766  1.00 91.25           C  
ATOM   3534  O   ALA A 487     -20.282  -4.803  -9.484  1.00 91.25           O  
ATOM   3535  N   ALA A 488     -18.488  -3.473  -9.216  1.00 89.19           N  
ATOM   3536  CA  ALA A 488     -18.669  -3.186  -7.791  1.00 89.19           C  
ATOM   3537  C   ALA A 488     -19.762  -2.140  -7.491  1.00 89.19           C  
ATOM   3538  CB  ALA A 488     -17.319  -2.759  -7.219  1.00 89.19           C  
ATOM   3539  O   ALA A 488     -20.376  -2.181  -6.420  1.00 89.19           O  
ATOM   3540  N   ALA A 489     -20.088  -1.257  -8.441  1.00 89.19           N  
ATOM   3541  CA  ALA A 489     -21.160  -0.271  -8.282  1.00 89.19           C  
ATOM   3542  C   ALA A 489     -22.549  -0.926  -8.121  1.00 89.19           C  
ATOM   3543  CB  ALA A 489     -21.126   0.684  -9.481  1.00 89.19           C  
ATOM   3544  O   ALA A 489     -23.380  -0.466  -7.334  1.00 89.19           O  
ATOM   3545  N   LEU A 490     -22.797  -2.040  -8.817  1.00 85.94           N  
ATOM   3546  CA  LEU A 490     -24.048  -2.806  -8.742  1.00 85.94           C  
ATOM   3547  C   LEU A 490     -24.318  -3.436  -7.357  1.00 85.94           C  
ATOM   3548  CB  LEU A 490     -24.048  -3.876  -9.852  1.00 85.94           C  
ATOM   3549  O   LEU A 490     -25.404  -3.214  -6.808  1.00 85.94           O  
ATOM   3550  CG  LEU A 490     -24.289  -3.337 -11.270  1.00 85.94           C  
ATOM   3551  CD1 LEU A 490     -24.013  -4.455 -12.274  1.00 85.94           C  
ATOM   3552  CD2 LEU A 490     -25.737  -2.871 -11.462  1.00 85.94           C  
ATOM   3553  N   PRO A 491     -23.403  -4.229  -6.764  1.00 81.81           N  
ATOM   3554  CA  PRO A 491     -23.563  -4.747  -5.416  1.00 81.81           C  
ATOM   3555  C   PRO A 491     -23.512  -3.630  -4.377  1.00 81.81           C  
ATOM   3556  CB  PRO A 491     -22.458  -5.788  -5.216  1.00 81.81           C  
ATOM   3557  O   PRO A 491     -24.242  -3.735  -3.403  1.00 81.81           O  
ATOM   3558  CG  PRO A 491     -21.370  -5.351  -6.186  1.00 81.81           C  
ATOM   3559  CD  PRO A 491     -22.168  -4.732  -7.327  1.00 81.81           C  
ATOM   3560  N   ALA A 492     -22.773  -2.534  -4.588  1.00 82.81           N  
ATOM   3561  CA  ALA A 492     -22.853  -1.373  -3.701  1.00 82.81           C  
ATOM   3562  C   ALA A 492     -24.270  -0.781  -3.651  1.00 82.81           C  
ATOM   3563  CB  ALA A 492     -21.834  -0.325  -4.142  1.00 82.81           C  
ATOM   3564  O   ALA A 492     -24.833  -0.611  -2.570  1.00 82.81           O  
ATOM   3565  N   ALA A 493     -24.887  -0.554  -4.814  1.00 84.06           N  
ATOM   3566  CA  ALA A 493     -26.250  -0.042  -4.900  1.00 84.06           C  
ATOM   3567  C   ALA A 493     -27.282  -1.004  -4.287  1.00 84.06           C  
ATOM   3568  CB  ALA A 493     -26.575   0.241  -6.371  1.00 84.06           C  
ATOM   3569  O   ALA A 493     -28.274  -0.554  -3.725  1.00 84.06           O  
ATOM   3570  N   ARG A 494     -27.077  -2.325  -4.384  1.00 84.25           N  
ATOM   3571  CA  ARG A 494     -28.015  -3.331  -3.851  1.00 84.25           C  
ATOM   3572  C   ARG A 494     -27.814  -3.629  -2.368  1.00 84.25           C  
ATOM   3573  CB  ARG A 494     -27.938  -4.626  -4.669  1.00 84.25           C  
ATOM   3574  O   ARG A 494     -28.792  -3.694  -1.636  1.00 84.25           O  
ATOM   3575  CG  ARG A 494     -28.539  -4.464  -6.071  1.00 84.25           C  
ATOM   3576  CD  ARG A 494     -28.579  -5.825  -6.774  1.00 84.25           C  
ATOM   3577  NE  ARG A 494     -29.172  -5.728  -8.124  1.00 84.25           N  
ATOM   3578  NH1 ARG A 494     -27.233  -5.854  -9.356  1.00 84.25           N  
ATOM   3579  NH2 ARG A 494     -29.193  -5.716 -10.403  1.00 84.25           N  
ATOM   3580  CZ  ARG A 494     -28.531  -5.765  -9.281  1.00 84.25           C  
ATOM   3581  N   ALA A 495     -26.574  -3.817  -1.931  1.00 78.44           N  
ATOM   3582  CA  ALA A 495     -26.245  -4.244  -0.575  1.00 78.44           C  
ATOM   3583  C   ALA A 495     -26.369  -3.110   0.448  1.00 78.44           C  
ATOM   3584  CB  ALA A 495     -24.833  -4.838  -0.576  1.00 78.44           C  
ATOM   3585  O   ALA A 495     -26.614  -3.381   1.616  1.00 78.44           O  
ATOM   3586  N   LEU A 496     -26.226  -1.851   0.019  1.00 78.12           N  
ATOM   3587  CA  LEU A 496     -26.353  -0.682   0.896  1.00 78.12           C  
ATOM   3588  C   LEU A 496     -27.762  -0.064   0.889  1.00 78.12           C  
ATOM   3589  CB  LEU A 496     -25.267   0.342   0.528  1.00 78.12           C  
ATOM   3590  O   LEU A 496     -28.024   0.881   1.637  1.00 78.12           O  
ATOM   3591  CG  LEU A 496     -23.821  -0.173   0.659  1.00 78.12           C  
ATOM   3592  CD1 LEU A 496     -22.855   0.906   0.178  1.00 78.12           C  
ATOM   3593  CD2 LEU A 496     -23.485  -0.520   2.108  1.00 78.12           C  
ATOM   3594  N   ARG A 497     -28.680  -0.572   0.054  1.00 74.75           N  
ATOM   3595  CA  ARG A 497     -30.069  -0.091  -0.015  1.00 74.75           C  
ATOM   3596  C   ARG A 497     -30.805  -0.385   1.291  1.00 74.75           C  
ATOM   3597  CB  ARG A 497     -30.795  -0.715  -1.220  1.00 74.75           C  
ATOM   3598  O   ARG A 497     -30.768  -1.500   1.798  1.00 74.75           O  
ATOM   3599  CG  ARG A 497     -30.914   0.277  -2.384  1.00 74.75           C  
ATOM   3600  CD  ARG A 497     -31.409  -0.449  -3.640  1.00 74.75           C  
ATOM   3601  NE  ARG A 497     -31.461   0.459  -4.799  1.00 74.75           N  
ATOM   3602  NH1 ARG A 497     -32.492  -0.970  -6.270  1.00 74.75           N  
ATOM   3603  NH2 ARG A 497     -31.976   1.109  -6.910  1.00 74.75           N  
ATOM   3604  CZ  ARG A 497     -31.967   0.192  -5.987  1.00 74.75           C  
ATOM   3605  N   GLY A 498     -31.495   0.623   1.826  1.00 63.69           N  
ATOM   3606  CA  GLY A 498     -32.301   0.496   3.046  1.00 63.69           C  
ATOM   3607  C   GLY A 498     -31.517   0.517   4.364  1.00 63.69           C  
ATOM   3608  O   GLY A 498     -32.132   0.451   5.429  1.00 63.69           O  
ATOM   3609  N   ILE A 499     -30.186   0.663   4.332  1.00 65.94           N  
ATOM   3610  CA  ILE A 499     -29.372   0.791   5.545  1.00 65.94           C  
ATOM   3611  C   ILE A 499     -29.431   2.240   6.037  1.00 65.94           C  
ATOM   3612  CB  ILE A 499     -27.933   0.273   5.339  1.00 65.94           C  
ATOM   3613  O   ILE A 499     -28.618   3.086   5.665  1.00 65.94           O  
ATOM   3614  CG1 ILE A 499     -27.964  -1.153   4.742  1.00 65.94           C  
ATOM   3615  CG2 ILE A 499     -27.201   0.302   6.697  1.00 65.94           C  
ATOM   3616  CD1 ILE A 499     -26.593  -1.816   4.641  1.00 65.94           C  
ATOM   3617  N   ARG A 500     -30.427   2.540   6.874  1.00 54.91           N  
ATOM   3618  CA  ARG A 500     -30.473   3.796   7.630  1.00 54.91           C  
ATOM   3619  C   ARG A 500     -29.534   3.674   8.823  1.00 54.91           C  
ATOM   3620  CB  ARG A 500     -31.910   4.137   8.061  1.00 54.91           C  
ATOM   3621  O   ARG A 500     -29.713   2.785   9.655  1.00 54.91           O  
ATOM   3622  CG  ARG A 500     -32.781   4.525   6.857  1.00 54.91           C  
ATOM   3623  CD  ARG A 500     -34.191   4.932   7.298  1.00 54.91           C  
ATOM   3624  NE  ARG A 500     -35.026   5.307   6.140  1.00 54.91           N  
ATOM   3625  NH1 ARG A 500     -36.978   5.716   7.283  1.00 54.91           N  
ATOM   3626  NH2 ARG A 500     -36.920   5.973   5.067  1.00 54.91           N  
ATOM   3627  CZ  ARG A 500     -36.300   5.661   6.170  1.00 54.91           C  
ATOM   3628  N   VAL A 501     -28.553   4.572   8.921  1.00 51.50           N  
ATOM   3629  CA  VAL A 501     -27.856   4.777  10.194  1.00 51.50           C  
ATOM   3630  C   VAL A 501     -28.913   5.194  11.198  1.00 51.50           C  
ATOM   3631  CB  VAL A 501     -26.713   5.799  10.096  1.00 51.50           C  
ATOM   3632  O   VAL A 501     -29.683   6.122  10.960  1.00 51.50           O  
ATOM   3633  CG1 VAL A 501     -26.126   6.171  11.464  1.00 51.50           C  
ATOM   3634  CG2 VAL A 501     -25.596   5.159   9.273  1.00 51.50           C  
ATOM   3635  N   ARG A 502     -29.009   4.432  12.282  1.00 42.44           N  
ATOM   3636  CA  ARG A 502     -29.953   4.685  13.360  1.00 42.44           C  
ATOM   3637  C   ARG A 502     -29.561   6.032  13.980  1.00 42.44           C  
ATOM   3638  CB  ARG A 502     -29.891   3.478  14.326  1.00 42.44           C  
ATOM   3639  O   ARG A 502     -28.622   6.092  14.766  1.00 42.44           O  
ATOM   3640  CG  ARG A 502     -31.248   3.040  14.892  1.00 42.44           C  
ATOM   3641  CD  ARG A 502     -31.041   1.772  15.737  1.00 42.44           C  
ATOM   3642  NE  ARG A 502     -32.282   1.309  16.386  1.00 42.44           N  
ATOM   3643  NH1 ARG A 502     -31.370  -0.515  17.448  1.00 42.44           N  
ATOM   3644  NH2 ARG A 502     -33.488   0.041  17.852  1.00 42.44           N  
ATOM   3645  CZ  ARG A 502     -32.376   0.281  17.217  1.00 42.44           C  
ATOM   3646  N   GLU A 503     -30.276   7.103  13.633  1.00 38.84           N  
ATOM   3647  CA  GLU A 503     -30.152   8.430  14.271  1.00 38.84           C  
ATOM   3648  C   GLU A 503     -30.312   8.353  15.802  1.00 38.84           C  
ATOM   3649  CB  GLU A 503     -31.198   9.393  13.668  1.00 38.84           C  
ATOM   3650  O   GLU A 503     -29.837   9.220  16.532  1.00 38.84           O  
ATOM   3651  CG  GLU A 503     -30.571  10.354  12.646  1.00 38.84           C  
ATOM   3652  CD  GLU A 503     -31.607  11.266  11.966  1.00 38.84           C  
ATOM   3653  OE1 GLU A 503     -31.234  12.415  11.641  1.00 38.84           O  
ATOM   3654  OE2 GLU A 503     -32.740  10.786  11.730  1.00 38.84           O  
ATOM   3655  N   ASN A 504     -30.893   7.260  16.306  1.00 34.72           N  
ATOM   3656  CA  ASN A 504     -31.156   7.061  17.724  1.00 34.72           C  
ATOM   3657  C   ASN A 504     -29.927   6.769  18.595  1.00 34.72           C  
ATOM   3658  CB  ASN A 504     -32.241   5.989  17.915  1.00 34.72           C  
ATOM   3659  O   ASN A 504     -30.071   6.772  19.809  1.00 34.72           O  
ATOM   3660  CG  ASN A 504     -33.611   6.435  17.445  1.00 34.72           C  
ATOM   3661  ND2 ASN A 504     -34.591   5.570  17.530  1.00 34.72           N  
ATOM   3662  OD1 ASN A 504     -33.838   7.541  16.995  1.00 34.72           O  
ATOM   3663  N   ALA A 505     -28.725   6.552  18.050  1.00 35.69           N  
ATOM   3664  CA  ALA A 505     -27.555   6.337  18.910  1.00 35.69           C  
ATOM   3665  C   ALA A 505     -27.169   7.605  19.698  1.00 35.69           C  
ATOM   3666  CB  ALA A 505     -26.394   5.800  18.068  1.00 35.69           C  
ATOM   3667  O   ALA A 505     -26.622   7.501  20.790  1.00 35.69           O  
ATOM   3668  N   ALA A 506     -27.472   8.808  19.197  1.00 37.16           N  
ATOM   3669  CA  ALA A 506     -27.230  10.045  19.944  1.00 37.16           C  
ATOM   3670  C   ALA A 506     -28.273  10.272  21.058  1.00 37.16           C  
ATOM   3671  CB  ALA A 506     -27.173  11.210  18.951  1.00 37.16           C  
ATOM   3672  O   ALA A 506     -27.927  10.757  22.132  1.00 37.16           O  
ATOM   3673  N   THR A 507     -29.530   9.875  20.835  1.00 35.81           N  
ATOM   3674  CA  THR A 507     -30.629  10.014  21.807  1.00 35.81           C  
ATOM   3675  C   THR A 507     -30.685   8.872  22.826  1.00 35.81           C  
ATOM   3676  CB  THR A 507     -31.983  10.177  21.096  1.00 35.81           C  
ATOM   3677  O   THR A 507     -30.983   9.133  23.988  1.00 35.81           O  
ATOM   3678  CG2 THR A 507     -32.222  11.622  20.665  1.00 35.81           C  
ATOM   3679  OG1 THR A 507     -32.033   9.408  19.919  1.00 35.81           O  
ATOM   3680  N   GLU A 508     -30.318   7.639  22.460  1.00 35.31           N  
ATOM   3681  CA  GLU A 508     -30.132   6.535  23.417  1.00 35.31           C  
ATOM   3682  C   GLU A 508     -28.893   6.758  24.291  1.00 35.31           C  
ATOM   3683  CB  GLU A 508     -30.064   5.157  22.723  1.00 35.31           C  
ATOM   3684  O   GLU A 508     -28.979   6.517  25.487  1.00 35.31           O  
ATOM   3685  CG  GLU A 508     -31.460   4.587  22.407  1.00 35.31           C  
ATOM   3686  CD  GLU A 508     -31.446   3.226  21.676  1.00 35.31           C  
ATOM   3687  OE1 GLU A 508     -32.488   2.527  21.711  1.00 35.31           O  
ATOM   3688  OE2 GLU A 508     -30.451   2.902  20.987  1.00 35.31           O  
ATOM   3689  N   ASN A 509     -27.784   7.299  23.763  1.00 38.66           N  
ATOM   3690  CA  ASN A 509     -26.613   7.648  24.584  1.00 38.66           C  
ATOM   3691  C   ASN A 509     -26.889   8.811  25.553  1.00 38.66           C  
ATOM   3692  CB  ASN A 509     -25.409   7.976  23.685  1.00 38.66           C  
ATOM   3693  O   ASN A 509     -26.349   8.820  26.658  1.00 38.66           O  
ATOM   3694  CG  ASN A 509     -24.698   6.741  23.155  1.00 38.66           C  
ATOM   3695  ND2 ASN A 509     -24.199   6.776  21.946  1.00 38.66           N  
ATOM   3696  OD1 ASN A 509     -24.530   5.740  23.822  1.00 38.66           O  
ATOM   3697  N   ALA A 510     -27.748   9.764  25.173  1.00 43.03           N  
ATOM   3698  CA  ALA A 510     -28.231  10.796  26.091  1.00 43.03           C  
ATOM   3699  C   ALA A 510     -29.147  10.196  27.178  1.00 43.03           C  
ATOM   3700  CB  ALA A 510     -28.921  11.896  25.274  1.00 43.03           C  
ATOM   3701  O   ALA A 510     -28.982  10.502  28.354  1.00 43.03           O  
ATOM   3702  N   GLY A 511     -30.043   9.273  26.810  1.00 34.56           N  
ATOM   3703  CA  GLY A 511     -30.938   8.596  27.756  1.00 34.56           C  
ATOM   3704  C   GLY A 511     -30.251   7.575  28.675  1.00 34.56           C  
ATOM   3705  O   GLY A 511     -30.649   7.421  29.827  1.00 34.56           O  
ATOM   3706  N   GLN A 512     -29.197   6.893  28.211  1.00 37.69           N  
ATOM   3707  CA  GLN A 512     -28.429   5.938  29.019  1.00 37.69           C  
ATOM   3708  C   GLN A 512     -27.518   6.634  30.032  1.00 37.69           C  
ATOM   3709  CB  GLN A 512     -27.631   4.956  28.140  1.00 37.69           C  
ATOM   3710  O   GLN A 512     -27.388   6.140  31.153  1.00 37.69           O  
ATOM   3711  CG  GLN A 512     -28.286   3.568  28.164  1.00 37.69           C  
ATOM   3712  CD  GLN A 512     -27.648   2.563  27.210  1.00 37.69           C  
ATOM   3713  NE2 GLN A 512     -27.986   1.298  27.328  1.00 37.69           N  
ATOM   3714  OE1 GLN A 512     -26.854   2.868  26.340  1.00 37.69           O  
ATOM   3715  N   ALA A 513     -26.950   7.791  29.672  1.00 42.25           N  
ATOM   3716  CA  ALA A 513     -26.217   8.644  30.602  1.00 42.25           C  
ATOM   3717  C   ALA A 513     -27.125   9.179  31.727  1.00 42.25           C  
ATOM   3718  CB  ALA A 513     -25.556   9.775  29.806  1.00 42.25           C  
ATOM   3719  O   ALA A 513     -26.695   9.207  32.879  1.00 42.25           O  
ATOM   3720  N   ASP A 514     -28.390   9.496  31.425  1.00 40.88           N  
ATOM   3721  CA  ASP A 514     -29.387   9.879  32.438  1.00 40.88           C  
ATOM   3722  C   ASP A 514     -29.842   8.691  33.314  1.00 40.88           C  
ATOM   3723  CB  ASP A 514     -30.592  10.557  31.751  1.00 40.88           C  
ATOM   3724  O   ASP A 514     -30.071   8.847  34.517  1.00 40.88           O  
ATOM   3725  CG  ASP A 514     -30.423  12.067  31.511  1.00 40.88           C  
ATOM   3726  OD1 ASP A 514     -29.526  12.680  32.135  1.00 40.88           O  
ATOM   3727  OD2 ASP A 514     -31.242  12.615  30.739  1.00 40.88           O  
ATOM   3728  N   SER A 515     -29.919   7.477  32.753  1.00 37.94           N  
ATOM   3729  CA  SER A 515     -30.394   6.275  33.466  1.00 37.94           C  
ATOM   3730  C   SER A 515     -29.382   5.633  34.428  1.00 37.94           C  
ATOM   3731  CB  SER A 515     -30.888   5.236  32.458  1.00 37.94           C  
ATOM   3732  O   SER A 515     -29.757   4.782  35.232  1.00 37.94           O  
ATOM   3733  OG  SER A 515     -29.808   4.606  31.789  1.00 37.94           O  
ATOM   3734  N   LEU A 516     -28.105   6.027  34.359  1.00 40.34           N  
ATOM   3735  CA  LEU A 516     -27.037   5.521  35.234  1.00 40.34           C  
ATOM   3736  C   LEU A 516     -26.837   6.368  36.503  1.00 40.34           C  
ATOM   3737  CB  LEU A 516     -25.743   5.327  34.419  1.00 40.34           C  
ATOM   3738  O   LEU A 516     -25.888   6.127  37.248  1.00 40.34           O  
ATOM   3739  CG  LEU A 516     -25.750   4.056  33.550  1.00 40.34           C  
ATOM   3740  CD1 LEU A 516     -24.599   4.119  32.546  1.00 40.34           C  
ATOM   3741  CD2 LEU A 516     -25.567   2.782  34.386  1.00 40.34           C  
ATOM   3742  N   SER A 517     -27.736   7.316  36.789  1.00 40.94           N  
ATOM   3743  CA  SER A 517     -27.841   7.922  38.119  1.00 40.94           C  
ATOM   3744  C   SER A 517     -28.705   7.025  39.026  1.00 40.94           C  
ATOM   3745  CB  SER A 517     -28.351   9.370  38.031  1.00 40.94           C  
ATOM   3746  O   SER A 517     -29.907   6.885  38.788  1.00 40.94           O  
ATOM   3747  OG  SER A 517     -29.677   9.500  37.555  1.00 40.94           O  
ATOM   3748  N   PRO A 518     -28.151   6.363  40.062  1.00 46.72           N  
ATOM   3749  CA  PRO A 518     -28.981   5.618  40.992  1.00 46.72           C  
ATOM   3750  C   PRO A 518     -29.708   6.618  41.892  1.00 46.72           C  
ATOM   3751  CB  PRO A 518     -28.059   4.668  41.768  1.00 46.72           C  
ATOM   3752  O   PRO A 518     -29.084   7.341  42.663  1.00 46.72           O  
ATOM   3753  CG  PRO A 518     -26.682   4.864  41.133  1.00 46.72           C  
ATOM   3754  CD  PRO A 518     -26.765   6.238  40.472  1.00 46.72           C  
ATOM   3755  N   SER A 519     -31.031   6.653  41.729  1.00 40.22           N  
ATOM   3756  CA  SER A 519     -32.044   6.727  42.788  1.00 40.22           C  
ATOM   3757  C   SER A 519     -31.645   7.447  44.081  1.00 40.22           C  
ATOM   3758  CB  SER A 519     -32.499   5.300  43.126  1.00 40.22           C  
ATOM   3759  O   SER A 519     -30.905   6.909  44.905  1.00 40.22           O  
ATOM   3760  OG  SER A 519     -31.396   4.513  43.533  1.00 40.22           O  
ATOM   3761  N   GLY A 520     -32.259   8.607  44.309  1.00 39.09           N  
ATOM   3762  CA  GLY A 520     -32.344   9.188  45.640  1.00 39.09           C  
ATOM   3763  C   GLY A 520     -33.086   8.266  46.610  1.00 39.09           C  
ATOM   3764  O   GLY A 520     -34.234   7.907  46.355  1.00 39.09           O  
ATOM   3765  N   VAL A 521     -32.405   7.926  47.704  1.00 37.91           N  
ATOM   3766  CA  VAL A 521     -32.831   8.091  49.105  1.00 37.91           C  
ATOM   3767  C   VAL A 521     -31.591   8.510  49.883  1.00 37.91           C  
ATOM   3768  CB  VAL A 521     -33.464   6.832  49.718  1.00 37.91           C  
ATOM   3769  O   VAL A 521     -30.528   7.896  49.637  1.00 37.91           O  
ATOM   3770  CG1 VAL A 521     -33.733   7.019  51.219  1.00 37.91           C  
ATOM   3771  CG2 VAL A 521     -34.815   6.521  49.064  1.00 37.91           C  
ATOM   3772  OXT VAL A 521     -31.743   9.487  50.646  1.00 37.91           O  
TER    3773      VAL A 521                                                      
ENDMDL                                                                          
END                                                                             
